# Supplementary material for: Recent speciation associated with range expansion and a shift to self-fertilization in North American Arabidopsis
Source: Nat Commun. 2022 Dec 8;13:7564. doi: 10.1038/s41467-022-35368-1 (PMC9732334; doi:10.1038/s41467-022-35368-1)
Supplement: Supplementary file 5 — Source Data [file 41467_2022_35368_MOESM5_ESM.zip › Source Data/SuppFig22-2_lyrNC2_29.psmc]

CC
CC	Brief Description of the file format:
CC	  CC  comments
CC	  MM  useful-messages
CC	  RD  round-of-iterations
CC	  LL  \log[P(sequence)]
CC	  QD  Q-before-opt Q-after-opt
CC	  TR  \theta_0 \rho_0
CC	  RS  k t_k \lambda_k \pi_k \sum_{l\not=k}A_{kl} A_{kk}
CC	  DC  begin end best-k t_k+\Delta_k max-prob
CC
MM	Version: 0.6.5-r67
MM	pattern:4+25*2+4+6, n:63, n_free_lambdas:28
MM	n_iterations:25, skip:1, max_t:5, theta/rho:5
MM	is_decoding:0
MM	n_seqs:12, sum_L:954917, sum_n:75601
RD	0
LK	0.000000
QD	0.000000 -> 0.000000
RI	inf
TR	0.082480	0.016496
MT	5.000000
MM	C_pi: 1.000000, n_recomb: 15623.466137
RS	0	0.000000	1.000000	99.471855	0.006367	0.000000
RS	1	0.006440	1.000000	105.182033	0.006732	0.000000
RS	2	0.013294	1.000000	111.172800	0.007116	0.000000
RS	3	0.020590	1.000000	117.451696	0.007518	0.000000
RS	4	0.028356	1.000000	124.025551	0.007938	0.000000
RS	5	0.036622	1.000000	130.900322	0.008378	0.000000
RS	6	0.045421	1.000000	138.080905	0.008838	0.000000
RS	7	0.054785	1.000000	145.570931	0.009317	0.000000
RS	8	0.064753	1.000000	153.372535	0.009817	0.000000
RS	9	0.075363	1.000000	161.486110	0.010336	0.000000
RS	10	0.086656	1.000000	169.910029	0.010875	0.000000
RS	11	0.098677	1.000000	178.640351	0.011434	0.000000
RS	12	0.111471	1.000000	187.670496	0.012012	0.000000
RS	13	0.125090	1.000000	196.990903	0.012609	0.000000
RS	14	0.139585	1.000000	206.588663	0.013223	0.000000
RS	15	0.155014	1.000000	216.447137	0.013854	0.000000
RS	16	0.171437	1.000000	226.545548	0.014500	0.000000
RS	17	0.188917	1.000000	236.858570	0.015160	0.000000
RS	18	0.207523	1.000000	247.355909	0.015832	0.000000
RS	19	0.227327	1.000000	258.001882	0.016514	0.000000
RS	20	0.248406	1.000000	268.755005	0.017202	0.000000
RS	21	0.270843	1.000000	279.567609	0.017894	0.000000
RS	22	0.294725	1.000000	290.385480	0.018586	0.000000
RS	23	0.320144	1.000000	301.147556	0.019275	0.000000
RS	24	0.347201	1.000000	311.785689	0.019956	0.000000
RS	25	0.376000	1.000000	322.224498	0.020624	0.000000
RS	26	0.406654	1.000000	332.381324	0.021274	0.000000
RS	27	0.439282	1.000000	342.166338	0.021901	0.000000
RS	28	0.474011	1.000000	351.482798	0.022497	0.000000
RS	29	0.510976	1.000000	360.227503	0.023057	0.000000
RS	30	0.550322	1.000000	368.291480	0.023573	0.000000
RS	31	0.592202	1.000000	375.560903	0.024038	0.000000
RS	32	0.636779	1.000000	381.918315	0.024445	0.000000
RS	33	0.684227	1.000000	387.244132	0.024786	0.000000
RS	34	0.734730	1.000000	391.418485	0.025053	0.000000
RS	35	0.788485	1.000000	394.323389	0.025239	0.000000
RS	36	0.845702	1.000000	395.845246	0.025337	0.000000
RS	37	0.906604	1.000000	395.877668	0.025339	0.000000
RS	38	0.971428	1.000000	394.324591	0.025239	0.000000
RS	39	1.040426	1.000000	391.103626	0.025033	0.000000
RS	40	1.113868	1.000000	386.149580	0.024716	0.000000
RS	41	1.192040	1.000000	379.418041	0.024285	0.000000
RS	42	1.275245	1.000000	370.888907	0.023739	0.000000
RS	43	1.363809	1.000000	360.569711	0.023079	0.000000
RS	44	1.458076	1.000000	348.498562	0.022306	0.000000
RS	45	1.558414	1.000000	334.746511	0.021426	0.000000
RS	46	1.665214	1.000000	319.419143	0.020445	0.000000
RS	47	1.778891	1.000000	302.657171	0.019372	0.000000
RS	48	1.899889	1.000000	284.635858	0.018218	0.000000
RS	49	2.028679	1.000000	265.563087	0.016998	0.000000
RS	50	2.165763	1.000000	245.675956	0.015725	0.000000
RS	51	2.311675	1.000000	225.235865	0.014417	0.000000
RS	52	2.466983	1.000000	204.522108	0.013091	0.000000
RS	53	2.632293	1.000000	183.824114	0.011766	0.000000
RS	54	2.808249	1.000000	163.432590	0.010461	0.000000
RS	55	2.995536	1.000000	143.629922	0.009193	0.000000
RS	56	3.194884	1.000000	124.680314	0.007980	0.000000
RS	57	3.407070	1.000000	106.820204	0.006837	0.000000
RS	58	3.632920	1.000000	90.249593	0.005777	0.000000
RS	59	3.873315	1.000000	75.124869	0.004808	0.000000
RS	60	4.129191	1.000000	61.553694	0.003940	0.000000
RS	61	4.401545	1.000000	49.592401	0.003174	0.000000
RS	62	4.691438	1.000000	39.246162	0.002512	0.000000
RS	63	5.000000	1.000000	109.575916	0.007014	0.000000
PA	4+25*2+4+6 0.082480093 0.016496019 5.000000000 1.000000000 1.000000000 1.000000000 1.000000000 1.000000000 1.000000000 1.000000000 1.000000000 1.000000000 1.000000000 1.000000000 1.000000000 1.000000000 1.000000000 1.000000000 1.000000000 1.000000000 1.000000000 1.000000000 1.000000000 1.000000000 1.000000000 1.000000000 1.000000000 1.000000000 1.000000000 1.000000000 1.000000000
//
IT	5211
RD	1
LK	-228419.443576
QD	-2567.852250 -> -1243.800603
RI	0.0454782417
TR	0.060907	0.012501
MT	7.776933
MM	C_pi: 1.315781, n_recomb: 15579.408579
RS	0	0.000000	1.057725	104.493815	0.006707	0.000173
RS	1	0.007177	1.057725	111.213958	0.007139	0.001102
RS	2	0.014869	1.057725	118.306989	0.007594	0.002415
RS	3	0.023113	1.057725	125.784835	0.008074	0.003958
RS	4	0.031948	0.754590	187.015884	0.012004	0.005802
RS	5	0.041418	0.754590	197.861231	0.012700	0.008047
RS	6	0.051567	0.659354	239.100964	0.015347	0.010656
RS	7	0.062445	0.659354	251.936816	0.016171	0.013406
RS	8	0.074103	0.631039	276.917267	0.017775	0.015990
RS	9	0.086599	0.631039	290.789771	0.018665	0.018181
RS	10	0.099990	0.643961	298.859064	0.019183	0.019935
RS	11	0.114343	0.643961	313.027038	0.020092	0.021331
RS	12	0.129726	0.679250	310.526321	0.019932	0.022452
RS	13	0.146213	0.679250	324.584333	0.020834	0.023337
RS	14	0.163884	0.728833	315.928098	0.020279	0.024003
RS	15	0.182822	0.728833	329.650854	0.021159	0.024470
RS	16	0.203120	0.789498	317.291080	0.020366	0.024759
RS	17	0.224874	0.789498	330.541200	0.021217	0.024884
RS	18	0.248190	0.859766	315.964433	0.020281	0.024847
RS	19	0.273179	0.859766	328.651658	0.021095	0.024657
RS	20	0.299961	0.938790	312.837859	0.020080	0.024339
RS	21	0.328666	0.938790	324.898497	0.020854	0.023926
RS	22	0.359431	1.025064	308.780988	0.019820	0.023449
RS	23	0.392403	1.025064	320.166402	0.020551	0.022928
RS	24	0.427742	1.116461	304.530005	0.019547	0.022376
RS	25	0.465617	1.116461	315.194350	0.020231	0.021805
RS	26	0.506211	1.210272	300.643541	0.019297	0.021229
RS	27	0.549717	1.210272	310.531703	0.019932	0.020660
RS	28	0.596346	1.303621	297.425307	0.019091	0.020106
RS	29	0.646322	1.303621	306.461652	0.019671	0.019577
RS	30	0.699884	1.394121	294.859056	0.018926	0.019077
RS	31	0.757291	1.394121	302.939339	0.019445	0.018609
RS	32	0.818817	1.479958	292.699486	0.018788	0.018177
RS	33	0.884759	1.479958	299.686677	0.019236	0.017781
RS	34	0.955433	1.559860	290.547039	0.018649	0.017421
RS	35	1.031180	1.559860	296.271005	0.019017	0.017093
RS	36	1.112363	1.633143	287.878985	0.018478	0.016792
RS	37	1.199372	1.633143	292.141293	0.018752	0.016512
RS	38	1.292626	1.699633	284.091303	0.018235	0.016248
RS	39	1.392572	1.699633	286.676179	0.018401	0.015994
RS	40	1.499692	1.759432	278.563170	0.017880	0.015745
RS	41	1.614499	1.759432	279.254227	0.017925	0.015498
RS	42	1.737545	1.812830	270.696282	0.017375	0.015248
RS	43	1.869423	1.812830	269.300063	0.017286	0.014992
RS	44	2.010765	1.860314	259.954599	0.016686	0.014726
RS	45	2.162251	1.860314	256.331729	0.016453	0.014446
RS	46	2.324609	1.902565	245.924284	0.015785	0.014148
RS	47	2.498619	1.902565	240.026856	0.015407	0.013827
RS	48	2.685118	1.940427	228.392722	0.014660	0.013479
RS	49	2.885001	1.940427	220.303395	0.014141	0.013102
RS	50	3.099229	1.974936	207.425273	0.013314	0.012693
RS	51	3.328832	1.974936	197.391432	0.012670	0.012249
RS	52	3.574914	2.007465	183.423786	0.011773	0.011768
RS	53	3.838656	2.007465	171.878167	0.011032	0.011250
RS	54	4.121327	2.056924	155.955156	0.010010	0.010697
RS	55	4.424284	2.056924	143.788910	0.009229	0.010111
RS	56	4.748984	2.056924	131.148038	0.008418	0.009498
RS	57	5.096988	2.056924	118.242287	0.007590	0.008863
RS	58	5.469967	2.294357	95.321374	0.006118	0.008212
RS	59	5.869714	2.294357	85.520906	0.005489	0.007551
RS	60	6.298150	2.294357	75.755739	0.004863	0.006887
RS	61	6.757334	2.294357	66.194667	0.004249	0.006225
RS	62	7.249474	2.294357	56.999262	0.003659	0.005572
RS	63	7.776933	2.294357	223.909976	0.014372	0.024710
PA	4+25*2+4+6 0.060907031 0.012501408 7.776932716 1.057725430 0.754590034 0.659353733 0.631038666 0.643961430 0.679250240 0.728833199 0.789498329 0.859766006 0.938789845 1.025064468 1.116460800 1.210271835 1.303621292 1.394121170 1.479957581 1.559860170 1.633143425 1.699633479 1.759431839 1.812830091 1.860314369 1.902565002 1.940426826 1.974936485 2.007465363 2.056923866 2.294357359
//
IT	5723
RD	2
LK	-226267.519487
QD	-1346.922274 -> -831.869290
RI	0.0305631435
TR	0.051870	0.011610
MT	9.527587
MM	C_pi: 1.635582, n_recomb: 17962.896250
RS	0	0.000000	2.033386	65.676145	0.003656	0.000080
RS	1	0.007519	2.033386	70.346989	0.003916	0.000536
RS	2	0.015603	2.033386	75.328544	0.004194	0.001213
RS	3	0.024295	2.033386	80.638145	0.004489	0.002003
RS	4	0.033640	1.023594	171.006720	0.009520	0.004060
RS	5	0.043689	1.023594	182.012237	0.010133	0.005533
RS	6	0.054492	0.757189	261.165460	0.014539	0.008358
RS	7	0.066108	0.757189	276.387403	0.015387	0.010716
RS	8	0.078597	0.650931	339.348570	0.018892	0.013891
RS	9	0.092026	0.650931	357.166434	0.019884	0.016630
RS	10	0.106464	0.627041	389.441210	0.021680	0.018881
RS	11	0.121987	0.627041	408.143241	0.022721	0.021301
RS	12	0.138678	0.644671	415.407647	0.023126	0.022351
RS	13	0.156624	0.644671	433.974290	0.024159	0.024397
RS	14	0.175919	0.686831	425.039428	0.023662	0.024557
RS	15	0.196665	0.686831	442.954714	0.024659	0.026284
RS	16	0.218970	0.747758	423.617595	0.023583	0.025775
RS	17	0.242953	0.747758	440.627091	0.024530	0.027198
RS	18	0.268739	0.826060	414.567131	0.023079	0.026190
RS	19	0.296464	0.826060	430.557123	0.023969	0.027288
RS	20	0.326273	0.922643	400.119779	0.022275	0.025872
RS	21	0.358324	0.922643	415.057100	0.023106	0.026618
RS	22	0.392784	1.038018	382.514033	0.021295	0.024943
RS	23	0.429836	1.038018	396.412500	0.022068	0.025401
RS	24	0.469673	1.171183	363.946960	0.020261	0.023652
RS	25	0.512506	1.171183	376.840690	0.020979	0.023899
RS	26	0.558559	1.319116	346.267570	0.019277	0.022205
RS	27	0.608074	1.319116	358.190635	0.019941	0.022307
RS	28	0.661313	1.477103	330.695615	0.018410	0.020760
RS	29	0.718555	1.477103	341.667263	0.019021	0.020776
RS	30	0.780100	1.639965	317.696600	0.017686	0.019417
RS	31	0.846273	1.639965	327.711032	0.018244	0.019390
RS	32	0.917422	1.802584	307.228896	0.017104	0.018231
RS	33	0.993919	1.802584	316.247417	0.017606	0.018195
RS	34	1.076169	1.960119	298.973348	0.016644	0.017232
RS	35	1.164603	1.960119	306.917603	0.017086	0.017207
RS	36	1.259686	2.108815	292.372385	0.016276	0.016414
RS	37	1.361918	2.108815	299.121166	0.016652	0.016393
RS	38	1.471836	2.246281	286.713883	0.015961	0.015726
RS	39	1.590020	2.246281	292.104736	0.016262	0.015692
RS	40	1.717089	2.371042	281.243718	0.015657	0.015114
RS	41	1.853712	2.371042	285.078467	0.015870	0.015057
RS	42	2.000608	2.482350	275.194202	0.015320	0.014544
RS	43	2.158548	2.482350	277.250203	0.015435	0.014458
RS	44	2.328364	2.580380	267.768598	0.014907	0.013987
RS	45	2.510948	2.580380	267.820144	0.014910	0.013863
RS	46	2.707260	2.666218	258.177689	0.014373	0.013409
RS	47	2.918332	2.666218	256.029257	0.014253	0.013235
RS	48	3.145274	2.741726	245.715144	0.013679	0.012775
RS	49	3.389280	2.741726	241.245916	0.013430	0.012539
RS	50	3.651632	2.809475	229.853316	0.012796	0.012050
RS	51	3.933709	2.809475	223.069772	0.012418	0.011741
RS	52	4.236996	2.872998	210.340370	0.011710	0.011205
RS	53	4.563086	2.872998	201.431302	0.011214	0.010817
RS	54	4.913694	2.972163	185.244433	0.010313	0.010145
RS	55	5.290664	2.972163	175.015430	0.009743	0.009700
RS	56	5.695977	2.972163	163.752022	0.009116	0.009207
RS	57	6.131765	2.972163	151.620879	0.008441	0.008669
RS	58	6.600318	3.558972	117.520802	0.006542	0.007324
RS	59	7.104102	3.558972	109.428958	0.006092	0.006908
RS	60	7.645764	3.558972	100.798326	0.005611	0.006451
RS	61	8.228152	3.558972	91.775103	0.005109	0.005958
RS	62	8.854329	3.558972	82.521550	0.004594	0.005438
RS	63	9.527587	3.558972	404.795321	0.022535	0.027834
PA	4+25*2+4+6 0.051869716 0.011610275 9.527587335 2.033386242 1.023594118 0.757189139 0.650931192 0.627040781 0.644671233 0.686831191 0.747757713 0.826060046 0.922642889 1.038018106 1.171183112 1.319116268 1.477102870 1.639964962 1.802584356 1.960118651 2.108815122 2.246280924 2.371042197 2.482350182 2.580380376 2.666218476 2.741725697 2.809474547 2.872998331 2.972163143 3.558972338
//
IT	5626
RD	3
LK	-225368.560296
QD	-948.584110 -> -664.339890
RI	0.0187116473
TR	0.046687	0.011584
MT	10.616127
MM	C_pi: 1.916560, n_recomb: 20966.925134
RS	0	0.000000	4.230039	37.722535	0.001799	0.000041
RS	1	0.007702	4.230039	40.552967	0.001934	0.000280
RS	2	0.015997	4.230039	43.589582	0.002079	0.000635
RS	3	0.024930	4.230039	46.846412	0.002234	0.001037
RS	4	0.034552	1.546196	137.421731	0.006554	0.002914
RS	5	0.044915	1.546196	146.988248	0.007010	0.003860
RS	6	0.056076	0.982375	246.773920	0.011770	0.006708
RS	7	0.068097	0.982375	262.443065	0.012517	0.008460
RS	8	0.081043	0.757481	360.862060	0.017211	0.012148
RS	9	0.094987	0.757481	381.328421	0.018187	0.014604
RS	10	0.110004	0.681087	446.962953	0.021318	0.017730
RS	11	0.126178	0.681087	469.707695	0.022402	0.020220
RS	12	0.143598	0.672341	498.997353	0.023799	0.021999
RS	13	0.162359	0.672341	522.139801	0.024903	0.024256
RS	14	0.182566	0.699019	524.659092	0.025023	0.024845
RS	15	0.204328	0.699019	547.164660	0.026097	0.026882
RS	16	0.227767	0.750118	531.096030	0.025330	0.026532
RS	17	0.253011	0.750118	552.442101	0.026348	0.028337
RS	18	0.280199	0.822957	523.281334	0.024957	0.027251
RS	19	0.309481	0.822957	543.237991	0.025909	0.028795
RS	20	0.341018	0.919359	504.476581	0.024061	0.027093
RS	21	0.374984	0.919359	522.989735	0.024944	0.028310
RS	22	0.411567	1.041892	478.210501	0.022808	0.026155
RS	23	0.450966	1.041892	495.328341	0.023624	0.027053
RS	24	0.493400	1.191644	448.463681	0.021389	0.024695
RS	25	0.539103	1.191644	464.275425	0.022143	0.025336
RS	26	0.588325	1.366885	418.934356	0.019981	0.022999
RS	27	0.641338	1.366885	433.529629	0.020677	0.023445
RS	28	0.698434	1.562996	392.235491	0.018707	0.021289
RS	29	0.759928	1.562996	405.685470	0.019349	0.021599
RS	30	0.826157	1.773816	369.570408	0.017626	0.019700
RS	31	0.897488	1.773816	381.920660	0.018215	0.019919
RS	32	0.974312	1.992180	351.195815	0.016750	0.018300
RS	33	1.057053	1.992180	362.459720	0.017287	0.018466
RS	34	1.146166	2.210157	336.879195	0.016067	0.017126
RS	35	1.242143	2.210157	347.028876	0.016551	0.017268
RS	36	1.345512	2.420616	325.993624	0.015548	0.016177
RS	37	1.456842	2.420616	334.952199	0.015975	0.016297
RS	38	1.576746	2.618302	317.654743	0.015150	0.015401
RS	39	1.705885	2.618302	325.292488	0.015515	0.015488
RS	40	1.844970	2.799417	310.924293	0.014829	0.014738
RS	41	1.994767	2.799417	317.057681	0.015122	0.014785
RS	42	2.156101	2.961383	304.857366	0.014540	0.014148
RS	43	2.329861	2.961383	309.252626	0.014750	0.014153
RS	44	2.517003	3.103439	298.433800	0.014234	0.013598
RS	45	2.718558	3.103439	300.821695	0.014347	0.013556
RS	46	2.935637	3.226707	290.573790	0.013859	0.013051
RS	47	3.169435	3.226707	290.679314	0.013864	0.012953
RS	48	3.421239	3.333903	280.212834	0.013365	0.012466
RS	49	3.692437	3.333903	277.801486	0.013250	0.012301
RS	50	3.984521	3.429090	266.406487	0.012706	0.011804
RS	51	4.299102	3.429090	261.346645	0.012465	0.011561
RS	52	4.637910	3.518018	248.439771	0.011849	0.011026
RS	53	5.002813	3.518018	240.779077	0.011484	0.010703
RS	54	5.395819	3.659704	223.013602	0.010636	0.009999
RS	55	5.819095	3.659704	213.548665	0.010185	0.009619
RS	56	6.274969	3.659704	202.642344	0.009665	0.009184
RS	57	6.765955	3.659704	190.427020	0.009082	0.008697
RS	58	7.294754	4.632889	142.133830	0.006779	0.006908
RS	59	7.864281	4.632889	135.188693	0.006448	0.006602
RS	60	8.477671	4.632889	127.357385	0.006074	0.006248
RS	61	9.138303	4.632889	118.748516	0.005664	0.005850
RS	62	9.849816	4.632889	109.498271	0.005222	0.005415
RS	63	10.616127	4.632889	625.485052	0.029832	0.030981
PA	4+25*2+4+6 0.046686561 0.011583532 10.616127291 4.230038559 1.546196218 0.982374659 0.757480936 0.681087210 0.672340787 0.699019473 0.750117953 0.822956736 0.919359100 1.041891706 1.191643544 1.366885243 1.562996480 1.773816129 1.992180224 2.210156798 2.420616084 2.618302136 2.799416750 2.961383002 3.103438599 3.226707054 3.333902715 3.429089591 3.518017795 3.659704187 4.632888862
//
IT	5143
RD	4
LK	-224845.225767
QD	-765.079644 -> -566.171182
RI	0.0116566744
TR	0.043118	0.011867
MT	11.328769
MM	C_pi: 2.144122, n_recomb: 23992.045375
RS	0	0.000000	8.423484	21.960892	0.000915	0.000023
RS	1	0.007812	8.423484	23.654788	0.000986	0.000157
RS	2	0.016234	8.423484	25.477516	0.001062	0.000355
RS	3	0.025314	8.423484	27.438580	0.001144	0.000574
RS	4	0.035104	2.310078	107.566140	0.004483	0.002176
RS	5	0.045658	2.310078	115.427390	0.004811	0.002808
RS	6	0.057036	1.288056	221.595746	0.009236	0.005529
RS	7	0.069304	1.288056	236.572017	0.009860	0.006817
RS	8	0.082530	0.899924	360.351651	0.015020	0.010751
RS	9	0.096789	0.899924	382.192380	0.015930	0.012824
RS	10	0.112162	0.757529	480.108470	0.020011	0.016631
RS	11	0.128735	0.757529	506.032938	0.021092	0.018954
RS	12	0.146604	0.718028	561.314422	0.023396	0.021475
RS	13	0.165868	0.718028	588.598844	0.024533	0.023673
RS	14	0.186638	0.727240	608.191405	0.025350	0.024844
RS	15	0.209029	0.727240	635.148509	0.026473	0.026886
RS	16	0.233170	0.766479	628.351847	0.026190	0.026942
RS	17	0.259197	0.766479	654.062683	0.027262	0.028810
RS	18	0.287258	0.830596	627.498623	0.026154	0.027951
RS	19	0.317510	0.830596	651.520874	0.027156	0.029614
RS	20	0.350125	0.921356	609.296581	0.025396	0.027960
RS	21	0.385288	0.921356	631.497220	0.026321	0.029349
RS	22	0.423198	1.042672	578.055104	0.024094	0.027059
RS	23	0.464070	1.042672	598.495164	0.024946	0.028148
RS	24	0.508135	1.197401	539.457410	0.022485	0.025503
RS	25	0.555642	1.197401	558.279310	0.023269	0.026334
RS	26	0.606860	1.385331	499.335879	0.020813	0.023631
RS	27	0.662079	1.385331	516.683060	0.021536	0.024256
RS	28	0.721611	1.602712	462.078094	0.019260	0.021720
RS	29	0.785795	1.602712	478.064311	0.019926	0.022194
RS	30	0.854992	1.843530	429.908257	0.017919	0.019944
RS	31	0.929595	1.843530	444.615467	0.018532	0.020305
RS	32	1.010026	2.099877	403.531235	0.016819	0.018381
RS	33	1.096740	2.099877	417.008383	0.017381	0.018667
RS	34	1.190228	2.361772	382.893978	0.015959	0.017073
RS	35	1.291019	2.361772	395.148467	0.016470	0.017316
RS	36	1.399684	2.619234	367.344416	0.015311	0.016025
RS	37	1.516837	2.619234	378.331698	0.015769	0.016233
RS	38	1.643143	2.864215	355.833370	0.014831	0.015188
RS	39	1.779315	2.864215	365.448805	0.015232	0.015354
RS	40	1.926125	3.090491	347.222932	0.014472	0.014499
RS	41	2.084404	3.090491	355.295781	0.014809	0.014618
RS	42	2.255047	3.293486	340.377277	0.014187	0.013911
RS	43	2.439021	3.293486	346.668513	0.014449	0.013981
RS	44	2.637366	3.471281	334.055472	0.013924	0.013384
RS	45	2.851207	3.471281	338.267528	0.014099	0.013402
RS	46	3.081752	3.624805	326.912467	0.013626	0.012877
RS	47	3.330306	3.624805	328.716102	0.013701	0.012833
RS	48	3.598278	3.757378	317.576166	0.013237	0.012342
RS	49	3.887184	3.757378	316.657650	0.013198	0.012227
RS	50	4.198658	3.874353	304.750923	0.012702	0.011736
RS	51	4.534464	3.874353	300.881805	0.012541	0.011541
RS	52	4.896504	3.983461	287.335564	0.011976	0.011015
RS	53	5.286825	3.983461	280.465555	0.011690	0.010736
RS	54	5.707638	4.160449	260.705284	0.010866	0.010017
RS	55	6.161324	4.160449	251.659393	0.010489	0.009678
RS	56	6.650452	4.160449	240.838418	0.010038	0.009281
RS	57	7.177790	4.160449	228.346629	0.009518	0.008827
RS	58	7.746322	5.521636	164.398335	0.006852	0.006676
RS	59	8.359268	5.521636	158.514264	0.006607	0.006440
RS	60	9.020097	5.521636	151.512143	0.006315	0.006155
RS	61	9.732549	5.521636	143.462365	0.005980	0.005824
RS	62	10.500657	5.521636	134.468335	0.005605	0.005450
RS	63	11.328769	5.521636	858.584546	0.035786	0.034120
PA	4+25*2+4+6 0.043117964 0.011867040 11.328768610 8.423483986 2.310077543 1.288055597 0.899923985 0.757529081 0.718027793 0.727239547 0.766478782 0.830595512 0.921355503 1.042672199 1.197400748 1.385330664 1.602712495 1.843530424 2.099877451 2.361771840 2.619234188 2.864214925 3.090490939 3.293486435 3.471281146 3.624804918 3.757377825 3.874353298 3.983461263 4.160448757 5.521636271
//
IT	5082
RD	5
LK	-224467.706012
QD	-649.931034 -> -492.302100
RI	0.0076223204
TR	0.040357	0.012266
MT	11.835285
MM	C_pi: 2.330655, n_recomb: 26913.634262
RS	0	0.000000	15.643433	13.373386	0.000497	0.000013
RS	1	0.007886	15.643433	14.421195	0.000536	0.000093
RS	2	0.016394	15.643433	15.550519	0.000578	0.000211
RS	3	0.025573	15.643433	16.767604	0.000623	0.000338
RS	4	0.035476	3.315347	85.198136	0.003166	0.001686
RS	5	0.046160	3.315347	91.615842	0.003404	0.002131
RS	6	0.057686	1.657980	196.577973	0.007304	0.004668
RS	7	0.070121	1.657980	210.450158	0.007819	0.005629
RS	8	0.083537	1.062639	350.455585	0.013021	0.009631
RS	9	0.098011	1.062639	372.812516	0.013852	0.011362
RS	10	0.113627	0.842545	498.611264	0.018526	0.015635
RS	11	0.130474	0.842545	526.925523	0.019578	0.017747
RS	12	0.148649	0.769507	608.038658	0.022592	0.020878
RS	13	0.168258	0.769507	638.924806	0.023740	0.022949
RS	14	0.189413	0.760952	677.406598	0.025170	0.024655
RS	15	0.212237	0.760952	708.502194	0.026325	0.026614
RS	16	0.236860	0.788482	713.837245	0.026523	0.027094
RS	17	0.263425	0.788482	743.759516	0.027635	0.028918
RS	18	0.292086	0.843664	723.183071	0.026871	0.028363
RS	19	0.323006	0.843664	751.205377	0.027912	0.030024
RS	20	0.356365	0.927579	708.961735	0.026342	0.028544
RS	21	0.392354	0.927579	734.814017	0.027303	0.029978
RS	22	0.431182	1.044880	675.673939	0.025105	0.027713
RS	23	0.473071	1.044880	699.399846	0.025987	0.028881
RS	24	0.518265	1.199712	630.353396	0.023421	0.026120
RS	25	0.567022	1.199712	652.143333	0.024231	0.027043
RS	26	0.619624	1.393189	580.964625	0.021586	0.024133
RS	27	0.676374	1.393189	601.019266	0.022331	0.024855
RS	28	0.737600	1.622588	533.871556	0.019836	0.022078
RS	29	0.803654	1.622588	552.347356	0.020523	0.022647
RS	30	0.874918	1.882534	492.526178	0.018300	0.020159
RS	31	0.951801	1.882534	509.536483	0.018932	0.020609
RS	32	1.034747	2.165157	458.221820	0.017026	0.018470
RS	33	1.124235	2.165157	473.843418	0.017606	0.018833
RS	34	1.220780	2.459278	431.185894	0.016021	0.017057
RS	35	1.324938	2.459278	445.453410	0.016551	0.017365
RS	36	1.437311	2.752656	410.812198	0.015264	0.015930
RS	37	1.558545	2.752656	423.706627	0.015743	0.016196
RS	38	1.689340	3.034691	395.922148	0.014711	0.015045
RS	39	1.830449	3.034691	407.359113	0.015136	0.015268
RS	40	1.982687	3.296820	385.182552	0.014312	0.014340
RS	41	2.146930	3.296820	395.001686	0.014677	0.014514
RS	42	2.324126	3.532568	377.251589	0.014017	0.013763
RS	43	2.515296	3.532568	385.209557	0.014313	0.013885
RS	44	2.721541	3.738863	370.660566	0.013772	0.013265
RS	45	2.944052	3.738863	376.436633	0.013987	0.013331
RS	46	3.184109	3.916383	363.802699	0.013517	0.012799
RS	47	3.443098	3.916383	367.023495	0.013637	0.012799
RS	48	3.722511	4.068917	355.016853	0.013191	0.012312
RS	49	4.023960	4.068917	355.304619	0.013202	0.012239
RS	50	4.349180	4.202933	342.685380	0.012733	0.011757
RS	51	4.700048	4.202933	339.734555	0.012623	0.011600
RS	52	5.078586	4.327912	325.357797	0.012089	0.011085
RS	53	5.486976	4.327912	319.042778	0.011854	0.010841
RS	54	5.927572	4.534231	297.102105	0.011039	0.010109
RS	55	6.402914	4.534231	288.299778	0.010712	0.009802
RS	56	6.915742	4.534231	277.428866	0.010308	0.009433
RS	57	7.469012	4.534231	264.570348	0.009830	0.009003
RS	58	8.065914	6.274104	184.093725	0.006840	0.006530
RS	59	8.709888	6.274104	179.222385	0.006659	0.006345
RS	60	9.404647	6.274104	173.070263	0.006431	0.006113
RS	61	10.154196	6.274104	165.672729	0.006156	0.005834
RS	62	10.962854	6.274104	157.100421	0.005837	0.005511
RS	63	11.835285	6.274104	1093.629360	0.040635	0.037225
PA	4+25*2+4+6 0.040356923 0.012265703 11.835285061 15.643432943 3.315346677 1.657980218 1.062638789 0.842545352 0.769507373 0.760951610 0.788481744 0.843664265 0.927579144 1.044879700 1.199712015 1.393188890 1.622587899 1.882534485 2.165157178 2.459277680 2.752655576 3.034690967 3.296819678 3.532568054 3.738863261 3.916382658 4.068916582 4.202932654 4.327911665 4.534231140 6.274103800
//
IT	4448
RD	6
LK	-224164.332913
QD	-563.221570 -> -431.138368
RI	0.0052489823
TR	0.038057	0.012697
MT	12.230195
MM	C_pi: 2.491120, n_recomb: 29732.414221
RS	0	0.000000	27.108328	8.574012	0.000288	0.000008
RS	1	0.007942	27.108328	9.252616	0.000311	0.000059
RS	2	0.016515	27.108328	9.984730	0.000336	0.000132
RS	3	0.025768	27.108328	10.774539	0.000362	0.000211
RS	4	0.035756	4.550602	69.192143	0.002327	0.001350
RS	5	0.046538	4.550602	74.508852	0.002506	0.001679
RS	6	0.058176	2.082089	175.039439	0.005887	0.004020
RS	7	0.070738	2.082089	187.774958	0.006315	0.004754
RS	8	0.084298	1.239033	337.524437	0.011352	0.008722
RS	9	0.098934	1.239033	359.917955	0.012105	0.010169
RS	10	0.114734	0.931265	508.986125	0.017119	0.014744
RS	11	0.131787	0.931265	539.109396	0.018132	0.016655
RS	12	0.150196	0.822772	644.436734	0.021675	0.020261
RS	13	0.170066	0.822772	678.459683	0.022819	0.022201
RS	14	0.191514	0.796694	735.860934	0.024749	0.024354
RS	15	0.214666	0.796694	770.784314	0.025924	0.026213
RS	16	0.239657	0.813250	789.313539	0.026547	0.027072
RS	17	0.266632	0.813250	823.270638	0.027689	0.028824
RS	18	0.295749	0.860169	810.491274	0.027260	0.028571
RS	19	0.327179	0.860169	842.428886	0.028334	0.030190
RS	20	0.361105	0.937472	802.413602	0.026988	0.028920
RS	21	0.397726	0.937472	831.876760	0.027979	0.030349
RS	22	0.437254	1.050141	769.292034	0.025874	0.028181
RS	23	0.479923	1.050141	796.272248	0.026781	0.029375
RS	24	0.525979	1.203251	719.076830	0.024185	0.026591
RS	25	0.575694	1.203251	743.799842	0.025016	0.027560
RS	26	0.629357	1.398993	661.697750	0.022255	0.024538
RS	27	0.687281	1.398993	684.422371	0.023019	0.025315
RS	28	0.749806	1.635626	605.555055	0.020367	0.022381
RS	29	0.817297	1.635626	626.482923	0.021071	0.023007
RS	30	0.890148	1.908604	555.458368	0.018682	0.020353
RS	31	0.968784	1.908604	574.733611	0.019330	0.020860
RS	32	1.053666	2.210477	513.411687	0.017268	0.018563
RS	33	1.145288	2.210477	531.135634	0.017864	0.018979
RS	34	1.244188	2.529455	480.011508	0.016144	0.017066
RS	35	1.350942	2.529455	496.241726	0.016690	0.017419
RS	36	1.466174	2.851489	454.776632	0.015296	0.015873
RS	37	1.590558	2.851489	469.515724	0.015791	0.016181
RS	38	1.724820	3.163636	436.447487	0.014679	0.014949
RS	39	1.869745	3.163636	449.628335	0.015122	0.015213
RS	40	2.026180	3.455074	423.510703	0.014244	0.014234
RS	41	2.195038	3.455074	434.981330	0.014630	0.014450
RS	42	2.377308	3.717528	414.410683	0.013938	0.013669
RS	43	2.574053	3.717528	423.922720	0.014258	0.013833
RS	44	2.786423	3.946882	407.436413	0.013703	0.013201
RS	45	3.015659	3.946882	414.647024	0.013946	0.013307
RS	46	3.263101	4.143584	400.713801	0.013477	0.012774
RS	47	3.530195	4.143584	405.208752	0.013629	0.012813
RS	48	3.818501	4.311863	392.294049	0.013194	0.012334
RS	49	4.129704	4.311863	393.637456	0.013239	0.012296
RS	50	4.465622	4.459206	380.246472	0.012789	0.011825
RS	51	4.828218	4.459206	378.064340	0.012716	0.011701
RS	52	5.219612	4.596726	362.782105	0.012202	0.011196
RS	53	5.642089	4.596726	356.885163	0.012003	0.010980
RS	54	6.098120	4.827826	332.659427	0.011188	0.010237
RS	55	6.590367	4.827826	323.991885	0.010897	0.009955
RS	56	7.121708	4.827826	312.982259	0.010527	0.009609
RS	57	7.695248	4.827826	299.691508	0.010080	0.009198
RS	58	8.314338	6.936878	201.951437	0.006792	0.006428
RS	59	8.982595	6.936878	198.050458	0.006661	0.006286
RS	60	9.703924	6.936878	192.747977	0.006483	0.006097
RS	61	10.482541	6.936878	186.047859	0.006257	0.005861
RS	62	11.322994	6.936878	177.989779	0.005986	0.005581
RS	63	12.230195	6.936878	1329.625289	0.044720	0.040275
PA	4+25*2+4+6 0.038056887 0.012696504 12.230194876 27.108328154 4.550602426 2.082088805 1.239033164 0.931265336 0.822772357 0.796693787 0.813250383 0.860168835 0.937471720 1.050141087 1.203250823 1.398993091 1.635626463 1.908604396 2.210476611 2.529455241 2.851489356 3.163636450 3.455074418 3.717528468 3.946881958 4.143583617 4.311863451 4.459205785 4.596726285 4.827825651 6.936878398
//
IT	4435
RD	7
LK	-223908.627626
QD	-492.483556 -> -379.067897
RI	0.0038007728
TR	0.036053	0.013121
MT	12.564988
MM	C_pi: 2.636319, n_recomb: 32469.959520
RS	0	0.000000	44.201831	5.767578	0.000178	0.000005
RS	1	0.007988	44.201831	6.227449	0.000192	0.000039
RS	2	0.016614	44.201831	6.723916	0.000207	0.000087
RS	3	0.025929	44.201831	7.259879	0.000224	0.000139
RS	4	0.035987	5.993627	57.761909	0.001779	0.001111
RS	5	0.046850	5.993627	62.262977	0.001918	0.001366
RS	6	0.058580	2.552514	157.347042	0.004846	0.003519
RS	7	0.071247	2.552514	169.055596	0.005207	0.004092
RS	8	0.084926	1.425970	324.258114	0.009986	0.007967
RS	9	0.099697	1.425970	346.442442	0.010670	0.009187
RS	10	0.115649	1.021926	514.822504	0.015855	0.013946
RS	11	0.132874	1.021926	546.350319	0.016826	0.015678
RS	12	0.151476	0.876468	673.997776	0.020758	0.019649
RS	13	0.171563	0.876468	710.793140	0.021891	0.021468
RS	14	0.193255	0.833208	786.482508	0.024222	0.023988
RS	15	0.216680	0.833208	824.969901	0.025407	0.025754
RS	16	0.241975	0.839570	856.896995	0.026390	0.026935
RS	17	0.269292	0.839570	894.731379	0.027556	0.028616
RS	18	0.298790	0.879039	890.648320	0.027430	0.028638
RS	19	0.330644	0.879039	926.429861	0.028532	0.030206
RS	20	0.365043	0.950344	890.084032	0.027413	0.029147
RS	21	0.402190	0.950344	923.137638	0.028431	0.030555
RS	22	0.442304	1.058543	858.772828	0.026448	0.028512
RS	23	0.485622	1.058543	889.003922	0.027379	0.029713
RS	24	0.532401	1.209382	805.177235	0.024798	0.026955
RS	25	0.582916	1.209382	832.828956	0.025649	0.027947
RS	26	0.637465	1.405944	740.950275	0.022820	0.024869
RS	27	0.696373	1.405944	766.336568	0.023601	0.025680
RS	28	0.759985	1.647382	676.504002	0.020835	0.022642
RS	29	0.828679	1.647382	699.873828	0.021555	0.023307
RS	30	0.902860	1.930028	618.083533	0.019036	0.020530
RS	31	0.982967	1.930028	639.612996	0.019699	0.021077
RS	32	1.069472	2.247061	568.499598	0.017508	0.018659
RS	33	1.162887	2.247061	588.313704	0.018119	0.019113
RS	34	1.263764	2.586433	528.804737	0.016286	0.017091
RS	35	1.372698	2.586433	546.981977	0.016846	0.017478
RS	36	1.490334	2.932625	498.713929	0.015359	0.015843
RS	37	1.617367	2.932625	515.276503	0.015869	0.016182
RS	38	1.754547	3.270498	476.939952	0.014689	0.014886
RS	39	1.902684	3.270498	491.836492	0.015147	0.015181
RS	40	2.062655	3.586992	461.812907	0.014223	0.014161
RS	41	2.235403	3.586992	474.898725	0.014626	0.014410
RS	42	2.421950	3.872079	451.559966	0.013907	0.013609
RS	43	2.623398	3.872079	462.580870	0.014246	0.013807
RS	44	2.840938	4.120683	444.214319	0.013681	0.013169
RS	45	3.075854	4.120683	452.804992	0.013945	0.013309
RS	46	3.329535	4.333088	437.622769	0.013478	0.012781
RS	47	3.603479	4.333088	443.328369	0.013653	0.012852
RS	48	3.899306	4.513990	429.541290	0.013229	0.012383
RS	49	4.218762	4.513990	431.869100	0.013301	0.012376
RS	50	4.563736	4.671876	417.721670	0.012865	0.011918
RS	51	4.936266	4.671876	416.232121	0.012819	0.011822
RS	52	5.338552	4.819440	400.033864	0.012320	0.011328
RS	53	5.772973	4.819440	394.479181	0.012149	0.011137
RS	54	6.242094	5.071985	367.904236	0.011331	0.010383
RS	55	6.748687	5.071985	359.306248	0.011066	0.010122
RS	56	7.295746	5.071985	348.101275	0.010721	0.009795
RS	57	7.886504	5.071985	334.332182	0.010297	0.009399
RS	58	8.524449	7.543833	218.602443	0.006732	0.006350
RS	59	9.213353	7.543833	215.642025	0.006641	0.006244
RS	60	9.957284	7.543833	211.186101	0.006504	0.006092
RS	61	10.760640	7.543833	205.209909	0.006320	0.005894
RS	62	11.628166	7.543833	197.724085	0.006089	0.005650
RS	63	12.564988	7.543833	1568.288565	0.048300	0.043251
PA	4+25*2+4+6 0.036053338 0.013120950 12.564987503 44.201830977 5.993626883 2.552514438 1.425970043 1.021925905 0.876467996 0.833207602 0.839570330 0.879039497 0.950344147 1.058542609 1.209381966 1.405944188 1.647381530 1.930027997 2.247061195 2.586432609 2.932625141 3.270498365 3.586992020 3.872079229 4.120682739 4.333087951 4.513990274 4.671875560 4.819439834 5.071984962 7.543833179
//
IT	4968
RD	8
LK	-223688.514498
QD	-432.894682 -> -334.385301
RI	0.0028894488
TR	0.034262	0.013521
MT	12.867363
MM	C_pi: 2.772916, n_recomb: 35143.807876
RS	0	0.000000	68.499441	4.042991	0.000115	0.000004
RS	1	0.008028	68.499441	4.367286	0.000124	0.000026
RS	2	0.016701	68.499441	4.717569	0.000134	0.000060
RS	3	0.026070	68.499441	5.095918	0.000145	0.000095
RS	4	0.036191	7.614964	49.484132	0.001408	0.000936
RS	5	0.047125	7.614964	53.381167	0.001519	0.001141
RS	6	0.058937	3.062951	142.971043	0.004068	0.003122
RS	7	0.071696	3.062951	153.795128	0.004376	0.003580
RS	8	0.085481	1.621998	311.631948	0.008867	0.007329
RS	9	0.100372	1.621998	333.486215	0.009489	0.008366
RS	10	0.116458	1.114035	517.937934	0.014738	0.013226
RS	11	0.133836	1.114035	550.582395	0.015667	0.014801
RS	12	0.152608	0.930238	698.766481	0.019883	0.019051
RS	13	0.172889	0.930238	738.047978	0.021001	0.020766
RS	14	0.194797	0.870039	831.239338	0.023653	0.023584
RS	15	0.218464	0.870039	873.071477	0.024843	0.025270
RS	16	0.244031	0.866860	918.243819	0.026128	0.026724
RS	17	0.271650	0.866860	959.819906	0.027311	0.028343
RS	18	0.301487	0.899587	964.874140	0.027455	0.028607
RS	19	0.333720	0.899587	1004.441277	0.028581	0.030129
RS	20	0.368540	0.965521	972.713512	0.027678	0.029271
RS	21	0.406155	0.965521	1009.351903	0.028721	0.030654
RS	22	0.446791	1.069621	944.459038	0.026874	0.028747
RS	23	0.490689	1.069621	977.957528	0.027827	0.029945
RS	24	0.538110	1.218140	888.732972	0.025288	0.027241
RS	25	0.589340	1.218140	919.331693	0.026159	0.028246
RS	26	0.644681	1.414905	818.657675	0.023295	0.025147
RS	27	0.704466	1.414905	846.719459	0.024093	0.025980
RS	28	0.769051	1.659900	746.575325	0.021243	0.022873
RS	29	0.838820	1.659900	772.397502	0.021978	0.023564
RS	30	0.914191	1.950328	680.220915	0.019355	0.020696
RS	31	0.995613	1.950328	704.013243	0.020032	0.021271
RS	32	1.083571	2.280110	623.288147	0.017735	0.018757
RS	33	1.178592	2.280110	645.199654	0.018359	0.019239
RS	34	1.281240	2.637170	577.362758	0.016429	0.017128
RS	35	1.392129	2.637170	597.492162	0.017001	0.017541
RS	36	1.511921	3.004771	542.423833	0.015434	0.015832
RS	37	1.641330	3.004771	560.812129	0.015958	0.016195
RS	38	1.781128	3.365671	517.209959	0.014717	0.014844
RS	39	1.932150	3.365671	533.821085	0.015190	0.015164
RS	40	2.095296	3.704559	499.920787	0.014225	0.014111
RS	41	2.271540	3.704559	514.617136	0.014643	0.014387
RS	42	2.461933	4.009639	488.568496	0.013902	0.013570
RS	43	2.667611	4.009639	501.089726	0.014258	0.013797
RS	44	2.889802	4.274916	480.918826	0.013684	0.013157
RS	45	3.129831	4.274916	490.876504	0.013968	0.013326
RS	46	3.389129	4.500568	474.526579	0.013502	0.012805
RS	47	3.669245	4.500568	481.424321	0.013699	0.012906
RS	48	3.971850	4.691812	466.839504	0.013284	0.012448
RS	49	4.298748	4.691812	470.126842	0.013377	0.012469
RS	50	4.651890	4.858167	455.279896	0.012955	0.012024
RS	51	5.033384	4.858167	454.451424	0.012931	0.011953
RS	52	5.445504	5.013918	437.364079	0.012445	0.011469
RS	53	5.890711	5.013918	432.115095	0.012296	0.011299
RS	54	6.371660	5.285472	403.153644	0.011472	0.010536
RS	55	6.891221	5.285472	394.590298	0.011228	0.010294
RS	56	7.452494	5.285472	383.157771	0.010903	0.009982
RS	57	8.058826	5.285472	368.881790	0.010496	0.009600
RS	58	8.713837	8.116997	234.436887	0.006671	0.006287
RS	59	9.421434	8.116997	232.399992	0.006613	0.006211
RS	60	10.185838	8.116997	228.791951	0.006510	0.006092
RS	61	11.011610	8.116997	223.561600	0.006361	0.005926
RS	62	11.903678	8.116997	216.692161	0.006166	0.005716
RS	63	12.867363	8.116997	1811.283935	0.051539	0.046141
PA	4+25*2+4+6 0.034262423 0.013521119 12.867362651 68.499441426 7.614964070 3.062951113 1.621998494 1.114034859 0.930237521 0.870039304 0.866859793 0.899587495 0.965521362 1.069621294 1.218140411 1.414904840 1.659899780 1.950328175 2.280109994 2.637169633 3.004770601 3.365671235 3.704558836 4.009638860 4.274916161 4.500568154 4.691812349 4.858166741 5.013917828 5.285471756 8.116997494
//
IT	4713
RD	9
LK	-223497.120132
QD	-381.993142 -> -295.908660
RI	0.0023026091
TR	0.032638	0.013889
MT	13.152179
MM	C_pi: 2.904745, n_recomb: 37764.246214
RS	0	0.000000	101.788214	2.933164	0.000078	0.000003
RS	1	0.008066	101.788214	3.169663	0.000084	0.000019
RS	2	0.016782	101.788214	3.425222	0.000091	0.000042
RS	3	0.026201	101.788214	3.701380	0.000098	0.000067
RS	4	0.036379	9.383120	43.366725	0.001148	0.000805
RS	5	0.047379	9.383120	46.811072	0.001240	0.000976
RS	6	0.059266	3.608102	131.248215	0.003475	0.002801
RS	7	0.072111	3.608102	141.322820	0.003742	0.003176
RS	8	0.085993	1.826530	299.900334	0.007941	0.006781
RS	9	0.100994	1.826530	321.366485	0.008510	0.007669
RS	10	0.117206	1.207633	519.224993	0.013749	0.012569
RS	11	0.134724	1.207633	552.769400	0.014637	0.014009
RS	12	0.153656	0.984105	719.894291	0.019063	0.018471
RS	13	0.174115	0.984105	761.427485	0.020163	0.020096
RS	14	0.196223	0.907065	871.350943	0.023073	0.023161
RS	15	0.220115	0.907065	916.339880	0.024265	0.024779
RS	16	0.245934	0.894810	974.503623	0.025805	0.026465
RS	17	0.273836	0.894810	1019.701040	0.027002	0.028031
RS	18	0.303987	0.921348	1034.110892	0.027383	0.028509
RS	19	0.336571	0.921348	1077.411643	0.028530	0.029992
RS	20	0.371783	0.982434	1050.969638	0.027830	0.029321
RS	21	0.409834	0.982434	1091.192472	0.028895	0.030681
RS	22	0.450955	1.082817	1026.748464	0.027188	0.028912
RS	23	0.495392	1.082817	1063.539307	0.028163	0.030105
RS	24	0.543414	1.229131	969.942285	0.025684	0.027469
RS	25	0.595308	1.229131	1003.517311	0.026573	0.028484
RS	26	0.651389	1.425845	894.892703	0.023697	0.025385
RS	27	0.711992	1.425845	925.655216	0.024511	0.026236
RS	28	0.777483	1.673723	815.770329	0.021602	0.023081
RS	29	0.848257	1.673723	844.065822	0.022351	0.023794
RS	30	0.924738	1.970826	741.825785	0.019644	0.020852
RS	31	1.007389	1.970826	767.899335	0.020334	0.021450
RS	32	1.096705	2.311881	677.703686	0.017946	0.018855
RS	33	1.193226	2.311881	701.729213	0.018582	0.019360
RS	34	1.297531	2.684940	625.595859	0.016566	0.017173
RS	35	1.410249	2.684940	647.692289	0.017151	0.017607
RS	36	1.532058	3.072242	585.805801	0.015512	0.015833
RS	37	1.663692	3.072242	606.032822	0.016048	0.016216
RS	38	1.805942	3.454519	557.149333	0.014753	0.014818
RS	39	1.959666	3.454519	575.486438	0.015239	0.015159
RS	40	2.125789	3.814163	537.724125	0.014239	0.014076
RS	41	2.305310	3.814163	554.041272	0.014671	0.014375
RS	42	2.499311	4.137552	525.333698	0.013911	0.013546
RS	43	2.708958	4.137552	539.364618	0.014282	0.013798
RS	44	2.935515	4.417766	517.468180	0.013703	0.013158
RS	45	3.180345	4.417766	528.800861	0.014003	0.013352
RS	46	3.444921	4.654928	511.375819	0.013541	0.012840
RS	47	3.730837	4.654928	519.471082	0.013756	0.012966
RS	48	4.039814	4.854842	504.181281	0.013351	0.012522
RS	49	4.373711	4.854842	508.429051	0.013463	0.012566
RS	50	4.734538	5.028109	492.961578	0.013054	0.012135
RS	51	5.124468	5.028109	492.788785	0.013049	0.012087
RS	52	5.545848	5.190633	474.863097	0.012574	0.011614
RS	53	6.001214	5.190633	469.907490	0.012443	0.011463
RS	54	6.493308	5.479380	438.542130	0.011613	0.010690
RS	55	7.025092	5.479380	429.998539	0.011386	0.010464
RS	56	7.599767	5.479380	418.323498	0.011077	0.010167
RS	57	8.220792	5.479380	403.525938	0.010685	0.009796
RS	58	8.891907	8.669904	249.665456	0.006611	0.006232
RS	59	9.617150	8.669904	248.544015	0.006581	0.006183
RS	60	10.400887	8.669904	245.789536	0.006509	0.006092
RS	61	11.247837	8.669904	241.326205	0.006390	0.005956
RS	62	12.163098	8.669904	235.111174	0.006226	0.005775
RS	63	13.152179	8.669904	2059.515407	0.054536	0.048935
PA	4+25*2+4+6 0.032638009 0.013889316 13.152178904 101.788214355 9.383119894 3.608102290 1.826530287 1.207632503 0.984104882 0.907065360 0.894809758 0.921347612 0.982434486 1.082816924 1.229131342 1.425845438 1.673722569 1.970826061 2.311881356 2.684939561 3.072241940 3.454518836 3.814163081 4.137551791 4.417765881 4.654928384 4.854841571 5.028109173 5.190633070 5.479379945 8.669903679
//
IT	4400
RD	10
LK	-223329.776616
QD	-338.184456 -> -262.677156
RI	0.0019184007
TR	0.031153	0.014223
MT	13.427124
MM	C_pi: 3.033866, n_recomb: 40335.877238
RS	0	0.000000	146.212917	2.187561	0.000054	0.000002
RS	1	0.008101	146.212917	2.364775	0.000059	0.000013
RS	2	0.016858	146.212917	2.556346	0.000063	0.000031
RS	3	0.026324	146.212917	2.763436	0.000069	0.000049
RS	4	0.036557	11.265542	38.753972	0.000961	0.000705
RS	5	0.047619	11.265542	41.853973	0.001038	0.000851
RS	6	0.059578	4.183142	121.605125	0.003015	0.002537
RS	7	0.072505	4.183142	131.046566	0.003249	0.002849
RS	8	0.086479	2.039426	289.041834	0.007166	0.006303
RS	9	0.101585	2.039426	310.092238	0.007688	0.007070
RS	10	0.117915	1.302971	519.118826	0.012870	0.011967
RS	11	0.135567	1.302971	553.388979	0.013720	0.013288
RS	12	0.154650	1.038232	738.021550	0.018297	0.017912
RS	13	0.175279	1.038232	781.603758	0.019377	0.019458
RS	14	0.197578	0.944280	907.563144	0.022500	0.022728
RS	15	0.221684	0.944280	955.540003	0.023690	0.024290
RS	16	0.247743	0.923249	1026.426927	0.025447	0.026174
RS	17	0.275913	0.923249	1075.132850	0.026655	0.027697
RS	18	0.306365	0.943994	1099.019958	0.027247	0.028366
RS	19	0.339283	0.943994	1146.002349	0.028411	0.029817
RS	20	0.374868	1.000633	1125.356442	0.027900	0.029319
RS	21	0.413336	1.000633	1169.161286	0.028986	0.030659
RS	22	0.454920	1.097615	1105.969122	0.027419	0.029026
RS	23	0.499873	1.097615	1146.076935	0.028413	0.030214
RS	24	0.548467	1.241864	1048.991452	0.026006	0.027656
RS	25	0.600997	1.241864	1085.573950	0.026913	0.028677
RS	26	0.657783	1.438421	969.742675	0.024042	0.025595
RS	27	0.719169	1.438421	1003.233967	0.024872	0.026459
RS	28	0.785528	1.688778	884.115568	0.021919	0.023273
RS	29	0.857263	1.688778	914.908052	0.022682	0.024002
RS	30	0.934808	1.991858	802.882753	0.019905	0.021002
RS	31	1.018635	1.991858	831.258248	0.020608	0.021619
RS	32	1.109253	2.343216	731.706744	0.018140	0.018955
RS	33	1.207211	2.343216	757.865067	0.018789	0.019479
RS	34	1.313105	2.731158	673.447014	0.016696	0.017223
RS	35	1.427577	2.731158	697.527615	0.017293	0.017676
RS	36	1.551322	3.137061	628.788871	0.015589	0.015844
RS	37	1.685091	3.137061	650.870370	0.016136	0.016244
RS	38	1.829697	3.539681	596.675421	0.014793	0.014803
RS	39	1.986016	3.539681	616.753515	0.015290	0.015161
RS	40	2.154999	3.919071	575.130166	0.014259	0.014053
RS	41	2.337670	3.919071	593.083334	0.014704	0.014371
RS	42	2.535140	4.259689	561.757807	0.013927	0.013531
RS	43	2.748605	4.259689	577.314550	0.014313	0.013804
RS	44	2.979364	4.553660	553.766506	0.013729	0.013166
RS	45	3.228815	4.553660	566.491140	0.014044	0.013383
RS	46	3.498473	4.801079	548.085770	0.013588	0.012880
RS	47	3.789976	4.801079	557.395103	0.013819	0.013028
RS	48	4.105093	5.008398	541.501024	0.013425	0.012598
RS	49	4.445736	5.008398	546.723171	0.013554	0.012665
RS	50	4.813975	5.187367	530.726837	0.013158	0.012248
RS	51	5.212043	5.187367	531.218415	0.013170	0.012220
RS	52	5.642357	5.355556	512.519338	0.012706	0.011758
RS	53	6.107531	5.355556	507.858816	0.012591	0.011624
RS	54	6.610387	5.660069	474.089552	0.011754	0.010843
RS	55	7.153977	5.660069	465.562962	0.011542	0.010632
RS	56	7.741603	5.660069	453.641481	0.011247	0.010346
RS	57	8.376831	5.660069	438.317233	0.010867	0.009986
RS	58	9.063517	9.210359	264.390995	0.006555	0.006182
RS	59	9.805829	9.210359	264.181704	0.006550	0.006158
RS	60	10.608274	9.210359	262.288547	0.006503	0.006092
RS	61	11.475724	9.210359	258.612516	0.006411	0.005982
RS	62	12.413443	9.210359	253.085845	0.006274	0.005828
RS	63	13.427124	9.210359	2313.145192	0.057347	0.051628
PA	4+25*2+4+6 0.031152869 0.014223289 13.427123871 146.212916528 11.265541791 4.183141700 2.039426270 1.302970900 1.038232476 0.944279593 0.923248736 0.943994338 1.000633270 1.097614737 1.241863681 1.438420626 1.688777797 1.991857959 2.343215716 2.731157631 3.137060521 3.539681296 3.919071335 4.259688518 4.553659739 4.801078546 5.008398374 5.187367244 5.355555523 5.660068803 9.210359303
//
IT	4206
RD	11
LK	-223182.953627
QD	-300.285736 -> -233.883972
RI	0.0016647760
TR	0.029789	0.014523
MT	13.696313
MM	C_pi: 3.161347, n_recomb: 42859.538587
RS	0	0.000000	204.244710	1.668696	0.000039	0.000001
RS	1	0.008135	204.244710	1.804474	0.000042	0.000010
RS	2	0.016931	204.244710	1.951302	0.000046	0.000023
RS	3	0.026443	204.244710	2.110081	0.000049	0.000036
RS	4	0.036728	13.230433	35.211182	0.000822	0.000627
RS	5	0.047850	13.230433	38.045355	0.000888	0.000755
RS	6	0.059877	4.783952	113.580872	0.002650	0.002317
RS	7	0.072883	4.783952	122.485227	0.002858	0.002582
RS	8	0.086946	2.260658	278.963792	0.006509	0.005882
RS	9	0.102153	2.260658	299.586376	0.006990	0.006550
RS	10	0.118597	1.400336	517.855090	0.012083	0.011411
RS	11	0.136379	1.400336	552.703751	0.012896	0.012628
RS	12	0.155608	1.092774	753.549073	0.017582	0.017374
RS	13	0.176400	1.092774	798.998056	0.018642	0.018850
RS	14	0.198884	0.981704	940.354099	0.021940	0.022293
RS	15	0.223197	0.981704	991.161031	0.023126	0.023806
RS	16	0.249488	0.952070	1074.508978	0.025070	0.025864
RS	17	0.277917	0.952070	1126.612732	0.026286	0.027351
RS	18	0.308659	0.967295	1160.053492	0.027066	0.028192
RS	19	0.341901	0.967295	1210.661310	0.028247	0.029617
RS	20	0.377848	1.019778	1196.225124	0.027910	0.029280
RS	21	0.416719	1.019778	1243.602847	0.029016	0.030605
RS	22	0.458752	1.113599	1182.350621	0.027587	0.029103
RS	23	0.504204	1.113599	1225.794252	0.028600	0.030288
RS	24	0.553353	1.255908	1125.999205	0.026272	0.027811
RS	25	0.606500	1.255908	1165.616543	0.027196	0.028839
RS	26	0.663971	1.452254	1043.252209	0.024341	0.025782
RS	27	0.726117	1.452254	1079.497741	0.025187	0.026658
RS	28	0.793317	1.704821	951.610683	0.022203	0.023452
RS	29	0.865985	1.704821	984.921612	0.022980	0.024196
RS	30	0.944563	2.013388	863.365188	0.020144	0.021147
RS	31	1.029534	2.013388	894.061142	0.020860	0.021781
RS	32	1.121416	2.374365	785.251012	0.018321	0.019054
RS	33	1.220773	2.374365	813.558735	0.018982	0.019596
RS	34	1.328212	2.776409	720.856613	0.016819	0.017278
RS	35	1.444391	2.776409	746.936508	0.017428	0.017748
RS	36	1.570020	3.200144	671.307612	0.015663	0.015862
RS	37	1.705869	3.200144	695.257563	0.016222	0.016277
RS	38	1.852768	3.622443	635.711921	0.014832	0.014796
RS	39	2.011617	3.622443	657.544690	0.015342	0.015170
RS	40	2.183388	4.020945	612.052015	0.014280	0.014037
RS	41	2.369131	4.020945	631.655836	0.014738	0.014372
RS	42	2.569984	4.378101	597.742870	0.013947	0.013523
RS	43	2.787175	4.378101	614.842128	0.014346	0.013814
RS	44	3.022034	4.685019	589.709181	0.013759	0.013178
RS	45	3.275998	4.685019	603.844790	0.014089	0.013415
RS	46	3.550620	4.941772	584.551053	0.013639	0.012922
RS	47	3.847582	4.941772	595.094833	0.013885	0.013091
RS	48	4.168700	5.155511	578.700338	0.013502	0.012676
RS	49	4.515940	5.155511	584.916294	0.013647	0.012762
RS	50	4.891426	5.339207	568.489284	0.013264	0.012361
RS	51	5.297456	5.339207	569.660747	0.013291	0.012350
RS	52	5.736515	5.512155	550.262673	0.012839	0.011900
RS	53	6.211290	5.512155	545.906435	0.012737	0.011781
RS	54	6.724685	5.831265	509.748042	0.011893	0.010993
RS	55	7.279842	5.831265	501.242578	0.011695	0.010794
RS	56	7.880160	5.831265	489.077386	0.011411	0.010520
RS	57	8.529310	5.831265	473.227590	0.011041	0.010168
RS	58	9.231266	9.742790	278.656502	0.006502	0.006135
RS	59	9.990323	9.742790	279.357585	0.006518	0.006132
RS	60	10.811126	9.742790	278.333330	0.006494	0.006089
RS	61	11.698697	9.742790	275.462808	0.006427	0.006004
RS	62	12.658468	9.742790	270.654383	0.006315	0.005874
RS	63	13.696313	9.742790	2571.763114	0.060004	0.054215
PA	4+25*2+4+6 0.029788708 0.014523354 13.696312750 204.244709538 13.230433263 4.783952496 2.260658322 1.400335597 1.092773603 0.981703584 0.952069882 0.967294949 1.019777523 1.113599392 1.255907507 1.452253704 1.704821231 2.013387842 2.374364706 2.776409255 3.200144225 3.622443410 4.020944855 4.378101104 4.685019067 4.941771774 5.155510906 5.339207323 5.512155224 5.831264703 9.742790489
//
IT	4551
RD	12
LK	-223053.814892
QD	-267.364210 -> -208.853345
RI	0.0014977011
TR	0.028532	0.014791
MT	13.961703
MM	C_pi: 3.287660, n_recomb: 45334.137622
RS	0	0.000000	278.750545	1.296760	0.000029	0.000001
RS	1	0.008167	278.750545	1.402715	0.000031	0.000007
RS	2	0.017002	278.750545	1.517332	0.000033	0.000017
RS	3	0.026557	278.750545	1.641319	0.000036	0.000027
RS	4	0.036894	15.247420	32.447060	0.000716	0.000564
RS	5	0.048074	15.247420	35.073337	0.000774	0.000679
RS	6	0.060168	5.405954	106.841458	0.002357	0.002132
RS	7	0.073249	5.405954	115.288384	0.002543	0.002361
RS	8	0.087399	2.490125	269.573587	0.005946	0.005509
RS	9	0.102704	2.490125	289.765085	0.006392	0.006094
RS	10	0.119259	1.499972	515.585677	0.011373	0.010897
RS	11	0.137167	1.499972	550.884228	0.012152	0.012021
RS	12	0.156537	1.147905	766.713712	0.016913	0.016857
RS	13	0.177489	1.147905	813.859425	0.017952	0.018270
RS	14	0.200152	1.019385	970.025349	0.021397	0.021860
RS	15	0.224667	1.019385	1023.509923	0.022577	0.023331
RS	16	0.251183	0.981200	1119.087632	0.024685	0.025543
RS	17	0.279865	0.981200	1174.477430	0.025907	0.027000
RS	18	0.310890	0.991075	1217.528283	0.026857	0.027996
RS	19	0.344448	0.991075	1271.698815	0.028052	0.029400
RS	20	0.380747	1.039606	1263.822047	0.027878	0.029214
RS	21	0.420011	1.039606	1314.754495	0.029001	0.030526
RS	22	0.462482	1.130447	1256.042883	0.027706	0.029152
RS	23	0.508421	1.130447	1302.832634	0.028738	0.030335
RS	24	0.558113	1.270903	1201.036497	0.026493	0.027943
RS	25	0.611862	1.270903	1243.709140	0.027434	0.028977
RS	26	0.670002	1.466993	1115.437739	0.024605	0.025952
RS	27	0.732890	1.466993	1154.457335	0.025466	0.026840
RS	28	0.800914	1.721564	1018.236449	0.022461	0.023621
RS	29	0.874494	1.721564	1054.082282	0.023251	0.024379
RS	30	0.954084	2.035239	923.234357	0.020365	0.021288
RS	31	1.040174	2.035239	956.264580	0.021094	0.021937
RS	32	1.133295	2.405307	838.286479	0.018491	0.019155
RS	33	1.234021	2.405307	868.755705	0.019163	0.019712
RS	34	1.342974	2.820852	767.769005	0.016936	0.017337
RS	35	1.460826	2.820852	795.859007	0.017555	0.017821
RS	36	1.588302	3.261860	713.298217	0.015734	0.015885
RS	37	1.726190	3.261860	739.126528	0.016304	0.016315
RS	38	1.875340	3.703370	674.189905	0.014872	0.014795
RS	39	2.036672	3.703370	697.787220	0.015392	0.015183
RS	40	2.211179	4.120573	648.410973	0.014303	0.014027
RS	41	2.399939	4.120573	669.676692	0.014772	0.014377
RS	42	2.604116	4.493807	633.200714	0.013967	0.013519
RS	43	2.824968	4.493807	651.856457	0.014379	0.013826
RS	44	3.063858	4.813085	625.199719	0.013791	0.013193
RS	45	3.322258	4.813085	640.763579	0.014134	0.013448
RS	46	3.601763	5.078458	620.669808	0.013691	0.012966
RS	47	3.904096	5.078458	632.467907	0.013951	0.013153
RS	48	4.231121	5.297832	615.674510	0.013581	0.012753
RS	49	4.584855	5.297832	622.904680	0.013740	0.012857
RS	50	4.967479	5.485440	606.148311	0.013371	0.012471
RS	51	5.381354	5.485440	608.017424	0.013412	0.012476
RS	52	5.829030	5.662379	588.000554	0.012970	0.012038
RS	53	6.313270	5.662379	583.960997	0.012881	0.011933
RS	54	6.837058	5.995057	545.442508	0.012032	0.011138
RS	55	7.403626	5.995057	536.965300	0.011845	0.010951
RS	56	8.016467	5.995057	524.562318	0.011571	0.010687
RS	57	8.679360	5.995057	508.191425	0.011210	0.010342
RS	58	9.396394	10.269403	292.477145	0.006452	0.006091
RS	59	10.171989	10.269403	294.086201	0.006487	0.006107
RS	60	11.010930	10.269403	293.936584	0.006484	0.006085
RS	61	11.918388	10.269403	291.886606	0.006439	0.006021
RS	62	12.899962	10.269403	287.821754	0.006349	0.005913
RS	63	13.961703	10.269403	2834.615444	0.062527	0.056694
PA	4+25*2+4+6 0.028532399 0.014791292 13.961702843 278.750545177 15.247420243 5.405953552 2.490124921 1.499971902 1.147905429 1.019384788 0.981200111 0.991074751 1.039605579 1.130447137 1.270903046 1.466992630 1.721564175 2.035238765 2.405307189 2.820852414 3.261859653 3.703369874 4.120573464 4.493806534 4.813084845 5.078458296 5.297831536 5.485439954 5.662378822 5.995056588 10.269402528
//
IT	5207
RD	13
LK	-222940.008269
QD	-238.663395 -> -187.020900
RI	0.0013892892
TR	0.027374	0.015030
MT	14.224064
MM	C_pi: 3.412915, n_recomb: 47757.267273
RS	0	0.000000	373.063449	1.023360	0.000021	0.000001
RS	1	0.008199	373.063449	1.107311	0.000023	0.000006
RS	2	0.017070	373.063449	1.198153	0.000025	0.000013
RS	3	0.026669	373.063449	1.296453	0.000027	0.000021
RS	4	0.037054	17.285731	30.266554	0.000634	0.000514
RS	5	0.048292	17.285731	32.728832	0.000685	0.000619
RS	6	0.060450	6.044320	101.137000	0.002118	0.001975
RS	7	0.073605	6.044320	109.192810	0.002286	0.002176
RS	8	0.087839	2.727634	260.789482	0.005461	0.005176
RS	9	0.103240	2.727634	280.551797	0.005875	0.005692
RS	10	0.119904	1.602037	512.433544	0.010730	0.010419
RS	11	0.137934	1.602037	548.067833	0.011476	0.011461
RS	12	0.157442	1.203704	777.727635	0.016285	0.016361
RS	13	0.178550	1.203704	826.409937	0.017304	0.017717
RS	14	0.201388	1.057328	996.814778	0.020873	0.021434
RS	15	0.226099	1.057328	1052.827501	0.022045	0.022867
RS	16	0.252836	1.010577	1160.399776	0.024298	0.025216
RS	17	0.281765	1.010577	1218.960417	0.025524	0.026647
RS	18	0.313066	1.015201	1271.654590	0.026627	0.027785
RS	19	0.346933	1.015201	1329.316851	0.027835	0.029172
RS	20	0.383577	1.059912	1328.308138	0.027814	0.029128
RS	21	0.423225	1.059912	1382.766470	0.028954	0.030431
RS	22	0.466125	1.147896	1327.134741	0.027789	0.029181
RS	23	0.512541	1.147896	1377.270340	0.028839	0.030363
RS	24	0.562763	1.286557	1274.123749	0.026679	0.028057
RS	25	0.617104	1.286557	1319.863039	0.027637	0.029097
RS	26	0.675899	1.482340	1186.273667	0.024840	0.026109
RS	27	0.739515	1.482340	1228.079368	0.025715	0.027007
RS	28	0.808347	1.738736	1083.942548	0.022697	0.023782
RS	29	0.882822	1.738736	1122.332775	0.023501	0.024553
RS	30	0.963404	2.057201	982.427492	0.020571	0.021426
RS	31	1.050592	2.057201	1017.799321	0.021312	0.022088
RS	32	1.144930	2.435921	890.745432	0.018652	0.019255
RS	33	1.247001	2.435921	923.382164	0.019335	0.019827
RS	34	1.357442	2.864466	814.115880	0.017047	0.017397
RS	35	1.476938	2.864466	844.221005	0.017677	0.017896
RS	36	1.606231	3.322283	754.693716	0.015803	0.015911
RS	37	1.746125	3.322283	782.404723	0.016383	0.016354
RS	38	1.897489	3.782652	712.038324	0.014910	0.014799
RS	39	2.061263	3.782652	737.404700	0.015441	0.015199
RS	40	2.238465	4.218266	684.130251	0.014325	0.014021
RS	41	2.430196	4.218266	707.063996	0.014805	0.014384
RS	42	2.637647	4.607256	668.044602	0.013988	0.013518
RS	43	2.862107	4.607256	688.266123	0.014412	0.013840
RS	44	3.104971	4.938459	660.140670	0.013823	0.013210
RS	45	3.367746	4.938459	677.146108	0.014179	0.013481
RS	46	3.652067	5.211882	656.336165	0.013743	0.013009
RS	47	3.959699	5.211882	669.405518	0.014017	0.013213
RS	48	4.292554	5.436218	652.314169	0.013659	0.012827
RS	49	4.652700	5.436218	660.577140	0.013832	0.012948
RS	50	5.042374	5.627044	643.592136	0.013476	0.012577
RS	51	5.463998	5.627044	646.176185	0.013530	0.012598
RS	52	5.920191	5.807289	625.625343	0.013100	0.012171
RS	53	6.413786	5.807289	621.915409	0.013022	0.012079
RS	54	6.947852	6.152588	581.079204	0.012167	0.011279
RS	55	7.525706	6.152588	572.638068	0.011991	0.011102
RS	56	8.150938	6.152588	560.004334	0.011726	0.010846
RS	57	8.827433	6.152588	543.118352	0.011372	0.010509
RS	58	9.559394	10.791025	305.851853	0.006404	0.006049
RS	59	10.351369	10.791025	308.364540	0.006457	0.006082
RS	60	11.208277	10.791025	309.092409	0.006472	0.006078
RS	61	12.135443	10.791025	307.874107	0.006447	0.006034
RS	62	13.138628	10.791025	304.573217	0.006378	0.005947
RS	63	14.224064	10.791025	3100.705171	0.064926	0.059065
PA	4+25*2+4+6 0.027373708 0.015029566 14.224064137 373.063448889 17.285730612 6.044320233 2.727633798 1.602036984 1.203703711 1.057328114 1.010576900 1.015201088 1.059912358 1.147896375 1.286556685 1.482339849 1.738735882 2.057200549 2.435920734 2.864465859 3.322282895 3.782651917 4.218266417 4.607255943 4.938459257 5.211882271 5.436217880 5.627044026 5.807288899 6.152587652 10.791025391
//
IT	4667
RD	14
LK	-222839.552371
QD	-213.562500 -> -167.917112
RI	0.0013214579
TR	0.026304	0.015241
MT	14.483748
MM	C_pi: 3.537082, n_recomb: 50126.232045
RS	0	0.000000	491.404580	0.817481	0.000016	0.000001
RS	1	0.008230	491.404580	0.884801	0.000018	0.000004
RS	2	0.017137	491.404580	0.957669	0.000019	0.000010
RS	3	0.026777	491.404580	1.036542	0.000021	0.000016
RS	4	0.037211	19.312643	28.538806	0.000569	0.000474
RS	5	0.048503	19.312643	30.871479	0.000616	0.000570
RS	6	0.060725	6.693746	96.283672	0.001921	0.001841
RS	7	0.073952	6.693746	104.004425	0.002075	0.002020
RS	8	0.088268	2.972787	252.556128	0.005038	0.004878
RS	9	0.103762	2.972787	271.895344	0.005424	0.005336
RS	10	0.120532	1.706590	508.520533	0.010145	0.009975
RS	11	0.138681	1.706590	544.389429	0.010860	0.010943
RS	12	0.158324	1.260228	786.764142	0.015696	0.015887
RS	13	0.179584	1.260228	836.831031	0.016694	0.017190
RS	14	0.202594	1.095528	1020.920634	0.020367	0.021016
RS	15	0.227497	1.095528	1079.314281	0.021532	0.022415
RS	16	0.254449	1.040144	1198.640836	0.023912	0.024888
RS	17	0.283620	1.040144	1260.253664	0.025142	0.026296
RS	18	0.315191	1.039567	1322.600746	0.026385	0.027566
RS	19	0.349361	1.039567	1383.675699	0.027604	0.028938
RS	20	0.386343	1.080547	1389.795267	0.027726	0.029027
RS	21	0.426368	1.080547	1447.740088	0.028882	0.030323
RS	22	0.469688	1.165753	1395.676665	0.027843	0.029193
RS	23	0.516572	1.165753	1449.147168	0.028910	0.030375
RS	24	0.567315	1.302650	1345.252323	0.026837	0.028156
RS	25	0.622235	1.302650	1394.060158	0.027811	0.029202
RS	26	0.681673	1.498071	1255.712755	0.025051	0.026255
RS	27	0.746004	1.498071	1300.308439	0.025941	0.027163
RS	28	0.815629	1.756125	1148.664278	0.022915	0.023937
RS	29	0.890984	1.756125	1189.601059	0.023732	0.024720
RS	30	0.972541	2.079095	1040.874454	0.020765	0.021561
RS	31	1.060810	2.079095	1078.588429	0.021517	0.022236
RS	32	1.156343	2.466079	942.558090	0.018804	0.019356
RS	33	1.259738	2.466079	977.361946	0.019498	0.019940
RS	34	1.371643	2.907187	859.829470	0.017153	0.017460
RS	35	1.492757	2.907187	891.948696	0.017794	0.017971
RS	36	1.623839	3.381418	795.427725	0.015868	0.015941
RS	37	1.765708	3.381418	825.019985	0.016459	0.016396
RS	38	1.919254	3.860349	749.192275	0.014946	0.014805
RS	39	2.085436	3.860349	776.326599	0.015487	0.015218
RS	40	2.265294	4.314163	719.139545	0.014347	0.014018
RS	41	2.459955	4.314163	743.741982	0.014837	0.014394
RS	42	2.670636	4.718672	702.197087	0.014009	0.013519
RS	43	2.898655	4.718672	723.988458	0.014443	0.013855
RS	44	3.145441	5.061457	694.445687	0.013854	0.013227
RS	45	3.412536	5.061457	712.901262	0.014222	0.013512
RS	46	3.701613	5.342466	691.453397	0.013794	0.013051
RS	47	4.014481	5.342466	705.806953	0.014081	0.013271
RS	48	4.353098	5.571188	688.515173	0.013736	0.012899
RS	49	4.719582	5.571188	697.826564	0.013921	0.013036
RS	50	5.116227	5.764610	680.713952	0.013580	0.012680
RS	51	5.545515	5.764610	684.028299	0.013646	0.012715
RS	52	6.010134	5.947545	663.030321	0.013227	0.012300
RS	53	6.512990	5.947545	659.662103	0.013160	0.012220
RS	54	7.057230	6.304574	616.562201	0.012300	0.011414
RS	55	7.646261	6.304574	608.164394	0.012133	0.011247
RS	56	8.283768	6.304574	595.306898	0.011876	0.010999
RS	57	8.973741	6.304574	577.912328	0.011529	0.010668
RS	58	9.720498	11.307902	318.774905	0.006359	0.006008
RS	59	10.528712	11.307902	322.184444	0.006427	0.006057
RS	60	11.403441	11.307902	323.789402	0.006459	0.006070
RS	61	12.350159	11.307902	323.409812	0.006452	0.006043
RS	62	13.374791	11.307902	320.888311	0.006402	0.005975
RS	63	14.483748	11.307902	3368.945360	0.067209	0.061328
PA	4+25*2+4+6 0.026303748 0.015240710 14.483748101 491.404580187 19.312642661 6.693746465 2.972786993 1.706589630 1.260227767 1.095528319 1.040143649 1.039567053 1.080547058 1.165753436 1.302649748 1.498070810 1.756124882 2.079095345 2.466078895 2.907186606 3.381418254 3.860349387 4.314163171 4.718672276 5.061457306 5.342465625 5.571188064 5.764610183 5.947545391 6.304574450 11.307901585
//
IT	4328
RD	15
LK	-222750.754422
QD	-191.546590 -> -151.150339
RI	0.0012821604
TR	0.025315	0.015427
MT	14.740721
MM	C_pi: 3.660011, n_recomb: 52438.153472
RS	0	0.000000	638.558455	0.659691	0.000013	0.000000
RS	1	0.008260	638.558455	0.714218	0.000014	0.000003
RS	2	0.017202	638.558455	0.773256	0.000015	0.000008
RS	3	0.026883	638.558455	0.837178	0.000016	0.000013
RS	4	0.037363	21.301728	27.163664	0.000518	0.000441
RS	5	0.048709	21.301728	29.393722	0.000561	0.000530
RS	6	0.060992	7.348435	92.143950	0.001757	0.001726
RS	7	0.074290	7.348435	99.577766	0.001899	0.001887
RS	8	0.088686	3.224989	244.834277	0.004669	0.004610
RS	9	0.104272	3.224989	263.759844	0.005030	0.005019
RS	10	0.121144	1.813637	503.954217	0.009610	0.009562
RS	11	0.139410	1.813637	539.967838	0.010297	0.010463
RS	12	0.159185	1.317479	793.994416	0.015142	0.015433
RS	13	0.180594	1.317479	845.301890	0.016120	0.016688
RS	14	0.203770	1.133964	1042.516921	0.019881	0.020608
RS	15	0.228862	1.133964	1103.146193	0.021037	0.021977
RS	16	0.256025	1.069847	1233.972437	0.023532	0.024561
RS	17	0.285432	1.069847	1298.515244	0.024763	0.025949
RS	18	0.317269	1.064081	1370.503314	0.026136	0.027340
RS	19	0.351734	1.064081	1434.904056	0.027364	0.028700
RS	20	0.389047	1.101384	1448.370173	0.027621	0.028916
RS	21	0.429442	1.101384	1509.751653	0.028791	0.030206
RS	22	0.473173	1.183862	1461.696519	0.027875	0.029193
RS	23	0.520517	1.183862	1518.480175	0.028958	0.030375
RS	24	0.571771	1.319006	1414.395709	0.026973	0.028243
RS	25	0.627258	1.319006	1466.264195	0.027962	0.029295
RS	26	0.687329	1.513999	1323.696543	0.025243	0.026392
RS	27	0.752361	1.513999	1371.077467	0.026147	0.027310
RS	28	0.822765	1.773551	1212.327689	0.023119	0.024086
RS	29	0.898984	1.773551	1255.805431	0.023948	0.024880
RS	30	0.981499	2.100765	1098.496637	0.020948	0.021693
RS	31	1.070830	2.100765	1138.546162	0.021712	0.022381
RS	32	1.167539	2.495656	993.648464	0.018949	0.019456
RS	33	1.272236	2.495656	1030.612406	0.019654	0.020053
RS	34	1.385581	2.948924	904.839097	0.017255	0.017524
RS	35	1.508288	2.948924	938.965134	0.017906	0.018047
RS	36	1.641131	3.439206	835.434769	0.015932	0.015973
RS	37	1.784946	3.439206	866.900856	0.016532	0.016439
RS	38	1.940641	3.936435	785.587967	0.014981	0.014814
RS	39	2.109195	3.936435	814.483317	0.015532	0.015238
RS	40	2.291672	4.408266	753.374246	0.014367	0.014017
RS	41	2.489221	4.408266	779.640321	0.014868	0.014404
RS	42	2.703088	4.828105	735.587444	0.014028	0.013521
RS	43	2.934619	4.828105	758.947163	0.014473	0.013869
RS	44	3.185275	5.182195	728.034396	0.013884	0.013243
RS	45	3.456635	5.182195	747.943426	0.014263	0.013542
RS	46	3.750409	5.470375	725.933588	0.013844	0.013091
RS	47	4.068448	5.470375	741.579545	0.014142	0.013325
RS	48	4.412757	5.702985	724.179738	0.013810	0.012969
RS	49	4.785505	5.702985	734.551300	0.014008	0.013119
RS	50	5.189042	5.898437	717.410741	0.013681	0.012779
RS	51	5.625910	5.898437	721.467863	0.013758	0.012827
RS	52	6.098863	6.083490	700.111298	0.013351	0.012423
RS	53	6.610882	6.083490	697.094967	0.013294	0.012354
RS	54	7.165193	6.451388	651.796161	0.012430	0.011544
RS	55	7.765289	6.451388	643.447368	0.012271	0.011386
RS	56	8.414952	6.451388	630.372070	0.012021	0.011145
RS	57	9.118277	6.451388	612.474992	0.011680	0.010820
RS	58	9.879696	11.819746	331.238392	0.006317	0.005968
RS	59	10.704007	11.819746	335.535231	0.006399	0.006031
RS	60	11.596405	11.819746	338.013403	0.006446	0.006059
RS	61	12.562514	11.819746	338.475338	0.006455	0.006049
RS	62	13.608422	11.819746	336.743672	0.006422	0.005999
RS	63	14.740721	11.819746	3638.186353	0.069381	0.063483
PA	4+25*2+4+6 0.025314882 0.015427321 14.740721033 638.558454572 21.301728306 7.348434877 3.224989203 1.813637207 1.317478944 1.133963584 1.069846848 1.064080617 1.101383565 1.183861605 1.319005917 1.513999070 1.773550877 2.100765146 2.495655585 2.948923959 3.439206164 3.936435280 4.408265592 4.828105138 5.182194602 5.470374903 5.702984797 5.898437302 6.083489561 6.451387937 11.819745876
//
IT	4408
RD	16
LK	-222672.161502
QD	-172.185574 -> -136.392756
RI	0.0012633762
TR	0.024400	0.015592
MT	14.994718
MM	C_pi: 3.781509, n_recomb: 54690.616255
RS	0	0.000000	820.249118	0.536865	0.000010	0.000000
RS	1	0.008289	820.249118	0.581399	0.000011	0.000003
RS	2	0.017265	820.249118	0.629630	0.000012	0.000006
RS	3	0.026985	820.249118	0.681866	0.000012	0.000010
RS	4	0.037511	23.228943	26.069199	0.000477	0.000414
RS	5	0.048910	23.228943	28.218274	0.000516	0.000498
RS	6	0.061253	8.003362	88.600766	0.001620	0.001627
RS	7	0.074619	8.003362	95.788581	0.001751	0.001775
RS	8	0.089093	3.483462	237.597127	0.004344	0.004369
RS	9	0.104767	3.483462	256.121401	0.004683	0.004736
RS	10	0.121741	1.923063	498.856173	0.009121	0.009178
RS	11	0.140121	1.923063	534.936182	0.009781	0.010018
RS	12	0.160025	1.375426	799.585789	0.014620	0.015001
RS	13	0.181578	1.375426	851.998016	0.015579	0.016210
RS	14	0.204918	1.172601	1061.769206	0.019414	0.020212
RS	15	0.230193	1.172601	1124.491234	0.020561	0.021552
RS	16	0.257563	1.099631	1266.549461	0.023158	0.024238
RS	17	0.287201	1.099631	1333.897402	0.024390	0.025607
RS	18	0.319297	1.088669	1415.479638	0.025882	0.027112
RS	19	0.354052	1.088669	1483.112299	0.027118	0.028462
RS	20	0.391689	1.122323	1504.106541	0.027502	0.028797
RS	21	0.432445	1.122323	1568.865364	0.028686	0.030083
RS	22	0.476580	1.202102	1525.210132	0.027888	0.029183
RS	23	0.524373	1.202102	1585.275180	0.028986	0.030366
RS	24	0.576127	1.335487	1481.525713	0.027089	0.028320
RS	25	0.632172	1.335487	1536.437741	0.028093	0.029378
RS	26	0.692862	1.529983	1390.163289	0.025419	0.026521
RS	27	0.758583	1.529983	1440.316609	0.026336	0.027448
RS	28	0.829751	1.790877	1274.856949	0.023310	0.024230
RS	29	0.906819	1.790877	1320.862805	0.024152	0.025035
RS	30	0.990274	2.122084	1155.218960	0.021123	0.021823
RS	31	1.080647	2.122084	1197.590768	0.021898	0.022522
RS	32	1.178512	2.524545	1043.946163	0.019088	0.019555
RS	33	1.284488	2.524545	1083.056960	0.019803	0.020164
RS	34	1.399249	2.989596	949.080336	0.017354	0.017588
RS	35	1.523523	2.989596	985.200106	0.018014	0.018123
RS	36	1.658097	3.495581	874.657045	0.015993	0.016006
RS	37	1.803827	3.495581	907.984035	0.016602	0.016483
RS	38	1.961636	4.010849	821.172955	0.015015	0.014825
RS	39	2.132526	4.010849	851.817065	0.015575	0.015259
RS	40	2.317581	4.500519	786.782874	0.014386	0.014018
RS	41	2.517975	4.500519	814.702238	0.014897	0.014415
RS	42	2.734980	4.935529	768.158779	0.014046	0.013524
RS	43	2.969973	4.935529	793.080120	0.014501	0.013883
RS	44	3.224444	5.300677	760.842890	0.013912	0.013259
RS	45	3.500009	5.300677	782.203634	0.014302	0.013571
RS	46	3.798415	5.595665	759.703163	0.013891	0.013130
RS	47	4.121557	5.595665	776.645084	0.014201	0.013377
RS	48	4.471483	5.831696	759.227458	0.013882	0.013035
RS	49	4.850416	5.831696	770.666868	0.014091	0.013198
RS	50	5.260758	6.028662	753.595009	0.013779	0.012873
RS	51	5.705114	6.028662	758.404174	0.013867	0.012933
RS	52	6.186302	6.215292	736.777929	0.013472	0.012542
RS	53	6.707376	6.215292	734.121327	0.013423	0.012482
RS	54	7.271643	6.593210	686.698313	0.012556	0.011669
RS	55	7.882682	6.593210	678.402153	0.012404	0.011519
RS	56	8.544370	6.593210	665.113443	0.012161	0.011285
RS	57	9.260906	6.593210	646.718945	0.011825	0.010964
RS	58	10.036835	12.325979	343.239559	0.006276	0.005929
RS	59	10.877082	12.325979	348.411456	0.006371	0.006005
RS	60	11.786977	12.325979	351.755618	0.006432	0.006047
RS	61	12.772294	12.325979	353.057842	0.006456	0.006053
RS	62	13.839285	12.325979	352.121704	0.006438	0.006018
RS	63	14.994718	12.325979	3907.340451	0.071444	0.065533
PA	4+25*2+4+6 0.024400408 0.015591940 14.994718214 820.249118058 23.228942985 8.003361781 3.483461734 1.923063297 1.375426226 1.172600984 1.099631021 1.088668890 1.122322516 1.202102027 1.335486950 1.529982623 1.790877475 2.122083812 2.524544543 2.989595630 3.495580786 4.010848598 4.500519258 4.935529022 5.300677129 5.595665320 5.831696485 6.028661815 6.215291849 6.593209744 12.325979138
//
IT	5175
RD	17
LK	-222602.519736
QD	-155.118426 -> -123.369312
RI	0.0012594220
TR	0.023554	0.015737
MT	15.245627
MM	C_pi: 3.901393, n_recomb: 56881.311334
RS	0	0.000000	1041.795763	0.440611	0.000008	0.000000
RS	1	0.008317	1041.795763	0.477287	0.000008	0.000002
RS	2	0.017327	1041.795763	0.517018	0.000009	0.000005
RS	3	0.027085	1041.795763	0.560060	0.000010	0.000008
RS	4	0.037655	25.070509	25.205076	0.000443	0.000391
RS	5	0.049105	25.070509	27.291056	0.000480	0.000472
RS	6	0.061506	8.651782	85.580672	0.001505	0.001542
RS	7	0.074939	8.651782	92.559140	0.001627	0.001678
RS	8	0.089490	3.747249	230.825624	0.004058	0.004151
RS	9	0.105250	3.747249	248.963525	0.004377	0.004483
RS	10	0.122322	2.034734	493.330417	0.008673	0.008820
RS	11	0.140813	2.034734	529.408757	0.009307	0.009606
RS	12	0.160842	1.434012	803.701966	0.014129	0.014589
RS	13	0.182538	1.434012	857.091709	0.015068	0.015756
RS	14	0.206037	1.211389	1078.847412	0.018967	0.019829
RS	15	0.231492	1.211389	1143.522900	0.020104	0.021142
RS	16	0.259063	1.129445	1296.517443	0.022793	0.023920
RS	17	0.288928	1.129445	1366.543980	0.024024	0.025273
RS	18	0.321276	1.113269	1457.642189	0.025626	0.026883
RS	19	0.356315	1.113269	1528.407003	0.026870	0.028223
RS	20	0.394269	1.143284	1557.073041	0.027374	0.028673
RS	21	0.435379	1.143284	1625.141343	0.028571	0.029956
RS	22	0.479909	1.220380	1586.232473	0.027887	0.029164
RS	23	0.528142	1.220380	1649.537800	0.029000	0.030350
RS	24	0.580387	1.351993	1546.605420	0.027190	0.028388
RS	25	0.636977	1.351993	1604.535143	0.028208	0.029452
RS	26	0.698275	1.545916	1455.049683	0.025580	0.026643
RS	27	0.764670	1.545916	1507.954755	0.026511	0.027579
RS	28	0.836588	1.808002	1336.177497	0.023491	0.024369
RS	29	0.914488	1.808002	1384.691586	0.024344	0.025184
RS	30	0.998867	2.142965	1210.963395	0.021289	0.021951
RS	31	1.090264	2.142965	1255.637782	0.022075	0.022660
RS	32	1.189263	2.552680	1093.377823	0.019222	0.019654
RS	33	1.296496	2.552680	1134.616287	0.019947	0.020274
RS	34	1.412648	3.029146	992.490343	0.017448	0.017653
RS	35	1.538460	3.029146	1030.585192	0.018118	0.018199
RS	36	1.674737	3.550496	913.039598	0.016052	0.016040
RS	37	1.822349	3.550496	948.209274	0.016670	0.016528
RS	38	1.982238	4.083555	855.895843	0.015047	0.014837
RS	39	2.155426	4.083555	888.271323	0.015616	0.015281
RS	40	2.343019	4.590909	819.312943	0.014404	0.014019
RS	41	2.546214	4.590909	848.870205	0.014924	0.014427
RS	42	2.766310	5.040935	799.857184	0.014062	0.013526
RS	43	3.004712	5.040935	826.328377	0.014527	0.013896
RS	44	3.262942	5.416924	792.810401	0.013938	0.013275
RS	45	3.542651	5.416924	815.616183	0.014339	0.013598
RS	46	3.845625	5.718396	792.692044	0.013936	0.013166
RS	47	4.173798	5.718396	810.928883	0.014257	0.013426
RS	48	4.529266	5.957428	793.579032	0.013951	0.013098
RS	49	4.914300	5.957428	806.089951	0.014171	0.013274
RS	50	5.331358	6.155424	789.180972	0.013874	0.012964
RS	51	5.783105	6.155424	794.748195	0.013972	0.013035
RS	52	6.272426	6.343121	772.941266	0.013589	0.012656
RS	53	6.802445	6.343121	770.649814	0.013548	0.012605
RS	54	7.376548	6.730233	721.185312	0.012679	0.011789
RS	55	7.998401	6.730233	712.943398	0.012534	0.011646
RS	56	8.671977	6.730233	699.444172	0.012297	0.011418
RS	57	9.401576	6.730233	680.556432	0.011964	0.011102
RS	58	10.191858	12.826113	354.773585	0.006237	0.005892
RS	59	11.047872	12.826113	360.805835	0.006343	0.005979
RS	60	11.975083	12.826113	365.005712	0.006417	0.006034
RS	61	12.979415	12.826113	367.143319	0.006455	0.006054
RS	62	14.067280	12.826113	367.004094	0.006452	0.006034
RS	63	15.245627	12.826113	4175.324584	0.073404	0.067480
PA	4+25*2+4+6 0.023553940 0.015736771 15.245627376 1041.795762717 25.070509100 8.651781731 3.747248809 2.034734100 1.434011726 1.211388507 1.129445274 1.113268844 1.143283862 1.220380449 1.351993060 1.545915686 1.808001873 2.142965142 2.552679678 3.029146097 3.550495930 4.083555021 4.590909402 5.040935056 5.416923712 5.718396489 5.957427591 6.155424143 6.343121385 6.730232540 12.826112692
//
IT	4980
RD	18
LK	-222540.739632
QD	-140.039419 -> -111.847411
RI	0.0012661418
TR	0.022770	0.015864
MT	15.493240
MM	C_pi: 4.019469, n_recomb: 59008.355200
RS	0	0.000000	1310.986001	0.364016	0.000006	0.000000
RS	1	0.008345	1310.986001	0.394417	0.000007	0.000002
RS	2	0.017386	1310.986001	0.427360	0.000007	0.000004
RS	3	0.027182	1310.986001	0.463056	0.000008	0.000007
RS	4	0.037795	26.796142	24.542066	0.000416	0.000373
RS	5	0.049294	26.796142	26.580719	0.000450	0.000450
RS	6	0.061753	9.287743	83.016711	0.001407	0.001469
RS	7	0.075251	9.287743	89.818323	0.001522	0.001596
RS	8	0.089875	4.015297	224.501789	0.003805	0.003955
RS	9	0.105720	4.015297	242.270138	0.004106	0.004256
RS	10	0.122887	2.148445	487.479101	0.008261	0.008487
RS	11	0.141487	2.148445	523.497629	0.008872	0.009223
RS	12	0.161639	1.493155	806.501133	0.013668	0.014198
RS	13	0.183472	1.493155	860.749918	0.014587	0.015324
RS	14	0.207128	1.250281	1093.903699	0.018538	0.019459
RS	15	0.232757	1.250281	1160.397096	0.019665	0.020746
RS	16	0.260526	1.159236	1324.022820	0.022438	0.023610
RS	17	0.290611	1.159236	1396.600789	0.023668	0.024946
RS	18	0.323207	1.137825	1497.100767	0.025371	0.026654
RS	19	0.358524	1.137825	1570.893149	0.026622	0.027986
RS	20	0.396787	1.164199	1607.339570	0.027239	0.028545
RS	21	0.438243	1.164199	1678.642008	0.028448	0.029825
RS	22	0.483159	1.238621	1644.780314	0.027874	0.029139
RS	23	0.531824	1.238621	1711.276341	0.029001	0.030327
RS	24	0.584549	1.368439	1609.609792	0.027278	0.028450
RS	25	0.641674	1.368439	1670.523265	0.028310	0.029520
RS	26	0.703566	1.561714	1518.297611	0.025730	0.026759
RS	27	0.770622	1.561714	1573.926556	0.026673	0.027704
RS	28	0.843275	1.824845	1396.218727	0.023661	0.024504
RS	29	0.921991	1.824845	1447.214656	0.024526	0.025329
RS	30	1.007275	2.163342	1265.657049	0.021449	0.022076
RS	31	1.099676	2.163342	1312.608366	0.022244	0.022796
RS	32	1.199788	2.580000	1141.879822	0.019351	0.019752
RS	33	1.308254	2.580000	1185.221253	0.020086	0.020382
RS	34	1.425771	3.067544	1035.007305	0.017540	0.017718
RS	35	1.553096	3.067544	1075.053492	0.018219	0.018274
RS	36	1.691045	3.603919	950.531898	0.016108	0.016074
RS	37	1.840506	3.603919	987.521244	0.016735	0.016572
RS	38	2.002440	4.154522	889.711865	0.015078	0.014850
RS	39	2.177886	4.154522	923.796699	0.015655	0.015303
RS	40	2.367974	4.679389	850.924258	0.014420	0.014021
RS	41	2.573924	4.679389	882.099413	0.014949	0.014438
RS	42	2.797061	5.144296	830.637823	0.014077	0.013529
RS	43	3.038818	5.144296	858.642504	0.014551	0.013909
RS	44	3.300749	5.530927	823.885853	0.013962	0.013289
RS	45	3.584539	5.530927	848.125463	0.014373	0.013622
RS	46	3.892010	5.838587	824.841120	0.013978	0.013200
RS	47	4.225140	5.838587	844.367528	0.014309	0.013471
RS	48	4.586069	6.080222	827.167788	0.014018	0.013158
RS	49	4.977117	6.080222	840.749997	0.014248	0.013345
RS	50	5.400798	6.278801	824.094655	0.013966	0.013050
RS	51	5.859834	6.278801	830.422759	0.014073	0.013132
RS	52	6.357177	6.467077	808.523835	0.013702	0.012765
RS	53	6.896023	6.467077	806.600499	0.013669	0.012723
RS	54	7.479835	6.862559	755.185596	0.012798	0.011905
RS	55	8.112365	6.862559	746.997320	0.012659	0.011768
RS	56	8.797680	6.862559	733.288696	0.012427	0.011545
RS	57	9.540183	6.862559	713.910648	0.012098	0.011233
RS	58	10.344648	13.319534	365.839984	0.006200	0.005855
RS	59	11.216244	13.319534	372.715620	0.006316	0.005953
RS	60	12.160575	13.319534	377.758131	0.006402	0.006020
RS	61	13.183708	13.319534	380.722819	0.006452	0.006052
RS	62	14.292222	13.319534	381.377893	0.006463	0.006046
RS	63	15.493240	13.319534	4441.132473	0.075263	0.069327
PA	4+25*2+4+6 0.022769793 0.015863875 15.493240002 1310.986000600 26.796142460 9.287742672 4.015297052 2.148445371 1.493155465 1.250281252 1.159235532 1.137824808 1.164199479 1.238620817 1.368438538 1.561714286 1.824844729 2.163342272 2.580000013 3.067544277 3.603918810 4.154522336 4.679389100 5.144295579 5.530926581 5.838587271 6.080222097 6.278801074 6.467076638 6.862558512 13.319534395
//
IT	4507
RD	19
LK	-222485.875728
QD	-126.689275 -> -101.630182
RI	0.0012806938
TR	0.022043	0.015975
MT	15.737320
MM	C_pi: 4.135569, n_recomb: 61070.564257
RS	0	0.000000	1638.532460	0.302055	0.000005	0.000000
RS	1	0.008372	1638.532460	0.327363	0.000005	0.000001
RS	2	0.017444	1638.532460	0.354793	0.000006	0.000003
RS	3	0.027276	1638.532460	0.384524	0.000006	0.000005
RS	4	0.037931	28.396907	24.042072	0.000394	0.000358
RS	5	0.049478	28.396907	26.046250	0.000426	0.000433
RS	6	0.061992	9.905904	80.851853	0.001324	0.001406
RS	7	0.075553	9.905904	87.505451	0.001433	0.001526
RS	8	0.090250	4.286429	218.611734	0.003580	0.003777
RS	9	0.106177	4.286429	236.028995	0.003865	0.004052
RS	10	0.123437	2.263959	481.396313	0.007883	0.008177
RS	11	0.142143	2.263959	517.306150	0.008471	0.008868
RS	12	0.162414	1.552771	808.133422	0.013233	0.013826
RS	13	0.184382	1.552771	863.131649	0.014133	0.014915
RS	14	0.208190	1.289203	1107.114220	0.018128	0.019102
RS	15	0.233990	1.289203	1175.295563	0.019245	0.020365
RS	16	0.261951	1.188957	1349.206845	0.022093	0.023306
RS	17	0.292252	1.188957	1424.209521	0.023321	0.024627
RS	18	0.325090	1.162285	1533.974560	0.025118	0.026428
RS	19	0.360677	1.162285	1610.686604	0.026374	0.027752
RS	20	0.399243	1.185030	1654.960671	0.027099	0.028414
RS	21	0.441037	1.185030	1729.415715	0.028318	0.029692
RS	22	0.486331	1.256769	1700.874430	0.027851	0.029109
RS	23	0.535416	1.256769	1770.504486	0.028991	0.030298
RS	24	0.588611	1.384766	1670.517938	0.027354	0.028505
RS	25	0.646259	1.384766	1734.374394	0.028400	0.029581
RS	26	0.708733	1.577322	1579.858084	0.025869	0.026870
RS	27	0.776437	1.577322	1638.176934	0.026824	0.027822
RS	28	0.849809	1.841355	1454.920426	0.023824	0.024636
RS	29	0.929324	1.841355	1508.366359	0.024699	0.025469
RS	30	1.015495	2.183168	1319.242958	0.021602	0.022199
RS	31	1.108880	2.183168	1368.440566	0.022408	0.022928
RS	32	1.210082	2.606480	1189.396262	0.019476	0.019849
RS	33	1.319758	2.606480	1234.811405	0.020219	0.020489
RS	34	1.438614	3.104754	1076.590930	0.017629	0.017782
RS	35	1.567421	3.104754	1118.560461	0.018316	0.018348
RS	36	1.707012	3.655838	987.095400	0.016163	0.016109
RS	37	1.858288	3.655838	1025.877442	0.016798	0.016616
RS	38	2.022228	4.223728	922.590752	0.015107	0.014863
RS	39	2.199893	4.223728	958.359097	0.015693	0.015325
RS	40	2.392432	4.765941	881.587238	0.014436	0.014023
RS	41	2.601089	4.765941	914.356505	0.014972	0.014449
RS	42	2.827214	5.245575	860.473213	0.014090	0.013531
RS	43	3.072269	5.245575	889.991148	0.014573	0.013920
RS	44	3.337840	5.642655	854.037326	0.013984	0.013302
RS	45	3.625643	5.642655	879.695628	0.014405	0.013646
RS	46	3.937540	5.956219	856.111873	0.014018	0.013233
RS	47	4.275547	5.956219	876.918626	0.014359	0.013514
RS	48	4.641852	6.200096	859.945629	0.014081	0.013214
RS	49	5.038822	6.200096	874.595381	0.014321	0.013412
RS	50	5.469024	6.398825	858.281985	0.014054	0.013133
RS	51	5.935242	6.398825	865.370691	0.014170	0.013224
RS	52	6.440490	6.587217	843.466152	0.013811	0.012869
RS	53	6.988035	6.587217	841.911452	0.013786	0.012835
RS	54	7.581419	6.990256	788.643285	0.012914	0.012016
RS	55	8.224479	6.990256	780.505817	0.012780	0.011885
RS	56	8.921373	6.990256	766.587059	0.012552	0.011667
RS	57	9.676608	6.990256	746.720217	0.012227	0.011358
RS	58	10.495069	13.805598	376.444780	0.006164	0.005820
RS	59	11.382048	13.805598	384.144927	0.006290	0.005927
RS	60	12.343282	13.805598	390.014550	0.006386	0.006005
RS	61	13.384987	13.805598	393.795014	0.006448	0.006049
RS	62	14.513900	13.805598	395.238175	0.006472	0.006056
RS	63	15.737320	13.805598	4703.882938	0.077024	0.071076
PA	4+25*2+4+6 0.022042830 0.015975164 15.737320264 1638.532460161 28.396907461 9.905904102 4.286428667 2.263958711 1.552771268 1.289203496 1.188956686 1.162285455 1.185030312 1.256769402 1.384765952 1.577322105 1.841355027 2.183167862 2.606479696 3.104754388 3.655837600 4.223727660 4.765941483 5.245574683 5.642655002 5.956219178 6.200095555 6.398824666 6.587216931 6.990256005 13.805597857
//
IT	4213
RD	20
LK	-222437.103054
QD	-114.846597 -> -92.549904
RI	0.0013009483
TR	0.021368	0.016072
MT	15.977693
MM	C_pi: 4.249528, n_recomb: 63066.875771
RS	0	0.000000	2031.976766	0.252037	0.000004	0.000000
RS	1	0.008398	2031.976766	0.273220	0.000004	0.000001
RS	2	0.017500	2031.976766	0.296185	0.000005	0.000003
RS	3	0.027367	2031.976766	0.321082	0.000005	0.000004
RS	4	0.038063	29.848443	23.691167	0.000376	0.000346
RS	5	0.049657	29.848443	25.672742	0.000407	0.000419
RS	6	0.062225	10.500348	79.046428	0.001253	0.001352
RS	7	0.075847	10.500348	85.578386	0.001357	0.001465
RS	8	0.090614	4.559408	213.139962	0.003380	0.003617
RS	9	0.106621	4.559408	230.225694	0.003651	0.003869
RS	10	0.123972	2.380989	475.167099	0.007534	0.007888
RS	11	0.142780	2.380989	510.927910	0.008101	0.008538
RS	12	0.163168	1.612748	808.744046	0.012824	0.013474
RS	13	0.185268	1.612748	864.391115	0.013706	0.014526
RS	14	0.209223	1.328104	1118.620634	0.017737	0.018760
RS	15	0.235190	1.328104	1188.364908	0.018843	0.019999
RS	16	0.263338	1.218558	1372.212215	0.021758	0.023011
RS	17	0.293849	1.218558	1449.514178	0.022984	0.024318
RS	18	0.326923	1.186609	1568.371710	0.024868	0.026205
RS	19	0.362774	1.186609	1647.892879	0.026129	0.027521
RS	20	0.401636	1.205721	1700.022211	0.026956	0.028282
RS	21	0.443761	1.205721	1777.543084	0.028185	0.029558
RS	22	0.489423	1.274776	1754.542391	0.027820	0.029074
RS	23	0.538920	1.274776	1827.243224	0.028973	0.030266
RS	24	0.592574	1.400922	1729.317464	0.027420	0.028554
RS	25	0.650733	1.400922	1796.069600	0.028479	0.029636
RS	26	0.713776	1.592687	1639.690419	0.025999	0.026976
RS	27	0.782113	1.592687	1700.659259	0.026966	0.027936
RS	28	0.856189	1.857490	1512.225292	0.023978	0.024763
RS	29	0.936486	1.857490	1568.084066	0.024864	0.025606
RS	30	1.023525	2.202406	1371.663899	0.021749	0.022320
RS	31	1.117873	2.202406	1423.072288	0.022564	0.023058
RS	32	1.220145	2.632093	1235.875034	0.019596	0.019945
RS	33	1.331005	2.632093	1283.330160	0.020349	0.020594
RS	34	1.451174	3.140765	1117.195066	0.017714	0.017846
RS	35	1.581434	3.140765	1161.055834	0.018410	0.018421
RS	36	1.722633	3.706238	1022.693849	0.016216	0.016144
RS	37	1.875690	3.706238	1063.237755	0.016859	0.016660
RS	38	2.041599	4.291161	954.500596	0.015135	0.014876
RS	39	2.221440	4.291161	991.922929	0.015728	0.015347
RS	40	2.416384	4.850542	911.274819	0.014449	0.014025
RS	41	2.627699	4.850542	945.610756	0.014994	0.014459
RS	42	2.856758	5.344761	889.333051	0.014101	0.013533
RS	43	3.105053	5.344761	920.340327	0.014593	0.013931
RS	44	3.374199	5.752110	883.229588	0.014005	0.013314
RS	45	3.665946	5.752110	910.287760	0.014434	0.013667
RS	46	3.982193	6.071305	886.463135	0.014056	0.013263
RS	47	4.324997	6.071305	908.537410	0.014406	0.013554
RS	48	4.696587	6.317073	891.865041	0.014142	0.013268
RS	49	5.099383	6.317073	907.575231	0.014391	0.013476
RS	50	5.536003	6.515548	891.687819	0.014139	0.013212
RS	51	6.009289	6.515548	899.534033	0.014263	0.013312
RS	52	6.522318	6.703611	877.709276	0.013917	0.012969
RS	53	7.078430	6.703611	876.521495	0.013898	0.012943
RS	54	7.681242	7.113412	821.502022	0.013026	0.012123
RS	55	8.334675	7.113412	813.410648	0.012898	0.011998
RS	56	9.042980	7.113412	799.279520	0.012674	0.011784
RS	57	9.810765	7.113412	778.924356	0.012351	0.011478
RS	58	10.643025	14.283755	386.591854	0.006130	0.005785
RS	59	11.545175	14.283755	395.096011	0.006265	0.005902
RS	60	12.523083	14.283755	401.775148	0.006371	0.005990
RS	61	13.583112	14.283755	406.357509	0.006443	0.006045
RS	62	14.732157	14.283755	408.579450	0.006479	0.006063
RS	63	15.977693	14.283755	4962.741494	0.078690	0.072732
PA	4+25*2+4+6 0.021368300 0.016072318 15.977692847 2031.976766486 29.848443490 10.500347528 4.559407577 2.380989444 1.612748172 1.328104252 1.218557691 1.186609101 1.205720786 1.274776397 1.400922365 1.592686907 1.857489642 2.202405829 2.632092686 3.140765152 3.706238132 4.291161422 4.850542176 5.344760635 5.752109732 6.071304760 6.317072857 6.515548221 6.703610932 7.113411589 14.283754840
//
IT	3927
RD	21
LK	-222393.701418
QD	-104.321684 -> -84.463160
RI	0.0013252337
TR	0.020742	0.016157
MT	16.214057
MM	C_pi: 4.361177, n_recomb: 64996.737087
RS	0	0.000000	2506.853203	0.210954	0.000003	0.000000
RS	1	0.008423	2506.853203	0.228738	0.000004	0.000001
RS	2	0.017555	2506.853203	0.248021	0.000004	0.000002
RS	3	0.027456	2506.853203	0.268933	0.000004	0.000004
RS	4	0.038191	31.152699	23.461405	0.000361	0.000336
RS	5	0.049830	31.152699	25.430066	0.000391	0.000407
RS	6	0.062450	11.066144	77.563353	0.001193	0.001306
RS	7	0.076133	11.066144	83.997627	0.001292	0.001414
RS	8	0.090968	4.832928	208.071960	0.003201	0.003471
RS	9	0.107052	4.832928	224.846497	0.003459	0.003704
RS	10	0.124492	2.499247	468.862417	0.007214	0.007619
RS	11	0.143400	2.499247	504.441299	0.007761	0.008232
RS	12	0.163901	1.672972	808.466083	0.012439	0.013140
RS	13	0.186128	1.672972	864.670029	0.013303	0.014158
RS	14	0.210228	1.366908	1128.577434	0.017364	0.018431
RS	15	0.236357	1.366908	1199.765653	0.018459	0.019648
RS	16	0.264687	1.247989	1393.177448	0.021435	0.022725
RS	17	0.295404	1.247989	1472.655255	0.022657	0.024018
RS	18	0.328707	1.210754	1600.405318	0.024623	0.025985
RS	19	0.364815	1.210754	1682.623429	0.025888	0.027295
RS	20	0.403965	1.226233	1742.596546	0.026811	0.028149
RS	21	0.446413	1.226233	1823.092119	0.028049	0.029423
RS	22	0.492435	1.292599	1805.820043	0.027783	0.029035
RS	23	0.542334	1.292599	1881.522793	0.028948	0.030230
RS	24	0.596435	1.416867	1786.001075	0.027478	0.028599
RS	25	0.655094	1.416867	1855.595945	0.028549	0.029686
RS	26	0.718693	1.607767	1697.763618	0.026121	0.027077
RS	27	0.787648	1.607767	1761.337376	0.027099	0.028044
RS	28	0.862412	1.873207	1568.092360	0.024126	0.024887
RS	29	0.943472	1.873207	1626.322158	0.025022	0.025738
RS	30	1.031360	2.221024	1422.874614	0.021891	0.022438
RS	31	1.126651	2.221024	1476.454058	0.022716	0.023184
RS	32	1.229967	2.656810	1281.276834	0.019713	0.020039
RS	33	1.341986	2.656810	1330.734348	0.020474	0.020697
RS	34	1.463439	3.175555	1156.786413	0.017798	0.017910
RS	35	1.595123	3.175555	1202.502769	0.018501	0.018493
RS	36	1.737897	3.755100	1057.300872	0.016267	0.016179
RS	37	1.892697	3.755100	1099.572529	0.016917	0.016703
RS	38	2.060534	4.356793	985.421519	0.015161	0.014890
RS	39	2.242509	4.356793	1024.465175	0.015762	0.015368
RS	40	2.439810	4.933160	939.968294	0.014462	0.014027
RS	41	2.653730	4.933160	975.840362	0.015014	0.014469
RS	42	2.885667	5.441805	917.200009	0.014111	0.013534
RS	43	3.137139	5.441805	949.669540	0.014611	0.013940
RS	44	3.409792	5.859233	911.443069	0.014023	0.013324
RS	45	3.705410	5.859233	939.879002	0.014460	0.013686
RS	46	4.025926	6.183807	915.867350	0.014091	0.013291
RS	47	4.373439	6.183807	939.193095	0.014450	0.013592
RS	48	4.750221	6.431127	922.891942	0.014199	0.013319
RS	49	5.158738	6.431127	939.652405	0.014457	0.013536
RS	50	5.601663	6.628958	924.271971	0.014220	0.013287
RS	51	6.081895	6.628958	932.869887	0.014353	0.013395
RS	52	6.602574	6.816257	911.208721	0.014019	0.013066
RS	53	7.167109	6.816257	910.383896	0.014007	0.013046
RS	54	7.779192	7.232028	853.719521	0.013135	0.012226
RS	55	8.442829	7.232028	845.667484	0.013011	0.012106
RS	56	9.162362	7.232028	831.320013	0.012790	0.011896
RS	57	9.942499	7.232028	810.475644	0.012469	0.011592
RS	58	10.788344	14.753342	396.289411	0.006097	0.005752
RS	59	11.705431	14.753342	405.575707	0.006240	0.005877
RS	60	12.699762	14.753342	413.044961	0.006355	0.005974
RS	61	13.777841	14.753342	418.413075	0.006437	0.006039
RS	62	14.946724	14.753342	421.401723	0.006483	0.006068
RS	63	16.214057	14.753342	5216.984923	0.080265	0.074296
PA	4+25*2+4+6 0.020742041 0.016156966 16.214057184 2506.853203230 31.152698888 11.066143555 4.832928288 2.499246900 1.672971529 1.366908430 1.247989217 1.210753743 1.226233227 1.292598875 1.416867140 1.607766591 1.873206745 2.221023579 2.656810224 3.175555179 3.755099670 4.356792813 4.933159634 5.441805482 5.859233297 6.183806828 6.431127368 6.628957768 6.816256677 7.232027694 14.753341815
//
IT	5288
RD	22
LK	-222355.041507
QD	-94.951514 -> -77.246959
RI	0.0013522863
TR	0.020160	0.016230
MT	16.446496
MM	C_pi: 4.470433, n_recomb: 66859.853720
RS	0	0.000000	3079.517072	0.176980	0.000003	0.000000
RS	1	0.008447	3079.517072	0.191942	0.000003	0.000001
RS	2	0.017608	3079.517072	0.208171	0.000003	0.000002
RS	3	0.027542	3079.517072	0.225774	0.000003	0.000003
RS	4	0.038315	32.287610	23.350579	0.000349	0.000328
RS	5	0.049999	32.287610	25.315955	0.000379	0.000399
RS	6	0.062669	11.599446	76.368563	0.001142	0.001266
RS	7	0.076410	11.599446	82.726839	0.001237	0.001370
RS	8	0.091311	5.105682	203.393023	0.003042	0.003339
RS	9	0.107471	5.105682	219.877250	0.003289	0.003555
RS	10	0.124996	2.618441	462.543362	0.006918	0.007369
RS	11	0.144002	2.618441	497.914209	0.007447	0.007947
RS	12	0.164613	1.733312	807.432054	0.012076	0.012823
RS	13	0.186965	1.733312	864.110094	0.012924	0.013810
RS	14	0.211204	1.405559	1137.124233	0.017008	0.018116
RS	15	0.237492	1.405559	1209.643788	0.018092	0.019312
RS	16	0.266000	1.277211	1412.240402	0.021122	0.022448
RS	17	0.296916	1.277211	1493.773775	0.022342	0.023727
RS	18	0.330443	1.234684	1630.198385	0.024382	0.025770
RS	19	0.366803	1.234684	1715.001137	0.025651	0.027073
RS	20	0.406234	1.246537	1782.771880	0.026664	0.028016
RS	21	0.448995	1.246537	1866.148128	0.027911	0.029289
RS	22	0.495369	1.310209	1854.753107	0.027741	0.028993
RS	23	0.545660	1.310209	1933.384528	0.028917	0.030190
RS	24	0.600199	1.432574	1840.577469	0.027529	0.028639
RS	25	0.659345	1.432574	1912.957458	0.028611	0.029732
RS	26	0.723486	1.622541	1754.056018	0.026235	0.027173
RS	27	0.793046	1.622541	1820.185307	0.027224	0.028147
RS	28	0.868482	1.888497	1622.483898	0.024267	0.025007
RS	29	0.950290	1.888497	1683.039017	0.025173	0.025866
RS	30	1.039008	2.239026	1472.832919	0.022029	0.022554
RS	31	1.135220	2.239026	1528.540172	0.022862	0.023308
RS	32	1.239559	2.680653	1325.562671	0.019826	0.020132
RS	33	1.352711	2.680653	1376.981760	0.020595	0.020798
RS	34	1.475422	3.209162	1195.331937	0.017878	0.017972
RS	35	1.608498	3.209162	1242.865292	0.018589	0.018564
RS	36	1.752815	3.802469	1090.891215	0.016316	0.016213
RS	37	1.909322	3.802469	1134.853784	0.016974	0.016745
RS	38	2.079050	4.420678	1015.333288	0.015186	0.014903
RS	39	2.263114	4.420678	1055.963016	0.015794	0.015388
RS	40	2.462726	5.013839	967.653477	0.014473	0.014029
RS	41	2.679200	5.013839	1005.028549	0.015032	0.014478
RS	42	2.913959	5.536775	944.056974	0.014120	0.013535
RS	43	3.168548	5.536775	977.959046	0.014627	0.013948
RS	44	3.444643	5.964102	938.657485	0.014039	0.013333
RS	45	3.744059	5.964102	968.446372	0.014485	0.013703
RS	46	4.068767	6.293810	944.300011	0.014124	0.013317
RS	47	4.420902	6.293810	968.858438	0.014491	0.013626
RS	48	4.802783	6.542374	952.993681	0.014254	0.013367
RS	49	5.216922	6.542374	970.791746	0.014520	0.013593
RS	50	5.666042	6.739192	955.995503	0.014298	0.013359
RS	51	6.153100	6.739192	965.337187	0.014438	0.013475
RS	52	6.681299	6.925322	943.920368	0.014118	0.013158
RS	53	7.254116	6.925322	943.452992	0.014111	0.013144
RS	54	7.875318	7.346290	885.254337	0.013240	0.012326
RS	55	8.548994	7.346290	877.233523	0.013120	0.012210
RS	56	9.279575	7.346290	862.664673	0.012903	0.012003
RS	57	10.071868	7.346290	841.329495	0.012583	0.011701
RS	58	10.931086	15.214096	405.545549	0.006066	0.005720
RS	59	11.862882	15.214096	415.591108	0.006216	0.005853
RS	60	12.873387	15.214096	423.829691	0.006339	0.005958
RS	61	13.969249	15.214096	429.965595	0.006431	0.006032
RS	62	15.157679	15.214096	433.706599	0.006487	0.006072
RS	63	16.446496	15.214096	5465.951945	0.081752	0.075773
PA	4+25*2+4+6 0.020159862 0.016230302 16.446495947 3079.517072028 32.287610316 11.599446052 5.105682033 2.618440538 1.733312204 1.405559413 1.277211293 1.234683881 1.246537113 1.310209489 1.432573835 1.622541333 1.888496792 2.239025592 2.680652639 3.209161838 3.802469228 4.420678461 5.013839293 5.536774583 5.964102339 6.293809869 6.542374434 6.739192159 6.925321880 7.346290278 15.214096194
//
IT	5010
RD	23
LK	-222320.569444
QD	-86.595062 -> -70.795155
RI	0.0013811767
TR	0.019618	0.016294
MT	16.674754
MM	C_pi: 4.577167, n_recomb: 68656.419942
RS	0	0.000000	3760.926480	0.149078	0.000002	0.000000
RS	1	0.008471	3760.926480	0.161717	0.000002	0.000001
RS	2	0.017659	3760.926480	0.175429	0.000003	0.000001
RS	3	0.027625	3760.926480	0.190305	0.000003	0.000002
RS	4	0.038436	33.260710	23.339260	0.000340	0.000322
RS	5	0.050162	33.260710	25.309450	0.000369	0.000392
RS	6	0.062882	12.095972	75.439995	0.001099	0.001232
RS	7	0.076679	12.095972	81.742545	0.001191	0.001333
RS	8	0.091644	5.376553	199.080144	0.002900	0.003220
RS	9	0.107878	5.376553	215.294528	0.003136	0.003421
RS	10	0.125486	2.738238	456.265267	0.006646	0.007135
RS	11	0.144586	2.738238	491.408072	0.007157	0.007683
RS	12	0.165304	1.793669	805.745264	0.011736	0.012523
RS	13	0.187777	1.793669	862.822151	0.012567	0.013480
RS	14	0.212153	1.443983	1144.401582	0.016669	0.017814
RS	15	0.238595	1.443983	1218.146463	0.017743	0.018990
RS	16	0.267276	1.306173	1429.541011	0.020822	0.022180
RS	17	0.298386	1.306173	1513.013246	0.022037	0.023447
RS	18	0.332132	1.258371	1657.857551	0.024147	0.025560
RS	19	0.368736	1.258371	1745.132664	0.025418	0.026856
RS	20	0.408440	1.266603	1820.632707	0.026518	0.027884
RS	21	0.451508	1.266603	1906.793241	0.027773	0.029156
RS	22	0.498224	1.327580	1901.391148	0.027694	0.028949
RS	23	0.548897	1.327580	1982.874225	0.028881	0.030149
RS	24	0.603863	1.448014	1893.062187	0.027573	0.028676
RS	25	0.663484	1.448014	1968.165602	0.028667	0.029773
RS	26	0.728156	1.636987	1808.555043	0.026342	0.027265
RS	27	0.798306	1.636987	1877.186699	0.027342	0.028247
RS	28	0.874397	1.903339	1675.374908	0.024402	0.025124
RS	29	0.956934	1.903339	1738.206257	0.025317	0.025990
RS	30	1.046463	2.256395	1521.511817	0.022161	0.022667
RS	31	1.143575	2.256395	1579.300559	0.023003	0.023429
RS	32	1.248913	2.703607	1368.709616	0.019936	0.020223
RS	33	1.363174	2.703607	1422.046668	0.020713	0.020897
RS	34	1.487114	3.241582	1232.812282	0.017956	0.018034
RS	35	1.621552	3.241582	1282.121516	0.018674	0.018633
RS	36	1.767377	3.848341	1123.452812	0.016363	0.016247
RS	37	1.925555	3.848341	1169.067132	0.017028	0.016786
RS	38	2.097132	4.482806	1044.229015	0.015209	0.014915
RS	39	2.283242	4.482806	1086.407365	0.015824	0.015408
RS	40	2.485116	5.092568	994.324802	0.014483	0.014030
RS	41	2.704091	5.092568	1033.167586	0.015048	0.014486
RS	42	2.941614	5.629628	969.901978	0.014127	0.013535
RS	43	3.199257	5.629628	1005.204588	0.014641	0.013955
RS	44	3.478723	6.066682	964.866836	0.014054	0.013341
RS	45	3.781862	6.066682	995.981471	0.014507	0.013719
RS	46	4.110679	6.401289	971.749339	0.014154	0.013341
RS	47	4.467348	6.401289	997.519227	0.014529	0.013658
RS	48	4.854229	6.650795	982.153075	0.014305	0.013413
RS	49	5.273882	6.650795	1000.973687	0.014579	0.013647
RS	50	5.729081	6.846247	986.834999	0.014374	0.013427
RS	51	6.222839	6.846247	996.910397	0.014520	0.013551
RS	52	6.758421	7.030806	975.817499	0.014213	0.013247
RS	53	7.339370	7.030806	975.700214	0.014211	0.013238
RS	54	7.969528	7.456213	916.079615	0.013343	0.012422
RS	55	8.653065	7.456213	908.080308	0.013226	0.012309
RS	56	9.394501	7.456213	893.283668	0.013011	0.012105
RS	57	10.198741	7.456213	871.454993	0.012693	0.011805
RS	58	11.071105	15.665459	414.372583	0.006035	0.005689
RS	59	12.017364	15.665459	425.153711	0.006192	0.005829
RS	60	13.043776	15.665459	434.139664	0.006323	0.005942
RS	61	14.157131	15.665459	441.023825	0.006424	0.006025
RS	62	15.364795	15.665459	445.500831	0.006489	0.006073
RS	63	16.674754	15.665459	5709.108522	0.083155	0.077166
PA	4+25*2+4+6 0.019618333 0.016293662 16.674753942 3760.926479693 33.260710220 12.095971589 5.376553282 2.738238308 1.793668753 1.443983295 1.306172715 1.258371373 1.266603301 1.327579674 1.448014044 1.636986861 1.903338922 2.256395200 2.703607179 3.241581664 3.848340554 4.482805887 5.092568138 5.629628302 6.066682014 6.401289066 6.650794654 6.846246606 7.030805677 7.456213046 15.665459435
//
IT	4686
RD	24
LK	-222289.801294
QD	-79.130626 -> -65.016282
RI	0.0014113147
TR	0.019114	0.016348
MT	16.898662
MM	C_pi: 4.681286, n_recomb: 70386.976869
RS	0	0.000000	4560.616886	0.126258	0.000002	0.000000
RS	1	0.008493	4560.616886	0.136991	0.000002	0.000001
RS	2	0.017708	4560.616886	0.148637	0.000002	0.000001
RS	3	0.027706	4560.616886	0.161275	0.000002	0.000002
RS	4	0.038552	34.075572	23.416190	0.000333	0.000317
RS	5	0.050320	34.075572	25.398427	0.000361	0.000387
RS	6	0.063087	12.552609	74.755929	0.001062	0.001204
RS	7	0.076939	12.552609	81.021576	0.001151	0.001303
RS	8	0.091967	5.644321	195.116884	0.002772	0.003111
RS	9	0.108272	5.644321	211.081786	0.002999	0.003300
RS	10	0.125961	2.858325	450.071675	0.006394	0.006918
RS	11	0.145153	2.858325	484.971614	0.006890	0.007438
RS	12	0.165975	1.853912	803.513372	0.011416	0.012240
RS	13	0.188565	1.853912	860.921843	0.012231	0.013169
RS	14	0.213075	1.482121	1150.533068	0.016346	0.017526
RS	15	0.239665	1.482121	1225.403633	0.017410	0.018683
RS	16	0.268514	1.334839	1445.201377	0.020532	0.021922
RS	17	0.299814	1.334839	1530.499503	0.021744	0.023176
RS	18	0.333772	1.281784	1683.502784	0.023918	0.025355
RS	19	0.370614	1.281784	1773.139121	0.025191	0.026645
RS	20	0.410585	1.286408	1856.268421	0.026372	0.027752
RS	21	0.453951	1.286408	1945.115443	0.027635	0.029023
RS	22	0.501001	1.344687	1945.792062	0.027644	0.028903
RS	23	0.552046	1.344687	2030.046920	0.028841	0.030105
RS	24	0.607427	1.463168	1943.478353	0.027611	0.028708
RS	25	0.667512	1.463168	2021.240236	0.028716	0.029811
RS	26	0.732700	1.651084	1861.261803	0.026443	0.027354
RS	27	0.803425	1.651084	1932.339566	0.027453	0.028342
RS	28	0.880157	1.917721	1726.750521	0.024532	0.025238
RS	29	0.963405	1.917721	1791.806239	0.025457	0.026111
RS	30	1.053725	2.273128	1568.891386	0.022290	0.022778
RS	31	1.151716	2.273128	1628.712807	0.023139	0.023548
RS	32	1.258029	2.725688	1410.694850	0.020042	0.020313
RS	33	1.373372	2.725688	1465.904046	0.020826	0.020994
RS	34	1.498512	3.272829	1269.213495	0.018032	0.018095
RS	35	1.634280	3.272829	1320.255489	0.018757	0.018702
RS	36	1.781580	3.892734	1154.977218	0.016409	0.016280
RS	37	1.941391	3.892734	1202.202316	0.017080	0.016826
RS	38	2.114775	4.543190	1072.106322	0.015232	0.014927
RS	39	2.302885	4.543190	1115.794143	0.015852	0.015427
RS	40	2.506972	5.169349	1019.984026	0.014491	0.014030
RS	41	2.728393	5.169349	1060.257531	0.015063	0.014493
RS	42	2.968620	5.720375	994.735356	0.014132	0.013533
RS	43	3.229251	5.720375	1031.404745	0.014653	0.013961
RS	44	3.512019	6.166972	990.070775	0.014066	0.013348
RS	45	3.818803	6.166972	1022.482055	0.014527	0.013733
RS	46	4.151643	6.506243	998.211781	0.014182	0.013363
RS	47	4.512753	6.506243	1025.169887	0.014565	0.013688
RS	48	4.904534	6.756400	1010.360361	0.014354	0.013456
RS	49	5.329590	6.756400	1030.186492	0.014636	0.013697
RS	50	5.790748	6.950146	1016.775291	0.014446	0.013493
RS	51	6.291074	6.950146	1027.572557	0.014599	0.013624
RS	52	6.833895	7.132747	1006.880603	0.014305	0.013332
RS	53	7.422820	7.132747	1007.104573	0.014308	0.013329
RS	54	8.061765	7.561847	946.176121	0.013442	0.012514
RS	55	8.754978	7.561847	938.187262	0.013329	0.012406
RS	56	9.507068	7.561847	923.155265	0.013115	0.012204
RS	57	10.323037	7.561847	900.829482	0.012798	0.011905
RS	58	11.208310	16.106999	422.784371	0.006007	0.005660
RS	59	12.168772	16.106999	434.276848	0.006170	0.005805
RS	60	13.210811	16.106999	443.987361	0.006308	0.005925
RS	61	14.341354	16.106999	451.599037	0.006416	0.006016
RS	62	15.567920	16.106999	456.794083	0.006490	0.006074
RS	63	16.898662	16.106999	5946.017431	0.084476	0.078478
PA	4+25*2+4+6 0.019114255 0.016348197 16.898662084 4560.616886409 34.075572261 12.552609005 5.644320904 2.858325250 1.853911812 1.482121108 1.334839478 1.281783665 1.286407944 1.344686929 1.463168412 1.651084067 1.917720705 2.273128111 2.725687616 3.272829282 3.892733643 4.543189523 5.169349369 5.720375319 6.166972447 6.506242605 6.756400477 6.950145640 7.132746647 7.561846630 16.106998969
//
IT	4445
RD	25
LK	-222262.311588
QD	-72.452629 -> -59.831143
RI	0.0014419631
TR	0.018644	0.016395
MT	17.118351
MM	C_pi: 4.782757, n_recomb: 72052.078837
RS	0	0.000000	5519.333907	0.106976	0.000001	0.000000
RS	1	0.008516	5519.333907	0.116094	0.000002	0.000000
RS	2	0.017756	5519.333907	0.125989	0.000002	0.000001
RS	3	0.027784	5519.333907	0.136729	0.000002	0.000002
RS	4	0.038665	34.729298	23.578190	0.000327	0.000314
RS	5	0.050473	34.729298	25.579512	0.000355	0.000384
RS	6	0.063287	12.967906	74.292493	0.001031	0.001180
RS	7	0.077192	12.967906	80.538390	0.001118	0.001277
RS	8	0.092281	5.907776	191.488310	0.002658	0.003013
RS	9	0.108654	5.907776	207.223983	0.002876	0.003190
RS	10	0.126422	2.978396	443.998131	0.006162	0.006715
RS	11	0.145703	2.978396	478.644975	0.006643	0.007210
RS	12	0.166626	1.913925	800.830770	0.011115	0.011972
RS	13	0.189331	1.913925	858.511099	0.011915	0.012875
RS	14	0.213969	1.519911	1155.641812	0.016039	0.017251
RS	15	0.240705	1.519911	1231.545346	0.017092	0.018390
RS	16	0.269718	1.363177	1459.347543	0.020254	0.021673
RS	17	0.301202	1.363177	1546.363200	0.021462	0.022915
RS	18	0.335366	1.304897	1707.250751	0.023695	0.025155
RS	19	0.372440	1.304897	1799.139123	0.024970	0.026439
RS	20	0.412671	1.305936	1889.769501	0.026228	0.027623
RS	21	0.456327	1.305936	1981.204701	0.027497	0.028892
RS	22	0.503702	1.361517	1988.020419	0.027591	0.028855
RS	23	0.555110	1.361517	2074.965163	0.028798	0.030060
RS	24	0.610896	1.478026	1991.857884	0.027645	0.028738
RS	25	0.671433	1.478026	2072.210680	0.028760	0.029845
RS	26	0.737125	1.664830	1912.179554	0.026539	0.027439
RS	27	0.808410	1.664830	1985.644646	0.027558	0.028433
RS	28	0.885766	1.931647	1776.599216	0.024657	0.025349
RS	29	0.969710	1.931647	1843.825158	0.025590	0.026229
RS	30	1.060801	2.289239	1614.955490	0.022414	0.022887
RS	31	1.159650	2.289239	1676.758709	0.023271	0.023663
RS	32	1.266916	2.746911	1451.508650	0.020145	0.020401
RS	33	1.383316	2.746911	1508.542246	0.020937	0.021089
RS	34	1.509628	3.302942	1304.525008	0.018105	0.018155
RS	35	1.646697	3.302942	1357.254921	0.018837	0.018768
RS	36	1.795437	3.935701	1185.457320	0.016453	0.016312
RS	37	1.956844	3.935701	1234.250660	0.017130	0.016865
RS	38	2.131996	4.601894	1098.961377	0.015252	0.014939
RS	39	2.322062	4.601894	1144.118050	0.015879	0.015445
RS	40	2.528314	5.244264	1044.627815	0.014498	0.014030
RS	41	2.752129	5.244264	1086.293608	0.015077	0.014499
RS	42	2.995003	5.809092	1018.556234	0.014136	0.013531
RS	43	3.258559	5.809092	1056.557116	0.014664	0.013966
RS	44	3.544558	6.265069	1014.264649	0.014077	0.013353
RS	45	3.854912	6.265069	1047.941863	0.014544	0.013745
RS	46	4.191694	6.608784	1023.678063	0.014207	0.013383
RS	47	4.557155	6.608784	1051.799506	0.014598	0.013716
RS	48	4.953737	6.859315	1037.602223	0.014401	0.013496
RS	49	5.384090	6.859315	1058.415243	0.014690	0.013745
RS	50	5.851089	7.051030	1045.797915	0.014514	0.013555
RS	51	6.357857	7.051030	1057.303819	0.014674	0.013693
RS	52	6.907778	7.231312	1037.086154	0.014394	0.013414
RS	53	7.504528	7.231312	1037.641599	0.014401	0.013415
RS	54	8.152094	7.663381	975.521089	0.013539	0.012604
RS	55	8.854805	7.663381	967.530849	0.013428	0.012498
RS	56	9.617355	7.663381	952.255354	0.013216	0.012299
RS	57	10.444840	7.663381	929.428508	0.012899	0.012000
RS	58	11.342789	16.538620	430.792081	0.005979	0.005631
RS	59	12.317205	16.538620	442.971370	0.006148	0.005782
RS	60	13.374596	16.538620	453.383045	0.006292	0.005909
RS	61	14.522031	16.538620	461.700585	0.006408	0.006008
RS	62	15.767176	16.538620	467.594446	0.006490	0.006073
RS	63	17.118351	16.538620	6176.266933	0.085719	0.079714
PA	4+25*2+4+6 0.018644438 0.016394728 17.118350928 5519.333907433 34.729298123 12.967905945 5.907776123 2.978396194 1.913924873 1.519911220 1.363176505 1.304896883 1.305936066 1.361516899 1.478026484 1.664830294 1.931647405 2.289239378 2.746910566 3.302942357 3.935700961 4.601893590 5.244263761 5.809091991 6.265069311 6.608783733 6.859314551 7.051029783 7.231312224 7.663381492 16.538620085
//
CC
CC	Brief Description of the file format:
CC	  CC  comments
CC	  MM  useful-messages
CC	  RD  round-of-iterations
CC	  LL  \log[P(sequence)]
CC	  QD  Q-before-opt Q-after-opt
CC	  TR  \theta_0 \rho_0
CC	  RS  k t_k \lambda_k \pi_k \sum_{l\not=k}A_{kl} A_{kk}
CC	  DC  begin end best-k t_k+\Delta_k max-prob
CC
MM	Version: 0.6.5-r67
MM	pattern:4+25*2+4+6, n:63, n_free_lambdas:28
MM	n_iterations:25, skip:1, max_t:5, theta/rho:5
MM	is_decoding:0
MM	n_seqs:11, sum_L:938904, sum_n:74037
RD	0
LK	0.000000
QD	0.000000 -> 0.000000
RI	inf
TR	0.082137	0.016427
MT	5.000000
MM	C_pi: 1.000000, n_recomb: 15298.189892
RS	0	0.000000	1.000000	97.404177	0.006367	0.000000
RS	1	0.006440	1.000000	102.995637	0.006733	0.000000
RS	2	0.013294	1.000000	108.861849	0.007116	0.000000
RS	3	0.020590	1.000000	115.010195	0.007518	0.000000
RS	4	0.028356	1.000000	121.447364	0.007939	0.000000
RS	5	0.036622	1.000000	128.179189	0.008379	0.000000
RS	6	0.045421	1.000000	135.210461	0.008838	0.000000
RS	7	0.054785	1.000000	142.544736	0.009318	0.000000
RS	8	0.064753	1.000000	150.184104	0.009817	0.000000
RS	9	0.075363	1.000000	158.128948	0.010336	0.000000
RS	10	0.086656	1.000000	166.377675	0.010876	0.000000
RS	11	0.098677	1.000000	174.926423	0.011434	0.000000
RS	12	0.111471	1.000000	183.768748	0.012012	0.000000
RS	13	0.125090	1.000000	192.895287	0.012609	0.000000
RS	14	0.139585	1.000000	202.293399	0.013223	0.000000
RS	15	0.155014	1.000000	211.946786	0.013854	0.000000
RS	16	0.171437	1.000000	221.835103	0.014501	0.000000
RS	17	0.188917	1.000000	231.933548	0.015161	0.000000
RS	18	0.207523	1.000000	242.212457	0.015833	0.000000
RS	19	0.227327	1.000000	252.636884	0.016514	0.000000
RS	20	0.248406	1.000000	263.166207	0.017202	0.000000
RS	21	0.270843	1.000000	273.753745	0.017895	0.000000
RS	22	0.294725	1.000000	284.346410	0.018587	0.000000
RS	23	0.320144	1.000000	294.884406	0.019276	0.000000
RS	24	0.347201	1.000000	305.301001	0.019957	0.000000
RS	25	0.376000	1.000000	315.522378	0.020625	0.000000
RS	26	0.406654	1.000000	325.467597	0.021275	0.000000
RS	27	0.439282	1.000000	335.048694	0.021901	0.000000
RS	28	0.474011	1.000000	344.170936	0.022497	0.000000
RS	29	0.510976	1.000000	352.733269	0.023057	0.000000
RS	30	0.550322	1.000000	360.628984	0.023573	0.000000
RS	31	0.592202	1.000000	367.746624	0.024039	0.000000
RS	32	0.636779	1.000000	373.971174	0.024445	0.000000
RS	33	0.684227	1.000000	379.185540	0.024786	0.000000
RS	34	0.734730	1.000000	383.272349	0.025053	0.000000
RS	35	0.788485	1.000000	386.116073	0.025239	0.000000
RS	36	0.845702	1.000000	387.605481	0.025337	0.000000
RS	37	0.906604	1.000000	387.636406	0.025339	0.000000
RS	38	0.971428	1.000000	386.114790	0.025239	0.000000
RS	39	1.040426	1.000000	382.959967	0.025033	0.000000
RS	40	1.113868	1.000000	378.108112	0.024716	0.000000
RS	41	1.192040	1.000000	371.515750	0.024285	0.000000
RS	42	1.275245	1.000000	363.163210	0.023739	0.000000
RS	43	1.363809	1.000000	353.057885	0.023078	0.000000
RS	44	1.458076	1.000000	341.237107	0.022306	0.000000
RS	45	1.558414	1.000000	327.770467	0.021425	0.000000
RS	46	1.665214	1.000000	312.761369	0.020444	0.000000
RS	47	1.778891	1.000000	296.347618	0.019371	0.000000
RS	48	1.899889	1.000000	278.700845	0.018218	0.000000
RS	49	2.028679	1.000000	260.024620	0.016997	0.000000
RS	50	2.165763	1.000000	240.551122	0.015724	0.000000
RS	51	2.311675	1.000000	220.536320	0.014416	0.000000
RS	52	2.466983	1.000000	200.253701	0.013090	0.000000
RS	53	2.632293	1.000000	179.986671	0.011765	0.000000
RS	54	2.808249	1.000000	160.019883	0.010460	0.000000
RS	55	2.995536	1.000000	140.629839	0.009193	0.000000
RS	56	3.194884	1.000000	122.075226	0.007980	0.000000
RS	57	3.407070	1.000000	104.587547	0.006837	0.000000
RS	58	3.632920	1.000000	88.362617	0.005776	0.000000
RS	59	3.873315	1.000000	73.553541	0.004808	0.000000
RS	60	4.129191	1.000000	60.265715	0.003939	0.000000
RS	61	4.401545	1.000000	48.554271	0.003174	0.000000
RS	62	4.691438	1.000000	38.424249	0.002512	0.000000
RS	63	5.000000	1.000000	107.277205	0.007012	0.000000
PA	4+25*2+4+6 0.082137500 0.016427500 5.000000000 1.000000000 1.000000000 1.000000000 1.000000000 1.000000000 1.000000000 1.000000000 1.000000000 1.000000000 1.000000000 1.000000000 1.000000000 1.000000000 1.000000000 1.000000000 1.000000000 1.000000000 1.000000000 1.000000000 1.000000000 1.000000000 1.000000000 1.000000000 1.000000000 1.000000000 1.000000000 1.000000000 1.000000000
//
IT	5077
RD	1
LK	-224919.033273
QD	-2438.981864 -> -1191.089766
RI	0.0467051229
TR	0.060794	0.012517
MT	7.738223
MM	C_pi: 1.322248, n_recomb: 15411.426442
RS	0	0.000000	1.284823	85.044162	0.005518	0.000068
RS	1	0.007168	1.284823	90.619528	0.005880	0.000564
RS	2	0.014851	1.284823	96.520736	0.006263	0.001560
RS	3	0.023084	1.284823	102.760969	0.006668	0.003062
RS	4	0.031907	0.809546	173.179126	0.011237	0.005060
RS	5	0.041363	0.809546	183.372833	0.011898	0.007511
RS	6	0.051496	0.686447	228.514418	0.014828	0.010269
RS	7	0.062356	0.686447	240.932155	0.015633	0.013078
RS	8	0.073995	0.651017	267.404257	0.017351	0.015650
RS	9	0.086467	0.651017	280.965211	0.018231	0.017788
RS	10	0.099834	0.660521	290.600202	0.018856	0.019459
RS	11	0.114159	0.660521	304.542630	0.019761	0.020764
RS	12	0.129511	0.692440	304.128462	0.019734	0.021841
RS	13	0.145963	0.692440	318.040992	0.020637	0.022760
RS	14	0.163595	0.738646	311.502322	0.020212	0.023516
RS	15	0.182491	0.738646	325.143441	0.021098	0.024071
RS	16	0.202741	0.796759	314.369209	0.020398	0.024407
RS	17	0.224443	0.796759	327.579563	0.021256	0.024537
RS	18	0.247700	0.864077	314.500448	0.020407	0.024498
RS	19	0.272625	0.864077	327.177952	0.021230	0.024339
RS	20	0.299336	0.938152	313.231799	0.020325	0.024106
RS	21	0.327963	0.938152	325.303631	0.021108	0.023829
RS	22	0.358641	1.018120	311.030473	0.020182	0.023518
RS	23	0.391518	1.018120	322.431862	0.020922	0.023166
RS	24	0.426753	1.103833	308.003546	0.019985	0.022768
RS	25	0.464513	1.103833	318.671266	0.020678	0.022322
RS	26	0.504979	1.193881	304.520705	0.019759	0.021837
RS	27	0.548347	1.193881	314.389325	0.020400	0.021325
RS	28	0.594823	1.285506	301.082020	0.019536	0.020801
RS	29	0.644632	1.285506	310.073862	0.020120	0.020277
RS	30	0.698010	1.375685	297.982503	0.019335	0.019765
RS	31	0.755215	1.375685	305.996225	0.019855	0.019274
RS	32	0.816521	1.461798	295.223139	0.019156	0.018812
RS	33	0.882221	1.461798	302.125717	0.019604	0.018385
RS	34	0.952631	1.541948	292.539763	0.018982	0.017995
RS	35	1.028088	1.541948	298.163655	0.019347	0.017643
RS	36	1.108955	1.615253	289.427786	0.018780	0.017322
RS	37	1.195618	1.615253	293.575982	0.019049	0.017026
RS	38	1.288494	1.681770	285.224551	0.018507	0.016743
RS	39	1.388027	1.681770	287.684485	0.018667	0.016465
RS	40	1.494696	1.741968	279.247587	0.018120	0.016186
RS	41	1.609011	1.741968	279.810924	0.018156	0.015900
RS	42	1.731520	1.796288	270.894951	0.017578	0.015605
RS	43	1.862812	1.796288	269.380860	0.017479	0.015298
RS	44	2.003515	1.845206	259.663730	0.016849	0.014977
RS	45	2.154305	1.845206	255.948300	0.016608	0.014640
RS	46	2.315903	1.889304	245.189328	0.015910	0.014282
RS	47	2.489086	1.889304	239.240249	0.015524	0.013902
RS	48	2.674683	1.929191	227.320811	0.014750	0.013499
RS	49	2.873585	1.929191	219.231513	0.014225	0.013071
RS	50	3.086745	1.965506	206.182414	0.013379	0.012619
RS	51	3.315185	1.965506	196.200072	0.012731	0.012142
RS	52	3.560001	1.999158	182.201758	0.011823	0.011638
RS	53	3.822366	1.999158	170.744719	0.011079	0.011109
RS	54	4.103539	2.048150	154.958746	0.010055	0.010554
RS	55	4.404868	2.048150	142.883072	0.009271	0.009975
RS	56	4.727797	2.048150	130.336760	0.008457	0.009373
RS	57	5.073875	2.048150	117.527513	0.007626	0.008752
RS	58	5.444762	2.276210	95.078716	0.006169	0.008115
RS	59	5.842235	2.276210	85.261797	0.005532	0.007466
RS	60	6.268201	2.276210	75.488489	0.004898	0.006810
RS	61	6.724703	2.276210	65.927265	0.004278	0.006153
RS	62	7.213928	2.276210	56.739053	0.003682	0.005503
RS	63	7.738223	2.276210	222.386903	0.014430	0.024253
PA	4+25*2+4+6 0.060793868 0.012516644 7.738223076 1.284822941 0.809546471 0.686446667 0.651017189 0.660521030 0.692439556 0.738645554 0.796759129 0.864076614 0.938152313 1.018119812 1.103833199 1.193881035 1.285506248 1.375684738 1.461797714 1.541947842 1.615253448 1.681770325 1.741968155 1.796288490 1.845206261 1.889304161 1.929191113 1.965505600 1.999158025 2.048149586 2.276209891
//
IT	4523
RD	2
LK	-222876.628517
QD	-1302.976388 -> -803.960023
RI	0.0280650027
TR	0.051804	0.011641
MT	9.468268
MM	C_pi: 1.645040, n_recomb: 17810.015116
RS	0	0.000000	2.975326	44.462251	0.002496	0.000027
RS	1	0.007508	2.975326	47.677762	0.002677	0.000222
RS	2	0.015580	2.975326	51.115944	0.002870	0.000607
RS	3	0.024258	2.975326	54.790684	0.003076	0.001193
RS	4	0.033588	1.167899	149.196195	0.008377	0.003145
RS	5	0.043618	1.167899	158.985030	0.008927	0.004720
RS	6	0.054401	0.806822	244.529174	0.013730	0.007779
RS	7	0.065994	0.806822	259.017450	0.014543	0.010257
RS	8	0.078457	0.680825	324.280448	0.018208	0.013552
RS	9	0.091856	0.680825	341.610125	0.019181	0.016232
RS	10	0.106261	0.650942	375.616849	0.021090	0.018463
RS	11	0.121748	0.650942	394.011412	0.022123	0.020715
RS	12	0.138397	0.664266	404.380658	0.022705	0.021760
RS	13	0.156297	0.664266	422.804077	0.023740	0.023681
RS	14	0.175540	0.702106	417.717207	0.023454	0.023966
RS	15	0.196229	0.702106	435.615620	0.024459	0.025683
RS	16	0.218470	0.759778	419.378144	0.023547	0.025324
RS	17	0.242382	0.759778	436.447363	0.024506	0.026726
RS	18	0.268089	0.834480	413.211406	0.023201	0.025822
RS	19	0.295726	0.834480	429.305274	0.024105	0.026884
RS	20	0.325438	0.924091	402.483275	0.022599	0.025646
RS	21	0.357381	0.924091	417.542611	0.023444	0.026450
RS	22	0.391722	1.028991	388.752706	0.021828	0.025046
RS	23	0.428642	1.028991	402.761670	0.022614	0.025647
RS	24	0.468333	1.151221	372.751321	0.020929	0.024131
RS	25	0.511005	1.151221	385.721843	0.021658	0.024515
RS	26	0.556881	1.290806	355.779949	0.019976	0.022932
RS	27	0.606201	1.290806	367.738706	0.020648	0.023114
RS	28	0.659225	1.444134	339.530962	0.019064	0.021567
RS	29	0.716229	1.444134	350.499861	0.019680	0.021609
RS	30	0.777514	1.605361	325.233428	0.018261	0.020189
RS	31	0.843400	1.605361	335.212723	0.018822	0.020153
RS	32	0.914233	1.767856	313.426986	0.017598	0.018915
RS	33	0.990384	1.767856	322.383032	0.018101	0.018857
RS	34	1.072252	1.925324	304.079089	0.017073	0.017826
RS	35	1.160268	1.925324	311.935229	0.017515	0.017786
RS	36	1.254892	2.073387	296.653559	0.016657	0.016949
RS	37	1.356621	2.073387	303.287514	0.017029	0.016924
RS	38	1.465988	2.210381	290.261795	0.016298	0.016223
RS	39	1.583566	2.210381	295.512611	0.016592	0.016176
RS	40	1.709972	2.336057	283.975753	0.015945	0.015550
RS	41	1.845870	2.336057	287.655022	0.016151	0.015461
RS	42	1.991970	2.450147	277.003941	0.015553	0.014883
RS	43	2.149041	2.450147	278.907102	0.015660	0.014750
RS	44	2.317904	2.552677	268.615419	0.015082	0.014206
RS	45	2.499447	2.552677	268.540657	0.015078	0.014027
RS	46	2.694620	2.644285	258.117690	0.014493	0.013499
RS	47	2.904447	2.644285	255.895379	0.014368	0.013270
RS	48	3.130028	2.725861	244.938334	0.013753	0.012744
RS	49	3.372547	2.725861	240.466428	0.013502	0.012465
RS	50	3.633275	2.798660	228.673581	0.012840	0.011933
RS	51	3.913578	2.798660	221.959460	0.012463	0.011601
RS	52	4.214928	2.865090	209.114204	0.011741	0.011050
RS	53	4.538903	2.865090	200.325274	0.011248	0.010661
RS	54	4.887204	2.963519	184.323803	0.010349	0.009999
RS	55	5.261656	2.963519	174.214709	0.009782	0.009564
RS	56	5.664222	2.963519	163.075760	0.009156	0.009083
RS	57	6.097015	2.963519	151.070663	0.008482	0.008557
RS	58	6.562302	3.529009	117.759904	0.006612	0.007258
RS	59	7.062525	3.529009	109.618367	0.006155	0.006845
RS	60	7.600305	3.529009	100.942183	0.005668	0.006391
RS	61	8.178463	3.529009	91.878309	0.005159	0.005902
RS	62	8.800031	3.529009	82.589576	0.004637	0.005386
RS	63	9.468268	3.529009	404.651654	0.022720	0.027502
PA	4+25*2+4+6 0.051803811 0.011641402 9.468267673 2.975326125 1.167898650 0.806822421 0.680824910 0.650941807 0.664265879 0.702105501 0.759778431 0.834480118 0.924091337 1.028990621 1.151221423 1.290805535 1.444133547 1.605360864 1.767855895 1.925323876 2.073386843 2.210380511 2.336056684 2.450146642 2.552677191 2.644284573 2.725860777 2.798660244 2.865090093 2.963519418 3.529008858
//
IT	4747
RD	3
LK	-222002.703816
QD	-922.440136 -> -643.991442
RI	0.0160772203
TR	0.046669	0.011631
MT	10.534632
MM	C_pi: 1.924472, n_recomb: 20783.614958
RS	0	0.000000	7.656750	20.629492	0.000993	0.000012
RS	1	0.007689	7.656750	22.193512	0.001068	0.000093
RS	2	0.015969	7.656750	23.874279	0.001149	0.000247
RS	3	0.024885	7.656750	25.680215	0.001236	0.000476
RS	4	0.034487	1.898044	111.193010	0.005350	0.001990
RS	5	0.044827	1.898044	119.074272	0.005729	0.002960
RS	6	0.055963	1.070351	225.471683	0.010849	0.005960
RS	7	0.067954	1.070351	240.016661	0.011548	0.007865
RS	8	0.080868	0.798823	341.290484	0.016421	0.011750
RS	9	0.094774	0.798823	360.977861	0.017368	0.014210
RS	10	0.109750	0.711756	427.386738	0.020564	0.017345
RS	11	0.125877	0.711756	449.589717	0.021632	0.019667
RS	12	0.143244	0.697583	481.559041	0.023170	0.021417
RS	13	0.161946	0.697583	504.405316	0.024269	0.023489
RS	14	0.182087	0.719105	511.668717	0.024619	0.024179
RS	15	0.203776	0.719105	534.092169	0.025698	0.026142
RS	16	0.227132	0.766355	522.432861	0.025137	0.025967
RS	17	0.252284	0.766355	543.835868	0.026167	0.027735
RS	18	0.279371	0.835289	518.852474	0.024964	0.026807
RS	19	0.308539	0.835289	538.945842	0.025931	0.028294
RS	20	0.339951	0.923686	505.813406	0.024337	0.026835
RS	21	0.373777	0.923686	524.489809	0.025236	0.028066
RS	22	0.410205	1.033045	485.955140	0.023382	0.026266
RS	23	0.449433	1.033045	503.207955	0.024212	0.027277
RS	24	0.491677	1.167879	460.689737	0.022166	0.025229
RS	25	0.537169	1.167879	476.578647	0.022930	0.026003
RS	26	0.586160	1.330878	432.486200	0.020809	0.023806
RS	27	0.638916	1.330878	447.102632	0.021512	0.024341
RS	28	0.695730	1.519562	404.696302	0.019472	0.022167
RS	29	0.756911	1.519562	418.124670	0.020118	0.022516
RS	30	0.822797	1.727271	379.898586	0.018279	0.020519
RS	31	0.893748	1.727271	392.195333	0.018870	0.020742
RS	32	0.970154	1.944800	359.386397	0.017292	0.019008
RS	33	1.052435	1.944800	370.570427	0.017830	0.019163
RS	34	1.141043	2.161921	343.421027	0.016524	0.017730
RS	35	1.236463	2.161921	353.464483	0.017007	0.017865
RS	36	1.339220	2.370360	331.397304	0.015945	0.016715
RS	37	1.449877	2.370360	340.219447	0.016370	0.016840
RS	38	1.569043	2.566179	322.099705	0.015498	0.015900
RS	39	1.697371	2.566179	329.570215	0.015857	0.015983
RS	40	1.835566	2.747982	314.265380	0.015121	0.015175
RS	41	1.984386	2.747982	320.211482	0.015407	0.015198
RS	42	2.144648	2.914261	306.892089	0.014766	0.014484
RS	43	2.317233	2.914261	311.103100	0.014969	0.014449
RS	44	2.503087	3.064030	299.062002	0.014389	0.013807
RS	45	2.703231	3.064030	301.301445	0.014497	0.013715
RS	46	2.918764	3.197461	289.856462	0.013946	0.013121
RS	47	3.150868	3.197461	289.886634	0.013948	0.012972
RS	48	3.400818	3.315236	278.442268	0.013397	0.012410
RS	49	3.669986	3.315236	276.056798	0.013282	0.012207
RS	50	3.959849	3.418928	264.080521	0.012706	0.011661
RS	51	4.272000	3.418928	259.150979	0.012469	0.011403
RS	52	4.608150	3.512555	246.113922	0.011842	0.010853
RS	53	4.970146	3.512555	238.660476	0.011483	0.010532
RS	54	5.359976	3.653787	221.201751	0.010643	0.009842
RS	55	5.779778	3.653787	211.955159	0.010198	0.009471
RS	56	6.231857	3.653787	201.279817	0.009685	0.009048
RS	57	6.718695	3.653787	189.303008	0.009108	0.008572
RS	58	7.242966	4.593203	142.340371	0.006849	0.006847
RS	59	7.807545	4.593203	135.369875	0.006513	0.006542
RS	60	8.415534	4.593203	127.515853	0.006135	0.006192
RS	61	9.070269	4.593203	118.887200	0.005720	0.005800
RS	62	9.775345	4.593203	109.620240	0.005274	0.005371
RS	63	10.534632	4.593203	626.520492	0.030145	0.030753
PA	4+25*2+4+6 0.046669411 0.011631127 10.534632475 7.656749712 1.898043586 1.070351459 0.798822761 0.711756224 0.697582876 0.719104798 0.766354730 0.835288674 0.923685948 1.033044953 1.167878615 1.330877618 1.519562192 1.727270649 1.944799796 2.161920951 2.370360432 2.566178550 2.747981566 2.914260975 3.064030108 3.197461090 3.315235728 3.418928251 3.512554889 3.653787103 4.593202833
//
IT	5124
RD	4
LK	-221489.547926
QD	-744.979390 -> -549.519590
RI	0.0097447556
TR	0.043153	0.011936
MT	11.220710
MM	C_pi: 2.148763, n_recomb: 23776.227862
RS	0	0.000000	19.450543	9.407012	0.000396	0.000005
RS	1	0.007796	19.450543	10.136617	0.000426	0.000041
RS	2	0.016199	19.450543	10.922496	0.000459	0.000106
RS	3	0.025257	19.450543	11.768939	0.000495	0.000200
RS	4	0.035022	3.098316	79.492160	0.003343	0.001304
RS	5	0.045548	3.098316	85.392733	0.003592	0.001914
RS	6	0.056894	1.439072	196.995316	0.008285	0.004673
RS	7	0.069125	1.439072	210.501498	0.008853	0.006122
RS	8	0.082310	0.954653	337.994223	0.014216	0.010297
RS	9	0.096522	0.954653	358.783008	0.015090	0.012434
RS	10	0.111842	0.794480	456.290778	0.019191	0.016282
RS	11	0.128356	0.794480	481.403496	0.020247	0.018460
RS	12	0.146158	0.748425	537.851339	0.022621	0.020915
RS	13	0.165348	0.748425	564.608796	0.023747	0.022902
RS	14	0.186033	0.751780	588.873231	0.024767	0.024130
RS	15	0.208331	0.751780	615.604903	0.025892	0.026058
RS	16	0.232368	0.786592	614.065413	0.025827	0.026280
RS	17	0.258278	0.786592	639.772338	0.026908	0.028096
RS	18	0.286208	0.846543	618.541920	0.026015	0.027419
RS	19	0.316315	0.846543	642.698295	0.027031	0.029018
RS	20	0.348770	0.928668	608.104258	0.025576	0.027653
RS	21	0.383754	0.928668	630.491206	0.026518	0.029030
RS	22	0.421466	1.034972	586.089906	0.024650	0.027164
RS	23	0.462117	1.034972	606.674810	0.025516	0.028339
RS	24	0.505938	1.171861	554.341058	0.023315	0.026072
RS	25	0.553175	1.171861	573.219980	0.024109	0.027023
RS	26	0.604094	1.344534	516.486914	0.021723	0.024491
RS	27	0.658982	1.344534	533.816588	0.022452	0.025205
RS	28	0.718150	1.552250	477.836925	0.020097	0.022644
RS	29	0.781930	1.552250	493.760720	0.020767	0.023161
RS	30	0.850682	1.788680	442.701767	0.018620	0.020787
RS	31	0.924793	1.788680	457.319807	0.019234	0.021160
RS	32	1.004682	2.043400	413.390421	0.017387	0.019096
RS	33	1.090799	2.043400	426.757100	0.017949	0.019379
RS	34	1.183630	2.303378	390.585923	0.016428	0.017677
RS	35	1.283697	2.303378	402.705742	0.016937	0.017919
RS	36	1.391565	2.556920	373.661979	0.015716	0.016562
RS	37	1.507842	2.556920	384.482670	0.016171	0.016779
RS	38	1.633183	2.797840	361.055530	0.015186	0.015687
RS	39	1.768296	2.797840	370.468681	0.015581	0.015856
RS	40	1.913941	3.023575	351.125914	0.014768	0.014938
RS	41	2.070941	3.023575	358.971127	0.015098	0.015041
RS	42	2.240179	3.231444	342.627247	0.014410	0.014250
RS	43	2.422611	3.231444	348.692388	0.014666	0.014287
RS	44	2.619265	3.419398	334.454940	0.014067	0.013593
RS	45	2.831248	3.419398	338.483609	0.014236	0.013566
RS	46	3.059758	3.586965	325.496657	0.013690	0.012942
RS	47	3.306081	3.586965	327.208965	0.013762	0.012851
RS	48	3.571607	3.734297	314.726461	0.013237	0.012276
RS	49	3.857832	3.734297	313.847871	0.013200	0.012126
RS	50	4.166370	3.862970	301.155925	0.012666	0.011582
RS	51	4.498960	3.862970	297.465491	0.012511	0.011372
RS	52	4.857478	3.978468	283.758371	0.011935	0.010830
RS	53	5.243945	3.978468	277.174825	0.011658	0.010554
RS	54	5.660539	4.155893	257.810935	0.010843	0.009849
RS	55	6.109610	4.155893	249.083175	0.010476	0.009519
RS	56	6.593688	4.155893	238.604836	0.010035	0.009132
RS	57	7.115504	4.155893	226.473141	0.009525	0.008690
RS	58	7.677998	5.471023	164.474300	0.006918	0.006619
RS	59	8.284342	5.471023	158.591763	0.006670	0.006382
RS	60	8.937955	5.471023	151.595150	0.006376	0.006101
RS	61	9.642521	5.471023	143.554591	0.006038	0.005775
RS	62	10.402012	5.471023	134.572992	0.005660	0.005410
RS	63	11.220710	5.471023	861.220690	0.036222	0.033976
PA	4+25*2+4+6 0.043153420 0.011936232 11.220710341 19.450542697 3.098315621 1.439072422 0.954652949 0.794479628 0.748425149 0.751779947 0.786592045 0.846542845 0.928667632 1.034971858 1.171861338 1.344534466 1.552249613 1.788680265 2.043399656 2.303377599 2.556919539 2.797839680 3.023574837 3.231443549 3.419397505 3.586964660 3.734296522 3.862969927 3.978467721 4.155893136 5.471023310
//
IT	4738
RD	5
LK	-221118.492807
QD	-633.271799 -> -478.161880
RI	0.0063649364
TR	0.040442	0.012360
MT	11.697902
MM	C_pi: 2.331471, n_recomb: 26672.733141
RS	0	0.000000	47.359269	4.367115	0.000164	0.000002
RS	1	0.007866	47.359269	4.710070	0.000177	0.000019
RS	2	0.016351	47.359269	5.079909	0.000190	0.000048
RS	3	0.025504	47.359269	5.478732	0.000205	0.000088
RS	4	0.035376	4.931774	56.686698	0.002125	0.000882
RS	5	0.046026	4.931774	61.012949	0.002287	0.001279
RS	6	0.057512	1.906400	169.516661	0.006355	0.003746
RS	7	0.069903	1.906400	181.634855	0.006810	0.004862
RS	8	0.083268	1.132414	326.622792	0.012246	0.009135
RS	9	0.097684	1.132414	347.717554	0.013036	0.010975
RS	10	0.113235	0.884840	472.281532	0.017707	0.015330
RS	11	0.130008	0.884840	499.548822	0.018729	0.017326
RS	12	0.148102	0.804396	579.699845	0.021734	0.020355
RS	13	0.167618	0.804396	609.808839	0.022863	0.022205
RS	14	0.188670	0.789572	652.065048	0.024447	0.023915
RS	15	0.211377	0.789572	682.749040	0.025597	0.025731
RS	16	0.235871	0.812172	693.682204	0.026007	0.026351
RS	17	0.262292	0.812172	723.501417	0.027125	0.028111
RS	18	0.290791	0.862921	709.131680	0.026586	0.027744
RS	19	0.321531	0.862921	737.262448	0.027641	0.029339
RS	20	0.354690	0.937727	704.478247	0.026412	0.028177
RS	21	0.390458	0.937727	730.534154	0.027389	0.029586
RS	22	0.429039	1.038646	683.291720	0.025618	0.027798
RS	23	0.470654	1.038646	707.175107	0.026513	0.029030
RS	24	0.515544	1.173417	647.447235	0.024274	0.026706
RS	25	0.563964	1.173417	669.273939	0.025092	0.027735
RS	26	0.616194	1.349298	601.510384	0.022552	0.025029
RS	27	0.672532	1.349298	621.504041	0.023301	0.025835
RS	28	0.733301	1.567278	552.832441	0.020727	0.023031
RS	29	0.798851	1.567278	571.199662	0.021415	0.023642
RS	30	0.869558	1.821823	507.712139	0.019035	0.021012
RS	31	0.945826	1.821823	524.594382	0.019668	0.021477
RS	32	1.028094	2.102087	469.694808	0.017610	0.019182
RS	33	1.116833	2.102087	485.174276	0.018190	0.019547
RS	34	1.212553	2.393134	440.019534	0.016497	0.017655
RS	35	1.315802	2.393134	454.124172	0.017026	0.017967
RS	36	1.427174	2.680452	418.106287	0.015675	0.016464
RS	37	1.547306	2.680452	430.804745	0.016152	0.016742
RS	38	1.676888	2.955721	402.068699	0.015074	0.015545
RS	39	1.816663	2.955721	413.268734	0.015494	0.015773
RS	40	1.967434	3.215260	389.870402	0.014617	0.014785
RS	41	2.130064	3.215260	399.420285	0.014975	0.014948
RS	42	2.305488	3.455438	379.990621	0.014246	0.014110
RS	43	2.494711	3.455438	387.676286	0.014535	0.014205
RS	44	2.698819	3.673390	371.117617	0.013914	0.013482
RS	45	2.918982	3.673390	376.667108	0.014122	0.013508
RS	46	3.156465	3.868051	361.953122	0.013570	0.012868
RS	47	3.412628	3.868051	365.054523	0.013686	0.012826
RS	48	3.688942	4.038972	351.308171	0.013171	0.012246
RS	49	3.986991	4.038972	351.635090	0.013183	0.012139
RS	50	4.308487	4.187557	337.989502	0.012672	0.011599
RS	51	4.655271	4.187557	335.249939	0.012569	0.011428
RS	52	5.029335	4.320570	320.643582	0.012021	0.010894
RS	53	5.432825	4.320570	314.679698	0.011798	0.010651
RS	54	5.868053	4.528754	293.166190	0.010991	0.009932
RS	55	6.337518	4.528754	284.773058	0.010677	0.009633
RS	56	6.843913	4.528754	274.348860	0.010286	0.009274
RS	57	7.390142	4.528754	261.965909	0.009821	0.008855
RS	58	7.979339	6.211079	184.044838	0.006900	0.006475
RS	59	8.614885	6.211079	179.198584	0.006718	0.006290
RS	60	9.300424	6.211079	173.078112	0.006489	0.006061
RS	61	10.039889	6.211079	165.718148	0.006213	0.005787
RS	62	10.837524	6.211079	157.188294	0.005893	0.005472
RS	63	11.697902	6.211079	1098.622284	0.041189	0.037157
PA	4+25*2+4+6 0.040442140 0.012360310 11.697902408 47.359269383 4.931773517 1.906400478 1.132413788 0.884839926 0.804396297 0.789572344 0.812171874 0.862920768 0.937726910 1.038646309 1.173417281 1.349298017 1.567277661 1.821823038 2.102087112 2.393133619 2.680452353 2.955721390 3.215259841 3.455438237 3.673389617 3.868051259 4.038972199 4.187557454 4.320570279 4.528754463 6.211079173
//
IT	4698
RD	6
LK	-220819.925237
QD	-549.095546 -> -418.939358
RI	0.0044501969
TR	0.038186	0.012819
MT	12.062324
MM	C_pi: 2.487969, n_recomb: 29474.298728
RS	0	0.000000	110.045661	2.087530	0.000071	0.000001
RS	1	0.007918	110.045661	2.252779	0.000076	0.000009
RS	2	0.016464	110.045661	2.431105	0.000082	0.000022
RS	3	0.025686	110.045661	2.623542	0.000089	0.000041
RS	4	0.035638	7.610722	40.910366	0.001388	0.000613
RS	5	0.046379	7.610722	44.088243	0.001496	0.000879
RS	6	0.057969	2.473405	145.933171	0.004951	0.003060
RS	7	0.070478	2.473405	156.676001	0.005316	0.003935
RS	8	0.083977	1.325364	312.987374	0.010619	0.008192
RS	9	0.098545	1.325364	333.965922	0.011331	0.009784
RS	10	0.114267	0.977650	481.563406	0.016338	0.014489
RS	11	0.131233	0.977650	510.462222	0.017319	0.016313
RS	12	0.149543	0.861374	612.432786	0.020779	0.019786
RS	13	0.169303	0.861374	645.439420	0.021898	0.021501
RS	14	0.190628	0.829020	705.080269	0.023922	0.023603
RS	15	0.213641	0.829020	739.383564	0.025086	0.025297
RS	16	0.238476	0.840272	763.401044	0.025901	0.026263
RS	17	0.265278	0.840272	797.127289	0.027045	0.027939
RS	18	0.294202	0.882490	791.156867	0.026842	0.027869
RS	19	0.325417	0.882490	823.156361	0.027928	0.029421
RS	20	0.359103	0.950265	794.226554	0.026946	0.028489
RS	21	0.395456	0.950265	823.904448	0.027953	0.029885
RS	22	0.434689	1.045437	776.017962	0.026329	0.028237
RS	23	0.477028	1.045437	803.173823	0.027250	0.029479
RS	24	0.522719	1.176692	738.038938	0.025040	0.027183
RS	25	0.572028	1.176692	762.785458	0.025880	0.028244
RS	26	0.625242	1.352951	685.472784	0.023257	0.025456
RS	27	0.682670	1.352951	708.096543	0.024024	0.026310
RS	28	0.744645	1.576775	627.647542	0.021295	0.023351
RS	29	0.811527	1.576775	648.422731	0.022000	0.024018
RS	30	0.883705	1.843556	572.999487	0.019441	0.021208
RS	31	0.961599	1.843556	592.110388	0.020089	0.021731
RS	32	1.045661	2.142454	526.481770	0.017862	0.019267
RS	33	1.136379	2.142454	544.035491	0.018458	0.019688
RS	34	1.234280	2.457215	490.013743	0.016625	0.017654
RS	35	1.339934	2.457215	506.056972	0.017169	0.018014
RS	36	1.453954	2.770986	463.136095	0.015713	0.016403
RS	37	1.577002	2.770986	477.654094	0.016206	0.016723
RS	38	1.709794	3.073397	443.681357	0.015053	0.015449
RS	39	1.853100	3.073397	456.594469	0.015491	0.015721
RS	40	2.007755	3.359628	429.219828	0.014563	0.014684
RS	41	2.174655	3.359628	440.381892	0.014941	0.014893
RS	42	2.354771	3.625271	417.930708	0.014179	0.014026
RS	43	2.549150	3.625271	427.123629	0.014491	0.014168
RS	44	2.758920	3.866920	408.267512	0.013852	0.013429
RS	45	2.985301	3.866920	415.203812	0.014087	0.013500
RS	46	3.229608	4.083111	398.736269	0.013528	0.012853
RS	47	3.493259	4.083111	403.075153	0.013675	0.012852
RS	48	3.777788	4.272865	387.994870	0.013164	0.012273
RS	49	4.084847	4.272865	389.364884	0.013210	0.012203
RS	50	4.416220	4.437371	374.667221	0.012712	0.011668
RS	51	4.773832	4.437371	372.715628	0.012645	0.011530
RS	52	5.159762	4.584541	357.094066	0.012115	0.011002
RS	53	5.576251	4.584541	351.599924	0.011929	0.010787
RS	54	6.025719	4.819362	327.768031	0.011120	0.010053
RS	55	6.510778	4.819362	319.592373	0.010843	0.009779
RS	56	7.034246	4.819362	309.125396	0.010488	0.009442
RS	57	7.599164	4.819362	296.418036	0.010057	0.009042
RS	58	8.208814	6.860610	201.785275	0.006846	0.006375
RS	59	8.866740	6.860610	197.931172	0.006715	0.006232
RS	60	9.576762	6.860610	192.685449	0.006537	0.006045
RS	61	10.343007	6.860610	186.051081	0.006312	0.005814
RS	62	11.169926	6.860610	178.066308	0.006041	0.005542
RS	63	12.062324	6.860610	1337.790302	0.045388	0.040279
PA	4+25*2+4+6 0.038185627 0.012818823 12.062323948 110.045660711 7.610722377 2.473404882 1.325363760 0.977649827 0.861374266 0.829020239 0.840272456 0.882490409 0.950264801 1.045437385 1.176691644 1.352951217 1.576774809 1.843555629 2.142453882 2.457215198 2.770986154 3.073396944 3.359627883 3.625271345 3.866919603 4.083110941 4.272865088 4.437370982 4.584540667 4.819361951 6.860610048
//
IT	4659
RD	7
LK	-220567.910163
QD	-480.381993 -> -368.450973
RI	0.0033062743
TR	0.036218	0.013272
MT	12.366569
MM	C_pi: 2.629240, n_recomb: 32201.447786
RS	0	0.000000	245.119254	1.027882	0.000032	0.000001
RS	1	0.007961	245.119254	1.109733	0.000034	0.000004
RS	2	0.016555	245.119254	1.198103	0.000037	0.000011
RS	3	0.025834	245.119254	1.293513	0.000040	0.000019
RS	4	0.035851	11.406445	29.997074	0.000932	0.000436
RS	5	0.046666	11.406445	32.355563	0.001005	0.000618
RS	6	0.058342	3.144872	126.387671	0.003925	0.002538
RS	7	0.070947	3.144872	135.893389	0.004220	0.003235
RS	8	0.084555	1.530500	299.400020	0.009298	0.007412
RS	9	0.099247	1.530500	320.056749	0.009939	0.008801
RS	10	0.115109	1.071000	487.375999	0.015135	0.013743
RS	11	0.132233	1.071000	517.561133	0.016073	0.015416
RS	12	0.150721	0.917977	639.402267	0.019856	0.019228
RS	13	0.170680	0.917977	674.967093	0.020961	0.020826
RS	14	0.192228	0.868899	750.874577	0.023318	0.023236
RS	15	0.215491	0.868899	788.523337	0.024487	0.024820
RS	16	0.240607	0.869759	825.433650	0.025633	0.026072
RS	17	0.267721	0.869759	862.886976	0.026797	0.027664
RS	18	0.296995	0.904271	865.986918	0.026893	0.027858
RS	19	0.328599	0.904271	901.763819	0.028004	0.029360
RS	20	0.362718	0.965642	877.944534	0.027264	0.028650
RS	21	0.399554	0.965642	911.215536	0.028297	0.030021
RS	22	0.439322	1.055366	864.254174	0.026839	0.028533
RS	23	0.482256	1.055366	894.683442	0.027784	0.029769
RS	24	0.528608	1.182819	825.718061	0.025642	0.027542
RS	25	0.578650	1.182819	853.389172	0.026502	0.028615
RS	26	0.632675	1.358307	767.798661	0.023844	0.025800
RS	27	0.691001	1.358307	793.051697	0.024628	0.026681
RS	28	0.753971	1.585791	701.658387	0.021790	0.023623
RS	29	0.821953	1.585791	724.837113	0.022509	0.024325
RS	30	0.895348	1.861621	637.941852	0.019811	0.021384
RS	31	0.974584	1.861621	659.276048	0.020473	0.021946
RS	32	1.060129	2.175170	583.152388	0.018110	0.019353
RS	33	1.152484	2.175170	602.773650	0.018719	0.019813
RS	34	1.252191	2.509252	539.996987	0.016769	0.017669
RS	35	1.359835	2.509252	557.968685	0.017327	0.018063
RS	36	1.476049	2.845011	508.211009	0.015782	0.016367
RS	37	1.601514	2.845011	524.532972	0.016289	0.016718
RS	38	1.736967	3.170068	485.397065	0.015074	0.015385
RS	39	1.883203	3.170068	500.000391	0.015527	0.015690
RS	40	2.041080	3.478381	468.746284	0.014557	0.014617
RS	41	2.211526	3.478381	481.488346	0.014952	0.014862
RS	42	2.395541	3.764830	456.120559	0.014165	0.013978
RS	43	2.594204	3.764830	466.777088	0.014496	0.014157
RS	44	2.808682	4.025684	445.709766	0.013841	0.013412
RS	45	3.040235	4.025684	453.976250	0.014098	0.013520
RS	46	3.290220	4.259291	435.806039	0.013534	0.012873
RS	47	3.560107	4.259291	441.312738	0.013705	0.012907
RS	48	3.851478	4.464289	424.910868	0.013195	0.012332
RS	49	4.166045	4.464289	427.243296	0.013268	0.012294
RS	50	4.505653	4.641695	411.472804	0.012778	0.011766
RS	51	4.872297	4.641695	410.221853	0.012739	0.011655
RS	52	5.268128	4.800523	393.533220	0.012221	0.011134
RS	53	5.695471	4.800523	388.421908	0.012062	0.010943
RS	54	6.156833	5.058949	362.146455	0.011246	0.010193
RS	55	6.654922	5.058949	354.115792	0.010997	0.009940
RS	56	7.192664	5.058949	343.542082	0.010669	0.009622
RS	57	7.773213	5.058949	330.457016	0.010262	0.009238
RS	58	8.399979	7.454192	218.313198	0.006780	0.006299
RS	59	9.076639	7.454192	215.420981	0.006690	0.006191
RS	60	9.807167	7.454192	211.047035	0.006554	0.006040
RS	61	10.595850	7.454192	205.165585	0.006371	0.005846
RS	62	11.447318	7.454192	197.785534	0.006142	0.005610
RS	63	12.366569	7.454192	1580.415800	0.049079	0.043325
PA	4+25*2+4+6 0.036218086 0.013271991 12.366569271 245.119253748 11.406444742 3.144872073 1.530499653 1.071000460 0.917976870 0.868898875 0.869758793 0.904271235 0.965641934 1.055365579 1.182818750 1.358307148 1.585791172 1.861620637 2.175169652 2.509252361 2.845011178 3.170067837 3.478380599 3.764829854 4.025684146 4.259291126 4.464288609 4.641695306 4.800523120 5.058949264 7.454191776
//
IT	4689
RD	8
LK	-220350.645394
QD	-422.459586 -> -325.098971
RI	0.0025978689
TR	0.034456	0.013701
MT	12.639003
MM	C_pi: 2.762024, n_recomb: 34870.439625
RS	0	0.000000	526.202037	0.520167	0.000015	0.000000
RS	1	0.007998	526.202037	0.561792	0.000016	0.000002
RS	2	0.016635	526.202037	0.606750	0.000017	0.000005
RS	3	0.025963	526.202037	0.655308	0.000019	0.000009
RS	4	0.036038	16.665979	22.339170	0.000641	0.000315
RS	5	0.046918	16.665979	24.111302	0.000691	0.000444
RS	6	0.058668	3.928685	110.255736	0.003162	0.002129
RS	7	0.071358	3.928685	118.685160	0.003404	0.002694
RS	8	0.085063	1.746704	286.605835	0.008219	0.006752
RS	9	0.099864	1.746704	306.844711	0.008800	0.007975
RS	10	0.115848	1.164355	491.261302	0.014088	0.013074
RS	11	0.133111	1.164355	522.498384	0.014984	0.014618
RS	12	0.151755	0.973859	662.496291	0.018999	0.018689
RS	13	0.171890	0.973859	700.363583	0.020085	0.020187
RS	14	0.193635	0.908802	791.362681	0.022694	0.022839
RS	15	0.217119	0.908802	832.134619	0.023864	0.024331
RS	16	0.242482	0.900107	881.446865	0.025278	0.025815
RS	17	0.269873	0.900107	922.473554	0.026454	0.027333
RS	18	0.299454	0.927649	934.884472	0.026810	0.027755
RS	19	0.331402	0.927649	974.361397	0.027942	0.029209
RS	20	0.365905	0.983243	956.443086	0.027428	0.028708
RS	21	0.403167	0.983243	993.291160	0.028485	0.030051
RS	22	0.443409	1.067967	948.406016	0.027198	0.028727
RS	23	0.486869	1.067967	982.127386	0.028165	0.029951
RS	24	0.533806	1.191735	910.591071	0.026114	0.027816
RS	25	0.584496	1.191735	941.214012	0.026992	0.028893
RS	26	0.639241	1.366030	848.425014	0.024331	0.026084
RS	27	0.698364	1.366030	876.329896	0.025131	0.026981
RS	28	0.762215	1.596093	774.718020	0.022217	0.023859
RS	29	0.831173	1.596093	800.317708	0.022951	0.024585
RS	30	0.905647	1.879215	702.353998	0.020142	0.021545
RS	31	0.986076	1.879215	725.926375	0.020818	0.022135
RS	32	1.072938	2.205103	639.500423	0.018339	0.019439
RS	33	1.166747	2.205103	661.202403	0.018962	0.019928
RS	34	1.268059	2.555887	589.752592	0.016913	0.017694
RS	35	1.377473	2.555887	609.663675	0.017484	0.018116
RS	36	1.495639	2.910959	553.107774	0.015862	0.016349
RS	37	1.623254	2.910959	571.241750	0.016382	0.016724
RS	38	1.761077	3.255951	526.991455	0.015113	0.015344
RS	39	1.909921	3.255951	543.289664	0.015580	0.015673
RS	40	2.070671	3.583464	508.240229	0.014575	0.014573
RS	41	2.244276	3.583464	522.562562	0.014986	0.014848
RS	42	2.431766	3.887665	494.385878	0.014178	0.013952
RS	43	2.634252	3.887665	506.500279	0.014525	0.014163
RS	44	2.852931	4.164619	483.330207	0.013861	0.013416
RS	45	3.089100	4.164619	492.913226	0.014136	0.013556
RS	46	3.344158	4.412671	473.127939	0.013568	0.012913
RS	47	3.619614	4.412671	479.779443	0.013759	0.012978
RS	48	3.917101	4.630243	462.113315	0.013252	0.012409
RS	49	4.238380	4.630243	465.375424	0.013346	0.012400
RS	50	4.585354	4.818284	448.556870	0.012864	0.011879
RS	51	4.960079	4.818284	447.965292	0.012847	0.011793
RS	52	5.364773	4.986899	430.198996	0.012337	0.011277
RS	53	5.801834	4.986899	425.423999	0.012200	0.011107
RS	54	6.273850	5.266711	396.609833	0.011374	0.010342
RS	55	6.783616	5.266711	388.682754	0.011146	0.010107
RS	56	7.334153	5.266711	377.963433	0.010839	0.009804
RS	57	7.928721	5.266711	364.465453	0.010452	0.009434
RS	58	8.570841	8.014331	234.005671	0.006711	0.006236
RS	59	9.264316	8.014331	232.058227	0.006655	0.006158
RS	60	10.013254	8.014331	228.557843	0.006554	0.006039
RS	61	10.822090	8.014331	223.452333	0.006408	0.005877
RS	62	11.695615	8.014331	216.722990	0.006215	0.005674
RS	63	12.639003	8.014331	1828.084876	0.052425	0.046284
PA	4+25*2+4+6 0.034455656 0.013700910 12.639003267 526.202037227 16.665979325 3.928684745 1.746704097 1.164355107 0.973858656 0.908801521 0.900107318 0.927648639 0.983243247 1.067966646 1.191734651 1.366030219 1.596093153 1.879214651 2.205103293 2.555886733 2.910958560 3.255951251 3.583464198 3.887665355 4.164618730 4.412671360 4.630242949 4.818283850 4.986899021 5.266710583 8.014331287
//
IT	4688
RD	9
LK	-220161.461641
QD	-372.955081 -> -287.767131
RI	0.0021489585
TR	0.032853	0.014097
MT	12.894827
MM	C_pi: 2.890192, n_recomb: 37490.592160
RS	0	0.000000	1096.510384	0.269140	0.000007	0.000000
RS	1	0.008032	1096.510384	0.290772	0.000008	0.000001
RS	2	0.016709	1096.510384	0.314144	0.000008	0.000003
RS	3	0.026083	1096.510384	0.339396	0.000009	0.000005
RS	4	0.036210	23.834477	16.865388	0.000450	0.000231
RS	5	0.047150	23.834477	18.212759	0.000486	0.000323
RS	6	0.058969	4.835553	96.837552	0.002583	0.001803
RS	7	0.071737	4.835553	104.338255	0.002783	0.002268
RS	8	0.085530	1.973971	274.717939	0.007328	0.006185
RS	9	0.100432	1.973971	294.493929	0.007855	0.007271
RS	10	0.116531	1.257790	493.902125	0.013174	0.012467
RS	11	0.133922	1.257790	526.020359	0.014031	0.013900
RS	12	0.152710	1.029085	682.727272	0.018211	0.018171
RS	13	0.173008	1.029085	722.694879	0.019277	0.019586
RS	14	0.194935	0.948641	827.712931	0.022078	0.022427
RS	15	0.218624	0.948641	871.421733	0.023244	0.023842
RS	16	0.244216	0.931065	932.568249	0.024875	0.025516
RS	17	0.271863	0.931065	977.032989	0.026061	0.026970
RS	18	0.301730	0.952220	998.795665	0.026641	0.027591
RS	19	0.333997	0.952220	1041.902781	0.027791	0.029003
RS	20	0.368855	1.002554	1030.421591	0.027485	0.028692
RS	21	0.406512	1.002554	1070.835097	0.028563	0.030011
RS	22	0.447195	1.082694	1028.914825	0.027445	0.028848
RS	23	0.491145	1.082694	1065.953634	0.028433	0.030061
RS	24	0.538625	1.202995	992.886145	0.026484	0.028028
RS	25	0.589919	1.202995	1026.498257	0.027380	0.029105
RS	26	0.645332	1.375985	927.432039	0.024738	0.026322
RS	27	0.705196	1.375985	958.022937	0.025554	0.027232
RS	28	0.769868	1.608066	846.829157	0.022588	0.024069
RS	29	0.839735	1.608066	874.878189	0.023336	0.024814
RS	30	0.915213	1.897465	766.192855	0.020437	0.021696
RS	31	0.996754	1.897465	792.028157	0.021126	0.022308
RS	32	1.084844	2.234303	695.450976	0.018550	0.019526
RS	33	1.180009	2.234303	719.256153	0.019185	0.020038
RS	34	1.282818	2.600198	639.179959	0.017049	0.017728
RS	35	1.393884	2.600198	661.050919	0.017632	0.018171
RS	36	1.513871	2.972965	597.707988	0.015943	0.016345
RS	37	1.643495	2.972965	617.672678	0.016475	0.016739
RS	38	1.783531	3.336274	568.330474	0.015159	0.015318
RS	39	1.934813	3.336274	586.340813	0.015640	0.015668
RS	40	2.098247	3.681227	547.557552	0.014605	0.014545
RS	41	2.274808	3.681227	563.475813	0.015030	0.014844
RS	42	2.465549	4.001206	532.587081	0.014206	0.013940
RS	43	2.671611	4.001206	546.172421	0.014568	0.014178
RS	44	2.894223	4.292119	521.012019	0.013897	0.013432
RS	45	3.134715	4.292119	531.920243	0.014188	0.013601
RS	46	3.394524	4.552465	510.624187	0.013620	0.012964
RS	47	3.675199	4.552465	518.422773	0.013828	0.013057
RS	48	3.978419	4.780611	499.574219	0.013325	0.012496
RS	49	4.305992	4.780611	503.760358	0.013437	0.012512
RS	50	4.659876	4.977556	485.946433	0.012962	0.012000
RS	51	5.042183	4.977556	486.000069	0.012963	0.011936
RS	52	5.455197	5.154529	467.172326	0.012461	0.011426
RS	53	5.901383	5.154529	462.712123	0.012342	0.011274
RS	54	6.383407	5.454043	431.289025	0.011504	0.010494
RS	55	6.904146	5.454043	423.444309	0.011295	0.010275
RS	56	7.466710	5.454043	412.557822	0.011004	0.009986
RS	57	8.074459	5.454043	398.625545	0.010633	0.009627
RS	58	8.731021	8.554799	249.067775	0.006643	0.006180
RS	59	9.440318	8.554799	248.056715	0.006617	0.006129
RS	60	10.206584	8.554799	245.435728	0.006547	0.006038
RS	61	11.034396	8.554799	241.128074	0.006432	0.005905
RS	62	11.928697	8.554799	235.088894	0.006271	0.005731
RS	63	12.894827	8.554799	2081.619555	0.055524	0.049145
PA	4+25*2+4+6 0.032852919 0.014097201 12.894826598 1096.510384255 23.834477359 4.835553168 1.973970727 1.257789914 1.029085489 0.948641150 0.931064559 0.952220036 1.002554114 1.082694046 1.202994789 1.375984516 1.608066218 1.897465099 2.234302759 2.600197746 2.972965326 3.336274420 3.681227413 4.001206107 4.292118913 4.552465262 4.780611444 4.977555992 5.154529436 5.454042589 8.554799423
//
IT	4696
RD	10
LK	-219995.850770
QD	-330.335633 -> -255.537116
RI	0.0018614403
TR	0.031384	0.014458
MT	13.141858
MM	C_pi: 3.015809, n_recomb: 40065.684740
RS	0	0.000000	2230.258637	0.141782	0.000004	0.000000
RS	1	0.008064	2230.258637	0.153225	0.000004	0.000001
RS	2	0.016779	2230.258637	0.165591	0.000004	0.000001
RS	3	0.026196	2230.258637	0.178957	0.000004	0.000002
RS	4	0.036373	33.485161	12.879332	0.000321	0.000171
RS	5	0.047370	33.485161	13.914339	0.000347	0.000239
RS	6	0.059254	5.878887	85.543897	0.002135	0.001539
RS	7	0.072097	5.878887	92.241365	0.002302	0.001925
RS	8	0.085975	2.212782	263.648654	0.006580	0.005690
RS	9	0.100972	2.212782	282.939916	0.007062	0.006662
RS	10	0.117179	1.351585	495.589275	0.012369	0.011912
RS	11	0.134692	1.351585	528.453570	0.013190	0.013250
RS	12	0.153618	1.083844	700.634406	0.017487	0.017674
RS	13	0.174071	1.083844	742.532325	0.018533	0.019018
RS	14	0.196172	0.988437	860.627425	0.021480	0.022010
RS	15	0.220056	0.988437	907.108962	0.022641	0.023361
RS	16	0.245866	0.962488	979.532613	0.024448	0.025191
RS	17	0.273757	0.962488	1027.310039	0.025641	0.026592
RS	18	0.303897	0.977694	1058.381436	0.026416	0.027384
RS	19	0.336468	0.977694	1105.049926	0.027581	0.028762
RS	20	0.371666	1.023159	1100.397917	0.027465	0.028625
RS	21	0.409702	1.023159	1144.362473	0.028562	0.029924
RS	22	0.450805	1.099053	1106.126698	0.027608	0.028916
RS	23	0.495223	1.099053	1146.506321	0.028616	0.030119
RS	24	0.543223	1.216100	1072.793673	0.026776	0.028194
RS	25	0.595093	1.216100	1109.432997	0.027690	0.029271
RS	26	0.651147	1.387770	1004.906992	0.025081	0.026528
RS	27	0.711721	1.387770	1038.220378	0.025913	0.027447
RS	28	0.777179	1.621556	918.012473	0.022913	0.024260
RS	29	0.847917	1.621556	948.541702	0.023675	0.025021
RS	30	0.924358	1.916596	829.440464	0.020702	0.021840
RS	31	1.006964	1.916596	857.565478	0.021404	0.022470
RS	32	1.096232	2.263488	750.958374	0.018743	0.019614
RS	33	1.192698	2.263488	776.890992	0.019390	0.020146
RS	34	1.296943	2.643472	688.212689	0.017177	0.017768
RS	35	1.409595	2.643472	712.065876	0.017772	0.018229
RS	36	1.531332	3.032928	641.925486	0.016022	0.016350
RS	37	1.662885	3.032928	663.741979	0.016566	0.016761
RS	38	1.805047	3.413574	609.309531	0.015208	0.015303
RS	39	1.958673	3.413574	629.052669	0.015701	0.015670
RS	40	2.124688	3.774889	586.577219	0.014640	0.014529
RS	41	2.304091	3.774889	604.112142	0.015078	0.014847
RS	42	2.497961	4.109355	570.595156	0.014241	0.013938
RS	43	2.707465	4.109355	585.671793	0.014618	0.014199
RS	44	2.933864	4.412740	558.628564	0.013943	0.013457
RS	45	3.178520	4.412740	570.880524	0.014249	0.013650
RS	46	3.442905	4.683785	548.184694	0.013682	0.013021
RS	47	3.728611	4.683785	557.144896	0.013906	0.013139
RS	48	4.037357	4.920965	537.209545	0.013408	0.012588
RS	49	4.371001	4.920965	542.328141	0.013536	0.012627
RS	50	4.731550	5.125451	523.588741	0.013068	0.012124
RS	51	5.121174	5.125451	524.288390	0.013086	0.012079
RS	52	5.542219	5.309632	504.435122	0.012590	0.011576
RS	53	5.997217	5.309632	500.282621	0.012487	0.011440
RS	54	6.488907	5.627494	466.201940	0.011636	0.010646
RS	55	7.020248	5.627494	458.430410	0.011442	0.010440
RS	56	7.594437	5.627494	447.366061	0.011166	0.010164
RS	57	8.214929	5.627494	432.987416	0.010807	0.009815
RS	58	8.885459	9.083471	263.600273	0.006579	0.006129
RS	59	9.610062	9.083471	263.521510	0.006577	0.006102
RS	60	10.393098	9.083471	261.787295	0.006534	0.006036
RS	61	11.239280	9.083471	258.297895	0.006447	0.005929
RS	62	12.153699	9.083471	252.983568	0.006314	0.005781
RS	63	13.141858	9.083471	2341.088626	0.058431	0.051902
PA	4+25*2+4+6 0.031383672 0.014458197 13.141858074 2230.258636612 33.485161292 5.878887072 2.212782224 1.351585332 1.083844375 0.988436861 0.962488485 0.977694276 1.023159243 1.099052537 1.216100000 1.387769753 1.621555513 1.916595807 2.263488288 2.643471720 3.032927831 3.413574288 3.774889166 4.109354856 4.412739793 4.683784705 4.920964764 5.125451319 5.309632167 5.627494320 9.083471266
//
IT	4621
RD	11
LK	-219850.403826
QD	-293.463130 -> -227.630492
RI	0.0016774261
TR	0.030031	0.014784
MT	13.384103
MM	C_pi: 3.139909, n_recomb: 42595.866274
RS	0	0.000000	4473.954219	0.075328	0.000002	0.000000
RS	1	0.008095	4473.954219	0.081431	0.000002	0.000000
RS	2	0.016846	4473.954219	0.088028	0.000002	0.000001
RS	3	0.026305	4473.954219	0.095161	0.000002	0.000001
RS	4	0.036530	46.348862	9.928906	0.000233	0.000128
RS	5	0.047582	46.348862	10.730927	0.000252	0.000178
RS	6	0.059529	7.073946	75.929201	0.001783	0.001321
RS	7	0.072444	7.073946	81.928255	0.001923	0.001645
RS	8	0.086403	2.463856	253.265252	0.005946	0.005253
RS	9	0.101493	2.463856	272.060376	0.006387	0.006129
RS	10	0.117805	1.446066	496.443809	0.011655	0.011400
RS	11	0.135436	1.446066	529.939625	0.012441	0.012656
RS	12	0.154496	1.138312	716.529572	0.016822	0.017198
RS	13	0.175098	1.138312	760.207507	0.017847	0.018483
RS	14	0.197368	1.028233	890.541336	0.020907	0.021595
RS	15	0.221440	1.028233	939.644474	0.022060	0.022891
RS	16	0.247462	0.994292	1022.819070	0.024012	0.024851
RS	17	0.275590	0.994292	1073.787736	0.025209	0.026208
RS	18	0.305995	1.003859	1114.090753	0.026155	0.027151
RS	19	0.338861	1.003859	1164.248396	0.027332	0.028499
RS	20	0.374388	1.044735	1166.734589	0.027391	0.028523
RS	21	0.412791	1.044735	1214.228652	0.028506	0.029805
RS	22	0.454303	1.116636	1180.283243	0.027709	0.028946
RS	23	0.499176	1.116636	1224.019835	0.028736	0.030141
RS	24	0.547680	1.230602	1150.442343	0.027008	0.028326
RS	25	0.600112	1.230602	1190.141688	0.027940	0.029404
RS	26	0.656788	1.400964	1080.896186	0.025376	0.026709
RS	27	0.718052	1.400964	1116.965005	0.026222	0.027636
RS	28	0.784275	1.636243	988.268350	0.023201	0.024437
RS	29	0.855860	1.636243	1021.305673	0.023977	0.025211
RS	30	0.933239	1.936484	892.067633	0.020943	0.021979
RS	31	1.016883	1.936484	922.506266	0.021657	0.022625
RS	32	1.107298	2.292810	805.972238	0.018921	0.019703
RS	33	1.205032	2.292810	834.053714	0.019581	0.020252
RS	34	1.310678	2.686171	736.786583	0.017297	0.017812
RS	35	1.424876	2.686171	762.641655	0.017904	0.018290
RS	36	1.548319	3.091660	685.679693	0.016097	0.016362
RS	37	1.681755	3.091660	709.366735	0.016653	0.016788
RS	38	1.825992	3.489034	649.832938	0.015256	0.015297
RS	39	1.981907	3.489034	671.327788	0.015760	0.015679
RS	40	2.150443	3.866047	625.186428	0.014677	0.014520
RS	41	2.332622	3.866047	644.358025	0.015127	0.014856
RS	42	2.529550	4.214149	608.283769	0.014280	0.013943
RS	43	2.742419	4.214149	624.872865	0.014670	0.014224
RS	44	2.972520	4.528940	596.048562	0.013993	0.013486
RS	45	3.221249	4.528940	609.665455	0.014313	0.013702
RS	46	3.490113	4.809481	585.680843	0.013750	0.013081
RS	47	3.780743	4.809481	595.821873	0.013988	0.013221
RS	48	4.094900	5.054466	574.903613	0.013497	0.012681
RS	49	4.434488	5.054466	580.969460	0.013639	0.012740
RS	50	4.801567	5.265378	561.386552	0.013179	0.012248
RS	51	5.198363	5.265378	562.740508	0.013211	0.012221
RS	52	5.627279	5.455815	541.910519	0.012722	0.011725
RS	53	6.090918	5.455815	538.066557	0.012632	0.011603
RS	54	6.592090	5.790860	501.300789	0.011769	0.010795
RS	55	7.133833	5.790860	493.599922	0.011588	0.010602
RS	56	7.719431	5.790860	482.353359	0.011324	0.010336
RS	57	8.352436	5.790860	467.522130	0.010976	0.009996
RS	58	9.036683	9.604643	277.647262	0.006518	0.006081
RS	59	9.776323	9.604643	278.497708	0.006538	0.006075
RS	60	10.575838	9.604643	277.656833	0.006518	0.006031
RS	61	11.440076	9.604643	275.003297	0.006456	0.005948
RS	62	12.374277	9.604643	270.443643	0.006349	0.005823
RS	63	13.384103	9.604643	2605.990349	0.061179	0.054551
PA	4+25*2+4+6 0.030030931 0.014784075 13.384103179 4473.954219080 46.348862172 7.073945670 2.463855716 1.446066351 1.138312264 1.028232583 0.994292362 1.003859106 1.044735019 1.116635842 1.230601681 1.400963529 1.636242787 1.936484188 2.292810047 2.686171345 3.091659974 3.489033716 3.866046941 4.214148547 4.528939832 4.809480603 5.054466470 5.265377974 5.455814962 5.790859614 9.604643136
//
IT	5960
RD	12
LK	-219722.376557
QD	-261.437612 -> -203.391013
RI	0.0015620080
TR	0.028782	0.015076
MT	13.623659
MM	C_pi: 3.262976, n_recomb: 45079.395666
RS	0	0.000000	8664.364140	0.041262	0.000001	0.000000
RS	1	0.008125	8664.364140	0.044618	0.000001	0.000000
RS	2	0.016911	8664.364140	0.048246	0.000001	0.000000
RS	3	0.026411	8664.364140	0.052170	0.000001	0.000001
RS	4	0.036682	63.348214	7.715268	0.000171	0.000097
RS	5	0.047788	63.348214	8.341376	0.000185	0.000134
RS	6	0.059797	8.438140	67.657989	0.001501	0.001140
RS	7	0.072781	8.438140	73.045921	0.001620	0.001415
RS	8	0.086821	2.727908	243.455568	0.005401	0.004864
RS	9	0.102001	2.727908	261.748771	0.005806	0.005658
RS	10	0.118414	1.541478	496.542116	0.011015	0.010927
RS	11	0.136161	1.541478	530.568855	0.011770	0.012109
RS	12	0.155351	1.192643	730.607186	0.016207	0.016743
RS	13	0.176099	1.192643	775.927454	0.017212	0.017976
RS	14	0.198534	1.068068	917.747738	0.020358	0.021184
RS	15	0.222791	1.068068	969.329226	0.021503	0.022435
RS	16	0.249019	1.026411	1062.764572	0.023575	0.024504
RS	17	0.277379	1.026411	1116.803823	0.024774	0.025822
RS	18	0.308043	1.030568	1166.226263	0.025870	0.026899
RS	19	0.341198	1.030568	1219.795154	0.027059	0.028223
RS	20	0.377048	1.067047	1229.673954	0.027278	0.028395
RS	21	0.415810	1.067047	1280.666838	0.028409	0.029664
RS	22	0.457722	1.135131	1251.545250	0.027763	0.028947
RS	23	0.503040	1.135131	1298.645334	0.028808	0.030136
RS	24	0.552040	1.246140	1225.905664	0.027194	0.028432
RS	25	0.605021	1.246140	1268.689720	0.028143	0.029511
RS	26	0.662308	1.415205	1155.406846	0.025630	0.026870
RS	27	0.724249	1.415205	1194.257581	0.026492	0.027805
RS	28	0.791224	1.651819	1057.566933	0.023460	0.024602
RS	29	0.863640	1.651819	1093.134648	0.024249	0.025389
RS	30	0.941940	1.956925	954.026514	0.021163	0.022113
RS	31	1.026603	1.956925	986.797416	0.021890	0.022774
RS	32	1.118145	2.322206	860.435939	0.019087	0.019793
RS	33	1.217125	2.322206	890.682630	0.019758	0.020357
RS	34	1.324148	2.728430	784.832377	0.017410	0.017861
RS	35	1.439867	2.728430	812.704201	0.018028	0.018354
RS	36	1.564989	3.149474	728.896934	0.016169	0.016379
RS	37	1.700278	3.149474	754.468680	0.016736	0.016819
RS	38	1.846559	3.563188	689.813891	0.015302	0.015296
RS	39	2.004727	3.563188	713.075147	0.015818	0.015692
RS	40	2.175746	3.955485	663.284263	0.014714	0.014517
RS	41	2.360661	3.955485	684.108953	0.015176	0.014868
RS	42	2.560602	4.316655	645.537473	0.014320	0.013952
RS	43	2.776789	4.316655	663.657639	0.014722	0.014250
RS	44	3.010543	4.642075	633.146889	0.014045	0.013518
RS	45	3.263289	4.642075	648.148757	0.014378	0.013753
RS	46	3.536573	4.931164	622.986153	0.013820	0.013143
RS	47	3.832063	4.931164	634.327583	0.014071	0.013303
RS	48	4.151562	5.182961	612.533015	0.013588	0.012774
RS	49	4.497022	5.182961	619.562803	0.013744	0.012852
RS	50	4.870553	5.399355	599.226047	0.013293	0.012370
RS	51	5.274435	5.399355	601.245683	0.013337	0.012359
RS	52	5.711134	5.595220	579.498607	0.012855	0.011870
RS	53	6.183317	5.595220	575.967702	0.012777	0.011761
RS	54	6.693868	5.946406	536.507228	0.011901	0.010940
RS	55	7.245903	5.946406	528.877645	0.011732	0.010759
RS	56	7.842793	5.946406	517.447773	0.011479	0.010503
RS	57	8.488184	5.946406	502.161031	0.011139	0.010170
RS	58	9.186017	10.120589	291.225102	0.006460	0.006034
RS	59	9.940551	10.120589	293.000697	0.006500	0.006047
RS	60	10.756395	10.120589	293.057447	0.006501	0.006024
RS	61	11.638531	10.120589	291.253668	0.006461	0.005962
RS	62	12.592344	10.120589	287.473297	0.006377	0.005860
RS	63	13.623659	10.120589	2875.470135	0.063787	0.057089
PA	4+25*2+4+6 0.028782189 0.015076345 13.623659347 8664.364139875 63.348213597 8.438140026 2.727907979 1.541478092 1.192642516 1.068068192 1.026410727 1.030568343 1.067046989 1.135131145 1.246140349 1.415205292 1.651819127 1.956924527 2.322206345 2.728429687 3.149474027 3.563188194 3.955484967 4.316655254 4.642075217 4.931164027 5.182961001 5.399355435 5.595220183 5.946406238 10.120589083
//
IT	4647
RD	13
LK	-219609.481842
QD	-233.527043 -> -182.268769
RI	0.0014924993
TR	0.027628	0.015338
MT	13.861059
MM	C_pi: 3.385079, n_recomb: 47513.491252
RS	0	0.000000	16980.955912	0.022241	0.000000	0.000000
RS	1	0.008155	16980.955912	0.024057	0.000001	0.000000
RS	2	0.016975	16980.955912	0.026020	0.000001	0.000000
RS	3	0.026514	16980.955912	0.028144	0.000001	0.000000
RS	4	0.036831	85.657765	6.034448	0.000127	0.000074
RS	5	0.047990	85.657765	6.526249	0.000137	0.000102
RS	6	0.060058	9.990372	60.481509	0.001273	0.000988
RS	7	0.073111	9.990372	65.331648	0.001375	0.001223
RS	8	0.087228	3.005605	234.131072	0.004928	0.004516
RS	9	0.102496	3.005605	251.919732	0.005302	0.005239
RS	10	0.119010	1.637995	495.936138	0.010438	0.010487
RS	11	0.136870	1.637995	530.402804	0.011163	0.011605
RS	12	0.156186	1.246930	743.007276	0.015638	0.016309
RS	13	0.177078	1.246930	789.840560	0.016624	0.017496
RS	14	0.199674	1.107952	942.461104	0.019836	0.020783
RS	15	0.224112	1.107952	996.382148	0.020971	0.021994
RS	16	0.250543	1.058776	1099.614376	0.023143	0.024156
RS	17	0.279129	1.058776	1156.601945	0.024343	0.025440
RS	18	0.310047	1.057677	1215.023329	0.025572	0.026637
RS	19	0.343486	1.057677	1271.918365	0.026770	0.027940
RS	20	0.379652	1.089890	1289.390356	0.027137	0.028248
RS	21	0.418768	1.089890	1343.840616	0.028283	0.029508
RS	22	0.461073	1.154279	1320.009640	0.027782	0.028927
RS	23	0.506828	1.154279	1370.468226	0.028844	0.030112
RS	24	0.556314	1.262412	1299.208894	0.027344	0.028517
RS	25	0.609836	1.262412	1345.092066	0.028310	0.029598
RS	26	0.667723	1.430167	1228.417172	0.025854	0.027016
RS	27	0.730330	1.430167	1270.067546	0.026731	0.027959
RS	28	0.798043	1.667972	1125.857899	0.023696	0.024759
RS	29	0.871278	1.667972	1163.970568	0.024498	0.025557
RS	30	0.950485	1.977655	1015.253425	0.021368	0.022245
RS	31	1.036151	1.977655	1050.368117	0.022107	0.022918
RS	32	1.128803	2.351491	914.280868	0.019243	0.019884
RS	33	1.229011	2.351491	946.702427	0.019925	0.020462
RS	34	1.337391	2.770144	832.280917	0.017517	0.017912
RS	35	1.454609	2.770144	862.177970	0.018146	0.018419
RS	36	1.581387	3.206374	771.501663	0.016238	0.016400
RS	37	1.718503	3.206374	798.966170	0.016816	0.016853
RS	38	1.866800	3.636146	729.170539	0.015347	0.015300
RS	39	2.027192	3.636146	754.207054	0.015874	0.015709
RS	40	2.200663	4.043442	700.778339	0.014749	0.014518
RS	41	2.388280	4.043442	723.267111	0.015222	0.014883
RS	42	2.591198	4.417275	682.251323	0.014359	0.013963
RS	43	2.810663	4.417275	701.916449	0.014773	0.014278
RS	44	3.048025	4.752729	669.807055	0.014097	0.013551
RS	45	3.304745	4.752729	686.210295	0.014442	0.013803
RS	46	3.582399	5.049595	659.977463	0.013890	0.013204
RS	47	3.882696	5.049595	672.536525	0.014155	0.013382
RS	48	4.207482	5.307348	649.975057	0.013680	0.012865
RS	49	4.558755	5.307348	657.984407	0.013848	0.012960
RS	50	4.938673	5.528395	636.988908	0.013406	0.012490
RS	51	5.349573	5.528395	639.685660	0.013463	0.012494
RS	52	5.793982	5.728935	617.089367	0.012988	0.012012
RS	53	6.274632	5.728935	613.876897	0.012920	0.011915
RS	54	6.794479	6.095263	571.730421	0.012033	0.011082
RS	55	7.356719	6.095263	564.173248	0.011874	0.010911
RS	56	7.964809	6.095263	552.559828	0.011630	0.010663
RS	57	8.622489	6.095263	536.815852	0.011298	0.010338
RS	58	9.333802	10.631930	304.336905	0.006405	0.005989
RS	59	10.103122	10.631930	307.031347	0.006462	0.006019
RS	60	10.935179	10.631930	307.986727	0.006482	0.006014
RS	61	11.835090	10.631930	307.042206	0.006462	0.005972
RS	62	12.808389	10.631930	304.060198	0.006399	0.005890
RS	63	13.861059	10.631930	3148.464366	0.066265	0.059515
PA	4+25*2+4+6 0.027628360 0.015337592 13.861058929 16980.955912350 85.657764828 9.990371652 3.005605013 1.637995411 1.246930262 1.107952070 1.058775806 1.057676665 1.089890418 1.154278667 1.262412086 1.430167455 1.667972227 1.977655040 2.351491485 2.770143533 3.206373704 3.636145853 4.043442390 4.417275226 4.752728780 5.049595089 5.307347992 5.528395053 5.728935452 6.095262608 10.631929531
//
IT	5099
RD	14
LK	-219509.785070
QD	-209.127818 -> -163.804042
RI	0.0014548217
TR	0.026561	0.015570
MT	14.096884
MM	C_pi: 3.506218, n_recomb: 49894.895060
RS	0	0.000000	31670.928280	0.012551	0.000000	0.000000
RS	1	0.008184	31670.928280	0.013579	0.000000	0.000000
RS	2	0.017037	31670.928280	0.014691	0.000000	0.000000
RS	3	0.026615	31670.928280	0.015894	0.000000	0.000000
RS	4	0.036977	114.761154	4.745524	0.000095	0.000056
RS	5	0.048187	114.761154	5.133827	0.000103	0.000078
RS	6	0.060314	11.751065	54.212325	0.001087	0.000860
RS	7	0.073433	11.751065	58.587001	0.001174	0.001062
RS	8	0.087627	3.297401	225.239933	0.004514	0.004204
RS	9	0.102981	3.297401	242.524793	0.004861	0.004865
RS	10	0.119593	1.735696	494.690540	0.009915	0.010079
RS	11	0.137564	1.735696	529.515131	0.010613	0.011139
RS	12	0.157005	1.301209	753.868422	0.015109	0.015896
RS	13	0.178037	1.301209	802.093426	0.016076	0.017042
RS	14	0.200791	1.147867	964.874651	0.019338	0.020392
RS	15	0.225407	1.147867	1021.000842	0.020463	0.021568
RS	16	0.252037	1.091329	1133.573882	0.022719	0.023809
RS	17	0.280847	1.091329	1193.386135	0.023918	0.025064
RS	18	0.312014	1.085089	1260.655497	0.025266	0.026368
RS	19	0.345732	1.085089	1320.784742	0.026471	0.027653
RS	20	0.382210	1.113123	1346.008896	0.026977	0.028090
RS	21	0.421672	1.113123	1403.864856	0.028136	0.029340
RS	22	0.464364	1.173891	1385.740330	0.027773	0.028890
RS	23	0.510550	1.173891	1439.541140	0.028851	0.030073
RS	24	0.560516	1.279202	1370.346437	0.027465	0.028587
RS	25	0.614570	1.279202	1419.332743	0.028446	0.029671
RS	26	0.673048	1.445626	1299.873821	0.026052	0.027150
RS	27	0.736312	1.445626	1344.332619	0.026943	0.028101
RS	28	0.804753	1.684487	1193.067993	0.023912	0.024909
RS	29	0.878796	1.684487	1233.732237	0.024727	0.025717
RS	30	0.958897	1.998492	1075.670388	0.021559	0.022373
RS	31	1.045554	1.998492	1113.133052	0.022310	0.023059
RS	32	1.139303	2.380537	967.428186	0.019389	0.019975
RS	33	1.240723	2.380537	1002.027396	0.020083	0.020566
RS	34	1.350444	2.811253	879.053357	0.017618	0.017966
RS	35	1.469144	2.811253	910.977620	0.018258	0.018485
RS	36	1.597558	3.262369	813.414624	0.016303	0.016425
RS	37	1.736481	3.262369	842.773710	0.016891	0.016889
RS	38	1.886773	3.707990	767.820367	0.015389	0.015307
RS	39	2.049364	3.707990	794.634953	0.015926	0.015727
RS	40	2.225261	4.130096	737.578088	0.014783	0.014521
RS	41	2.415554	4.130096	761.736167	0.015267	0.014899
RS	42	2.621419	4.516306	718.323556	0.014397	0.013976
RS	43	2.844131	4.516306	739.542287	0.014822	0.014305
RS	44	3.085070	4.861328	705.917462	0.014148	0.013584
RS	45	3.345726	4.861328	723.734009	0.014505	0.013852
RS	46	3.627714	5.165342	696.534986	0.013960	0.013263
RS	47	3.932778	5.165342	710.325529	0.014236	0.013458
RS	48	4.262808	5.428320	687.106485	0.013771	0.012954
RS	49	4.619847	5.428320	696.108810	0.013952	0.013065
RS	50	5.006105	5.653285	674.553124	0.013519	0.012606
RS	51	5.423972	5.653285	677.937315	0.013587	0.012623
RS	52	5.876037	5.857825	654.565047	0.013119	0.012149
RS	53	6.365098	5.857825	651.676218	0.013061	0.012063
RS	54	6.894181	6.238341	606.868877	0.012163	0.011219
RS	55	7.466563	6.238341	599.384995	0.012013	0.011057
RS	56	8.085788	6.238341	587.587990	0.011777	0.010817
RS	57	8.755687	6.238341	571.385734	0.011452	0.010498
RS	58	9.480409	11.139057	316.978242	0.006353	0.005945
RS	59	10.264440	11.139057	320.582656	0.006425	0.005990
RS	60	11.112634	11.139057	322.434208	0.006462	0.006002
RS	61	12.030241	11.139057	322.354041	0.006461	0.005978
RS	62	13.022943	11.139057	320.184099	0.006417	0.005914
RS	63	14.096884	11.139057	3423.777022	0.068620	0.061829
PA	4+25*2+4+6 0.026560725 0.015570107 14.096883919 31670.928279887 114.761153810 11.751064898 3.297400590 1.735696181 1.301208526 1.147867087 1.091329413 1.085088528 1.113123033 1.173890625 1.279202094 1.445625715 1.684486898 1.998491997 2.380537084 2.811253143 3.262368802 3.707989639 4.130096315 4.516306276 4.861328240 5.165342105 5.428319929 5.653285020 5.857825450 6.238340852 11.139057232
//
IT	3927
RD	15
LK	-219421.624877
QD	-187.738279 -> -147.613373
RI	0.0014393048
TR	0.025572	0.015777
MT	14.330914
MM	C_pi: 3.626224, n_recomb: 52220.618679
RS	0	0.000000	60327.069166	0.006911	0.000000	0.000000
RS	1	0.008212	60327.069166	0.007479	0.000000	0.000000
RS	2	0.017098	60327.069166	0.008094	0.000000	0.000000
RS	3	0.026714	60327.069166	0.008759	0.000000	0.000000
RS	4	0.037119	152.490294	3.749870	0.000072	0.000043
RS	5	0.048379	152.490294	4.057864	0.000078	0.000060
RS	6	0.060564	13.741205	48.708767	0.000933	0.000752
RS	7	0.073749	13.741205	52.661693	0.001008	0.000926
RS	8	0.088017	3.603617	216.745879	0.004151	0.003921
RS	9	0.103456	3.603617	233.530345	0.004472	0.004529
RS	10	0.120163	1.834565	492.875820	0.009438	0.009699
RS	11	0.138243	1.834565	527.984407	0.010111	0.010707
RS	12	0.157807	1.355462	763.319129	0.014617	0.015503
RS	13	0.178977	1.355462	812.821509	0.015565	0.016613
RS	14	0.201886	1.187780	985.152117	0.018865	0.020013
RS	15	0.226676	1.187780	1043.352443	0.019980	0.021159
RS	16	0.253502	1.124014	1164.811643	0.022306	0.023467
RS	17	0.282531	1.124014	1227.323145	0.023503	0.024696
RS	18	0.313944	1.112711	1303.272091	0.024957	0.026097
RS	19	0.347936	1.112711	1366.536954	0.026169	0.027366
RS	20	0.384719	1.136621	1399.629362	0.026802	0.027922
RS	21	0.424523	1.136621	1460.829327	0.027974	0.029165
RS	22	0.467596	1.193813	1448.774421	0.027743	0.028841
RS	23	0.514205	1.193813	1505.890015	0.028837	0.030023
RS	24	0.564643	1.296325	1439.303412	0.027562	0.028643
RS	25	0.619221	1.296325	1491.386355	0.028559	0.029730
RS	26	0.678282	1.461381	1369.720386	0.026229	0.027274
RS	27	0.742193	1.461381	1416.987204	0.027135	0.028232
RS	28	0.811352	1.701163	1259.123243	0.024112	0.025052
RS	29	0.886190	1.701163	1302.337513	0.024939	0.025871
RS	30	0.967174	2.019251	1135.199543	0.021739	0.022499
RS	31	1.054808	2.019251	1175.006887	0.022501	0.023197
RS	32	1.149638	2.409183	1019.803338	0.019529	0.020066
RS	33	1.252255	2.409183	1056.576035	0.020233	0.020669
RS	34	1.363299	2.851629	925.078468	0.017715	0.018021
RS	35	1.483462	2.851629	959.025385	0.018365	0.018552
RS	36	1.613492	3.317352	854.568464	0.016365	0.016451
RS	37	1.754201	3.317352	885.817679	0.016963	0.016927
RS	38	1.906463	3.778636	805.695850	0.015429	0.015317
RS	39	2.071229	3.778636	834.285207	0.015976	0.015748
RS	40	2.249526	4.215402	773.610703	0.014814	0.014526
RS	41	2.442463	4.215402	799.437377	0.015309	0.014915
RS	42	2.651245	4.613765	753.672245	0.014432	0.013990
RS	43	2.877171	4.613765	776.447616	0.014869	0.014332
RS	44	3.121649	4.967980	741.384543	0.014197	0.013616
RS	45	3.386204	4.967980	760.621357	0.014566	0.013899
RS	46	3.672483	5.278591	732.557882	0.014028	0.013321
RS	47	3.982270	5.278591	747.589581	0.014316	0.013531
RS	48	4.317497	5.546146	723.820944	0.013861	0.013039
RS	49	4.680252	5.546146	733.826482	0.014052	0.013165
RS	50	5.072795	5.774357	711.811267	0.013631	0.012718
RS	51	5.497573	5.774357	715.891008	0.013709	0.012748
RS	52	5.957233	5.982253	691.821895	0.013248	0.012282
RS	53	6.454639	5.982253	689.260421	0.013199	0.012206
RS	54	6.992891	6.376018	641.831856	0.012291	0.011351
RS	55	7.575343	6.376018	634.420650	0.012149	0.011197
RS	56	8.205625	6.376018	622.438996	0.011919	0.010965
RS	57	8.887664	6.376018	605.776913	0.011600	0.010651
RS	58	9.625710	11.641534	329.147860	0.006303	0.005901
RS	59	10.424363	11.641534	333.650551	0.006389	0.005961
RS	60	11.288600	11.641534	336.392211	0.006442	0.005988
RS	61	12.223805	11.641534	337.177041	0.006457	0.005980
RS	62	13.235808	11.641534	335.827557	0.006431	0.005934
RS	63	14.330914	11.641534	3700.228710	0.070858	0.064034
PA	4+25*2+4+6 0.025572429 0.015776647 14.330914219 60327.069165958 152.490293869 13.741204725 3.603616808 1.834564930 1.355461949 1.187779534 1.124013844 1.112710747 1.136620593 1.193813413 1.296325202 1.461380998 1.701163475 2.019251174 2.409183188 2.851629303 3.317352144 3.778636132 4.215402126 4.613764848 4.967979952 5.278590857 5.546146314 5.774356831 5.982252622 6.376017630 11.641533986
//
IT	4995
RD	16
LK	-219343.572263
QD	-168.938600 -> -133.375527
RI	0.0014396417
TR	0.024657	0.015960
MT	14.562830
MM	C_pi: 3.744886, n_recomb: 54487.856694
RS	0	0.000000	104344.630127	0.004178	0.000000	0.000000
RS	1	0.008239	104344.630127	0.004522	0.000000	0.000000
RS	2	0.017157	104344.630127	0.004895	0.000000	0.000000
RS	3	0.026810	104344.630127	0.005299	0.000000	0.000000
RS	4	0.037258	201.223018	2.974340	0.000055	0.000033
RS	5	0.048567	201.223018	3.219515	0.000059	0.000046
RS	6	0.060808	15.983316	43.856765	0.000805	0.000659
RS	7	0.074057	15.983316	47.434459	0.000871	0.000811
RS	8	0.088398	3.924360	208.628971	0.003829	0.003666
RS	9	0.103920	3.924360	224.919166	0.004128	0.004227
RS	10	0.120721	1.934510	490.568297	0.009003	0.009345
RS	11	0.138907	1.934510	525.894807	0.009652	0.010306
RS	12	0.158591	1.409640	771.485365	0.014159	0.015131
RS	13	0.179896	1.409640	822.157653	0.015089	0.016207
RS	14	0.202958	1.227639	1003.448853	0.018416	0.019648
RS	15	0.227919	1.227639	1063.595971	0.019520	0.020766
RS	16	0.254936	1.156757	1193.495770	0.021904	0.023131
RS	17	0.284180	1.156757	1258.580223	0.023098	0.024336
RS	18	0.315833	1.140459	1343.009686	0.024648	0.025826
RS	19	0.350095	1.140459	1409.305757	0.025865	0.027080
RS	20	0.387179	1.160275	1450.344789	0.026618	0.027748
RS	21	0.427318	1.160275	1514.817852	0.027801	0.028986
RS	22	0.470765	1.213919	1509.143577	0.027697	0.028782
RS	23	0.517791	1.213919	1569.535872	0.028805	0.029963
RS	24	0.568692	1.313638	1506.052867	0.027640	0.028689
RS	25	0.623786	1.313638	1561.215759	0.028653	0.029780
RS	26	0.683420	1.477277	1437.893504	0.026389	0.027389
RS	27	0.747967	1.477277	1487.958906	0.027308	0.028355
RS	28	0.817833	1.717845	1323.944747	0.024298	0.025190
RS	29	0.893454	1.717845	1369.699450	0.025138	0.026018
RS	30	0.975307	2.039784	1193.760540	0.021909	0.022622
RS	31	1.063903	2.039784	1235.901932	0.022682	0.023331
RS	32	1.159799	2.437301	1071.329029	0.019662	0.020157
RS	33	1.263595	2.437301	1110.264268	0.020376	0.020771
RS	34	1.375944	2.891155	970.286846	0.017807	0.018077
RS	35	1.497550	2.891155	1006.245493	0.018467	0.018619
RS	36	1.629174	3.371217	894.898818	0.016424	0.016479
RS	37	1.771644	3.371217	928.027622	0.017032	0.016965
RS	38	1.925851	3.847989	842.733571	0.015466	0.015327
RS	39	2.092764	3.847989	873.088473	0.016024	0.015769
RS	40	2.273430	4.299283	808.809421	0.014844	0.014533
RS	41	2.468980	4.299283	836.298175	0.015348	0.014932
RS	42	2.680643	4.709615	788.222485	0.014466	0.014004
RS	43	2.909744	4.709615	812.551976	0.014913	0.014357
RS	44	3.157722	5.072693	776.125577	0.014244	0.013648
RS	45	3.426131	5.072693	796.784472	0.014623	0.013944
RS	46	3.716654	5.389422	767.953718	0.014094	0.013376
RS	47	4.031115	5.389422	784.231827	0.014393	0.013600
RS	48	4.371484	5.660968	760.020162	0.013948	0.013122
RS	49	4.739896	5.660968	771.035578	0.014151	0.013261
RS	50	5.138663	5.891806	748.661829	0.013740	0.012826
RS	51	5.570285	5.891806	753.442600	0.013828	0.012868
RS	52	6.037469	6.102448	728.759199	0.013375	0.012410
RS	53	6.543145	6.102448	726.526999	0.013334	0.012344
RS	54	7.090484	6.508521	676.531618	0.012416	0.011479
RS	55	7.682919	6.508521	669.190633	0.012281	0.011333
RS	56	8.324166	6.508521	657.021907	0.012058	0.011107
RS	57	9.018247	6.508521	639.897639	0.011744	0.010797
RS	58	9.769514	12.138750	340.843685	0.006255	0.005859
RS	59	10.582679	12.138750	346.230294	0.006354	0.005932
RS	60	11.462841	12.138750	349.852635	0.006421	0.005973
RS	61	12.415522	12.138750	351.498999	0.006451	0.005980
RS	62	13.446696	12.138750	350.973490	0.006441	0.005950
RS	63	14.562830	12.138750	3976.653370	0.072982	0.066129
PA	4+25*2+4+6 0.024657193 0.015959829 14.562829963 104344.630127035 201.223017560 15.983315874 3.924360135 1.934510417 1.409640302 1.227638911 1.156757418 1.140459116 1.160274896 1.213919486 1.313637956 1.477277329 1.717844538 2.039784035 2.437300924 2.891154888 3.371216849 3.847989440 4.299282950 4.709615356 5.072693209 5.389421904 5.660967948 5.891805675 6.102448104 6.508520949 12.138749526
//
IT	4035
RD	17
LK	-219274.389245
QD	-152.375310 -> -120.820586
RI	0.0014511464
TR	0.023809	0.016122
MT	14.792617
MM	C_pi: 3.862043, n_recomb: 56694.064939
RS	0	0.000000	175788.802584	0.002585	0.000000	0.000000
RS	1	0.008266	175788.802584	0.002799	0.000000	0.000000
RS	2	0.017215	175788.802584	0.003031	0.000000	0.000000
RS	3	0.026904	175788.802584	0.003282	0.000000	0.000000
RS	4	0.037394	263.668203	2.368986	0.000042	0.000026
RS	5	0.048750	263.668203	2.564933	0.000045	0.000036
RS	6	0.061046	18.500037	39.566826	0.000698	0.000580
RS	7	0.074358	18.500037	42.810067	0.000755	0.000712
RS	8	0.088770	4.259554	200.878778	0.003543	0.003435
RS	9	0.104373	4.259554	216.683522	0.003822	0.003954
RS	10	0.121267	2.035370	487.852381	0.008605	0.009016
RS	11	0.139556	2.035370	523.338950	0.009231	0.009934
RS	12	0.159358	1.463666	778.497592	0.013732	0.014779
RS	13	0.180796	1.463666	830.239884	0.014644	0.015824
RS	14	0.204006	1.267379	1019.926292	0.017990	0.019297
RS	15	0.229135	1.267379	1081.897779	0.019083	0.020390
RS	16	0.256341	1.189500	1219.784805	0.021515	0.022804
RS	17	0.285796	1.189500	1287.316250	0.022706	0.023987
RS	18	0.317685	1.168265	1380.001712	0.024341	0.025557
RS	19	0.352210	1.168265	1449.220297	0.025562	0.026797
RS	20	0.389589	1.184010	1498.238311	0.026427	0.027571
RS	21	0.430058	1.184010	1565.905781	0.027620	0.028803
RS	22	0.473872	1.234120	1566.874739	0.027637	0.028715
RS	23	0.521308	1.234120	1630.496269	0.028760	0.029896
RS	24	0.572664	1.331037	1570.572693	0.027703	0.028726
RS	25	0.628266	1.331037	1628.789594	0.028729	0.029821
RS	26	0.688464	1.493209	1504.330763	0.026534	0.027497
RS	27	0.753637	1.493209	1557.177059	0.027466	0.028469
RS	28	0.824198	1.734431	1387.451471	0.024473	0.025323
RS	29	0.900591	1.734431	1435.729686	0.025324	0.026161
RS	30	0.983298	2.060005	1251.271165	0.022071	0.022743
RS	31	1.072843	2.060005	1295.729291	0.022855	0.023463
RS	32	1.169788	2.464822	1121.929800	0.019789	0.020247
RS	33	1.274747	2.464822	1163.010454	0.020514	0.020872
RS	34	1.388382	2.929781	1014.610094	0.017896	0.018133
RS	35	1.511410	2.929781	1052.563766	0.018566	0.018686
RS	36	1.644607	3.423931	934.342686	0.016480	0.016508
RS	37	1.788815	3.423931	969.335029	0.017098	0.017004
RS	38	1.944942	3.916026	878.874034	0.015502	0.015339
RS	39	2.113974	3.916026	910.979880	0.016068	0.015790
RS	40	2.296979	4.381736	843.112403	0.014871	0.014539
RS	41	2.495110	4.381736	872.251437	0.015385	0.014949
RS	42	2.709618	4.803877	821.908203	0.014497	0.014017
RS	43	2.941858	4.803877	847.784124	0.014954	0.014382
RS	44	3.193294	5.175547	810.063970	0.014288	0.013678
RS	45	3.465514	5.175547	832.141973	0.014678	0.013986
RS	46	3.760235	5.497976	802.636978	0.014157	0.013429
RS	47	4.079318	5.497976	820.162555	0.014466	0.013666
RS	48	4.424775	5.772985	795.612046	0.014033	0.013201
RS	49	4.798787	5.772985	807.640575	0.014246	0.013352
RS	50	5.203715	6.005883	785.008936	0.013846	0.012930
RS	51	5.642114	6.005883	790.493645	0.013943	0.012983
RS	52	6.116750	6.218695	765.281677	0.013498	0.012534
RS	53	6.630619	6.218695	763.378838	0.013465	0.012476
RS	54	7.186963	6.636165	710.882110	0.012539	0.011602
RS	55	7.789295	6.636165	703.607285	0.012411	0.011463
RS	56	8.441415	6.636165	691.247934	0.012193	0.011243
RS	57	9.147437	6.636165	673.658536	0.011882	0.010937
RS	58	9.911819	12.630302	352.064231	0.006210	0.005818
RS	59	10.739384	12.630302	358.318036	0.006320	0.005903
RS	60	11.635355	12.630302	362.808628	0.006399	0.005957
RS	61	12.605385	12.630302	365.309375	0.006444	0.005977
RS	62	13.655596	12.630302	365.606952	0.006449	0.005962
RS	63	14.792617	12.630302	4251.911173	0.074997	0.068119
PA	4+25*2+4+6 0.023808762 0.016121794 14.792617125 175788.802583990 263.668203485 18.500036949 4.259554232 2.035370251 1.463665876 1.267378864 1.189499775 1.168265377 1.184009844 1.234119911 1.331036603 1.493208508 1.734431144 2.060005321 2.464821717 2.929780785 3.423930693 3.916026210 4.381736278 4.803877191 5.175547490 5.497976062 5.772984635 6.005882656 6.218694661 6.636164991 12.630302138
//
IT	5132
RD	18
LK	-219212.998744
QD	-137.749343 -> -109.720989
RI	0.0014708757
TR	0.023022	0.016265
MT	15.019690
MM	C_pi: 3.977464, n_recomb: 58837.676291
RS	0	0.000000	312323.822348	0.001513	0.000000	0.000000
RS	1	0.008292	312323.822348	0.001639	0.000000	0.000000
RS	2	0.017271	312323.822348	0.001775	0.000000	0.000000
RS	3	0.026995	312323.822348	0.001922	0.000000	0.000000
RS	4	0.037526	343.513002	1.892645	0.000032	0.000020
RS	5	0.048929	343.513002	2.049708	0.000035	0.000028
RS	6	0.061278	21.315711	35.762892	0.000608	0.000512
RS	7	0.074651	21.315711	38.707395	0.000658	0.000628
RS	8	0.089133	4.609034	193.484780	0.003288	0.003224
RS	9	0.104816	4.609034	208.814860	0.003549	0.003707
RS	10	0.121799	2.136972	484.800351	0.008240	0.008710
RS	11	0.140190	2.136972	520.396102	0.008845	0.009588
RS	12	0.160106	1.517446	784.477882	0.013333	0.014447
RS	13	0.181674	1.517446	837.197324	0.014229	0.015463
RS	14	0.205030	1.306936	1034.727782	0.017586	0.018961
RS	15	0.230323	1.306936	1098.405759	0.018668	0.020030
RS	16	0.257713	1.222179	1243.828500	0.021140	0.022486
RS	17	0.287374	1.222179	1313.681773	0.022327	0.023649
RS	18	0.319495	1.196066	1414.375326	0.024039	0.025291
RS	19	0.354279	1.196066	1486.404292	0.025263	0.026519
RS	20	0.391947	1.207752	1543.398712	0.026231	0.027392
RS	21	0.432739	1.207752	1614.175214	0.027434	0.028619
RS	22	0.476913	1.254327	1622.010383	0.027568	0.028642
RS	23	0.524750	1.254327	1688.805347	0.028703	0.029824
RS	24	0.576553	1.348427	1632.851420	0.027752	0.028756
RS	25	0.632652	1.348427	1694.088086	0.028793	0.029854
RS	26	0.693403	1.509072	1568.987466	0.026666	0.027598
RS	27	0.759191	1.509072	1624.589512	0.027611	0.028577
RS	28	0.830434	1.750820	1449.583087	0.024637	0.025451
RS	29	0.907585	1.750820	1500.361288	0.025500	0.026298
RS	30	0.991133	2.079814	1307.670333	0.022225	0.022862
RS	31	1.081608	2.079814	1354.421890	0.023020	0.023592
RS	32	1.179586	2.491650	1171.549568	0.019912	0.020337
RS	33	1.285688	2.491650	1214.753017	0.020646	0.020972
RS	34	1.400587	2.967411	1057.999916	0.017982	0.018190
RS	35	1.525014	2.967411	1097.926804	0.018660	0.018752
RS	36	1.659759	3.475402	972.855305	0.016535	0.016538
RS	37	1.805676	3.475402	1009.690320	0.017161	0.017044
RS	38	1.963692	3.982643	914.076976	0.015536	0.015352
RS	39	2.134811	3.982643	947.914477	0.016111	0.015812
RS	40	2.320119	4.462645	876.480464	0.014897	0.014546
RS	41	2.520793	4.462645	907.253325	0.015420	0.014966
RS	42	2.738106	4.896448	854.684078	0.014526	0.014030
RS	43	2.973438	4.896448	882.094189	0.014992	0.014405
RS	44	3.228284	5.276454	843.148123	0.014330	0.013706
RS	45	3.504262	5.276454	866.637912	0.014729	0.014026
RS	46	3.803123	5.604194	836.548458	0.014218	0.013480
RS	47	4.126766	5.604194	855.318629	0.014537	0.013729
RS	48	4.477244	5.882165	830.531684	0.014116	0.013277
RS	49	4.856784	5.882165	843.573182	0.014337	0.013439
RS	50	5.267795	6.116575	820.784803	0.013950	0.013030
RS	51	5.712887	6.116575	826.973550	0.014055	0.013093
RS	52	6.194885	6.331003	801.319871	0.013619	0.012653
RS	53	6.716849	6.331003	799.744324	0.013592	0.012602
RS	54	7.282095	6.758943	744.823532	0.012659	0.011721
RS	55	7.894210	6.758943	737.608525	0.012536	0.011589
RS	56	8.557080	6.758943	725.053086	0.012323	0.011373
RS	57	9.274916	6.758943	706.994143	0.012016	0.011071
RS	58	10.052273	13.115285	362.817692	0.006166	0.005778
RS	59	10.894088	13.115285	369.919899	0.006287	0.005873
RS	60	11.805705	13.115285	375.263648	0.006378	0.005939
RS	61	12.792913	13.115285	378.608313	0.006435	0.005972
RS	62	13.861978	13.115285	379.724098	0.006454	0.005970
RS	63	15.019690	13.115285	4525.047422	0.076907	0.070005
PA	4+25*2+4+6 0.023022177 0.016264985 15.019689735 312323.822348391 343.513001743 21.315711394 4.609034009 2.136971976 1.517445678 1.306936107 1.222179437 1.196065515 1.207751558 1.254326939 1.348427047 1.509072254 1.750819587 2.079813631 2.491649539 2.967411141 3.475402258 3.982643314 4.462645223 4.896447631 5.276454405 5.604194072 5.882165141 6.116575337 6.331002611 6.758942549 13.115284590
//
IT	4136
RD	19
LK	-219158.464479
QD	-124.806693 -> -99.884060
RI	0.0014959038
TR	0.022291	0.016391
MT	15.244770
MM	C_pi: 4.091124, n_recomb: 60916.475586
RS	0	0.000000	553085.846042	0.000886	0.000000	0.000000
RS	1	0.008317	553085.846042	0.000960	0.000000	0.000000
RS	2	0.017326	553085.846042	0.001040	0.000000	0.000000
RS	3	0.027085	553085.846042	0.001127	0.000000	0.000000
RS	4	0.037655	445.309354	1.515907	0.000025	0.000016
RS	5	0.049104	445.309354	1.642105	0.000027	0.000022
RS	6	0.061505	24.456235	32.381107	0.000532	0.000453
RS	7	0.074938	24.456235	35.058294	0.000576	0.000555
RS	8	0.089488	4.972271	186.448971	0.003061	0.003033
RS	9	0.105249	4.972271	201.317893	0.003305	0.003483
RS	10	0.122320	2.239061	481.497915	0.007904	0.008425
RS	11	0.140811	2.239061	517.160276	0.008490	0.009267
RS	12	0.160840	1.570862	789.560715	0.012961	0.014134
RS	13	0.182534	1.570862	843.173290	0.013841	0.015124
RS	14	0.206034	1.346237	1048.012231	0.017204	0.018640
RS	15	0.231487	1.346237	1113.285632	0.018276	0.019688
RS	16	0.259058	1.254743	1265.786499	0.020779	0.022178
RS	17	0.288922	1.254743	1337.839495	0.021962	0.023322
RS	18	0.321270	1.223815	1446.265561	0.023742	0.025030
RS	19	0.356308	1.223815	1520.991494	0.024968	0.026246
RS	20	0.394260	1.231460	1585.914682	0.026034	0.027212
RS	21	0.435369	1.231460	1659.709946	0.027246	0.028435
RS	22	0.479898	1.274502	1674.584104	0.027490	0.028565
RS	23	0.528129	1.274502	1744.489769	0.028637	0.029747
RS	24	0.580373	1.365772	1692.870451	0.027790	0.028779
RS	25	0.636961	1.365772	1757.085338	0.028844	0.029881
RS	26	0.698256	1.524837	1631.807481	0.026788	0.027693
RS	27	0.764650	1.524837	1690.133410	0.027745	0.028679
RS	28	0.836565	1.766991	1510.266182	0.024792	0.025575
RS	29	0.914462	1.766991	1563.514777	0.025667	0.026431
RS	30	0.998838	2.099215	1362.879472	0.022373	0.022979
RS	31	1.090231	2.099215	1411.895636	0.023178	0.023717
RS	32	1.189226	2.517819	1220.115095	0.020029	0.020426
RS	33	1.296455	2.517819	1265.413606	0.020773	0.021070
RS	34	1.412602	3.004121	1100.386984	0.018064	0.018247
RS	35	1.538409	3.004121	1142.260521	0.018751	0.018818
RS	36	1.674681	3.525722	1010.378659	0.016586	0.016567
RS	37	1.822286	3.525722	1049.030913	0.017221	0.017082
RS	38	1.982168	4.047970	948.284935	0.015567	0.015364
RS	39	2.155348	4.047970	983.830361	0.016150	0.015833
RS	40	2.342932	4.542174	908.855273	0.014920	0.014553
RS	41	2.546118	4.542174	941.241110	0.015451	0.014981
RS	42	2.766203	4.987527	886.488109	0.014553	0.014042
RS	43	3.004593	4.987527	915.415823	0.015027	0.014427
RS	44	3.262811	5.375671	875.307889	0.014369	0.013733
RS	45	3.542506	5.375671	900.198011	0.014778	0.014063
RS	46	3.845464	5.708397	869.609019	0.014275	0.013528
RS	47	4.173619	5.708397	889.617223	0.014604	0.013788
RS	48	4.529069	5.988906	864.690846	0.014195	0.013349
RS	49	4.914082	5.988906	878.742214	0.014425	0.013523
RS	50	5.331117	6.224350	855.894860	0.014050	0.013126
RS	51	5.782839	6.224350	862.785707	0.014163	0.013198
RS	52	6.272132	6.439887	836.778154	0.013736	0.012767
RS	53	6.802121	6.439887	835.526622	0.013716	0.012724
RS	54	7.376190	6.877443	778.266897	0.012776	0.011836
RS	55	7.998006	6.877443	771.104634	0.012658	0.011709
RS	56	8.671541	6.877443	758.347389	0.012449	0.011498
RS	57	9.401095	6.877443	739.814761	0.012145	0.011199
RS	58	10.191329	13.593954	373.099606	0.006125	0.005740
RS	59	11.047289	13.593954	381.029724	0.006255	0.005844
RS	60	11.974441	13.593954	387.209325	0.006356	0.005921
RS	61	12.978707	13.593954	391.384672	0.006425	0.005966
RS	62	14.066501	13.593954	393.310414	0.006457	0.005976
RS	63	15.244770	13.593954	4794.963583	0.078714	0.071791
PA	4+25*2+4+6 0.022291182 0.016390535 15.244770008 553085.846042269 445.309354151 24.456234899 4.972270772 2.239061036 1.570862117 1.346237321 1.254742884 1.223814847 1.231460387 1.274502375 1.365772078 1.524836850 1.766990744 2.099215140 2.517818874 3.004121172 3.525721507 4.047969978 4.542173819 4.987527331 5.375670725 5.708397269 5.988905938 6.224349924 6.439886756 6.877442686 13.593953873
//
IT	5944
RD	20
LK	-219109.964433
QD	-113.329684 -> -91.145364
RI	0.0015247238
TR	0.021611	0.016500
MT	15.467589
MM	C_pi: 4.202893, n_recomb: 62929.889886
RS	0	0.000000	1111800.785397	0.000456	0.000000	0.000000
RS	1	0.008342	1111800.785397	0.000494	0.000000	0.000000
RS	2	0.017380	1111800.785397	0.000536	0.000000	0.000000
RS	3	0.027172	1111800.785397	0.000580	0.000000	0.000000
RS	4	0.037781	573.903495	1.218509	0.000019	0.000012
RS	5	0.049275	573.903495	1.320261	0.000021	0.000017
RS	6	0.061727	27.948424	29.368077	0.000467	0.000402
RS	7	0.075219	27.948424	31.805674	0.000505	0.000493
RS	8	0.089835	5.349189	179.750209	0.002856	0.002859
RS	9	0.105672	5.349189	194.171863	0.003086	0.003279
RS	10	0.122829	2.341440	478.005481	0.007596	0.008159
RS	11	0.141418	2.341440	513.698004	0.008163	0.008969
RS	12	0.161557	1.623848	793.842073	0.012615	0.013839
RS	13	0.183376	1.623848	848.270236	0.013480	0.014804
RS	14	0.207015	1.385238	1059.904369	0.016843	0.018334
RS	15	0.232627	1.385238	1126.667536	0.017904	0.019361
RS	16	0.260375	1.287157	1285.791453	0.020432	0.021880
RS	17	0.290438	1.287157	1359.924741	0.021610	0.023007
RS	18	0.323008	1.251482	1475.792416	0.023451	0.024774
RS	19	0.358296	1.251482	1553.101198	0.024680	0.025979
RS	20	0.396527	1.255103	1625.875050	0.025836	0.027032
RS	21	0.437948	1.255103	1702.595177	0.027055	0.028251
RS	22	0.482824	1.294606	1724.647749	0.027406	0.028483
RS	23	0.531444	1.294606	1797.596075	0.028565	0.029667
RS	24	0.584119	1.383026	1750.641761	0.027819	0.028797
RS	25	0.641189	1.383026	1817.787699	0.028886	0.029903
RS	26	0.703020	1.540456	1692.769738	0.026899	0.027782
RS	27	0.770008	1.540456	1753.782588	0.027869	0.028775
RS	28	0.842585	1.782903	1569.463216	0.024940	0.025695
RS	29	0.921216	1.782903	1625.148143	0.025825	0.026560
RS	30	1.006407	2.118172	1416.860613	0.022515	0.023093
RS	31	1.098704	2.118172	1468.108511	0.023329	0.023841
RS	32	1.198701	2.543301	1267.592415	0.020143	0.020513
RS	33	1.307040	2.543301	1314.954563	0.020896	0.021167
RS	34	1.424416	3.039877	1141.747967	0.018143	0.018303
RS	35	1.551584	3.039877	1185.538142	0.018839	0.018884
RS	36	1.689361	3.574870	1046.890553	0.016636	0.016597
RS	37	1.838631	3.574870	1087.331376	0.017278	0.017121
RS	38	2.000353	4.111973	981.482146	0.015596	0.015377
RS	39	2.175566	4.111973	1018.708577	0.016188	0.015854
RS	40	2.365395	4.620284	940.221653	0.014941	0.014560
RS	41	2.571061	4.620284	974.196387	0.015481	0.014996
RS	42	2.793883	5.077088	917.300772	0.014577	0.014054
RS	43	3.035292	5.077088	947.726235	0.015060	0.014447
RS	44	3.296841	5.473178	906.518368	0.014405	0.013758
RS	45	3.580208	5.473178	932.794125	0.014823	0.014098
RS	46	3.887214	5.810593	901.786199	0.014330	0.013573
RS	47	4.219831	5.810593	923.022827	0.014667	0.013843
RS	48	4.580194	6.093236	898.051221	0.014271	0.013418
RS	49	4.970620	6.093236	913.106621	0.014510	0.013602
RS	50	5.393615	6.329261	890.295772	0.014147	0.013218
RS	51	5.851897	6.329261	897.884475	0.014268	0.013299
RS	52	6.348408	6.545429	871.609811	0.013850	0.012878
RS	53	6.886340	6.545429	870.677230	0.013836	0.012841
RS	54	7.469146	6.991751	811.171553	0.012890	0.011948
RS	55	8.100570	6.991751	804.053099	0.012777	0.011826
RS	56	8.784668	6.991751	791.086723	0.012571	0.011618
RS	57	9.525834	6.991751	772.074976	0.012269	0.011321
RS	58	10.328829	14.065686	382.925626	0.006085	0.005702
RS	59	11.198810	14.065686	391.661790	0.006224	0.005816
RS	60	12.141365	14.065686	398.658044	0.006335	0.005902
RS	61	13.162550	14.065686	403.648364	0.006414	0.005958
RS	62	14.268922	14.065686	406.372715	0.006458	0.005980
RS	63	15.467589	14.065686	5060.889074	0.080421	0.073480
PA	4+25*2+4+6 0.021611397 0.016500273 15.467588667 1111800.785396737 573.903495202 27.948424247 5.349188762 2.341439806 1.623848093 1.385238462 1.287156820 1.251482029 1.255103358 1.294606087 1.383025668 1.540455934 1.782902619 2.118172397 2.543301388 3.039877399 3.574869562 4.111973260 4.620284017 5.077087626 5.473178439 5.810593175 6.093236212 6.329260980 6.545428988 6.991751388 14.065686439
//
IT	26252
RD	21
LK	-219066.784324
QD	-103.132619 -> -83.439438
RI	0.0015976084
TR	0.021079	0.016668
MT	15.603023
MM	C_pi: 4.296366, n_recomb: 64911.042357
RS	0	0.000000	1123585.443654	0.000466	0.000000	0.000000
RS	1	0.008357	1123585.443654	0.000505	0.000000	0.000000
RS	2	0.017412	1123585.443654	0.000547	0.000000	0.000000
RS	3	0.027224	1123585.443654	0.000593	0.000000	0.000000
RS	4	0.037857	741.335880	0.974219	0.000015	0.000010
RS	5	0.049377	741.335880	1.055723	0.000016	0.000014
RS	6	0.061861	31.853140	26.620775	0.000410	0.000358
RS	7	0.075387	31.853140	28.836093	0.000444	0.000438
RS	8	0.090044	5.736446	173.243471	0.002669	0.002700
RS	9	0.105926	5.736446	187.206522	0.002884	0.003094
RS	10	0.123136	2.442325	473.994756	0.007302	0.007912
RS	11	0.141783	2.442325	509.619908	0.007851	0.008692
RS	12	0.161989	1.674748	796.893016	0.012277	0.013561
RS	13	0.183883	1.674748	851.971340	0.013125	0.014503
RS	14	0.207607	1.422236	1069.916871	0.016483	0.018042
RS	15	0.233314	1.422236	1137.959660	0.017531	0.019050
RS	16	0.261169	1.317521	1303.400755	0.020080	0.021592
RS	17	0.291351	1.317521	1379.383783	0.021250	0.022703
RS	18	0.324057	1.276927	1502.596193	0.023149	0.024523
RS	19	0.359495	1.276927	1582.261428	0.024376	0.025718
RS	20	0.397895	1.276230	1663.066447	0.025621	0.026853
RS	21	0.439504	1.276230	1742.509362	0.026845	0.028069
RS	22	0.484590	1.311835	1772.129749	0.027301	0.028400
RS	23	0.533444	1.311835	1847.952012	0.028469	0.029584
RS	24	0.586381	1.396901	1806.265427	0.027827	0.028809
RS	25	0.643741	1.396901	1876.204806	0.028904	0.029920
RS	26	0.705896	1.551948	1752.150707	0.026993	0.027867
RS	27	0.773244	1.551948	1815.734026	0.027973	0.028866
RS	28	0.846221	1.793590	1627.597463	0.025074	0.025812
RS	29	0.925296	1.793590	1685.615629	0.025968	0.026684
RS	30	1.010980	2.130366	1470.146879	0.022649	0.023205
RS	31	1.103825	2.130366	1523.534256	0.023471	0.023962
RS	32	1.204428	2.559979	1314.600336	0.020252	0.020600
RS	33	1.313439	2.559979	1363.943894	0.021013	0.021263
RS	34	1.431559	3.064329	1182.764529	0.018221	0.018359
RS	35	1.559551	3.064329	1228.397853	0.018924	0.018948
RS	36	1.698240	3.609876	1083.131749	0.016686	0.016627
RS	37	1.848518	3.609876	1125.294711	0.017336	0.017159
RS	38	2.011355	4.158796	1014.470092	0.015629	0.015390
RS	39	2.187801	4.158796	1053.316835	0.016227	0.015875
RS	40	2.378992	4.678092	971.448152	0.014966	0.014566
RS	41	2.586161	4.678092	1006.956099	0.015513	0.015010
RS	42	2.810642	5.143189	948.068195	0.014606	0.014064
RS	43	3.053884	5.143189	979.940124	0.015097	0.014466
RS	44	3.317453	5.544086	937.803922	0.014448	0.013781
RS	45	3.603049	5.544086	965.417307	0.014873	0.014130
RS	46	3.912512	5.883027	934.189515	0.014392	0.013616
RS	47	4.247837	5.883027	956.607233	0.014737	0.013896
RS	48	4.611184	6.164671	931.804912	0.014355	0.013484
RS	49	5.004897	6.164671	947.813450	0.014602	0.013677
RS	50	5.431512	6.398191	925.255901	0.014254	0.013307
RS	51	5.893779	6.398191	933.482313	0.014381	0.013396
RS	52	6.394678	6.611848	907.140399	0.013975	0.012984
RS	53	6.937436	6.611848	906.451514	0.013965	0.012954
RS	54	7.525553	7.060941	844.963605	0.013017	0.012055
RS	55	8.162819	7.060941	837.786841	0.012907	0.011938
RS	56	8.853341	7.060941	824.509232	0.012702	0.011733
RS	57	9.601569	7.060941	804.918674	0.012400	0.011439
RS	58	10.412327	14.450099	392.751152	0.006051	0.005666
RS	59	11.290840	14.450099	402.257328	0.006197	0.005788
RS	60	12.242770	14.450099	410.036667	0.006317	0.005883
RS	61	13.274252	14.450099	415.812276	0.006406	0.005949
RS	62	14.391935	14.450099	419.310945	0.006460	0.005982
RS	63	15.603023	14.450099	5331.553212	0.082136	0.075076
PA	4+25*2+4+6 0.021078772 0.016667645 15.603022594 1123585.443654414 741.335879821 31.853140499 5.736445975 2.442325436 1.674747627 1.422236411 1.317520579 1.276927061 1.276230148 1.311834844 1.396900591 1.551948007 1.793590333 2.130366029 2.559979452 3.064329281 3.609876496 4.158796261 4.678091764 5.143188779 5.544086456 5.883027068 6.164670742 6.398190827 6.611848417 7.060941205 14.450098872
//
IT	5695
RD	22
LK	-219028.698908
QD	-94.129771 -> -76.987713
RI	0.0017301649
TR	0.020726	0.016929
MT	15.610903
MM	C_pi: 4.360754, n_recomb: 66845.377040
RS	0	0.000000	1123560.396534	0.000480	0.000000	0.000000
RS	1	0.008358	1123560.396534	0.000520	0.000000	0.000000
RS	2	0.017414	1123560.396534	0.000563	0.000000	0.000000
RS	3	0.027228	1123560.396534	0.000610	0.000000	0.000000
RS	4	0.037861	940.092730	0.790409	0.000012	0.000008
RS	5	0.049383	940.092730	0.856546	0.000013	0.000011
RS	6	0.061868	35.923987	24.286253	0.000363	0.000322
RS	7	0.075397	35.923987	26.308873	0.000394	0.000394
RS	8	0.090056	6.106311	167.483062	0.002506	0.002574
RS	9	0.105941	6.106311	181.015209	0.002708	0.002944
RS	10	0.123153	2.531871	470.725536	0.007042	0.007726
RS	11	0.141804	2.531871	506.251959	0.007573	0.008474
RS	12	0.162014	1.718052	800.221684	0.011971	0.013355
RS	13	0.183912	1.718052	855.830847	0.012803	0.014267
RS	14	0.207641	1.453152	1079.505685	0.016149	0.017812
RS	15	0.233354	1.453152	1148.626803	0.017183	0.018794
RS	16	0.261215	1.342470	1319.800244	0.019744	0.021354
RS	17	0.291404	1.342470	1397.367990	0.020904	0.022440
RS	18	0.324117	1.297179	1527.489010	0.022851	0.024307
RS	19	0.359564	1.297179	1609.209141	0.024074	0.025483
RS	20	0.397974	1.292132	1697.818228	0.025399	0.026693
RS	21	0.439594	1.292132	1779.673053	0.026624	0.027897
RS	22	0.484692	1.323562	1816.943315	0.027181	0.028319
RS	23	0.533560	1.323562	1895.341291	0.028354	0.029497
RS	24	0.586512	1.404750	1859.255291	0.027814	0.028813
RS	25	0.643889	1.404750	1931.713985	0.028898	0.029920
RS	26	0.706063	1.556536	1809.127145	0.027064	0.027935
RS	27	0.773432	1.556536	1875.033421	0.028050	0.028934
RS	28	0.846432	1.795974	1683.656013	0.025187	0.025908
RS	29	0.925533	1.795974	1743.785031	0.026087	0.026781
RS	30	1.011246	2.132214	1521.665430	0.022764	0.023295
RS	31	1.104122	2.132214	1576.993469	0.023592	0.024054
RS	32	1.204760	2.563568	1360.078139	0.020347	0.020665
RS	33	1.313810	2.563568	1411.225855	0.021112	0.021332
RS	34	1.431974	3.072269	1222.429202	0.018287	0.018394
RS	35	1.560014	3.072269	1269.746912	0.018995	0.018989
RS	36	1.698755	3.624402	1118.162940	0.016728	0.016638
RS	37	1.849092	3.624402	1161.904485	0.017382	0.017175
RS	38	2.011994	4.180815	1046.374768	0.015654	0.015385
RS	39	2.188511	4.180815	1086.710914	0.016257	0.015875
RS	40	2.379782	4.706642	1001.712073	0.014986	0.014556
RS	41	2.587038	4.706642	1038.633469	0.015538	0.015006
RS	42	2.811616	5.175584	978.006888	0.014631	0.014059
RS	43	3.054964	5.175584	1011.215796	0.015128	0.014467
RS	44	3.318651	5.576883	968.424699	0.014488	0.013790
RS	45	3.604376	5.576883	997.275352	0.014919	0.014146
RS	46	3.913982	5.913023	966.121389	0.014453	0.013646
RS	47	4.249464	5.913023	989.626777	0.014805	0.013933
RS	48	4.612985	6.189475	965.299764	0.014441	0.013537
RS	49	5.006889	6.189475	982.171314	0.014693	0.013738
RS	50	5.433715	6.416381	960.183116	0.014364	0.013384
RS	51	5.896214	6.416381	968.954695	0.014495	0.013480
RS	52	6.397368	6.623329	942.852731	0.014105	0.013081
RS	53	6.940407	6.623329	942.306035	0.014097	0.013055
RS	54	7.528833	7.067038	879.284272	0.013154	0.012157
RS	55	8.166439	7.067038	871.918082	0.013044	0.012042
RS	56	8.857334	7.067038	858.206393	0.012839	0.011840
RS	57	9.605974	7.067038	837.926070	0.012535	0.011547
RS	58	10.417184	14.710134	402.232907	0.006017	0.005627
RS	59	11.296193	14.710134	412.461067	0.006170	0.005756
RS	60	12.248668	14.710134	420.981183	0.006298	0.005860
RS	61	13.280750	14.710134	427.507570	0.006395	0.005934
RS	62	14.399092	14.710134	431.756010	0.006459	0.005977
RS	63	15.610903	14.710134	5606.909081	0.083879	0.076622
PA	4+25*2+4+6 0.020726429 0.016928962 15.610902591 1123560.396533622 940.092730280 35.923986655 6.106311193 2.531870878 1.718051729 1.453152213 1.342469749 1.297179227 1.292132196 1.323562311 1.404750427 1.556535709 1.795973702 2.132213838 2.563568290 3.072269000 3.624402313 4.180815263 4.706641782 5.175583983 5.576882625 5.913022862 6.189474615 6.416381026 6.623328853 7.067037854 14.710134429
//
IT	5033
RD	23
LK	-218995.406781
QD	-86.276393 -> -70.631139
RI	0.0017934847
TR	0.020290	0.017097
MT	15.711908
MM	C_pi: 4.436825, n_recomb: 68618.688321
RS	0	0.000000	1120821.146416	0.000494	0.000000	0.000000
RS	1	0.008369	1120821.146416	0.000535	0.000000	0.000000
RS	2	0.017438	1120821.146416	0.000580	0.000000	0.000000
RS	3	0.027266	1120821.146416	0.000628	0.000000	0.000000
RS	4	0.037917	1168.774445	0.653114	0.000010	0.000006
RS	5	0.049459	1168.774445	0.707838	0.000010	0.000009
RS	6	0.061967	39.903924	22.465989	0.000327	0.000296
RS	7	0.075522	39.903924	24.340458	0.000355	0.000361
RS	8	0.090211	6.427708	163.542987	0.002383	0.002489
RS	9	0.106130	6.427708	176.798027	0.002577	0.002837
RS	10	0.123380	2.603682	470.734143	0.006860	0.007623
RS	11	0.142075	2.603682	506.411871	0.007380	0.008338
RS	12	0.162334	1.752461	807.268361	0.011765	0.013246
RS	13	0.184288	1.752461	863.653072	0.012586	0.014122
RS	14	0.208080	1.478882	1092.241950	0.015918	0.017671
RS	15	0.233863	1.478882	1162.613950	0.016943	0.018618
RS	16	0.261803	1.364367	1338.230564	0.019502	0.021185
RS	17	0.292082	1.364367	1417.465159	0.020657	0.022239
RS	18	0.324895	1.315814	1553.074294	0.022633	0.024139
RS	19	0.360453	1.315814	1636.848712	0.023854	0.025287
RS	20	0.398988	1.307522	1731.871107	0.025239	0.026560
RS	21	0.440748	1.307522	1816.072748	0.026466	0.027741
RS	22	0.486002	1.335763	1859.713881	0.027102	0.028245
RS	23	0.535044	1.335763	1940.580076	0.028281	0.029406
RS	24	0.588190	1.414041	1909.084988	0.027822	0.028807
RS	25	0.645784	1.414041	1983.935322	0.028912	0.029900
RS	26	0.708197	1.563634	1862.173075	0.027138	0.027979
RS	27	0.775834	1.563634	1930.270443	0.028130	0.028968
RS	28	0.849131	1.802183	1735.345261	0.025290	0.025971
RS	29	0.928563	1.802183	1797.457329	0.026195	0.026838
RS	30	1.014642	2.139556	1568.635989	0.022860	0.023349
RS	31	1.107925	2.139556	1625.783445	0.023693	0.024105
RS	32	1.209014	2.574770	1400.983783	0.020417	0.020694
RS	33	1.318564	2.574770	1453.820553	0.021187	0.021360
RS	34	1.437282	3.090420	1257.566051	0.018327	0.018396
RS	35	1.565935	3.090420	1306.458137	0.019039	0.018991
RS	36	1.705354	3.652177	1148.713670	0.016741	0.016618
RS	37	1.856442	3.652177	1193.928766	0.017399	0.017157
RS	38	2.020174	4.219489	1073.808340	0.015649	0.015352
RS	39	2.197608	4.219489	1115.535304	0.016257	0.015845
RS	40	2.389892	4.755442	1027.477211	0.014974	0.014520
RS	41	2.598268	4.755442	1065.723041	0.015531	0.014974
RS	42	2.824082	5.231834	1003.388357	0.014623	0.014030
RS	43	3.068794	5.231834	1037.859543	0.015125	0.014443
RS	44	3.333986	5.637030	994.413043	0.014492	0.013778
RS	45	3.621372	5.637030	1024.446651	0.014930	0.014139
RS	46	3.932808	5.973694	993.352002	0.014476	0.013655
RS	47	4.270308	5.973694	1017.917952	0.014834	0.013949
RS	48	4.636054	6.248044	994.056227	0.014487	0.013572
RS	49	5.032407	6.248044	1011.797702	0.014745	0.013779
RS	50	5.461931	6.471289	990.372570	0.014433	0.013445
RS	51	5.927402	6.471289	999.737271	0.014569	0.013546
RS	52	6.431827	6.674469	973.896882	0.014193	0.013164
RS	53	6.978466	6.674469	973.586320	0.014188	0.013141
RS	54	7.570853	7.118310	909.112577	0.013249	0.012251
RS	55	8.212816	7.118310	901.694194	0.013141	0.012138
RS	56	8.908504	7.118310	887.708051	0.012937	0.011937
RS	57	9.662414	7.118310	866.918115	0.012634	0.011643
RS	58	10.479417	15.061301	409.680252	0.005970	0.005583
RS	59	11.364794	15.061301	420.611003	0.006130	0.005718
RS	60	12.324266	15.061301	429.860774	0.006264	0.005829
RS	61	13.364036	15.061301	437.135824	0.006371	0.005912
RS	62	14.490823	15.061301	442.141615	0.006443	0.005964
RS	63	15.711908	15.061301	5857.010152	0.085356	0.078141
PA	4+25*2+4+6 0.020290132 0.017096851 15.711908306 1120821.146416096 1168.774445083 39.903924282 6.427707506 2.603681551 1.752460861 1.478882039 1.364367159 1.315814311 1.307521749 1.335763036 1.414041236 1.563633780 1.802182615 2.139556327 2.574769948 3.090419821 3.652177446 4.219488988 4.755441597 5.231833530 5.637029545 5.973694270 6.248043844 6.471289197 6.674469199 7.118310182 15.061301158
//
IT	34894
RD	24
LK	-218965.252884
QD	-79.129345 -> -64.900095
RI	0.0017529236
TR	0.019720	0.017127
MT	15.958257
MM	C_pi: 4.540533, n_recomb: 70280.215589
RS	0	0.000000	1121922.846575	0.000506	0.000000	0.000000
RS	1	0.008395	1121922.846575	0.000549	0.000000	0.000000
RS	2	0.017496	1121922.846575	0.000595	0.000000	0.000000
RS	3	0.027360	1121922.846575	0.000645	0.000000	0.000000
RS	4	0.038053	1462.174226	0.536436	0.000008	0.000005
RS	5	0.049643	1462.174226	0.581527	0.000008	0.000007
RS	6	0.062206	44.135986	20.881773	0.000297	0.000271
RS	7	0.075824	44.135986	22.630366	0.000322	0.000330
RS	8	0.090585	6.748327	160.239341	0.002280	0.002398
RS	9	0.106585	6.748327	173.288303	0.002466	0.002729
RS	10	0.123929	2.675095	471.651289	0.006711	0.007495
RS	11	0.142729	2.675095	507.603716	0.007223	0.008188
RS	12	0.163107	1.788015	815.168809	0.011599	0.013101
RS	13	0.185196	1.788015	872.477214	0.012414	0.013956
RS	14	0.209140	1.506753	1105.454374	0.015729	0.017494
RS	15	0.235094	1.506753	1177.222304	0.016750	0.018424
RS	16	0.263226	1.389175	1356.578334	0.019302	0.020986
RS	17	0.293721	1.389175	1437.612050	0.020455	0.022025
RS	18	0.326776	1.338011	1577.969733	0.022453	0.023949
RS	19	0.362605	1.338011	1663.920218	0.023676	0.025086
RS	20	0.401443	1.327089	1764.674781	0.025109	0.026411
RS	21	0.443542	1.327089	1851.340117	0.026342	0.027586
RS	22	0.489174	1.352817	1900.773795	0.027046	0.028163
RS	23	0.538638	1.352817	1984.223107	0.028233	0.029321
RS	24	0.592255	1.429043	1956.888505	0.027844	0.028798
RS	25	0.650373	1.429043	2034.241142	0.028945	0.029891
RS	26	0.713370	1.577634	1913.032149	0.027220	0.028028
RS	27	0.781656	1.577634	1983.421140	0.028222	0.029018
RS	28	0.855675	1.816961	1784.802184	0.025396	0.026045
RS	29	0.935909	1.816961	1848.983365	0.026309	0.026915
RS	30	1.022878	2.157746	1613.376471	0.022956	0.023417
RS	31	1.117149	2.157746	1672.414392	0.023796	0.024177
RS	32	1.219334	2.599818	1439.665481	0.020485	0.020739
RS	33	1.330098	2.599818	1494.248802	0.021261	0.021410
RS	34	1.450161	3.126177	1290.469256	0.018362	0.018415
RS	35	1.580305	3.126177	1340.981681	0.019081	0.019015
RS	36	1.721374	3.702005	1176.996251	0.016747	0.016615
RS	37	1.874287	3.702005	1223.721800	0.017412	0.017159
RS	38	2.040037	4.285171	1098.911110	0.015636	0.015335
RS	39	2.219703	4.285171	1142.059832	0.016250	0.015833
RS	40	2.414452	4.836444	1050.827824	0.014952	0.014499
RS	41	2.625552	4.836444	1090.426820	0.015515	0.014958
RS	42	2.854375	5.325518	1026.239570	0.014602	0.014015
RS	43	3.102408	5.325518	1062.004176	0.015111	0.014433
RS	44	3.371265	5.739628	1017.747247	0.014481	0.013776
RS	45	3.662694	5.739628	1049.002344	0.014926	0.014143
RS	46	3.978589	6.081538	1017.808395	0.014482	0.013673
RS	47	4.321005	6.081538	1043.485871	0.014848	0.013973
RS	48	4.692169	6.358211	1019.929075	0.014512	0.013613
RS	49	5.094494	6.358211	1038.608985	0.014778	0.013827
RS	50	5.530595	6.581962	1017.592467	0.014479	0.013510
RS	51	6.003309	6.581962	1027.641219	0.014622	0.013617
RS	52	6.515710	6.785577	1001.919397	0.014256	0.013248
RS	53	7.071129	6.785577	1001.962753	0.014257	0.013230
RS	54	7.673178	7.237751	935.820229	0.013316	0.012342
RS	55	8.325772	7.237751	928.505853	0.013211	0.012232
RS	56	9.033155	7.237751	914.406121	0.013011	0.012032
RS	57	9.799925	7.237751	893.268650	0.012710	0.011738
RS	58	10.631069	15.548849	416.070551	0.005920	0.005541
RS	59	11.531991	15.548849	427.703925	0.006086	0.005682
RS	60	12.508550	15.548849	437.683669	0.006228	0.005800
RS	61	13.567096	15.548849	445.707437	0.006342	0.005891
RS	62	14.714511	15.548849	451.469819	0.006424	0.005952
RS	63	15.958257	15.548849	6085.339748	0.086587	0.079540
PA	4+25*2+4+6 0.019720389 0.017126606 15.958257218 1121922.846575222 1462.174225526 44.135985769 6.748326715 2.675094633 1.788015188 1.506753014 1.389174543 1.338010716 1.327088575 1.352817303 1.429043180 1.577634260 1.816960924 2.157745829 2.599817501 3.126176643 3.702004634 4.285171027 4.836443777 5.325517601 5.739627740 6.081537700 6.358210891 6.581961976 6.785577372 7.237751318 15.548848510
//
IT	7559
RD	25
LK	-218937.562670
QD	-72.545952 -> -60.066269
RI	0.0018064085
TR	0.019366	0.017289
MT	16.035236
MM	C_pi: 4.612603, n_recomb: 72005.138502
RS	0	0.000000	1190666.000118	0.000489	0.000000	0.000000
RS	1	0.008404	1190666.000118	0.000530	0.000000	0.000000
RS	2	0.017514	1190666.000118	0.000574	0.000000	0.000000
RS	3	0.027389	1190666.000118	0.000623	0.000000	0.000000
RS	4	0.038094	1820.525009	0.441566	0.000006	0.000004
RS	5	0.049699	1820.525009	0.478720	0.000007	0.000006
RS	6	0.062280	49.048547	19.261223	0.000267	0.000245
RS	7	0.075917	49.048547	20.876390	0.000290	0.000298
RS	8	0.090701	7.112805	155.879081	0.002165	0.002286
RS	9	0.106727	7.112805	168.606733	0.002342	0.002603
RS	10	0.124099	2.755881	469.627770	0.006522	0.007307
RS	11	0.142932	2.755881	505.567382	0.007021	0.007987
RS	12	0.163347	1.827224	818.718360	0.011370	0.012878
RS	13	0.185478	1.827224	876.565528	0.012174	0.013729
RS	14	0.209469	1.536057	1113.732843	0.015467	0.017247
RS	15	0.235475	1.536057	1186.494019	0.016478	0.018176
RS	16	0.263668	1.413985	1369.953495	0.019026	0.020731
RS	17	0.294229	1.413985	1452.410668	0.020171	0.021770
RS	18	0.327359	1.359013	1598.307196	0.022197	0.023717
RS	19	0.363273	1.359013	1686.115859	0.023417	0.024857
RS	20	0.402205	1.344373	1793.710616	0.024911	0.026235
RS	21	0.444409	1.344373	1882.596863	0.026145	0.027419
RS	22	0.490159	1.366498	1939.199717	0.026931	0.028069
RS	23	0.539754	1.366498	2025.066883	0.028124	0.029239
RS	24	0.593517	1.439452	2003.413816	0.027823	0.028793
RS	25	0.651798	1.439452	2083.165598	0.028931	0.029900
RS	26	0.714977	1.585480	1963.982936	0.027276	0.028093
RS	27	0.783465	1.585480	2036.597059	0.028284	0.029097
RS	28	0.857709	1.823445	1835.474769	0.025491	0.026145
RS	29	0.938192	1.823445	1901.675999	0.026410	0.027029
RS	30	1.025438	2.164699	1660.083339	0.023055	0.023517
RS	31	1.120016	2.164699	1720.973074	0.023901	0.024290
RS	32	1.222543	2.609714	1480.741654	0.020564	0.020819
RS	33	1.333685	2.609714	1537.042252	0.021346	0.021501
RS	34	1.454167	3.141870	1325.992126	0.018415	0.018467
RS	35	1.584775	3.141870	1378.104127	0.019139	0.019078
RS	36	1.726358	3.726005	1208.037830	0.016777	0.016643
RS	37	1.879839	3.726005	1256.259382	0.017447	0.017196
RS	38	2.046219	4.318695	1126.896809	0.015650	0.015347
RS	39	2.226580	4.318695	1171.456153	0.016269	0.015853
RS	40	2.422099	4.878712	1077.206866	0.014960	0.014504
RS	41	2.634048	4.878712	1118.147749	0.015529	0.014971
RS	42	2.863809	5.373878	1052.314099	0.014614	0.014022
RS	43	3.112878	5.373878	1089.356243	0.015129	0.014448
RS	44	3.382878	5.790498	1044.542356	0.014506	0.013794
RS	45	3.675569	5.790498	1076.992352	0.014957	0.014170
RS	46	3.992856	6.131489	1045.993470	0.014527	0.013708
RS	47	4.336806	6.131489	1072.736615	0.014898	0.014017
RS	48	4.709662	6.404588	1049.805822	0.014580	0.013669
RS	49	5.113851	6.404588	1069.347502	0.014851	0.013890
RS	50	5.552006	6.623177	1049.064428	0.014569	0.013585
RS	51	6.026983	6.623177	1059.675632	0.014717	0.013699
RS	52	6.541876	6.821485	1034.360165	0.014365	0.013340
RS	53	7.100038	6.821485	1034.577261	0.014368	0.013326
RS	54	7.705107	7.270791	967.110715	0.013431	0.012435
RS	55	8.361023	7.270791	959.645509	0.013327	0.012328
RS	56	9.072061	7.270791	945.159220	0.013126	0.012130
RS	57	9.842853	7.270791	923.388115	0.012824	0.011837
RS	58	10.678419	15.852173	424.017572	0.005889	0.005507
RS	59	11.584203	15.852173	436.313067	0.006059	0.005654
RS	60	12.566107	15.852173	446.976655	0.006208	0.005779
RS	61	13.630527	15.852173	455.698570	0.006329	0.005877
RS	62	14.784398	15.852173	462.163983	0.006418	0.005946
RS	63	16.035236	15.852173	6337.034488	0.088008	0.080794
PA	4+25*2+4+6 0.019366121 0.017289287 16.035235770 1190666.000118460 1820.525009221 49.048546855 7.112805275 2.755880909 1.827223873 1.536057038 1.413984532 1.359012835 1.344373015 1.366497539 1.439451884 1.585480390 1.823445020 2.164699090 2.609714252 3.141870493 3.726005019 4.318695156 4.878711740 5.373878024 5.790497901 6.131488532 6.404588055 6.623177466 6.821485423 7.270791225 15.852172731
//
CC
CC	Brief Description of the file format:
CC	  CC  comments
CC	  MM  useful-messages
CC	  RD  round-of-iterations
CC	  LL  \log[P(sequence)]
CC	  QD  Q-before-opt Q-after-opt
CC	  TR  \theta_0 \rho_0
CC	  RS  k t_k \lambda_k \pi_k \sum_{l\not=k}A_{kl} A_{kk}
CC	  DC  begin end best-k t_k+\Delta_k max-prob
CC
MM	Version: 0.6.5-r67
MM	pattern:4+25*2+4+6, n:63, n_free_lambdas:28
MM	n_iterations:25, skip:1, max_t:5, theta/rho:5
MM	is_decoding:0
MM	n_seqs:9, sum_L:980622, sum_n:77822
RD	0
LK	0.000000
QD	0.000000 -> 0.000000
RI	inf
TR	0.082686	0.016537
MT	5.000000
MM	C_pi: 1.000000, n_recomb: 16083.755743
RS	0	0.000000	1.000000	102.400353	0.006367	0.000000
RS	1	0.006440	1.000000	108.278657	0.006732	0.000000
RS	2	0.013294	1.000000	114.445812	0.007116	0.000000
RS	3	0.020590	1.000000	120.909581	0.007517	0.000000
RS	4	0.028356	1.000000	127.676998	0.007938	0.000000
RS	5	0.036622	1.000000	134.754194	0.008378	0.000000
RS	6	0.045421	1.000000	142.146209	0.008838	0.000000
RS	7	0.054785	1.000000	149.856782	0.009317	0.000000
RS	8	0.064753	1.000000	157.888112	0.009817	0.000000
RS	9	0.075363	1.000000	166.240603	0.010336	0.000000
RS	10	0.086656	1.000000	174.912582	0.010875	0.000000
RS	11	0.098677	1.000000	183.899992	0.011434	0.000000
RS	12	0.111471	1.000000	193.196060	0.012012	0.000000
RS	13	0.125090	1.000000	202.790946	0.012608	0.000000
RS	14	0.139585	1.000000	212.671361	0.013223	0.000000
RS	15	0.155014	1.000000	222.820176	0.013854	0.000000
RS	16	0.171437	1.000000	233.216003	0.014500	0.000000
RS	17	0.188917	1.000000	243.832775	0.015160	0.000000
RS	18	0.207523	1.000000	254.639304	0.015832	0.000000
RS	19	0.227327	1.000000	265.598859	0.016513	0.000000
RS	20	0.248406	1.000000	276.668736	0.017202	0.000000
RS	21	0.270843	1.000000	287.799864	0.017894	0.000000
RS	22	0.294725	1.000000	298.936433	0.018586	0.000000
RS	23	0.320144	1.000000	310.015585	0.019275	0.000000
RS	24	0.347201	1.000000	320.967168	0.019956	0.000000
RS	25	0.376000	1.000000	331.713580	0.020624	0.000000
RS	26	0.406654	1.000000	342.169733	0.021274	0.000000
RS	27	0.439282	1.000000	352.243152	0.021901	0.000000
RS	28	0.474011	1.000000	361.834246	0.022497	0.000000
RS	29	0.510976	1.000000	370.836779	0.023057	0.000000
RS	30	0.550322	1.000000	379.138567	0.023573	0.000000
RS	31	0.592202	1.000000	386.622433	0.024038	0.000000
RS	32	0.636779	1.000000	393.167460	0.024445	0.000000
RS	33	0.684227	1.000000	398.650543	0.024786	0.000000
RS	34	0.734730	1.000000	402.948280	0.025053	0.000000
RS	35	0.788485	1.000000	405.939210	0.025239	0.000000
RS	36	0.845702	1.000000	407.506386	0.025337	0.000000
RS	37	0.906604	1.000000	407.540282	0.025339	0.000000
RS	38	0.971428	1.000000	405.942001	0.025239	0.000000
RS	39	1.040426	1.000000	402.626722	0.025033	0.000000
RS	40	1.113868	1.000000	397.527324	0.024716	0.000000
RS	41	1.192040	1.000000	390.598079	0.024285	0.000000
RS	42	1.275245	1.000000	381.818284	0.023739	0.000000
RS	43	1.363809	1.000000	371.195683	0.023079	0.000000
RS	44	1.458076	1.000000	358.769499	0.022306	0.000000
RS	45	1.558414	1.000000	344.612864	0.021426	0.000000
RS	46	1.665214	1.000000	328.834461	0.020445	0.000000
RS	47	1.778891	1.000000	311.579137	0.019372	0.000000
RS	48	1.899889	1.000000	293.027308	0.018219	0.000000
RS	49	2.028679	1.000000	273.392968	0.016998	0.000000
RS	50	2.165763	1.000000	252.920193	0.015725	0.000000
RS	51	2.311675	1.000000	231.878078	0.014417	0.000000
RS	52	2.466983	1.000000	210.554138	0.013091	0.000000
RS	53	2.632293	1.000000	189.246328	0.011766	0.000000
RS	54	2.808249	1.000000	168.253920	0.010461	0.000000
RS	55	2.995536	1.000000	147.867625	0.009194	0.000000
RS	56	3.194884	1.000000	128.359436	0.007981	0.000000
RS	57	3.407070	1.000000	109.972770	0.006838	0.000000
RS	58	3.632920	1.000000	92.913534	0.005777	0.000000
RS	59	3.873315	1.000000	77.342736	0.004809	0.000000
RS	60	4.129191	1.000000	63.371229	0.003940	0.000000
RS	61	4.401545	1.000000	51.057021	0.003174	0.000000
RS	62	4.691438	1.000000	40.405455	0.002512	0.000000
RS	63	5.000000	1.000000	112.815155	0.007014	0.000000
PA	4+25*2+4+6 0.082686019 0.016537204 5.000000000 1.000000000 1.000000000 1.000000000 1.000000000 1.000000000 1.000000000 1.000000000 1.000000000 1.000000000 1.000000000 1.000000000 1.000000000 1.000000000 1.000000000 1.000000000 1.000000000 1.000000000 1.000000000 1.000000000 1.000000000 1.000000000 1.000000000 1.000000000 1.000000000 1.000000000 1.000000000 1.000000000 1.000000000
//
IT	4953
RD	1
LK	-236230.261147
QD	-2510.925779 -> -1238.652683
RI	0.0431695464
TR	0.061405	0.012660
MT	7.693508
MM	C_pi: 1.313981, n_recomb: 16178.653921
RS	0	0.000000	1.186680	96.504408	0.005965	0.000127
RS	1	0.007159	1.186680	102.773573	0.006352	0.000883
RS	2	0.014830	1.186680	109.401422	0.006762	0.002090
RS	3	0.023050	1.186680	116.401315	0.007195	0.003562
RS	4	0.031859	0.819901	178.842971	0.011054	0.005253
RS	5	0.041298	0.819901	189.385910	0.011706	0.007225
RS	6	0.051414	0.708606	231.612419	0.014316	0.009502
RS	7	0.062253	0.708606	244.309189	0.015101	0.011975
RS	8	0.073868	0.665372	273.981100	0.016935	0.014433
RS	9	0.086315	0.665372	287.984809	0.017800	0.016685
RS	10	0.099653	0.664242	302.795331	0.018716	0.018653
RS	11	0.113945	0.664242	317.350609	0.019615	0.020348
RS	12	0.129261	0.688978	320.296541	0.019797	0.021786
RS	13	0.145673	0.688978	334.897832	0.020700	0.022950
RS	14	0.163260	0.732426	329.080075	0.020340	0.023822
RS	15	0.182106	0.732426	343.407390	0.021226	0.024411
RS	16	0.202301	0.789919	332.000708	0.020521	0.024753
RS	17	0.223942	0.789919	345.864578	0.021378	0.024891
RS	18	0.247132	0.857621	331.603745	0.020496	0.024862
RS	19	0.271983	0.857621	344.893776	0.021318	0.024699
RS	20	0.298612	0.933260	329.380934	0.020359	0.024436
RS	21	0.327147	0.933260	342.022899	0.021140	0.024103
RS	22	0.357726	1.015478	326.121592	0.020158	0.023716
RS	23	0.390493	1.015478	338.055146	0.020895	0.023284
RS	24	0.425606	1.102929	322.344800	0.019924	0.022813
RS	25	0.463232	1.102929	333.512203	0.020614	0.022308
RS	26	0.503553	1.193396	318.578349	0.019691	0.021783
RS	27	0.546759	1.193396	328.914862	0.020330	0.021250
RS	28	0.593059	1.284094	315.221029	0.019484	0.020720
RS	29	0.642673	1.284094	324.643477	0.020066	0.020204
RS	30	0.695839	1.372476	312.372423	0.019308	0.019707
RS	31	0.752811	1.372476	320.769621	0.019827	0.019235
RS	32	0.813861	1.456506	309.866208	0.019153	0.018795
RS	33	0.879282	1.456506	317.093404	0.019599	0.018388
RS	34	0.949386	1.534777	307.327333	0.018996	0.018016
RS	35	1.024509	1.534777	313.205433	0.019359	0.017674
RS	36	1.105009	1.606595	304.212187	0.018803	0.017359
RS	37	1.191272	1.606595	308.533404	0.019070	0.017063
RS	38	1.283711	1.671868	299.874138	0.018535	0.016778
RS	39	1.382767	1.671868	302.414759	0.018692	0.016498
RS	40	1.488914	1.730742	293.661336	0.018151	0.016220
RS	41	1.602659	1.730742	294.199844	0.018184	0.015938
RS	42	1.724548	1.783453	284.967460	0.017614	0.015651
RS	43	1.855162	1.783453	283.308562	0.017511	0.015355
RS	44	1.995127	1.830410	273.255631	0.016890	0.015048
RS	45	2.145111	1.830410	269.262362	0.016643	0.014725
RS	46	2.305832	1.872252	258.112780	0.015954	0.014381
RS	47	2.478059	1.872252	251.745505	0.015560	0.014014
RS	48	2.662615	1.909756	239.341536	0.014794	0.013621
RS	49	2.860383	1.909756	230.697543	0.014259	0.013200
RS	50	3.072308	1.943779	217.045247	0.013416	0.012749
RS	51	3.299405	1.943779	206.391155	0.012757	0.012267
RS	52	3.542759	1.975429	191.673093	0.011847	0.011754
RS	53	3.803533	1.975429	179.463621	0.011093	0.011211
RS	54	4.082976	2.022356	162.834590	0.010065	0.010639
RS	55	4.382424	2.022356	149.987165	0.009271	0.010039
RS	56	4.703308	2.022356	136.665677	0.008447	0.009416
RS	57	5.047163	2.022356	123.091069	0.007608	0.008773
RS	58	5.415634	2.244971	99.567547	0.006154	0.008117
RS	59	5.810483	2.244971	89.164524	0.005511	0.007452
RS	60	6.233597	2.244971	78.829565	0.004872	0.006784
RS	61	6.687002	2.244971	68.740098	0.004249	0.006121
RS	62	7.172864	2.244971	59.064687	0.003651	0.005469
RS	63	7.693508	2.244971	229.731421	0.014200	0.024013
PA	4+25*2+4+6 0.061405040 0.012660445 7.693507671 1.186679840 0.819901466 0.708605766 0.665371895 0.664241791 0.688978195 0.732425690 0.789918900 0.857620716 0.933260441 1.015478134 1.102929115 1.193395615 1.284093857 1.372475624 1.456505775 1.534776688 1.606595039 1.671868205 1.730742455 1.783452988 1.830410004 1.872251987 1.909755707 1.943778515 1.975428581 2.022356033 2.244971216
//
IT	4758
RD	2
LK	-234148.619550
QD	-1349.642821 -> -838.785232
RI	0.0274601635
TR	0.052393	0.011785
MT	9.397711
MM	C_pi: 1.628963, n_recomb: 18647.023443
RS	0	0.000000	2.461148	56.166697	0.003012	0.000057
RS	1	0.007496	2.461148	60.189030	0.003228	0.000404
RS	2	0.015553	2.461148	64.484365	0.003458	0.000975
RS	3	0.024215	2.461148	69.068903	0.003704	0.001680
RS	4	0.033525	1.162685	156.201175	0.008377	0.003581
RS	5	0.043534	1.162685	166.426803	0.008925	0.004880
RS	6	0.054292	0.845291	243.287520	0.013047	0.007390
RS	7	0.065858	0.845291	257.855952	0.013828	0.009404
RS	8	0.078290	0.707724	325.575374	0.017460	0.012400
RS	9	0.091654	0.707724	343.218487	0.018406	0.014904
RS	10	0.106019	0.659712	387.276078	0.020769	0.017444
RS	11	0.121462	0.659712	406.356369	0.021792	0.019900
RS	12	0.138062	0.660183	425.304943	0.022808	0.021485
RS	13	0.155906	0.660183	444.592397	0.023843	0.023702
RS	14	0.175088	0.692469	442.479622	0.023729	0.024280
RS	15	0.195707	0.692469	461.237543	0.024735	0.026125
RS	16	0.217872	0.748770	444.186900	0.023821	0.025794
RS	17	0.241699	0.748770	462.045740	0.024779	0.027222
RS	18	0.267311	0.824074	436.357487	0.023401	0.026265
RS	19	0.294843	0.824074	453.164360	0.024302	0.027335
RS	20	0.324439	0.916363	422.945278	0.022682	0.025994
RS	21	0.356254	0.916363	438.651533	0.023524	0.026763
RS	22	0.390453	1.025561	406.272209	0.021788	0.025213
RS	23	0.427215	1.025561	420.879304	0.022571	0.025741
RS	24	0.466733	1.151704	388.056260	0.020811	0.024103
RS	25	0.509213	1.151704	401.589691	0.021536	0.024421
RS	26	0.554878	1.292859	370.021724	0.019843	0.022789
RS	27	0.603965	1.292859	382.511612	0.020513	0.022941
RS	28	0.656731	1.444797	353.613895	0.018964	0.021409
RS	29	0.713453	1.444797	365.077638	0.019578	0.021454
RS	30	0.774426	1.602344	339.578331	0.018211	0.020080
RS	31	0.839970	1.602344	350.008001	0.018770	0.020062
RS	32	0.910427	1.760143	328.072057	0.017594	0.018874
RS	33	0.986165	1.760143	337.425015	0.018095	0.018837
RS	34	1.067579	1.913234	318.848743	0.017099	0.017842
RS	35	1.155097	1.913234	327.040471	0.017538	0.017811
RS	36	1.249174	2.058012	311.323813	0.016696	0.016987
RS	37	1.350303	2.058012	318.225846	0.017066	0.016956
RS	38	1.459012	2.192472	304.707342	0.016341	0.016254
RS	39	1.575870	2.192472	310.151356	0.016633	0.016199
RS	40	1.701487	2.315386	298.196153	0.015992	0.015577
RS	41	1.836519	2.315386	301.981010	0.016195	0.015488
RS	42	1.981674	2.425858	291.026481	0.015607	0.014926
RS	43	2.137708	2.425858	292.929022	0.015709	0.014802
RS	44	2.305438	2.523782	282.412643	0.015145	0.014280
RS	45	2.485741	2.523782	282.209241	0.015134	0.014114
RS	46	2.679558	2.610043	271.563459	0.014563	0.013610
RS	47	2.887903	2.610043	269.064769	0.014429	0.013393
RS	48	3.111865	2.686095	257.794727	0.013825	0.012886
RS	49	3.352614	2.686095	252.888894	0.013562	0.012610
RS	50	3.611409	2.753787	240.625918	0.012904	0.012085
RS	51	3.889602	2.753787	233.327241	0.012513	0.011747
RS	52	4.188648	2.815848	219.838122	0.011789	0.011191
RS	53	4.510109	2.815848	210.340498	0.011280	0.010788
RS	54	4.855665	2.909264	193.499377	0.010377	0.010114
RS	55	5.227123	2.909264	182.617366	0.009793	0.009660
RS	56	5.626424	2.909264	170.674511	0.009153	0.009160
RS	57	6.055655	2.909264	157.849076	0.008465	0.008616
RS	58	6.517060	3.456082	123.119586	0.006603	0.007304
RS	59	7.013049	3.456082	114.386771	0.006134	0.006876
RS	60	7.546217	3.456082	105.117972	0.005637	0.006408
RS	61	8.119348	3.456082	95.471755	0.005120	0.005907
RS	62	8.735440	3.456082	85.622359	0.004592	0.005379
RS	63	9.397711	3.456082	413.990631	0.022201	0.027125
PA	4+25*2+4+6 0.052393479 0.011785434 9.397710718 2.461148385 1.162684578 0.845290878 0.707724172 0.659712478 0.660183491 0.692469473 0.748770008 0.824073696 0.916363287 1.025561484 1.151704290 1.292859096 1.444797240 1.602343721 1.760142647 1.913233823 2.058011694 2.192471914 2.315385650 2.425857728 2.523782250 2.610042571 2.686094816 2.753786949 2.815847996 2.909264120 3.456082200
//
IT	4755
RD	3
LK	-233252.534722
QD	-960.048162 -> -672.097271
RI	0.0162414920
TR	0.047211	0.011767
MT	10.459158
MM	C_pi: 1.903101, n_recomb: 21716.360289
RS	0	0.000000	5.479821	30.064660	0.001384	0.000028
RS	1	0.007677	5.479821	32.327046	0.001489	0.000200
RS	2	0.015942	5.479821	34.755922	0.001600	0.000480
RS	3	0.024843	5.479821	37.362943	0.001720	0.000818
RS	4	0.034426	1.818176	120.810961	0.005563	0.002506
RS	5	0.044746	1.818176	129.328845	0.005955	0.003336
RS	6	0.055857	1.128000	222.609618	0.010251	0.005861
RS	7	0.067822	1.128000	237.090311	0.010918	0.007321
RS	8	0.080704	0.843400	336.740463	0.015506	0.010719
RS	9	0.094576	0.843400	356.481272	0.016415	0.012865
RS	10	0.109513	0.728415	435.727568	0.020064	0.016194
RS	11	0.125596	0.728415	458.588250	0.021117	0.018596
RS	12	0.142914	0.694352	505.123691	0.023260	0.020968
RS	13	0.161562	0.694352	529.004422	0.024360	0.023327
RS	14	0.181641	0.706915	543.159443	0.025012	0.024456
RS	15	0.203261	0.706915	566.651623	0.026093	0.026607
RS	16	0.226541	0.751902	555.028055	0.025558	0.026520
RS	17	0.251608	0.751902	577.392721	0.026588	0.028343
RS	18	0.278599	0.821724	549.064401	0.025283	0.027336
RS	19	0.307663	0.821724	570.000071	0.026247	0.028840
RS	20	0.338957	0.913880	531.664465	0.024482	0.027220
RS	21	0.372654	0.913880	551.091622	0.025377	0.028430
RS	22	0.408937	1.029454	506.825197	0.023338	0.026419
RS	23	0.448006	1.029454	524.773955	0.024165	0.027367
RS	24	0.490074	1.170444	477.727684	0.021999	0.025149
RS	25	0.535371	1.170444	494.279797	0.022761	0.025857
RS	26	0.584146	1.336580	447.706966	0.020616	0.023599
RS	27	0.636664	1.336580	462.954456	0.021318	0.024100
RS	28	0.693215	1.524036	419.702740	0.019327	0.021960
RS	29	0.754106	1.524036	433.720965	0.019972	0.022306
RS	30	0.819672	1.726793	395.399612	0.018207	0.020384
RS	31	0.890271	1.726793	408.235704	0.018799	0.020621
RS	32	0.966290	1.937507	375.399388	0.017286	0.018961
RS	33	1.048144	1.937507	387.064724	0.017824	0.019133
RS	34	1.136282	2.148212	359.608290	0.016559	0.017749
RS	35	1.231185	2.148212	370.069761	0.017041	0.017891
RS	36	1.333374	2.352189	347.368006	0.015996	0.016758
RS	37	1.443408	2.352189	356.542080	0.016418	0.016874
RS	38	1.561888	2.545067	337.670522	0.015549	0.015931
RS	39	1.689464	2.545067	345.422919	0.015906	0.016002
RS	40	1.826833	2.723624	329.512828	0.015173	0.015196
RS	41	1.974747	2.723624	335.659331	0.015457	0.015216
RS	42	2.134016	2.885111	321.971904	0.014826	0.014518
RS	43	2.305511	2.885111	326.281088	0.015025	0.014489
RS	44	2.490171	3.028261	314.059804	0.014462	0.013874
RS	45	2.689006	3.028261	316.267459	0.014564	0.013793
RS	46	2.903106	3.153741	304.706526	0.014031	0.013230
RS	47	3.133640	3.153741	304.546326	0.014024	0.013091
RS	48	3.381872	3.263314	292.899529	0.013488	0.012553
RS	49	3.649159	3.263314	290.145385	0.013361	0.012353
RS	50	3.936965	3.359576	277.771925	0.012791	0.011819
RS	51	4.246864	3.359576	272.293134	0.012539	0.011554
RS	52	4.580553	3.446857	258.639315	0.011910	0.011003
RS	53	4.939858	3.446857	250.474248	0.011534	0.010669
RS	54	5.326745	3.579975	232.165067	0.010691	0.009972
RS	55	5.743331	3.579975	222.099637	0.010227	0.009585
RS	56	6.191897	3.579975	210.550144	0.009695	0.009145
RS	57	6.674897	3.579975	197.659319	0.009102	0.008653
RS	58	7.194975	4.485584	148.822631	0.006853	0.006919
RS	59	7.754977	4.485584	141.238535	0.006504	0.006599
RS	60	8.357967	4.485584	132.747458	0.006113	0.006234
RS	61	9.007247	4.485584	123.470873	0.005686	0.005826
RS	62	9.706368	4.485584	113.558532	0.005229	0.005381
RS	63	10.459158	4.485584	638.278148	0.029392	0.030294
PA	4+25*2+4+6 0.047211072 0.011766822 10.459158311 5.479820898 1.818176040 1.127999829 0.843400283 0.728415121 0.694351885 0.706914852 0.751901975 0.821723861 0.913879629 1.029454129 1.170444351 1.336580089 1.524035559 1.726793329 1.937507180 2.148212449 2.352188884 2.545067354 2.723623583 2.885110915 3.028261429 3.153740871 3.263313582 3.359576167 3.446857024 3.579975342 4.485584065
//
IT	4847
RD	4
LK	-232721.051734
QD	-776.955773 -> -573.311391
RI	0.0099208497
TR	0.043642	0.012061
MT	11.152410
MM	C_pi: 2.124615, n_recomb: 24810.569263
RS	0	0.000000	11.637116	16.383303	0.000660	0.000015
RS	1	0.007785	11.637116	17.647380	0.000711	0.000107
RS	2	0.016177	11.637116	19.008032	0.000766	0.000254
RS	3	0.025221	11.637116	20.472484	0.000825	0.000427
RS	4	0.034970	2.798998	91.538214	0.003689	0.001831
RS	5	0.045478	2.798998	98.287129	0.003962	0.002381
RS	6	0.056804	1.514097	194.673715	0.007846	0.004779
RS	7	0.069011	1.514097	208.095312	0.008387	0.005830
RS	8	0.082169	1.022882	328.314343	0.013233	0.009388
RS	9	0.096352	1.022882	348.844981	0.014060	0.011139
RS	10	0.111638	0.822397	459.605179	0.018525	0.015035
RS	11	0.128115	0.822397	485.233282	0.019558	0.017203
RS	12	0.145874	0.747608	561.979063	0.022651	0.020317
RS	13	0.165016	0.747608	589.903325	0.023776	0.022567
RS	14	0.185649	0.737770	626.056563	0.025233	0.024359
RS	15	0.207887	0.737770	654.087141	0.026363	0.026507
RS	16	0.231857	0.769153	654.366590	0.026375	0.026890
RS	17	0.257693	0.769153	681.236836	0.027458	0.028790
RS	18	0.285541	0.830232	656.196486	0.026448	0.028028
RS	19	0.315556	0.830232	681.343941	0.027462	0.029655
RS	20	0.347908	0.917116	639.836856	0.025789	0.028083
RS	21	0.382779	0.917116	663.089071	0.026726	0.029450
RS	22	0.420365	1.031334	610.698351	0.024614	0.027315
RS	23	0.460877	1.031334	632.087191	0.025477	0.028436
RS	24	0.504543	1.176409	573.338441	0.023109	0.025953
RS	25	0.551608	1.176409	592.995413	0.023901	0.026843
RS	26	0.602337	1.353797	532.861978	0.021477	0.024236
RS	27	0.657016	1.353797	550.938873	0.022206	0.024915
RS	28	0.715952	1.560736	494.027150	0.019912	0.022403
RS	29	0.779476	1.560736	510.649124	0.020582	0.022914
RS	30	0.847946	1.791437	459.747422	0.018530	0.020640
RS	31	0.921746	1.791437	475.002207	0.019145	0.021024
RS	32	1.001292	2.037801	431.248876	0.017382	0.019053
RS	33	1.087031	2.037801	445.184893	0.017943	0.019350
RS	34	1.179444	2.289897	408.694824	0.016473	0.017707
RS	35	1.279053	2.289897	421.314266	0.016981	0.017954
RS	36	1.386416	2.538453	391.398952	0.015775	0.016614
RS	37	1.502137	2.538453	402.650269	0.016229	0.016821
RS	38	1.626868	2.776857	378.141892	0.015241	0.015722
RS	39	1.761310	2.776857	387.916267	0.015635	0.015877
RS	40	1.906218	2.999888	367.703548	0.014820	0.014956
RS	41	2.062408	2.999888	375.831245	0.015148	0.015053
RS	42	2.230757	3.202874	358.989888	0.014469	0.014276
RS	43	2.412213	3.202874	365.237213	0.014721	0.014317
RS	44	2.607796	3.383213	350.817149	0.014140	0.013651
RS	45	2.818605	3.383213	354.895682	0.014304	0.013633
RS	46	3.045827	3.541093	341.870380	0.013779	0.013042
RS	47	3.290739	3.541093	343.464267	0.013843	0.012961
RS	48	3.554717	3.678292	330.870160	0.013336	0.012414
RS	49	3.839247	3.678292	329.676833	0.013288	0.012268
RS	50	4.145928	3.797867	316.646128	0.012763	0.011738
RS	51	4.476486	3.797867	312.434663	0.012593	0.011523
RS	52	4.832778	3.905515	298.135293	0.012016	0.010983
RS	53	5.216809	3.905515	290.834714	0.011722	0.010695
RS	54	5.630737	4.071869	270.635719	0.010908	0.009987
RS	55	6.076891	4.071869	261.042468	0.010521	0.009643
RS	56	6.557779	4.071869	249.621164	0.010061	0.009242
RS	57	7.076106	4.071869	236.484857	0.009532	0.008784
RS	58	7.634786	5.339113	172.086711	0.006936	0.006704
RS	59	8.236960	5.339113	165.582261	0.006674	0.006454
RS	60	8.886016	5.339113	157.920816	0.006365	0.006157
RS	61	9.585603	5.339113	149.184788	0.006013	0.005815
RS	62	10.339654	5.339113	139.491073	0.005622	0.005433
RS	63	11.152410	5.339113	876.016633	0.035308	0.033462
PA	4+25*2+4+6 0.043642367 0.012061019 11.152410103 11.637116229 2.798997914 1.514096620 1.022881917 0.822397133 0.747608159 0.737770443 0.769152698 0.830231829 0.917116106 1.031334207 1.176409166 1.353796950 1.560736210 1.791437167 2.037801248 2.289897125 2.538453150 2.776856793 2.999888350 3.202873838 3.383213069 3.541092786 3.678292334 3.797867355 3.905514647 4.071868760 5.339112856
//
IT	4861
RD	5
LK	-232334.139610
QD	-661.032398 -> -498.799417
RI	0.0064163888
TR	0.040882	0.012474
MT	11.642230
MM	C_pi: 2.306191, n_recomb: 27809.061026
RS	0	0.000000	22.949410	9.385822	0.000338	0.000008
RS	1	0.007858	22.949410	10.120292	0.000364	0.000060
RS	2	0.016334	22.949410	10.911976	0.000392	0.000143
RS	3	0.025476	22.949410	11.765287	0.000423	0.000239
RS	4	0.035336	4.121153	70.563921	0.002537	0.001393
RS	5	0.045971	4.121153	75.910363	0.002730	0.001777
RS	6	0.057441	1.987513	169.020616	0.006078	0.003998
RS	7	0.069814	1.987513	181.141570	0.006514	0.004768
RS	8	0.083158	1.230004	312.834791	0.011249	0.008335
RS	9	0.097551	1.230004	333.370789	0.011988	0.009752
RS	10	0.113075	0.927465	469.651367	0.016888	0.014006
RS	11	0.129819	0.927465	497.196767	0.017879	0.015923
RS	12	0.147878	0.807549	602.695956	0.021673	0.019623
RS	13	0.167357	0.807549	634.046044	0.022800	0.021706
RS	14	0.188366	0.774396	693.806779	0.024949	0.024090
RS	15	0.211027	0.774396	726.022816	0.026107	0.026144
RS	16	0.235468	0.792051	741.316185	0.026657	0.027004
RS	17	0.261830	0.792051	772.523116	0.027780	0.028869
RS	18	0.290263	0.844070	754.284453	0.027124	0.028427
RS	19	0.320931	0.844070	783.572371	0.028177	0.030059
RS	20	0.354008	0.924543	742.311590	0.026693	0.028657
RS	21	0.389685	0.924543	769.354772	0.027666	0.030063
RS	22	0.428166	1.034875	711.833343	0.025597	0.027956
RS	23	0.469670	1.034875	736.632173	0.026489	0.029143
RS	24	0.514436	1.179614	668.486053	0.024038	0.026561
RS	25	0.562719	1.179614	691.211572	0.024856	0.027534
RS	26	0.614797	1.361649	619.065053	0.022261	0.024737
RS	27	0.670967	1.361649	639.930222	0.023012	0.025509
RS	28	0.731551	1.579379	570.274329	0.020507	0.022764
RS	29	0.796896	1.579379	589.454874	0.021197	0.023369
RS	30	0.867376	1.827673	526.455979	0.018931	0.020859
RS	31	0.943395	1.827673	544.076085	0.019565	0.021333
RS	32	1.025387	2.098400	489.615424	0.017606	0.019148
RS	33	1.113822	2.098400	505.753064	0.018187	0.019525
RS	34	1.209207	2.380480	460.281078	0.016551	0.017698
RS	35	1.312087	2.380480	474.965436	0.017080	0.018014
RS	36	1.423052	2.662659	437.812488	0.015744	0.016526
RS	37	1.542736	2.662659	451.016665	0.016218	0.016795
RS	38	1.671826	2.936324	420.814547	0.015132	0.015585
RS	39	1.811059	2.936324	432.449635	0.015551	0.015799
RS	40	1.961234	3.194405	407.852433	0.014666	0.014802
RS	41	2.123210	3.194405	417.760040	0.015022	0.014957
RS	42	2.297915	3.430471	397.647090	0.014299	0.014129
RS	43	2.486348	3.430471	405.591752	0.014585	0.014225
RS	44	2.689588	3.640686	388.810000	0.013981	0.013529
RS	45	2.908800	3.640686	394.484482	0.014185	0.013563
RS	46	3.145237	3.824719	379.789175	0.013657	0.012958
RS	47	3.400255	3.824719	382.839232	0.013767	0.012925
RS	48	3.675312	3.984244	369.063518	0.013271	0.012376
RS	49	3.971983	3.984244	369.127267	0.013274	0.012273
RS	50	4.291968	4.122598	355.199579	0.012773	0.011750
RS	51	4.637098	4.122598	351.968130	0.012657	0.011575
RS	52	5.009349	4.246645	336.800833	0.012111	0.011045
RS	53	5.410852	4.246645	330.119077	0.011871	0.010793
RS	54	5.843906	4.441034	307.815584	0.011069	0.010075
RS	55	6.310990	4.441034	298.516475	0.010735	0.009763
RS	56	6.814779	4.441034	287.088608	0.010324	0.009391
RS	57	7.358156	4.441034	273.620164	0.009839	0.008958
RS	58	7.944233	6.062833	192.738554	0.006931	0.006569
RS	59	8.576365	6.062833	187.275280	0.006734	0.006372
RS	60	9.258172	6.062833	180.478101	0.006490	0.006128
RS	61	9.993556	6.062833	172.393027	0.006199	0.005838
RS	62	10.786728	6.062833	163.103300	0.005865	0.005505
RS	63	11.642230	6.062833	1117.043662	0.040168	0.036601
PA	4+25*2+4+6 0.040881672 0.012473588 11.642229720 22.949410093 4.121152964 1.987513169 1.230004151 0.927464967 0.807549367 0.774396314 0.792051028 0.844069607 0.924543465 1.034875012 1.179614467 1.361649145 1.579378846 1.827673341 2.098400306 2.380479632 2.662658879 2.936324476 3.194404922 3.430470631 3.640686445 3.824719333 3.984243739 4.122597698 4.246645099 4.441034477 6.062833222
//
IT	4756
RD	6
LK	-232021.752498
QD	-573.480405 -> -437.075401
RI	0.0043942501
TR	0.038581	0.012921
MT	12.021327
MM	C_pi: 2.462491, n_recomb: 30711.808542
RS	0	0.000000	42.016651	5.692719	0.000185	0.000005
RS	1	0.007913	42.016651	6.142286	0.000200	0.000036
RS	2	0.016451	42.016651	6.627281	0.000216	0.000086
RS	3	0.025666	42.016651	7.150485	0.000233	0.000142
RS	4	0.035609	5.778196	56.054601	0.001825	0.001099
RS	5	0.046339	5.778196	60.377675	0.001966	0.001381
RS	6	0.057919	2.536076	147.947500	0.004817	0.003419
RS	7	0.070414	2.536076	158.851707	0.005172	0.003997
RS	8	0.083898	1.457183	296.094183	0.009641	0.007492
RS	9	0.098450	1.457183	316.254302	0.010297	0.008642
RS	10	0.114152	1.038335	472.552470	0.015387	0.013102
RS	11	0.131097	1.038335	501.423391	0.016327	0.014791
RS	12	0.149383	0.869992	633.004250	0.020611	0.018930
RS	13	0.169116	0.869992	667.264006	0.021727	0.020849
RS	14	0.190410	0.813266	750.356949	0.024432	0.023722
RS	15	0.213389	0.813266	786.416913	0.025606	0.025663
RS	16	0.238186	0.817696	817.924677	0.026632	0.026948
RS	17	0.264945	0.817696	853.280636	0.027783	0.028747
RS	18	0.293822	0.861201	843.744267	0.027473	0.028619
RS	19	0.324984	0.861201	877.084464	0.028559	0.030217
RS	20	0.358611	0.935477	838.262998	0.027294	0.029019
RS	21	0.394899	0.935477	869.059006	0.028297	0.030419
RS	22	0.434059	1.041415	808.614006	0.026329	0.028407
RS	23	0.476317	1.041415	836.799506	0.027247	0.029613
RS	24	0.521918	1.184222	761.169734	0.024784	0.027018
RS	25	0.571128	1.184222	786.938553	0.025623	0.028029
RS	26	0.624232	1.367932	704.202015	0.022929	0.025133
RS	27	0.681538	1.367932	727.826168	0.023699	0.025956
RS	28	0.743378	1.592020	646.355027	0.021046	0.023063
RS	29	0.810111	1.592020	668.062980	0.021753	0.023725
RS	30	0.882125	1.852155	593.514296	0.019325	0.021053
RS	31	0.959837	1.852155	613.466659	0.019975	0.021584
RS	32	1.043698	2.140525	548.587648	0.017862	0.019244
RS	33	1.134194	2.140525	566.889065	0.018458	0.019675
RS	34	1.231851	2.445430	512.565313	0.016690	0.017712
RS	35	1.337235	2.445430	529.267752	0.017233	0.018075
RS	36	1.450958	2.754059	484.931817	0.015790	0.016477
RS	37	1.573680	2.754059	500.028847	0.016281	0.016789
RS	38	1.706111	3.055990	464.164442	0.015114	0.015496
RS	39	1.849022	3.055990	477.583531	0.015550	0.015754
RS	40	2.003241	3.342394	448.629998	0.014608	0.014701
RS	41	2.169662	3.342394	460.221369	0.014985	0.014901
RS	42	2.349252	3.605258	436.853582	0.014224	0.014040
RS	43	2.543052	3.605258	446.378647	0.014534	0.014181
RS	44	2.752186	3.839694	427.225041	0.013911	0.013467
RS	45	2.977869	3.839694	434.358619	0.014143	0.013544
RS	46	3.221409	4.044925	417.949855	0.013609	0.012933
RS	47	3.484219	4.044925	422.303078	0.013751	0.012940
RS	48	3.767825	4.222525	407.271517	0.013261	0.012394
RS	49	4.073871	4.222525	408.430381	0.013299	0.012328
RS	50	4.404133	4.376056	393.510053	0.012813	0.011813
RS	51	4.760528	4.376056	391.098372	0.012734	0.011671
RS	52	5.145123	4.513445	374.954977	0.012209	0.011151
RS	53	5.560150	4.513445	368.747263	0.012007	0.010927
RS	54	6.008016	4.731970	344.197952	0.011207	0.010200
RS	55	6.491320	4.731970	335.081655	0.010911	0.009913
RS	56	7.012865	4.731970	323.557533	0.010535	0.009564
RS	57	7.575679	4.731970	309.692240	0.010084	0.009151
RS	58	8.183026	6.701023	211.521594	0.006887	0.006474
RS	59	8.838430	6.701023	207.063704	0.006742	0.006320
RS	60	9.545694	6.701023	201.139904	0.006549	0.006120
RS	61	10.308921	6.701023	193.763110	0.006309	0.005874
RS	62	11.132539	6.701023	184.984335	0.006023	0.005583
RS	63	12.021327	6.701023	1360.339641	0.044294	0.039688
PA	4+25*2+4+6 0.038580910 0.012920630 12.021326983 42.016651272 5.778196216 2.536076327 1.457183293 1.038335213 0.869992245 0.813265828 0.817695834 0.861200925 0.935476710 1.041415422 1.184222336 1.367931626 1.592020493 1.852155155 2.140525366 2.445430119 2.754058782 3.055989578 3.342394006 3.605258190 3.839693608 4.044924764 4.222524903 4.376056174 4.513445489 4.731969976 6.701023397
//
IT	4421
RD	7
LK	-231757.596866
QD	-501.959866 -> -384.499226
RI	0.0031801433
TR	0.036575	0.013363
MT	12.340520
MM	C_pi: 2.604009, n_recomb: 33538.977732
RS	0	0.000000	71.984574	3.643882	0.000109	0.000003
RS	1	0.007957	71.984574	3.933597	0.000117	0.000023
RS	2	0.016547	71.984574	4.246325	0.000127	0.000054
RS	3	0.025821	71.984574	4.583893	0.000137	0.000089
RS	4	0.035833	7.739672	45.993828	0.001371	0.000894
RS	5	0.046642	7.739672	49.585300	0.001478	0.001111
RS	6	0.058310	3.148191	131.251700	0.003913	0.002979
RS	7	0.070907	3.148191	141.119647	0.004208	0.003424
RS	8	0.084506	1.700276	280.291346	0.008357	0.006801
RS	9	0.099188	1.700276	299.920644	0.008942	0.007744
RS	10	0.115037	1.152898	471.834191	0.014068	0.012303
RS	11	0.132148	1.152898	501.638632	0.014957	0.013795
RS	12	0.150621	0.933465	656.562438	0.019576	0.018257
RS	13	0.170563	0.933465	693.332596	0.020672	0.020028
RS	14	0.192092	0.853093	798.801736	0.023817	0.023297
RS	15	0.215334	0.853093	838.416252	0.024998	0.025131
RS	16	0.240426	0.844882	886.423407	0.026430	0.026781
RS	17	0.267514	0.844882	925.761523	0.027603	0.028510
RS	18	0.296758	0.880576	925.907942	0.027607	0.028669
RS	19	0.328328	0.880576	963.225944	0.028720	0.030224
RS	20	0.362411	0.949226	928.234480	0.027676	0.029230
RS	21	0.399206	0.949226	962.764320	0.028706	0.030609
RS	22	0.438928	1.050973	900.990016	0.026864	0.028720
RS	23	0.481812	1.050973	932.565888	0.027805	0.029925
RS	24	0.528107	1.191425	850.975714	0.025373	0.027364
RS	25	0.578087	1.191425	879.793600	0.026232	0.028391
RS	26	0.632043	1.375545	787.683986	0.023486	0.025452
RS	27	0.690293	1.375545	814.068619	0.024272	0.026304
RS	28	0.753177	1.603781	721.616548	0.021516	0.023317
RS	29	0.821066	1.603781	745.850187	0.022238	0.024014
RS	30	0.894357	1.872626	660.257011	0.019686	0.021226
RS	31	0.973479	1.872626	682.538090	0.020351	0.021796
RS	32	1.058897	2.174755	607.515385	0.018114	0.019339
RS	33	1.151113	2.174755	627.974708	0.018724	0.019808
RS	34	1.250665	2.498174	564.927160	0.016844	0.017740
RS	35	1.358140	2.498174	583.637703	0.017402	0.018138
RS	36	1.474166	2.828808	532.177434	0.015867	0.016453
RS	37	1.599425	2.828808	549.151170	0.016374	0.016797
RS	38	1.734651	3.154545	507.669778	0.015137	0.015439
RS	39	1.880637	3.154545	522.848619	0.015589	0.015731
RS	40	2.038239	3.464828	489.596112	0.014598	0.014635
RS	41	2.208382	3.464828	502.837090	0.014993	0.014872
RS	42	2.392063	3.750169	476.278380	0.014201	0.013987
RS	43	2.590360	3.750169	487.338316	0.014531	0.014164
RS	44	2.804436	4.004756	465.870028	0.013890	0.013440
RS	45	3.035546	4.004756	474.404956	0.014145	0.013554
RS	46	3.285046	4.227509	456.318045	0.013606	0.012942
RS	47	3.554400	4.227509	461.904956	0.013772	0.012984
RS	48	3.845186	4.419962	445.626933	0.013287	0.012443
RS	49	4.159110	4.419962	447.801936	0.013352	0.012410
RS	50	4.498014	4.585928	431.872155	0.012877	0.011903
RS	51	4.863884	4.585928	430.196227	0.012827	0.011790
RS	52	5.258868	4.734367	413.033648	0.012315	0.011278
RS	53	5.685281	4.734367	407.217985	0.012142	0.011080
RS	54	6.145625	4.974210	380.320047	0.011340	0.010342
RS	55	6.642598	4.974210	371.319341	0.011071	0.010077
RS	56	7.179117	4.974210	359.641247	0.010723	0.009747
RS	57	7.758327	4.974210	345.332881	0.010296	0.009350
RS	58	8.383626	7.286001	229.069741	0.006830	0.006403
RS	59	9.058680	7.286001	225.592264	0.006726	0.006285
RS	60	9.787450	7.286001	220.545766	0.006576	0.006122
RS	61	10.574209	7.286001	213.912896	0.006378	0.005913
RS	62	11.423572	7.286001	205.714174	0.006134	0.005660
RS	63	12.340520	7.286001	1607.517369	0.047930	0.042707
PA	4+25*2+4+6 0.036574682 0.013362780 12.340519665 71.984573717 7.739671747 3.148191440 1.700275546 1.152897816 0.933465133 0.853093188 0.844881763 0.880576336 0.949225928 1.050972956 1.191424845 1.375545046 1.603781005 1.872626301 2.174754959 2.498173886 2.828808264 3.154545020 3.464828006 3.750168922 4.004755510 4.227508924 4.419962461 4.585928365 4.734366614 4.974210325 7.286001189
//
IT	5304
RD	8
LK	-231529.577951
QD	-441.642156 -> -339.347703
RI	0.0024291659
TR	0.034779	0.013781
MT	12.627444
MM	C_pi: 2.737250, n_recomb: 36307.106168
RS	0	0.000000	116.616786	2.443418	0.000067	0.000002
RS	1	0.007996	116.616786	2.638762	0.000073	0.000015
RS	2	0.016632	116.616786	2.849720	0.000078	0.000036
RS	3	0.025958	116.616786	3.077540	0.000085	0.000059
RS	4	0.036030	9.958745	38.899519	0.001071	0.000748
RS	5	0.046907	9.958745	41.965591	0.001156	0.000922
RS	6	0.058654	3.812883	118.116649	0.003253	0.002635
RS	7	0.071341	3.812883	127.132455	0.003502	0.002987
RS	8	0.085041	1.956879	266.057614	0.007328	0.006225
RS	9	0.099838	1.956879	285.111934	0.007853	0.007004
RS	10	0.115817	1.270426	469.210348	0.012923	0.011591
RS	11	0.133074	1.270426	499.683648	0.013763	0.012916
RS	12	0.151712	0.997557	675.476214	0.018605	0.017609
RS	13	0.171839	0.997557	714.446058	0.019678	0.019252
RS	14	0.193576	0.893430	841.180493	0.023168	0.022843
RS	15	0.217051	0.893430	884.108184	0.024351	0.024582
RS	16	0.242403	0.873059	948.509303	0.026125	0.026542
RS	17	0.269782	0.873059	991.685719	0.027314	0.028208
RS	18	0.299351	0.901552	1002.035498	0.027599	0.028622
RS	19	0.331284	0.901552	1043.270297	0.028735	0.030135
RS	20	0.365770	0.965155	1013.026866	0.027902	0.029336
RS	21	0.403014	0.965155	1051.285512	0.028955	0.030691
RS	22	0.443237	1.063099	989.359862	0.027250	0.028933
RS	23	0.486675	1.063099	1024.348464	0.028213	0.030131
RS	24	0.533587	1.201217	938.015841	0.025836	0.027629
RS	25	0.584250	1.201217	969.910674	0.026714	0.028664
RS	26	0.638964	1.385250	869.450913	0.023947	0.025714
RS	27	0.698053	1.385250	898.620056	0.024751	0.026585
RS	28	0.761868	1.616528	795.904302	0.021921	0.023537
RS	29	0.830784	1.616528	822.683262	0.022659	0.024259
RS	30	0.905212	1.892358	726.481259	0.020009	0.021385
RS	31	0.985591	1.892358	751.107859	0.020688	0.021983
RS	32	1.072398	2.205996	666.167074	0.018348	0.019434
RS	33	1.166145	2.205996	688.798942	0.018971	0.019932
RS	34	1.267389	2.545339	617.125961	0.016997	0.017779
RS	35	1.376729	2.545339	637.856641	0.017568	0.018203
RS	36	1.494811	2.895273	579.307854	0.015956	0.016447
RS	37	1.622336	2.895273	598.166994	0.016475	0.016816
RS	38	1.760058	3.242051	551.099610	0.015179	0.015404
RS	39	1.908792	3.242051	568.042800	0.015645	0.015723
RS	40	2.069420	3.573383	530.543186	0.014613	0.014593
RS	41	2.242892	3.573383	545.433433	0.015023	0.014859
RS	42	2.430235	3.878323	515.758186	0.014205	0.013956
RS	43	2.632558	3.878323	528.346634	0.014552	0.014165
RS	44	2.851060	4.150238	504.644885	0.013899	0.013436
RS	45	3.087033	4.150238	514.567609	0.014173	0.013581
RS	46	3.341875	4.387844	494.876293	0.013630	0.012971
RS	47	3.617096	4.387844	501.675133	0.013818	0.013044
RS	48	3.914323	4.592744	484.205366	0.013336	0.012510
RS	49	4.235318	4.592744	487.366308	0.013423	0.012506
RS	50	4.581980	4.769083	470.455029	0.012958	0.012009
RS	51	4.956361	4.769083	469.477436	0.012931	0.011921
RS	52	5.360680	4.926856	451.292653	0.012430	0.011418
RS	53	5.797328	4.926856	445.827569	0.012279	0.011240
RS	54	6.268892	5.185987	416.505188	0.011472	0.010492
RS	55	6.778163	5.185987	407.583667	0.011226	0.010246
RS	56	7.328157	5.185987	395.718367	0.010899	0.009932
RS	57	7.922129	5.185987	380.937880	0.010492	0.009549
RS	58	8.563597	7.838947	245.776597	0.006769	0.006344
RS	59	9.256358	7.838947	243.266295	0.006700	0.006257
RS	60	10.004514	7.838947	239.103915	0.006586	0.006127
RS	61	10.812494	7.838947	233.244077	0.006424	0.005951
RS	62	11.685082	7.838947	225.678349	0.006216	0.005731
RS	63	12.627444	7.838947	1860.162403	0.051234	0.045644
PA	4+25*2+4+6 0.034778515 0.013781317 12.627443903 116.616786079 9.958744588 3.812883057 1.956879364 1.270426048 0.997556646 0.893430140 0.873058562 0.901552437 0.965155201 1.063098611 1.201216886 1.385249905 1.616527731 1.892357547 2.205995740 2.545339135 2.895273021 3.242050600 3.573383096 3.878323489 4.150237713 4.387844276 4.592743700 4.769082688 4.926856478 5.185986745 7.838947144
//
IT	4677
RD	9
LK	-231330.789077
QD	-390.053547 -> -300.433385
RI	0.0019557440
TR	0.033147	0.014168
MT	12.896858
MM	C_pi: 2.865945, n_recomb: 39025.754660
RS	0	0.000000	180.270812	1.704241	0.000044	0.000001
RS	1	0.008032	180.270812	1.841152	0.000047	0.000010
RS	2	0.016709	180.270812	1.989063	0.000051	0.000024
RS	3	0.026084	180.270812	2.148860	0.000055	0.000040
RS	4	0.036211	12.382034	33.784918	0.000866	0.000640
RS	5	0.047152	12.382034	36.467980	0.000934	0.000785
RS	6	0.058971	4.520173	107.725583	0.002760	0.002362
RS	7	0.071740	4.520173	116.047723	0.002974	0.002647
RS	8	0.085534	2.225681	253.401912	0.006493	0.005736
RS	9	0.100437	2.225681	271.885470	0.006967	0.006387
RS	10	0.116536	1.390870	465.460395	0.011927	0.010949
RS	11	0.133928	1.390870	496.412773	0.012720	0.012132
RS	12	0.152718	1.062278	690.914769	0.017704	0.016990
RS	13	0.173016	1.062278	731.831987	0.018753	0.018521
RS	14	0.194946	0.934169	878.742994	0.022517	0.022372
RS	15	0.218636	0.934169	924.775867	0.023697	0.024030
RS	16	0.244229	0.901943	1005.345216	0.025761	0.026254
RS	17	0.271878	0.901943	1052.231708	0.026962	0.027866
RS	18	0.301748	0.923697	1073.084677	0.027497	0.028508
RS	19	0.334017	0.923697	1118.181841	0.028652	0.029986
RS	20	0.368878	0.982730	1093.341478	0.028016	0.029368
RS	21	0.406539	0.982730	1135.328633	0.029092	0.030701
RS	22	0.447225	1.077252	1074.163623	0.027524	0.029076
RS	23	0.491179	1.077252	1112.594446	0.028509	0.030265
RS	24	0.538663	1.213192	1022.522533	0.026201	0.027836
RS	25	0.589961	1.213192	1057.532099	0.027098	0.028875
RS	26	0.645380	1.396964	949.592142	0.024332	0.025935
RS	27	0.705250	1.396964	981.580750	0.025152	0.026819
RS	28	0.769929	1.630714	869.217423	0.022273	0.023732
RS	29	0.839803	1.630714	898.571887	0.023025	0.024473
RS	30	0.915289	1.912538	792.130788	0.020298	0.021533
RS	31	0.996839	1.912538	819.129585	0.020989	0.022153
RS	32	1.084938	2.236328	724.452435	0.018563	0.019529
RS	33	1.180114	2.236328	749.281098	0.019200	0.020050
RS	34	1.282935	2.590004	669.047765	0.017144	0.017824
RS	35	1.394014	2.590004	691.820691	0.017727	0.018271
RS	36	1.514015	2.957565	626.194673	0.016046	0.016453
RS	37	1.643655	2.957565	646.959206	0.016578	0.016843
RS	38	1.783708	3.323676	594.315426	0.015229	0.015385
RS	39	1.935010	3.323676	613.040868	0.015709	0.015726
RS	40	2.098465	3.674272	571.331235	0.014640	0.014567
RS	41	2.275049	3.674272	587.886474	0.015064	0.014857
RS	42	2.465816	3.996917	555.163547	0.014226	0.013941
RS	43	2.671906	3.996917	569.293524	0.014588	0.014176
RS	44	2.894550	4.284199	543.445909	0.013925	0.013445
RS	45	3.135076	4.284199	554.765654	0.014215	0.013617
RS	46	3.394922	4.534723	533.559821	0.013672	0.013013
RS	47	3.675640	4.534723	541.574538	0.013877	0.013113
RS	48	3.978904	4.750261	522.991227	0.013401	0.012588
RS	49	4.306528	4.750261	527.135374	0.013507	0.012609
RS	50	4.660466	4.935390	509.298012	0.013050	0.012122
RS	51	5.042834	4.935390	509.008685	0.013043	0.012057
RS	52	5.455914	5.101192	489.824318	0.012551	0.011561
RS	53	5.902173	5.101192	484.693416	0.012420	0.011403
RS	54	6.384276	5.378099	452.892027	0.011605	0.010644
RS	55	6.905102	5.378099	444.033583	0.011378	0.010415
RS	56	7.467762	5.378099	431.965102	0.011069	0.010115
RS	57	8.075615	5.378099	416.697037	0.010677	0.009744
RS	58	8.732292	8.372824	261.855289	0.006710	0.006292
RS	59	9.441714	8.372824	260.307213	0.006670	0.006233
RS	60	10.208119	8.372824	257.039126	0.006586	0.006132
RS	61	11.036081	8.372824	251.979411	0.006457	0.005986
RS	62	11.930547	8.372824	245.092000	0.006280	0.005796
RS	63	12.896858	8.372824	2119.125458	0.054301	0.048490
PA	4+25*2+4+6 0.033146560 0.014168072 12.896858018 180.270812091 12.382034419 4.520173417 2.225681167 1.390869701 1.062278491 0.934168794 0.901942758 0.923697336 0.982730384 1.077251955 1.213191526 1.396963897 1.630713911 1.912537622 2.236328350 2.590004354 2.957564509 3.323675714 3.674272308 3.996917243 4.284199339 4.534722837 4.750260982 4.935390402 5.101191595 5.378099162 8.372823641
//
IT	5279
RD	10
LK	-231156.545862
QD	-345.595403 -> -266.794656
RI	0.0016545166
TR	0.031652	0.014520
MT	13.156672
MM	C_pi: 2.992133, n_recomb: 41698.817225
RS	0	0.000000	268.312516	1.226927	0.000029	0.000001
RS	1	0.008066	268.312516	1.325931	0.000032	0.000007
RS	2	0.016783	268.312516	1.432928	0.000034	0.000017
RS	3	0.026203	268.312516	1.548563	0.000037	0.000028
RS	4	0.036382	14.951734	30.021548	0.000720	0.000559
RS	5	0.047383	14.951734	32.420982	0.000778	0.000682
RS	6	0.059271	5.260603	99.427789	0.002384	0.002140
RS	7	0.072118	5.260603	107.185487	0.002570	0.002377
RS	8	0.086001	2.505816	242.150083	0.005807	0.005316
RS	9	0.101004	2.505816	260.086752	0.006237	0.005864
RS	10	0.117217	1.514399	460.950226	0.011054	0.010367
RS	11	0.134738	1.514399	492.236754	0.011805	0.011429
RS	12	0.153672	1.127793	703.533534	0.016872	0.016397
RS	13	0.174134	1.127793	746.182592	0.017895	0.017831
RS	14	0.196246	0.975317	912.255962	0.021877	0.021895
RS	15	0.220141	0.975317	961.206684	0.023051	0.023483
RS	16	0.245964	0.931390	1057.677719	0.025365	0.025936
RS	17	0.273870	0.931390	1108.153626	0.026575	0.027503
RS	18	0.304027	0.946714	1139.718231	0.027332	0.028347
RS	19	0.336616	0.946714	1188.623412	0.028505	0.029796
RS	20	0.371833	1.001535	1169.695996	0.028051	0.029347
RS	21	0.409892	1.001535	1215.408823	0.029147	0.030663
RS	22	0.451020	1.092944	1155.756228	0.027717	0.029167
RS	23	0.495466	1.092944	1197.657234	0.028722	0.030349
RS	24	0.543497	1.226879	1104.696827	0.026492	0.027999
RS	25	0.595402	1.226879	1142.859604	0.027407	0.029041
RS	26	0.651494	1.410340	1028.201481	0.024658	0.026124
RS	27	0.712110	1.410340	1063.046495	0.025493	0.027019
RS	28	0.777615	1.646242	941.578987	0.022580	0.023909
RS	29	0.848405	1.646242	973.541344	0.023347	0.024666
RS	30	0.924904	1.933458	857.177185	0.020556	0.021673
RS	31	1.007573	1.933458	886.576925	0.021261	0.022311
RS	32	1.096911	2.266533	782.312852	0.018761	0.019623
RS	33	1.193455	2.266533	809.364520	0.019410	0.020164
RS	34	1.297787	2.633520	720.610872	0.017281	0.017875
RS	35	1.410533	2.633520	745.450347	0.017877	0.018340
RS	36	1.532374	3.017642	672.739245	0.016133	0.016467
RS	37	1.664043	3.017642	695.431977	0.016677	0.016875
RS	38	1.806332	3.402017	637.204752	0.015281	0.015377
RS	39	1.960099	3.402017	657.734259	0.015773	0.015736
RS	40	2.126268	3.770743	611.837951	0.014673	0.014553
RS	41	2.305841	3.770743	630.079438	0.015110	0.014863
RS	42	2.499898	4.109842	594.367652	0.014254	0.013936
RS	43	2.709608	4.109842	610.059876	0.014630	0.014194
RS	44	2.936234	4.411116	582.152653	0.013961	0.013462
RS	45	3.181139	4.411116	594.888784	0.014266	0.013659
RS	46	3.445799	4.673123	572.265094	0.013724	0.013061
RS	47	3.731806	4.673123	581.512113	0.013946	0.013185
RS	48	4.040883	4.897912	561.906024	0.013475	0.012670
RS	49	4.374890	4.897912	567.044946	0.013599	0.012714
RS	50	4.735839	5.090593	548.352583	0.013150	0.012237
RS	51	5.125902	5.090593	548.756678	0.013160	0.012193
RS	52	5.547428	5.263384	528.613041	0.012677	0.011706
RS	53	6.002955	5.263384	523.814686	0.012562	0.011565
RS	54	6.495225	5.556889	489.498576	0.011739	0.010796
RS	55	7.027201	5.556889	480.699588	0.011528	0.010581
RS	56	7.602088	5.556889	468.423179	0.011233	0.010293
RS	57	8.223345	5.556889	452.661687	0.010856	0.009933
RS	58	8.894713	8.895271	277.408441	0.006653	0.006245
RS	59	9.620235	8.895271	276.821892	0.006639	0.006211
RS	60	10.404278	8.895271	274.459625	0.006582	0.006135
RS	61	11.251562	8.895271	270.225291	0.006480	0.006016
RS	62	12.167190	8.895271	264.056352	0.006332	0.005853
RS	63	13.156672	8.895271	2384.499390	0.057184	0.051238
PA	4+25*2+4+6 0.031651517 0.014520266 13.156672129 268.312516248 14.951733642 5.260602615 2.505815692 1.514398762 1.127793073 0.975317350 0.931390001 0.946714100 1.001535397 1.092944175 1.226878713 1.410339673 1.646241505 1.933458191 2.266533123 2.633519942 3.017642294 3.402016538 3.770742560 4.109842459 4.411116440 4.673122678 4.897911588 5.090593297 5.263384109 5.556889085 8.895271228
//
IT	6264
RD	11
LK	-231003.303238
QD	-307.085619 -> -237.626033
RI	0.0014637848
TR	0.030276	0.014838
MT	13.410919
MM	C_pi: 3.116853, n_recomb: 44326.865143
RS	0	0.000000	386.553475	0.907720	0.000020	0.000001
RS	1	0.008099	386.553475	0.981273	0.000022	0.000005
RS	2	0.016853	386.553475	1.060790	0.000024	0.000012
RS	3	0.026317	386.553475	1.146755	0.000026	0.000020
RS	4	0.036547	17.613611	27.198464	0.000614	0.000496
RS	5	0.047605	17.613611	29.384488	0.000663	0.000605
RS	6	0.059559	6.025560	92.729215	0.002092	0.001958
RS	7	0.072482	6.025560	100.025609	0.002257	0.002159
RS	8	0.086450	2.796693	232.089574	0.005236	0.004949
RS	9	0.101550	2.796693	249.509384	0.005629	0.005416
RS	10	0.117873	1.641261	455.856861	0.010284	0.009836
RS	11	0.135518	1.641261	487.360420	0.010995	0.010793
RS	12	0.154592	1.194282	713.733043	0.016102	0.015831
RS	13	0.175211	1.194282	757.922269	0.017098	0.017180
RS	14	0.197499	1.016926	942.201622	0.021256	0.021418
RS	15	0.221593	1.016926	993.894753	0.022422	0.022945
RS	16	0.247637	0.961313	1105.999238	0.024951	0.025599
RS	17	0.275791	0.961313	1159.945933	0.026168	0.027126
RS	18	0.306225	0.970391	1202.386419	0.027125	0.028155
RS	19	0.339124	0.970391	1255.041112	0.028313	0.029581
RS	20	0.374688	1.021252	1242.453706	0.028029	0.029288
RS	21	0.413131	1.021252	1291.882517	0.029144	0.030590
RS	22	0.454688	1.109785	1234.383016	0.027847	0.029220
RS	23	0.499610	1.109785	1279.775720	0.028871	0.030398
RS	24	0.548171	1.241859	1184.678339	0.026726	0.028131
RS	25	0.600664	1.241859	1226.028127	0.027659	0.029176
RS	26	0.657409	1.424995	1105.338876	0.024936	0.026291
RS	27	0.718749	1.424995	1143.073975	0.025787	0.027196
RS	28	0.785057	1.662846	1012.993819	0.022853	0.024072
RS	29	0.856735	1.662846	1047.593835	0.023633	0.024843
RS	30	0.934217	1.955039	921.595641	0.020791	0.021807
RS	31	1.017975	1.955039	953.422570	0.021509	0.022462
RS	32	1.108517	2.296807	839.696041	0.018943	0.019718
RS	33	1.206391	2.296807	868.994571	0.019604	0.020276
RS	34	1.312191	2.676395	771.748411	0.017410	0.017929
RS	35	1.426560	2.676395	798.676569	0.018018	0.018412
RS	36	1.550191	3.076359	718.862518	0.016217	0.016489
RS	37	1.683835	3.076359	743.504438	0.016773	0.016913
RS	38	1.828302	3.478298	679.675690	0.015333	0.015377
RS	39	1.984469	3.478298	702.029872	0.015838	0.015752
RS	40	2.153283	3.864422	651.958303	0.014708	0.014546
RS	41	2.335770	3.864422	671.907095	0.015158	0.014875
RS	42	2.533035	4.219128	633.256980	0.014286	0.013938
RS	43	2.746276	4.219128	650.533355	0.014676	0.014216
RS	44	2.976787	4.533402	620.648233	0.014002	0.013485
RS	45	3.225966	4.533402	634.823027	0.014321	0.013703
RS	46	3.495325	4.805800	610.879024	0.013781	0.013112
RS	47	3.786499	4.805800	621.379528	0.014018	0.013259
RS	48	4.101254	5.038743	600.847151	0.013555	0.012754
RS	49	4.441500	5.038743	606.998851	0.013694	0.012819
RS	50	4.809302	5.237958	587.533685	0.013255	0.012353
RS	51	5.206891	5.237958	588.643831	0.013280	0.012327
RS	52	5.636679	5.416883	567.592717	0.012805	0.011849
RS	53	6.101274	5.416883	563.133122	0.012704	0.011723
RS	54	6.603496	5.725996	526.283762	0.011873	0.010944
RS	55	7.146390	5.725996	517.547347	0.011676	0.010742
RS	56	7.733252	5.725996	505.064628	0.011394	0.010466
RS	57	8.367642	5.725996	488.809660	0.011027	0.010115
RS	58	9.053410	9.410483	292.482717	0.006598	0.006200
RS	59	9.794715	9.410483	292.858042	0.006607	0.006188
RS	60	10.596057	9.410483	291.412281	0.006574	0.006135
RS	61	11.462296	9.410483	288.025692	0.006498	0.006041
RS	62	12.398690	9.410483	282.610342	0.006376	0.005902
RS	63	13.410919	9.410483	2655.852580	0.059915	0.053884
PA	4+25*2+4+6 0.030275770 0.014838066 13.410918780 386.553474700 17.613610598 6.025559704 2.796692684 1.641261446 1.194282062 1.016925782 0.961313343 0.970391409 1.021252203 1.109785474 1.241858770 1.424994508 1.662845988 1.955039303 2.296807304 2.676395362 3.076358666 3.478298431 3.864422180 4.219127537 4.533401941 4.805800106 5.038743198 5.237957962 5.416883332 5.725995592 9.410482500
//
IT	4762
RD	12
LK	-230868.210831
QD	-273.592798 -> -212.251953
RI	0.0013451872
TR	0.029007	0.015123
MT	13.661567
MM	C_pi: 3.240548, n_recomb: 46908.077952
RS	0	0.000000	542.815676	0.685795	0.000015	0.000001
RS	1	0.008130	542.815676	0.741588	0.000016	0.000004
RS	2	0.016921	542.815676	0.801923	0.000017	0.000009
RS	3	0.026427	542.815676	0.867170	0.000018	0.000015
RS	4	0.036706	20.313232	25.051674	0.000534	0.000447
RS	5	0.047821	20.313232	27.075379	0.000577	0.000545
RS	6	0.059839	6.806355	87.273853	0.001861	0.001808
RS	7	0.072834	6.806355	94.191726	0.002008	0.001982
RS	8	0.086886	3.097638	223.037877	0.004755	0.004628
RS	9	0.102080	3.097638	239.972142	0.005116	0.005028
RS	10	0.118510	1.771672	450.281030	0.009599	0.009349
RS	11	0.136275	1.771672	481.903204	0.010273	0.010215
RS	12	0.155485	1.261913	721.772158	0.015387	0.015291
RS	13	0.176256	1.261913	767.325643	0.016358	0.016564
RS	14	0.198717	1.059033	968.907929	0.020655	0.020947
RS	15	0.223003	1.059033	1023.174511	0.021812	0.022419
RS	16	0.249264	0.991644	1150.644377	0.024530	0.025250
RS	17	0.277660	0.991644	1207.941442	0.025751	0.026744
RS	18	0.308364	0.994570	1261.387089	0.026891	0.027941
RS	19	0.341565	0.994570	1317.725540	0.028092	0.029348
RS	20	0.377466	1.041628	1311.861024	0.027967	0.029202
RS	21	0.416285	1.041628	1364.986298	0.029099	0.030494
RS	22	0.458260	1.127454	1310.207769	0.027931	0.029246
RS	23	0.503648	1.127454	1359.103755	0.028974	0.030420
RS	24	0.552726	1.257767	1262.550453	0.026915	0.028238
RS	25	0.605794	1.257767	1307.112506	0.027865	0.029287
RS	26	0.663176	1.440570	1181.020215	0.025177	0.026440
RS	27	0.725224	1.440570	1221.672001	0.026044	0.027354
RS	28	0.792317	1.680208	1083.443399	0.023097	0.024225
RS	29	0.864864	1.680208	1120.704538	0.023892	0.025008
RS	30	0.943310	1.977070	985.336453	0.021006	0.021937
RS	31	1.028133	1.977070	1019.611032	0.021736	0.022606
RS	32	1.119853	2.327082	896.537636	0.019113	0.019812
RS	33	1.219030	2.327082	928.101403	0.019786	0.020385
RS	34	1.326270	2.718745	822.383606	0.017532	0.017987
RS	35	1.442229	2.718745	851.417409	0.018151	0.018484
RS	36	1.567616	3.134029	764.478441	0.016297	0.016515
RS	37	1.703196	3.134029	791.085699	0.016865	0.016953
RS	38	1.849800	3.553054	721.632976	0.015384	0.015382
RS	39	2.008324	3.553054	745.828038	0.015900	0.015772
RS	40	2.179735	3.956077	691.587401	0.014743	0.014545
RS	41	2.365083	3.956077	713.260788	0.015206	0.014889
RS	42	2.565499	4.325799	671.715188	0.014320	0.013945
RS	43	2.782211	4.325799	690.594849	0.014722	0.014240
RS	44	3.016541	4.652338	658.808508	0.014045	0.013511
RS	45	3.269923	4.652338	674.442795	0.014378	0.013748
RS	46	3.543905	4.934271	649.274897	0.013841	0.013165
RS	47	3.840163	4.934271	661.050150	0.014092	0.013331
RS	48	4.160507	5.174457	639.692489	0.013637	0.012838
RS	49	4.506895	5.174457	646.876471	0.013790	0.012922
RS	50	4.881446	5.379348	626.726616	0.013361	0.012468
RS	51	5.286449	5.379348	628.558225	0.013400	0.012458
RS	52	5.724380	5.563663	606.660959	0.012933	0.011988
RS	53	6.197915	5.563663	602.549837	0.012845	0.011876
RS	54	6.709950	5.887509	563.164101	0.012006	0.011088
RS	55	7.263614	5.887509	554.496576	0.011821	0.010898
RS	56	7.862292	5.887509	541.812527	0.011551	0.010633
RS	57	8.509645	5.887509	525.067483	0.011194	0.010290
RS	58	9.209628	9.920560	307.089788	0.006547	0.006157
RS	59	9.966522	9.920560	308.426263	0.006575	0.006164
RS	60	10.784953	9.920560	307.905300	0.006564	0.006133
RS	61	11.669924	9.920560	305.385007	0.006510	0.006061
RS	62	12.626846	9.920560	300.753091	0.006412	0.005945
RS	63	13.661567	9.920560	2932.341942	0.062513	0.056425
PA	4+25*2+4+6 0.029006651 0.015123107 13.661567120 542.815676207 20.313232006 6.806354730 3.097638414 1.771671621 1.261913420 1.059033253 0.991644202 0.994570311 1.041628409 1.127453703 1.257767266 1.440569785 1.680207672 1.977070356 2.327081729 2.718744940 3.134029059 3.553053621 3.956076700 4.325799147 4.652338372 4.934271178 5.174457447 5.379347600 5.563663257 5.887509115 9.920559759
//
IT	5663
RD	13
LK	-230748.901771
QD	-244.361810 -> -190.107754
RI	0.0012751266
TR	0.027834	0.015378
MT	13.909519
MM	C_pi: 3.363351, n_recomb: 49439.716824
RS	0	0.000000	745.918465	0.527284	0.000011	0.000000
RS	1	0.008161	745.918465	0.570346	0.000012	0.000003
RS	2	0.016988	745.918465	0.616927	0.000012	0.000007
RS	3	0.026535	745.918465	0.667316	0.000013	0.000011
RS	4	0.036861	23.001223	23.402889	0.000473	0.000409
RS	5	0.048030	23.001223	25.302241	0.000512	0.000497
RS	6	0.060111	7.594611	82.799735	0.001675	0.001682
RS	7	0.073178	7.594611	89.406040	0.001808	0.001835
RS	8	0.087310	3.407936	214.843624	0.004346	0.004345
RS	9	0.102596	3.407936	231.322738	0.004679	0.004691
RS	10	0.119130	1.905761	444.302588	0.008987	0.008901
RS	11	0.137013	1.905761	475.959345	0.009627	0.009687
RS	12	0.156355	1.330792	727.864381	0.014722	0.014777
RS	13	0.177276	1.330792	774.618873	0.015668	0.015981
RS	14	0.199904	1.101663	992.625784	0.020077	0.020483
RS	15	0.224379	1.101663	1049.300951	0.021224	0.021906
RS	16	0.250852	1.022331	1191.854717	0.024107	0.024896
RS	17	0.279484	1.022331	1252.378311	0.025331	0.026360
RS	18	0.310453	1.019119	1316.944806	0.026637	0.027713
RS	19	0.343950	1.019119	1376.893096	0.027850	0.029104
RS	20	0.380180	1.062473	1378.084233	0.027874	0.029097
RS	21	0.419367	1.062473	1434.875666	0.029023	0.030382
RS	22	0.461752	1.145698	1383.335937	0.027980	0.029251
RS	23	0.507596	1.145698	1435.735667	0.029040	0.030423
RS	24	0.557181	1.274325	1338.343523	0.027070	0.028327
RS	25	0.610813	1.274325	1386.133183	0.028037	0.029380
RS	26	0.668821	1.456771	1255.230351	0.025389	0.026576
RS	27	0.731564	1.456771	1298.816843	0.026271	0.027498
RS	28	0.799427	1.698062	1152.876071	0.023319	0.024370
RS	29	0.872828	1.698062	1192.814236	0.024127	0.025164
RS	30	0.952219	1.999338	1048.333048	0.021204	0.022064
RS	31	1.038090	1.999338	1085.068760	0.021947	0.022745
RS	32	1.130968	2.357222	952.764099	0.019271	0.019906
RS	33	1.231426	2.357222	986.604911	0.019956	0.020493
RS	34	1.340082	2.760541	872.436671	0.017646	0.018046
RS	35	1.457605	2.760541	903.586870	0.018277	0.018557
RS	36	1.584719	3.190731	809.506011	0.016374	0.016544
RS	37	1.722207	3.190731	838.088819	0.016952	0.016996
RS	38	1.870915	3.626481	762.990716	0.015433	0.015392
RS	39	2.031759	3.626481	789.037224	0.015960	0.015795
RS	40	2.205730	4.046063	730.628621	0.014778	0.014547
RS	41	2.393898	4.046063	754.038727	0.015252	0.014907
RS	42	2.597422	4.430366	709.637768	0.014354	0.013954
RS	43	2.817555	4.430366	730.135327	0.014768	0.014265
RS	44	3.055653	4.768603	696.520057	0.014088	0.013538
RS	45	3.313182	4.768603	713.631107	0.014434	0.013792
RS	46	3.591728	5.059367	687.334421	0.013902	0.013218
RS	47	3.893005	5.059367	700.403276	0.014167	0.013402
RS	48	4.218870	5.306026	678.322031	0.013720	0.012920
RS	49	4.571327	5.306026	686.556669	0.013887	0.013022
RS	50	4.952549	5.515843	665.814388	0.013467	0.012579
RS	51	5.364881	5.515843	668.382887	0.013519	0.012586
RS	52	5.810863	5.704887	645.706980	0.013060	0.012124
RS	53	6.293242	5.704887	641.954958	0.012985	0.012025
RS	54	6.814987	6.042642	600.045566	0.012137	0.011228
RS	55	7.379310	6.042642	591.453967	0.011963	0.011049
RS	56	7.989688	6.042642	578.574639	0.011703	0.010793
RS	57	8.649878	6.042642	561.344347	0.011354	0.010457
RS	58	9.363944	10.426386	321.229438	0.006497	0.006115
RS	59	10.136286	10.426386	323.524042	0.006544	0.006140
RS	60	10.971657	10.426386	323.932818	0.006552	0.006128
RS	61	11.875201	10.426386	322.292894	0.006519	0.006076
RS	62	12.852483	10.426386	318.468644	0.006442	0.005981
RS	63	13.909519	10.426386	3212.918421	0.064987	0.058859
PA	4+25*2+4+6 0.027834124 0.015377665 13.909519294 745.918464670 23.001222678 7.594611091 3.407935920 1.905761475 1.330792231 1.101662817 1.022331167 1.019118815 1.062473374 1.145698367 1.274324869 1.456771071 1.698062090 1.999337889 2.357222022 2.760541480 3.190731148 3.626481463 4.046062905 4.430365751 4.768602907 5.059366886 5.306026443 5.515842820 5.704887023 6.042642298 10.426385896
//
IT	3891
RD	14
LK	-230643.373309
QD	-218.772025 -> -170.722831
RI	0.0012383411
TR	0.026750	0.015604
MT	14.155031
MM	C_pi: 3.485208, n_recomb: 51918.651573
RS	0	0.000000	1006.519867	0.411323	0.000008	0.000000
RS	1	0.008191	1006.519867	0.445039	0.000009	0.000002
RS	2	0.017052	1006.519867	0.481521	0.000009	0.000005
RS	3	0.026640	1006.519867	0.520997	0.000010	0.000009
RS	4	0.037012	25.633295	22.130034	0.000426	0.000378
RS	5	0.048235	25.633295	23.933912	0.000461	0.000460
RS	6	0.060376	8.382065	79.114625	0.001524	0.001576
RS	7	0.073512	8.382065	85.464268	0.001646	0.001713
RS	8	0.087724	3.726520	207.399792	0.003995	0.004093
RS	9	0.103100	3.726520	223.453523	0.004304	0.004395
RS	10	0.119735	2.043533	438.002612	0.008436	0.008488
RS	11	0.137733	2.043533	469.622330	0.009045	0.009205
RS	12	0.157205	1.400970	732.197196	0.014103	0.014287
RS	13	0.178272	1.400970	780.000378	0.015024	0.015429
RS	14	0.201065	1.144810	1013.570617	0.019522	0.020029
RS	15	0.225724	1.144810	1072.492731	0.020657	0.021408
RS	16	0.252403	1.053320	1229.827435	0.023688	0.024541
RS	17	0.281267	1.053320	1293.449793	0.024913	0.025978
RS	18	0.312496	1.043940	1369.213606	0.026372	0.027475
RS	19	0.346282	1.043940	1432.689146	0.027595	0.028854
RS	20	0.382836	1.083636	1441.239651	0.027760	0.028978
RS	21	0.422383	1.083636	1501.655876	0.028923	0.030257
RS	22	0.465170	1.164332	1453.819692	0.028002	0.029240
RS	23	0.511462	1.164332	1509.712125	0.029078	0.030412
RS	24	0.561545	1.291311	1412.056418	0.027197	0.028402
RS	25	0.615730	1.291311	1463.078486	0.028180	0.029459
RS	26	0.674353	1.473367	1327.925370	0.025577	0.026701
RS	27	0.737778	1.473367	1374.455356	0.026473	0.027631
RS	28	0.806399	1.716181	1221.227739	0.023522	0.024508
RS	29	0.880639	1.716181	1263.850553	0.024343	0.025313
RS	30	0.960960	2.021637	1110.512273	0.021389	0.022187
RS	31	1.047860	2.021637	1149.714968	0.022145	0.022881
RS	32	1.141878	2.387076	1008.295663	0.019421	0.020000
RS	33	1.243597	2.387076	1044.418212	0.020116	0.020600
RS	34	1.353647	2.801680	921.830904	0.017755	0.018107
RS	35	1.472711	2.801680	955.101491	0.018396	0.018631
RS	36	1.601527	3.246432	853.865506	0.016446	0.016576
RS	37	1.740895	3.246432	884.427648	0.017035	0.017041
RS	38	1.891677	3.698618	803.667009	0.015479	0.015404
RS	39	2.054809	3.698618	831.569358	0.016017	0.015820
RS	40	2.231304	4.134483	768.997533	0.014812	0.014552
RS	41	2.422254	4.134483	794.150565	0.015296	0.014925
RS	42	2.628844	4.533036	746.930557	0.014387	0.013965
RS	43	2.852356	4.533036	769.055194	0.014813	0.014291
RS	44	3.094175	4.882514	733.679881	0.014131	0.013566
RS	45	3.355801	4.882514	752.280228	0.014490	0.013836
RS	46	3.638855	5.181516	724.947165	0.013963	0.013270
RS	47	3.945094	5.181516	739.324687	0.014240	0.013471
RS	48	4.276416	5.433979	716.621060	0.013803	0.013001
RS	49	4.634876	5.433979	725.922034	0.013982	0.013118
RS	50	5.022695	5.648045	704.682624	0.013573	0.012688
RS	51	5.442281	5.648045	708.001768	0.013637	0.012708
RS	52	5.896233	5.841203	684.620380	0.013186	0.012255
RS	53	6.387367	5.841203	681.237228	0.013121	0.012168
RS	54	6.918728	6.192069	636.830794	0.012266	0.011363
RS	55	7.493612	6.192069	628.321339	0.012102	0.011194
RS	56	8.115583	6.192069	615.252425	0.011850	0.010946
RS	57	8.788497	6.192069	597.541850	0.011509	0.010617
RS	58	9.516528	10.928073	334.895959	0.006450	0.006074
RS	59	10.304190	10.928073	338.142784	0.006513	0.006115
RS	60	11.156367	10.928073	339.482460	0.006539	0.006121
RS	61	12.078343	10.928073	338.732262	0.006524	0.006087
RS	62	13.075836	10.928073	335.734250	0.006467	0.006012
RS	63	14.155031	10.928073	3496.421374	0.067344	0.061186
PA	4+25*2+4+6 0.026749838 0.015604317 14.155030714 1006.519867340 25.633295326 8.382064842 3.726519896 2.043533409 1.400970410 1.144809988 1.053319645 1.043940359 1.083636315 1.164331961 1.291310990 1.473366777 1.716180727 2.021637424 2.387075755 2.801679550 3.246431768 3.698618485 4.134483326 4.533036313 4.882513549 5.181516288 5.433979195 5.648045123 5.841202723 6.192069440 10.928073361
//
IT	4907
RD	15
LK	-230549.912092
QD	-196.307969 -> -153.703883
RI	0.0012245436
TR	0.025746	0.015806
MT	14.398234
MM	C_pi: 3.606003, n_recomb: 54341.658863
RS	0	0.000000	1339.011269	0.324353	0.000006	0.000000
RS	1	0.008220	1339.011269	0.351035	0.000006	0.000002
RS	2	0.017115	1339.011269	0.379915	0.000007	0.000004
RS	3	0.026742	1339.011269	0.411172	0.000008	0.000007
RS	4	0.037160	28.171089	21.147536	0.000389	0.000353
RS	5	0.048434	28.171089	22.878402	0.000421	0.000430
RS	6	0.060635	9.159814	76.082681	0.001400	0.001486
RS	7	0.073839	9.159814	82.221954	0.001513	0.001612
RS	8	0.088128	4.052269	200.616470	0.003692	0.003870
RS	9	0.103591	4.052269	216.273358	0.003980	0.004134
RS	10	0.120326	2.184931	431.453613	0.007940	0.008107
RS	11	0.138436	2.184931	462.975334	0.008520	0.008762
RS	12	0.158035	1.472457	734.947279	0.013525	0.013823
RS	13	0.179245	1.472457	783.657357	0.014421	0.014907
RS	14	0.202198	1.188458	1031.937165	0.018990	0.019588
RS	15	0.227038	1.188458	1092.948006	0.020113	0.020926
RS	16	0.253920	1.084556	1264.739699	0.023274	0.024187
RS	17	0.283012	1.084556	1331.329793	0.024499	0.025600
RS	18	0.314494	1.068949	1418.332502	0.026100	0.027232
RS	19	0.348565	1.068949	1485.244798	0.027332	0.028599
RS	20	0.385436	1.105002	1501.415877	0.027629	0.028849
RS	21	0.425337	1.105002	1565.405035	0.028807	0.030123
RS	22	0.468519	1.183206	1521.696244	0.028002	0.029217
RS	23	0.515250	1.183206	1581.059157	0.029095	0.030389
RS	24	0.565822	1.308556	1483.673527	0.027303	0.028464
RS	25	0.620551	1.308556	1537.922326	0.028301	0.029526
RS	26	0.679779	1.490178	1399.050984	0.025745	0.026816
RS	27	0.743875	1.490178	1448.523942	0.026656	0.027755
RS	28	0.813239	1.734387	1288.425010	0.023710	0.024640
RS	29	0.888305	1.734387	1333.731720	0.024543	0.025455
RS	30	0.969542	2.043813	1171.791501	0.021563	0.022308
RS	31	1.057455	2.043813	1213.459348	0.022330	0.023013
RS	32	1.152595	2.416515	1063.050045	0.019562	0.020093
RS	33	1.255556	2.416515	1101.451854	0.020269	0.020705
RS	34	1.366979	2.842076	970.484235	0.017859	0.018168
RS	35	1.487562	2.842076	1005.872459	0.018510	0.018705
RS	36	1.618056	3.301080	897.479631	0.016515	0.016610
RS	37	1.759276	3.301080	930.018425	0.017114	0.017086
RS	38	1.912104	3.769453	843.585252	0.015524	0.015419
RS	39	2.077494	3.769453	873.341589	0.016071	0.015846
RS	40	2.256479	4.221382	806.613358	0.014843	0.014559
RS	41	2.450176	4.221382	833.509500	0.015338	0.014944
RS	42	2.659794	4.633923	783.505671	0.014418	0.013976
RS	43	2.886643	4.633923	807.260875	0.014855	0.014316
RS	44	3.132138	4.994265	770.191055	0.014173	0.013593
RS	45	3.397812	4.994265	790.288099	0.014543	0.013878
RS	46	3.685324	5.300996	762.008599	0.014023	0.013321
RS	47	3.996469	5.300996	777.705485	0.014311	0.013537
RS	48	4.333189	5.558669	754.479559	0.013884	0.013079
RS	49	4.697587	5.558669	764.859118	0.014075	0.013211
RS	50	5.091937	5.776371	743.219029	0.013677	0.012792
RS	51	5.518702	5.776371	747.300130	0.013752	0.012826
RS	52	5.980547	5.973070	723.290050	0.013310	0.012382
RS	53	6.480353	5.973070	720.283995	0.013255	0.012306
RS	54	7.021243	6.336269	673.420164	0.012392	0.011494
RS	55	7.606592	6.336269	664.997672	0.012237	0.011333
RS	56	8.240056	6.336269	651.743977	0.011993	0.011093
RS	57	8.925589	6.336269	633.557763	0.011659	0.010770
RS	58	9.667472	11.425476	348.081158	0.006405	0.006034
RS	59	10.470335	11.425476	352.271287	0.006483	0.006090
RS	60	11.339192	11.425476	354.539226	0.006524	0.006111
RS	61	12.279466	11.425476	354.683486	0.006527	0.006094
RS	62	13.297029	11.425476	352.524831	0.006487	0.006037
RS	63	14.398234	11.425476	3781.634195	0.069590	0.063408
PA	4+25*2+4+6 0.025746186 0.015805506 14.398233909 1339.011268577 28.171088760 9.159813720 4.052269115 2.184931384 1.472456809 1.188458096 1.084556320 1.068949306 1.105001574 1.183206430 1.308555546 1.490177537 1.734386923 2.043813092 2.416515361 2.842075853 3.301079945 3.769453271 4.221382013 4.633923105 4.994265416 5.300996309 5.558669225 5.776370611 5.973070433 6.336268948 11.425476354
//
IT	4793
RD	16
LK	-230467.039812
QD	-176.538005 -> -138.721053
RI	0.0012270618
TR	0.024817	0.015984
MT	14.638860
MM	C_pi: 3.725533, n_recomb: 56705.866136
RS	0	0.000000	1758.715862	0.258259	0.000005	0.000000
RS	1	0.008248	1758.715862	0.279578	0.000005	0.000001
RS	2	0.017176	1758.715862	0.302658	0.000005	0.000003
RS	3	0.026841	1758.715862	0.327646	0.000006	0.000005
RS	4	0.037303	30.580570	20.395352	0.000360	0.000333
RS	5	0.048628	30.580570	22.071137	0.000389	0.000406
RS	6	0.060887	9.920829	73.588371	0.001298	0.001411
RS	7	0.074157	9.920829	79.555887	0.001403	0.001526
RS	8	0.088521	4.383824	194.426150	0.003429	0.003670
RS	9	0.104071	4.383824	209.713777	0.003698	0.003904
RS	10	0.120902	2.329824	424.723796	0.007490	0.007755
RS	11	0.139123	2.329824	456.095926	0.008043	0.008356
RS	12	0.158846	1.545214	736.284692	0.012984	0.013382
RS	13	0.180195	1.545214	785.770090	0.013857	0.014413
RS	14	0.203306	1.232572	1047.908457	0.018480	0.019160
RS	15	0.228323	1.232572	1110.853446	0.019590	0.020460
RS	16	0.255403	1.115991	1296.746895	0.022868	0.023837
RS	17	0.284717	1.115991	1366.170792	0.024092	0.025228
RS	18	0.316448	1.094068	1464.425572	0.025825	0.026987
RS	19	0.350797	1.094068	1534.676888	0.027064	0.028343
RS	20	0.387979	1.126470	1558.688650	0.027487	0.028713
RS	21	0.428228	1.126470	1626.189032	0.028678	0.029984
RS	22	0.471796	1.202202	1586.988385	0.027986	0.029185
RS	23	0.518958	1.202202	1649.788896	0.029094	0.030358
RS	24	0.570010	1.325920	1553.170947	0.027390	0.028518
RS	25	0.625273	1.325920	1610.630697	0.028403	0.029584
RS	26	0.685094	1.507054	1468.550616	0.025898	0.026924
RS	27	0.749849	1.507054	1520.956958	0.026822	0.027871
RS	28	0.819945	1.752532	1354.393067	0.023885	0.024767
RS	29	0.895822	1.752532	1402.374782	0.024731	0.025593
RS	30	0.977958	2.065721	1232.092700	0.021728	0.022426
RS	31	1.066868	2.065721	1276.216394	0.022506	0.023142
RS	32	1.163112	2.445415	1116.949607	0.019697	0.020186
RS	33	1.267294	2.445415	1157.621268	0.020414	0.020809
RS	34	1.380069	2.881621	1018.323983	0.017958	0.018230
RS	35	1.502146	2.881621	1055.820577	0.018619	0.018778
RS	36	1.634292	3.354585	940.279437	0.016582	0.016645
RS	37	1.777337	3.354585	974.786002	0.017190	0.017132
RS	38	1.932181	3.838905	882.680123	0.015566	0.015435
RS	39	2.099796	3.838905	914.282583	0.016123	0.015873
RS	40	2.281236	4.306705	843.408129	0.014873	0.014567
RS	41	2.477642	4.306705	872.041732	0.015378	0.014964
RS	42	2.690247	4.733003	819.290567	0.014448	0.013989
RS	43	2.920387	4.733003	844.674200	0.014896	0.014341
RS	44	3.169510	5.103876	805.974161	0.014213	0.013620
RS	45	3.439181	5.103876	827.570024	0.014594	0.013918
RS	46	3.731094	5.417882	798.430841	0.014080	0.013370
RS	47	4.047085	5.417882	815.453110	0.014380	0.013600
RS	48	4.389138	5.680218	791.803888	0.013963	0.013154
RS	49	4.759404	5.680218	803.270328	0.014166	0.013299
RS	50	5.160210	5.900990	781.325306	0.013779	0.012893
RS	51	5.594075	5.900990	786.176620	0.013864	0.012940
RS	52	6.063724	6.100683	761.618005	0.013431	0.012505
RS	53	6.572111	6.100683	758.994954	0.013385	0.012438
RS	54	7.122430	6.475430	709.725420	0.012516	0.011619
RS	55	7.718139	6.475430	701.392498	0.012369	0.011467
RS	56	8.362983	6.475430	687.957100	0.012132	0.011233
RS	57	9.061013	6.475430	669.298730	0.011803	0.010915
RS	58	9.816618	11.918001	360.780834	0.006362	0.005994
RS	59	10.634545	11.918001	365.902316	0.006453	0.006064
RS	60	11.519935	11.918001	369.092126	0.006509	0.006099
RS	61	12.478353	11.918001	370.131061	0.006527	0.006098
RS	62	13.515821	11.918001	368.819596	0.006504	0.006057
RS	63	14.638860	11.918001	4067.374514	0.071728	0.065524
PA	4+25*2+4+6 0.024816722 0.015983793 14.638859912 1758.715862367 30.580569900 9.920829003 4.383823887 2.329824447 1.545213511 1.232572367 1.115991176 1.094068049 1.126470087 1.202201807 1.325919949 1.507053623 1.752531744 2.065721336 2.445414651 2.881620804 3.354585203 3.838905401 4.306705319 4.733002767 5.103876476 5.417881505 5.680218199 5.900990148 6.100682868 6.475430159 11.918000866
//
IT	4424
RD	17
LK	-230393.477559
QD	-159.098742 -> -125.496705
RI	0.0012410628
TR	0.023955	0.016141
MT	14.876806
MM	C_pi: 3.843617, n_recomb: 59008.586177
RS	0	0.000000	2278.275162	0.207899	0.000004	0.000000
RS	1	0.008276	2278.275162	0.225119	0.000004	0.000001
RS	2	0.017236	2278.275162	0.243766	0.000004	0.000002
RS	3	0.026938	2278.275162	0.263960	0.000004	0.000004
RS	4	0.037443	32.825301	19.834784	0.000336	0.000317
RS	5	0.048817	32.825301	21.470528	0.000364	0.000387
RS	6	0.061132	10.655712	71.563434	0.001213	0.001347
RS	7	0.074467	10.655712	77.393470	0.001312	0.001455
RS	8	0.088905	4.719560	188.779586	0.003199	0.003491
RS	9	0.104538	4.719560	203.725065	0.003452	0.003700
RS	10	0.121465	2.477960	417.887827	0.007082	0.007430
RS	11	0.139792	2.477960	449.068027	0.007610	0.007982
RS	12	0.159636	1.619165	736.376162	0.012479	0.012964
RS	13	0.181123	1.619165	786.515819	0.013329	0.013946
RS	14	0.204387	1.277100	1061.668812	0.017992	0.018746
RS	15	0.229577	1.277100	1126.398150	0.019089	0.020010
RS	16	0.256851	1.147567	1326.010028	0.022471	0.023494
RS	17	0.286383	1.147567	1398.132290	0.023694	0.024864
RS	18	0.318358	1.119233	1507.606488	0.025549	0.026741
RS	19	0.352980	1.119233	1581.092920	0.026794	0.028088
RS	20	0.390466	1.147960	1613.131273	0.027337	0.028572
RS	21	0.431055	1.147960	1684.072339	0.028539	0.029841
RS	22	0.475003	1.221225	1649.714881	0.027957	0.029145
RS	23	0.522588	1.221225	1715.910212	0.029079	0.030320
RS	24	0.574111	1.343302	1620.518131	0.027462	0.028563
RS	25	0.629897	1.343302	1681.163499	0.028490	0.029635
RS	26	0.690300	1.523890	1536.358475	0.026036	0.027025
RS	27	0.755702	1.523890	1591.679995	0.026974	0.027980
RS	28	0.826516	1.770512	1419.051178	0.024048	0.024890
RS	29	0.903191	1.770512	1469.691236	0.024906	0.025725
RS	30	0.986210	2.087269	1291.331181	0.021884	0.022541
RS	31	1.076100	2.087269	1337.894306	0.022673	0.023267
RS	32	1.173429	2.473689	1169.915980	0.019826	0.020277
RS	33	1.278813	2.473689	1212.841460	0.020554	0.020911
RS	34	1.392917	2.920248	1065.276430	0.018053	0.018292
RS	35	1.516465	2.920248	1104.865924	0.018724	0.018851
RS	36	1.650236	3.406898	982.196217	0.016645	0.016680
RS	37	1.795078	3.406898	1018.655780	0.017263	0.017178
RS	38	1.951907	3.906950	920.884024	0.015606	0.015451
RS	39	2.121714	3.906950	954.319087	0.016173	0.015900
RS	40	2.305573	4.390435	879.316619	0.014902	0.014576
RS	41	2.504648	4.390435	909.676492	0.015416	0.014983
RS	42	2.720197	4.830285	854.215700	0.014476	0.014001
RS	43	2.953584	4.830285	881.220254	0.014934	0.014364
RS	44	3.206286	5.211398	840.952398	0.014251	0.013646
RS	45	3.479900	5.211398	864.044148	0.014643	0.013956
RS	46	3.776157	5.532267	834.129894	0.014136	0.013417
RS	47	4.096931	5.532267	852.478997	0.014447	0.013659
RS	48	4.444250	5.798775	828.502335	0.014040	0.013226
RS	49	4.820313	5.798775	841.060137	0.014253	0.013384
RS	50	5.227497	6.022085	818.906556	0.013878	0.012991
RS	51	5.668377	6.022085	824.533269	0.013973	0.013048
RS	52	6.145743	6.224251	799.507886	0.013549	0.012622
RS	53	6.662614	6.224251	797.271500	0.013511	0.012565
RS	54	7.222258	6.609765	745.659548	0.012636	0.011740
RS	55	7.828216	6.609765	737.416685	0.012497	0.011595
RS	56	8.484321	6.609765	723.801027	0.012266	0.011368
RS	57	9.194722	6.609765	704.672914	0.011942	0.011055
RS	58	9.963913	12.405147	372.990471	0.006321	0.005956
RS	59	10.796759	12.405147	379.028598	0.006423	0.006037
RS	60	11.698528	12.405147	383.130472	0.006493	0.006086
RS	61	12.674923	12.405147	385.060192	0.006525	0.006100
RS	62	13.732120	12.405147	384.598939	0.006518	0.006074
RS	63	14.876806	12.405147	4352.475408	0.073760	0.067538
PA	4+25*2+4+6 0.023955248 0.016141386 14.876806163 2278.275162489 32.825301016 10.655711884 4.719560323 2.477960324 1.619164707 1.277099858 1.147566595 1.119233442 1.147960096 1.221224684 1.343301708 1.523890151 1.770512069 2.087269474 2.473689385 2.920248488 3.406898223 3.906949507 4.390434581 4.830285217 5.211398135 5.532266537 5.798775018 6.022084631 6.224251287 6.609764754 12.405146521
//
IT	4572
RD	18
LK	-230328.111506
QD	-143.682390 -> -113.796226
RI	0.0012631176
TR	0.023156	0.016280
MT	15.111809
MM	C_pi: 3.960054, n_recomb: 61247.684256
RS	0	0.000000	2923.655751	0.168499	0.000003	0.000000
RS	1	0.008302	2923.655751	0.182501	0.000003	0.000001
RS	2	0.017294	2923.655751	0.197667	0.000003	0.000002
RS	3	0.027032	2923.655751	0.214095	0.000003	0.000003
RS	4	0.037579	34.888874	19.429035	0.000317	0.000304
RS	5	0.049001	34.888874	21.036960	0.000343	0.000371
RS	6	0.061371	11.358034	69.938606	0.001142	0.001293
RS	7	0.074769	11.358034	75.660729	0.001235	0.001395
RS	8	0.089279	5.057922	183.628805	0.002998	0.003331
RS	9	0.104994	5.057922	198.258177	0.003237	0.003519
RS	10	0.122013	2.628994	411.018718	0.006711	0.007128
RS	11	0.140445	2.628994	441.973300	0.007216	0.007638
RS	12	0.160408	1.694223	735.373950	0.012007	0.012568
RS	13	0.182027	1.694223	786.056837	0.012834	0.013505
RS	14	0.205442	1.321976	1073.399635	0.017526	0.018347
RS	15	0.230801	1.321976	1139.769086	0.018609	0.019578
RS	16	0.258265	1.179230	1352.682504	0.022085	0.023157
RS	17	0.288010	1.179230	1427.367151	0.023305	0.024507
RS	18	0.320223	1.144390	1547.988240	0.025274	0.026496
RS	19	0.355112	1.144390	1624.600922	0.026525	0.027835
RS	20	0.392897	1.169409	1664.809633	0.027182	0.028427
RS	21	0.433819	1.169409	1739.113188	0.028395	0.029695
RS	22	0.478138	1.240199	1709.898765	0.027918	0.029100
RS	23	0.526137	1.240199	1779.437367	0.029053	0.030277
RS	24	0.578121	1.360614	1685.697329	0.027523	0.028602
RS	25	0.634420	1.360614	1749.494347	0.028564	0.029679
RS	26	0.695394	1.540598	1602.422849	0.026163	0.027121
RS	27	0.761431	1.540598	1660.633482	0.027113	0.028083
RS	28	0.832950	1.788238	1482.333341	0.024202	0.025009
RS	29	0.910406	1.788238	1535.607969	0.025072	0.025852
RS	30	0.994293	2.108370	1349.438899	0.022032	0.022655
RS	31	1.085145	2.108370	1398.418510	0.022832	0.023391
RS	32	1.183540	2.501270	1221.879050	0.019950	0.020368
RS	33	1.290103	2.501270	1267.036323	0.020687	0.021012
RS	34	1.405514	2.957894	1111.279491	0.018144	0.018354
RS	35	1.530507	2.957894	1152.940805	0.018824	0.018923
RS	36	1.665877	3.457960	1023.173975	0.016706	0.016716
RS	37	1.812486	3.457960	1061.566446	0.017332	0.017223
RS	38	1.971267	3.973518	958.147461	0.015644	0.015468
RS	39	2.143230	3.973518	993.396437	0.016219	0.015927
RS	40	2.329471	4.472517	914.287434	0.014928	0.014585
RS	41	2.531173	4.472517	946.357338	0.015451	0.015002
RS	42	2.749622	4.925732	888.226208	0.014502	0.014013
RS	43	2.986207	4.925732	916.839230	0.014969	0.014386
RS	44	3.242434	5.316811	875.065472	0.014287	0.013670
RS	45	3.519934	5.316811	899.645410	0.014689	0.013992
RS	46	3.820472	5.644170	869.037070	0.014189	0.013462
RS	47	4.145963	5.644170	888.710095	0.014510	0.013716
RS	48	4.498477	5.914387	864.500068	0.014115	0.013295
RS	49	4.880257	5.914387	878.149869	0.014338	0.013465
RS	50	5.293735	6.139735	855.882548	0.013974	0.013084
RS	51	5.741540	6.139735	862.286708	0.014079	0.013152
RS	52	6.226524	6.343875	836.877745	0.013664	0.012736
RS	53	6.751773	6.343875	835.029217	0.013634	0.012687
RS	54	7.320629	6.739376	781.147304	0.012754	0.011856
RS	55	7.936714	6.739376	772.992738	0.012621	0.011718
RS	56	8.603949	6.739376	759.196463	0.012396	0.011496
RS	57	9.326579	6.739376	739.599741	0.012076	0.011187
RS	58	10.109205	12.886257	384.710391	0.006281	0.005919
RS	59	10.956806	12.886257	391.647970	0.006394	0.006011
RS	60	11.874779	12.886257	396.649011	0.006476	0.006072
RS	61	12.868964	12.886257	399.461887	0.006522	0.006099
RS	62	13.945690	12.886257	399.849460	0.006528	0.006087
RS	63	15.111809	12.886257	4635.863792	0.075690	0.069451
PA	4+25*2+4+6 0.023156298 0.016280426 15.111809146 2923.655750562 34.888873966 11.358034105 5.057922027 2.628993880 1.694223032 1.321976129 1.179229914 1.144389553 1.169408959 1.240199245 1.360614040 1.540597956 1.788238068 2.108370070 2.501270143 2.957894265 3.457959816 3.973518393 4.472517405 4.925732290 5.316811338 5.644170083 5.914387493 6.139735058 6.343875056 6.739376250 12.886256968
//
IT	4996
RD	19
LK	-230269.971578
QD	-130.026930 -> -103.420315
RI	0.0012909010
TR	0.022415	0.016403
MT	15.343636
MM	C_pi: 4.074666, n_recomb: 63421.556848
RS	0	0.000000	3714.810476	0.137593	0.000002	0.000000
RS	1	0.008328	3714.810476	0.149063	0.000002	0.000001
RS	2	0.017350	3714.810476	0.161489	0.000003	0.000001
RS	3	0.027124	3714.810476	0.174952	0.000003	0.000003
RS	4	0.037711	36.750702	19.155964	0.000302	0.000293
RS	5	0.049180	36.750702	20.746624	0.000327	0.000359
RS	6	0.061604	12.020470	68.669393	0.001083	0.001247
RS	7	0.075063	12.020470	74.310239	0.001172	0.001345
RS	8	0.089643	5.396949	178.944824	0.002822	0.003188
RS	9	0.105437	5.396949	193.283993	0.003048	0.003358
RS	10	0.122546	2.782618	404.168056	0.006373	0.006850
RS	11	0.141081	2.782618	434.870214	0.006857	0.007322
RS	12	0.161159	1.770276	733.425032	0.011564	0.012194
RS	13	0.182909	1.770276	784.550214	0.012370	0.013089
RS	14	0.206471	1.367140	1083.270373	0.017080	0.017963
RS	15	0.231994	1.367140	1151.141718	0.018151	0.019162
RS	16	0.259644	1.210922	1376.926998	0.021711	0.022829
RS	17	0.289596	1.210922	1454.038958	0.022927	0.024160
RS	18	0.322043	1.169481	1585.693694	0.025002	0.026254
RS	19	0.357192	1.169481	1665.320200	0.026258	0.027585
RS	20	0.395269	1.190762	1713.797089	0.027022	0.028282
RS	21	0.436517	1.190762	1791.378514	0.028246	0.029547
RS	22	0.481200	1.259066	1767.566365	0.027870	0.029050
RS	23	0.529604	1.259066	1840.389001	0.029018	0.030229
RS	24	0.582039	1.377797	1748.688376	0.027572	0.028636
RS	25	0.638842	1.377797	1815.595428	0.028627	0.029717
RS	26	0.700375	1.557109	1666.700276	0.026280	0.027211
RS	27	0.767033	1.557109	1727.766898	0.027243	0.028181
RS	28	0.839242	1.805650	1544.175507	0.024348	0.025124
RS	29	0.917465	1.805650	1600.054607	0.025229	0.025976
RS	30	1.002203	2.128972	1406.348236	0.022175	0.022766
RS	31	1.093998	2.128972	1457.715633	0.022985	0.023511
RS	32	1.193439	2.528106	1272.779401	0.020069	0.020457
RS	33	1.301160	2.528106	1320.141098	0.020815	0.021111
RS	34	1.417854	2.994521	1156.277437	0.018232	0.018416
RS	35	1.544266	2.994521	1199.984535	0.018921	0.018994
RS	36	1.681206	3.507730	1063.166106	0.016763	0.016751
RS	37	1.829550	3.507730	1103.466693	0.017399	0.017268
RS	38	1.990250	4.038583	994.425709	0.015680	0.015485
RS	39	2.164333	4.038583	1031.465399	0.016264	0.015953
RS	40	2.352914	4.552916	948.279760	0.014952	0.014594
RS	41	2.557200	4.552916	982.039003	0.015484	0.015020
RS	42	2.778501	5.019312	921.279061	0.014526	0.014024
RS	43	3.018232	5.019312	951.483690	0.015003	0.014407
RS	44	3.277929	5.420108	908.263835	0.014321	0.013693
RS	45	3.559254	5.420108	934.320000	0.014732	0.014026
RS	46	3.864009	5.753608	903.096022	0.014240	0.013504
RS	47	4.194145	5.753608	924.086073	0.014571	0.013770
RS	48	4.551775	6.027105	899.733376	0.014187	0.013361
RS	49	4.939191	6.027105	914.472327	0.014419	0.013542
RS	50	5.358871	6.254010	892.185573	0.014068	0.013173
RS	51	5.813504	6.254010	899.366273	0.014181	0.013251
RS	52	6.306000	6.459639	873.657807	0.013775	0.012845
RS	53	6.839513	6.459639	872.195947	0.013752	0.012804
RS	54	7.417459	6.864349	816.124995	0.012868	0.011969
RS	55	8.043538	6.864349	808.054705	0.012741	0.011837
RS	56	8.721759	6.864349	794.075576	0.012521	0.011620
RS	57	9.456464	6.864349	774.009963	0.012204	0.011314
RS	58	10.252358	13.360712	395.944311	0.006243	0.005882
RS	59	11.114537	13.360712	403.762041	0.006366	0.005985
RS	60	12.048521	13.360712	409.646681	0.006459	0.006057
RS	61	13.060290	13.360712	413.331810	0.006517	0.006096
RS	62	14.156323	13.360712	414.562921	0.006537	0.006097
RS	63	15.343636	13.360712	4916.563198	0.077522	0.071266
PA	4+25*2+4+6 0.022414824 0.016402850 15.343636464 3714.810476012 36.750701814 12.020470374 5.396949479 2.782617787 1.770275773 1.367140058 1.210921740 1.169481354 1.190762369 1.259066412 1.377796630 1.557109148 1.805650168 2.128971685 2.528105861 2.994521118 3.507729723 4.038583120 4.552915582 5.019312071 5.420107695 5.753608449 6.027105235 6.254010170 6.459638603 6.864349358 13.360711981
//
IT	4854
RD	20
LK	-230218.208787
QD	-117.908337 -> -94.199104
RI	0.0013224976
TR	0.021726	0.016510
MT	15.572128
MM	C_pi: 4.187285, n_recomb: 65528.810234
RS	0	0.000000	4713.135501	0.112267	0.000002	0.000000
RS	1	0.008354	4713.135501	0.121654	0.000002	0.000000
RS	2	0.017405	4713.135501	0.131826	0.000002	0.000001
RS	3	0.027213	4713.135501	0.142850	0.000002	0.000002
RS	4	0.037839	38.398738	18.997252	0.000290	0.000285
RS	5	0.049354	38.398738	20.579811	0.000314	0.000349
RS	6	0.061830	12.638657	67.708701	0.001033	0.001209
RS	7	0.075349	12.638657	73.291618	0.001118	0.001303
RS	8	0.089997	5.734969	174.690631	0.002666	0.003059
RS	9	0.105868	5.734969	188.764382	0.002881	0.003214
RS	10	0.123066	2.938403	397.392479	0.006064	0.006592
RS	11	0.141700	2.938403	427.822332	0.006529	0.007030
RS	12	0.161890	1.847166	730.676486	0.011150	0.011840
RS	13	0.183768	1.847166	782.153443	0.011936	0.012696
RS	14	0.207472	1.412499	1091.462932	0.016656	0.017594
RS	15	0.233157	1.412499	1160.705293	0.017713	0.018763
RS	16	0.260988	1.242594	1398.889102	0.021348	0.022510
RS	17	0.291144	1.242594	1478.294725	0.022559	0.023823
RS	18	0.323818	1.194461	1620.840745	0.024735	0.026015
RS	19	0.359222	1.194461	1703.366041	0.025994	0.027338
RS	20	0.397584	1.211971	1760.172879	0.026861	0.028135
RS	21	0.439150	1.211971	1840.942135	0.028094	0.029400
RS	22	0.484188	1.277774	1822.752648	0.027816	0.028996
RS	23	0.532989	1.277774	1898.793206	0.028976	0.030178
RS	24	0.585866	1.394796	1809.483394	0.027614	0.028664
RS	25	0.643160	1.394796	1879.451783	0.028681	0.029751
RS	26	0.705241	1.573376	1729.146192	0.026388	0.027297
RS	27	0.772507	1.573376	1793.029156	0.027362	0.028274
RS	28	0.845393	1.822699	1604.522377	0.024486	0.025235
RS	29	0.924367	1.822699	1662.969901	0.025378	0.026096
RS	30	1.009939	2.149033	1461.998550	0.022311	0.022874
RS	31	1.102659	2.149033	1515.719606	0.023131	0.023628
RS	32	1.203124	2.554166	1322.558286	0.020183	0.020545
RS	33	1.311981	2.554166	1372.092051	0.020939	0.021208
RS	34	1.429932	3.030095	1200.222401	0.018316	0.018477
RS	35	1.557737	3.030095	1245.944581	0.019014	0.019064
RS	36	1.696217	3.556190	1102.126708	0.016819	0.016787
RS	37	1.846266	3.556190	1144.306246	0.017463	0.017312
RS	38	2.008849	4.102117	1029.680235	0.015713	0.015502
RS	39	2.185013	4.102117	1068.483210	0.016306	0.015979
RS	40	2.375894	4.631612	981.254869	0.014974	0.014602
RS	41	2.582720	4.631612	1016.678615	0.015515	0.015037
RS	42	2.806823	5.111017	953.332983	0.014548	0.014034
RS	43	3.049647	5.111017	985.108263	0.015033	0.014427
RS	44	3.312756	5.521291	940.501999	0.014352	0.013715
RS	45	3.597844	5.521291	968.018424	0.014772	0.014057
RS	46	3.906746	5.860612	936.254029	0.014288	0.013544
RS	47	4.241454	5.860612	958.550467	0.014628	0.013820
RS	48	4.604121	6.136976	934.144112	0.014255	0.013423
RS	49	4.997084	6.136976	949.965980	0.014497	0.013615
RS	50	5.422873	6.364988	927.751408	0.014158	0.013259
RS	51	5.884231	6.364988	935.704951	0.014279	0.013346
RS	52	6.384129	6.571641	909.780843	0.013884	0.012949
RS	53	6.925787	6.571641	908.702309	0.013867	0.012916
RS	54	7.512692	6.984786	850.531219	0.012980	0.012077
RS	55	8.148625	6.984786	842.539177	0.012858	0.011951
RS	56	8.837681	6.984786	828.373338	0.012641	0.011738
RS	57	9.584298	6.984786	807.837389	0.012328	0.011436
RS	58	10.393285	13.827952	406.696180	0.006206	0.005847
RS	59	11.269851	13.827952	415.372916	0.006339	0.005958
RS	60	12.219642	13.827952	422.123237	0.006442	0.006041
RS	61	13.248774	13.827952	426.666815	0.006511	0.006091
RS	62	14.363875	13.827952	428.732693	0.006543	0.006105
RS	63	15.572128	13.827952	5193.647906	0.079257	0.072987
PA	4+25*2+4+6 0.021726131 0.016510364 15.572128136 4713.135501190 38.398738295 12.638657216 5.734969098 2.938402571 1.847166184 1.412499481 1.242594258 1.194461382 1.211970825 1.277773930 1.394795532 1.573375564 1.822698851 2.149033023 2.554166247 3.030095078 3.556190422 4.102117348 4.631611594 5.111017375 5.521291212 5.860611774 6.136976257 6.364987693 6.571640679 6.984785900 13.827951812
//
IT	4504
RD	21
LK	-230172.080087
QD	-107.134282 -> -85.987147
RI	0.0013568705
TR	0.021086	0.016605
MT	15.796909
MM	C_pi: 4.297733, n_recomb: 67568.813909
RS	0	0.000000	5908.670405	0.092510	0.000001	0.000000
RS	1	0.008378	5908.670405	0.100268	0.000001	0.000000
RS	2	0.017458	5908.670405	0.108677	0.000002	0.000001
RS	3	0.027299	5908.670405	0.117792	0.000002	0.000002
RS	4	0.037964	39.829001	18.937526	0.000280	0.000278
RS	5	0.049523	39.829001	20.519974	0.000304	0.000342
RS	6	0.062050	13.207060	67.029668	0.000992	0.001177
RS	7	0.075627	13.207060	72.576223	0.001074	0.001269
RS	8	0.090341	6.070215	170.836581	0.002528	0.002943
RS	9	0.106288	6.070215	184.668788	0.002733	0.003085
RS	10	0.123571	3.095980	390.727685	0.005783	0.006352
RS	11	0.142302	3.095980	420.870479	0.006229	0.006760
RS	12	0.162602	1.924775	727.243676	0.010763	0.011505
RS	13	0.184603	1.924775	778.990617	0.011529	0.012325
RS	14	0.208447	1.458001	1098.119068	0.016252	0.017241
RS	15	0.234289	1.458001	1168.607774	0.017295	0.018381
RS	16	0.262296	1.274186	1418.729438	0.020997	0.022200
RS	17	0.292649	1.274186	1500.297811	0.022204	0.023496
RS	18	0.325546	1.219283	1653.553148	0.024472	0.025781
RS	19	0.361199	1.219283	1738.860722	0.025735	0.027097
RS	20	0.399838	1.232992	1804.019584	0.026699	0.027989
RS	21	0.441715	1.232992	1887.882354	0.027940	0.029253
RS	22	0.487100	1.296278	1875.499820	0.027757	0.028940
RS	23	0.536288	1.296278	1954.686479	0.028929	0.030124
RS	24	0.589597	1.411564	1868.087791	0.027647	0.028689
RS	25	0.647372	1.411564	1941.062836	0.028727	0.029780
RS	26	0.709987	1.589347	1789.740256	0.026488	0.027379
RS	27	0.777849	1.589347	1856.394295	0.027474	0.028362
RS	28	0.851396	1.839337	1663.335405	0.024617	0.025343
RS	29	0.931104	1.839337	1724.310230	0.025519	0.026212
RS	30	1.017491	2.168506	1516.349923	0.022442	0.022981
RS	31	1.111116	2.168506	1572.385867	0.023271	0.023743
RS	32	1.212584	2.579406	1371.177473	0.020293	0.020632
RS	33	1.322553	2.579406	1422.846687	0.021058	0.021304
RS	34	1.441736	3.064587	1243.075568	0.018397	0.018537
RS	35	1.570904	3.064587	1290.778234	0.019103	0.019133
RS	36	1.710894	3.603304	1140.025753	0.016872	0.016821
RS	37	1.862612	3.603304	1184.051419	0.017524	0.017356
RS	38	2.027041	4.164076	1063.886074	0.015745	0.015519
RS	39	2.205247	4.164076	1104.421394	0.016345	0.016003
RS	40	2.398382	4.708549	1013.190766	0.014995	0.014610
RS	41	2.607699	4.708549	1050.250712	0.015543	0.015053
RS	42	2.834552	5.200781	984.365782	0.014568	0.014043
RS	43	3.080411	5.200781	1017.687266	0.015061	0.014445
RS	44	3.346869	5.620304	971.752520	0.014382	0.013735
RS	45	3.635650	5.620304	1000.709781	0.014810	0.014087
RS	46	3.948626	5.965128	968.478433	0.014333	0.013582
RS	47	4.287823	5.965128	992.067267	0.014682	0.013868
RS	48	4.655439	6.243963	967.693466	0.014322	0.013483
RS	49	5.053854	6.243963	984.588934	0.014572	0.013684
RS	50	5.485648	6.472653	962.534903	0.014245	0.013342
RS	51	5.953618	6.472653	971.254989	0.014374	0.013437
RS	52	6.460796	6.679875	945.199182	0.013989	0.013050
RS	53	7.010465	6.679875	944.498461	0.013978	0.013023
RS	54	7.606185	7.100675	884.322697	0.013088	0.012181
RS	55	8.251816	7.100675	876.400771	0.012970	0.012060
RS	56	8.951538	7.100675	862.042564	0.012758	0.011851
RS	57	9.709884	7.100675	841.033407	0.012447	0.011552
RS	58	10.531764	14.287255	416.976296	0.006171	0.005812
RS	59	11.422502	14.287255	426.489413	0.006312	0.005932
RS	60	12.387867	14.287255	434.085542	0.006424	0.006025
RS	61	13.434111	14.287255	439.471292	0.006504	0.006085
RS	62	14.568011	14.287255	442.360144	0.006547	0.006110
RS	63	15.796909	14.287255	5466.353453	0.080901	0.074615
PA	4+25*2+4+6 0.021086202 0.016604711 15.796908916 5908.670404599 39.829001358 13.207060266 6.070214866 3.095980327 1.924775011 1.458000625 1.274185979 1.219282820 1.232991822 1.296277918 1.411563790 1.589346757 1.839337486 2.168506134 2.579406450 3.064587003 3.603304411 4.164076445 4.708548858 5.200781490 5.620303930 5.965128223 6.243963186 6.472653126 6.679875309 7.100675150 14.287255284
//
IT	4210
RD	22
LK	-230130.933891
QD	-97.539217 -> -78.659612
RI	0.0013926886
TR	0.020491	0.016687
MT	16.018193
MM	C_pi: 4.405943, n_recomb: 69540.840700
RS	0	0.000000	7400.297280	0.076156	0.000001	0.000000
RS	1	0.008402	7400.297280	0.082560	0.000001	0.000000
RS	2	0.017510	7400.297280	0.089504	0.000001	0.000001
RS	3	0.027383	7400.297280	0.097032	0.000001	0.000001
RS	4	0.038085	41.048959	18.961709	0.000273	0.000273
RS	5	0.049687	41.048959	20.550866	0.000296	0.000337
RS	6	0.062263	13.723062	66.601383	0.000958	0.001151
RS	7	0.075897	13.723062	72.130988	0.001037	0.001241
RS	8	0.090675	6.400874	167.358927	0.002407	0.002839
RS	9	0.106695	6.400874	180.972871	0.002602	0.002970
RS	10	0.124062	3.254846	384.220052	0.005525	0.006131
RS	11	0.142887	3.254846	414.066882	0.005954	0.006512
RS	12	0.163294	2.002914	723.259334	0.010400	0.011189
RS	13	0.185416	2.002914	775.204737	0.011147	0.011976
RS	14	0.209396	1.503546	1103.411696	0.015867	0.016902
RS	15	0.235391	1.503546	1175.030709	0.016897	0.018015
RS	16	0.263570	1.305649	1436.599939	0.020658	0.021901
RS	17	0.294117	1.305649	1520.203962	0.021861	0.023179
RS	18	0.327230	1.243913	1683.952582	0.024215	0.025552
RS	19	0.363125	1.243913	1771.925766	0.025480	0.026861
RS	20	0.402037	1.253795	1845.427132	0.026537	0.027844
RS	21	0.444217	1.253795	1932.286162	0.027786	0.029106
RS	22	0.489941	1.314554	1925.852890	0.027694	0.028882
RS	23	0.539508	1.314554	2008.109207	0.028877	0.030069
RS	24	0.593238	1.428080	1924.508056	0.027675	0.028710
RS	25	0.651483	1.428080	2000.429959	0.028766	0.029805
RS	26	0.714622	1.605009	1848.456436	0.026581	0.027457
RS	27	0.783065	1.605009	1917.831411	0.027578	0.028446
RS	28	0.857259	1.855559	1720.573350	0.024742	0.025448
RS	29	0.937687	1.855559	1784.029892	0.025654	0.026324
RS	30	1.024872	2.187401	1569.352532	0.022567	0.023085
RS	31	1.119382	2.187401	1627.660541	0.023406	0.023855
RS	32	1.221833	2.603852	1418.589350	0.020399	0.020717
RS	33	1.332892	2.603852	1472.353677	0.021173	0.021397
RS	34	1.453281	3.098029	1284.798625	0.018475	0.018596
RS	35	1.583786	3.098029	1334.443708	0.019189	0.019200
RS	36	1.725255	3.649116	1176.830713	0.016923	0.016856
RS	37	1.878611	3.649116	1222.666413	0.017582	0.017398
RS	38	2.044851	4.224526	1097.012629	0.015775	0.015535
RS	39	2.225059	4.224526	1139.246225	0.016382	0.016027
RS	40	2.420407	4.783804	1044.059123	0.015014	0.014617
RS	41	2.632168	4.783804	1082.723877	0.015570	0.015068
RS	42	2.861722	5.288702	1014.346704	0.014586	0.014051
RS	43	3.110562	5.288702	1049.186875	0.015087	0.014461
RS	44	3.380309	5.717264	1001.980836	0.014409	0.013753
RS	45	3.672720	5.717264	1032.356480	0.014845	0.014114
RS	46	3.989699	6.067296	999.729868	0.014376	0.013618
RS	47	4.333310	6.067296	1024.594199	0.014734	0.013913
RS	48	4.705790	6.348250	1000.333204	0.014385	0.013540
RS	49	5.109567	6.348250	1018.290488	0.014643	0.013750
RS	50	5.547268	6.577211	996.484048	0.014329	0.013421
RS	51	6.021744	6.577211	1005.962321	0.014466	0.013524
RS	52	6.536084	6.784568	979.858419	0.014090	0.013147
RS	53	7.093640	6.784568	979.528442	0.014086	0.013127
RS	54	7.698040	7.212275	917.448009	0.013193	0.012282
RS	55	8.353221	7.212275	909.586799	0.013080	0.012165
RS	56	9.063449	7.212275	895.029618	0.012871	0.011960
RS	57	9.833350	7.212275	873.543807	0.012562	0.011663
RS	58	10.667937	14.738474	426.790466	0.006137	0.005779
RS	59	11.572645	14.738474	437.116195	0.006286	0.005907
RS	60	12.553365	14.738474	445.536699	0.006407	0.006008
RS	61	13.616484	14.738474	451.746322	0.006496	0.006078
RS	62	14.768925	14.738474	455.443829	0.006549	0.006113
RS	63	16.018193	14.738474	5733.907507	0.082454	0.076155
PA	4+25*2+4+6 0.020490702 0.016686992 16.018192730 7400.297280287 41.048958622 13.723061820 6.400874320 3.254845605 2.002913652 1.503546459 1.305649469 1.243913223 1.253795361 1.314554297 1.428079976 1.605008684 1.855559231 2.187400860 2.603851842 3.098029058 3.649116495 4.224525637 4.783803561 5.288702301 5.717263896 6.067296040 6.348250208 6.577211150 6.784568474 7.212274555 14.738474499
//
IT	5136
RD	23
LK	-230094.196224
QD	-88.979810 -> -72.108734
RI	0.0014293408
TR	0.019936	0.016759
MT	16.235783
MM	C_pi: 4.511806, n_recomb: 71445.061795
RS	0	0.000000	9194.718570	0.063081	0.000001	0.000000
RS	1	0.008425	9194.718570	0.068401	0.000001	0.000000
RS	2	0.017560	9194.718570	0.074169	0.000001	0.000001
RS	3	0.027464	9194.718570	0.080425	0.000001	0.000001
RS	4	0.038203	42.053036	19.065180	0.000267	0.000270
RS	5	0.049846	42.053036	20.667548	0.000289	0.000333
RS	6	0.062471	14.184234	66.402243	0.000929	0.001130
RS	7	0.076159	14.184234	71.932819	0.001007	0.001218
RS	8	0.091000	6.725357	164.231465	0.002299	0.002745
RS	9	0.107092	6.725357	177.649364	0.002487	0.002868
RS	10	0.124539	3.414593	377.893467	0.005289	0.005925
RS	11	0.143456	3.414593	407.439316	0.005703	0.006282
RS	12	0.163968	2.081465	718.814212	0.010061	0.010891
RS	13	0.186207	2.081465	770.894230	0.010790	0.011647
RS	14	0.210319	1.549075	1107.475299	0.015501	0.016578
RS	15	0.236464	1.549075	1180.115736	0.016518	0.017666
RS	16	0.264810	1.336945	1452.639932	0.020332	0.021611
RS	17	0.295546	1.336945	1538.156444	0.021529	0.022873
RS	18	0.328870	1.268322	1712.159804	0.023965	0.025329
RS	19	0.365002	1.268322	1802.682508	0.025232	0.026630
RS	20	0.404178	1.274357	1884.484871	0.026377	0.027700
RS	21	0.446655	1.274357	1974.240922	0.027633	0.028962
RS	22	0.492710	1.332577	1973.871526	0.027628	0.028822
RS	23	0.542646	1.332577	2059.117578	0.028821	0.030012
RS	24	0.596788	1.444320	1978.768873	0.027696	0.028727
RS	25	0.655492	1.444320	2057.573850	0.028799	0.029828
RS	26	0.719142	1.620340	1905.291266	0.026668	0.027531
RS	27	0.788155	1.620340	1977.333224	0.027676	0.028527
RS	28	0.862981	1.871344	1776.219528	0.024861	0.025550
RS	29	0.944112	1.871344	1842.108720	0.025784	0.026433
RS	30	1.032078	2.205700	1620.985783	0.022689	0.023186
RS	31	1.127454	2.205700	1681.519858	0.023536	0.023965
RS	32	1.230867	2.627492	1464.772978	0.020502	0.020801
RS	33	1.342992	2.627492	1520.589185	0.021283	0.021488
RS	34	1.464563	3.130416	1325.374378	0.018551	0.018654
RS	35	1.596376	3.130416	1376.921154	0.019272	0.019266
RS	36	1.739295	3.693628	1212.527752	0.016971	0.016889
RS	37	1.894255	3.693628	1260.134931	0.017638	0.017439
RS	38	2.062269	4.283459	1129.051804	0.015803	0.015550
RS	39	2.244439	4.283459	1172.947235	0.016417	0.016050
RS	40	2.441957	4.857373	1073.852242	0.015030	0.014623
RS	41	2.656116	4.857373	1114.088066	0.015594	0.015082
RS	42	2.888317	5.374769	1043.268998	0.014602	0.014058
RS	43	3.140081	5.374769	1079.597923	0.015111	0.014476
RS	44	3.413056	5.812158	1031.177906	0.014433	0.013770
RS	45	3.709029	5.812158	1062.946977	0.014878	0.014139
RS	46	4.029937	6.167126	1029.991626	0.014417	0.013651
RS	47	4.377882	6.167126	1056.112153	0.014782	0.013955
RS	48	4.755141	6.449851	1032.042885	0.014445	0.013595
RS	49	5.164184	6.449851	1051.047881	0.014711	0.013813
RS	50	5.607689	6.678695	1029.572753	0.014411	0.013496
RS	51	6.088558	6.678695	1039.798845	0.014554	0.013607
RS	52	6.609941	6.885777	1013.727730	0.014189	0.013241
RS	53	7.175250	6.885777	1013.759879	0.014189	0.013226
RS	54	7.788185	7.319642	949.879760	0.013295	0.012379
RS	55	8.452761	7.319642	942.068310	0.013186	0.012267
RS	56	9.173326	7.319642	927.304206	0.012979	0.012065
RS	57	9.954598	7.319642	905.337219	0.012672	0.011769
RS	58	10.801693	15.181116	436.153516	0.006105	0.005746
RS	59	11.720154	15.181116	447.267249	0.006260	0.005882
RS	60	12.715995	15.181116	456.489459	0.006389	0.005991
RS	61	13.795736	15.181116	463.502970	0.006488	0.006070
RS	62	14.966444	15.181116	467.992644	0.006550	0.006115
RS	63	16.235783	15.181116	5995.739544	0.083921	0.077610
PA	4+25*2+4+6 0.019936167 0.016758541 16.235783190 9194.718570193 42.053036450 14.184234029 6.725357119 3.414593280 2.081464772 1.549075450 1.336944808 1.268322286 1.274356832 1.332577022 1.444319548 1.620339730 1.871344056 2.205699849 2.627492160 3.130416405 3.693628314 4.283459239 4.857373447 5.374768621 5.812157600 6.167126492 6.449851175 6.678694600 6.885776822 7.319642218 15.181115869
//
IT	4475
RD	24
LK	-230061.363221
QD	-81.332079 -> -66.241511
RI	0.0014662474
TR	0.019420	0.016821
MT	16.449334
MM	C_pi: 4.615176, n_recomb: 73281.709788
RS	0	0.000000	11469.678698	0.051956	0.000001	0.000000
RS	1	0.008447	11469.678698	0.056349	0.000001	0.000000
RS	2	0.017608	11469.678698	0.061114	0.000001	0.000001
RS	3	0.027543	11469.678698	0.066283	0.000001	0.000001
RS	4	0.038317	42.861767	19.234488	0.000262	0.000267
RS	5	0.050001	42.861767	20.855492	0.000285	0.000330
RS	6	0.062672	14.589497	66.412287	0.000906	0.001113
RS	7	0.076413	14.589497	71.960327	0.000982	0.001201
RS	8	0.091315	7.042247	161.427517	0.002203	0.002660
RS	9	0.107476	7.042247	174.670291	0.002384	0.002776
RS	10	0.125003	3.574729	371.773115	0.005073	0.005734
RS	11	0.144009	3.574729	401.016666	0.005472	0.006070
RS	12	0.164621	2.160248	714.005036	0.009743	0.010610
RS	13	0.186975	2.160248	766.163745	0.010455	0.011337
RS	14	0.211216	1.594506	1110.441268	0.015153	0.016269
RS	15	0.237506	1.594506	1184.001370	0.016157	0.017332
RS	16	0.266016	1.368019	1466.986564	0.020018	0.021331
RS	17	0.296934	1.368019	1554.296481	0.021210	0.022578
RS	18	0.330464	1.292470	1738.294974	0.023721	0.025111
RS	19	0.366827	1.292470	1831.251876	0.024989	0.026405
RS	20	0.406261	1.294643	1921.284250	0.026218	0.027559
RS	21	0.449027	1.294643	2013.836252	0.027481	0.028819
RS	22	0.495405	1.350314	2019.615757	0.027560	0.028762
RS	23	0.545700	1.350314	2107.768199	0.028763	0.029953
RS	24	0.600245	1.460253	2030.893376	0.027714	0.028742
RS	25	0.659396	1.460253	2112.513628	0.028827	0.029847
RS	26	0.723545	1.635309	1960.245216	0.026749	0.027602
RS	27	0.793112	1.635309	2034.896277	0.027768	0.028604
RS	28	0.868556	1.886663	1830.257902	0.024976	0.025648
RS	29	0.950373	1.886663	1898.527089	0.025907	0.026539
RS	30	1.039101	2.223380	1671.225479	0.022805	0.023286
RS	31	1.135324	2.223380	1733.936389	0.023661	0.024072
RS	32	1.239676	2.650303	1509.707059	0.020601	0.020883
RS	33	1.352842	2.650303	1567.528962	0.021390	0.021578
RS	34	1.475568	3.161730	1364.783455	0.018624	0.018711
RS	35	1.608661	3.161730	1418.188522	0.019353	0.019330
RS	36	1.752996	3.736811	1247.105122	0.017018	0.016922
RS	37	1.909525	3.736811	1296.442730	0.017691	0.017479
RS	38	2.079275	4.340842	1159.995519	0.015829	0.015564
RS	39	2.263365	4.340842	1205.513967	0.016450	0.016072
RS	40	2.463005	4.929205	1102.565871	0.015046	0.014628
RS	41	2.679510	4.929205	1144.336660	0.015616	0.015094
RS	42	2.914304	5.458924	1071.126732	0.014617	0.014064
RS	43	3.168931	5.458924	1108.912072	0.015132	0.014489
RS	44	3.445067	5.904935	1059.333146	0.014456	0.013785
RS	45	3.744530	5.904935	1092.468274	0.014908	0.014162
RS	46	4.069289	6.264564	1059.249927	0.014454	0.013682
RS	47	4.421481	6.264564	1086.604922	0.014828	0.013994
RS	48	4.803424	6.548723	1062.802700	0.014503	0.013646
RS	49	5.217631	6.548723	1082.839052	0.014776	0.013872
RS	50	5.666827	6.777068	1061.776612	0.014489	0.013569
RS	51	6.153968	6.777068	1072.738170	0.014639	0.013687
RS	52	6.682259	6.983468	1046.780355	0.014284	0.013331
RS	53	7.255177	6.983468	1047.164299	0.014290	0.013321
RS	54	7.876491	7.422745	981.593288	0.013395	0.012474
RS	55	8.550289	7.422745	973.819003	0.013289	0.012365
RS	56	9.281005	7.422745	958.838611	0.013084	0.012165
RS	57	10.073446	7.422745	936.384789	0.012778	0.011871
RS	58	10.932827	15.614553	445.078581	0.006074	0.005715
RS	59	11.864803	15.614553	456.954974	0.006236	0.005857
RS	60	12.875506	15.614553	466.955136	0.006372	0.005974
RS	61	13.971586	15.614553	474.751079	0.006478	0.006061
RS	62	15.160254	15.614553	480.014534	0.006550	0.006115
RS	63	16.449334	15.614553	6251.328654	0.085305	0.078983
PA	4+25*2+4+6 0.019419611 0.016820698 16.449333683 11469.678698150 42.861766814 14.589496988 7.042246960 3.574728865 2.160248012 1.594505794 1.368019350 1.292470070 1.294642521 1.350313563 1.460253432 1.635308822 1.886663292 2.223379929 2.650303453 3.161730242 3.736810868 4.340841586 4.929205018 5.458923657 5.904934751 6.264564146 6.548722503 6.777068431 6.983467651 7.422745012 15.614552547
//
IT	4979
RD	25
LK	-230031.992996
QD	-74.488615 -> -60.977538
RI	0.0015029322
TR	0.018938	0.016874
MT	16.659010
MM	C_pi: 4.716029, n_recomb: 75051.224394
RS	0	0.000000	14405.528615	0.042435	0.000001	0.000000
RS	1	0.008469	14405.528615	0.046033	0.000001	0.000000
RS	2	0.017655	14405.528615	0.049935	0.000001	0.000000
RS	3	0.027619	14405.528615	0.054169	0.000001	0.000001
RS	4	0.038427	43.483023	19.464710	0.000259	0.000265
RS	5	0.050151	43.483023	21.109414	0.000281	0.000329
RS	6	0.062867	14.938093	66.617884	0.000888	0.001101
RS	7	0.076660	14.938093	72.198974	0.000962	0.001188
RS	8	0.091622	7.350028	158.928917	0.002118	0.002584
RS	9	0.107850	7.350028	172.016812	0.002292	0.002693
RS	10	0.125453	3.734805	365.876742	0.004875	0.005557
RS	11	0.144546	3.734805	394.819849	0.005261	0.005873
RS	12	0.165257	2.239120	708.912546	0.009446	0.010344
RS	13	0.187721	2.239120	761.101356	0.010141	0.011044
RS	14	0.212088	1.639757	1112.443715	0.014822	0.015973
RS	15	0.238519	1.639757	1186.829856	0.015814	0.017013
RS	16	0.267188	1.398830	1479.779821	0.019717	0.021062
RS	17	0.298285	1.398830	1568.769455	0.020903	0.022293
RS	18	0.332016	1.316329	1762.485110	0.023484	0.024899
RS	19	0.368603	1.316329	1857.763213	0.024753	0.026187
RS	20	0.408289	1.314635	1955.923546	0.026061	0.027420
RS	21	0.451336	1.314635	2051.170143	0.027330	0.028679
RS	22	0.498028	1.367755	2063.147940	0.027490	0.028701
RS	23	0.548675	1.367755	2154.121448	0.028702	0.029895
RS	24	0.603611	1.475872	2080.919333	0.027727	0.028754
RS	25	0.663200	1.475872	2165.284355	0.028851	0.029864
RS	26	0.727835	1.649912	2013.328143	0.026826	0.027670
RS	27	0.797944	1.649912	2090.527650	0.027855	0.028678
RS	28	0.873991	1.901528	1882.674085	0.025085	0.025745
RS	29	0.956478	1.901528	1953.268106	0.026026	0.026642
RS	30	1.045951	2.240457	1720.055091	0.022918	0.023383
RS	31	1.143001	2.240457	1784.891289	0.023782	0.024176
RS	32	1.248270	2.672313	1553.375180	0.020698	0.020963
RS	33	1.362455	2.672313	1613.154480	0.021494	0.021665
RS	34	1.486310	3.192009	1403.012907	0.018694	0.018766
RS	35	1.620654	3.192009	1458.230920	0.019430	0.019393
RS	36	1.766376	3.778724	1280.550721	0.017062	0.016953
RS	37	1.924439	3.778724	1331.575924	0.017742	0.017518
RS	38	2.095888	4.396740	1189.836184	0.015854	0.015578
RS	39	2.281857	4.396740	1236.937127	0.016481	0.016092
RS	40	2.483576	4.999379	1130.193359	0.015059	0.014633
RS	41	2.702378	4.999379	1173.461316	0.015635	0.015105
RS	42	2.939711	5.541257	1097.913348	0.014629	0.014069
RS	43	3.197143	5.541257	1137.121023	0.015151	0.014501
RS	44	3.476377	5.995693	1086.438285	0.014476	0.013799
RS	45	3.779260	5.995693	1120.910280	0.014935	0.014182
RS	46	4.107793	6.359734	1087.490323	0.014490	0.013711
RS	47	4.464150	6.359734	1116.056302	0.014871	0.014031
RS	48	4.850686	6.645007	1092.593551	0.014558	0.013695
RS	49	5.269959	6.645007	1113.643283	0.014838	0.013929
RS	50	5.724739	6.872503	1093.070987	0.014564	0.013638
RS	51	6.218035	6.872503	1104.754376	0.014720	0.013763
RS	52	6.753107	7.077833	1078.988583	0.014377	0.013417
RS	53	7.333495	7.077833	1079.713092	0.014386	0.013412
RS	54	7.963036	7.521803	1012.562258	0.013492	0.012565
RS	55	8.645892	7.521803	1004.811826	0.013388	0.012459
RS	56	9.386580	7.521803	989.605267	0.013186	0.012262
RS	57	10.189996	7.521803	966.658677	0.012880	0.011968
RS	58	11.061453	16.038722	453.577601	0.006044	0.005685
RS	59	12.006713	16.038722	466.190969	0.006212	0.005833
RS	60	13.032027	16.038722	476.944681	0.006355	0.005956
RS	61	14.144175	16.038722	485.500603	0.006469	0.006051
RS	62	15.350511	16.038722	491.518064	0.006549	0.006114
RS	63	16.659010	16.038722	6500.210820	0.086610	0.080278
PA	4+25*2+4+6 0.018937788 0.016874281 16.659010229 14405.528615165 43.483023225 14.938092517 7.350028269 3.734805281 2.239119677 1.639756975 1.398830497 1.316328805 1.314635180 1.367754976 1.475871858 1.649912077 1.901527898 2.240457472 2.672313310 3.192009303 3.778723550 4.396740101 4.999379399 5.541257105 5.995692962 6.359733737 6.645007040 6.872502804 7.077832535 7.521803338 16.038721800
//
CC
CC	Brief Description of the file format:
CC	  CC  comments
CC	  MM  useful-messages
CC	  RD  round-of-iterations
CC	  LL  \log[P(sequence)]
CC	  QD  Q-before-opt Q-after-opt
CC	  TR  \theta_0 \rho_0
CC	  RS  k t_k \lambda_k \pi_k \sum_{l\not=k}A_{kl} A_{kk}
CC	  DC  begin end best-k t_k+\Delta_k max-prob
CC
MM	Version: 0.6.5-r67
MM	pattern:4+25*2+4+6, n:63, n_free_lambdas:28
MM	n_iterations:25, skip:1, max_t:5, theta/rho:5
MM	is_decoding:0
MM	n_seqs:12, sum_L:973565, sum_n:74519
RD	0
LK	0.000000
QD	0.000000 -> 0.000000
RI	inf
TR	0.079630	0.015926
MT	5.000000
MM	C_pi: 1.000000, n_recomb: 15382.580205
RS	0	0.000000	1.000000	97.965776	0.006369	0.000000
RS	1	0.006440	1.000000	103.589302	0.006734	0.000000
RS	2	0.013294	1.000000	109.489132	0.007118	0.000000
RS	3	0.020590	1.000000	115.672688	0.007520	0.000000
RS	4	0.028356	1.000000	122.146692	0.007941	0.000000
RS	5	0.036622	1.000000	128.917004	0.008381	0.000000
RS	6	0.045421	1.000000	135.988440	0.008840	0.000000
RS	7	0.054785	1.000000	143.364568	0.009320	0.000000
RS	8	0.064753	1.000000	151.047484	0.009819	0.000000
RS	9	0.075363	1.000000	159.037565	0.010339	0.000000
RS	10	0.086656	1.000000	167.333201	0.010878	0.000000
RS	11	0.098677	1.000000	175.930499	0.011437	0.000000
RS	12	0.111471	1.000000	184.822969	0.012015	0.000000
RS	13	0.125090	1.000000	194.001182	0.012612	0.000000
RS	14	0.139585	1.000000	203.452412	0.013226	0.000000
RS	15	0.155014	1.000000	213.160258	0.013857	0.000000
RS	16	0.171437	1.000000	223.104244	0.014504	0.000000
RS	17	0.188917	1.000000	233.259412	0.015164	0.000000
RS	18	0.207523	1.000000	243.595912	0.015836	0.000000
RS	19	0.227327	1.000000	254.078584	0.016517	0.000000
RS	20	0.248406	1.000000	264.666556	0.017206	0.000000
RS	21	0.270843	1.000000	275.312864	0.017898	0.000000
RS	22	0.294725	1.000000	285.964099	0.018590	0.000000
RS	23	0.320144	1.000000	296.560107	0.019279	0.000000
RS	24	0.347201	1.000000	307.033758	0.019960	0.000000
RS	25	0.376000	1.000000	317.310798	0.020628	0.000000
RS	26	0.406654	1.000000	327.309809	0.021278	0.000000
RS	27	0.439282	1.000000	336.942312	0.021904	0.000000
RS	28	0.474011	1.000000	346.113025	0.022500	0.000000
RS	29	0.510976	1.000000	354.720310	0.023060	0.000000
RS	30	0.550322	1.000000	362.656845	0.023576	0.000000
RS	31	0.592202	1.000000	369.810541	0.024041	0.000000
RS	32	0.636779	1.000000	376.065733	0.024448	0.000000
RS	33	0.684227	1.000000	381.304676	0.024788	0.000000
RS	34	0.734730	1.000000	385.409349	0.025055	0.000000
RS	35	0.788485	1.000000	388.263599	0.025240	0.000000
RS	36	0.845702	1.000000	389.755602	0.025337	0.000000
RS	37	0.906604	1.000000	389.780649	0.025339	0.000000
RS	38	0.971428	1.000000	388.244208	0.025239	0.000000
RS	39	1.040426	1.000000	385.065230	0.025033	0.000000
RS	40	1.113868	1.000000	380.179612	0.024715	0.000000
RS	41	1.192040	1.000000	373.543726	0.024284	0.000000
RS	42	1.275245	1.000000	365.137897	0.023737	0.000000
RS	43	1.363809	1.000000	354.969673	0.023076	0.000000
RS	44	1.458076	1.000000	343.076719	0.022303	0.000000
RS	45	1.558414	1.000000	329.529144	0.021422	0.000000
RS	46	1.665214	1.000000	314.431063	0.020441	0.000000
RS	47	1.778891	1.000000	297.921179	0.019367	0.000000
RS	48	1.899889	1.000000	280.172206	0.018214	0.000000
RS	49	2.028679	1.000000	261.388961	0.016993	0.000000
RS	50	2.165763	1.000000	241.805014	0.015719	0.000000
RS	51	2.311675	1.000000	221.677830	0.014411	0.000000
RS	52	2.466983	1.000000	201.282463	0.013085	0.000000
RS	53	2.632293	1.000000	180.903908	0.011760	0.000000
RS	54	2.808249	1.000000	160.828379	0.010455	0.000000
RS	55	2.995536	1.000000	141.333850	0.009188	0.000000
RS	56	3.194884	1.000000	122.680349	0.007975	0.000000
RS	57	3.407070	1.000000	105.100531	0.006832	0.000000
RS	58	3.632920	1.000000	88.791134	0.005772	0.000000
RS	59	3.873315	1.000000	73.905929	0.004805	0.000000
RS	60	4.129191	1.000000	60.550698	0.003936	0.000000
RS	61	4.401545	1.000000	48.780677	0.003171	0.000000
RS	62	4.691438	1.000000	38.600739	0.002509	0.000000
RS	63	5.000000	1.000000	107.741134	0.007004	0.000000
PA	4+25*2+4+6 0.079630391 0.015926078 5.000000000 1.000000000 1.000000000 1.000000000 1.000000000 1.000000000 1.000000000 1.000000000 1.000000000 1.000000000 1.000000000 1.000000000 1.000000000 1.000000000 1.000000000 1.000000000 1.000000000 1.000000000 1.000000000 1.000000000 1.000000000 1.000000000 1.000000000 1.000000000 1.000000000 1.000000000 1.000000000 1.000000000 1.000000000
//
IT	5817
RD	1
LK	-228860.781342
QD	-2520.971564 -> -1236.777296
RI	0.0463409561
TR	0.058615	0.012121
MT	7.781608
MM	C_pi: 1.319720, n_recomb: 15449.500030
RS	0	0.000000	1.158878	94.640279	0.006126	0.000121
RS	1	0.007178	1.158878	100.789250	0.006524	0.000871
RS	2	0.014871	1.158878	107.288662	0.006944	0.002097
RS	3	0.023116	1.158878	114.151231	0.007389	0.003571
RS	4	0.031953	0.804612	174.522013	0.011296	0.005190
RS	5	0.041425	0.804612	184.793070	0.011961	0.006997
RS	6	0.051576	0.699021	224.800243	0.014551	0.009069
RS	7	0.062456	0.699021	237.099112	0.015347	0.011393
RS	8	0.074117	0.655874	266.058895	0.017221	0.013833
RS	9	0.086614	0.655874	279.605198	0.018098	0.016203
RS	10	0.100009	0.655197	293.727066	0.019012	0.018367
RS	11	0.114366	0.655197	307.773905	0.019921	0.020255
RS	12	0.129752	0.682533	309.229505	0.020016	0.021835
RS	13	0.146244	0.682533	323.267805	0.020924	0.023086
RS	14	0.163919	0.728872	316.170280	0.020465	0.024009
RS	15	0.182862	0.728872	329.903457	0.021354	0.024638
RS	16	0.203166	0.788182	318.073835	0.020588	0.025024
RS	17	0.224926	0.788182	331.339762	0.021447	0.025208
RS	18	0.248249	0.856737	317.292102	0.020537	0.025211
RS	19	0.273246	0.856737	329.995886	0.021360	0.025052
RS	20	0.300037	0.932987	314.908639	0.020383	0.024764
RS	21	0.328751	0.932987	326.982488	0.021165	0.024390
RS	22	0.359526	1.015785	311.582011	0.020168	0.023966
RS	23	0.392510	1.015785	322.969566	0.020905	0.023508
RS	24	0.427861	1.103801	307.795407	0.019923	0.023018
RS	25	0.465750	1.103801	318.442241	0.020612	0.022502
RS	26	0.506359	1.194812	304.045084	0.019680	0.021969
RS	27	0.549883	1.194812	313.889605	0.020317	0.021434
RS	28	0.596530	1.286064	300.694926	0.019463	0.020907
RS	29	0.646526	1.286064	309.657587	0.020043	0.020395
RS	30	0.700110	1.375374	297.755136	0.019273	0.019902
RS	31	0.757541	1.375374	305.730897	0.019789	0.019431
RS	32	0.819094	1.461164	294.992686	0.019094	0.018983
RS	33	0.885065	1.461164	301.848182	0.019538	0.018561
RS	34	0.955771	1.542205	292.055498	0.018904	0.018166
RS	35	1.031553	1.542205	297.629264	0.019265	0.017797
RS	36	1.112774	1.617657	288.494068	0.018673	0.017449
RS	37	1.199825	1.617657	292.600930	0.018939	0.017119
RS	38	1.293124	1.687138	283.777384	0.018368	0.016800
RS	39	1.393121	1.687138	286.218735	0.018526	0.016486
RS	40	1.500294	1.750536	277.353763	0.017952	0.016173
RS	41	1.615161	1.750536	277.933104	0.017990	0.015858
RS	42	1.738273	1.807843	268.703951	0.017392	0.015538
RS	43	1.870221	1.807843	267.247422	0.017298	0.015211
RS	44	2.011640	1.859123	257.377950	0.016659	0.014876
RS	45	2.163210	1.859123	253.760449	0.016425	0.014532
RS	46	2.325660	1.904597	243.029267	0.015731	0.014176
RS	47	2.499770	1.904597	237.206725	0.015354	0.013805
RS	48	2.686377	1.944851	225.455244	0.014593	0.013417
RS	49	2.886379	1.944851	217.502804	0.014078	0.013007
RS	50	3.100736	1.980964	204.672177	0.013248	0.012572
RS	51	3.330480	1.980964	194.821940	0.012610	0.012107
RS	52	3.576714	2.014531	181.006628	0.011716	0.011611
RS	53	3.840623	2.014531	169.672770	0.010982	0.011083
RS	54	4.123474	2.065280	153.933681	0.009964	0.010523
RS	55	4.426629	2.065280	141.992009	0.009191	0.009936
RS	56	4.751543	2.065280	129.574253	0.008387	0.009323
RS	57	5.099779	2.065280	116.886108	0.007566	0.008691
RS	58	5.473010	2.310151	94.037173	0.006087	0.008046
RS	59	5.873032	2.310151	84.456983	0.005467	0.007394
RS	60	6.301767	2.310151	74.897000	0.004848	0.006741
RS	61	6.761275	2.310151	65.522633	0.004241	0.006095
RS	62	7.253767	2.310151	56.492820	0.003657	0.005460
RS	63	7.781608	2.310151	223.371283	0.014458	0.024246
PA	4+25*2+4+6 0.058614921 0.012120690 7.781608105 1.158877850 0.804612160 0.699021101 0.655874252 0.655196667 0.682533264 0.728872299 0.788181782 0.856737137 0.932986736 1.015785217 1.103801250 1.194812059 1.286063671 1.375373602 1.461164474 1.542204857 1.617656708 1.687137842 1.750535965 1.807843208 1.859123230 1.904596806 1.944850922 1.980964065 2.014530659 2.065280199 2.310151041
//
IT	4997
RD	2
LK	-226758.097274
QD	-1349.035995 -> -833.291276
RI	0.0306838541
TR	0.049828	0.011294
MT	9.535619
MM	C_pi: 1.645719, n_recomb: 17928.844143
RS	0	0.000000	2.418122	55.159648	0.003077	0.000052
RS	1	0.007520	2.418122	59.119314	0.003297	0.000386
RS	2	0.015606	2.418122	63.348062	0.003533	0.000952
RS	3	0.024300	2.418122	67.861823	0.003785	0.001662
RS	4	0.033647	1.142976	153.402602	0.008556	0.003531
RS	5	0.043698	1.142976	163.450468	0.009117	0.004775
RS	6	0.054504	0.837484	237.083190	0.013224	0.007114
RS	7	0.066123	0.837484	251.286489	0.014016	0.008992
RS	8	0.078616	0.699906	317.850923	0.017728	0.011876
RS	9	0.092049	0.699906	335.043043	0.018687	0.014392
RS	10	0.106491	0.651530	378.511568	0.021112	0.017039
RS	11	0.122020	0.651530	397.072845	0.022147	0.019674
RS	12	0.138716	0.655242	413.450395	0.023061	0.021354
RS	13	0.156668	0.655242	432.130904	0.024103	0.023708
RS	14	0.175970	0.691829	427.215896	0.023828	0.024269
RS	15	0.196724	0.691829	445.322807	0.024838	0.026178
RS	16	0.219038	0.750825	427.305346	0.023833	0.025836
RS	17	0.243030	0.750825	444.521486	0.024794	0.027339
RS	18	0.268827	0.826812	419.599197	0.023404	0.026429
RS	19	0.296564	0.826812	435.794305	0.024307	0.027589
RS	20	0.326386	0.918868	406.995273	0.022701	0.026277
RS	21	0.358451	0.918868	422.123160	0.023544	0.027087
RS	22	0.392928	1.027646	391.240681	0.021822	0.025514
RS	23	0.429997	1.027646	405.300331	0.022606	0.026051
RS	24	0.469854	1.153205	373.948387	0.020857	0.024386
RS	25	0.512708	1.153205	386.962366	0.021583	0.024718
RS	26	0.558785	1.293496	356.797450	0.019901	0.023070
RS	27	0.608328	1.293496	368.792657	0.020570	0.023242
RS	28	0.661595	1.444320	341.156498	0.019028	0.021705
RS	29	0.718869	1.444320	352.147063	0.019641	0.021776
RS	30	0.780450	1.601373	327.568718	0.018270	0.020395
RS	31	0.846662	1.601373	337.546088	0.018827	0.020398
RS	32	0.917853	1.760742	316.012949	0.017626	0.019179
RS	33	0.994397	1.760742	324.940580	0.018124	0.019141
RS	34	1.076699	1.918376	306.264621	0.017082	0.018090
RS	35	1.165189	1.918376	314.072766	0.017518	0.018039
RS	36	1.260334	2.070602	297.919780	0.016617	0.017144
RS	37	1.362634	2.070602	304.502603	0.016984	0.017083
RS	38	1.472627	2.214745	290.403224	0.016198	0.016309
RS	39	1.590892	2.214745	295.620691	0.016489	0.016222
RS	40	1.718051	2.348844	283.080161	0.015789	0.015533
RS	41	1.854773	2.348844	286.763095	0.015995	0.015410
RS	42	2.001776	2.471171	275.333095	0.015357	0.014784
RS	43	2.159834	2.471171	277.290400	0.015466	0.014628
RS	44	2.329779	2.580258	266.554090	0.014867	0.014056
RS	45	2.512504	2.580258	266.585237	0.014869	0.013872
RS	46	2.708970	2.675462	256.101259	0.014284	0.013346
RS	47	2.920210	2.675462	254.020500	0.014168	0.013133
RS	48	3.147337	2.757723	243.289066	0.013570	0.012632
RS	49	3.391544	2.757723	238.967824	0.013329	0.012377
RS	50	3.654116	2.829754	227.489853	0.012688	0.011871
RS	51	3.936434	2.829754	220.914620	0.012322	0.011558
RS	52	4.239982	2.895774	208.308068	0.011619	0.011022
RS	53	4.566359	2.895774	199.641912	0.011135	0.010641
RS	54	4.917279	2.997776	183.632945	0.010242	0.009977
RS	55	5.294590	2.997776	173.659718	0.009686	0.009543
RS	56	5.700275	2.997776	162.651085	0.009072	0.009061
RS	57	6.136468	2.997776	150.768037	0.008409	0.008534
RS	58	6.605465	3.607011	116.461721	0.006496	0.007193
RS	59	7.109730	3.607011	108.633060	0.006059	0.006788
RS	60	7.651918	3.607011	100.253696	0.005592	0.006343
RS	61	8.234880	3.607011	91.463846	0.005101	0.005863
RS	62	8.861681	3.607011	82.420287	0.004597	0.005355
RS	63	9.535619	3.607011	409.714373	0.022852	0.027508
PA	4+25*2+4+6 0.049828330 0.011294034 9.535619452 2.418121504 1.142975968 0.837483578 0.699906277 0.651530081 0.655241723 0.691828668 0.750825350 0.826811521 0.918867938 1.027646084 1.153205014 1.293495699 1.444319599 1.601372522 1.760742098 1.918375556 2.070601697 2.214744919 2.348843654 2.471170994 2.580258283 2.675462136 2.757722992 2.829754144 2.895774471 2.997775995 3.607011168
//
IT	4993
RD	3
LK	-225852.319136
QD	-954.997459 -> -664.122457
RI	0.0186841161
TR	0.044791	0.011300
MT	10.624647
MM	C_pi: 1.931371, n_recomb: 21018.711958
RS	0	0.000000	5.462240	29.301640	0.001394	0.000025
RS	1	0.007703	5.462240	31.514021	0.001499	0.000185
RS	2	0.016000	5.462240	33.889738	0.001612	0.000456
RS	3	0.024935	5.462240	36.440261	0.001734	0.000793
RS	4	0.034559	1.796070	118.917688	0.005658	0.002449
RS	5	0.044924	1.796070	127.320514	0.006057	0.003257
RS	6	0.056088	1.124594	217.176486	0.010333	0.005637
RS	7	0.068112	1.124594	231.339576	0.011006	0.006988
RS	8	0.081062	0.838640	329.474888	0.015675	0.010230
RS	9	0.095009	0.838640	348.807652	0.016595	0.012342
RS	10	0.110031	0.721309	428.104210	0.020368	0.015722
RS	11	0.126210	0.721309	450.509601	0.021434	0.018281
RS	12	0.143635	0.690577	494.017185	0.023504	0.020742
RS	13	0.162402	0.690577	517.324493	0.024613	0.023263
RS	14	0.182616	0.708827	526.854947	0.025066	0.024351
RS	15	0.204386	0.708827	549.699360	0.026153	0.026571
RS	16	0.227833	0.757684	535.852336	0.025494	0.026441
RS	17	0.253087	0.757684	557.581622	0.026528	0.028318
RS	18	0.280285	0.828362	530.150339	0.025223	0.027367
RS	19	0.309579	0.828362	550.497955	0.026191	0.028958
RS	20	0.341129	0.919595	514.507102	0.024479	0.027423
RS	21	0.375110	0.919595	533.388828	0.025377	0.028700
RS	22	0.411709	1.033701	491.634495	0.023390	0.026718
RS	23	0.451126	1.033701	509.068757	0.024220	0.027690
RS	24	0.493580	1.172755	464.421971	0.022096	0.025472
RS	25	0.539304	1.172755	480.481658	0.022860	0.026199
RS	26	0.588551	1.336128	436.161601	0.020751	0.023944
RS	27	0.641590	1.336128	450.931753	0.021454	0.024471
RS	28	0.698716	1.519846	409.689352	0.019492	0.022340
RS	29	0.760242	1.519846	423.238915	0.020136	0.022721
RS	30	0.826508	1.719165	386.347796	0.018381	0.020798
RS	31	0.897878	1.719165	398.720631	0.018970	0.021066
RS	32	0.974746	1.929348	366.411248	0.017433	0.019369
RS	33	1.057535	1.929348	377.623090	0.017966	0.019549
RS	34	1.146701	2.144524	349.808203	0.016643	0.018087
RS	35	1.242736	2.144524	359.840114	0.017120	0.018215
RS	36	1.346168	2.358411	336.185442	0.015995	0.016980
RS	37	1.457569	2.358411	344.977632	0.016413	0.017070
RS	38	1.577550	2.565764	324.893013	0.015457	0.016023
RS	39	1.706774	2.565764	332.342919	0.015812	0.016065
RS	40	1.845952	2.762172	315.187119	0.014996	0.015162
RS	41	1.995851	2.762172	321.148918	0.015279	0.015150
RS	42	2.157297	2.943285	306.365785	0.014576	0.014363
RS	43	2.331179	2.943285	310.649299	0.014780	0.014304
RS	44	2.518456	3.104971	297.730880	0.014165	0.013621
RS	45	2.720159	3.104971	300.103632	0.014278	0.013526
RS	46	2.937399	3.244775	288.450573	0.013724	0.012934
RS	47	3.171374	3.244775	288.654037	0.013733	0.012804
RS	48	3.423372	3.363550	277.488320	0.013202	0.012274
RS	49	3.694782	3.363550	275.280250	0.013097	0.012098
RS	50	3.987098	3.465670	263.728088	0.012547	0.011588
RS	51	4.301933	3.465670	258.951508	0.012320	0.011351
RS	52	4.641019	3.558214	246.222059	0.011714	0.010823
RS	53	5.006226	3.558214	238.889923	0.011366	0.010515
RS	54	5.399565	3.703782	221.390246	0.010533	0.009827
RS	55	5.823203	3.703782	212.266014	0.010099	0.009463
RS	56	6.279475	3.703782	201.702878	0.009596	0.009045
RS	57	6.770893	3.703782	189.825149	0.009031	0.008573
RS	58	7.300167	4.719359	141.018530	0.006709	0.006783
RS	59	7.870211	4.719359	134.417911	0.006395	0.006489
RS	60	8.484166	4.719359	126.925877	0.006039	0.006147
RS	61	9.145415	4.719359	118.642463	0.005645	0.005762
RS	62	9.857601	4.719359	109.695213	0.005219	0.005340
RS	63	10.624647	4.719359	638.528257	0.030379	0.030783
PA	4+25*2+4+6 0.044791487 0.011300276 10.624647402 5.462239719 1.796070445 1.124593832 0.838639540 0.721309270 0.690576595 0.708826560 0.757683608 0.828361729 0.919595267 1.033700769 1.172754738 1.336128003 1.519845772 1.719164520 1.929348011 2.144524390 2.358411257 2.565764467 2.762172094 2.943284807 3.104971203 3.244775032 3.363549637 3.465669992 3.558213922 3.703781837 4.719359144
//
IT	5182
RD	4
LK	-225315.541523
QD	-768.649334 -> -563.741667
RI	0.0117002439
TR	0.041329	0.011607
MT	11.334132
MM	C_pi: 2.162247, n_recomb: 24130.224733
RS	0	0.000000	11.837235	15.723986	0.000652	0.000013
RS	1	0.007813	11.837235	16.941629	0.000702	0.000096
RS	2	0.016236	11.837235	18.252653	0.000756	0.000235
RS	3	0.025317	11.837235	19.664073	0.000815	0.000404
RS	4	0.035108	2.782486	89.987699	0.003729	0.001770
RS	5	0.045663	2.782486	96.642651	0.004005	0.002312
RS	6	0.057043	1.519396	189.666167	0.007860	0.004577
RS	7	0.069313	1.519396	202.790725	0.008404	0.005545
RS	8	0.082540	1.023047	321.079505	0.013306	0.008920
RS	9	0.096802	1.023047	341.216314	0.014141	0.010617
RS	10	0.112177	0.816440	452.941370	0.018771	0.014526
RS	11	0.128754	0.816440	478.183097	0.019817	0.016832
RS	12	0.146626	0.744280	552.239747	0.022886	0.020037
RS	13	0.165894	0.744280	579.652322	0.024022	0.022468
RS	14	0.186668	0.741394	609.481550	0.025258	0.024202
RS	15	0.209064	0.741394	636.883205	0.026394	0.026427
RS	16	0.233210	0.778022	633.159684	0.026239	0.026728
RS	17	0.259243	0.778022	659.409646	0.027327	0.028662
RS	18	0.287309	0.840460	634.924020	0.026312	0.027946
RS	19	0.317569	0.840460	659.519612	0.027332	0.029640
RS	20	0.350192	0.926043	621.142908	0.025741	0.028191
RS	21	0.385364	0.926043	643.899649	0.026684	0.029625
RS	22	0.423284	1.037981	595.089057	0.024662	0.027572
RS	23	0.464167	1.037981	616.012522	0.025529	0.028724
RS	24	0.508243	1.180001	560.676849	0.023235	0.026281
RS	25	0.555764	1.180001	579.880425	0.024031	0.027190
RS	26	0.606996	1.352890	522.955070	0.021672	0.024616
RS	27	0.662232	1.352890	540.579129	0.022403	0.025322
RS	28	0.721783	1.553419	486.542818	0.020163	0.022844
RS	29	0.785986	1.553419	502.704236	0.020833	0.023394
RS	30	0.855205	1.777243	453.843955	0.018808	0.021135
RS	31	0.929833	1.777243	468.627001	0.019421	0.021556
RS	32	1.010290	2.019932	425.556747	0.017636	0.019551
RS	33	1.097034	2.019932	439.015228	0.018194	0.019864
RS	34	1.190554	2.275009	401.851409	0.016653	0.018128
RS	35	1.291381	2.275009	414.003041	0.017157	0.018367
RS	36	1.400086	2.534448	382.503859	0.015852	0.016901
RS	37	1.517283	2.534448	393.322740	0.016300	0.017086
RS	38	1.643636	2.790828	366.834386	0.015202	0.015855
RS	39	1.779861	2.790828	376.247027	0.015592	0.015983
RS	40	1.926729	3.037405	354.001591	0.014670	0.014939
RS	41	2.085071	3.037405	361.882876	0.014997	0.015006
RS	42	2.255784	3.267096	343.228127	0.014224	0.014119
RS	43	2.439834	3.267096	349.394060	0.014480	0.014132
RS	44	2.638264	3.472779	333.747598	0.013831	0.013385
RS	45	2.852196	3.472779	337.948962	0.014005	0.013355
RS	46	3.082842	3.649741	324.576248	0.013451	0.012730
RS	47	3.331507	3.649741	326.507485	0.013531	0.012660
RS	48	3.599600	3.798383	314.373661	0.013028	0.012120
RS	49	3.888639	3.798383	313.713994	0.013001	0.012000
RS	50	4.200259	3.924507	301.592216	0.012499	0.011497
RS	51	4.536225	3.924507	298.082702	0.012353	0.011312
RS	52	4.898439	4.037861	284.796281	0.011802	0.010798
RS	53	5.288952	4.037861	278.342856	0.011535	0.010537
RS	54	5.709974	4.219084	258.975304	0.010732	0.009839
RS	55	6.163889	4.219084	250.356549	0.010375	0.009519
RS	56	6.653268	4.219084	239.970632	0.009945	0.009141
RS	57	7.180880	4.219084	227.911636	0.009445	0.008705
RS	58	7.749712	5.644048	163.119031	0.006760	0.006549
RS	59	8.362986	5.644048	157.654187	0.006533	0.006325
RS	60	9.024173	5.644048	151.075660	0.006261	0.006053
RS	61	9.737017	5.644048	143.443587	0.005945	0.005735
RS	62	10.505553	5.644048	134.850383	0.005588	0.005375
RS	63	11.334132	5.644048	881.031393	0.036512	0.034027
PA	4+25*2+4+6 0.041328928 0.011606649 11.334131917 11.837235065 2.782486141 1.519395790 1.023046887 0.816440212 0.744279605 0.741394391 0.778022163 0.840460385 0.926042930 1.037981173 1.180001021 1.352889874 1.553419101 1.777242985 2.019931556 2.275008781 2.534448218 2.790828220 3.037405162 3.267095650 3.472779243 3.649740642 3.798383222 3.924506645 4.037861006 4.219084133 5.644048236
//
IT	4695
RD	5
LK	-224926.606755
QD	-650.348352 -> -488.012749
RI	0.0077150441
TR	0.038655	0.012024
MT	11.834851
MM	C_pi: 2.351111, n_recomb: 27139.190363
RS	0	0.000000	23.940165	8.813999	0.000325	0.000007
RS	1	0.007886	23.940165	9.506290	0.000350	0.000053
RS	2	0.016394	23.940165	10.252720	0.000378	0.000129
RS	3	0.025573	23.940165	11.057482	0.000407	0.000220
RS	4	0.035476	4.128862	69.070662	0.002545	0.001332
RS	5	0.046159	4.128862	74.322429	0.002739	0.001712
RS	6	0.057686	2.008222	164.128876	0.006048	0.003809
RS	7	0.070121	2.008222	175.949866	0.006483	0.004515
RS	8	0.083537	1.237824	305.179549	0.011245	0.007883
RS	9	0.098010	1.237824	325.298465	0.011986	0.009237
RS	10	0.113626	0.923080	463.457687	0.017077	0.013477
RS	11	0.130472	0.923080	490.663198	0.018080	0.015513
RS	12	0.148648	0.804117	594.499044	0.021906	0.019315
RS	13	0.168256	0.804117	625.408105	0.023044	0.021593
RS	14	0.189411	0.778983	677.494488	0.024964	0.023910
RS	15	0.212234	0.778983	709.103357	0.026128	0.026052
RS	16	0.236857	0.803406	718.277192	0.026466	0.026787
RS	17	0.263422	0.803406	748.869903	0.027594	0.028674
RS	18	0.292081	0.857561	730.372082	0.026912	0.028251
RS	19	0.323001	0.857561	759.138390	0.027972	0.029928
RS	20	0.356359	0.936650	721.561986	0.026587	0.028665
RS	21	0.392348	0.936650	748.162527	0.027568	0.030131
RS	22	0.431175	1.044171	695.276335	0.025619	0.028151
RS	23	0.473064	1.044171	719.666671	0.026518	0.029370
RS	24	0.518256	1.185026	656.035266	0.024173	0.026868
RS	25	0.567012	1.185026	678.354045	0.024995	0.027859
RS	26	0.619613	1.361158	610.502040	0.022495	0.025130
RS	27	0.676362	1.361158	630.943474	0.023248	0.025928
RS	28	0.737587	1.570095	565.192855	0.020826	0.023248
RS	29	0.803639	1.570095	583.921870	0.021516	0.023892
RS	30	0.874901	1.808146	523.735143	0.019298	0.021421
RS	31	0.951782	1.808146	540.873514	0.019930	0.021934
RS	32	1.034726	2.071692	487.358176	0.017958	0.019724
RS	33	1.124212	2.071692	502.992506	0.018534	0.020122
RS	34	1.220754	2.354454	456.554555	0.016823	0.018196
RS	35	1.324909	2.354454	470.732740	0.017345	0.018508
RS	36	1.437279	2.647402	431.322156	0.015893	0.016878
RS	37	1.558509	2.647402	444.045599	0.016362	0.017127
RS	38	1.689300	2.941405	411.019113	0.015145	0.015762
RS	39	1.830406	2.941405	422.237911	0.015558	0.015952
RS	40	1.982639	3.227644	394.739230	0.014545	0.014808
RS	41	2.146877	3.227644	404.345570	0.014899	0.014935
RS	42	2.324067	3.496528	381.634360	0.014062	0.013978
RS	43	2.515231	3.496528	389.450487	0.014350	0.014048
RS	44	2.721470	3.738073	370.872757	0.013666	0.013259
RS	45	2.943972	3.738073	376.637611	0.013878	0.013281
RS	46	3.184022	3.945247	361.331560	0.013314	0.012637
RS	47	3.443002	3.945247	364.702959	0.013438	0.012615
RS	48	3.722406	4.117821	351.386059	0.012948	0.012073
RS	49	4.023843	4.117821	351.980402	0.012969	0.011997
RS	50	4.349052	4.262778	339.082730	0.012494	0.011503
RS	51	4.699907	4.262778	336.559105	0.012401	0.011358
RS	52	5.078431	4.392280	322.528046	0.011884	0.010857
RS	53	5.486805	4.392280	316.708103	0.011670	0.010632
RS	54	5.927384	4.602633	295.301682	0.010881	0.009925
RS	55	6.402707	4.602633	287.001669	0.010575	0.009639
RS	56	6.915515	4.602633	276.646659	0.010194	0.009290
RS	57	7.468763	4.602633	264.305753	0.009739	0.008879
RS	58	8.065641	6.426945	182.633973	0.006730	0.006398
RS	59	8.709588	6.426945	178.240025	0.006568	0.006227
RS	60	9.404318	6.426945	172.579994	0.006359	0.006008
RS	61	10.153835	6.426945	165.678194	0.006105	0.005742
RS	62	10.962459	6.426945	157.592861	0.005807	0.005433
RS	63	11.834851	6.426945	1125.898310	0.041486	0.037219
PA	4+25*2+4+6 0.038654862 0.012024156 11.834851300 23.940164905 4.128862387 2.008221787 1.237823843 0.923079741 0.804116839 0.778982519 0.803406032 0.857561332 0.936649923 1.044170993 1.185025649 1.361157581 1.570095110 1.808146297 2.071691802 2.354454205 2.647402454 2.941404913 3.227644176 3.496528223 3.738073227 3.945247267 4.117820943 4.262777593 4.392280373 4.602632847 6.426945392
//
IT	5059
RD	6
LK	-224614.361271
QD	-561.120452 -> -425.358878
RI	0.0053469850
TR	0.036431	0.012472
MT	12.222478
MM	C_pi: 2.513261, n_recomb: 30045.407442
RS	0	0.000000	45.120036	5.205860	0.000173	0.000004
RS	1	0.007941	45.120036	5.618509	0.000187	0.000031
RS	2	0.016512	45.120036	6.063803	0.000202	0.000075
RS	3	0.025764	45.120036	6.544316	0.000218	0.000127
RS	4	0.035751	5.841078	54.513705	0.001814	0.001039
RS	5	0.046531	5.841078	58.733843	0.001955	0.001318
RS	6	0.058166	2.580952	142.998371	0.004759	0.003238
RS	7	0.070726	2.580952	153.587147	0.005112	0.003766
RS	8	0.084283	1.476184	287.690859	0.009575	0.007050
RS	9	0.098917	1.476184	307.381036	0.010231	0.008135
RS	10	0.114712	1.036215	466.341407	0.015521	0.012560
RS	11	0.131762	1.036215	494.890166	0.016471	0.014353
RS	12	0.150166	0.866073	626.336951	0.020846	0.018610
RS	13	0.170031	0.866073	660.228373	0.021974	0.020733
RS	14	0.191474	0.818171	734.742333	0.024454	0.023537
RS	15	0.214619	0.818171	770.219591	0.025635	0.025579
RS	16	0.239603	0.831008	793.293963	0.026403	0.026695
RS	17	0.266570	0.831008	828.029504	0.027559	0.028509
RS	18	0.295678	0.877658	816.984827	0.027192	0.028365
RS	19	0.327098	0.877658	849.819596	0.028285	0.029991
RS	20	0.361014	0.950714	814.948455	0.027124	0.028933
RS	21	0.397622	0.950714	845.349123	0.028136	0.030382
RS	22	0.437137	1.053543	790.518394	0.026311	0.028528
RS	23	0.479790	1.053543	818.354716	0.027237	0.029765
RS	24	0.525830	1.191893	748.385341	0.024908	0.027288
RS	25	0.575526	1.191893	773.799831	0.025754	0.028316
RS	26	0.629168	1.368603	696.563083	0.023184	0.025523
RS	27	0.687070	1.368603	719.797598	0.023957	0.026370
RS	28	0.749570	1.581866	643.423564	0.021415	0.023576
RS	29	0.817033	1.581866	664.691268	0.022123	0.024274
RS	30	0.889853	1.828656	593.898715	0.019767	0.021668
RS	31	0.968455	1.828656	613.358952	0.020414	0.022239
RS	32	1.053299	2.106328	549.822675	0.018300	0.019887
RS	33	1.144880	2.106328	567.593483	0.018891	0.020342
RS	34	1.243734	2.409212	512.079348	0.017044	0.018279
RS	35	1.350437	2.409212	528.236103	0.017581	0.018643
RS	36	1.465614	2.727791	480.969402	0.016008	0.016888
RS	37	1.589936	2.727791	495.537310	0.016493	0.017184
RS	38	1.724131	3.051568	455.964130	0.015176	0.015718
RS	39	1.868982	3.051568	468.913311	0.015607	0.015953
RS	40	2.025335	3.369878	436.132723	0.014516	0.014733
RS	41	2.194104	3.369878	447.369735	0.014890	0.014907
RS	42	2.376274	3.670835	420.567114	0.013998	0.013899
RS	43	2.572910	3.670835	429.918865	0.014309	0.014015
RS	44	2.785161	3.941861	408.363665	0.013592	0.013197
RS	45	3.014266	3.941861	415.558057	0.013831	0.013263
RS	46	3.261564	4.173746	398.260025	0.013255	0.012607
RS	47	3.528500	4.173746	402.921959	0.013410	0.012625
RS	48	3.816632	4.365583	388.353553	0.012926	0.012085
RS	49	4.127645	4.365583	390.043149	0.012982	0.012045
RS	50	4.463354	4.525376	376.294162	0.012524	0.011562
RS	51	4.825722	4.525376	374.597691	0.012468	0.011449
RS	52	5.216864	4.667505	359.739639	0.011973	0.010961
RS	53	5.639066	4.667505	354.406198	0.011796	0.010764
RS	54	6.094794	4.902084	330.859432	0.011012	0.010049
RS	55	6.586712	4.902084	322.757832	0.010742	0.009788
RS	56	7.117691	4.902084	312.332919	0.010395	0.009463
RS	57	7.690834	4.902084	299.632420	0.009973	0.009072
RS	58	8.309490	7.114811	200.325840	0.006667	0.006291
RS	59	8.977271	7.114811	196.945874	0.006555	0.006162
RS	60	9.698081	7.114811	192.189070	0.006397	0.005987
RS	61	10.476128	7.114811	186.048045	0.006192	0.005765
RS	62	11.315958	7.114811	178.549383	0.005943	0.005498
RS	63	12.222478	7.114811	1371.811130	0.045658	0.040344
PA	4+25*2+4+6 0.036430666 0.012471805 12.222478075 45.120035938 5.841078122 2.580951559 1.476184166 1.036215498 0.866073442 0.818170913 0.831007848 0.877657972 0.950714286 1.053543453 1.191892875 1.368602839 1.581865852 1.828655673 2.106327642 2.409212348 2.727791119 3.051568462 3.369878008 3.670835111 3.941861211 4.173746030 4.365583090 4.525376252 4.667505281 4.902084345 7.114811234
//
IT	4704
RD	7
LK	-224351.712717
QD	-488.477380 -> -372.124801
RI	0.0038789040
TR	0.034495	0.012912
MT	12.549413
MM	C_pi: 2.659790, n_recomb: 32870.243995
RS	0	0.000000	79.842860	3.232024	0.000098	0.000003
RS	1	0.007986	79.842860	3.489947	0.000106	0.000019
RS	2	0.016609	79.842860	3.768438	0.000115	0.000046
RS	3	0.025921	79.842860	4.069135	0.000124	0.000077
RS	4	0.035977	7.901796	44.369254	0.001350	0.000836
RS	5	0.046835	7.901796	47.847510	0.001456	0.001051
RS	6	0.058561	3.227706	126.158854	0.003838	0.002804
RS	7	0.071224	3.227706	135.690401	0.004128	0.003209
RS	8	0.084897	1.734541	270.955039	0.008243	0.006368
RS	9	0.099662	1.734541	290.042820	0.008824	0.007244
RS	10	0.115607	1.153987	465.184219	0.014152	0.011754
RS	11	0.132824	1.153987	494.656270	0.015049	0.013334
RS	12	0.151417	0.928814	651.338826	0.019815	0.017934
RS	13	0.171494	0.928814	687.813073	0.020925	0.019914
RS	14	0.193175	0.857784	784.258261	0.023859	0.023122
RS	15	0.216587	0.857784	823.320474	0.025048	0.025069
RS	16	0.241869	0.859690	860.500358	0.026179	0.026509
RS	17	0.269169	0.859690	899.202419	0.027356	0.028252
RS	18	0.298650	0.899731	896.211100	0.027265	0.028352
RS	19	0.330485	0.899731	933.023934	0.028385	0.029920
RS	20	0.364862	0.967540	901.934284	0.027439	0.029058
RS	21	0.401984	0.967540	936.106262	0.028479	0.030475
RS	22	0.442071	1.066070	880.796993	0.026796	0.028763
RS	23	0.485359	1.066070	912.082094	0.027748	0.029998
RS	24	0.532104	1.201683	837.308906	0.025473	0.027586
RS	25	0.582582	1.201683	865.829499	0.026341	0.028631
RS	26	0.637091	1.377960	780.513521	0.023745	0.025827
RS	27	0.695953	1.377960	806.548592	0.024537	0.026701
RS	28	0.759515	1.593645	720.530162	0.021920	0.023845
RS	29	0.828153	1.593645	744.339355	0.022645	0.024577
RS	30	0.902273	1.846336	663.613145	0.020189	0.021883
RS	31	0.982311	1.846336	685.393959	0.020852	0.022492
RS	32	1.068741	2.134376	612.253166	0.018626	0.020040
RS	33	1.162073	2.134376	632.155350	0.019232	0.020536
RS	34	1.262858	2.452899	567.779365	0.017273	0.018370
RS	35	1.371692	2.452899	585.905128	0.017825	0.018772
RS	36	1.489217	2.792218	530.866531	0.016150	0.016921
RS	37	1.616126	2.792218	547.263320	0.016649	0.017252
RS	38	1.753171	3.140719	501.169668	0.015247	0.015705
RS	39	1.901159	3.140719	515.825618	0.015693	0.015975
RS	40	2.060966	3.486019	477.779391	0.014535	0.014694
RS	41	2.233534	3.486019	490.613396	0.014926	0.014906
RS	42	2.419882	3.814096	459.740538	0.013987	0.013858
RS	43	2.621112	3.814096	470.582578	0.014316	0.014014
RS	44	2.838412	4.110005	446.071412	0.013571	0.013174
RS	45	3.073064	4.110005	454.637792	0.013831	0.013277
RS	46	3.326455	4.362557	435.362358	0.013245	0.012615
RS	47	3.600081	4.362557	441.245912	0.013424	0.012666
RS	48	3.895558	4.570200	425.431948	0.012943	0.012131
RS	49	4.214631	4.570200	428.138641	0.013025	0.012122
RS	50	4.559184	4.741886	413.532011	0.012581	0.011649
RS	51	4.931251	4.741886	412.578812	0.012552	0.011564
RS	52	5.333031	4.894089	396.868798	0.012074	0.011087
RS	53	5.766896	4.894089	391.937740	0.011924	0.010915
RS	54	6.235408	5.149405	366.181834	0.011140	0.010192
RS	55	6.741334	5.149405	358.204332	0.010898	0.009951
RS	56	7.287662	5.149405	347.643128	0.010576	0.009645
RS	57	7.877617	5.149405	334.526723	0.010177	0.009270
RS	58	8.514685	7.742814	216.834150	0.006597	0.006210
RS	59	9.202627	7.742814	214.427880	0.006523	0.006116
RS	60	9.945505	7.742814	210.560027	0.006406	0.005977
RS	61	10.747708	7.742814	205.194787	0.006243	0.005793
RS	62	11.613972	7.742814	198.329486	0.006034	0.005563
RS	63	12.549413	7.742814	1620.473047	0.049299	0.043389
PA	4+25*2+4+6 0.034494963 0.012911740 12.549412951 79.842859977 7.901795929 3.227705663 1.734540609 1.153986664 0.928814408 0.857783589 0.859690401 0.899731333 0.967539791 1.066069514 1.201683080 1.377959501 1.593644505 1.846335757 2.134375826 2.452898990 2.792217994 3.140719240 3.486018694 3.814095609 4.110005025 4.362557033 4.570199761 4.741885893 4.894088782 5.149405443 7.742813630
//
IT	4607
RD	8
LK	-224126.040436
QD	-427.471458 -> -326.567632
RI	0.0029389192
TR	0.032765	0.013326
MT	12.844078
MM	C_pi: 2.797598, n_recomb: 35631.374131
RS	0	0.000000	133.809638	2.097861	0.000059	0.000002
RS	1	0.008025	133.809638	2.266203	0.000064	0.000012
RS	2	0.016694	133.809638	2.448051	0.000069	0.000029
RS	3	0.026059	133.809638	2.644491	0.000074	0.000049
RS	4	0.036176	10.275004	37.183946	0.001044	0.000692
RS	5	0.047104	10.275004	40.126646	0.001126	0.000863
RS	6	0.058909	3.938636	112.843629	0.003167	0.002465
RS	7	0.071662	3.938636	121.500418	0.003410	0.002784
RS	8	0.085438	2.010970	255.692897	0.007176	0.005799
RS	9	0.100320	2.010970	274.123120	0.007693	0.006512
RS	10	0.116396	1.275879	461.770053	0.012960	0.011036
RS	11	0.133762	1.275879	491.875337	0.013805	0.012434
RS	12	0.152522	0.992048	671.565074	0.018848	0.017289
RS	13	0.172787	0.992048	710.309410	0.019935	0.019141
RS	14	0.194679	0.897465	828.025517	0.023239	0.022685
RS	15	0.218327	0.897465	870.439955	0.024429	0.024549
RS	16	0.243874	0.888958	921.631367	0.025866	0.026264
RS	17	0.271470	0.888958	964.150741	0.027059	0.027944
RS	18	0.301281	0.923163	969.408569	0.027207	0.028254
RS	19	0.333485	0.923163	1010.123261	0.028349	0.029772
RS	20	0.368273	0.986482	983.418840	0.027600	0.029085
RS	21	0.405852	0.986482	1021.344990	0.028664	0.030469
RS	22	0.446448	1.081258	966.574619	0.027127	0.028899
RS	23	0.490301	1.081258	1001.327216	0.028102	0.030124
RS	24	0.537674	1.214308	922.945321	0.025903	0.027797
RS	25	0.588848	1.214308	954.603037	0.026791	0.028850
RS	26	0.644129	1.389842	862.296929	0.024200	0.026065
RS	27	0.703847	1.389842	891.162642	0.025011	0.026957
RS	28	0.768357	1.607095	796.340915	0.022349	0.024071
RS	29	0.838044	1.607095	822.717095	0.023090	0.024827
RS	30	0.913324	1.864233	732.643813	0.020562	0.022074
RS	31	0.994644	1.864233	756.766278	0.021239	0.022711
RS	32	1.082492	2.160549	674.387783	0.018927	0.020185
RS	33	1.177388	2.160549	696.438779	0.019546	0.020711
RS	34	1.279901	2.492063	623.392469	0.017496	0.018465
RS	35	1.390640	2.492063	643.501356	0.018060	0.018896
RS	36	1.510267	2.849123	580.766227	0.016299	0.016967
RS	37	1.639493	2.849123	599.002302	0.016811	0.017326
RS	38	1.779090	3.219161	546.413985	0.015335	0.015712
RS	39	1.929890	3.219161	562.782459	0.015795	0.016011
RS	40	2.092793	3.588155	519.492835	0.014580	0.014680
RS	41	2.268768	3.588155	533.923783	0.014985	0.014922
RS	42	2.458865	3.940021	499.017818	0.014005	0.013843
RS	43	2.664218	3.940021	511.343159	0.014351	0.014031
RS	44	2.886052	4.257613	483.923384	0.013581	0.013175
RS	45	3.125687	4.257613	493.847038	0.013860	0.013310
RS	46	3.384554	4.527944	472.642517	0.013265	0.012644
RS	47	3.664195	4.527944	479.724985	0.013464	0.012725
RS	48	3.966278	4.748893	462.708517	0.012986	0.012196
RS	49	4.292603	4.748893	466.401736	0.013090	0.012214
RS	50	4.645117	4.930340	450.968782	0.012657	0.011752
RS	51	5.025921	4.930340	450.721026	0.012650	0.011691
RS	52	5.437284	5.090790	434.167763	0.012185	0.011225
RS	53	5.881660	5.090790	429.595998	0.012057	0.011073
RS	54	6.361698	5.364403	401.582793	0.011270	0.010342
RS	55	6.880260	5.364403	393.687874	0.011049	0.010120
RS	56	7.440438	5.364403	382.950895	0.010748	0.009829
RS	57	8.045570	5.364403	369.382230	0.010367	0.009467
RS	58	8.699266	8.334436	232.547664	0.006526	0.006143
RS	59	9.405421	8.334436	231.091058	0.006486	0.006080
RS	60	10.168247	8.334436	228.105777	0.006402	0.005973
RS	61	10.992291	8.334436	223.530053	0.006273	0.005821
RS	62	11.882466	8.334436	217.333903	0.006100	0.005625
RS	63	12.844078	8.334436	1873.628940	0.052584	0.046343
PA	4+25*2+4+6 0.032765094 0.013326105 12.844078379 133.809637507 10.275003867 3.938635957 2.010970116 1.275878882 0.992048045 0.897464555 0.888957929 0.923163195 0.986482266 1.081257743 1.214307573 1.389841816 1.607094893 1.864232559 2.160549296 2.492062994 2.849123453 3.219161143 3.588154797 3.940020753 4.257613477 4.527943583 4.748893170 4.930340150 5.090790287 5.364402706 8.334436447
//
IT	4532
RD	9
LK	-223930.103663
QD	-375.534298 -> -287.468164
RI	0.0023223681
TR	0.031196	0.013707
MT	13.121593
MM	C_pi: 2.930645, n_recomb: 38339.190893
RS	0	0.000000	214.271319	1.414049	0.000037	0.000001
RS	1	0.008062	214.271319	1.528071	0.000040	0.000008
RS	2	0.016773	214.271319	1.651290	0.000043	0.000019
RS	3	0.026187	214.271319	1.784447	0.000047	0.000032
RS	4	0.036359	12.911780	31.988155	0.000834	0.000586
RS	5	0.047352	12.911780	34.538999	0.000901	0.000727
RS	6	0.059231	4.703859	102.272114	0.002668	0.002196
RS	7	0.072067	4.703859	110.213610	0.002875	0.002454
RS	8	0.085939	2.304487	241.978707	0.006312	0.005315
RS	9	0.100928	2.304487	259.750326	0.006775	0.005901
RS	10	0.117126	1.401975	456.957664	0.011919	0.010391
RS	11	0.134630	1.401975	487.484727	0.012715	0.011632
RS	12	0.153544	1.055883	688.153886	0.017949	0.016674
RS	13	0.173984	1.055883	728.912182	0.019012	0.018413
RS	14	0.196071	0.937169	867.248203	0.022620	0.022237
RS	15	0.219939	0.937169	912.817233	0.023809	0.024031
RS	16	0.245731	0.918576	977.857907	0.025505	0.025980
RS	17	0.273603	0.918576	1024.064670	0.026711	0.027609
RS	18	0.303721	0.947541	1037.604995	0.027064	0.028100
RS	19	0.336267	0.947541	1082.153561	0.028226	0.029576
RS	20	0.371437	1.007003	1060.185687	0.027653	0.029046
RS	21	0.409442	1.007003	1101.852431	0.028740	0.030400
RS	22	0.450511	1.098536	1048.355569	0.027344	0.028966
RS	23	0.494890	1.098536	1086.599209	0.028342	0.030180
RS	24	0.542848	1.229297	1005.563470	0.026228	0.027946
RS	25	0.594671	1.229297	1040.397415	0.027137	0.029002
RS	26	0.650672	1.404061	942.016934	0.024571	0.026255
RS	27	0.711188	1.404061	973.753575	0.025398	0.027160
RS	28	0.776583	1.622506	870.853407	0.022714	0.024266
RS	29	0.847249	1.622506	899.832902	0.023470	0.025038
RS	30	0.923611	1.883334	800.916740	0.020890	0.022247
RS	31	1.006130	1.883334	827.412780	0.021581	0.022905
RS	32	1.095302	2.186734	736.110895	0.019200	0.020323
RS	33	1.191661	2.186734	760.338978	0.019832	0.020872
RS	34	1.295789	2.529642	678.782404	0.017705	0.018561
RS	35	1.408311	2.529642	700.899765	0.018282	0.019017
RS	36	1.529905	2.902575	630.525882	0.016446	0.017022
RS	37	1.661300	2.902575	650.623875	0.016970	0.017405
RS	38	1.803288	3.292129	591.555052	0.015430	0.015733
RS	39	1.956722	3.292129	609.655734	0.015902	0.016056
RS	40	2.122526	3.682669	561.140799	0.014636	0.014683
RS	41	2.301696	3.682669	577.184894	0.015055	0.014950
RS	42	2.495310	4.056097	538.282882	0.014040	0.013844
RS	43	2.704532	4.056097	552.103665	0.014401	0.014059
RS	44	2.930620	4.393149	521.831163	0.013611	0.013191
RS	45	3.174935	4.393149	533.119532	0.013905	0.013354
RS	46	3.438946	4.679192	510.048830	0.013304	0.012687
RS	47	3.724239	4.679192	518.332372	0.013520	0.012794
RS	48	4.032532	4.911625	500.175717	0.013046	0.012272
RS	49	4.365678	4.911625	504.851556	0.013168	0.012314
RS	50	4.725681	5.101265	488.644915	0.012745	0.011863
RS	51	5.114705	5.101265	489.091765	0.012757	0.011824
RS	52	5.535091	5.268632	471.724543	0.012304	0.011367
RS	53	5.989366	5.268632	467.494386	0.012194	0.011234
RS	54	6.480263	5.558807	437.191044	0.011403	0.010495
RS	55	7.010734	5.558807	429.358938	0.011199	0.010288
RS	56	7.583969	5.558807	418.425715	0.010914	0.010011
RS	57	8.203415	5.558807	404.384064	0.010548	0.009661
RS	58	8.872799	8.904257	247.671670	0.006460	0.006085
RS	59	9.596145	8.904257	247.152101	0.006446	0.006048
RS	60	10.377804	8.904257	245.049904	0.006392	0.005970
RS	61	11.222477	8.904257	241.279253	0.006293	0.005847
RS	62	12.135244	8.904257	235.784401	0.006150	0.005680
RS	63	13.121593	8.904257	2132.259285	0.055616	0.049197
PA	4+25*2+4+6 0.031196042 0.013707282 13.121593256 214.271318758 12.911779543 4.703859147 2.304487186 1.401974885 1.055882679 0.937169241 0.918576056 0.947541388 1.007002620 1.098535989 1.229297423 1.404060981 1.622506406 1.883334001 2.186734270 2.529642053 2.902574950 3.292128879 3.682668961 4.056097337 4.393148848 4.679191739 4.911624947 5.101265028 5.268632178 5.558806963 8.904257268
//
IT	4802
RD	10
LK	-223758.998535
QD	-330.989959 -> -253.827137
RI	0.0019109913
TR	0.029761	0.014053
MT	13.389988
MM	C_pi: 3.061100, n_recomb: 40998.272258
RS	0	0.000000	330.386308	0.983513	0.000024	0.000001
RS	1	0.008096	330.386308	1.063174	0.000026	0.000005
RS	2	0.016847	330.386308	1.149291	0.000028	0.000013
RS	3	0.026307	330.386308	1.242387	0.000030	0.000022
RS	4	0.036533	15.758488	28.147991	0.000687	0.000506
RS	5	0.047587	15.758488	30.407116	0.000742	0.000626
RS	6	0.059536	5.513694	93.804030	0.002288	0.001979
RS	7	0.072452	5.513694	101.161130	0.002467	0.002193
RS	8	0.086414	2.614465	229.680782	0.005602	0.004899
RS	9	0.101506	2.614465	246.816327	0.006020	0.005384
RS	10	0.117820	1.532602	451.166610	0.011005	0.009805
RS	11	0.135454	1.532602	481.951727	0.011755	0.010911
RS	12	0.154517	1.120561	701.740888	0.017116	0.016086
RS	13	0.175123	1.120561	744.292136	0.018154	0.017724
RS	14	0.197397	0.976973	902.636499	0.022016	0.021787
RS	15	0.221474	0.976973	951.183685	0.023201	0.023520
RS	16	0.247500	0.948432	1029.934922	0.025121	0.025674
RS	17	0.275634	0.948432	1079.710071	0.026336	0.027261
RS	18	0.306046	0.972585	1101.517324	0.026867	0.027910
RS	19	0.338919	0.972585	1149.834041	0.028046	0.029352
RS	20	0.374454	1.028678	1132.828410	0.027631	0.028962
RS	21	0.412866	1.028678	1178.219402	0.028738	0.030292
RS	22	0.454388	1.117396	1126.554588	0.027478	0.028985
RS	23	0.499271	1.117396	1168.309687	0.028497	0.030189
RS	24	0.547788	1.246138	1085.407117	0.026474	0.028050
RS	25	0.600233	1.246138	1123.455441	0.027403	0.029110
RS	26	0.656924	1.420192	1019.791258	0.024874	0.026410
RS	27	0.718205	1.420192	1054.440130	0.025719	0.027325
RS	28	0.784447	1.639671	944.093479	0.023028	0.024436
RS	29	0.856052	1.639671	975.714695	0.023799	0.025223
RS	30	0.933454	1.903775	868.397145	0.021181	0.022407
RS	31	1.017123	1.903775	897.301167	0.021886	0.023081
RS	32	1.107565	2.213549	797.346861	0.019448	0.020454
RS	33	1.205330	2.213549	823.782998	0.020093	0.021024
RS	34	1.311010	2.566845	733.851245	0.017900	0.018658
RS	35	1.425245	2.566845	758.005390	0.018489	0.019134
RS	36	1.548730	2.954438	680.036815	0.016587	0.017083
RS	37	1.682211	2.954438	702.022864	0.017123	0.017485
RS	38	1.826499	3.362186	636.478645	0.015525	0.015764
RS	39	1.982469	3.362186	656.335666	0.016009	0.016106
RS	40	2.151066	3.772859	602.605091	0.014698	0.014696
RS	41	2.333313	3.772859	620.284421	0.015130	0.014985
RS	42	2.530315	4.166336	577.420041	0.014084	0.013856
RS	43	2.743265	4.166336	592.756141	0.014458	0.014095
RS	44	2.973457	4.521291	559.686420	0.013651	0.013217
RS	45	3.222285	4.521291	572.356865	0.013961	0.013404
RS	46	3.491257	4.821539	547.489419	0.013354	0.012738
RS	47	3.782006	4.821539	556.988227	0.013586	0.012868
RS	48	4.096294	5.064096	537.763310	0.013117	0.012354
RS	49	4.436027	5.064096	543.431678	0.013255	0.012417
RS	50	4.803265	5.260748	526.515688	0.012842	0.011977
RS	51	5.200234	5.260748	527.661220	0.012870	0.011957
RS	52	5.629342	5.434031	509.522350	0.012428	0.011511
RS	53	6.093191	5.434031	505.631057	0.012333	0.011393
RS	54	6.594593	5.739480	473.018711	0.011538	0.010647
RS	55	7.136589	5.739480	465.243078	0.011348	0.010454
RS	56	7.722465	5.739480	454.105522	0.011076	0.010188
RS	57	8.355773	5.739480	439.581100	0.010722	0.009848
RS	58	9.040354	9.460990	262.302496	0.006398	0.006032
RS	59	9.780359	9.460990	262.713732	0.006408	0.006019
RS	60	10.580275	9.460990	261.498964	0.006378	0.005965
RS	61	11.444952	9.460990	258.549850	0.006306	0.005869
RS	62	12.379634	9.460990	253.786176	0.006190	0.005729
RS	63	13.389988	9.460990	2396.564053	0.058455	0.051946
PA	4+25*2+4+6 0.029760950 0.014052874 13.389987662 330.386308476 15.758488209 5.513694181 2.614464949 1.532601798 1.120561253 0.976972586 0.948431775 0.972585030 1.028678257 1.117395705 1.246137636 1.420192118 1.639671078 1.903775271 2.213548758 2.566844517 2.954438281 3.362186332 3.772858837 4.166336084 4.521290875 4.821538634 5.064095608 5.260747669 5.434030618 5.739480277 9.460990418
//
IT	4855
RD	11
LK	-223609.033788
QD	-292.592646 -> -224.800968
RI	0.0016337935
TR	0.028442	0.014363
MT	13.653333
MM	C_pi: 3.190055, n_recomb: 43609.402745
RS	0	0.000000	493.532205	0.702238	0.000016	0.000000
RS	1	0.008129	493.532205	0.759357	0.000017	0.000004
RS	2	0.016919	493.532205	0.821125	0.000019	0.000009
RS	3	0.026424	493.532205	0.887922	0.000020	0.000015
RS	4	0.036701	18.755720	25.258032	0.000579	0.000445
RS	5	0.047814	18.755720	27.296739	0.000626	0.000550
RS	6	0.059830	6.358493	86.953997	0.001994	0.001801
RS	7	0.072823	6.358493	93.832047	0.002152	0.001983
RS	8	0.086872	2.940495	218.611114	0.005013	0.004537
RS	9	0.102063	2.940495	235.141737	0.005392	0.004942
RS	10	0.118489	1.668139	444.621558	0.010196	0.009270
RS	11	0.136251	1.668139	475.531568	0.010904	0.010259
RS	12	0.155456	1.186347	712.700524	0.016343	0.015525
RS	13	0.176222	1.186347	756.845375	0.017355	0.017071
RS	14	0.198677	1.016961	934.629851	0.021432	0.021338
RS	15	0.222957	1.016961	985.990564	0.022610	0.023018
RS	16	0.249211	0.978463	1078.345406	0.024727	0.025355
RS	17	0.277599	0.978463	1131.574342	0.025948	0.026908
RS	18	0.308295	0.998089	1161.634263	0.026637	0.027697
RS	19	0.341486	0.998089	1213.651169	0.027830	0.029111
RS	20	0.377375	1.051185	1201.766006	0.027557	0.028847
RS	21	0.416182	1.051185	1250.857958	0.028683	0.030157
RS	22	0.458143	1.137417	1201.477264	0.027551	0.028969
RS	23	0.503516	1.137417	1246.756148	0.028589	0.030166
RS	24	0.552577	1.264364	1162.657729	0.026661	0.028122
RS	25	0.605626	1.264364	1203.951901	0.027608	0.029184
RS	26	0.662988	1.437793	1095.697232	0.025125	0.026539
RS	27	0.725013	1.437793	1133.294840	0.025987	0.027464
RS	28	0.792079	1.658225	1016.072736	0.023299	0.024589
RS	29	0.864598	1.658225	1050.370464	0.024086	0.025388
RS	30	0.943012	1.925359	935.047355	0.021441	0.022555
RS	31	1.027801	1.925359	966.390841	0.022160	0.023244
RS	32	1.119482	2.241052	858.024022	0.019675	0.020582
RS	33	1.218616	2.241052	886.696694	0.020333	0.021168
RS	34	1.325809	2.604054	788.510253	0.018081	0.018754
RS	35	1.441716	2.604054	814.727330	0.018682	0.019249
RS	36	1.567045	3.005487	729.197829	0.016721	0.017147
RS	37	1.702563	3.005487	753.096378	0.017269	0.017567
RS	38	1.849097	3.430523	681.077314	0.015618	0.015800
RS	39	2.007543	3.430523	702.713751	0.016114	0.016161
RS	40	2.178869	3.860362	643.772441	0.014762	0.014716
RS	41	2.364123	3.860362	663.109001	0.015206	0.015025
RS	42	2.564436	4.272827	616.313027	0.014133	0.013875
RS	43	2.781033	4.272827	633.185500	0.014519	0.014135
RS	44	3.015238	4.644551	597.374088	0.013698	0.013249
RS	45	3.268482	4.644551	611.446671	0.014021	0.013457
RS	46	3.542313	4.957870	584.853923	0.013411	0.012793
RS	47	3.838404	4.957870	595.586554	0.013657	0.012944
RS	48	4.158564	5.209502	575.369665	0.013194	0.012438
RS	49	4.504751	5.209502	582.046435	0.013347	0.012520
RS	50	4.879081	5.412235	564.492572	0.012944	0.012092
RS	51	5.283840	5.412235	566.348069	0.012987	0.012089
RS	52	5.721503	5.590635	547.489070	0.012554	0.011652
RS	53	6.194745	5.590635	543.941731	0.012473	0.011549
RS	54	6.706457	5.910349	509.013598	0.011672	0.010796
RS	55	7.259767	5.910349	501.295558	0.011495	0.010615
RS	56	7.858057	5.910349	489.952854	0.011235	0.010360
RS	57	8.504984	5.910349	474.942761	0.010891	0.010028
RS	58	9.204500	10.009507	276.478274	0.006340	0.005983
RS	59	9.960881	10.009507	277.816569	0.006371	0.005991
RS	60	10.778750	10.009507	277.494450	0.006363	0.005959
RS	61	11.663105	10.009507	275.382393	0.006315	0.005887
RS	62	12.619352	10.009507	271.376862	0.006223	0.005771
RS	63	13.653333	10.009507	2666.147707	0.061137	0.054587
PA	4+25*2+4+6 0.028442379 0.014363307 13.653332933 493.532204634 18.755720277 6.358492533 2.940494987 1.668139165 1.186347244 1.016961270 0.978463271 0.998089305 1.051184910 1.137417457 1.264363678 1.437792556 1.658225305 1.925358904 2.241051982 2.604054027 3.005487049 3.430523388 3.860362309 4.272827227 4.644551260 4.957869713 5.209502131 5.412234682 5.590635051 5.910348805 10.009506508
//
IT	4391
RD	12
LK	-223477.259920
QD	-259.359155 -> -199.679279
RI	0.0014466061
TR	0.027228	0.014640
MT	13.913541
MM	C_pi: 3.317977, n_recomb: 46171.073896
RS	0	0.000000	718.140152	0.512286	0.000011	0.000000
RS	1	0.008161	718.140152	0.554123	0.000012	0.000003
RS	2	0.016989	718.140152	0.599380	0.000013	0.000006
RS	3	0.026537	718.140152	0.648336	0.000014	0.000011
RS	4	0.036864	21.843455	23.050480	0.000499	0.000398
RS	5	0.048034	21.843455	24.920569	0.000540	0.000491
RS	6	0.060115	7.227939	81.370002	0.001762	0.001655
RS	7	0.073183	7.227939	87.854199	0.001903	0.001811
RS	8	0.087317	3.281964	208.605735	0.004518	0.004220
RS	9	0.102605	3.281964	224.565747	0.004864	0.004561
RS	10	0.119140	1.808924	437.465917	0.009475	0.008779
RS	11	0.137025	1.808924	468.389049	0.010145	0.009666
RS	12	0.156369	1.253443	721.297743	0.015622	0.014988
RS	13	0.177293	1.253443	766.851722	0.016609	0.016451
RS	14	0.199924	1.057215	963.507824	0.020868	0.020894
RS	15	0.224401	1.057215	1017.523144	0.022038	0.022527
RS	16	0.250877	1.008630	1123.402990	0.024331	0.025028
RS	17	0.279513	1.008630	1179.971150	0.025557	0.026554
RS	18	0.310487	1.023900	1218.285910	0.026386	0.027469
RS	19	0.343988	1.023900	1273.929855	0.027592	0.028862
RS	20	0.380224	1.074265	1267.294411	0.027448	0.028712
RS	21	0.419417	1.074265	1320.054649	0.028591	0.030007
RS	22	0.461808	1.158268	1273.331897	0.027579	0.028930
RS	23	0.507660	1.158268	1322.136020	0.028636	0.030121
RS	24	0.557253	1.283598	1237.422555	0.026801	0.028170
RS	25	0.610894	1.283598	1281.984163	0.027766	0.029236
RS	26	0.668912	1.456460	1169.774007	0.025336	0.026648
RS	27	0.731666	1.456460	1210.348524	0.026214	0.027582
RS	28	0.799542	1.677797	1086.773511	0.023538	0.024727
RS	29	0.872957	1.677797	1123.775519	0.024339	0.025538
RS	30	0.952363	1.947791	1000.811038	0.021676	0.022695
RS	31	1.038251	1.947791	1034.619321	0.022408	0.023398
RS	32	1.131147	2.269075	918.064728	0.019884	0.020705
RS	33	1.231626	2.269075	948.996798	0.020554	0.021306
RS	34	1.340305	2.641300	842.663423	0.018251	0.018850
RS	35	1.457853	2.641300	870.964475	0.018864	0.019361
RS	36	1.584996	3.055962	777.908915	0.016848	0.017213
RS	37	1.722514	3.055962	803.739701	0.017408	0.017649
RS	38	1.871257	3.497625	725.246695	0.015708	0.015841
RS	39	2.032138	3.497625	748.681434	0.016215	0.016218
RS	40	2.206150	3.945932	684.533903	0.014826	0.014742
RS	41	2.394363	3.945932	705.546172	0.015281	0.015068
RS	42	2.597938	4.376613	654.847332	0.014183	0.013899
RS	43	2.818127	4.376613	673.274666	0.014582	0.014177
RS	44	3.056286	4.764249	634.776380	0.013748	0.013284
RS	45	3.313882	4.764249	650.269756	0.014084	0.013511
RS	46	3.592502	5.089758	622.022890	0.013472	0.012850
RS	47	3.893860	5.089758	634.007863	0.013732	0.013019
RS	48	4.219814	5.349609	612.879079	0.013274	0.012523
RS	49	4.572370	5.349609	620.581377	0.013441	0.012622
RS	50	4.953700	5.557655	602.465251	0.013049	0.012206
RS	51	5.366151	5.557655	605.044490	0.013104	0.012218
RS	52	5.812264	5.740513	585.522281	0.012682	0.011791
RS	53	6.294786	5.740513	582.327485	0.012612	0.011701
RS	54	6.816688	6.073628	545.089686	0.011806	0.010941
RS	55	7.381185	6.073628	537.433865	0.011640	0.010771
RS	56	7.991752	6.073628	525.888956	0.011390	0.010525
RS	57	8.652150	6.073628	510.394229	0.011054	0.010201
RS	58	9.366446	10.552301	290.206995	0.006285	0.005937
RS	59	10.139038	10.552301	292.468539	0.006334	0.005963
RS	60	10.974684	10.552301	293.043101	0.006347	0.005952
RS	61	11.878530	10.552301	291.781180	0.006320	0.005900
RS	62	12.856142	10.552301	288.556987	0.006250	0.005806
RS	63	13.913541	10.552301	2940.213488	0.063681	0.057115
PA	4+25*2+4+6 0.027227831 0.014640429 13.913541259 718.140152339 21.843455423 7.227938962 3.281964487 1.808924042 1.253443131 1.057214888 1.008629668 1.023899728 1.074265193 1.158268057 1.283598458 1.456459880 1.677796797 1.947791336 2.269075390 2.641300352 3.055961814 3.497625377 3.945932073 4.376612525 4.764248861 5.089757928 5.349609448 5.557655042 5.740512926 6.073628324 10.552300912
//
IT	4402
RD	13
LK	-223361.243566
QD	-230.493656 -> -177.868215
RI	0.0013212427
TR	0.026107	0.014887
MT	14.171543
MM	C_pi: 3.445017, n_recomb: 48680.654209
RS	0	0.000000	1020.632283	0.381004	0.000008	0.000000
RS	1	0.008193	1020.632283	0.412241	0.000008	0.000002
RS	2	0.017057	1020.632283	0.446042	0.000009	0.000005
RS	3	0.026647	1020.632283	0.482616	0.000010	0.000008
RS	4	0.037022	24.958094	21.349721	0.000439	0.000360
RS	5	0.048248	24.958094	23.090034	0.000474	0.000445
RS	6	0.060394	8.111338	76.793572	0.001577	0.001533
RS	7	0.073534	8.111338	82.953485	0.001704	0.001671
RS	8	0.087752	3.638051	199.528805	0.004099	0.003941
RS	9	0.103134	3.638051	214.953184	0.004416	0.004230
RS	10	0.119776	1.955196	429.817876	0.008829	0.008326
RS	11	0.137781	1.955196	460.659383	0.009463	0.009124
RS	12	0.157262	1.322017	727.735828	0.014949	0.014476
RS	13	0.178339	1.322017	774.525639	0.015910	0.015862
RS	14	0.201142	1.097786	989.481249	0.020326	0.020458
RS	15	0.225814	1.097786	1045.995417	0.021487	0.022049
RS	16	0.252507	1.038895	1165.334078	0.023938	0.024700
RS	17	0.281386	1.038895	1225.125033	0.025167	0.026202
RS	18	0.312632	1.049901	1271.704055	0.026123	0.027232
RS	19	0.346438	1.049901	1330.895538	0.027339	0.028609
RS	20	0.383013	1.097726	1329.621560	0.027313	0.028563
RS	21	0.422585	1.097726	1386.007326	0.028471	0.029846
RS	22	0.465399	1.179693	1342.259592	0.027573	0.028874
RS	23	0.511720	1.179693	1394.578676	0.028647	0.030060
RS	24	0.561837	1.303537	1309.771855	0.026905	0.028200
RS	25	0.616059	1.303537	1357.611257	0.027888	0.029270
RS	26	0.674724	1.475877	1242.021004	0.025514	0.026742
RS	27	0.738194	1.475877	1285.590850	0.026409	0.027685
RS	28	0.806865	1.698071	1156.153277	0.023750	0.024854
RS	29	0.881162	1.698071	1195.878825	0.024566	0.025676
RS	30	0.961545	1.970788	1065.620401	0.021890	0.022829
RS	31	1.048515	1.970788	1101.911157	0.022636	0.023543
RS	32	1.142609	2.297415	977.379987	0.020077	0.020824
RS	33	1.244412	2.297415	1010.587357	0.020760	0.021439
RS	34	1.354556	2.678480	896.215302	0.018410	0.018945
RS	35	1.473723	2.678480	926.614874	0.019035	0.019470
RS	36	1.602653	3.105897	826.069759	0.016969	0.017280
RS	37	1.742147	3.105897	853.846479	0.017540	0.017731
RS	38	1.893068	3.563677	768.884842	0.015794	0.015884
RS	39	2.056354	3.563677	794.131166	0.016313	0.016276
RS	40	2.233018	4.029918	724.785185	0.014889	0.014770
RS	41	2.424155	4.029918	747.486565	0.015355	0.015112
RS	42	2.630951	4.478225	692.914234	0.014234	0.013926
RS	43	2.854690	4.478225	712.910530	0.014645	0.014220
RS	44	3.096759	4.881109	671.779143	0.013800	0.013321
RS	45	3.358660	4.881109	688.708499	0.014147	0.013566
RS	46	3.642017	5.218087	658.879985	0.013535	0.012907
RS	47	3.948589	5.218087	672.133347	0.013807	0.013094
RS	48	4.280278	5.485444	650.173500	0.013356	0.012606
RS	49	4.639141	5.485444	658.917134	0.013536	0.012722
RS	50	5.027404	5.698147	640.316797	0.013153	0.012317
RS	51	5.447477	5.698147	643.633371	0.013222	0.012344
RS	52	5.901965	5.884889	623.509222	0.012808	0.011926
RS	53	6.393688	5.884889	620.676363	0.012750	0.011848
RS	54	6.925696	6.230628	581.147284	0.011938	0.011082
RS	55	7.501291	6.230628	573.559312	0.011782	0.010921
RS	56	8.124041	6.230628	561.816589	0.011541	0.010683
RS	57	8.797812	6.230628	545.840150	0.011213	0.010366
RS	58	9.526783	11.090554	303.483847	0.006234	0.005892
RS	59	10.315476	11.090554	306.663257	0.006299	0.005934
RS	60	11.168785	11.090554	308.136065	0.006330	0.005941
RS	61	12.092002	11.090554	307.733918	0.006321	0.005909
RS	62	13.090856	11.090554	305.309796	0.006272	0.005836
RS	63	14.171543	11.090554	3217.719770	0.066099	0.059533
PA	4+25*2+4+6 0.026107224 0.014886618 14.171543441 1020.632282680 24.958093903 8.111337947 3.638051387 1.955195615 1.322017100 1.097786413 1.038895023 1.049901088 1.097725710 1.179693082 1.303537167 1.475876548 1.698071305 1.970787912 2.297414596 2.678479910 3.105897011 3.563676839 4.029917699 4.478225219 4.881108755 5.218087225 5.485444477 5.698147255 5.884888543 6.230627621 11.090554417
//
IT	4156
RD	14
LK	-223258.933798
QD	-205.342535 -> -158.872404
RI	0.0012390059
TR	0.025072	0.015105
MT	14.427572
MM	C_pi: 3.571117, n_recomb: 51135.061828
RS	0	0.000000	1424.144588	0.287516	0.000006	0.000000
RS	1	0.008223	1424.144588	0.311177	0.000006	0.000001
RS	2	0.017123	1424.144588	0.336788	0.000007	0.000003
RS	3	0.026754	1424.144588	0.364507	0.000007	0.000006
RS	4	0.037177	28.045616	20.029160	0.000392	0.000331
RS	5	0.048458	28.045616	21.669052	0.000424	0.000408
RS	6	0.060666	8.998198	73.029477	0.001428	0.001431
RS	7	0.073878	8.998198	78.922335	0.001543	0.001555
RS	8	0.088176	4.007695	191.269990	0.003740	0.003694
RS	9	0.103650	4.007695	206.193227	0.004032	0.003941
RS	10	0.120397	2.107077	421.785990	0.008248	0.007909
RS	11	0.138521	2.107077	452.465638	0.008848	0.008628
RS	12	0.158135	1.392167	732.204838	0.014319	0.013987
RS	13	0.179362	1.392167	780.067257	0.015255	0.015302
RS	14	0.202334	1.138705	1012.722366	0.019805	0.020031
RS	15	0.227196	1.138705	1071.581447	0.020956	0.021583
RS	16	0.254102	1.069222	1204.312367	0.023552	0.024373
RS	17	0.283221	1.069222	1267.206830	0.024782	0.025855
RS	18	0.314734	1.075994	1322.067290	0.025854	0.026992
RS	19	0.348838	1.075994	1384.720049	0.027080	0.028355
RS	20	0.385747	1.121414	1388.896968	0.027161	0.028406
RS	21	0.425692	1.121414	1448.855285	0.028334	0.029680
RS	22	0.468920	1.201489	1408.359738	0.027542	0.028805
RS	23	0.515704	1.201489	1464.171572	0.028633	0.029989
RS	24	0.566335	1.323942	1379.737118	0.026982	0.028217
RS	25	0.621129	1.323942	1430.853032	0.027982	0.029291
RS	26	0.680429	1.495780	1312.418685	0.025666	0.026824
RS	27	0.744606	1.495780	1358.991837	0.026577	0.027776
RS	28	0.814060	1.718784	1224.154282	0.023940	0.024972
RS	29	0.889225	1.718784	1266.613397	0.024770	0.025805
RS	30	0.970572	1.994097	1129.395755	0.022087	0.022956
RS	31	1.058607	1.994097	1168.178338	0.022845	0.023682
RS	32	1.153882	2.325849	1035.880572	0.020258	0.020940
RS	33	1.256992	2.325849	1071.371466	0.020952	0.021568
RS	34	1.368581	2.715434	949.070808	0.018560	0.019038
RS	35	1.489346	2.715434	981.576310	0.019196	0.019578
RS	36	1.620041	3.155211	873.584734	0.017084	0.017347
RS	37	1.761484	3.155211	903.314387	0.017665	0.017813
RS	38	1.914559	3.628685	811.896262	0.015877	0.015929
RS	39	2.080221	3.628685	838.961171	0.016407	0.016334
RS	40	2.259505	4.112426	764.429768	0.014949	0.014801
RS	41	2.453533	4.112426	788.827811	0.015426	0.015157
RS	42	2.663516	4.577881	730.414469	0.014284	0.013954
RS	43	2.890767	4.577881	751.988498	0.014706	0.014264
RS	44	3.136705	4.995463	708.278678	0.013851	0.013359
RS	45	3.402867	4.995463	726.654530	0.014210	0.013619
RS	46	3.690916	5.343302	695.316589	0.013598	0.012964
RS	47	4.002652	5.343302	709.850548	0.013882	0.013166
RS	48	4.340023	5.617552	687.139910	0.013438	0.012688
RS	49	4.705136	5.617552	696.937835	0.013629	0.012819
RS	50	5.100274	5.834330	677.932710	0.013258	0.012425
RS	51	5.527905	5.834330	681.998371	0.013337	0.012465
RS	52	5.990701	6.024426	661.337659	0.012933	0.012057
RS	53	6.491554	6.024426	658.875164	0.012885	0.011989
RS	54	7.033593	6.382059	617.084010	0.012068	0.011217
RS	55	7.620205	6.382059	609.568909	0.011921	0.011065
RS	56	8.255056	6.382059	597.632685	0.011687	0.010835
RS	57	8.942112	6.382059	581.177950	0.011366	0.010523
RS	58	9.685667	11.624534	316.299675	0.006186	0.005848
RS	59	10.490365	11.624534	320.389197	0.006266	0.005906
RS	60	11.361236	11.624534	322.758684	0.006312	0.005930
RS	61	12.303721	11.624534	323.221996	0.006321	0.005915
RS	62	13.323709	11.624534	321.611886	0.006289	0.005861
RS	63	14.427572	11.624534	3497.505279	0.068397	0.061838
PA	4+25*2+4+6 0.025072240 0.015104542 14.427572302 1424.144588043 28.045615977 8.998198376 4.007695375 2.107077291 1.392166552 1.138704652 1.069222416 1.075993519 1.121414349 1.201488540 1.323942230 1.495780084 1.718783521 1.994097344 2.325849204 2.715434379 3.155210845 3.628685012 4.112426061 4.577881464 4.995463192 5.343302288 5.617552498 5.834330440 6.024426338 6.382059225 11.624534236
//
IT	4752
RD	15
LK	-223168.585802
QD	-183.364685 -> -142.278681
RI	0.0011875722
TR	0.024116	0.015297
MT	14.681512
MM	C_pi: 3.696114, n_recomb: 53531.186775
RS	0	0.000000	1954.568420	0.219824	0.000004	0.000000
RS	1	0.008253	1954.568420	0.237980	0.000004	0.000001
RS	2	0.017187	1954.568420	0.257638	0.000005	0.000003
RS	3	0.026859	1954.568420	0.278921	0.000005	0.000004
RS	4	0.037328	31.047563	19.006403	0.000355	0.000307
RS	5	0.048662	31.047563	20.569039	0.000384	0.000379
RS	6	0.060931	9.877499	69.935736	0.001306	0.001346
RS	7	0.074213	9.877499	75.609608	0.001412	0.001459
RS	8	0.088591	4.389578	183.740567	0.003432	0.003474
RS	9	0.104155	4.389578	198.196241	0.003702	0.003687
RS	10	0.121004	2.264599	413.469483	0.007724	0.007524
RS	11	0.139243	2.264599	443.919716	0.008293	0.008173
RS	12	0.158988	1.463955	734.877478	0.013728	0.013521
RS	13	0.180362	1.463955	783.658539	0.014639	0.014770
RS	14	0.203501	1.179969	1033.394210	0.019305	0.019616
RS	15	0.228549	1.179969	1094.446144	0.020445	0.021131
RS	16	0.255664	1.099566	1240.491579	0.023173	0.024051
RS	17	0.285017	1.099566	1306.367483	0.024404	0.025514
RS	18	0.316792	1.102093	1369.518741	0.025584	0.026750
RS	19	0.351190	1.102093	1435.539962	0.026817	0.028102
RS	20	0.388427	1.145205	1445.240824	0.026998	0.028243
RS	21	0.428737	1.145205	1508.708945	0.028184	0.029510
RS	22	0.472374	1.223493	1471.702540	0.027492	0.028728
RS	23	0.519612	1.223493	1530.973366	0.028600	0.029910
RS	24	0.570748	1.344624	1447.331126	0.027037	0.028224
RS	25	0.626105	1.344624	1501.710772	0.028053	0.029302
RS	26	0.686031	1.515966	1380.929016	0.025797	0.026897
RS	27	0.750902	1.515966	1430.503019	0.026723	0.027857
RS	28	0.821127	1.739717	1290.710221	0.024111	0.025083
RS	29	0.897148	1.739717	1335.903582	0.024956	0.025926
RS	30	0.979442	2.017506	1192.054110	0.022268	0.023078
RS	31	1.068529	2.017506	1233.329395	0.023039	0.023814
RS	32	1.164968	2.354186	1093.474253	0.020427	0.021054
RS	33	1.269366	2.354186	1131.249107	0.021133	0.021693
RS	34	1.382379	2.752003	1001.136579	0.018702	0.019131
RS	35	1.504720	2.752003	1035.748168	0.019349	0.019683
RS	36	1.637158	3.203789	920.361817	0.017193	0.017415
RS	37	1.780526	3.203789	952.044601	0.017785	0.017893
RS	38	1.935726	3.692589	854.190944	0.015957	0.015974
RS	39	2.103735	3.692589	883.075028	0.016496	0.016392
RS	40	2.285609	4.193451	803.379286	0.015008	0.014832
RS	41	2.482494	4.193451	829.475493	0.015495	0.015201
RS	42	2.695627	4.675654	767.255983	0.014333	0.013983
RS	43	2.926351	4.675654	790.410929	0.014765	0.014307
RS	44	3.176116	5.107466	744.178457	0.013902	0.013397
RS	45	3.446494	5.107466	764.006293	0.014272	0.013671
RS	46	3.739186	5.465628	731.231913	0.013660	0.013020
RS	47	4.056035	5.465628	747.054311	0.013955	0.013237
RS	48	4.399033	5.746219	723.673614	0.013519	0.012768
RS	49	4.770338	5.746219	734.535195	0.013722	0.012912
RS	50	5.172288	5.966535	715.205972	0.013361	0.012530
RS	51	5.607410	5.966535	720.029732	0.013451	0.012581
RS	52	6.078443	6.159494	698.900064	0.013056	0.012183
RS	53	6.588351	6.159494	696.814521	0.013017	0.012125
RS	54	7.140341	6.528299	652.802066	0.012195	0.011348
RS	55	7.737887	6.528299	645.363242	0.012056	0.011204
RS	56	8.384749	6.528299	633.236760	0.011829	0.010980
RS	57	9.084996	6.528299	616.306677	0.011513	0.010674
RS	58	9.843035	12.153958	328.646404	0.006139	0.005806
RS	59	10.663634	12.153958	333.635559	0.006233	0.005877
RS	60	11.551958	12.153958	336.896733	0.006293	0.005916
RS	61	12.513596	12.153958	338.227029	0.006318	0.005918
RS	62	13.554597	12.153958	337.439952	0.006304	0.005880
RS	63	14.681512	12.153958	3778.367888	0.070583	0.064033
PA	4+25*2+4+6 0.024115661 0.015296904 14.681512193 1954.568419838 31.047563211 9.877499346 4.389577938 2.264599292 1.463955185 1.179968709 1.099565840 1.102092552 1.145204577 1.223493035 1.344623777 1.515965589 1.739717229 2.017505609 2.354185604 2.752002686 3.203788844 3.692589016 4.193450866 4.675654279 5.107465888 5.465628480 5.746219146 5.966535423 6.159493552 6.528299203 12.153957502
//
IT	5057
RD	16
LK	-223088.702637
QD	-164.109302 -> -127.742021
RI	0.0011583565
TR	0.023231	0.015466
MT	14.933205
MM	C_pi: 3.819816, n_recomb: 55866.130321
RS	0	0.000000	2644.573799	0.169942	0.000003	0.000000
RS	1	0.008282	2644.573799	0.184028	0.000003	0.000001
RS	2	0.017250	2644.573799	0.199283	0.000004	0.000002
RS	3	0.026961	2644.573799	0.215804	0.000004	0.000003
RS	4	0.037476	33.911053	18.221851	0.000326	0.000288
RS	5	0.048861	33.911053	19.725899	0.000353	0.000356
RS	6	0.061190	10.737792	67.408347	0.001207	0.001274
RS	7	0.074540	10.737792	72.904514	0.001305	0.001379
RS	8	0.088995	4.781869	176.878740	0.003166	0.003279
RS	9	0.104648	4.781869	190.900156	0.003417	0.003463
RS	10	0.121597	2.427682	404.964878	0.007249	0.007167
RS	11	0.139950	2.427682	435.129875	0.007789	0.007755
RS	12	0.159822	1.537370	735.941866	0.013173	0.013078
RS	13	0.181341	1.537370	785.498020	0.014060	0.014264
RS	14	0.204642	1.221565	1051.652095	0.018825	0.019212
RS	15	0.229872	1.221565	1114.747180	0.019954	0.020693
RS	16	0.257192	1.129885	1274.007048	0.022805	0.023733
RS	17	0.286775	1.129885	1342.740041	0.024035	0.025181
RS	18	0.318808	1.128125	1414.187343	0.025314	0.026511
RS	19	0.353494	1.128125	1483.478519	0.026554	0.027853
RS	20	0.391052	1.168994	1498.756616	0.026828	0.028079
RS	21	0.431721	1.168994	1565.663002	0.028025	0.029340
RS	22	0.475758	1.245581	1532.343838	0.027429	0.028645
RS	23	0.523443	1.245581	1595.029237	0.028551	0.029826
RS	24	0.575076	1.365435	1512.557522	0.027075	0.028223
RS	25	0.630986	1.365435	1570.177283	0.028106	0.029305
RS	26	0.691527	1.536272	1447.511694	0.025910	0.026961
RS	27	0.757081	1.536272	1500.074076	0.026851	0.027930
RS	28	0.828065	1.760705	1355.752557	0.024268	0.025187
RS	29	0.904928	1.760705	1403.671810	0.025126	0.026040
RS	30	0.988156	2.040852	1253.508648	0.022438	0.023196
RS	31	1.078278	2.040852	1297.269345	0.023221	0.023942
RS	32	1.175863	2.382273	1150.069529	0.020586	0.021164
RS	33	1.281530	2.382273	1190.121259	0.021303	0.021815
RS	34	1.395949	2.788061	1052.320127	0.018836	0.019221
RS	35	1.519844	2.788061	1089.030983	0.019494	0.019785
RS	36	1.654000	3.251534	966.313554	0.017297	0.017481
RS	37	1.799266	3.251534	999.943107	0.017899	0.017971
RS	38	1.956564	3.755321	895.686429	0.016033	0.016019
RS	39	2.126889	3.755321	926.384061	0.016582	0.016450
RS	40	2.311321	4.272979	841.549954	0.015064	0.014864
RS	41	2.511027	4.272979	869.339988	0.015561	0.015246
RS	42	2.727273	4.771565	803.356368	0.014380	0.014012
RS	43	2.961428	4.771565	828.089885	0.014823	0.014348
RS	44	3.214977	5.217187	779.393215	0.013951	0.013434
RS	45	3.489524	5.217187	800.673388	0.014332	0.013722
RS	46	3.786809	5.585206	766.533588	0.013721	0.013074
RS	47	4.108716	5.585206	783.647739	0.014027	0.013304
RS	48	4.457283	5.871629	759.677782	0.013598	0.012845
RS	49	4.834718	5.871629	771.608520	0.013812	0.013001
RS	50	5.243413	6.094990	752.035489	0.013461	0.012631
RS	51	5.685955	6.094990	757.623327	0.013561	0.012694
RS	52	6.165150	6.290343	736.094259	0.013176	0.012305
RS	53	6.684031	6.290343	734.390045	0.013146	0.012256
RS	54	7.245886	6.669605	688.207708	0.012319	0.011474
RS	55	7.854274	6.669605	680.846612	0.012187	0.011337
RS	56	8.513050	6.669605	668.531696	0.011967	0.011119
RS	57	9.226385	6.669605	651.128414	0.011655	0.010817
RS	58	9.998798	12.678385	340.516776	0.006095	0.005765
RS	59	10.835183	12.678385	346.392404	0.006200	0.005849
RS	60	11.740838	12.678385	350.536966	0.006275	0.005901
RS	61	12.721499	12.678385	352.731790	0.006314	0.005917
RS	62	13.783379	12.678385	352.772099	0.006315	0.005896
RS	63	14.933205	12.678385	4059.112206	0.072658	0.066119
PA	4+25*2+4+6 0.023230854 0.015466215 14.933204520 2644.573799146 33.911052889 10.737792146 4.781869340 2.427681817 1.537369625 1.221564514 1.129884812 1.128124645 1.168994382 1.245580822 1.365435082 1.536272417 1.760705143 2.040851950 2.382273257 2.788060888 3.251533601 3.755320623 4.272978687 4.771565130 5.217186859 5.585205523 5.871629440 6.094990144 6.290343198 6.669604690 12.678384925
//
IT	4344
RD	17
LK	-223017.990043
QD	-147.197916 -> -114.972869
RI	0.0011453487
TR	0.022412	0.015615
MT	15.182258
MM	C_pi: 3.941986, n_recomb: 58137.400844
RS	0	0.000000	3539.292987	0.132435	0.000002	0.000000
RS	1	0.008310	3539.292987	0.143450	0.000002	0.000001
RS	2	0.017311	3539.292987	0.155382	0.000003	0.000001
RS	3	0.027060	3539.292987	0.168308	0.000003	0.000002
RS	4	0.037619	36.593891	17.629928	0.000303	0.000273
RS	5	0.049056	36.593891	19.090583	0.000328	0.000338
RS	6	0.061442	11.568183	65.365817	0.001124	0.001215
RS	7	0.074859	11.568183	70.720136	0.001216	0.001312
RS	8	0.089390	5.182596	170.627767	0.002935	0.003105
RS	9	0.105129	5.182596	184.247338	0.003169	0.003265
RS	10	0.122176	2.596174	396.357158	0.006818	0.006837
RS	11	0.140639	2.596174	426.191414	0.007331	0.007370
RS	12	0.160637	1.612378	735.570608	0.012652	0.012655
RS	13	0.182296	1.612378	785.768308	0.013516	0.013784
RS	14	0.205756	1.263448	1067.661063	0.018364	0.018821
RS	15	0.231165	1.263448	1132.652972	0.019482	0.020269
RS	16	0.258686	1.160125	1304.998680	0.022447	0.023423
RS	17	0.288494	1.160125	1376.463002	0.023676	0.024856
RS	18	0.320779	1.154023	1456.190375	0.025047	0.026274
RS	19	0.355746	1.154023	1528.648033	0.026294	0.027608
RS	20	0.393620	1.192700	1549.531553	0.026653	0.027913
RS	21	0.434641	1.192700	1619.796725	0.027862	0.029169
RS	22	0.479071	1.267646	1590.333513	0.027355	0.028558
RS	23	0.527194	1.267646	1656.379296	0.028491	0.029739
RS	24	0.579315	1.386257	1575.415285	0.027098	0.028215
RS	25	0.635768	1.386257	1636.241451	0.028144	0.029303
RS	26	0.696913	1.556568	1512.127009	0.026010	0.027019
RS	27	0.763138	1.556568	1567.655869	0.026965	0.027995
RS	28	0.834867	1.781610	1419.214237	0.024411	0.025286
RS	29	0.912557	1.781610	1469.842506	0.025282	0.026148
RS	30	0.996704	2.063994	1313.681777	0.022596	0.023309
RS	31	1.087843	2.063994	1359.912811	0.023391	0.024065
RS	32	1.186556	2.409976	1205.583055	0.020737	0.021271
RS	33	1.293472	2.409976	1247.897434	0.021465	0.021933
RS	34	1.409273	2.823483	1102.539866	0.018964	0.019310
RS	35	1.534698	2.823483	1141.336535	0.019632	0.019885
RS	36	1.670546	3.298332	1011.363324	0.017396	0.017547
RS	37	1.817683	3.298332	1046.927061	0.018008	0.018049
RS	38	1.977048	3.816791	936.308729	0.016105	0.016064
RS	39	2.149656	3.816791	968.808423	0.016664	0.016506
RS	40	2.336608	4.350926	878.873392	0.015117	0.014896
RS	41	2.539097	4.350926	908.347302	0.015624	0.015289
RS	42	2.758413	4.865570	838.644140	0.014425	0.014041
RS	43	2.995955	4.865570	864.948600	0.014878	0.014389
RS	44	3.253237	5.324615	813.848335	0.013999	0.013470
RS	45	3.531901	5.324615	836.576267	0.014390	0.013770
RS	46	3.833721	5.702058	801.142230	0.013780	0.013126
RS	47	4.160624	5.702058	819.546961	0.014097	0.013369
RS	48	4.514694	5.993836	795.068505	0.013676	0.012919
RS	49	4.898187	5.993836	808.069958	0.013899	0.013087
RS	50	5.313550	6.219774	788.332821	0.013560	0.012728
RS	51	5.763431	6.219774	794.687474	0.013669	0.012801
RS	52	6.250698	6.417065	772.830554	0.013293	0.012422
RS	53	6.778458	6.417065	771.509484	0.013270	0.012381
RS	54	7.350077	6.806060	723.218070	0.012440	0.011595
RS	55	7.969198	6.806060	715.933848	0.012315	0.011465
RS	56	8.639771	6.806060	703.430522	0.012099	0.011252
RS	57	9.366069	6.806060	685.554978	0.011792	0.010954
RS	58	10.152725	13.197080	351.908075	0.006053	0.005725
RS	59	11.004755	13.197080	358.654454	0.006169	0.005820
RS	60	11.927590	13.197080	363.670950	0.006255	0.005884
RS	61	12.927115	13.197080	366.724061	0.006308	0.005915
RS	62	14.009704	13.197080	367.591675	0.006323	0.005908
RS	63	15.182258	13.197080	4338.608970	0.074627	0.068098
PA	4+25*2+4+6 0.022412039 0.015614936 15.182258361 3539.292987134 36.593890580 11.568182661 5.182596061 2.596174107 1.612377855 1.263447685 1.160124954 1.154022831 1.192700338 1.267646258 1.386256946 1.556568497 1.781610427 2.063993553 2.409975826 2.823482781 3.298332446 3.816791411 4.350925861 4.865569754 5.324615305 5.702057557 5.993835595 6.219774351 6.417064781 6.806060096 13.197079638
//
IT	4574
RD	18
LK	-222955.329516
QD	-132.311913 -> -103.727834
RI	0.0011442442
TR	0.021653	0.015745
MT	15.428746
MM	C_pi: 4.062478, n_recomb: 60342.787935
RS	0	0.000000	4657.851703	0.104672	0.000002	0.000000
RS	1	0.008338	4657.851703	0.113407	0.000002	0.000000
RS	2	0.017371	4657.851703	0.122872	0.000002	0.000001
RS	3	0.027157	4657.851703	0.133127	0.000002	0.000002
RS	4	0.037759	39.055519	17.199768	0.000285	0.000261
RS	5	0.049245	39.055519	18.629894	0.000309	0.000323
RS	6	0.061689	12.358470	63.745022	0.001056	0.001165
RS	7	0.075170	12.358470	68.989136	0.001143	0.001257
RS	8	0.089775	5.589671	164.937684	0.002733	0.002949
RS	9	0.105598	5.589671	178.186800	0.002953	0.003091
RS	10	0.122741	2.769784	387.735383	0.006426	0.006532
RS	11	0.141312	2.769784	417.203751	0.006914	0.007016
RS	12	0.161432	1.688918	733.937854	0.012163	0.012254
RS	13	0.183230	1.688918	784.654478	0.013003	0.013329
RS	14	0.206845	1.305579	1081.582471	0.017924	0.018444
RS	15	0.232429	1.305579	1148.329459	0.019030	0.019860
RS	16	0.260146	1.190250	1333.598395	0.022100	0.023121
RS	17	0.290175	1.190250	1407.668197	0.023328	0.024540
RS	18	0.322707	1.179741	1495.641647	0.024786	0.026042
RS	19	0.357951	1.179741	1571.158963	0.026037	0.027369
RS	20	0.396134	1.216259	1597.660425	0.026476	0.027748
RS	21	0.437500	1.216259	1671.198748	0.027695	0.029001
RS	22	0.482316	1.289620	1645.720424	0.027273	0.028468
RS	23	0.530868	1.289620	1715.064246	0.028422	0.029650
RS	24	0.583469	1.407012	1635.906190	0.027110	0.028203
RS	25	0.640455	1.407012	1699.896348	0.028171	0.029295
RS	26	0.702192	1.576772	1574.738804	0.026097	0.027071
RS	27	0.769077	1.576772	1633.203974	0.027065	0.028056
RS	28	0.841539	1.802353	1481.032607	0.024544	0.025379
RS	29	0.920043	1.802353	1534.345480	0.025427	0.026250
RS	30	1.005092	2.086850	1372.501245	0.022745	0.023418
RS	31	1.097232	2.086850	1421.180626	0.023552	0.024184
RS	32	1.197054	2.437225	1259.937362	0.020880	0.021376
RS	33	1.305200	2.437225	1304.493793	0.021618	0.022047
RS	34	1.422362	2.858219	1151.719050	0.019086	0.019397
RS	35	1.549294	2.858219	1192.582159	0.019763	0.019983
RS	36	1.686808	3.344169	1055.435503	0.017491	0.017612
RS	37	1.835788	3.344169	1092.915330	0.018112	0.018124
RS	38	1.997190	3.877000	975.990083	0.016174	0.016108
RS	39	2.172049	3.877000	1010.275114	0.016742	0.016561
RS	40	2.361488	4.427328	915.282820	0.015168	0.014927
RS	41	2.566721	4.427328	946.425687	0.015684	0.015331
RS	42	2.789067	4.957730	873.053789	0.014468	0.014069
RS	43	3.029951	4.957730	900.916807	0.014930	0.014428
RS	44	3.290919	5.429868	847.472949	0.014044	0.013505
RS	45	3.573647	5.429868	871.639643	0.014445	0.013817
RS	46	3.879948	5.816327	834.984719	0.013837	0.013176
RS	47	4.211787	5.816327	854.674741	0.014164	0.013430
RS	48	4.571294	6.113036	829.764886	0.013751	0.012990
RS	49	4.960777	6.113036	843.835110	0.013984	0.013169
RS	50	5.382733	6.341106	824.014311	0.013656	0.012822
RS	51	5.839872	6.341106	831.135563	0.013774	0.012905
RS	52	6.335125	6.539907	809.022008	0.013407	0.012535
RS	53	6.871672	6.539907	808.083723	0.013392	0.012502
RS	54	7.452955	6.937925	757.752767	0.012557	0.011711
RS	55	8.082704	6.937925	750.542628	0.012438	0.011587
RS	56	8.764960	6.937925	737.849448	0.012228	0.011380
RS	57	9.504101	6.937925	719.501651	0.011924	0.011085
RS	58	10.304870	13.709671	362.818577	0.006013	0.005687
RS	59	11.172406	13.709671	370.417754	0.006139	0.005791
RS	60	12.112274	13.709671	376.291948	0.006236	0.005867
RS	61	13.130507	13.709671	380.193728	0.006301	0.005910
RS	62	14.233638	13.709671	381.884566	0.006329	0.005916
RS	63	15.428746	13.709671	4615.757619	0.076492	0.069974
PA	4+25*2+4+6 0.021653332 0.015744957 15.428745853 4657.851702958 39.055519458 12.358470292 5.589670967 2.769784381 1.688917581 1.305578834 1.190249507 1.179740763 1.216259154 1.289619618 1.407012276 1.576771804 1.802352749 2.086850354 2.437224850 2.858218728 3.344169181 3.877000253 4.427328142 4.957730469 5.429868490 5.816326991 6.113036256 6.341106028 6.539907323 6.937924849 13.709671462
//
IT	4855
RD	19
LK	-222899.744751
QD	-119.180815 -> -93.800965
RI	0.0011518675
TR	0.020950	0.015859
MT	15.672101
MM	C_pi: 4.181045, n_recomb: 62480.941944
RS	0	0.000000	6091.761925	0.083042	0.000001	0.000000
RS	1	0.008365	6091.761925	0.089994	0.000001	0.000000
RS	2	0.017429	6091.761925	0.097528	0.000002	0.000001
RS	3	0.027251	6091.761925	0.105695	0.000002	0.000001
RS	4	0.037895	41.273403	16.904007	0.000271	0.000251
RS	5	0.049429	41.273403	18.314359	0.000293	0.000312
RS	6	0.061928	13.100302	62.491707	0.001000	0.001123
RS	7	0.075473	13.100302	67.653503	0.001083	0.001212
RS	8	0.090150	6.000782	159.766147	0.002557	0.002810
RS	9	0.106056	6.000782	172.675087	0.002764	0.002935
RS	10	0.123291	2.948258	379.159697	0.006068	0.006249
RS	11	0.141968	2.948258	408.234808	0.006534	0.006690
RS	12	0.162208	1.766900	731.204653	0.011703	0.011873
RS	13	0.184140	1.766900	782.327848	0.012521	0.012897
RS	14	0.207907	1.347904	1093.572147	0.017502	0.018080
RS	15	0.233662	1.347904	1161.937114	0.018597	0.019466
RS	16	0.261571	1.220208	1359.939836	0.021766	0.022828
RS	17	0.291815	1.220208	1436.489607	0.022991	0.024234
RS	18	0.324589	1.205223	1532.656596	0.024530	0.025815
RS	19	0.360104	1.205223	1611.123968	0.025786	0.027136
RS	20	0.398589	1.239612	1643.228131	0.026300	0.027585
RS	21	0.440294	1.239612	1719.948449	0.027528	0.028835
RS	22	0.485487	1.311425	1698.563012	0.027185	0.028377
RS	23	0.534460	1.311425	1771.135195	0.028347	0.029559
RS	24	0.587529	1.427613	1694.050519	0.027113	0.028187
RS	25	0.645038	1.427613	1761.154264	0.028187	0.029283
RS	26	0.707357	1.596794	1635.324058	0.026173	0.027119
RS	27	0.774888	1.596794	1696.687744	0.027155	0.028110
RS	28	0.848069	1.822833	1541.166048	0.024666	0.025468
RS	29	0.927370	1.822833	1597.132096	0.025562	0.026348
RS	30	1.013305	2.109329	1429.906787	0.022885	0.023524
RS	31	1.106427	2.109329	1481.006203	0.023703	0.024299
RS	32	1.207339	2.463922	1313.071431	0.021016	0.021478
RS	33	1.316692	2.463922	1359.843497	0.021764	0.022158
RS	34	1.435192	2.892169	1199.799907	0.019203	0.019482
RS	35	1.563603	2.892169	1242.704687	0.019889	0.020078
RS	36	1.702756	3.388943	1098.477519	0.017581	0.017675
RS	37	1.853548	3.388943	1137.850298	0.018211	0.018197
RS	38	2.016953	3.935851	1014.681515	0.016240	0.016152
RS	39	2.194026	3.935851	1050.730410	0.016817	0.016614
RS	40	2.385910	4.502083	950.733956	0.015216	0.014957
RS	41	2.593845	4.502083	983.526312	0.015741	0.015371
RS	42	2.819172	5.047952	906.540295	0.014509	0.014096
RS	43	3.063347	5.047952	935.945138	0.014980	0.014465
RS	44	3.327946	5.532845	880.221974	0.014088	0.013538
RS	45	3.614677	5.532845	905.814215	0.014497	0.013861
RS	46	3.925393	5.927936	868.009799	0.013892	0.013224
RS	47	4.262098	5.927936	888.975898	0.014228	0.013489
RS	48	4.626966	6.229161	863.711293	0.013824	0.013058
RS	49	5.022355	6.229161	878.844738	0.014066	0.013247
RS	50	5.450815	6.458939	859.018048	0.013748	0.012911
RS	51	5.915115	6.458939	866.902655	0.013875	0.013004
RS	52	6.418251	6.658822	844.605086	0.013518	0.012643
RS	53	6.963471	6.658822	844.046667	0.013509	0.012617
RS	54	7.554297	7.065128	791.753915	0.012672	0.011824
RS	55	8.194543	7.065128	784.612581	0.012558	0.011705
RS	56	8.888342	7.065128	771.726007	0.012351	0.011501
RS	57	9.640174	7.065128	752.904350	0.012050	0.011210
RS	58	10.454894	14.215213	373.254687	0.005974	0.005649
RS	59	11.337760	14.215213	381.686725	0.006109	0.005763
RS	60	12.294475	14.215213	388.401881	0.006216	0.005849
RS	61	13.331214	14.215213	393.139653	0.006292	0.005904
RS	62	14.454671	14.215213	395.645992	0.006332	0.005922
RS	63	15.672101	14.215213	4889.630969	0.078258	0.071749
PA	4+25*2+4+6 0.020950152 0.015858504 15.672100677 6091.761925410 41.273403035 13.100301916 6.000781859 2.948258093 1.766900135 1.347903728 1.220207907 1.205222891 1.239611725 1.311425340 1.427613331 1.596793926 1.822832936 2.109328890 2.463921976 2.892168689 3.388943037 3.935851467 4.502082709 5.047952496 5.532844683 5.927935797 6.229160952 6.458938642 6.658821632 7.065128287 14.215213276
//
IT	5009
RD	20
LK	-222850.387408
QD	-107.574447 -> -85.017378
RI	0.0011659757
TR	0.020298	0.015957
MT	15.912165
MM	C_pi: 4.297521, n_recomb: 64550.614350
RS	0	0.000000	7878.767827	0.066467	0.000001	0.000000
RS	1	0.008391	7878.767827	0.072048	0.000001	0.000000
RS	2	0.017485	7878.767827	0.078099	0.000001	0.000001
RS	3	0.027343	7878.767827	0.084659	0.000001	0.000001
RS	4	0.038027	43.218451	16.727639	0.000259	0.000244
RS	5	0.049609	43.218451	18.127856	0.000281	0.000303
RS	6	0.062161	13.785010	61.569799	0.000954	0.001090
RS	7	0.075768	13.785010	66.674759	0.001033	0.001175
RS	8	0.090515	6.413670	155.071857	0.002402	0.002686
RS	9	0.106501	6.413670	167.669515	0.002597	0.002797
RS	10	0.123827	3.131208	370.692659	0.005743	0.005986
RS	11	0.142607	3.131208	399.354902	0.006187	0.006389
RS	12	0.162963	1.846241	727.515659	0.011270	0.011512
RS	13	0.185027	1.846241	778.943056	0.012067	0.012488
RS	14	0.208943	1.390365	1103.785373	0.017100	0.017729
RS	15	0.234864	1.390365	1173.636886	0.018182	0.019087
RS	16	0.262961	1.249949	1384.162826	0.021443	0.022544
RS	17	0.293416	1.249949	1463.068741	0.022665	0.023937
RS	18	0.326425	1.230423	1567.351235	0.024281	0.025595
RS	19	0.362204	1.230423	1648.657522	0.025541	0.026910
RS	20	0.400986	1.262707	1686.328222	0.026124	0.027424
RS	21	0.443021	1.262707	1766.135166	0.027360	0.028672
RS	22	0.488583	1.333013	1748.914636	0.027094	0.028285
RS	23	0.537968	1.333013	1824.639305	0.028267	0.029468
RS	24	0.591497	1.448006	1749.861763	0.027108	0.028167
RS	25	0.649517	1.448006	1820.021725	0.028195	0.029268
RS	26	0.712406	1.616574	1693.866041	0.026241	0.027162
RS	27	0.780571	1.616574	1758.083611	0.027236	0.028161
RS	28	0.854455	1.842997	1599.568936	0.024780	0.025552
RS	29	0.934539	1.842997	1658.150454	0.025688	0.026441
RS	30	1.021342	2.131370	1485.845821	0.023018	0.023626
RS	31	1.115428	2.131370	1539.331161	0.023847	0.024410
RS	32	1.217409	2.490013	1364.928177	0.021145	0.021577
RS	33	1.327946	2.490013	1413.884127	0.021903	0.022267
RS	34	1.447759	2.925292	1246.724508	0.019314	0.019565
RS	35	1.577623	2.925292	1291.641272	0.020010	0.020170
RS	36	1.718385	3.432618	1140.437668	0.017667	0.017736
RS	37	1.870956	3.432618	1181.675642	0.018306	0.018268
RS	38	2.036330	3.993327	1052.333807	0.016302	0.016194
RS	39	2.215579	3.993327	1090.120761	0.016888	0.016666
RS	40	2.409868	4.575184	985.180425	0.015262	0.014987
RS	41	2.620458	4.575184	1019.598680	0.015795	0.015410
RS	42	2.848719	5.136244	939.057937	0.014548	0.014122
RS	43	3.096131	5.136244	969.983913	0.015027	0.014501
RS	44	3.364303	5.633579	912.046248	0.014129	0.013570
RS	45	3.654976	5.633579	939.047077	0.014547	0.013902
RS	46	3.970038	6.036941	900.164329	0.013945	0.013270
RS	47	4.311535	6.036941	922.393806	0.014289	0.013545
RS	48	4.681685	6.342279	896.851075	0.013894	0.013123
RS	49	5.082893	6.342279	913.039012	0.014145	0.013322
RS	50	5.517764	6.573359	893.282888	0.013838	0.012998
RS	51	5.989124	6.573359	901.924897	0.013972	0.013098
RS	52	6.500032	6.773908	879.515864	0.013625	0.012747
RS	53	7.053809	6.773908	879.332243	0.013622	0.012728
RS	54	7.654050	7.187777	825.161843	0.012783	0.011932
RS	55	8.304655	7.187777	818.082118	0.012673	0.011818
RS	56	9.009848	7.187777	804.997083	0.012471	0.011618
RS	57	9.774211	7.187777	785.698893	0.012172	0.011329
RS	58	10.602708	14.713138	383.221043	0.005937	0.005613
RS	59	11.500721	14.713138	392.464365	0.006080	0.005735
RS	60	12.474080	14.713138	400.001641	0.006197	0.005831
RS	61	13.529110	14.713138	405.560119	0.006283	0.005896
RS	62	14.672662	14.713138	408.871086	0.006334	0.005926
RS	63	15.912165	14.713138	5159.333404	0.079927	0.073427
PA	4+25*2+4+6 0.020297840 0.015957286 15.912164612 7878.767827053 43.218450766 13.785010127 6.413669823 3.131208358 1.846240796 1.390364920 1.249949119 1.230423270 1.262707499 1.333012731 1.448005891 1.616574233 1.842996509 2.131370131 2.490013335 2.925291757 3.432617965 3.993326545 4.575184192 5.136244041 5.633578953 6.036940996 6.342278712 6.573358978 6.773908180 7.187777032 14.713137563
//
IT	4683
RD	21
LK	-222806.516347
QD	-97.296404 -> -77.228421
RI	0.0011847374
TR	0.019692	0.016043
MT	16.148774
MM	C_pi: 4.411755, n_recomb: 66551.081159
RS	0	0.000000	10040.136274	0.053879	0.000001	0.000000
RS	1	0.008416	10040.136274	0.058417	0.000001	0.000000
RS	2	0.017540	10040.136274	0.063338	0.000001	0.000001
RS	3	0.027432	10040.136274	0.068674	0.000001	0.000001
RS	4	0.038156	44.885981	16.653242	0.000250	0.000238
RS	5	0.049783	44.885981	18.051619	0.000271	0.000297
RS	6	0.062388	14.406375	60.945735	0.000916	0.001062
RS	7	0.076054	14.406375	66.017029	0.000992	0.001145
RS	8	0.090871	6.825511	150.829876	0.002266	0.002574
RS	9	0.106934	6.825511	163.144698	0.002451	0.002675
RS	10	0.124349	3.318261	362.379816	0.005445	0.005742
RS	11	0.143230	3.318261	390.615856	0.005869	0.006112
RS	12	0.163699	1.926812	723.017520	0.010864	0.011168
RS	13	0.185891	1.926812	774.657178	0.011640	0.012101
RS	14	0.209951	1.432895	1112.378880	0.016715	0.017393
RS	15	0.236036	1.432895	1183.591944	0.017785	0.018722
RS	16	0.264316	1.279431	1406.398387	0.021133	0.022270
RS	17	0.294976	1.279431	1487.538902	0.022352	0.023652
RS	18	0.328216	1.255299	1599.844278	0.024039	0.025381
RS	19	0.364254	1.255299	1683.877849	0.025302	0.026691
RS	20	0.403324	1.285503	1727.057249	0.025951	0.027267
RS	21	0.445683	1.285503	1809.852383	0.027195	0.028513
RS	22	0.491606	1.354334	1796.842688	0.026999	0.028192
RS	23	0.541394	1.354334	1875.638935	0.028183	0.029376
RS	24	0.595372	1.468145	1803.363534	0.027097	0.028145
RS	25	0.653893	1.468145	1876.516401	0.028197	0.029250
RS	26	0.717339	1.636070	1750.352256	0.026301	0.027202
RS	27	0.786124	1.636070	1817.373189	0.027308	0.028207
RS	28	0.860698	1.862798	1656.210530	0.024886	0.025633
RS	29	0.941548	1.862798	1717.364309	0.025805	0.026530
RS	30	1.029202	2.152932	1540.274541	0.023144	0.023724
RS	31	1.124233	2.152932	1596.106655	0.023983	0.024517
RS	32	1.227261	2.515464	1415.458779	0.021269	0.021674
RS	33	1.338961	2.515464	1466.562240	0.022037	0.022372
RS	34	1.460060	2.957558	1292.446209	0.019420	0.019646
RS	35	1.591351	2.957558	1339.340993	0.020125	0.020260
RS	36	1.733691	3.475181	1181.270632	0.017750	0.017797
RS	37	1.888009	3.475181	1224.342097	0.018397	0.018338
RS	38	2.055315	4.049416	1088.908234	0.016362	0.016234
RS	39	2.236701	4.049416	1128.403704	0.016955	0.016716
RS	40	2.433352	4.646637	1018.585541	0.015305	0.015015
RS	41	2.646553	4.646637	1054.602554	0.015847	0.015447
RS	42	2.877696	5.222611	970.572493	0.014584	0.014146
RS	43	3.128292	5.222611	1002.995468	0.015071	0.014534
RS	44	3.399977	5.732090	942.909635	0.014168	0.013600
RS	45	3.694526	5.732090	971.298771	0.014595	0.013942
RS	46	4.013864	6.143382	931.407754	0.013995	0.013314
RS	47	4.360077	6.143382	954.884782	0.014348	0.013598
RS	48	4.735426	6.452458	929.137337	0.013961	0.013185
RS	49	5.142363	6.452458	946.368269	0.014220	0.013394
RS	50	5.583548	6.684443	926.758795	0.013926	0.013081
RS	51	6.061861	6.684443	936.149841	0.014067	0.013189
RS	52	6.580428	6.885256	913.701378	0.013729	0.012848
RS	53	7.142636	6.885256	913.885573	0.013732	0.012835
RS	54	7.752159	7.305964	857.927473	0.012891	0.012036
RS	55	8.412977	7.305964	850.900408	0.012786	0.011927
RS	56	9.129408	7.305964	837.610438	0.012586	0.011730
RS	57	9.906132	7.305964	817.832044	0.012289	0.011443
RS	58	10.748224	15.202881	392.726126	0.005901	0.005578
RS	59	11.661183	15.202881	402.757823	0.006052	0.005708
RS	60	12.650976	15.202881	411.096616	0.006177	0.005812
RS	61	13.724066	15.202881	417.458274	0.006273	0.005887
RS	62	14.887465	15.202881	421.560248	0.006334	0.005928
RS	63	16.148774	15.202881	5424.080843	0.081503	0.075010
PA	4+25*2+4+6 0.019692181 0.016042872 16.148773566 10040.136273902 44.885980903 14.406375201 6.825511044 3.318260982 1.926811877 1.432894937 1.279430761 1.255299252 1.285503227 1.354334304 1.468145317 1.636070386 1.862797839 2.152932301 2.515463773 2.957558302 3.475181307 4.049415673 4.646636539 5.222610938 5.732090267 6.143381507 6.452457611 6.684442887 6.885256117 7.305964038 15.202881330
//
IT	4658
RD	22
LK	-222767.482516
QD	-88.178116 -> -70.306933
RI	0.0012067442
TR	0.019129	0.016117
MT	16.381755
MM	C_pi: 4.523611, n_recomb: 68482.007324
RS	0	0.000000	12771.228831	0.043668	0.000001	0.000000
RS	1	0.008440	12771.228831	0.047357	0.000001	0.000000
RS	2	0.017593	12771.228831	0.051358	0.000001	0.000000
RS	3	0.027518	12771.228831	0.055697	0.000001	0.000001
RS	4	0.038281	46.265060	16.672081	0.000243	0.000234
RS	5	0.049952	46.265060	18.076265	0.000264	0.000292
RS	6	0.062608	14.958947	60.595289	0.000885	0.001041
RS	7	0.076333	14.958947	65.654447	0.000959	0.001122
RS	8	0.091216	7.234167	147.001229	0.002147	0.002475
RS	9	0.107355	7.234167	159.059841	0.002323	0.002565
RS	10	0.124856	3.508906	354.268323	0.005173	0.005516
RS	11	0.143835	3.508906	382.070938	0.005579	0.005855
RS	12	0.164415	2.008469	717.845808	0.010482	0.010843
RS	13	0.186732	2.008469	769.615839	0.011238	0.011734
RS	14	0.210933	1.475426	1119.501181	0.016347	0.017070
RS	15	0.237177	1.475426	1191.957472	0.017405	0.018373
RS	16	0.265636	1.308600	1426.787555	0.020834	0.022006
RS	17	0.296496	1.308600	1510.044413	0.022050	0.023376
RS	18	0.329961	1.279816	1630.247426	0.023805	0.025173
RS	19	0.366251	1.279816	1716.896800	0.025071	0.026479
RS	20	0.405604	1.307968	1765.502631	0.025781	0.027113
RS	21	0.448278	1.307968	1851.185226	0.027032	0.028357
RS	22	0.494555	1.375358	1842.408058	0.026904	0.028100
RS	23	0.544736	1.375358	1924.190876	0.028098	0.029286
RS	24	0.599154	1.487993	1854.589707	0.027081	0.028121
RS	25	0.658164	1.487993	1930.667136	0.028192	0.029230
RS	26	0.722155	1.655247	1804.780898	0.026354	0.027238
RS	27	0.791547	1.655247	1874.549572	0.027373	0.028250
RS	28	0.866796	1.882205	1711.066394	0.024986	0.025710
RS	29	0.948396	1.882205	1774.744463	0.025915	0.026615
RS	30	1.036883	2.173986	1593.157453	0.023264	0.023820
RS	31	1.132839	2.173986	1651.292825	0.024113	0.024620
RS	32	1.236894	2.540247	1464.624796	0.021387	0.021767
RS	33	1.349731	2.540247	1517.835380	0.022164	0.022474
RS	34	1.472092	2.988950	1336.926813	0.019522	0.019725
RS	35	1.604781	2.988950	1385.761954	0.020235	0.020347
RS	36	1.748669	3.516618	1220.943323	0.017829	0.017855
RS	37	1.904701	3.516618	1265.813123	0.018484	0.018405
RS	38	2.073903	4.104108	1124.376395	0.016419	0.016274
RS	39	2.257386	4.104108	1165.547585	0.017020	0.016764
RS	40	2.456355	4.716433	1050.923870	0.015346	0.015042
RS	41	2.672118	4.716433	1088.509385	0.015895	0.015482
RS	42	2.906092	5.307068	1001.056291	0.014618	0.014169
RS	43	3.159814	5.307068	1034.949159	0.015113	0.014566
RS	44	3.434951	5.828403	972.783271	0.014205	0.013628
RS	45	3.733310	5.828403	1002.537559	0.014639	0.013979
RS	46	4.056851	6.247293	961.708049	0.014043	0.013355
RS	47	4.407699	6.247293	986.414059	0.014404	0.013648
RS	48	4.788161	6.559745	960.534041	0.014026	0.013245
RS	49	5.200734	6.559745	978.793947	0.014293	0.013462
RS	50	5.648130	6.792253	959.405167	0.014010	0.013160
[truncated: 10,024,014 more chars]
