# Supplementary material for: Recent speciation associated with range expansion and a shift to self-fertilization in North American Arabidopsis
Source: Nat Commun. 2022 Dec 8;13:7564. doi: 10.1038/s41467-022-35368-1 (PMC9732334; doi:10.1038/s41467-022-35368-1)
Supplement: Supplementary file 5 — Source Data [file 41467_2022_35368_MOESM5_ESM.zip › Source Data/SuppFig22-4_lyrNC4_02.psmc]

CC
CC	Brief Description of the file format:
CC	  CC  comments
CC	  MM  useful-messages
CC	  RD  round-of-iterations
CC	  LL  \log[P(sequence)]
CC	  QD  Q-before-opt Q-after-opt
CC	  TR  \theta_0 \rho_0
CC	  RS  k t_k \lambda_k \pi_k \sum_{l\not=k}A_{kl} A_{kk}
CC	  DC  begin end best-k t_k+\Delta_k max-prob
CC
MM	Version: 0.6.5-r67
MM	pattern:4+25*2+4+6, n:63, n_free_lambdas:28
MM	n_iterations:25, skip:1, max_t:5, theta/rho:5
MM	is_decoding:0
MM	n_seqs:14, sum_L:1080514, sum_n:86707
RD	0
LK	0.000000
QD	0.000000 -> 0.000000
RI	inf
TR	0.083649	0.016730
MT	5.000000
MM	C_pi: 1.000000, n_recomb: 17926.850383
RS	0	0.000000	1.000000	114.123907	0.006366	0.000000
RS	1	0.006440	1.000000	120.675280	0.006732	0.000000
RS	2	0.013294	1.000000	127.548588	0.007115	0.000000
RS	3	0.020590	1.000000	134.752486	0.007517	0.000000
RS	4	0.028356	1.000000	142.294811	0.007938	0.000000
RS	5	0.036622	1.000000	150.182402	0.008378	0.000000
RS	6	0.045421	1.000000	158.420879	0.008837	0.000000
RS	7	0.054785	1.000000	167.014410	0.009316	0.000000
RS	8	0.064753	1.000000	175.965449	0.009816	0.000000
RS	9	0.075363	1.000000	185.274451	0.010335	0.000000
RS	10	0.086656	1.000000	194.939554	0.010874	0.000000
RS	11	0.098677	1.000000	204.956240	0.011433	0.000000
RS	12	0.111471	1.000000	215.316966	0.012011	0.000000
RS	13	0.125090	1.000000	226.010769	0.012607	0.000000
RS	14	0.139585	1.000000	237.022845	0.013222	0.000000
RS	15	0.155014	1.000000	248.334108	0.013853	0.000000
RS	16	0.171437	1.000000	259.920729	0.014499	0.000000
RS	17	0.188917	1.000000	271.753659	0.015159	0.000000
RS	18	0.207523	1.000000	283.798149	0.015831	0.000000
RS	19	0.227327	1.000000	296.013267	0.016512	0.000000
RS	20	0.248406	1.000000	308.351428	0.017201	0.000000
RS	21	0.270843	1.000000	320.757947	0.017893	0.000000
RS	22	0.294725	1.000000	333.170634	0.018585	0.000000
RS	23	0.320144	1.000000	345.519439	0.019274	0.000000
RS	24	0.347201	1.000000	357.726184	0.019955	0.000000
RS	25	0.376000	1.000000	369.704389	0.020623	0.000000
RS	26	0.406654	1.000000	381.359228	0.021273	0.000000
RS	27	0.439282	1.000000	392.587643	0.021899	0.000000
RS	28	0.474011	1.000000	403.278643	0.022496	0.000000
RS	29	0.510976	1.000000	413.313829	0.023056	0.000000
RS	30	0.550322	1.000000	422.568171	0.023572	0.000000
RS	31	0.592202	1.000000	430.911076	0.024037	0.000000
RS	32	0.636779	1.000000	438.207775	0.024444	0.000000
RS	33	0.684227	1.000000	444.321057	0.024785	0.000000
RS	34	0.734730	1.000000	449.113381	0.025053	0.000000
RS	35	0.788485	1.000000	452.449362	0.025239	0.000000
RS	36	0.845702	1.000000	454.198642	0.025336	0.000000
RS	37	0.906604	1.000000	454.239129	0.025338	0.000000
RS	38	0.971428	1.000000	452.460573	0.025239	0.000000
RS	39	1.040426	1.000000	448.768405	0.025033	0.000000
RS	40	1.113868	1.000000	443.087781	0.024716	0.000000
RS	41	1.192040	1.000000	435.367692	0.024286	0.000000
RS	42	1.275245	1.000000	425.585017	0.023740	0.000000
RS	43	1.363809	1.000000	413.748337	0.023080	0.000000
RS	44	1.458076	1.000000	399.901309	0.022307	0.000000
RS	45	1.558414	1.000000	384.125390	0.021427	0.000000
RS	46	1.665214	1.000000	366.541653	0.020447	0.000000
RS	47	1.778891	1.000000	347.311481	0.019374	0.000000
RS	48	1.899889	1.000000	326.635904	0.018220	0.000000
RS	49	2.028679	1.000000	304.753383	0.017000	0.000000
RS	50	2.165763	1.000000	281.935915	0.015727	0.000000
RS	51	2.311675	1.000000	258.483392	0.014419	0.000000
RS	52	2.466983	1.000000	234.716251	0.013093	0.000000
RS	53	2.632293	1.000000	210.966580	0.011768	0.000000
RS	54	2.808249	1.000000	187.567951	0.010463	0.000000
RS	55	2.995536	1.000000	164.844409	0.009195	0.000000
RS	56	3.194884	1.000000	143.099157	0.007982	0.000000
RS	57	3.407070	1.000000	122.603561	0.006839	0.000000
RS	58	3.632920	1.000000	103.587192	0.005778	0.000000
RS	59	3.873315	1.000000	86.229592	0.004810	0.000000
RS	60	4.129191	1.000000	70.654402	0.003941	0.000000
RS	61	4.401545	1.000000	56.926369	0.003175	0.000000
RS	62	4.691438	1.000000	45.051533	0.002513	0.000000
RS	63	5.000000	1.000000	125.800254	0.007017	0.000000
PA	4+25*2+4+6 0.083649110 0.016729822 5.000000000 1.000000000 1.000000000 1.000000000 1.000000000 1.000000000 1.000000000 1.000000000 1.000000000 1.000000000 1.000000000 1.000000000 1.000000000 1.000000000 1.000000000 1.000000000 1.000000000 1.000000000 1.000000000 1.000000000 1.000000000 1.000000000 1.000000000 1.000000000 1.000000000 1.000000000 1.000000000 1.000000000 1.000000000
//
IT	4863
RD	1
LK	-246961.280973
QD	-3710.799169 -> -1653.206007
RI	0.0628626123
TR	0.061466	0.012304
MT	7.928419
MM	C_pi: 1.246412, n_recomb: 16444.178407
RS	0	0.000000	0.287107	404.678158	0.024609	0.001744
RS	1	0.007209	0.287107	422.732290	0.025707	0.010215
RS	2	0.014938	0.287107	440.766172	0.026804	0.021714
RS	3	0.023224	0.287107	458.648191	0.027891	0.028452
RS	4	0.032108	0.314758	435.023670	0.026455	0.030757
RS	5	0.041632	0.314758	452.021734	0.027488	0.029675
RS	6	0.051842	0.394320	375.379525	0.022828	0.027325
RS	7	0.062789	0.394320	391.060671	0.023781	0.025282
RS	8	0.074525	0.482625	333.134312	0.020258	0.023751
RS	9	0.087107	0.482625	347.662746	0.021142	0.022561
RS	10	0.100596	0.578626	302.789781	0.018413	0.021513
RS	11	0.115057	0.578626	316.351317	0.019238	0.020558
RS	12	0.130561	0.678172	282.071920	0.017153	0.019753
RS	13	0.147183	0.678172	294.857093	0.017931	0.019108
RS	14	0.165003	0.775274	269.599563	0.016395	0.018576
RS	15	0.184108	0.775274	281.785064	0.017136	0.018128
RS	16	0.204590	0.869097	262.645342	0.015972	0.017771
RS	17	0.226549	0.869097	274.344275	0.016683	0.017504
RS	18	0.250090	0.961802	258.818091	0.015739	0.017298
RS	19	0.275329	0.961802	270.079253	0.016424	0.017116
RS	20	0.302387	1.056271	256.469275	0.015596	0.016932
RS	21	0.331397	1.056271	267.295995	0.016255	0.016732
RS	22	0.362497	1.153370	254.944419	0.015504	0.016517
RS	23	0.395840	1.153370	265.316674	0.016134	0.016290
RS	24	0.431586	1.252038	254.137930	0.015455	0.016059
RS	25	0.469909	1.252038	264.020473	0.016056	0.015828
RS	26	0.510995	1.350689	254.002398	0.015446	0.015600
RS	27	0.555043	1.350689	263.342418	0.016014	0.015376
RS	28	0.602267	1.447783	254.419102	0.015472	0.015157
RS	29	0.652895	1.447783	263.142079	0.016002	0.014947
RS	30	0.707173	1.541668	255.239351	0.015522	0.014751
RS	31	0.765364	1.541668	263.245155	0.016008	0.014569
RS	32	0.827750	1.630759	256.255321	0.015583	0.014404
RS	33	0.894634	1.630759	263.414413	0.016019	0.014255
RS	34	0.966340	1.713718	257.176796	0.015639	0.014121
RS	35	1.043215	1.713718	263.327779	0.016013	0.014004
RS	36	1.125632	1.789503	257.631871	0.015667	0.013902
RS	37	1.213991	1.789503	262.581587	0.015968	0.013815
RS	38	1.308719	1.857559	257.147764	0.015638	0.013743
RS	39	1.410277	1.857559	260.676322	0.015852	0.013683
RS	40	1.519157	1.917828	255.167620	0.015517	0.013633
RS	41	1.635886	1.917828	257.040298	0.015631	0.013589
RS	42	1.761030	1.970770	251.075242	0.015268	0.013545
RS	43	1.895196	1.970770	251.063615	0.015268	0.013497
RS	44	2.039035	2.017315	244.248816	0.014853	0.013437
RS	45	2.193243	2.017315	242.162075	0.014726	0.013358
RS	46	2.358568	2.058765	234.141305	0.014239	0.013253
RS	47	2.535812	2.058765	229.866479	0.013979	0.013113
RS	48	2.725834	2.096575	220.391783	0.013402	0.012935
RS	49	2.929556	2.096575	213.936795	0.013010	0.012713
RS	50	3.147963	2.132242	202.926445	0.012340	0.012445
RS	51	3.382117	2.132242	194.458125	0.011825	0.012131
RS	52	3.633151	2.167519	182.016741	0.011069	0.011769
RS	53	3.902283	2.167519	171.887105	0.010453	0.011362
RS	54	4.190817	2.226155	156.895155	0.009541	0.010912
RS	55	4.500153	2.226155	145.949643	0.008875	0.010421
RS	56	4.831789	2.226155	134.386306	0.008172	0.009895
RS	57	5.187333	2.226155	122.389905	0.007443	0.009340
RS	58	5.568510	2.521212	98.290278	0.005977	0.008763
RS	59	5.977167	2.521212	89.324714	0.005432	0.008171
RS	60	6.415284	2.521212	80.215970	0.004878	0.007572
RS	61	6.884987	2.521212	71.122284	0.004325	0.006974
RS	62	7.388551	2.521212	62.202367	0.003783	0.006385
RS	63	7.928419	2.521212	264.783053	0.016102	0.031302
PA	4+25*2+4+6 0.061465878 0.012303753 7.928419113 0.287106514 0.314757824 0.394319534 0.482625484 0.578625679 0.678172112 0.775274277 0.869096756 0.961802006 1.056270599 1.153369904 1.252038002 1.350688934 1.447782516 1.541667938 1.630759239 1.713718414 1.789503098 1.857559204 1.917827606 1.970769882 2.017315388 2.058764935 2.096574783 2.132241964 2.167518854 2.226155281 2.521212161
//
IT	4727
RD	2
LK	-243735.152968
QD	-1763.839390 -> -1100.795101
RI	0.0783107437
TR	0.052516	0.011533
MT	9.650697
MM	C_pi: 1.519660, n_recomb: 18772.610092
RS	0	0.000000	0.277974	498.038289	0.026530	0.001271
RS	1	0.007540	0.277974	520.752433	0.027740	0.008114
RS	2	0.015650	0.277974	543.350227	0.028944	0.017805
RS	3	0.024370	0.277974	565.638576	0.030131	0.026144
RS	4	0.033748	0.261159	624.496323	0.033266	0.028919
RS	5	0.043833	0.261159	645.250965	0.034372	0.031879
RS	6	0.054679	0.334202	521.937221	0.027803	0.026673
RS	7	0.066343	0.334202	541.372021	0.028838	0.027538
RS	8	0.078886	0.422615	444.710696	0.023689	0.023267
RS	9	0.092375	0.422615	462.703955	0.024648	0.024163
RS	10	0.106881	0.524809	388.099706	0.020674	0.020963
RS	11	0.122480	0.524809	404.727110	0.021559	0.021781
RS	12	0.139257	0.637202	347.863111	0.018530	0.019294
RS	13	0.157298	0.637202	363.303582	0.019353	0.020063
RS	14	0.176699	0.750749	322.125205	0.017159	0.018293
RS	15	0.197564	0.750749	336.610974	0.017931	0.019093
RS	16	0.220001	0.863159	305.914726	0.016296	0.017780
RS	17	0.244131	0.863159	319.623515	0.017026	0.018565
RS	18	0.270080	0.978169	294.598240	0.015693	0.017523
RS	19	0.297986	0.978169	307.623746	0.016387	0.018292
RS	20	0.327996	1.102100	284.996964	0.015182	0.017352
RS	21	0.360269	1.102100	297.372854	0.015841	0.018020
RS	22	0.394976	1.238980	275.891943	0.014697	0.017077
RS	23	0.432299	1.238980	287.629989	0.015322	0.017609
RS	24	0.472437	1.388970	267.360420	0.014242	0.016673
RS	25	0.515602	1.388970	278.469973	0.014834	0.017089
RS	26	0.562021	1.550275	259.719168	0.013835	0.016192
RS	27	0.611941	1.550275	270.206884	0.014394	0.016507
RS	28	0.665625	1.720375	253.154295	0.013485	0.015659
RS	29	0.723356	1.720375	263.018582	0.014011	0.015886
RS	30	0.785441	1.895254	247.849097	0.013203	0.015109
RS	31	0.852208	1.895254	257.074588	0.013694	0.015283
RS	32	0.924009	2.069770	243.912309	0.012993	0.014601
RS	33	1.001224	2.069770	252.462188	0.013448	0.014745
RS	34	1.084262	2.238531	241.305522	0.012854	0.014159
RS	35	1.173561	2.238531	249.112865	0.013270	0.014281
RS	36	1.269594	2.396322	239.861288	0.012777	0.013790
RS	37	1.372868	2.396322	246.820445	0.013148	0.013902
RS	38	1.483929	2.539099	239.236570	0.012744	0.013501
RS	39	1.603365	2.539099	245.196525	0.013061	0.013611
RS	40	1.731807	2.664687	238.897523	0.012726	0.013288
RS	41	1.869934	2.664687	243.660550	0.012980	0.013391
RS	42	2.018477	2.773135	238.124642	0.012685	0.013123
RS	43	2.178221	2.773135	241.454407	0.012862	0.013202
RS	44	2.350009	2.866521	236.059930	0.012575	0.012954
RS	45	2.534752	2.866521	237.702627	0.012662	0.012983
RS	46	2.733425	2.948211	231.809997	0.012348	0.012715
RS	47	2.947079	2.948211	231.528770	0.012333	0.012668
RS	48	3.176844	3.021676	224.597459	0.011964	0.012350
RS	49	3.423934	3.021676	222.214567	0.011837	0.012216
RS	50	3.689655	3.090120	213.860804	0.011392	0.011837
RS	51	3.975414	3.090120	209.303750	0.011149	0.011617
RS	52	4.282720	3.157558	199.273125	0.010615	0.011170
RS	53	4.613198	3.157558	192.627836	0.010261	0.010868
RS	54	4.968596	3.273476	178.547340	0.009511	0.010254
RS	55	5.350793	3.273476	170.493554	0.009082	0.009892
RS	56	5.761809	3.273476	161.350748	0.008595	0.009480
RS	57	6.203818	3.273476	151.233886	0.008056	0.009018
RS	58	6.679157	3.989014	116.711033	0.006217	0.007593
RS	59	7.190338	3.989014	110.217846	0.005871	0.007259
RS	60	7.740065	3.989014	103.070915	0.005490	0.006881
RS	61	8.331244	3.989014	95.376982	0.005081	0.006460
RS	62	8.967001	3.989014	87.262791	0.004648	0.006001
RS	63	9.650697	3.989014	477.835922	0.025454	0.034313
PA	4+25*2+4+6 0.052515895 0.011532855 9.650697012 0.277974122 0.261158767 0.334202479 0.422614884 0.524808596 0.637201779 0.750749364 0.863158980 0.978169341 1.102100455 1.238979894 1.388970106 1.550274988 1.720374613 1.895254029 2.069770265 2.238530950 2.396321684 2.539098501 2.664687299 2.773134599 2.866521486 2.948210863 3.021676090 3.090119603 3.157557714 3.273476137 3.989014069
//
IT	4499
RD	3
LK	-242611.989959
QD	-1239.543123 -> -915.350621
RI	0.0701203288
TR	0.047321	0.011637
MT	10.687872
MM	C_pi: 1.797712, n_recomb: 22369.481692
RS	0	0.000000	0.339182	497.758758	0.022252	0.000987
RS	1	0.007713	0.339182	523.663726	0.023410	0.006411
RS	2	0.016021	0.339182	549.916479	0.024583	0.014298
RS	3	0.024970	0.339182	576.355941	0.025765	0.021565
RS	4	0.034609	0.264370	770.050082	0.034424	0.028432
RS	5	0.044992	0.264370	796.352920	0.035600	0.032004
RS	6	0.056176	0.334812	651.339218	0.029117	0.026817
RS	7	0.068222	0.334812	675.901574	0.030215	0.028211
RS	8	0.081197	0.424500	554.035412	0.024767	0.023438
RS	9	0.095173	0.424500	576.761433	0.025783	0.024721
RS	10	0.110227	0.529773	481.659589	0.021532	0.021053
RS	11	0.126442	0.529773	502.630471	0.022469	0.022271
RS	12	0.143908	0.647559	429.438705	0.019198	0.019385
RS	13	0.162721	0.647559	448.867277	0.020066	0.020496
RS	14	0.182985	0.766164	396.655205	0.017732	0.018425
RS	15	0.204812	0.766164	414.850693	0.018545	0.019549
RS	16	0.228323	0.881485	377.072983	0.016857	0.018048
RS	17	0.253647	0.881485	394.280202	0.017626	0.019155
RS	18	0.280924	0.998736	363.747399	0.016261	0.017937
RS	19	0.310306	0.998736	380.083593	0.016991	0.019023
RS	20	0.341953	1.127689	351.597437	0.015718	0.017877
RS	21	0.376042	1.127689	367.089461	0.016410	0.018874
RS	22	0.412760	1.276202	338.536052	0.015134	0.017663
RS	23	0.452310	1.276202	353.184776	0.015789	0.018512
RS	24	0.494911	1.447066	324.845671	0.014522	0.017245
RS	25	0.540797	1.447066	338.661805	0.015139	0.017950
RS	26	0.590223	1.639976	311.420447	0.013922	0.016687
RS	27	0.643461	1.639976	324.426285	0.014503	0.017260
RS	28	0.700805	1.853325	298.943117	0.013364	0.016035
RS	29	0.762573	1.853325	311.164155	0.013910	0.016483
RS	30	0.829105	2.082582	288.079399	0.012878	0.015341
RS	31	0.900768	2.082582	299.537130	0.013390	0.015699
RS	32	0.977959	2.320166	279.365152	0.012489	0.014688
RS	33	1.061104	2.320166	290.066822	0.012967	0.014987
RS	34	1.150662	2.556962	273.035874	0.012206	0.014120
RS	35	1.247128	2.556962	282.961592	0.012649	0.014372
RS	36	1.351034	2.783106	269.094105	0.012030	0.013652
RS	37	1.462955	2.783106	278.182856	0.012436	0.013871
RS	38	1.583508	2.989972	267.263020	0.011948	0.013292
RS	39	1.713360	2.989972	275.398739	0.012311	0.013490
RS	40	1.853228	3.172137	266.955703	0.011934	0.013036
RS	41	2.003884	3.172137	273.957695	0.012247	0.013210
RS	42	2.166160	3.328540	267.277081	0.011948	0.012849
RS	43	2.340953	3.328540	272.900894	0.012200	0.012987
RS	44	2.529227	3.462201	267.093991	0.011940	0.012673
RS	45	2.732024	3.462201	271.048300	0.012117	0.012751
RS	46	2.950463	3.578438	265.195141	0.011855	0.012436
RS	47	3.185751	3.578438	267.175026	0.011944	0.012434
RS	48	3.439186	3.682275	260.510411	0.011646	0.012086
RS	49	3.712170	3.682275	260.239088	0.011634	0.011998
RS	50	4.006209	3.777948	252.187057	0.011274	0.011605
RS	51	4.322928	3.777948	249.464798	0.011152	0.011436
RS	52	4.664077	3.871402	239.515019	0.010707	0.010985
RS	53	5.031538	3.871402	234.288937	0.010474	0.010737
RS	54	5.427342	4.035175	218.726877	0.009778	0.010085
RS	55	5.853676	4.035175	211.655295	0.009462	0.009780
RS	56	6.312893	4.035175	203.126149	0.009081	0.009420
RS	57	6.807531	4.035175	193.212523	0.008637	0.009005
RS	58	7.340321	5.195796	143.584082	0.006419	0.007102
RS	59	7.914206	5.195796	138.366067	0.006185	0.006865
RS	60	8.532355	5.195796	132.196936	0.005910	0.006580
RS	61	9.198184	5.195796	125.139233	0.005594	0.006247
RS	62	9.915369	5.195796	117.283102	0.005243	0.005870
RS	63	10.687872	5.195796	754.106731	0.033711	0.037498
PA	4+25*2+4+6 0.047320945 0.011636550 10.687871568 0.339181522 0.264370027 0.334812191 0.424500290 0.529772521 0.647559431 0.766164206 0.881484653 0.998735995 1.127688669 1.276202132 1.447066177 1.639975958 1.853325240 2.082582290 2.320165694 2.556962115 2.783105906 2.989971936 3.172136846 3.328539844 3.462201141 3.578438396 3.682275464 3.777948495 3.871402366 4.035174590 5.195796193
//
IT	4536
RD	4
LK	-242023.540584
QD	-1025.253423 -> -809.000857
RI	0.0568404830
TR	0.043675	0.012019
MT	11.367361
MM	C_pi: 2.033130, n_recomb: 26084.855930
RS	0	0.000000	0.425017	469.685744	0.018006	0.000810
RS	1	0.007818	0.425017	496.842684	0.019047	0.005254
RS	2	0.016246	0.425017	524.787313	0.020118	0.011738
RS	3	0.025334	0.425017	553.413933	0.021216	0.017808
RS	4	0.035132	0.276006	891.154692	0.034164	0.028326
RS	5	0.045697	0.276006	923.428901	0.035401	0.031861
RS	6	0.057087	0.345806	764.767421	0.029318	0.027012
RS	7	0.069367	0.345806	794.749847	0.030468	0.028431
RS	8	0.082608	0.438602	652.123311	0.025000	0.023552
RS	9	0.096883	0.438602	679.787878	0.026061	0.024843
RS	10	0.112275	0.547577	568.228818	0.021784	0.021077
RS	11	0.128870	0.547577	593.723915	0.022761	0.022351
RS	12	0.146762	0.669979	507.404679	0.019452	0.019387
RS	13	0.166053	0.669979	531.013309	0.020357	0.020561
RS	14	0.186852	0.791530	470.489107	0.018037	0.018456
RS	15	0.209278	0.791530	492.626111	0.018886	0.019639
RS	16	0.233456	0.905879	450.594929	0.017274	0.018181
RS	17	0.259524	0.905879	471.588274	0.018079	0.019368
RS	18	0.287631	1.019286	438.437920	0.016808	0.018209
RS	19	0.317934	1.019286	458.422806	0.017574	0.019390
RS	20	0.350607	1.144502	426.656655	0.016356	0.018265
RS	21	0.385834	1.144502	445.632357	0.017084	0.019381
RS	22	0.423815	1.292813	411.873873	0.015790	0.018117
RS	23	0.464765	1.292813	429.807242	0.016477	0.019099
RS	24	0.508916	1.469646	394.415953	0.015120	0.017698
RS	25	0.556519	1.469646	411.300330	0.015768	0.018534
RS	26	0.607844	1.676567	375.860306	0.014409	0.017074
RS	27	0.663180	1.676567	391.718724	0.015017	0.017772
RS	28	0.722843	1.913539	357.584751	0.013709	0.016318
RS	29	0.787170	1.913539	372.456446	0.014279	0.016883
RS	30	0.856526	2.176640	340.934003	0.013070	0.015504
RS	31	0.931304	2.176640	354.864022	0.013604	0.015966
RS	32	1.011928	2.457144	327.037643	0.012537	0.014732
RS	33	1.098855	2.457144	340.064067	0.013037	0.015122
RS	34	1.192577	2.743303	316.502239	0.012134	0.014065
RS	35	1.293626	2.743303	328.639656	0.012599	0.014398
RS	36	1.402575	3.021355	309.533258	0.011866	0.013525
RS	37	1.520042	3.021355	320.754228	0.012297	0.013816
RS	38	1.646691	3.278340	305.916320	0.011728	0.013123
RS	39	1.783241	3.278340	316.131220	0.012119	0.013381
RS	40	1.930467	3.505461	304.983721	0.011692	0.012848
RS	41	2.089202	3.505461	314.024081	0.012039	0.013074
RS	42	2.260346	3.700243	305.630742	0.011717	0.012661
RS	43	2.444870	3.700243	313.244259	0.012009	0.012844
RS	44	2.643819	3.866359	306.416965	0.011747	0.012499
RS	45	2.858321	3.866359	312.282116	0.011972	0.012618
RS	46	3.089593	4.010680	305.810534	0.011724	0.012287
RS	47	3.338944	4.010680	309.570625	0.011868	0.012325
RS	48	3.607789	4.139203	302.488654	0.011596	0.011972
RS	49	3.897652	4.139203	303.793846	0.011646	0.011926
RS	50	4.210174	4.256620	295.373948	0.011324	0.011538
RS	51	4.547129	4.256620	293.931693	0.011268	0.011410
RS	52	4.910426	4.370428	283.433936	0.010866	0.010970
RS	53	5.302124	4.370428	279.092805	0.010699	0.010762
RS	54	5.724443	4.572959	261.382849	0.010020	0.010092
RS	55	6.179778	4.572959	254.830626	0.009769	0.009825
RS	56	6.670710	4.572959	246.494553	0.009450	0.009500
RS	57	7.200021	4.572959	236.415934	0.009063	0.009117
RS	58	7.770712	6.165087	169.524362	0.006499	0.006843
RS	59	8.386017	6.165087	165.386026	0.006340	0.006666
RS	60	9.049425	6.165087	160.090904	0.006137	0.006441
RS	61	9.764696	6.165087	153.663004	0.005891	0.006168
RS	62	10.535884	6.165087	146.156983	0.005603	0.005850
RS	63	11.367361	6.165087	1049.877881	0.040249	0.040736
PA	4+25*2+4+6 0.043675003 0.012018964 11.367360962 0.425016531 0.276006130 0.345806391 0.438601504 0.547576842 0.669979358 0.791529819 0.905878614 1.019286463 1.144502219 1.292812856 1.469645535 1.676566589 1.913539363 2.176640262 2.457144013 2.743303226 3.021355416 3.278340029 3.505460853 3.700242707 3.866359476 4.010679693 4.139202720 4.256619688 4.370428175 4.572958764 6.165087258
//
IT	5298
RD	5
LK	-241614.789750
QD	-893.501614 -> -724.132021
RI	0.0455115849
TR	0.040809	0.012489
MT	11.862513
MM	C_pi: 2.229280, n_recomb: 29669.047392
RS	0	0.000000	0.525727	435.886683	0.014692	0.000686
RS	1	0.007890	0.525727	463.023321	0.015606	0.004419
RS	2	0.016403	0.525727	491.246475	0.016558	0.009837
RS	3	0.025587	0.525727	520.500710	0.017544	0.014920
RS	4	0.035496	0.287137	999.867658	0.033701	0.028391
RS	5	0.046186	0.287137	1037.888251	0.034982	0.031792
RS	6	0.057720	0.357391	866.601156	0.029209	0.027175
RS	7	0.070165	0.357391	901.821825	0.030396	0.028534
RS	8	0.083591	0.454620	738.841898	0.024903	0.023566
RS	9	0.098076	0.454620	771.246144	0.025995	0.024797
RS	10	0.113704	0.568281	644.748824	0.021731	0.020993
RS	11	0.130566	0.568281	674.571161	0.022737	0.022243
RS	12	0.148757	0.695861	576.794562	0.019441	0.019271
RS	13	0.168384	0.695861	604.404091	0.020372	0.020436
RS	14	0.189560	0.820612	537.151562	0.018105	0.018363
RS	15	0.212406	0.820612	563.088575	0.018979	0.019531
RS	16	0.237055	0.933666	518.638373	0.017481	0.018173
RS	17	0.263649	0.933666	543.331761	0.018313	0.019361
RS	18	0.292341	1.042000	509.712667	0.017180	0.018333
RS	19	0.323297	1.042000	533.316929	0.017976	0.019528
RS	20	0.356695	1.161002	500.489261	0.016869	0.018509
RS	21	0.392728	1.161002	522.961259	0.017626	0.019662
RS	22	0.431605	1.304927	485.908441	0.016378	0.018442
RS	23	0.473548	1.304927	507.161869	0.017094	0.019479
RS	24	0.518802	1.481547	466.055209	0.015708	0.018043
RS	25	0.567625	1.481547	486.051645	0.016382	0.018940
RS	26	0.620301	1.694193	443.156228	0.014937	0.017378
RS	27	0.677133	1.694193	461.910418	0.015569	0.018138
RS	28	0.738449	1.944417	419.406377	0.014136	0.016541
RS	29	0.804603	1.944417	436.964902	0.014728	0.017169
RS	30	0.875976	2.229301	396.985060	0.013380	0.015630
RS	31	0.952981	2.229301	413.410430	0.013934	0.016152
RS	32	1.036062	2.539718	377.763260	0.012733	0.014762
RS	33	1.125697	2.539718	393.118104	0.013250	0.015209
RS	34	1.222405	2.862127	362.814522	0.012229	0.014015
RS	35	1.326743	2.862127	377.141904	0.012712	0.014402
RS	36	1.439314	3.179667	352.591035	0.011884	0.013421
RS	37	1.560766	3.179667	365.891914	0.012332	0.013760
RS	38	1.691801	3.475636	346.948339	0.011694	0.012989
RS	39	1.833174	3.475636	359.155673	0.012105	0.013291
RS	40	1.985702	3.738105	345.129937	0.011633	0.012705
RS	41	2.150265	3.738105	356.085238	0.012002	0.012971
RS	42	2.327811	3.963140	345.806020	0.011655	0.012527
RS	43	2.519366	3.963140	355.248851	0.011974	0.012747
RS	44	2.726035	4.154864	347.212105	0.011703	0.012385
RS	45	2.949010	4.154864	354.793066	0.011958	0.012541
RS	46	3.189578	4.321375	347.492449	0.011712	0.012205
RS	47	3.449127	4.321375	352.808920	0.011891	0.012281
RS	48	3.729154	4.469315	345.087484	0.011631	0.011933
RS	49	4.031275	4.469315	347.726659	0.011720	0.011925
RS	50	4.357234	4.603559	338.722627	0.011417	0.011547
RS	51	4.708911	4.603559	338.313409	0.011403	0.011457
RS	52	5.088335	4.732940	327.063892	0.011024	0.011029
RS	53	5.497696	4.732940	323.374374	0.010899	0.010855
RS	54	5.939356	4.966888	303.281684	0.010222	0.010173
RS	55	6.415863	4.966888	297.054495	0.010012	0.009936
RS	56	6.929966	4.966888	288.742590	0.009732	0.009638
RS	57	7.484633	4.966888	278.361044	0.009382	0.009278
RS	58	8.083063	6.971085	193.019128	0.006506	0.006682
RS	59	8.728709	6.971085	189.898119	0.006401	0.006550
RS	60	9.425296	6.971085	185.470353	0.006251	0.006372
RS	61	10.176845	6.971085	179.726110	0.006058	0.006147
RS	62	10.987691	6.971085	172.687184	0.005820	0.005875
RS	63	11.862513	6.971085	1347.373178	0.045413	0.043962
PA	4+25*2+4+6 0.040808737 0.012488561 11.862512683 0.525727407 0.287137373 0.357391302 0.454620278 0.568281422 0.695860986 0.820611808 0.933665517 1.042000274 1.161002158 1.304926935 1.481546909 1.694192846 1.944416559 2.229301382 2.539717752 2.862126607 3.179666855 3.475635835 3.738104954 3.963140277 4.154864488 4.321374875 4.469315245 4.603558777 4.732940066 4.966888318 6.971084962
//
IT	4120
RD	6
LK	-241289.032744
QD	-791.671917 -> -649.945922
RI	0.0367612791
TR	0.038394	0.012969
MT	12.263625
MM	C_pi: 2.400041, n_recomb: 33116.576046
RS	0	0.000000	0.639794	402.524568	0.012155	0.000590
RS	1	0.007947	0.639794	428.959539	0.012953	0.003773
RS	2	0.016525	0.639794	456.663724	0.013790	0.008356
RS	3	0.025784	0.639794	485.621255	0.014664	0.012653
RS	4	0.035780	0.296279	1103.048907	0.033308	0.028531
RS	5	0.046569	0.296279	1146.554177	0.034622	0.031816
RS	6	0.058217	0.367593	961.612008	0.029037	0.027308
RS	7	0.070789	0.367593	1001.854231	0.030252	0.028615
RS	8	0.084361	0.470087	817.429495	0.024683	0.023514
RS	9	0.099011	0.470087	854.342731	0.025798	0.024691
RS	10	0.114826	0.589230	713.147137	0.021534	0.020842
RS	11	0.131897	0.589230	747.064166	0.022559	0.022057
RS	12	0.150325	0.722695	638.524745	0.019281	0.019081
RS	13	0.170217	0.722695	669.912287	0.020229	0.020222
RS	14	0.191690	0.851409	596.678550	0.018018	0.018189
RS	15	0.214869	0.851409	626.218384	0.018910	0.019326
RS	16	0.239890	0.963822	580.337553	0.017524	0.018070
RS	17	0.266900	0.963822	608.578616	0.018377	0.019236
RS	18	0.296055	1.067396	575.850262	0.017389	0.018350
RS	19	0.327528	1.067396	602.974020	0.018208	0.019532
RS	20	0.361502	1.179944	570.701648	0.017233	0.018646
RS	21	0.398175	1.179944	596.613814	0.018016	0.019802
RS	22	0.437763	1.318381	557.844209	0.016845	0.018667
RS	23	0.480496	1.318381	582.388866	0.017586	0.019724
RS	24	0.526625	1.492555	536.812435	0.016210	0.018304
RS	25	0.576420	1.492555	559.905898	0.016907	0.019230
RS	26	0.630172	1.707383	510.360950	0.015411	0.017619
RS	27	0.688195	1.707383	532.001978	0.016065	0.018411
RS	28	0.750830	1.965878	481.550579	0.014541	0.016721
RS	29	0.818441	1.965878	501.788867	0.015152	0.017386
RS	30	0.891425	2.266179	453.513756	0.013694	0.015732
RS	31	0.970209	2.266179	472.425915	0.014266	0.016292
RS	32	1.055253	2.599126	428.977917	0.012954	0.014787
RS	33	1.147056	2.599126	446.647631	0.013487	0.015269
RS	34	1.246153	2.949876	409.570727	0.012368	0.013974
RS	35	1.353126	2.949876	426.066239	0.012866	0.014397
RS	36	1.468599	3.299042	396.031597	0.011959	0.013336
RS	37	1.593248	3.299042	411.379572	0.012422	0.013710
RS	38	1.727802	3.626651	388.301152	0.011725	0.012881
RS	39	1.873049	3.626651	402.455243	0.012153	0.013216
RS	40	2.029838	3.917902	385.534430	0.011642	0.012593
RS	41	2.199086	3.917902	398.344994	0.012029	0.012891
RS	42	2.381784	4.167447	386.168897	0.011661	0.012426
RS	43	2.578999	4.167447	397.366820	0.011999	0.012677
RS	44	2.791886	4.379721	388.107628	0.011719	0.012309
RS	45	3.021691	4.379721	397.315641	0.011997	0.012497
RS	46	3.269757	4.563853	389.165404	0.011751	0.012162
RS	47	3.537535	4.563853	395.935916	0.011956	0.012272
RS	48	3.826593	4.727004	387.546445	0.011702	0.011932
RS	49	4.138621	4.727004	391.406249	0.011819	0.011959
RS	50	4.475444	4.874172	381.783404	0.011528	0.011595
RS	51	4.839032	4.874172	382.287542	0.011544	0.011537
RS	52	5.231514	5.015474	370.238631	0.011180	0.011123
RS	53	5.655184	5.015474	367.082258	0.011085	0.010978
RS	54	6.112521	5.275528	344.502249	0.010403	0.010286
RS	55	6.606200	5.275528	338.497603	0.010221	0.010074
RS	56	7.139110	5.275528	330.119005	0.009968	0.009798
RS	57	7.714368	5.275528	319.358348	0.009643	0.009457
RS	58	8.335339	7.677786	214.592287	0.006480	0.006568
RS	59	9.005655	7.677786	212.458814	0.006415	0.006474
RS	60	9.729238	7.677786	208.902953	0.006308	0.006334
RS	61	10.510321	7.677786	203.884803	0.006157	0.006149
RS	62	11.353472	7.677786	197.395714	0.005961	0.005917
RS	63	12.263625	7.677786	1645.344664	0.049683	0.047133
PA	4+25*2+4+6 0.038393906 0.012968904 12.263625478 0.639794215 0.296278550 0.367593172 0.470087087 0.589229624 0.722695316 0.851408542 0.963822019 1.067396010 1.179944442 1.318380957 1.492554916 1.707383488 1.965877764 2.266179455 2.599126127 2.949875751 3.299042031 3.626650962 3.917901543 4.167447366 4.379720818 4.563852992 4.727003635 4.874172218 5.015474077 5.275527738 7.677785651
//
IT	5285
RD	7
LK	-241014.644659
QD	-706.054620 -> -584.334658
RI	0.0300510537
TR	0.036274	0.013426
MT	12.617762
MM	C_pi: 2.556391, n_recomb: 36461.154217
RS	0	0.000000	0.769037	370.735062	0.010168	0.000511
RS	1	0.007995	0.769037	396.092072	0.010863	0.003246
RS	2	0.016629	0.769037	422.819720	0.011596	0.007151
RS	3	0.025953	0.769037	450.932009	0.012367	0.010812
RS	4	0.036023	0.303715	1203.446642	0.033006	0.028684
RS	5	0.046898	0.303715	1252.260924	0.034345	0.031892
RS	6	0.058643	0.376326	1052.723870	0.028872	0.027416
RS	7	0.071326	0.376326	1097.835970	0.030110	0.028697
RS	8	0.085023	0.484509	890.643357	0.024427	0.023428
RS	9	0.099816	0.484509	931.891532	0.025558	0.024569
RS	10	0.115791	0.609635	775.781891	0.021277	0.020658
RS	11	0.133043	0.609635	813.609543	0.022314	0.021844
RS	12	0.151675	0.749535	694.518451	0.019048	0.018855
RS	13	0.171796	0.749535	729.500439	0.020008	0.019974
RS	14	0.193526	0.882936	650.561590	0.017843	0.017972
RS	15	0.216993	0.882936	683.534672	0.018747	0.019080
RS	16	0.242337	0.995513	636.676091	0.017462	0.017913
RS	17	0.269706	0.995513	668.327980	0.018330	0.019051
RS	18	0.299264	1.095012	637.282997	0.017478	0.018298
RS	19	0.331185	1.095012	667.833965	0.018316	0.019459
RS	20	0.365658	1.201551	637.218081	0.017477	0.018709
RS	21	0.402887	1.201551	666.519281	0.018280	0.019855
RS	22	0.443092	1.334501	627.232602	0.017203	0.018822
RS	23	0.486512	1.334501	655.044943	0.017966	0.019883
RS	24	0.533403	1.505613	606.018718	0.016621	0.018505
RS	25	0.584043	1.505613	632.200153	0.017339	0.019445
RS	26	0.638732	1.721237	576.706376	0.015817	0.017815
RS	27	0.697793	1.721237	601.231995	0.016490	0.018625
RS	28	0.761576	1.985709	543.225783	0.014899	0.016872
RS	29	0.830458	1.985709	566.144710	0.015527	0.017558
RS	30	0.904848	2.298202	509.745834	0.013981	0.015820
RS	31	0.985185	2.298202	531.146525	0.014567	0.016404
RS	32	1.071944	2.649683	479.947638	0.013163	0.014809
RS	33	1.165641	2.649683	499.932795	0.013711	0.015317
RS	34	1.266828	3.024311	456.084411	0.012509	0.013942
RS	35	1.376104	3.024311	474.745735	0.013021	0.014389
RS	36	1.494118	3.400492	439.227198	0.012046	0.013265
RS	37	1.621566	3.400492	456.615961	0.012523	0.013665
RS	38	1.759204	3.755304	429.415598	0.011777	0.012792
RS	39	1.907846	3.755304	445.505701	0.012219	0.013152
RS	40	2.068372	4.071266	425.719189	0.011676	0.012502
RS	41	2.241732	4.071266	440.369784	0.012078	0.012825
RS	42	2.428951	4.341619	426.343679	0.011693	0.012348
RS	43	2.631139	4.341619	439.276819	0.012048	0.012625
RS	44	2.849492	4.571016	428.853668	0.011762	0.012255
RS	45	3.085301	4.571016	439.663561	0.012058	0.012470
RS	46	3.339964	4.769525	430.726153	0.011813	0.012142
RS	47	3.614986	4.769525	438.919148	0.012038	0.012281
RS	48	3.911996	4.944797	429.921647	0.011791	0.011954
RS	49	4.232753	4.944797	434.963148	0.011929	0.012011
RS	50	4.579153	5.102022	424.771085	0.011650	0.011662
RS	51	4.953248	5.102022	426.142149	0.011688	0.011633
RS	52	5.357251	5.252626	413.318207	0.011336	0.011233
RS	53	5.793554	5.252626	410.642945	0.011262	0.011112
RS	54	6.264739	5.535180	385.520950	0.010573	0.010413
RS	55	6.773595	5.535180	379.690242	0.010414	0.010222
RS	56	7.323134	5.535180	371.199694	0.010181	0.009965
RS	57	7.916608	5.535180	360.019366	0.009874	0.009640
RS	58	8.557530	8.328695	234.864861	0.006442	0.006479
RS	59	9.249693	8.328695	233.711827	0.006410	0.006416
RS	60	9.997193	8.328695	231.043346	0.006337	0.006311
RS	61	10.804456	8.328695	226.791744	0.006220	0.006160
RS	62	11.676259	8.328695	220.919669	0.006059	0.005964
RS	63	12.617762	8.328695	1946.842517	0.053395	0.050221
PA	4+25*2+4+6 0.036274431 0.013426496 12.617762435 0.769037008 0.303715352 0.376325901 0.484509331 0.609634541 0.749535109 0.882935576 0.995513012 1.095012434 1.201550996 1.334500878 1.505613291 1.721236960 1.985709474 2.298201913 2.649682717 3.024310758 3.400491626 3.755303868 4.071265903 4.341618938 4.571016374 4.769524866 4.944797445 5.102021510 5.252626387 5.535179600 8.328694876
//
IT	4436
RD	8
LK	-240778.401458
QD	-632.159840 -> -526.452425
RI	0.0248185540
TR	0.034371	0.013847
MT	12.949289
MM	C_pi: 2.705173, n_recomb: 39730.244762
RS	0	0.000000	0.917196	340.341640	0.008566	0.000443
RS	1	0.008039	0.917196	364.386007	0.009172	0.002800
RS	2	0.016724	0.917196	389.845070	0.009812	0.006138
RS	3	0.026108	0.917196	416.754916	0.010490	0.009272
RS	4	0.036246	0.310072	1301.494738	0.032758	0.028809
RS	5	0.047199	0.310072	1355.513025	0.034118	0.031972
RS	6	0.059032	0.383941	1141.288392	0.028726	0.027502
RS	7	0.071817	0.383941	1191.178446	0.029982	0.028778
RS	8	0.085629	0.497929	960.221396	0.024169	0.023325
RS	9	0.100552	0.497929	1005.686423	0.025313	0.024446
RS	10	0.116674	0.629295	834.372663	0.021001	0.020464
RS	11	0.134093	0.629295	875.978212	0.022048	0.021629
RS	12	0.152912	0.775986	746.356052	0.018786	0.018619
RS	13	0.173243	0.775986	784.794583	0.019753	0.019719
RS	14	0.195210	0.914643	700.203520	0.017624	0.017739
RS	15	0.218942	0.914643	736.477822	0.018537	0.018820
RS	16	0.244581	1.028089	688.814423	0.017337	0.017727
RS	17	0.272283	1.028089	723.768256	0.018217	0.018840
RS	18	0.302210	1.124206	694.850039	0.017489	0.018205
RS	19	0.334544	1.124206	728.756000	0.018343	0.019345
RS	20	0.369478	1.225311	700.543978	0.017633	0.018723
RS	21	0.407219	1.225311	733.199277	0.018454	0.019857
RS	22	0.447995	1.353123	694.292058	0.017475	0.018927
RS	23	0.492048	1.353123	725.363619	0.018257	0.019988
RS	24	0.539643	1.521149	673.705363	0.016957	0.018664
RS	25	0.591065	1.521149	702.980416	0.017694	0.019610
RS	26	0.646620	1.737087	642.112173	0.016162	0.017979
RS	27	0.706641	1.737087	669.534190	0.016852	0.018800
RS	28	0.771487	2.006507	604.289255	0.015210	0.017003
RS	29	0.841546	2.006507	629.903051	0.015854	0.017704
RS	30	0.917237	2.329557	565.509099	0.014234	0.015899
RS	31	0.999014	2.329557	589.413128	0.014835	0.016499
RS	32	1.087364	2.697438	530.485781	0.013352	0.014832
RS	33	1.182816	2.697438	552.800461	0.013914	0.015357
RS	34	1.285943	3.093463	502.168788	0.012639	0.013916
RS	35	1.397359	3.093463	523.008479	0.013164	0.014382
RS	36	1.517733	3.494064	481.994076	0.012132	0.013207
RS	37	1.647783	3.494064	501.434564	0.012621	0.013625
RS	38	1.788288	3.873530	470.121017	0.011833	0.012717
RS	39	1.940088	3.873530	488.157035	0.012287	0.013097
RS	40	2.104092	4.211779	465.540392	0.011718	0.012427
RS	41	2.281280	4.211779	482.040716	0.012133	0.012770
RS	42	2.472712	4.500654	466.224800	0.011735	0.012286
RS	43	2.679534	4.500654	480.903097	0.012104	0.012584
RS	44	2.902982	4.744947	469.397532	0.011815	0.012216
RS	45	3.144393	4.744947	481.818925	0.012127	0.012455
RS	46	3.405211	4.955586	472.191041	0.011885	0.012136
RS	47	3.686997	4.955586	481.814015	0.012127	0.012301
RS	48	3.991435	5.140772	472.307845	0.011888	0.011988
RS	49	4.320348	5.140772	478.533914	0.012045	0.012071
RS	50	4.675701	5.305990	467.861532	0.011776	0.011739
RS	51	5.059622	5.305990	470.095342	0.011832	0.011735
RS	52	5.474407	5.464054	456.555911	0.011491	0.011349
RS	53	5.922536	5.464054	454.349450	0.011436	0.011250
RS	54	6.406690	5.766713	426.653835	0.010739	0.010544
RS	55	6.929766	5.766713	420.982349	0.010596	0.010372
RS	56	7.494893	5.766713	412.364309	0.010379	0.010132
RS	57	8.105449	5.766713	400.748239	0.010087	0.009820
RS	58	8.765089	8.950448	254.234374	0.006399	0.006403
RS	59	9.477758	8.950448	254.070042	0.006395	0.006369
RS	60	10.247719	8.950448	252.313645	0.006351	0.006293
RS	61	11.079576	8.950448	248.871399	0.006264	0.006172
RS	62	11.978308	8.950448	243.678441	0.006133	0.006007
RS	63	12.949289	8.950448	2254.596186	0.056748	0.053206
PA	4+25*2+4+6 0.034370531 0.013846962 12.949288615 0.917195991 0.310072057 0.383941148 0.497928597 0.629294702 0.775986026 0.914642749 1.028088659 1.124206472 1.225310560 1.353122721 1.521149168 1.737087485 2.006507492 2.329556890 2.697437986 3.093462517 3.494064038 3.873529617 4.211779431 4.500653624 4.744946525 4.955585965 5.140772421 5.305989657 5.464053695 5.766712551 8.950448245
//
IT	4609
RD	9
LK	-240573.025585
QD	-567.825016 -> -475.504472
RI	0.0206557445
TR	0.032638	0.014225
MT	13.270568
MM	C_pi: 2.850204, n_recomb: 42938.958893
RS	0	0.000000	1.089294	311.060879	0.007244	0.000384
RS	1	0.008081	1.089294	333.632245	0.007770	0.002413
RS	2	0.016815	1.089294	357.620087	0.008329	0.005268
RS	3	0.026254	1.089294	383.076351	0.008921	0.007957
RS	4	0.036456	0.315895	1396.609519	0.032525	0.028881
RS	5	0.047483	0.315895	1455.762213	0.033903	0.032025
RS	6	0.059401	0.390797	1227.761456	0.028593	0.027566
RS	7	0.072282	0.390797	1282.372510	0.029865	0.028854
RS	8	0.086203	0.510510	1027.096566	0.023920	0.023218
RS	9	0.101250	0.510510	1076.696129	0.025075	0.024329
RS	10	0.117512	0.648198	889.978305	0.020727	0.020271
RS	11	0.135089	0.648198	935.264069	0.021781	0.021422
RS	12	0.154086	0.801878	795.087710	0.018517	0.018385
RS	13	0.174618	0.801878	836.877553	0.019490	0.019472
RS	14	0.196809	0.946205	746.601679	0.017388	0.017502
RS	15	0.220794	0.946205	786.073121	0.018307	0.018563
RS	16	0.246717	1.061101	737.631673	0.017179	0.017530
RS	17	0.274734	1.061101	775.799467	0.018067	0.018620
RS	18	0.305015	1.154428	749.258487	0.017449	0.018088
RS	19	0.337744	1.154428	786.461713	0.018316	0.019209
RS	20	0.373117	1.250633	761.174662	0.017727	0.018705
RS	21	0.411348	1.250633	797.159789	0.018565	0.019827
RS	22	0.452669	1.373701	759.327180	0.017684	0.018998
RS	23	0.497329	1.373701	793.658881	0.018483	0.020056
RS	24	0.545598	1.538807	740.033868	0.017235	0.018791
RS	25	0.597767	1.538807	772.417081	0.017989	0.019742
RS	26	0.654152	1.754933	706.650320	0.016457	0.018120
RS	27	0.715093	1.754933	736.988822	0.017164	0.018949
RS	28	0.780959	2.028820	664.759149	0.015481	0.017120
RS	29	0.852147	2.028820	693.089532	0.016141	0.017832
RS	30	0.929088	2.361571	620.784382	0.014457	0.015971
RS	31	1.012246	2.361571	647.213324	0.015073	0.016585
RS	32	1.102124	2.744674	580.549744	0.013520	0.014856
RS	33	1.199264	2.744674	605.214419	0.014095	0.015394
RS	34	1.304255	3.160726	547.760159	0.012757	0.013897
RS	35	1.417729	3.160726	570.797260	0.013293	0.014377
RS	36	1.540374	3.584300	524.256384	0.012209	0.013157
RS	37	1.672928	3.584300	545.766718	0.012710	0.013591
RS	38	1.816195	3.986982	510.335094	0.011885	0.012653
RS	39	1.971038	3.986982	530.335456	0.012351	0.013048
RS	40	2.138393	4.346120	504.915294	0.011759	0.012363
RS	41	2.319273	4.346120	523.285553	0.012187	0.012722
RS	42	2.514769	4.652124	505.737535	0.011778	0.012234
RS	43	2.726062	4.652124	522.183974	0.012161	0.012551
RS	44	2.954429	4.909842	509.683576	0.011870	0.012187
RS	45	3.201250	4.909842	523.741957	0.012197	0.012447
RS	46	3.468017	5.131056	513.530696	0.011960	0.012138
RS	47	3.756340	5.131056	524.609845	0.012218	0.012327
RS	48	4.067962	5.324551	514.711027	0.011987	0.012028
RS	49	4.404765	5.324551	522.145485	0.012160	0.012135
RS	50	4.768784	5.496255	511.099372	0.011903	0.011820
RS	51	5.162219	5.496255	514.213964	0.011975	0.011838
RS	52	5.587447	5.660459	500.035570	0.011645	0.011467
RS	53	6.047036	5.660459	498.307629	0.011605	0.011387
RS	54	6.543764	5.981614	468.020390	0.010900	0.010676
RS	55	7.080631	5.981614	462.513280	0.010771	0.010520
RS	56	7.660880	5.981614	453.770375	0.010568	0.010294
RS	57	8.288019	5.981614	441.718369	0.010287	0.009995
RS	58	8.965835	9.558294	272.903427	0.006356	0.006335
RS	59	9.698424	9.558294	273.743760	0.006375	0.006325
RS	60	10.490212	9.558294	272.928653	0.006356	0.006276
RS	61	11.345982	9.558294	270.339462	0.006296	0.006183
RS	62	12.270905	9.558294	265.884702	0.006192	0.006046
RS	63	13.270568	9.558294	2569.941041	0.059851	0.056078
PA	4+25*2+4+6 0.032638464 0.014225299 13.270568393 1.089293736 0.315895430 0.390796664 0.510509583 0.648197981 0.801878428 0.946205068 1.061100806 1.154427584 1.250632978 1.373701342 1.538806856 1.754932549 2.028819539 2.361570702 2.744673814 3.160725700 3.584299574 3.986982377 4.346120336 4.652123872 4.909842395 5.131055815 5.324550907 5.496255500 5.660459422 5.981613579 9.558293597
//
IT	4691
RD	10
LK	-240393.571189
QD	-511.579895 -> -430.670531
RI	0.0172844138
TR	0.031052	0.014561
MT	13.587659
MM	C_pi: 2.993482, n_recomb: 46093.651893
RS	0	0.000000	1.291534	282.766834	0.006135	0.000331
RS	1	0.008121	1.291534	303.755135	0.006590	0.002075
RS	2	0.016901	1.291534	326.129590	0.007075	0.004513
RS	3	0.026395	1.291534	349.952932	0.007592	0.006821
RS	4	0.036660	0.321589	1487.846792	0.032279	0.028886
RS	5	0.047758	0.321589	1552.073189	0.033672	0.032030
RS	6	0.059757	0.397164	1312.174728	0.028468	0.027609
RS	7	0.072731	0.397164	1371.465145	0.029754	0.028920
RS	8	0.086758	0.522406	1091.746401	0.023685	0.023112
RS	9	0.101925	0.522406	1145.417150	0.024850	0.024222
RS	10	0.118323	0.666384	943.218724	0.020463	0.020087
RS	11	0.136053	0.666384	992.107398	0.021524	0.021227
RS	12	0.155223	0.827140	841.367824	0.018253	0.018162
RS	13	0.175950	0.827140	886.423738	0.019231	0.019237
RS	14	0.198359	0.977443	790.395391	0.017148	0.017272
RS	15	0.222589	0.977443	832.977013	0.018071	0.018315
RS	16	0.248787	1.094253	783.719775	0.017003	0.017331
RS	17	0.277112	1.094253	825.025883	0.017899	0.018401
RS	18	0.307737	1.185279	800.998204	0.017378	0.017959
RS	19	0.340849	1.185279	841.448165	0.018255	0.019064
RS	20	0.376650	1.277034	819.468559	0.017778	0.018668
RS	21	0.415359	1.277034	858.763193	0.018631	0.019778
RS	22	0.457211	1.395708	822.567096	0.017846	0.019046
RS	23	0.502462	1.395708	860.162642	0.018661	0.020102
RS	24	0.551388	1.558084	805.134883	0.017467	0.018898
RS	25	0.604287	1.558084	840.643301	0.018238	0.019852
RS	26	0.661482	1.774388	770.388826	0.016714	0.018245
RS	27	0.723322	1.774388	803.666093	0.017436	0.019081
RS	28	0.790184	2.052493	724.664890	0.015722	0.017227
RS	29	0.862475	2.052493	755.735280	0.016396	0.017948
RS	30	0.940638	2.394453	675.574969	0.014657	0.016040
RS	31	1.025148	2.394453	704.551582	0.015285	0.016665
RS	32	1.116521	2.792089	630.121754	0.013670	0.014881
RS	33	1.215314	2.792089	657.157669	0.014257	0.015430
RS	34	1.322131	3.227384	592.822998	0.012861	0.013883
RS	35	1.437622	3.227384	618.077133	0.013409	0.014375
RS	36	1.562492	3.673121	565.963577	0.012279	0.013116
RS	37	1.697503	3.673121	589.562566	0.012791	0.013562
RS	38	1.843477	4.098230	549.994741	0.011932	0.012597
RS	39	2.001307	4.098230	571.979041	0.012409	0.013006
RS	40	2.171954	4.477460	543.771796	0.011797	0.012307
RS	41	2.356459	4.477460	564.034261	0.012237	0.012681
RS	42	2.555947	4.799731	544.806393	0.011820	0.012190
RS	43	2.771636	4.799731	563.047329	0.012215	0.012523
RS	44	3.004842	5.069889	549.636938	0.011924	0.012165
RS	45	3.256985	5.069889	565.362852	0.012266	0.012443
RS	46	3.529605	5.300541	554.678399	0.012034	0.012147
RS	47	3.824365	5.300541	567.246807	0.012306	0.012356
RS	48	4.143062	5.501141	557.076216	0.012086	0.012073
RS	49	4.487640	5.501141	565.751589	0.012274	0.012201
RS	50	4.860202	5.678181	554.446464	0.012029	0.011903
RS	51	5.263019	5.678181	558.469944	0.012116	0.011941
RS	52	5.698549	5.847524	543.738529	0.011796	0.011584
RS	53	6.169448	5.847524	542.509519	0.011770	0.011521
RS	54	6.678589	6.186028	509.623413	0.011056	0.010804
RS	55	7.229077	6.186028	504.295923	0.010941	0.010664
RS	56	7.824270	6.186028	495.440388	0.010749	0.010450
RS	57	8.467799	6.186028	482.961093	0.010478	0.010162
RS	58	9.163589	10.160467	290.964596	0.006312	0.006272
RS	59	9.915883	10.160467	292.827346	0.006353	0.006284
RS	60	10.729271	10.160467	292.982669	0.006356	0.006258
RS	61	11.608715	10.160467	291.288113	0.006319	0.006190
RS	62	12.559577	10.160467	287.626336	0.006240	0.006079
RS	63	13.587659	10.160467	2893.054177	0.062765	0.058831
PA	4+25*2+4+6 0.031051997 0.014561211 13.587659468 1.291534224 0.321589496 0.397164329 0.522406247 0.666384381 0.827139974 0.977442912 1.094253376 1.185279448 1.277033913 1.395707791 1.558084206 1.774387709 2.052493189 2.394452515 2.792088970 3.227383994 3.673120993 4.098229564 4.477460230 4.799731308 5.069888846 5.300540875 5.501141425 5.678180951 5.847524451 6.186027609 10.160467456
//
IT	4743
RD	11
LK	-240236.253316
QD	-462.254152 -> -391.168737
RI	0.0145163799
TR	0.029594	0.014857
MT	13.903373
MM	C_pi: 3.135930, n_recomb: 49194.543892
RS	0	0.000000	1.531416	255.491563	0.005193	0.000285
RS	1	0.008160	1.531416	274.829079	0.005587	0.001779
RS	2	0.016986	1.531416	295.497974	0.006007	0.003855
RS	3	0.026532	1.531416	317.567601	0.006455	0.005834
RS	4	0.036858	0.327414	1574.282557	0.032001	0.028818
RS	5	0.048025	0.327414	1643.513260	0.033408	0.031977
RS	6	0.060104	0.403222	1394.382346	0.028344	0.027634
RS	7	0.073169	0.403222	1458.312195	0.029644	0.028974
RS	8	0.087300	0.533725	1154.399694	0.023466	0.023012
RS	9	0.102584	0.533725	1212.085274	0.024639	0.024123
RS	10	0.119115	0.683886	994.447398	0.020215	0.019915
RS	11	0.136995	0.683886	1046.871210	0.021280	0.021048
RS	12	0.156334	0.851742	885.573341	0.018001	0.017951
RS	13	0.177251	0.851742	933.819797	0.018982	0.019017
RS	14	0.199875	1.008237	831.976870	0.016912	0.017051
RS	15	0.224345	1.008237	877.590149	0.017839	0.018080
RS	16	0.250812	1.127352	827.438219	0.016820	0.017134
RS	17	0.279439	1.127352	871.811686	0.017722	0.018188
RS	18	0.310402	1.216477	850.368740	0.017286	0.017824
RS	19	0.343891	1.216477	894.015582	0.018173	0.018914
RS	20	0.380113	1.304143	875.635824	0.017799	0.018616
RS	21	0.419291	1.304143	918.217527	0.018665	0.019717
RS	22	0.461666	1.418701	884.133165	0.017972	0.019078
RS	23	0.507499	1.418701	924.993176	0.018803	0.020131
RS	24	0.557071	1.578517	869.057235	0.017666	0.018988
RS	25	0.610689	1.578517	907.704704	0.018451	0.019946
RS	26	0.668682	1.795009	833.335752	0.016940	0.018358
RS	27	0.731408	1.795009	869.570879	0.017676	0.019200
RS	28	0.799252	2.077170	783.991586	0.015937	0.017328
RS	29	0.872632	2.077170	817.822090	0.016624	0.018058
RS	30	0.952000	2.428011	729.850131	0.014836	0.016108
RS	31	1.037844	2.428011	761.393663	0.015477	0.016742
RS	32	1.130694	2.839733	679.159273	0.013806	0.014908
RS	33	1.231120	2.839733	708.583988	0.014404	0.015467
RS	34	1.339741	3.293788	637.304314	0.012955	0.013874
RS	35	1.457225	3.293788	664.791298	0.013514	0.014376
RS	36	1.584297	3.761227	607.050972	0.012340	0.013080
RS	37	1.721738	3.761227	632.753594	0.012862	0.013537
RS	38	1.870394	4.208332	589.023847	0.011973	0.012548
RS	39	2.031180	4.208332	613.007992	0.012461	0.012969
RS	40	2.205087	4.607205	582.023448	0.011831	0.012257
RS	41	2.393185	4.607205	604.197099	0.012282	0.012645
RS	42	2.596633	4.945203	583.335517	0.011858	0.012152
RS	43	2.816681	4.945203	603.394723	0.012265	0.012499
RS	44	3.054686	5.227102	589.155259	0.011976	0.012148
RS	45	3.312112	5.227102	606.577721	0.012330	0.012443
RS	46	3.590545	5.466327	595.528767	0.012106	0.012158
RS	47	3.891698	5.466327	609.619322	0.012392	0.012386
RS	48	4.217426	5.673068	599.299976	0.012182	0.012119
RS	49	4.569733	5.673068	609.250007	0.012385	0.012266
RS	50	4.950789	5.854519	597.803045	0.012152	0.011985
RS	51	5.362940	5.854519	602.766159	0.012253	0.012041
RS	52	5.808723	6.028208	587.571824	0.011944	0.011698
RS	53	6.290882	6.028208	586.865956	0.011929	0.011651
RS	54	6.812386	6.383164	551.385712	0.011208	0.010929
RS	55	7.376446	6.383164	546.256984	0.011104	0.010802
RS	56	7.986533	6.383164	537.305172	0.010922	0.010600
RS	57	8.646404	6.383164	524.411468	0.010660	0.010322
RS	58	9.360122	10.761077	308.443852	0.006270	0.006211
RS	59	10.132080	10.761077	311.344677	0.006329	0.006243
RS	60	10.967030	10.761077	312.496264	0.006352	0.006238
RS	61	11.870114	10.761077	311.733337	0.006337	0.006193
RS	62	12.846891	10.761077	308.913440	0.006279	0.006106
RS	63	13.903373	10.761077	3223.208619	0.065520	0.061461
PA	4+25*2+4+6 0.029593532 0.014856650 13.903373098 1.531415777 0.327414490 0.403222304 0.533725474 0.683886428 0.851741759 1.008236891 1.127352011 1.216477110 1.304142580 1.418701026 1.578516884 1.795008712 2.077170258 2.428011240 2.839733440 3.293787570 3.761227472 4.208332432 4.607205360 4.945202748 5.227102029 5.466326845 5.673067834 5.854519418 6.028208086 6.383163819 10.761076768
//
IT	4962
RD	12
LK	-240098.010296
QD	-418.873113 -> -356.295799
RI	0.0122207777
TR	0.028250	0.015115
MT	14.218706
MM	C_pi: 3.277883, n_recomb: 52239.175012
RS	0	0.000000	1.818094	229.358276	0.004391	0.000243
RS	1	0.008198	1.818094	247.015686	0.004729	0.001518
RS	2	0.017069	1.818094	265.931521	0.005091	0.003282
RS	3	0.026667	1.818094	286.178338	0.005478	0.004974
RS	4	0.037051	0.333530	1655.156039	0.031684	0.028680
RS	5	0.048287	0.333530	1729.303636	0.033104	0.031861
RS	6	0.060444	0.409080	1474.204315	0.028220	0.027644
RS	7	0.073598	0.409080	1542.728321	0.029532	0.029016
RS	8	0.087830	0.544530	1215.182635	0.023262	0.022918
RS	9	0.103229	0.544530	1276.827496	0.024442	0.024035
RS	10	0.119891	0.700737	1043.858162	0.019982	0.019757
RS	11	0.137918	0.700737	1099.752357	0.021052	0.020885
RS	12	0.157424	0.875661	927.939137	0.017763	0.017755
RS	13	0.178528	0.875661	979.304761	0.018747	0.018814
RS	14	0.201363	1.038536	871.566471	0.016684	0.016842
RS	15	0.226070	1.038536	920.135499	0.017614	0.017859
RS	16	0.252802	1.160277	869.000646	0.016635	0.016943
RS	17	0.281726	1.160277	916.370663	0.017542	0.017983
RS	18	0.313021	1.247840	897.535839	0.017181	0.017687
RS	19	0.346882	1.247840	944.326454	0.018077	0.018764
RS	20	0.383519	1.331702	929.780955	0.017799	0.018557
RS	21	0.423160	1.331702	975.621792	0.018676	0.019649
RS	22	0.466051	1.442369	944.058216	0.018072	0.019097
RS	23	0.512458	1.442369	988.176986	0.018916	0.020149
RS	24	0.562669	1.599738	931.791523	0.017837	0.019067
RS	25	0.616997	1.599738	973.585761	0.018637	0.020028
RS	26	0.675779	1.816410	895.457708	0.017141	0.018462
RS	27	0.739380	1.816410	934.663919	0.017892	0.019311
RS	28	0.808196	2.102487	842.695033	0.016131	0.017424
RS	29	0.882653	2.102487	879.300026	0.016832	0.018162
RS	30	0.963214	2.461938	783.564311	0.015000	0.016174
RS	31	1.050381	2.461938	817.688357	0.015653	0.016817
RS	32	1.144693	2.887419	727.609989	0.013928	0.014937
RS	33	1.246737	2.887419	759.435408	0.014538	0.015506
RS	34	1.357148	3.359899	681.147006	0.013039	0.013868
RS	35	1.476610	3.359899	710.876981	0.013608	0.014380
RS	36	1.605866	3.848762	647.454736	0.012394	0.013050
RS	37	1.745719	3.848762	675.270263	0.012927	0.013517
RS	38	1.897038	4.317630	627.350237	0.012009	0.012505
RS	39	2.060763	4.317630	653.344448	0.012507	0.012936
RS	40	2.237910	4.735892	619.588071	0.011861	0.012213
RS	41	2.429580	4.735892	643.686333	0.012322	0.012612
RS	42	2.636965	5.089245	621.234405	0.011892	0.012118
RS	43	2.861351	5.089245	643.130428	0.012311	0.012479
RS	44	3.104133	5.382353	628.139378	0.012024	0.012134
RS	45	3.366820	5.382353	647.282766	0.012391	0.012444
RS	46	3.651042	5.629437	635.976408	0.012174	0.012172
RS	47	3.958566	5.629437	651.618209	0.012474	0.012417
RS	48	4.291302	5.841511	641.271473	0.012276	0.012166
RS	49	4.651317	5.841511	652.527223	0.012491	0.012331
RS	50	5.040848	6.026586	641.056312	0.012272	0.012067
RS	51	5.462313	6.026586	646.988262	0.012385	0.012139
RS	52	5.918332	6.203939	631.423641	0.012087	0.011810
RS	53	6.411736	6.203939	631.264630	0.012084	0.011777
RS	54	6.945592	6.574579	593.205812	0.011356	0.011050
RS	55	7.523216	6.574579	588.294849	0.011262	0.010935
RS	56	8.148195	6.574579	579.263420	0.011089	0.010744
RS	57	8.824412	6.574579	565.968958	0.010834	0.010474
RS	58	9.556067	11.361749	325.343829	0.006228	0.006153
RS	59	10.347707	11.361749	329.294158	0.006304	0.006203
RS	60	11.204248	11.361749	331.462640	0.006345	0.006217
RS	61	12.131011	11.361749	331.662144	0.006349	0.006193
RS	62	13.133754	11.361749	329.725878	0.006312	0.006127
RS	63	14.218706	11.361749	3559.215880	0.068133	0.063968
PA	4+25*2+4+6 0.028250190 0.015114710 14.218705529 1.818094361 0.333529844 0.409079659 0.544530405 0.700736631 0.875661093 1.038535651 1.160276690 1.247840455 1.331702333 1.442368683 1.599738382 1.816410307 2.102487216 2.461938415 2.887419088 3.359898849 3.848762486 4.317629774 4.735892393 5.089244625 5.382353404 5.629436784 5.841510840 6.026585705 6.203939030 6.574579414 11.361749043
//
IT	4675
RD	13
LK	-239976.293601
QD	-380.615814 -> -325.437556
RI	0.0103057465
TR	0.027011	0.015339
MT	14.533840
MM	C_pi: 3.419329, n_recomb: 55223.041358
RS	0	0.000000	2.162597	204.547004	0.003704	0.000207
RS	1	0.008236	2.162597	220.531420	0.003993	0.001290
RS	2	0.017150	2.162597	237.688605	0.004304	0.002783
RS	3	0.026798	2.162597	256.091580	0.004637	0.004227
RS	4	0.037241	0.340032	1729.862177	0.031325	0.028475
RS	5	0.048544	0.340032	1808.815354	0.032755	0.031684
RS	6	0.060777	0.414787	1551.499038	0.028095	0.027640
RS	7	0.074018	0.414787	1624.562649	0.029418	0.029048
RS	8	0.088350	0.554849	1274.167520	0.023073	0.022833
RS	9	0.103862	0.554849	1339.713026	0.024260	0.023956
RS	10	0.120652	0.716932	1091.585905	0.019767	0.019613
RS	11	0.138824	0.716932	1150.885360	0.020841	0.020736
RS	12	0.158493	0.898887	968.589991	0.017540	0.017574
RS	13	0.179782	0.898887	1023.003162	0.018525	0.018626
RS	14	0.202824	1.068288	909.298571	0.016466	0.016645
RS	15	0.227764	1.068288	960.746648	0.017398	0.017651
RS	16	0.254758	1.192937	908.526482	0.016452	0.016759
RS	17	0.283975	1.192937	958.819135	0.017363	0.017786
RS	18	0.315598	1.279230	942.583301	0.017069	0.017549
RS	19	0.349826	1.279230	992.458545	0.017972	0.018616
RS	20	0.386873	1.359522	981.931197	0.017781	0.018491
RS	21	0.426970	1.359522	1030.994989	0.018670	0.019577
RS	22	0.470370	1.466459	1002.319095	0.018150	0.019108
RS	23	0.517345	1.466459	1049.682000	0.019008	0.020158
RS	24	0.568188	1.621462	993.271369	0.017987	0.019136
RS	25	0.623218	1.621462	1038.211316	0.018800	0.020102
RS	26	0.682780	1.838282	956.670805	0.017324	0.018560
RS	27	0.747248	1.838282	998.852957	0.018088	0.019416
RS	28	0.817026	2.128128	900.689567	0.016310	0.017517
RS	29	0.892550	2.128128	940.075418	0.017023	0.018263
RS	30	0.974294	2.495945	836.633622	0.015150	0.016240
RS	31	1.062770	2.495945	873.344059	0.015815	0.016891
RS	32	1.158533	2.934898	775.395220	0.014041	0.014968
RS	33	1.262183	2.934898	809.625769	0.014661	0.015545
RS	34	1.374369	3.425541	724.273323	0.013115	0.013866
RS	35	1.495794	3.425541	756.249093	0.013694	0.014387
RS	36	1.627220	3.935642	687.094685	0.012442	0.013023
RS	37	1.769469	3.935642	717.025104	0.012984	0.013500
RS	38	1.923434	4.426137	664.889323	0.012040	0.012466
RS	39	2.090080	4.426137	692.896539	0.012547	0.012907
RS	40	2.270449	4.863637	656.374114	0.011886	0.012173
RS	41	2.465674	4.863637	682.403167	0.012357	0.012583
RS	42	2.676977	5.232084	658.401007	0.011923	0.012088
RS	43	2.905682	5.232084	682.145322	0.012353	0.012461
RS	44	3.153222	5.535968	666.477389	0.012069	0.012123
RS	45	3.421150	5.535968	687.359415	0.012447	0.012447
RS	46	3.711143	5.790303	675.899086	0.012239	0.012188
RS	47	4.025020	5.790303	693.115289	0.012551	0.012447
RS	48	4.364747	6.007000	682.860632	0.012366	0.012213
RS	49	4.732452	6.007000	695.448180	0.012593	0.012394
RS	50	5.130441	6.194995	684.070818	0.012387	0.012146
RS	51	5.561208	6.194995	690.996948	0.012513	0.012233
RS	52	6.027451	6.375394	675.156961	0.012226	0.011918
RS	53	6.532094	6.375394	675.565766	0.012233	0.011898
RS	54	7.078297	6.761006	634.956063	0.011498	0.011167
RS	55	7.669484	6.761006	630.279607	0.011413	0.011063
RS	56	8.309360	6.761006	621.183614	0.011249	0.010881
RS	57	9.001935	6.761006	607.501171	0.011001	0.010619
RS	58	9.751548	11.962772	341.649376	0.006187	0.006097
RS	59	10.562898	11.962772	346.655311	0.006277	0.006163
RS	60	11.441068	11.962772	349.855163	0.006335	0.006194
RS	61	12.391563	11.962772	351.040923	0.006357	0.006189
RS	62	13.420338	11.962772	350.022293	0.006338	0.006143
RS	63	14.533840	11.962772	3899.522819	0.070614	0.066354
PA	4+25*2+4+6 0.027011459 0.015338798 14.533840260 2.162596971 0.340031534 0.414787438 0.554848989 0.716931596 0.898886769 1.068287516 1.192937467 1.279229966 1.359521909 1.466458690 1.621461819 1.838281870 2.128128283 2.495945216 2.934897649 3.425541099 3.935642414 4.426137102 4.863637049 5.232083810 5.535967777 5.790302991 6.006999962 6.194994583 6.375394365 6.761005547 11.962772208
//
IT	4838
RD	14
LK	-239868.953275
QD	-346.790172 -> -298.066515
RI	0.0087013452
TR	0.025869	0.015533
MT	14.848336
MM	C_pi: 3.560082, n_recomb: 58141.648580
RS	0	0.000000	2.578607	181.217945	0.003117	0.000175
RS	1	0.008272	2.578607	195.567537	0.003364	0.001091
RS	2	0.017229	2.578607	210.996242	0.003629	0.002352
RS	3	0.026926	2.578607	227.575409	0.003914	0.003578
RS	4	0.037426	0.346972	1798.000694	0.030924	0.028209
RS	5	0.048794	0.346972	1881.622759	0.032363	0.031449
RS	6	0.061103	0.420365	1626.181758	0.027969	0.027626
RS	7	0.074430	0.420365	1703.720355	0.029303	0.029069
RS	8	0.088859	0.564700	1331.394649	0.022899	0.022758
RS	9	0.104482	0.564700	1400.777532	0.024092	0.023889
RS	10	0.121398	0.732478	1137.706283	0.019568	0.019482
RS	11	0.139713	0.732478	1200.343523	0.020645	0.020603
RS	12	0.159542	0.921405	1007.614517	0.017330	0.017406
RS	13	0.181012	0.921405	1065.002090	0.018317	0.018453
RS	14	0.204259	1.097450	945.267502	0.016258	0.016460
RS	15	0.229428	1.097450	999.515996	0.017191	0.017457
RS	16	0.256679	1.225274	946.089701	0.016272	0.016583
RS	17	0.286185	1.225274	999.226916	0.017186	0.017598
RS	18	0.318131	1.310548	985.555586	0.016951	0.017413
RS	19	0.352720	1.310548	1038.449573	0.017861	0.018470
RS	20	0.390170	1.387462	1032.083620	0.017751	0.018421
RS	21	0.430719	1.387462	1084.325418	0.018650	0.019501
RS	22	0.474621	1.490793	1058.863239	0.018212	0.019111
RS	23	0.522156	1.490793	1109.446166	0.019082	0.020161
RS	24	0.573622	1.643464	1053.417795	0.018118	0.019199
RS	25	0.629346	1.643464	1101.493187	0.018945	0.020169
RS	26	0.689680	1.860373	1016.884013	0.017490	0.018651
RS	27	0.755004	1.860373	1062.038230	0.018266	0.019514
RS	28	0.825733	2.153822	957.888384	0.016475	0.017607
RS	29	0.902312	2.153822	1000.053191	0.017200	0.018361
RS	30	0.985227	2.529761	888.977010	0.015290	0.016305
RS	31	1.075000	2.529761	928.271832	0.015966	0.016966
RS	32	1.172199	2.981910	822.440725	0.014145	0.015000
RS	33	1.277439	2.981910	859.073274	0.014776	0.015586
RS	34	1.391385	3.490489	766.611047	0.013185	0.013867
RS	35	1.514757	3.490489	800.828066	0.013774	0.014396
RS	36	1.648334	4.021676	725.900220	0.012485	0.013001
RS	37	1.792962	4.021676	757.940270	0.013036	0.013486
RS	38	1.949553	4.533703	701.568886	0.012067	0.012431
RS	39	2.119098	4.533703	731.584802	0.012583	0.012881
RS	40	2.302669	4.990333	692.304267	0.011907	0.012137
RS	41	2.501424	4.990333	720.263007	0.012388	0.012556
RS	42	2.716622	5.373669	694.749124	0.011949	0.012060
RS	43	2.949621	5.373669	720.345960	0.012390	0.012444
RS	44	3.201895	5.687942	704.073985	0.012110	0.012113
RS	45	3.475038	5.687942	726.705317	0.012499	0.012450
RS	46	3.770775	5.948979	715.191561	0.012301	0.012204
RS	47	4.090977	5.948979	733.998740	0.012624	0.012478
RS	48	4.437667	6.169641	723.953741	0.012452	0.012260
RS	49	4.813037	6.169641	737.893267	0.012691	0.012455
RS	50	5.219458	6.359893	726.726630	0.012499	0.012224
RS	51	5.659499	6.359893	734.667199	0.012636	0.012325
RS	52	6.135942	6.542759	718.647164	0.012360	0.012023
RS	53	6.651797	6.542759	719.640623	0.012377	0.012015
RS	54	7.210326	6.942625	676.519811	0.011636	0.011280
RS	55	7.815058	6.942625	672.090820	0.011560	0.011185
RS	56	8.469815	6.942625	662.942144	0.011402	0.011012
RS	57	9.178735	6.942625	648.882053	0.011160	0.010758
RS	58	9.946299	12.563534	357.348466	0.006146	0.006042
RS	59	10.777359	12.563534	363.410578	0.006250	0.006122
RS	60	11.677166	12.563534	367.649942	0.006323	0.006170
RS	61	12.651409	12.563534	369.838663	0.006361	0.006182
RS	62	13.706243	12.563534	369.763819	0.006360	0.006154
RS	63	14.848336	12.563534	4242.525754	0.072969	0.068619
PA	4+25*2+4+6 0.025868605 0.015532508 14.848336144 2.578606850 0.346972450 0.420365400 0.564699821 0.732477662 0.921404886 1.097449600 1.225273570 1.310547784 1.387462370 1.490793007 1.643464010 1.860372963 2.153822275 2.529761216 2.981909986 3.490489355 4.021676040 4.533703222 4.990332916 5.373669155 5.687942440 5.948979133 6.169641232 6.359892973 6.542759138 6.942625491 12.563533510
//
IT	4622
RD	15
LK	-239774.156760
QD	-316.809961 -> -273.730776
RI	0.0073554354
TR	0.024814	0.015699
MT	15.161707
MM	C_pi: 3.699872, n_recomb: 60990.199352
RS	0	0.000000	3.082784	159.517000	0.002615	0.000147
RS	1	0.008308	3.082784	172.297049	0.002825	0.000919
RS	2	0.017306	3.082784	186.058656	0.003051	0.001979
RS	3	0.027052	3.082784	200.869910	0.003293	0.003018
RS	4	0.037607	0.354370	1859.381570	0.030487	0.027890
RS	5	0.049040	0.354370	1947.510894	0.031932	0.031160
RS	6	0.061422	0.425823	1698.171500	0.027843	0.027604
RS	7	0.074833	0.425823	1780.109718	0.029187	0.029083
RS	8	0.089358	0.574076	1386.927100	0.022740	0.022693
RS	9	0.105089	0.574076	1460.079576	0.023940	0.023832
RS	10	0.122128	0.747363	1182.287742	0.019385	0.019366
RS	11	0.140583	0.747363	1248.192526	0.020465	0.020483
RS	12	0.160570	0.943194	1045.078255	0.017135	0.017253
RS	13	0.182218	0.943194	1105.364799	0.018124	0.018294
RS	14	0.205665	1.125993	979.528548	0.016060	0.016286
RS	15	0.231059	1.125993	1036.495768	0.016994	0.017274
RS	16	0.258563	1.257237	981.733943	0.016097	0.016413
RS	17	0.288353	1.257237	1037.632797	0.017013	0.017418
RS	18	0.320617	1.341721	1026.468038	0.016830	0.017279
RS	19	0.355561	1.341721	1082.307577	0.017746	0.018327
RS	20	0.393409	1.415417	1080.212773	0.017711	0.018348
RS	21	0.434402	1.415417	1135.578382	0.018619	0.019423
RS	22	0.478799	1.515228	1113.624480	0.018259	0.019108
RS	23	0.526886	1.515228	1167.393327	0.019141	0.020159
RS	24	0.578967	1.665579	1112.130887	0.018235	0.019255
RS	25	0.635376	1.665579	1163.321593	0.019074	0.020229
RS	26	0.696470	1.882490	1075.990652	0.017642	0.018739
RS	27	0.762641	1.882490	1124.103708	0.018431	0.019608
RS	28	0.834308	2.179368	1014.185313	0.016629	0.017694
RS	29	0.911930	2.179368	1059.118314	0.017365	0.018456
RS	30	0.996001	2.563175	940.499552	0.015421	0.016371
RS	31	1.087056	2.563175	982.368395	0.016107	0.017039
RS	32	1.185677	3.028246	868.660958	0.014243	0.015034
RS	33	1.292490	3.028246	907.684439	0.014882	0.015628
RS	34	1.408178	3.554535	808.082726	0.013249	0.013871
RS	35	1.533476	3.554535	844.528819	0.013847	0.014407
RS	36	1.669185	4.106668	763.797157	0.012523	0.012982
RS	37	1.816168	4.106668	797.934101	0.013083	0.013474
RS	38	1.975362	4.640159	737.313133	0.012089	0.012399
RS	39	2.147783	4.640159	769.325994	0.012614	0.012857
RS	40	2.334527	5.115841	727.297776	0.011925	0.012103
RS	41	2.536787	5.115841	757.177609	0.012415	0.012531
RS	42	2.755850	5.513882	730.191676	0.011972	0.012034
RS	43	2.993113	5.513882	757.637756	0.012422	0.012429
RS	44	3.250088	5.838200	740.831541	0.012147	0.012105
RS	45	3.528411	5.838200	765.215500	0.012547	0.012454
RS	46	3.829858	6.105423	753.746305	0.012358	0.012220
RS	47	4.156349	6.105423	774.154063	0.012693	0.012507
RS	48	4.509965	6.329428	764.434067	0.012534	0.012305
RS	49	4.892959	6.329428	779.739403	0.012785	0.012514
RS	50	5.307772	6.521319	768.897891	0.012607	0.012300
RS	51	5.757047	6.521319	777.867722	0.012754	0.012413
RS	52	6.243648	6.706089	761.764145	0.012490	0.012125
RS	53	6.770676	6.706089	763.354577	0.012516	0.012127
RS	54	7.341489	7.119479	717.774792	0.011769	0.011389
RS	55	7.959724	7.119479	713.602090	0.011700	0.011303
RS	56	8.629323	7.119479	704.409151	0.011550	0.011138
RS	57	9.354551	7.119479	689.979081	0.011313	0.010889
RS	58	10.140031	13.163125	372.426451	0.006106	0.005989
RS	59	10.990769	13.163125	379.539882	0.006223	0.006083
RS	60	11.912185	13.163125	384.820721	0.006310	0.006145
RS	61	12.910153	13.163125	388.022191	0.006362	0.006172
RS	62	13.991031	13.163125	388.909667	0.006377	0.006161
RS	63	15.161707	13.163125	4586.537625	0.075201	0.070766
PA	4+25*2+4+6 0.024813613 0.015699154 15.161707496 3.082784473 0.354370022 0.425823140 0.574075797 0.747362960 0.943193632 1.125992734 1.257237045 1.341721187 1.415417347 1.515228298 1.665579028 1.882490014 2.179368176 2.563175287 3.028246391 3.554535276 4.106667821 4.640158618 5.115840687 5.513881775 5.838199556 6.105422824 6.329428359 6.521319285 6.706088513 7.119479119 13.163125426
//
IT	4339
RD	16
LK	-239690.330519
QD	-290.177342 -> -252.044007
RI	0.0062263601
TR	0.023839	0.015842
MT	15.473335
MM	C_pi: 3.838412, n_recomb: 63764.728376
RS	0	0.000000	3.695598	139.546801	0.002188	0.000123
RS	1	0.008343	3.695598	150.844055	0.002366	0.000771
RS	2	0.017381	3.695598	163.024847	0.002557	0.001659
RS	3	0.027174	3.695598	176.152898	0.002763	0.002536
RS	4	0.037784	0.362243	1913.886491	0.030015	0.027525
RS	5	0.049279	0.362243	2006.337698	0.031465	0.030825
RS	6	0.061733	0.431151	1767.477866	0.027719	0.027576
RS	7	0.075226	0.431151	1853.731603	0.029071	0.029091
RS	8	0.089844	0.582974	1440.821246	0.022596	0.022638
RS	9	0.105683	0.582974	1517.671497	0.023801	0.023785
RS	10	0.122842	0.761579	1225.394053	0.019217	0.019262
RS	11	0.141433	0.761579	1294.493811	0.020301	0.020378
RS	12	0.161575	0.964238	1081.038659	0.016954	0.017111
RS	13	0.183398	0.964238	1144.146762	0.017943	0.018149
RS	14	0.207041	1.153895	1012.131847	0.015873	0.016122
RS	15	0.232656	1.153895	1071.733502	0.016808	0.017103
RS	16	0.260409	1.288790	1015.501879	0.015926	0.016250
RS	17	0.290477	1.288790	1074.075325	0.016844	0.017246
RS	18	0.323053	1.372697	1065.336367	0.016707	0.017147
RS	19	0.358347	1.372697	1124.041800	0.017628	0.018187
RS	20	0.396586	1.443311	1126.295893	0.017663	0.018273
RS	21	0.438014	1.443311	1184.722726	0.018580	0.019344
RS	22	0.482899	1.539662	1166.541185	0.018294	0.019101
RS	23	0.531529	1.539662	1223.452666	0.019187	0.020152
RS	24	0.584216	1.687677	1169.324561	0.018338	0.019305
RS	25	0.641298	1.687677	1223.601396	0.019189	0.020284
RS	26	0.703142	1.904493	1133.890620	0.017782	0.018821
RS	27	0.770146	1.904493	1184.940652	0.018583	0.019698
RS	28	0.842740	2.204608	1069.487118	0.016772	0.017779
RS	29	0.921390	2.204608	1117.169440	0.017520	0.018549
RS	30	1.006601	2.596019	991.119042	0.015543	0.016436
RS	31	1.098922	2.596019	1035.543928	0.016240	0.017113
RS	32	1.198945	3.073732	913.983670	0.014334	0.015070
RS	33	1.307312	3.073732	955.379840	0.014983	0.015671
RS	34	1.424720	3.617499	848.624275	0.013309	0.013877
RS	35	1.551923	3.617499	887.280415	0.013915	0.014421
RS	36	1.689738	4.190433	800.726334	0.012558	0.012965
RS	37	1.839051	4.190433	836.940759	0.013125	0.013465
RS	38	2.000820	4.745319	772.063785	0.012108	0.012369
RS	39	2.176086	4.745319	806.055178	0.012641	0.012835
RS	40	2.365973	5.239979	761.293692	0.011939	0.012071
RS	41	2.571702	5.239979	793.079287	0.012438	0.012508
RS	42	2.794595	5.652555	764.660849	0.011992	0.012010
RS	43	3.036082	5.652555	793.946072	0.012451	0.012414
RS	44	3.297717	5.986591	776.673230	0.012180	0.012097
RS	45	3.581178	5.986591	802.806342	0.012590	0.012457
RS	46	3.888289	6.259506	791.477031	0.012412	0.012236
RS	47	4.221020	6.259506	813.488403	0.012758	0.012535
RS	48	4.581510	6.486270	804.204350	0.012612	0.012349
RS	49	4.972075	6.486270	820.883279	0.012874	0.012571
RS	50	5.395224	6.679194	810.480485	0.012710	0.012373
RS	51	5.853675	6.679194	820.488951	0.012867	0.012498
RS	52	6.350373	6.865315	804.398217	0.012615	0.012224
RS	53	6.888509	6.865315	806.593265	0.012650	0.012235
RS	54	7.471541	7.291473	758.617722	0.011897	0.011494
RS	55	8.103212	7.291473	754.705728	0.011836	0.011416
RS	56	8.787583	7.291473	745.473108	0.011691	0.011258
RS	57	9.529049	7.291473	730.677592	0.011459	0.011015
RS	58	10.332372	13.760387	386.878129	0.006067	0.005938
RS	59	11.202715	13.760387	395.033075	0.006195	0.006043
RS	60	12.145669	13.760387	401.351659	0.006294	0.006118
RS	61	13.167290	13.760387	405.569219	0.006360	0.006160
RS	62	14.274142	13.760387	407.430385	0.006390	0.006165
RS	63	15.473335	13.760387	4929.985818	0.077315	0.072799
PA	4+25*2+4+6 0.023839303 0.015841855 15.473334998 3.695598195 0.362242988 0.431151127 0.582973601 0.761578577 0.964238323 1.153895411 1.288789789 1.372696898 1.443310589 1.539662022 1.687677126 1.904492995 2.204608356 2.596018708 3.073732495 3.617498702 4.190433268 4.745319073 5.239979261 5.652554921 5.986590989 6.259505889 6.486270306 6.679194050 6.865315394 7.291473199 13.760387197
//
IT	4929
RD	17
LK	-239616.117549
QD	-266.467501 -> -232.674943
RI	0.0052786196
TR	0.022939	0.015963
MT	15.782573
MM	C_pi: 3.975391, n_recomb: 66461.714696
RS	0	0.000000	4.443042	121.337300	0.001826	0.000103
RS	1	0.008377	4.443042	131.252252	0.001975	0.000644
RS	2	0.017455	4.443042	141.954864	0.002136	0.001386
RS	3	0.027293	4.443042	153.503786	0.002310	0.002124
RS	4	0.037956	0.370587	1961.587787	0.029515	0.027121
RS	5	0.049512	0.370587	2058.154953	0.030968	0.030447
RS	6	0.062036	0.436338	1834.128422	0.027597	0.027546
RS	7	0.075609	0.436338	1924.605727	0.028958	0.029094
RS	8	0.090319	0.591379	1493.157809	0.022466	0.022593
RS	9	0.106261	0.591379	1573.630993	0.023677	0.023750
RS	10	0.123539	0.775109	1267.093272	0.019065	0.019171
RS	11	0.142263	0.775109	1339.313597	0.020152	0.020285
RS	12	0.162557	0.984521	1115.550715	0.016785	0.016982
RS	13	0.184550	0.984521	1181.401257	0.017776	0.018015
RS	14	0.208385	1.181137	1043.121963	0.015695	0.015969
RS	15	0.234217	1.181137	1105.271371	0.016630	0.016943
RS	16	0.262213	1.319895	1047.433748	0.015760	0.016094
RS	17	0.292554	1.319895	1108.591054	0.016680	0.017081
RS	18	0.325436	1.403427	1102.177467	0.016584	0.017017
RS	19	0.361073	1.403427	1163.663239	0.017509	0.018051
RS	20	0.399695	1.471078	1170.313694	0.017609	0.018196
RS	21	0.441552	1.471078	1231.731318	0.018533	0.019263
RS	22	0.486915	1.564010	1217.556761	0.018320	0.019089
RS	23	0.536079	1.564010	1277.558842	0.019222	0.020141
RS	24	0.589360	1.709656	1224.915548	0.018430	0.019351
RS	25	0.647104	1.709656	1282.240595	0.019293	0.020335
RS	26	0.709686	1.926259	1190.494618	0.017912	0.018901
RS	27	0.777509	1.926259	1244.451463	0.018724	0.019785
RS	28	0.851014	2.229411	1123.706178	0.016908	0.017863
RS	29	0.930676	2.229411	1174.111112	0.017666	0.018641
RS	30	1.017011	2.628157	1040.755197	0.015659	0.016501
RS	31	1.110578	2.628157	1087.710795	0.016366	0.017185
RS	32	1.211983	3.118221	958.340200	0.014419	0.015106
RS	33	1.321881	3.118221	1002.083935	0.015078	0.015715
RS	34	1.440986	3.679218	888.176722	0.013364	0.013885
RS	35	1.570067	3.679218	929.017366	0.013978	0.014435
RS	36	1.709960	4.272801	836.633708	0.012588	0.012951
RS	37	1.861572	4.272801	874.899879	0.013164	0.013457
RS	38	2.025884	4.849005	805.768414	0.012124	0.012342
RS	39	2.203959	4.849005	841.713641	0.012665	0.012815
RS	40	2.396951	5.362565	794.237325	0.011950	0.012041
RS	41	2.606109	5.362565	827.906987	0.012457	0.012486
RS	42	2.832787	5.789512	798.095483	0.012008	0.011988
RS	43	3.078453	5.789512	829.203279	0.012476	0.012401
RS	44	3.344697	6.132948	811.529743	0.012210	0.012091
RS	45	3.633244	6.132948	839.402051	0.012630	0.012460
RS	46	3.945960	6.411084	828.303603	0.012463	0.012252
RS	47	4.284871	6.411084	851.915354	0.012818	0.012563
RS	48	4.652171	6.640030	843.176294	0.012687	0.012392
RS	49	5.050238	6.640030	861.230692	0.012958	0.012625
RS	50	5.481650	6.833403	851.377032	0.012810	0.012445
RS	51	5.949198	6.833403	862.428243	0.012976	0.012580
RS	52	6.455912	7.020322	846.447695	0.012736	0.012319
RS	53	7.005070	7.020322	849.250371	0.012778	0.012340
RS	54	7.600228	7.458463	798.952520	0.012021	0.011595
RS	55	8.245240	7.458463	795.301302	0.011966	0.011525
RS	56	8.944282	7.458463	786.029784	0.011827	0.011373
RS	57	9.701879	7.458463	770.870246	0.011599	0.011135
RS	58	10.522937	14.354056	400.701004	0.006029	0.005888
RS	59	11.412770	14.354056	409.883203	0.006167	0.006004
RS	60	12.377141	14.354056	417.230639	0.006278	0.006092
RS	61	13.422293	14.354056	422.461755	0.006356	0.006146
RS	62	14.554992	14.354056	425.301403	0.006399	0.006165
RS	63	15.782573	14.354056	5271.367127	0.079314	0.074721
PA	4+25*2+4+6 0.022939125 0.015963481 15.782572677 4.443041755 0.370587273 0.436337929 0.591378709 0.775109144 0.984520804 1.181136813 1.319895491 1.403426847 1.471077679 1.564009972 1.709656381 1.926259128 2.229411293 2.628156501 3.118221438 3.679217692 4.272801185 4.849004813 5.362565150 5.789512303 6.132947819 6.411084195 6.640030473 6.833403138 7.020322129 7.458462605 14.354056151
//
IT	4952
RD	18
LK	-239550.342086
QD	-245.316382 -> -215.338774
RI	0.0044855533
TR	0.022107	0.016067
MT	16.088802
MM	C_pi: 4.110513, n_recomb: 69078.334227
RS	0	0.000000	5.356492	104.903630	0.001519	0.000085
RS	1	0.008409	5.356492	113.547481	0.001644	0.000536
RS	2	0.017526	5.356492	122.887390	0.001779	0.001154
RS	3	0.027409	5.356492	132.976576	0.001925	0.001772
RS	4	0.038124	0.379396	2002.641514	0.028991	0.026686
RS	5	0.049739	0.379396	2103.101029	0.030445	0.030035
RS	6	0.062331	0.441370	1898.175963	0.027479	0.027513
RS	7	0.075982	0.441370	1992.778366	0.028848	0.029094
RS	8	0.090781	0.599285	1544.001612	0.022351	0.022560
RS	9	0.106825	0.599285	1628.020155	0.023568	0.023725
RS	10	0.124217	0.787949	1307.441288	0.018927	0.019093
RS	11	0.143073	0.787949	1382.706137	0.020016	0.020205
RS	12	0.163513	1.004026	1148.668368	0.016628	0.016863
RS	13	0.185673	1.004026	1217.181022	0.017620	0.017894
RS	14	0.209697	1.207696	1072.547440	0.015527	0.015824
RS	15	0.235740	1.207696	1137.156235	0.016462	0.016792
RS	16	0.263974	1.350528	1077.568575	0.015599	0.015945
RS	17	0.294582	1.350528	1141.215956	0.016521	0.016923
RS	18	0.327764	1.433868	1137.017141	0.016460	0.016890
RS	19	0.363736	1.433868	1201.192801	0.017389	0.017917
RS	20	0.402734	1.498660	1212.261714	0.017549	0.018118
RS	21	0.445011	1.498660	1276.592910	0.018480	0.019182
RS	22	0.490843	1.588200	1266.629997	0.018336	0.019074
RS	23	0.540529	1.588200	1329.662810	0.019249	0.020127
RS	24	0.594393	1.731434	1278.833660	0.018513	0.019393
RS	25	0.652788	1.731434	1339.161021	0.019386	0.020382
RS	26	0.716093	1.947701	1245.718409	0.018033	0.018977
RS	27	0.784721	1.947701	1302.544226	0.018856	0.019868
RS	28	0.859121	2.253679	1176.762489	0.017035	0.017944
RS	29	0.939777	2.253679	1229.856117	0.017804	0.018730
RS	30	1.027216	2.659482	1089.337826	0.015770	0.016566
RS	31	1.122008	2.659482	1138.792089	0.016486	0.017258
RS	32	1.224771	3.161589	1001.673054	0.014501	0.015143
RS	33	1.336176	3.161589	1047.732985	0.015167	0.015759
RS	34	1.456950	3.739570	926.687246	0.013415	0.013894
RS	35	1.587880	3.739570	969.680933	0.014037	0.014451
RS	36	1.729820	4.353632	871.473406	0.012616	0.012938
RS	37	1.883697	4.353632	911.759893	0.013199	0.013451
RS	38	2.050514	4.951067	838.382995	0.012137	0.012317
RS	39	2.231359	4.951067	876.251715	0.012685	0.012796
RS	40	2.427412	5.483446	826.082674	0.011959	0.012013
RS	41	2.639952	5.483446	861.608989	0.012473	0.012465
RS	42	2.870365	5.924583	830.446912	0.012022	0.011966
RS	43	3.120154	5.924583	863.354864	0.012498	0.012387
RS	44	3.390950	6.277110	845.343702	0.012237	0.012084
RS	45	3.684517	6.277110	874.939342	0.012666	0.012463
RS	46	4.002772	6.560005	864.159838	0.012510	0.012267
RS	47	4.347790	6.560005	889.362923	0.012875	0.012588
RS	48	4.721822	6.790587	881.272281	0.012758	0.012434
RS	49	5.127308	6.790587	900.698626	0.013039	0.012678
RS	50	5.566893	6.983828	891.503118	0.012906	0.012514
RS	51	6.043444	6.983828	903.596268	0.013081	0.012659
RS	52	6.560070	7.171005	887.821520	0.012852	0.012411
RS	53	7.120141	7.171005	891.230664	0.012902	0.012440
RS	54	7.727311	7.620300	838.695540	0.012141	0.011693
RS	55	8.385540	7.620300	835.301051	0.012092	0.011630
RS	56	9.099122	7.620300	825.987805	0.011957	0.011483
RS	57	9.872713	7.620300	810.462677	0.011733	0.011250
RS	58	10.711357	14.942873	413.897608	0.005992	0.005840
RS	59	11.620526	14.942873	424.088946	0.006139	0.005966
RS	60	12.606151	14.942873	432.451821	0.006260	0.006064
RS	61	13.674660	14.942873	438.688750	0.006351	0.006131
RS	62	14.833025	14.942873	442.505780	0.006406	0.006164
RS	63	16.088802	14.942873	5609.308353	0.081202	0.076535
PA	4+25*2+4+6 0.022107054 0.016066624 16.088801632 5.356492049 0.379395903 0.441370328 0.599285183 0.787948708 1.004026235 1.207695540 1.350527812 1.433867692 1.498659964 1.588200029 1.731434373 1.947700870 2.253678967 2.659481555 3.161589380 3.739570384 4.353632160 4.951067001 5.483445535 5.924582850 6.277109900 6.560004996 6.790587080 6.983828122 7.171005417 7.620299869 14.942872881
//
IT	4589
RD	19
LK	-239491.982691
QD	-226.411051 -> -199.790156
RI	0.0038227521
TR	0.021338	0.016154
MT	16.391402
MM	C_pi: 4.243499, n_recomb: 71612.541531
RS	0	0.000000	6.475652	90.200545	0.001260	0.000070
RS	1	0.008441	6.475652	97.688755	0.001364	0.000444
RS	2	0.017595	6.475652	105.787118	0.001477	0.000957
RS	3	0.027522	6.475652	114.543331	0.001599	0.001474
RS	4	0.038286	0.388666	2037.250531	0.028448	0.026226
RS	5	0.049959	0.388666	2141.364065	0.029902	0.029592
RS	6	0.062618	0.446231	1959.717050	0.027366	0.027481
RS	7	0.076345	0.446231	2058.341536	0.028743	0.029094
RS	8	0.091230	0.606688	1593.426918	0.022251	0.022536
RS	9	0.107372	0.606688	1680.911539	0.023472	0.023711
RS	10	0.124877	0.800087	1346.509897	0.018803	0.019025
RS	11	0.143860	0.800087	1424.742710	0.019895	0.020136
RS	12	0.164445	1.022756	1180.433683	0.016484	0.016755
RS	13	0.186767	1.022756	1251.527059	0.017476	0.017783
RS	14	0.210974	1.233546	1100.468386	0.015367	0.015688
RS	15	0.237224	1.233546	1167.447567	0.016302	0.016650
RS	16	0.265690	1.380655	1105.960147	0.015444	0.015801
RS	17	0.296559	1.380655	1172.001973	0.016366	0.016772
RS	18	0.330033	1.463995	1169.881132	0.016336	0.016765
RS	19	0.366334	1.463995	1236.652137	0.017269	0.017786
RS	20	0.405698	1.526021	1252.139421	0.017485	0.018039
RS	21	0.448385	1.526021	1319.301138	0.018423	0.019100
RS	22	0.494676	1.612179	1313.732333	0.018345	0.019056
RS	23	0.544874	1.612179	1379.729256	0.019267	0.020110
RS	24	0.599310	1.752943	1331.028387	0.018587	0.019431
RS	25	0.658340	1.752943	1394.305270	0.019470	0.020425
RS	26	0.722354	1.968743	1299.499315	0.018146	0.019050
RS	27	0.791771	1.968743	1359.149605	0.018979	0.019948
RS	28	0.867048	2.277332	1228.593148	0.017156	0.018025
RS	29	0.948679	2.277332	1284.335274	0.017935	0.018818
RS	30	1.037200	2.689898	1136.815848	0.015875	0.016631
RS	31	1.133194	2.689898	1188.730908	0.016599	0.017330
RS	32	1.237291	3.203750	1043.933495	0.014578	0.015181
RS	33	1.350176	3.203750	1092.272811	0.015253	0.015804
RS	34	1.472589	3.798430	964.122586	0.013463	0.013904
RS	35	1.605335	3.798430	1009.232818	0.014093	0.014468
RS	36	1.749287	4.432790	905.215330	0.012640	0.012927
RS	37	1.905390	4.432790	947.485838	0.013231	0.013445
RS	38	2.074670	5.051342	869.881352	0.012147	0.012293
RS	39	2.258240	5.051342	909.638394	0.012702	0.012778
RS	40	2.457305	5.602442	856.802111	0.011964	0.011986
RS	41	2.673174	5.602442	894.152715	0.012486	0.012444
RS	42	2.907265	6.057614	861.678254	0.012033	0.011945
RS	43	3.161116	6.057614	896.358831	0.012517	0.012374
RS	44	3.436396	6.418918	878.072095	0.012261	0.012077
RS	45	3.734912	6.418918	909.369981	0.012698	0.012466
RS	46	4.058627	6.706124	898.993067	0.012554	0.012282
RS	47	4.409668	6.706124	925.773291	0.012928	0.012613
RS	48	4.790341	6.937790	918.432970	0.012825	0.012474
RS	49	5.203147	6.937790	939.222750	0.013115	0.012728
RS	50	5.650800	7.130343	930.789605	0.012998	0.012580
RS	51	6.136240	7.130343	943.919402	0.013181	0.012735
RS	52	6.662657	7.317233	928.446352	0.012965	0.012500
RS	53	7.233511	7.317233	932.456772	0.013021	0.012537
RS	54	7.852552	7.776830	877.777409	0.012257	0.011788
RS	55	8.523847	7.776830	874.631764	0.012213	0.011731
RS	56	9.251809	7.776830	865.270553	0.012083	0.011589
RS	57	10.041220	7.776830	849.375421	0.011861	0.011359
RS	58	10.897267	15.525566	426.476215	0.005955	0.005794
RS	59	11.825575	15.525566	437.655319	0.006111	0.005929
RS	60	12.832244	15.525566	447.016327	0.006242	0.006037
RS	61	13.923888	15.525566	454.246773	0.006343	0.006115
RS	62	15.107682	15.525566	459.034862	0.006410	0.006160
RS	63	16.391402	15.525566	5942.590085	0.082983	0.078246
PA	4+25*2+4+6 0.021337595 0.016153631 16.391401847 6.475652112 0.388665734 0.446231258 0.606688119 0.800086822 1.022756167 1.233545953 1.380654571 1.463995192 1.526021211 1.612179203 1.752943223 1.968742781 2.277331747 2.689897884 3.203749895 3.798430023 4.432790071 5.051341859 5.602442321 6.057613572 6.418918302 6.706124225 6.937789991 7.130343012 7.317232718 7.776829904 15.525566167
//
IT	4813
RD	20
LK	-239440.149859
QD	-209.481258 -> -185.816825
RI	0.0032707121
TR	0.020625	0.016226
MT	16.689990
MM	C_pi: 4.374135, n_recomb: 74063.058907
RS	0	0.000000	7.849481	77.159577	0.001042	0.000058
RS	1	0.008472	7.849481	83.608535	0.001129	0.000367
RS	2	0.017662	7.849481	90.588408	0.001223	0.000792
RS	3	0.027631	7.849481	98.141479	0.001325	0.001222
RS	4	0.038444	0.398385	2065.720381	0.027891	0.025746
RS	5	0.050173	0.398385	2173.239436	0.029343	0.029125
RS	6	0.062896	0.450911	2018.841058	0.027258	0.027451
RS	7	0.076696	0.450911	2121.381420	0.028643	0.029093
RS	8	0.091666	0.613579	1641.532285	0.022164	0.022523
RS	9	0.107905	0.613579	1732.403617	0.023391	0.023707
RS	10	0.125519	0.811526	1384.359445	0.018692	0.018968
RS	11	0.144625	0.811526	1465.483587	0.019787	0.020079
RS	12	0.165350	1.040697	1210.915481	0.016350	0.016657
RS	13	0.187831	1.040697	1284.508790	0.017343	0.017681
RS	14	0.212216	1.258676	1126.942103	0.015216	0.015560
RS	15	0.238668	1.258676	1196.202667	0.016151	0.016517
RS	16	0.267360	1.410269	1132.654305	0.015293	0.015663
RS	17	0.298484	1.410269	1200.993659	0.016216	0.016627
RS	18	0.332244	1.493784	1200.813716	0.016213	0.016643
RS	19	0.368864	1.493784	1270.082896	0.017149	0.017658
RS	20	0.408587	1.553124	1289.970697	0.017417	0.017959
RS	21	0.451675	1.553124	1359.875571	0.018361	0.019017
RS	22	0.498414	1.635908	1358.852075	0.018347	0.019035
RS	23	0.549113	1.635908	1427.740938	0.019277	0.020090
RS	24	0.604106	1.774139	1381.461562	0.018653	0.019466
RS	25	0.663759	1.774139	1447.629316	0.019546	0.020464
RS	26	0.728466	1.989339	1351.785736	0.018252	0.019120
RS	27	0.798655	1.989339	1414.210291	0.019095	0.020025
RS	28	0.874791	2.300316	1279.149913	0.017271	0.018103
RS	29	0.957376	2.300316	1337.494972	0.018059	0.018904
RS	30	1.046959	2.719370	1183.138584	0.015975	0.016695
RS	31	1.144131	2.719370	1237.471530	0.016708	0.017401
RS	32	1.249536	3.244653	1085.084144	0.014651	0.015220
RS	33	1.363870	3.244653	1135.661420	0.015334	0.015849
RS	34	1.487892	3.855756	1000.449494	0.013508	0.013916
RS	35	1.622420	3.855756	1047.635453	0.014145	0.014485
RS	36	1.768346	4.510220	937.833640	0.012663	0.012917
RS	37	1.926636	4.510220	982.047769	0.013260	0.013441
RS	38	2.098335	5.149770	900.239973	0.012155	0.012270
RS	39	2.284582	5.149770	941.846112	0.012717	0.012761
RS	40	2.486607	5.719495	886.371125	0.011968	0.011960
RS	41	2.705748	5.719495	925.509516	0.012496	0.012424
RS	42	2.943455	6.188520	891.764629	0.012041	0.011924
RS	43	3.201302	6.188520	928.186002	0.012532	0.012360
RS	44	3.480993	6.558306	909.681828	0.012283	0.012071
RS	45	3.784380	6.558306	942.656459	0.012728	0.012467
RS	46	4.113471	6.849387	932.762017	0.012594	0.012296
RS	47	4.470443	6.849387	961.100787	0.012977	0.012636
RS	48	4.857657	7.081616	954.606651	0.012889	0.012513
RS	49	5.277678	7.081616	976.747250	0.013188	0.012777
RS	50	5.733283	7.272923	969.179580	0.013086	0.012645
RS	51	6.227488	7.272923	983.336932	0.013277	0.012809
RS	52	6.763562	7.458990	968.260018	0.013073	0.012587
RS	53	7.345054	7.458990	972.863221	0.013136	0.012630
RS	54	7.975810	7.928024	916.140224	0.012370	0.011880
RS	55	8.660005	7.928024	913.232345	0.012330	0.011828
RS	56	9.402166	7.928024	903.814118	0.012203	0.011691
RS	57	10.207204	7.928024	887.542231	0.011984	0.011464
RS	58	11.080446	16.101119	438.449885	0.005920	0.005749
RS	59	12.027671	16.101119	450.592798	0.006084	0.005892
RS	60	13.055145	16.101119	460.931454	0.006224	0.006010
RS	61	14.169669	16.101119	469.139310	0.006334	0.006099
RS	62	15.378618	16.101119	474.887670	0.006412	0.006154
RS	63	16.689990	16.101119	6270.150822	0.084660	0.079857
PA	4+25*2+4+6 0.020625491 0.016226479 16.689989805 7.849480863 0.398385195 0.450911346 0.613579041 0.811526433 1.040697239 1.258676233 1.410269012 1.493783974 1.553123770 1.635908115 1.774139176 1.989338919 2.300315710 2.719369820 3.244653179 3.855755534 4.510219826 5.149769648 5.719494692 6.188520176 6.558306167 6.849387290 7.081615883 7.272923386 7.458989901 7.928023957 16.101118896
//
IT	5013
RD	21
LK	-239394.063942
QD	-194.292624 -> -173.234584
RI	0.0028122280
TR	0.019966	0.016287
MT	16.984061
MM	C_pi: 4.502181, n_recomb: 76428.910394
RS	0	0.000000	9.539542	65.680673	0.000859	0.000048
RS	1	0.008502	9.539542	71.203834	0.000932	0.000302
RS	2	0.017727	9.539542	77.185819	0.001010	0.000653
RS	3	0.027736	9.539542	83.663749	0.001095	0.001011
RS	4	0.038596	0.408544	2088.376780	0.027324	0.025251
RS	5	0.050380	0.408544	2199.045103	0.028772	0.028639
RS	6	0.063165	0.455398	2075.657778	0.027158	0.027423
RS	7	0.077038	0.455398	2182.005456	0.028549	0.029093
RS	8	0.092090	0.619961	1688.383148	0.022091	0.022520
RS	9	0.108421	0.619961	1782.561090	0.023323	0.023713
RS	10	0.126141	0.822267	1421.052434	0.018593	0.018922
RS	11	0.145368	0.822267	1504.991430	0.019691	0.020032
RS	12	0.166229	1.057849	1240.164652	0.016226	0.016567
RS	13	0.188864	1.057849	1316.177253	0.017221	0.017590
RS	14	0.213423	1.283077	1152.020853	0.015073	0.015439
RS	15	0.240071	1.283077	1223.473861	0.016008	0.016392
RS	16	0.268984	1.439336	1157.718671	0.015148	0.015530
RS	17	0.300355	1.439336	1228.258456	0.016071	0.016488
RS	18	0.334393	1.523197	1229.869391	0.016092	0.016523
RS	19	0.371326	1.523197	1301.537671	0.017029	0.017533
RS	20	0.411398	1.579933	1325.781734	0.017347	0.017879
RS	21	0.454877	1.579933	1398.338559	0.018296	0.018935
RS	22	0.502053	1.659343	1401.989104	0.018344	0.019011
RS	23	0.553240	1.659343	1473.692774	0.019282	0.020068
RS	24	0.608779	1.794977	1430.105432	0.018712	0.019498
RS	25	0.669040	1.794977	1499.100007	0.019614	0.020500
RS	26	0.734424	2.009434	1402.540761	0.018351	0.019188
RS	27	0.805367	2.009434	1467.684100	0.019203	0.020099
RS	28	0.882342	2.322588	1328.385184	0.017381	0.018180
RS	29	0.965861	2.322588	1389.282553	0.018177	0.018988
RS	30	1.056481	2.747837	1228.271109	0.016071	0.016759
RS	31	1.154806	2.747837	1284.974390	0.016813	0.017472
RS	32	1.261490	3.284224	1125.099448	0.014721	0.015258
RS	33	1.377245	3.284224	1177.869010	0.015411	0.015894
RS	34	1.502841	3.911468	1035.646291	0.013550	0.013928
RS	35	1.639115	3.911468	1084.863195	0.014194	0.014503
RS	36	1.786976	4.585821	969.312660	0.012683	0.012908
RS	37	1.947408	4.585821	1015.426245	0.013286	0.013438
RS	38	2.121479	5.246243	929.443717	0.012161	0.012248
RS	39	2.310351	5.246243	972.855983	0.012729	0.012745
RS	40	2.515280	5.834475	914.775011	0.011969	0.011934
RS	41	2.737632	5.834475	955.660846	0.012504	0.012405
RS	42	2.978889	6.317180	920.685796	0.012046	0.011904
RS	43	3.240658	6.317180	958.812113	0.012545	0.012347
RS	44	3.524683	6.695142	940.147594	0.012301	0.012063
RS	45	3.832855	6.695142	974.769272	0.012754	0.012468
RS	46	4.167228	6.989686	965.430978	0.012632	0.012309
RS	47	4.530030	6.989686	995.305518	0.013023	0.012658
RS	48	4.923678	7.221960	989.750232	0.012950	0.012550
RS	49	5.350794	7.221960	1013.224990	0.013257	0.012823
RS	50	5.814223	7.411490	1006.620495	0.013171	0.012707
RS	51	6.317054	7.411490	1021.792725	0.013369	0.012879
RS	52	6.862635	7.596190	1007.206790	0.013178	0.012670
RS	53	7.454602	7.596190	1012.391059	0.013246	0.012721
RS	54	8.096898	8.073774	953.732183	0.012479	0.011970
RS	55	8.793802	8.073774	951.047862	0.012444	0.011923
RS	56	9.549958	8.073774	941.560804	0.012319	0.011789
RS	57	10.370403	8.073774	924.903122	0.012101	0.011565
RS	58	11.260602	16.668405	449.831472	0.005886	0.005706
RS	59	12.226486	16.668405	462.911995	0.006057	0.005857
RS	60	13.274491	16.668405	474.205031	0.006205	0.005983
RS	61	14.411597	16.668405	483.370836	0.006324	0.006081
RS	62	15.645380	16.668405	490.064732	0.006412	0.006147
RS	63	16.984061	16.668405	6591.018576	0.086237	0.081373
PA	4+25*2+4+6 0.019966112 0.016287040 16.984060914 9.539542118 0.408543756 0.455397557 0.619960883 0.822267061 1.057848641 1.283077298 1.439335797 1.523197347 1.579933024 1.659343121 1.794976821 2.009434339 2.322588326 2.747836848 3.284224403 3.911467807 4.585821288 5.246242865 5.834475271 6.317180130 6.695141859 6.989685856 7.221959825 7.411489932 7.596189623 8.073773534 16.668405154
//
IT	4678
RD	22
LK	-239353.045181
QD	-180.641723 -> -161.883324
RI	0.0024330815
TR	0.019355	0.016337
MT	17.273223
MM	C_pi: 4.627475, n_recomb: 78710.250233
RS	0	0.000000	11.622237	55.652156	0.000707	0.000039
RS	1	0.008531	11.622237	60.357998	0.000767	0.000248
RS	2	0.017790	11.622237	65.457889	0.000832	0.000537
RS	3	0.027838	11.622237	70.984137	0.000902	0.000833
RS	4	0.038744	0.419136	2105.561634	0.026751	0.024747
RS	5	0.050580	0.419136	2219.118694	0.028194	0.028137
RS	6	0.063426	0.459690	2130.250541	0.027064	0.027399
RS	7	0.077368	0.459690	2240.295775	0.028463	0.029096
RS	8	0.092499	0.625840	1734.058770	0.022031	0.022527
RS	9	0.108921	0.625840	1831.463945	0.023268	0.023729
RS	10	0.126744	0.832317	1456.656691	0.018507	0.018885
RS	11	0.146088	0.832317	1543.335278	0.019608	0.019995
RS	12	0.167082	1.074216	1268.242540	0.016113	0.016486
RS	13	0.189866	1.074216	1346.595097	0.017108	0.017506
RS	14	0.214595	1.306754	1175.761341	0.014938	0.015325
RS	15	0.241432	1.306754	1249.318851	0.015872	0.016274
RS	16	0.270560	1.467857	1181.210306	0.015007	0.015402
RS	17	0.302172	1.467857	1253.853774	0.015930	0.016354
RS	18	0.336481	1.552221	1257.109535	0.015971	0.016405
RS	19	0.373718	1.552221	1331.077241	0.016911	0.017410
RS	20	0.414130	1.606431	1359.616381	0.017274	0.017799
RS	21	0.457990	1.606431	1434.731776	0.018228	0.018852
RS	22	0.505592	1.682460	1443.163931	0.018335	0.018986
RS	23	0.557255	1.682460	1517.602017	0.019281	0.020043
RS	24	0.613326	1.815426	1476.959717	0.018765	0.019526
RS	25	0.674179	1.815426	1548.713405	0.019676	0.020533
RS	26	0.740224	2.029005	1451.745938	0.018444	0.019253
RS	27	0.811903	2.029005	1519.548886	0.019306	0.020171
RS	28	0.889697	2.344118	1376.282601	0.017485	0.018256
RS	29	0.974128	2.344118	1439.678189	0.018291	0.019070
RS	30	1.065761	2.775274	1272.197309	0.016163	0.016822
RS	31	1.165212	2.775274	1331.220153	0.016913	0.017542
RS	32	1.273147	3.322448	1163.965375	0.014788	0.015297
RS	33	1.390290	3.322448	1218.878605	0.015486	0.015939
RS	34	1.517426	3.965534	1069.708735	0.013590	0.013941
RS	35	1.655408	3.965534	1120.909154	0.014241	0.014522
RS	36	1.805161	4.659556	999.651758	0.012700	0.012900
RS	37	1.967689	4.659556	1047.618134	0.013310	0.013435
RS	38	2.144083	5.340703	957.496133	0.012165	0.012227
RS	39	2.335525	5.340703	1002.669089	0.012739	0.012729
RS	40	2.543299	5.947317	942.017084	0.011968	0.011909
RS	41	2.768798	5.947317	984.607435	0.012509	0.012385
RS	42	3.013534	6.443515	948.443277	0.012050	0.011884
RS	43	3.279148	6.443515	988.235893	0.012555	0.012333
RS	44	3.567422	6.829367	969.462995	0.012317	0.012056
RS	45	3.880289	6.829367	1005.699052	0.012777	0.012468
RS	46	4.219846	7.126950	996.989495	0.012667	0.012321
RS	47	4.588370	7.126950	1028.373904	0.013065	0.012678
RS	48	4.988333	7.358775	1023.844288	0.013008	0.012586
RS	49	5.422417	7.358775	1048.633505	0.013323	0.012867
RS	50	5.893532	7.545993	1043.088150	0.013252	0.012768
RS	51	6.404838	7.545993	1059.259627	0.013458	0.012947
RS	52	6.959764	7.728811	1045.254885	0.013280	0.012752
RS	53	7.562029	7.728811	1051.006006	0.013353	0.012808
RS	54	8.215674	8.214040	990.525108	0.012584	0.012057
RS	55	8.925081	8.214040	988.047542	0.012553	0.012014
RS	56	9.695008	8.214040	978.477476	0.012431	0.011884
RS	57	10.530616	8.214040	961.422911	0.012215	0.011662
RS	58	11.437510	17.226457	460.643654	0.005852	0.005665
RS	59	12.421771	17.226457	474.634068	0.006030	0.005822
RS	60	13.489999	17.226457	486.856185	0.006185	0.005956
RS	61	14.649356	17.226457	496.957878	0.006314	0.006063
RS	62	15.907619	17.226457	504.579375	0.006411	0.006139
RS	63	17.273223	17.226457	6904.470956	0.087720	0.082798
PA	4+25*2+4+6 0.019355153 0.016336923 17.273222546 11.622236675 0.419136487 0.459689970 0.625840181 0.832316655 1.074215607 1.306754079 1.467856877 1.552220978 1.606430581 1.682459885 1.815426262 2.029005022 2.344118057 2.775273917 3.322448313 3.965534288 4.659556474 5.340703414 5.947317028 6.443514575 6.829367010 7.126949737 7.358774534 7.545993246 7.728810857 8.214039888 17.226457207
//
IT	4452
RD	23
LK	-239316.497971
QD	-168.351569 -> -151.623701
RI	0.0021211035
TR	0.018789	0.016377
MT	17.557283
MM	C_pi: 4.749860, n_recomb: 80906.947952
RS	0	0.000000	14.191629	46.955267	0.000580	0.000032
RS	1	0.008559	14.191629	50.945800	0.000630	0.000203
RS	2	0.017850	14.191629	55.272841	0.000683	0.000440
RS	3	0.027937	14.191629	59.964299	0.000741	0.000685
RS	4	0.038887	0.430148	2117.672763	0.026174	0.024237
RS	5	0.050774	0.430148	2233.857147	0.027610	0.027624
RS	6	0.063679	0.463778	2182.744222	0.026978	0.027379
RS	7	0.077688	0.463778	2296.377093	0.028383	0.029101
RS	8	0.092896	0.631217	1778.641455	0.021984	0.022544
RS	9	0.109406	0.631217	1879.195355	0.023227	0.023754
RS	10	0.127329	0.841680	1491.232444	0.018431	0.018857
RS	11	0.146786	0.841680	1580.576380	0.019536	0.019967
RS	12	0.167908	1.089799	1295.204789	0.016009	0.016413
RS	13	0.190838	1.089799	1375.819167	0.017005	0.017431
RS	14	0.215730	1.329693	1198.226415	0.014810	0.015218
RS	15	0.242753	1.329693	1273.801881	0.015744	0.016163
RS	16	0.272089	1.495807	1203.198185	0.014871	0.015278
RS	17	0.303936	1.495807	1277.849572	0.015794	0.016225
RS	18	0.338509	1.580838	1282.588224	0.015853	0.016290
RS	19	0.376040	1.580838	1358.755040	0.016794	0.017290
RS	20	0.416784	1.632597	1391.512492	0.017199	0.017718
RS	21	0.461015	1.632597	1469.090874	0.018158	0.018769
RS	22	0.509032	1.705234	1482.392472	0.018322	0.018958
RS	23	0.561158	1.705234	1559.481244	0.019275	0.020017
RS	24	0.617746	1.835461	1522.018309	0.018812	0.019552
RS	25	0.679178	1.835461	1596.459543	0.019732	0.020564
RS	26	0.745867	2.048026	1499.380431	0.018532	0.019316
RS	27	0.818264	2.048026	1569.779884	0.019402	0.020240
RS	28	0.896857	2.364886	1422.814698	0.017586	0.018330
RS	29	0.982177	2.364886	1488.650625	0.018400	0.019151
RS	30	1.074800	2.801670	1314.890569	0.016252	0.016885
RS	31	1.175349	2.801670	1376.178673	0.017009	0.017611
RS	32	1.284505	3.359309	1201.663177	0.014852	0.015336
RS	33	1.403004	3.359309	1258.668252	0.015557	0.015984
RS	34	1.531645	4.017943	1102.622231	0.013628	0.013954
RS	35	1.671296	4.017943	1155.755791	0.014285	0.014540
RS	36	1.822899	4.731403	1028.842121	0.012716	0.012892
RS	37	1.987478	4.731403	1078.611865	0.013332	0.013432
RS	38	2.166144	5.433129	984.389640	0.012167	0.012207
RS	39	2.360101	5.433129	1031.275120	0.012746	0.012713
RS	40	2.570658	6.057997	968.089348	0.011965	0.011885
RS	41	2.799238	6.057997	1012.338472	0.012512	0.012366
RS	42	3.047381	6.567515	975.024202	0.012051	0.011864
RS	43	3.316762	6.567515	1016.441494	0.012563	0.012319
RS	44	3.609199	6.960969	997.611468	0.012330	0.012048
RS	45	3.926666	6.960969	1035.426098	0.012798	0.012467
RS	46	4.271305	7.261190	1027.412282	0.012699	0.012332
RS	47	4.645441	7.261190	1060.277513	0.013105	0.012696
RS	48	5.051599	7.492086	1056.856056	0.013063	0.012620
RS	49	5.492519	7.492086	1082.937034	0.013385	0.012909
RS	50	5.971177	7.676490	1078.541163	0.013331	0.012826
RS	51	6.490804	7.676490	1095.693703	0.013543	0.013013
RS	52	7.054905	7.856911	1082.360070	0.013378	0.012830
RS	53	7.667286	7.856911	1088.661649	0.013456	0.012892
RS	54	8.332081	8.348886	1026.477346	0.012687	0.012142
RS	55	9.053775	8.348886	1024.187738	0.012659	0.012103
RS	56	9.837238	8.348886	1014.518833	0.012539	0.011975
RS	57	10.687757	8.348886	997.055057	0.012323	0.011755
RS	58	11.611071	17.774566	470.900686	0.005820	0.005625
RS	59	12.613410	17.774566	485.771951	0.006004	0.005789
RS	60	13.701539	17.774566	498.896094	0.006166	0.005930
RS	61	14.882800	17.774566	509.909388	0.006302	0.006045
RS	62	16.165163	17.774566	518.437815	0.006408	0.006130
RS	63	17.557283	17.774566	7209.766147	0.089112	0.084137
PA	4+25*2+4+6 0.018788523 0.016377454 17.557283453 14.191628864 0.430147565 0.463777561 0.631217480 0.841680233 1.089798544 1.329692898 1.495806780 1.580838395 1.632597339 1.705234424 1.835461160 2.048025686 2.364886086 2.801669530 3.359309449 4.017942863 4.731403316 5.433129468 6.057996602 6.567514820 6.960968524 7.261189716 7.492086074 7.676489527 7.856911127 8.348886082 17.774566098
//
IT	4633
RD	24
LK	-239283.898102
QD	-157.267452 -> -142.333874
RI	0.0018654377
TR	0.018263	0.016410
MT	17.835902
MM	C_pi: 4.869215, n_recomb: 83020.041733
RS	0	0.000000	17.367177	39.457873	0.000475	0.000026
RS	1	0.008586	17.367177	42.826743	0.000516	0.000166
RS	2	0.017909	17.367177	46.481477	0.000560	0.000361
RS	3	0.028032	17.367177	50.446019	0.000608	0.000562
RS	4	0.039025	0.441574	2125.067777	0.025597	0.023724
RS	5	0.050962	0.441574	2243.618998	0.027025	0.027104
RS	6	0.063923	0.467661	2233.235901	0.026900	0.027364
RS	7	0.077997	0.467661	2350.347018	0.028311	0.029108
RS	8	0.093280	0.636115	1822.173109	0.021949	0.022569
RS	9	0.109875	0.636115	1925.797743	0.023197	0.023789
RS	10	0.127895	0.850381	1524.826193	0.018367	0.018837
RS	11	0.147461	0.850381	1616.762420	0.019474	0.019948
RS	12	0.168708	1.104616	1321.103406	0.015913	0.016346
RS	13	0.191779	1.104616	1403.903096	0.016910	0.017364
RS	14	0.216831	1.351895	1219.482869	0.014689	0.015116
RS	15	0.244034	1.351895	1296.991905	0.015623	0.016058
RS	16	0.273572	1.523189	1223.746231	0.014740	0.015159
RS	17	0.305646	1.523189	1300.311286	0.015663	0.016101
RS	18	0.340475	1.609043	1306.374505	0.015736	0.016178
RS	19	0.378293	1.609043	1384.640876	0.016678	0.017173
RS	20	0.419359	1.658409	1421.540287	0.017123	0.017638
RS	21	0.463951	1.658409	1501.485821	0.018086	0.018687
RS	22	0.512371	1.727647	1519.718525	0.018305	0.018928
RS	23	0.564948	1.727647	1599.372706	0.019265	0.019989
RS	24	0.622040	1.855062	1565.303275	0.018855	0.019576
RS	25	0.684033	1.855062	1642.358386	0.019783	0.020591
RS	26	0.751350	2.066475	1545.454721	0.018615	0.019377
RS	27	0.824446	2.066475	1618.385372	0.019494	0.020307
RS	28	0.903818	2.384877	1467.984147	0.017682	0.018403
RS	29	0.990004	2.384877	1536.200380	0.018504	0.019231
RS	30	1.083591	2.827004	1356.357082	0.016338	0.016947
RS	31	1.185212	2.827004	1419.854187	0.017103	0.017680
RS	32	1.295559	3.394793	1238.199717	0.014914	0.015375
RS	33	1.415380	3.394793	1297.243063	0.015626	0.016029
RS	34	1.545489	4.068661	1134.401370	0.013664	0.013968
RS	35	1.686769	4.068661	1189.416182	0.014327	0.014559
RS	36	1.840179	4.801326	1056.899550	0.012731	0.012885
RS	37	2.006761	4.801326	1108.421816	0.013351	0.013430
RS	38	2.187645	5.523473	1010.141958	0.012167	0.012187
RS	39	2.384060	5.523473	1058.690368	0.012752	0.012698
RS	40	2.597338	6.166459	993.009064	0.011961	0.011860
RS	41	2.828929	6.166459	1038.869661	0.012513	0.012346
RS	42	3.080403	6.689116	1000.444172	0.012051	0.011844
RS	43	3.353469	6.689116	1043.442740	0.012569	0.012304
RS	44	3.649980	7.089888	1024.603423	0.012342	0.012040
RS	45	3.971949	7.089888	1063.958805	0.012816	0.012465
RS	46	4.321562	7.392359	1056.703109	0.012728	0.012342
RS	47	4.701192	7.392359	1091.017951	0.013142	0.012714
RS	48	5.113417	7.621861	1088.782571	0.013115	0.012653
RS	49	5.561035	7.621861	1116.130434	0.013444	0.012949
RS	50	6.047085	7.802958	1112.970541	0.013406	0.012882
RS	51	6.574867	7.802958	1131.083902	0.013624	0.013076
RS	52	7.147964	7.980477	1118.509260	0.013473	0.012907
RS	53	7.770266	7.980477	1125.343027	0.013555	0.012973
RS	54	8.445998	8.478294	1061.577303	0.012787	0.012224
RS	55	9.179747	8.478294	1059.454927	0.012761	0.012188
RS	56	9.976496	8.478294	1049.669577	0.012644	0.012064
RS	57	10.841653	8.478294	1031.782719	0.012428	0.011844
RS	58	11.781091	18.311899	480.628119	0.005789	0.005587
RS	59	12.801188	18.311899	496.350452	0.005979	0.005757
RS	60	13.908869	18.311899	510.348393	0.006147	0.005905
RS	61	15.111655	18.311899	522.247356	0.006291	0.006027
RS	62	16.417710	18.311899	531.659882	0.006404	0.006120
RS	63	17.835902	18.311899	7506.429989	0.090417	0.085392
PA	4+25*2+4+6 0.018262681 0.016409933 17.835902453 17.367176623 0.441573852 0.467661112 0.636115156 0.850381380 1.104615768 1.351894687 1.523189400 1.609042669 1.658408724 1.727647240 1.855062499 2.066475136 2.384876777 2.827004132 3.394793488 4.068660925 4.801326054 5.523472987 6.166458512 6.689116211 7.089888134 7.392359470 7.621860892 7.802957572 7.980477107 8.478294389 18.311899453
//
IT	4869
RD	25
LK	-239254.787101
QD	-147.254131 -> -133.907195
RI	0.0016571499
TR	0.017774	0.016435
MT	18.108873
MM	C_pi: 4.985428, n_recomb: 85050.433910
RS	0	0.000000	21.296628	33.033587	0.000388	0.000021
RS	1	0.008612	21.296628	35.865932	0.000422	0.000136
RS	2	0.017966	21.296628	38.939958	0.000458	0.000294
RS	3	0.028125	21.296628	42.276080	0.000497	0.000460
RS	4	0.039159	0.453406	2128.128035	0.025022	0.023212
RS	5	0.051143	0.453406	2248.789101	0.026441	0.026578
RS	6	0.064159	0.471339	2281.827275	0.026829	0.027354
RS	7	0.078296	0.471339	2402.308126	0.028246	0.029119
RS	8	0.093651	0.640545	1864.714962	0.021925	0.022604
RS	9	0.110328	0.640545	1971.333436	0.023178	0.023832
RS	10	0.128442	0.858436	1557.487780	0.018313	0.018826
RS	11	0.148115	0.858436	1651.944569	0.019423	0.019938
RS	12	0.169482	1.118679	1345.989020	0.015826	0.016287
RS	13	0.192690	1.118679	1430.899158	0.016824	0.017303
RS	14	0.217896	1.373364	1239.586429	0.014575	0.015020
RS	15	0.245273	1.373364	1318.946494	0.015508	0.015959
RS	16	0.275008	1.549993	1242.923252	0.014614	0.015045
RS	17	0.307303	1.549993	1321.309612	0.015536	0.015982
RS	18	0.342380	1.636811	1328.543633	0.015621	0.016067
RS	19	0.380477	1.636811	1408.811183	0.016564	0.017058
RS	20	0.421855	1.683853	1449.754011	0.017046	0.017557
RS	21	0.466797	1.683853	1531.970380	0.018012	0.018604
RS	22	0.515609	1.749679	1555.183422	0.018285	0.018897
RS	23	0.568625	1.749679	1637.316261	0.019251	0.019959
RS	24	0.626207	1.874212	1606.835486	0.018893	0.019597
RS	25	0.688747	1.874212	1686.428713	0.019829	0.020617
RS	26	0.756673	2.084342	1589.971371	0.018694	0.019436
RS	27	0.830449	2.084342	1665.365613	0.019581	0.020371
RS	28	0.910579	2.404077	1511.791061	0.017775	0.018475
RS	29	0.997609	2.404077	1582.325349	0.018605	0.019309
RS	30	1.092135	2.851274	1396.594211	0.016421	0.017009
RS	31	1.194800	2.851274	1462.241981	0.017193	0.017748
RS	32	1.306307	3.428891	1273.578418	0.014974	0.015414
RS	33	1.427418	3.428891	1334.604631	0.015692	0.016073
RS	34	1.558958	4.117691	1165.049284	0.013698	0.013982
RS	35	1.701826	4.117691	1221.891799	0.014367	0.014577
RS	36	1.856998	4.869323	1083.830895	0.012743	0.012878
RS	37	2.025533	4.869323	1137.053316	0.013369	0.013427
RS	38	2.208582	5.611716	1034.764105	0.012166	0.012167
RS	39	2.407396	5.611716	1084.924379	0.012756	0.012683
RS	40	2.623331	6.272677	1016.787595	0.011955	0.011836
RS	41	2.857862	6.272677	1064.210787	0.012513	0.012327
RS	42	3.112591	6.808300	1024.711250	0.012048	0.011823
RS	43	3.389256	6.808300	1069.245922	0.012572	0.012289
RS	44	3.689749	7.216118	1050.441746	0.012351	0.012031
RS	45	4.016119	7.216118	1091.298101	0.012831	0.012462
RS	46	4.370596	7.520463	1084.858689	0.012755	0.012351
RS	47	4.755600	7.520463	1120.589871	0.013176	0.012729
RS	48	5.173761	7.748119	1119.613796	0.013164	0.012684
RS	49	5.627933	7.748119	1148.201665	0.013500	0.012987
RS	50	6.121218	7.925429	1146.360840	0.013479	0.012937
RS	51	6.656985	7.925429	1165.412964	0.013703	0.013136
RS	52	7.238892	8.099555	1153.682633	0.013565	0.012981
RS	53	7.870911	8.099555	1161.028822	0.013651	0.013052
RS	54	8.557360	8.602314	1095.807035	0.012884	0.012305
RS	55	9.302926	8.602314	1093.829693	0.012861	0.012272
RS	56	10.112698	8.602314	1083.909038	0.012744	0.012149
RS	57	10.992208	8.602314	1065.584249	0.012529	0.011930
RS	58	11.947461	18.837808	489.846515	0.005759	0.005551
RS	59	12.984979	18.837808	506.389558	0.005954	0.005726
RS	60	14.111848	18.837808	521.232138	0.006129	0.005880
RS	61	15.335761	18.837808	533.989495	0.006279	0.006009
RS	62	16.665077	18.837808	544.261501	0.006399	0.006110
RS	63	18.108873	18.837808	7794.007704	0.091640	0.086568
PA	4+25*2+4+6 0.017774309 0.016435442 18.108873189 21.296627535 0.453405574 0.471338798 0.640544890 0.858436102 1.118679241 1.373363565 1.549993267 1.636811029 1.683853212 1.749679119 1.874211513 2.084341903 2.404077226 2.851273895 3.428891126 4.117690847 4.869322739 5.611715727 6.272677397 6.808299521 7.216117536 7.520463264 7.748119478 7.925429454 8.099555309 8.602314316 18.837807771
//
CC
CC	Brief Description of the file format:
CC	  CC  comments
CC	  MM  useful-messages
CC	  RD  round-of-iterations
CC	  LL  \log[P(sequence)]
CC	  QD  Q-before-opt Q-after-opt
CC	  TR  \theta_0 \rho_0
CC	  RS  k t_k \lambda_k \pi_k \sum_{l\not=k}A_{kl} A_{kk}
CC	  DC  begin end best-k t_k+\Delta_k max-prob
CC
MM	Version: 0.6.5-r67
MM	pattern:4+25*2+4+6, n:63, n_free_lambdas:28
MM	n_iterations:25, skip:1, max_t:5, theta/rho:5
MM	is_decoding:0
MM	n_seqs:13, sum_L:1077375, sum_n:80155
RD	0
LK	0.000000
QD	0.000000 -> 0.000000
RI	inf
TR	0.077311	0.015462
MT	5.000000
MM	C_pi: 1.000000, n_recomb: 16530.871086
RS	0	0.000000	1.000000	105.302950	0.006370	0.000000
RS	1	0.006440	1.000000	111.347480	0.006736	0.000000
RS	2	0.013294	1.000000	117.688977	0.007119	0.000000
RS	3	0.020590	1.000000	124.335413	0.007521	0.000000
RS	4	0.028356	1.000000	131.294011	0.007942	0.000000
RS	5	0.036622	1.000000	138.571064	0.008383	0.000000
RS	6	0.045421	1.000000	146.171744	0.008842	0.000000
RS	7	0.054785	1.000000	154.099877	0.009322	0.000000
RS	8	0.064753	1.000000	162.357712	0.009821	0.000000
RS	9	0.075363	1.000000	170.945647	0.010341	0.000000
RS	10	0.086656	1.000000	179.861940	0.010880	0.000000
RS	11	0.098677	1.000000	189.102401	0.011439	0.000000
RS	12	0.111471	1.000000	198.660041	0.012018	0.000000
RS	13	0.125090	1.000000	208.524718	0.012614	0.000000
RS	14	0.139585	1.000000	218.682740	0.013229	0.000000
RS	15	0.155014	1.000000	229.116466	0.013860	0.000000
RS	16	0.171437	1.000000	239.803873	0.014506	0.000000
RS	17	0.188917	1.000000	250.718123	0.015167	0.000000
RS	18	0.207523	1.000000	261.827114	0.015839	0.000000
RS	19	0.227327	1.000000	273.093040	0.016520	0.000000
RS	20	0.248406	1.000000	284.471954	0.017209	0.000000
RS	21	0.270843	1.000000	295.913359	0.017901	0.000000
RS	22	0.294725	1.000000	307.359832	0.018593	0.000000
RS	23	0.320144	1.000000	318.746701	0.019282	0.000000
RS	24	0.347201	1.000000	330.001794	0.019963	0.000000
RS	25	0.376000	1.000000	341.045283	0.020631	0.000000
RS	26	0.406654	1.000000	351.789644	0.021281	0.000000
RS	27	0.439282	1.000000	362.139765	0.021907	0.000000
RS	28	0.474011	1.000000	371.993220	0.022503	0.000000
RS	29	0.510976	1.000000	381.240759	0.023062	0.000000
RS	30	0.550322	1.000000	389.767027	0.023578	0.000000
RS	31	0.592202	1.000000	397.451547	0.024043	0.000000
RS	32	0.636779	1.000000	404.170008	0.024449	0.000000
RS	33	0.684227	1.000000	409.795867	0.024790	0.000000
RS	34	0.734730	1.000000	414.202295	0.025056	0.000000
RS	35	0.788485	1.000000	417.264479	0.025242	0.000000
RS	36	0.845702	1.000000	418.862267	0.025338	0.000000
RS	37	0.906604	1.000000	418.883168	0.025339	0.000000
RS	38	0.971428	1.000000	417.225639	0.025239	0.000000
RS	39	1.040426	1.000000	413.802639	0.025032	0.000000
RS	40	1.113868	1.000000	408.545355	0.024714	0.000000
RS	41	1.192040	1.000000	401.406989	0.024282	0.000000
RS	42	1.275245	1.000000	392.366502	0.023735	0.000000
RS	43	1.363809	1.000000	381.432117	0.023074	0.000000
RS	44	1.458076	1.000000	368.644439	0.022300	0.000000
RS	45	1.558414	1.000000	354.078943	0.021419	0.000000
RS	46	1.665214	1.000000	337.847655	0.020437	0.000000
RS	47	1.778891	1.000000	320.099770	0.019364	0.000000
RS	48	1.899889	1.000000	301.021031	0.018210	0.000000
RS	49	2.028679	1.000000	280.831667	0.016988	0.000000
RS	50	2.165763	1.000000	259.782791	0.015715	0.000000
RS	51	2.311675	1.000000	238.151175	0.014406	0.000000
RS	52	2.466983	1.000000	216.232462	0.013081	0.000000
RS	53	2.632293	1.000000	194.332948	0.011756	0.000000
RS	54	2.808249	1.000000	172.760198	0.010451	0.000000
RS	55	2.995536	1.000000	151.812891	0.009184	0.000000
RS	56	3.194884	1.000000	131.770376	0.007971	0.000000
RS	57	3.407070	1.000000	112.882551	0.006829	0.000000
RS	58	3.632920	1.000000	95.360686	0.005769	0.000000
RS	59	3.873315	1.000000	79.369852	0.004801	0.000000
RS	60	4.129191	1.000000	65.023531	0.003933	0.000000
RS	61	4.401545	1.000000	52.380887	0.003169	0.000000
RS	62	4.691438	1.000000	41.446961	0.002507	0.000000
RS	63	5.000000	1.000000	115.656733	0.006996	0.000000
PA	4+25*2+4+6 0.077311398 0.015462280 5.000000000 1.000000000 1.000000000 1.000000000 1.000000000 1.000000000 1.000000000 1.000000000 1.000000000 1.000000000 1.000000000 1.000000000 1.000000000 1.000000000 1.000000000 1.000000000 1.000000000 1.000000000 1.000000000 1.000000000 1.000000000 1.000000000 1.000000000 1.000000000 1.000000000 1.000000000 1.000000000 1.000000000 1.000000000
//
IT	5473
RD	1
LK	-230018.704356
QD	-4052.897514 -> -1706.188522
RI	0.0791855528
TR	0.055672	0.011021
MT	8.216368
MM	C_pi: 1.264742, n_recomb: 14913.870068
RS	0	0.000000	0.253414	418.819220	0.028083	0.001804
RS	1	0.007269	0.253414	436.125406	0.029243	0.010750
RS	2	0.015067	0.253414	453.168083	0.030386	0.023453
RS	3	0.023431	0.253414	469.788424	0.031500	0.033038
RS	4	0.032404	0.270100	456.330003	0.030598	0.037139
RS	5	0.042029	0.270100	471.784185	0.031634	0.036717
RS	6	0.052353	0.347664	379.650519	0.025456	0.033855
RS	7	0.063428	0.347664	394.050612	0.026422	0.030744
RS	8	0.075308	0.443829	320.877623	0.021515	0.028095
RS	9	0.088051	0.443829	334.137646	0.022404	0.025953
RS	10	0.101721	0.555974	278.083597	0.018646	0.024099
RS	11	0.116385	0.555974	290.280661	0.019464	0.022351
RS	12	0.132114	0.681305	247.468855	0.016593	0.020730
RS	13	0.148987	0.681305	258.757349	0.017350	0.019310
RS	14	0.167086	0.806909	228.525188	0.015323	0.018077
RS	15	0.186502	0.806909	239.127472	0.016034	0.016981
RS	16	0.207328	0.923220	218.682907	0.014663	0.016046
RS	17	0.229668	0.923220	228.799848	0.015341	0.015344
RS	18	0.253633	1.027626	214.976377	0.014415	0.014894
RS	19	0.279339	1.027626	224.735852	0.015069	0.014642
RS	20	0.306914	1.125286	214.413707	0.014377	0.014510
RS	21	0.336494	1.125286	223.857627	0.015010	0.014433
RS	22	0.368223	1.222048	215.044893	0.014419	0.014372
RS	23	0.402260	1.222048	224.158431	0.015030	0.014306
RS	24	0.438770	1.320186	216.094639	0.014490	0.014227
RS	25	0.477934	1.320186	224.836288	0.015076	0.014132
RS	26	0.519946	1.419382	217.358479	0.014574	0.014021
RS	27	0.565011	1.419382	225.671067	0.015132	0.013897
RS	28	0.613352	1.517931	218.828668	0.014673	0.013764
RS	29	0.665207	1.517931	226.639256	0.015197	0.013630
RS	30	0.720832	1.613657	220.496700	0.014785	0.013502
RS	31	0.780500	1.613657	227.711882	0.015268	0.013383
RS	32	0.844505	1.704843	222.222686	0.014900	0.013278
RS	33	0.913164	1.704843	228.723877	0.015336	0.013185
RS	34	0.986813	1.790504	223.726166	0.015001	0.013104
RS	35	1.065816	1.790504	229.368070	0.015380	0.013033
RS	36	1.150561	1.870092	224.645687	0.015063	0.012971
RS	37	1.241467	1.870092	229.258204	0.015372	0.012918
RS	38	1.338982	1.943327	224.568610	0.015058	0.012873
RS	39	1.443584	1.943327	227.962307	0.015285	0.012835
RS	40	1.555791	2.010214	223.039743	0.014955	0.012802
RS	41	1.676154	2.010214	225.016254	0.015088	0.012770
RS	42	1.805267	2.070976	219.588961	0.014724	0.012737
RS	43	1.943765	2.070976	219.957120	0.014748	0.012699
RS	44	2.092331	2.125957	213.772111	0.014334	0.012651
RS	45	2.251696	2.125957	212.369841	0.014240	0.012591
RS	46	2.422646	2.175654	205.210150	0.013760	0.012514
RS	47	2.606023	2.175654	201.932375	0.013540	0.012416
RS	48	2.802730	2.220930	193.627911	0.012983	0.012292
RS	49	3.013736	2.220930	188.460701	0.012637	0.012135
RS	50	3.240080	2.263242	178.914406	0.011997	0.011941
RS	51	3.482878	2.263242	171.972077	0.011531	0.011704
RS	52	3.743326	2.304798	161.205229	0.010809	0.011422
RS	53	4.022706	2.304798	152.761563	0.010243	0.011093
RS	54	4.322394	2.374687	139.519495	0.009355	0.010715
RS	55	4.643868	2.374687	130.318646	0.008738	0.010290
RS	56	4.988710	2.374687	120.506762	0.008080	0.009821
RS	57	5.358620	2.374687	110.238270	0.007392	0.009312
RS	58	5.755419	2.743700	87.295160	0.005853	0.008771
RS	59	6.181063	2.743700	79.933142	0.005360	0.008210
RS	60	6.637647	2.743700	72.355102	0.004852	0.007639
RS	61	7.127422	2.743700	64.692555	0.004338	0.007072
RS	62	7.652800	2.743700	57.081229	0.003827	0.006522
RS	63	8.216368	2.743700	254.344195	0.017054	0.033484
PA	4+25*2+4+6 0.055671706 0.011021425 8.216367960 0.253413677 0.270100117 0.347663641 0.443828583 0.555974007 0.681304932 0.806908607 0.923219681 1.027626038 1.125286102 1.222047806 1.320185900 1.419382095 1.517930984 1.613656998 1.704842806 1.790503979 1.870091915 1.943326950 2.010214090 2.070976257 2.125957489 2.175654411 2.220930099 2.263242483 2.304798126 2.374687195 2.743699849
//
IT	5168
RD	2
LK	-226350.288656
QD	-1854.101338 -> -1116.605911
RI	0.0924865765
TR	0.047091	0.010297
MT	10.105690
MM	C_pi: 1.570838, n_recomb: 17287.175443
RS	0	0.000000	0.249600	515.513036	0.029821	0.001284
RS	1	0.007618	0.249600	537.509085	0.031093	0.008388
RS	2	0.015817	0.249600	559.094736	0.032342	0.018842
RS	3	0.024640	0.249600	580.041058	0.033553	0.029272
RS	4	0.034136	0.217606	686.273924	0.039698	0.035096
RS	5	0.044355	0.217606	703.464412	0.040693	0.040133
RS	6	0.055353	0.282541	556.746465	0.032206	0.033396
RS	7	0.067188	0.282541	573.708490	0.033187	0.034663
RS	8	0.079925	0.375109	446.472755	0.025827	0.027905
RS	9	0.093632	0.375109	462.639110	0.026762	0.028642
RS	10	0.108384	0.493616	365.088924	0.021119	0.023465
RS	11	0.124259	0.493616	380.036409	0.021984	0.024028
RS	12	0.141344	0.638806	306.195692	0.017712	0.019999
RS	13	0.159731	0.638806	319.855779	0.018502	0.020362
RS	14	0.179518	0.795129	268.702607	0.015543	0.017525
RS	15	0.200812	0.795129	281.277898	0.016271	0.017890
RS	16	0.223729	0.946237	247.509241	0.014318	0.015950
RS	17	0.248392	0.946237	259.290257	0.014999	0.016271
RS	18	0.274934	1.084914	236.880372	0.013703	0.014974
RS	19	0.303498	1.084914	248.092639	0.014351	0.015461
RS	20	0.334238	1.216738	231.585863	0.013396	0.014684
RS	21	0.367320	1.216738	242.336798	0.014018	0.015328
RS	22	0.402922	1.353547	227.829747	0.013179	0.014737
RS	23	0.441236	1.353547	238.136571	0.013775	0.015353
RS	24	0.482470	1.502871	224.043298	0.012960	0.014756
RS	25	0.526844	1.502871	233.890093	0.013530	0.015260
RS	26	0.574600	1.666363	220.070790	0.012730	0.014618
RS	27	0.625993	1.666363	229.438231	0.013272	0.014995
RS	28	0.681302	1.841340	216.315652	0.012513	0.014332
RS	29	0.740824	1.841340	225.185960	0.013026	0.014605
RS	30	0.804881	2.022142	213.275160	0.012337	0.013968
RS	31	0.873818	2.022142	221.625458	0.012820	0.014182
RS	32	0.948007	2.202702	211.200476	0.012217	0.013616
RS	33	1.027849	2.202702	218.991805	0.012668	0.013800
RS	34	1.113772	2.378524	210.013917	0.012149	0.013306
RS	35	1.206242	2.378524	217.182506	0.012563	0.013461
RS	36	1.305756	2.546032	209.491041	0.012118	0.013026
RS	37	1.412852	2.546032	215.943261	0.012492	0.013157
RS	38	1.528106	2.702121	209.340786	0.012110	0.012782
RS	39	1.652141	2.702121	214.949706	0.012434	0.012898
RS	40	1.785626	2.844786	209.167832	0.012100	0.012578
RS	41	1.929279	2.844786	213.772821	0.012366	0.012680
RS	42	2.083877	2.973232	208.480751	0.012060	0.012397
RS	43	2.250253	2.973232	211.892166	0.012257	0.012474
RS	44	2.429304	3.087497	206.732921	0.011959	0.012210
RS	45	2.621996	3.087497	208.742672	0.012075	0.012251
RS	46	2.829367	3.188384	203.343817	0.011763	0.011990
RS	47	3.052537	3.188384	203.743941	0.011786	0.011983
RS	48	3.292709	3.278111	197.695651	0.011436	0.011701
RS	49	3.551178	3.278111	196.310142	0.011356	0.011628
RS	50	3.829338	3.360614	189.195834	0.010944	0.011301
RS	51	4.128689	3.360614	185.926508	0.010755	0.011148
RS	52	4.450846	3.441788	177.386191	0.010261	0.010753
RS	53	4.797546	3.441788	172.268380	0.009965	0.010515
RS	54	5.170659	3.585480	159.708221	0.009239	0.009938
RS	55	5.572197	3.585480	153.343369	0.008870	0.009633
RS	56	6.004325	3.585480	145.958255	0.008443	0.009271
RS	57	6.469375	3.585480	137.635628	0.007962	0.008855
RS	58	6.969854	4.514190	103.607942	0.005993	0.007346
RS	59	7.508461	4.514190	98.794020	0.005715	0.007070
RS	60	8.088101	4.514190	93.339269	0.005399	0.006751
RS	61	8.711901	4.514190	87.315063	0.005051	0.006393
RS	62	9.383224	4.514190	80.812151	0.004675	0.005998
RS	63	10.105690	4.514190	476.761889	0.027579	0.036731
PA	4+25*2+4+6 0.047090984 0.010297317 10.105690028 0.249600422 0.217605707 0.282541362 0.375109131 0.493616113 0.638805891 0.795128673 0.946237309 1.084914119 1.216737812 1.353546819 1.502870773 1.666363075 1.841339764 2.022141549 2.202702117 2.378523656 2.546031653 2.702121199 2.844786435 2.973232472 3.087497295 3.188383538 3.278110987 3.360614293 3.441787923 3.585480119 4.514189657
//
IT	4331
RD	3
LK	-225106.905051
QD	-1277.688389 -> -926.927759
RI	0.0796595206
TR	0.042111	0.010413
MT	11.238120
MM	C_pi: 1.893572, n_recomb: 21035.443133
RS	0	0.000000	0.317615	505.215066	0.024017	0.000951
RS	1	0.007798	0.317615	530.920291	0.025239	0.006324
RS	2	0.016205	0.317615	556.826777	0.026471	0.014396
RS	3	0.025267	0.317615	582.748873	0.027703	0.022850
RS	4	0.035035	0.219362	874.534309	0.041574	0.034237
RS	5	0.045566	0.219362	896.931045	0.042639	0.040101
RS	6	0.056917	0.276119	732.133748	0.034805	0.034036
RS	7	0.069154	0.276119	753.771101	0.035833	0.036262
RS	8	0.082345	0.366604	586.098553	0.027862	0.028721
RS	9	0.096565	0.366604	606.901271	0.028851	0.030110
RS	10	0.111893	0.487585	473.655980	0.022517	0.023981
RS	11	0.128418	0.487585	492.975154	0.023435	0.025113
RS	12	0.146230	0.642427	390.187937	0.018549	0.020265
RS	13	0.165432	0.642427	407.799225	0.019386	0.021114
RS	14	0.186131	0.814248	336.683333	0.016006	0.017667
RS	15	0.208444	0.814248	352.795226	0.016771	0.018429
RS	16	0.232497	0.980803	307.048804	0.014597	0.016152
RS	17	0.258426	0.980803	322.072118	0.015311	0.016825
RS	18	0.286377	1.131040	292.926905	0.013925	0.015291
RS	19	0.316508	1.131040	307.201339	0.014604	0.016007
RS	20	0.348989	1.270568	286.661989	0.013628	0.015037
RS	21	0.384002	1.270568	300.352722	0.014278	0.015916
RS	22	0.421746	1.416969	282.021783	0.013407	0.015162
RS	23	0.462433	1.416969	295.145051	0.014031	0.016043
RS	24	0.506293	1.584438	276.078399	0.013124	0.015237
RS	25	0.553573	1.584438	288.597574	0.013720	0.016002
RS	26	0.604540	1.778666	268.602829	0.012769	0.015090
RS	27	0.659482	1.778666	280.488824	0.013334	0.015707
RS	28	0.718709	1.998194	260.586865	0.012388	0.014733
RS	29	0.782554	1.998194	271.831154	0.012923	0.015212
RS	30	0.851378	2.235717	253.282974	0.012041	0.014257
RS	31	0.925568	2.235717	263.888603	0.012545	0.014642
RS	32	1.005545	2.481636	247.505608	0.011766	0.013782
RS	33	1.091758	2.481636	257.469475	0.012240	0.014112
RS	34	1.184695	2.728136	243.399329	0.011571	0.013361
RS	35	1.284879	2.728136	252.696113	0.012013	0.013639
RS	36	1.392875	2.968518	240.810709	0.011448	0.012985
RS	37	1.509293	2.968518	249.383193	0.011855	0.013216
RS	38	1.634790	3.196093	239.508078	0.011386	0.012659
RS	39	1.770074	3.196093	247.259184	0.011754	0.012858
RS	40	1.915907	3.405759	239.099275	0.011366	0.012392
RS	41	2.073113	3.405759	245.885698	0.011689	0.012562
RS	42	2.242578	3.594716	239.028395	0.011363	0.012168
RS	43	2.425258	3.594716	244.659075	0.011631	0.012302
RS	44	2.622184	3.761951	238.635406	0.011344	0.011955
RS	45	2.834468	3.761951	242.876062	0.011546	0.012044
RS	46	3.063305	3.907930	237.181465	0.011275	0.011725
RS	47	3.309988	3.907930	239.767460	0.011398	0.011760
RS	48	3.575908	4.035783	233.798436	0.011115	0.011441
RS	49	3.862565	4.035783	234.464705	0.011146	0.011409
RS	50	4.171576	4.151564	227.549521	0.010817	0.011061
RS	51	4.504685	4.151564	226.081596	0.010748	0.010953
RS	52	4.863770	4.264728	217.541328	0.010342	0.010548
RS	53	5.250858	4.264728	213.848440	0.010166	0.010359
RS	54	5.668132	4.470941	199.562189	0.009487	0.009730
RS	55	6.117946	4.470941	194.242882	0.009234	0.009481
RS	56	6.602838	4.470941	187.565745	0.008917	0.009174
RS	57	7.125543	4.470941	179.569993	0.008537	0.008809
RS	58	7.689009	6.001708	129.062097	0.006135	0.006763
RS	59	8.296417	6.001708	125.643390	0.005973	0.006587
RS	60	8.951192	6.001708	121.346093	0.005769	0.006364
RS	61	9.657027	6.001708	116.194989	0.005524	0.006097
RS	62	10.417906	6.001708	110.238580	0.005241	0.005786
RS	63	11.238120	6.001708	776.602802	0.036919	0.040045
PA	4+25*2+4+6 0.042111016 0.010412705 11.238119904 0.317614880 0.219362302 0.276118694 0.366603696 0.487584935 0.642427051 0.814247913 0.980802923 1.131040191 1.270568031 1.416968509 1.584438422 1.778666376 1.998193508 2.235717059 2.481636213 2.728135621 2.968518442 3.196092938 3.405759160 3.594716364 3.761950988 3.907929932 4.035782746 4.151563755 4.264727550 4.470941471 6.001708335
//
IT	5504
RD	4
LK	-224473.403324
QD	-1048.029253 -> -819.068519
RI	0.0620885528
TR	0.038608	0.010782
MT	11.982408
MM	C_pi: 2.169323, n_recomb: 24907.323836
RS	0	0.000000	0.418321	460.995700	0.018508	0.000739
RS	1	0.007907	0.418321	487.790843	0.019584	0.004911
RS	2	0.016439	0.418321	515.344146	0.020690	0.011161
RS	3	0.025646	0.418321	543.544093	0.021823	0.017771
RS	4	0.035581	0.230245	1028.940695	0.041311	0.033634
RS	5	0.046302	0.230245	1057.917926	0.042474	0.039414
RS	6	0.057870	0.280176	894.733833	0.035923	0.034636
RS	7	0.070353	0.280176	921.861344	0.037012	0.037035
RS	8	0.083823	0.369948	721.195922	0.028955	0.029418
RS	9	0.098358	0.369948	747.145870	0.029997	0.030920
RS	10	0.114043	0.493408	581.784721	0.023358	0.024441
RS	11	0.130967	0.493408	605.858407	0.024325	0.025704
RS	12	0.149230	0.655694	475.771515	0.019102	0.020489
RS	13	0.168937	0.655694	497.657209	0.019980	0.021483
RS	14	0.190202	0.838887	407.419955	0.016357	0.017761
RS	15	0.213149	0.838887	427.367153	0.017158	0.018635
RS	16	0.237910	1.015081	370.668508	0.014882	0.016240
RS	17	0.264629	1.015081	389.241640	0.015628	0.017035
RS	18	0.293460	1.169320	354.780397	0.014244	0.015483
RS	19	0.324572	1.169320	372.456461	0.014954	0.016272
RS	20	0.358143	1.306952	349.644524	0.014038	0.015301
RS	21	0.394369	1.306952	366.651445	0.014721	0.016241
RS	22	0.433459	1.450297	346.250085	0.013902	0.015490
RS	23	0.475640	1.450297	362.588630	0.014558	0.016464
RS	24	0.521157	1.619875	339.742373	0.013640	0.015608
RS	25	0.570272	1.619875	355.330889	0.014266	0.016484
RS	26	0.623272	1.825658	329.583281	0.013232	0.015446
RS	27	0.680462	1.825658	344.361317	0.013826	0.016179
RS	28	0.742173	2.068256	317.464867	0.012746	0.015023
RS	29	0.808765	2.068256	331.416642	0.013306	0.015613
RS	30	0.880622	2.340117	305.649574	0.012271	0.014454
RS	31	0.958161	2.340117	318.790722	0.012799	0.014935
RS	32	1.041831	2.629392	295.745583	0.011874	0.013877
RS	33	1.132117	2.629392	308.097470	0.012370	0.014290
RS	34	1.229541	2.925848	288.222426	0.011572	0.013366
RS	35	1.334670	2.925848	299.787869	0.012036	0.013721
RS	36	1.448111	3.220463	283.007083	0.011362	0.012922
RS	37	1.570521	3.220463	293.755916	0.011794	0.013222
RS	38	1.702611	3.503487	279.918566	0.011238	0.012547
RS	39	1.845146	3.503487	289.776241	0.011634	0.012805
RS	40	1.998951	3.766727	278.560167	0.011184	0.012249
RS	41	2.164917	3.766727	287.396733	0.011539	0.012470
RS	42	2.344006	4.005055	278.302467	0.011174	0.012010
RS	43	2.537257	4.005055	285.926124	0.011480	0.012190
RS	44	2.745787	4.215968	278.369383	0.011176	0.011799
RS	45	2.970807	4.215968	284.526377	0.011423	0.011929
RS	46	3.213619	4.399109	277.875554	0.011156	0.011585
RS	47	3.475630	4.399109	282.258552	0.011332	0.011659
RS	48	3.758359	4.557833	275.735541	0.011070	0.011330
RS	49	4.063444	4.557833	278.011449	0.011162	0.011337
RS	50	4.392652	4.699621	270.708057	0.010869	0.010990
RS	51	4.747891	4.699621	270.573141	0.010863	0.010922
RS	52	5.131219	4.836953	261.494919	0.010499	0.010526
RS	53	5.544857	4.836953	258.763998	0.010389	0.010377
RS	54	5.991202	5.092470	242.148114	0.009722	0.009724
RS	55	6.472840	5.092470	237.459836	0.009534	0.009515
RS	56	6.992561	5.092470	231.107159	0.009279	0.009246
RS	57	7.553378	5.092470	223.095503	0.008957	0.008915
RS	58	8.158539	7.207052	153.651987	0.006169	0.006458
RS	59	8.811550	7.207052	151.433515	0.006080	0.006339
RS	60	9.516196	7.207052	148.179837	0.005949	0.006176
RS	61	10.276559	7.207052	143.877364	0.005777	0.005968
RS	62	11.097045	7.207052	138.536883	0.005562	0.005715
RS	63	11.982408	7.207052	1101.069334	0.044207	0.043402
PA	4+25*2+4+6 0.038607639 0.010781652 11.982407848 0.418321033 0.230244583 0.280176041 0.369948166 0.493408096 0.655694031 0.838886737 1.015080834 1.169320188 1.306951990 1.450296612 1.619875290 1.825658101 2.068255747 2.340116519 2.629392324 2.925848026 3.220463269 3.503486940 3.766727225 4.005055121 4.215967802 4.399108729 4.557833161 4.699620524 4.836952718 5.092470284 7.207051707
//
IT	4949
RD	5
LK	-224042.125852
QD	-909.147909 -> -732.183553
RI	0.0476407938
TR	0.035851	0.011223
MT	12.531010
MM	C_pi: 2.399806, n_recomb: 28631.153135
RS	0	0.000000	0.546657	409.574743	0.014305	0.000590
RS	1	0.007983	0.546657	435.626965	0.015215	0.003896
RS	2	0.016604	0.546657	462.776754	0.016163	0.008803
RS	3	0.025912	0.546657	490.977535	0.017148	0.013986
RS	4	0.035964	0.242338	1158.907927	0.040477	0.033101
RS	5	0.046819	0.242338	1194.565980	0.041723	0.038652
RS	6	0.058539	0.285957	1043.748049	0.036455	0.035092
RS	7	0.071196	0.285957	1076.466643	0.037598	0.037498
RS	8	0.084863	0.375829	846.805500	0.029576	0.029925
RS	9	0.099621	0.375829	877.904649	0.030663	0.031421
RS	10	0.115557	0.502253	682.735589	0.023846	0.024750
RS	11	0.132765	0.502253	711.511537	0.024851	0.026029
RS	12	0.151347	0.671687	555.662728	0.019408	0.020592
RS	13	0.171413	0.671687	581.740383	0.020318	0.021630
RS	14	0.193080	0.865396	473.381190	0.016534	0.017748
RS	15	0.216477	0.865396	497.070677	0.017361	0.018652
RS	16	0.241742	1.050019	430.399149	0.015033	0.016211
RS	17	0.269024	1.050019	452.443356	0.015802	0.017044
RS	18	0.298484	1.206508	413.849321	0.014455	0.015543
RS	19	0.330296	1.206508	434.883484	0.015189	0.016351
RS	20	0.364647	1.339732	411.275238	0.014365	0.015452
RS	21	0.401741	1.339732	431.598917	0.015074	0.016394
RS	22	0.441796	1.475962	410.794392	0.014348	0.015713
RS	23	0.485048	1.475962	430.385523	0.015032	0.016711
RS	24	0.531754	1.641361	405.189378	0.014152	0.015881
RS	25	0.582188	1.641361	423.903655	0.014806	0.016803
RS	26	0.636648	1.849884	393.288067	0.013736	0.015718
RS	27	0.695456	1.849884	411.018141	0.014356	0.016508
RS	28	0.758959	2.104308	377.467919	0.013184	0.015246
RS	29	0.827531	2.104308	394.180558	0.013768	0.015896
RS	30	0.901578	2.397445	361.171408	0.012615	0.014603
RS	31	0.981536	2.397445	376.887610	0.013164	0.015140
RS	32	1.067877	2.716064	346.990521	0.012119	0.013944
RS	33	1.161111	2.716064	361.750333	0.012635	0.014409
RS	34	1.261788	3.048151	335.835342	0.011730	0.013361
RS	35	1.370502	3.048151	349.664879	0.012213	0.013766
RS	36	1.487895	3.383025	327.743028	0.011447	0.012865
RS	37	1.614660	3.383025	340.634880	0.011897	0.013213
RS	38	1.751544	3.708602	322.583193	0.011267	0.012457
RS	39	1.899357	3.708602	334.481949	0.011682	0.012759
RS	40	2.058969	4.013995	319.957486	0.011175	0.012140
RS	41	2.231324	4.013995	330.744664	0.011552	0.012402
RS	42	2.417438	4.291771	319.167394	0.011148	0.011898
RS	43	2.618410	4.291771	328.650508	0.011479	0.012117
RS	44	2.835425	4.537830	319.321345	0.011153	0.011699
RS	45	3.069766	4.537830	327.229668	0.011429	0.011867
RS	46	3.322815	4.750752	319.395477	0.011156	0.011510
RS	47	3.596064	4.750752	325.384346	0.011365	0.011619
RS	48	3.891128	4.933709	318.103532	0.011110	0.011291
RS	49	4.209748	4.933709	321.779986	0.011239	0.011333
RS	50	4.553803	5.095082	313.919677	0.010964	0.010996
RS	51	4.925325	5.095082	314.901076	0.010999	0.010963
RS	52	5.326507	5.249944	305.146193	0.010658	0.010580
RS	53	5.759715	5.249944	303.165549	0.010589	0.010466
RS	54	6.227507	5.543617	284.062102	0.009921	0.009799
RS	55	6.732644	5.543617	279.816752	0.009773	0.009622
RS	56	7.278107	5.543617	273.619648	0.009557	0.009381
RS	57	7.867116	5.543617	265.447907	0.009271	0.009076
RS	58	8.503146	8.213442	175.776885	0.006139	0.006265
RS	59	9.189952	8.213442	174.673523	0.006101	0.006190
RS	60	9.931586	8.213442	172.427212	0.006022	0.006071
RS	61	10.732427	8.213442	168.992207	0.005902	0.005909
RS	62	11.597200	8.213442	164.346267	0.005740	0.005702
RS	63	12.531010	8.213442	1427.246645	0.049849	0.046748
PA	4+25*2+4+6 0.035851434 0.011222901 12.531010368 0.546657491 0.242337640 0.285957109 0.375828805 0.502253036 0.671687179 0.865396356 1.050019022 1.206508231 1.339732482 1.475961613 1.641360834 1.849883642 2.104308049 2.397444660 2.716064455 3.048151328 3.383024603 3.708602318 4.013994855 4.291771075 4.537829694 4.750751810 4.933708696 5.095081622 5.249943647 5.543617215 8.213442069
//
IT	4714
RD	6
LK	-223702.527096
QD	-802.522977 -> -655.704578
RI	0.0367634706
TR	0.033532	0.011666
MT	12.982721
MM	C_pi: 2.600972, n_recomb: 32202.970067
RS	0	0.000000	0.705403	359.663995	0.011169	0.000477
RS	1	0.008043	0.705403	384.030470	0.011925	0.003129
RS	2	0.016734	0.705403	409.658373	0.012721	0.007021
RS	3	0.026123	0.705403	436.548238	0.013556	0.011122
RS	4	0.036268	0.254151	1272.169396	0.039505	0.032570
RS	5	0.047229	0.254151	1314.301538	0.040813	0.037902
RS	6	0.059071	0.291637	1182.835719	0.036731	0.035430
RS	7	0.071865	0.291637	1221.075786	0.037918	0.037824
RS	8	0.085689	0.382014	964.594541	0.029954	0.030297
RS	9	0.100625	0.382014	1000.747285	0.031076	0.031775
RS	10	0.116762	0.511785	776.919286	0.024126	0.024952
RS	11	0.134197	0.511785	810.276822	0.025162	0.026224
RS	12	0.153035	0.688485	629.583994	0.019550	0.020615
RS	13	0.173388	0.688485	659.710674	0.020486	0.021666
RS	14	0.195377	0.892769	533.882163	0.016579	0.017664
RS	15	0.219136	0.892769	561.159251	0.017426	0.018573
RS	16	0.244805	1.086067	485.112637	0.015064	0.016106
RS	17	0.272540	1.086067	510.480982	0.015852	0.016949
RS	18	0.302505	1.245031	468.483171	0.014548	0.015510
RS	19	0.334880	1.245031	492.756286	0.015302	0.016321
RS	20	0.369859	1.373885	469.329378	0.014574	0.015514
RS	21	0.407652	1.373885	492.890791	0.015306	0.016439
RS	22	0.448485	1.502314	472.949876	0.014687	0.015853
RS	23	0.492602	1.502314	495.753249	0.015395	0.016847
RS	24	0.540267	1.661564	469.474288	0.014579	0.016078
RS	25	0.591767	1.661564	491.299322	0.015256	0.017016
RS	26	0.647408	1.869257	456.753380	0.014184	0.015928
RS	27	0.707526	1.869257	477.432389	0.014826	0.016746
RS	28	0.772478	2.130222	437.747248	0.013593	0.015424
RS	29	0.842656	2.130222	457.221249	0.014198	0.016108
RS	30	0.918478	2.437877	417.165384	0.012954	0.014723
RS	31	1.000398	2.437877	435.455689	0.013522	0.015295
RS	32	1.088908	2.778085	398.730425	0.012382	0.013999
RS	33	1.184537	2.778085	415.892133	0.012915	0.014496
RS	34	1.287858	3.137409	383.901062	0.011921	0.013358
RS	35	1.399489	3.137409	399.980836	0.012421	0.013796
RS	36	1.520100	3.503856	372.865402	0.011579	0.012819
RS	37	1.650411	3.503856	387.876268	0.012045	0.013202
RS	38	1.791205	3.863548	365.546292	0.011351	0.012385
RS	39	1.943322	3.863548	379.450067	0.011783	0.012721
RS	40	2.107676	4.203259	361.550839	0.011227	0.012056
RS	41	2.285249	4.203259	374.239283	0.011621	0.012351
RS	42	2.477105	4.513398	360.117624	0.011183	0.011816
RS	43	2.684392	4.513398	371.397115	0.011533	0.012067
RS	44	2.908353	4.788258	360.243463	0.011187	0.011633
RS	45	3.150328	4.788258	369.826628	0.011484	0.011833
RS	46	3.411766	5.025322	360.767017	0.011203	0.011470
RS	47	3.694233	5.025322	368.273101	0.011436	0.011612
RS	48	3.999419	5.227376	360.209025	0.011186	0.011289
RS	49	4.329154	5.227376	365.187151	0.011340	0.011363
RS	50	4.685410	5.403438	356.763953	0.011079	0.011039
RS	51	5.070321	5.403438	358.755008	0.011140	0.011037
RS	52	5.486192	5.570918	348.325087	0.010817	0.010670
RS	53	5.935514	5.570918	346.983869	0.010775	0.010584
RS	54	6.420977	5.894676	325.362872	0.010104	0.009908
RS	55	6.945487	5.894676	321.454308	0.009982	0.009757
RS	56	7.512186	5.894676	315.314012	0.009791	0.009540
RS	57	8.124468	5.894676	306.893802	0.009530	0.009254
RS	58	8.785997	9.098872	195.964608	0.006085	0.006127
RS	59	9.500737	9.098872	195.925235	0.006084	0.006087
RS	60	10.272966	9.098872	194.664564	0.006045	0.006005
RS	61	11.107309	9.098872	192.108994	0.005966	0.005881
RS	62	12.008761	9.098872	188.206858	0.005844	0.005713
RS	63	12.982721	9.098872	1752.730316	0.054428	0.050035
PA	4+25*2+4+6 0.033532233 0.011666294 12.982721446 0.705403192 0.254151120 0.291637248 0.382014387 0.511784854 0.688485187 0.892768877 1.086067062 1.245030852 1.373884560 1.502313747 1.661564075 1.869256615 2.130222174 2.437877029 2.778085183 3.137409032 3.503856128 3.863547705 4.203259082 4.513398278 4.788257760 5.025321738 5.227376007 5.403438054 5.570918009 5.894675629 9.098872232
//
IT	5099
RD	7
LK	-223418.759569
QD	-713.165502 -> -587.918652
RI	0.0286555225
TR	0.031503	0.012082
MT	13.388082
MM	C_pi: 2.785650, n_recomb: 35660.869515
RS	0	0.000000	0.901406	313.577151	0.008793	0.000387
RS	1	0.008096	0.901406	335.828133	0.009417	0.002526
RS	2	0.016847	0.901406	359.387535	0.010078	0.005633
RS	3	0.026307	0.901406	384.287063	0.010776	0.008899
RS	4	0.036532	0.265679	1372.735028	0.038494	0.031992
RS	5	0.047585	0.265679	1421.120976	0.039851	0.037145
RS	6	0.059534	0.296956	1314.999119	0.036875	0.035670
RS	7	0.072449	0.296956	1358.694534	0.038100	0.038068
RS	8	0.086410	0.387941	1077.026322	0.030202	0.030584
RS	9	0.101502	0.387941	1118.155900	0.031355	0.032056
RS	10	0.117815	0.521214	866.196289	0.024290	0.025093
RS	11	0.135449	0.521214	904.042226	0.025351	0.026358
RS	12	0.154510	0.705255	698.915434	0.019599	0.020595
RS	13	0.175115	0.705255	732.976892	0.020554	0.021651
RS	14	0.197387	0.920319	589.961548	0.016544	0.017545
RS	15	0.221463	0.920319	620.696042	0.017406	0.018453
RS	16	0.247488	1.122873	535.528450	0.015017	0.015964
RS	17	0.275620	1.122873	564.090543	0.015818	0.016805
RS	18	0.306029	1.285090	519.040038	0.014555	0.015421
RS	19	0.338900	1.285090	546.440207	0.015323	0.016230
RS	20	0.374433	1.410388	523.751208	0.014687	0.015514
RS	21	0.412842	1.410388	550.471339	0.015436	0.016419
RS	22	0.454360	1.531487	532.262491	0.014926	0.015931
RS	23	0.499240	1.531487	558.235260	0.015654	0.016913
RS	24	0.547753	1.684316	531.872697	0.014915	0.016218
RS	25	0.600194	1.684316	556.792005	0.015614	0.017159
RS	26	0.656880	1.889907	519.145177	0.014558	0.016093
RS	27	0.718155	1.889907	542.770687	0.015220	0.016925
RS	28	0.784391	2.155064	497.460194	0.013950	0.015571
RS	29	0.855990	2.155064	519.699176	0.014573	0.016275
RS	30	0.933385	2.473890	472.831191	0.013259	0.014825
RS	31	1.017045	2.473890	493.700998	0.013844	0.015419
RS	32	1.107479	2.831616	450.222366	0.012625	0.014048
RS	33	1.205233	2.831616	469.790628	0.013174	0.014566
RS	34	1.310902	3.213581	431.738069	0.012107	0.013358
RS	35	1.425126	3.213581	450.070458	0.012621	0.013818
RS	36	1.548597	3.606661	417.759483	0.011715	0.012784
RS	37	1.682063	3.606661	434.888405	0.012195	0.013191
RS	38	1.826335	3.995431	408.276406	0.011449	0.012329
RS	39	1.982287	3.995431	424.180125	0.011895	0.012690
RS	40	2.150864	4.364603	402.905733	0.011298	0.011991
RS	41	2.333089	4.364603	417.485787	0.011707	0.012312
RS	42	2.530067	4.702538	400.830140	0.011240	0.011755
RS	43	2.742991	4.702538	413.891518	0.011606	0.012032
RS	44	2.973154	5.001948	400.938612	0.011243	0.011587
RS	45	3.221949	5.001948	412.177021	0.011558	0.011815
RS	46	3.490887	5.259233	401.931959	0.011271	0.011453
RS	47	3.781597	5.259233	410.930117	0.011523	0.011622
RS	48	4.095843	5.476756	402.137246	0.011277	0.011307
RS	49	4.435529	5.476756	408.385544	0.011452	0.011409
RS	50	4.802715	5.664065	399.466113	0.011202	0.011101
RS	51	5.199628	5.664065	402.427589	0.011285	0.011126
RS	52	5.628674	5.840789	391.385042	0.010975	0.010775
RS	53	6.092455	5.840789	390.635218	0.010954	0.010713
RS	54	6.593782	6.189231	366.508828	0.010278	0.010032
RS	55	7.135696	6.189231	362.884157	0.010176	0.009902
RS	56	7.721482	6.189231	356.748182	0.010004	0.009704
RS	57	8.354692	6.189231	348.028707	0.009759	0.009436
RS	58	9.039165	9.917596	214.829999	0.006024	0.006018
RS	59	9.779052	9.917596	215.831252	0.006052	0.006007
RS	60	10.578838	9.917596	215.552022	0.006044	0.005957
RS	61	11.443373	9.917596	213.893697	0.005998	0.005865
RS	62	12.377899	9.917596	210.777638	0.005911	0.005731
RS	63	13.388082	9.917596	2080.669605	0.058346	0.053227
PA	4+25*2+4+6 0.031502916 0.012082203 13.388081720 0.901405630 0.265679073 0.296955869 0.387940737 0.521213507 0.705255169 0.920318826 1.122872590 1.285089799 1.410387803 1.531486751 1.684315633 1.889906972 2.155063823 2.473890360 2.831616077 3.213581059 3.606661038 3.995431226 4.364602826 4.702538357 5.001947672 5.259232671 5.476756364 5.664064832 5.840789102 6.189230644 9.917595862
//
IT	4889
RD	8
LK	-223176.027981
QD	-636.294549 -> -528.187532
RI	0.0225491027
TR	0.029688	0.012459
MT	13.772787
MM	C_pi: 2.961819, n_recomb: 39035.185625
RS	0	0.000000	1.145061	271.641119	0.006959	0.000314
RS	1	0.008144	1.145061	291.612792	0.007471	0.002041
RS	2	0.016951	1.145061	312.865533	0.008015	0.004526
RS	3	0.026476	1.145061	335.450002	0.008594	0.007139
RS	4	0.036776	0.277259	1462.018758	0.037454	0.031342
RS	5	0.047915	0.277259	1516.467763	0.038849	0.036351
RS	6	0.059962	0.302032	1441.787279	0.036936	0.035829
RS	7	0.072989	0.302032	1490.909286	0.038194	0.038247
RS	8	0.087077	0.393511	1185.879987	0.030380	0.030819
RS	9	0.102313	0.393511	1231.945286	0.031560	0.032298
RS	10	0.118789	0.530242	952.187743	0.024393	0.025203
RS	11	0.136608	0.530242	994.467108	0.025476	0.026467
RS	12	0.155877	0.721566	765.022355	0.019598	0.020560
RS	13	0.176716	0.721566	802.943112	0.020570	0.021620
RS	14	0.199252	0.947541	642.770689	0.016466	0.017416
RS	15	0.223623	0.947541	676.868174	0.017340	0.018321
RS	16	0.249979	1.159916	582.603762	0.014925	0.015805
RS	17	0.278481	1.159916	614.258849	0.015736	0.016643
RS	18	0.309305	1.326239	566.259950	0.014506	0.015304
RS	19	0.342639	1.326239	596.697027	0.015286	0.016109
RS	20	0.378687	1.448937	575.022717	0.014731	0.015475
RS	21	0.417672	1.448937	604.837202	0.015495	0.016361
RS	22	0.459831	1.563492	588.929002	0.015087	0.015968
RS	23	0.505424	1.563492	618.039062	0.015833	0.016934
RS	24	0.554730	1.710211	592.357886	0.015175	0.016317
RS	25	0.608052	1.710211	620.365020	0.015892	0.017257
RS	26	0.665716	1.913377	580.310387	0.014866	0.016225
RS	27	0.728076	1.913377	606.890225	0.015547	0.017065
RS	28	0.795515	2.181700	556.406984	0.014254	0.015695
RS	29	0.868446	2.181700	581.425031	0.014895	0.016413
RS	30	0.947317	2.510041	527.958206	0.013525	0.014914
RS	31	1.032610	2.510041	551.423723	0.014126	0.015524
RS	32	1.124851	2.883176	501.256564	0.012841	0.014094
RS	33	1.224603	2.883176	523.247700	0.013405	0.014628
RS	34	1.332479	3.285350	479.140015	0.012275	0.013362
RS	35	1.449141	3.285350	499.740612	0.012802	0.013839
RS	36	1.575304	3.702343	462.232877	0.011841	0.012757
RS	37	1.711741	3.702343	481.494487	0.012335	0.013183
RS	38	1.859290	4.117334	450.603129	0.011544	0.012284
RS	39	2.018856	4.117334	468.520505	0.012003	0.012665
RS	40	2.191416	4.513093	443.886183	0.011371	0.011939
RS	41	2.378030	4.513093	460.370865	0.011794	0.012281
RS	42	2.579842	4.876015	441.213914	0.011303	0.011707
RS	43	2.798089	4.876015	456.069692	0.011684	0.012007
RS	44	3.034111	5.197241	441.371090	0.011307	0.011556
RS	45	3.289354	5.197241	454.276555	0.011638	0.011808
RS	46	3.565385	5.472122	442.918858	0.011347	0.011448
RS	47	3.863895	5.472122	453.419304	0.011616	0.011642
RS	48	4.186716	5.702622	443.986683	0.011374	0.011338
RS	49	4.535828	5.702622	451.511877	0.011567	0.011464
RS	50	4.913372	5.898816	442.194360	0.011328	0.011172
RS	51	5.321663	5.898816	446.126474	0.011429	0.011220
RS	52	5.763206	6.082522	434.560228	0.011133	0.010886
RS	53	6.240708	6.082522	434.392205	0.011128	0.010845
RS	54	6.757098	6.452140	407.787674	0.010447	0.010161
RS	55	7.315543	6.452140	404.428718	0.010361	0.010049
RS	56	7.919468	6.452140	398.276051	0.010203	0.009868
RS	57	8.572576	6.452140	389.233691	0.009971	0.009613
RS	58	9.278875	10.703069	232.756274	0.005963	0.005924
RS	59	10.042694	10.703069	234.793568	0.006015	0.005939
RS	60	10.868719	10.703069	235.505311	0.006033	0.005916
RS	61	11.762017	10.703069	234.769832	0.006014	0.005853
RS	62	12.728064	10.703069	232.483209	0.005956	0.005749
RS	63	13.772787	10.703069	2413.995104	0.061842	0.056300
PA	4+25*2+4+6 0.029687934 0.012458637 13.772787209 1.145060651 0.277258712 0.302031719 0.393510992 0.530242249 0.721566165 0.947541306 1.159916401 1.326239105 1.448936954 1.563491555 1.710210611 1.913377248 2.181699591 2.510040515 2.883175569 3.285350431 3.702343275 4.117333533 4.513092627 4.876015137 5.197240848 5.472122114 5.702621587 5.898816146 6.082522315 6.452140258 10.703069154
//
IT	4250
RD	9
LK	-222966.279899
QD	-569.640062 -> -475.781079
RI	0.0178844166
TR	0.028045	0.012792
MT	14.149610
MM	C_pi: 3.133936, n_recomb: 42342.685962
RS	0	0.000000	1.450639	233.707457	0.005519	0.000254
RS	1	0.008190	1.450639	251.380356	0.005937	0.001645
RS	2	0.017051	1.450639	270.260776	0.006383	0.003634
RS	3	0.026637	1.450639	290.409391	0.006859	0.005727
RS	4	0.037009	0.289249	1540.157412	0.036374	0.030607
RS	5	0.048230	0.289249	1600.484903	0.037798	0.035498
RS	6	0.060370	0.307028	1563.742708	0.036931	0.035913
RS	7	0.073505	0.307028	1618.291188	0.038219	0.038366
RS	8	0.087715	0.398750	1292.198782	0.030518	0.031021
RS	9	0.103089	0.398750	1343.184176	0.031722	0.032519
RS	10	0.119722	0.538762	1035.982481	0.024467	0.025302
RS	11	0.137717	0.538762	1082.667564	0.025569	0.026570
RS	12	0.157187	0.737193	828.883399	0.019576	0.020526
RS	13	0.178250	0.737193	870.616585	0.020561	0.021590
RS	14	0.201039	0.974099	693.176352	0.016371	0.017289
RS	15	0.225694	0.974099	730.569825	0.017254	0.018193
RS	16	0.252369	1.196770	627.094511	0.014810	0.015646
RS	17	0.281228	1.196770	661.765108	0.015629	0.016479
RS	18	0.312451	1.367970	610.782853	0.014425	0.015172
RS	19	0.346231	1.367970	644.184218	0.015214	0.015974
RS	20	0.382777	1.488967	623.629377	0.014728	0.015411
RS	21	0.422317	1.488967	656.485353	0.015504	0.016282
RS	22	0.465095	1.597779	643.243732	0.015191	0.015975
RS	23	0.511377	1.597779	675.466503	0.015952	0.016926
RS	24	0.561449	1.738850	651.058007	0.015376	0.016388
RS	25	0.615622	1.738850	682.152823	0.016110	0.017324
RS	26	0.674232	1.939613	640.273120	0.015121	0.016332
RS	27	0.737642	1.939613	669.821236	0.015819	0.017178
RS	28	0.806245	2.210652	614.560971	0.014514	0.015803
RS	29	0.880467	2.210652	642.378057	0.015171	0.016532
RS	30	0.960768	2.547644	582.498702	0.013757	0.014996
RS	31	1.047646	2.547644	608.581740	0.014373	0.015619
RS	32	1.141638	2.935058	551.772813	0.013031	0.014139
RS	33	1.243329	2.935058	576.208631	0.013608	0.014685
RS	34	1.353349	3.356142	526.035567	0.012423	0.013371
RS	35	1.472379	3.356142	548.925675	0.012964	0.013861
RS	36	1.601158	3.795594	506.202945	0.011955	0.012738
RS	37	1.740483	3.795594	527.618268	0.012461	0.013179
RS	38	1.891220	4.235215	492.442056	0.011630	0.012248
RS	39	2.054302	4.235215	512.394429	0.012101	0.012645
RS	40	2.230741	4.655907	484.412754	0.011440	0.011898
RS	41	2.421630	4.655907	502.824466	0.011875	0.012256
RS	42	2.628153	5.042108	481.202802	0.011364	0.011670
RS	43	2.851590	5.042108	497.877060	0.011758	0.011989
RS	44	3.093327	5.383396	481.494519	0.011371	0.011535
RS	45	3.354862	5.383396	496.092873	0.011716	0.011807
RS	46	3.637817	5.674104	483.706935	0.011424	0.011452
RS	47	3.943946	5.674104	495.736397	0.011708	0.011668
RS	48	4.275148	5.915847	485.765942	0.011472	0.011375
RS	49	4.633475	5.915847	494.593496	0.011681	0.011523
RS	50	5.021149	6.119284	484.988057	0.011454	0.011247
RS	51	5.440574	6.119284	489.911414	0.011570	0.011316
RS	52	5.894351	6.308426	477.921264	0.011287	0.010998
RS	53	6.385291	6.308426	478.346495	0.011297	0.010976
RS	54	6.916440	6.696926	449.297485	0.010611	0.010290
RS	55	7.491091	6.696926	446.206331	0.010538	0.010193
RS	56	8.112806	6.696926	440.035096	0.010392	0.010026
RS	57	8.785439	6.696926	430.663647	0.010171	0.009784
RS	58	9.513161	11.474472	249.938318	0.005903	0.005840
RS	59	10.300485	11.474472	253.016546	0.005975	0.005877
RS	60	11.152291	11.474472	254.735688	0.006016	0.005879
RS	61	12.073859	11.474472	254.952492	0.006021	0.005842
RS	62	13.070906	11.474472	253.539023	0.005988	0.005764
RS	63	14.149610	11.474472	2754.136809	0.065044	0.059242
PA	4+25*2+4+6 0.028045252 0.012792064 14.149610150 1.450639462 0.289249117 0.307028491 0.398749544 0.538761540 0.737193461 0.974099456 1.196769976 1.367969922 1.488966722 1.597779265 1.738849873 1.939613342 2.210652480 2.547644110 2.935057970 3.356141704 3.795594032 4.235214830 4.655907022 5.042108495 5.383396140 5.674103672 5.915846651 6.119284242 6.308425815 6.696926162 11.474471911
//
IT	4602
RD	10
LK	-222784.077708
QD	-511.645180 -> -429.867684
RI	0.0142770151
TR	0.026549	0.013083
MT	14.524612
MM	C_pi: 3.304279, n_recomb: 45589.761887
RS	0	0.000000	1.837053	199.592165	0.004378	0.000204
RS	1	0.008235	1.837053	215.034144	0.004717	0.001321
RS	2	0.017147	1.837053	231.582888	0.005080	0.002909
RS	3	0.026794	1.837053	249.302731	0.005468	0.004585
RS	4	0.037235	0.301938	1606.911978	0.035247	0.029789
RS	5	0.048536	0.301938	1672.908832	0.036695	0.034578
RS	6	0.060768	0.312074	1680.848114	0.036869	0.035933
RS	7	0.074006	0.312074	1740.834832	0.038185	0.038429
RS	8	0.088335	0.403705	1396.485893	0.030632	0.031203
RS	9	0.103844	0.403705	1452.387548	0.031858	0.032727
RS	10	0.120630	0.546731	1118.234054	0.024528	0.025401
RS	11	0.138798	0.546731	1169.311435	0.025649	0.026677
RS	12	0.158462	0.752009	891.128885	0.019547	0.020499
RS	13	0.179746	0.752009	936.644331	0.020545	0.021569
RS	14	0.202782	0.999786	741.741735	0.016270	0.017172
RS	15	0.227715	0.999786	782.380674	0.017161	0.018076
RS	16	0.254701	1.233117	669.513165	0.014686	0.015492
RS	17	0.283910	1.233117	707.135962	0.015511	0.016321
RS	18	0.315523	1.409873	653.053117	0.014325	0.015036
RS	19	0.349740	1.409873	689.356043	0.015121	0.015835
RS	20	0.386775	1.529970	669.920368	0.014695	0.015333
RS	21	0.426859	1.529970	705.769960	0.015481	0.016191
RS	22	0.470245	1.633756	695.431703	0.015254	0.015963
RS	23	0.517202	1.633756	730.744073	0.016029	0.016901
RS	24	0.568027	1.769638	708.074588	0.015531	0.016437
RS	25	0.623037	1.769638	742.257088	0.016281	0.017370
RS	26	0.682577	1.968111	699.058883	0.015334	0.016422
RS	27	0.747019	1.968111	731.589276	0.016047	0.017272
RS	28	0.816769	2.241638	671.911689	0.014738	0.015899
RS	29	0.892261	2.241638	702.547760	0.015410	0.016637
RS	30	0.973971	2.586776	636.424787	0.013960	0.015073
RS	31	1.062409	2.586776	665.146903	0.014590	0.015706
RS	32	1.158130	2.987821	601.729493	0.013199	0.014184
RS	33	1.261732	2.987821	628.631317	0.013789	0.014740
RS	34	1.373867	3.427097	572.369808	0.012555	0.013383
RS	35	1.495235	3.427097	597.570148	0.013108	0.013884
RS	36	1.626597	3.888220	549.603132	0.012055	0.012724
RS	37	1.768777	3.888220	573.192745	0.012573	0.013178
RS	38	1.922665	4.351604	533.716378	0.011707	0.012219
RS	39	2.089225	4.351604	555.725083	0.012190	0.012630
RS	40	2.269500	4.796267	524.405097	0.011503	0.011863
RS	41	2.464621	4.796267	544.767022	0.011949	0.012237
RS	42	2.675809	5.204709	520.714526	0.011422	0.011641
RS	43	2.904388	5.204709	539.233259	0.011828	0.011976
RS	44	3.151789	5.564899	521.229894	0.011433	0.011520
RS	45	3.419564	5.564899	537.550306	0.011791	0.011810
RS	46	3.709388	5.870202	524.222703	0.011499	0.011461
RS	47	4.023079	5.870202	537.812891	0.011797	0.011696
RS	48	4.362601	6.121924	527.410885	0.011569	0.011416
RS	49	4.730082	6.121924	537.572922	0.011792	0.011583
RS	50	5.127823	6.331404	527.793246	0.011577	0.011324
RS	51	5.558318	6.331404	533.736716	0.011707	0.011411
RS	52	6.024262	6.524876	521.425549	0.011437	0.011110
RS	53	6.528575	6.524876	522.465074	0.011460	0.011103
RS	54	7.074416	6.930667	491.011862	0.010770	0.010416
RS	55	7.665206	6.930667	488.200517	0.010709	0.010334
RS	56	8.304646	6.930667	482.018680	0.010573	0.010179
RS	57	8.996741	6.930667	472.321443	0.010360	0.009947
RS	58	9.745828	12.242067	266.458774	0.005845	0.005762
RS	59	10.556600	12.242067	270.585356	0.005935	0.005819
RS	60	11.434137	12.242067	273.329347	0.005995	0.005842
RS	61	12.383935	12.242067	274.527158	0.006022	0.005828
RS	62	13.411947	12.242067	274.027927	0.006011	0.005775
RS	63	14.524612	12.242067	3101.137025	0.068023	0.062046
PA	4+25*2+4+6 0.026549052 0.013083113 14.524611739 1.837052951 0.301937502 0.312074257 0.403704936 0.546731139 0.752009378 0.999785577 1.233116733 1.409872951 1.529969624 1.633756407 1.769637805 1.968110735 2.241637847 2.586775614 2.987820805 3.427097271 3.888220084 4.351604113 4.796266783 5.204708916 5.564898677 5.870201850 6.121924352 6.331404054 6.524876071 6.930666912 12.242067061
//
IT	4782
RD	11
LK	-222625.276901
QD	-461.051767 -> -389.620243
RI	0.0114620693
TR	0.025182	0.013335
MT	14.900167
MM	C_pi: 3.473860, n_recomb: 48776.802420
RS	0	0.000000	2.329058	169.148337	0.003468	0.000163
RS	1	0.008278	2.329058	182.484684	0.003741	0.001055
RS	2	0.017242	2.329058	196.813146	0.004035	0.002321
RS	3	0.026947	2.329058	212.197343	0.004350	0.003659
RS	4	0.037456	0.315544	1662.056719	0.034075	0.028896
RS	5	0.048835	0.315544	1733.468114	0.035539	0.033593
RS	6	0.061156	0.317254	1792.839246	0.036756	0.035897
RS	7	0.074497	0.317254	1858.273930	0.038097	0.038439
RS	8	0.088943	0.408414	1498.949213	0.030731	0.031371
RS	9	0.104584	0.408414	1559.764690	0.031978	0.032927
RS	10	0.121520	0.554135	1199.316794	0.024588	0.025506
RS	11	0.139857	0.554135	1254.777787	0.025725	0.026793
RS	12	0.159713	0.765967	952.113498	0.019520	0.020486
RS	13	0.181213	0.765967	1001.388162	0.020530	0.021563
RS	14	0.204493	1.024473	788.814733	0.016172	0.017068
RS	15	0.229699	1.024473	832.656895	0.017071	0.017973
RS	16	0.256993	1.268753	710.177176	0.014560	0.015347
RS	17	0.286545	1.268753	750.695669	0.015390	0.016173
RS	18	0.318545	1.451653	693.353666	0.014215	0.014901
RS	19	0.353193	1.451653	732.499247	0.015017	0.015697
RS	20	0.390709	1.571530	714.128638	0.014641	0.015246
RS	21	0.431331	1.571530	752.924120	0.015436	0.016095
RS	22	0.475316	1.670913	745.636412	0.015287	0.015937
RS	23	0.522942	1.670913	784.012213	0.016073	0.016864
RS	24	0.574511	1.802008	763.459205	0.015652	0.016471
RS	25	0.630349	1.802008	800.725059	0.016416	0.017400
RS	26	0.690809	1.998319	756.654665	0.015513	0.016497
RS	27	0.756274	1.998319	792.176906	0.016241	0.017352
RS	28	0.827158	2.274171	728.423668	0.014934	0.015986
RS	29	0.903911	2.274171	761.894427	0.015620	0.016733
RS	30	0.987017	2.627092	689.694403	0.014140	0.015145
RS	31	1.077003	2.627092	721.072952	0.014783	0.015789
RS	32	1.174438	3.041324	651.080912	0.013348	0.014229
RS	33	1.279939	3.041324	680.465811	0.013951	0.014795
RS	34	1.394174	3.498355	618.088666	0.012672	0.013399
RS	35	1.517865	3.498355	645.615604	0.013236	0.013909
RS	36	1.651796	3.980713	592.367478	0.012144	0.012716
RS	37	1.796814	3.980713	618.147568	0.012673	0.013180
RS	38	1.953837	4.467356	574.353298	0.011775	0.012196
RS	39	2.123858	4.467356	598.435414	0.012269	0.012619
RS	40	2.307955	4.935433	563.780950	0.011558	0.011835
RS	41	2.507291	4.935433	586.112351	0.012016	0.012222
RS	42	2.723129	5.365439	559.662330	0.011474	0.011617
RS	43	2.956835	5.365439	580.048166	0.011892	0.011966
RS	44	3.209887	5.743725	560.485420	0.011491	0.011510
RS	45	3.483887	5.743725	578.554510	0.011861	0.011816
RS	46	3.780570	6.062697	564.372323	0.011571	0.011474
RS	47	4.101814	6.062697	579.553411	0.011882	0.011726
RS	48	4.449650	6.323428	568.824890	0.011662	0.011459
RS	49	4.826281	6.323428	580.353261	0.011898	0.011644
RS	50	5.234091	6.537998	570.513626	0.011696	0.011401
RS	51	5.675660	6.537998	577.507104	0.011840	0.011504
RS	52	6.153783	6.734946	564.977796	0.011583	0.011220
RS	53	6.671487	6.734946	566.655019	0.011617	0.011227
RS	54	7.232047	7.156823	532.844359	0.010924	0.010540
RS	55	7.839012	7.156823	530.327953	0.010873	0.010469
RS	56	8.496222	7.156823	524.146992	0.010746	0.010325
RS	57	9.207839	7.156823	514.131093	0.010540	0.010103
RS	58	9.978365	13.010635	282.346986	0.005789	0.005688
RS	59	10.812676	13.010635	287.527611	0.005895	0.005763
RS	60	11.716054	13.010635	291.311084	0.005972	0.005805
RS	61	12.694216	13.010635	293.514622	0.006018	0.005812
RS	62	13.753353	13.010635	293.965451	0.006027	0.005781
RS	63	14.900167	13.010635	3454.138645	0.070815	0.064709
PA	4+25*2+4+6 0.025181938 0.013334544 14.900167289 2.329057511 0.315543934 0.317253838 0.408413523 0.554135068 0.765966621 1.024472818 1.268753105 1.451653460 1.571530421 1.670912907 1.802007932 1.998318623 2.274171306 2.627091605 3.041324138 3.498355138 3.980712968 4.467356278 4.935433059 5.365439190 5.743725423 6.062696646 6.323428198 6.537997557 6.734945830 7.156822605 13.010635254
//
IT	4875
RD	12
LK	-222486.533584
QD	-416.799761 -> -354.279276
RI	0.0092511134
TR	0.023931	0.013550
MT	15.276957
MM	C_pi: 3.643021, n_recomb: 51900.945907
RS	0	0.000000	2.959279	142.223798	0.002740	0.000129
RS	1	0.008321	2.959279	153.616573	0.002960	0.000839
RS	2	0.017334	2.959279	165.882342	0.003196	0.001843
RS	3	0.027097	2.959279	179.081160	0.003450	0.002910
RS	4	0.037673	0.330232	1705.587784	0.032862	0.027943
RS	5	0.049129	0.330232	1782.103194	0.034337	0.032551
RS	6	0.061538	0.322611	1899.422946	0.036597	0.035810
RS	7	0.074979	0.322611	1970.303480	0.037963	0.038399
RS	8	0.089539	0.412903	1599.619224	0.030821	0.031532
RS	9	0.105310	0.412903	1665.340959	0.032087	0.033122
RS	10	0.122394	0.560978	1279.413475	0.024651	0.025620
RS	11	0.140899	0.560978	1339.247932	0.025804	0.026919
RS	12	0.160944	0.779031	1012.058559	0.019500	0.020487
RS	13	0.182656	0.779031	1065.071245	0.020521	0.021571
RS	14	0.206176	1.048094	834.598069	0.016081	0.016979
RS	15	0.231653	1.048094	881.604014	0.016986	0.017884
RS	16	0.259249	1.303545	749.280433	0.014437	0.015213
RS	17	0.289142	1.303545	792.640283	0.015272	0.016036
RS	18	0.321522	1.493115	731.853266	0.014101	0.014769
RS	19	0.356596	1.493115	773.782368	0.014909	0.015563
RS	20	0.394589	1.613369	756.384031	0.014574	0.015154
RS	21	0.435743	1.613369	798.074322	0.015377	0.015995
RS	22	0.480322	1.708870	793.927813	0.015297	0.015901
RS	23	0.528610	1.708870	835.334883	0.016095	0.016819
RS	24	0.580916	1.835520	817.209350	0.015746	0.016493
RS	25	0.637574	1.835520	857.547051	0.016523	0.017419
RS	26	0.698947	2.029752	813.017732	0.015665	0.016562
RS	27	0.765426	2.029752	851.534353	0.016407	0.017421
RS	28	0.837438	2.307791	784.033652	0.015106	0.016066
RS	29	0.915441	2.307791	820.348046	0.015806	0.016822
RS	30	0.999935	2.668179	742.245042	0.014301	0.015215
RS	31	1.091459	2.668179	776.290881	0.014957	0.015868
RS	32	1.190599	3.095235	699.767577	0.013483	0.014275
RS	33	1.297988	3.095235	731.646247	0.014097	0.014850
RS	34	1.414313	3.569708	663.129946	0.012777	0.013418
RS	35	1.540318	3.569708	692.993483	0.013352	0.013937
RS	36	1.676807	4.073019	634.429994	0.012224	0.012712
RS	37	1.824653	4.073019	662.410368	0.012763	0.013186
RS	38	1.984801	4.582636	614.277304	0.011836	0.012177
RS	39	2.158275	4.582636	640.443546	0.012340	0.012612
RS	40	2.346184	5.073770	602.459439	0.011608	0.011812
RS	41	2.549728	5.073770	626.773333	0.012076	0.012210
RS	42	2.770210	5.524886	597.957123	0.011521	0.011597
RS	43	3.009037	5.524886	620.226726	0.011950	0.011960
RS	44	3.267736	5.920664	599.165030	0.011544	0.011504
RS	45	3.547962	5.920664	619.003922	0.011927	0.011824
RS	46	3.851505	6.252561	604.052864	0.011639	0.011489
RS	47	4.180305	6.252561	620.850212	0.011962	0.011757
RS	48	4.536465	6.521488	609.899430	0.011751	0.011503
RS	49	4.922260	6.521488	622.822022	0.012000	0.011703
RS	50	5.340157	6.740352	613.034197	0.011812	0.011477
RS	51	5.792827	6.740352	621.104720	0.011967	0.011595
RS	52	6.283162	6.940056	608.459503	0.011723	0.011326
RS	53	6.814298	6.940056	610.796136	0.011768	0.011346
RS	54	7.389630	7.377009	574.682417	0.011073	0.010659
RS	55	8.012834	7.377009	572.475143	0.011030	0.010599
RS	56	8.687894	7.377009	566.306161	0.010911	0.010464
RS	57	9.419125	7.377009	555.978943	0.010712	0.010250
RS	58	10.211201	13.781916	297.609455	0.005734	0.005619
RS	59	11.069185	13.781916	303.845843	0.005854	0.005709
RS	60	11.998561	13.781916	308.678526	0.005947	0.005768
RS	61	13.005269	13.781916	311.906624	0.006010	0.005793
RS	62	14.095745	13.781916	313.336450	0.006037	0.005782
RS	63	15.276957	13.781916	3811.744960	0.073443	0.067233
PA	4+25*2+4+6 0.023930566 0.013549881 15.276957179 2.959279004 0.330231913 0.322611212 0.412903020 0.560978417 0.779030939 1.048094071 1.303544791 1.493114994 1.613368918 1.708870237 1.835520100 2.029751984 2.307791251 2.668178744 3.095235206 3.569708403 4.073019143 4.582636391 5.073770493 5.524886336 5.920664261 6.252561367 6.521487616 6.740352153 6.940056151 7.377009483 13.781916286
//
IT	6397
RD	13
LK	-222365.074157
QD	-377.991840 -> -323.176326
RI	0.0075096468
TR	0.022784	0.013733
MT	15.654665
MM	C_pi: 3.811693, n_recomb: 54957.714759
RS	0	0.000000	3.770322	118.659658	0.002159	0.000102
RS	1	0.008363	3.770322	128.293616	0.002334	0.000664
RS	2	0.017425	3.770322	138.683647	0.002523	0.001458
RS	3	0.027244	3.770322	149.884552	0.002727	0.002305
RS	4	0.037885	0.346121	1737.772363	0.031620	0.026944
RS	5	0.049416	0.346121	1819.024060	0.033099	0.031463
RS	6	0.061911	0.328165	2000.327731	0.036398	0.035682
RS	7	0.075451	0.328165	2076.633659	0.037786	0.038316
RS	8	0.090124	0.417180	1698.475206	0.030905	0.031687
RS	9	0.106023	0.417180	1769.086149	0.032190	0.033312
RS	10	0.123252	0.567267	1358.601165	0.024721	0.025745
RS	11	0.141922	0.567267	1422.793329	0.025889	0.027058
RS	12	0.162153	0.791191	1071.076213	0.019489	0.020502
RS	13	0.184075	0.791191	1127.803446	0.020521	0.021594
RS	14	0.207832	1.070619	879.196276	0.015998	0.016903
RS	15	0.233574	1.070619	929.325479	0.016910	0.017811
RS	16	0.261470	1.337409	786.928771	0.014319	0.015090
RS	17	0.291698	1.337409	833.074421	0.015158	0.015910
RS	18	0.324455	1.534103	768.653689	0.013986	0.014641
RS	19	0.359950	1.534103	813.304491	0.014799	0.015434
RS	20	0.398414	1.655263	796.759527	0.014498	0.015060
RS	21	0.440094	1.655263	841.288169	0.015308	0.015895
RS	22	0.485261	1.747338	840.325253	0.015290	0.015858
RS	23	0.534204	1.747338	884.723491	0.016098	0.016768
RS	24	0.587240	1.869796	869.298192	0.015818	0.016505
RS	25	0.644711	1.869796	912.687373	0.016607	0.017429
RS	26	0.706988	2.062017	868.072985	0.015795	0.016618
RS	27	0.774474	2.062017	909.577569	0.016550	0.017482
RS	28	0.847603	2.342071	838.661785	0.015260	0.016141
RS	29	0.926847	2.342071	877.820324	0.015973	0.016904
RS	30	1.012719	2.709632	793.995435	0.014447	0.015282
RS	31	1.105771	2.709632	830.711329	0.015115	0.015945
RS	32	1.206605	3.149174	747.714249	0.013605	0.014321
RS	33	1.315872	3.149174	782.089579	0.014231	0.014905
RS	34	1.434276	3.640815	707.421715	0.012872	0.013439
RS	35	1.562581	3.640815	739.624197	0.013458	0.013966
RS	36	1.701617	4.164874	675.715601	0.012295	0.012712
RS	37	1.852279	4.164874	705.898453	0.012844	0.013194
RS	38	2.015541	4.697272	653.409476	0.011889	0.012163
RS	39	2.192455	4.697272	681.662969	0.012403	0.012607
RS	40	2.384165	5.211231	640.354122	0.011652	0.011792
RS	41	2.591906	5.211231	666.656005	0.012130	0.012201
RS	42	2.817020	5.683094	635.508303	0.011564	0.011581
RS	43	3.060960	5.683094	659.670952	0.012003	0.011956
RS	44	3.325299	6.095891	637.168040	0.011594	0.011500
RS	45	3.611744	6.095891	658.790797	0.011987	0.011834
RS	46	3.922143	6.440065	643.156549	0.011703	0.011506
RS	47	4.258499	6.440065	661.588926	0.012038	0.011788
RS	48	4.622984	6.716468	650.517946	0.011837	0.011547
RS	49	5.017950	6.716468	664.856770	0.012098	0.011761
RS	50	5.445945	6.938910	655.230900	0.011922	0.011552
RS	51	5.909731	6.938910	664.400523	0.012089	0.011683
RS	52	6.412302	7.140712	651.741037	0.011859	0.011430
RS	53	6.956902	7.140712	654.754858	0.011914	0.011461
RS	54	7.547044	7.591814	616.401195	0.011216	0.010774
RS	55	8.186537	7.591814	614.514031	0.011182	0.010723
RS	56	8.879509	7.591814	608.365566	0.011070	0.010597
RS	57	9.630432	7.591814	597.732566	0.010876	0.010390
RS	58	10.444151	14.555829	312.241794	0.005681	0.005552
RS	59	11.325919	14.555829	319.530741	0.005814	0.005655
RS	60	12.281425	14.555829	325.416584	0.005921	0.005730
RS	61	13.316837	14.555829	329.681421	0.005999	0.005773
RS	62	14.438837	14.555829	332.111662	0.006043	0.005780
RS	63	15.654665	14.555829	4172.267879	0.075918	0.069617
PA	4+25*2+4+6 0.022784074 0.013732968 15.654664770 3.770322324 0.346120948 0.328164891 0.417180007 0.567267233 0.791190667 1.070618714 1.337409325 1.534103263 1.655262695 1.747337809 1.869796413 2.062016604 2.342071076 2.709632392 3.149174294 3.640814836 4.164873926 4.697271571 5.211231401 5.683094229 6.095891364 6.440064984 6.716468139 6.938909757 7.140712486 7.591813695 14.555828652
//
IT	4889
RD	14
LK	-222258.562519
QD	-343.868479 -> -295.734193
RI	0.0061362759
TR	0.021733	0.013888
MT	16.032595
MM	C_pi: 3.979630, n_recomb: 57942.419307
RS	0	0.000000	4.818302	98.254756	0.001696	0.000080
RS	1	0.008403	4.818302	106.324576	0.001835	0.000522
RS	2	0.017513	4.818302	115.040201	0.001985	0.001148
RS	3	0.027388	4.818302	124.450346	0.002148	0.001819
RS	4	0.038093	0.363312	1759.083803	0.030359	0.025916
RS	5	0.049698	0.363312	1844.652340	0.031836	0.030343
RS	6	0.062277	0.333916	2095.376477	0.036163	0.035519
RS	7	0.075914	0.333916	2177.066324	0.037573	0.038193
RS	8	0.090697	0.421253	1795.440767	0.030987	0.031840
RS	9	0.106722	0.421253	1870.913002	0.032289	0.033500
RS	10	0.124093	0.573008	1436.915936	0.024799	0.025881
RS	11	0.142925	0.573008	1505.443069	0.025982	0.027208
RS	12	0.163339	0.802452	1129.222556	0.019489	0.020531
RS	13	0.185468	0.802452	1189.636879	0.020531	0.021631
RS	14	0.209457	1.092020	922.683338	0.015924	0.016840
RS	15	0.235462	1.092020	975.893168	0.016842	0.017750
RS	16	0.263653	1.370296	823.187064	0.014207	0.014976
RS	17	0.294212	1.370296	872.060496	0.015050	0.015795
RS	18	0.327339	1.574521	803.814485	0.013873	0.014519
RS	19	0.363250	1.574521	851.121431	0.014689	0.015310
RS	20	0.402179	1.697048	835.299860	0.014416	0.014965
RS	21	0.444379	1.697048	882.604571	0.015232	0.015795
RS	22	0.490125	1.786078	884.838712	0.015271	0.015809
RS	23	0.539716	1.786078	932.180021	0.016088	0.016713
RS	24	0.593474	1.904574	919.674515	0.015872	0.016510
RS	25	0.651749	1.904574	966.085454	0.016673	0.017433
RS	26	0.714922	2.094794	921.744420	0.015908	0.016667
RS	27	0.783403	2.094794	966.221365	0.016676	0.017535
RS	28	0.857639	2.376699	892.213294	0.015398	0.016210
RS	29	0.938113	2.376699	934.207669	0.016123	0.016982
RS	30	1.025350	2.751118	844.862271	0.014581	0.015348
RS	31	1.119918	2.751118	884.242711	0.015261	0.016020
RS	32	1.222433	3.202813	794.844229	0.013718	0.014368
RS	33	1.333562	3.202813	831.711190	0.014354	0.014960
RS	34	1.454030	3.711351	750.893398	0.012959	0.013462
RS	35	1.584622	3.711351	785.429489	0.013555	0.013998
RS	36	1.726187	4.255966	716.156439	0.012360	0.012715
RS	37	1.879649	4.255966	748.536390	0.012919	0.013205
RS	38	2.046007	4.810995	691.679278	0.011937	0.012152
RS	39	2.226345	4.810995	722.015598	0.012461	0.012605
RS	40	2.421837	5.347583	677.392457	0.011691	0.011775
RS	41	2.633757	5.347583	705.680282	0.012179	0.012194
RS	42	2.863486	5.839923	672.233451	0.011602	0.011568
RS	43	3.112519	5.839923	698.290956	0.012051	0.011953
RS	44	3.382480	6.269289	674.408578	0.011639	0.011498
RS	45	3.675127	6.269289	697.821898	0.012043	0.011844
RS	46	3.992367	6.625177	681.585827	0.011763	0.011524
RS	47	4.336265	6.625177	701.665000	0.012110	0.011819
RS	48	4.709062	6.908384	690.574510	0.011918	0.011590
RS	49	5.113187	6.908384	706.345060	0.012190	0.011818
RS	50	5.551272	7.133731	696.988774	0.012029	0.011624
RS	51	6.026171	7.133731	707.273754	0.012206	0.011768
RS	52	6.540978	7.337008	694.700471	0.011989	0.011530
RS	53	7.099047	7.337008	698.404337	0.012053	0.011572
RS	54	7.704012	7.801342	657.883296	0.011354	0.010885
RS	55	8.359815	7.801342	656.322813	0.011327	0.010843
RS	56	9.070727	7.801342	650.199615	0.011221	0.010724
RS	57	9.841380	7.801342	639.263322	0.011033	0.010523
RS	58	10.676795	15.331328	326.241983	0.005630	0.005488
RS	59	11.582413	15.331328	334.575235	0.005774	0.005604
RS	60	12.564133	15.331328	341.512303	0.005894	0.005692
RS	61	13.628352	15.331328	346.819314	0.005986	0.005750
RS	62	14.782001	15.331328	350.263792	0.006045	0.005774
RS	63	16.032595	15.331328	4533.950390	0.078249	0.071867
PA	4+25*2+4+6 0.021732975 0.013887539 16.032595442 4.818302249 0.363312335 0.333915576 0.421253434 0.573008200 0.802451962 1.092019709 1.370295603 1.574521065 1.697047747 1.786078072 1.904573711 2.094794097 2.376699276 2.751117643 3.202813369 3.711350728 4.255966492 4.810994644 5.347583315 5.839922508 6.269289026 6.625176563 6.908384432 7.133731088 7.337007834 7.801341798 15.331327572
//
IT	4496
RD	15
LK	-222165.013910
QD	-313.786694 -> -271.458809
RI	0.0050546461
TR	0.020769	0.014017
MT	16.409827
MM	C_pi: 4.146462, n_recomb: 60850.253459
RS	0	0.000000	6.176740	80.776384	0.001327	0.000062
RS	1	0.008443	6.176740	87.477175	0.001438	0.000409
RS	2	0.017599	6.176740	94.722926	0.001557	0.000901
RS	3	0.027528	6.176740	102.556046	0.001685	0.001429
RS	4	0.038296	0.381878	1770.235707	0.029092	0.024873
RS	5	0.049972	0.381878	1859.659580	0.030561	0.029202
RS	6	0.062635	0.339850	2184.481986	0.035899	0.035326
RS	7	0.076366	0.339850	2271.491397	0.037329	0.038037
RS	8	0.091257	0.425120	1890.449975	0.031067	0.031992
RS	9	0.107406	0.425120	1970.743358	0.032387	0.033686
RS	10	0.124917	0.578208	1514.352732	0.024887	0.026027
RS	11	0.143907	0.578208	1587.183555	0.026083	0.027369
RS	12	0.164501	0.812826	1186.511346	0.019499	0.020574
RS	13	0.186833	0.812826	1250.579699	0.020552	0.021681
RS	14	0.211051	1.112298	965.081482	0.015860	0.016790
RS	15	0.237314	1.112298	1021.325315	0.016784	0.017702
RS	16	0.265794	1.402171	858.085872	0.014102	0.014873
RS	17	0.296678	1.402171	909.625381	0.014949	0.015689
RS	18	0.330171	1.614295	837.366374	0.013761	0.014402
RS	19	0.366491	1.614295	887.259308	0.014581	0.015192
RS	20	0.405877	1.738607	872.019418	0.014331	0.014869
RS	21	0.448590	1.738607	922.031355	0.015152	0.015696
RS	22	0.494908	1.824928	927.447360	0.015241	0.015756
RS	23	0.545137	1.824928	977.674977	0.016067	0.016655
RS	24	0.599607	1.939629	968.282530	0.015913	0.016508
RS	25	0.658676	1.939629	1017.675876	0.016724	0.017430
RS	26	0.722733	2.127837	973.943015	0.016006	0.016709
RS	27	0.792198	2.127837	1021.367046	0.016785	0.017582
RS	28	0.867528	2.411405	944.591691	0.015523	0.016275
RS	29	0.949218	2.411405	989.404406	0.016260	0.017055
RS	30	1.037805	2.792355	894.754124	0.014704	0.015411
RS	31	1.133872	2.792355	936.784936	0.015395	0.016093
RS	32	1.238050	3.255851	841.078288	0.013822	0.014414
RS	33	1.351024	3.255851	880.423656	0.014469	0.015016
RS	34	1.473537	3.781007	793.471581	0.013040	0.013487
RS	35	1.606393	3.781007	830.328042	0.013645	0.014030
RS	36	1.750467	4.345989	755.681169	0.012419	0.012720
RS	37	1.906706	4.345989	790.245095	0.012987	0.013218
RS	38	2.076136	4.923500	729.016008	0.011980	0.012143
RS	39	2.259871	4.923500	761.423060	0.012513	0.012604
RS	40	2.459119	5.482543	713.500425	0.011726	0.011761
RS	41	2.675190	5.482543	743.764495	0.012223	0.012189
RS	42	2.909505	5.995091	708.055898	0.011636	0.011556
RS	43	3.163603	5.995091	736.002431	0.012095	0.011952
RS	44	3.439155	6.440631	710.799978	0.011681	0.011498
RS	45	3.737972	6.440631	736.003050	0.012095	0.011855
RS	46	4.062019	6.807695	719.245864	0.011820	0.011542
RS	47	4.413426	6.807695	740.976329	0.012177	0.011849
RS	48	4.794503	7.097071	729.964182	0.011996	0.011633
RS	49	5.207755	7.097071	747.175139	0.012279	0.011873
RS	50	5.655898	7.324671	738.193974	0.012131	0.011695
RS	51	6.141879	7.324671	749.604400	0.012319	0.011851
RS	52	6.668893	7.528813	737.216368	0.012115	0.011627
RS	53	7.240403	7.528813	741.617830	0.012188	0.011678
RS	54	7.860167	8.005434	699.012848	0.011487	0.010992
RS	55	8.532258	8.005434	697.780706	0.011467	0.010958
RS	56	9.261096	8.005434	691.683245	0.011367	0.010846
RS	57	10.051470	8.005434	680.442649	0.011182	0.010650
RS	58	10.908578	16.106800	339.607277	0.005581	0.005426
RS	59	11.838052	16.106800	348.971713	0.005735	0.005553
RS	60	12.846004	16.106800	356.952416	0.005866	0.005654
RS	61	13.939059	16.106800	363.300570	0.005970	0.005726
RS	62	15.124403	16.106800	367.765838	0.006044	0.005765
RS	63	16.409827	16.106800	4895.006602	0.080443	0.073984
PA	4+25*2+4+6 0.020768855 0.014017120 16.409827226 6.176739841 0.381877861 0.339850149 0.425119766 0.578208343 0.812826450 1.112298456 1.402171452 1.614294924 1.738607433 1.824927777 1.939629131 2.127836904 2.411405410 2.792355180 3.255850680 3.781006511 4.345988778 4.923499984 5.482543271 5.995091119 6.440631194 6.807695319 7.097071447 7.324671275 7.528812776 8.005434213 16.106800207
//
IT	4893
RD	16
LK	-222082.732940
QD	-287.201901 -> -249.929083
RI	0.0042044165
TR	0.019884	0.014125
MT	16.785436
MM	C_pi: 4.311814, n_recomb: 63677.358427
RS	0	0.000000	7.942842	65.956307	0.001036	0.000048
RS	1	0.008482	7.942842	71.475525	0.001122	0.000319
RS	2	0.017683	7.942842	77.449687	0.001216	0.000704
RS	3	0.027665	7.942842	83.915076	0.001318	0.001119
RS	4	0.038493	0.401889	1772.042855	0.027828	0.023826
RS	5	0.050240	0.401889	1864.830568	0.029286	0.028052
RS	6	0.062984	0.345956	2267.620274	0.035611	0.035109
RS	7	0.076808	0.345956	2359.863577	0.037060	0.037852
RS	8	0.091804	0.428784	1983.419602	0.031148	0.032144
RS	9	0.108073	0.428784	2068.482875	0.032484	0.033871
RS	10	0.125722	0.582883	1590.897520	0.024984	0.026184
RS	11	0.144867	0.582883	1667.992878	0.026194	0.027541
RS	12	0.165637	0.822332	1242.954402	0.019520	0.020628
RS	13	0.188168	0.822332	1310.638680	0.020582	0.021744
RS	14	0.212610	1.131462	1006.414283	0.015805	0.016750
RS	15	0.239125	1.131462	1065.642105	0.016735	0.017665
RS	16	0.267890	1.433017	891.655543	0.014003	0.014777
RS	17	0.299094	1.433017	945.796359	0.014853	0.015593
RS	18	0.332944	1.653379	869.337822	0.013652	0.014289
RS	19	0.369666	1.653379	921.742666	0.014475	0.015079
RS	20	0.409503	1.779850	906.940318	0.014243	0.014773
RS	21	0.452719	1.779850	959.585184	0.015069	0.015598
RS	22	0.499600	1.863745	968.150474	0.015204	0.015700
RS	23	0.550457	1.863745	1021.200343	0.016037	0.016594
RS	24	0.605628	1.974793	1015.079932	0.015941	0.016501
RS	25	0.665479	1.974793	1067.407785	0.016763	0.017422
RS	26	0.730407	2.160954	1024.596327	0.016090	0.016746
RS	27	0.800841	2.160954	1074.933488	0.016881	0.017624
RS	28	0.877250	2.445979	995.717180	0.015637	0.016336
RS	29	0.960139	2.445979	1043.322486	0.016385	0.017124
RS	30	1.050059	2.833132	943.593257	0.014818	0.015473
RS	31	1.147606	2.833132	988.252488	0.015520	0.016163
RS	32	1.253427	3.308064	886.347064	0.013919	0.014461
RS	33	1.368223	3.308064	928.150271	0.014576	0.015071
RS	34	1.492757	3.849531	835.097420	0.013115	0.013514
RS	35	1.627853	3.849531	874.254015	0.013729	0.014064
RS	36	1.774408	4.434675	794.234879	0.012473	0.012726
RS	37	1.933394	4.434675	830.962834	0.013050	0.013232
RS	38	2.105865	5.034511	765.366128	0.012019	0.012137
RS	39	2.292964	5.034511	799.825057	0.012561	0.012605
RS	40	2.495933	5.615849	748.620961	0.011756	0.011749
RS	41	2.716118	5.615849	780.844811	0.012263	0.012185
RS	42	2.954979	6.148352	742.913843	0.011667	0.011546
RS	43	3.214099	6.148352	772.736799	0.012135	0.011951
RS	44	3.495198	6.609682	746.274273	0.011720	0.011498
RS	45	3.800140	6.609682	773.259545	0.012143	0.011865
RS	46	4.130947	6.987390	756.061934	0.011873	0.011560
RS	47	4.489812	6.987390	779.441556	0.012240	0.011878
RS	48	4.879116	7.282320	768.602645	0.012070	0.011675
RS	49	5.301440	7.282320	787.256373	0.012363	0.011927
RS	50	5.759585	7.511537	778.752966	0.012230	0.011764
RS	51	6.256590	7.511537	791.293112	0.012427	0.011930
RS	52	6.795751	7.715926	779.189097	0.012237	0.011721
RS	53	7.380643	7.715926	784.290467	0.012317	0.011781
RS	54	8.015144	8.203870	739.692903	0.011616	0.011096
RS	55	8.703464	8.203870	738.785925	0.011602	0.011069
RS	56	9.450166	8.203870	732.710371	0.011507	0.010962
RS	57	10.260203	8.203870	721.160847	0.011325	0.010771
RS	58	11.138946	16.880413	352.344203	0.005533	0.005367
RS	59	12.092224	16.880413	362.722461	0.005696	0.005504
RS	60	13.126358	16.880413	371.734192	0.005838	0.005616
RS	61	14.248206	16.880413	379.116638	0.005954	0.005700
RS	62	15.465208	16.880413	384.602609	0.006040	0.005753
RS	63	16.785436	16.880413	5253.804358	0.082507	0.075975
PA	4+25*2+4+6 0.019884039 0.014124918 16.785435970 7.942842042 0.401888805 0.345956312 0.428784410 0.582882683 0.822332381 1.131461871 1.433017323 1.653378505 1.779849734 1.863744928 1.974793344 2.160954483 2.445979031 2.833131662 3.308064328 3.849531385 4.434675131 5.034511345 5.615848694 6.148351505 6.609681670 6.987389868 7.282319675 7.511536832 7.715926293 8.203870230 16.880413004
//
IT	5172
RD	17
LK	-222010.262100
QD	-263.650626 -> -230.785297
RI	0.0035387127
TR	0.019071	0.014214
MT	17.158691
MM	C_pi: 4.475337, n_recomb: 66420.479175
RS	0	0.000000	10.244243	53.514868	0.000806	0.000038
RS	1	0.008520	10.244243	58.027434	0.000874	0.000248
RS	2	0.017765	10.244243	62.916207	0.000947	0.000548
RS	3	0.027798	10.244243	68.211785	0.001027	0.000873
RS	4	0.038686	0.423407	1765.418829	0.026579	0.022786
RS	5	0.050501	0.423407	1861.061824	0.028019	0.026905
RS	6	0.063323	0.352218	2344.842009	0.035303	0.034873
RS	7	0.077238	0.352218	2442.213708	0.036769	0.037643
RS	8	0.092338	0.432249	2074.291713	0.031230	0.032296
RS	9	0.108724	0.432249	2164.063292	0.032581	0.034054
RS	10	0.126506	0.587050	1666.524655	0.025091	0.026350
RS	11	0.145804	0.587050	1747.837786	0.026315	0.027722
RS	12	0.166745	0.831000	1298.544117	0.019550	0.020693
RS	13	0.189471	0.831000	1369.801061	0.020623	0.021817
RS	14	0.214132	1.149538	1046.686397	0.015758	0.016719
RS	15	0.240895	1.149538	1108.844595	0.016694	0.017638
RS	16	0.269938	1.462826	923.920679	0.013910	0.014690
RS	17	0.301455	1.462826	980.595262	0.014763	0.015504
RS	18	0.335657	1.691742	899.754330	0.013546	0.014182
RS	19	0.372774	1.691742	954.593579	0.014372	0.014970
RS	20	0.413052	1.820706	940.084914	0.014154	0.014678
RS	21	0.456762	1.820706	995.283682	0.014985	0.015500
RS	22	0.504195	1.902437	1006.942893	0.015160	0.015641
RS	23	0.555670	1.902437	1062.744292	0.016000	0.016531
RS	24	0.611530	2.009942	1060.030495	0.015959	0.016489
RS	25	0.672150	2.009942	1115.237177	0.016791	0.017410
RS	26	0.737934	2.194000	1073.642999	0.016164	0.016778
RS	27	0.809322	2.194000	1126.851392	0.016965	0.017660
RS	28	0.886792	2.480276	1045.512956	0.015741	0.016393
RS	29	0.970863	2.480276	1095.877428	0.016499	0.017188
RS	30	1.062096	2.873303	991.305090	0.014925	0.015533
RS	31	1.161101	2.873303	1038.563566	0.015636	0.016232
RS	32	1.268541	3.359292	930.588194	0.014011	0.014508
RS	33	1.385135	3.359292	974.821933	0.014677	0.015126
RS	34	1.511662	3.916755	875.715355	0.013184	0.013541
RS	35	1.648969	3.916755	917.145429	0.013808	0.014098
RS	36	1.797974	4.521831	831.768799	0.012523	0.012735
RS	37	1.959673	4.521831	870.634629	0.013108	0.013247
RS	38	2.135148	5.143832	800.681549	0.012055	0.012132
RS	39	2.325573	5.143832	837.167360	0.012604	0.012607
RS	40	2.532222	5.747299	782.705123	0.011784	0.011738
RS	41	2.756476	5.747299	816.866147	0.012298	0.012182
RS	42	2.999835	6.299507	776.754867	0.011695	0.011537
RS	43	3.263927	6.299507	808.435467	0.012171	0.011951
RS	44	3.550520	6.776264	780.771997	0.011755	0.011499
RS	45	3.861528	6.776264	809.525750	0.012188	0.011876
RS	46	4.199033	7.164118	791.964850	0.011924	0.011578
RS	47	4.565292	7.164118	816.985489	0.012300	0.011906
RS	48	4.962755	7.463999	806.412583	0.012141	0.011716
RS	49	5.394080	7.463999	826.505718	0.012444	0.011978
RS	50	5.862152	7.694200	818.581156	0.012324	0.011831
RS	51	6.370102	7.694200	832.249981	0.012530	0.012006
RS	52	6.921327	7.898226	820.527207	0.012354	0.011811
RS	53	7.519513	7.898226	826.326097	0.012441	0.011880
RS	54	8.168663	8.396489	779.836876	0.011741	0.011197
RS	55	8.873118	8.396489	779.247356	0.011732	0.011175
RS	56	9.637589	8.396489	773.185844	0.011641	0.011074
RS	57	10.467189	8.396489	761.319363	0.011462	0.010887
RS	58	11.367468	17.650425	364.462720	0.005487	0.005310
RS	59	12.344447	17.650425	375.833828	0.005658	0.005456
RS	60	13.404660	17.650425	385.859649	0.005809	0.005579
RS	61	14.555199	17.650425	394.264434	0.005936	0.005674
RS	62	15.803759	17.650425	400.765135	0.006034	0.005740
RS	63	17.158691	17.650425	5608.827273	0.084444	0.077844
PA	4+25*2+4+6 0.019071362 0.014213702 17.158690756 10.244243437 0.423407174 0.352218377 0.432248990 0.587050013 0.830999771 1.149537782 1.462826296 1.691741675 1.820706079 1.902437272 2.009942024 2.194000161 2.480276239 2.873303287 3.359292230 3.916754714 4.521831222 5.143831784 5.747299436 6.299507313 6.776263833 7.164117703 7.463999427 7.694199995 7.898226215 8.396488774 17.650425411
//
IT	4570
RD	18
LK	-221946.344296
QD	-242.737846 -> -213.720325
RI	0.0030194878
TR	0.018325	0.014286
MT	17.528644
MM	C_pi: 4.636630, n_recomb: 69076.923156
RS	0	0.000000	13.250953	43.160314	0.000625	0.000029
RS	1	0.008556	13.250953	46.824605	0.000678	0.000192
RS	2	0.017844	13.250953	50.797343	0.000735	0.000425
RS	3	0.027927	13.250953	55.104019	0.000798	0.000679
RS	4	0.038873	0.446490	1751.311105	0.025353	0.021761
RS	5	0.050755	0.446490	1849.295278	0.026772	0.025768
RS	6	0.063654	0.358618	2416.248074	0.034979	0.034621
RS	7	0.077656	0.358618	2518.624032	0.036461	0.037413
RS	8	0.092856	0.435514	2163.014968	0.031313	0.032448
RS	9	0.109357	0.435514	2257.423193	0.032680	0.034235
RS	10	0.127270	0.590730	1741.197250	0.025207	0.026526
RS	11	0.146716	0.590730	1826.673625	0.026444	0.027911
RS	12	0.167825	0.838855	1353.269209	0.019591	0.020768
RS	13	0.190740	0.838855	1428.050306	0.020673	0.021901
RS	14	0.215617	1.166543	1085.904796	0.015720	0.016698
RS	15	0.242621	1.166543	1150.936277	0.016662	0.017620
RS	16	0.271936	1.491598	954.896707	0.013824	0.014609
RS	17	0.303759	1.491598	1014.034562	0.014680	0.015423
RS	18	0.338305	1.729339	928.647279	0.013444	0.014078
RS	19	0.375807	1.729339	985.840493	0.014272	0.014866
RS	20	0.416518	1.861120	971.471125	0.014064	0.014584
RS	21	0.460712	1.861120	1029.140255	0.014898	0.015404
RS	22	0.508687	1.940901	1043.833639	0.015111	0.015579
RS	23	0.560767	1.940901	1102.309927	0.015958	0.016467
RS	24	0.617303	2.044947	1103.112710	0.015969	0.016473
RS	25	0.678676	2.044947	1161.135370	0.016809	0.017394
RS	26	0.745300	2.226843	1121.028232	0.016229	0.016806
RS	27	0.817625	2.226843	1177.058366	0.017040	0.017692
RS	28	0.896138	2.514153	1093.914330	0.015836	0.016447
RS	29	0.981369	2.514153	1146.997234	0.016605	0.017250
RS	30	1.073892	2.912707	1037.830424	0.015024	0.015591
RS	31	1.174331	2.912707	1087.652131	0.015746	0.016298
RS	32	1.283364	3.409372	973.745451	0.014097	0.014554
RS	33	1.401727	3.409372	1020.375954	0.014772	0.015180
RS	34	1.530216	3.982492	915.276951	0.013250	0.013568
RS	35	1.669699	3.982492	958.947742	0.013882	0.014133
RS	36	1.821116	4.607255	868.238547	0.012569	0.012744
RS	37	1.985489	4.607255	909.210202	0.013162	0.013263
RS	38	2.163926	5.251234	834.920837	0.012087	0.012128
RS	39	2.357630	5.251234	873.402749	0.012644	0.012610
RS	40	2.567907	5.876647	815.711615	0.011809	0.011728
RS	41	2.796176	5.876647	851.781426	0.012331	0.012180
RS	42	3.043976	6.448311	809.533035	0.011719	0.011529
RS	43	3.312978	6.448311	843.046682	0.012204	0.011951
RS	44	3.604996	6.940120	814.242572	0.011787	0.011500
RS	45	3.922000	6.940120	844.745247	0.012229	0.011886
RS	46	4.266127	7.337619	826.897004	0.011971	0.011596
RS	47	4.639697	7.337619	853.544730	0.012356	0.011934
RS	48	5.045231	7.641863	843.327125	0.012209	0.011755
RS	49	5.485463	7.641863	864.850750	0.012520	0.012027
RS	50	5.963361	7.872422	857.602785	0.012415	0.011895
RS	51	6.482149	7.872422	872.394129	0.012629	0.012080
RS	52	7.045324	8.075469	861.148582	0.012467	0.011899
RS	53	7.656686	8.075469	867.638047	0.012560	0.011975
RS	54	8.320357	8.582999	819.367021	0.011862	0.011294
RS	55	9.040811	8.582999	819.082865	0.011858	0.011278
RS	56	9.822909	8.582999	813.023635	0.011770	0.011181
RS	57	10.671924	8.582999	800.828901	0.011593	0.010997
RS	58	11.593582	18.414817	375.974690	0.005443	0.005256
RS	59	12.594097	18.414817	388.314544	0.005621	0.005410
RS	60	13.680218	18.414817	399.333716	0.005781	0.005542
RS	61	14.859269	18.414817	408.744384	0.005917	0.005648
RS	62	16.139200	18.414817	416.248606	0.006026	0.005725
RS	63	17.528644	18.414817	5958.685455	0.086262	0.079595
PA	4+25*2+4+6 0.018324558 0.014286121 17.528643607 13.250952763 0.446489571 0.358618479 0.435513810 0.590729656 0.838855063 1.166543350 1.491598011 1.729338856 1.861119873 1.940900550 2.044947175 2.226842915 2.514153151 2.912707299 3.409372010 3.982492406 4.607254649 5.251233682 5.876646778 6.448311498 6.940119917 7.337618896 7.641862504 7.872421825 8.075468659 8.582999329 18.414816704
//
IT	4341
RD	19
LK	-221889.894388
QD	-224.125441 -> -198.470861
RI	0.0026176584
TR	0.017638	0.014344
MT	17.894537
MM	C_pi: 4.795354, n_recomb: 71644.968270
RS	0	0.000000	17.181778	34.626319	0.000483	0.000022
RS	1	0.008592	17.181778	37.584055	0.000525	0.000149
RS	2	0.017921	17.181778	40.792833	0.000569	0.000329
RS	3	0.028052	17.181778	44.273676	0.000618	0.000527
RS	4	0.039054	0.471198	1730.648811	0.024156	0.020760
RS	5	0.051001	0.471198	1830.465282	0.025549	0.024650
RS	6	0.063974	0.365140	2481.988187	0.034643	0.034357
RS	7	0.078062	0.365140	2589.228440	0.036140	0.037166
RS	8	0.093360	0.438586	2249.533804	0.031398	0.032601
RS	9	0.109973	0.438586	2348.498446	0.032780	0.034416
RS	10	0.128013	0.593949	1814.868723	0.025331	0.026708
RS	11	0.147602	0.593949	1904.446937	0.026582	0.028109
RS	12	0.168875	0.845933	1407.116951	0.019640	0.020852
RS	13	0.191976	0.845933	1485.369142	0.020732	0.021993
RS	14	0.217061	1.182508	1124.077095	0.015690	0.016684
RS	15	0.244301	1.182508	1191.921951	0.016637	0.017610
RS	16	0.273882	1.519337	984.608103	0.013743	0.014535
RS	17	0.306004	1.519337	1046.136770	0.014602	0.015349
RS	18	0.340886	1.766159	956.043718	0.013344	0.013979
RS	19	0.378764	1.766159	1015.508113	0.014174	0.014766
RS	20	0.419897	1.901041	1001.132859	0.013974	0.014490
RS	21	0.464564	1.901041	1061.185703	0.014812	0.015310
RS	22	0.513069	1.979062	1078.841442	0.015058	0.015516
RS	23	0.565741	1.979062	1139.911307	0.015911	0.016401
RS	24	0.622938	2.079716	1144.319647	0.015972	0.016453
RS	25	0.685050	2.079716	1205.089564	0.016820	0.017375
RS	26	0.752497	2.259379	1166.718975	0.016285	0.016830
RS	27	0.825740	2.259379	1225.515065	0.017105	0.017720
RS	28	0.905275	2.547502	1140.875354	0.015924	0.016498
RS	29	0.991643	2.547502	1196.629821	0.016702	0.017308
RS	30	1.085432	2.951240	1083.120764	0.015118	0.015648
RS	31	1.187278	2.951240	1135.463877	0.015848	0.016363
RS	32	1.297875	3.458189	1015.777535	0.014178	0.014600
RS	33	1.417973	3.458189	1064.765617	0.014862	0.015234
RS	34	1.548390	4.046619	953.746575	0.013312	0.013596
RS	35	1.690012	4.046619	999.620205	0.013952	0.014167
RS	36	1.843801	4.690800	903.613554	0.012612	0.012754
RS	37	2.010803	4.690800	946.654076	0.013213	0.013279
RS	38	2.192153	5.356561	868.054566	0.012116	0.012125
RS	39	2.389083	5.356561	908.496966	0.012681	0.012614
RS	40	2.602933	6.003721	847.611110	0.011831	0.011719
RS	41	2.835156	6.003721	885.556490	0.012360	0.012177
RS	42	3.087331	6.594586	841.216575	0.011741	0.011522
RS	43	3.361171	6.594586	876.533789	0.012234	0.011951
RS	44	3.658537	7.101071	846.649146	0.011817	0.011502
RS	45	3.981453	7.101071	878.876247	0.012267	0.011895
RS	46	4.332111	7.507733	860.813195	0.012015	0.011613
RS	47	4.712897	7.507733	889.069203	0.012409	0.011959
RS	48	5.126397	7.815749	879.294193	0.012273	0.011793
RS	49	5.575424	7.815749	902.234671	0.012593	0.012075
RS	50	6.063029	8.046046	895.758477	0.012503	0.011958
RS	51	6.592526	8.046046	911.661784	0.012725	0.012151
RS	52	7.167515	8.247502	900.987324	0.012576	0.011984
RS	53	7.791905	8.247502	908.156529	0.012676	0.012067
RS	54	8.469939	8.763217	858.221129	0.011979	0.011388
RS	55	9.206226	8.763217	858.226471	0.011979	0.011377
RS	56	10.005772	8.763217	852.154405	0.011894	0.011284
RS	57	10.874011	8.763217	839.617310	0.011719	0.011102
RS	58	11.816844	19.171781	386.897446	0.005400	0.005204
RS	59	12.840681	19.171781	400.179530	0.005586	0.005365
RS	60	13.952482	19.171781	412.168291	0.005753	0.005505
RS	61	15.159802	19.171781	422.564698	0.005898	0.005621
RS	62	16.470850	19.171781	431.056837	0.006017	0.005709
RS	63	17.894537	19.171781	6302.192592	0.087964	0.081234
PA	4+25*2+4+6 0.017637791 0.014344447 17.894536924 17.181777506 0.471197794 0.365140176 0.438585653 0.593949280 0.845933414 1.182507760 1.519336736 1.766159477 1.901040973 1.979061886 2.079715583 2.259379329 2.547501928 2.951239887 3.458188988 4.046618800 4.690799849 5.356561238 6.003721105 6.594585623 7.101071375 7.507732951 7.815748735 8.046045508 8.247501797 8.763216973 19.171781383
//
IT	4738
RD	20
LK	-221839.971750
QD	-207.523498 -> -184.811121
RI	0.0023082318
TR	0.017006	0.014391
MT	18.255840
MM	C_pi: 4.951230, n_recomb: 74123.435288
RS	0	0.000000	22.330149	27.643266	0.000373	0.000017
RS	1	0.008626	22.330149	30.017561	0.000405	0.000115
RS	2	0.017996	22.330149	32.594834	0.000440	0.000254
RS	3	0.028174	22.330149	35.392267	0.000477	0.000407
RS	4	0.039230	0.497587	1704.361310	0.022994	0.019786
RS	5	0.051239	0.497587	1805.516658	0.024358	0.023556
RS	6	0.064285	0.371768	2542.243950	0.034297	0.034084
RS	7	0.078456	0.371768	2654.195240	0.035808	0.036906
RS	8	0.093849	0.441472	2333.806858	0.031485	0.032755
RS	9	0.110570	0.441472	2437.240333	0.032881	0.034594
RS	10	0.128733	0.596733	1887.507861	0.025464	0.026898
RS	11	0.148463	0.596733	1981.120570	0.026727	0.028313
RS	12	0.169895	0.852275	1460.069484	0.019698	0.020944
RS	13	0.193176	0.852275	1541.735559	0.020800	0.022093
RS	14	0.218464	1.197466	1161.209972	0.015666	0.016677
RS	15	0.245934	1.197466	1231.805914	0.016618	0.017608
RS	16	0.275774	1.546058	1013.077805	0.013667	0.014466
RS	17	0.308188	1.546058	1076.923301	0.014529	0.015280
RS	18	0.343397	1.802194	981.977751	0.013248	0.013884
RS	19	0.381643	1.802194	1043.629043	0.014080	0.014669
RS	20	0.423189	1.940432	1029.108928	0.013884	0.014398
RS	21	0.468318	1.940432	1091.456588	0.014725	0.015216
RS	22	0.517340	2.016870	1111.990389	0.015002	0.015451
RS	23	0.570590	2.016870	1175.568751	0.015860	0.016335
RS	24	0.628434	2.114179	1183.653393	0.015969	0.016431
RS	25	0.691267	2.114179	1247.096917	0.016825	0.017352
RS	26	0.759520	2.291523	1210.698342	0.016334	0.016850
RS	27	0.833660	2.291523	1272.199271	0.017163	0.017744
RS	28	0.914196	2.580251	1186.357872	0.016005	0.016546
RS	29	1.001678	2.580251	1244.731643	0.016793	0.017363
RS	30	1.096707	2.988837	1127.134528	0.015206	0.015703
RS	31	1.199932	2.988837	1181.952108	0.015946	0.016426
RS	32	1.312061	3.505680	1056.647521	0.014255	0.014646
RS	33	1.433863	3.505680	1107.949224	0.014947	0.015286
RS	34	1.566171	4.109059	991.094603	0.013371	0.013624
RS	35	1.709891	4.109059	1039.128733	0.014019	0.014202
RS	36	1.866008	4.772379	937.869136	0.012653	0.012765
RS	37	2.035592	4.772379	982.937302	0.013261	0.013296
RS	38	2.219803	5.459712	900.060869	0.012143	0.012123
RS	39	2.419904	5.459712	942.423961	0.012714	0.012617
RS	40	2.637266	6.128425	878.379864	0.011850	0.011710
RS	41	2.873377	6.128425	918.163398	0.012387	0.012175
RS	42	3.129854	6.738235	871.778859	0.011761	0.011514
RS	43	3.408454	6.738235	908.865905	0.012262	0.011950
RS	44	3.711086	7.259038	877.959352	0.011845	0.011503
RS	45	4.039822	7.259038	911.882099	0.012302	0.011904
RS	46	4.396914	7.674373	893.676510	0.012057	0.011629
RS	47	4.784808	7.674373	923.517701	0.012459	0.011984
RS	48	5.206161	7.985599	914.267651	0.012334	0.011830
RS	49	5.663859	7.985599	938.607262	0.012663	0.012120
RS	50	6.161037	8.215027	932.994608	0.012587	0.012018
RS	51	6.701100	8.215027	949.995605	0.012816	0.012219
RS	52	7.287748	8.414270	939.986300	0.012681	0.012067
RS	53	7.925000	8.414270	947.821046	0.012787	0.012155
RS	54	8.617219	8.937073	896.344577	0.012093	0.011480
RS	55	9.369147	8.937073	896.620351	0.012096	0.011473
RS	56	10.185936	8.937073	890.517528	0.012014	0.011383
RS	57	11.073178	8.937073	877.621662	0.011840	0.011203
RS	58	12.036952	19.919764	397.250044	0.005359	0.005155
RS	59	13.083860	19.919764	411.445968	0.005551	0.005322
RS	60	14.221071	19.919764	424.378119	0.005725	0.005470
RS	61	15.456376	19.919764	435.737070	0.005879	0.005595
RS	62	16.798235	19.919764	445.197819	0.006006	0.005692
RS	63	18.255840	19.919764	6638.296370	0.089557	0.082767
PA	4+25*2+4+6 0.017005620 0.014390579 18.255840434 22.330148871 0.497587227 0.371768461 0.441471701 0.596733021 0.852275236 1.197466217 1.546058316 1.802194267 1.940431912 2.016869892 2.114178643 2.291523324 2.580250808 2.988836971 3.505679987 4.109058986 4.772378510 5.459711628 6.128424556 6.738234658 7.259037599 7.674373211 7.985599442 8.215027074 8.414269573 8.937072948 19.919763769
//
IT	4071
RD	21
LK	-221795.760026
QD	-192.682743 -> -172.546997
RI	0.0020720623
TR	0.016423	0.014426
MT	18.611843
MM	C_pi: 5.103956, n_recomb: 76511.846062
RS	0	0.000000	29.080323	21.970502	0.000287	0.000013
RS	1	0.008659	29.080323	23.867048	0.000312	0.000088
RS	2	0.018068	29.080323	25.926757	0.000339	0.000196
RS	3	0.028291	29.080323	28.163567	0.000368	0.000314
RS	4	0.039400	0.525718	1673.311201	0.021870	0.018843
RS	5	0.051470	0.525718	1775.334103	0.023203	0.022491
RS	6	0.064586	0.378491	2597.206145	0.033945	0.033803
RS	7	0.078837	0.378491	2713.703786	0.035468	0.036633
RS	8	0.094322	0.444180	2415.796746	0.031574	0.032909
RS	9	0.111149	0.444180	2523.604801	0.032983	0.034772
RS	10	0.129432	0.599106	1959.077824	0.025605	0.027094
RS	11	0.149298	0.599106	2056.652031	0.026880	0.028522
RS	12	0.170884	0.857919	1512.109818	0.019763	0.021042
RS	13	0.194340	0.857919	1597.128647	0.020874	0.022200
RS	14	0.219827	1.211456	1197.308354	0.015649	0.016676
RS	15	0.247520	1.211456	1270.590840	0.016606	0.017611
RS	16	0.277612	1.571772	1040.333884	0.013597	0.014403
RS	17	0.310309	1.571772	1106.421141	0.014461	0.015217
RS	18	0.345837	1.837421	1006.492891	0.013155	0.013792
RS	19	0.384442	1.837421	1070.245987	0.013988	0.014577
RS	20	0.426389	1.979256	1055.442131	0.013794	0.014307
RS	21	0.471969	1.979256	1119.994036	0.014638	0.015124
RS	22	0.521495	2.054262	1143.319281	0.014943	0.015385
RS	23	0.575310	2.054262	1209.318218	0.015806	0.016267
RS	24	0.633784	2.148267	1221.128418	0.015960	0.016406
RS	25	0.697322	2.148267	1287.167761	0.016823	0.017328
RS	26	0.766361	2.323207	1252.953769	0.016376	0.016867
RS	27	0.841378	2.323207	1317.093685	0.017214	0.017765
RS	28	0.922892	2.612315	1230.342888	0.016080	0.016592
RS	29	1.011463	2.612315	1291.279082	0.016877	0.017415
RS	30	1.107703	3.025419	1169.846463	0.015290	0.015756
RS	31	1.212277	3.025419	1227.087135	0.016038	0.016487
RS	32	1.325906	3.551760	1096.333420	0.014329	0.014690
RS	33	1.449374	3.551760	1149.900648	0.015029	0.015338
RS	34	1.583533	4.169721	1027.302369	0.013427	0.013653
RS	35	1.729309	4.169721	1077.450771	0.014082	0.014237
RS	36	1.887707	4.851878	970.991124	0.012691	0.012776
RS	37	2.059821	4.851878	1018.042013	0.013306	0.013313
RS	38	2.246837	5.560556	930.927285	0.012167	0.012121
RS	39	2.450048	5.560556	975.167652	0.012745	0.012621
RS	40	2.670854	6.250610	908.005753	0.011868	0.011702
RS	41	2.910780	6.250610	949.586384	0.012411	0.012173
RS	42	3.171481	6.879104	901.205070	0.011779	0.011507
RS	43	3.454755	6.879104	940.024496	0.012286	0.011950
RS	44	3.762558	7.413863	908.153543	0.011869	0.011503
RS	45	4.097014	7.413863	943.739357	0.012335	0.011912
RS	46	4.460429	7.837397	925.460039	0.012096	0.011644
RS	47	4.855313	7.837397	956.859530	0.012506	0.012007
RS	48	5.284389	8.151271	948.214497	0.012393	0.011866
RS	49	5.750618	8.151271	973.931835	0.012729	0.012163
RS	50	6.257218	8.379229	969.271349	0.012668	0.012076
RS	51	6.807684	8.379229	987.352353	0.012905	0.012285
RS	52	7.405814	8.575644	978.099627	0.012784	0.012146
RS	53	8.055736	8.575644	986.582771	0.012895	0.012240
RS	54	8.761933	9.104402	933.695713	0.012203	0.011569
RS	55	9.529280	9.104402	934.219882	0.012210	0.011566
RS	56	10.363071	9.104402	928.065758	0.012130	0.011479
RS	57	11.269059	9.104402	914.792553	0.011956	0.011300
RS	58	12.253495	20.657056	407.053927	0.005320	0.005108
RS	59	13.323173	20.657056	422.133872	0.005517	0.005281
RS	60	14.485473	20.657056	435.981281	0.005698	0.005436
RS	61	15.748416	20.657056	448.277091	0.005859	0.005568
RS	62	17.120716	20.657056	458.684053	0.005995	0.005675
RS	63	18.611843	20.657056	6966.121107	0.091046	0.084198
PA	4+25*2+4+6 0.016423317 0.014426348 18.611842693 29.080323418 0.525717731 0.378490654 0.444179703 0.599106406 0.857919271 1.211455628 1.571772482 1.837420873 1.979256242 2.054261508 2.148266673 2.323206774 2.612314590 3.025418711 3.551759537 4.169720524 4.851878252 5.560556023 6.250610114 6.879104000 7.413863345 7.837396994 8.151270533 8.379228549 8.575643727 9.104401863 20.657056246
//
IT	4937
RD	22
LK	-221756.550822
QD	-179.388115 -> -161.510943
RI	0.0018935307
TR	0.015886	0.014453
MT	18.962203
MM	C_pi: 5.253317, n_recomb: 78810.060255
RS	0	0.000000	37.937372	17.392477	0.000221	0.000010
RS	1	0.008691	37.937372	18.900762	0.000240	0.000068
RS	2	0.018137	37.937372	20.539536	0.000261	0.000151
RS	3	0.028404	37.937372	22.320033	0.000283	0.000242
RS	4	0.039564	0.555644	1638.322519	0.020788	0.017935
RS	5	0.051693	0.555644	1740.770595	0.022088	0.021460
RS	6	0.064877	0.385294	2647.093226	0.033588	0.033517
RS	7	0.079206	0.385294	2767.963616	0.035122	0.036351
RS	8	0.094781	0.446718	2495.476700	0.031664	0.033063
RS	9	0.111709	0.446718	2607.559603	0.033087	0.034947
RS	10	0.130108	0.601097	2029.538976	0.025752	0.027295
RS	11	0.150107	0.601097	2130.996782	0.027040	0.028737
RS	12	0.171843	0.862902	1563.229933	0.019835	0.021146
RS	13	0.195469	0.862902	1651.537291	0.020956	0.022314
RS	14	0.221148	1.224511	1232.383608	0.015637	0.016680
RS	15	0.249059	1.224511	1308.286559	0.016601	0.017620
RS	16	0.279395	1.596500	1066.402723	0.013531	0.014343
RS	17	0.312368	1.596500	1134.656025	0.014397	0.015158
RS	18	0.348206	1.871841	1029.626533	0.013065	0.013703
RS	19	0.387160	1.871841	1095.395869	0.013899	0.014487
RS	20	0.429498	2.017491	1080.178472	0.013706	0.014217
RS	21	0.475516	2.017491	1146.843151	0.014552	0.015034
RS	22	0.525534	2.091199	1172.867544	0.014882	0.015318
RS	23	0.579899	2.091199	1241.197042	0.015749	0.016199
RS	24	0.638988	2.181920	1256.773044	0.015947	0.016378
RS	25	0.703213	2.181920	1325.327308	0.016817	0.017301
RS	26	0.773019	2.354367	1293.490930	0.016413	0.016881
RS	27	0.848893	2.354367	1360.200192	0.017259	0.017783
RS	28	0.931360	2.643645	1272.815050	0.016150	0.016635
RS	29	1.020995	2.643645	1336.252792	0.016955	0.017465
RS	30	1.118419	3.060944	1211.235682	0.015369	0.015808
RS	31	1.224311	3.060944	1270.844219	0.016125	0.016546
RS	32	1.339405	3.596396	1134.814255	0.014399	0.014735
RS	33	1.464503	3.596396	1190.595283	0.015107	0.015389
RS	34	1.600472	4.228567	1062.353975	0.013480	0.013681
RS	35	1.748259	4.228567	1114.567046	0.014142	0.014271
RS	36	1.908889	4.929271	1002.964042	0.012726	0.012788
RS	37	2.083480	4.929271	1051.949495	0.013348	0.013330
RS	38	2.273245	5.659058	960.641180	0.012189	0.012119
RS	39	2.479501	5.659058	1006.712255	0.012774	0.012625
RS	40	2.703683	6.370241	936.476107	0.011883	0.011694
RS	41	2.947349	6.370241	979.809622	0.012433	0.012171
RS	42	3.212191	7.017162	929.480194	0.011794	0.011500
RS	43	3.500051	7.017162	969.991324	0.012308	0.011948
RS	44	3.812928	7.565530	937.211910	0.011892	0.011504
RS	45	4.152997	7.565530	974.424927	0.012364	0.011919
RS	46	4.522621	7.996802	956.137775	0.012132	0.011659
RS	47	4.924369	7.996802	989.065415	0.012550	0.012029
RS	48	5.361032	8.312782	981.101284	0.012449	0.011900
RS	49	5.835645	8.312782	1008.171852	0.012792	0.012205
RS	50	6.351507	8.538682	1004.549173	0.012746	0.012133
RS	51	6.912202	8.538682	1023.689732	0.012989	0.012348
RS	52	7.521626	8.731675	1015.282112	0.012883	0.012224
RS	53	8.184014	8.731675	1024.394279	0.012998	0.012323
RS	54	8.903971	9.265252	970.232384	0.012311	0.011656
RS	55	9.686498	9.265252	970.980816	0.012321	0.011656
RS	56	10.537033	9.265252	964.753136	0.012241	0.011571
RS	57	11.461488	9.265252	951.082779	0.012068	0.011394
RS	58	12.466287	21.382437	416.329226	0.005283	0.005063
RS	59	13.558411	21.382437	432.262376	0.005485	0.005241
RS	60	14.745452	21.382437	446.995475	0.005672	0.005402
RS	61	16.035656	21.382437	460.200530	0.005839	0.005542
RS	62	17.437992	21.382437	471.528834	0.005983	0.005657
RS	63	18.962203	21.382437	7284.892670	0.092436	0.085533
PA	4+25*2+4+6 0.015886349 0.014453176 18.962202765 37.937371814 0.555644369 0.385294149 0.446718037 0.601097284 0.862901551 1.224511192 1.596500060 1.871841323 2.017490776 2.091199292 2.181920027 2.354367282 2.643645146 3.060944246 3.596396347 4.228566585 4.929271322 5.659058495 6.370240862 7.017161580 7.565529848 7.996801906 8.312781868 8.538682061 8.731675292 9.265252004 21.382437469
//
IT	4679
RD	23
LK	-221721.726751
QD	-167.453830 -> -151.558318
RI	0.0017602198
TR	0.015391	0.014472
MT	19.306500
MM	C_pi: 5.399126, n_recomb: 81018.867497
RS	0	0.000000	49.571325	13.718059	0.000169	0.000008
RS	1	0.008722	49.571325	14.912764	0.000184	0.000052
RS	2	0.018204	49.571325	16.211350	0.000200	0.000116
RS	3	0.028514	49.571325	17.622817	0.000218	0.000186
RS	4	0.039723	0.587431	1600.133188	0.019750	0.017063
RS	5	0.051909	0.587431	1702.596504	0.021015	0.020463
RS	6	0.065158	0.392170	2692.132034	0.033228	0.033226
RS	7	0.079563	0.392170	2817.195109	0.034772	0.036062
RS	8	0.095224	0.449095	2572.843000	0.031756	0.033217
RS	9	0.112251	0.449095	2689.096943	0.033191	0.035119
RS	10	0.130763	0.602739	2098.844698	0.025906	0.027501
RS	11	0.150890	0.602739	2204.104081	0.027205	0.028955
RS	12	0.172772	0.867272	1613.405966	0.019914	0.021256
RS	13	0.196562	0.867272	1704.934702	0.021044	0.022432
RS	14	0.222428	1.236676	1266.449159	0.015632	0.016690
RS	15	0.250549	1.236676	1344.905495	0.016600	0.017634
RS	16	0.281124	1.620261	1091.321201	0.013470	0.014288
RS	17	0.314365	1.620261	1161.665044	0.014338	0.015104
RS	18	0.350505	1.905452	1051.429604	0.012978	0.013617
RS	19	0.389797	1.905452	1119.130188	0.013813	0.014401
RS	20	0.432516	2.055113	1103.375756	0.013619	0.014129
RS	21	0.478961	2.055113	1172.061893	0.014467	0.014944
RS	22	0.529456	2.127652	1200.687284	0.014820	0.015250
RS	23	0.584356	2.127652	1271.256370	0.015691	0.016131
RS	24	0.644045	2.215109	1290.618435	0.015930	0.016348
RS	25	0.708939	2.215109	1361.604546	0.016806	0.017272
RS	26	0.779493	2.384966	1332.325878	0.016445	0.016893
RS	27	0.856200	2.384966	1401.532166	0.017299	0.017799
RS	28	0.939598	2.674207	1313.776245	0.016216	0.016676
RS	29	1.030270	2.674207	1379.651842	0.017029	0.017512
RS	30	1.128849	3.095384	1251.298284	0.015445	0.015859
RS	31	1.236027	3.095384	1313.216737	0.016209	0.016603
RS	32	1.352553	3.639571	1172.084949	0.014467	0.014778
RS	33	1.479241	3.639571	1230.025501	0.015182	0.015439
RS	34	1.616980	4.285581	1096.246550	0.013531	0.013709
RS	35	1.766731	4.285581	1150.472327	0.014200	0.014305
RS	36	1.929544	5.004514	1033.792613	0.012760	0.012799
RS	37	2.106556	5.004514	1084.662297	0.013388	0.013346
RS	38	2.299008	5.755172	989.207859	0.012210	0.012118
RS	39	2.508244	5.755172	1037.060929	0.012800	0.012629
RS	40	2.735730	6.487266	963.795786	0.011896	0.011686
RS	41	2.983057	6.487266	1008.835784	0.012452	0.012168
RS	42	3.251955	7.152362	956.606370	0.011807	0.011492
RS	43	3.544305	7.152362	998.766244	0.012328	0.011946
RS	44	3.862154	7.713994	965.133176	0.011912	0.011503
RS	45	4.207725	7.713994	1003.935142	0.012391	0.011925
RS	46	4.583436	8.152554	985.703309	0.012166	0.011672
RS	47	4.991916	8.152554	1020.126496	0.012591	0.012049
RS	48	5.436023	8.470107	1012.916167	0.012502	0.011932
RS	49	5.918864	8.470107	1041.313055	0.012853	0.012244
RS	50	6.443817	8.693383	1038.809264	0.012822	0.012187
RS	51	7.014555	8.693383	1058.986761	0.013071	0.012409
RS	52	7.635072	8.882356	1051.512116	0.012979	0.012299
RS	53	8.309709	8.882356	1061.231975	0.013099	0.012403
RS	54	9.043187	9.419615	1005.934060	0.012416	0.011741
RS	55	9.840637	9.419615	1006.880710	0.012428	0.011744
RS	56	10.707640	9.419615	1000.555558	0.012350	0.011660
RS	57	11.650260	9.419615	986.466910	0.012176	0.011483
RS	58	12.675094	22.094666	425.101534	0.005247	0.005020
RS	59	13.789311	22.094666	441.856584	0.005454	0.005203
RS	60	15.000709	22.094666	457.444912	0.005646	0.005370
RS	61	16.317762	22.094666	471.530248	0.005820	0.005517
RS	62	17.749686	22.094666	483.753166	0.005971	0.005639
RS	63	19.306500	22.094666	7594.061800	0.093732	0.086777
PA	4+25*2+4+6 0.015390726 0.014472390 19.306499581 49.571325265 0.587431176 0.392169598 0.449094822 0.602738501 0.867272117 1.236676007 1.620260836 1.905451694 2.055113242 2.127651653 2.215109443 2.384966225 2.674206847 3.095384306 3.639570554 4.285580549 5.004514238 5.755171865 6.487266190 7.152361809 7.713993963 8.152553789 8.470106808 8.693383053 8.882355514 9.419614737 22.094665987
//
IT	3779
RD	24
LK	-221690.750722
QD	-156.718868 -> -142.563682
RI	0.0016624069
TR	0.014933	0.014485
MT	19.644399
MM	C_pi: 5.541221, n_recomb: 83139.274761
RS	0	0.000000	64.850147	10.786436	0.000130	0.000006
RS	1	0.008752	64.850147	11.729545	0.000141	0.000040
RS	2	0.018269	64.850147	12.755030	0.000153	0.000089
RS	3	0.028620	64.850147	13.870072	0.000167	0.000143
RS	4	0.039876	0.621150	1559.394112	0.018756	0.016227
RS	5	0.052117	0.621150	1661.496924	0.019985	0.019504
RS	6	0.065430	0.399108	2732.555041	0.032867	0.032933
RS	7	0.079908	0.399108	2861.625939	0.034420	0.035767
RS	8	0.095652	0.451326	2647.853100	0.031848	0.033370
RS	9	0.112775	0.451326	2768.170713	0.033296	0.035290
RS	10	0.131396	0.604054	2166.976620	0.026064	0.027710
RS	11	0.151647	0.604054	2275.952317	0.027375	0.029177
RS	12	0.173670	0.871064	1662.643030	0.019998	0.021371
RS	13	0.197621	0.871064	1757.324122	0.021137	0.022555
RS	14	0.223667	1.247993	1299.516493	0.015631	0.016703
RS	15	0.251993	1.247993	1380.458272	0.016604	0.017652
RS	16	0.282798	1.643086	1115.118171	0.013413	0.014237
RS	17	0.316299	1.643086	1187.477180	0.014283	0.015053
RS	18	0.352732	1.938263	1071.945793	0.012893	0.013535
RS	19	0.392353	1.938263	1141.493225	0.013730	0.014318
RS	20	0.435442	2.092115	1125.086912	0.013533	0.014042
RS	21	0.482302	2.092115	1195.703565	0.014382	0.014857
RS	22	0.533262	2.163583	1226.838465	0.014756	0.015183
RS	23	0.588683	2.163583	1299.555908	0.015631	0.016062
RS	24	0.648953	2.247785	1322.715378	0.015910	0.016317
RS	25	0.714499	2.247785	1396.048984	0.016792	0.017241
RS	26	0.785780	2.414960	1369.486514	0.016472	0.016903
RS	27	0.863300	2.414960	1441.115436	0.017334	0.017812
RS	28	0.947604	2.703958	1353.239793	0.016277	0.016715
RS	29	1.039286	2.703958	1421.487246	0.017098	0.017557
RS	30	1.138992	3.128712	1290.036435	0.015517	0.015908
RS	31	1.247424	3.128712	1354.204517	0.016288	0.016659
RS	32	1.365345	3.681257	1208.147951	0.014532	0.014821
RS	33	1.493586	3.681257	1268.191568	0.015254	0.015488
RS	34	1.633050	4.340731	1128.985565	0.013579	0.013736
RS	35	1.784719	4.340731	1185.170075	0.014255	0.014338
RS	36	1.949662	5.077593	1063.479367	0.012792	0.012810
RS	37	2.129040	5.077593	1116.180999	0.013425	0.013363
RS	38	2.324116	5.848884	1016.630605	0.012228	0.012117
RS	39	2.536265	5.848884	1066.215058	0.012824	0.012632
RS	40	2.766980	6.601659	989.970189	0.011907	0.011678
RS	41	3.017887	6.601659	1036.668357	0.012469	0.012165
RS	42	3.290751	7.284676	982.587575	0.011819	0.011484
RS	43	3.587496	7.284676	1026.351230	0.012345	0.011944
RS	44	3.910211	7.859236	991.917385	0.011931	0.011503
RS	45	4.261168	7.859236	1032.267936	0.012416	0.011930
RS	46	4.642839	8.304646	1014.151455	0.012198	0.011685
RS	47	5.057913	8.304646	1050.035428	0.012630	0.012068
RS	48	5.509313	8.623260	1043.647301	0.012553	0.011963
RS	49	6.000217	8.623260	1073.341535	0.012910	0.012282
RS	50	6.534083	8.843361	1072.034256	0.012894	0.012240
RS	51	7.114670	8.843361	1093.224244	0.013149	0.012467
RS	52	7.746069	9.027724	1086.768407	0.013072	0.012371
RS	53	8.432725	9.027724	1097.073137	0.013196	0.012479
RS	54	9.179474	9.567537	1040.780707	0.012519	0.011824
RS	55	9.991575	9.567537	1041.898142	0.012532	0.011829
RS	56	10.874749	9.567537	1035.450499	0.012454	0.011746
RS	57	11.835214	9.567537	1020.921668	0.012280	0.011569
RS	58	12.879735	22.792659	433.394848	0.005213	0.004979
RS	59	14.015668	22.792659	450.940246	0.005424	0.005167
RS	60	15.251014	22.792659	467.352747	0.005621	0.005339
RS	61	16.594472	22.792659	482.288403	0.005801	0.005492
RS	62	18.055503	22.792659	495.377762	0.005958	0.005621
RS	63	19.644399	22.792659	7893.168827	0.094939	0.087934
PA	4+25*2+4+6 0.014932817 0.014485137 19.644398675 64.850147386 0.621149578 0.399108085 0.451325572 0.604053968 0.871063521 1.247993397 1.643086161 1.938262703 2.092115339 2.163582721 2.247785484 2.414959806 2.703958270 3.128712257 3.681256843 4.340731176 5.077593464 5.848883531 6.601658997 7.284676027 7.859236066 8.304646014 8.623260442 8.843361023 9.027724188 9.567537335 22.792658540
//
IT	4757
RD	25
LK	-221663.154530
QD	-147.043362 -> -134.418021
RI	0.0015920333
TR	0.014509	0.014492
MT	19.975697
MM	C_pi: 5.679476, n_recomb: 85172.442264
RS	0	0.000000	84.946442	8.455521	0.000099	0.000004
RS	1	0.008780	84.946442	9.197561	0.000108	0.000030
RS	2	0.018332	84.946442	10.004685	0.000117	0.000068
RS	3	0.028721	84.946442	10.882594	0.000128	0.000110
RS	4	0.040024	0.656857	1516.726964	0.017808	0.015429
RS	5	0.052318	0.656857	1618.130767	0.018998	0.018582
RS	6	0.065692	0.406100	2768.603614	0.032506	0.032639
RS	7	0.080240	0.406100	2901.494270	0.034066	0.035468
RS	8	0.096066	0.453418	2720.506378	0.031941	0.033523
RS	9	0.113281	0.453418	2844.777382	0.033400	0.035457
RS	10	0.132008	0.605072	2233.891947	0.026228	0.027922
RS	11	0.152379	0.605072	2346.495405	0.027550	0.029401
RS	12	0.174539	0.874320	1710.920407	0.020088	0.021489
RS	13	0.198644	0.874320	1808.682515	0.021236	0.022682
RS	14	0.224866	1.258503	1331.599852	0.015634	0.016720
RS	15	0.253391	1.258503	1414.958603	0.016613	0.017675
RS	16	0.284419	1.665003	1137.825307	0.013359	0.014189
RS	17	0.318173	1.665003	1212.124590	0.014231	0.015007
RS	18	0.354889	1.970278	1091.222708	0.012812	0.013454
RS	19	0.394830	1.970278	1162.533625	0.013649	0.014237
RS	20	0.438278	2.128484	1145.368677	0.013448	0.013956
RS	21	0.485540	2.128484	1217.825765	0.014298	0.014770
RS	22	0.536953	2.198969	1251.377195	0.014692	0.015115
RS	23	0.592879	2.198969	1326.151794	0.015570	0.015994
RS	24	0.653716	2.279915	1353.111746	0.015887	0.016285
RS	25	0.719895	2.279915	1428.707575	0.016774	0.017210
RS	26	0.791884	2.444310	1405.005683	0.016496	0.016911
RS	27	0.870195	2.444310	1478.981244	0.017365	0.017823
RS	28	0.955381	2.732878	1391.217417	0.016334	0.016753
RS	29	1.048047	2.732878	1461.768742	0.017162	0.017599
RS	30	1.148849	3.160907	1327.457798	0.015586	0.015956
RS	31	1.258502	3.160907	1393.813269	0.016365	0.016714
RS	32	1.377782	3.721451	1243.005523	0.014594	0.014863
RS	33	1.507536	3.721451	1305.093854	0.015323	0.015537
RS	34	1.648683	4.394027	1160.572401	0.013626	0.013764
RS	35	1.802223	4.394027	1218.659897	0.014308	0.014370
RS	36	1.969244	5.148505	1092.030665	0.012821	0.012821
RS	37	2.150931	5.148505	1146.510337	0.013461	0.013378
RS	38	2.348570	5.940183	1042.917732	0.012245	0.012115
RS	39	2.563562	5.940183	1094.181366	0.012847	0.012635
RS	40	2.797431	6.713429	1015.004406	0.011917	0.011670
RS	41	3.051835	6.713429	1063.310782	0.012484	0.012161
RS	42	3.328576	7.414123	1007.426785	0.011828	0.011476
RS	43	3.629616	7.414123	1052.747525	0.012360	0.011940
RS	44	3.957088	8.001284	1017.564422	0.011947	0.011501
RS	45	4.313313	8.001284	1059.421374	0.012439	0.011934
RS	46	4.700816	8.453129	1041.476434	0.012228	0.011696
RS	47	5.122343	8.453129	1078.784595	0.012666	0.012086
RS	48	5.580881	8.772308	1073.283679	0.012601	0.011993
RS	49	6.079681	8.772308	1104.244539	0.012965	0.012318
RS	50	6.622277	8.988699	1104.207824	0.012964	0.012290
RS	51	7.212514	8.988699	1126.384373	0.013225	0.012523
RS	52	7.854576	9.167887	1121.029893	0.013162	0.012442
RS	53	8.553013	9.167887	1131.895649	0.013289	0.012554
RS	54	9.312775	9.709128	1074.753846	0.012619	0.011904
RS	55	10.139247	9.709128	1076.013637	0.012633	0.011911
RS	56	11.038285	9.709128	1069.417768	0.012556	0.011830
RS	57	12.016262	9.709128	1054.426488	0.012380	0.011652
RS	58	13.080109	23.475568	441.230988	0.005180	0.004940
RS	59	14.237364	23.475568	459.535143	0.005395	0.005132
RS	60	15.496231	23.475568	476.740421	0.005597	0.005309
RS	61	16.865630	23.475568	492.495754	0.005782	0.005468
RS	62	18.355266	23.475568	506.422302	0.005946	0.005604
RS	63	19.975697	23.475568	8181.830262	0.096062	0.089011
PA	4+25*2+4+6 0.014509290 0.014492361 19.975697071 84.946441796 0.656856722 0.406099963 0.453418262 0.605072461 0.874319908 1.258502680 1.665002574 1.970278226 2.128483783 2.198969230 2.279914590 2.444310323 2.732878341 3.160907162 3.721451078 4.394027020 5.148505137 5.940183089 6.713428913 7.414123362 8.001284178 8.453128817 8.772308267 8.988698738 9.167886990 9.709128449 23.475568173
//
CC
CC	Brief Description of the file format:
CC	  CC  comments
CC	  MM  useful-messages
CC	  RD  round-of-iterations
CC	  LL  \log[P(sequence)]
CC	  QD  Q-before-opt Q-after-opt
CC	  TR  \theta_0 \rho_0
CC	  RS  k t_k \lambda_k \pi_k \sum_{l\not=k}A_{kl} A_{kk}
CC	  DC  begin end best-k t_k+\Delta_k max-prob
CC
MM	Version: 0.6.5-r67
MM	pattern:4+25*2+4+6, n:63, n_free_lambdas:28
MM	n_iterations:25, skip:1, max_t:5, theta/rho:5
MM	is_decoding:0
MM	n_seqs:16, sum_L:1090692, sum_n:88629
RD	0
LK	0.000000
QD	0.000000 -> 0.000000
RI	inf
TR	0.084751	0.016950
MT	5.000000
MM	C_pi: 1.000000, n_recomb: 18332.184752
RS	0	0.000000	1.000000	116.691586	0.006365	0.000000
RS	1	0.006440	1.000000	123.390449	0.006731	0.000000
RS	2	0.013294	1.000000	130.418507	0.007114	0.000000
RS	3	0.020590	1.000000	137.784610	0.007516	0.000000
RS	4	0.028356	1.000000	145.496778	0.007937	0.000000
RS	5	0.036622	1.000000	153.562002	0.008377	0.000000
RS	6	0.045421	1.000000	161.986034	0.008836	0.000000
RS	7	0.054785	1.000000	170.773138	0.009315	0.000000
RS	8	0.064753	1.000000	179.925828	0.009815	0.000000
RS	9	0.075363	1.000000	189.444572	0.010334	0.000000
RS	10	0.086656	1.000000	199.327470	0.010873	0.000000
RS	11	0.098677	1.000000	209.569909	0.011432	0.000000
RS	12	0.111471	1.000000	220.164181	0.012010	0.000000
RS	13	0.125090	1.000000	231.099080	0.012606	0.000000
RS	14	0.139585	1.000000	242.359476	0.013220	0.000000
RS	15	0.155014	1.000000	253.925859	0.013851	0.000000
RS	16	0.171437	1.000000	265.773872	0.014498	0.000000
RS	17	0.188917	1.000000	277.873818	0.015158	0.000000
RS	18	0.207523	1.000000	290.190174	0.015830	0.000000
RS	19	0.227327	1.000000	302.681094	0.016511	0.000000
RS	20	0.248406	1.000000	315.297930	0.017199	0.000000
RS	21	0.270843	1.000000	327.984776	0.017891	0.000000
RS	22	0.294725	1.000000	340.678047	0.018584	0.000000
RS	23	0.320144	1.000000	353.306127	0.019272	0.000000
RS	24	0.347201	1.000000	365.789084	0.019953	0.000000
RS	25	0.376000	1.000000	378.038501	0.020622	0.000000
RS	26	0.406654	1.000000	389.957421	0.021272	0.000000
RS	27	0.439282	1.000000	401.440472	0.021898	0.000000
RS	28	0.474011	1.000000	412.374170	0.022495	0.000000
RS	29	0.510976	1.000000	422.637451	0.023054	0.000000
RS	30	0.550322	1.000000	432.102471	0.023571	0.000000
RS	31	0.592202	1.000000	440.635693	0.024036	0.000000
RS	32	0.636779	1.000000	448.099307	0.024443	0.000000
RS	33	0.684227	1.000000	454.353006	0.024784	0.000000
RS	34	0.734730	1.000000	459.256138	0.025052	0.000000
RS	35	0.788485	1.000000	462.670250	0.025238	0.000000
RS	36	0.845702	1.000000	464.462025	0.025336	0.000000
RS	37	0.906604	1.000000	464.506596	0.025338	0.000000
RS	38	0.971428	1.000000	462.691193	0.025239	0.000000
RS	39	1.040426	1.000000	458.919079	0.025034	0.000000
RS	40	1.113868	1.000000	453.113679	0.024717	0.000000
RS	41	1.192040	1.000000	445.222783	0.024286	0.000000
RS	42	1.275245	1.000000	435.222695	0.023741	0.000000
RS	43	1.363809	1.000000	423.122128	0.023081	0.000000
RS	44	1.458076	1.000000	408.965662	0.022309	0.000000
RS	45	1.558414	1.000000	392.836524	0.021429	0.000000
RS	46	1.665214	1.000000	374.858450	0.020448	0.000000
RS	47	1.778891	1.000000	355.196402	0.019376	0.000000
RS	48	1.899889	1.000000	334.055882	0.018222	0.000000
RS	49	2.028679	1.000000	311.680679	0.017002	0.000000
RS	50	2.165763	1.000000	288.348883	0.015729	0.000000
RS	51	2.311675	1.000000	264.367121	0.014421	0.000000
RS	52	2.466983	1.000000	240.063046	0.013095	0.000000
RS	53	2.632293	1.000000	215.776239	0.011770	0.000000
RS	54	2.808249	1.000000	191.847821	0.010465	0.000000
RS	55	2.995536	1.000000	168.609192	0.009197	0.000000
RS	56	3.194884	1.000000	146.370455	0.007984	0.000000
RS	57	3.407070	1.000000	125.409177	0.006841	0.000000
RS	58	3.632920	1.000000	105.960202	0.005780	0.000000
RS	59	3.873315	1.000000	88.207225	0.004812	0.000000
RS	60	4.129191	1.000000	72.276786	0.003943	0.000000
RS	61	4.401545	1.000000	58.235199	0.003177	0.000000
RS	62	4.691438	1.000000	46.088744	0.002514	0.000000
RS	63	5.000000	1.000000	128.711607	0.007021	0.000000
PA	4+25*2+4+6 0.084751482 0.016950296 5.000000000 1.000000000 1.000000000 1.000000000 1.000000000 1.000000000 1.000000000 1.000000000 1.000000000 1.000000000 1.000000000 1.000000000 1.000000000 1.000000000 1.000000000 1.000000000 1.000000000 1.000000000 1.000000000 1.000000000 1.000000000 1.000000000 1.000000000 1.000000000 1.000000000 1.000000000 1.000000000 1.000000000 1.000000000
//
IT	4437
RD	1
LK	-251304.840015
QD	-3740.162306 -> -1669.595176
RI	0.0625201502
TR	0.062478	0.012492
MT	7.894384
MM	C_pi: 1.241992, n_recomb: 16792.427254
RS	0	0.000000	0.285558	415.012074	0.024714	0.001785
RS	1	0.007202	0.285558	433.448933	0.025812	0.010436
RS	2	0.014923	0.285558	451.855525	0.026908	0.022052
RS	3	0.023199	0.285558	470.096469	0.027995	0.028666
RS	4	0.032072	0.315115	442.932980	0.026377	0.030815
RS	5	0.041584	0.315115	460.244621	0.027408	0.029568
RS	6	0.051781	0.395381	381.626234	0.022726	0.027177
RS	7	0.062712	0.395381	397.589026	0.023677	0.025145
RS	8	0.074431	0.484100	338.591560	0.020163	0.023631
RS	9	0.086993	0.484100	353.378608	0.021044	0.022448
RS	10	0.100461	0.580362	307.802048	0.018330	0.021398
RS	11	0.114898	0.580362	321.605902	0.019152	0.020450
RS	12	0.130375	0.679545	287.049509	0.017094	0.019660
RS	13	0.146967	0.679545	300.069904	0.017869	0.019032
RS	14	0.164753	0.775851	274.721761	0.016360	0.018514
RS	15	0.183821	0.775851	287.139831	0.017099	0.018083
RS	16	0.204261	0.868830	267.916059	0.015955	0.017745
RS	17	0.226174	0.868830	279.844649	0.016665	0.017493
RS	18	0.249666	0.960951	264.153778	0.015731	0.017297
RS	19	0.274849	0.960951	275.639314	0.016415	0.017117
RS	20	0.301845	1.055114	261.796798	0.015590	0.016929
RS	21	0.330786	1.055114	272.840679	0.016248	0.016724
RS	22	0.361811	1.151941	260.263240	0.015499	0.016501
RS	23	0.395071	1.151941	270.844742	0.016129	0.016268
RS	24	0.430726	1.250193	259.487183	0.015453	0.016032
RS	25	0.468949	1.250193	269.570478	0.016053	0.015798
RS	26	0.509925	1.348225	259.425361	0.015449	0.015568
RS	27	0.553852	1.348225	268.956354	0.016017	0.015342
RS	28	0.600942	1.444475	259.953282	0.015480	0.015124
RS	29	0.651424	1.444475	268.855159	0.016011	0.014917
RS	30	0.705542	1.537273	260.916596	0.015538	0.014725
RS	31	0.763557	1.537273	269.085705	0.016024	0.014549
RS	32	0.825751	1.625092	262.088216	0.015608	0.014390
RS	33	0.892423	1.625092	269.390200	0.016042	0.014247
RS	34	0.963898	1.706686	263.154390	0.015671	0.014121
RS	35	1.040520	1.706686	269.421947	0.016044	0.014010
RS	36	1.122660	1.781160	263.713175	0.015704	0.013915
RS	37	1.210716	1.781160	268.746762	0.016004	0.013834
RS	38	1.305114	1.848041	263.272092	0.015678	0.013767
RS	39	1.406311	1.848041	266.845442	0.015891	0.013710
RS	40	1.514795	1.907343	261.255282	0.015558	0.013662
RS	41	1.631093	1.907343	263.128115	0.015669	0.013619
RS	42	1.755766	1.959543	257.035339	0.015307	0.013575
RS	43	1.889419	1.959543	256.975141	0.015303	0.013525
RS	44	2.032697	2.005573	249.982361	0.014887	0.013463
RS	45	2.186294	2.005573	247.796619	0.014756	0.013380
RS	46	2.350953	2.046699	239.549433	0.014265	0.013270
RS	47	2.527471	2.046699	235.126424	0.014002	0.013125
RS	48	2.716702	2.084326	225.383037	0.013422	0.012942
RS	49	2.919561	2.084326	218.735225	0.013026	0.012716
RS	50	3.137031	2.119844	207.427748	0.012352	0.012445
RS	51	3.370162	2.119844	198.729129	0.011834	0.012129
RS	52	3.620083	2.154900	185.975850	0.011075	0.011767
RS	53	3.888004	2.154900	175.587886	0.010456	0.011362
RS	54	4.175221	2.212589	160.279453	0.009545	0.010914
RS	55	4.483123	2.212589	149.059985	0.008877	0.010428
RS	56	4.813200	2.212589	137.214925	0.008171	0.009909
RS	57	5.167049	2.212589	124.933538	0.007440	0.009361
RS	58	5.546383	2.497353	100.622135	0.005992	0.008791
RS	59	5.953036	2.497353	91.369963	0.005441	0.008205
RS	60	6.388976	2.497353	81.982940	0.004882	0.007611
RS	61	6.856313	2.497353	72.624012	0.004325	0.007015
RS	62	7.357307	2.497353	63.456108	0.003779	0.006424
RS	63	7.894384	2.497353	268.850017	0.016010	0.031378
PA	4+25*2+4+6 0.062477623 0.012492483 7.894383669 0.285558462 0.315114975 0.395380914 0.484100044 0.580362260 0.679544687 0.775851250 0.868829727 0.960950732 1.055113792 1.151940823 1.250192642 1.348224640 1.444475412 1.537273407 1.625091553 1.706685960 1.781160057 1.848041296 1.907342732 1.959542751 2.005573034 2.046699464 2.084325790 2.119844317 2.154899955 2.212589264 2.497353375
//
IT	5066
RD	2
LK	-248061.567806
QD	-1772.135642 -> -1107.548075
RI	0.0781689632
TR	0.053463	0.011706
MT	9.596255
MM	C_pi: 1.509669, n_recomb: 19106.119756
RS	0	0.000000	0.274586	512.376405	0.026817	0.001310
RS	1	0.007531	0.274586	535.531270	0.028029	0.008334
RS	2	0.015629	0.274586	558.536520	0.029233	0.018192
RS	3	0.024337	0.274586	581.191709	0.030419	0.026528
RS	4	0.033701	0.260904	634.302083	0.033199	0.029008
RS	5	0.043770	0.260904	655.343101	0.034300	0.031843
RS	6	0.054597	0.334955	528.392074	0.027656	0.026533
RS	7	0.066239	0.334955	548.100149	0.028687	0.027373
RS	8	0.078759	0.423981	449.830347	0.023544	0.023119
RS	9	0.092221	0.423981	468.070823	0.024498	0.024010
RS	10	0.106697	0.526681	392.504952	0.020543	0.020826
RS	11	0.122263	0.526681	409.357733	0.021425	0.021633
RS	12	0.139002	0.638738	352.274294	0.018438	0.019182
RS	13	0.157001	0.638738	367.929984	0.019257	0.019955
RS	14	0.176355	0.751137	326.854268	0.017107	0.018227
RS	15	0.197167	0.751137	341.553098	0.017877	0.019032
RS	16	0.219547	0.862213	310.901510	0.016272	0.017750
RS	17	0.243612	0.862213	324.820901	0.017001	0.018544
RS	18	0.269489	0.976292	299.621155	0.015682	0.017520
RS	19	0.297315	0.976292	312.850754	0.016374	0.018291
RS	20	0.327236	1.099872	289.853070	0.015171	0.017350
RS	21	0.359411	1.099872	302.423451	0.015829	0.018009
RS	22	0.394009	1.236618	280.531427	0.014683	0.017059
RS	23	0.431212	1.236618	292.454063	0.015307	0.017578
RS	24	0.471218	1.386292	271.839416	0.014228	0.016638
RS	25	0.514236	1.386292	283.124594	0.014819	0.017043
RS	26	0.560493	1.546876	264.120532	0.013824	0.016147
RS	27	0.610234	1.546876	274.775596	0.014382	0.016455
RS	28	0.663722	1.715684	257.561578	0.013481	0.015611
RS	29	0.721237	1.715684	267.584818	0.014005	0.015835
RS	30	0.783084	1.888526	252.345649	0.013208	0.015069
RS	31	0.849588	1.888526	261.720442	0.013698	0.015246
RS	32	0.921101	2.060315	248.553503	0.013009	0.014579
RS	33	0.997999	2.060315	257.240286	0.013464	0.014727
RS	34	1.080689	2.225930	246.105677	0.012881	0.014156
RS	35	1.169606	2.225930	254.033400	0.013296	0.014283
RS	36	1.265219	2.380598	244.790594	0.012812	0.013805
RS	37	1.368033	2.380598	251.848654	0.013182	0.013922
RS	38	1.478589	2.520613	244.240237	0.012783	0.013530
RS	39	1.597471	2.520613	250.272417	0.013099	0.013641
RS	40	1.725307	2.644038	243.903774	0.012766	0.013324
RS	41	1.862769	2.644038	248.707560	0.013017	0.013426
RS	42	2.010584	2.751013	243.052865	0.012721	0.013158
RS	43	2.169531	2.751013	246.388240	0.012896	0.013233
RS	44	2.340448	2.843589	240.826055	0.012605	0.012981
RS	45	2.524236	2.843589	242.437333	0.012689	0.013004
RS	46	2.721865	2.924940	236.338741	0.012370	0.012731
RS	47	2.934378	2.924940	235.989033	0.012351	0.012678
RS	48	3.162895	2.998254	228.830849	0.011977	0.012356
RS	49	3.408621	2.998254	226.343627	0.011847	0.012219
RS	50	3.672853	3.066393	217.761487	0.011397	0.011837
RS	51	3.956984	3.066393	213.065682	0.011152	0.011619
RS	52	4.262512	3.133057	202.817135	0.010615	0.011173
RS	53	4.591050	3.133057	196.000065	0.010258	0.010875
RS	54	4.944329	3.245704	181.748457	0.009513	0.010268
RS	55	5.324214	3.245704	173.487535	0.009080	0.009913
RS	56	5.732708	3.245704	164.123298	0.008590	0.009506
RS	57	6.171965	3.245704	153.774155	0.008048	0.009051
RS	58	6.644302	3.931466	119.298690	0.006244	0.007651
RS	59	7.152211	3.931466	112.533168	0.005890	0.007315
RS	60	7.698370	3.931466	105.109170	0.005501	0.006933
RS	61	8.285660	3.931466	97.138888	0.005084	0.006507
RS	62	8.917178	3.931466	88.754636	0.004645	0.006042
RS	63	9.596255	3.931466	481.926780	0.025224	0.034314
PA	4+25*2+4+6 0.053462617 0.011706020 9.596254794 0.274586296 0.260904102 0.334955366 0.423981115 0.526680567 0.638738022 0.751136796 0.862212683 0.976291838 1.099872128 1.236617991 1.386292210 1.546875835 1.715683738 1.888526283 2.060314856 2.225930111 2.380598003 2.520612600 2.644038437 2.751012634 2.843589090 2.924940475 2.998253798 3.066392844 3.133057038 3.245704408 3.931466099
//
IT	4743
RD	3
LK	-246936.663923
QD	-1244.093465 -> -919.987600
RI	0.0703532466
TR	0.048222	0.011802
MT	10.623076
MM	C_pi: 1.782472, n_recomb: 22704.912616
RS	0	0.000000	0.332965	513.837761	0.022631	0.001023
RS	1	0.007703	0.332965	540.307935	0.023797	0.006622
RS	2	0.015999	0.332965	567.093646	0.024977	0.014699
RS	3	0.024934	0.332965	594.024797	0.026163	0.022021
RS	4	0.034558	0.263540	781.277770	0.034410	0.028568
RS	5	0.044923	0.263540	807.842156	0.035580	0.032037
RS	6	0.056086	0.335359	657.548711	0.028961	0.026688
RS	7	0.068109	0.335359	682.371964	0.030054	0.028046
RS	8	0.081058	0.425827	558.541780	0.024600	0.023275
RS	9	0.095005	0.425827	581.502120	0.025611	0.024551
RS	10	0.110026	0.531804	485.320859	0.021375	0.020900
RS	11	0.126204	0.531804	506.502275	0.022308	0.022104
RS	12	0.143628	0.649297	433.279350	0.019083	0.019260
RS	13	0.162395	0.649297	452.909988	0.019948	0.020368
RS	14	0.182606	0.766432	401.173792	0.017669	0.018353
RS	15	0.204375	0.766432	419.575154	0.018479	0.019480
RS	16	0.227821	0.879961	382.149948	0.016831	0.018020
RS	17	0.253073	0.879961	399.565436	0.017598	0.019132
RS	18	0.280269	0.995965	368.983689	0.016251	0.017936
RS	19	0.309561	0.995965	385.522804	0.016980	0.019026
RS	20	0.341109	1.124577	356.594922	0.015706	0.017879
RS	21	0.375087	1.124577	372.278623	0.016396	0.018868
RS	22	0.411682	1.273255	343.144029	0.015113	0.017644
RS	23	0.451097	1.273255	357.972370	0.015766	0.018480
RS	24	0.493547	1.444196	329.126277	0.014496	0.017204
RS	25	0.539267	1.444196	343.111782	0.015112	0.017896
RS	26	0.588509	1.636696	315.507298	0.013896	0.016632
RS	27	0.641544	1.636696	328.674152	0.014476	0.017194
RS	28	0.698664	1.848815	302.979109	0.013344	0.015976
RS	29	0.760184	1.848815	315.353891	0.013889	0.016418
RS	30	0.826443	2.075596	292.214423	0.012870	0.015292
RS	31	0.897806	2.075596	303.818543	0.013381	0.015650
RS	32	0.974666	2.309417	283.699906	0.012495	0.014661
RS	33	1.057446	2.309417	294.538705	0.012972	0.014963
RS	34	1.146602	2.541594	277.595943	0.012226	0.014117
RS	35	1.242626	2.541594	287.645805	0.012669	0.014373
RS	36	1.346047	2.763014	273.836216	0.012061	0.013669
RS	37	1.457434	2.763014	283.031215	0.012466	0.013892
RS	38	1.577402	2.965732	272.107518	0.011985	0.013324
RS	39	1.706610	2.965732	280.326355	0.012347	0.013523
RS	40	1.845771	3.144786	271.807344	0.011971	0.013074
RS	41	1.995651	3.144786	278.864622	0.012282	0.013248
RS	42	2.157076	3.299297	272.036881	0.011981	0.012885
RS	43	2.330936	3.299297	277.684875	0.012230	0.013019
RS	44	2.518188	3.432228	271.666526	0.011965	0.012699
RS	45	2.719864	3.432228	275.612891	0.012139	0.012771
RS	46	2.937074	3.548469	269.511692	0.011870	0.012449
RS	47	3.171016	3.548469	271.452221	0.011956	0.012441
RS	48	3.422979	3.652429	264.540966	0.011651	0.012087
RS	49	3.694349	3.652429	264.199547	0.011636	0.011997
RS	50	3.986623	3.747729	255.934284	0.011272	0.011602
RS	51	4.301410	3.747729	253.109921	0.011148	0.011434
RS	52	4.640446	3.839801	242.993651	0.010702	0.010987
RS	53	5.005596	3.839801	237.629717	0.010466	0.010742
RS	54	5.398874	3.997709	222.026207	0.009779	0.010102
RS	55	5.822445	3.997709	214.765785	0.009459	0.009802
RS	56	6.278644	3.997709	206.030170	0.009074	0.009447
RS	57	6.769982	3.997709	195.895490	0.008628	0.009037
RS	58	7.299168	5.106498	146.628714	0.006458	0.007172
RS	59	7.869117	5.106498	141.120543	0.006215	0.006931
RS	60	8.482968	5.106498	134.646656	0.005930	0.006640
RS	61	9.144103	5.106498	127.275433	0.005606	0.006300
RS	62	9.856165	5.106498	119.103467	0.005246	0.005915
RS	63	10.623076	5.106498	757.485997	0.033362	0.037455
PA	4+25*2+4+6 0.048221726 0.011801548 10.623075728 0.332964977 0.263540324 0.335359295 0.425827129 0.531803840 0.649296994 0.766432084 0.879960560 0.995965230 1.124577336 1.273255082 1.444196288 1.636695821 1.848815073 2.075595702 2.309417064 2.541594435 2.763014431 2.965732300 3.144785795 3.299296806 3.432227674 3.548469365 3.652429077 3.747728996 3.839801141 3.997709173 5.106497691
//
IT	5506
RD	4
LK	-246348.431240
QD	-1029.282706 -> -813.217365
RI	0.0573074985
TR	0.044541	0.012180
MT	11.297017
MM	C_pi: 2.013667, n_recomb: 26425.783199
RS	0	0.000000	0.414813	486.746917	0.018419	0.000844
RS	1	0.007807	0.414813	514.612492	0.019474	0.005456
RS	2	0.016224	0.414813	543.245619	0.020557	0.012137
RS	3	0.025298	0.414813	572.531423	0.021666	0.018292
RS	4	0.035080	0.274603	904.019777	0.034210	0.028511
RS	5	0.045625	0.274603	936.545735	0.035441	0.031954
RS	6	0.056995	0.346207	770.709581	0.029165	0.026891
RS	7	0.069251	0.346207	800.940077	0.030309	0.028271
RS	8	0.082465	0.439952	655.975510	0.024823	0.023381
RS	9	0.096710	0.439952	683.858522	0.025878	0.024665
RS	10	0.112068	0.549817	571.108669	0.021612	0.020912
RS	11	0.128624	0.549817	596.796275	0.022584	0.022174
RS	12	0.146473	0.671991	510.628686	0.019323	0.019253
RS	13	0.165716	0.671991	534.424578	0.020224	0.020421
RS	14	0.186460	0.791784	474.797188	0.017967	0.018380
RS	15	0.208825	0.791784	497.134157	0.018812	0.019565
RS	16	0.232935	0.903889	455.848090	0.017250	0.018156
RS	17	0.258928	0.903889	477.051260	0.018052	0.019348
RS	18	0.286950	1.015730	444.052877	0.016804	0.018215
RS	19	0.317159	1.015730	464.244391	0.017568	0.019399
RS	20	0.349728	1.140595	431.998012	0.016348	0.018272
RS	21	0.384838	1.140595	451.167213	0.017073	0.019383
RS	22	0.422690	1.289360	416.644426	0.015767	0.018101
RS	23	0.463498	1.289360	434.756601	0.016452	0.019071
RS	24	0.507491	1.466736	398.660978	0.015086	0.017654
RS	25	0.554918	1.466736	415.712249	0.015731	0.018477
RS	26	0.606048	1.673701	379.778672	0.014372	0.017012
RS	27	0.661170	1.673701	395.795212	0.014978	0.017699
RS	28	0.720596	1.909748	361.397779	0.013676	0.016251
RS	29	0.784661	1.909748	376.420889	0.014244	0.016808
RS	30	0.853728	2.170292	344.875579	0.013051	0.015447
RS	31	0.928186	2.170292	358.951089	0.013583	0.015908
RS	32	1.008458	2.446393	331.267589	0.012536	0.014700
RS	33	1.094997	2.446393	344.432230	0.013034	0.015093
RS	34	1.188292	2.726834	321.056238	0.012149	0.014061
RS	35	1.288871	2.726834	333.320891	0.012613	0.014398
RS	36	1.397301	2.998901	314.341527	0.011895	0.013545
RS	37	1.514198	2.998901	325.673439	0.012324	0.013839
RS	38	1.640220	3.250658	310.858171	0.011763	0.013158
RS	39	1.776081	3.250658	321.162002	0.012153	0.013417
RS	40	1.922550	3.473991	309.926265	0.011728	0.012888
RS	41	2.080453	3.473991	319.028617	0.012073	0.013113
RS	42	2.250683	3.666743	310.441479	0.011748	0.012698
RS	43	2.434204	3.666743	318.087212	0.012037	0.012877
RS	44	2.632053	3.832481	310.978498	0.011768	0.012524
RS	45	2.845348	3.832481	316.846343	0.011990	0.012637
RS	46	3.075295	3.977402	310.055129	0.011733	0.012296
RS	47	3.323194	3.977402	313.790710	0.011874	0.012328
RS	48	3.590447	4.106544	306.415085	0.011595	0.011969
RS	49	3.878565	4.106544	307.669890	0.011643	0.011920
RS	50	4.189177	4.223701	299.031764	0.011316	0.011530
RS	51	4.524039	4.223701	297.510456	0.011258	0.011403
RS	52	4.885043	4.335695	286.885405	0.010856	0.010967
RS	53	5.274232	4.335695	282.428707	0.010688	0.010762
RS	54	5.693805	4.530130	264.809086	0.010021	0.010108
RS	55	6.146135	4.530130	258.077119	0.009766	0.009845
RS	56	6.633779	4.530130	249.541533	0.009443	0.009524
RS	57	7.159494	4.530130	239.246417	0.009054	0.009144
RS	58	7.726252	6.049010	173.064994	0.006549	0.006919
RS	59	8.337257	6.049010	168.617358	0.006381	0.006737
RS	60	8.995965	6.049010	162.989472	0.006168	0.006506
RS	61	9.706098	6.049010	156.211208	0.005911	0.006225
RS	62	10.471673	6.049010	148.344097	0.005614	0.005898
RS	63	11.297017	6.049010	1052.243750	0.039819	0.040662
PA	4+25*2+4+6 0.044540958 0.012179553 11.297017214 0.414813172 0.274602686 0.346206591 0.439951910 0.549816661 0.671991329 0.791783908 0.903889389 1.015730169 1.140595369 1.289359954 1.466735686 1.673701040 1.909748377 2.170292223 2.446392901 2.726833790 2.998901055 3.250658132 3.473991162 3.666742924 3.832481192 3.977402024 4.106544452 4.223700757 4.335694649 4.530130365 6.049010132
//
IT	4636
RD	5
LK	-245939.930887
QD	-897.669613 -> -728.392627
RI	0.0461019637
TR	0.041647	0.012647
MT	11.788383
MM	C_pi: 2.206382, n_recomb: 30016.147861
RS	0	0.000000	0.510276	453.614407	0.015112	0.000718
RS	1	0.007879	0.510276	481.590780	0.016044	0.004613
RS	2	0.016380	0.510276	510.648612	0.017012	0.010227
RS	3	0.025550	0.510276	540.724064	0.018014	0.015411
RS	4	0.035442	0.285160	1014.708614	0.033805	0.028623
RS	5	0.046114	0.285160	1052.981485	0.035081	0.031939
RS	6	0.057627	0.357672	872.328638	0.029062	0.027061
RS	7	0.070047	0.357672	907.784406	0.030243	0.028379
RS	8	0.083446	0.456021	742.052289	0.024722	0.023388
RS	9	0.097900	0.456021	774.656401	0.025808	0.024614
RS	10	0.113493	0.570756	646.839166	0.021550	0.020820
RS	11	0.130315	0.570756	676.832175	0.022549	0.022059
RS	12	0.148463	0.698183	579.368525	0.019302	0.019130
RS	13	0.168040	0.698183	607.147104	0.020227	0.020287
RS	14	0.189160	0.820911	541.212385	0.018031	0.018284
RS	15	0.211944	0.820911	567.341903	0.018901	0.019453
RS	16	0.236523	0.931272	524.067111	0.017460	0.018152
RS	17	0.263039	0.931272	548.972427	0.018289	0.019344
RS	18	0.291645	1.037707	515.755703	0.017183	0.018346
RS	19	0.322504	1.037707	539.571725	0.017976	0.019545
RS	20	0.355795	1.156305	506.259050	0.016866	0.018524
RS	21	0.391708	1.156305	528.927462	0.017621	0.019673
RS	22	0.430452	1.300928	490.918974	0.016355	0.018430
RS	23	0.472248	1.300928	512.350865	0.017069	0.019455
RS	24	0.517338	1.478516	470.315231	0.015669	0.017997
RS	25	0.565980	1.478516	490.476304	0.016340	0.018881
RS	26	0.618456	1.691680	446.927933	0.014890	0.017310
RS	27	0.675065	1.691680	465.837505	0.015520	0.018059
RS	28	0.736136	1.941360	423.007000	0.014093	0.016466
RS	29	0.802018	1.941360	440.714675	0.014683	0.017087
RS	30	0.873092	2.223756	400.753305	0.013351	0.015567
RS	31	0.949765	2.223756	417.323104	0.013903	0.016087
RS	32	1.032480	2.529361	381.928007	0.012724	0.014726
RS	33	1.121713	2.529361	397.421641	0.013240	0.015175
RS	34	1.217976	2.845188	367.426345	0.012241	0.014011
RS	35	1.321824	2.845188	381.883088	0.012723	0.014401
RS	36	1.433856	3.155711	357.545563	0.011912	0.013442
RS	37	1.554714	3.155711	370.960466	0.012359	0.013785
RS	38	1.685095	3.445559	352.074771	0.011730	0.013026
RS	39	1.825750	3.445559	364.374339	0.012139	0.013330
RS	40	1.977487	3.703732	350.246916	0.011669	0.012748
RS	41	2.141180	3.703732	361.267315	0.012036	0.013013
RS	42	2.317771	3.926743	350.738912	0.011685	0.012565
RS	43	2.508277	3.926743	360.217250	0.012001	0.012781
RS	44	2.713793	4.118575	351.814244	0.011721	0.012409
RS	45	2.935502	4.118575	359.402853	0.011974	0.012560
RS	46	3.174681	4.286430	351.692379	0.011717	0.012211
RS	47	3.432706	4.286430	356.993112	0.011893	0.012282
RS	48	3.711061	4.435639	348.913907	0.011624	0.011924
RS	49	4.011349	4.435639	351.516660	0.011711	0.011914
RS	50	4.335298	4.569935	342.274474	0.011403	0.011534
RS	51	4.684773	4.569935	341.804799	0.011387	0.011444
RS	52	5.061783	4.697303	330.458113	0.011009	0.011021
RS	53	5.468500	4.697303	326.672838	0.010883	0.010849
RS	54	5.907263	4.921417	306.801562	0.010221	0.010186
RS	55	6.380599	4.921417	300.403514	0.010008	0.009952
RS	56	6.891230	4.921417	291.899801	0.009725	0.009657
RS	57	7.442096	4.921417	281.308032	0.009372	0.009300
RS	58	8.036366	6.832295	197.042462	0.006565	0.006762
RS	59	8.677462	6.832295	193.597741	0.006450	0.006625
RS	60	9.369072	6.832295	188.814870	0.006290	0.006441
RS	61	10.115176	6.832295	182.689757	0.006086	0.006208
RS	62	10.920069	6.832295	175.251146	0.005839	0.005927
RS	63	11.788383	6.832295	1348.701660	0.044933	0.043861
PA	4+25*2+4+6 0.041646892 0.012647059 11.788382991 0.510275791 0.285159654 0.357672016 0.456021473 0.570755895 0.698183312 0.820911289 0.931272192 1.037706516 1.156304748 1.300928308 1.478516280 1.691680251 1.941360299 2.223755985 2.529361254 2.845188263 3.155710619 3.445559481 3.703731727 3.926742838 4.118575187 4.286429641 4.435639475 4.569934528 4.697303001 4.921417126 6.832295480
//
IT	5186
RD	6
LK	-245614.234002
QD	-796.096089 -> -654.360662
RI	0.0374141849
TR	0.039208	0.013127
MT	12.186146
MM	C_pi: 2.374136, n_recomb: 33469.741139
RS	0	0.000000	0.617626	420.749554	0.012571	0.000621
RS	1	0.007936	0.617626	448.137642	0.013389	0.003959
RS	2	0.016501	0.617626	476.804925	0.014246	0.008736
RS	3	0.025747	0.617626	506.728361	0.015140	0.013141
RS	4	0.035725	0.293725	1120.218897	0.033470	0.028810
RS	5	0.046496	0.293725	1163.983321	0.034777	0.032015
RS	6	0.058122	0.367764	967.180921	0.028897	0.027199
RS	7	0.070670	0.367764	1007.644921	0.030106	0.028465
RS	8	0.084214	0.471549	820.009907	0.024500	0.023332
RS	9	0.098833	0.471549	857.102050	0.025608	0.024505
RS	10	0.114612	0.591938	714.457747	0.021346	0.020662
RS	11	0.131643	0.591938	748.520274	0.022364	0.021867
RS	12	0.150025	0.725340	640.427740	0.019135	0.018934
RS	13	0.169867	0.725340	671.962565	0.020077	0.020067
RS	14	0.191283	0.851787	600.451733	0.017940	0.018107
RS	15	0.214398	0.851787	630.174239	0.018828	0.019245
RS	16	0.239348	0.961056	585.915971	0.017506	0.018053
RS	17	0.266278	0.961056	614.370545	0.018356	0.019222
RS	18	0.295345	1.062382	582.329375	0.017399	0.018370
RS	19	0.326718	1.062382	609.670493	0.018216	0.019556
RS	20	0.360582	1.174440	576.939347	0.017238	0.018669
RS	21	0.397132	1.174440	603.051040	0.018018	0.019821
RS	22	0.436583	1.313770	563.136408	0.016825	0.018661
RS	23	0.479165	1.313770	587.858659	0.017564	0.019707
RS	24	0.525126	1.489291	541.105158	0.016167	0.018259
RS	25	0.574735	1.489291	564.360090	0.016862	0.019172
RS	26	0.628280	1.705093	513.974033	0.015356	0.017547
RS	27	0.686075	1.705093	535.766753	0.016007	0.018328
RS	28	0.748456	1.963424	484.914393	0.014488	0.016640
RS	29	0.815787	1.963424	505.298688	0.015097	0.017297
RS	30	0.888462	2.261365	457.086115	0.013657	0.015664
RS	31	0.966904	2.261365	476.140752	0.014226	0.016221
RS	32	1.051570	2.589203	433.069251	0.012939	0.014747
RS	33	1.142956	2.589203	450.877396	0.013471	0.015232
RS	34	1.241594	2.932642	414.250153	0.012377	0.013969
RS	35	1.348060	2.932642	430.876163	0.012874	0.014395
RS	36	1.462974	3.273861	401.158796	0.011986	0.013358
RS	37	1.587008	3.273861	416.622728	0.012448	0.013735
RS	38	1.720885	3.594534	393.648037	0.011761	0.012920
RS	39	1.865386	3.594534	407.896155	0.012187	0.013257
RS	40	2.021354	3.881042	390.862536	0.011678	0.012638
RS	41	2.189699	3.881042	403.739234	0.012063	0.012934
RS	42	2.371404	4.128612	391.255074	0.011690	0.012465
RS	43	2.567529	4.128612	402.489040	0.012025	0.012712
RS	44	2.779217	4.341527	392.769103	0.011735	0.012332
RS	45	3.007705	4.341527	401.986379	0.012010	0.012514
RS	46	3.254325	4.527806	393.323122	0.011752	0.012165
RS	47	3.520516	4.527806	400.083080	0.011954	0.012270
RS	48	3.807831	4.692985	391.256909	0.011690	0.011920
RS	49	4.117947	4.692985	395.091083	0.011804	0.011944
RS	50	4.452672	4.840668	385.197302	0.011509	0.011576
RS	51	4.813961	4.840668	385.657541	0.011523	0.011519
RS	52	5.203921	4.979959	373.532639	0.011160	0.011109
RS	53	5.624827	4.979959	370.300041	0.011064	0.010966
RS	54	6.079136	5.228870	348.069142	0.010400	0.010295
RS	55	6.569496	5.228870	341.904255	0.010215	0.010085
RS	56	7.098771	5.228870	333.344113	0.009960	0.009813
RS	57	7.670048	5.228870	322.382883	0.009632	0.009474
RS	58	8.286660	7.518858	219.074289	0.006545	0.006652
RS	59	8.952205	7.518858	216.607312	0.006472	0.006552
RS	60	9.670565	7.518858	212.679438	0.006354	0.006406
RS	61	10.445933	7.518858	207.256001	0.006192	0.006213
RS	62	11.282832	7.518858	200.335152	0.005986	0.005973
RS	63	12.186146	7.518858	1645.674177	0.049169	0.047009
PA	4+25*2+4+6 0.039208477 0.013126831 12.186146032 0.617626435 0.293725381 0.367764049 0.471549216 0.591937650 0.725340242 0.851786590 0.961056088 1.062382051 1.174439829 1.313769702 1.489290971 1.705092520 1.963423736 2.261365170 2.589202786 2.932641953 3.273861371 3.594534214 3.881042317 4.128611848 4.341526746 4.527806406 4.692985212 4.840668270 4.979959297 5.228869587 7.518857608
//
IT	5001
RD	7
LK	-245339.716178
QD	-710.713798 -> -588.898669
RI	0.0307249234
TR	0.037068	0.013585
MT	12.536700
MM	C_pi: 2.527673, n_recomb: 36820.470158
RS	0	0.000000	0.738444	389.280901	0.010572	0.000541
RS	1	0.007984	0.738444	415.684872	0.011290	0.003424
RS	2	0.016605	0.738444	443.483532	0.012044	0.007517
RS	3	0.025915	0.738444	472.685165	0.012838	0.011290
RS	4	0.035968	0.300590	1223.285169	0.033223	0.029012
RS	5	0.046824	0.300590	1272.370879	0.034556	0.032141
RS	6	0.058546	0.376392	1058.190316	0.028739	0.027311
RS	7	0.071204	0.376392	1103.510968	0.029970	0.028551
RS	8	0.084873	0.486031	892.621681	0.024243	0.023241
RS	9	0.099633	0.486031	934.026407	0.025367	0.024378
RS	10	0.115572	0.612577	776.324194	0.021084	0.020472
RS	11	0.132783	0.612577	814.269707	0.022115	0.021650
RS	12	0.151369	0.752506	695.748264	0.018896	0.018704
RS	13	0.171438	0.752506	730.853083	0.019849	0.019814
RS	14	0.193109	0.883411	654.025140	0.017763	0.017888
RS	15	0.216511	0.883411	687.169168	0.018663	0.018995
RS	16	0.241781	0.992390	642.387664	0.017446	0.017898
RS	17	0.269069	0.992390	674.254380	0.018312	0.019040
RS	18	0.298535	1.089288	644.201933	0.017496	0.018325
RS	19	0.330354	1.089288	674.976594	0.018332	0.019491
RS	20	0.364714	1.195221	643.956771	0.017489	0.018739
RS	21	0.401816	1.195221	673.461233	0.018290	0.019884
RS	22	0.441881	1.329224	632.844004	0.017187	0.018820
RS	23	0.485144	1.329224	660.832880	0.017947	0.019873
RS	24	0.531862	1.502015	610.365814	0.016577	0.018462
RS	25	0.582310	1.502015	636.704844	0.017292	0.019388
RS	26	0.636785	1.719027	580.158455	0.015756	0.017740
RS	27	0.695610	1.719027	604.831251	0.016426	0.018538
RS	28	0.759131	1.983708	546.332175	0.014838	0.016785
RS	29	0.827724	1.983708	569.393174	0.015464	0.017464
RS	30	0.901793	2.293992	513.098525	0.013935	0.015746
RS	31	0.981776	2.293992	534.639001	0.014520	0.016327
RS	32	1.068144	2.640119	483.951519	0.013144	0.014766
RS	33	1.161408	2.640119	504.074094	0.013690	0.015274
RS	34	1.262119	3.006768	460.832996	0.012516	0.013935
RS	35	1.370870	3.006768	479.625415	0.013026	0.014385
RS	36	1.488304	3.374114	444.543390	0.012073	0.013288
RS	37	1.615113	3.374114	462.049559	0.012549	0.013691
RS	38	1.752047	3.721192	435.008720	0.011814	0.012833
RS	39	1.899914	3.721192	451.194038	0.012254	0.013194
RS	40	2.059586	4.031946	431.289762	0.011713	0.012549
RS	41	2.232007	4.031946	446.006558	0.012113	0.012870
RS	42	2.418194	4.300355	431.612539	0.011722	0.012388
RS	43	2.619245	4.300355	444.580751	0.012074	0.012661
RS	44	2.836349	4.530913	433.596466	0.011776	0.012277
RS	45	3.070786	4.530913	444.415157	0.012070	0.012487
RS	46	3.323940	4.732385	434.851123	0.011810	0.012143
RS	47	3.597306	4.732385	443.036346	0.012032	0.012277
RS	48	3.892498	4.910494	433.511033	0.011774	0.011938
RS	49	4.211258	4.910494	438.535458	0.011910	0.011992
RS	50	4.555467	5.068791	428.027894	0.011625	0.011639
RS	51	4.927158	5.068791	429.370187	0.011661	0.011610
RS	52	5.328524	5.217539	416.481689	0.011311	0.011213
RS	53	5.761936	5.217539	413.749759	0.011237	0.011095
RS	54	6.229950	5.487968	389.099150	0.010567	0.010418
RS	55	6.735331	5.487968	383.120547	0.010405	0.010229
RS	56	7.281062	5.487968	374.461091	0.010170	0.009975
RS	57	7.870363	5.487968	363.092849	0.009861	0.009653
RS	58	8.506714	8.150945	239.789171	0.006512	0.006565
RS	59	9.193871	8.150945	238.296480	0.006472	0.006497
RS	60	9.935890	8.150945	235.243331	0.006389	0.006385
RS	61	10.737152	8.150945	230.566790	0.006262	0.006227
RS	62	11.602386	8.150945	224.235998	0.006090	0.006022
RS	63	12.536700	8.150945	1946.252152	0.052858	0.050075
PA	4+25*2+4+6 0.037068227 0.013584997 12.536700411 0.738444199 0.300589541 0.376392462 0.486030821 0.612577051 0.752505845 0.883411292 0.992390341 1.089287700 1.195220923 1.329223701 1.502015425 1.719027003 1.983707701 2.293992191 2.640118849 3.006767950 3.374113572 3.721192082 4.031945996 4.300355165 4.530912899 4.732384947 4.910493898 5.068791022 5.217538618 5.487967850 8.150944865
//
IT	4412
RD	8
LK	-245103.187062
QD	-636.995052 -> -531.123107
RI	0.0254905937
TR	0.035145	0.014007
MT	12.864245
MM	C_pi: 2.673676, n_recomb: 40095.412606
RS	0	0.000000	0.876014	359.045111	0.008955	0.000472
RS	1	0.008028	0.876014	384.211790	0.009582	0.002969
RS	2	0.016700	0.876014	410.829966	0.010246	0.006487
RS	3	0.026069	0.876014	438.931536	0.010947	0.009735
RS	4	0.036189	0.306369	1324.322496	0.033029	0.029187
RS	5	0.047122	0.306369	1378.629475	0.034384	0.032273
RS	6	0.058933	0.383896	1146.717083	0.028600	0.027401
RS	7	0.071692	0.383896	1196.802185	0.029849	0.028637
RS	8	0.085475	0.499510	961.600942	0.023983	0.023135
RS	9	0.100365	0.499510	1007.198351	0.025120	0.024252
RS	10	0.116450	0.632454	834.167422	0.020805	0.020273
RS	11	0.133826	0.632454	875.861046	0.021844	0.021430
RS	12	0.152597	0.779271	746.915182	0.018628	0.018463
RS	13	0.172875	0.779271	785.449558	0.019590	0.019554
RS	14	0.194781	0.915214	703.344097	0.017542	0.017653
RS	15	0.218445	0.915214	739.775681	0.018450	0.018733
RS	16	0.244010	1.024616	694.638672	0.017325	0.017715
RS	17	0.271626	1.024616	729.807930	0.018202	0.018831
RS	18	0.301460	1.117764	702.207436	0.017513	0.018238
RS	19	0.333688	1.117764	736.343804	0.018365	0.019383
RS	20	0.368504	1.218134	707.803337	0.017653	0.018760
RS	21	0.406115	1.218134	740.665955	0.018473	0.019894
RS	22	0.446745	1.347122	700.254197	0.017465	0.018931
RS	23	0.490637	1.347122	731.500803	0.018244	0.019984
RS	24	0.538052	1.517130	678.121568	0.016913	0.018621
RS	25	0.589274	1.517130	707.549231	0.017647	0.019555
RS	26	0.644608	1.734844	645.393475	0.016096	0.017901
RS	27	0.704383	1.734844	672.956829	0.016784	0.018710
RS	28	0.768958	2.004828	607.110612	0.015142	0.016911
RS	29	0.838716	2.004828	632.861248	0.015784	0.017603
RS	30	0.914075	2.325828	568.609835	0.014181	0.015819
RS	31	0.995483	2.325828	592.649760	0.014781	0.016416
RS	32	1.083427	2.688139	534.376648	0.013328	0.014785
RS	33	1.178430	2.688139	556.826699	0.013888	0.015310
RS	34	1.281061	3.075556	506.972472	0.012644	0.013908
RS	35	1.391930	3.075556	527.943057	0.013167	0.014376
RS	36	1.511700	3.466445	487.498684	0.012158	0.013230
RS	37	1.641084	3.466445	507.057439	0.012646	0.013651
RS	38	1.780856	3.837359	475.970574	0.011871	0.012759
RS	39	1.931848	3.837359	494.102452	0.012323	0.013140
RS	40	2.094961	4.169897	471.369601	0.011756	0.012475
RS	41	2.271169	4.169897	487.935455	0.012169	0.012816
RS	42	2.461522	4.456814	471.693413	0.011764	0.012326
RS	43	2.667157	4.456814	486.404658	0.012131	0.012621
RS	44	2.889300	4.702738	474.235001	0.011828	0.012238
RS	45	3.129276	4.702738	486.663043	0.012138	0.012472
RS	46	3.388517	4.917144	476.286697	0.011879	0.012135
RS	47	3.668569	4.917144	485.902651	0.012119	0.012296
RS	48	3.971104	5.106000	475.766657	0.011866	0.011968
RS	49	4.297925	5.106000	481.982279	0.012021	0.012049
RS	50	4.650983	5.272920	470.938207	0.011745	0.011711
RS	51	5.032385	5.272920	473.157206	0.011801	0.011707
RS	52	5.444404	5.429390	459.555362	0.011462	0.011324
RS	53	5.889499	5.429390	457.311950	0.011406	0.011228
RS	54	6.370327	5.719194	430.204046	0.010730	0.010545
RS	55	6.889754	5.719194	424.398807	0.010585	0.010375
RS	56	7.450879	5.719194	415.626891	0.010366	0.010137
RS	57	8.057052	5.719194	403.838561	0.010072	0.009829
RS	58	8.711886	8.754451	259.583776	0.006474	0.006491
RS	59	9.419290	8.754451	259.076631	0.006462	0.006452
RS	60	10.183483	8.754451	256.926418	0.006408	0.006370
RS	61	11.009024	8.754451	253.043524	0.006311	0.006242
RS	62	11.900838	8.754451	247.369166	0.006170	0.006069
RS	63	12.864245	8.754451	2253.117969	0.056194	0.053041
PA	4+25*2+4+6 0.035145220 0.014006860 12.864245047 0.876013742 0.306368698 0.383896075 0.499509841 0.632453838 0.779271151 0.915214321 1.024615846 1.117763990 1.218134218 1.347121602 1.517130464 1.734843856 2.004827880 2.325827913 2.688138589 3.075555865 3.466445282 3.837358676 4.169896999 4.456813590 4.702738071 4.917144444 5.106000280 5.272920152 5.429389666 5.719194218 8.754451475
//
IT	5990
RD	9
LK	-244897.399775
QD	-572.770740 -> -480.230688
RI	0.0213093053
TR	0.033395	0.014387
MT	13.181038
MM	C_pi: 2.815912, n_recomb: 43310.193386
RS	0	0.000000	1.034808	329.741759	0.007613	0.000411
RS	1	0.008069	1.034808	353.491740	0.008162	0.002573
RS	2	0.016790	1.034808	378.706224	0.008744	0.005598
RS	3	0.026214	1.034808	405.434499	0.009361	0.008402
RS	4	0.036398	0.311608	1422.726489	0.032850	0.029310
RS	5	0.047404	0.311608	1482.191886	0.034223	0.032378
RS	6	0.059299	0.390633	1233.226501	0.028474	0.027470
RS	7	0.072153	0.390633	1288.019592	0.029739	0.028717
RS	8	0.086044	0.512148	1027.895539	0.023733	0.023025
RS	9	0.101057	0.512148	1077.602328	0.024881	0.024132
RS	10	0.117281	0.651569	889.040926	0.020527	0.020075
RS	11	0.134813	0.651569	934.383456	0.021574	0.021218
RS	12	0.153761	0.805470	794.988859	0.018356	0.018226
RS	13	0.174238	0.805470	836.845911	0.019322	0.019302
RS	14	0.196367	0.946874	749.418494	0.017304	0.017414
RS	15	0.220281	0.946874	789.032328	0.018218	0.018473
RS	16	0.246125	1.057284	743.562148	0.017168	0.017520
RS	17	0.274055	1.057284	781.945816	0.018055	0.018613
RS	18	0.304239	1.147263	757.062671	0.017480	0.018127
RS	19	0.336858	1.147263	794.503952	0.018345	0.019252
RS	20	0.372109	1.242591	768.984728	0.017755	0.018750
RS	21	0.410204	1.242591	805.182261	0.018591	0.019871
RS	22	0.451374	1.366939	765.677432	0.017679	0.019008
RS	23	0.495865	1.366939	800.182930	0.018476	0.020059
RS	24	0.543947	1.534304	744.544822	0.017191	0.018751
RS	25	0.595909	1.534304	777.075164	0.017942	0.019690
RS	26	0.652063	1.752566	709.765366	0.016388	0.018040
RS	27	0.712749	1.752566	740.238563	0.017092	0.018857
RS	28	0.778332	2.027357	667.282082	0.015407	0.017023
RS	29	0.849207	2.027357	695.743232	0.016064	0.017726
RS	30	0.925800	2.358232	623.609652	0.014399	0.015887
RS	31	1.008575	2.358232	650.169816	0.015012	0.016496
RS	32	1.098028	2.735563	584.309620	0.013491	0.014805
RS	33	1.194700	2.735563	609.107015	0.014064	0.015343
RS	34	1.299172	3.142410	552.609306	0.012759	0.013886
RS	35	1.412075	3.142410	575.776761	0.013294	0.014369
RS	36	1.534088	3.555389	529.952693	0.012236	0.013180
RS	37	1.665946	3.555389	551.582091	0.012736	0.013617
RS	38	1.808445	3.948659	516.456065	0.011925	0.012696
RS	39	1.962442	3.948659	536.552989	0.012389	0.013093
RS	40	2.128865	4.301539	511.024096	0.011799	0.012411
RS	41	2.308718	4.301539	529.459157	0.012225	0.012770
RS	42	2.503083	4.605501	511.430986	0.011809	0.012275
RS	43	2.713132	4.605501	527.907798	0.012189	0.012588
RS	44	2.940130	4.865281	514.637623	0.011883	0.012209
RS	45	3.185446	4.865281	528.699546	0.012207	0.012464
RS	46	3.450556	5.091031	517.612297	0.011951	0.012136
RS	47	3.737059	5.091031	528.683759	0.012207	0.012320
RS	48	4.046681	5.289043	518.042753	0.011961	0.012006
RS	49	4.381286	5.289043	525.471956	0.012133	0.012110
RS	50	4.742892	5.463121	513.987580	0.011868	0.011788
RS	51	5.133676	5.463121	517.100401	0.011939	0.011806
RS	52	5.555994	5.626069	502.852757	0.011610	0.011437
RS	53	6.012390	5.626069	501.107741	0.011570	0.011360
RS	54	6.505613	5.933817	471.518414	0.010887	0.010672
RS	55	7.038636	5.933817	465.893197	0.010757	0.010518
RS	56	7.614670	5.933817	457.013423	0.010552	0.010295
RS	57	8.237185	5.933817	444.807248	0.010270	0.009999
RS	58	8.909932	9.344166	278.669593	0.006434	0.006425
RS	59	9.636966	9.344166	279.166528	0.006446	0.006410
RS	60	10.422665	9.344166	277.951421	0.006418	0.006355
RS	61	11.271764	9.344166	274.909172	0.006347	0.006255
RS	62	12.189378	9.344166	269.953878	0.006233	0.006110
RS	63	13.181038	9.344166	2567.668354	0.059286	0.055897
PA	4+25*2+4+6 0.033395234 0.014387270 13.181037859 1.034807972 0.311607559 0.390633356 0.512148048 0.651568536 0.805469783 0.946873717 1.057283674 1.147263399 1.242591267 1.366938817 1.534304192 1.752565776 2.027357137 2.358232017 2.735563107 3.142409893 3.555388614 3.948659171 4.301538731 4.605500881 4.865281353 5.091030980 5.289043027 5.463121240 5.626069420 5.933816515 9.344165797
//
IT	4671
RD	10
LK	-244717.434547
QD	-516.574818 -> -435.403459
RI	0.0179078068
TR	0.031792	0.014726
MT	13.493212
MM	C_pi: 2.956350, n_recomb: 46471.077369
RS	0	0.000000	1.220321	301.231431	0.006482	0.000357
RS	1	0.008109	1.220321	323.434788	0.006960	0.002225
RS	2	0.016876	1.220321	347.081826	0.007469	0.004823
RS	3	0.026353	1.220321	372.234094	0.008010	0.007243
RS	4	0.036599	0.316694	1517.569931	0.032656	0.029366
RS	5	0.047676	0.316694	1582.141601	0.034046	0.032436
RS	6	0.059652	0.396877	1317.741148	0.028356	0.027520
RS	7	0.072598	0.396877	1377.201117	0.029636	0.028788
RS	8	0.086594	0.524096	1091.985807	0.023498	0.022916
RS	9	0.101725	0.524096	1145.737829	0.024655	0.024021
RS	10	0.118083	0.669949	941.578593	0.020262	0.019887
RS	11	0.135768	0.669949	990.491753	0.021314	0.021020
RS	12	0.154887	0.831027	840.624973	0.018089	0.017998
RS	13	0.175556	0.831027	885.718080	0.019060	0.019064
RS	14	0.197901	0.978206	792.890465	0.017062	0.017182
RS	15	0.222058	0.978206	835.598518	0.017981	0.018223
RS	16	0.248174	1.090090	789.754833	0.016995	0.017322
RS	17	0.276408	1.090090	831.277157	0.017888	0.018395
RS	18	0.306931	1.177391	809.254350	0.017414	0.018003
RS	19	0.339929	1.177391	849.950832	0.018290	0.019111
RS	20	0.375604	1.268110	827.856103	0.017814	0.018718
RS	21	0.414171	1.268110	867.369266	0.018665	0.019829
RS	22	0.455865	1.388143	829.345832	0.017846	0.019062
RS	23	0.500941	1.388143	867.114284	0.018659	0.020110
RS	24	0.549672	1.553036	809.770914	0.017425	0.018860
RS	25	0.602355	1.553036	845.420524	0.018192	0.019802
RS	26	0.659309	1.771823	773.344033	0.016641	0.018163
RS	27	0.720882	1.771823	806.748485	0.017360	0.018987
RS	28	0.787448	2.051173	726.873596	0.015641	0.017126
RS	29	0.859413	2.051173	758.067716	0.016313	0.017838
RS	30	0.937212	2.391425	678.103177	0.014592	0.015951
RS	31	1.021321	2.391425	707.205445	0.015218	0.016571
RS	32	1.112250	2.783127	633.726066	0.013637	0.014826
RS	33	1.210552	2.783127	660.891311	0.014222	0.015375
RS	34	1.316827	3.208623	597.704335	0.012862	0.013870
RS	35	1.431718	3.208623	623.087850	0.013408	0.014364
RS	36	1.555927	3.642885	571.847980	0.012305	0.013138
RS	37	1.690208	3.642885	595.566714	0.012816	0.013587
RS	38	1.835378	4.057696	556.392662	0.011973	0.012641
RS	39	1.992319	4.057696	578.474310	0.012448	0.013051
RS	40	2.161988	4.430059	550.174580	0.011839	0.012357
RS	41	2.345414	4.430059	570.501170	0.012276	0.012730
RS	42	2.543716	4.750152	550.742461	0.011851	0.012231
RS	43	2.758097	4.750152	569.010960	0.012244	0.012562
RS	44	2.989863	5.022750	554.724939	0.011937	0.012187
RS	45	3.240423	5.022750	570.450579	0.012275	0.012461
RS	46	3.511301	5.258676	558.758056	0.012024	0.012143
RS	47	3.804145	5.258676	571.316963	0.012294	0.012348
RS	48	4.120737	5.464631	560.284427	0.012057	0.012048
RS	49	4.463000	5.464631	568.958442	0.012243	0.012173
RS	50	4.833019	5.644752	557.138000	0.011989	0.011867
RS	51	5.233042	5.644752	561.171939	0.012076	0.011904
RS	52	5.665504	5.813243	546.355321	0.011757	0.011550
RS	53	6.133034	5.813243	545.129339	0.011731	0.011489
RS	54	6.638477	6.137928	513.044889	0.011040	0.010797
RS	55	7.184907	6.137928	507.616475	0.010923	0.010658
RS	56	7.775648	6.137928	498.643065	0.010730	0.010447
RS	57	8.414292	6.137928	486.030125	0.010459	0.010162
RS	58	9.104725	9.928140	297.138692	0.006394	0.006363
RS	59	9.851145	9.928140	298.659754	0.006427	0.006371
RS	60	10.658093	9.928140	298.411545	0.006421	0.006339
RS	61	11.530478	9.928140	296.254491	0.006375	0.006264
RS	62	12.473605	9.928140	292.076263	0.006285	0.006145
RS	63	13.493212	9.928140	2890.075162	0.062191	0.058635
PA	4+25*2+4+6 0.031791547 0.014725727 13.493211602 1.220320742 0.316694255 0.396877449 0.524096326 0.669949080 0.831026712 0.978206328 1.090090366 1.177390967 1.268109647 1.388143409 1.553036418 1.771823381 2.051173232 2.391424791 2.783127410 3.208623477 3.642885184 4.057696023 4.430058654 4.750151880 5.022750071 5.258675680 5.464630563 5.644752296 5.813242721 6.137928404 9.928139957
//
IT	4241
RD	11
LK	-244559.530880
QD	-467.245514 -> -395.866335
RI	0.0151026545
TR	0.030316	0.015024
MT	13.803694
MM	C_pi: 3.095935, n_recomb: 49578.723532
RS	0	0.000000	1.439100	273.556995	0.005518	0.000308
RS	1	0.008148	1.439100	294.126714	0.005933	0.001918
RS	2	0.016960	1.439100	316.093001	0.006376	0.004144
RS	3	0.026489	1.439100	339.525381	0.006848	0.006230
RS	4	0.036795	0.321889	1607.890633	0.032431	0.029351
RS	5	0.047941	0.321889	1677.510218	0.033835	0.032435
RS	6	0.059995	0.402810	1400.118427	0.028240	0.027552
RS	7	0.073032	0.402810	1464.206679	0.029533	0.028848
RS	8	0.087130	0.535467	1154.102232	0.023278	0.022813
RS	9	0.102377	0.535467	1211.842994	0.024443	0.023919
RS	10	0.118867	0.687644	992.123848	0.020011	0.019711
RS	11	0.136699	0.687644	1044.539331	0.021068	0.020837
RS	12	0.155985	0.855918	884.208872	0.017834	0.017784
RS	13	0.176843	0.855918	932.461959	0.018808	0.018840
RS	14	0.199400	1.009110	834.151351	0.016825	0.016960
RS	15	0.223794	1.009110	879.874468	0.017747	0.017986
RS	16	0.250177	1.122855	833.580126	0.016813	0.017126
RS	17	0.278708	1.122855	878.170518	0.017713	0.018183
RS	18	0.309565	1.207870	859.089738	0.017328	0.017872
RS	19	0.342936	1.207870	902.992953	0.018213	0.018966
RS	20	0.379026	1.294330	884.634057	0.017843	0.018674
RS	21	0.418056	1.294330	927.442120	0.018706	0.019775
RS	22	0.460267	1.410320	891.382698	0.017979	0.019099
RS	23	0.505916	1.410320	932.415769	0.018807	0.020146
RS	24	0.555285	1.572889	873.857009	0.017626	0.018953
RS	25	0.608677	1.572889	912.640001	0.018408	0.019899
RS	26	0.666419	1.792198	836.150056	0.016865	0.018274
RS	27	0.728866	1.792198	872.504663	0.017598	0.019105
RS	28	0.796401	2.075938	785.885774	0.015851	0.017223
RS	29	0.869438	2.075938	819.832630	0.016536	0.017943
RS	30	0.948427	2.425251	732.069706	0.014766	0.016013
RS	31	1.033851	2.425251	763.732980	0.015404	0.016642
RS	32	1.126236	2.830898	682.596033	0.013768	0.014849
RS	33	1.226148	2.830898	712.146464	0.014364	0.015408
RS	34	1.334201	3.274591	642.209788	0.012953	0.013858
RS	35	1.451057	3.274591	669.825207	0.013510	0.014362
RS	36	1.577435	3.729678	613.124428	0.012367	0.013101
RS	37	1.714111	3.729678	638.947820	0.012888	0.013561
RS	38	1.861922	4.165561	595.710658	0.012015	0.012592
RS	39	2.021777	4.165561	619.793510	0.012501	0.013015
RS	40	2.194656	4.556913	588.739076	0.011875	0.012308
RS	41	2.381621	4.556913	610.976756	0.012323	0.012695
RS	42	2.583820	4.892537	589.538648	0.011891	0.012194
RS	43	2.802494	4.892537	609.622925	0.012296	0.012539
RS	44	3.038986	5.177201	594.403444	0.011989	0.012170
RS	45	3.294746	5.177201	611.821631	0.012340	0.012460
RS	46	3.571345	5.422402	599.629363	0.012094	0.012154
RS	47	3.870481	5.422402	613.707895	0.012378	0.012377
RS	48	4.193991	5.635338	602.398801	0.012150	0.012092
RS	49	4.543859	5.635338	612.350464	0.012351	0.012236
RS	50	4.922234	5.820602	600.302062	0.012108	0.011945
RS	51	5.331439	5.820602	605.287226	0.012209	0.012001
RS	52	5.773985	5.993889	589.982886	0.011900	0.011660
RS	53	6.252590	5.993889	589.300332	0.011886	0.011615
RS	54	6.770190	6.334743	554.717280	0.011189	0.010918
RS	55	7.329963	6.334743	549.506237	0.011084	0.010792
RS	56	7.935347	6.334743	540.457322	0.010901	0.010594
RS	57	8.590056	6.334743	527.452623	0.010639	0.010318
RS	58	9.298109	10.510445	315.021813	0.006354	0.006304
RS	59	10.063854	10.510445	317.584786	0.006406	0.006331
RS	60	10.891991	10.510445	318.331745	0.006421	0.006321
RS	61	11.787604	10.510445	317.099590	0.006396	0.006269
RS	62	12.756189	10.510445	313.750255	0.006328	0.006174
RS	63	13.803694	10.510445	3219.672563	0.064941	0.061254
PA	4+25*2+4+6 0.030316237 0.015024012 13.803693827 1.439100187 0.321889053 0.402809551 0.535467168 0.687644420 0.855917665 1.009110184 1.122855162 1.207869541 1.294329859 1.410320322 1.572888961 1.792198296 2.075938107 2.425251250 2.830897650 3.274590565 3.729677538 4.165560612 4.556913495 4.892537385 5.177201016 5.422402472 5.635337731 5.820601713 5.993889243 6.334743482 10.510445060
//
IT	4706
RD	12
LK	-244420.645529
QD	-423.816362 -> -360.922899
RI	0.0127681533
TR	0.028956	0.015285
MT	14.113461
MM	C_pi: 3.234980, n_recomb: 52630.541066
RS	0	0.000000	1.698893	246.881352	0.004691	0.000265
RS	1	0.008186	1.698893	265.771429	0.005050	0.001647
RS	2	0.017041	1.698893	285.990969	0.005434	0.003548
RS	3	0.026622	1.698893	307.613910	0.005845	0.005343
RS	4	0.036987	0.327350	1692.866470	0.032165	0.029264
RS	5	0.048200	0.327350	1767.458712	0.033582	0.032373
RS	6	0.060332	0.408531	1480.194328	0.028124	0.027569
RS	7	0.073456	0.408531	1548.866955	0.029429	0.028897
RS	8	0.087654	0.546325	1214.358573	0.023073	0.022717
RS	9	0.103015	0.546325	1276.032001	0.024245	0.023827
RS	10	0.119633	0.704681	1040.872230	0.019777	0.019549
RS	11	0.137612	0.704681	1096.724754	0.020838	0.020670
RS	12	0.157062	0.880130	925.958125	0.017594	0.017584
RS	13	0.178104	0.880130	977.298800	0.018569	0.018633
RS	14	0.200869	1.039523	873.425179	0.016595	0.016749
RS	15	0.225497	1.039523	922.086833	0.017520	0.017762
RS	16	0.252142	1.155447	875.253238	0.016630	0.016936
RS	17	0.280967	1.155447	922.841107	0.017534	0.017978
RS	18	0.312152	1.238508	906.733924	0.017228	0.017739
RS	19	0.345889	1.238508	953.791923	0.018122	0.018820
RS	20	0.382388	1.320991	939.416843	0.017849	0.018620
RS	21	0.421875	1.320991	985.493321	0.018725	0.019713
RS	22	0.464594	1.433144	951.821602	0.018085	0.019124
RS	23	0.510810	1.433144	996.114527	0.018927	0.020170
RS	24	0.560809	1.593493	936.791068	0.017799	0.019034
RS	25	0.614901	1.593493	978.715258	0.018596	0.019985
RS	26	0.673421	1.813306	898.148460	0.017065	0.018377
RS	27	0.736731	1.813306	937.466055	0.017812	0.019215
RS	28	0.805223	2.101292	844.272290	0.016041	0.017315
RS	29	0.879322	2.101292	880.985698	0.016739	0.018044
RS	30	0.959486	2.459409	785.459618	0.014924	0.016074
RS	31	1.046212	2.459409	819.696913	0.015575	0.016712
RS	32	1.140038	2.878691	730.862281	0.013887	0.014873
RS	33	1.241543	2.878691	762.809343	0.014494	0.015441
RS	34	1.351358	3.340270	686.063768	0.013035	0.013850
RS	35	1.470162	3.340270	715.921032	0.013603	0.014363
RS	36	1.598690	3.815908	653.711660	0.012421	0.013070
RS	37	1.737740	3.815908	681.649114	0.012952	0.013539
RS	38	1.888172	4.272602	634.329497	0.012052	0.012549
RS	39	2.050917	4.272602	660.424174	0.012548	0.012982
RS	40	2.226985	4.682637	626.629102	0.011906	0.012265
RS	41	2.417465	4.682637	650.791770	0.012365	0.012663
RS	42	2.623537	5.033372	627.722077	0.011927	0.012161
RS	43	2.846477	5.033372	649.640965	0.012343	0.012520
RS	44	3.087667	5.329519	633.567741	0.012038	0.012156
RS	45	3.348599	5.329519	652.702717	0.012402	0.012462
RS	46	3.630891	5.583244	640.116384	0.012162	0.012167
RS	47	3.936291	5.583244	655.743011	0.012459	0.012407
RS	48	4.266689	5.802351	644.271749	0.012241	0.012137
RS	49	4.624133	5.802351	655.531293	0.012455	0.012299
RS	50	5.010836	5.991982	643.364866	0.012224	0.012024
RS	51	5.429193	5.991982	649.329864	0.012338	0.012095
RS	52	5.881796	6.169424	633.622208	0.012039	0.011768
RS	53	6.371448	6.169424	633.506981	0.012037	0.011737
RS	54	6.901181	6.525778	596.433193	0.011332	0.011035
RS	55	7.474276	6.525778	591.459867	0.011238	0.010922
RS	56	8.094283	6.525778	582.353807	0.011065	0.010733
RS	57	8.765042	6.525778	568.973052	0.010811	0.010467
RS	58	9.490708	11.092623	332.319142	0.006314	0.006247
RS	59	10.275774	11.092623	335.937339	0.006383	0.006292
RS	60	11.125103	11.092623	337.702295	0.006416	0.006301
RS	61	12.043956	11.092623	337.428333	0.006411	0.006270
RS	62	13.038023	11.092623	334.952380	0.006364	0.006197
RS	63	14.113461	11.092623	3555.267594	0.067551	0.063752
PA	4+25*2+4+6 0.028956490 0.015285190 14.113461282 1.698893155 0.327349950 0.408531164 0.546325231 0.704680666 0.880130380 1.039522522 1.155447191 1.238508153 1.320990998 1.433144403 1.593493194 1.813305734 2.101291521 2.459409311 2.878690727 3.340269687 3.815908298 4.272602000 4.682636731 5.033371943 5.329518684 5.583243784 5.802351445 5.991982002 6.169424301 6.525777886 11.092623001
//
IT	5136
RD	13
LK	-244298.249197
QD	-385.475449 -> -329.966606
RI	0.0108108537
TR	0.027702	0.015513
MT	14.422710
MM	C_pi: 3.373485, n_recomb: 55622.256888
RS	0	0.000000	2.009260	221.377202	0.003980	0.000227
RS	1	0.008223	2.009260	238.577579	0.004289	0.001408
RS	2	0.017121	2.009260	257.025721	0.004621	0.003027
RS	3	0.026752	2.009260	276.797051	0.004976	0.004567
RS	4	0.037174	0.333163	1771.895035	0.031856	0.029108
RS	5	0.048454	0.333163	1851.362835	0.033285	0.032247
RS	6	0.060661	0.414103	1557.797711	0.028007	0.027573
RS	7	0.073871	0.414103	1631.001618	0.029323	0.028935
RS	8	0.088168	0.556700	1272.830803	0.022883	0.022629
RS	9	0.103640	0.556700	1338.378138	0.024062	0.023746
RS	10	0.120385	0.721065	1087.949950	0.019560	0.019401
RS	11	0.138507	0.721065	1147.174000	0.020624	0.020518
RS	12	0.158118	0.903644	966.013781	0.017367	0.017399
RS	13	0.179342	0.903644	1020.370191	0.018345	0.018442
RS	14	0.202312	1.069381	910.860876	0.016376	0.016550
RS	15	0.227170	1.069381	962.384424	0.017302	0.017552
RS	16	0.254072	1.187782	914.894122	0.016448	0.016753
RS	17	0.283186	1.187782	965.405935	0.017356	0.017781
RS	18	0.314694	1.269171	952.272343	0.017120	0.017605
RS	19	0.348793	1.269171	1002.427342	0.018022	0.018676
RS	20	0.385696	1.347908	992.231426	0.017839	0.018560
RS	21	0.425633	1.347908	1041.541841	0.018725	0.019647
RS	22	0.468854	1.456374	1010.639445	0.018170	0.019139
RS	23	0.515629	1.456374	1058.178893	0.019024	0.020185
RS	24	0.566250	1.614565	998.515160	0.017952	0.019106
RS	25	0.621033	1.614565	1043.580020	0.018762	0.020062
RS	26	0.680322	1.834837	959.266208	0.017246	0.018474
RS	27	0.744485	1.834837	1001.551650	0.018006	0.019318
RS	28	0.813924	2.126918	901.959052	0.016216	0.017403
RS	29	0.889073	2.126918	941.445171	0.016926	0.018140
RS	30	0.970401	2.493602	838.201380	0.015070	0.016135
RS	31	1.058416	2.493602	875.018307	0.015731	0.016782
RS	32	1.153669	2.926259	778.453054	0.013995	0.014900
RS	33	1.256754	2.926259	812.800956	0.014613	0.015476
RS	34	1.368315	3.405493	729.191648	0.013110	0.013845
RS	35	1.489050	3.405493	761.293545	0.013687	0.014367
RS	36	1.619712	3.901493	693.533331	0.012469	0.013043
RS	37	1.761119	3.901493	723.587137	0.013009	0.013521
RS	38	1.914152	4.378845	672.166332	0.012084	0.012510
RS	39	2.079769	4.378845	700.276351	0.012590	0.012953
RS	40	2.259004	4.807364	663.753776	0.011933	0.012225
RS	41	2.452977	4.807364	689.848295	0.012402	0.012635
RS	42	2.662900	5.172894	665.193289	0.011959	0.012132
RS	43	2.890084	5.172894	688.958794	0.012386	0.012502
RS	44	3.135948	5.480039	672.109799	0.012083	0.012145
RS	45	3.402029	5.480039	692.979394	0.012459	0.012466
RS	46	3.689989	5.741650	680.101199	0.012227	0.012182
RS	47	4.001627	5.741650	697.298708	0.012536	0.012438
RS	48	4.338890	5.966200	685.780683	0.012329	0.012182
RS	49	4.703885	5.966200	698.373468	0.012556	0.012360
RS	50	5.098893	6.159514	686.197786	0.012337	0.012100
RS	51	5.526380	6.159514	693.167433	0.012462	0.012187
RS	52	5.989018	6.340532	677.142590	0.012174	0.011872
RS	53	6.489698	6.340532	677.615847	0.012182	0.011854
RS	54	7.031546	6.711751	638.071267	0.011472	0.011148
RS	55	7.617949	6.711751	633.353632	0.011387	0.011046
RS	56	8.252570	6.711751	624.207017	0.011222	0.010867
RS	57	8.939374	6.711751	610.464820	0.010975	0.010609
RS	58	9.682652	11.674968	349.016298	0.006275	0.006191
RS	59	10.487046	11.674968	353.697573	0.006359	0.006253
RS	60	11.357583	11.674968	356.497062	0.006409	0.006280
RS	61	12.299702	11.674968	357.207469	0.006422	0.006268
RS	62	13.319287	11.674968	355.641516	0.006394	0.006215
RS	63	14.422710	11.674968	3895.351612	0.070032	0.066131
PA	4+25*2+4+6 0.027701816 0.015512622 14.422710098 2.009260139 0.333162839 0.414103305 0.556699708 0.721064564 0.903644148 1.069381472 1.187782492 1.269170967 1.347907782 1.456373737 1.614564987 1.834837287 2.126918005 2.493601652 2.926259291 3.405493402 3.901493445 4.378844967 4.807364022 5.172893884 5.480038720 5.741650188 5.966199620 6.159513904 6.340531782 6.711750631 11.674967963
//
IT	5006
RD	14
LK	-244190.207251
QD	-351.538251 -> -302.476321
RI	0.0091641544
TR	0.026543	0.015710
MT	14.731143
MM	C_pi: 3.511287, n_recomb: 58549.336552
RS	0	0.000000	2.381697	197.240514	0.003369	0.000193
RS	1	0.008259	2.381697	212.774922	0.003634	0.001198
RS	2	0.017200	2.381697	229.465644	0.003919	0.002573
RS	3	0.026879	2.381697	247.387257	0.004225	0.003890
RS	4	0.037357	0.339380	1844.525498	0.031504	0.028891
RS	5	0.048702	0.339380	1928.747575	0.032942	0.032063
RS	6	0.060982	0.419544	1632.846250	0.027888	0.027566
RS	7	0.074278	0.419544	1710.518514	0.029215	0.028964
RS	8	0.088671	0.566605	1329.566977	0.022708	0.022551
RS	9	0.104253	0.566605	1398.925158	0.023893	0.023675
RS	10	0.121121	0.736794	1133.444217	0.019359	0.019267
RS	11	0.139383	0.736794	1195.972420	0.020427	0.020380
RS	12	0.159153	0.926447	1004.461404	0.017156	0.017229
RS	13	0.180556	0.926447	1061.760275	0.018134	0.018265
RS	14	0.203727	1.098664	946.535630	0.016166	0.016363
RS	15	0.228811	1.098664	1000.842099	0.017094	0.017355
RS	16	0.255967	1.219802	952.575110	0.016270	0.016577
RS	17	0.285365	1.219802	1005.933165	0.017181	0.017593
RS	18	0.317192	1.299767	995.742766	0.017007	0.017472
RS	19	0.351647	1.299767	1048.930103	0.017915	0.018533
RS	20	0.388947	1.374936	1043.077230	0.017815	0.018495
RS	21	0.429328	1.374936	1095.578450	0.018712	0.019577
RS	22	0.473044	1.479832	1067.782179	0.018237	0.019148
RS	23	0.520370	1.479832	1118.545425	0.019104	0.020194
RS	24	0.571605	1.635894	1058.945757	0.018086	0.019171
RS	25	0.627072	1.635894	1107.141622	0.018910	0.020131
RS	26	0.687119	1.856555	1019.411443	0.017411	0.018565
RS	27	0.752125	1.856555	1064.660931	0.018184	0.019416
RS	28	0.822500	2.152565	958.857829	0.016377	0.017490
RS	29	0.898687	2.152565	1001.114594	0.017099	0.018234
RS	30	0.981167	2.527589	890.208950	0.015204	0.016196
RS	31	1.070458	2.527589	929.603252	0.015877	0.016851
RS	32	1.167123	2.973366	825.292358	0.014096	0.014929
RS	33	1.271772	2.973366	862.037766	0.014723	0.015513
RS	34	1.385064	3.470049	771.521242	0.013177	0.013844
RS	35	1.507711	3.470049	805.863210	0.013764	0.014373
RS	36	1.640489	3.986275	732.514664	0.012511	0.013019
RS	37	1.784232	3.986275	764.679832	0.013060	0.013505
RS	38	1.939846	4.484176	709.144487	0.012112	0.012475
RS	39	2.108312	4.484176	739.266102	0.012626	0.012926
RS	40	2.290692	4.931035	700.031006	0.011956	0.012189
RS	41	2.488133	4.931035	728.056976	0.012435	0.012608
RS	42	2.701881	5.311105	701.861661	0.011988	0.012105
RS	43	2.933282	5.311105	727.478618	0.012425	0.012487
RS	44	3.183794	5.628823	709.930069	0.012125	0.012136
RS	45	3.454995	5.628823	732.545216	0.012512	0.012470
RS	46	3.748594	5.897745	719.475330	0.012288	0.012198
RS	47	4.066441	5.897745	738.260113	0.012609	0.012468
RS	48	4.410537	6.127068	726.809098	0.012414	0.012227
RS	49	4.783052	6.127068	740.754817	0.012652	0.012419
RS	50	5.186332	6.323418	728.679743	0.012446	0.012175
RS	51	5.622918	6.323418	736.673953	0.012582	0.012276
RS	52	6.095561	6.507460	720.419744	0.012304	0.011973
RS	53	6.607238	6.507460	721.498592	0.012323	0.011967
RS	54	7.161173	6.892913	679.514129	0.011606	0.011257
RS	55	7.760857	6.892913	675.066499	0.011530	0.011165
RS	56	8.410067	6.892913	665.892870	0.011373	0.010995
RS	57	9.112894	6.892913	651.801509	0.011133	0.010744
RS	58	9.873766	12.256980	365.100067	0.006236	0.006137
RS	59	10.697476	12.256980	370.846558	0.006334	0.006214
RS	60	11.589215	12.256980	374.690592	0.006400	0.006257
RS	61	12.554600	12.256980	376.404239	0.006429	0.006262
RS	62	13.599715	12.256980	375.776871	0.006418	0.006227
RS	63	14.731143	12.256980	4238.325462	0.072389	0.068392
PA	4+25*2+4+6 0.026543324 0.015709759 14.731142535 2.381697466 0.339379521 0.419544311 0.566605431 0.736794117 0.926447336 1.098664185 1.219802152 1.299767451 1.374935970 1.479832363 1.635893870 1.856555391 2.152564932 2.527589227 2.973366278 3.470048563 3.986274548 4.484176012 4.931035215 5.311105219 5.628822616 5.897744951 6.127067656 6.323417939 6.507459807 6.892913158 12.256979578
//
IT	5764
RD	15
LK	-244094.699558
QD	-321.425699 -> -278.006289
RI	0.0077752626
TR	0.025473	0.015880
MT	15.038304
MM	C_pi: 3.648148, n_recomb: 61407.377284
RS	0	0.000000	2.830433	174.626003	0.002844	0.000164
RS	1	0.008294	2.830433	188.546180	0.003070	0.001016
RS	2	0.017276	2.830433	203.525629	0.003314	0.002179
RS	3	0.027003	2.830433	219.636294	0.003577	0.003301
RS	4	0.037536	0.346021	1910.506969	0.031112	0.028618
RS	5	0.048944	0.346021	1999.338154	0.032559	0.031824
RS	6	0.061297	0.424861	1705.281026	0.027770	0.027551
RS	7	0.074675	0.424861	1787.348899	0.029106	0.028984
RS	8	0.089163	0.576043	1384.623118	0.022548	0.022483
RS	9	0.104852	0.576043	1457.724886	0.023739	0.023614
RS	10	0.121842	0.751874	1177.408093	0.019174	0.019147
RS	11	0.140242	0.751874	1243.170322	0.020245	0.020257
RS	12	0.160167	0.948529	1041.364574	0.016958	0.017071
RS	13	0.181746	0.948529	1101.530700	0.017938	0.018103
RS	14	0.205114	1.127344	980.512885	0.015967	0.016186
RS	15	0.230420	1.127344	1037.520833	0.016896	0.017170
RS	16	0.257825	1.251454	988.353189	0.016095	0.016407
RS	17	0.287503	1.251454	1044.475623	0.017009	0.017413
RS	18	0.319642	1.330226	1037.168053	0.016890	0.017341
RS	19	0.354447	1.330226	1093.316241	0.017804	0.018393
RS	20	0.392139	1.401986	1091.924896	0.017782	0.018427
RS	21	0.432957	1.401986	1147.564883	0.018688	0.019504
RS	22	0.477161	1.503389	1123.185967	0.018291	0.019151
RS	23	0.525030	1.503389	1177.140869	0.019169	0.020197
RS	24	0.576871	1.657317	1117.994972	0.018206	0.019231
RS	25	0.633010	1.657317	1169.303006	0.019042	0.020195
RS	26	0.693806	1.878281	1078.485773	0.017563	0.018652
RS	27	0.759644	1.878281	1126.686782	0.018348	0.019510
RS	28	0.830943	2.178039	1014.875532	0.016527	0.017574
RS	29	0.908156	2.178039	1059.892639	0.017260	0.018326
RS	30	0.991772	2.561163	941.401278	0.015330	0.016257
RS	31	1.082324	2.561163	983.362911	0.016014	0.016920
RS	32	1.180386	3.019805	871.306172	0.014189	0.014959
RS	33	1.286581	3.019805	910.438325	0.014826	0.015550
RS	34	1.401584	3.533738	812.983286	0.013239	0.013845
RS	35	1.526125	3.533738	849.553573	0.013835	0.014381
RS	36	1.660996	4.070064	770.589258	0.012549	0.012998
RS	37	1.807053	4.070064	804.853721	0.013107	0.013492
RS	38	1.965224	4.588440	745.194420	0.012135	0.012442
RS	39	2.136514	4.588440	777.316805	0.012658	0.012902
RS	40	2.322010	5.053529	735.385987	0.011976	0.012156
RS	41	2.522892	5.053529	765.335899	0.012463	0.012584
RS	42	2.740435	5.447917	737.645346	0.012012	0.012080
RS	43	2.976020	5.447917	765.111495	0.012460	0.012473
RS	44	3.231146	5.775814	746.938600	0.012164	0.012129
RS	45	3.507431	5.775814	771.303291	0.012560	0.012474
RS	46	3.806631	6.051505	758.140374	0.012346	0.012214
RS	47	4.130647	6.051505	778.522228	0.012678	0.012497
RS	48	4.481537	6.284975	767.249803	0.012494	0.012271
RS	49	4.861530	6.284975	782.562131	0.012744	0.012477
RS	50	5.273039	6.483744	770.696720	0.012551	0.012248
RS	51	5.718679	6.483744	779.730102	0.012698	0.012361
RS	52	6.201280	6.670277	763.335041	0.012431	0.012072
RS	53	6.723909	6.670277	765.032090	0.012458	0.012076
RS	54	7.289884	7.069313	720.650050	0.011736	0.011363
RS	55	7.902801	7.069313	716.482528	0.011668	0.011279
RS	56	8.566553	7.069313	707.291793	0.011518	0.011117
RS	57	9.285357	7.069313	692.860632	0.011283	0.010873
RS	58	10.063779	12.837803	380.559441	0.006197	0.006085
RS	59	10.906763	12.837803	387.367781	0.006308	0.006175
RS	60	11.819664	12.837803	392.260090	0.006388	0.006232
RS	61	12.808281	12.837803	394.988803	0.006432	0.006254
RS	62	13.878894	12.837803	395.320851	0.006438	0.006236
RS	63	15.038304	12.837803	4582.573468	0.074626	0.070537
PA	4+25*2+4+6 0.025473047 0.015879872 15.038303581 2.830432621 0.346021459 0.424861154 0.576042767 0.751873938 0.948529377 1.127343686 1.251453637 1.330226412 1.401986218 1.503389417 1.657317495 1.878280915 2.178038696 2.561162628 3.019805277 3.533737623 4.070063881 4.588439981 5.053529170 5.447917047 5.775813616 6.051505482 6.284975024 6.483744314 6.670277248 7.069313095 12.837803308
//
IT	4139
RD	16
LK	-244010.163175
QD	-294.645547 -> -256.174814
RI	0.0066038696
TR	0.024484	0.016026
MT	15.343608
MM	C_pi: 3.783769, n_recomb: 64192.047177
RS	0	0.000000	3.372715	153.661826	0.002394	0.000138
RS	1	0.008328	3.372715	166.043229	0.002587	0.000857
RS	2	0.017350	3.372715	179.384878	0.002795	0.001838
RS	3	0.027124	3.372715	193.754783	0.003018	0.002792
RS	4	0.037711	0.353096	1969.716918	0.030685	0.028297
RS	5	0.049180	0.353096	2062.988673	0.032138	0.031536
RS	6	0.061604	0.430047	1775.085499	0.027653	0.027531
RS	7	0.075063	0.430047	1861.466815	0.028998	0.028999
RS	8	0.089643	0.585007	1438.045622	0.022402	0.022425
RS	9	0.105437	0.585007	1514.819233	0.023598	0.023564
RS	10	0.122546	0.766284	1219.912705	0.019004	0.019039
RS	11	0.141081	0.766284	1288.836586	0.020078	0.020147
RS	12	0.161159	0.969872	1076.774980	0.016774	0.016927
RS	13	0.182909	0.969872	1139.730885	0.017755	0.017954
RS	14	0.206470	1.155393	1012.838722	0.015778	0.016021
RS	15	0.231994	1.155393	1072.463829	0.016707	0.016996
RS	16	0.259644	1.282713	1022.250854	0.015925	0.016245
RS	17	0.289596	1.282713	1081.050851	0.016841	0.017241
RS	18	0.322043	1.360488	1076.558733	0.016771	0.017212
RS	19	0.357192	1.360488	1135.589431	0.017691	0.018256
RS	20	0.395269	1.428965	1138.752774	0.017740	0.018357
RS	21	0.436516	1.428965	1197.470852	0.018655	0.019430
RS	22	0.481199	1.526931	1176.785036	0.018332	0.019149
RS	23	0.529603	1.526931	1233.889941	0.019222	0.020196
RS	24	0.582039	1.678705	1175.567386	0.018313	0.019284
RS	25	0.638841	1.678705	1229.959324	0.019161	0.020254
RS	26	0.700374	1.899859	1136.389844	0.017703	0.018734
RS	27	0.767032	1.899859	1187.520904	0.018500	0.019600
RS	28	0.839241	2.203174	1069.915507	0.016667	0.017656
RS	29	0.917465	2.203174	1117.674188	0.017411	0.018416
RS	30	1.002202	2.594141	991.693195	0.015449	0.016318
RS	31	1.093997	2.594141	1036.204152	0.016142	0.016988
RS	32	1.193437	3.065400	916.414743	0.014276	0.014990
RS	33	1.301159	3.065400	957.915314	0.014923	0.015589
RS	34	1.417852	3.596379	853.505361	0.013296	0.013848
RS	35	1.544264	3.596379	892.284964	0.013900	0.014391
RS	36	1.681204	4.152677	807.688913	0.012582	0.012980
RS	37	1.829548	4.152677	844.033522	0.013149	0.013481
RS	38	1.990247	4.691448	780.249402	0.012155	0.012413
RS	39	2.164330	4.691448	814.354685	0.012686	0.012880
RS	40	2.352911	5.174663	769.748861	0.011991	0.012125
RS	41	2.557197	5.174663	801.608108	0.012488	0.012561
RS	42	2.778497	5.583157	772.468282	0.012034	0.012057
RS	43	3.018228	5.583157	801.774222	0.012490	0.012459
RS	44	3.277925	5.920879	783.048059	0.012199	0.012122
RS	45	3.559249	5.920879	809.159269	0.012605	0.012478
RS	46	3.864004	6.202825	795.999562	0.012400	0.012230
RS	47	4.194139	6.202825	817.981578	0.012743	0.012526
RS	48	4.551769	6.439840	806.997357	0.012572	0.012314
RS	49	4.939183	6.439840	823.683781	0.012832	0.012533
RS	50	5.358863	6.640433	812.135788	0.012652	0.012320
RS	51	5.813495	6.640433	822.217460	0.012809	0.012444
RS	52	6.305991	6.828927	805.771208	0.012553	0.012167
RS	53	6.839503	6.828927	808.094331	0.012589	0.012181
RS	54	7.417447	7.240859	761.368695	0.011861	0.011464
RS	55	8.043525	7.240859	757.486919	0.011800	0.011389
RS	56	8.721744	7.240859	748.285131	0.011657	0.011234
RS	57	9.456448	7.240859	733.520411	0.011427	0.010996
RS	58	10.252341	13.416337	395.383170	0.006159	0.006034
RS	59	11.114518	13.416337	403.244792	0.006282	0.006136
RS	60	12.048500	13.416337	409.183183	0.006374	0.006207
RS	61	13.060267	13.416337	412.932149	0.006433	0.006243
RS	62	14.156297	13.416337	414.237122	0.006453	0.006241
RS	63	15.343608	13.416337	4926.472681	0.076746	0.072570
PA	4+25*2+4+6 0.024483837 0.016026045 15.343608496 3.372714733 0.353095823 0.430047043 0.585007452 0.766283631 0.969872229 1.155392996 1.282712647 1.360487662 1.428964976 1.526931492 1.678705378 1.899858980 2.203174162 2.594141466 3.065400024 3.596378987 4.152677084 4.691448134 5.174662906 5.583156916 5.920878759 6.202825437 6.439840329 6.640432720 6.828927374 7.240858764 13.416337201
//
IT	4746
RD	17
LK	-243935.250201
QD	-270.777878 -> -236.654632
RI	0.0056158925
TR	0.023569	0.016151
MT	15.646449
MM	C_pi: 3.917868, n_recomb: 66900.061723
RS	0	0.000000	4.030051	134.415187	0.002009	0.000116
RS	1	0.008362	4.030051	145.350340	0.002173	0.000721
RS	2	0.017423	4.030051	157.147624	0.002349	0.001545
RS	3	0.027241	4.030051	169.870238	0.002539	0.002352
RS	4	0.037881	0.360604	2022.153815	0.030226	0.027934
RS	5	0.049410	0.360604	2119.676876	0.031684	0.031205
RS	6	0.061903	0.435089	1842.299773	0.027538	0.027508
RS	7	0.075441	0.435089	1932.905044	0.028892	0.029009
RS	8	0.090111	0.593485	1489.917853	0.022271	0.022378
RS	9	0.106008	0.593485	1570.288856	0.023472	0.023524
RS	10	0.123233	0.780016	1261.017207	0.018849	0.018944
RS	11	0.141900	0.780016	1333.028517	0.019926	0.020051
RS	12	0.162127	0.990465	1110.743829	0.016603	0.016794
RS	13	0.184045	0.990465	1176.410427	0.017585	0.017817
RS	14	0.207796	1.182794	1043.559745	0.015599	0.015865
RS	15	0.233533	1.182794	1105.715556	0.016528	0.016833
RS	16	0.261422	1.313544	1054.311332	0.015759	0.016088
RS	17	0.291643	1.313544	1115.698600	0.016677	0.017076
RS	18	0.324391	1.390515	1113.926170	0.016651	0.017084
RS	19	0.359878	1.390515	1175.755130	0.017575	0.018122
RS	20	0.398331	1.455817	1183.538258	0.017691	0.018285
RS	21	0.440001	1.455817	1245.266060	0.018614	0.019354
RS	22	0.485154	1.550382	1228.522159	0.018364	0.019142
RS	23	0.534083	1.550382	1288.726975	0.019263	0.020190
RS	24	0.587103	1.699963	1231.582461	0.018409	0.019334
RS	25	0.644557	1.699963	1289.021686	0.019268	0.020308
RS	26	0.706815	1.921187	1193.032291	0.017833	0.018814
RS	27	0.774278	1.921187	1247.063972	0.018641	0.019686
RS	28	0.847383	2.227858	1123.892173	0.016800	0.017737
RS	29	0.926601	2.227858	1174.366191	0.017554	0.018505
RS	30	1.012442	2.626402	1041.010468	0.015561	0.016379
RS	31	1.105462	2.626402	1088.045766	0.016264	0.017057
RS	32	1.206259	3.110007	960.557153	0.014358	0.015022
RS	33	1.315485	3.110007	1004.401285	0.015013	0.015628
RS	34	1.433844	3.657817	893.034012	0.013349	0.013852
RS	35	1.562099	3.657817	933.997699	0.013961	0.014403
RS	36	1.701080	4.233958	843.762721	0.012612	0.012964
RS	37	1.851681	4.233958	882.162244	0.013186	0.013471
RS	38	2.014875	4.793040	814.259631	0.012171	0.012385
RS	39	2.191715	4.793040	850.323885	0.012710	0.012859
RS	40	2.383342	5.294280	803.066764	0.012004	0.012095
RS	41	2.590993	5.294280	836.814617	0.012508	0.012540
RS	42	2.816006	5.716680	806.271343	0.012052	0.012035
RS	43	3.059834	5.716680	837.401483	0.012517	0.012446
RS	44	3.324051	6.063867	818.193934	0.012230	0.012116
RS	45	3.610361	6.063867	846.042432	0.012646	0.012482
RS	46	3.920611	6.351573	832.979283	0.012451	0.012246
RS	47	4.256804	6.351573	856.558524	0.012804	0.012553
RS	48	4.621108	6.591555	845.968999	0.012645	0.012356
RS	49	5.015874	6.591555	864.031358	0.012915	0.012587
RS	50	5.443649	6.793389	852.906816	0.012749	0.012389
RS	51	5.907194	6.793389	864.040774	0.012915	0.012524
RS	52	6.409499	6.983318	847.633411	0.012670	0.012259
RS	53	6.953806	6.983318	850.585953	0.012714	0.012282
RS	54	7.543625	7.407421	801.581141	0.011982	0.011562
RS	55	8.182765	7.407421	797.986364	0.011928	0.011495
RS	56	8.875347	7.407421	788.775680	0.011790	0.011347
RS	57	9.625841	7.407421	773.680370	0.011565	0.011114
RS	58	10.439089	13.991391	409.571132	0.006122	0.005985
RS	59	11.320338	13.991391	418.472921	0.006255	0.006098
RS	60	12.275276	13.991391	425.449928	0.006359	0.006181
RS	61	13.310063	13.991391	430.218323	0.006431	0.006231
RS	62	14.431375	13.991391	432.503012	0.006465	0.006243
RS	63	15.646449	13.991391	5268.567951	0.078753	0.074493
PA	4+25*2+4+6 0.023569169 0.016151107 15.646449035 4.030051326 0.360604248 0.435088707 0.593485401 0.780015812 0.990464911 1.182794265 1.313544451 1.390514829 1.455816941 1.550382062 1.699962635 1.921187134 2.227858010 2.626401984 3.110006620 3.657817391 4.233958312 4.793039594 5.294279759 5.716679737 6.063867358 6.351573022 6.591554827 6.793389083 6.983317678 7.407420972 13.991391419
//
IT	5063
RD	18
LK	-243868.792208
QD	-249.462898 -> -219.164402
RI	0.0047836381
TR	0.022723	0.016258
MT	15.946228
MM	C_pi: 4.050162, n_recomb: 69528.661419
RS	0	0.000000	4.829045	116.909497	0.001681	0.000097
RS	1	0.008394	4.829045	126.502757	0.001819	0.000604
RS	2	0.017493	4.829045	136.863220	0.001968	0.001294
RS	3	0.027356	4.829045	148.048752	0.002129	0.001975
RS	4	0.038046	0.368539	2067.934832	0.029742	0.027536
RS	5	0.049634	0.368539	2169.501916	0.031203	0.030835
RS	6	0.062194	0.439976	1906.966869	0.027427	0.027483
RS	7	0.075809	0.439976	2001.700144	0.028790	0.029017
RS	8	0.090567	0.601472	1540.304001	0.022154	0.022341
RS	9	0.106563	0.601472	1624.195375	0.023360	0.023495
RS	10	0.123903	0.793056	1300.793498	0.018709	0.018861
RS	11	0.142697	0.793056	1375.817044	0.019788	0.019966
RS	12	0.163070	1.010297	1143.321460	0.016444	0.016672
RS	13	0.185152	1.010297	1211.618466	0.017426	0.017691
RS	14	0.209089	1.209529	1072.723762	0.015429	0.015718
RS	15	0.235034	1.209529	1137.322222	0.016358	0.016680
RS	16	0.263157	1.343919	1084.578552	0.015599	0.015938
RS	17	0.293641	1.343919	1148.459951	0.016518	0.016918
RS	18	0.326684	1.420270	1149.291957	0.016530	0.016960
RS	19	0.362501	1.420270	1213.829938	0.017458	0.017990
RS	20	0.401324	1.482496	1226.266980	0.017637	0.018212
RS	21	0.443406	1.482496	1290.929236	0.018567	0.019277
RS	22	0.489020	1.573678	1278.350883	0.018386	0.019133
RS	23	0.538464	1.573678	1341.597787	0.019296	0.020182
RS	24	0.592057	1.721008	1285.973348	0.018496	0.019379
RS	25	0.650150	1.721008	1346.415531	0.019365	0.020359
RS	26	0.713119	1.942177	1248.334667	0.017954	0.018890
RS	27	0.781373	1.942177	1305.230132	0.018773	0.019770
RS	28	0.855357	2.251983	1176.735939	0.016924	0.017816
RS	29	0.935551	2.251983	1229.892120	0.017689	0.018591
RS	30	1.022477	2.657844	1089.285434	0.015667	0.016440
RS	31	1.116700	2.657844	1138.813562	0.016379	0.017125
RS	32	1.218832	3.153512	1003.676648	0.014435	0.015056
RS	33	1.329537	3.153512	1049.833394	0.015099	0.015668
RS	34	1.449535	3.717921	931.522166	0.013398	0.013859
RS	35	1.579605	3.717921	974.638951	0.014018	0.014415
RS	36	1.720594	4.313757	878.769262	0.012639	0.012950
RS	37	1.873418	4.313757	919.192889	0.013220	0.013463
RS	38	2.039070	4.893056	847.184225	0.012185	0.012359
RS	39	2.218627	4.893056	885.177960	0.012731	0.012840
RS	40	2.413256	5.412216	835.296662	0.012014	0.012067
RS	41	2.624223	5.412216	870.906738	0.012526	0.012519
RS	42	2.852899	5.848328	839.005322	0.012067	0.012014
RS	43	3.100771	5.848328	871.938308	0.012541	0.012434
RS	44	3.369449	6.204640	852.318165	0.012259	0.012110
RS	45	3.660680	6.204640	881.888953	0.012684	0.012486
RS	46	3.976358	6.497612	869.014161	0.012499	0.012261
RS	47	4.318534	6.497612	894.182034	0.012861	0.012579
RS	48	4.689434	6.739996	884.091024	0.012715	0.012397
RS	49	5.091467	6.739996	903.525810	0.012995	0.012638
RS	50	5.527247	6.942503	892.928556	0.012843	0.012456
RS	51	5.999608	6.942503	905.113926	0.013018	0.012601
RS	52	6.511619	7.133341	888.835253	0.012784	0.012348
RS	53	7.066610	7.133341	892.416260	0.012835	0.012380
RS	54	7.668187	7.568852	841.207005	0.012099	0.011657
RS	55	8.320262	7.568852	837.896271	0.012051	0.011597
RS	56	9.027073	7.568852	828.675098	0.011918	0.011454
RS	57	9.793215	7.568852	813.249003	0.011697	0.011226
RS	58	10.623668	14.561762	423.125790	0.006086	0.005937
RS	59	11.523831	14.561762	433.050646	0.006228	0.006060
RS	60	12.499555	14.561762	441.054138	0.006343	0.006154
RS	61	13.557183	14.561762	446.835784	0.006427	0.006217
RS	62	14.703590	14.561762	450.100937	0.006474	0.006243
RS	63	15.946228	14.561762	5607.500246	0.080650	0.076311
PA	4+25*2+4+6 0.022723050 0.016257631 15.946228043 4.829044776 0.368539202 0.439975683 0.601471615 0.793055675 1.010296861 1.209529005 1.343918513 1.420270485 1.482495959 1.573677507 1.721007571 1.942177124 2.251983421 2.657843886 3.153512415 3.717920638 4.313756686 4.893056476 5.412215998 5.848328300 6.204639652 6.497612269 6.739995500 6.942502803 7.133340736 7.568852280 14.561761990
//
IT	4626
RD	19
LK	-243809.772808
QD	-230.390628 -> -203.461071
RI	0.0040840933
TR	0.021940	0.016348
MT	16.242375
MM	C_pi: 4.180376, n_recomb: 72075.619196
RS	0	0.000000	5.802490	101.131024	0.001403	0.000080
RS	1	0.008426	5.802490	109.494012	0.001519	0.000504
RS	2	0.017561	5.802490	118.534177	0.001645	0.001080
RS	3	0.027466	5.802490	128.303828	0.001780	0.001653
RS	4	0.038206	0.376893	2107.238919	0.029237	0.027110
RS	5	0.049851	0.376893	2212.627306	0.030699	0.030433
RS	6	0.062477	0.444694	1969.161262	0.027321	0.027458
RS	7	0.076167	0.444694	2067.921541	0.028691	0.029023
RS	8	0.091010	0.608954	1589.289264	0.022050	0.022314
RS	9	0.107104	0.608954	1676.622516	0.023262	0.023477
RS	10	0.124554	0.805403	1339.291793	0.018582	0.018790
RS	11	0.143474	0.805403	1417.251199	0.019663	0.019893
RS	12	0.163988	1.029350	1174.567993	0.016296	0.016560
RS	13	0.186230	1.029350	1245.414705	0.017279	0.017576
RS	14	0.210347	1.235575	1100.383507	0.015267	0.015580
RS	15	0.236496	1.235575	1167.335613	0.016196	0.016536
RS	16	0.264848	1.373810	1113.096284	0.015443	0.015794
RS	17	0.295589	1.373810	1179.376391	0.016363	0.016766
RS	18	0.328919	1.449714	1182.689214	0.016409	0.016837
RS	19	0.365059	1.449714	1249.842950	0.017341	0.017861
RS	20	0.404243	1.508952	1266.941836	0.017578	0.018137
RS	21	0.446729	1.508952	1334.457356	0.018515	0.019200
RS	22	0.492794	1.596756	1326.241648	0.018401	0.019119
RS	23	0.542741	1.596756	1392.465893	0.019320	0.020170
RS	24	0.596896	1.741780	1338.677673	0.018573	0.019421
RS	25	0.655613	1.741780	1402.071313	0.019453	0.020405
RS	26	0.719279	1.962748	1302.233859	0.018068	0.018964
RS	27	0.788308	1.962748	1361.949449	0.018896	0.019850
RS	28	0.863154	2.275484	1228.374051	0.017043	0.017893
RS	29	0.944306	2.275484	1284.172714	0.017817	0.018676
RS	30	1.032295	2.688372	1136.463730	0.015768	0.016501
RS	31	1.127698	2.688372	1188.447187	0.016489	0.017193
RS	32	1.231140	3.195821	1045.724242	0.014509	0.015090
RS	33	1.343297	3.195821	1094.157054	0.015181	0.015709
RS	34	1.464903	3.776585	968.926984	0.013443	0.013866
RS	35	1.596757	3.776585	1014.160592	0.014071	0.014429
RS	36	1.739719	4.391950	912.671747	0.012663	0.012937
RS	37	1.894727	4.391950	955.083571	0.013251	0.013456
RS	38	2.062796	4.991368	878.987495	0.012195	0.012335
RS	39	2.245025	4.991368	918.876158	0.012749	0.012821
RS	40	2.442608	5.528334	866.401154	0.012021	0.012041
RS	41	2.656839	5.528334	903.841937	0.012540	0.012499
RS	42	2.889121	5.977948	870.630222	0.012079	0.011994
RS	43	3.140973	5.977948	905.339438	0.012561	0.012421
RS	44	3.414046	6.343049	885.373023	0.012284	0.012104
RS	45	3.710127	6.343049	916.645772	0.012718	0.012489
RS	46	4.031154	6.640813	904.047237	0.012543	0.012276
RS	47	4.379230	6.640813	930.789925	0.012914	0.012604
RS	48	4.756634	6.885049	921.297473	0.012782	0.012437
RS	49	5.165836	6.885049	942.096250	0.013071	0.012688
RS	50	5.609517	7.087669	932.128050	0.012933	0.012521
RS	51	6.090580	7.087669	945.359463	0.013116	0.012676
RS	52	6.612176	7.278882	929.300355	0.012893	0.012435
RS	53	7.177719	7.278882	933.504802	0.012952	0.012474
RS	54	7.790914	7.725022	880.172958	0.012212	0.011749
RS	55	8.455774	7.725022	877.139526	0.012170	0.011695
RS	56	9.176652	7.725022	867.902936	0.012042	0.011558
RS	57	9.958269	7.725022	852.143095	0.011823	0.011333
RS	58	10.805743	15.126254	436.052958	0.006050	0.005891
RS	59	11.724621	15.126254	446.980337	0.006202	0.006023
RS	60	12.720921	15.126254	455.994099	0.006327	0.006128
RS	61	13.801165	15.126254	462.778076	0.006421	0.006201
RS	62	14.972427	15.126254	467.019038	0.006480	0.006240
RS	63	16.242375	15.126254	5942.023025	0.082442	0.078027
PA	4+25*2+4+6 0.021939983 0.016347937 16.242375254 5.802490184 0.376892942 0.444694012 0.608954476 0.805402547 1.029349958 1.235574961 1.373809721 1.449714242 1.508952388 1.596756250 1.741779620 1.962747707 2.275483640 2.688372023 3.195820853 3.776584890 4.391949943 4.991367818 5.528334070 5.977948482 6.343049005 6.640812734 6.885049167 7.087669052 7.278881633 7.725022079 15.126254094
//
IT	5079
RD	20
LK	-243757.306416
QD	-213.293529 -> -189.334496
RI	0.0034978630
TR	0.021215	0.016424
MT	16.534515
MM	C_pi: 4.308302, n_recomb: 74539.596085
RS	0	0.000000	6.990788	87.033338	0.001168	0.000067
RS	1	0.008456	6.990788	94.280889	0.001265	0.000419
RS	2	0.017627	6.990788	102.121703	0.001370	0.000899
RS	3	0.027574	6.990788	110.602538	0.001484	0.001379
RS	4	0.038362	0.385657	2140.316252	0.028714	0.026662
RS	5	0.050062	0.385657	2249.291569	0.030176	0.030004
RS	6	0.062751	0.449230	2028.985863	0.027220	0.027434
RS	7	0.076514	0.449230	2131.669142	0.028598	0.029029
RS	8	0.091440	0.615931	1636.955226	0.021961	0.022297
RS	9	0.107629	0.615931	1727.651374	0.023178	0.023468
RS	10	0.125186	0.817056	1376.575189	0.018468	0.018729
RS	11	0.144228	0.817056	1457.394129	0.019552	0.019831
RS	12	0.164880	1.047627	1204.532933	0.016160	0.016458
RS	13	0.187279	1.047627	1277.848622	0.017143	0.017472
RS	14	0.211572	1.260919	1126.597388	0.015114	0.015449
RS	15	0.237918	1.260919	1195.814206	0.016043	0.016400
RS	16	0.266493	1.403203	1139.916149	0.015293	0.015655
RS	17	0.297485	1.403203	1208.498427	0.016213	0.016620
RS	18	0.331096	1.478831	1214.152464	0.016289	0.016716
RS	19	0.367550	1.478831	1283.825734	0.017223	0.017735
RS	20	0.407087	1.535157	1305.577904	0.017515	0.018062
RS	21	0.449967	1.535157	1375.860968	0.018458	0.019122
RS	22	0.496473	1.619589	1372.172953	0.018409	0.019103
RS	23	0.546912	1.619589	1441.304146	0.019336	0.020155
RS	24	0.601615	1.762234	1389.657885	0.018643	0.019459
RS	25	0.660945	1.762234	1455.945720	0.019533	0.020448
RS	26	0.725291	1.982862	1354.674260	0.018174	0.019035
RS	27	0.795079	1.982862	1417.160681	0.019012	0.019928
RS	28	0.870768	2.298304	1278.761461	0.017155	0.017970
RS	29	0.952858	2.298304	1337.157684	0.017939	0.018760
RS	30	1.041889	2.717942	1182.501116	0.015864	0.016561
RS	31	1.138449	2.717942	1236.897492	0.016594	0.017260
RS	32	1.243174	3.236880	1086.664929	0.014578	0.015124
RS	33	1.356754	3.236880	1137.332726	0.015258	0.015750
RS	34	1.479939	3.833750	1005.220788	0.013486	0.013875
RS	35	1.613541	3.833750	1052.530704	0.014120	0.014443
RS	36	1.758440	4.468474	945.446234	0.012684	0.012925
RS	37	1.915593	4.468474	989.806262	0.013279	0.013450
RS	38	2.086034	5.087897	909.648223	0.012204	0.012311
RS	39	2.270888	5.087897	951.393198	0.012764	0.012804
RS	40	2.471374	5.642553	896.357947	0.012025	0.012015
RS	41	2.688812	5.642553	935.593758	0.012552	0.012479
RS	42	2.924638	6.105475	901.117618	0.012089	0.011974
RS	43	3.180406	6.105475	937.572149	0.012578	0.012409
RS	44	3.457801	6.479029	917.324896	0.012307	0.012098
RS	45	3.758654	6.479029	950.274878	0.012749	0.012492
RS	46	4.084947	6.781137	938.035020	0.012584	0.012291
RS	47	4.438832	6.781137	966.334397	0.012964	0.012627
RS	48	4.822642	7.026683	957.538611	0.012846	0.012475
RS	49	5.238907	7.026683	979.688808	0.013143	0.012736
RS	50	5.690372	7.228865	970.449262	0.013019	0.012584
RS	51	6.180014	7.228865	984.717536	0.013211	0.012747
RS	52	6.711060	7.419938	968.966219	0.012999	0.012519
RS	53	7.287013	7.419938	973.785842	0.013064	0.012565
RS	54	7.911669	7.875890	918.423202	0.012321	0.011839
RS	55	8.589146	7.875890	915.656974	0.012284	0.011790
RS	56	9.323913	7.875890	906.397025	0.012160	0.011657
RS	57	10.120811	7.875890	890.297908	0.011944	0.011436
RS	58	10.985097	15.683879	448.365461	0.006015	0.005846
RS	59	11.922468	15.683879	460.272073	0.006175	0.005987
RS	60	12.939105	15.683879	470.276540	0.006309	0.006101
RS	61	14.041709	15.683879	478.047931	0.006413	0.006185
RS	62	15.237551	15.683879	483.255389	0.006483	0.006235
RS	63	16.534515	15.683879	6271.068169	0.084131	0.079645
PA	4+25*2+4+6 0.021214743 0.016423980 16.534515450 6.990788352 0.385656910 0.449230432 0.615930956 0.817056419 1.047626590 1.260918614 1.403203319 1.478830856 1.535156753 1.619588894 1.762234288 1.982862307 2.298304099 2.717941972 3.236880441 3.833749993 4.468473653 5.087897492 5.642552983 6.105474508 6.479029038 6.781136838 7.026683109 7.228864654 7.419938357 7.875890366 15.683878882
//
IT	4949
RD	21
LK	-243710.617719
QD	-197.939550 -> -176.602211
RI	0.0030080465
TR	0.020543	0.016488
MT	16.822157
MM	C_pi: 4.433709, n_recomb: 76919.588473
RS	0	0.000000	8.444275	74.536049	0.000969	0.000055
RS	1	0.008486	8.444275	80.782151	0.001050	0.000347
RS	2	0.017691	8.444275	87.544434	0.001138	0.000746
RS	3	0.027678	8.444275	94.864276	0.001233	0.001147
RS	4	0.038513	0.394817	2167.477854	0.028178	0.026196
RS	5	0.050266	0.394817	2279.796885	0.029639	0.029553
RS	6	0.063017	0.453579	2086.516978	0.027126	0.027413
RS	7	0.076850	0.453579	2193.016270	0.028511	0.029036
RS	8	0.091857	0.622402	1683.369768	0.021885	0.022291
RS	9	0.108138	0.622402	1777.349212	0.023107	0.023470
RS	10	0.125800	0.828014	1412.708783	0.018366	0.018678
RS	11	0.144960	0.828014	1496.311242	0.019453	0.019780
RS	12	0.165747	1.065117	1233.276558	0.016033	0.016365
RS	13	0.188297	1.065117	1308.981042	0.017018	0.017376
RS	14	0.212761	1.285557	1151.411133	0.014969	0.015326
RS	15	0.239301	1.285557	1222.803546	0.015897	0.016272
RS	16	0.268093	1.432074	1165.096816	0.015147	0.015521
RS	17	0.299328	1.432074	1235.884199	0.016067	0.016480
RS	18	0.333213	1.507590	1243.729833	0.016169	0.016598
RS	19	0.369974	1.507590	1315.824254	0.017106	0.017611
RS	20	0.409855	1.561074	1342.200072	0.017449	0.017986
RS	21	0.453119	1.561074	1415.161058	0.018398	0.019043
RS	22	0.500055	1.642127	1416.146585	0.018411	0.019085
RS	23	0.550973	1.642127	1488.109411	0.019346	0.020138
RS	24	0.606213	1.782328	1438.884133	0.018706	0.019494
RS	25	0.666139	1.782328	1508.003529	0.019605	0.020488
RS	26	0.731151	2.002468	1405.618019	0.018274	0.019103
RS	27	0.801680	2.002468	1470.820752	0.019122	0.020003
RS	28	0.878193	2.320398	1327.854568	0.017263	0.018045
RS	29	0.961200	2.320398	1388.798446	0.018055	0.018842
RS	30	1.051249	2.746504	1227.359691	0.015956	0.016621
RS	31	1.148940	2.746504	1284.121960	0.016694	0.017327
RS	32	1.254921	3.276626	1126.470975	0.014645	0.015159
RS	33	1.369895	3.276626	1179.328449	0.015332	0.015791
RS	34	1.494625	3.889342	1040.381350	0.013526	0.013884
RS	35	1.629940	3.889342	1089.723113	0.014167	0.014458
RS	36	1.776736	4.543232	977.076580	0.012703	0.012914
RS	37	1.935990	4.543232	1023.341050	0.013304	0.013445
RS	38	2.108757	5.182534	939.152012	0.012210	0.012289
RS	39	2.296184	5.182534	982.710933	0.012776	0.012786
RS	40	2.499516	5.754756	925.150638	0.012028	0.011989
RS	41	2.720102	5.754756	966.141939	0.012560	0.012460
RS	42	2.959406	6.230773	930.448735	0.012096	0.011955
RS	43	3.219017	6.230773	968.613630	0.012593	0.012396
RS	44	3.500657	6.612470	948.145510	0.012326	0.012092
RS	45	3.806197	6.612470	982.743853	0.012776	0.012493
RS	46	4.137663	6.918469	970.943418	0.012623	0.012304
RS	47	4.497256	6.918469	1000.777175	0.013011	0.012649
RS	48	4.887364	7.164797	992.771813	0.012907	0.012512
RS	49	5.310574	7.164797	1016.256847	0.013212	0.012782
RS	50	5.769697	7.366005	1007.841818	0.013103	0.012644
RS	51	6.267779	7.366005	1023.134119	0.013301	0.012816
RS	52	6.808127	7.556422	1007.778643	0.013102	0.012600
RS	53	7.394326	7.556422	1013.201876	0.013172	0.012653
RS	54	8.030269	8.021349	955.906870	0.012427	0.011925
RS	55	8.720175	8.021349	953.394549	0.012395	0.011882
RS	56	9.468625	8.021349	944.100446	0.012274	0.011753
RS	57	10.280585	8.021349	927.654121	0.012060	0.011535
RS	58	11.161446	16.233557	460.075757	0.005981	0.005804
RS	59	12.117053	16.233557	472.935945	0.006148	0.005952
RS	60	13.153750	16.233557	483.908636	0.006291	0.006075
RS	61	14.278418	16.233557	492.649026	0.006405	0.006168
RS	62	15.498521	16.233557	498.809569	0.006485	0.006229
RS	63	16.822157	16.233557	6593.659573	0.085721	0.081169
PA	4+25*2+4+6 0.020542722 0.016487627 16.822157322 8.444275251 0.394817115 0.453578569 0.622402462 0.828014389 1.065116739 1.285557054 1.432074292 1.507590162 1.561073731 1.642127119 1.782327513 2.002468245 2.320397782 2.746503566 3.276626205 3.889341737 4.543231531 5.182534139 5.754755506 6.230773229 6.612469752 6.918469158 7.164797097 7.366004925 7.556422423 8.021349058 16.233557311
//
IT	5018
RD	22
LK	-243669.029248
QD	-184.126951 -> -165.105327
RI	0.0026002483
TR	0.019920	0.016540
MT	17.104961
MM	C_pi: 4.556434, n_recomb: 79215.518868
RS	0	0.000000	10.225409	63.539418	0.000802	0.000045
RS	1	0.008514	10.225409	68.894519	0.000870	0.000287
RS	2	0.017753	10.225409	74.695893	0.000943	0.000617
RS	3	0.027779	10.225409	80.979835	0.001022	0.000952
RS	4	0.038658	0.404367	2189.041351	0.027634	0.025718
RS	5	0.050464	0.404367	2304.455155	0.029091	0.029084
RS	6	0.063275	0.457727	2141.881928	0.027039	0.027395
RS	7	0.077176	0.457727	2252.089659	0.028430	0.029045
RS	8	0.092262	0.628371	1728.616970	0.021822	0.022294
RS	9	0.108631	0.628371	1825.800860	0.023049	0.023482
RS	10	0.126394	0.838283	1447.755855	0.018276	0.018637
RS	11	0.145670	0.838283	1534.066815	0.019366	0.019738
RS	12	0.166587	1.081825	1260.855032	0.015917	0.016280
RS	13	0.189285	1.081825	1338.869203	0.016902	0.017289
RS	14	0.213915	1.309479	1174.891029	0.014832	0.015209
RS	15	0.240642	1.309479	1248.371221	0.015759	0.016151
RS	16	0.269645	1.460416	1188.696383	0.015006	0.015393
RS	17	0.301118	1.460416	1261.592047	0.015926	0.016345
RS	18	0.335269	1.535976	1271.477574	0.016051	0.016482
RS	19	0.372329	1.535976	1345.893793	0.016990	0.017490
RS	20	0.412544	1.586688	1376.841077	0.017381	0.017909
RS	21	0.456183	1.586688	1452.387688	0.018335	0.018965
RS	22	0.503538	1.664351	1458.170637	0.018408	0.019064
RS	23	0.554924	1.664351	1532.886091	0.019351	0.020119
RS	24	0.610686	1.802029	1486.348855	0.018763	0.019527
RS	25	0.671195	1.802029	1558.233213	0.019671	0.020525
RS	26	0.736856	2.021543	1455.039544	0.018368	0.019169
RS	27	0.808108	2.021543	1522.900085	0.019225	0.020075
RS	28	0.885426	2.341738	1375.629183	0.017366	0.018118
RS	29	0.969327	2.341738	1439.067070	0.018166	0.018922
RS	30	1.060371	2.774032	1271.018762	0.016045	0.016681
RS	31	1.159168	2.774032	1330.096436	0.016791	0.017393
RS	32	1.266376	3.315037	1165.125952	0.014708	0.015194
RS	33	1.382712	3.315037	1220.124625	0.015403	0.015832
RS	34	1.508953	3.943324	1074.400676	0.013563	0.013894
RS	35	1.645942	3.943324	1125.726931	0.014211	0.014473
RS	36	1.794595	4.616184	1007.557520	0.012719	0.012904
RS	37	1.955905	4.616184	1055.679902	0.013327	0.013440
RS	38	2.130948	5.275230	967.495679	0.012213	0.012267
RS	39	2.320896	5.275230	1012.823424	0.012786	0.012770
RS	40	2.527016	5.864884	952.776129	0.012028	0.011965
RS	41	2.750685	5.864884	995.480519	0.012567	0.012441
RS	42	2.993398	6.353799	958.615277	0.012101	0.011935
RS	43	3.256776	6.353799	998.452562	0.012604	0.012383
RS	44	3.542579	6.743316	977.823341	0.012344	0.012085
RS	45	3.852715	6.743316	1014.037983	0.012801	0.012494
RS	46	4.189257	7.052774	1002.752766	0.012659	0.012317
RS	47	4.554453	7.052774	1034.095377	0.013054	0.012670
RS	48	4.950742	7.299378	1026.969246	0.012964	0.012547
RS	49	5.380772	7.299378	1051.769469	0.013277	0.012825
RS	50	5.847416	7.499082	1044.272749	0.013183	0.012703
RS	51	6.353791	7.499082	1060.573387	0.013388	0.012883
RS	52	6.903279	7.688331	1045.700765	0.013201	0.012679
RS	53	7.499553	7.688331	1051.713481	0.013277	0.012738
RS	54	8.146594	8.161385	992.590024	0.012530	0.012010
RS	55	8.848725	8.161385	990.315773	0.012502	0.011970
RS	56	9.610637	8.161385	980.974437	0.012384	0.011845
RS	57	10.437420	8.161385	964.171028	0.012171	0.011630
RS	58	11.334597	16.774405	471.203782	0.005948	0.005762
RS	59	12.308161	16.774405	484.990199	0.006122	0.005917
RS	60	13.364617	16.774405	496.906417	0.006273	0.006048
RS	61	14.511021	16.774405	506.594614	0.006395	0.006151
RS	62	15.755032	16.774405	513.691459	0.006485	0.006222
RS	63	17.104961	16.774405	6909.030194	0.087218	0.082602
PA	4+25*2+4+6 0.019919578 0.016540463 17.104960847 10.225409031 0.404366780 0.457727311 0.628370949 0.838283076 1.081825214 1.309478820 1.460416314 1.535975661 1.586688149 1.664350997 1.802029006 2.021542831 2.341738473 2.774032093 3.315036667 3.943324002 4.616184431 5.275229783 5.864883719 6.353799056 6.743315905 7.052774062 7.299377560 7.499082163 7.688331349 8.161385465 16.774405413
//
IT	4737
RD	23
LK	-243631.945446
QD	-171.679741 -> -154.705183
RI	0.0022625292
TR	0.019341	0.016584
MT	17.382666
MM	C_pi: 4.676331, n_recomb: 81427.521443
RS	0	0.000000	12.410094	53.937238	0.000662	0.000037
RS	1	0.008542	12.410094	58.506758	0.000719	0.000236
RS	2	0.017813	12.410094	63.459914	0.000779	0.000510
RS	3	0.027877	12.410094	68.828293	0.000845	0.000787
RS	4	0.038799	0.414298	2205.345632	0.027084	0.025231
RS	5	0.050655	0.414298	2323.602057	0.028536	0.028601
RS	6	0.063524	0.461674	2195.172059	0.026959	0.027381
RS	7	0.077492	0.461674	2308.980078	0.028356	0.029056
RS	8	0.092653	0.633846	1772.761549	0.021771	0.022306
RS	9	0.109109	0.633846	1873.071650	0.023003	0.023503
RS	10	0.126971	0.847874	1481.771382	0.018197	0.018604
RS	11	0.146358	0.847874	1570.716869	0.019290	0.019706
RS	12	0.167401	1.097758	1287.323931	0.015809	0.016203
RS	13	0.190242	1.097758	1367.570055	0.016795	0.017210
RS	14	0.215034	1.332682	1197.095771	0.014701	0.015099
RS	15	0.241943	1.332682	1272.577303	0.015628	0.016037
RS	16	0.271151	1.488213	1210.783640	0.014869	0.015268
RS	17	0.302854	1.488213	1285.691853	0.015789	0.016215
RS	18	0.337265	1.563971	1297.456612	0.015934	0.016369
RS	19	0.374616	1.563971	1374.094979	0.016875	0.017372
RS	20	0.415156	1.611976	1409.549750	0.017310	0.017832
RS	21	0.459160	1.611976	1487.587954	0.018269	0.018886
RS	22	0.506922	1.686236	1498.268336	0.018400	0.019041
RS	23	0.558764	1.686236	1575.654502	0.019350	0.020097
RS	24	0.615034	1.821316	1532.050688	0.018815	0.019556
RS	25	0.676111	1.821316	1606.629997	0.019731	0.020560
RS	26	0.742404	2.040060	1502.927765	0.018457	0.019233
RS	27	0.814361	2.040060	1573.384193	0.019323	0.020146
RS	28	0.892463	2.362311	1422.065172	0.017464	0.018191
RS	29	0.977237	2.362311	1487.940109	0.018273	0.019001
RS	30	1.069253	2.800508	1313.464416	0.016130	0.016740
RS	31	1.169128	2.800508	1374.803976	0.016884	0.017459
RS	32	1.277534	3.352089	1202.621738	0.014769	0.015230
RS	33	1.395200	3.352089	1259.710384	0.015470	0.015873
RS	34	1.522917	3.995673	1107.274241	0.013598	0.013904
RS	35	1.661543	3.995673	1160.535099	0.014252	0.014489
RS	36	1.812010	4.687298	1036.888851	0.012734	0.012895
RS	37	1.975329	4.687298	1086.820220	0.013347	0.013435
RS	38	2.152600	5.365944	994.680529	0.012216	0.012246
RS	39	2.345012	5.365944	1041.729581	0.012793	0.012754
RS	40	2.553859	5.972895	979.234517	0.012026	0.011940
RS	41	2.780546	5.972895	1023.607086	0.012571	0.012422
RS	42	3.026596	6.474509	985.614242	0.012104	0.011916
RS	43	3.293663	6.474509	1027.083247	0.012613	0.012369
RS	44	3.583542	6.871536	1006.349398	0.012359	0.012079
RS	45	3.898182	6.871536	1044.145418	0.012823	0.012494
RS	46	4.239699	7.184033	1033.447145	0.012692	0.012328
RS	47	4.610386	7.184033	1066.270168	0.013095	0.012690
RS	48	5.012737	7.430416	1060.108621	0.013019	0.012582
RS	49	5.449456	7.430416	1086.201530	0.013339	0.012867
RS	50	5.923478	7.628112	1079.712077	0.013260	0.012761
RS	51	6.437991	7.628112	1097.002800	0.013472	0.012947
RS	52	6.996452	7.815691	1082.698337	0.013296	0.012755
RS	53	7.602615	7.815691	1089.284186	0.013377	0.012820
RS	54	8.260556	8.296013	1028.441972	0.012630	0.012092
RS	55	8.974696	8.296013	1026.387692	0.012605	0.012056
RS	56	9.749837	8.296013	1016.984026	0.012489	0.011934
RS	57	10.591188	8.296013	999.811964	0.012279	0.011721
RS	58	11.504406	17.305649	481.768114	0.005917	0.005723
RS	59	12.495629	17.305649	496.452057	0.006097	0.005884
RS	60	13.571520	17.305649	509.285289	0.006254	0.006023
RS	61	14.739312	17.305649	519.897772	0.006385	0.006134
RS	62	16.006854	17.305649	527.911265	0.006483	0.006214
RS	63	17.382666	17.305649	7216.487393	0.088625	0.083950
PA	4+25*2+4+6 0.019341309 0.016583862 17.382665900 12.410094367 0.414298018 0.461674350 0.633845799 0.847874266 1.097757894 1.332682139 1.488213048 1.563971311 1.611976097 1.686235984 1.821316279 2.040060007 2.362311226 2.800508489 3.352089041 3.995673146 4.687298400 5.365943576 5.972895190 6.474509458 6.871535731 7.184032917 7.430415733 7.628111916 7.815691040 8.296013269 17.305649402
//
IT	4714
RD	24
LK	-243598.844034
QD	-160.444220 -> -145.280561
RI	0.0019841562
TR	0.018804	0.016619
MT	17.654900
MM	C_pi: 4.793247, n_recomb: 83556.206847
RS	0	0.000000	15.092448	45.608836	0.000546	0.000031
RS	1	0.008568	15.092448	49.491153	0.000592	0.000194
RS	2	0.017871	15.092448	53.701558	0.000643	0.000420
RS	3	0.027971	15.092448	58.267351	0.000697	0.000650
RS	4	0.038936	0.424596	2216.776186	0.026530	0.024738
RS	5	0.050840	0.424596	2337.622925	0.027977	0.028108
RS	6	0.063765	0.465417	2246.485060	0.026886	0.027372
RS	7	0.077797	0.465417	2363.785147	0.028290	0.029070
RS	8	0.093031	0.638835	1815.871313	0.021732	0.022328
RS	9	0.109571	0.638835	1919.230219	0.022969	0.023532
RS	10	0.127528	0.856796	1514.814510	0.018129	0.018580
RS	11	0.147023	0.856796	1606.321833	0.019224	0.019682
RS	12	0.168189	1.112926	1312.730322	0.015711	0.016133
RS	13	0.191169	1.112926	1395.131814	0.016697	0.017138
RS	14	0.216117	1.355156	1218.089844	0.014578	0.014995
RS	15	0.243204	1.355156	1295.488062	0.015504	0.015929
RS	16	0.272611	1.515460	1231.416257	0.014738	0.015148
RS	17	0.304538	1.515460	1308.242208	0.015657	0.016090
RS	18	0.339200	1.591562	1321.728021	0.015818	0.016257
RS	19	0.376832	1.591562	1400.488934	0.016761	0.017256
RS	20	0.417689	1.636917	1440.375625	0.017238	0.017755
RS	21	0.462047	1.636917	1520.810084	0.018201	0.018807
RS	22	0.510206	1.707759	1536.468545	0.018388	0.019016
RS	23	0.562491	1.707759	1616.441122	0.019346	0.020074
RS	24	0.619255	1.840166	1575.997192	0.018862	0.019584
RS	25	0.680884	1.840166	1653.198563	0.019785	0.020591
RS	26	0.747793	2.057998	1549.276063	0.018542	0.019296
RS	27	0.820436	2.057998	1622.263503	0.019415	0.020214
RS	28	0.899303	2.382090	1467.155645	0.017559	0.018262
RS	29	0.984927	2.382090	1535.407876	0.018376	0.019079
RS	30	1.077888	2.825913	1354.688619	0.016213	0.016799
RS	31	1.178814	2.825913	1418.233944	0.016973	0.017524
RS	32	1.288388	3.387762	1238.954282	0.014828	0.015265
RS	33	1.407351	3.387762	1298.079334	0.015535	0.015914
RS	34	1.536507	4.046361	1139.002637	0.013632	0.013915
RS	35	1.676729	4.046361	1194.146098	0.014292	0.014504
RS	36	1.828967	4.756528	1065.076556	0.012747	0.012886
RS	37	1.994248	4.756528	1116.766023	0.013365	0.013431
RS	38	2.173692	5.454617	1020.714398	0.012216	0.012225
RS	39	2.368511	5.454617	1069.435285	0.012799	0.012737
RS	40	2.580023	6.078716	1004.534182	0.012022	0.011916
RS	41	2.809659	6.078716	1050.527958	0.012573	0.012403
RS	42	3.058970	6.592833	1011.450172	0.012105	0.011897
RS	43	3.329643	6.592833	1054.507975	0.012620	0.012356
RS	44	3.623509	6.997061	1033.723218	0.012372	0.012071
RS	45	3.942554	6.997061	1073.063268	0.012842	0.012493
RS	46	4.288937	7.312180	1063.020574	0.012722	0.012339
RS	47	4.664999	7.312180	1097.293028	0.013132	0.012708
RS	48	5.073283	7.557868	1092.175747	0.013071	0.012614
RS	49	5.516551	7.557868	1119.536394	0.013399	0.012907
RS	50	5.997800	7.753055	1114.140695	0.013334	0.012816
RS	51	6.520285	7.753055	1132.400956	0.013553	0.013009
RS	52	7.087538	7.938467	1118.748575	0.013389	0.012830
RS	53	7.703395	7.938467	1125.889142	0.013475	0.012899
RS	54	8.372022	8.425193	1063.441509	0.012727	0.012171
RS	55	9.097939	8.425193	1061.587080	0.012705	0.012140
RS	56	9.886056	8.425193	1052.104187	0.012592	0.012020
RS	57	10.741702	8.425193	1034.550392	0.012381	0.011808
RS	58	11.670663	17.826449	491.789387	0.005886	0.005685
RS	59	12.679221	17.826449	507.341153	0.006072	0.005852
RS	60	13.774196	17.826449	521.063464	0.006236	0.005997
RS	61	14.962994	17.826449	532.574833	0.006374	0.006116
RS	62	16.253653	17.826449	541.482939	0.006480	0.006204
RS	63	17.654900	17.826449	7515.477070	0.089945	0.085216
PA	4+25*2+4+6 0.018804408 0.016619159 17.654899996 15.092448064 0.424596044 0.465416570 0.638834593 0.856795909 1.112925694 1.355156255 1.515459850 1.591561808 1.636917255 1.707758659 1.840165579 2.057998491 2.382090346 2.825912882 3.387762146 4.046361360 4.756527707 5.454617235 6.078716284 6.592832808 6.997060775 7.312179993 7.557868066 7.753055480 7.938467131 8.425193443 17.826449186
//
IT	3995
RD	25
LK	-243569.266320
QD	-150.285883 -> -136.725299
RI	0.0017552671
TR	0.018306	0.016647
MT	17.921497
MM	C_pi: 4.907100, n_recomb: 85602.709739
RS	0	0.000000	18.393453	38.419546	0.000449	0.000025
RS	1	0.008594	18.393453	41.704142	0.000487	0.000160
RS	2	0.017927	18.393453	45.267942	0.000529	0.000345
RS	3	0.028062	18.393453	49.134391	0.000574	0.000535
RS	4	0.039067	0.435259	2223.669697	0.025977	0.024244
RS	5	0.051019	0.435259	2346.855926	0.027416	0.027608
RS	6	0.063997	0.468953	2295.928686	0.026821	0.027367
RS	7	0.078092	0.468953	2416.614006	0.028231	0.029088
RS	8	0.093397	0.643353	1858.007056	0.021705	0.022358
RS	9	0.110018	0.643353	1964.338817	0.022947	0.023571
RS	10	0.128067	0.865071	1546.931767	0.018071	0.018564
RS	11	0.147667	0.865071	1640.929749	0.019169	0.019667
RS	12	0.168952	1.127340	1337.133669	0.015620	0.016070
RS	13	0.192066	1.127340	1421.616187	0.016607	0.017074
RS	14	0.217166	1.376915	1237.928002	0.014461	0.014897
RS	15	0.244424	1.376915	1317.160259	0.015387	0.015827
RS	16	0.274024	1.542142	1250.673763	0.014610	0.015033
RS	17	0.306168	1.542142	1329.325120	0.015529	0.015969
RS	18	0.341074	1.618731	1344.370139	0.015705	0.016148
RS	19	0.378981	1.618731	1425.155455	0.016648	0.017142
RS	20	0.420145	1.661497	1469.383766	0.017165	0.017678
RS	21	0.464846	1.661497	1552.119161	0.018132	0.018728
RS	22	0.513390	1.728905	1572.816970	0.018373	0.018990
RS	23	0.566105	1.728905	1655.290570	0.019337	0.020049
RS	24	0.623351	1.858557	1618.219691	0.018904	0.019609
RS	25	0.685516	1.858557	1697.968650	0.019835	0.020621
RS	26	0.753024	2.075348	1594.095946	0.018622	0.019356
RS	27	0.826334	2.075348	1669.547693	0.019503	0.020280
RS	28	0.905944	2.401068	1510.907905	0.017650	0.018332
RS	29	0.992396	2.401068	1581.475887	0.018475	0.019155
RS	30	1.086277	2.850249	1394.695255	0.016293	0.016858
RS	31	1.188227	2.850249	1460.388559	0.017060	0.017588
RS	32	1.298938	3.422054	1274.133556	0.014884	0.015301
RS	33	1.419164	3.422054	1335.240003	0.015598	0.015954
RS	34	1.549723	4.095385	1169.598884	0.013663	0.013926
RS	35	1.691501	4.095385	1226.571668	0.014329	0.014520
RS	36	1.845465	4.823872	1092.134536	0.012758	0.012878
RS	37	2.012660	4.823872	1145.530006	0.013382	0.013427
RS	38	2.194224	5.541244	1045.613131	0.012215	0.012205
RS	39	2.391391	5.541244	1095.955169	0.012803	0.012721
RS	40	2.605504	6.182346	1028.689325	0.012017	0.011892
RS	41	2.838018	6.182346	1076.255999	0.012573	0.012383
RS	42	3.090513	6.708760	1036.136447	0.012104	0.011877
RS	43	3.364709	6.708760	1080.738601	0.012625	0.012341
RS	44	3.662470	7.119896	1059.952871	0.012382	0.012063
RS	45	3.985820	7.119896	1100.797882	0.012859	0.012492
RS	46	4.336959	7.437242	1091.474196	0.012750	0.012349
RS	47	4.718275	7.437242	1127.163296	0.013167	0.012724
RS	48	5.132362	7.681769	1123.166859	0.013121	0.012645
RS	49	5.582036	7.681769	1151.768478	0.013455	0.012946
RS	50	6.070356	7.873968	1147.548774	0.013406	0.012869
RS	51	6.600642	7.873968	1166.756381	0.013630	0.013069
RS	52	7.176502	8.056729	1153.837690	0.013479	0.012902
RS	53	7.801851	8.056729	1161.513159	0.013569	0.012976
RS	54	8.480943	8.548995	1097.577097	0.012822	0.012249
RS	55	9.218398	8.548995	1095.900924	0.012802	0.012221
RS	56	10.019229	8.548995	1086.320586	0.012690	0.012104
RS	57	10.888886	8.548995	1068.370870	0.012481	0.011892
RS	58	11.833281	18.336229	501.290968	0.005856	0.005648
RS	59	12.858838	18.336229	517.680321	0.006047	0.005821
RS	60	13.972533	18.336229	532.262857	0.006218	0.005973
RS	61	15.181939	18.336229	544.646360	0.006362	0.006099
RS	62	16.495283	18.336229	554.425225	0.006477	0.006195
RS	63	17.921497	18.336229	7805.583250	0.091184	0.086404
PA	4+25*2+4+6 0.018305506 0.016647410 17.921497444 18.393453297 0.435258565 0.468953213 0.643352718 0.865070724 1.127339611 1.376914726 1.542142150 1.618730994 1.661497334 1.728904586 1.858557127 2.075348408 2.401068449 2.850248737 3.422054088 4.095384964 4.823871811 5.541243647 6.182345523 6.708760171 7.119895834 7.437241634 7.681769197 7.873967761 8.056729227 8.548995038 18.336228917
//
CC
CC	Brief Description of the file format:
CC	  CC  comments
CC	  MM  useful-messages
CC	  RD  round-of-iterations
CC	  LL  \log[P(sequence)]
CC	  QD  Q-before-opt Q-after-opt
CC	  TR  \theta_0 \rho_0
CC	  RS  k t_k \lambda_k \pi_k \sum_{l\not=k}A_{kl} A_{kk}
CC	  DC  begin end best-k t_k+\Delta_k max-prob
CC
MM	Version: 0.6.5-r67
MM	pattern:4+25*2+4+6, n:63, n_free_lambdas:28
MM	n_iterations:25, skip:1, max_t:5, theta/rho:5
MM	is_decoding:0
MM	n_seqs:12, sum_L:1107105, sum_n:91845
RD	0
LK	0.000000
QD	0.000000 -> 0.000000
RI	inf
TR	0.086604	0.017321
MT	5.000000
MM	C_pi: 1.000000, n_recomb: 19011.247220
RS	0	0.000000	1.000000	120.991935	0.006364	0.000000
RS	1	0.006440	1.000000	127.937824	0.006730	0.000000
RS	2	0.013294	1.000000	135.225068	0.007113	0.000000
RS	3	0.020590	1.000000	142.862848	0.007515	0.000000
RS	4	0.028356	1.000000	150.859482	0.007935	0.000000
RS	5	0.036622	1.000000	159.222225	0.008375	0.000000
RS	6	0.045421	1.000000	167.957045	0.008835	0.000000
RS	7	0.054785	1.000000	177.068369	0.009314	0.000000
RS	8	0.064753	1.000000	186.558811	0.009813	0.000000
RS	9	0.075363	1.000000	196.428862	0.010332	0.000000
RS	10	0.086656	1.000000	206.676561	0.010871	0.000000
RS	11	0.098677	1.000000	217.297131	0.011430	0.000000
RS	12	0.111471	1.000000	228.282590	0.012008	0.000000
RS	13	0.125090	1.000000	239.621329	0.012604	0.000000
RS	14	0.139585	1.000000	251.297669	0.013218	0.000000
RS	15	0.155014	1.000000	263.291395	0.013849	0.000000
RS	16	0.171437	1.000000	275.577259	0.014495	0.000000
RS	17	0.188917	1.000000	288.124486	0.015155	0.000000
RS	18	0.207523	1.000000	300.896255	0.015827	0.000000
RS	19	0.227327	1.000000	313.849190	0.016509	0.000000
RS	20	0.248406	1.000000	326.932864	0.017197	0.000000
RS	21	0.270843	1.000000	340.089324	0.017889	0.000000
RS	22	0.294725	1.000000	353.252655	0.018581	0.000000
RS	23	0.320144	1.000000	366.348614	0.019270	0.000000
RS	24	0.347201	1.000000	379.294337	0.019951	0.000000
RS	25	0.376000	1.000000	391.998156	0.020619	0.000000
RS	26	0.406654	1.000000	404.359554	0.021269	0.000000
RS	27	0.439282	1.000000	416.269280	0.021896	0.000000
RS	28	0.474011	1.000000	427.609672	0.022492	0.000000
RS	29	0.510976	1.000000	438.255208	0.023052	0.000000
RS	30	0.550322	1.000000	448.073327	0.023569	0.000000
RS	31	0.592202	1.000000	456.925564	0.024034	0.000000
RS	32	0.636779	1.000000	464.669017	0.024442	0.000000
RS	33	0.684227	1.000000	471.158186	0.024783	0.000000
RS	34	0.734730	1.000000	476.247209	0.025051	0.000000
RS	35	0.788485	1.000000	479.792494	0.025237	0.000000
RS	36	0.845702	1.000000	481.655769	0.025335	0.000000
RS	37	0.906604	1.000000	481.707509	0.025338	0.000000
RS	38	0.971428	1.000000	479.830725	0.025239	0.000000
RS	39	1.040426	1.000000	475.925044	0.025034	0.000000
RS	40	1.113868	1.000000	469.910984	0.024718	0.000000
RS	41	1.192040	1.000000	461.734323	0.024287	0.000000
RS	42	1.275245	1.000000	451.370391	0.023742	0.000000
RS	43	1.363809	1.000000	438.828120	0.023083	0.000000
RS	44	1.458076	1.000000	424.153626	0.022311	0.000000
RS	45	1.558414	1.000000	407.433094	0.021431	0.000000
RS	46	1.665214	1.000000	388.794720	0.020451	0.000000
RS	47	1.778891	1.000000	368.409447	0.019378	0.000000
RS	48	1.899889	1.000000	346.490266	0.018226	0.000000
RS	49	2.028679	1.000000	323.289883	0.017005	0.000000
RS	50	2.165763	1.000000	299.096590	0.015733	0.000000
RS	51	2.311675	1.000000	274.228293	0.014425	0.000000
RS	52	2.466983	1.000000	249.024730	0.013099	0.000000
RS	53	2.632293	1.000000	223.838037	0.011774	0.000000
RS	54	2.808249	1.000000	199.021982	0.010469	0.000000
RS	55	2.995536	1.000000	174.920285	0.009201	0.000000
RS	56	3.194884	1.000000	151.854617	0.007988	0.000000
RS	57	3.407070	1.000000	130.112940	0.006844	0.000000
RS	58	3.632920	1.000000	109.938940	0.005783	0.000000
RS	59	3.873315	1.000000	91.523281	0.004814	0.000000
RS	60	4.129191	1.000000	74.997367	0.003945	0.000000
RS	61	4.401545	1.000000	60.430153	0.003179	0.000000
RS	62	4.691438	1.000000	47.828326	0.002516	0.000000
RS	63	5.000000	1.000000	133.595982	0.007027	0.000000
PA	4+25*2+4+6 0.086603763 0.017320753 5.000000000 1.000000000 1.000000000 1.000000000 1.000000000 1.000000000 1.000000000 1.000000000 1.000000000 1.000000000 1.000000000 1.000000000 1.000000000 1.000000000 1.000000000 1.000000000 1.000000000 1.000000000 1.000000000 1.000000000 1.000000000 1.000000000 1.000000000 1.000000000 1.000000000 1.000000000 1.000000000 1.000000000 1.000000000
//
IT	4554
RD	1
LK	-260026.988405
QD	-3564.019929 -> -1614.809009
RI	0.0596876246
TR	0.064430	0.012920
MT	7.776301
MM	C_pi: 1.233773, n_recomb: 17508.671219
RS	0	0.000000	0.287417	428.366934	0.024466	0.001840
RS	1	0.007177	0.287417	447.409852	0.025554	0.010710
RS	2	0.014868	0.287417	466.434551	0.026640	0.022376
RS	3	0.023112	0.287417	485.303849	0.027718	0.028623
RS	4	0.031948	0.325679	445.525409	0.025446	0.030339
RS	5	0.041417	0.325679	463.363580	0.026465	0.028699
RS	6	0.051566	0.413847	379.770797	0.021690	0.026192
RS	7	0.062444	0.413847	396.123772	0.022624	0.024182
RS	8	0.074102	0.507936	336.926181	0.019243	0.022697
RS	9	0.086596	0.507936	352.051690	0.020107	0.021472
RS	10	0.099988	0.606724	308.104973	0.017597	0.020328
RS	11	0.114340	0.606724	322.255270	0.018405	0.019316
RS	12	0.129723	0.703654	290.658156	0.016601	0.018534
RS	13	0.146209	0.703654	304.082631	0.017368	0.017974
RS	14	0.163879	0.793411	282.076525	0.016111	0.017571
RS	15	0.182817	0.793411	294.975346	0.016847	0.017295
RS	16	0.203114	0.877478	278.784253	0.015923	0.017146
RS	17	0.224867	0.877478	291.259716	0.016635	0.017100
RS	18	0.248182	0.960577	277.800720	0.015866	0.017103
RS	19	0.273170	0.960577	289.871225	0.016556	0.017099
RS	20	0.299951	1.047254	277.240856	0.015834	0.017052
RS	21	0.328655	1.047254	288.876684	0.016499	0.016948
RS	22	0.359418	1.138166	276.744202	0.015806	0.016794
RS	23	0.392389	1.138166	287.901796	0.016443	0.016607
RS	24	0.427726	1.231174	276.637829	0.015800	0.016406
RS	25	0.465599	1.231174	287.266535	0.016407	0.016202
RS	26	0.506191	1.324053	277.091180	0.015826	0.016002
RS	27	0.549695	1.324053	287.124486	0.016399	0.015807
RS	28	0.596322	1.415276	278.006899	0.015878	0.015619
RS	29	0.646295	1.415276	287.355035	0.016412	0.015440
RS	30	0.699854	1.503483	279.195805	0.015946	0.015272
RS	31	0.757257	1.503483	287.741645	0.016434	0.015116
RS	32	0.818780	1.587370	280.411748	0.016016	0.014970
RS	33	0.884718	1.587370	288.007694	0.016449	0.014834
RS	34	0.955388	1.665764	281.341499	0.016069	0.014708
RS	35	1.031130	1.665764	287.807684	0.016438	0.014592
RS	36	1.112307	1.737749	281.586299	0.016083	0.014485
RS	37	1.199311	1.737749	286.711686	0.016375	0.014385
RS	38	1.292559	1.802788	280.653479	0.016029	0.014293
RS	39	1.392498	1.802788	284.202036	0.016232	0.014207
RS	40	1.499610	1.860695	277.978422	0.015877	0.014125
RS	41	1.614409	1.860695	279.701968	0.015975	0.014045
RS	42	1.737447	1.911698	272.944626	0.015589	0.013964
RS	43	1.869315	1.911698	272.604915	0.015570	0.013878
RS	44	2.010647	1.956513	264.923172	0.015131	0.013780
RS	45	2.162122	1.956513	262.325360	0.014983	0.013664
RS	46	2.324467	1.996264	253.359918	0.014471	0.013523
RS	47	2.498464	1.996264	248.395613	0.014187	0.013351
RS	48	2.684947	2.032198	237.905167	0.013588	0.013142
RS	49	2.884814	2.032198	230.597274	0.013170	0.012893
RS	50	3.099025	2.065641	218.511296	0.012480	0.012603
RS	51	3.328610	2.065641	209.053948	0.011940	0.012268
RS	52	3.574671	2.098297	195.485934	0.011165	0.011888
RS	53	3.838390	2.098297	184.273606	0.010525	0.011463
RS	54	4.121037	2.151830	168.124822	0.009602	0.010994
RS	55	4.423967	2.151830	156.065497	0.008914	0.010486
RS	56	4.748639	2.151830	143.385096	0.008189	0.009944
RS	57	5.096611	2.151830	130.287315	0.007441	0.009373
RS	58	5.469555	2.417571	105.170009	0.006007	0.008781
RS	59	5.869265	2.417571	95.236186	0.005439	0.008174
RS	60	6.297661	2.417571	85.204343	0.004866	0.007560
RS	61	6.756802	2.417571	75.247953	0.004298	0.006946
RS	62	7.248893	2.417571	65.538646	0.003743	0.006339
RS	63	7.776301	2.417571	273.299624	0.015609	0.030482
PA	4+25*2+4+6 0.064430388 0.012920427 7.776300907 0.287417412 0.325678825 0.413847446 0.507935524 0.606724262 0.703653812 0.793411255 0.877477646 0.960577011 1.047253609 1.138166428 1.231173515 1.324052811 1.415276051 1.503482819 1.587370396 1.665763855 1.737749100 1.802787781 1.860694885 1.911698341 1.956513405 1.996263504 2.032197952 2.065641403 2.098296642 2.151830196 2.417571008
//
IT	4945
RD	2
LK	-256965.144952
QD	-1695.847446 -> -1061.371394
RI	0.0775935051
TR	0.055299	0.012100
MT	9.424935
MM	C_pi: 1.485200, n_recomb: 19718.211555
RS	0	0.000000	0.268259	538.854418	0.027328	0.001384
RS	1	0.007501	0.268259	562.738153	0.028539	0.008745
RS	2	0.015564	0.268259	586.405744	0.029739	0.018909
RS	3	0.024231	0.268259	609.644005	0.030918	0.027203
RS	4	0.033549	0.267250	634.558251	0.032181	0.028636
RS	5	0.043566	0.267250	656.182773	0.033278	0.031058
RS	6	0.054335	0.352473	515.661296	0.026152	0.025307
RS	7	0.065910	0.352473	535.811080	0.027173	0.025966
RS	8	0.078354	0.450428	436.350240	0.022129	0.021811
RS	9	0.091732	0.450428	454.886013	0.023069	0.022592
RS	10	0.106113	0.558918	382.547428	0.019401	0.019590
RS	11	0.121572	0.558918	399.647498	0.020268	0.020249
RS	12	0.138191	0.670665	348.121954	0.017655	0.018052
RS	13	0.156057	0.670665	364.074029	0.018464	0.018734
RS	14	0.175263	0.775932	329.106262	0.016690	0.017319
RS	15	0.195909	0.775932	344.203842	0.017456	0.018107
RS	16	0.218103	0.875083	319.100814	0.016183	0.017155
RS	17	0.241963	0.875083	333.518718	0.016914	0.018019
RS	18	0.267612	0.975522	312.542622	0.015850	0.017315
RS	19	0.295184	0.975522	326.333385	0.016550	0.018203
RS	20	0.324825	1.086854	305.670332	0.015502	0.017496
RS	21	0.356689	1.086854	318.818011	0.016169	0.018245
RS	22	0.390943	1.213580	297.656528	0.015096	0.017414
RS	23	0.427766	1.213580	310.139266	0.015729	0.017974
RS	24	0.467351	1.354065	289.464287	0.014680	0.017083
RS	25	0.509906	1.354065	301.275237	0.015279	0.017509
RS	26	0.555652	1.504881	281.969353	0.014300	0.016643
RS	27	0.604829	1.504881	293.105942	0.014865	0.016973
RS	28	0.657695	1.663162	275.484248	0.013971	0.016158
RS	29	0.714526	1.663162	285.935577	0.014501	0.016411
RS	30	0.775619	1.825578	270.140215	0.013700	0.015667
RS	31	0.841295	1.825578	279.879821	0.014194	0.015867
RS	32	0.911897	1.988067	265.983197	0.013489	0.015203
RS	33	0.987794	1.988067	274.962055	0.013945	0.015362
RS	34	1.069384	2.146092	262.966432	0.013336	0.014777
RS	35	1.157094	2.146092	271.105158	0.013749	0.014902
RS	36	1.251383	2.295184	260.918223	0.013232	0.014393
RS	37	1.352743	2.295184	268.099260	0.013597	0.014493
RS	38	1.461706	2.431663	259.505461	0.013161	0.014057
RS	39	1.578842	2.431663	265.567321	0.013468	0.014136
RS	40	1.704764	2.553015	258.237185	0.013096	0.013767
RS	41	1.840130	2.553015	262.972952	0.013337	0.013831
RS	42	1.985650	2.658456	256.440143	0.013005	0.013515
RS	43	2.142084	2.658456	259.604909	0.013166	0.013555
RS	44	2.310252	2.749283	253.265612	0.012844	0.013265
RS	45	2.491033	2.749283	254.598406	0.012912	0.013259
RS	46	2.685373	2.828186	247.808786	0.012568	0.012957
RS	47	2.894290	2.828186	247.068543	0.012530	0.012883
RS	48	3.118877	2.897954	239.288483	0.012135	0.012544
RS	49	3.360309	2.897954	236.296720	0.011984	0.012392
RS	50	3.619850	2.961438	227.121512	0.011518	0.012002
RS	51	3.898858	2.961438	221.812002	0.011249	0.011771
RS	52	4.198792	3.022752	210.939125	0.010698	0.011316
RS	53	4.521223	3.022752	203.418942	0.010316	0.011001
RS	54	4.867838	3.126386	188.502645	0.009560	0.010385
RS	55	5.240451	3.126386	179.493687	0.009103	0.010006
RS	56	5.641012	3.126386	169.367611	0.008589	0.009576
RS	57	6.071617	3.126386	158.257683	0.008026	0.009095
RS	58	6.534520	3.760934	123.246230	0.006250	0.007702
RS	59	7.032142	3.760934	115.854889	0.005876	0.007341
RS	60	7.567089	3.760934	107.816204	0.005468	0.006933
RS	61	8.142159	3.760934	99.255541	0.005034	0.006483
RS	62	8.760363	3.760934	90.317944	0.004580	0.005997
RS	63	9.424935	3.760934	478.291353	0.024256	0.033305
PA	4+25*2+4+6 0.055298753 0.012099809 9.424935197 0.268259010 0.267249570 0.352473405 0.450427681 0.558918318 0.670664671 0.775931746 0.875082644 0.975521901 1.086853605 1.213579549 1.354064728 1.504881198 1.663162209 1.825577618 1.988067217 2.146091804 2.295183909 2.431663241 2.553014860 2.658456418 2.749283316 2.828186238 2.897954250 2.961438352 3.022751942 3.126385739 3.760934244
//
IT	4993
RD	3
LK	-255889.770033
QD	-1185.855192 -> -874.671516
RI	0.0721738069
TR	0.049989	0.012168
MT	10.426369
MM	C_pi: 1.740165, n_recomb: 23195.812640
RS	0	0.000000	0.316002	550.503602	0.023733	0.001102
RS	1	0.007671	0.316002	578.009931	0.024919	0.007097
RS	2	0.015931	0.316002	605.720858	0.026113	0.015637
RS	3	0.024824	0.316002	633.443080	0.027309	0.023164
RS	4	0.034400	0.266299	781.946365	0.033711	0.028413
RS	5	0.044710	0.266299	808.816518	0.034869	0.031580
RS	6	0.055811	0.352412	633.682911	0.027319	0.025397
RS	7	0.067764	0.352412	658.738371	0.028399	0.026550
RS	8	0.080633	0.455033	531.258045	0.022903	0.021763
RS	9	0.094490	0.455033	554.259730	0.023895	0.022915
RS	10	0.109410	0.569615	462.451702	0.019937	0.019482
RS	11	0.125474	0.569615	483.609250	0.020849	0.020531
RS	12	0.142771	0.688622	418.574164	0.018045	0.018011
RS	13	0.161394	0.688622	438.257550	0.018894	0.018990
RS	14	0.181446	0.798482	395.733658	0.017061	0.017363
RS	15	0.203036	0.798482	414.352989	0.017863	0.018423
RS	16	0.226283	0.898093	385.569503	0.016622	0.017365
RS	17	0.251313	0.898093	403.371339	0.017390	0.018490
RS	18	0.278263	0.997266	379.798603	0.016374	0.017686
RS	19	0.307280	0.997266	396.838268	0.017108	0.018861
RS	20	0.338524	1.110370	372.185094	0.016045	0.018014
RS	21	0.372164	1.110370	388.410639	0.016745	0.019090
RS	22	0.408385	1.246496	360.900712	0.015559	0.018025
RS	23	0.447384	1.246496	376.259830	0.016221	0.018906
RS	24	0.489375	1.406117	347.594303	0.014985	0.017691
RS	25	0.534587	1.406117	362.075343	0.015610	0.018402
RS	26	0.583268	1.586149	334.205632	0.014408	0.017169
RS	27	0.635683	1.586149	347.822622	0.014995	0.017751
RS	28	0.692119	1.783876	321.711144	0.013869	0.016560
RS	29	0.752884	1.783876	334.482901	0.014420	0.017031
RS	30	0.818311	1.995507	310.693225	0.013394	0.015923
RS	31	0.888757	1.995507	322.632104	0.013909	0.016311
RS	32	0.964607	2.215318	301.557857	0.013001	0.015315
RS	33	1.046275	2.215318	312.659957	0.013479	0.015633
RS	34	1.134208	2.435926	294.525595	0.012697	0.014759
RS	35	1.228887	2.435926	304.759502	0.013139	0.015018
RS	36	1.330829	2.649052	289.615832	0.012486	0.014269
RS	37	1.440591	2.649052	298.909887	0.012886	0.014479
RS	38	1.558773	2.847054	286.591285	0.012355	0.013851
RS	39	1.686022	2.847054	294.821108	0.012710	0.014022
RS	40	1.823032	3.024002	284.971751	0.012285	0.013507
RS	41	1.970552	3.024002	291.950458	0.012586	0.013646
RS	42	2.129388	3.177237	283.974628	0.012242	0.013225
RS	43	2.300410	3.177237	289.451962	0.012479	0.013328
RS	44	2.484551	3.308224	282.509775	0.012179	0.012965
RS	45	2.682817	3.308224	286.188416	0.012338	0.013012
RS	46	2.896294	3.420948	279.369723	0.012044	0.012661
RS	47	3.126146	3.420948	280.938299	0.012112	0.012636
RS	48	3.373631	3.519213	273.485326	0.011790	0.012269
RS	49	3.640101	3.519213	272.658613	0.011755	0.012168
RS	50	3.927013	3.606886	263.943507	0.011379	0.011769
RS	51	4.235934	3.606886	260.515818	0.011231	0.011591
RS	52	4.568553	3.690422	249.917052	0.010774	0.011139
RS	53	4.926689	3.690422	243.844508	0.010512	0.010879
RS	54	5.312297	3.834558	227.724816	0.009817	0.010231
RS	55	5.727487	3.834558	219.692783	0.009471	0.009908
RS	56	6.174527	3.834558	210.165802	0.009061	0.009529
RS	57	6.655860	3.834558	199.236263	0.008589	0.009093
RS	58	7.174117	4.855465	149.941075	0.006464	0.007246
RS	59	7.732131	4.855465	143.778061	0.006198	0.006979
RS	60	8.332951	4.855465	136.647400	0.005891	0.006663
RS	61	8.979862	4.855465	128.632339	0.005545	0.006298
RS	62	9.676399	4.855465	119.844880	0.005167	0.005890
RS	63	10.426369	4.855465	739.078377	0.031863	0.036328
PA	4+25*2+4+6 0.049989103 0.012167573 10.426368718 0.316002072 0.266299163 0.352411722 0.455033008 0.569615085 0.688621960 0.798481992 0.898092687 0.997265578 1.110369816 1.246496014 1.406117221 1.586149118 1.783875877 1.995506816 2.215318019 2.435925593 2.649052195 2.847054444 3.024001614 3.177237438 3.308224411 3.420948202 3.519212921 3.606886271 3.690421811 3.834558431 4.855465000
//
IT	4671
RD	4
LK	-255325.100820
QD	-977.059090 -> -769.614544
RI	0.0604326005
TR	0.046280	0.012527
MT	11.083625
MM	C_pi: 1.956382, n_recomb: 26804.424503
RS	0	0.000000	0.383788	531.047803	0.019812	0.000925
RS	1	0.007775	0.383788	560.446284	0.020909	0.005962
RS	2	0.016154	0.383788	590.507826	0.022030	0.013185
RS	3	0.025185	0.383788	621.088550	0.023171	0.019681
RS	4	0.034918	0.273730	909.188272	0.033919	0.028615
RS	5	0.045407	0.273730	941.706187	0.035132	0.031855
RS	6	0.056712	0.362697	737.851779	0.027527	0.025603
RS	7	0.068896	0.362697	768.011396	0.028652	0.026796
RS	8	0.082028	0.471866	615.553262	0.022965	0.021740
RS	9	0.096180	0.471866	643.122401	0.023993	0.022906
RS	10	0.111433	0.593156	535.132659	0.019964	0.019347
RS	11	0.127871	0.593156	560.432857	0.020908	0.020465
RS	12	0.145587	0.718700	484.679128	0.018082	0.017890
RS	13	0.164681	0.718700	508.207291	0.018960	0.018922
RS	14	0.185260	0.831251	460.700427	0.017187	0.017304
RS	15	0.207438	0.831251	483.017344	0.018020	0.018405
RS	16	0.231341	0.927808	453.468384	0.016918	0.017440
RS	17	0.257102	0.927808	474.910687	0.017718	0.018617
RS	18	0.284866	1.020257	451.948321	0.016861	0.017922
RS	19	0.314788	1.020257	472.563883	0.017630	0.019169
RS	20	0.347037	1.127133	446.933065	0.016674	0.018392
RS	21	0.381793	1.127133	466.603422	0.017408	0.019583
RS	22	0.419252	1.261693	434.936553	0.016226	0.018493
RS	23	0.459623	1.261693	453.548104	0.016921	0.019510
RS	24	0.503132	1.426712	418.073988	0.015597	0.018166
RS	25	0.550024	1.426712	435.588587	0.016251	0.019007
RS	26	0.600562	1.619897	399.566785	0.014907	0.017575
RS	27	0.655030	1.619897	415.999451	0.015520	0.018279
RS	28	0.713732	1.839207	381.321200	0.014226	0.016860
RS	29	0.776997	1.839207	396.706783	0.014800	0.017445
RS	30	0.845182	2.081251	364.556468	0.013601	0.016102
RS	31	0.918668	2.081251	378.932292	0.014137	0.016593
RS	32	0.997867	2.339714	350.167375	0.013064	0.015374
RS	33	1.083224	2.339714	363.560333	0.013563	0.015787
RS	34	1.175217	2.605385	338.719033	0.012637	0.014717
RS	35	1.274363	2.605385	351.131441	0.013100	0.015062
RS	36	1.381217	2.866963	330.450618	0.012328	0.014151
RS	37	1.496378	2.866963	341.843735	0.012753	0.014437
RS	38	1.620493	3.113206	325.218287	0.012133	0.013684
RS	39	1.754258	3.113206	335.494616	0.012516	0.013920
RS	40	1.898423	3.334737	322.536610	0.012033	0.013315
RS	41	2.053796	3.334737	331.523551	0.012368	0.013510
RS	42	2.221249	3.526759	321.491662	0.011994	0.013028
RS	43	2.401721	3.526759	328.934106	0.012272	0.013179
RS	44	2.596225	3.690540	320.734703	0.011966	0.012778
RS	45	2.805851	3.690540	326.307492	0.012174	0.012869
RS	46	3.031774	3.830888	318.765447	0.011892	0.012499
RS	47	3.275263	3.830888	322.104939	0.012017	0.012516
RS	48	3.537683	3.952084	314.272340	0.011725	0.012146
RS	49	3.820505	3.952084	315.014571	0.011752	0.012087
RS	50	4.125316	4.058535	306.076684	0.011419	0.011698
RS	51	4.453825	4.058535	303.912951	0.011338	0.011561
RS	52	4.807876	4.158775	292.946609	0.010929	0.011124
RS	53	5.189453	4.158775	287.724503	0.010734	0.010904
RS	54	5.600697	4.334865	269.738448	0.010063	0.010245
RS	55	6.043914	4.334865	262.159321	0.009780	0.009959
RS	56	6.521590	4.334865	252.752798	0.009430	0.009613
RS	57	7.036405	4.334865	241.581237	0.009013	0.009206
RS	58	7.591245	5.727558	176.003473	0.006566	0.007007
RS	59	8.189224	5.727558	170.832663	0.006373	0.006800
RS	60	8.833693	5.727558	164.468016	0.006136	0.006543
RS	61	9.528269	5.727558	156.955701	0.005856	0.006238
RS	62	10.276847	5.727558	148.374940	0.005535	0.005886
RS	63	11.083625	5.727558	1016.274863	0.037914	0.039402
PA	4+25*2+4+6 0.046280404 0.012527184 11.083624818 0.383787665 0.273729857 0.362697298 0.471866056 0.593156382 0.718699785 0.831250506 0.927807680 1.020256662 1.127132696 1.261693010 1.426711959 1.619896779 1.839206896 2.081251249 2.339713846 2.605385108 2.866962947 3.113205553 3.334736715 3.526758979 3.690539568 3.830888216 3.952084172 4.058535198 4.158774896 4.334865298 5.727557741
//
IT	4209
RD	5
LK	-254933.237764
QD	-849.753275 -> -687.523603
RI	0.0498058661
TR	0.043383	0.012983
MT	11.559708
MM	C_pi: 2.136301, n_recomb: 30286.853232
RS	0	0.000000	0.461490	503.605625	0.016628	0.000800
RS	1	0.007846	0.461490	533.636515	0.017619	0.005132
RS	2	0.016308	0.461490	564.677365	0.018644	0.011330
RS	3	0.025434	0.461490	596.634026	0.019699	0.016925
RS	4	0.035275	0.280522	1027.796448	0.033935	0.029006
RS	5	0.045889	0.280522	1065.786745	0.035190	0.032194
RS	6	0.057336	0.373226	832.625859	0.027491	0.025807
RS	7	0.069681	0.373226	867.692104	0.028649	0.026962
RS	8	0.082994	0.490257	689.675676	0.022771	0.021661
RS	9	0.097352	0.490257	721.566010	0.023824	0.022778
RS	10	0.112836	0.619285	598.329261	0.019755	0.019138
RS	11	0.129536	0.619285	627.516814	0.020719	0.020245
RS	12	0.147545	0.752000	542.286274	0.017905	0.017668
RS	13	0.166968	0.752000	569.422893	0.018801	0.018692
RS	14	0.187915	0.867609	518.191802	0.017109	0.017132
RS	15	0.210505	0.867609	544.016060	0.017962	0.018212
RS	16	0.234868	0.960911	515.338653	0.017015	0.017380
RS	17	0.261142	0.960911	540.300733	0.017839	0.018544
RS	18	0.289477	1.045644	520.082841	0.017172	0.018016
RS	19	0.320036	1.045644	544.225346	0.017969	0.019261
RS	20	0.352993	1.144108	520.003371	0.017169	0.018626
RS	21	0.388535	1.144108	543.120875	0.017933	0.019848
RS	22	0.426866	1.273240	509.381682	0.016819	0.018825
RS	23	0.468205	1.273240	531.273525	0.017541	0.019898
RS	24	0.512787	1.437923	490.412143	0.016192	0.018523
RS	25	0.560867	1.437923	510.996721	0.016872	0.019426
RS	26	0.612720	1.636693	467.617089	0.015440	0.017889
RS	27	0.668641	1.636693	486.901121	0.016076	0.018654
RS	28	0.728949	1.868190	444.020906	0.014661	0.017090
RS	29	0.793990	1.868190	462.049046	0.015256	0.017738
RS	30	0.864133	2.129679	421.633335	0.013921	0.016236
RS	31	0.939780	2.129679	438.461943	0.014477	0.016787
RS	32	1.021363	2.414798	401.952403	0.013272	0.015413
RS	33	1.109346	2.414798	417.632764	0.013789	0.015884
RS	34	1.204233	2.713231	385.961853	0.012744	0.014676
RS	35	1.306565	2.713231	400.523418	0.013224	0.015076
RS	36	1.416926	3.011430	374.153962	0.012354	0.014052
RS	37	1.535946	3.011430	387.584792	0.012797	0.014390
RS	38	1.664304	3.295151	366.489702	0.012101	0.013550
RS	39	1.802734	3.295151	378.714302	0.012504	0.013836
RS	40	1.952025	3.551948	362.473048	0.011968	0.013169
RS	41	2.113030	3.551948	373.330257	0.012326	0.013408
RS	42	2.286667	3.774929	361.052828	0.011921	0.012888
RS	43	2.473928	3.774929	370.282509	0.012226	0.013078
RS	44	2.675881	3.964964	360.617046	0.011907	0.012656
RS	45	2.893681	3.964964	367.869274	0.012146	0.012785
RS	46	3.128569	4.127338	359.380558	0.011866	0.012408
RS	47	3.381886	4.127338	364.246293	0.012027	0.012463
RS	48	3.655080	4.266487	355.810701	0.011748	0.012098
RS	49	3.949708	4.266487	357.858314	0.011816	0.012078
RS	50	4.267454	4.387115	348.488908	0.011506	0.011702
RS	51	4.610130	4.387115	347.321709	0.011468	0.011602
RS	52	4.979693	4.499643	335.793917	0.011087	0.011182
RS	53	5.378252	4.499643	331.169591	0.010934	0.010994
RS	54	5.808083	4.701035	311.105402	0.010272	0.010329
RS	55	6.271639	4.701035	303.766250	0.010030	0.010072
RS	56	6.771566	4.701035	294.294418	0.009717	0.009751
RS	57	7.310718	4.701035	282.727999	0.009335	0.009367
RS	58	7.892172	6.446148	199.802930	0.006597	0.006863
RS	59	8.519249	6.446148	195.554492	0.006457	0.006701
RS	60	9.195526	6.446148	189.942388	0.006271	0.006491
RS	61	9.924865	6.446148	182.979933	0.006042	0.006232
RS	62	10.711429	6.446148	174.715427	0.005769	0.005926
RS	63	11.559708	6.446148	1293.977037	0.042724	0.042459
PA	4+25*2+4+6 0.043382911 0.012983279 11.559707841 0.461489701 0.280522095 0.373226345 0.490256924 0.619285050 0.752000212 0.867608837 0.960910803 1.045643923 1.144107794 1.273239643 1.437923456 1.636693010 1.868190064 2.129679259 2.414797932 2.713230543 3.011429908 3.295150841 3.551947978 3.774929295 3.964964179 4.127337651 4.266486712 4.387114835 4.499642805 4.701034616 6.446147882
//
IT	4644
RD	6
LK	-254621.397381
QD	-752.231548 -> -616.638807
RI	0.0413072783
TR	0.040955	0.013457
MT	11.940880
MM	C_pi: 2.292250, n_recomb: 33631.561082
RS	0	0.000000	0.547141	474.868659	0.014120	0.000703
RS	1	0.007901	0.547141	504.783413	0.015009	0.004481
RS	2	0.016427	0.547141	535.949082	0.015936	0.009856
RS	3	0.025626	0.547141	568.313981	0.016898	0.014706
RS	4	0.035552	0.285298	1143.861942	0.034012	0.029484
RS	5	0.046262	0.285298	1187.104389	0.035297	0.032616
RS	6	0.057819	0.382038	922.251697	0.027422	0.025998
RS	7	0.070288	0.382038	962.014381	0.028605	0.027122
RS	8	0.083743	0.507672	756.670672	0.022499	0.021542
RS	9	0.098261	0.507672	792.628189	0.023568	0.022614
RS	10	0.113926	0.645257	654.033469	0.019447	0.018886
RS	11	0.130829	0.645257	686.836997	0.020422	0.019969
RS	12	0.149067	0.785919	592.532448	0.017618	0.017388
RS	13	0.168746	0.785919	623.011022	0.018525	0.018393
RS	14	0.189980	0.905428	568.521301	0.016904	0.016889
RS	15	0.212892	0.905428	597.613510	0.017769	0.017936
RS	16	0.237615	0.996170	570.555490	0.016965	0.017232
RS	17	0.264290	0.996170	598.850109	0.017806	0.018365
RS	18	0.293074	1.073573	582.609619	0.017323	0.018007
RS	19	0.324131	1.073573	610.155360	0.018142	0.019226
RS	20	0.357643	1.163484	588.996100	0.017513	0.018753
RS	21	0.393802	1.163484	615.489539	0.018301	0.019972
RS	22	0.432818	1.286167	581.350036	0.017286	0.019053
RS	23	0.474917	1.286167	606.481566	0.018033	0.020147
RS	24	0.520343	1.448406	561.524748	0.016696	0.018791
RS	25	0.569357	1.448406	585.153194	0.017399	0.019723
RS	26	0.622245	1.649498	535.242215	0.015915	0.018135
RS	27	0.679311	1.649498	557.358050	0.016572	0.018930
RS	28	0.740886	1.888663	506.753104	0.015068	0.017274
RS	29	0.807326	1.888663	527.406761	0.015682	0.017955
RS	30	0.879016	2.163817	478.976603	0.014242	0.016342
RS	31	0.956370	2.163817	498.240312	0.014815	0.016929
RS	32	1.039836	2.468769	454.105068	0.013502	0.015442
RS	33	1.129897	2.468769	472.051097	0.014036	0.015949
RS	34	1.227073	2.792497	433.602991	0.012893	0.014640
RS	35	1.331928	2.792497	450.284328	0.013389	0.015077
RS	36	1.445068	3.119714	418.248445	0.012436	0.013969
RS	37	1.567147	3.119714	433.676592	0.012895	0.014345
RS	38	1.698872	3.433672	408.117503	0.012135	0.013442
RS	39	1.841004	3.433672	422.236290	0.012555	0.013764
RS	40	1.994367	3.719217	402.705971	0.011974	0.013055
RS	41	2.159848	3.719217	415.363985	0.012350	0.013329
RS	42	2.338403	3.967518	400.823236	0.011918	0.012783
RS	43	2.531066	3.967518	411.754817	0.012243	0.013006
RS	44	2.738953	4.178940	400.595804	0.011911	0.012572
RS	45	2.963264	4.178940	409.426924	0.012174	0.012734
RS	46	3.205299	4.359023	399.960174	0.011892	0.012357
RS	47	3.466458	4.359023	406.238275	0.012079	0.012446
RS	48	3.748251	4.512232	397.169107	0.011809	0.012091
RS	49	4.052310	4.512232	400.398362	0.011905	0.012104
RS	50	4.380393	4.643499	390.569401	0.011613	0.011745
RS	51	4.734398	4.643499	390.270417	0.011604	0.011676
RS	52	5.116374	4.765040	378.145816	0.011244	0.011273
RS	53	5.528531	4.765040	373.994093	0.011120	0.011113
RS	54	5.973253	4.986999	351.775028	0.010460	0.010444
RS	55	6.453113	4.986999	344.567452	0.010245	0.010210
RS	56	6.970889	4.986999	334.935224	0.009959	0.009911
RS	57	7.529574	4.986999	322.895334	0.009601	0.009544
RS	58	8.132403	7.069974	221.773896	0.006594	0.006764
RS	59	8.782863	7.069974	218.418870	0.006494	0.006640
RS	60	9.484717	7.069974	213.565135	0.006350	0.006468
RS	61	10.242025	7.069974	207.196259	0.006161	0.006249
RS	62	11.059171	7.069974	199.331476	0.005927	0.005982
RS	63	11.940880	7.069974	1571.225755	0.046719	0.045460
PA	4+25*2+4+6 0.040954740 0.013456846 11.940880459 0.547141438 0.285298249 0.382037550 0.507671589 0.645257110 0.785919167 0.905428380 0.996170054 1.073572609 1.163483658 1.286166611 1.448405755 1.649498405 1.888662946 2.163816650 2.468769417 2.792497191 3.119713624 3.433672273 3.719217444 3.967517737 4.178939507 4.359022547 4.512232368 4.643498741 4.765040267 4.986999098 7.069973814
//
IT	4918
RD	7
LK	-254359.011778
QD	-670.722322 -> -554.351734
RI	0.0345955282
TR	0.038832	0.013913
MT	12.272673
MM	C_pi: 2.434183, n_recomb: 36869.318721
RS	0	0.000000	0.641804	446.212562	0.012103	0.000623
RS	1	0.007948	0.641804	475.542255	0.012898	0.003941
RS	2	0.016527	0.641804	506.283842	0.013732	0.008629
RS	3	0.025789	0.641804	538.420395	0.014603	0.012860
RS	4	0.035786	0.288433	1259.615402	0.034164	0.029983
RS	5	0.046578	0.288433	1307.960054	0.035476	0.033081
RS	6	0.058228	0.389143	1009.209671	0.027373	0.026174
RS	7	0.070803	0.389143	1053.526074	0.028575	0.027288
RS	8	0.084378	0.523667	819.023694	0.022214	0.021405
RS	9	0.099032	0.523667	858.860288	0.023295	0.022448
RS	10	0.114851	0.670310	704.481454	0.019108	0.018618
RS	11	0.131927	0.670310	740.688598	0.020090	0.019680
RS	12	0.150360	0.819517	637.350314	0.017287	0.017086
RS	13	0.170258	0.819517	670.953290	0.018198	0.018073
RS	14	0.191737	0.943710	613.287987	0.016634	0.016613
RS	15	0.214924	0.943710	645.443415	0.017506	0.017630
RS	16	0.239953	1.032706	620.256626	0.016823	0.017034
RS	17	0.266972	1.032706	651.715202	0.017676	0.018134
RS	18	0.296138	1.103485	640.096090	0.017361	0.017931
RS	19	0.327622	1.103485	670.928793	0.018197	0.019119
RS	20	0.361609	1.185324	653.908657	0.017736	0.018806
RS	21	0.398297	1.185324	683.710524	0.018544	0.020010
RS	22	0.437900	1.301565	650.418524	0.017641	0.019207
RS	23	0.480651	1.301565	678.753295	0.018410	0.020306
RS	24	0.526800	1.460733	630.752157	0.017108	0.018995
RS	25	0.576617	1.460733	657.403490	0.017831	0.019942
RS	26	0.630393	1.662835	601.669707	0.016319	0.018331
RS	27	0.688443	1.662835	626.603862	0.016995	0.019143
RS	28	0.751106	1.907586	568.697533	0.015425	0.017424
RS	29	0.818750	1.907586	591.967250	0.016056	0.018125
RS	30	0.891771	2.193474	535.762481	0.014531	0.016430
RS	31	0.970594	2.193474	557.453804	0.015120	0.017039
RS	32	1.055683	2.514548	505.826945	0.013719	0.015466
RS	33	1.147534	2.514548	526.031182	0.014267	0.015997
RS	34	1.246685	2.859297	480.884958	0.013043	0.014609
RS	35	1.353717	2.859297	499.676694	0.013553	0.015072
RS	36	1.469255	3.210982	462.032223	0.012532	0.013900
RS	37	1.593976	3.210982	479.444728	0.013004	0.014303
RS	38	1.728609	3.550680	449.471219	0.012191	0.013353
RS	39	1.873943	3.550680	465.466444	0.012625	0.013702
RS	40	2.030827	3.860796	442.692760	0.012007	0.012962
RS	41	2.200181	3.860796	457.128396	0.012399	0.013263
RS	42	2.382994	4.130694	440.367052	0.011944	0.012701
RS	43	2.580337	4.130694	452.971723	0.012286	0.012951
RS	44	2.793364	4.360169	440.363852	0.011944	0.012512
RS	45	3.023322	4.360169	450.739324	0.012225	0.012702
RS	46	3.271557	4.554909	440.343301	0.011943	0.012329
RS	47	3.539521	4.554909	447.993355	0.012151	0.012448
RS	48	3.828782	4.719354	438.344723	0.011889	0.012105
RS	49	4.141033	4.719354	442.709249	0.012008	0.012148
RS	50	4.478101	4.858705	432.472655	0.011730	0.011806
RS	51	4.841958	4.858705	432.990075	0.011744	0.011765
RS	52	5.234734	4.986950	420.303529	0.011400	0.011379
RS	53	5.658727	4.986950	416.569085	0.011299	0.011243
RS	54	6.116417	5.226299	392.167250	0.010637	0.010572
RS	55	6.610484	5.226299	385.040242	0.010443	0.010359
RS	56	7.143819	5.226299	375.201522	0.010177	0.010077
RS	57	7.719541	5.226299	362.648432	0.009836	0.009726
RS	58	8.341021	7.638855	242.496407	0.006577	0.006689
RS	59	9.011895	7.638855	240.030035	0.006510	0.006597
RS	60	9.736088	7.638855	235.952699	0.006400	0.006459
RS	61	10.517838	7.638855	230.220309	0.006244	0.006274
RS	62	11.361721	7.638855	222.824345	0.006044	0.006042
RS	63	12.272673	7.638855	1850.956722	0.050203	0.048380
PA	4+25*2+4+6 0.038831570 0.013912832 12.272672807 0.641803874 0.288432765 0.389143262 0.523667047 0.670309855 0.819516744 0.943710070 1.032705992 1.103485078 1.185324164 1.301565148 1.460732542 1.662835013 1.907586031 2.193474370 2.514548410 2.859296552 3.210981506 3.550680461 3.860796389 4.130694435 4.360169438 4.554908683 4.719353997 4.858704990 4.986949626 5.226299444 7.638855175
//
IT	4646
RD	8
LK	-254133.243782
QD	-600.624994 -> -499.593627
RI	0.0292179061
TR	0.036928	0.014336
MT	12.579134
MM	C_pi: 2.568384, n_recomb: 40026.396619
RS	0	0.000000	0.747912	417.637005	0.010434	0.000552
RS	1	0.007990	0.747912	446.049217	0.011144	0.003473
RS	2	0.016618	0.747912	475.973996	0.011892	0.007573
RS	3	0.025935	0.747912	507.422456	0.012677	0.011276
RS	4	0.035997	0.290578	1375.158703	0.034356	0.030458
RS	5	0.046863	0.290578	1428.518781	0.035689	0.033546
RS	6	0.058597	0.394969	1094.613395	0.027347	0.026336
RS	7	0.071268	0.394969	1143.398274	0.028566	0.027458
RS	8	0.084952	0.538360	878.258996	0.021942	0.021264
RS	9	0.099729	0.538360	921.845463	0.023031	0.022292
RS	10	0.115687	0.694296	751.257630	0.018769	0.018353
RS	11	0.132920	0.694296	790.712908	0.019755	0.019400
RS	12	0.151529	0.852438	678.267636	0.016946	0.016782
RS	13	0.171626	0.852438	714.829500	0.017859	0.017756
RS	14	0.193328	0.981932	653.918520	0.016337	0.016326
RS	15	0.216764	0.981932	688.975766	0.017213	0.017318
RS	16	0.242072	1.069895	665.678336	0.016631	0.016812
RS	17	0.269403	1.069895	700.163943	0.017493	0.017882
RS	18	0.298917	1.134749	693.473716	0.017325	0.017816
RS	19	0.330790	1.134749	727.498452	0.018175	0.018975
RS	20	0.365208	1.209108	715.317603	0.017871	0.018809
RS	21	0.402377	1.209108	748.376639	0.018697	0.019995
RS	22	0.442516	1.319227	716.859264	0.017910	0.019309
RS	23	0.485861	1.319227	748.375874	0.018697	0.020407
RS	24	0.532670	1.475259	698.164253	0.017443	0.019153
RS	25	0.583218	1.475259	727.832118	0.018184	0.020107
RS	26	0.637805	1.677891	666.849828	0.016660	0.018493
RS	27	0.696754	1.677891	694.602825	0.017354	0.019315
RS	28	0.760412	1.927281	629.731737	0.015733	0.017552
RS	29	0.829156	1.927281	655.621465	0.016380	0.018265
RS	30	0.903393	2.222426	591.822470	0.014786	0.016506
RS	31	0.983562	2.222426	615.947146	0.015389	0.017129
RS	32	1.070135	2.557627	556.921923	0.013914	0.015488
RS	33	1.163625	2.557627	579.390696	0.014475	0.016036
RS	34	1.264585	2.920983	527.601765	0.013181	0.014584
RS	35	1.373612	2.920983	548.509831	0.013704	0.015066
RS	36	1.491349	3.294489	505.300146	0.012624	0.013842
RS	37	1.618493	3.294489	524.701925	0.013109	0.014265
RS	38	1.755796	3.657227	490.359611	0.012251	0.013277
RS	39	1.904069	3.657227	508.234998	0.012697	0.013649
RS	40	2.064188	3.989340	482.268368	0.012049	0.012885
RS	41	2.237100	3.989340	498.484366	0.012454	0.013208
RS	42	2.423828	4.278465	479.560441	0.011981	0.012634
RS	43	2.625474	4.278465	493.840254	0.012338	0.012908
RS	44	2.843232	4.523794	479.851556	0.011988	0.012467
RS	45	3.078388	4.523794	491.772655	0.012286	0.012682
RS	46	3.332331	4.731080	480.528526	0.012005	0.012316
RS	47	3.606565	4.731080	489.550147	0.012231	0.012461
RS	48	3.902709	4.904768	479.411408	0.011977	0.012132
RS	49	4.222513	4.904768	484.907668	0.012115	0.012201
RS	50	4.567870	5.050403	474.350576	0.011851	0.011877
RS	51	4.940819	5.050403	475.675991	0.011884	0.011860
RS	52	5.343566	5.183757	462.494285	0.011555	0.011492
RS	53	5.778491	5.183757	459.162841	0.011472	0.011376
RS	54	6.248165	5.438409	432.572050	0.010807	0.010704
RS	55	6.755365	5.438409	425.509873	0.010631	0.010508
RS	56	7.303089	5.438409	415.449548	0.010379	0.010242
RS	57	7.894574	5.438409	402.369164	0.010053	0.009904
RS	58	8.533318	8.177339	262.348068	0.006554	0.006627
RS	59	9.223095	8.177339	260.781359	0.006515	0.006563
RS	60	9.967983	8.177339	257.507931	0.006433	0.006455
RS	61	10.772385	8.177339	252.457416	0.006307	0.006300
RS	62	11.641057	8.177339	245.594391	0.006136	0.006099
RS	63	12.579134	8.177339	2135.772929	0.053359	0.051204
PA	4+25*2+4+6 0.036928228 0.014335745 12.579133821 0.747912348 0.290578319 0.394968692 0.538359875 0.694296387 0.852437671 0.981932283 1.069894994 1.134748749 1.209108058 1.319227168 1.475259404 1.677890627 1.927280861 2.222425715 2.557627164 2.920982904 3.294488534 3.657227228 3.989340360 4.278464882 4.523793884 4.731079868 4.904768184 5.050402572 5.183756969 5.438409022 8.177338585
//
IT	4724
RD	9
LK	-253937.018912
QD	-539.723906 -> -451.484433
RI	0.0248264579
TR	0.035198	0.014720
MT	12.872662
MM	C_pi: 2.698416, n_recomb: 43118.130469
RS	0	0.000000	0.868660	388.987324	0.009021	0.000489
RS	1	0.008029	0.868660	416.224124	0.009653	0.003059
RS	2	0.016703	0.868660	445.026629	0.010321	0.006643
RS	3	0.026073	0.868660	475.428227	0.011026	0.009890
RS	4	0.036195	0.292275	1489.650851	0.034548	0.030880
RS	5	0.047130	0.292275	1547.976899	0.035901	0.033977
RS	6	0.058943	0.399929	1178.790188	0.027339	0.026483
RS	7	0.071704	0.399929	1231.991715	0.028572	0.027627
RS	8	0.085490	0.551970	935.208564	0.021689	0.021127
RS	9	0.100383	0.551970	982.453505	0.022785	0.022150
RS	10	0.116472	0.717258	795.334899	0.018445	0.018099
RS	11	0.133852	0.717258	837.921783	0.019433	0.019135
RS	12	0.152628	0.884550	716.295740	0.016612	0.016489
RS	13	0.172912	0.884550	755.688738	0.017526	0.017452
RS	14	0.194823	1.019810	691.414098	0.016035	0.016043
RS	15	0.218495	1.019810	729.244704	0.016913	0.017013
RS	16	0.244066	1.107329	707.747722	0.016414	0.016580
RS	17	0.271691	1.107329	745.148265	0.017282	0.017626
RS	18	0.301534	1.166855	743.516361	0.017244	0.017678
RS	19	0.333773	1.166855	780.654850	0.018105	0.018811
RS	20	0.368601	1.234272	773.785984	0.017946	0.018780
RS	21	0.406224	1.234272	810.062710	0.018787	0.019948
RS	22	0.446869	1.338636	781.031593	0.018114	0.019377
RS	23	0.490777	1.338636	815.718823	0.018918	0.020470
RS	24	0.538210	1.491653	763.971450	0.017718	0.019278
RS	25	0.589451	1.491653	796.659072	0.018476	0.020238
RS	26	0.644807	1.694660	730.899297	0.016951	0.018630
RS	27	0.704607	1.694660	761.480524	0.017660	0.019460
RS	28	0.769209	1.948249	689.908436	0.016000	0.017663
RS	29	0.838997	1.948249	718.430161	0.016662	0.018386
RS	30	0.914389	2.251874	647.163451	0.015009	0.016574
RS	31	0.995833	2.251874	673.734561	0.015625	0.017208
RS	32	1.083817	2.600102	607.361287	0.014086	0.015509
RS	33	1.178865	2.600102	632.107923	0.014660	0.016069
RS	34	1.281545	2.980689	573.698898	0.013305	0.014564
RS	35	1.392468	2.980689	596.736408	0.013840	0.015060
RS	36	1.512298	3.374471	547.980454	0.012709	0.013792
RS	37	1.641748	3.374471	569.384411	0.013205	0.014231
RS	38	1.781592	3.758635	530.702854	0.012308	0.013212
RS	39	1.932664	3.758635	550.471581	0.012767	0.013601
RS	40	2.095866	4.111164	521.354229	0.012091	0.012819
RS	41	2.272171	4.111164	539.364845	0.012509	0.013161
RS	42	2.462631	4.418009	518.334900	0.012021	0.012579
RS	43	2.668383	4.418009	534.305942	0.012392	0.012873
RS	44	2.890655	4.677730	519.009528	0.012037	0.012433
RS	45	3.130773	4.677730	532.494311	0.012350	0.012669
RS	46	3.390170	4.896094	520.493433	0.012071	0.012312
RS	47	3.670394	4.896094	530.905691	0.012313	0.012480
RS	48	3.973117	5.077604	520.379136	0.012069	0.012166
RS	49	4.300146	5.077604	527.025262	0.012223	0.012258
RS	50	4.653431	5.228224	516.249858	0.011973	0.011953
RS	51	5.035082	5.228224	518.397754	0.012023	0.011957
RS	52	5.447375	5.365563	504.802584	0.011707	0.011605
RS	53	5.892771	5.365563	501.882543	0.011640	0.011509
RS	54	6.373927	5.634131	473.107511	0.010972	0.010835
RS	55	6.893715	5.634131	466.115033	0.010810	0.010655
RS	56	7.455237	5.634131	455.836763	0.010572	0.010403
RS	57	8.061843	5.634131	442.231336	0.010256	0.010077
RS	58	8.717153	8.699558	281.526627	0.006529	0.006571
RS	59	9.425077	8.699558	280.878634	0.006514	0.006533
RS	60	10.189841	8.699558	278.441362	0.006458	0.006451
RS	61	11.016007	8.699558	274.119172	0.006357	0.006324
RS	62	11.908505	8.699558	267.850320	0.006212	0.006151
RS	63	12.872662	8.699558	2427.028629	0.056288	0.053922
PA	4+25*2+4+6 0.035197891 0.014719829 12.872661659 0.868659875 0.292275383 0.399929078 0.551970253 0.717257823 0.884549927 1.019809788 1.107328911 1.166854887 1.234272057 1.338635764 1.491652801 1.694660316 1.948248745 2.251873635 2.600102406 2.980688787 3.374471095 3.758635120 4.111164311 4.418008825 4.677729784 4.896093929 5.077603710 5.228224304 5.365563387 5.634130878 8.699558043
//
IT	4601
RD	10
LK	-253765.545492
QD	-486.542369 -> -409.184913
RI	0.0211794728
TR	0.033612	0.015064
MT	13.159633
MM	C_pi: 2.826179, n_recomb: 46151.306325
RS	0	0.000000	1.007825	360.255857	0.007806	0.000431
RS	1	0.008066	1.007825	386.112131	0.008366	0.002688
RS	2	0.016784	1.007825	413.548439	0.008961	0.005816
RS	3	0.026204	1.007825	442.615401	0.009591	0.008662
RS	4	0.036384	0.293894	1601.944414	0.034711	0.031234
RS	5	0.047386	0.293894	1665.203794	0.036081	0.034353
RS	6	0.059274	0.404332	1261.701431	0.027338	0.026615
RS	7	0.072122	0.404332	1319.282622	0.028586	0.027789
RS	8	0.086006	0.564694	990.298000	0.021458	0.020999
RS	9	0.101011	0.564694	1041.130667	0.022559	0.022021
RS	10	0.117225	0.739270	837.288751	0.018142	0.017862
RS	11	0.134747	0.739270	882.914270	0.019131	0.018890
RS	12	0.153683	0.915826	752.050131	0.016295	0.016213
RS	13	0.174146	0.915826	794.170080	0.017208	0.017166
RS	14	0.196260	1.057198	726.412487	0.015740	0.015770
RS	15	0.220158	1.057198	766.909109	0.016617	0.016723
RS	16	0.245984	1.144750	747.083958	0.016188	0.016349
RS	17	0.273892	1.144750	787.303044	0.017059	0.017373
RS	18	0.304052	1.199433	790.768139	0.017134	0.017528
RS	19	0.336645	1.199433	830.951568	0.018005	0.018639
RS	20	0.371867	1.260366	829.720953	0.017978	0.018731
RS	21	0.409930	1.260366	869.180981	0.018833	0.019883
RS	22	0.451063	1.359304	843.204295	0.018270	0.019419
RS	23	0.495515	1.359304	881.054480	0.019091	0.020509
RS	24	0.543552	1.509446	828.347490	0.017949	0.019381
RS	25	0.595464	1.509446	864.061253	0.018722	0.020345
RS	26	0.651563	1.712795	793.924051	0.017203	0.018750
RS	27	0.712188	1.712795	827.345577	0.017927	0.019586
RS	28	0.777703	1.970351	749.289777	0.016236	0.017764
RS	29	0.848502	1.970351	780.457584	0.016911	0.018494
RS	30	0.925013	2.282017	701.811096	0.015207	0.016637
RS	31	1.007695	2.282017	730.843246	0.015836	0.017281
RS	32	1.097047	2.642623	657.143135	0.014239	0.015530
RS	33	1.193607	2.642623	684.182075	0.014825	0.016101
RS	34	1.297955	3.039639	619.147441	0.013416	0.014548
RS	35	1.410721	3.039639	644.328465	0.013961	0.015055
RS	36	1.532583	3.452776	590.026122	0.012785	0.013749
RS	37	1.664274	3.452776	613.446318	0.013292	0.014202
RS	38	1.806589	3.857396	570.439390	0.012360	0.013155
RS	39	1.960384	3.857396	592.116387	0.012830	0.013559
RS	40	2.126584	4.229358	559.881164	0.012131	0.012761
RS	41	2.306191	4.229358	579.703386	0.012561	0.013120
RS	42	2.500285	4.552954	556.617977	0.012061	0.012532
RS	43	2.710037	4.552954	574.300412	0.012444	0.012843
RS	44	2.936707	4.826059	557.768991	0.012086	0.012406
RS	45	3.181663	4.826059	572.841177	0.012412	0.012661
RS	46	3.446377	5.054457	560.175043	0.012138	0.012314
RS	47	3.732445	5.054457	572.004484	0.012394	0.012502
RS	48	4.041588	5.242728	561.196906	0.012160	0.012204
RS	49	4.375668	5.242728	569.020203	0.012329	0.012316
RS	50	4.736696	5.397364	558.133930	0.012094	0.012029
RS	51	5.126847	5.397364	561.129365	0.012158	0.012053
RS	52	5.548469	5.537864	547.208374	0.011857	0.011718
RS	53	6.004101	5.537864	544.719527	0.011803	0.011638
RS	54	6.496487	5.819372	513.774004	0.011132	0.010964
RS	55	7.028591	5.819372	506.866976	0.010983	0.010798
RS	56	7.603617	5.819372	496.384784	0.010756	0.010558
RS	57	8.225027	5.819372	482.266108	0.010450	0.010242
RS	58	8.896563	9.213347	300.118336	0.006503	0.006520
RS	59	9.622268	9.213347	300.410315	0.006509	0.006504
RS	60	10.406512	9.213347	298.841809	0.006475	0.006446
RS	61	11.254017	9.213347	295.292732	0.006398	0.006344
RS	62	12.169886	9.213347	289.675503	0.006277	0.006196
RS	63	13.159633	9.213347	2724.960411	0.059044	0.056530
PA	4+25*2+4+6 0.033612271 0.015064102 13.159633075 1.007825090 0.293894419 0.404331984 0.564694391 0.739269578 0.915826222 1.057197671 1.144750431 1.199433206 1.260365867 1.359304283 1.509446068 1.712795181 1.970350522 2.282016704 2.642623459 3.039638758 3.452775839 3.857396091 4.229358089 4.552953728 4.826059056 5.054457197 5.242727666 5.397363924 5.537864290 5.819372081 9.213347005
//
IT	5479
RD	11
LK	-253615.168814
QD	-439.926577 -> -371.922860
RI	0.0181112355
TR	0.032153	0.015370
MT	13.443037
MM	C_pi: 2.952586, n_recomb: 49127.468568
RS	0	0.000000	1.169837	331.587254	0.006750	0.000379
RS	1	0.008103	1.169837	355.904031	0.007245	0.002354
RS	2	0.016862	1.169837	381.783077	0.007771	0.005076
RS	3	0.026331	1.169837	409.287770	0.008331	0.007567
RS	4	0.036567	0.295667	1710.883247	0.034825	0.031509
RS	5	0.047633	0.295667	1779.046305	0.036213	0.034661
RS	6	0.059595	0.408377	1343.179229	0.027341	0.026734
RS	7	0.072527	0.408377	1405.106230	0.028601	0.027943
RS	8	0.086507	0.576671	1043.746776	0.021246	0.020882
RS	9	0.101619	0.576671	1098.105991	0.022352	0.021908
RS	10	0.117955	0.760393	877.461242	0.017861	0.017643
RS	11	0.135616	0.760393	926.045456	0.018850	0.018665
RS	12	0.154707	0.946263	785.905869	0.015997	0.015955
RS	13	0.175345	0.946263	830.662201	0.016908	0.016900
RS	14	0.197656	1.094019	759.306860	0.015456	0.015510
RS	15	0.221774	1.094019	802.374232	0.016332	0.016448
RS	16	0.247847	1.182002	784.075594	0.015960	0.016123
RS	17	0.276032	1.182002	827.024995	0.016834	0.017128
RS	18	0.306501	1.232240	835.569642	0.017008	0.017373
RS	19	0.339439	1.232240	878.732392	0.017887	0.018465
RS	20	0.375046	1.287055	883.379452	0.017981	0.018668
RS	21	0.413537	1.287055	925.988052	0.018849	0.019806
RS	22	0.455148	1.380842	903.535727	0.018392	0.019445
RS	23	0.500130	1.380842	944.539517	0.019226	0.020531
RS	24	0.548757	1.528231	891.379328	0.018144	0.019466
RS	25	0.601325	1.528231	930.123736	0.018933	0.020434
RS	26	0.658151	1.731894	855.977653	0.017424	0.018856
RS	27	0.719582	1.731894	892.249576	0.018162	0.019699
RS	28	0.785991	1.993270	807.899410	0.016445	0.017857
RS	29	0.857781	1.993270	841.725139	0.017133	0.018595
RS	30	0.935387	2.312687	755.767892	0.015384	0.016698
RS	31	1.019282	2.312687	787.273156	0.016025	0.017349
RS	32	1.109975	2.685252	706.250687	0.014376	0.015553
RS	33	1.208016	2.685252	735.593601	0.014973	0.016132
RS	34	1.314002	3.098182	663.915587	0.013514	0.014536
RS	35	1.428575	3.098182	691.251291	0.014071	0.015053
RS	36	1.552432	3.530105	631.389115	0.012852	0.013712
RS	37	1.686324	3.530105	656.836728	0.013370	0.014176
RS	38	1.831065	3.954567	609.510259	0.012407	0.013105
RS	39	1.987535	3.954567	633.107801	0.012887	0.013522
RS	40	2.156683	4.345333	597.779859	0.012168	0.012710
RS	41	2.339536	4.345333	619.428487	0.012609	0.013083
RS	42	2.537206	4.685021	594.333960	0.012098	0.012491
RS	43	2.750892	4.685021	613.746456	0.012493	0.012818
RS	44	2.981893	4.970790	596.048917	0.012133	0.012384
RS	45	3.231611	4.970790	612.731693	0.012472	0.012657
RS	46	3.501564	5.208411	599.492451	0.012203	0.012320
RS	47	3.793390	5.208411	612.766172	0.012473	0.012526
RS	48	4.108861	5.402613	601.783455	0.012249	0.012243
RS	49	4.449895	5.402613	610.813077	0.012433	0.012374
RS	50	4.818562	5.560498	599.923832	0.012212	0.012105
RS	51	5.217101	5.560498	603.795004	0.012290	0.012146
RS	52	5.647933	5.703510	589.638356	0.012002	0.011828
RS	53	6.113674	5.703510	587.604658	0.011961	0.011763
RS	54	6.617152	5.997221	554.509395	0.011287	0.011088
RS	55	7.161427	5.997221	547.708026	0.011149	0.010935
RS	56	7.749803	5.997221	537.040519	0.010932	0.010707
RS	57	8.385853	5.997221	522.424984	0.010634	0.010400
RS	58	9.073441	9.722649	318.151986	0.006476	0.006471
RS	59	9.816742	9.722649	319.403502	0.006502	0.006475
RS	60	10.620271	9.722649	318.733490	0.006488	0.006439
RS	61	11.488909	9.722649	315.998194	0.006432	0.006360
RS	62	12.427930	9.722649	311.084681	0.006332	0.006235
RS	63	13.443037	9.722649	3029.045312	0.061657	0.059025
PA	4+25*2+4+6 0.032152986 0.015370125 13.443037267 1.169836729 0.295666907 0.408376867 0.576670591 0.760392578 0.946262900 1.094018957 1.182001523 1.232240216 1.287054599 1.380841569 1.528231084 1.731894076 1.993269572 2.312687310 2.685252048 3.098181624 3.530104509 3.954567102 4.345333324 4.685021066 4.970790062 5.208410540 5.402613020 5.560497848 5.703510218 5.997220513 9.722649020
//
IT	4231
RD	12
LK	-253482.944108
QD	-398.929000 -> -339.016954
RI	0.0155098422
TR	0.030807	0.015641
MT	13.724160
MM	C_pi: 3.077970, n_recomb: 52044.597571
RS	0	0.000000	1.359753	303.262817	0.005827	0.000332
RS	1	0.008138	1.359753	325.927830	0.006262	0.002053
RS	2	0.016938	1.359753	350.111158	0.006727	0.004415
RS	3	0.026455	1.359753	375.884971	0.007222	0.006590
RS	4	0.036746	0.297713	1815.499264	0.034884	0.031704
RS	5	0.047874	0.297713	1888.529378	0.036287	0.034897
RS	6	0.059908	0.412174	1423.036954	0.027343	0.026840
RS	7	0.072921	0.412174	1489.271647	0.028615	0.028087
RS	8	0.086994	0.587981	1095.663233	0.021052	0.020776
RS	9	0.102211	0.587981	1153.490158	0.022163	0.021808
RS	10	0.118667	0.780674	916.035124	0.017601	0.017443
RS	11	0.136463	0.780674	967.503446	0.018590	0.018460
RS	12	0.155706	0.975861	818.078200	0.015719	0.015715
RS	13	0.176515	0.975861	865.386772	0.016628	0.016654
RS	14	0.199018	1.130226	790.327020	0.015186	0.015264
RS	15	0.223352	1.130226	835.875316	0.016061	0.016189
RS	16	0.249667	1.218971	818.954764	0.015736	0.015904
RS	17	0.278123	1.218971	864.548790	0.016612	0.016893
RS	18	0.308894	1.265107	878.112393	0.016872	0.017216
RS	19	0.342170	1.265107	924.187092	0.017758	0.018291
RS	20	0.378154	1.314097	934.887976	0.017963	0.018597
RS	21	0.417066	1.314097	980.605549	0.018842	0.019721
RS	22	0.459145	1.402944	962.082459	0.018486	0.019458
RS	23	0.504649	1.402944	1006.224530	0.019334	0.020540
RS	24	0.553855	1.547672	953.070626	0.018313	0.019540
RS	25	0.607066	1.547672	994.844182	0.019115	0.020511
RS	26	0.664607	1.751618	917.034750	0.017620	0.018953
RS	27	0.726831	1.751618	956.161309	0.018372	0.019802
RS	28	0.794118	2.016674	865.705286	0.016634	0.017945
RS	29	0.866882	2.016674	902.195008	0.017335	0.018689
RS	30	0.945567	2.343613	808.992713	0.015544	0.016757
RS	31	1.030655	2.343613	842.977399	0.016197	0.017416
RS	32	1.122668	2.727829	754.632507	0.014500	0.015576
RS	33	1.222169	2.727829	786.285281	0.015108	0.016164
RS	34	1.329767	3.156306	707.944411	0.013603	0.014527
RS	35	1.446122	3.156306	737.440186	0.014169	0.015054
RS	36	1.571946	3.606637	672.000609	0.012912	0.013680
RS	37	1.708009	3.606637	699.481092	0.013440	0.014154
RS	38	1.855145	4.050548	647.835564	0.012448	0.013061
RS	39	2.014255	4.050548	673.360346	0.012938	0.013489
RS	40	2.186313	4.459690	634.962807	0.012200	0.012665
RS	41	2.372374	4.459690	658.447329	0.012652	0.013050
RS	42	2.573576	4.814990	631.388496	0.012132	0.012455
RS	43	2.791152	4.814990	652.544821	0.012538	0.012796
RS	44	3.026434	5.112862	633.748696	0.012177	0.012366
RS	45	3.280864	5.112862	652.060954	0.012529	0.012654
RS	46	3.555999	5.359057	638.337622	0.012265	0.012328
RS	47	3.853525	5.359057	653.079329	0.012548	0.012551
RS	48	4.175263	5.558497	642.026531	0.012336	0.012284
RS	49	4.523185	5.558497	652.289294	0.012533	0.012431
RS	50	4.899420	5.718991	641.503497	0.012326	0.012181
RS	51	5.306274	5.718991	646.277526	0.012418	0.012237
RS	52	5.746237	5.863969	631.976302	0.012143	0.011935
RS	53	6.222005	5.863969	630.421860	0.012113	0.011883
RS	54	6.736491	6.169261	595.206408	0.011436	0.011208
RS	55	7.292845	6.169261	588.531635	0.011308	0.011067
RS	56	7.894476	6.169261	577.698668	0.011100	0.010848
RS	57	8.545068	6.169261	562.604445	0.010810	0.010550
RS	58	9.248605	10.229233	335.620132	0.006449	0.006423
RS	59	10.009396	10.229233	337.846842	0.006491	0.006446
RS	60	10.832100	10.229233	338.100301	0.006496	0.006430
RS	61	11.721756	10.229233	336.213866	0.006460	0.006371
RS	62	12.683812	10.229233	332.049794	0.006380	0.006268
RS	63	13.724160	10.229233	3338.212307	0.064141	0.061408
PA	4+25*2+4+6 0.030806652 0.015640563 13.724160353 1.359752678 0.297712740 0.412174477 0.587980985 0.780673864 0.975860689 1.130225908 1.218970634 1.265106975 1.314097357 1.402943968 1.547671806 1.751618235 2.016673822 2.343612988 2.727828838 3.156305622 3.606636745 4.050548445 4.459689980 4.814990260 5.112862106 5.359057304 5.558496863 5.718991042 5.863969308 6.169260635 10.229232673
//
IT	4849
RD	13
LK	-253366.431876
QD	-362.761179 -> -309.880872
RI	0.0132902430
TR	0.029563	0.015878
MT	14.003466
MM	C_pi: 3.202411, n_recomb: 54899.739900
RS	0	0.000000	1.583708	275.570416	0.005020	0.000289
RS	1	0.008172	1.583708	296.514293	0.005401	0.001784
RS	2	0.017013	1.583708	318.911699	0.005809	0.003826
RS	3	0.026575	1.583708	342.840139	0.006245	0.005719
RS	4	0.036919	0.300107	1914.931391	0.034881	0.031820
RS	5	0.048109	0.300107	1992.780710	0.036299	0.035060
RS	6	0.060213	0.415793	1501.105014	0.027343	0.026935
RS	7	0.073306	0.415793	1571.602695	0.028627	0.028222
RS	8	0.087469	0.598678	1146.122159	0.020877	0.020683
RS	9	0.102790	0.598678	1207.357951	0.021992	0.021722
RS	10	0.119363	0.800139	953.144019	0.017362	0.017261
RS	11	0.137290	0.800139	1007.424826	0.018350	0.018274
RS	12	0.156682	1.004623	848.713590	0.015459	0.015493
RS	13	0.177659	1.004623	898.493915	0.016366	0.016425
RS	14	0.200350	1.165795	819.626450	0.014930	0.015033
RS	15	0.224896	1.165795	867.568666	0.015803	0.015947
RS	16	0.251448	1.255610	851.863106	0.015517	0.015693
RS	17	0.280169	1.255610	900.016122	0.016394	0.016667
RS	18	0.311238	1.297929	918.516866	0.016731	0.017060
RS	19	0.344846	1.297929	967.432886	0.017622	0.018120
RS	20	0.381200	1.341327	984.319257	0.017929	0.018519
RS	21	0.420525	1.341327	1033.100278	0.018818	0.019633
RS	22	0.463065	1.425397	1018.858159	0.018559	0.019461
RS	23	0.509080	1.425397	1066.116198	0.019419	0.020541
RS	24	0.558856	1.567517	1013.396649	0.018459	0.019603
RS	25	0.612701	1.567517	1058.190930	0.019275	0.020579
RS	26	0.670945	1.771694	977.054964	0.017797	0.019042
RS	27	0.733949	1.771694	1019.033729	0.018562	0.019898
RS	28	0.802103	2.040289	922.660972	0.016806	0.018029
RS	29	0.875826	2.040289	961.814275	0.017519	0.018780
RS	30	0.955574	2.374537	861.438465	0.015691	0.016815
RS	31	1.041839	2.374537	897.902537	0.016355	0.017481
RS	32	1.135154	2.770143	802.239630	0.014613	0.015602
RS	33	1.236095	2.770143	836.201901	0.015231	0.016197
RS	34	1.345285	3.213891	751.178001	0.013683	0.014522
RS	35	1.463399	3.213891	782.833041	0.014259	0.015057
RS	36	1.591166	3.682348	711.801158	0.012965	0.013652
RS	37	1.729374	3.682348	741.313807	0.013503	0.014136
RS	38	1.878877	4.145429	685.350235	0.012484	0.013021
RS	39	2.040598	4.145429	712.802843	0.012984	0.013460
RS	40	2.215535	4.572639	671.357465	0.012229	0.012623
RS	41	2.404769	4.572639	696.681353	0.012690	0.013021
RS	42	2.609467	4.943188	667.701038	0.012162	0.012422
RS	43	2.830895	4.943188	690.609138	0.012579	0.012776
RS	44	3.070418	5.252706	670.779748	0.012218	0.012351
RS	45	3.329515	5.252706	690.734905	0.012582	0.012653
RS	46	3.609788	5.506918	676.614913	0.012325	0.012337
RS	47	3.912965	5.506918	692.843355	0.012620	0.012576
RS	48	4.240918	5.710991	681.822769	0.012419	0.012324
RS	49	4.595674	5.710991	693.341304	0.012629	0.012487
RS	50	4.979421	5.873515	682.765060	0.012437	0.012254
RS	51	5.394529	5.873515	688.465705	0.012540	0.012325
RS	52	5.843561	6.019984	674.109325	0.012279	0.012038
RS	53	6.329290	6.019984	673.055971	0.012260	0.011999
RS	54	6.854715	6.336286	635.758107	0.011580	0.011323
RS	55	7.423079	6.336286	629.229088	0.011461	0.011193
RS	56	8.037891	6.336286	618.249292	0.011261	0.010984
RS	57	8.702949	6.336286	602.693939	0.010978	0.010694
RS	58	9.422357	10.733657	352.511255	0.006421	0.006377
RS	59	10.200558	10.733657	355.723807	0.006480	0.006416
RS	60	11.042356	10.733657	356.919935	0.006501	0.006418
RS	61	11.952948	10.733657	355.910916	0.006483	0.006378
RS	62	12.937958	10.733657	352.534815	0.006421	0.006295
RS	63	14.003466	10.733657	3651.182757	0.066506	0.063678
PA	4+25*2+4+6 0.029562558 0.015878451 14.003466366 1.583708201 0.300107329 0.415793173 0.598678267 0.800139414 1.004623459 1.165794994 1.255610340 1.297928602 1.341327340 1.425396803 1.567517026 1.771693983 2.040289409 2.374537050 2.770142891 3.213890855 3.682348270 4.145429093 4.572639339 4.943187833 5.252705937 5.506917723 5.710990607 5.873515325 6.019983766 6.336286334 10.733657158
//
IT	4602
RD	14
LK	-253263.578529
QD	-330.761880 -> -284.013811
RI	0.0113905373
TR	0.028412	0.016087
MT	14.280784
MM	C_pi: 3.325783, n_recomb: 57689.190529
RS	0	0.000000	1.849014	248.805956	0.004313	0.000250
RS	1	0.008206	1.849014	267.999968	0.004646	0.001543
RS	2	0.017085	1.849014	288.566905	0.005002	0.003302
RS	3	0.026693	1.849014	310.586665	0.005384	0.004945
RS	4	0.037089	0.302879	2008.537188	0.034817	0.031860
RS	5	0.048338	0.302879	2091.142456	0.036248	0.035150
RS	6	0.060510	0.419258	1577.270834	0.027341	0.027022
RS	7	0.073682	0.419258	1651.978527	0.028636	0.028349
RS	8	0.087933	0.608780	1195.190038	0.020718	0.020602
RS	9	0.103355	0.608780	1259.774104	0.021837	0.021649
RS	10	0.120042	0.818788	988.887900	0.017142	0.017096
RS	11	0.138098	0.818788	1045.910459	0.018130	0.018105
RS	12	0.157636	1.032545	877.906324	0.015218	0.015288
RS	13	0.178777	1.032545	930.079024	0.016122	0.016215
RS	14	0.201653	1.200709	847.297432	0.014687	0.014816
RS	15	0.226406	1.200709	897.546776	0.015558	0.015719
RS	16	0.253190	1.291874	882.890863	0.015304	0.015490
RS	17	0.282172	1.291874	933.515362	0.016182	0.016452
RS	18	0.313532	1.330616	956.852990	0.016586	0.016905
RS	19	0.347466	1.330616	1008.534821	0.017482	0.017952
RS	20	0.384184	1.368620	1031.691829	0.017884	0.018437
RS	21	0.423915	1.368620	1083.483184	0.018781	0.019541
RS	22	0.466906	1.448032	1073.833408	0.018614	0.019457
RS	23	0.513426	1.448032	1124.176561	0.019487	0.020535
RS	24	0.563762	1.587563	1072.297498	0.018587	0.019659
RS	25	0.618229	1.587563	1120.095663	0.019416	0.020639
RS	26	0.677165	1.791900	1035.963620	0.017958	0.019126
RS	27	0.740938	1.791900	1080.784093	0.018735	0.019988
RS	28	0.809944	2.063879	978.693635	0.016965	0.018109
RS	29	0.884612	2.063879	1020.502391	0.017690	0.018867
RS	30	0.965407	2.405225	913.034778	0.015827	0.016872
RS	31	1.052832	2.405225	951.970774	0.016502	0.017545
RS	32	1.147431	2.811977	849.003976	0.014717	0.015628
RS	33	1.249793	2.811977	885.268201	0.015345	0.016231
RS	34	1.360554	3.270747	793.550810	0.013756	0.014520
RS	35	1.480404	3.270747	827.357313	0.014342	0.015062
RS	36	1.610089	3.757101	750.723067	0.013013	0.013628
RS	37	1.750415	3.757101	782.260296	0.013560	0.014120
RS	38	1.902256	4.239128	721.983769	0.012515	0.012985
RS	39	2.066557	4.239128	751.357976	0.013024	0.013433
RS	40	2.244340	4.684170	706.887264	0.012253	0.012586
RS	41	2.436712	4.684170	734.047248	0.012724	0.012994
RS	42	2.644870	5.069657	703.189471	0.012189	0.012392
RS	43	2.870108	5.069657	727.850655	0.012617	0.012758
RS	44	3.113829	5.390412	707.053388	0.012256	0.012338
RS	45	3.377549	5.390412	728.658425	0.012631	0.012653
RS	46	3.662910	5.652136	714.227313	0.012381	0.012348
RS	47	3.971686	5.652136	731.955201	0.012688	0.012601
RS	48	4.305800	5.860291	721.066513	0.012499	0.012364
RS	49	4.667331	5.860291	733.858040	0.012721	0.012541
RS	50	5.058529	6.024320	723.594248	0.012543	0.012325
RS	51	5.481827	6.024320	730.240754	0.012658	0.012410
RS	52	5.939860	6.171824	715.918984	0.012410	0.012138
RS	53	6.435479	6.171824	715.384941	0.012401	0.012111
RS	54	6.971767	6.498583	676.050576	0.011719	0.011434
RS	55	7.552061	6.498583	669.683443	0.011608	0.011313
RS	56	8.179974	6.498583	658.573067	0.011416	0.011113
RS	57	8.859411	6.498583	642.572512	0.011139	0.010830
RS	58	9.594602	11.235657	368.808004	0.006393	0.006331
RS	59	10.390121	11.235657	373.011650	0.006466	0.006386
RS	60	11.250919	11.235657	375.163553	0.006503	0.006404
RS	61	12.182352	11.235657	375.053763	0.006501	0.006382
RS	62	13.190217	11.235657	372.496841	0.006457	0.006317
RS	63	14.280784	11.235657	3966.537239	0.068757	0.065839
PA	4+25*2+4+6 0.028412010 0.016087066 14.280784348 1.849013716 0.302879364 0.419258460 0.608779552 0.818787759 1.032544709 1.200709052 1.291874313 1.330616455 1.368620126 1.448031918 1.587563271 1.791900243 2.063879458 2.405224896 2.811977339 3.270746893 3.757101370 4.239128372 4.684170292 5.069656621 5.390412287 5.652136067 5.860290734 6.024319574 6.171824123 6.498582609 11.235656617
//
IT	5108
RD	15
LK	-253172.640056
QD	-302.375387 -> -260.990323
RI	0.0097629625
TR	0.027347	0.016270
MT	14.555784
MM	C_pi: 3.447890, n_recomb: 60409.254769
RS	0	0.000000	2.164378	223.246551	0.003696	0.000215
RS	1	0.008238	2.164378	240.699418	0.003984	0.001329
RS	2	0.017155	2.164378	259.433483	0.004295	0.002839
RS	3	0.026807	2.164378	279.528598	0.004627	0.004261
RS	4	0.037254	0.306036	2095.842040	0.034694	0.031830
RS	5	0.048561	0.306036	2183.122798	0.036139	0.035172
RS	6	0.060800	0.422579	1651.454137	0.027338	0.027102
RS	7	0.074047	0.422579	1730.310465	0.028643	0.028469
RS	8	0.088386	0.618294	1242.919751	0.020575	0.020534
RS	9	0.103906	0.618294	1310.789166	0.021698	0.021589
RS	10	0.120704	0.836622	1023.334322	0.016940	0.016947
RS	11	0.138887	0.836622	1083.027669	0.017928	0.017954
RS	12	0.158567	1.059616	905.727674	0.014993	0.015099
RS	13	0.179869	1.059616	960.213692	0.015895	0.016020
RS	14	0.202925	1.234944	873.415466	0.014458	0.014611
RS	15	0.227881	1.234944	925.884951	0.015327	0.015505
RS	16	0.254893	1.327726	912.104496	0.015099	0.015296
RS	17	0.284130	1.327726	965.110685	0.015976	0.016246
RS	18	0.315776	1.363112	993.162049	0.016441	0.016752
RS	19	0.350029	1.363112	1047.528973	0.017341	0.017788
RS	20	0.387104	1.395881	1077.008548	0.017829	0.018352
RS	21	0.427234	1.395881	1131.749512	0.018735	0.019448
RS	22	0.470669	1.470725	1126.964061	0.018655	0.019447
RS	23	0.517682	1.470725	1180.352810	0.019539	0.020523
RS	24	0.568569	1.607666	1129.696046	0.018701	0.019708
RS	25	0.623648	1.607666	1180.472654	0.019541	0.020692
RS	26	0.683265	1.812066	1093.679645	0.018105	0.019205
RS	27	0.747793	1.812066	1141.323163	0.018893	0.020074
RS	28	0.817637	2.087262	1033.722902	0.017112	0.018187
RS	29	0.893234	2.087262	1078.171199	0.017848	0.018952
RS	30	0.975060	2.435485	963.708915	0.015953	0.016929
RS	31	1.063627	2.435485	1005.101954	0.016638	0.017609
RS	32	1.159491	2.853142	894.858345	0.014813	0.015656
RS	33	1.263252	2.853142	933.409867	0.015451	0.016265
RS	34	1.375561	3.326700	834.997955	0.013822	0.014520
RS	35	1.497123	3.326700	870.941228	0.014417	0.015070
RS	36	1.628699	3.830740	788.703412	0.013056	0.013607
RS	37	1.771115	3.830740	822.250887	0.013611	0.014107
RS	38	1.925264	4.331529	757.670286	0.012542	0.012952
RS	39	2.092112	4.331529	788.953181	0.013060	0.013409
RS	40	2.272706	4.794188	741.484621	0.012274	0.012551
RS	41	2.468177	4.794188	770.470764	0.012754	0.012968
RS	42	2.679752	5.194346	737.778948	0.012213	0.012365
RS	43	2.908757	5.194346	764.187905	0.012650	0.012741
RS	44	3.156629	5.525972	742.486502	0.012291	0.012326
RS	45	3.424920	5.525972	765.741933	0.012676	0.012653
RS	46	3.715315	5.794736	751.083712	0.012433	0.012359
RS	47	4.029633	5.794736	770.317589	0.012752	0.012625
RS	48	4.369846	6.006452	759.658292	0.012575	0.012403
RS	49	4.738087	6.006452	773.734356	0.012808	0.012594
RS	50	5.136665	6.171484	763.883777	0.012645	0.012395
RS	51	5.568079	6.171484	771.490413	0.012771	0.012491
RS	52	6.035034	6.319587	757.292173	0.012536	0.012235
RS	53	6.540459	6.319587	757.291553	0.012536	0.012218
RS	54	7.087522	6.656232	715.975622	0.011852	0.011541
RS	55	7.679654	6.656232	709.782809	0.011750	0.011429
RS	56	8.320568	6.656232	698.555022	0.011564	0.011236
RS	57	9.014282	6.656232	682.122850	0.011292	0.010959
RS	58	9.765147	11.734629	384.495068	0.006365	0.006287
RS	59	10.577871	11.734629	389.689737	0.006451	0.006356
RS	60	11.457549	11.734629	392.804528	0.006502	0.006389
RS	61	12.409699	11.734629	393.609145	0.006516	0.006383
RS	62	13.440289	11.734629	391.895403	0.006487	0.006335
RS	63	14.555784	11.734629	4282.829093	0.070897	0.067892
PA	4+25*2+4+6 0.027347277 0.016269511 14.555783583 2.164377752 0.306036476 0.422579498 0.618294055 0.836622334 1.059616394 1.234943669 1.327726309 1.363112360 1.395880906 1.470725083 1.607666406 1.812065563 2.087262491 2.435484721 2.853141596 3.326699592 3.830740235 4.331529417 4.794187826 5.194346147 5.525972487 5.794736374 6.006452055 6.171483867 6.319586954 6.656232312 11.734628670
//
IT	4502
RD	16
LK	-253092.124142
QD	-277.132043 -> -240.448265
RI	0.0083667148
TR	0.026361	0.016429
MT	14.828083
MM	C_pi: 3.568519, n_recomb: 63056.662791
RS	0	0.000000	2.540620	199.092857	0.003157	0.000185
RS	1	0.008270	2.540620	214.843543	0.003407	0.001139
RS	2	0.017224	2.540620	231.776676	0.003676	0.002432
RS	3	0.026918	2.540620	249.970119	0.003964	0.003657
RS	4	0.037414	0.309574	2176.533600	0.034517	0.031736
RS	5	0.048778	0.309574	2268.391908	0.035974	0.035129
RS	6	0.061082	0.425755	1723.618990	0.027334	0.027177
RS	7	0.074404	0.425755	1806.555162	0.028650	0.028584
RS	8	0.088827	0.627219	1289.381436	0.020448	0.020479
RS	9	0.104443	0.627219	1360.471722	0.021575	0.021542
RS	10	0.121350	0.853633	1056.558518	0.016756	0.016814
RS	11	0.139656	0.853633	1118.851996	0.017744	0.017818
RS	12	0.159475	1.085819	932.249050	0.014784	0.014925
RS	13	0.180934	1.085819	988.969959	0.015684	0.015840
RS	14	0.204167	1.268486	898.040252	0.014242	0.014419
RS	15	0.229321	1.268486	952.642502	0.015108	0.015303
RS	16	0.256556	1.363140	939.560230	0.014900	0.015110
RS	17	0.286043	1.363140	994.856250	0.015777	0.016049
RS	18	0.317969	1.395375	1027.477796	0.016295	0.016602
RS	19	0.352535	1.395375	1084.444336	0.017198	0.017628
RS	20	0.389959	1.423040	1120.268573	0.017766	0.018265
RS	21	0.430479	1.423040	1177.891367	0.018680	0.019354
RS	22	0.474349	1.493380	1178.209863	0.018685	0.019432
RS	23	0.521848	1.493380	1234.596592	0.019579	0.020507
RS	24	0.573274	1.627708	1185.525229	0.018801	0.019752
RS	25	0.628954	1.627708	1239.246735	0.019653	0.020741
RS	26	0.689238	1.832063	1150.122727	0.018240	0.019279
RS	27	0.754508	1.832063	1200.562845	0.019039	0.020155
RS	28	0.825175	2.110304	1087.669695	0.017249	0.018263
RS	29	0.901687	2.110304	1134.734237	0.017995	0.019035
RS	30	0.984526	2.465176	1013.388865	0.016071	0.016986
RS	31	1.074216	2.465176	1057.217069	0.016766	0.017673
RS	32	1.171323	2.893487	939.740048	0.014903	0.015685
RS	33	1.276461	2.893487	980.557558	0.015550	0.016301
RS	34	1.390294	3.381600	875.462417	0.013884	0.014522
RS	35	1.513541	3.381600	913.521370	0.014487	0.015078
RS	36	1.646980	3.903132	825.686025	0.013094	0.013589
RS	37	1.791455	3.903132	861.223162	0.013658	0.014095
RS	38	1.947878	4.422508	792.354696	0.012566	0.012922
RS	39	2.117236	4.422508	825.527183	0.013092	0.013386
RS	40	2.300601	4.902599	775.089734	0.012292	0.012518
RS	41	2.499130	4.902599	805.885919	0.012780	0.012945
RS	42	2.714077	5.317176	771.405988	0.012234	0.012339
RS	43	2.946801	5.317176	799.551210	0.012680	0.012726
RS	44	3.198770	5.659324	777.009242	0.012322	0.012315
RS	45	3.471577	5.659324	801.909424	0.012717	0.012654
RS	46	3.766945	5.934681	787.105816	0.012483	0.012370
RS	47	4.086740	5.934681	807.846263	0.012811	0.012648
RS	48	4.432982	6.149461	797.511040	0.012648	0.012441
RS	49	4.807858	6.149461	812.877606	0.012891	0.012644
RS	50	5.213737	6.315017	803.537851	0.012743	0.012462
RS	51	5.653181	6.315017	812.113917	0.012879	0.012570
RS	52	6.128967	6.463285	798.127648	0.012657	0.012328
RS	53	6.644100	6.463285	798.670281	0.012666	0.012320
RS	54	7.201835	6.809229	755.436034	0.011980	0.011644
RS	55	7.805694	6.809229	749.426029	0.011885	0.011540
RS	56	8.459493	6.809229	738.090620	0.011705	0.011354
RS	57	9.167360	6.809229	721.237716	0.011438	0.011083
RS	58	9.933767	12.229815	399.562525	0.006337	0.006244
RS	59	10.763557	12.229815	405.743174	0.006435	0.006325
RS	60	11.661969	12.229815	409.822332	0.006499	0.006372
RS	61	12.634680	12.229815	411.550256	0.006527	0.006381
RS	62	13.687833	12.229815	410.696833	0.006513	0.006349
RS	63	14.828083	12.229815	4598.662176	0.072929	0.069841
PA	4+25*2+4+6 0.026361359 0.016428642 14.828082635 2.540619863 0.309574392 0.425755163 0.627219015 0.853632821 1.085819410 1.268485535 1.363139907 1.395374898 1.423040370 1.493379761 1.627708268 1.832063372 2.110304319 2.465176436 2.893486747 3.381599640 3.903131777 4.422507661 4.902599028 5.317175975 5.659324011 5.934681411 6.149460840 6.315017116 6.463285362 6.809228863 12.229814951
//
IT	5089
RD	17
LK	-253020.746415
QD	-254.632834 -> -222.078384
RI	0.0071703768
TR	0.025448	0.016567
MT	15.097217
MM	C_pi: 3.687423, n_recomb: 65628.489190
RS	0	0.000000	2.990714	176.512899	0.002690	0.000158
RS	1	0.008301	2.990714	190.626529	0.002905	0.000973
RS	2	0.017290	2.990714	205.820491	0.003136	0.002075
RS	3	0.027026	2.990714	222.169183	0.003385	0.003128
RS	4	0.037570	0.313482	2250.429001	0.034290	0.031584
RS	5	0.048990	0.313482	2346.749077	0.035758	0.035027
RS	6	0.061357	0.428774	1793.774337	0.027332	0.027248
RS	7	0.074750	0.428774	1880.714931	0.028657	0.028695
RS	8	0.089256	0.635546	1334.647170	0.020336	0.020435
RS	9	0.104965	0.635546	1408.892488	0.021468	0.021508
RS	10	0.121979	0.869805	1088.629115	0.016588	0.016695
RS	11	0.140405	0.869805	1153.452286	0.017575	0.017697
RS	12	0.160360	1.111135	957.530190	0.014590	0.014764
RS	13	0.181972	1.111135	1016.407906	0.015487	0.015674
RS	14	0.205377	1.301303	921.234427	0.014037	0.014238
RS	15	0.230725	1.301303	977.882028	0.014900	0.015114
RS	16	0.258178	1.398082	965.311027	0.014709	0.014932
RS	17	0.287909	1.398082	1022.803192	0.015585	0.015860
RS	18	0.320108	1.427357	1059.835945	0.016149	0.016456
RS	19	0.354980	1.427357	1119.312328	0.017055	0.017472
RS	20	0.392746	1.450043	1161.465736	0.017698	0.018177
RS	21	0.433648	1.450043	1221.895769	0.018618	0.019259
RS	22	0.477944	1.515915	1227.531015	0.018704	0.019414
RS	23	0.525917	1.515915	1286.860253	0.019608	0.020488
RS	24	0.577873	1.647599	1239.712574	0.018890	0.019792
RS	25	0.634141	1.647599	1296.337438	0.019753	0.020785
RS	26	0.695080	1.851795	1205.209757	0.018364	0.019350
RS	27	0.761077	1.851795	1258.412379	0.019175	0.020233
RS	28	0.832552	2.132891	1140.457341	0.017377	0.018337
RS	29	0.909960	2.132891	1190.107603	0.018134	0.019116
RS	30	0.993793	2.494178	1062.005204	0.016182	0.017043
RS	31	1.084586	2.494178	1108.239869	0.016887	0.017736
RS	32	1.182914	2.932888	983.586192	0.014987	0.015716
RS	33	1.289405	2.932888	1026.641920	0.015643	0.016338
RS	34	1.404735	3.435316	914.888186	0.013940	0.014526
RS	35	1.529638	3.435316	955.035562	0.014552	0.015089
RS	36	1.664909	3.974146	861.618017	0.013129	0.013572
RS	37	1.811408	3.974146	899.118242	0.013700	0.014086
RS	38	1.970068	4.511943	825.984033	0.012586	0.012894
RS	39	2.141898	4.511943	861.021105	0.013120	0.013366
RS	40	2.327991	5.009275	807.650420	0.012306	0.012488
RS	41	2.529530	5.009275	840.234616	0.012803	0.012923
RS	42	2.747799	5.438030	804.013390	0.012251	0.012315
RS	43	2.984186	5.438030	833.877418	0.012706	0.012711
RS	44	3.240194	5.790367	810.557219	0.012351	0.012305
RS	45	3.517453	5.790367	837.090582	0.012755	0.012654
RS	46	3.817726	6.071885	822.221372	0.012528	0.012381
RS	47	4.142924	6.071885	844.463189	0.012867	0.012671
RS	48	4.495116	6.289240	834.544677	0.012716	0.012478
RS	49	4.876541	6.289240	851.202215	0.012970	0.012693
RS	50	5.289628	6.454854	842.468145	0.012837	0.012527
RS	51	5.737004	6.454854	852.017948	0.012982	0.012645
RS	52	6.221514	6.602865	838.329964	0.012774	0.012417
RS	53	6.746243	6.602865	839.421430	0.012791	0.012419
RS	54	7.314528	6.957498	794.339620	0.012104	0.011743
RS	55	7.929984	6.957498	788.517047	0.012015	0.011646
RS	56	8.596527	6.957498	777.080491	0.011841	0.011466
RS	57	9.318398	6.957498	759.815107	0.011578	0.011200
RS	58	10.100188	12.720337	414.002637	0.006308	0.006202
RS	59	10.946873	12.720337	421.159672	0.006417	0.006294
RS	60	11.863839	12.720337	426.199501	0.006494	0.006354
RS	61	12.856918	12.720337	428.853849	0.006535	0.006376
RS	62	13.932430	12.720337	428.871524	0.006535	0.006359
RS	63	15.097217	12.720337	4912.694413	0.074856	0.071687
PA	4+25*2+4+6 0.025447973 0.016567143 15.097217222 2.990714324 0.313481655 0.428773807 0.635546038 0.869805080 1.111135238 1.301302876 1.398082379 1.427357074 1.450042928 1.515914845 1.647599486 1.851795283 2.132891089 2.494178216 2.932888158 3.435315932 3.974146132 4.511942547 5.009274844 5.438029642 5.790366860 6.071885149 6.289240241 6.454853592 6.602864640 6.957498247 12.720337423
//
IT	5285
RD	18
LK	-252957.395076
QD	-234.536630 -> -205.615244
RI	0.0061464674
TR	0.024601	0.016687
MT	15.362750
MM	C_pi: 3.804395, n_recomb: 68122.732750
RS	0	0.000000	3.530526	155.615546	0.002284	0.000134
RS	1	0.008330	3.530526	168.177386	0.002469	0.000828
RS	2	0.017355	3.530526	181.717149	0.002667	0.001765
RS	3	0.027131	3.530526	196.304719	0.002882	0.002666
RS	4	0.037722	0.317750	2317.426961	0.034018	0.031380
RS	5	0.049195	0.317750	2418.076357	0.035496	0.034871
RS	6	0.061623	0.431633	1861.922308	0.027332	0.027318
RS	7	0.075087	0.431633	1952.786396	0.028666	0.028802
RS	8	0.089673	0.643284	1378.768411	0.020239	0.020404
RS	9	0.105473	0.643284	1456.101799	0.021375	0.021485
RS	10	0.122590	0.885124	1119.628275	0.016435	0.016590
RS	11	0.141133	0.885124	1186.912090	0.017423	0.017590
RS	12	0.161220	1.135555	981.631820	0.014410	0.014616
RS	13	0.182981	1.135555	1042.589241	0.015305	0.015522
RS	14	0.206555	1.333394	943.049762	0.013843	0.014068
RS	15	0.232092	1.333394	1001.655495	0.014704	0.014936
RS	16	0.259757	1.432539	989.412037	0.014524	0.014761
RS	17	0.289726	1.432539	1049.005750	0.015399	0.015679
RS	18	0.322192	1.459038	1090.274822	0.016005	0.016312
RS	19	0.357363	1.459038	1152.168101	0.016913	0.017319
RS	20	0.395463	1.476838	1200.620676	0.017624	0.018088
RS	21	0.436738	1.476838	1263.778281	0.018551	0.019164
RS	22	0.481451	1.538271	1274.908945	0.018715	0.019392
RS	23	0.529888	1.538271	1337.118871	0.019628	0.020465
RS	24	0.582361	1.667267	1292.214430	0.018969	0.019828
RS	25	0.639204	1.667267	1351.694579	0.019842	0.020825
RS	26	0.700784	1.871173	1258.890945	0.018480	0.019418
RS	27	0.767493	1.871173	1314.815680	0.019301	0.020307
RS	28	0.839759	2.154928	1192.035834	0.017498	0.018409
RS	29	0.918045	2.154928	1244.235302	0.018265	0.019195
RS	30	1.002853	2.522401	1109.507131	0.016287	0.017099
RS	31	1.094725	2.522401	1158.113872	0.017000	0.017798
RS	32	1.194251	2.971251	1026.352918	0.015066	0.015746
RS	33	1.302069	2.971251	1071.613743	0.015731	0.016375
RS	34	1.418867	3.487755	953.235449	0.013993	0.014532
RS	35	1.545396	3.487755	995.438893	0.014612	0.015100
RS	36	1.682465	4.043669	896.467355	0.013160	0.013558
RS	37	1.830952	4.043669	935.899174	0.013738	0.014078
RS	38	1.991810	4.599711	858.528108	0.012603	0.012868
RS	39	2.166067	4.599711	895.399870	0.013144	0.013347
RS	40	2.354841	5.114116	839.131157	0.012318	0.012459
RS	41	2.559340	5.114116	873.476396	0.012822	0.012902
RS	42	2.780876	5.556806	835.562765	0.012266	0.012292
RS	43	3.020866	5.556806	867.123119	0.012729	0.012696
RS	44	3.280848	5.919014	843.085227	0.012376	0.012295
RS	45	3.562488	5.919014	871.235133	0.012789	0.012654
RS	46	3.867590	6.206266	856.378657	0.012571	0.012391
RS	47	4.198109	6.206266	880.111604	0.012919	0.012692
RS	48	4.556161	6.425724	870.699056	0.012781	0.012514
RS	49	4.944041	6.425724	888.643207	0.013045	0.012739
RS	50	5.364232	6.590937	880.606574	0.012927	0.012589
RS	51	5.819428	6.590937	891.129971	0.013081	0.012718
RS	52	6.312543	6.738272	877.825040	0.012886	0.012504
RS	53	6.846738	6.738272	879.466978	0.012910	0.012514
RS	54	7.425433	7.100958	832.615915	0.012222	0.011838
RS	55	8.052336	7.100958	826.981576	0.012140	0.011748
RS	56	8.731463	7.100958	815.446954	0.011970	0.011574
RS	57	9.467164	7.100958	797.774489	0.011711	0.011313
RS	58	10.264153	13.205314	427.817988	0.006280	0.006161
RS	59	11.127535	13.205314	435.937875	0.006399	0.006264
RS	60	12.062840	13.205314	441.930104	0.006487	0.006335
RS	61	13.076060	13.205314	445.508783	0.006540	0.006370
RS	62	14.173686	13.205314	446.402517	0.006553	0.006367
RS	63	15.362750	13.205314	5223.747186	0.076681	0.073435
PA	4+25*2+4+6 0.024601355 0.016687414 15.362750071 3.530525872 0.317750422 0.431633318 0.643284166 0.885123655 1.135555129 1.333393614 1.432538579 1.459037749 1.476838430 1.538270619 1.667267114 1.871173044 2.154927840 2.522401299 2.971251386 3.487755169 4.043668751 4.599711434 5.114115643 5.556806453 5.919014406 6.206266177 6.425723656 6.590937405 6.738271802 7.100958463 13.205313662
//
IT	5362
RD	19
LK	-252901.107121
QD	-216.551021 -> -190.830597
RI	0.0052710822
TR	0.023816	0.016792
MT	15.624242
MM	C_pi: 3.919233, n_recomb: 70537.977404
RS	0	0.000000	4.179745	136.446898	0.001934	0.000113
RS	1	0.008359	4.179745	147.555956	0.002092	0.000702
RS	2	0.017417	4.179745	159.542663	0.002262	0.001496
RS	3	0.027233	4.179745	172.471697	0.002445	0.002264
RS	4	0.037868	0.322365	2377.572929	0.033706	0.031131
RS	5	0.049393	0.322365	2482.403788	0.035192	0.034667
RS	6	0.061881	0.434321	1928.126991	0.027335	0.027387
RS	7	0.075414	0.434321	2022.829715	0.028677	0.028909
RS	8	0.090077	0.650420	1421.843676	0.020157	0.020384
RS	9	0.105966	0.650420	1502.198747	0.021296	0.021475
RS	10	0.123183	0.899606	1149.592890	0.016298	0.016497
RS	11	0.141840	0.899606	1219.268280	0.017285	0.017496
RS	12	0.162056	1.159075	1004.608545	0.014242	0.014480
RS	13	0.183962	1.159075	1067.569566	0.015135	0.015381
RS	14	0.207699	1.364737	963.549437	0.013660	0.013907
RS	15	0.233421	1.364737	1024.027065	0.014517	0.014768
RS	16	0.261293	1.466493	1011.918224	0.014346	0.014597
RS	17	0.291494	1.466493	1073.518415	0.015219	0.015506
RS	18	0.324220	1.490390	1118.841469	0.015862	0.016171
RS	19	0.359682	1.490390	1183.056328	0.016772	0.017171
RS	20	0.398108	1.503390	1237.753891	0.017547	0.017998
RS	21	0.439747	1.503390	1303.554919	0.018480	0.019069
RS	22	0.484866	1.560407	1320.325187	0.018718	0.019367
RS	23	0.533756	1.560407	1385.348196	0.019640	0.020440
RS	24	0.586734	1.686659	1342.990175	0.019039	0.019860
RS	25	0.644140	1.686659	1405.271569	0.019922	0.020861
RS	26	0.706345	1.890146	1311.111154	0.018587	0.019484
RS	27	0.773750	1.890146	1369.711839	0.019418	0.020379
RS	28	0.846789	2.176367	1242.348027	0.017612	0.018480
RS	29	0.925934	2.176367	1297.054734	0.018388	0.019272
RS	30	1.011695	2.549773	1155.854047	0.016386	0.017155
RS	31	1.104625	2.549773	1206.793424	0.017108	0.017861
RS	32	1.205323	3.008496	1068.006481	0.015141	0.015778
RS	33	1.314439	3.008496	1115.434543	0.015813	0.016412
RS	34	1.432676	3.538825	990.476875	0.014042	0.014538
RS	35	1.560797	3.538825	1034.699546	0.014669	0.015113
RS	36	1.699628	4.111614	930.207213	0.013187	0.013545
RS	37	1.850064	4.111614	971.534782	0.013773	0.014071
RS	38	2.013076	4.685719	889.962474	0.012617	0.012843
RS	39	2.189714	4.685719	928.634739	0.013165	0.013328
RS	40	2.381118	5.217015	869.507924	0.012327	0.012431
RS	41	2.588522	5.217015	905.582891	0.012838	0.012881
RS	42	2.813264	5.673409	866.025286	0.012277	0.012269
RS	43	3.056792	5.673409	899.255033	0.012749	0.012682
RS	44	3.320678	6.045153	874.561749	0.012398	0.012286
RS	45	3.606623	6.045153	904.306969	0.012820	0.012654
RS	46	3.916470	6.337740	889.536065	0.012611	0.012401
RS	47	4.252219	6.337740	914.745352	0.012968	0.012712
RS	48	4.616034	6.558842	905.923972	0.012843	0.012548
RS	49	5.010261	6.558842	925.146009	0.013116	0.012784
RS	50	5.437443	6.723199	917.896707	0.013013	0.012650
RS	51	5.900335	6.723199	929.389433	0.013176	0.012788
RS	52	6.401921	6.869435	916.551128	0.012994	0.012588
RS	53	6.945436	6.869435	918.741441	0.013025	0.012606
RS	54	7.534385	7.239519	870.205204	0.012337	0.011930
RS	55	8.172566	7.239519	864.756333	0.012259	0.011846
RS	56	8.864094	7.239519	853.123529	0.012095	0.011678
RS	57	9.613430	7.239519	835.046669	0.011838	0.011420
RS	58	10.425404	13.683857	441.015346	0.006252	0.006121
RS	59	11.305254	13.683857	450.081149	0.006381	0.006234
RS	60	12.258654	13.683857	457.013510	0.006479	0.006315
RS	61	13.291751	13.683857	461.509821	0.006543	0.006363
RS	62	14.411207	13.683857	463.279372	0.006568	0.006371
RS	63	15.624242	13.683857	5530.759414	0.078408	0.075088
PA	4+25*2+4+6 0.023816254 0.016791657 15.624242193 4.179744542 0.322364666 0.434320591 0.650420208 0.899606428 1.159074632 1.364736901 1.466493498 1.490389829 1.503390018 1.560406687 1.686659117 1.890145738 2.176366637 2.549772842 3.008495951 3.538825376 4.111613659 4.685719475 5.217014824 5.673408790 6.045153376 6.337739518 6.558842468 6.723199163 6.869435271 7.239518697 13.683857458
//
IT	4724
RD	20
LK	-252851.042498
QD	-200.423669 -> -177.527022
RI	0.0045247029
TR	0.023088	0.016882
MT	15.881394
MM	C_pi: 4.031751, n_recomb: 72872.919323
RS	0	0.000000	4.962187	119.021339	0.001633	0.000096
RS	1	0.008387	4.962187	128.786413	0.001767	0.000592
RS	2	0.017478	4.962187	139.332939	0.001912	0.001263
RS	3	0.027331	4.962187	150.720015	0.002068	0.001917
RS	4	0.038010	0.327310	2430.966174	0.033359	0.030842
RS	5	0.049586	0.327310	2539.816226	0.034853	0.034419
RS	6	0.062132	0.436827	1992.442908	0.027341	0.027457
RS	7	0.075730	0.436827	2090.895942	0.028692	0.029014
RS	8	0.090469	0.656959	1463.934662	0.020089	0.020376
RS	9	0.106444	0.656959	1547.244941	0.021232	0.021476
RS	10	0.123759	0.913236	1178.603785	0.016173	0.016417
RS	11	0.142526	0.913236	1250.603604	0.017161	0.017414
RS	12	0.162867	1.181682	1026.518420	0.014086	0.014354
RS	13	0.184914	1.181682	1091.408367	0.014977	0.015251
RS	14	0.208811	1.395307	982.797467	0.013486	0.013755
RS	15	0.234711	1.395307	1045.062136	0.014341	0.014609
RS	16	0.262784	1.499916	1032.894546	0.014174	0.014439
RS	17	0.293211	1.499916	1096.406487	0.015045	0.015340
RS	18	0.326191	1.521384	1145.587281	0.015720	0.016034
RS	19	0.361936	1.521384	1212.026685	0.016632	0.017026
RS	20	0.400680	1.529664	1272.890420	0.017467	0.017908
RS	21	0.442673	1.529664	1341.246856	0.018405	0.018975
RS	22	0.488188	1.582275	1363.779690	0.018714	0.019339
RS	23	0.537521	1.582275	1431.543091	0.019644	0.020412
RS	24	0.590991	1.705723	1392.012229	0.019102	0.019889
RS	25	0.648946	1.705723	1457.035313	0.019994	0.020894
RS	26	0.711761	1.908662	1361.827185	0.018688	0.019546
RS	27	0.779845	1.908662	1423.052198	0.019528	0.020448
RS	28	0.853640	2.197152	1291.350479	0.017721	0.018549
RS	29	0.933623	2.197152	1348.517260	0.018505	0.019348
RS	30	1.020315	2.576239	1201.004708	0.016481	0.017211
RS	31	1.114279	2.576239	1254.232384	0.017211	0.017922
RS	32	1.216123	3.044572	1108.508744	0.015212	0.015810
RS	33	1.326508	3.044572	1158.061588	0.015892	0.016450
RS	34	1.446153	3.588470	1026.581095	0.014087	0.014546
RS	35	1.575832	3.588470	1072.781826	0.014721	0.015126
RS	36	1.716387	4.177920	962.810083	0.013212	0.013533
RS	37	1.868731	4.177920	1005.993401	0.013805	0.014065
RS	38	2.033853	4.769909	920.260268	0.012628	0.012820
RS	39	2.212823	4.769909	960.694746	0.013183	0.013311
RS	40	2.406804	5.317905	898.754850	0.012333	0.012405
RS	41	2.617055	5.317905	936.524092	0.012851	0.012861
RS	42	2.844940	5.787780	895.370392	0.012287	0.012248
RS	43	3.091938	5.787780	930.238373	0.012765	0.012668
RS	44	3.359652	6.168746	904.949341	0.012418	0.012276
RS	45	3.649820	6.168746	936.264372	0.012848	0.012653
RS	46	3.964325	6.466262	921.651493	0.012647	0.012411
RS	47	4.305209	6.466262	948.318034	0.013013	0.012731
RS	48	4.674683	6.688565	940.169627	0.012901	0.012581
RS	49	5.075145	6.688565	960.656679	0.013183	0.012826
RS	50	5.509195	6.851623	954.280537	0.013095	0.012709
RS	51	5.979649	6.851623	966.734558	0.013266	0.012855
RS	52	6.489562	6.996345	954.444540	0.013097	0.012669
RS	53	7.042242	6.996345	957.177854	0.013135	0.012694
RS	54	7.641276	7.373155	907.046384	0.012447	0.012019
RS	55	8.290553	7.373155	901.777141	0.012375	0.011941
RS	56	8.994286	7.373155	890.043368	0.012214	0.011777
RS	57	9.757042	7.373155	871.562629	0.011960	0.011523
RS	58	10.583772	14.155224	453.599665	0.006225	0.006082
RS	59	11.479842	14.155224	463.591503	0.006362	0.006204
RS	60	12.451066	14.155224	471.448241	0.006469	0.006295
RS	61	13.503750	14.155224	476.851441	0.006544	0.006353
RS	62	14.644724	14.155224	479.491971	0.006580	0.006374
RS	63	15.881394	14.155224	5832.718335	0.080040	0.076650
PA	4+25*2+4+6 0.023087711 0.016881750 15.881393960 4.962187031 0.327310307 0.436827332 0.656958519 0.913235528 1.181681858 1.395306875 1.499916218 1.521383711 1.529664460 1.582274608 1.705723338 1.908661875 2.197151663 2.576238952 3.044572333 3.588469962 4.177920142 4.769908846 5.317904627 5.787780425 6.168745750 6.466262099 6.688564905 6.851623157 6.996345195 7.373155290 14.155223860
//
IT	4982
RD	21
LK	-252806.468226
QD	-185.936449 -> -165.533551
RI	0.0038905851
TR	0.022411	0.016959
MT	16.133925
MM	C_pi: 4.141806, n_recomb: 75127.258762
RS	0	0.000000	5.906555	103.321341	0.001375	0.000080
RS	1	0.008414	5.906555	111.857141	0.001489	0.000499
RS	2	0.017536	5.906555	121.083750	0.001612	0.001064
RS	3	0.027426	5.906555	131.054562	0.001744	0.001618
RS	4	0.038148	0.332576	2477.768361	0.032981	0.030520
RS	5	0.049772	0.332576	2590.463125	0.034481	0.034133
RS	6	0.062374	0.439155	2054.907842	0.027352	0.027529
RS	7	0.076036	0.439155	2157.020345	0.028712	0.029121
RS	8	0.090848	0.662906	1505.114045	0.020034	0.020379
RS	9	0.106907	0.662906	1591.314010	0.021182	0.021488
RS	10	0.124316	0.926016	1206.725058	0.016062	0.016347
RS	11	0.143191	0.926016	1280.984018	0.017051	0.017344
RS	12	0.163653	1.203362	1047.432927	0.013942	0.014238
RS	13	0.185837	1.203362	1114.179633	0.014831	0.015132
RS	14	0.209888	1.425103	1000.850513	0.013322	0.013612
RS	15	0.235963	1.425103	1064.818985	0.014174	0.014459
RS	16	0.264231	1.532803	1052.400513	0.014008	0.014287
RS	17	0.294879	1.532803	1117.730316	0.014878	0.015181
RS	18	0.328104	1.552006	1170.570694	0.015581	0.015899
RS	19	0.364126	1.552006	1239.137024	0.016494	0.016884
RS	20	0.403178	1.555637	1306.074310	0.017385	0.017818
RS	21	0.445516	1.555637	1376.895799	0.018328	0.018880
RS	22	0.491417	1.603844	1405.289171	0.018705	0.019310
RS	23	0.541180	1.603844	1475.716655	0.019643	0.020382
RS	24	0.595130	1.724432	1439.268241	0.019158	0.019915
RS	25	0.653620	1.724432	1506.969349	0.020059	0.020924
RS	26	0.717031	1.926690	1411.016874	0.018782	0.019607
RS	27	0.785777	1.926690	1474.810553	0.019631	0.020514
RS	28	0.860308	2.217255	1339.016972	0.017823	0.018617
RS	29	0.941110	2.217255	1398.592800	0.018616	0.019423
RS	30	1.028711	2.601777	1244.934003	0.016571	0.017266
RS	31	1.123682	2.601777	1300.402027	0.017309	0.017984
RS	32	1.226645	3.079447	1147.844117	0.015279	0.015843
RS	33	1.338272	3.079447	1199.475960	0.015966	0.016488
RS	34	1.459290	3.636653	1061.536660	0.014130	0.014554
RS	35	1.590492	3.636653	1109.671167	0.014771	0.015140
RS	36	1.732733	4.242540	994.269838	0.013234	0.013523
RS	37	1.886942	4.242540	1039.265918	0.013833	0.014059
RS	38	2.054127	4.852226	949.416618	0.012637	0.012797
RS	39	2.235379	4.852226	991.572050	0.013199	0.013295
RS	40	2.431882	5.416744	926.863884	0.012337	0.012379
RS	41	2.644919	5.416744	966.288900	0.012862	0.012842
RS	42	2.875882	5.899868	923.589475	0.012294	0.012226
RS	43	3.126278	5.899868	960.061331	0.012779	0.012654
RS	44	3.397743	6.289747	934.234034	0.012435	0.012267
RS	45	3.692049	6.289747	967.090026	0.012873	0.012652
RS	46	4.011119	6.591807	952.703429	0.012681	0.012420
RS	47	4.357036	6.591807	980.804741	0.013055	0.012748
RS	48	4.732059	6.814871	973.408081	0.012957	0.012613
RS	49	5.138637	6.814871	995.143903	0.013246	0.012867
RS	50	5.579425	6.976198	989.723548	0.013174	0.012765
RS	51	6.057302	6.976198	1003.127623	0.013352	0.012920
RS	52	6.575389	7.118999	991.464913	0.013197	0.012747
RS	53	7.137068	7.118999	994.732977	0.013241	0.012779
RS	54	7.746008	7.501849	943.101358	0.012553	0.012106
RS	55	8.406185	7.501849	938.003022	0.012486	0.012032
RS	56	9.121911	7.501849	926.162869	0.012328	0.011872
RS	57	9.897859	7.501849	907.276488	0.012077	0.011621
RS	58	10.739097	14.618712	465.585546	0.006197	0.006045
RS	59	11.651118	14.618712	476.481210	0.006342	0.006174
RS	60	12.639878	14.618712	485.243705	0.006459	0.006275
RS	61	13.711835	14.618712	491.539629	0.006543	0.006343
RS	62	14.873987	14.618712	495.042306	0.006589	0.006375
RS	63	16.133925	14.618712	6128.812482	0.081579	0.078124
PA	4+25*2+4+6 0.022411208 0.016959387 16.133925414 5.906555049 0.332576117 0.439155451 0.662905803 0.926015980 1.203361923 1.425103034 1.532803181 1.552005777 1.555636966 1.603843891 1.724432067 1.926689777 2.217254615 2.601777126 3.079446637 3.636653272 4.242539734 4.852226457 5.416744047 5.899868111 6.289746768 6.591807025 6.814871387 6.976198004 7.118999217 7.501849186 14.618712250
//
IT	4247
RD	22
LK	-252766.742687
QD	-172.899764 -> -154.701315
RI	0.0033522972
TR	0.021783	0.017026
MT	16.381525
MM	C_pi: 4.249256, n_recomb: 77300.977159
RS	0	0.000000	7.049409	89.270812	0.001155	0.000067
RS	1	0.008440	7.049409	96.691995	0.001251	0.000418
RS	2	0.017593	7.049409	104.719741	0.001355	0.000893
RS	3	0.027518	7.049409	113.401806	0.001467	0.001361
RS	4	0.038281	0.338151	2518.194995	0.032576	0.030170
RS	5	0.049952	0.338151	2634.549318	0.034082	0.033813
RS	6	0.062608	0.441295	2115.623673	0.027369	0.027603
RS	7	0.076333	0.441295	2221.303771	0.028736	0.029228
RS	8	0.091216	0.668267	1545.456926	0.019993	0.020392
RS	9	0.107355	0.668267	1634.482247	0.021144	0.021510
RS	10	0.124856	0.937949	1234.023024	0.015964	0.016288
RS	11	0.143834	0.937949	1310.477911	0.016953	0.017285
RS	12	0.164414	1.224115	1067.407145	0.013808	0.014132
RS	13	0.186732	1.224115	1135.940400	0.014695	0.015022
RS	14	0.210932	1.454110	1017.772612	0.013166	0.013476
RS	15	0.237176	1.454110	1083.363772	0.014015	0.014318
RS	16	0.265634	1.565132	1070.505922	0.013849	0.014141
RS	17	0.296495	1.565132	1137.561223	0.014716	0.015027
RS	18	0.329960	1.582230	1193.859323	0.015444	0.015768
RS	19	0.366249	1.582230	1264.455041	0.016358	0.016746
RS	20	0.405602	1.581282	1337.353188	0.017301	0.017728
RS	21	0.448276	1.581282	1410.547525	0.018247	0.018786
RS	22	0.494552	1.625086	1444.874832	0.018692	0.019279
RS	23	0.544733	1.625086	1517.886925	0.019636	0.020351
RS	24	0.599150	1.742749	1484.760714	0.019208	0.019939
RS	25	0.658160	1.742749	1555.072567	0.020117	0.020952
RS	26	0.722150	1.944201	1458.663171	0.018870	0.019665
RS	27	0.791542	1.944201	1524.966149	0.019728	0.020578
RS	28	0.866790	2.236641	1385.331052	0.017921	0.018684
RS	29	0.948389	2.236641	1447.261380	0.018722	0.019496
RS	30	1.036876	2.626351	1287.627513	0.016657	0.017321
RS	31	1.132831	2.626351	1345.284632	0.017403	0.018045
RS	32	1.236885	3.113085	1186.000317	0.015343	0.015875
RS	33	1.349721	3.113085	1239.662308	0.016037	0.016526
RS	34	1.472081	3.683335	1095.335830	0.014170	0.014564
RS	35	1.604768	3.683335	1145.356972	0.014817	0.015154
RS	36	1.748654	4.305429	1024.581120	0.013254	0.013513
RS	37	1.904685	4.305429	1071.344246	0.013859	0.014055
RS	38	2.073885	4.932624	977.427461	0.012644	0.012776
RS	39	2.257366	4.932624	1021.259883	0.013211	0.013279
RS	40	2.456333	5.513476	953.831259	0.012339	0.012354
RS	41	2.672093	5.513476	994.870775	0.012870	0.012823
RS	42	2.906064	6.009620	950.675209	0.012298	0.012206
RS	43	3.159783	6.009620	988.713684	0.012790	0.012640
RS	44	3.434916	6.408107	962.404196	0.012450	0.012258
RS	45	3.733271	6.408107	996.769263	0.012895	0.012650
RS	46	4.056808	6.714327	982.675022	0.012712	0.012428
RS	47	4.407653	6.714327	1012.185483	0.013094	0.012765
RS	48	4.788109	6.937732	1005.614588	0.013009	0.012644
RS	49	5.200677	6.937732	1028.579879	0.013306	0.012905
RS	50	5.648066	7.096900	1024.194843	0.013249	0.012820
RS	51	6.133216	7.096900	1038.534846	0.013435	0.012982
RS	52	6.659314	7.237373	1027.577120	0.013293	0.012823
[truncated: 10,027,292 more chars]
