# Supplementary material for: Recent speciation associated with range expansion and a shift to self-fertilization in North American Arabidopsis
Source: Nat Commun. 2022 Dec 8;13:7564. doi: 10.1038/s41467-022-35368-1 (PMC9732334; doi:10.1038/s41467-022-35368-1)
Supplement: Supplementary file 5 — Source Data [file 41467_2022_35368_MOESM5_ESM.zip › Source Data/SuppFig22-5_lyrTN1_01.psmc]

CC
CC	Brief Description of the file format:
CC	  CC  comments
CC	  MM  useful-messages
CC	  RD  round-of-iterations
CC	  LL  \log[P(sequence)]
CC	  QD  Q-before-opt Q-after-opt
CC	  TR  \theta_0 \rho_0
CC	  RS  k t_k \lambda_k \pi_k \sum_{l\not=k}A_{kl} A_{kk}
CC	  DC  begin end best-k t_k+\Delta_k max-prob
CC
MM	Version: 0.6.5-r67
MM	pattern:4+25*2+4+6, n:63, n_free_lambdas:28
MM	n_iterations:25, skip:1, max_t:5, theta/rho:5
MM	is_decoding:0
MM	n_seqs:28, sum_L:1217487, sum_n:56280
RD	0
LK	0.000000
QD	0.000000 -> 0.000000
RI	inf
TR	0.047329	0.009466
MT	5.000000
MM	C_pi: 1.000000, n_recomb: 11470.181086
RS	0	0.000000	1.000000	73.283287	0.006389	0.000000
RS	1	0.006440	1.000000	77.488302	0.006756	0.000000
RS	2	0.013294	1.000000	81.899703	0.007140	0.000000
RS	3	0.020590	1.000000	86.523002	0.007543	0.000000
RS	4	0.028356	1.000000	91.363183	0.007965	0.000000
RS	5	0.036622	1.000000	96.424580	0.008407	0.000000
RS	6	0.045421	1.000000	101.710739	0.008867	0.000000
RS	7	0.054785	1.000000	107.224270	0.009348	0.000000
RS	8	0.064753	1.000000	112.966675	0.009849	0.000000
RS	9	0.075363	1.000000	118.938162	0.010369	0.000000
RS	10	0.086656	1.000000	125.137447	0.010910	0.000000
RS	11	0.098677	1.000000	131.561533	0.011470	0.000000
RS	12	0.111471	1.000000	138.205470	0.012049	0.000000
RS	13	0.125090	1.000000	145.062107	0.012647	0.000000
RS	14	0.139585	1.000000	152.121816	0.013262	0.000000
RS	15	0.155014	1.000000	159.372213	0.013894	0.000000
RS	16	0.171437	1.000000	166.797859	0.014542	0.000000
RS	17	0.188917	1.000000	174.379959	0.015203	0.000000
RS	18	0.207523	1.000000	182.096050	0.015876	0.000000
RS	19	0.227327	1.000000	189.919693	0.016558	0.000000
RS	20	0.248406	1.000000	197.820178	0.017246	0.000000
RS	21	0.270843	1.000000	205.762229	0.017939	0.000000
RS	22	0.294725	1.000000	213.705757	0.018631	0.000000
RS	23	0.320144	1.000000	221.605630	0.019320	0.000000
RS	24	0.347201	1.000000	229.411505	0.020001	0.000000
RS	25	0.376000	1.000000	237.067722	0.020668	0.000000
RS	26	0.406654	1.000000	244.513280	0.021317	0.000000
RS	27	0.439282	1.000000	251.681919	0.021942	0.000000
RS	28	0.474011	1.000000	258.502318	0.022537	0.000000
RS	29	0.510976	1.000000	264.898436	0.023095	0.000000
RS	30	0.550322	1.000000	270.790027	0.023608	0.000000
RS	31	0.592202	1.000000	276.093327	0.024071	0.000000
RS	32	0.636779	1.000000	280.721961	0.024474	0.000000
RS	33	0.684227	1.000000	284.588064	0.024811	0.000000
RS	34	0.734730	1.000000	287.603644	0.025074	0.000000
RS	35	0.788485	1.000000	289.682190	0.025255	0.000000
RS	36	0.845702	1.000000	290.740523	0.025348	0.000000
RS	37	0.906604	1.000000	290.700884	0.025344	0.000000
RS	38	0.971428	1.000000	289.493229	0.025239	0.000000
RS	39	1.040426	1.000000	287.057700	0.025026	0.000000
RS	40	1.113868	1.000000	283.347213	0.024703	0.000000
RS	41	1.192040	1.000000	278.330093	0.024266	0.000000
RS	42	1.275245	1.000000	271.992657	0.023713	0.000000
RS	43	1.363809	1.000000	264.341647	0.023046	0.000000
RS	44	1.458076	1.000000	255.406366	0.022267	0.000000
RS	45	1.558414	1.000000	245.240389	0.021381	0.000000
RS	46	1.665214	1.000000	233.922694	0.020394	0.000000
RS	47	1.778891	1.000000	221.558051	0.019316	0.000000
RS	48	1.899889	1.000000	208.276550	0.018158	0.000000
RS	49	2.028679	1.000000	194.232117	0.016934	0.000000
RS	50	2.165763	1.000000	179.599959	0.015658	0.000000
RS	51	2.311675	1.000000	164.572891	0.014348	0.000000
RS	52	2.466983	1.000000	149.356569	0.013021	0.000000
RS	53	2.632293	1.000000	134.163748	0.011697	0.000000
RS	54	2.808249	1.000000	119.207735	0.010393	0.000000
RS	55	2.995536	1.000000	104.695326	0.009128	0.000000
RS	56	3.194884	1.000000	90.819561	0.007918	0.000000
RS	57	3.407070	1.000000	77.752719	0.006779	0.000000
RS	58	3.632920	1.000000	65.639999	0.005723	0.000000
RS	59	3.873315	1.000000	54.594325	0.004760	0.000000
RS	60	4.129191	1.000000	44.692689	0.003896	0.000000
RS	61	4.401545	1.000000	35.974353	0.003136	0.000000
RS	62	4.691438	1.000000	28.441084	0.002480	0.000000
RS	63	5.000000	1.000000	79.105776	0.006897	0.000000
PA	4+25*2+4+6 0.047328917 0.009465783 5.000000000 1.000000000 1.000000000 1.000000000 1.000000000 1.000000000 1.000000000 1.000000000 1.000000000 1.000000000 1.000000000 1.000000000 1.000000000 1.000000000 1.000000000 1.000000000 1.000000000 1.000000000 1.000000000 1.000000000 1.000000000 1.000000000 1.000000000 1.000000000 1.000000000 1.000000000 1.000000000 1.000000000 1.000000000
//
IT	10655
RD	1
LK	-176841.899720
QD	-8893.097870 -> -3046.711867
RI	0.0942542213
TR	0.027016	0.005845
MT	11.097943
MM	C_pi: 1.768932, n_recomb: 12524.317818
RS	0	0.000000	0.358455	267.419506	0.021352	0.000957
RS	1	0.007777	0.358455	281.800621	0.022500	0.005287
RS	2	0.016159	0.358455	296.435737	0.023669	0.010619
RS	3	0.025192	0.358455	311.243158	0.024851	0.016916
RS	4	0.034929	0.304249	383.234707	0.030599	0.023884
RS	5	0.045422	0.304249	398.517271	0.031819	0.030159
RS	6	0.056731	0.322352	390.485243	0.031178	0.034518
RS	7	0.068920	0.322352	404.660235	0.032310	0.036804
RS	8	0.082057	0.370033	365.226521	0.029161	0.037555
RS	9	0.096216	0.370033	378.309899	0.030206	0.037339
RS	10	0.111475	0.438390	330.877272	0.026419	0.036509
RS	11	0.127922	0.438390	342.998676	0.027387	0.035242
RS	12	0.145647	0.526401	296.292258	0.023657	0.033641
RS	13	0.164751	0.526401	307.539704	0.024555	0.031797
RS	14	0.185341	0.634114	265.158186	0.021171	0.029826
RS	15	0.207532	0.634114	275.597130	0.022005	0.027857
RS	16	0.231449	0.760110	239.091624	0.019090	0.025991
RS	17	0.257225	0.760110	248.786781	0.019864	0.024280
RS	18	0.285007	0.902689	218.064360	0.017411	0.022731
RS	19	0.314948	0.902689	227.084661	0.018131	0.021336
RS	20	0.347219	1.060167	201.386413	0.016080	0.020078
RS	21	0.381999	1.060167	209.799048	0.016751	0.018944
RS	22	0.419484	1.230638	188.283899	0.015033	0.017919
RS	23	0.459884	1.230638	196.147977	0.015661	0.016988
RS	24	0.503426	1.412502	177.995167	0.014212	0.016135
RS	25	0.550354	1.412502	185.357148	0.014800	0.015345
RS	26	0.600932	1.604275	169.885358	0.013564	0.014608
RS	27	0.655444	1.604275	176.777269	0.014115	0.013917
RS	28	0.714194	1.803768	163.512490	0.013056	0.013267
RS	29	0.777514	1.803768	169.951678	0.013570	0.012659
RS	30	0.845758	2.007739	158.577841	0.012662	0.012096
RS	31	0.919310	2.007739	164.566160	0.013140	0.011579
RS	32	0.998581	2.212708	154.808427	0.012361	0.011111
RS	33	1.084018	2.212708	160.330560	0.012802	0.010691
RS	34	1.176098	2.416262	151.875364	0.012126	0.010316
RS	35	1.275340	2.416262	156.898003	0.012527	0.009983
RS	36	1.382300	2.617431	149.408806	0.011929	0.009686
RS	37	1.497578	2.617431	153.882050	0.012287	0.009419
RS	38	1.621822	2.816427	147.035504	0.011740	0.009177
RS	39	1.755727	2.816427	150.896499	0.012048	0.008953
RS	40	1.900047	3.014082	144.412711	0.011531	0.008744
RS	41	2.055590	3.014082	147.590869	0.011784	0.008547
RS	42	2.223230	3.211478	141.241517	0.011277	0.008359
RS	43	2.403907	3.211478	143.664890	0.011471	0.008180
RS	44	2.598635	3.409927	137.265569	0.010960	0.008010
RS	45	2.808507	3.409927	138.868544	0.011088	0.007849
RS	46	3.034701	3.610907	132.279478	0.010562	0.007699
RS	47	3.278486	3.610907	133.011459	0.010620	0.007559
RS	48	3.541231	3.816204	126.134131	0.010071	0.007432
RS	49	3.824408	3.816204	125.969131	0.010058	0.007318
RS	50	4.129609	4.028604	118.733428	0.009480	0.007216
RS	51	4.458544	4.028604	117.681228	0.009396	0.007128
RS	52	4.813061	4.253961	110.013963	0.008784	0.007050
RS	53	5.195149	4.253961	108.135500	0.008634	0.006979
RS	54	5.606952	4.653847	96.889105	0.007736	0.006910
RS	55	6.050780	4.653847	94.705143	0.007562	0.006838
RS	56	6.529125	4.653847	91.870047	0.007335	0.006758
RS	57	7.044671	4.653847	88.393387	0.007058	0.006668
RS	58	7.600310	6.847444	58.467062	0.004668	0.006567
RS	59	8.199162	6.847444	57.646281	0.004603	0.006459
RS	60	8.844586	6.847444	56.444880	0.004507	0.006351
RS	61	9.540204	6.847444	54.857657	0.004380	0.006257
RS	62	10.289921	6.847444	52.888036	0.004223	0.006197
RS	63	11.097943	6.847444	430.954594	0.034409	0.046805
PA	4+25*2+4+6 0.027016232 0.005845451 11.097942591 0.358454943 0.304249048 0.322352409 0.370033264 0.438390493 0.526400566 0.634114265 0.760110140 0.902689219 1.060166597 1.230637789 1.412502050 1.604275227 1.803768158 2.007739067 2.212708235 2.416262150 2.617431164 2.816427231 3.014082193 3.211477757 3.409927130 3.610906601 3.816203594 4.028603792 4.253961086 4.653847456 6.847444117
//
IT	5502
RD	2
LK	-167323.474645
QD	-4101.018608 -> -2021.932974
RI	0.0795885130
TR	0.020814	0.006485
MT	13.481949
MM	C_pi: 3.109285, n_recomb: 24303.684301
RS	0	0.000000	0.588001	329.495021	0.013557	0.000375
RS	1	0.008108	0.588001	351.145263	0.014448	0.002464
RS	2	0.016873	0.588001	373.783941	0.015380	0.005607
RS	3	0.026348	0.588001	397.383166	0.016351	0.009544
RS	4	0.036592	0.351817	700.706507	0.028831	0.016813
RS	5	0.047667	0.351817	733.140272	0.030166	0.023186
RS	6	0.059639	0.325742	825.077012	0.033949	0.028303
RS	7	0.072582	0.325742	855.892092	0.035217	0.034546
RS	8	0.086575	0.349381	826.306785	0.033999	0.035046
RS	9	0.101701	0.349381	854.004584	0.035139	0.039364
RS	10	0.118055	0.402263	766.334344	0.031532	0.036416
RS	11	0.135734	0.402263	791.490887	0.032567	0.039250
RS	12	0.154846	0.480077	685.266588	0.028196	0.034829
RS	13	0.175509	0.480077	708.439171	0.029149	0.036768
RS	14	0.197846	0.583838	602.721749	0.024800	0.031959
RS	15	0.221994	0.583838	624.198497	0.025683	0.033213
RS	16	0.248101	0.715238	528.168809	0.021732	0.028603
RS	17	0.276323	0.715238	548.079598	0.022551	0.029364
RS	18	0.306834	0.876334	464.603281	0.019117	0.025270
RS	19	0.339819	0.876334	483.038852	0.019875	0.025736
RS	20	0.375478	1.069257	411.914107	0.016949	0.022257
RS	21	0.414029	1.069257	428.974097	0.017651	0.022562
RS	22	0.455704	1.295464	368.964093	0.015181	0.019674
RS	23	0.500759	1.295464	384.763317	0.015831	0.019897
RS	24	0.549467	1.556371	334.131632	0.013748	0.017517
RS	25	0.602124	1.556371	348.791163	0.014351	0.017685
RS	26	0.659049	1.854027	305.737014	0.012580	0.015701
RS	27	0.720591	1.854027	319.372699	0.013141	0.015803
RS	28	0.787122	2.189626	282.532711	0.011625	0.014115
RS	29	0.859047	2.189626	295.249779	0.012148	0.014140
RS	30	0.936803	2.560589	263.843699	0.010856	0.012698
RS	31	1.020864	2.560589	275.736337	0.011345	0.012671
RS	32	1.111740	2.959640	249.268028	0.010256	0.011464
RS	33	1.209984	2.959640	260.416911	0.010715	0.011433
RS	34	1.316193	3.378127	238.269200	0.009804	0.010451
RS	35	1.431013	3.378127	248.734240	0.010234	0.010446
RS	36	1.555143	3.809730	230.104460	0.009468	0.009651
RS	37	1.689336	3.809730	239.918166	0.009872	0.009667
RS	38	1.834410	4.251499	223.976310	0.009216	0.009003
RS	39	1.991246	4.251499	233.142055	0.009593	0.009020
RS	40	2.160797	4.701880	219.213787	0.009020	0.008438
RS	41	2.344096	4.701880	227.708151	0.009369	0.008441
RS	42	2.542255	5.158611	215.323614	0.008860	0.007918
RS	43	2.756481	5.158611	223.099197	0.009180	0.007911
RS	44	2.988075	5.618723	211.914294	0.008719	0.007445
RS	45	3.238446	5.618723	218.901604	0.009007	0.007443
RS	46	3.509116	6.079803	208.609369	0.008583	0.007035
RS	47	3.801732	6.079803	214.719323	0.008835	0.007050
RS	48	4.118072	6.541682	204.991089	0.008435	0.006698
RS	49	4.460060	6.541682	210.120740	0.008646	0.006737
RS	50	4.829774	7.010663	200.510691	0.008250	0.006432
RS	51	5.229465	7.010663	204.557690	0.008417	0.006491
RS	52	5.661561	7.508182	194.368412	0.007997	0.006208
RS	53	6.128689	7.508182	197.264618	0.008117	0.006267
RS	54	6.633692	8.434209	178.013540	0.007325	0.005786
RS	55	7.179638	8.434209	180.240319	0.007416	0.005840
RS	56	7.769847	8.434209	181.527776	0.007469	0.005862
RS	57	8.407909	8.434209	181.777142	0.007479	0.005844
RS	58	9.097703	15.224670	102.188758	0.004205	0.004011
RS	59	9.843423	15.224670	105.242363	0.004330	0.004107
RS	60	10.649604	15.224670	107.961159	0.004442	0.004180
RS	61	11.521147	15.224670	110.279529	0.004538	0.004227
RS	62	12.463352	15.224670	112.130124	0.004614	0.004248
RS	63	13.481949	15.224670	1699.904575	0.069944	0.052868
PA	4+25*2+4+6 0.020813731 0.006484906 13.481948680 0.588001260 0.351817268 0.325742014 0.349381364 0.402263004 0.480076658 0.583837819 0.715238259 0.876333637 1.069257486 1.295464286 1.556371492 1.854026787 2.189626152 2.560588637 2.959639914 3.378127477 3.809730049 4.251499046 4.701880378 5.158610874 5.618723350 6.079803416 6.541681686 7.010662936 7.508181924 8.434208644 15.224669673
//
IT	5233
RD	3
LK	-163864.645556
QD	-2685.611377 -> -1759.103975
RI	0.0574428007
TR	0.017038	0.007528
MT	14.659303
MM	C_pi: 4.390069, n_recomb: 39581.515419
RS	0	0.000000	1.129417	283.412046	0.007160	0.000190
RS	1	0.008250	1.129417	304.479965	0.007692	0.001284
RS	2	0.017182	1.129417	326.909677	0.008259	0.002987
RS	3	0.026850	1.129417	350.754368	0.008862	0.005118
RS	4	0.037315	0.475807	886.543583	0.022398	0.012711
RS	5	0.048644	0.475807	936.232059	0.023653	0.017405
RS	6	0.060908	0.383759	1219.291226	0.030805	0.024302
RS	7	0.074184	0.383759	1273.267894	0.032168	0.029900
RS	8	0.088555	0.379317	1340.903738	0.033877	0.032920
RS	9	0.104111	0.379317	1390.954282	0.035142	0.037558
RS	10	0.120951	0.415943	1313.957166	0.033196	0.036293
RS	11	0.139181	0.415943	1359.029626	0.034335	0.039644
RS	12	0.158914	0.481495	1213.928282	0.030669	0.035849
RS	13	0.180275	0.481495	1254.881801	0.031704	0.038345
RS	14	0.203399	0.574522	1087.578654	0.027477	0.033501
RS	15	0.228431	0.574522	1125.216459	0.028428	0.035389
RS	16	0.255528	0.696699	960.684913	0.024271	0.030367
RS	17	0.284861	0.696699	995.467033	0.025150	0.031787
RS	18	0.316613	0.851390	844.803225	0.021343	0.027059
RS	19	0.350986	0.851390	876.984636	0.022156	0.028136
RS	20	0.388194	1.043065	743.736788	0.018790	0.023909
RS	21	0.428472	1.043065	773.499041	0.019542	0.024730
RS	22	0.472073	1.276060	658.094111	0.016626	0.021068
RS	23	0.519272	1.276060	685.607918	0.017321	0.021710
RS	24	0.570364	1.554706	586.664317	0.014822	0.018599
RS	25	0.625672	1.554706	612.110666	0.015465	0.019126
RS	26	0.685543	1.884559	527.186580	0.013319	0.016495
RS	27	0.750354	1.884559	550.751800	0.013914	0.016928
RS	28	0.820512	2.271650	477.556126	0.012065	0.014687
RS	29	0.896458	2.271650	499.422305	0.012618	0.015018
RS	30	0.978670	2.718262	436.631357	0.011031	0.013103
RS	31	1.067665	2.718262	456.976100	0.011545	0.013340
RS	32	1.164002	3.219139	403.927713	0.010205	0.011729
RS	33	1.268287	3.219139	422.925188	0.010685	0.011909
RS	34	1.381177	3.763770	378.732407	0.009568	0.010589
RS	35	1.503380	3.763770	396.542356	0.010018	0.010749
RS	36	1.635666	4.342211	359.798347	0.009090	0.009680
RS	37	1.778866	4.342211	376.548508	0.009513	0.009836
RS	38	1.933880	4.948406	345.652813	0.008733	0.008956
RS	39	2.101684	4.948406	361.427987	0.009131	0.009096
RS	40	2.283333	5.577852	335.064323	0.008465	0.008347
RS	41	2.479968	5.577852	349.906019	0.008840	0.008463
RS	42	2.692826	6.223289	327.234085	0.008267	0.007812
RS	43	2.923246	6.223289	341.143309	0.008619	0.007907
RS	44	3.172677	6.874199	321.625174	0.008126	0.007345
RS	45	3.442687	6.874199	334.561269	0.008452	0.007433
RS	46	3.734973	7.519925	317.712430	0.008027	0.006955
RS	47	4.051375	7.519925	329.588978	0.008327	0.007049
RS	48	4.393881	8.153994	314.814389	0.007954	0.006647
RS	49	4.764646	8.153994	325.497802	0.008223	0.006753
RS	50	5.166000	8.783109	311.846074	0.007879	0.006410
RS	51	5.600467	8.783109	321.167875	0.008114	0.006528
RS	52	6.070780	9.443327	306.996395	0.007756	0.006209
RS	53	6.579896	9.443327	314.801661	0.007953	0.006322
RS	54	7.131016	10.709819	284.412307	0.007185	0.005731
RS	55	7.727605	10.709819	291.194580	0.007357	0.005832
RS	56	8.373416	10.709819	296.770207	0.007498	0.005901
RS	57	9.072509	10.709819	300.949972	0.007603	0.005931
RS	58	9.829280	22.831256	145.284427	0.003671	0.003342
RS	59	10.648488	22.831256	151.973145	0.003839	0.003445
RS	60	11.535284	22.831256	158.519421	0.004005	0.003530
RS	61	12.495245	22.831256	164.840368	0.004165	0.003595
RS	62	13.534406	22.831256	170.843798	0.004316	0.003638
RS	63	14.659303	22.831256	3665.694348	0.092611	0.056874
PA	4+25*2+4+6 0.017037957 0.007527909 14.659302930 1.129416961 0.475807090 0.383758721 0.379316945 0.415943175 0.481495494 0.574521590 0.696698662 0.851389816 1.043064871 1.276060292 1.554706140 1.884558989 2.271650264 2.718261602 3.219139325 3.763769883 4.342210686 4.948406481 5.577852088 6.223288697 6.874199314 7.519925308 8.153994207 8.783108873 9.443327464 10.709819027 22.831255744
//
IT	5368
RD	4
LK	-162234.353784
QD	-2102.889041 -> -1545.824538
RI	0.0414241578
TR	0.014277	0.008455
MT	15.619883
MM	C_pi: 5.354364, n_recomb: 53895.252922
RS	0	0.000000	2.177045	201.967678	0.003747	0.000101
RS	1	0.008359	2.177045	217.984194	0.004045	0.000693
RS	2	0.017416	2.177045	235.192934	0.004364	0.001621
RS	3	0.027231	2.177045	253.669147	0.004707	0.002773
RS	4	0.037866	0.651882	907.729839	0.016842	0.009702
RS	5	0.049390	0.651882	965.707414	0.017918	0.013151
RS	6	0.061877	0.462229	1440.580130	0.026729	0.020882
RS	7	0.075408	0.462229	1514.208365	0.028095	0.025549
RS	8	0.090070	0.423281	1730.916055	0.032116	0.030469
RS	9	0.105958	0.423281	1803.818147	0.033469	0.034783
RS	10	0.123174	0.442881	1792.481576	0.033259	0.035345
RS	11	0.141828	0.442881	1859.099663	0.034495	0.038651
RS	12	0.162042	0.497074	1716.286167	0.031845	0.036054
RS	13	0.183946	0.497074	1776.498527	0.032962	0.038571
RS	14	0.207680	0.580289	1574.900509	0.029222	0.034362
RS	15	0.233399	0.580289	1629.747318	0.030239	0.036337
RS	16	0.261267	0.692809	1413.083323	0.026219	0.031560
RS	17	0.291465	0.692809	1463.439638	0.027153	0.033128
RS	18	0.324187	0.837827	1254.027754	0.023268	0.028379
RS	19	0.359644	0.837827	1300.460491	0.024129	0.029640
RS	20	0.398064	1.020548	1107.979380	0.020558	0.025216
RS	21	0.439697	1.020548	1150.862754	0.021354	0.026231
RS	22	0.484809	1.246729	979.297660	0.018170	0.022266
RS	23	0.533692	1.246729	1018.912964	0.018905	0.023088
RS	24	0.586661	1.522393	868.816996	0.016120	0.019625
RS	25	0.644058	1.522393	905.416742	0.016800	0.020307
RS	26	0.706253	1.855174	774.832149	0.014377	0.017322
RS	27	0.773646	1.855174	808.664570	0.015004	0.017899
RS	28	0.846672	2.254315	694.970285	0.012895	0.015328
RS	29	0.925803	2.254315	726.278851	0.013476	0.015804
RS	30	1.011548	2.726400	627.901073	0.011650	0.013596
RS	31	1.104460	2.726400	656.927105	0.012189	0.013973
RS	32	1.205139	3.269893	573.272644	0.010637	0.012106
RS	33	1.314233	3.269893	600.262702	0.011138	0.012406
RS	34	1.432447	3.875508	530.400358	0.009841	0.010864
RS	35	1.560541	3.875508	555.597703	0.010309	0.011120
RS	36	1.699343	4.532153	497.652014	0.009234	0.009864
RS	37	1.849747	4.532153	521.271494	0.009672	0.010096
RS	38	2.012722	5.231710	472.886485	0.008774	0.009066
RS	39	2.189321	5.231710	495.092996	0.009186	0.009276
RS	40	2.380681	5.967055	454.261714	0.008429	0.008415
RS	41	2.588037	5.967055	475.164300	0.008816	0.008598
RS	42	2.812725	6.726422	440.626133	0.008176	0.007868
RS	43	3.056195	6.726422	460.279289	0.008540	0.008028
RS	44	3.320016	7.492206	431.274476	0.008002	0.007413
RS	45	3.605889	7.492206	449.673563	0.008343	0.007560
RS	46	3.915657	8.245483	425.519254	0.007895	0.007050
RS	47	4.251319	8.245483	442.588996	0.008212	0.007194
RS	48	4.615038	8.973020	422.384298	0.007837	0.006775
RS	49	5.009159	8.973020	437.968716	0.008126	0.006922
RS	50	5.436225	9.680521	420.175225	0.007796	0.006570
RS	51	5.898988	9.680521	434.046631	0.008054	0.006719
RS	52	6.400433	10.414988	415.908609	0.007717	0.006390
RS	53	6.943792	10.414988	427.833819	0.007938	0.006529
RS	54	7.532571	11.860850	386.199770	0.007166	0.005881
RS	55	8.170563	11.860850	396.759220	0.007362	0.006002
RS	56	8.861885	11.860850	405.792659	0.007529	0.006093
RS	57	9.610993	11.860850	413.029461	0.007664	0.006145
RS	58	10.422718	29.429570	172.285562	0.003197	0.002944
RS	59	11.302293	29.429570	181.634507	0.003370	0.003050
RS	60	12.255390	29.429570	191.049289	0.003545	0.003144
RS	61	13.288155	29.429570	200.449615	0.003719	0.003223
RS	62	14.407248	29.429570	209.742117	0.003892	0.003285
RS	63	15.619883	29.429570	5581.509901	0.103562	0.060995
PA	4+25*2+4+6 0.014277409 0.008454712 15.619882521 2.177044640 0.651881523 0.462229404 0.423280518 0.442881328 0.497073970 0.580288854 0.692809126 0.837827027 1.020547842 1.246729157 1.522392540 1.855173862 2.254314615 2.726400242 3.269892738 3.875508238 4.532152587 5.231709945 5.967055279 6.726421590 7.492206337 8.245482753 8.973020473 9.680520904 10.414987588 11.860849620 29.429569728
//
IT	5160
RD	5
LK	-161203.354155
QD	-1734.588489 -> -1328.173958
RI	0.0306769648
TR	0.012126	0.009203
MT	16.579173
MM	C_pi: 6.114767, n_recomb: 66637.045210
RS	0	0.000000	4.150374	131.993470	0.001981	0.000055
RS	1	0.008461	4.150374	142.863047	0.002144	0.000378
RS	2	0.017637	4.150374	154.600462	0.002320	0.000888
RS	3	0.027590	4.150374	167.270212	0.002510	0.001515
RS	4	0.038385	0.890064	839.385451	0.012596	0.007418
RS	5	0.050094	0.890064	898.057866	0.013477	0.009981
RS	6	0.062793	0.558937	1521.316253	0.022830	0.017891
RS	7	0.076566	0.558937	1608.303357	0.024135	0.021767
RS	8	0.091505	0.476943	1983.332878	0.029763	0.027924
RS	9	0.107708	0.476943	2076.479019	0.031161	0.031835
RS	10	0.125282	0.478013	2162.759259	0.032456	0.033897
RS	11	0.144342	0.478013	2250.482517	0.033772	0.037068
RS	12	0.165016	0.521579	2142.813299	0.032156	0.035657
RS	13	0.187438	0.521579	2222.540295	0.033353	0.038122
RS	14	0.211757	0.596688	2013.805971	0.030221	0.034688
RS	15	0.238134	0.596688	2086.127550	0.031306	0.036654
RS	16	0.266743	0.701575	1837.911395	0.027581	0.032321
RS	17	0.297772	0.701575	1903.914345	0.028571	0.033920
RS	18	0.331427	0.838656	1650.460199	0.024768	0.029367
RS	19	0.367929	0.838656	1711.029704	0.025677	0.030687
RS	20	0.407519	1.013134	1469.153605	0.022047	0.026281
RS	21	0.450459	1.013134	1524.927752	0.022884	0.027376
RS	22	0.497032	1.231336	1303.200987	0.019557	0.023311
RS	23	0.547545	1.231336	1354.641611	0.020329	0.024219
RS	24	0.602332	1.500172	1156.580178	0.017356	0.020585
RS	25	0.661755	1.500172	1204.054983	0.018069	0.021347
RS	26	0.726205	1.828448	1029.137504	0.015444	0.018155
RS	27	0.796108	1.828448	1072.975546	0.016102	0.018806
RS	28	0.871926	2.227358	918.934946	0.013790	0.016021
RS	29	0.954158	2.227358	959.445011	0.014398	0.016573
RS	30	1.043348	2.706545	824.878837	0.012379	0.014160
RS	31	1.140084	2.706545	862.359251	0.012941	0.014616
RS	32	1.245004	3.267794	747.057080	0.011211	0.012562
RS	33	1.358801	3.267794	781.811526	0.011732	0.012936
RS	34	1.482227	3.903967	685.056265	0.010280	0.011229
RS	35	1.616095	3.903967	717.393036	0.010766	0.011546
RS	36	1.761290	4.604141	637.059731	0.009560	0.010148
RS	37	1.918769	4.604141	667.265327	0.010013	0.010429
RS	38	2.089572	5.358917	600.384574	0.009010	0.009282
RS	39	2.274826	5.358917	628.693884	0.009435	0.009535
RS	40	2.475754	6.158780	572.637390	0.008593	0.008584
RS	41	2.693683	6.158780	599.220755	0.008992	0.008810
RS	42	2.930049	6.987941	552.316536	0.008288	0.008016
RS	43	3.186414	6.987941	577.276741	0.008663	0.008219
RS	44	3.464469	7.822661	538.527176	0.008081	0.007563
RS	45	3.766050	7.822661	561.889334	0.008432	0.007751
RS	46	4.093147	8.636904	530.380877	0.007959	0.007217
RS	47	4.447919	8.636904	552.071961	0.008285	0.007396
RS	48	4.832707	9.411678	526.549904	0.007902	0.006966
RS	49	5.250051	9.411678	546.378939	0.008199	0.007140
RS	50	5.702706	10.151878	524.639512	0.007873	0.006784
RS	51	6.193659	10.151878	542.304640	0.008138	0.006952
RS	52	6.726149	10.913118	520.364876	0.007809	0.006617
RS	53	7.303693	10.913118	535.545597	0.008037	0.006767
RS	54	7.930101	12.449407	482.844714	0.007246	0.006074
RS	55	8.609508	12.449407	496.302110	0.007448	0.006203
RS	56	9.346398	12.449407	507.816150	0.007621	0.006300
RS	57	10.145634	12.449407	517.035779	0.007759	0.006357
RS	58	11.012492	35.560831	187.826833	0.002819	0.002623
RS	59	11.952692	35.560831	199.030555	0.002987	0.002730
RS	60	12.972441	35.560831	210.483312	0.003159	0.002829
RS	61	14.078468	35.560831	222.114450	0.003333	0.002917
RS	62	15.278073	35.560831	233.838532	0.003509	0.002993
RS	63	16.579173	35.560831	7249.190353	0.108786	0.065043
PA	4+25*2+4+6 0.012126260 0.009202850 16.579173211 4.150374403 0.890064006 0.558937450 0.476943027 0.478012766 0.521578628 0.596687674 0.701574822 0.838656004 1.013134442 1.231335516 1.500171720 1.828447848 2.227358320 2.706545244 3.267794046 3.903967227 4.604140948 5.358917099 6.158779629 6.987940789 7.822661212 8.636904448 9.411678236 10.151877788 10.913117671 12.449406570 35.560831243
//
IT	4816
RD	6
LK	-160434.708192
QD	-1448.619055 -> -1129.993590
RI	0.0235723401
TR	0.010392	0.009783
MT	17.596766
MM	C_pi: 6.787714, n_recomb: 78245.423468
RS	0	0.000000	7.819530	82.885462	0.001059	0.000030
RS	1	0.008563	7.819530	89.883972	0.001149	0.000208
RS	2	0.017859	7.819530	97.464241	0.001246	0.000490
RS	3	0.027951	7.819530	105.672996	0.001351	0.000835
RS	4	0.038907	1.207664	738.690178	0.009441	0.005685
RS	5	0.050801	1.207664	793.796811	0.010145	0.007611
RS	6	0.063714	0.675169	1517.496329	0.019394	0.015322
RS	7	0.077732	0.675169	1612.269737	0.020605	0.018561
RS	8	0.092951	0.539247	2134.209392	0.027276	0.025482
RS	9	0.109473	0.539247	2244.303079	0.028683	0.029014
RS	10	0.127409	0.519425	2441.796872	0.031207	0.032244
RS	11	0.146882	0.519425	2549.528377	0.032584	0.035268
RS	12	0.168022	0.552458	2497.778183	0.031922	0.034904
RS	13	0.190972	0.552458	2597.031954	0.033191	0.037316
RS	14	0.215887	0.620663	2401.031224	0.030686	0.034640
RS	15	0.242936	0.620663	2491.194414	0.031838	0.036589
RS	16	0.272301	0.719757	2228.057992	0.028475	0.032748
RS	17	0.304180	0.719757	2310.069380	0.029523	0.034354
RS	18	0.338789	0.851119	2025.556126	0.025887	0.030080
RS	19	0.376361	0.851119	2100.495954	0.026845	0.031424
RS	20	0.417151	1.019635	1818.837669	0.023245	0.027135
RS	21	0.461433	1.019635	1887.599880	0.024124	0.028269
RS	22	0.509507	1.231804	1622.384941	0.020735	0.024203
RS	23	0.561698	1.231804	1685.649408	0.021543	0.025160
RS	24	0.618357	1.495018	1443.903903	0.018454	0.021447
RS	25	0.679869	1.495018	1502.196199	0.019199	0.022259
RS	26	0.746647	1.818814	1285.437737	0.016428	0.018942
RS	27	0.819143	1.818814	1339.199184	0.017115	0.019639
RS	28	0.897847	2.215667	1146.056659	0.014647	0.016707
RS	29	0.983290	2.215667	1195.680636	0.015281	0.017305
RS	30	1.076050	2.697367	1025.322915	0.013104	0.014740
RS	31	1.176752	2.697367	1071.173403	0.013690	0.015245
RS	32	1.286077	3.268386	924.050403	0.011810	0.013047
RS	33	1.404763	3.268386	966.486575	0.012352	0.013470
RS	34	1.533613	3.923700	842.345914	0.010765	0.011631
RS	35	1.673495	3.923700	881.732587	0.011269	0.011992
RS	36	1.825355	4.653073	778.403268	0.009948	0.010478
RS	37	1.990218	4.653073	815.088449	0.010417	0.010795
RS	38	2.169199	5.446253	729.149256	0.009319	0.009552
RS	39	2.363505	5.446253	763.429615	0.009757	0.009835
RS	40	2.574448	6.291508	691.730051	0.008841	0.008809
RS	41	2.803455	6.291508	723.830926	0.009251	0.009065
RS	42	3.052071	7.169207	664.332837	0.008490	0.008218
RS	43	3.321975	7.169207	694.398806	0.008875	0.008450
RS	44	3.614990	8.050097	645.861956	0.008254	0.007759
RS	45	3.933095	8.050097	673.938640	0.008613	0.007975
RS	46	4.278440	8.901940	635.191575	0.008118	0.007422
RS	47	4.653355	8.901940	661.194069	0.008450	0.007626
RS	48	5.060373	9.700964	630.578962	0.008059	0.007188
RS	49	5.502243	9.700964	654.260834	0.008362	0.007381
RS	50	5.981949	10.451692	628.832623	0.008037	0.007023
RS	51	6.502731	10.451692	649.792758	0.008305	0.007202
RS	52	7.068107	11.217169	624.226087	0.007978	0.006863
RS	53	7.681895	11.217169	642.037505	0.008205	0.007017
RS	54	8.348239	12.799704	578.315061	0.007391	0.006286
RS	55	9.071641	12.799704	594.008750	0.007592	0.006415
RS	56	9.856986	12.799704	607.234398	0.007761	0.006511
RS	57	10.709579	12.799704	617.557475	0.007893	0.006564
RS	58	11.635176	41.682258	197.029915	0.002518	0.002356
RS	59	12.640031	41.682258	209.600525	0.002679	0.002463
RS	60	13.730929	41.682258	222.579925	0.002845	0.002564
RS	61	14.915237	41.682258	235.909555	0.003015	0.002658
RS	62	16.200955	41.682258	249.515422	0.003189	0.002744
RS	63	17.596766	41.682258	8730.123538	0.111574	0.068784
PA	4+25*2+4+6 0.010391781 0.009782635 17.596765787 7.819530259 1.207664379 0.675169356 0.539247239 0.519424544 0.552457724 0.620662708 0.719757407 0.851119360 1.019634796 1.231803766 1.495017713 1.818813664 2.215666864 2.697366630 3.268386164 3.923699728 4.653072592 5.446253195 6.291508303 7.169206730 8.050096901 8.901939767 9.700964268 10.451692275 11.217169334 12.799704037 41.682257976
//
IT	5313
RD	7
LK	-159827.878416
QD	-1217.562669 -> -961.915074
RI	0.0188572771
TR	0.008971	0.010218
MT	18.685832
MM	C_pi: 7.431964, n_recomb: 89071.206053
RS	0	0.000000	14.577930	50.996710	0.000573	0.000017
RS	1	0.008666	14.577930	55.384140	0.000622	0.000116
RS	2	0.018082	14.577930	60.146045	0.000675	0.000272
RS	3	0.028315	14.577930	65.313845	0.000733	0.000464
RS	4	0.039434	1.628207	632.897710	0.007106	0.004369
RS	5	0.051517	1.628207	682.482704	0.007662	0.005829
RS	6	0.064648	0.813421	1465.727857	0.016456	0.013129
RS	7	0.078915	0.813421	1563.983077	0.017559	0.015857
RS	8	0.094420	0.610042	2214.050370	0.024857	0.023212
RS	9	0.111268	0.610042	2337.801632	0.026246	0.026409
RS	10	0.129575	0.566148	2649.906536	0.029750	0.030540
RS	11	0.149470	0.566148	2776.200721	0.031168	0.033424
RS	12	0.171088	0.588150	2793.014863	0.031357	0.033960
RS	13	0.194580	0.588150	2911.569926	0.032688	0.036327
RS	14	0.220107	0.650051	2742.375217	0.030789	0.034351
RS	15	0.247847	0.650051	2850.715354	0.032005	0.036291
RS	16	0.277990	0.744599	2585.326167	0.029025	0.032935
RS	17	0.310746	0.744599	2683.842869	0.030131	0.034550
RS	18	0.346340	0.871958	2378.703687	0.026706	0.030580
RS	19	0.385019	0.871958	2468.478659	0.027714	0.031944
RS	20	0.427049	1.036555	2155.165127	0.024196	0.027813
RS	21	0.472721	1.036555	2237.277704	0.025118	0.028975
RS	22	0.522352	1.244886	1934.540631	0.021719	0.024959
RS	23	0.576283	1.244886	2009.884620	0.022565	0.025950
RS	24	0.634888	1.504630	1728.533805	0.019406	0.022211
RS	25	0.698571	1.504630	1797.815757	0.020184	0.023058
RS	26	0.767773	1.825851	1541.784621	0.017310	0.019665
RS	27	0.842972	1.825851	1605.585172	0.018026	0.020396
RS	28	0.924687	2.221972	1374.793052	0.015435	0.017357
RS	29	1.013484	2.221972	1433.612588	0.016095	0.017989
RS	30	1.109975	2.706404	1228.125938	0.013788	0.015306
RS	31	1.214828	2.706404	1282.409531	0.014398	0.015846
RS	32	1.328767	3.285760	1103.588702	0.012390	0.013530
RS	33	1.452580	3.285760	1153.758126	0.012953	0.013990
RS	34	1.587122	3.956883	1002.024766	0.011250	0.012040
RS	35	1.733324	3.956883	1048.501153	0.011771	0.012435
RS	36	1.892194	4.710348	921.815365	0.010349	0.010823
RS	37	2.064832	4.710348	965.004265	0.010834	0.011169
RS	38	2.252430	5.535278	859.636879	0.009651	0.009844
RS	39	2.456285	5.535278	899.892171	0.010103	0.010153
RS	40	2.677806	6.417791	812.277192	0.009119	0.009062
RS	41	2.918522	6.417791	849.874794	0.009542	0.009341
RS	42	3.180099	7.334493	777.660314	0.008731	0.008447
RS	43	3.464343	7.334493	812.780880	0.009125	0.008702
RS	44	3.773219	8.250889	754.495170	0.008471	0.007982
RS	45	4.108861	8.250889	787.195466	0.008838	0.008218
RS	46	4.473589	9.129061	741.391302	0.008324	0.007649
RS	47	4.869923	9.129061	771.559010	0.008662	0.007871
RS	48	5.300603	9.941058	736.136359	0.008265	0.007428
RS	49	5.768604	9.941058	763.445883	0.008571	0.007635
RS	50	6.277160	10.691351	734.647832	0.008248	0.007277
RS	51	6.829787	10.691351	758.568299	0.008516	0.007463
RS	52	7.430302	11.449680	729.615469	0.008191	0.007120
RS	53	8.082857	11.449680	749.587437	0.008416	0.007276
RS	54	8.791960	13.054038	674.934160	0.007577	0.006509
RS	55	9.562512	13.054038	692.338102	0.007773	0.006637
RS	56	10.399838	13.054038	706.641216	0.007933	0.006727
RS	57	11.309724	13.054038	717.321618	0.008053	0.006772
RS	58	12.298459	48.024262	202.699588	0.002276	0.002135
RS	59	13.372874	48.024262	216.340080	0.002429	0.002239
RS	60	14.540395	48.024262	230.531607	0.002588	0.002341
RS	61	15.809090	48.024262	245.228621	0.002753	0.002439
RS	62	17.187727	48.024262	260.370084	0.002923	0.002531
RS	63	18.685832	48.024262	10092.897511	0.113313	0.072115
PA	4+25*2+4+6 0.008970961 0.010217714 18.685831826 14.577929853 1.628207479 0.813420947 0.610041644 0.566148312 0.588149650 0.650051044 0.744599079 0.871958301 1.036555034 1.244886253 1.504630187 1.825850757 2.221972129 2.706403504 3.285760188 3.956883178 4.710347608 5.535277528 6.417791352 7.334493341 8.250889461 9.129060733 9.941058452 10.691351097 11.449680068 13.054037755 48.024262187
//
IT	4303
RD	8
LK	-159339.621849
QD	-1030.435582 -> -823.065090
RI	0.0156656408
TR	0.007799	0.010535
MT	19.840010
MM	C_pi: 8.067271, n_recomb: 99252.716465
RS	0	0.000000	26.923090	31.003750	0.000312	0.000009
RS	1	0.008769	26.923090	33.712511	0.000340	0.000064
RS	2	0.018306	26.923090	36.656995	0.000369	0.000152
RS	3	0.028680	26.923090	39.857543	0.000402	0.000259
RS	4	0.039963	2.181918	533.354177	0.005374	0.003369
RS	5	0.052236	2.181918	576.764817	0.005811	0.004482
RS	6	0.065585	0.976794	1386.809131	0.013973	0.011266
RS	7	0.080105	0.976794	1485.309860	0.014965	0.013578
RS	8	0.095897	0.689507	2242.375023	0.022593	0.021138
RS	9	0.113075	0.689507	2376.627200	0.023945	0.024041
RS	10	0.131759	0.617621	2800.936457	0.028220	0.028868
RS	11	0.152081	0.617621	2944.031753	0.029662	0.031621
RS	12	0.174185	0.627634	3036.882946	0.030597	0.032926
RS	13	0.198227	0.627634	3174.156557	0.031981	0.035254
RS	14	0.224377	0.683369	3042.006635	0.030649	0.033914
RS	15	0.252820	0.683369	3168.607348	0.031925	0.035851
RS	16	0.283758	0.774100	2910.925607	0.029328	0.032956
RS	17	0.317408	0.774100	3026.318000	0.030491	0.034584
RS	18	0.354009	0.898615	2709.170574	0.027296	0.030919
RS	19	0.393819	0.898615	2814.217548	0.028354	0.032304
RS	20	0.437120	1.060801	2476.244679	0.024949	0.028350
RS	21	0.484218	1.060801	2572.102969	0.025915	0.029538
RS	22	0.535446	1.267065	2237.206858	0.022541	0.025599
RS	23	0.591166	1.267065	2324.946901	0.023425	0.026619
RS	24	0.651772	1.525280	2007.849588	0.020230	0.022883
RS	25	0.717691	1.525280	2088.359727	0.021041	0.023760
RS	26	0.789392	1.845945	1795.646991	0.018092	0.020320
RS	27	0.867379	1.845945	1869.662667	0.018837	0.021079
RS	28	0.952205	2.243272	1602.832049	0.016149	0.017962
RS	29	1.044468	2.243272	1670.978710	0.016836	0.018620
RS	30	1.144822	2.731976	1431.266024	0.014420	0.015842
RS	31	1.253976	2.731976	1494.085380	0.015053	0.016411
RS	32	1.372701	3.320433	1283.967792	0.012936	0.013995
RS	33	1.501836	3.320433	1341.954408	0.013521	0.014484
RS	34	1.642295	4.007087	1162.703906	0.011715	0.012441
RS	35	1.795070	4.007087	1216.339344	0.012255	0.012863
RS	36	1.961241	4.783289	1066.197947	0.010742	0.011167
RS	37	2.141983	4.783289	1115.945222	0.011243	0.011538
RS	38	2.338574	5.637608	991.006528	0.009985	0.010141
RS	39	2.552403	5.637608	1037.274796	0.010451	0.010471
RS	40	2.784982	6.554058	933.653367	0.009407	0.009323
RS	41	3.037955	6.554058	976.766153	0.009841	0.009623
RS	42	3.313110	7.505458	891.855768	0.008986	0.008688
RS	43	3.612392	7.505458	932.024820	0.009390	0.008962
RS	44	3.937917	8.452162	864.141709	0.008706	0.008215
RS	45	4.291986	8.452162	901.425750	0.009082	0.008469
RS	46	4.677103	9.350798	848.842351	0.008552	0.007887
RS	47	5.095988	9.350798	883.085475	0.008897	0.008123
RS	48	5.551604	10.169558	843.232635	0.008496	0.007677
RS	49	6.047171	10.169558	874.004328	0.008806	0.007894
RS	50	6.586192	10.912993	842.257000	0.008486	0.007538
RS	51	7.172479	10.912993	868.862039	0.008754	0.007728
RS	52	7.810174	11.656941	836.889489	0.008432	0.007385
RS	53	8.503786	11.656941	858.603826	0.008651	0.007538
RS	54	9.258219	13.265713	773.348474	0.007792	0.006742
RS	55	10.078804	13.265713	791.968885	0.007979	0.006865
RS	56	10.971344	13.265713	806.748666	0.008128	0.006947
RS	57	11.942147	13.265713	817.075844	0.008232	0.006981
RS	58	12.998076	54.644120	206.237775	0.002078	0.001949
RS	59	14.146595	54.644120	220.747738	0.002224	0.002052
RS	60	15.395823	54.644120	235.936867	0.002377	0.002154
RS	61	16.754591	54.644120	251.772859	0.002537	0.002254
RS	62	18.232505	54.644120	268.208229	0.002702	0.002351
RS	63	19.840010	54.644120	11368.729499	0.114543	0.075018
PA	4+25*2+4+6 0.007799499 0.010534762 19.840010403 26.923090416 2.181917834 0.976793837 0.689507409 0.617621151 0.627634431 0.683368937 0.774099681 0.898615340 1.060800607 1.267064636 1.525280223 1.845944978 2.243272432 2.731976324 3.320432865 4.007086857 4.783288691 5.637608075 6.554057781 7.505458236 8.452161950 9.350797687 10.169558237 10.912993200 11.656941382 13.265713212 54.644119837
//
IT	4975
RD	9
LK	-158942.723932
QD	-878.374515 -> -708.576240
RI	0.0134422123
TR	0.006830	0.010759
MT	21.045859
MM	C_pi: 8.694703, n_recomb: 108803.693809
RS	0	0.000000	49.248308	18.719567	0.000172	0.000005
RS	1	0.008870	49.248308	20.377180	0.000187	0.000036
RS	2	0.018527	49.248308	22.181303	0.000204	0.000086
RS	3	0.029040	49.248308	24.144833	0.000222	0.000146
RS	4	0.040486	2.906098	444.488288	0.004085	0.002608
RS	5	0.052947	2.906098	481.786137	0.004428	0.003463
RS	6	0.066514	1.168589	1293.267768	0.011886	0.009690
RS	7	0.081284	1.168589	1389.635328	0.012772	0.011659
RS	8	0.097363	0.777850	2232.259698	0.020516	0.019265
RS	9	0.114870	0.777850	2374.049499	0.021820	0.021910
RS	10	0.133929	0.673415	2904.374928	0.026694	0.027272
RS	11	0.154678	0.673415	3062.242833	0.028145	0.029902
RS	12	0.177268	0.670156	3234.898041	0.029732	0.031866
RS	13	0.201862	0.670156	3389.912753	0.031156	0.034159
RS	14	0.228637	0.719545	3302.232960	0.030350	0.033391
RS	15	0.257787	0.719545	3446.815972	0.031679	0.035329
RS	16	0.289523	0.806827	3204.817259	0.029455	0.032864
RS	17	0.324074	0.806827	3337.176734	0.030672	0.034509
RS	18	0.361690	0.929237	3015.332586	0.027714	0.031139
RS	19	0.402642	0.929237	3135.893212	0.028822	0.032547
RS	20	0.447226	1.090055	2779.473969	0.025546	0.028775
RS	21	0.495765	1.090055	2889.343902	0.026556	0.029989
RS	22	0.548610	1.295554	2527.272347	0.023228	0.026139
RS	23	0.606142	1.295554	2627.639091	0.024150	0.027187
RS	24	0.668777	1.553760	2278.569291	0.020942	0.023472
RS	25	0.736967	1.553760	2370.485041	0.021787	0.024377
RS	26	0.811206	1.875564	2043.794888	0.018784	0.020908
RS	27	0.892031	1.875564	2128.152766	0.019560	0.021693
RS	28	0.980024	2.275895	1827.126776	0.016793	0.018515
RS	29	1.075823	2.275895	1904.688061	0.017506	0.019198
RS	30	1.180118	2.770590	1631.951156	0.014999	0.016341
RS	31	1.293665	2.770590	1703.366323	0.015655	0.016934
RS	32	1.417284	3.369507	1462.690760	0.013443	0.014434
RS	33	1.551867	3.369507	1528.536915	0.014049	0.014948
RS	34	1.698388	4.072464	1322.187642	0.012152	0.012821
RS	35	1.857906	4.072464	1383.012268	0.012711	0.013268
RS	36	2.031573	4.871499	1209.635717	0.011118	0.011498
RS	37	2.220644	4.871499	1265.961035	0.011635	0.011891
RS	38	2.426486	5.754625	1121.588404	0.010308	0.010430
RS	39	2.650586	5.754625	1173.878328	0.010789	0.010781
RS	40	2.894564	6.703731	1054.395671	0.009691	0.009582
RS	41	3.160182	6.703731	1103.019208	0.010138	0.009900
RS	42	3.449361	7.687817	1005.621658	0.009243	0.008928
RS	43	3.764191	7.687817	1050.817106	0.009658	0.009219
RS	44	4.106946	8.662032	973.639988	0.008949	0.008449
RS	45	4.480103	8.662032	1015.459027	0.009333	0.008718
RS	46	4.886359	9.577615	956.500734	0.008791	0.008126
RS	47	5.328651	9.577615	994.727355	0.009142	0.008374
RS	48	5.810174	10.399030	950.937470	0.008740	0.007927
RS	49	6.334408	10.399030	985.009048	0.009053	0.008152
RS	50	6.905142	11.130909	950.856651	0.008739	0.007800
RS	51	7.526500	11.130909	979.875520	0.009006	0.007994
RS	52	8.202973	11.854661	945.401412	0.008689	0.007652
RS	53	8.939449	11.854661	968.440648	0.008901	0.007802
RS	54	9.741250	13.452571	873.251986	0.008026	0.006981
RS	55	10.614172	13.452571	892.573717	0.008204	0.007098
RS	56	11.564522	13.452571	907.211407	0.008338	0.007170
RS	57	12.599169	13.452571	916.462628	0.008423	0.007191
RS	58	13.725589	61.499463	208.399589	0.001915	0.001794
RS	59	14.951923	61.499463	223.630298	0.002055	0.001895
RS	60	16.287032	61.499463	239.655828	0.002203	0.001996
RS	61	17.740567	61.499463	256.456923	0.002357	0.002097
RS	62	19.323030	61.499463	273.999699	0.002518	0.002196
RS	63	21.045859	61.499463	12563.388680	0.115468	0.077514
PA	4+25*2+4+6 0.006829940 0.010759136 21.045858814 49.248308325 2.906097665 1.168588800 0.777850348 0.673415069 0.670156051 0.719545437 0.806826923 0.929237177 1.090054730 1.295554305 1.553760240 1.875564218 2.275895400 2.770589887 3.369507427 4.072464324 4.871499417 5.754624991 6.703730735 7.687816558 8.662032016 9.577615010 10.399029543 11.130909411 11.854661463 13.452570993 61.499463258
//
IT	5230
RD	10
LK	-158616.994740
QD	-753.765926 -> -613.319992
RI	0.0118409087
TR	0.006024	0.010913
MT	22.289060
MM	C_pi: 9.308420, n_recomb: 117693.340390
RS	0	0.000000	89.238371	11.256609	0.000096	0.000003
RS	1	0.008969	89.238371	12.265530	0.000104	0.000021
RS	2	0.018742	89.238371	13.364816	0.000114	0.000049
RS	3	0.029392	89.238371	14.562547	0.000124	0.000083
RS	4	0.040997	3.845432	367.648294	0.003124	0.002030
RS	5	0.053642	3.845432	399.276570	0.003393	0.002690
RS	6	0.067422	1.392073	1193.368417	0.010140	0.008363
RS	7	0.082438	1.392073	1285.936743	0.010926	0.010047
RS	8	0.098800	0.875188	2193.570227	0.018638	0.017589
RS	9	0.116630	0.875188	2340.209102	0.019884	0.020003
RS	10	0.136060	0.733134	2967.822118	0.025217	0.025775
RS	11	0.157231	0.733134	3138.275529	0.026665	0.028288
RS	12	0.180302	0.715108	3391.559482	0.028817	0.030820
RS	13	0.205441	0.715108	3562.998052	0.030274	0.033076
RS	14	0.232836	0.757776	3524.885567	0.029950	0.032824
RS	15	0.262687	0.757776	3686.809082	0.031326	0.034763
RS	16	0.295216	0.841741	3466.800118	0.029456	0.032697
RS	17	0.330662	0.841741	3615.896885	0.030723	0.034359
RS	18	0.369287	0.962496	3295.561707	0.028001	0.031270
RS	19	0.411377	0.962496	3431.617547	0.029157	0.032703
RS	20	0.457241	1.122652	3062.305260	0.026019	0.029109
RS	21	0.507219	1.122652	3186.250420	0.027072	0.030350
RS	22	0.561679	1.328322	2801.667680	0.023805	0.026596
RS	23	0.621024	1.328322	2914.734948	0.024766	0.027671
RS	24	0.685691	1.587660	2537.405506	0.021559	0.023987
RS	25	0.756158	1.587660	2640.779481	0.022438	0.024919
RS	26	0.832945	1.911948	2282.926971	0.019397	0.021433
RS	27	0.916619	1.911948	2377.650456	0.020202	0.022243
RS	28	1.007798	2.316780	2044.513889	0.017372	0.019017
RS	29	1.107154	2.316780	2131.487050	0.018111	0.019723
RS	30	1.215421	2.819022	1827.234533	0.015525	0.016799
RS	31	1.333398	2.819022	1907.224016	0.016205	0.017414
RS	32	1.461957	3.429823	1637.068968	0.013910	0.014839
RS	33	1.602046	3.429823	1710.741922	0.014536	0.015376
RS	34	1.754699	4.150194	1478.050981	0.012558	0.013177
RS	35	1.921043	4.150194	1546.025913	0.013136	0.013645
RS	36	2.102306	4.972741	1349.957040	0.011470	0.011808
RS	37	2.299826	4.972741	1412.817656	0.012004	0.012222
RS	38	2.515062	5.884878	1249.435949	0.010616	0.010704
RS	39	2.749601	5.884878	1307.701041	0.011111	0.011073
RS	40	3.005176	6.866322	1172.746427	0.009964	0.009830
RS	41	3.283673	6.866322	1226.828845	0.010424	0.010164
RS	42	3.587148	7.882136	1117.357055	0.009494	0.009161
RS	43	3.917841	7.882136	1167.517519	0.009920	0.009467
RS	44	4.278193	8.882210	1081.509638	0.009189	0.008679
RS	45	4.670864	8.882210	1127.784119	0.009582	0.008960
RS	46	5.098753	9.812334	1062.984293	0.009032	0.008361
RS	47	5.565019	9.812334	1105.080298	0.009389	0.008620
RS	48	6.073103	10.633276	1057.958240	0.008989	0.008175
RS	49	6.626756	10.633276	1095.153142	0.009305	0.008406
RS	50	7.230065	11.349667	1059.256502	0.009000	0.008061
RS	51	7.887484	11.349667	1090.409387	0.009265	0.008256
RS	52	8.603865	12.047963	1054.101080	0.008956	0.007919
RS	53	9.384497	12.047963	1078.037678	0.009160	0.008064
RS	54	10.235142	13.620591	973.939407	0.008275	0.007226
RS	55	11.162080	13.620591	993.412812	0.008441	0.007334
RS	56	12.172153	13.620591	1007.261618	0.008558	0.007395
RS	57	13.272818	13.620591	1014.695607	0.008622	0.007399
RS	58	14.472199	68.499736	209.659068	0.001781	0.001664
RS	59	15.779149	68.499736	225.495249	0.001916	0.001763
RS	60	17.203318	68.499736	242.230492	0.002058	0.001863
RS	61	18.755218	68.499736	259.858088	0.002208	0.001964
RS	62	20.446304	68.499736	278.357396	0.002365	0.002065
RS	63	22.289060	68.499736	13672.041807	0.116167	0.079644
PA	4+25*2+4+6 0.006024055 0.010912575 22.289060087 89.238370914 3.845432230 1.392073429 0.875188463 0.733133777 0.715107577 0.757775680 0.841740530 0.962495873 1.122652125 1.328321978 1.587660431 1.911947706 2.316780140 2.819022154 3.429823184 4.150194061 4.972740630 5.884878087 6.866321983 7.882136141 8.882210115 9.812334059 10.633275871 11.349667412 12.047962665 13.620590856 68.499736395
//
IT	5031
RD	11
LK	-158346.894093
QD	-650.516391 -> -533.085046
RI	0.0106496272
TR	0.005351	0.011013
MT	23.556352
MM	C_pi: 9.901028, n_recomb: 125888.514360
RS	0	0.000000	160.020105	6.762062	0.000054	0.000002
RS	1	0.009064	160.020105	7.374928	0.000059	0.000012
RS	2	0.018950	160.020105	8.043335	0.000064	0.000028
RS	3	0.029731	160.020105	8.772316	0.000070	0.000047
RS	4	0.041490	5.052374	302.647686	0.002404	0.001590
RS	5	0.054315	5.052374	329.229526	0.002615	0.002102
RS	6	0.068302	1.650328	1092.782441	0.008681	0.007246
RS	7	0.083557	1.650328	1180.476703	0.009377	0.008692
RS	8	0.100195	0.981514	2134.298617	0.016954	0.016098
RS	9	0.118341	0.981514	2283.444379	0.018139	0.018306
RS	10	0.138132	0.796379	2998.059904	0.023815	0.024388
RS	11	0.159716	0.796379	3178.880416	0.025252	0.026789
RS	12	0.183257	0.761972	3511.271168	0.027892	0.029810
RS	13	0.208932	0.761972	3697.577810	0.029372	0.032028
RS	14	0.236933	0.797430	3712.115436	0.029487	0.032240
RS	15	0.267473	0.797430	3890.433900	0.030904	0.034179
RS	16	0.300781	0.878059	3697.234456	0.029369	0.032481
RS	17	0.337108	0.878059	3862.541919	0.030682	0.034160
RS	18	0.376728	0.997420	3548.876196	0.028191	0.031336
RS	19	0.419939	0.997420	3700.148645	0.029392	0.032792
RS	20	0.467067	1.157394	3322.822745	0.026395	0.029372
RS	21	0.518466	1.157394	3460.690607	0.027490	0.030639
RS	22	0.574524	1.363897	3057.921528	0.024291	0.026982
RS	23	0.635664	1.363897	3183.586963	0.025289	0.028084
RS	24	0.702345	1.625224	2781.585627	0.022096	0.024436
RS	25	0.775070	1.625224	2896.326159	0.023007	0.025394
RS	26	0.854387	1.953030	2510.195383	0.019940	0.021900
RS	27	0.940893	1.953030	2615.187139	0.020774	0.022734
RS	28	1.035241	2.363580	2252.195208	0.017890	0.019468
RS	29	1.138140	2.363580	2348.473693	0.018655	0.020196
RS	30	1.250365	2.874707	2014.460680	0.016002	0.017214
RS	31	1.372764	2.874707	2102.911283	0.016705	0.017851
RS	32	1.506256	3.498730	1804.634699	0.014335	0.015211
RS	33	1.651848	3.498730	1886.019187	0.014982	0.015767
RS	34	1.810637	4.237692	1628.041866	0.012932	0.013503
RS	35	1.983818	4.237692	1703.053628	0.013528	0.013992
RS	36	2.172697	5.084663	1485.120271	0.011797	0.012096
RS	37	2.378696	5.084663	1554.406542	0.012347	0.012527
RS	38	2.603367	6.026380	1372.701442	0.010904	0.010960
RS	39	2.848402	6.026380	1436.836215	0.011414	0.011346
RS	40	3.115647	7.040336	1287.018462	0.010223	0.010064
RS	41	3.407116	7.040336	1346.457112	0.010696	0.010413
RS	42	3.725004	8.087525	1225.500319	0.009735	0.009382
RS	43	4.071705	8.087525	1280.522352	0.010172	0.009702
RS	44	4.449831	9.112421	1186.289347	0.009423	0.008898
RS	45	4.862231	9.112421	1236.907072	0.009825	0.009192
RS	46	5.312011	10.055324	1166.905842	0.009269	0.008588
RS	47	5.802560	10.055324	1212.734684	0.009633	0.008856
RS	48	6.337572	10.873209	1162.978145	0.009238	0.008416
RS	49	6.921078	10.873209	1203.107762	0.009557	0.008653
RS	50	7.557474	11.570640	1166.221110	0.009264	0.008318
RS	51	8.251553	11.570640	1199.224829	0.009526	0.008514
RS	52	9.008544	12.238628	1161.872310	0.009229	0.008185
RS	53	9.834149	12.238628	1186.278297	0.009423	0.008324
RS	54	10.734587	13.772283	1074.615773	0.008536	0.007475
RS	55	11.716642	13.772283	1093.664870	0.008688	0.007574
RS	56	12.787711	13.772283	1106.061128	0.008786	0.007621
RS	57	13.955863	13.772283	1110.932448	0.008825	0.007607
RS	58	15.229896	75.534451	210.355700	0.001671	0.001555
RS	59	16.619409	75.534451	226.707985	0.001801	0.001652
RS	60	18.134868	75.534451	244.053185	0.001939	0.001751
RS	61	19.787690	75.534451	262.396435	0.002084	0.001852
RS	62	21.590325	75.534451	281.729696	0.002238	0.001954
RS	63	23.556352	75.534451	14687.836785	0.116673	0.081451
PA	4+25*2+4+6 0.005350591 0.011012751 23.556351607 160.020104587 5.052374027 1.650327812 0.981513650 0.796378850 0.761972201 0.797429733 0.878059182 0.997420422 1.157394004 1.363896512 1.625224010 1.953029721 2.363580236 2.874706912 3.498730321 4.237692097 5.084663051 6.026379924 7.040336415 8.087524759 9.112421416 10.055323789 10.873209480 11.570639757 12.238627819 13.772283494 75.534450755
//
IT	6041
RD	12
LK	-158120.460380
QD	-563.971468 -> -464.698204
RI	0.0097355813
TR	0.004784	0.011073
MT	24.836738
MM	C_pi: 10.466124, n_recomb: 133371.420205
RS	0	0.000000	283.705097	4.068283	0.000031	0.000001
RS	1	0.009155	283.705097	4.440835	0.000033	0.000007
RS	2	0.019149	283.705097	4.847511	0.000036	0.000016
RS	3	0.030057	283.705097	5.291440	0.000040	0.000027
RS	4	0.041965	6.587305	248.525356	0.001863	0.001254
RS	5	0.054962	6.587305	270.739944	0.002030	0.001655
RS	6	0.069149	1.946197	995.312430	0.007463	0.006308
RS	7	0.084636	1.946197	1077.530787	0.008079	0.007555
RS	8	0.101540	1.096701	2061.010664	0.015453	0.014777
RS	9	0.119991	1.096701	2210.707467	0.016576	0.016798
RS	10	0.140132	0.862756	3001.312420	0.022503	0.023113
RS	11	0.162117	0.862756	3190.364685	0.023921	0.025406
RS	12	0.186115	0.810306	3598.570044	0.026982	0.028848
RS	13	0.212310	0.810306	3798.063564	0.028477	0.031027
RS	14	0.240903	0.838007	3866.634453	0.028991	0.031657
RS	15	0.272114	0.838007	4060.185886	0.030443	0.033594
RS	16	0.306182	0.915202	3897.229301	0.029221	0.032235
RS	17	0.343370	0.915202	4077.983753	0.030576	0.033929
RS	18	0.383962	1.033309	3775.150616	0.028306	0.031354
RS	19	0.428271	1.033309	3941.138474	0.029550	0.032832
RS	20	0.476636	1.193413	3560.027247	0.026693	0.029578
RS	21	0.529429	1.193413	3711.471134	0.027828	0.030871
RS	22	0.587055	1.401229	3294.413787	0.024701	0.027309
RS	23	0.649958	1.401229	3432.411850	0.025736	0.028437
RS	24	0.718619	1.665183	3009.144772	0.022562	0.024829
RS	25	0.793566	1.665183	3135.024262	0.023506	0.025811
RS	26	0.875376	1.997316	2723.463602	0.020420	0.022315
RS	27	0.964675	1.997316	2838.512404	0.021283	0.023171
RS	28	1.062150	2.414576	2447.999544	0.018355	0.019873
RS	29	1.168549	2.414576	2553.379838	0.019145	0.020622
RS	30	1.284689	2.935723	2191.524902	0.016432	0.017590
RS	31	1.411462	2.935723	2288.239143	0.017157	0.018245
RS	32	1.549842	3.574174	1963.407775	0.014721	0.015547
RS	33	1.700891	3.574174	2052.313998	0.015388	0.016122
RS	34	1.865769	4.332909	1770.319130	0.013274	0.013800
RS	35	2.045742	4.332909	1852.187863	0.013887	0.014307
RS	36	2.242193	5.205330	1613.437434	0.012097	0.012358
RS	37	2.456629	5.205330	1688.980932	0.012664	0.012807
RS	38	2.690698	6.177445	1489.833636	0.011171	0.011194
RS	39	2.946196	6.177445	1559.681399	0.011694	0.011596
RS	40	3.225087	7.224406	1395.784139	0.010465	0.010279
RS	41	3.529510	7.224406	1460.433128	0.010950	0.010643
RS	42	3.861805	8.302999	1328.721823	0.009963	0.009589
RS	43	4.224523	8.302999	1388.467362	0.010411	0.009922
RS	44	4.620448	9.352146	1286.717566	0.009648	0.009106
RS	45	5.052622	9.352146	1341.541459	0.010059	0.009410
RS	46	5.524364	10.306482	1267.060342	0.009500	0.008805
RS	47	6.039294	10.306482	1316.471713	0.009871	0.009082
RS	48	6.601369	11.119199	1264.834314	0.009484	0.008649
RS	49	7.214904	11.119199	1307.708700	0.009805	0.008892
RS	50	7.884610	11.794611	1270.647449	0.009527	0.008569
RS	51	8.615629	11.794611	1305.229339	0.009786	0.008765
RS	52	9.413577	12.427907	1267.709674	0.009505	0.008448
RS	53	10.284579	12.427907	1292.174515	0.009689	0.008580
RS	54	11.235325	13.909926	1174.548864	0.008807	0.007729
RS	55	12.273115	13.909926	1192.589578	0.008942	0.007816
RS	56	13.405919	13.909926	1202.873428	0.009019	0.007846
RS	57	14.642434	13.909926	1204.455447	0.009031	0.007812
RS	58	15.992157	82.490964	210.754935	0.001580	0.001464
RS	59	17.465453	82.490964	227.556364	0.001706	0.001560
RS	60	19.073634	82.490964	245.435350	0.001840	0.001658
RS	61	20.829049	82.490964	264.408032	0.001982	0.001758
RS	62	22.745179	82.490964	284.478155	0.002133	0.001860
RS	63	24.836738	82.490964	15605.935965	0.117011	0.082982
PA	4+25*2+4+6 0.004784081 0.011073287 24.836738038 283.705096774 6.587305066 1.946197472 1.096700695 0.862756318 0.810305877 0.838006915 0.915201701 1.033308784 1.193413281 1.401229416 1.665182869 1.997315675 2.414576109 2.935723181 3.574174462 4.332908986 5.205329581 6.177445175 7.224405879 8.302999059 9.352146111 10.306482489 11.119198662 11.794610858 12.427907211 13.909925751 82.490963896
//
IT	5001
RD	13
LK	-157928.545146
QD	-490.647051 -> -405.837170
RI	0.0090148646
TR	0.004304	0.011105
MT	26.120384
MM	C_pi: 10.998677, n_recomb: 140142.164260
RS	0	0.000000	496.583520	2.458234	0.000018	0.000001
RS	1	0.009242	496.583520	2.685525	0.000019	0.000004
RS	2	0.019339	496.583520	2.933841	0.000021	0.000009
RS	3	0.030369	496.583520	3.205128	0.000023	0.000016
RS	4	0.042418	8.518107	203.974250	0.001455	0.000997
RS	5	0.055581	8.518107	222.483358	0.001588	0.001312
RS	6	0.069960	2.282153	903.363868	0.006446	0.005520
RS	7	0.085668	2.282153	979.864773	0.006992	0.006599
RS	8	0.102828	1.220517	1978.958964	0.014121	0.013607
RS	9	0.121575	1.220517	2127.635847	0.015182	0.015462
RS	10	0.142053	0.931877	2983.143342	0.021287	0.021944
RS	11	0.164425	0.931877	3178.452608	0.022680	0.024136
RS	12	0.188864	0.859721	3657.935828	0.026102	0.027941
RS	13	0.215562	0.859721	3868.903849	0.027607	0.030079
RS	14	0.244727	0.879108	3991.482115	0.028482	0.031087
RS	15	0.276588	0.879108	4198.971048	0.029962	0.033019
RS	16	0.311394	0.952712	4068.544068	0.029032	0.031972
RS	17	0.349416	0.952712	4263.809816	0.030425	0.033679
RS	18	0.390953	1.069624	3975.055233	0.028364	0.031336
RS	19	0.436328	1.069624	4155.082294	0.029649	0.032836
RS	20	0.485898	1.230068	3773.732942	0.026928	0.029739
RS	21	0.540049	1.230068	3938.246097	0.028102	0.031055
RS	22	0.599204	1.439535	3510.372272	0.025049	0.027587
RS	23	0.663827	1.439535	3660.298599	0.026118	0.028739
RS	24	0.734423	1.706588	3218.919365	0.022969	0.025171
RS	25	0.811544	1.706588	3355.592781	0.023944	0.026177
RS	26	0.895792	2.043677	2921.340183	0.020846	0.022682
RS	27	0.987826	2.043677	3046.136081	0.021736	0.023560
RS	28	1.088367	2.468441	2630.444582	0.018770	0.020235
RS	29	1.198201	2.468441	2744.639602	0.019585	0.021003
RS	30	1.318185	3.000574	2356.929871	0.016818	0.017926
RS	31	1.449259	3.000574	2461.638581	0.017565	0.018600
RS	32	1.592447	3.654529	2111.940075	0.015070	0.015850
RS	33	1.748869	3.654529	2208.115806	0.015756	0.016442
RS	34	1.919748	4.434139	1903.526773	0.013583	0.014068
RS	35	2.106421	4.434139	1992.017860	0.014214	0.014591
RS	36	2.310346	5.333083	1733.641649	0.012371	0.012594
RS	37	2.533119	5.333083	1815.226110	0.012953	0.013059
RS	38	2.776482	6.336535	1599.659459	0.011415	0.011407
RS	39	3.042337	6.336535	1675.022543	0.011952	0.011824
RS	40	3.332763	7.417193	1497.949984	0.010689	0.010476
RS	41	3.650032	7.417193	1567.629647	0.011186	0.010854
RS	42	3.996623	8.527500	1425.986732	0.010175	0.009780
RS	43	4.375248	8.527500	1490.292011	0.010634	0.010124
RS	44	4.788867	9.600615	1381.803873	0.009860	0.009299
RS	45	5.240714	9.600615	1440.680653	0.010280	0.009615
RS	46	5.734322	10.565399	1362.481410	0.009722	0.009010
RS	47	6.273552	10.565399	1415.320363	0.010099	0.009295
RS	48	6.862619	11.371173	1362.584281	0.009723	0.008873
RS	49	7.506129	11.371173	1408.022572	0.010047	0.009120
RS	50	8.209116	12.021915	1371.627657	0.009787	0.008814
RS	51	8.977074	12.021915	1407.538721	0.010044	0.009009
RS	52	9.816011	12.616609	1370.781301	0.009781	0.008707
RS	53	10.732485	12.616609	1394.928792	0.009954	0.008832
RS	54	11.733663	14.035516	1273.124174	0.009085	0.007985
RS	55	12.827373	14.035516	1289.583478	0.009202	0.008059
RS	56	14.022168	14.035516	1297.119665	0.009256	0.008072
RS	57	15.327391	14.035516	1294.726619	0.009239	0.008016
RS	58	16.753246	89.259723	211.068704	0.001506	0.001389
RS	59	18.310885	89.259723	228.271912	0.001629	0.001483
RS	60	20.012486	89.259723	246.629351	0.001760	0.001580
RS	61	21.871356	89.259723	266.167276	0.001899	0.001681
RS	62	23.902029	89.259723	286.900274	0.002047	0.001783
RS	63	26.120384	89.259723	16424.559588	0.117199	0.084279
PA	4+25*2+4+6 0.004304250 0.011104717 26.120384267 496.583520088 8.518106605 2.282153325 1.220516786 0.931876726 0.859721197 0.879108335 0.952712486 1.069624220 1.230067889 1.439534928 1.706587792 2.043676564 2.468441317 3.000573534 3.654528761 4.434139230 5.333082988 6.336534525 7.417193022 8.527500315 9.600615002 10.565398735 11.371173148 12.021914836 12.616609407 14.035515582 89.259723264
//
IT	5423
RD	14
LK	-157764.205114
QD	-427.945325 -> -354.805170
RI	0.0084322962
TR	0.003895	0.011115
MT	27.398870
MM	C_pi: 11.495241, n_recomb: 146215.988442
RS	0	0.000000	858.900068	1.492152	0.000010	0.000000
RS	1	0.009325	858.900068	1.631365	0.000011	0.000002
RS	2	0.019519	858.900068	1.783572	0.000012	0.000006
RS	3	0.030665	858.900068	1.949989	0.000013	0.000010
RS	4	0.042849	10.920012	167.584497	0.001146	0.000798
RS	5	0.056170	10.920012	182.992083	0.001252	0.001049
RS	6	0.070732	2.660231	818.282951	0.005596	0.004855
RS	7	0.086653	2.660231	889.084009	0.006081	0.005794
RS	8	0.104058	1.352618	1892.246422	0.012941	0.012572
RS	9	0.123087	1.352618	2038.690416	0.013943	0.014278
RS	10	0.143889	1.003342	2948.441730	0.020165	0.020878
RS	11	0.166632	1.003342	3148.241032	0.021531	0.022972
RS	12	0.191495	0.909866	3693.669828	0.025262	0.027091
RS	13	0.218677	0.909866	3914.441550	0.026772	0.029188
RS	14	0.248393	0.920390	4089.930914	0.027972	0.030535
RS	15	0.280881	0.920390	4310.000193	0.029477	0.032461
RS	16	0.316398	0.990234	4213.344250	0.028816	0.031701
RS	17	0.355227	0.990234	4422.074069	0.030243	0.033419
RS	18	0.397676	1.105954	4149.835907	0.028382	0.031292
RS	19	0.444085	1.105954	4343.099040	0.029703	0.032812
RS	20	0.494820	1.266871	3964.416350	0.027113	0.029863
RS	21	0.550287	1.266871	4141.368717	0.028324	0.031202
RS	22	0.610926	1.478222	3705.710261	0.025344	0.027823
RS	23	0.677219	1.478222	3867.049830	0.026448	0.028999
RS	24	0.749694	1.748720	3410.430251	0.023325	0.025471
RS	25	0.828928	1.748720	3557.457130	0.024330	0.026500
RS	26	0.915550	2.091249	3103.089511	0.021223	0.023007
RS	27	1.010250	2.091249	3237.241730	0.022140	0.023906
RS	28	1.113780	2.524157	2798.650045	0.019141	0.020557
RS	29	1.226964	2.524157	2921.304484	0.019979	0.021344
RS	30	1.350703	3.068082	2509.735863	0.017165	0.018227
RS	31	1.485980	3.068082	2622.111860	0.017933	0.018919
RS	32	1.633872	3.738491	2249.286231	0.015383	0.016120
RS	33	1.795555	3.738491	2352.429340	0.016089	0.016729
RS	34	1.972314	4.540035	2026.737433	0.013861	0.014307
RS	35	2.165557	4.540035	2121.573023	0.014510	0.014846
RS	36	2.376819	5.466566	1844.857096	0.012617	0.012806
RS	37	2.607781	5.466566	1932.229015	0.013215	0.013286
RS	38	2.860280	6.502363	1701.353469	0.011636	0.011598
RS	39	3.136324	6.502363	1782.002827	0.012187	0.012028
RS	40	3.438110	7.617567	1592.731162	0.010893	0.010654
RS	41	3.768037	7.617567	1667.236722	0.011403	0.011044
RS	42	4.128729	8.760075	1516.543858	0.010372	0.009954
RS	43	4.523056	8.760075	1585.227238	0.010842	0.010310
RS	44	4.954154	9.857126	1470.810848	0.010059	0.009478
RS	45	5.425451	9.857126	1533.578308	0.010488	0.009804
RS	46	5.940697	10.831642	1452.435918	0.009933	0.009203
RS	47	6.503989	10.831642	1508.550050	0.010317	0.009496
RS	48	7.119807	11.629028	1455.494642	0.009954	0.009086
RS	49	7.793051	11.629028	1503.333088	0.010282	0.009338
RS	50	8.529073	12.252825	1468.443000	0.010043	0.009051
RS	51	9.333730	12.252825	1505.468049	0.010296	0.009244
RS	52	10.213421	12.805538	1470.417731	0.010056	0.008962
RS	53	11.175142	12.805538	1493.919973	0.010217	0.009078
RS	54	12.226543	14.151183	1369.832961	0.009369	0.008244
RS	55	13.375987	14.151183	1384.167081	0.009467	0.008304
RS	56	14.632616	14.151183	1388.364188	0.009495	0.008298
RS	57	16.006425	14.151183	1381.370891	0.009447	0.008218
RS	58	17.508341	95.740613	211.464792	0.001446	0.001327
RS	59	19.150309	95.740613	229.039328	0.001566	0.001420
RS	60	20.945391	95.740613	247.838055	0.001695	0.001517
RS	61	22.907863	95.740613	267.896421	0.001832	0.001617
RS	62	25.053334	95.740613	289.238875	0.001978	0.001720
RS	63	27.398870	95.740613	17144.734826	0.117256	0.085377
PA	4+25*2+4+6 0.003895030 0.011114934 27.398870082 858.900067645 10.920012164 2.660231494 1.352617531 1.003341647 0.909866326 0.920390315 0.990234008 1.105954125 1.266871058 1.478221771 1.748719532 2.091248776 2.524156721 3.068082260 3.738491442 4.540034954 5.466565695 6.502363241 7.617566506 8.760075400 9.857125575 10.831642474 11.629028480 12.252825496 12.805538012 14.151183072 95.740612918
//
IT	5618
RD	15
LK	-157622.194872
QD	-373.923707 -> -310.350993
RI	0.0079523347
TR	0.003544	0.011110
MT	28.664379
MM	C_pi: 11.953692, n_recomb: 151619.854138
RS	0	0.000000	1464.421273	0.912952	0.000006	0.000000
RS	1	0.009403	1464.421273	0.998845	0.000007	0.000001
RS	2	0.019690	1464.421273	1.092824	0.000007	0.000003
RS	3	0.030945	1464.421273	1.195652	0.000008	0.000006
RS	4	0.043258	13.871649	138.035419	0.000910	0.000645
RS	5	0.056728	13.871649	150.873315	0.000995	0.000845
RS	6	0.071465	3.081919	740.661528	0.004885	0.004294
RS	7	0.087588	3.081919	805.955771	0.005316	0.005115
RS	8	0.105228	1.492517	1804.010019	0.011898	0.011656
RS	9	0.124525	1.492517	1947.324952	0.012843	0.013228
RS	10	0.145637	1.076763	2901.319208	0.019135	0.019905
RS	11	0.168735	1.076763	3104.065752	0.020473	0.021908
RS	12	0.194004	0.960439	3709.652225	0.024467	0.026299
RS	13	0.221649	0.960439	3938.644671	0.025977	0.028354
RS	14	0.251894	0.961577	4165.156131	0.027471	0.030008
RS	15	0.284983	0.961577	4396.440764	0.028996	0.031925
RS	16	0.321183	1.027475	4334.019208	0.028585	0.031430
RS	17	0.360787	1.027475	4555.105202	0.030043	0.033157
RS	18	0.404115	1.141975	4301.105766	0.028368	0.031231
RS	19	0.451518	1.141975	4506.718033	0.029724	0.032769
RS	20	0.503377	1.303431	4133.073387	0.027259	0.029959
RS	21	0.560113	1.303431	4321.746415	0.028504	0.031320
RS	22	0.622184	1.516818	3880.897509	0.025596	0.028025
RS	23	0.690091	1.516818	4053.052205	0.026732	0.029223
RS	24	0.764384	1.791010	3583.750057	0.023636	0.025735
RS	25	0.845662	1.791010	3740.616596	0.024671	0.026785
RS	26	0.934584	2.139338	3268.527934	0.021557	0.023296
RS	27	1.031866	2.139338	3411.582880	0.022501	0.024215
RS	28	1.138296	2.580895	2952.256137	0.019471	0.020844
RS	29	1.254734	2.580895	3082.961655	0.020333	0.021649
RS	30	1.382120	3.137281	2649.485064	0.017475	0.018495
RS	31	1.521484	3.137281	2769.156383	0.018264	0.019203
RS	32	1.673953	3.824971	2374.939427	0.015664	0.016361
RS	33	1.840759	3.824971	2484.709663	0.016388	0.016986
RS	34	2.023250	4.649399	2139.438322	0.014111	0.014519
RS	35	2.222900	4.649399	2240.307905	0.014776	0.015073
RS	36	2.441324	5.604552	1946.572232	0.012839	0.012994
RS	37	2.680286	5.604552	2039.450256	0.013451	0.013487
RS	38	2.941718	6.673729	1794.416036	0.011835	0.011767
RS	39	3.227732	6.673729	1880.099495	0.012400	0.012211
RS	40	3.540640	7.824392	1679.640147	0.011078	0.010813
RS	41	3.882972	7.824392	1758.748838	0.011600	0.011215
RS	42	4.257493	8.999726	1599.905937	0.010552	0.010111
RS	43	4.667230	8.999726	1672.773960	0.011033	0.010478
RS	44	5.115495	10.120856	1553.241766	0.010244	0.009643
RS	45	5.605911	10.120856	1619.733935	0.010683	0.009978
RS	46	6.142441	11.104630	1536.407000	0.010133	0.009384
RS	47	6.729421	11.104630	1595.651159	0.010524	0.009684
RS	48	7.371595	11.892434	1543.032162	0.010177	0.009289
RS	49	8.074153	11.892434	1593.129014	0.010507	0.009545
RS	50	8.842773	12.487352	1560.555825	0.010293	0.009279
RS	51	9.683667	12.487352	1598.519816	0.010543	0.009472
RS	52	10.603631	12.995201	1566.109212	0.010329	0.009212
RS	53	11.610099	12.995201	1588.696081	0.010478	0.009319
RS	54	12.711206	14.258781	1464.270555	0.009658	0.008506
RS	55	13.915850	14.258781	1475.980208	0.009735	0.008550
RS	56	15.233768	14.258781	1476.306208	0.009737	0.008523
RS	57	16.675610	14.258781	1464.163278	0.009657	0.008417
RS	58	18.253030	101.844097	212.075629	0.001399	0.001277
RS	59	19.978775	101.844097	230.005385	0.001517	0.001369
RS	60	21.866793	101.844097	249.223746	0.001644	0.001466
RS	61	23.932343	101.844097	269.774450	0.001779	0.001566
RS	62	26.192117	101.844097	291.690793	0.001924	0.001669
RS	63	28.664379	101.844097	17769.891238	0.117200	0.086309
PA	4+25*2+4+6 0.003543875 0.011109915 28.664378806 1464.421273362 13.871648829 3.081918502 1.492517194 1.076762800 0.960438558 0.961576662 1.027475346 1.141975452 1.303430657 1.516818308 1.791010128 2.139337530 2.580894977 3.137281007 3.824971438 4.649399218 5.604551936 6.673728557 7.824391875 8.999725671 10.120856251 11.104629664 11.892434333 12.487351942 12.995201335 14.258781118 101.844096851
//
IT	5262
RD	16
LK	-157498.571753
QD	-327.122589 -> -271.538364
RI	0.0075504467
TR	0.003241	0.011094
MT	29.909115
MM	C_pi: 12.372860, n_recomb: 156388.730086
RS	0	0.000000	2469.400232	0.561630	0.000004	0.000000
RS	1	0.009477	2469.400232	0.614885	0.000004	0.000001
RS	2	0.019851	2469.400232	0.673193	0.000004	0.000002
RS	3	0.031209	2469.400232	0.737034	0.000005	0.000003
RS	4	0.043643	17.460428	114.079237	0.000729	0.000525
RS	5	0.057256	17.460428	124.798048	0.000798	0.000687
RS	6	0.072159	3.548020	670.582422	0.004288	0.003819
RS	7	0.088474	3.548020	730.673273	0.004672	0.004540
RS	8	0.106334	1.639627	1716.525153	0.010976	0.010846
RS	9	0.125888	1.639627	1856.080512	0.011868	0.012298
RS	10	0.147295	1.151717	2845.262591	0.018194	0.019020
RS	11	0.170730	1.151717	3049.640073	0.019500	0.020936
RS	12	0.196386	1.011118	3709.491318	0.023720	0.025561
RS	13	0.224473	1.011118	3945.241798	0.025227	0.027576
RS	14	0.255223	1.002402	4220.268036	0.026986	0.029507
RS	15	0.288886	1.002402	4461.434741	0.028528	0.031415
RS	16	0.325739	1.064175	4433.056343	0.028346	0.031163
RS	17	0.366085	1.064175	4665.368446	0.029832	0.032898
RS	18	0.410254	1.177404	4430.721147	0.028331	0.031159
RS	19	0.458609	1.177404	4647.745528	0.029719	0.032713
RS	20	0.511547	1.339415	4281.005329	0.027374	0.030033
RS	21	0.569501	1.339415	4480.620029	0.028651	0.031414
RS	22	0.632947	1.554925	4036.775121	0.025812	0.028199
RS	23	0.702406	1.554925	4219.086312	0.026978	0.029418
RS	24	0.778447	1.832970	3739.363642	0.023911	0.025967
RS	25	0.861694	1.832970	3905.500611	0.024973	0.027037
RS	26	0.952830	2.187349	3417.869406	0.021855	0.023552
RS	27	1.052604	2.187349	3569.325163	0.022823	0.024490
RS	28	1.161832	2.637931	3091.300059	0.019767	0.021099
RS	29	1.281411	2.637931	3229.607153	0.020651	0.021922
RS	30	1.412322	3.207308	2776.092663	0.017751	0.018733
RS	31	1.555640	3.207308	2902.652555	0.018560	0.019457
RS	32	1.712539	3.912978	2488.735676	0.015914	0.016574
RS	33	1.884307	3.912978	2604.763287	0.016656	0.017213
RS	34	2.072352	4.761129	2241.422415	0.014332	0.014706
RS	35	2.278219	4.761129	2347.990305	0.015014	0.015274
RS	36	2.503594	5.745861	2038.556544	0.013035	0.013158
RS	37	2.750327	5.745861	2136.637906	0.013662	0.013665
RS	38	3.020443	6.849424	1878.600150	0.012012	0.011916
RS	39	3.316156	6.849424	1969.047790	0.012591	0.012372
RS	40	3.639893	8.036463	1758.418782	0.011244	0.010953
RS	41	3.994309	8.036463	1841.894167	0.011778	0.011367
RS	42	4.382312	9.245310	1675.793765	0.010716	0.010251
RS	43	4.807085	9.245310	1752.644414	0.011207	0.010629
RS	44	5.272112	10.390752	1628.792513	0.010415	0.009792
RS	45	5.781208	10.390752	1698.841880	0.010863	0.010137
RS	46	6.338550	11.383427	1614.059724	0.010321	0.009550
RS	47	6.948708	11.383427	1676.297299	0.010719	0.009858
RS	48	7.616689	12.160665	1624.826819	0.010390	0.009480
RS	49	8.347972	12.160665	1677.063324	0.010724	0.009740
RS	50	9.148557	12.725094	1647.569422	0.010535	0.009499
RS	51	10.025009	12.725094	1686.339503	0.010783	0.009690
RS	52	10.984521	13.185640	1657.468291	0.010598	0.009456
RS	53	12.034961	13.185640	1678.932139	0.010736	0.009555
RS	54	13.184948	14.359638	1556.105039	0.009950	0.008768
RS	55	14.443916	14.359638	1564.747087	0.010005	0.008796
RS	56	15.822191	14.359638	1560.740904	0.009980	0.008747
RS	57	17.331081	14.359638	1542.985526	0.009866	0.008614
RS	58	18.982962	107.492920	212.999714	0.001362	0.001237
RS	59	20.791387	107.492920	231.280100	0.001479	0.001329
RS	60	22.771189	107.492920	250.908984	0.001604	0.001425
RS	61	24.938611	107.492920	271.937505	0.001739	0.001526
RS	62	27.311431	107.492920	294.406800	0.001883	0.001630
RS	63	29.909115	107.492920	18305.168865	0.117049	0.087102
PA	4+25*2+4+6 0.003241056 0.011094304 29.909114754 2469.400231588 17.460428116 3.548020298 1.639626769 1.151716835 1.011117713 1.002401849 1.064174613 1.177404074 1.339415431 1.554924792 1.832969848 2.187349272 2.637931452 3.207307838 3.912977707 4.761128577 5.745860858 6.849423526 8.036463417 9.245309826 10.390751526 11.383427272 12.160665278 12.725093860 13.185639736 14.359637515 107.492920443
//
IT	5478
RD	17
LK	-157390.375077
QD	-286.436456 -> -237.650987
RI	0.0072101201
TR	0.002979	0.011071
MT	31.127185
MM	C_pi: 12.752884, n_recomb: 160561.731699
RS	0	0.000000	4108.235446	0.348486	0.000002	0.000000
RS	1	0.009546	4108.235446	0.381772	0.000002	0.000001
RS	2	0.020003	4108.235446	0.418239	0.000003	0.000001
RS	3	0.031458	4108.235446	0.458193	0.000003	0.000002
RS	4	0.044007	21.770618	94.693980	0.000590	0.000431
RS	5	0.057753	21.770618	103.672944	0.000646	0.000563
RS	6	0.072812	4.058449	607.823122	0.003786	0.003415
RS	7	0.089309	4.058449	663.078641	0.004130	0.004052
RS	8	0.107380	1.793169	1631.483757	0.010161	0.010128
RS	9	0.127176	1.793169	1766.873492	0.011004	0.011473
RS	10	0.148861	1.227752	2783.189917	0.017334	0.018216
RS	11	0.172617	1.227752	2988.102273	0.018610	0.020050
RS	12	0.198641	1.061606	3696.366890	0.023021	0.024879
RS	13	0.227148	1.061606	3937.551417	0.024524	0.026853
RS	14	0.258377	1.042619	4258.234172	0.026521	0.029035
RS	15	0.292587	1.042619	4508.012757	0.028077	0.030932
RS	16	0.330063	1.100105	4512.944158	0.028107	0.030904
RS	17	0.371116	1.100105	4755.362609	0.029617	0.032645
RS	18	0.416088	1.211996	4540.685081	0.028280	0.031079
RS	19	0.465353	1.211996	4768.164304	0.029697	0.032648
RS	20	0.519320	1.374551	4409.729940	0.027464	0.030091
RS	21	0.578439	1.374551	4619.472121	0.028771	0.031490
RS	22	0.643202	1.592220	4174.433823	0.025999	0.028350
RS	23	0.714146	1.592220	4366.202983	0.027193	0.029589
RS	24	0.791863	1.874206	3878.033776	0.024153	0.026172
RS	25	0.876999	1.874206	4052.833093	0.025242	0.027262
RS	26	0.970261	2.234808	3551.614927	0.022120	0.023780
RS	27	1.072426	2.234808	3710.934494	0.023112	0.024736
RS	28	1.184344	2.694691	3216.090594	0.020030	0.021326
RS	29	1.306945	2.694691	3361.519318	0.020936	0.022165
RS	30	1.441249	3.277481	2889.728223	0.017998	0.018943
RS	31	1.588374	3.277481	3022.743957	0.018826	0.019682
RS	32	1.749542	4.001716	2590.753334	0.016136	0.016761
RS	33	1.926096	4.001716	2712.646358	0.016895	0.017414
RS	34	2.119503	4.874352	2332.696326	0.014528	0.014869
RS	35	2.331373	4.874352	2444.607703	0.015225	0.015450
RS	36	2.563467	5.889571	2120.770268	0.013208	0.013301
RS	37	2.817716	5.889571	2223.735724	0.013850	0.013821
RS	38	3.096236	7.028495	1953.836672	0.012169	0.012044
RS	39	3.401343	7.028495	2048.764691	0.012760	0.012512
RS	40	3.735574	8.252870	1828.962168	0.011391	0.011075
RS	41	4.101711	8.252870	1916.556891	0.011937	0.011500
RS	42	4.502798	9.495979	1744.069029	0.010862	0.010375
RS	43	4.942172	9.495979	1824.693340	0.011364	0.010763
RS	44	5.423488	10.666084	1697.282003	0.010571	0.009926
RS	45	5.950749	10.666084	1770.720009	0.011028	0.010280
RS	46	6.528342	11.667477	1685.164753	0.010495	0.009703
RS	47	7.161071	11.667477	1750.267238	0.010901	0.010018
RS	48	7.854199	12.433394	1700.599589	0.010592	0.009660
RS	49	8.613491	12.433394	1754.879090	0.010930	0.009924
RS	50	9.445264	12.966022	1729.167037	0.010769	0.009708
RS	51	10.356437	12.966022	1768.652036	0.011015	0.009899
RS	52	11.354588	13.377324	1744.161375	0.010863	0.009694
RS	53	12.448021	13.377324	1764.359461	0.010989	0.009783
RS	54	13.645831	14.455558	1645.014511	0.010245	0.009031
RS	55	14.957981	14.455558	1650.212578	0.010278	0.009041
RS	56	16.395387	14.455558	1641.494409	0.010223	0.008969
RS	57	17.970005	14.455558	1617.759654	0.010076	0.008809
RS	58	19.694933	112.630967	214.303077	0.001335	0.001206
RS	59	21.584519	112.630967	232.938310	0.001451	0.001298
RS	60	23.654481	112.630967	252.978276	0.001576	0.001395
RS	61	25.922038	112.630967	274.480656	0.001710	0.001496
RS	62	28.406052	112.630967	297.493434	0.001853	0.001601
RS	63	31.127185	112.630967	18756.528244	0.116818	0.087777
PA	4+25*2+4+6 0.002978851 0.011071194 31.127184629 4108.235446356 21.770618294 4.058449009 1.793169384 1.227752096 1.061606051 1.042618575 1.100104521 1.211996023 1.374550663 1.592220263 1.874206495 2.234808286 2.694691296 3.277481156 4.001715817 4.874352131 5.889570944 7.028495044 8.252870323 9.495978651 10.666084007 11.667476663 12.433393516 12.966021831 13.377323790 14.455558351 112.630967194
//
IT	6645
RD	18
LK	-157295.365745
QD	-251.018049 -> -208.123152
RI	0.0069201285
TR	0.002751	0.011043
MT	32.313435
MM	C_pi: 13.094852, n_recomb: 164183.041698
RS	0	0.000000	6726.363023	0.218774	0.000001	0.000000
RS	1	0.009611	6726.363023	0.239812	0.000001	0.000000
RS	2	0.020145	6726.363023	0.262875	0.000002	0.000001
RS	3	0.031692	6726.363023	0.288158	0.000002	0.000001
RS	4	0.044348	26.887225	79.001869	0.000481	0.000358
RS	5	0.058221	26.887225	86.554600	0.000527	0.000466
RS	6	0.073427	4.612104	551.976681	0.003362	0.003072
RS	7	0.090094	4.612104	602.796227	0.003671	0.003637
RS	8	0.108364	1.952235	1550.065891	0.009441	0.009493
RS	9	0.128389	1.952235	1681.065922	0.010239	0.010741
RS	10	0.150339	1.304390	2717.530579	0.016552	0.017486
RS	11	0.174398	1.304390	2922.089093	0.017798	0.019245
RS	12	0.200769	1.111600	3673.155031	0.022372	0.024249
RS	13	0.229675	1.111600	3918.600692	0.023867	0.026184
RS	14	0.261359	1.081997	4281.841386	0.026080	0.028593
RS	15	0.296088	1.081997	4539.047860	0.027646	0.030479
RS	16	0.334155	1.135053	4576.179843	0.027872	0.030656
RS	17	0.375880	1.135053	4827.622669	0.029404	0.032403
RS	18	0.421615	1.245536	4633.092649	0.028219	0.030998
RS	19	0.471746	1.245536	4870.075658	0.029662	0.032581
RS	20	0.526694	1.408602	4520.926988	0.027536	0.030136
RS	21	0.586923	1.408602	4739.970941	0.028870	0.031553
RS	22	0.652941	1.628422	4295.209727	0.026161	0.028482
RS	23	0.725304	1.628422	4495.718644	0.027382	0.029740
RS	24	0.804621	1.914381	4000.781227	0.024368	0.026354
RS	25	0.891561	1.914381	4183.612818	0.025481	0.027463
RS	26	0.986857	2.281297	3670.542600	0.022356	0.023983
RS	27	1.091311	2.281297	3837.167791	0.023371	0.024957
RS	28	1.205803	2.750673	3327.202438	0.020265	0.021527
RS	29	1.331300	2.750673	3479.253941	0.021191	0.022382
RS	30	1.468857	3.347194	2990.821947	0.018216	0.019129
RS	31	1.619634	3.347194	3129.844434	0.019063	0.019882
RS	32	1.784903	4.090480	2681.307116	0.016331	0.016924
RS	33	1.966054	4.090480	2808.659501	0.017107	0.017591
RS	34	2.164615	4.988272	2413.491387	0.014700	0.015010
RS	35	2.382260	4.988272	2530.379146	0.015412	0.015603
RS	36	2.620821	6.034808	2193.383660	0.013359	0.013423
RS	37	2.882310	6.034808	2300.903147	0.014014	0.013954
RS	38	3.168930	7.210061	2020.235697	0.012305	0.012154
RS	39	3.483095	7.210061	2119.350892	0.012908	0.012633
RS	40	3.827454	8.472730	1891.334405	0.011520	0.011180
RS	41	4.204908	8.472730	1982.793507	0.012077	0.011615
RS	42	4.618638	9.750905	1804.745331	0.010992	0.010482
RS	43	5.072131	9.750905	1888.929454	0.011505	0.010880
RS	44	5.569206	10.946095	1758.673973	0.010712	0.010046
RS	45	6.114054	10.946095	1835.331668	0.011179	0.010408
RS	46	6.711266	11.956155	1749.627499	0.010657	0.009843
RS	47	7.365873	11.956155	1817.473682	0.011070	0.010165
RS	48	8.083392	12.710199	1770.194876	0.010782	0.009827
RS	49	8.869870	12.710199	1826.440721	0.011124	0.010095
RS	50	9.731933	13.210015	1805.137898	0.010995	0.009907
RS	51	10.676847	13.210015	1845.285921	0.011239	0.010097
RS	52	11.712573	13.570558	1825.947849	0.011121	0.009924
RS	53	12.847838	13.570558	1844.801002	0.011236	0.010004
RS	54	14.092211	14.548110	1730.727336	0.010541	0.009293
RS	55	15.456175	14.548110	1732.178473	0.010550	0.009284
RS	56	16.951226	14.548110	1718.455417	0.010467	0.009189
RS	57	18.589960	14.548110	1688.474129	0.010284	0.009001
RS	58	20.386188	117.222246	216.025880	0.001316	0.001183
RS	59	22.355046	117.222246	235.026577	0.001431	0.001275
RS	60	24.513123	117.222246	255.485289	0.001556	0.001372
RS	61	26.878605	117.222246	277.465409	0.001690	0.001474
RS	62	29.471427	117.222246	301.020792	0.001833	0.001581
RS	63	32.313435	117.222246	19130.994298	0.116522	0.088350
PA	4+25*2+4+6 0.002751209 0.011042834 32.313434767 6726.363022928 26.887225171 4.612103638 1.952235152 1.304390005 1.111600174 1.081997070 1.135052537 1.245535885 1.408601589 1.628421857 1.914381494 2.281297348 2.750673080 3.347194081 4.090479921 4.988271686 6.034808414 7.210060556 8.472730215 9.750904784 10.946095464 11.956154846 12.710198779 13.210015155 13.570557729 14.548109955 117.222246320
//
IT	6843
RD	19
LK	-157211.826196
QD	-220.204637 -> -182.487590
RI	0.0066728165
TR	0.002553	0.011011
MT	33.464406
MM	C_pi: 13.400899, n_recomb: 167300.537604
RS	0	0.000000	10870.742786	0.138619	0.000001	0.000000
RS	1	0.009671	10870.742786	0.152034	0.000001	0.000000
RS	2	0.020278	10870.742786	0.166748	0.000001	0.000000
RS	3	0.031911	10870.742786	0.182887	0.000001	0.000001
RS	4	0.044668	32.885773	66.292839	0.000396	0.000299
RS	5	0.058660	32.885773	72.677719	0.000434	0.000389
RS	6	0.074004	5.206997	502.517124	0.003004	0.002779
RS	7	0.090833	5.206997	549.306703	0.003283	0.003284
RS	8	0.109289	2.115757	1473.093033	0.008805	0.008931
RS	9	0.129530	2.115757	1599.627170	0.009561	0.010093
RS	10	0.151729	1.381115	2650.336738	0.015842	0.016826
RS	11	0.176075	1.381115	2853.847215	0.017058	0.018513
RS	12	0.202775	1.160800	3642.439504	0.021772	0.023671
RS	13	0.232057	1.160800	3891.131617	0.023258	0.025567
RS	14	0.264172	1.120314	4293.754251	0.025665	0.028183
RS	15	0.299392	1.120314	4557.310531	0.027240	0.030057
RS	16	0.338019	1.168828	4625.224548	0.027646	0.030424
RS	17	0.380382	1.168828	4884.670969	0.029197	0.032174
RS	18	0.426841	1.277833	4710.114551	0.028154	0.030918
RS	19	0.477794	1.277833	4955.680249	0.029621	0.032513
RS	20	0.533675	1.441360	4616.436618	0.027594	0.030173
RS	21	0.594960	1.441360	4843.966754	0.028954	0.031607
RS	22	0.662172	1.663294	4400.609138	0.026304	0.028599
RS	23	0.735885	1.663294	4609.138674	0.027550	0.029875
RS	24	0.816726	1.953213	4108.829760	0.024560	0.026518
RS	25	0.905386	1.953213	4299.057394	0.025697	0.027644
RS	26	1.002621	2.326482	3775.622398	0.022568	0.024165
RS	27	1.109260	2.326482	3948.987153	0.023604	0.025155
RS	28	1.226212	2.805458	3425.425050	0.020475	0.021706
RS	29	1.354475	2.805458	3583.592594	0.021420	0.022576
RS	30	1.495143	3.415958	3079.991997	0.018410	0.019292
RS	31	1.649415	3.415958	3224.565041	0.019274	0.020058
RS	32	1.818608	4.178696	2760.893038	0.016503	0.017065
RS	33	2.004163	4.178696	2893.292412	0.017294	0.017744
RS	34	2.207665	5.102238	2484.207503	0.014849	0.015129
RS	35	2.430848	5.102238	2605.698753	0.015575	0.015734
RS	36	2.675616	6.180872	2256.719576	0.013489	0.013525
RS	37	2.944057	6.180872	2368.457566	0.014157	0.014067
RS	38	3.238459	7.393398	2078.055125	0.012421	0.012245
RS	39	3.561334	7.393398	2181.059116	0.013037	0.012734
RS	40	3.915436	8.695351	1945.730941	0.011630	0.011267
RS	41	4.303784	8.695351	2040.794886	0.012198	0.011712
RS	42	4.729691	10.009452	1857.959618	0.011106	0.010574
RS	43	5.196788	10.009452	1945.486531	0.011629	0.010981
RS	44	5.709061	11.230282	1813.038444	0.010837	0.010149
RS	45	6.270878	11.230282	1892.746810	0.011313	0.010520
RS	46	6.887029	12.249103	1807.452648	0.010804	0.009967
RS	47	7.562772	12.249103	1877.927359	0.011225	0.010297
RS	48	8.303868	12.990916	1833.550020	0.010960	0.009980
RS	49	9.116638	12.990916	1891.702678	0.011307	0.010253
RS	50	10.008014	13.457195	1875.353728	0.011209	0.010095
RS	51	10.985599	13.457195	1916.148172	0.011453	0.010285
RS	52	12.057730	13.765892	1902.650390	0.011373	0.010145
RS	53	13.233550	13.765892	1920.139793	0.011477	0.010217
RS	54	14.523089	14.639045	1813.000174	0.010837	0.009553
RS	55	15.937343	14.639045	1810.479300	0.010822	0.009524
RS	56	17.488376	14.639045	1791.548451	0.010709	0.009405
RS	57	19.189415	14.639045	1755.154369	0.010491	0.009189
RS	58	21.054968	121.255354	218.183148	0.001304	0.001167
RS	59	23.100946	121.255354	237.564051	0.001420	0.001260
RS	60	25.344798	121.255354	258.453844	0.001545	0.001358
RS	61	27.805662	121.255354	280.920844	0.001679	0.001461
RS	62	30.504525	121.255354	305.023832	0.001823	0.001569
RS	63	33.464406	121.255354	19436.256861	0.116176	0.088837
PA	4+25*2+4+6 0.002553263 0.011010648 33.464405735 10870.742785813 32.885773297 5.206996594 2.115757439 1.381115481 1.160800222 1.120313732 1.168827780 1.277832838 1.441360453 1.663294407 1.953212574 2.326482009 2.805458102 3.415957814 4.178696078 5.102238118 6.180871774 7.393397525 8.695350520 10.009452418 11.230281856 12.249102880 12.990915780 13.457195237 13.765892138 14.639044660 121.255353748
//
IT	5661
RD	20
LK	-157138.395042
QD	-193.460591 -> -160.337079
RI	0.0064628882
TR	0.002381	0.010976
MT	34.577683
MM	C_pi: 13.673811, n_recomb: 169964.880160
RS	0	0.000000	17141.167232	0.089730	0.000001	0.000000
RS	1	0.009728	17141.167232	0.098465	0.000001	0.000000
RS	2	0.020403	17141.167232	0.108050	0.000001	0.000000
RS	3	0.032116	17141.167232	0.118569	0.000001	0.000001
RS	4	0.044968	39.834071	55.979831	0.000329	0.000252
RS	5	0.059071	39.834071	61.407842	0.000361	0.000327
RS	6	0.074546	5.839969	458.890744	0.002700	0.002529
RS	7	0.091526	5.839969	502.048683	0.002954	0.002982
RS	8	0.110158	2.282506	1401.111331	0.008244	0.008433
RS	9	0.130603	2.282506	1523.221368	0.008962	0.009519
RS	10	0.153036	1.457401	2583.281422	0.015199	0.016229
RS	11	0.177652	1.457401	2785.225317	0.016387	0.017852
RS	12	0.204663	1.208898	3606.548100	0.021219	0.023143
RS	13	0.234301	1.208898	3857.631915	0.022697	0.025003
RS	14	0.266822	1.157357	4296.450003	0.025278	0.027806
RS	15	0.302507	1.157357	4565.395687	0.026861	0.029667
RS	16	0.341664	1.201247	4662.491171	0.027432	0.030209
RS	17	0.384630	1.201247	4928.999343	0.029000	0.031962
RS	18	0.431776	1.308715	4773.932823	0.028088	0.030843
RS	19	0.483508	1.308715	5027.208787	0.029578	0.032449
RS	20	0.540273	1.472638	4698.191126	0.027642	0.030206
RS	21	0.602560	1.472638	4933.419966	0.029026	0.031654
RS	22	0.670906	1.696625	4492.277965	0.026431	0.028706
RS	23	0.745902	1.696625	4708.124031	0.027701	0.029997
RS	24	0.828193	1.990449	4203.558272	0.024732	0.026667
RS	25	0.918489	1.990449	4400.553306	0.025891	0.027809
RS	26	1.017570	2.370044	3868.026935	0.022758	0.024328
RS	27	1.126289	2.370044	4047.568753	0.023814	0.025333
RS	28	1.245585	2.858672	3511.715806	0.020661	0.021865
RS	29	1.376486	2.858672	3675.494407	0.021625	0.022749
RS	30	1.520122	3.483304	3158.045842	0.018581	0.019434
RS	31	1.677730	3.483304	3307.714135	0.019461	0.020213
RS	32	1.850672	4.265819	2830.176112	0.016652	0.017186
RS	33	2.040437	4.265819	2967.210459	0.017458	0.017876
RS	34	2.248663	5.215624	2545.401512	0.014976	0.015229
RS	35	2.477145	5.215624	2671.123118	0.015716	0.015845
RS	36	2.727855	6.327110	2311.230609	0.013598	0.013609
RS	37	3.002955	6.327110	2426.850573	0.014279	0.014161
RS	38	3.304816	7.577831	2127.671830	0.012518	0.012318
RS	39	3.636044	7.577831	2234.264525	0.013145	0.012817
RS	40	3.999494	8.920078	1992.457698	0.011723	0.011337
RS	41	4.398300	8.920078	2090.864756	0.012302	0.011791
RS	42	4.835904	10.271025	1903.950534	0.011202	0.010649
RS	43	5.316079	10.271025	1994.601208	0.011735	0.011065
RS	44	5.842966	11.518122	1860.548591	0.010947	0.010238
RS	45	6.421109	11.518122	1943.138164	0.011433	0.010617
RS	46	7.055496	12.545948	1858.739048	0.010936	0.010078
RS	47	7.751597	12.545948	1931.731001	0.011365	0.010414
RS	48	8.515416	13.275373	1890.686401	0.011124	0.010120
RS	49	9.353541	13.275373	1950.699412	0.011477	0.010398
RS	50	10.273200	13.707650	1939.761237	0.011413	0.010270
RS	51	11.282326	13.707650	1981.215008	0.011657	0.010460
RS	52	12.389621	13.963773	1974.156425	0.011615	0.010355
RS	53	13.604636	13.963773	1990.317096	0.011710	0.010420
RS	54	14.937851	14.729890	1891.623283	0.011129	0.009808
RS	55	16.400763	14.729890	1884.983287	0.011090	0.009760
RS	56	18.005990	14.729890	1860.730184	0.010948	0.009617
RS	57	19.767377	14.729890	1817.854253	0.010695	0.009372
RS	58	21.700115	124.741373	220.764990	0.001299	0.001157
RS	59	23.820874	124.741373	240.542617	0.001415	0.001251
RS	60	26.147945	124.741373	261.877994	0.001541	0.001350
RS	61	28.701397	124.741373	284.843608	0.001676	0.001454
RS	62	31.503255	124.741373	309.502266	0.001821	0.001564
RS	63	34.577683	124.741373	19680.432635	0.115791	0.089246
PA	4+25*2+4+6 0.002381053 0.010975635 34.577682786 17141.167231537 39.834071188 5.839969224 2.282506286 1.457400940 1.208898259 1.157356729 1.201247163 1.308714530 1.472638010 1.696624704 1.990449452 2.370044363 2.858672327 3.483304478 4.265819164 5.215623918 6.327110121 7.577831268 8.920078150 10.271024673 11.518121982 12.545948331 13.275372676 13.707650493 13.963773161 14.729889858 124.741373184
//
IT	7277
RD	21
LK	-157073.944871
QD	-170.333837 -> -141.298961
RI	0.0062856684
TR	0.002231	0.010938
MT	35.654047
MM	C_pi: 13.917356, n_recomb: 172226.715802
RS	0	0.000000	26922.726997	0.058148	0.000000	0.000000
RS	1	0.009781	26922.726997	0.063840	0.000000	0.000000
RS	2	0.020520	26922.726997	0.070089	0.000000	0.000000
RS	3	0.032308	26922.726997	0.076949	0.000000	0.000000
RS	4	0.045250	47.789320	47.587147	0.000276	0.000214
RS	5	0.059457	47.789320	52.229828	0.000303	0.000278
RS	6	0.075055	6.506806	420.539905	0.002442	0.002314
RS	7	0.092178	6.506806	460.447468	0.002673	0.002723
RS	8	0.110975	2.451190	1334.419336	0.007748	0.007993
RS	9	0.131612	2.451190	1452.238026	0.008432	0.009010
RS	10	0.154267	1.532720	2517.734462	0.014619	0.015692
RS	11	0.179138	1.532720	2717.752694	0.015780	0.017254
RS	12	0.206442	1.255616	3567.510253	0.020714	0.022663
RS	13	0.236416	1.255616	3820.288972	0.022182	0.024488
RS	14	0.269322	1.192941	4292.226044	0.024922	0.027462
RS	15	0.305447	1.192941	4565.728630	0.026510	0.029311
RS	16	0.345106	1.232166	4690.275437	0.027233	0.030013
RS	17	0.388644	1.232166	4962.997836	0.028817	0.031768
RS	18	0.436440	1.338051	4826.698461	0.028025	0.030777
RS	19	0.488912	1.338051	5086.878374	0.029536	0.032392
RS	20	0.546516	1.502308	4768.114502	0.027685	0.030238
RS	21	0.609755	1.502308	5010.299701	0.029091	0.031700
RS	22	0.679179	1.728263	4571.933339	0.026546	0.028805
RS	23	0.755394	1.728263	4794.422620	0.027838	0.030112
RS	24	0.839064	2.025917	4286.448854	0.024888	0.026803
RS	25	0.930918	2.025917	4489.603924	0.026068	0.027960
RS	26	1.031757	2.411788	3948.999039	0.022929	0.024477
RS	27	1.142459	2.411788	4134.170886	0.024004	0.025496
RS	28	1.263990	2.910073	3587.135255	0.020828	0.022007
RS	29	1.397408	2.910073	3756.031781	0.021809	0.022904
RS	30	1.543876	3.548952	3225.873769	0.018730	0.019558
RS	31	1.704671	3.548952	3380.191533	0.019626	0.020349
RS	32	1.881194	4.351512	2889.917587	0.016780	0.017288
RS	33	2.074984	4.351512	3031.182595	0.017600	0.017989
RS	34	2.287729	5.328084	2597.707774	0.015083	0.015311
RS	35	2.521284	5.328084	2727.292571	0.015835	0.015937
RS	36	2.777683	6.473159	2357.463509	0.013688	0.013674
RS	37	3.059162	6.473159	2476.633149	0.014380	0.014236
RS	38	3.368174	7.763041	2169.546847	0.012597	0.012374
RS	39	3.707412	7.763041	2279.430626	0.013235	0.012882
RS	40	4.079832	9.146684	2031.898199	0.011798	0.011390
RS	41	4.488681	9.146684	2133.387548	0.012387	0.011854
RS	42	4.937520	10.535532	1943.027207	0.011282	0.010708
RS	43	5.430263	10.535532	2036.582483	0.011825	0.011133
RS	44	5.971203	11.809737	1901.434333	0.011040	0.010311
RS	45	6.565055	11.809737	1986.735720	0.011536	0.010698
RS	46	7.216994	12.847004	1903.643096	0.011053	0.010173
RS	47	7.932702	12.847004	1979.043648	0.011491	0.010516
RS	48	8.718417	13.564118	1941.680031	0.011274	0.010245
RS	49	9.580986	13.564118	2003.516637	0.011633	0.010528
RS	50	10.527927	13.962195	1998.356200	0.011603	0.010432
RS	51	11.567493	13.962195	2040.506113	0.011848	0.010623
RS	52	12.708743	14.165394	2040.385653	0.011847	0.010555
RS	53	13.961624	14.165394	2055.299945	0.011934	0.010612
RS	54	15.337056	14.822873	1966.392750	0.011417	0.010057
RS	55	16.847024	14.822873	1955.563709	0.011355	0.009990
RS	56	18.504689	14.822873	1925.959759	0.011183	0.009823
RS	57	20.324498	14.822873	1876.625353	0.010896	0.009549
RS	58	22.322310	127.717023	223.741592	0.001299	0.001153
RS	59	24.515538	127.717023	243.932506	0.001416	0.001247
RS	60	26.923295	127.717023	265.728298	0.001543	0.001348
RS	61	29.566565	127.717023	289.204920	0.001679	0.001453
RS	62	32.468386	127.717023	314.428349	0.001826	0.001565
RS	63	35.654047	127.717023	19871.419995	0.115379	0.089586
PA	4+25*2+4+6 0.002231163 0.010937995 35.654047441 26922.726997194 47.789319757 6.506805968 2.451190267 1.532720244 1.255616456 1.192941076 1.232165866 1.338051138 1.502307725 1.728262601 2.025916652 2.411787798 2.910072901 3.548951787 4.351511774 5.328084030 6.473158624 7.763041070 9.146683605 10.535532141 11.809736727 12.847003842 13.564118007 13.962195107 14.165394233 14.822873011 127.717022969
//
IT	7720
RD	22
LK	-157017.485138
QD	-150.423438 -> -125.019833
RI	0.0061378756
TR	0.002101	0.010898
MT	36.695318
MM	C_pi: 14.135582, n_recomb: 174137.410355
RS	0	0.000000	40168.441860	0.039574	0.000000	0.000000
RS	1	0.009831	40168.441860	0.043467	0.000000	0.000000
RS	2	0.020630	40168.441860	0.047744	0.000000	0.000000
RS	3	0.032489	40168.441860	0.052441	0.000000	0.000000
RS	4	0.045515	56.786001	40.740069	0.000234	0.000184
RS	5	0.059821	56.786001	44.737256	0.000257	0.000238
RS	6	0.075534	7.202421	386.916917	0.002222	0.002130
RS	7	0.092792	7.202421	423.931483	0.002434	0.002501
RS	8	0.111746	2.620629	1273.054876	0.007311	0.007603
RS	9	0.132564	2.620629	1386.776026	0.007964	0.008559
RS	10	0.155428	1.606644	2454.653236	0.014096	0.015209
RS	11	0.180540	1.606644	2652.518002	0.015232	0.016716
RS	12	0.208122	1.300730	3527.001200	0.020254	0.022229
RS	13	0.238415	1.300730	3780.924581	0.021712	0.024021
RS	14	0.271686	1.226923	4283.112675	0.024596	0.027151
RS	15	0.308228	1.226923	4560.468712	0.026189	0.028988
RS	16	0.348363	1.261480	4710.684859	0.027052	0.029838
RS	17	0.392444	1.261480	4988.876690	0.028649	0.031595
RS	18	0.440858	1.365748	4870.481302	0.027969	0.030720
RS	19	0.494033	1.365748	5136.837591	0.029499	0.032345
RS	20	0.552435	1.530268	4828.155330	0.027726	0.030272
RS	21	0.616579	1.530268	5076.613670	0.029153	0.031747
RS	22	0.687030	1.758105	4641.308526	0.026653	0.028900
RS	23	0.764406	1.758105	4869.812021	0.027965	0.030220
RS	24	0.849390	2.059486	4359.050737	0.025032	0.026930
RS	25	0.942729	2.059486	4567.792434	0.026231	0.028101
RS	26	1.045245	2.451550	4019.904265	0.023085	0.024612
RS	27	1.157840	2.451550	4210.185850	0.024177	0.025644
RS	28	1.281504	2.959455	3652.872956	0.020977	0.022134
RS	29	1.417327	2.959455	3826.416065	0.021974	0.023042
RS	30	1.566503	3.612643	3284.508871	0.018862	0.019666
RS	31	1.730345	3.612643	3443.048536	0.019772	0.020468
RS	32	1.910295	4.435489	2940.996180	0.016889	0.017373
RS	33	2.107937	4.435489	3086.102859	0.017722	0.018084
RS	34	2.325010	5.439289	2641.892385	0.015171	0.015376
RS	35	2.563424	5.439289	2774.985869	0.015936	0.016010
RS	36	2.825278	6.618702	2396.073784	0.013760	0.013723
RS	37	3.112877	6.618702	2518.470799	0.014463	0.014294
RS	38	3.428750	7.948756	2204.244423	0.012658	0.012413
RS	39	3.775679	7.948756	2317.129035	0.013306	0.012930
RS	40	4.156716	9.374979	2064.536755	0.011856	0.011428
RS	41	4.575214	9.374979	2168.852439	0.012455	0.011900
RS	42	5.034857	10.802927	1975.596383	0.011345	0.010752
RS	43	5.539690	10.802927	2071.839816	0.011898	0.011184
RS	44	6.094156	12.105228	1936.030913	0.011118	0.010368
RS	45	6.703133	12.105228	2023.876128	0.011622	0.010763
RS	46	7.371982	13.152584	1942.420251	0.011155	0.010253
RS	47	8.106589	13.152584	2020.122841	0.011601	0.010603
RS	48	8.913419	13.857653	1986.709159	0.011409	0.010356
RS	49	9.799572	13.857653	2050.339077	0.011774	0.010643
RS	50	10.772848	14.221589	2051.229158	0.011779	0.010580
RS	51	11.841810	14.221589	2094.129859	0.012026	0.010771
RS	52	13.015868	14.371818	2101.346790	0.012067	0.010742
RS	53	14.305353	14.371818	2115.135485	0.012146	0.010793
RS	54	15.721613	14.919904	2037.175046	0.011699	0.010299
RS	55	17.277113	14.919904	2022.158257	0.011612	0.010212
RS	56	18.985542	14.919904	1987.252513	0.011412	0.010021
RS	57	20.861935	14.919904	1931.564768	0.011092	0.009720
RS	58	22.922805	130.233687	227.070881	0.001304	0.001152
RS	59	25.186289	130.233687	247.690422	0.001422	0.001248
RS	60	27.672308	130.233687	269.960433	0.001550	0.001350
RS	61	30.402739	130.233687	293.959677	0.001688	0.001458
RS	62	33.401612	130.233687	319.756504	0.001836	0.001572
RS	63	36.695318	130.233687	20017.193505	0.114951	0.089863
PA	4+25*2+4+6 0.002100686 0.010897810 36.695318385 40168.441859879 56.786001267 7.202420607 2.620628640 1.606643786 1.300729755 1.226922927 1.261480416 1.365747809 1.530267642 1.758105316 2.059486276 2.451549512 2.959454868 3.612642985 4.435489397 5.439289243 6.618701537 7.948755683 9.374978661 10.802926621 12.105227641 13.152583549 13.857652834 14.221588830 14.371817768 14.919903841 130.233686592
//
IT	5717
RD	23
LK	-156968.112207
QD	-133.361971 -> -111.162985
RI	0.0060159687
TR	0.001987	0.010855
MT	37.704305
MM	C_pi: 14.332490, n_recomb: 175745.489505
RS	0	0.000000	64099.972811	0.025131	0.000000	0.000000
RS	1	0.009879	64099.972811	0.027615	0.000000	0.000000
RS	2	0.020733	64099.972811	0.030344	0.000000	0.000000
RS	3	0.032660	64099.972811	0.033344	0.000000	0.000000
RS	4	0.045765	66.862501	35.123404	0.000200	0.000159
RS	5	0.060165	66.862501	38.587568	0.000220	0.000205
RS	6	0.075987	7.922663	357.423842	0.002034	0.001970
RS	7	0.093372	7.922663	391.868001	0.002230	0.002310
RS	8	0.112475	2.789623	1216.940875	0.006924	0.007257
RS	9	0.133464	2.789623	1326.801048	0.007550	0.008160
RS	10	0.156527	1.678763	2394.760245	0.013626	0.014775
RS	11	0.181869	1.678763	2590.354654	0.014739	0.016231
RS	12	0.209714	1.344065	3486.343939	0.019837	0.021837
RS	13	0.240309	1.344065	3740.991604	0.021286	0.023599
RS	14	0.273927	1.259202	4270.814594	0.024301	0.026872
RS	15	0.310866	1.259202	4551.442525	0.025898	0.028698
RS	16	0.351454	1.289122	4725.581157	0.026889	0.029684
RS	17	0.396052	1.289122	5008.600596	0.028499	0.031443
RS	18	0.445055	1.391742	4907.173030	0.027922	0.030675
RS	19	0.498899	1.391742	5179.061305	0.029469	0.032309
RS	20	0.558062	1.556462	4880.101235	0.027768	0.030311
RS	21	0.623070	1.556462	5134.214868	0.029214	0.031797
RS	22	0.694500	1.786080	4702.084389	0.026755	0.028993
RS	23	0.772986	1.786080	4936.024550	0.028086	0.030326
RS	24	0.859225	2.091072	4422.877034	0.025166	0.027051
RS	25	0.953984	2.091072	4636.672822	0.026383	0.028234
RS	26	1.058103	2.489211	4082.103363	0.023227	0.024738
RS	27	1.172508	2.489211	4277.007548	0.024336	0.025782
RS	28	1.298215	3.006667	3710.127037	0.021111	0.022249
RS	29	1.436340	3.006667	3887.872953	0.022122	0.023168
RS	30	1.588109	3.674192	3334.996819	0.018976	0.019760
RS	31	1.754872	3.674192	3497.354198	0.019900	0.020571
RS	32	1.938109	4.517509	2984.337967	0.016981	0.017444
RS	33	2.139446	4.517509	3132.917236	0.017826	0.018164
RS	34	2.360674	5.548971	2678.761731	0.015242	0.015425
RS	35	2.603755	5.548971	2815.026093	0.016018	0.016068
RS	36	2.870850	6.763464	2427.767678	0.013814	0.013757
RS	37	3.164330	6.763464	2553.083289	0.014527	0.014335
RS	38	3.486802	8.134732	2232.382520	0.012702	0.012438
RS	39	3.841130	8.134732	2347.988053	0.013360	0.012962
RS	40	4.230461	9.604818	2090.907369	0.011897	0.011451
RS	41	4.658253	9.604818	2197.800592	0.012506	0.011930
RS	42	5.128304	11.073191	2002.117474	0.011392	0.010780
RS	43	5.644790	11.073191	2100.836790	0.011954	0.011220
RS	44	6.212299	12.404725	1964.727541	0.011179	0.010411
RS	45	6.835869	12.404725	2054.950296	0.011693	0.010813
RS	46	7.521040	13.462996	1975.385639	0.011240	0.010317
RS	47	8.273897	13.462996	2055.284353	0.011695	0.010675
RS	48	9.101126	14.156489	2026.007710	0.011528	0.010451
RS	49	10.010074	14.156489	2091.403508	0.011900	0.010744
RS	50	11.008813	14.486510	2098.533900	0.011941	0.010713
RS	51	12.106215	14.486510	2142.250827	0.012190	0.010906
RS	52	13.312026	14.583946	2157.108534	0.012274	0.010916
RS	53	14.636954	14.583946	2169.920335	0.012347	0.010961
RS	54	16.092768	15.022587	2103.879019	0.011971	0.010531
RS	55	17.692396	15.022587	2084.738259	0.011862	0.010425
RS	56	19.450046	15.022587	2044.646711	0.011634	0.010211
RS	57	21.381329	15.022587	1982.779841	0.011282	0.009884
RS	58	23.503396	132.352043	230.699445	0.001313	0.001156
RS	59	25.835095	132.352043	251.760535	0.001433	0.001253
RS	60	28.397135	132.352043	274.516263	0.001562	0.001357
RS	61	31.212270	132.352043	299.047600	0.001702	0.001467
RS	62	34.305503	132.352043	325.424528	0.001852	0.001583
RS	63	37.704305	132.352043	20125.076233	0.114513	0.090082
PA	4+25*2+4+6 0.001987082 0.010855064 37.704305258 64099.972811097 66.862501258 7.922662839 2.789623194 1.678762844 1.344064500 1.259201766 1.289121648 1.391741701 1.556461999 1.786079548 2.091071615 2.489210859 3.006667241 3.674192137 4.517509072 5.548971032 6.763463699 8.134731998 9.604817746 11.073191412 12.404725170 13.462996046 14.156489266 14.486510299 14.583946048 15.022587244 132.352042933
//
IT	7765
RD	24
LK	-156924.980591
QD	-118.804484 -> -99.408910
RI	0.0059165726
TR	0.001888	0.010810
MT	38.684942
MM	C_pi: 14.511884, n_recomb: 177094.430218
RS	0	0.000000	98962.328896	0.016467	0.000000	0.000000
RS	1	0.009923	98962.328896	0.018102	0.000000	0.000000
RS	2	0.020831	98962.328896	0.019899	0.000000	0.000000
RS	3	0.032822	98962.328896	0.021876	0.000000	0.000000
RS	4	0.046002	78.050653	30.488526	0.000172	0.000139
RS	5	0.060491	78.050653	33.510228	0.000189	0.000179
RS	6	0.076417	8.662462	331.557312	0.001872	0.001832
RS	7	0.093923	8.662462	363.722685	0.002054	0.002144
RS	8	0.113167	2.957227	1165.814794	0.006583	0.006950
RS	9	0.134320	2.957227	1272.070103	0.007183	0.007805
RS	10	0.157572	1.748793	2338.438777	0.013204	0.014385
RS	11	0.183132	1.748793	2531.728653	0.014296	0.015795
RS	12	0.211228	1.385515	3446.501592	0.019461	0.021485
RS	13	0.242112	1.385515	3701.562831	0.020902	0.023218
RS	14	0.276061	1.289736	4256.665876	0.024036	0.026624
RS	15	0.313379	1.289736	4540.093403	0.025637	0.028440
RS	16	0.354400	1.315068	4736.513103	0.026746	0.029552
RS	17	0.399492	1.315068	5023.816019	0.028368	0.031313
RS	18	0.449058	1.416025	4938.373934	0.027886	0.030644
RS	19	0.503543	1.416025	5215.231993	0.029449	0.032286
RS	20	0.563434	1.580873	4925.568917	0.027813	0.030355
RS	21	0.629269	1.580873	5184.787779	0.029277	0.031853
RS	22	0.701637	1.812162	4755.790707	0.026855	0.029086
RS	23	0.781186	1.812162	4994.645009	0.028203	0.030432
RS	24	0.868629	2.120626	4479.362933	0.025294	0.027167
RS	25	0.964749	2.120626	4697.725137	0.026527	0.028363
RS	26	1.070408	2.524705	4136.895102	0.023360	0.024857
RS	27	1.186551	2.524705	4335.971801	0.024484	0.025912
RS	28	1.314220	3.051611	3760.065461	0.021232	0.022353
RS	29	1.454558	3.051611	3941.601571	0.022257	0.023283
RS	30	1.608822	3.733451	3378.385454	0.019077	0.019842
RS	31	1.778394	3.733451	3544.182958	0.020013	0.020663
RS	32	1.964793	4.597394	3020.861241	0.017058	0.017501
RS	33	2.169689	4.597394	3172.566804	0.017915	0.018230
RS	34	2.394918	5.656937	2709.121362	0.015298	0.015461
RS	35	2.642497	5.656937	2848.238062	0.016083	0.016112
RS	36	2.914644	6.907250	2453.257699	0.013853	0.013777
RS	37	3.213798	6.907250	2581.198951	0.014575	0.014363
RS	38	3.542637	8.320840	2254.583435	0.012731	0.012449
RS	39	3.904108	8.320840	2372.642273	0.013398	0.012980
RS	40	4.301449	9.836150	2111.560342	0.011923	0.011460
RS	41	4.738219	9.836150	2220.791061	0.012540	0.011946
RS	42	5.218332	11.346405	2023.071733	0.011424	0.010795
RS	43	5.746088	11.346405	2124.059830	0.011994	0.011242
RS	44	6.326214	12.708492	1987.934536	0.011225	0.010439
RS	45	6.963909	12.708492	2080.370406	0.011747	0.010848
RS	46	7.664884	13.778660	2002.883493	0.011310	0.010368
RS	47	8.435420	13.778660	2084.871842	0.011773	0.010732
RS	48	9.282418	14.461213	2059.845825	0.011631	0.010531
RS	49	10.213467	14.461213	2126.979514	0.012010	0.010830
RS	50	11.236906	14.757733	2140.454778	0.012087	0.010831
RS	51	12.361905	14.757733	2185.058257	0.012338	0.011026
RS	52	13.598542	14.802752	2207.764455	0.012467	0.011076
RS	53	14.957894	14.802752	2219.767337	0.012534	0.011116
RS	54	16.452139	15.132394	2166.441146	0.012233	0.010753
RS	55	18.094663	15.132394	2143.293310	0.012103	0.010628
RS	56	19.900180	15.132394	2098.187869	0.011848	0.010392
RS	57	21.884865	15.132394	2030.372600	0.011465	0.010039
RS	58	24.066496	134.136670	234.568506	0.001325	0.001162
RS	59	26.464618	134.136670	256.080983	0.001446	0.001261
RS	60	29.100714	134.136670	279.330889	0.001577	0.001367
RS	61	31.998398	134.136670	304.400856	0.001719	0.001479
RS	62	35.183629	134.136670	331.361825	0.001871	0.001597
RS	63	38.684942	134.136670	20201.359997	0.114071	0.090248
PA	4+25*2+4+6 0.001888096 0.010809617 38.684941677 98962.328896238 78.050653197 8.662462003 2.957226559 1.748792680 1.385515022 1.289735646 1.315068181 1.416025402 1.580872635 1.812161914 2.120626177 2.524705359 3.051610576 3.733451492 4.597394471 5.656936603 6.907250256 8.320839780 9.836150212 11.346405379 12.708491736 13.778660199 14.461213119 14.757732757 14.802751971 15.132393896 134.136670145
//
IT	7589
RD	25
LK	-156887.294691
QD	-106.426988 -> -89.460526
RI	0.0058373697
TR	0.001802	0.010762
MT	39.639175
MM	C_pi: 14.676743, n_recomb: 178225.813986
RS	0	0.000000	149861.992150	0.010985	0.000000	0.000000
RS	1	0.009966	149861.992150	0.012080	0.000000	0.000000
RS	2	0.020925	149861.992150	0.013285	0.000000	0.000000
RS	3	0.032976	149861.992150	0.014610	0.000000	0.000000
RS	4	0.046228	90.297800	26.663174	0.000150	0.000122
RS	5	0.060800	90.297800	29.317805	0.000164	0.000157
RS	6	0.076825	9.417452	308.835436	0.001733	0.001712
RS	7	0.094447	9.417452	338.980443	0.001902	0.001999
RS	8	0.113826	3.122678	1119.329336	0.006280	0.006675
RS	9	0.135135	3.122678	1222.239787	0.006858	0.007488
RS	10	0.158568	1.816577	2285.796469	0.012825	0.014033
RS	11	0.184336	1.816577	2476.802902	0.013897	0.015403
RS	12	0.212672	1.425041	3408.109372	0.019122	0.021168
RS	13	0.243832	1.425041	3663.359719	0.020555	0.022876
RS	14	0.278098	1.318525	4241.673837	0.023799	0.026404
RS	15	0.315778	1.318525	4527.521538	0.025403	0.028211
RS	16	0.357214	1.339338	4744.707092	0.026622	0.029441
RS	17	0.402778	1.339338	5035.836761	0.028255	0.031203
RS	18	0.452884	1.438614	4965.446811	0.027860	0.030626
RS	19	0.507983	1.438614	5246.790364	0.029439	0.032276
RS	20	0.568573	1.603504	4965.972621	0.027863	0.030407
RS	21	0.635201	1.603504	5229.813751	0.029344	0.031916
RS	22	0.708470	1.836342	4803.819658	0.026954	0.029182
RS	23	0.789040	1.836342	5047.122360	0.028319	0.030540
RS	24	0.877639	2.148114	4529.843101	0.025416	0.027283
RS	25	0.975068	2.148114	4752.332060	0.026665	0.028490
RS	26	1.082207	2.557954	4185.542358	0.023484	0.024970
RS	27	1.200023	2.557954	4388.382349	0.024623	0.026036
RS	28	1.329580	3.094151	3803.855425	0.021343	0.022450
RS	29	1.472048	3.094151	3988.804318	0.022381	0.023389
RS	30	1.628714	3.790224	3415.733020	0.019165	0.019914
RS	31	1.800994	3.790224	3584.623753	0.020113	0.020744
RS	32	1.990442	4.674878	3051.515695	0.017122	0.017548
RS	33	2.198770	4.674878	3206.028110	0.017989	0.018285
RS	34	2.427860	5.762833	2733.828730	0.015339	0.015486
RS	35	2.679780	5.762833	2875.502526	0.016134	0.016144
RS	36	2.956806	7.049634	2473.315831	0.013877	0.013785
RS	37	3.261440	7.049634	2603.609517	0.014608	0.014377
RS	38	3.596433	8.506603	2271.542217	0.012745	0.012447
RS	39	3.964810	8.506603	2391.802806	0.013420	0.012985
RS	40	4.369899	10.068500	2127.117975	0.011935	0.011456
RS	41	4.815358	10.068500	2238.458341	0.012560	0.011948
RS	42	5.305210	11.622113	2039.018630	0.011441	0.010797
RS	43	5.843880	11.622113	2142.076548	0.012019	0.011250
RS	44	6.436232	13.016129	2006.150744	0.011256	0.010454
RS	45	7.087616	13.016129	2100.639285	0.011786	0.010870
RS	46	7.803916	14.099245	2025.353048	0.011364	0.010404
RS	47	8.591601	14.099245	2109.324711	0.011835	0.010774
RS	48	9.457784	14.771572	2088.598177	0.011719	0.010597
RS	49	10.410289	14.771572	2157.439673	0.012105	0.010901
RS	50	11.457718	15.035055	2177.297648	0.012217	0.010935
RS	51	12.609531	15.035055	2222.857370	0.012472	0.011132
RS	52	13.876132	15.028109	2253.539812	0.012644	0.011221
RS	53	15.268958	15.028109	2264.910105	0.012708	0.011258
RS	54	16.800590	15.249501	2224.926628	0.012484	0.010964
RS	55	18.484861	15.249501	2197.927593	0.012332	0.010821
RS	56	20.336981	15.249501	2148.019870	0.012052	0.010564
RS	57	22.373680	15.249501	2074.525446	0.011640	0.010186
RS	58	24.613351	135.643847	238.623220	0.001339	0.001171
RS	59	27.076222	135.643847	260.593754	0.001462	0.001272
RS	60	29.784536	135.643847	284.343153	0.001595	0.001380
RS	61	32.762754	135.643847	309.955205	0.001739	0.001494
RS	62	36.037774	135.643847	337.501208	0.001894	0.001615
RS	63	39.639175	135.643847	20252.163830	0.113632	0.090366
PA	4+25*2+4+6 0.001801820 0.010761872 39.639174862 149861.992149695 90.297800017 9.417452169 3.122678232 1.816577042 1.425041290 1.318525354 1.339337802 1.438613995 1.603503783 1.836342196 2.148114457 2.557953933 3.094151048 3.790223614 4.674878081 5.762832607 7.049634036 8.506602852 10.068500106 11.622113326 13.016129174 14.099245424 14.771572254 15.035055283 15.028108770 15.249500899 135.643847368
//
CC
CC	Brief Description of the file format:
CC	  CC  comments
CC	  MM  useful-messages
CC	  RD  round-of-iterations
CC	  LL  \log[P(sequence)]
CC	  QD  Q-before-opt Q-after-opt
CC	  TR  \theta_0 \rho_0
CC	  RS  k t_k \lambda_k \pi_k \sum_{l\not=k}A_{kl} A_{kk}
CC	  DC  begin end best-k t_k+\Delta_k max-prob
CC
MM	Version: 0.6.5-r67
MM	pattern:4+25*2+4+6, n:63, n_free_lambdas:28
MM	n_iterations:25, skip:1, max_t:5, theta/rho:5
MM	is_decoding:0
MM	n_seqs:59, sum_L:1281103, sum_n:53914
RD	0
LK	0.000000
QD	0.000000 -> 0.000000
RI	inf
TR	0.042995	0.008599
MT	5.000000
MM	C_pi: 1.000000, n_recomb: 10969.103633
RS	0	0.000000	1.000000	70.112034	0.006392	0.000000
RS	1	0.006440	1.000000	74.134867	0.006759	0.000000
RS	2	0.013294	1.000000	78.355118	0.007143	0.000000
RS	3	0.020590	1.000000	82.778052	0.007546	0.000000
RS	4	0.028356	1.000000	87.408434	0.007969	0.000000
RS	5	0.036622	1.000000	92.250401	0.008410	0.000000
RS	6	0.045421	1.000000	97.307343	0.008871	0.000000
RS	7	0.054785	1.000000	102.581745	0.009352	0.000000
RS	8	0.064753	1.000000	108.075037	0.009853	0.000000
RS	9	0.075363	1.000000	113.787410	0.010373	0.000000
RS	10	0.086656	1.000000	119.717624	0.010914	0.000000
RS	11	0.098677	1.000000	125.862800	0.011474	0.000000
RS	12	0.111471	1.000000	132.218192	0.012054	0.000000
RS	13	0.125090	1.000000	138.776944	0.012652	0.000000
RS	14	0.139585	1.000000	145.529832	0.013267	0.000000
RS	15	0.155014	1.000000	152.464992	0.013899	0.000000
RS	16	0.171437	1.000000	159.567640	0.014547	0.000000
RS	17	0.188917	1.000000	166.819775	0.015208	0.000000
RS	18	0.207523	1.000000	174.199890	0.015881	0.000000
RS	19	0.227327	1.000000	181.682675	0.016563	0.000000
RS	20	0.248406	1.000000	189.238727	0.017252	0.000000
RS	21	0.270843	1.000000	196.834281	0.017944	0.000000
RS	22	0.294725	1.000000	204.430965	0.018637	0.000000
RS	23	0.320144	1.000000	211.985582	0.019326	0.000000
RS	24	0.347201	1.000000	219.449952	0.020006	0.000000
RS	25	0.376000	1.000000	226.770808	0.020674	0.000000
RS	26	0.406654	1.000000	233.889778	0.021323	0.000000
RS	27	0.439282	1.000000	240.743459	0.021947	0.000000
RS	28	0.474011	1.000000	247.263610	0.022542	0.000000
RS	29	0.510976	1.000000	253.377480	0.023099	0.000000
RS	30	0.550322	1.000000	259.008299	0.023613	0.000000
RS	31	0.592202	1.000000	264.075941	0.024075	0.000000
RS	32	0.636779	1.000000	268.497786	0.024478	0.000000
RS	33	0.684227	1.000000	272.189799	0.024814	0.000000
RS	34	0.734730	1.000000	275.067834	0.025077	0.000000
RS	35	0.788485	1.000000	277.049171	0.025257	0.000000
RS	36	0.845702	1.000000	278.054292	0.025349	0.000000
RS	37	0.906604	1.000000	278.008876	0.025345	0.000000
RS	38	0.971428	1.000000	276.845995	0.025239	0.000000
RS	39	1.040426	1.000000	274.508481	0.025026	0.000000
RS	40	1.113868	1.000000	270.951398	0.024701	0.000000
RS	41	1.192040	1.000000	266.144566	0.024263	0.000000
RS	42	1.275245	1.000000	260.075028	0.023710	0.000000
RS	43	1.363809	1.000000	252.749373	0.023042	0.000000
RS	44	1.458076	1.000000	244.195781	0.022262	0.000000
RS	45	1.558414	1.000000	234.465655	0.021375	0.000000
RS	46	1.665214	1.000000	223.634694	0.020388	0.000000
RS	47	1.778891	1.000000	211.803266	0.019309	0.000000
RS	48	1.899889	1.000000	199.095944	0.018151	0.000000
RS	49	2.028679	1.000000	185.660086	0.016926	0.000000
RS	50	2.165763	1.000000	171.663380	0.015650	0.000000
RS	51	2.311675	1.000000	157.290323	0.014339	0.000000
RS	52	2.466983	1.000000	142.737660	0.013013	0.000000
RS	53	2.632293	1.000000	128.208883	0.011688	0.000000
RS	54	2.808249	1.000000	113.907968	0.010384	0.000000
RS	55	2.995536	1.000000	100.032613	0.009119	0.000000
RS	56	3.194884	1.000000	86.767316	0.007910	0.000000
RS	57	3.407070	1.000000	74.276676	0.006771	0.000000
RS	58	3.632920	1.000000	62.699355	0.005716	0.000000
RS	59	3.873315	1.000000	52.143119	0.004754	0.000000
RS	60	4.129191	1.000000	42.681357	0.003891	0.000000
RS	61	4.401545	1.000000	34.351366	0.003132	0.000000
RS	62	4.691438	1.000000	27.154594	0.002476	0.000000
RS	63	5.000000	1.000000	75.491309	0.006882	0.000000
PA	4+25*2+4+6 0.042995238 0.008599048 5.000000000 1.000000000 1.000000000 1.000000000 1.000000000 1.000000000 1.000000000 1.000000000 1.000000000 1.000000000 1.000000000 1.000000000 1.000000000 1.000000000 1.000000000 1.000000000 1.000000000 1.000000000 1.000000000 1.000000000 1.000000000 1.000000000 1.000000000 1.000000000 1.000000000 1.000000000 1.000000000 1.000000000 1.000000000
//
IT	8716
RD	1
LK	-172953.166798
QD	-9923.119836 -> -3263.984957
RI	0.0996131774
TR	0.023725	0.005183
MT	11.647778
MM	C_pi: 1.906569, n_recomb: 12597.000217
RS	0	0.000000	0.375350	259.731120	0.020618	0.000834
RS	1	0.007859	0.375350	274.119805	0.021761	0.004791
RS	2	0.016336	0.375350	288.811884	0.022927	0.009883
RS	3	0.025479	0.375350	303.731365	0.024111	0.015782
RS	4	0.035340	0.318006	375.317758	0.029794	0.022264
RS	5	0.045976	0.318006	390.998047	0.031039	0.028408
RS	6	0.057449	0.333464	387.739925	0.030780	0.033145
RS	7	0.069822	0.333464	402.408170	0.031945	0.036052
RS	8	0.083169	0.378079	368.165235	0.029226	0.037386
RS	9	0.097564	0.378079	381.711221	0.030302	0.037624
RS	10	0.113091	0.442994	337.802907	0.026816	0.037152
RS	11	0.129837	0.442994	350.332584	0.027811	0.036221
RS	12	0.147900	0.526519	305.807218	0.024276	0.034973
RS	13	0.167383	0.526519	317.416517	0.025198	0.033475
RS	14	0.188397	0.630280	275.365785	0.021860	0.031763
RS	15	0.211062	0.630280	286.131480	0.022714	0.029897
RS	16	0.235508	0.755259	248.244860	0.019707	0.027975
RS	17	0.261876	0.755259	258.233872	0.020500	0.026098
RS	18	0.290316	0.900318	225.435634	0.017896	0.024337
RS	19	0.320991	0.900318	234.714474	0.018633	0.022724
RS	20	0.354076	1.063644	206.902200	0.016425	0.021258
RS	21	0.389762	1.063644	215.537654	0.017110	0.019930
RS	22	0.428253	1.243146	192.125795	0.015252	0.018725
RS	23	0.469768	1.243146	200.179919	0.015891	0.017630
RS	24	0.514546	1.436339	180.496177	0.014329	0.016631
RS	25	0.562843	1.436339	188.021313	0.014926	0.015718
RS	26	0.614936	1.640628	171.418071	0.013608	0.014879
RS	27	0.671123	1.640628	178.453166	0.014166	0.014108
RS	28	0.731726	1.853285	164.375557	0.013049	0.013397
RS	29	0.797092	1.853285	170.944102	0.013570	0.012743
RS	30	0.867594	2.071393	158.941848	0.012617	0.012142
RS	31	0.943637	2.071393	165.050708	0.013102	0.011591
RS	32	1.025657	2.292251	154.735449	0.012284	0.011087
RS	33	1.114123	2.292251	160.374128	0.012731	0.010628
RS	34	1.209541	2.513838	151.389833	0.012018	0.010209
RS	35	1.312458	2.513838	156.530600	0.012426	0.009829
RS	36	1.423463	2.734937	148.552333	0.011793	0.009484
RS	37	1.543192	2.734937	153.151585	0.012158	0.009171
RS	38	1.672331	2.955210	145.881104	0.011581	0.008888
RS	39	1.811618	2.955210	149.882244	0.011898	0.008631
RS	40	1.961853	3.175128	143.049942	0.011356	0.008396
RS	41	2.123894	3.175128	146.387918	0.011621	0.008180
RS	42	2.298670	3.396187	139.742749	0.011093	0.007980
RS	43	2.487182	3.396187	142.350880	0.011300	0.007793
RS	44	2.690509	3.621139	135.659162	0.010769	0.007616
RS	45	2.909815	3.621139	137.478618	0.010914	0.007446
RS	46	3.146357	3.854009	130.539190	0.010363	0.007281
RS	47	3.401488	3.854009	131.530438	0.010441	0.007121
RS	48	3.676671	4.099783	124.202530	0.009860	0.006963
RS	49	3.973480	4.099783	124.356613	0.009872	0.006810
RS	50	4.293615	4.363811	116.588323	0.009255	0.006664
RS	51	4.638910	4.363811	115.934835	0.009203	0.006528
RS	52	5.011341	4.652741	107.740746	0.008553	0.006405
RS	53	5.413042	4.652741	106.353667	0.008443	0.006297
RS	54	5.846313	5.170655	94.279098	0.007484	0.006204
RS	55	6.313634	5.170655	92.691401	0.007358	0.006125
RS	56	6.817683	5.170655	90.469639	0.007182	0.006056
RS	57	7.361344	5.170655	87.610762	0.006955	0.005993
RS	58	7.947732	7.961331	55.802282	0.004430	0.005934
RS	59	8.580204	7.961331	55.512728	0.004407	0.005878
RS	60	9.262383	7.961331	54.874880	0.004356	0.005832
RS	61	9.998174	7.961331	53.873870	0.004277	0.005809
RS	62	10.791790	7.961331	52.501590	0.004168	0.005830
RS	63	11.647778	7.961331	472.304708	0.037493	0.047396
PA	4+25*2+4+6 0.023724934 0.005182878 11.647777557 0.375349998 0.318005562 0.333463669 0.378079414 0.442994118 0.526518822 0.630280495 0.755258560 0.900318146 1.063644409 1.243145943 1.436339378 1.640627861 1.853284836 2.071393013 2.292250633 2.513837814 2.734936714 2.955209732 3.175127983 3.396186829 3.621138573 3.854008675 4.099783182 4.363810778 4.652741432 5.170655251 7.961331427
//
IT	6593
RD	2
LK	-162062.860945
QD	-4502.532642 -> -2107.467076
RI	0.0847848991
TR	0.017971	0.005987
MT	13.916501
MM	C_pi: 3.574863, n_recomb: 27130.617534
RS	0	0.000000	0.652502	333.678966	0.012299	0.000321
RS	1	0.008162	0.652502	356.254207	0.013131	0.002076
RS	2	0.016990	0.652502	379.953712	0.014005	0.004870
RS	3	0.026538	0.652502	404.765346	0.014919	0.008454
RS	4	0.036866	0.385092	725.409018	0.026738	0.015078
RS	5	0.048036	0.385092	761.311407	0.028061	0.020972
RS	6	0.060119	0.350144	875.105091	0.032255	0.026171
RS	7	0.073187	0.350144	910.510841	0.033560	0.032453
RS	8	0.087322	0.367133	901.558694	0.033230	0.033911
RS	9	0.102611	0.367133	933.834750	0.034420	0.038693
RS	10	0.119147	0.413912	857.264379	0.031598	0.036657
RS	11	0.137034	0.413912	886.513706	0.032676	0.039906
RS	12	0.156380	0.484317	783.477167	0.028878	0.036082
RS	13	0.177305	0.484317	810.222834	0.029864	0.038413
RS	14	0.199938	0.579720	700.318233	0.025813	0.033905
RS	15	0.224418	0.579720	724.970090	0.026721	0.035563
RS	16	0.250896	0.704137	618.348389	0.022792	0.030903
RS	17	0.279535	0.704137	641.159170	0.023632	0.031943
RS	18	0.310512	0.861366	543.931091	0.020049	0.027506
RS	19	0.344017	0.861366	565.047742	0.020827	0.028065
RS	20	0.380256	1.054871	479.716083	0.017682	0.024118
RS	21	0.419453	1.054871	499.250958	0.018402	0.024391
RS	22	0.461850	1.287268	426.099635	0.015705	0.021041
RS	23	0.507706	1.287268	444.169053	0.016372	0.021165
RS	24	0.557306	1.559654	382.373626	0.014094	0.018395
RS	25	0.610953	1.559654	399.107196	0.014711	0.018450
RS	26	0.668979	1.871952	347.225156	0.012798	0.016185
RS	27	0.731742	1.871952	362.758775	0.013371	0.016201
RS	28	0.799626	2.223356	319.167783	0.011764	0.014342
RS	29	0.873051	2.223356	333.631828	0.012297	0.014324
RS	30	0.952469	2.611730	296.911526	0.010944	0.012785
RS	31	1.038369	2.611730	310.422373	0.011442	0.012740
RS	32	1.131279	3.032882	279.448488	0.010300	0.011461
RS	33	1.231773	3.032882	292.103479	0.010767	0.011403
RS	34	1.340469	3.481213	265.927580	0.009802	0.010342
RS	35	1.458036	3.481213	277.800714	0.010239	0.010288
RS	36	1.585199	3.950536	255.598547	0.009421	0.009410
RS	37	1.722741	3.950536	266.737105	0.009832	0.009372
RS	38	1.871508	4.435327	247.759703	0.009132	0.008647
RS	39	2.032417	4.435327	258.181987	0.009516	0.008628
RS	40	2.206459	4.931998	241.727300	0.008910	0.008019
RS	41	2.394706	4.931998	251.422289	0.009267	0.008011
RS	42	2.598318	5.440231	236.809976	0.008729	0.007483
RS	43	2.818547	5.440231	245.739867	0.009058	0.007475
RS	44	3.056751	5.963513	232.323600	0.008563	0.007000
RS	45	3.314397	5.963513	240.430142	0.008862	0.006986
RS	46	3.593071	6.508403	227.645346	0.008391	0.006548
RS	47	3.894490	6.508403	234.859428	0.008657	0.006530
RS	48	4.220509	7.081820	222.308619	0.008194	0.006123
RS	49	4.573138	7.081820	228.560118	0.008424	0.006113
RS	50	4.954547	7.690348	215.991865	0.007961	0.005745
RS	51	5.367086	7.690348	221.218278	0.008154	0.005763
RS	52	5.813295	8.349840	208.259444	0.007676	0.005438
RS	53	6.295922	8.349840	212.423296	0.007830	0.005484
RS	54	6.817940	9.558957	189.158553	0.006972	0.004992
RS	55	7.382564	9.558957	192.733724	0.007104	0.005059
RS	56	7.993271	9.558957	195.421158	0.007203	0.005104
RS	57	8.653823	9.558957	197.103642	0.007265	0.005120
RS	58	9.368286	18.370731	104.848267	0.003865	0.003384
RS	59	10.141063	18.370731	108.802841	0.004010	0.003497
RS	60	10.976911	18.370731	112.524815	0.004148	0.003595
RS	61	11.880979	18.370731	115.948480	0.004274	0.003677
RS	62	12.858835	18.370731	119.003624	0.004386	0.003742
RS	63	13.916501	18.370731	2117.326437	0.078042	0.053478
PA	4+25*2+4+6 0.017971415 0.005987415 13.916501031 0.652502435 0.385092366 0.350144071 0.367133213 0.413911666 0.484316827 0.579720155 0.704136628 0.861365573 1.054870866 1.287267608 1.559654251 1.871952140 2.223356209 2.611730351 3.032881938 3.481212543 3.950535797 4.435326767 4.931997907 5.440230971 5.963513462 6.508403046 7.081820091 7.690347958 8.349839771 9.558956701 18.370731022
//
IT	5326
RD	3
LK	-158081.560691
QD	-2900.071565 -> -1831.437846
RI	0.0632338419
TR	0.014327	0.007112
MT	15.042501
MM	C_pi: 5.195035, n_recomb: 46472.664080
RS	0	0.000000	1.322659	285.255953	0.006138	0.000155
RS	1	0.008294	1.322659	306.914955	0.006604	0.001013
RS	2	0.017277	1.322659	330.040507	0.007102	0.002436
RS	3	0.027004	1.322659	354.701382	0.007632	0.004282
RS	4	0.037539	0.540778	926.000182	0.019926	0.010965
RS	5	0.048947	0.540778	981.059591	0.021110	0.015190
RS	6	0.061301	0.425311	1314.773833	0.028291	0.021825
RS	7	0.074680	0.425311	1378.014170	0.029652	0.027184
RS	8	0.089169	0.408039	1500.191162	0.032281	0.031040
RS	9	0.104860	0.408039	1560.953365	0.033589	0.035903
RS	10	0.121852	0.435142	1520.092317	0.032709	0.035862
RS	11	0.140253	0.435142	1575.375662	0.033899	0.039553
RS	12	0.160181	0.490796	1446.293442	0.031121	0.036757
RS	13	0.181762	0.490796	1496.288111	0.032197	0.039564
RS	14	0.205132	0.572745	1326.348897	0.028540	0.035330
RS	15	0.230442	0.572745	1371.904266	0.029521	0.037542
RS	16	0.257850	0.684276	1188.190203	0.025568	0.032680
RS	17	0.287532	0.684276	1230.059694	0.026468	0.034384
RS	18	0.319675	0.830336	1050.146019	0.022597	0.029439
RS	19	0.354485	0.830336	1088.818559	0.023429	0.030699
RS	20	0.392183	1.017039	922.476917	0.019850	0.026033
RS	21	0.433007	1.017039	958.245560	0.020620	0.026932
RS	22	0.477217	1.250733	810.155018	0.017433	0.022749
RS	23	0.525094	1.250733	843.221969	0.018144	0.023376
RS	24	0.576942	1.536422	715.057837	0.015387	0.019770
RS	25	0.633091	1.536422	745.610684	0.016044	0.020218
RS	26	0.693897	1.877431	636.716546	0.013701	0.017201
RS	27	0.759746	1.877431	664.963113	0.014309	0.017546
RS	28	0.831058	2.276241	573.117304	0.012332	0.015055
RS	29	0.908284	2.276241	599.282686	0.012895	0.015331
RS	30	0.991916	2.734469	521.845973	0.011229	0.013277
RS	31	1.082485	2.734469	546.155400	0.011752	0.013492
RS	32	1.180566	3.251316	480.846940	0.010347	0.011791
RS	33	1.286782	3.251316	503.512482	0.010835	0.011953
RS	34	1.401809	3.822626	448.472871	0.009650	0.010544
RS	35	1.526376	3.822626	469.684015	0.010107	0.010669
RS	36	1.661275	4.440627	423.385028	0.009110	0.009509
RS	37	1.807364	4.440627	443.300787	0.009539	0.009618
RS	38	1.965570	5.095789	404.343674	0.008701	0.008668
RS	39	2.136898	5.095789	423.084032	0.009104	0.008774
RS	40	2.322437	5.779807	390.094295	0.008394	0.007990
RS	41	2.523365	5.779807	407.733053	0.008774	0.008093
RS	42	2.740960	6.488406	379.350850	0.008163	0.007430
RS	43	2.976603	6.488406	395.912949	0.008519	0.007522
RS	44	3.231791	7.222244	370.874268	0.007980	0.006945
RS	45	3.508145	7.222244	386.339535	0.008313	0.007025
RS	46	3.807422	7.985632	363.580562	0.007824	0.006509
RS	47	4.131522	7.985632	377.892712	0.008132	0.006579
RS	48	4.482505	8.782303	356.687667	0.007675	0.006112
RS	49	4.862600	8.782303	369.764481	0.007957	0.006181
RS	50	5.274222	9.614838	349.624425	0.007523	0.005763
RS	51	5.719985	9.614838	361.365888	0.007776	0.005846
RS	52	6.202723	10.504046	341.340463	0.007345	0.005473
RS	53	6.725501	10.504046	351.650720	0.007567	0.005573
RS	54	7.291640	12.152951	313.051098	0.006736	0.004969
RS	55	7.904738	12.152951	322.381245	0.006937	0.005078
RS	56	8.568689	12.152951	330.605512	0.007114	0.005167
RS	57	9.287712	12.152951	337.509057	0.007263	0.005229
RS	58	10.066374	28.195531	150.709251	0.003243	0.002788
RS	59	10.909621	28.195531	158.681691	0.003415	0.002896
RS	60	11.822812	28.195531	166.684796	0.003587	0.002993
RS	61	12.811747	28.195531	174.647474	0.003758	0.003077
RS	62	13.882709	28.195531	182.487658	0.003927	0.003147
RS	63	15.042501	28.195531	4768.793326	0.102615	0.057307
PA	4+25*2+4+6 0.014326566 0.007111717 15.042501265 1.322658806 0.540778497 0.425311065 0.408038902 0.435141604 0.490796087 0.572744667 0.684275840 0.830335659 1.017039108 1.250732605 1.536421773 1.877431242 2.276241111 2.734469045 3.251316043 3.822625521 4.440626690 5.095789363 5.779807339 6.488406041 7.222243986 7.985632077 8.782302887 9.614838144 10.504045813 12.152950779 28.195531432
//
IT	4425
RD	4
LK	-156200.190505
QD	-2243.380308 -> -1600.326941
RI	0.0473175749
TR	0.011667	0.008063
MT	16.058937
MM	C_pi: 6.431596, n_recomb: 64758.688297
RS	0	0.000000	2.717489	194.961409	0.003011	0.000076
RS	1	0.008406	2.717489	210.677565	0.003253	0.000504
RS	2	0.017519	2.717489	227.599625	0.003515	0.001223
RS	3	0.027398	2.717489	245.809478	0.003796	0.002158
RS	4	0.038107	0.773340	927.594033	0.014324	0.007957
RS	5	0.049717	0.773340	990.011462	0.015288	0.010957
RS	6	0.062302	0.529962	1533.649468	0.023683	0.018066
RS	7	0.075946	0.529962	1618.664063	0.024995	0.022374
RS	8	0.090736	0.467745	1927.421351	0.029763	0.027842
RS	9	0.106770	0.467745	2016.280793	0.031135	0.032204
RS	10	0.124152	0.472893	2080.487424	0.032127	0.034068
RS	11	0.142994	0.472893	2163.847439	0.033414	0.037657
RS	12	0.163421	0.514218	2066.344940	0.031908	0.036370
RS	13	0.185565	0.514218	2141.978906	0.033076	0.039186
RS	14	0.209570	0.583970	1953.677295	0.030169	0.035911
RS	15	0.235593	0.583970	2022.060201	0.031225	0.038178
RS	16	0.263803	0.683249	1788.527930	0.027618	0.033824
RS	17	0.294385	0.683249	1850.785033	0.028580	0.035657
RS	18	0.327538	0.816380	1603.444262	0.024760	0.030873
RS	19	0.363478	0.816380	1660.568973	0.025642	0.032333
RS	20	0.402439	0.990004	1419.063011	0.021913	0.027566
RS	21	0.444675	0.990004	1471.741845	0.022727	0.028704
RS	22	0.490462	1.212084	1247.757309	0.019268	0.024236
RS	23	0.540097	1.212084	1296.426302	0.020019	0.025099
RS	24	0.593905	1.489920	1096.782735	0.016936	0.021105
RS	25	0.652236	1.489920	1141.742642	0.017631	0.021755
RS	26	0.715471	1.829191	968.903123	0.014962	0.018320
RS	27	0.784021	1.829191	1010.424861	0.015603	0.018828
RS	28	0.858334	2.234725	863.122082	0.013328	0.015946
RS	29	0.938893	2.234725	901.494248	0.013921	0.016363
RS	30	1.026225	2.711043	776.584702	0.011992	0.013968
RS	31	1.120898	2.711043	812.110659	0.012541	0.014315
RS	32	1.223529	3.260962	706.337608	0.010907	0.012327
RS	33	1.334788	3.260962	739.318879	0.011417	0.012610
RS	34	1.455399	3.883550	649.942690	0.010036	0.010961
RS	35	1.586149	3.883550	680.665122	0.010511	0.011191
RS	36	1.727890	4.572286	605.499034	0.009350	0.009830
RS	37	1.881547	4.572286	634.221498	0.009794	0.010026
RS	38	2.048120	5.316146	571.272140	0.008822	0.008911
RS	39	2.228695	5.316146	598.212336	0.009238	0.009089
RS	40	2.424450	6.103481	545.423680	0.008422	0.008174
RS	41	2.636661	6.103481	570.742678	0.008813	0.008340
RS	42	2.866711	6.925935	526.020549	0.008123	0.007579
RS	43	3.116099	6.925935	549.812783	0.008490	0.007731
RS	44	3.386451	7.779935	511.210335	0.007894	0.007083
RS	45	3.679529	7.779935	533.503088	0.008238	0.007222
RS	46	3.997244	8.665679	499.384183	0.007711	0.006657
RS	47	4.341668	8.665679	520.144930	0.008032	0.006784
RS	48	4.715044	9.582645	489.366822	0.007557	0.006286
RS	49	5.119806	9.582645	508.513169	0.007852	0.006405
RS	50	5.558594	10.529614	480.240038	0.007416	0.005964
RS	51	6.034268	10.529614	497.647600	0.007685	0.006085
RS	52	6.549927	11.530643	470.206857	0.007261	0.005687
RS	53	7.108934	11.530643	485.737654	0.007501	0.005812
RS	54	7.714933	13.409250	431.439585	0.006662	0.005141
RS	55	8.371873	13.409250	445.624794	0.006881	0.005267
RS	56	9.084036	13.409250	458.405831	0.007079	0.005373
RS	57	9.856066	13.409250	469.475793	0.007250	0.005452
RS	58	10.692994	37.142939	176.500780	0.002726	0.002416
RS	59	11.600276	37.142939	187.210045	0.002891	0.002520
RS	60	12.583826	37.142939	198.202490	0.003061	0.002617
RS	61	13.650055	37.142939	209.419920	0.003234	0.002704
RS	62	14.805914	37.142939	220.790993	0.003409	0.002782
RS	63	16.058937	37.142939	7357.649224	0.113616	0.061350
PA	4+25*2+4+6 0.011666653 0.008063303 16.058936986 2.717489374 0.773339847 0.529961844 0.467745046 0.472893264 0.514218259 0.583970140 0.683249175 0.816379745 0.990004414 1.212084071 1.489919993 1.829190933 2.234724701 2.711043241 3.260962310 3.883549782 4.572285857 5.316146233 6.103480650 6.925934856 7.779935068 8.665679121 9.582644779 10.529614287 11.530642949 13.409249966 37.142938821
//
IT	4431
RD	5
LK	-155010.597317
QD	-1831.060486 -> -1364.709749
RI	0.0362785822
TR	0.009644	0.008808
MT	17.119914
MM	C_pi: 7.414831, n_recomb: 81020.258801
RS	0	0.000000	5.573007	119.796948	0.001479	0.000038
RS	1	0.008516	5.573007	129.796634	0.001602	0.000252
RS	2	0.017757	5.573007	140.612403	0.001736	0.000616
RS	3	0.027784	5.573007	152.307563	0.001880	0.001088
RS	4	0.038666	1.108198	825.985197	0.010195	0.005755
RS	5	0.050474	1.108198	886.470050	0.010941	0.007895
RS	6	0.063288	0.665357	1576.526778	0.019458	0.014861
RS	7	0.077194	0.665357	1674.018848	0.020662	0.018317
RS	8	0.092283	0.543156	2167.451822	0.026752	0.024688
RS	9	0.108657	0.543156	2279.437329	0.028134	0.028509
RS	10	0.126426	0.522654	2482.881835	0.030645	0.031807
RS	11	0.145707	0.522654	2592.908790	0.032003	0.035183
RS	12	0.166631	0.549464	2569.996052	0.031720	0.035278
RS	13	0.189336	0.549464	2671.561877	0.032974	0.038029
RS	14	0.213976	0.608450	2504.608505	0.030913	0.035815
RS	15	0.240713	0.608450	2596.539983	0.032048	0.038064
RS	16	0.269727	0.697754	2345.909041	0.028955	0.034421
RS	17	0.301212	0.697754	2429.079973	0.029981	0.036275
RS	18	0.335378	0.820393	2139.094833	0.026402	0.031897
RS	19	0.372453	0.820393	2214.830433	0.027337	0.033419
RS	20	0.412686	0.982664	1915.249117	0.023639	0.028805
RS	21	0.456344	0.982664	1984.696888	0.024496	0.030040
RS	22	0.503721	1.193010	1695.145075	0.020922	0.025532
RS	23	0.555132	1.193010	1759.119886	0.021712	0.026512
RS	24	0.610921	1.459859	1493.014440	0.018428	0.022349
RS	25	0.671461	1.459859	1552.049251	0.019156	0.023115
RS	26	0.737156	1.790304	1316.698434	0.016251	0.019441
RS	27	0.808446	1.790304	1371.183749	0.016924	0.020051
RS	28	0.885806	2.190658	1167.837717	0.014414	0.016910
RS	29	0.969754	2.190658	1218.134197	0.015035	0.017412
RS	30	1.060851	2.667312	1044.203283	0.012888	0.014771
RS	31	1.159706	2.667312	1090.679389	0.013462	0.015194
RS	32	1.266979	3.225672	942.498859	0.011633	0.012986
RS	33	1.383386	3.225672	985.525951	0.012164	0.013343
RS	34	1.509707	3.867698	859.752960	0.010612	0.011503
RS	35	1.646785	3.867698	899.692282	0.011105	0.011802
RS	36	1.795536	4.588878	793.656785	0.009796	0.010278
RS	37	1.956954	4.588878	830.846986	0.010255	0.010533
RS	38	2.132118	5.378161	742.104612	0.009159	0.009281
RS	39	2.322198	5.378161	776.844101	0.009588	0.009508
RS	40	2.528465	6.221735	702.768102	0.008674	0.008482
RS	41	2.752297	6.221735	735.292514	0.009075	0.008688
RS	42	2.995190	7.107604	673.110344	0.008308	0.007841
RS	43	3.258767	7.107604	703.574462	0.008684	0.008031
RS	44	3.544789	8.027773	650.662864	0.008031	0.007321
RS	45	3.855168	8.027773	679.133966	0.008382	0.007495
RS	46	4.191979	8.977842	633.253894	0.007816	0.006888
RS	47	4.557470	8.977842	659.715450	0.008143	0.007050
RS	48	4.954086	9.953293	619.218675	0.007643	0.006524
RS	49	5.384477	9.953293	643.578397	0.007943	0.006675
RS	50	5.851518	10.950364	607.154672	0.007494	0.006214
RS	51	6.358331	10.950364	629.252525	0.007767	0.006357
RS	52	6.908303	11.996452	594.357197	0.007336	0.005939
RS	53	7.505109	11.996452	614.007528	0.007578	0.006075
RS	54	8.152737	13.986045	544.038479	0.006715	0.005348
RS	55	8.855514	13.986045	561.986881	0.006936	0.005478
RS	56	9.618139	13.986045	578.091608	0.007135	0.005587
RS	57	10.445706	13.986045	591.949822	0.007306	0.005667
RS	58	11.343746	45.777296	188.756184	0.002330	0.002107
RS	59	12.318260	45.777296	201.186445	0.002483	0.002206
RS	60	13.375761	45.777296	214.103477	0.002643	0.002300
RS	61	14.523316	45.777296	227.466518	0.002808	0.002389
RS	62	15.768593	45.777296	241.221514	0.002977	0.002472
RS	63	17.119914	45.777296	9587.628428	0.118336	0.065292
PA	4+25*2+4+6 0.009644300 0.008807712 17.119913947 5.573006707 1.108197544 0.665356649 0.543155717 0.522654288 0.549463809 0.608450486 0.697753565 0.820392835 0.982664420 1.193010013 1.459859466 1.790304036 2.190657888 2.667312254 3.225671988 3.867698195 4.588877997 5.378160909 6.221734657 7.107604449 8.027773147 8.977842027 9.953293074 10.950364148 11.996452384 13.986044900 45.777295676
//
IT	5054
RD	6
LK	-154129.549390
QD	-1516.374343 -> -1153.934652
RI	0.0287968166
TR	0.008062	0.009372
MT	18.257436
MM	C_pi: 8.282887, n_recomb: 95735.687306
RS	0	0.000000	11.352189	70.001286	0.000731	0.000019
RS	1	0.008626	11.352189	75.982508	0.000794	0.000127
RS	2	0.017996	11.352189	82.469454	0.000861	0.000312
RS	3	0.028174	11.352189	89.503923	0.000935	0.000552
RS	4	0.039230	1.582550	694.484758	0.007254	0.004172
RS	5	0.051240	1.582550	748.486416	0.007818	0.005710
RS	6	0.064286	0.835729	1520.438593	0.015882	0.012222
RS	7	0.078457	0.835729	1622.749890	0.016950	0.015012
RS	8	0.093851	0.633669	2273.513519	0.023748	0.021816
RS	9	0.110573	0.633669	2402.781134	0.025098	0.025152
RS	10	0.128736	0.582389	2752.710670	0.028753	0.029470
RS	11	0.148467	0.582389	2886.633772	0.030152	0.032608
RS	12	0.169900	0.593651	2961.748015	0.030937	0.033843
RS	13	0.193181	0.593651	3088.656330	0.032262	0.036506
RS	14	0.218471	0.642592	2970.431382	0.031027	0.035274
RS	15	0.245942	0.642592	3086.385706	0.032239	0.037493
RS	16	0.275782	0.723699	2844.536039	0.029712	0.034587
RS	17	0.308197	0.723699	2949.368275	0.030807	0.036439
RS	18	0.343408	0.838343	2638.737998	0.027563	0.032552
RS	19	0.381656	0.838343	2733.688379	0.028555	0.034096
RS	20	0.423203	0.992129	2393.194385	0.024998	0.029752
RS	21	0.468334	0.992129	2479.739122	0.025902	0.031032
RS	22	0.517359	1.193488	2136.811530	0.022320	0.026611
RS	23	0.570612	1.193488	2216.180300	0.023149	0.027655
RS	24	0.628458	1.451379	1891.313523	0.019756	0.023445
RS	25	0.691294	1.451379	1964.367148	0.020519	0.024284
RS	26	0.759551	1.773724	1670.697852	0.017451	0.020481
RS	27	0.833695	1.773724	1738.027666	0.018154	0.021159
RS	28	0.914235	2.167798	1480.458310	0.015464	0.017847
RS	29	1.001722	2.167798	1542.541003	0.016112	0.018408
RS	30	1.096756	2.641224	1319.990774	0.013788	0.015586
RS	31	1.199988	2.641224	1377.275553	0.014386	0.016062
RS	32	1.312124	3.201136	1186.324669	0.012392	0.013681
RS	33	1.433933	3.201136	1239.253365	0.012945	0.014088
RS	34	1.566249	3.851683	1076.320820	0.011243	0.012092
RS	35	1.709978	3.851683	1125.323077	0.011754	0.012439
RS	36	1.866106	4.590195	987.480682	0.010315	0.010779
RS	37	2.035701	4.590195	1032.963528	0.010790	0.011077
RS	38	2.219925	5.406058	917.484131	0.009584	0.009709
RS	39	2.420040	5.406058	959.813411	0.010026	0.009972
RS	40	2.637417	6.284025	863.623139	0.009021	0.008851
RS	41	2.873545	6.284025	903.095977	0.009433	0.009087
RS	42	3.130041	7.208876	822.839631	0.008595	0.008165
RS	43	3.408662	7.208876	859.658841	0.008980	0.008381
RS	44	3.711317	8.168335	792.074605	0.008274	0.007615
RS	45	4.040079	8.168335	826.334603	0.008631	0.007814
RS	46	4.397199	9.153456	768.567584	0.008028	0.007168
RS	47	4.785125	9.153456	800.252586	0.008359	0.007352
RS	48	5.206512	10.155943	750.089918	0.007835	0.006799
RS	49	5.664248	10.155943	779.078524	0.008138	0.006969
RS	50	6.161469	11.170306	734.621643	0.007673	0.006490
RS	51	6.701579	11.170306	760.695625	0.007946	0.006646
RS	52	7.288279	12.227303	718.387352	0.007504	0.006208
RS	53	7.925587	12.227303	741.296693	0.007743	0.006349
RS	54	8.617868	14.264732	655.625187	0.006848	0.005571
RS	55	9.369866	14.264732	676.462924	0.007066	0.005700
RS	56	10.186730	14.264732	694.863596	0.007258	0.005805
RS	57	11.074057	14.264732	710.321053	0.007420	0.005878
RS	58	12.037924	54.584500	193.915608	0.002026	0.001851
RS	59	13.084933	54.584500	207.468117	0.002167	0.001945
RS	60	14.222257	54.584500	221.671456	0.002315	0.002037
RS	61	15.457685	54.584500	236.502668	0.002470	0.002126
RS	62	16.799681	54.584500	251.926266	0.002631	0.002210
RS	63	18.257436	54.584500	11537.444813	0.120514	0.068866
PA	4+25*2+4+6 0.008061996 0.009372301 18.257436306 11.352189086 1.582550452 0.835729224 0.633668893 0.582388570 0.593651436 0.642592035 0.723699333 0.838343153 0.992128615 1.193487865 1.451379390 1.773723796 2.167798144 2.641223583 3.201135893 3.851682622 4.590195261 5.406057616 6.284024629 7.208876235 8.168335123 9.153455924 10.155943238 11.170305877 12.227303001 14.264731826 54.584499862
//
IT	5077
RD	7
LK	-153439.717631
QD	-1266.222218 -> -977.402239
RI	0.0237240842
TR	0.006803	0.009791
MT	19.471551
MM	C_pi: 9.101662, n_recomb: 109292.702981
RS	0	0.000000	22.915453	39.883251	0.000365	0.000010
RS	1	0.008736	22.915453	43.352299	0.000397	0.000065
RS	2	0.018236	22.915453	47.121631	0.000431	0.000159
RS	3	0.028566	22.915453	51.216974	0.000469	0.000282
RS	4	0.039798	2.246715	566.380145	0.005182	0.003039
RS	5	0.052011	2.246715	612.415578	0.005603	0.004151
RS	6	0.065291	1.046742	1415.410598	0.012951	0.010076
RS	7	0.079732	1.046742	1517.179580	0.013882	0.012345
RS	8	0.095434	0.739519	2291.246770	0.020964	0.019276
RS	9	0.112508	0.739519	2432.324690	0.022255	0.022199
RS	10	0.131073	0.650966	2921.792094	0.026734	0.027224
RS	11	0.151261	0.650966	3076.208124	0.028147	0.030135
RS	12	0.173212	0.644915	3259.415051	0.029823	0.032281
RS	13	0.197081	0.644915	3410.329056	0.031204	0.034851
RS	14	0.223035	0.683846	3357.950678	0.030724	0.034477
RS	15	0.251257	0.683846	3497.933880	0.032005	0.036664
RS	16	0.281944	0.757808	3283.572755	0.030044	0.034451
RS	17	0.315313	0.757808	3410.699658	0.031207	0.036300
RS	18	0.351596	0.866245	3096.894444	0.028336	0.032916
RS	19	0.391049	0.866245	3211.822284	0.029387	0.034475
RS	20	0.433949	1.013898	2845.227856	0.026033	0.030447
RS	21	0.480597	1.013898	2949.498190	0.026987	0.031756
RS	22	0.531321	1.208986	2564.667440	0.023466	0.027487
RS	23	0.586476	1.208986	2659.846593	0.024337	0.028574
RS	24	0.646449	1.460702	2284.278339	0.020901	0.024388
RS	25	0.711662	1.460702	2371.585164	0.021699	0.025278
RS	26	0.782572	1.777486	2024.679143	0.018525	0.021411
RS	27	0.859677	1.777486	2104.968480	0.019260	0.022140
RS	28	0.943518	2.167277	1796.025435	0.016433	0.018715
RS	29	1.034684	2.167277	1869.941217	0.017109	0.019322
RS	30	1.133815	2.638549	1600.148085	0.014641	0.016365
RS	31	1.241606	2.638549	1668.250539	0.015264	0.016882
RS	32	1.358815	3.199646	1435.011564	0.013130	0.014363
RS	33	1.486263	3.199646	1497.827479	0.013705	0.014808
RS	34	1.624845	3.856296	1297.707437	0.011874	0.012683
RS	35	1.775535	3.856296	1355.739400	0.012405	0.013066
RS	36	1.939389	4.607276	1185.790349	0.010850	0.011290
RS	37	2.117559	4.607276	1239.511438	0.011341	0.011623
RS	38	2.311294	5.442436	1096.883651	0.010036	0.010155
RS	39	2.521954	5.442436	1146.720080	0.010492	0.010447
RS	40	2.751019	6.345362	1028.024426	0.009406	0.009243
RS	41	3.000096	6.345362	1074.325016	0.009830	0.009504
RS	42	3.270933	7.297934	975.717222	0.008928	0.008517
RS	43	3.565432	7.297934	1018.721039	0.009321	0.008754
RS	44	3.885659	8.283735	936.358946	0.008567	0.007938
RS	45	4.233863	8.283735	976.173066	0.008932	0.008156
RS	46	4.612487	9.289371	906.591885	0.008295	0.007474
RS	47	5.024189	9.289371	943.182456	0.008630	0.007674
RS	48	5.471860	10.302891	883.566365	0.008084	0.007098
RS	49	5.958640	10.302891	916.758326	0.008388	0.007280
RS	50	6.487948	11.317315	864.536801	0.007910	0.006783
RS	51	7.063499	11.317315	894.024295	0.008180	0.006946
RS	52	7.689332	12.366428	844.507225	0.007727	0.006491
RS	53	8.369840	12.366428	869.951594	0.007960	0.006631
RS	54	9.109800	14.413273	768.775764	0.007034	0.005807
RS	55	9.914406	14.413273	791.740971	0.007244	0.005932
RS	56	10.789306	14.413273	811.519224	0.007425	0.006030
RS	57	11.740641	14.413273	827.494231	0.007571	0.006092
RS	58	12.775088	63.773354	195.402510	0.001788	0.001641
RS	59	13.899909	63.773354	209.723743	0.001919	0.001731
RS	60	15.122999	63.773354	224.831242	0.002057	0.001819
RS	61	16.452943	63.773354	240.719079	0.002203	0.001907
RS	62	17.899077	63.773354	257.369983	0.002355	0.001993
RS	63	19.471551	63.773354	13295.230154	0.121648	0.071980
PA	4+25*2+4+6 0.006803047 0.009790802 19.471550527 22.915452958 2.246714658 1.046742134 0.739518978 0.650965755 0.644915481 0.683846089 0.757807706 0.866244725 1.013898039 1.208985579 1.460701595 1.777485814 2.167277166 2.638548546 3.199646107 3.856296225 4.607276467 5.442435658 6.345362093 7.297933950 8.283735167 9.289370746 10.302891071 11.317314984 12.366428050 14.413272901 63.773353665
//
IT	4880
RD	8
LK	-152887.857471
QD	-1065.398501 -> -831.695764
RI	0.0202082128
TR	0.005791	0.010096
MT	20.747795
MM	C_pi: 9.888725, n_recomb: 121817.081954
RS	0	0.000000	45.775987	22.418450	0.000184	0.000005
RS	1	0.008845	45.775987	24.397689	0.000200	0.000033
RS	2	0.018473	45.775987	26.551302	0.000218	0.000082
RS	3	0.028953	45.775987	28.894585	0.000237	0.000146
RS	4	0.040360	3.166389	453.754797	0.003725	0.002229
RS	5	0.052775	3.166389	491.905838	0.004038	0.003038
RS	6	0.066289	1.304986	1289.167385	0.010583	0.008340
RS	7	0.080998	1.304986	1386.890724	0.011385	0.010199
RS	8	0.097008	0.861264	2250.640167	0.018476	0.017063
RS	9	0.114434	0.861264	2398.732690	0.019691	0.019636
RS	10	0.133402	0.727694	3013.601632	0.024739	0.025139
RS	11	0.154048	0.727694	3184.782629	0.026144	0.027840
RS	12	0.176519	0.701986	3477.721417	0.028549	0.030710
RS	13	0.200979	0.701986	3650.595467	0.029968	0.033188
RS	14	0.227602	0.730439	3673.937527	0.030159	0.033547
RS	15	0.256580	0.730439	3837.269900	0.031500	0.035705
RS	16	0.288121	0.797733	3663.610587	0.030075	0.034119
RS	17	0.322453	0.797733	3813.181256	0.031303	0.035968
RS	18	0.359821	0.901090	3509.914485	0.028813	0.033064
RS	19	0.400494	0.901090	3645.326923	0.029925	0.034640
RS	20	0.444765	1.044277	3265.177869	0.026804	0.030938
RS	21	0.492953	1.044277	3387.723424	0.027810	0.032273
RS	22	0.545402	1.235185	2971.474787	0.024393	0.028187
RS	23	0.602491	1.235185	3082.900020	0.025308	0.029308
RS	24	0.664630	1.483107	2664.626079	0.021874	0.025187
RS	25	0.732266	1.483107	2766.472912	0.022710	0.026117
RS	26	0.805884	1.796837	2371.906282	0.019471	0.022229
RS	27	0.886014	1.796837	2465.319568	0.020238	0.023000
RS	28	0.973231	2.184804	2108.601937	0.017310	0.019500
RS	29	1.068164	2.184804	2194.431982	0.018014	0.020146
RS	30	1.171494	2.656122	1879.573994	0.015429	0.017087
RS	31	1.283964	2.656122	1958.522625	0.016078	0.017638
RS	32	1.406383	3.220017	1684.247496	0.013826	0.015009
RS	33	1.539630	3.220017	1756.945514	0.014423	0.015485
RS	34	1.684663	3.883364	1520.314825	0.012480	0.013252
RS	35	1.842526	3.883364	1587.347724	0.013031	0.013666
RS	36	2.014352	4.645995	1385.625420	0.011375	0.011791
RS	37	2.201377	4.645995	1447.535220	0.011883	0.012152
RS	38	2.404945	5.498065	1277.903107	0.010490	0.010597
RS	39	2.626520	5.498065	1335.173625	0.010960	0.010915
RS	40	2.867694	6.422033	1194.053429	0.009802	0.009639
RS	41	3.130201	6.422033	1247.078127	0.010237	0.009921
RS	42	3.415929	7.397014	1130.233801	0.009278	0.008876
RS	43	3.726930	7.397014	1179.277185	0.009681	0.009132
RS	44	4.065442	8.402586	1082.347374	0.008885	0.008273
RS	45	4.433896	8.402586	1127.513916	0.009256	0.008505
RS	46	4.834941	9.420919	1046.453647	0.008590	0.007793
RS	47	5.271462	9.420919	1087.670172	0.008929	0.008005
RS	48	5.746594	10.436401	1019.044841	0.008365	0.007408
RS	49	6.263755	10.436401	1056.053858	0.008669	0.007598
RS	50	6.826661	11.440447	996.568462	0.008181	0.007087
RS	51	7.439358	11.440447	1028.940854	0.008447	0.007253
RS	52	8.106252	12.469263	972.679685	0.007985	0.006783
RS	53	8.832136	12.469263	999.955937	0.008209	0.006920
RS	54	9.622229	14.496901	883.958693	0.007256	0.006056
RS	55	10.482208	14.496901	908.279922	0.007456	0.006175
RS	56	11.418258	14.496901	928.508655	0.007622	0.006262
RS	57	12.437105	14.496901	943.914807	0.007749	0.006310
RS	58	13.546075	73.327591	194.917802	0.001600	0.001470
RS	59	14.753138	73.327591	209.782124	0.001722	0.001555
RS	60	16.066972	73.327591	225.546158	0.001852	0.001641
RS	61	17.497022	73.327591	242.219810	0.001988	0.001727
RS	62	19.053566	73.327591	259.803017	0.002133	0.001813
RS	63	20.747795	73.327591	14897.159820	0.122291	0.074629
PA	4+25*2+4+6 0.005791141 0.010095756 20.747795175 45.775987118 3.166388908 1.304986322 0.861263824 0.727694063 0.701986210 0.730439469 0.797733364 0.901090270 1.044276999 1.235185286 1.483107147 1.796837455 2.184804279 2.656122497 3.220017389 3.883363734 4.645994996 5.498064764 6.422033443 7.397014406 8.402586498 9.420918546 10.436401359 11.440447297 12.469263339 14.496900938 73.327590518
//
IT	5932
RD	9
LK	-152439.728389
QD	-902.205990 -> -710.253095
RI	0.0176862200
TR	0.004970	0.010315
MT	22.067599
MM	C_pi: 10.640064, n_recomb: 133293.838212
RS	0	0.000000	90.336827	12.520809	0.000094	0.000003
RS	1	0.008952	90.336827	13.640868	0.000102	0.000017
RS	2	0.018705	90.336827	14.861049	0.000111	0.000043
RS	3	0.029330	90.336827	16.190289	0.000121	0.000076
RS	4	0.040908	4.424670	359.627205	0.002698	0.001648
RS	5	0.053521	4.424670	390.680953	0.002931	0.002242
RS	6	0.067264	1.617389	1157.366831	0.008683	0.006941
RS	7	0.082237	1.617389	1248.934308	0.009370	0.008472
RS	8	0.098550	0.999443	2171.801211	0.016293	0.015153
RS	9	0.116323	0.999443	2322.883732	0.017427	0.017425
RS	10	0.135687	0.812030	3045.431121	0.022848	0.023239
RS	11	0.156785	0.812030	3229.574642	0.024229	0.025748
RS	12	0.179772	0.763927	3628.208503	0.027220	0.029193
RS	13	0.204816	0.763927	3820.438061	0.028662	0.031579
RS	14	0.232101	0.781098	3924.092066	0.029439	0.032562
RS	15	0.261830	0.781098	4109.397902	0.030830	0.034689
RS	16	0.294219	0.841818	3985.366356	0.029899	0.033664
RS	17	0.329508	0.841818	4156.901839	0.031186	0.035514
RS	18	0.367956	0.940759	3874.758642	0.029069	0.033058
RS	19	0.409846	0.940759	4030.688042	0.030239	0.034650
RS	20	0.455485	1.080590	3647.584350	0.027365	0.031269
RS	21	0.505210	1.080590	3788.636959	0.028423	0.032630
RS	22	0.559386	1.268827	3350.479470	0.025136	0.028740
RS	23	0.618412	1.268827	3478.387272	0.026096	0.029892
RS	24	0.682721	1.514783	3025.210047	0.022696	0.025858
RS	25	0.752787	1.514783	3141.754763	0.023570	0.026824
RS	26	0.829125	1.827515	2705.447495	0.020297	0.022941
RS	27	0.912297	1.827515	2812.053755	0.021097	0.023748
RS	28	1.002914	2.215856	2411.775205	0.018094	0.020201
RS	29	1.101642	2.215856	2509.519019	0.018827	0.020881
RS	30	1.209209	2.689436	2152.497772	0.016149	0.017744
RS	31	1.326404	2.689436	2242.245073	0.016822	0.018326
RS	32	1.454090	3.258153	1928.919481	0.014471	0.015607
RS	33	1.593206	3.258153	2011.422060	0.015090	0.016111
RS	34	1.744775	3.929731	1739.654893	0.013051	0.013787
RS	35	1.909912	3.929731	1815.591696	0.013621	0.014227
RS	36	2.089831	4.704731	1583.071244	0.011877	0.012267
RS	37	2.285856	4.704731	1653.057897	0.012402	0.012652
RS	38	2.499429	5.573387	1457.140900	0.010932	0.011023
RS	39	2.732119	5.573387	1521.718199	0.011416	0.011363
RS	40	2.985639	6.516977	1358.748641	0.010194	0.010024
RS	41	3.261854	6.516977	1418.349324	0.010641	0.010326
RS	42	3.562793	7.511843	1283.803037	0.009631	0.009231
RS	43	3.890672	7.511843	1338.707015	0.010043	0.009502
RS	44	4.247901	8.533592	1227.772898	0.009211	0.008606
RS	45	4.637108	8.533592	1278.066414	0.009588	0.008851
RS	46	5.061156	9.559953	1186.159500	0.008899	0.008114
RS	47	5.523162	9.559953	1231.707025	0.009241	0.008335
RS	48	6.026525	10.571550	1154.782662	0.008663	0.007722
RS	49	6.574947	10.571550	1195.211946	0.008967	0.007917
RS	50	7.172462	11.557912	1129.226357	0.008472	0.007396
RS	51	7.823464	11.557912	1163.943388	0.008732	0.007562
RS	52	8.532741	12.556958	1101.693234	0.008265	0.007081
RS	53	9.305510	12.556958	1130.076531	0.008478	0.007212
RS	54	10.147454	14.541218	1000.528850	0.007506	0.006316
RS	55	11.064766	14.541218	1025.374224	0.007693	0.006426
RS	56	12.064191	14.541218	1045.071868	0.007840	0.006501
RS	57	13.153082	14.541218	1058.779149	0.007943	0.006532
RS	58	14.339445	83.098173	193.391146	0.001451	0.001331
RS	59	15.632007	83.098173	208.646721	0.001565	0.001413
RS	60	17.040274	83.098173	224.897671	0.001687	0.001495
RS	61	18.574604	83.098173	242.168331	0.001817	0.001580
RS	62	20.246280	83.098173	260.474508	0.001954	0.001665
RS	63	22.067599	83.098173	16346.725796	0.122637	0.076855
PA	4+25*2+4+6 0.004970492 0.010315351 22.067598648 90.336826645 4.424670029 1.617389351 0.999442911 0.812029670 0.763926564 0.781097887 0.841817966 0.940758571 1.080590257 1.268826773 1.514783369 1.827515139 2.215856047 2.689436244 3.258153097 3.929731106 4.704730893 5.573386987 6.516977413 7.511843232 8.533592439 9.559953499 10.571549679 11.557912045 12.556958062 14.541218008 83.098172756
//
IT	5606
RD	10
LK	-152070.242368
QD	-767.460183 -> -607.238378
RI	0.0158035006
TR	0.004298	0.010472
MT	23.412470
MM	C_pi: 11.344854, n_recomb: 143671.238183
RS	0	0.000000	175.922817	6.979144	0.000049	0.000001
RS	1	0.009054	175.922817	7.610969	0.000053	0.000009
RS	2	0.018927	175.922817	8.299990	0.000058	0.000023
RS	3	0.029694	175.922817	9.051385	0.000063	0.000040
RS	4	0.041436	6.123826	283.278385	0.001972	0.001230
RS	5	0.054240	6.123826	308.272171	0.002146	0.001669
RS	6	0.068205	1.990937	1029.004822	0.007162	0.005815
RS	7	0.083433	1.990937	1113.323065	0.007749	0.007084
RS	8	0.100040	1.154440	2069.053169	0.014401	0.013511
RS	9	0.118151	1.154440	2219.901010	0.015451	0.015525
RS	10	0.137901	0.903475	3031.021175	0.021097	0.021528
RS	11	0.159440	0.903475	3224.479788	0.022443	0.023860
RS	12	0.182928	0.829984	3720.998061	0.025899	0.027758
RS	13	0.208543	0.829984	3929.644381	0.027352	0.030054
RS	14	0.236477	0.834884	4114.097283	0.028635	0.031568
RS	15	0.266940	0.834884	4319.438825	0.030065	0.033664
RS	16	0.300161	0.888882	4250.486611	0.029585	0.033136
RS	17	0.336389	0.888882	4442.913709	0.030924	0.034986
RS	18	0.375898	0.983755	4189.818538	0.029163	0.032942
RS	19	0.418983	0.983755	4365.779118	0.030387	0.034551
RS	20	0.465970	1.120962	3988.485550	0.027761	0.031476
RS	21	0.517210	1.120962	4147.874394	0.028871	0.032861
RS	22	0.573089	1.307589	3696.299266	0.025727	0.029169
RS	23	0.634027	1.307589	3840.631691	0.026732	0.030351
RS	24	0.700482	1.552940	3359.999910	0.023387	0.026418
RS	25	0.772954	1.552940	3491.185721	0.024300	0.027416
RS	26	0.851987	1.866281	3019.183053	0.021015	0.023557
RS	27	0.938175	1.866281	3138.887241	0.021848	0.024397
RS	28	1.032167	2.256800	2699.693193	0.018791	0.020821
RS	29	1.134667	2.256800	2809.216357	0.019553	0.021532
RS	30	1.246448	2.734570	2413.509851	0.016799	0.018336
RS	31	1.368349	2.734570	2513.893144	0.017498	0.018946
RS	32	1.501286	3.310041	2164.117279	0.015063	0.016153
RS	33	1.646259	3.310041	2256.244912	0.015704	0.016683
RS	34	1.804357	3.991572	1951.322336	0.013582	0.014281
RS	35	1.976768	3.991572	2035.974894	0.014171	0.014744
RS	36	2.164788	4.780221	1774.190271	0.012349	0.012712
RS	37	2.369831	4.780221	1852.061217	0.012891	0.013119
RS	38	2.593437	5.666052	1631.089204	0.011353	0.011425
RS	39	2.837288	5.666052	1702.776307	0.011852	0.011785
RS	40	3.103216	6.629010	1518.989370	0.010573	0.010391
RS	41	3.393219	6.629010	1584.960240	0.011032	0.010711
RS	42	3.709478	7.642655	1433.627782	0.009979	0.009573
RS	43	4.054370	7.642655	1494.168466	0.010400	0.009859
RS	44	4.430486	8.678559	1370.114063	0.009536	0.008932
RS	45	4.840654	8.678559	1425.277105	0.009920	0.009189
RS	46	5.287957	9.709961	1323.427470	0.009211	0.008431
RS	47	5.775756	9.709961	1372.991100	0.009556	0.008660
RS	48	6.307719	10.713552	1288.721417	0.008970	0.008035
RS	49	6.887842	10.713552	1332.163667	0.009272	0.008234
RS	50	7.520487	11.676679	1260.679200	0.008775	0.007706
RS	51	8.210409	11.676679	1297.194171	0.009029	0.007871
RS	52	8.962793	12.638234	1229.975703	0.008561	0.007384
RS	53	9.783294	12.638234	1258.729242	0.008761	0.007507
RS	54	10.678079	14.557913	1117.466677	0.007778	0.006587
RS	55	11.653873	14.557913	1141.945759	0.007948	0.006687
RS	56	12.718012	14.557913	1160.084247	0.008075	0.006746
RS	57	13.878492	14.557913	1170.933975	0.008150	0.006757
RS	58	15.144036	92.866617	191.415599	0.001332	0.001218
RS	59	16.524157	92.866617	206.961519	0.001441	0.001297
RS	60	18.029227	92.866617	223.583985	0.001556	0.001377
RS	61	19.670559	92.866617	241.320286	0.001680	0.001459
RS	62	21.460488	92.866617	260.200583	0.001811	0.001543
RS	63	23.412470	92.866617	17636.219162	0.122754	0.078712
PA	4+25*2+4+6 0.004298370 0.010472457 23.412469738 175.922816905 6.123826411 1.990936794 1.154440172 0.903474543 0.829983755 0.834884330 0.888881693 0.983754895 1.120961832 1.307588981 1.552939853 1.866281446 2.256799922 2.734569844 3.310040513 3.991571634 4.780220983 5.666052114 6.629009559 7.642655169 8.678559406 9.709961410 10.713552049 11.676679309 12.638234073 14.557912848 92.866616852
//
IT	5501
RD	11
LK	-151760.592791
QD	-654.323399 -> -518.365854
RI	0.0143401085
TR	0.003742	0.010585
MT	24.764467
MM	C_pi: 11.991465, n_recomb: 152906.280274
RS	0	0.000000	337.303861	3.900518	0.000026	0.000001
RS	1	0.009150	337.303861	4.257524	0.000028	0.000005
RS	2	0.019138	337.303861	4.647214	0.000030	0.000012
RS	3	0.030039	337.303861	5.072584	0.000033	0.000022
RS	4	0.041939	8.385705	222.546476	0.001455	0.000927
RS	5	0.054926	8.385705	242.534537	0.001586	0.001256
RS	6	0.069103	2.432230	909.116991	0.005946	0.004906
RS	7	0.084576	2.432230	985.809126	0.006447	0.005965
RS	8	0.101465	1.326437	1952.780738	0.012771	0.012104
RS	9	0.119900	1.326437	2100.929779	0.013740	0.013895
RS	10	0.140022	1.001524	2981.664746	0.019500	0.019995
RS	11	0.161985	1.001524	3181.110314	0.020804	0.022164
RS	12	0.185957	0.899530	3765.284988	0.024625	0.026419
RS	13	0.212123	0.899530	3987.288512	0.026077	0.028626
RS	14	0.240683	0.891071	4249.980645	0.027795	0.030591
RS	15	0.271857	0.891071	4473.035458	0.029253	0.032653
RS	16	0.305883	0.938057	4461.746809	0.029180	0.032566
RS	17	0.343023	0.938057	4673.509713	0.030565	0.034415
RS	18	0.383561	1.029009	4455.062317	0.029136	0.032747
RS	19	0.427808	1.029009	4650.099205	0.030411	0.034372
RS	20	0.476105	1.164057	4285.681540	0.028028	0.031585
RS	21	0.528820	1.164057	4462.837233	0.029187	0.032995
RS	22	0.586359	1.349817	4005.263869	0.026194	0.029498
RS	23	0.649163	1.349817	4165.649538	0.027243	0.030708
RS	24	0.717714	1.595557	3664.516488	0.023966	0.026881
RS	25	0.792538	1.595557	3810.046906	0.024918	0.027909
RS	26	0.874208	1.910734	3308.332354	0.021636	0.024086
RS	27	0.963351	1.910734	3440.853788	0.022503	0.024956
RS	28	1.060652	2.304860	2967.615817	0.019408	0.021366
RS	29	1.166855	2.304860	3088.635213	0.020200	0.022106
RS	30	1.282776	2.788418	2658.103992	0.017384	0.018865
RS	31	1.409305	2.788418	2768.837372	0.018108	0.019501
RS	32	1.547412	3.372330	2385.666724	0.015602	0.016648
RS	33	1.698155	3.372330	2487.135313	0.016266	0.017200
RS	34	1.862692	4.065463	2151.499407	0.014071	0.014734
RS	35	2.042285	4.065463	2244.589889	0.014680	0.015219
RS	36	2.238312	4.869144	1955.535077	0.012789	0.013123
RS	37	2.452275	4.869144	2041.021245	0.013348	0.013550
RS	38	2.685816	5.773081	1796.641414	0.011750	0.011800
RS	39	2.940728	5.773081	1875.177696	0.012264	0.012178
RS	40	3.218965	6.755748	1671.962784	0.010935	0.010738
RS	41	3.522661	6.755748	1744.047837	0.011406	0.011074
RS	42	3.854147	7.787800	1577.157092	0.010315	0.009900
RS	43	4.215964	7.787800	1643.074720	0.010746	0.010199
RS	44	4.610889	8.836711	1507.041355	0.009856	0.009247
RS	45	5.041951	8.836711	1566.795743	0.010247	0.009514
RS	46	5.512457	9.871139	1456.122176	0.009523	0.008741
RS	47	6.026016	9.871139	1509.381614	0.009871	0.008976
RS	48	6.586566	10.863684	1418.906853	0.009280	0.008344
RS	49	7.198410	10.863684	1464.963471	0.009581	0.008546
RS	50	7.866238	11.799206	1389.163347	0.009085	0.008016
RS	51	8.595176	11.799206	1426.948236	0.009332	0.008178
RS	52	9.390813	12.716866	1355.992149	0.008868	0.007690
RS	53	10.259254	12.716866	1384.398230	0.009054	0.007804
RS	54	11.207161	14.553463	1233.722276	0.008068	0.006869
RS	55	12.241803	14.553463	1256.912881	0.008220	0.006956
RS	56	13.371120	14.553463	1272.450389	0.008322	0.006997
RS	57	14.603772	14.553463	1279.294090	0.008367	0.006986
RS	58	15.949216	102.377288	189.416427	0.001239	0.001128
RS	59	17.417773	102.377288	205.191533	0.001342	0.001203
RS	60	19.020707	102.377288	222.112800	0.001453	0.001281
RS	61	20.770316	102.377288	240.228993	0.001571	0.001362
RS	62	22.680019	102.377288	259.583055	0.001698	0.001445
RS	63	24.764467	102.377288	18757.393150	0.122672	0.080259
PA	4+25*2+4+6 0.003742010 0.010585034 24.764466988 337.303860838 8.385705230 2.432230079 1.326436539 1.001523506 0.899529532 0.891071118 0.938056981 1.029009031 1.164056670 1.349817241 1.595557076 1.910734347 2.304859712 2.788417536 3.372330108 4.065462699 4.869144428 5.773080593 6.755748174 7.787800428 8.836711273 9.871138790 10.863684165 11.799205957 12.716866274 14.553463184 102.377288067
//
IT	5864
RD	12
LK	-151496.824003
QD	-557.865276 -> -440.729584
RI	0.0131573315
TR	0.003277	0.010667
MT	26.105501
MM	C_pi: 12.569586, n_recomb: 160976.152397
RS	0	0.000000	636.813127	2.189342	0.000014	0.000000
RS	1	0.009241	636.813127	2.391755	0.000015	0.000003
RS	2	0.019337	636.813127	2.612890	0.000016	0.000007
RS	3	0.030365	636.813127	2.854481	0.000018	0.000012
RS	4	0.042413	11.352618	174.825039	0.001086	0.000707
RS	5	0.055574	11.352618	190.763802	0.001185	0.000955
RS	6	0.069951	2.947312	800.122108	0.004970	0.004172
RS	7	0.085657	2.947312	869.281351	0.005400	0.005060
RS	8	0.102814	1.515324	1830.466812	0.011371	0.010898
RS	9	0.121557	1.515324	1974.126735	0.012263	0.012496
RS	10	0.142031	1.105648	2906.548019	0.018056	0.018626
RS	11	0.164399	1.105648	3109.056399	0.019314	0.020645
RS	12	0.188833	0.972011	3769.326102	0.023415	0.025178
RS	13	0.215525	0.972011	4001.667576	0.024859	0.027299
RS	14	0.244684	0.949078	4337.804300	0.026947	0.029647
RS	15	0.276537	0.949078	4576.026706	0.028427	0.031673
RS	16	0.311334	0.988686	4622.696275	0.028717	0.031975
RS	17	0.349347	0.988686	4851.882937	0.030140	0.033821
RS	18	0.390873	1.075736	4671.681036	0.029021	0.032496
RS	19	0.436237	1.075736	4884.452573	0.030343	0.034135
RS	20	0.485792	1.208902	4538.459371	0.028193	0.031619
RS	21	0.539928	1.208902	4732.458195	0.029399	0.033052
RS	22	0.599066	1.394300	4275.266046	0.026558	0.029743
RS	23	0.663669	1.394300	4451.038810	0.027650	0.030980
RS	24	0.734243	1.641142	3935.777213	0.024449	0.027262
RS	25	0.811338	1.641142	4095.122059	0.025439	0.028319
RS	26	0.895558	1.959067	3569.480352	0.022174	0.024539
RS	27	0.987562	1.959067	3714.354855	0.023074	0.025438
RS	28	1.088067	2.357897	3212.011767	0.019953	0.021843
RS	29	1.197861	2.357897	3344.098304	0.020774	0.022610
RS	30	1.317802	2.848516	2882.826653	0.017908	0.019334
RS	31	1.448826	2.848516	3003.505857	0.018658	0.019995
RS	32	1.591959	3.442274	2590.297743	0.016091	0.017092
RS	33	1.748319	3.442274	2700.725778	0.016777	0.017667
RS	34	1.919130	4.148433	2337.159923	0.014519	0.015145
RS	35	2.105725	4.148433	2438.329817	0.015147	0.015650
RS	36	2.309564	4.968452	2124.326410	0.013197	0.013500
RS	37	2.532242	4.968452	2217.092565	0.013773	0.013946
RS	38	2.775497	5.891507	1951.255233	0.012121	0.012148
RS	39	3.041233	5.891507	2036.327719	0.012650	0.012543
RS	40	3.331526	6.894439	1815.349437	0.011277	0.011062
RS	41	3.648646	6.894439	1893.254489	0.011761	0.011413
RS	42	3.995073	7.944876	1712.263687	0.010637	0.010209
RS	43	4.373514	7.944876	1783.275578	0.011078	0.010521
RS	44	4.786929	9.006118	1636.590178	0.010167	0.009548
RS	45	5.238548	9.006118	1700.651568	0.010565	0.009825
RS	46	5.731904	10.042132	1582.422194	0.009830	0.009041
RS	47	6.270853	10.042132	1639.069103	0.010182	0.009283
RS	48	6.859607	11.021318	1543.650867	0.009589	0.008648
RS	49	7.502771	11.021318	1591.953811	0.009889	0.008852
RS	50	8.205372	11.925744	1513.139534	0.009400	0.008325
RS	51	8.972903	11.925744	1551.713142	0.009639	0.008483
RS	52	9.811365	12.794244	1478.391994	0.009184	0.007999
RS	53	10.727312	12.794244	1505.787648	0.009354	0.008102
RS	54	11.727905	14.531860	1348.346088	0.008376	0.007162
RS	55	12.820967	14.531860	1369.330361	0.008506	0.007234
RS	56	14.015043	14.531860	1381.252472	0.008580	0.007255
RS	57	15.319467	14.531860	1382.997703	0.008591	0.007217
RS	58	16.744439	111.353037	187.723721	0.001166	0.001056
RS	59	18.301098	111.353037	203.699887	0.001265	0.001129
RS	60	20.001614	111.353037	220.882943	0.001372	0.001205
RS	61	21.859280	111.353037	239.331715	0.001487	0.001285
RS	62	23.888621	111.353037	259.100358	0.001610	0.001367
RS	63	26.105501	111.353037	19705.283014	0.122411	0.081551
PA	4+25*2+4+6 0.003276731 0.010666866 26.105500889 636.813126704 11.352618212 2.947311702 1.515323983 1.105648135 0.972010830 0.949077895 0.988686021 1.075736492 1.208901520 1.394300053 1.641142421 1.959066864 2.357897317 2.848516410 3.442273951 4.148433224 4.968451987 5.891506881 6.894438753 7.944876441 9.006117754 10.042131990 11.021317904 11.925744253 12.794244343 14.531860110 111.353037316
//
IT	6089
RD	13
LK	-151268.844900
QD	-474.610201 -> -372.477156
RI	0.0121681404
TR	0.002884	0.010729
MT	27.415732
MM	C_pi: 13.070356, n_recomb: 167874.701576
RS	0	0.000000	1182.339999	1.237423	0.000007	0.000000
RS	1	0.009326	1182.339999	1.352885	0.000008	0.000002
RS	2	0.019522	1182.339999	1.479127	0.000009	0.000004
RS	3	0.030668	1182.339999	1.617155	0.000010	0.000007
RS	4	0.042855	15.183117	137.623826	0.000820	0.000546
RS	5	0.056177	15.183117	150.331768	0.000895	0.000735
RS	6	0.070742	3.540759	702.894021	0.004187	0.003577
RS	7	0.086666	3.540759	764.905986	0.004556	0.004327
RS	8	0.104074	1.720588	1707.361936	0.010170	0.009865
RS	9	0.123106	1.720588	1845.304439	0.010992	0.011294
RS	10	0.143913	1.215214	2813.062107	0.016757	0.017405
RS	11	0.166660	1.215214	3016.135946	0.017967	0.019287
RS	12	0.191529	1.046883	3740.339019	0.022281	0.024034
RS	13	0.218717	1.046883	3980.139382	0.023709	0.026070
RS	14	0.248441	1.008382	4383.374775	0.026111	0.028742
RS	15	0.280937	1.008382	4634.115747	0.027605	0.030730
RS	16	0.316463	1.040213	4737.226990	0.028219	0.031378
RS	17	0.355302	1.040213	4981.674101	0.029675	0.033217
RS	18	0.397764	1.123287	4841.685558	0.028841	0.032204
RS	19	0.444185	1.123287	5070.539740	0.030204	0.033855
RS	20	0.494936	1.254716	4747.134373	0.028278	0.031592
RS	21	0.550420	1.254716	4956.745655	0.029526	0.033047
RS	22	0.611078	1.440074	4505.333541	0.026837	0.029918
RS	23	0.677393	1.440074	4695.557581	0.027971	0.031181
RS	24	0.749893	1.688503	4171.941142	0.024852	0.027572
RS	25	0.829154	1.688503	4344.348004	0.025879	0.028657
RS	26	0.915807	2.009814	3800.297538	0.022638	0.024924
RS	27	1.010541	2.009814	3956.882339	0.023570	0.025850
RS	28	1.114111	2.414150	3430.334450	0.020434	0.022258
RS	29	1.227339	2.414150	3572.915850	0.021283	0.023051
RS	30	1.351126	2.912782	3085.107476	0.018377	0.019750
RS	31	1.486459	2.912782	3215.212551	0.019152	0.020435
RS	32	1.634412	3.517463	2775.526261	0.016533	0.017490
RS	33	1.796164	3.517463	2894.438119	0.017242	0.018087
RS	34	1.973000	4.237781	2505.960988	0.014928	0.015517
RS	35	2.166328	4.237781	2614.775241	0.015576	0.016042
RS	36	2.377686	5.075220	2278.380641	0.013572	0.013844
RS	37	2.608756	5.075220	2378.030243	0.014166	0.014309
RS	38	2.861375	6.018262	2092.912877	0.012467	0.012468
RS	39	3.137553	6.018262	2184.161575	0.013011	0.012879
RS	40	3.439487	7.041971	1947.283131	0.011600	0.011364
RS	41	3.769580	7.041971	2030.681553	0.012096	0.011730
RS	42	4.130458	8.110847	1837.209541	0.010944	0.010499
RS	43	4.524991	8.110847	1913.016477	0.011396	0.010824
RS	44	4.956318	9.183907	1757.132176	0.010467	0.009835
RS	45	5.427871	9.183907	1825.217713	0.010873	0.010122
RS	46	5.943401	10.220359	1700.791917	0.010131	0.009331
RS	47	6.507009	10.220359	1760.540079	0.010487	0.009579
RS	48	7.123180	11.184287	1661.510772	0.009897	0.008945
RS	49	7.796815	11.184287	1711.736927	0.010197	0.009151
RS	50	8.533273	12.054773	1631.271275	0.009717	0.008631
RS	51	9.338413	12.054773	1670.220268	0.009949	0.008786
RS	52	10.218640	12.869805	1595.987481	0.009507	0.008309
RS	53	11.180958	12.869805	1621.794367	0.009661	0.008401
RS	54	12.233022	14.495071	1460.455982	0.008700	0.007465
RS	55	13.383201	14.495071	1478.357140	0.008806	0.007520
RS	56	14.640646	14.495071	1485.718010	0.008850	0.007518
RS	57	16.015360	14.495071	1481.373105	0.008824	0.007453
RS	58	17.518281	119.505372	186.595995	0.001112	0.001000
RS	59	19.161364	119.505372	202.772232	0.001208	0.001072
RS	60	20.957681	119.505372	220.209525	0.001312	0.001147
RS	61	22.921523	119.505372	238.975410	0.001424	0.001225
RS	62	25.068513	119.505372	259.133713	0.001544	0.001307
RS	63	27.415732	119.505372	20478.318412	0.121986	0.082638
PA	4+25*2+4+6 0.002884495 0.010728613 27.415732134 1182.339999383 15.183116999 3.540758809 1.720588173 1.215214168 1.046883147 1.008381574 1.040212772 1.123286549 1.254715970 1.440073594 1.688503008 2.009813948 2.414149949 2.912781997 3.517463391 4.237781269 5.075219764 6.018262019 7.041971350 8.110846784 9.183906977 10.220358533 11.184287049 12.054772648 12.869805444 14.495070560 119.505372492
//
IT	5891
RD	14
LK	-151069.660983
QD	-402.179571 -> -312.527758
RI	0.0113179263
TR	0.002552	0.010778
MT	28.674470
MM	C_pi: 13.487422, n_recomb: 173614.102232
RS	0	0.000000	2152.215877	0.707187	0.000004	0.000000
RS	1	0.009404	2152.215877	0.773726	0.000004	0.000001
RS	2	0.019692	2152.215877	0.846529	0.000005	0.000002
RS	3	0.030947	2152.215877	0.926188	0.000005	0.000004
RS	4	0.043261	20.045087	108.765659	0.000626	0.000426
RS	5	0.056733	20.045087	118.918949	0.000685	0.000573
RS	6	0.071471	4.214970	617.365456	0.003556	0.003092
RS	7	0.087596	4.214970	672.781747	0.003875	0.003731
RS	8	0.105237	1.941144	1587.156354	0.009142	0.008979
RS	9	0.124536	1.941144	1718.613421	0.009899	0.010263
RS	10	0.145651	1.329376	2707.320756	0.015594	0.016321
RS	11	0.168751	1.329376	2908.892998	0.016755	0.018075
RS	12	0.194024	1.123518	3684.865991	0.021224	0.022983
RS	13	0.221673	1.123518	3929.462601	0.022633	0.024937
RS	14	0.251922	1.068441	4392.384926	0.025300	0.027884
RS	15	0.285015	1.068441	4652.993423	0.026801	0.029832
RS	16	0.321221	1.092098	4809.618861	0.027703	0.030784
RS	17	0.360831	1.092098	5067.008486	0.029185	0.032614
RS	18	0.404166	1.171070	4967.771792	0.028614	0.031885
RS	19	0.451576	1.171070	5210.823089	0.030014	0.033546
RS	20	0.503444	1.300810	4912.952654	0.028298	0.031517
RS	21	0.560190	1.300810	5136.692063	0.029587	0.032991
RS	22	0.622272	1.486305	4695.510591	0.027046	0.030034
RS	23	0.690192	1.486305	4899.013473	0.028218	0.031322
RS	24	0.764499	1.736621	4372.177067	0.025183	0.027820
RS	25	0.845794	1.736621	4556.690363	0.026246	0.028931
RS	26	0.934733	2.061736	3999.393110	0.023036	0.025249
RS	27	1.032036	2.061736	4166.877840	0.024001	0.026202
RS	28	1.138489	2.472113	3620.900676	0.020856	0.022618
RS	29	1.254952	2.472113	3773.268165	0.021734	0.023436
RS	30	1.382367	2.979417	3263.145671	0.018795	0.020115
RS	31	1.521764	2.979417	3402.045674	0.019595	0.020823
RS	32	1.674270	3.595783	2939.551428	0.016932	0.017843
RS	33	1.841116	3.595783	3066.381155	0.017662	0.018461
RS	34	2.023652	4.331087	2656.154078	0.015299	0.015850
RS	35	2.223353	4.331087	2772.104507	0.015967	0.016394
RS	36	2.441833	5.186726	2416.044090	0.013916	0.014156
RS	37	2.680859	5.186726	2522.122400	0.014527	0.014638
RS	38	2.942361	6.150387	2220.055606	0.012787	0.012760
RS	39	3.228455	6.150387	2317.076364	0.013346	0.013188
RS	40	3.541451	7.195213	2066.296348	0.011902	0.011643
RS	41	3.883881	7.195213	2154.831706	0.012412	0.012023
RS	42	4.258512	8.282489	1950.602773	0.011235	0.010771
RS	43	4.668372	8.282489	2030.891656	0.011698	0.011108
RS	44	5.116773	9.366858	1867.336211	0.010756	0.010107
RS	45	5.607341	9.366858	1939.167804	0.011169	0.010404
RS	46	6.144040	10.402720	1809.949174	0.010425	0.009610
RS	47	6.731208	10.402720	1872.539537	0.010786	0.009864
RS	48	7.373592	11.349794	1771.251406	0.010202	0.009235
RS	49	8.076384	11.349794	1823.131447	0.010501	0.009443
RS	50	8.845263	12.184037	1742.387666	0.010036	0.008934
RS	51	9.686446	12.184037	1781.382064	0.010261	0.009084
RS	52	10.606730	12.942201	1707.715059	0.009836	0.008621
RS	53	11.613555	12.942201	1731.464910	0.009973	0.008701
RS	54	12.715058	14.444288	1569.203532	0.009038	0.007779
RS	55	13.920143	14.444288	1583.223858	0.009119	0.007815
RS	56	15.238550	14.444288	1585.187679	0.009131	0.007788
RS	57	16.680935	14.444288	1573.905312	0.009066	0.007692
RS	58	18.258958	126.562296	186.230562	0.001073	0.000958
RS	59	19.985372	126.562296	202.627560	0.001167	0.001029
RS	60	21.874133	126.562296	220.335138	0.001269	0.001104
RS	61	23.940506	126.562296	239.428249	0.001379	0.001182
RS	62	26.201194	126.562296	259.978887	0.001497	0.001264
RS	63	28.674470	126.562296	21078.878580	0.121412	0.083559
PA	4+25*2+4+6 0.002552451 0.010778147 28.674470123 2152.215876887 20.045087206 4.214970374 1.941143877 1.329375756 1.123517726 1.068441082 1.092097870 1.171070170 1.300809530 1.486304881 1.736621454 2.061735650 2.472112976 2.979416952 3.595782709 4.331086529 5.186726143 6.150387302 7.195212949 8.282488792 9.366857989 10.402720473 11.349793967 12.184037349 12.942201291 14.444287923 126.562295768
//
IT	6261
RD	15
LK	-150894.743827
QD	-339.032568 -> -260.334927
RI	0.0105755071
TR	0.002271	0.010820
MT	29.864793
MM	C_pi: 13.819541, n_recomb: 178237.265912
RS	0	0.000000	3844.119152	0.408729	0.000002	0.000000
RS	1	0.009474	3844.119152	0.447475	0.000003	0.000000
RS	2	0.019846	3844.119152	0.489897	0.000003	0.000001
RS	3	0.031200	3844.119152	0.536343	0.000003	0.000002
RS	4	0.043630	26.098326	86.467870	0.000485	0.000337
RS	5	0.057238	26.098326	94.615515	0.000531	0.000452
RS	6	0.072134	4.968946	543.027945	0.003047	0.002699
RS	7	0.088443	4.968946	592.489611	0.003324	0.003246
RS	8	0.106296	2.174957	1472.716761	0.008263	0.008222
RS	9	0.125840	2.174957	1597.317815	0.008962	0.009380
RS	10	0.147237	1.446993	2594.723591	0.014558	0.015362
RS	11	0.170660	1.446993	2793.172023	0.015671	0.017000
RS	12	0.196303	1.201139	3609.326734	0.020250	0.022027
RS	13	0.224375	1.201139	3856.360978	0.021636	0.023901
RS	14	0.255106	1.128644	4370.957065	0.024523	0.027078
RS	15	0.288749	1.128644	4638.897773	0.026027	0.028985
RS	16	0.325579	1.143783	4844.983071	0.027183	0.030205
RS	17	0.365899	1.143783	5112.959762	0.028686	0.032023
RS	18	0.410039	1.218528	5053.712780	0.028354	0.031550
RS	19	0.458360	1.218528	5308.942331	0.029786	0.033218
RS	20	0.511260	1.346570	5038.362182	0.028268	0.031405
RS	21	0.569171	1.346570	5274.570080	0.029593	0.032897
RS	22	0.632569	1.532290	4847.076594	0.027195	0.030102
RS	23	0.701973	1.532290	5062.507005	0.028403	0.031412
RS	24	0.777952	1.784663	4536.851634	0.025454	0.028014
RS	25	0.861130	1.784663	4732.354193	0.026551	0.029149
RS	26	0.952188	2.113840	4166.478200	0.023376	0.025520
RS	27	1.051874	2.113840	4343.915361	0.024372	0.026497
RS	28	1.161003	2.530603	3783.012263	0.021225	0.022926
RS	29	1.280471	2.530603	3944.343813	0.022130	0.023768
RS	30	1.411258	3.047021	3416.012209	0.019166	0.020433
RS	31	1.554436	3.047021	3562.983612	0.019990	0.021163
RS	32	1.711179	3.675601	3081.330530	0.017288	0.018155
RS	33	1.882771	3.675601	3215.436902	0.018040	0.018793
RS	34	2.070620	4.426471	2786.665944	0.015635	0.016146
RS	35	2.276267	4.426471	2909.183658	0.016322	0.016709
RS	36	2.501396	5.300885	2536.241175	0.014230	0.014435
RS	37	2.747854	5.300885	2648.245634	0.014858	0.014934
RS	38	3.017662	6.285621	2331.629115	0.013082	0.013025
RS	39	3.313032	6.285621	2433.982184	0.013656	0.013468
RS	40	3.636385	7.351808	2171.354421	0.012182	0.011898
RS	41	3.990373	7.351808	2264.647483	0.012706	0.012291
RS	42	4.377898	8.457416	2051.428295	0.011510	0.011023
RS	43	4.802137	8.457416	2135.877843	0.011983	0.011372
RS	44	5.266570	9.552661	1966.195391	0.011031	0.010363
RS	45	5.775003	9.552661	2041.504717	0.011454	0.010669
RS	46	6.331605	10.587114	1908.888307	0.010710	0.009875
RS	47	6.940940	10.587114	1974.094402	0.011076	0.010136
RS	48	7.608004	11.516113	1871.871066	0.010502	0.009516
RS	49	8.338266	11.516113	1925.197128	0.010801	0.009725
RS	50	9.137714	12.312457	1845.506920	0.010354	0.009232
RS	51	10.012902	12.312457	1884.313110	0.010572	0.009377
RS	52	10.971006	13.011389	1812.653979	0.010170	0.008933
RS	53	12.019882	13.011389	1834.011215	0.010290	0.008999
RS	54	13.168129	14.382338	1673.781280	0.009391	0.008102
RS	55	14.425161	14.382338	1683.242721	0.009444	0.008116
RS	56	15.801286	14.382338	1679.125842	0.009421	0.008063
RS	57	17.307786	14.382338	1660.244739	0.009315	0.007934
RS	58	18.957013	132.324997	186.759620	0.001048	0.000929
RS	59	20.762489	132.324997	203.414246	0.001141	0.001000
RS	60	22.739017	132.324997	221.425890	0.001242	0.001074
RS	61	24.902803	132.324997	240.875694	0.001351	0.001153
RS	62	27.271588	132.324997	261.842349	0.001469	0.001235
RS	63	29.864793	132.324997	21515.272899	0.120711	0.084345
PA	4+25*2+4+6 0.002271405 0.010820177 29.864793121 3844.119151982 26.098325715 4.968946436 2.174957125 1.446993212 1.201139298 1.128643908 1.143783110 1.218528300 1.346570267 1.532289819 1.784663256 2.113839611 2.530603032 3.047020983 3.675600899 4.426470918 5.300884587 6.285621495 7.351808136 8.457416041 9.552660739 10.587113558 11.516112952 12.312457207 13.011388758 14.382337646 132.324996612
//
IT	7791
RD	16
LK	-150741.402223
QD	-284.236072 -> -215.624996
RI	0.0099264316
TR	0.002034	0.010856
MT	30.978696
MM	C_pi: 14.072862, n_recomb: 181833.259226
RS	0	0.000000	6617.533041	0.243475	0.000001	0.000000
RS	1	0.009538	6617.533041	0.266711	0.000001	0.000000
RS	2	0.019985	6617.533041	0.292165	0.000002	0.000001
RS	3	0.031428	6617.533041	0.320051	0.000002	0.000001
RS	4	0.043963	33.478762	69.286682	0.000381	0.000271
RS	5	0.057694	33.478762	75.868231	0.000417	0.000362
RS	6	0.072734	5.796268	479.254634	0.002636	0.002379
RS	7	0.089208	5.796268	523.451772	0.002879	0.002853
RS	8	0.107254	2.418883	1366.369560	0.007514	0.007580
RS	9	0.127021	2.418883	1484.095471	0.008162	0.008628
RS	10	0.148673	1.566474	2480.509402	0.013642	0.014522
RS	11	0.172390	1.566474	2674.693973	0.014710	0.016054
RS	12	0.198370	1.278777	3520.464605	0.019361	0.021166
RS	13	0.226827	1.278777	3767.987572	0.020722	0.022963
RS	14	0.257998	1.188287	4326.077259	0.023791	0.026333
RS	15	0.292142	1.188287	4599.072380	0.025293	0.028197
RS	16	0.329543	1.194682	4849.721872	0.026671	0.029651
RS	17	0.370511	1.194682	5126.040051	0.028191	0.031454
RS	18	0.415386	1.265110	5104.901090	0.028075	0.031211
RS	19	0.464541	1.265110	5370.290900	0.029534	0.032882
RS	20	0.518384	1.391450	5127.526289	0.028199	0.031268
RS	21	0.577362	1.391450	5374.479588	0.029557	0.032774
RS	22	0.641966	1.577450	4963.002287	0.027294	0.030131
RS	23	0.712731	1.577450	5188.919181	0.028537	0.031460
RS	24	0.790245	1.831994	4667.912913	0.025671	0.028162
RS	25	0.875152	1.831994	4873.196064	0.026800	0.029319
RS	26	0.968158	2.165411	4302.712842	0.023663	0.025742
RS	27	1.070034	2.165411	4489.073191	0.024688	0.026742
RS	28	1.181626	2.588811	3917.258788	0.021543	0.023186
RS	29	1.303861	2.588811	4086.663729	0.022475	0.024050
RS	30	1.437755	3.114683	3543.905857	0.019490	0.020706
RS	31	1.584418	3.114683	3698.169149	0.020338	0.021456
RS	32	1.745070	3.755911	3200.802085	0.017603	0.018424
RS	33	1.921044	3.755911	3341.499012	0.018377	0.019081
RS	34	2.113801	4.522863	2897.258115	0.015934	0.016405
RS	35	2.324943	4.522863	3025.739021	0.016640	0.016985
RS	36	2.556223	5.416595	2638.620649	0.014511	0.014681
RS	37	2.809560	5.416595	2756.022174	0.015157	0.015196
RS	38	3.087060	6.422903	2427.204277	0.013349	0.013260
RS	39	3.391027	6.422903	2534.431907	0.013938	0.013718
RS	40	3.723984	7.510819	2261.968342	0.012440	0.012127
RS	41	4.088697	7.510819	2359.631294	0.012977	0.012534
RS	42	4.488195	8.634908	2139.145609	0.011764	0.011253
RS	43	4.925795	8.634908	2227.437547	0.012250	0.011613
RS	44	5.405131	9.740934	2053.115343	0.011291	0.010599
RS	45	5.930184	9.740934	2131.652507	0.011723	0.010914
RS	46	6.505314	10.773628	1996.961067	0.010982	0.010125
RS	47	7.135297	10.773628	2064.596030	0.011354	0.010392
RS	48	7.825365	11.683977	1962.672861	0.010794	0.009784
RS	49	8.581248	11.683977	2017.305622	0.011094	0.009996
RS	50	9.409224	12.441636	1939.902949	0.010669	0.009521
RS	51	10.316168	12.441636	1978.393610	0.010880	0.009663
RS	52	11.309612	13.080182	1910.092464	0.010505	0.009240
RS	53	12.397806	13.080182	1928.871099	0.010608	0.009294
RS	54	13.589787	14.315257	1773.481414	0.009753	0.008430
RS	55	14.895453	14.315257	1777.863530	0.009777	0.008422
RS	56	16.325647	14.315257	1767.170766	0.009719	0.008340
RS	57	17.892246	14.315257	1740.248030	0.009571	0.008178
RS	58	19.608260	136.729311	188.235501	0.001035	0.000911
RS	59	21.487939	136.729311	205.194510	0.001128	0.000982
RS	60	23.546893	136.729311	223.555098	0.001229	0.001057
RS	61	25.802220	136.729311	243.403456	0.001339	0.001136
RS	62	28.272649	136.729311	264.823575	0.001456	0.001220
RS	63	30.978696	136.729311	21803.932026	0.119912	0.085015
PA	4+25*2+4+6 0.002034469 0.010856152 30.978696223 6617.533040728 33.478761603 5.796267884 2.418882874 1.566474484 1.278777059 1.188286962 1.194681724 1.265110460 1.391450282 1.577450277 1.831993827 2.165410611 2.588810526 3.114683156 3.755910769 4.522862631 5.416595117 6.422903066 7.510819340 8.634908085 9.740934044 10.773627865 11.683976825 12.441636169 13.080182188 14.315256654 136.729310811
//
IT	9539
RD	17
LK	-150608.088616
QD	-237.222634 -> -178.118722
RI	0.0093671070
TR	0.001836	0.010885
MT	32.020167
MM	C_pi: 14.261366, n_recomb: 184544.462462
RS	0	0.000000	11210.538044	0.146575	0.000001	0.000000
RS	1	0.009595	11210.538044	0.160647	0.000001	0.000000
RS	2	0.020110	11210.538044	0.176071	0.000001	0.000000
RS	3	0.031635	11210.538044	0.192978	0.000001	0.000001
RS	4	0.044265	42.252972	56.108193	0.000304	0.000221
RS	5	0.058107	42.252972	61.475432	0.000333	0.000294
RS	6	0.073277	6.685042	425.269770	0.002304	0.002120
RS	7	0.089903	6.685042	464.904677	0.002519	0.002533
RS	8	0.108123	2.668659	1269.972591	0.006882	0.007039
RS	9	0.128093	2.668659	1381.110548	0.007484	0.007992
RS	10	0.149978	1.685857	2369.612267	0.012840	0.013794
RS	11	0.173963	1.685857	2558.893953	0.013866	0.015230
RS	12	0.200249	1.355298	3425.276742	0.018561	0.020402
RS	13	0.229057	1.355298	3671.845314	0.019897	0.022126
RS	14	0.260630	1.246582	4265.644292	0.023114	0.025656
RS	15	0.295232	1.246582	4541.819635	0.024611	0.027477
RS	16	0.333154	1.244191	4831.606412	0.026181	0.029134
RS	17	0.374714	1.244191	5114.291375	0.027713	0.030919
RS	18	0.420262	1.310317	5128.363072	0.027789	0.030881
RS	19	0.470180	1.310317	5402.050532	0.029272	0.032551
RS	20	0.524888	1.434992	5186.466559	0.028104	0.031118
RS	21	0.584845	1.434992	5442.516009	0.029492	0.032634
RS	22	0.650555	1.621350	5048.173085	0.027355	0.030131
RS	23	0.722570	1.621350	5283.161181	0.028628	0.031476
RS	24	0.801494	1.878187	4769.155685	0.025843	0.028272
RS	25	0.887991	1.878187	4983.014190	0.027002	0.029448
RS	26	0.982787	2.216024	4410.964368	0.023902	0.025921
RS	27	1.086679	2.216024	4605.214848	0.024955	0.026941
RS	28	1.200539	2.646326	4025.755266	0.021815	0.023402
RS	29	1.325324	2.646326	4202.338913	0.022771	0.024285
RS	30	1.462082	3.182026	3648.369773	0.019770	0.020935
RS	31	1.611961	3.182026	3809.143613	0.020641	0.021704
RS	32	1.776221	3.836402	3299.079515	0.017877	0.018653
RS	33	1.956241	3.836402	3445.681749	0.018671	0.019327
RS	34	2.153534	4.620068	2988.725191	0.016195	0.016626
RS	35	2.369758	4.620068	3122.568607	0.016920	0.017222
RS	36	2.606727	5.533851	2723.738743	0.014759	0.014893
RS	37	2.866433	5.533851	2846.014205	0.015422	0.015422
RS	38	3.151058	6.562537	2507.140846	0.013586	0.013464
RS	39	3.462992	6.562537	2618.794343	0.014191	0.013936
RS	40	3.804855	7.672956	2338.347937	0.012671	0.012328
RS	41	4.179520	7.672956	2440.006345	0.013222	0.012748
RS	42	4.590133	8.816230	2213.827557	0.011996	0.011457
RS	43	5.040144	8.816230	2305.663834	0.012494	0.011829
RS	44	5.533333	9.933587	2128.053106	0.011531	0.010813
RS	45	6.073843	9.933587	2209.599232	0.011973	0.011138
RS	46	6.666213	10.964945	2074.014063	0.011239	0.010355
RS	47	7.315421	10.964945	2143.939002	0.011617	0.010629
RS	48	8.026919	11.856963	2043.404006	0.011073	0.010036
RS	49	8.806684	11.856963	2099.277660	0.011375	0.010250
RS	50	9.661267	12.576212	2025.243220	0.010974	0.009798
RS	51	10.597845	12.576212	2063.400809	0.011181	0.009935
RS	52	11.624287	13.154593	1999.650337	0.010836	0.009539
RS	53	12.749214	13.154593	2015.820368	0.010923	0.009580
RS	54	13.982076	14.252385	1867.813568	0.010121	0.008759
RS	55	15.333229	14.252385	1866.780461	0.010116	0.008727
RS	56	16.814023	14.252385	1849.226459	0.010020	0.008617
RS	57	18.436898	14.252385	1814.051001	0.009830	0.008421
RS	58	20.215484	139.875332	190.627818	0.001033	0.000903
RS	59	22.164723	139.875332	207.941561	0.001127	0.000974
RS	60	24.300988	139.875332	226.700508	0.001228	0.001051
RS	61	26.642225	139.875332	246.994876	0.001338	0.001131
RS	62	29.208100	139.875332	268.912693	0.001457	0.001216
RS	63	32.020167	139.875332	21970.228277	0.119051	0.085581
PA	4+25*2+4+6 0.001835892 0.010884785 32.020166750 11210.538043620 42.252971688 6.685041585 2.668658691 1.685856940 1.355297737 1.246581614 1.244191055 1.310317236 1.434992486 1.621350161 1.878186514 2.216023803 2.646325604 3.182025686 3.836401787 4.620068015 5.533850607 6.562537486 7.672955504 8.816230070 9.933586883 10.964944792 11.856963198 12.576212048 13.154592552 14.252385354 139.875332125
//
IT	8795
RD	18
LK	-150493.656104
QD	-197.538952 -> -147.325445
RI	0.0088971570
TR	0.001670	0.010903
MT	33.004735
MM	C_pi: 14.403979, n_recomb: 186544.602347
RS	0	0.000000	18717.836085	0.089149	0.000000	0.000000
RS	1	0.009647	18717.836085	0.097755	0.000001	0.000000
RS	2	0.020225	18717.836085	0.107193	0.000001	0.000000
RS	3	0.031824	18717.836085	0.117541	0.000001	0.000000
RS	4	0.044542	52.460546	45.981798	0.000246	0.000183
RS	5	0.058486	52.460546	50.407805	0.000270	0.000243
RS	6	0.073776	7.618038	380.174147	0.002038	0.001910
RS	7	0.090541	7.618038	415.930334	0.002230	0.002275
RS	8	0.108923	2.919116	1184.768761	0.006351	0.006588
RS	9	0.129078	2.919116	1289.848466	0.006914	0.007461
RS	10	0.151179	1.803006	2266.134636	0.012148	0.013173
RS	11	0.175411	1.803006	2450.339637	0.013135	0.014523
RS	12	0.201981	1.429517	3330.246759	0.017852	0.019736
RS	13	0.231114	1.429517	3574.955368	0.019164	0.021393
RS	14	0.263058	1.302761	4197.456106	0.022501	0.025055
RS	15	0.298083	1.302761	4475.425212	0.023991	0.026834
RS	16	0.336488	1.291743	4798.876063	0.025725	0.028665
RS	17	0.378597	1.291743	5086.340144	0.027266	0.030430
RS	18	0.424770	1.353698	5132.062590	0.027511	0.030572
RS	19	0.475396	1.353698	5412.464423	0.029014	0.032239
RS	20	0.530907	1.476835	5222.357974	0.027995	0.030966
RS	21	0.591773	1.476835	5486.043834	0.029409	0.032489
RS	22	0.658511	1.663686	5108.780982	0.027386	0.030112
RS	23	0.731687	1.663686	5351.551638	0.028688	0.031471
RS	24	0.811923	1.922995	4845.719638	0.025976	0.028352
RS	25	0.899900	1.922995	5067.036103	0.027163	0.029544
RS	26	0.996364	2.265494	4495.400846	0.024098	0.026064
RS	27	1.102134	2.265494	4696.574163	0.025177	0.027101
RS	28	1.218108	2.703051	4111.829623	0.022042	0.023578
RS	29	1.345271	2.703051	4294.750478	0.023023	0.024479
RS	30	1.484702	3.249072	3732.049601	0.020006	0.021124
RS	31	1.637584	3.249072	3898.597988	0.020899	0.021910
RS	32	1.805216	3.917290	3378.250664	0.018110	0.018842
RS	33	1.989019	3.917290	3530.112840	0.018924	0.019532
RS	34	2.190555	4.718569	3062.718802	0.016418	0.016809
RS	35	2.411533	4.718569	3201.359674	0.017161	0.017420
RS	36	2.653831	5.653526	2792.890926	0.014972	0.015069
RS	37	2.919503	5.653526	2919.549522	0.015651	0.015612
RS	38	3.210806	6.705903	2572.456877	0.013790	0.013635
RS	39	3.530212	6.705903	2688.117530	0.014410	0.014120
RS	40	3.880432	7.840266	2401.274153	0.012872	0.012499
RS	41	4.264440	7.840266	2506.582831	0.013437	0.012931
RS	42	4.685494	9.004222	2276.058827	0.012201	0.011633
RS	43	5.147168	9.004222	2371.172335	0.012711	0.012016
RS	44	5.653383	10.134357	2191.421265	0.011747	0.011001
RS	45	6.208433	10.134357	2275.793965	0.012200	0.011335
RS	46	6.817032	11.165792	2140.300972	0.011473	0.010561
RS	47	7.484344	11.165792	2212.425032	0.011860	0.010842
RS	48	8.216034	12.040869	2114.170396	0.011333	0.010267
RS	49	9.018314	12.040869	2171.287578	0.011640	0.010483
RS	50	9.897992	12.723122	2101.505092	0.011265	0.010056
RS	51	10.862536	12.723122	2139.412683	0.011469	0.010191
RS	52	11.920134	13.242829	2081.211796	0.011157	0.009825
RS	53	13.079762	13.242829	2094.888267	0.011230	0.009854
RS	54	14.351263	14.204976	1956.451169	0.010488	0.009083
RS	55	15.745431	14.204976	1949.858527	0.010453	0.009027
RS	56	17.274100	14.204976	1925.367396	0.010321	0.008888
RS	57	18.950245	14.204976	1881.950389	0.010088	0.008657
RS	58	20.788095	141.998697	193.829697	0.001039	0.000902
RS	59	22.803249	141.998697	211.546081	0.001134	0.000975
RS	60	25.012812	141.998697	230.751011	0.001237	0.001053
RS	61	27.435540	141.998697	251.537861	0.001348	0.001136
RS	62	30.091998	141.998697	273.997606	0.001469	0.001223
RS	63	33.004735	141.998697	22043.833830	0.118169	0.086050
PA	4+25*2+4+6 0.001670312 0.010902991 33.004734598 18717.836084966 52.460545727 7.618037760 2.919116330 1.803006260 1.429517205 1.302761100 1.291743355 1.353697652 1.476835189 1.663686019 1.922994628 2.265494243 2.703050599 3.249072496 3.917289666 4.718569450 5.653525636 6.705903047 7.840266496 9.004222445 10.134356791 11.165792126 12.040869206 12.723121782 13.242829195 14.204975991 141.998696869
//
IT	7515
RD	19
LK	-150396.763578
QD	-164.645978 -> -122.496264
RI	0.0085137103
TR	0.001533	0.010908
MT	33.953099
MM	C_pi: 14.519578, n_recomb: 188006.246062
RS	0	0.000000	31608.679644	0.053444	0.000000	0.000000
RS	1	0.009697	31608.679644	0.058629	0.000000	0.000000
RS	2	0.020333	31608.679644	0.064318	0.000000	0.000000
RS	3	0.032002	31608.679644	0.070560	0.000000	0.000000
RS	4	0.044801	64.013384	38.218022	0.000203	0.000155
RS	5	0.058842	64.013384	41.917575	0.000223	0.000204
RS	6	0.074244	8.574297	342.941101	0.001824	0.001741
RS	7	0.091140	8.574297	375.454388	0.001997	0.002066
RS	8	0.109674	3.165069	1111.086706	0.005910	0.006213
RS	9	0.130005	3.165069	1210.783606	0.006440	0.007018
RS	10	0.152307	1.915849	2172.879109	0.011557	0.012648
RS	11	0.176772	1.915849	2352.204424	0.012511	0.013924
RS	12	0.203610	1.500338	3240.466471	0.017236	0.019166
RS	13	0.233049	1.500338	3482.892065	0.018525	0.020761
RS	14	0.265344	1.356129	4128.181043	0.021958	0.024532
RS	15	0.300769	1.356129	4407.040410	0.023441	0.026271
RS	16	0.339630	1.336857	4758.926851	0.025313	0.028251
RS	17	0.382259	1.336857	5049.999873	0.026861	0.029996
RS	18	0.429022	1.394887	5123.504264	0.027252	0.030294
RS	19	0.480318	1.394887	5409.368422	0.028772	0.031957
RS	20	0.536589	1.516691	5242.323801	0.027884	0.030824
RS	21	0.598316	1.516691	5512.434937	0.029320	0.032352
RS	22	0.666029	1.704236	5151.227751	0.027399	0.030086
RS	23	0.740307	1.704236	5400.675137	0.028726	0.031455
RS	24	0.821788	1.966249	4903.166213	0.026080	0.028411
RS	25	0.911170	1.966249	5130.959709	0.027291	0.029617
RS	26	1.009218	2.313730	4560.696166	0.024258	0.026178
RS	27	1.116774	2.313730	4767.930959	0.025360	0.027230
RS	28	1.234759	2.758986	4179.365618	0.022230	0.023721
RS	29	1.364185	2.758986	4367.867757	0.023233	0.024637
RS	30	1.506160	3.315963	3798.138397	0.020202	0.021276
RS	31	1.661902	3.315963	3969.796590	0.021115	0.022077
RS	32	1.832746	3.998908	3440.938343	0.018302	0.018994
RS	33	2.020156	3.998908	3597.475392	0.019135	0.019698
RS	34	2.225738	4.818993	3121.380730	0.016603	0.016956
RS	35	2.451254	4.818993	3264.305456	0.017363	0.017580
RS	36	2.698638	5.776654	2847.823781	0.015147	0.015210
RS	37	2.970009	5.776654	2978.418743	0.015842	0.015766
RS	38	3.267694	6.854561	2624.579696	0.013960	0.013773
RS	39	3.594244	6.854561	2743.866615	0.014595	0.014269
RS	40	3.952458	8.014994	2451.902308	0.013042	0.012638
RS	41	4.345406	8.014994	2560.549173	0.013619	0.013081
RS	42	4.776457	9.201902	2326.770623	0.012376	0.011779
RS	43	5.249305	9.201902	2424.924656	0.012898	0.012171
RS	44	5.768003	10.347188	2243.937952	0.011935	0.011160
RS	45	6.336997	10.347188	2330.986075	0.012398	0.011503
RS	46	6.961164	11.381052	2196.353757	0.011682	0.010741
RS	47	7.645853	11.381052	2270.623314	0.012077	0.011028
RS	48	8.396933	12.241519	2175.330578	0.011571	0.010472
RS	49	9.220843	12.241519	2233.745209	0.011881	0.010692
RS	50	10.124643	12.889118	2168.887417	0.011536	0.010292
RS	51	11.116080	12.889118	2206.705037	0.011737	0.010425
RS	52	12.203653	13.352616	2154.838334	0.011462	0.010092
RS	53	13.396682	13.352616	2166.253018	0.011522	0.010110
RS	54	14.705394	14.182962	2039.180475	0.010846	0.009396
RS	55	16.141007	14.182962	2027.059071	0.010782	0.009317
RS	56	17.715824	14.182962	1995.740543	0.010615	0.009148
RS	57	19.443344	14.182962	1944.283536	0.010342	0.008884
RS	58	21.338374	143.390608	197.684267	0.001051	0.000908
RS	59	23.417156	143.390608	215.844105	0.001148	0.000983
RS	60	25.697508	143.390608	235.535879	0.001253	0.001063
RS	61	28.198976	143.390608	256.855418	0.001366	0.001147
RS	62	30.943000	143.390608	279.895748	0.001489	0.001237
RS	63	33.953099	143.390608	22052.876497	0.117299	0.086426
PA	4+25*2+4+6 0.001532626 0.010907646 33.953099479 31608.679643517 64.013383632 8.574296927 3.165068506 1.915849335 1.500338020 1.356128580 1.336856778 1.394886905 1.516690652 1.704235923 1.966249014 2.313730001 2.758985642 3.315963370 3.998907962 4.818993220 5.776654112 6.854560575 8.014994191 9.201901681 10.347187624 11.381052143 12.241518589 12.889117821 13.352616101 14.182962245 143.390608119
//
IT	10359
RD	20
LK	-150315.628991
QD	-137.834408 -> -102.719567
RI	0.0082103015
TR	0.001418	0.010897
MT	34.882786
MM	C_pi: 14.622836, n_recomb: 189078.789963
RS	0	0.000000	50660.905605	0.033682	0.000000	0.000000
RS	1	0.009743	50660.905605	0.036966	0.000000	0.000000
RS	2	0.020436	50660.905605	0.040570	0.000000	0.000000
RS	3	0.032171	50660.905605	0.044526	0.000000	0.000000
RS	4	0.045049	76.800927	32.232499	0.000170	0.000132
RS	5	0.059182	76.800927	35.369088	0.000187	0.000174
RS	6	0.074692	9.534869	312.364229	0.001652	0.001603
RS	7	0.091713	9.534869	342.191425	0.001810	0.001896
RS	8	0.110392	3.402009	1048.431444	0.005545	0.005904
RS	9	0.130891	3.402009	1143.471197	0.006048	0.006653
RS	10	0.153388	2.022741	2091.078698	0.011059	0.012209
RS	11	0.178077	2.022741	2265.957174	0.011984	0.013421
RS	12	0.205171	1.566929	3159.092094	0.016708	0.018683
RS	13	0.234906	1.566929	3399.172597	0.017978	0.020225
RS	14	0.267537	1.406168	4062.528740	0.021486	0.024086
RS	15	0.303348	1.406168	4341.773856	0.022963	0.025790
RS	16	0.342648	1.379152	4717.505385	0.024950	0.027896
RS	17	0.385777	1.379152	5011.392213	0.026504	0.029623
RS	18	0.433108	1.433598	5108.826295	0.027020	0.030054
RS	19	0.485052	1.433598	5399.217661	0.028555	0.031712
RS	20	0.542056	1.554314	5252.493502	0.027779	0.030699
RS	21	0.604614	1.554314	5528.071233	0.029237	0.032232
RS	22	0.673268	1.742780	5181.286902	0.027403	0.030060
RS	23	0.748611	1.742780	5436.499882	0.028753	0.031439
RS	24	0.831295	2.007757	4946.679171	0.026162	0.028459
RS	25	0.922036	2.007757	5180.118788	0.027397	0.029676
RS	26	1.021617	2.360551	4611.401832	0.024389	0.026270
RS	27	1.130902	2.360551	4823.954563	0.025513	0.027336
RS	28	1.250834	2.813988	4232.259061	0.022384	0.023835
RS	29	1.382452	2.813988	4425.681547	0.023407	0.024765
RS	30	1.526894	3.382616	3849.938276	0.020362	0.021397
RS	31	1.685410	3.382616	4026.119675	0.021293	0.022211
RS	32	1.859370	4.081271	3489.929969	0.018458	0.019112
RS	33	2.050281	4.081271	3650.621756	0.019307	0.019829
RS	34	2.259792	4.921519	3167.052249	0.016750	0.017069
RS	35	2.489718	4.921519	3313.801277	0.017526	0.017705
RS	36	2.742046	5.903650	2890.508156	0.015287	0.015317
RS	37	3.018959	5.903650	3024.637340	0.015997	0.015884
RS	38	3.322854	7.009280	2665.158866	0.014095	0.013878
RS	39	3.656358	7.009280	2787.727530	0.014744	0.014385
RS	40	4.022357	8.198354	2491.616103	0.013178	0.012745
RS	41	4.424018	8.198354	2603.318264	0.013768	0.013198
RS	42	4.864813	9.411043	2367.111346	0.012519	0.011894
RS	43	5.348558	9.411043	2468.092771	0.013053	0.012296
RS	44	5.879436	10.574439	2286.550621	0.012093	0.011290
RS	45	6.462040	10.574439	2376.143255	0.012567	0.011641
RS	46	7.101409	11.613716	2242.927018	0.011862	0.010891
RS	47	7.803076	11.613716	2319.309511	0.012266	0.011185
RS	48	8.573108	12.462448	2227.465802	0.011781	0.010650
RS	49	9.418169	12.462448	2287.259968	0.012097	0.010874
RS	50	10.345568	13.078267	2227.796914	0.011782	0.010503
RS	51	11.363327	13.078267	2265.730489	0.011983	0.010634
RS	52	12.480252	13.488496	2220.777539	0.011745	0.010336
RS	53	13.706003	13.488496	2230.239754	0.011795	0.010344
RS	54	15.051186	14.191987	2115.944967	0.011191	0.009693
RS	55	16.527435	14.191987	2098.464926	0.011098	0.009590
RS	56	18.147522	14.191987	2060.572301	0.010898	0.009393
RS	57	19.925462	14.191987	2001.419168	0.010585	0.009097
RS	58	21.876634	144.315289	202.022916	0.001068	0.000918
RS	59	24.017919	144.315289	220.657656	0.001167	0.000995
RS	60	26.367838	144.315289	240.867829	0.001274	0.001077
RS	61	28.946721	144.315289	262.751161	0.001390	0.001164
RS	62	31.776876	144.315289	286.402008	0.001515	0.001257
RS	63	34.882786	144.315289	22020.645757	0.116463	0.086715
PA	4+25*2+4+6 0.001418191 0.010897332 34.882785585 50660.905605358 76.800927342 9.534868508 3.402009046 2.022740863 1.566929384 1.406168490 1.379151810 1.433597947 1.554314076 1.742780394 2.007757113 2.360550677 2.813988026 3.382616201 4.081271486 4.921518659 5.903650033 7.009279543 8.198353992 9.411043290 10.574439209 11.613715924 12.462448268 13.078267435 13.488496342 14.191987420 144.315289144
//
IT	12213
RD	21
LK	-150248.115266
QD	-116.259706 -> -87.063446
RI	0.0079750557
TR	0.001323	0.010872
MT	35.808339
MM	C_pi: 14.723709, n_recomb: 189871.454449
RS	0	0.000000	78636.948746	0.021885	0.000000	0.000000
RS	1	0.009789	78636.948746	0.024028	0.000000	0.000000
RS	2	0.020536	78636.948746	0.026382	0.000000	0.000000
RS	3	0.032335	78636.948746	0.028967	0.000000	0.000000
RS	4	0.045290	90.663836	27.583404	0.000145	0.000114
RS	5	0.059512	90.663836	30.281003	0.000159	0.000150
RS	6	0.075127	10.484174	287.259893	0.001513	0.001490
RS	7	0.092270	10.484174	314.869940	0.001658	0.001758
RS	8	0.111091	3.626818	995.676987	0.005244	0.005648
RS	9	0.131754	3.626818	1086.758132	0.005724	0.006350
RS	10	0.154441	2.122581	2020.712730	0.010643	0.011843
RS	11	0.179348	2.122581	2191.693199	0.011543	0.013001
RS	12	0.206693	1.628768	3087.550461	0.016261	0.018279
RS	13	0.236715	1.628768	3325.456936	0.017514	0.019775
RS	14	0.269676	1.452565	4003.270410	0.021084	0.023712
RS	15	0.305863	1.452565	4282.686431	0.022556	0.025385
RS	16	0.345593	1.418416	4678.336841	0.024639	0.027598
RS	17	0.389212	1.418416	4974.533468	0.026199	0.029310
RS	18	0.437101	1.469651	5092.388686	0.026820	0.029854
RS	19	0.489677	1.469651	5386.633857	0.028370	0.031508
RS	20	0.547401	1.589549	5257.426917	0.027689	0.030598
RS	21	0.610774	1.589549	5537.729691	0.029166	0.032135
RS	22	0.680352	1.779170	5203.424625	0.027405	0.030043
RS	23	0.756740	1.779170	5463.664703	0.028776	0.031431
RS	24	0.840606	2.047349	4980.463779	0.026231	0.028501
RS	25	0.932681	2.047349	5218.853819	0.027486	0.029730
RS	26	1.033770	2.405793	4651.268619	0.024497	0.026349
RS	27	1.144755	2.405793	4868.502417	0.025641	0.027426
RS	28	1.266603	2.867871	4273.838039	0.022509	0.023929
RS	29	1.400379	2.867871	4471.605236	0.023551	0.024870
RS	30	1.547251	3.448856	3890.328150	0.020489	0.021493
RS	31	1.708499	3.448856	4070.515313	0.021438	0.022318
RS	32	1.885532	4.164225	3527.710775	0.018579	0.019202
RS	33	2.079895	4.164225	3692.093425	0.019445	0.019930
RS	34	2.293284	5.026051	3201.865696	0.016863	0.017151
RS	35	2.527562	5.026051	3352.024901	0.017654	0.017798
RS	36	2.784773	6.034536	2922.768404	0.015393	0.015394
RS	37	3.067162	6.034536	3060.065561	0.016117	0.015971
RS	38	3.377194	7.170305	2695.740685	0.014198	0.013952
RS	39	3.717575	7.170305	2821.273829	0.014859	0.014469
RS	40	4.091276	8.390862	2521.733729	0.013281	0.012822
RS	41	4.501558	8.390862	2636.227537	0.013884	0.013284
RS	42	4.952002	9.632491	2398.200299	0.012631	0.011979
RS	43	5.446541	9.632491	2501.808013	0.013176	0.012390
RS	44	5.989489	10.817344	2320.191453	0.012220	0.011389
RS	45	6.585587	10.817344	2412.204032	0.012704	0.011748
RS	46	7.240036	11.865386	2280.778619	0.012012	0.011012
RS	47	7.958549	11.865386	2359.244924	0.012425	0.011313
RS	48	8.747396	12.705549	2271.167987	0.011962	0.010799
RS	49	9.613464	12.705549	2332.429219	0.012284	0.011028
RS	50	10.564311	13.292679	2278.655802	0.012001	0.010686
RS	51	11.608235	13.292679	2316.927555	0.012203	0.010816
RS	52	12.754349	13.652749	2279.277892	0.012004	0.010555
RS	53	14.012656	13.652749	2287.138031	0.012046	0.010554
RS	54	15.394138	14.234691	2186.684495	0.011517	0.009971
RS	55	16.910852	14.234691	2164.118636	0.011398	0.009846
RS	56	18.576037	14.234691	2120.008672	0.011165	0.009622
RS	57	20.404226	14.234691	2053.602889	0.010816	0.009294
RS	58	22.411376	144.982338	206.684039	0.001089	0.000932
RS	59	24.615005	144.982338	225.815088	0.001189	0.001011
RS	60	27.034345	144.982338	246.565032	0.001299	0.001095
RS	61	29.690515	144.982338	269.033043	0.001417	0.001185
RS	62	32.606695	144.982338	293.314233	0.001545	0.001281
RS	63	35.808339	144.982338	21962.685008	0.115671	0.086921
PA	4+25*2+4+6 0.001322830 0.010871676 35.808339117 78636.948746140 90.663835820 10.484174438 3.626817568 2.122580654 1.628768082 1.452564748 1.418416234 1.469650887 1.589549498 1.779169828 2.047348684 2.405793115 2.867871253 3.448855712 4.164224809 5.026051402 6.034536460 7.170304983 8.390862079 9.632490808 10.817343751 11.865386345 12.705548676 13.292679038 13.652748849 14.234690566 144.982337701
//
IT	11587
RD	22
LK	-150191.973732
QD	-99.034549 -> -74.679257
RI	0.0077934699
TR	0.001243	0.010831
MT	36.740298
MM	C_pi: 14.827955, n_recomb: 190458.170793
RS	0	0.000000	123358.232685	0.014054	0.000000	0.000000
RS	1	0.009834	123358.232685	0.015437	0.000000	0.000000
RS	2	0.020634	123358.232685	0.016956	0.000000	0.000000
RS	3	0.032497	123358.232685	0.018625	0.000000	0.000000
RS	4	0.045526	105.576421	23.902091	0.000125	0.000100
RS	5	0.059837	105.576421	26.250932	0.000138	0.000131
RS	6	0.075554	11.410057	266.585838	0.001400	0.001396
RS	7	0.092818	11.410057	292.365118	0.001535	0.001643
RS	8	0.111779	3.837804	951.423551	0.004995	0.005433
RS	9	0.132604	3.837804	1039.173611	0.005456	0.006098
RS	10	0.155478	2.214961	1960.834536	0.010295	0.011537
RS	11	0.180600	2.214961	2128.484807	0.011176	0.012651
RS	12	0.208193	1.685717	3025.862935	0.015887	0.017942
RS	13	0.238500	1.685717	3261.884448	0.017127	0.019401
RS	14	0.271787	1.495270	3951.458353	0.020747	0.023402
RS	15	0.308347	1.495270	4231.010858	0.022215	0.025050
RS	16	0.348502	1.454618	4643.411121	0.024380	0.027354
RS	17	0.392606	1.454618	4941.617970	0.025946	0.029054
RS	18	0.441047	1.503014	5076.849337	0.026656	0.029695
RS	19	0.494252	1.503014	5374.472245	0.028219	0.031347
RS	20	0.552688	1.622345	5260.200622	0.027619	0.030524
RS	21	0.616871	1.622345	5544.660251	0.029112	0.032065
RS	22	0.687365	1.813319	5220.881169	0.027412	0.030039
RS	23	0.764792	1.813319	5485.553182	0.028802	0.031435
RS	24	0.849832	2.084913	5007.668517	0.026293	0.028546
RS	25	0.943235	2.084913	5250.428367	0.027567	0.029785
RS	26	1.045823	2.449273	4683.306754	0.024590	0.026419
RS	27	1.158499	2.449273	4904.676442	0.025752	0.027507
RS	28	1.282255	2.920411	4306.817759	0.022613	0.024007
RS	29	1.418180	2.920411	4508.427607	0.023671	0.024960
RS	30	1.567472	3.514381	3921.757070	0.020591	0.021568
RS	31	1.731445	3.514381	4105.491742	0.021556	0.022404
RS	32	1.911542	4.247440	3556.419698	0.018673	0.019269
RS	33	2.109350	4.247440	3724.076992	0.019553	0.020007
RS	34	2.326609	5.132243	3227.689323	0.016947	0.017208
RS	35	2.565232	5.132243	3380.882370	0.017751	0.017864
RS	36	2.827321	6.169006	2946.217572	0.015469	0.015444
RS	37	3.115183	6.169006	3086.345437	0.016205	0.016030
RS	38	3.431351	7.337354	2717.742411	0.014269	0.013999
RS	39	3.778611	7.337354	2845.943326	0.014943	0.014524
RS	40	4.160019	8.592360	2543.480585	0.013355	0.012871
RS	41	4.578933	8.592360	2660.514822	0.013969	0.013341
RS	42	5.039041	9.866295	2421.082674	0.012712	0.012036
RS	43	5.544395	9.866295	2527.120297	0.013269	0.012455
RS	44	6.099443	11.076111	2345.757151	0.012316	0.011461
RS	45	6.709072	11.076111	2440.062600	0.012812	0.011828
RS	46	7.378651	12.136352	2310.670997	0.012132	0.011105
RS	47	8.114072	12.136352	2391.183452	0.012555	0.011413
RS	48	8.921813	12.971322	2307.025750	0.012113	0.010921
RS	49	9.808983	12.971322	2369.831883	0.012443	0.011153
RS	50	10.783395	13.532830	2321.902114	0.012191	0.010841
RS	51	11.853626	13.532830	2360.729505	0.012395	0.010972
RS	52	13.029100	13.845735	2330.617220	0.012237	0.010747
RS	53	14.320166	13.845735	2337.237886	0.012272	0.010741
RS	54	15.738190	14.311235	2251.387013	0.011821	0.010228
RS	55	17.295657	14.311235	2224.076548	0.011678	0.010081
RS	56	19.006279	14.311235	2174.172861	0.011415	0.009831
RS	57	20.885118	14.311235	2101.019598	0.011031	0.009475
RS	58	22.948714	145.537622	211.532229	0.001111	0.000948
RS	59	25.215236	145.537622	231.172005	0.001214	0.001029
RS	60	27.704640	145.537622	252.473868	0.001326	0.001116
RS	61	30.438842	145.537622	275.538072	0.001447	0.001209
RS	62	33.441914	145.537622	300.460011	0.001578	0.001307
RS	63	36.740298	145.537622	21888.282216	0.114924	0.087055
PA	4+25*2+4+6 0.001242989 0.010831282 36.740297999 123358.232684692 105.576420847 11.410056914 3.837804105 2.214961381 1.685716952 1.495269965 1.454618059 1.503013643 1.622344560 1.813318802 2.084912905 2.449273211 2.920410895 3.514381071 4.247439976 5.132243009 6.169005941 7.337354227 8.592360208 9.866294881 11.076110729 12.136352437 12.971321976 13.532829977 13.845735379 14.311234663 145.537622325
//
IT	12750
RD	23
LK	-150145.080355
QD	-85.321637 -> -64.852297
RI	0.0076511397
TR	0.001176	0.010777
MT	37.688521
MM	C_pi: 14.939283, n_recomb: 190886.083969
RS	0	0.000000	196053.258405	0.008901	0.000000	0.000000
RS	1	0.009878	196053.258405	0.009781	0.000000	0.000000
RS	2	0.020732	196053.258405	0.010748	0.000000	0.000000
RS	3	0.032657	196053.258405	0.011810	0.000000	0.000000
RS	4	0.045761	121.791019	20.890131	0.000109	0.000089
RS	5	0.060159	121.791019	22.952664	0.000120	0.000116
RS	6	0.075980	12.307402	249.399974	0.001307	0.001316
RS	7	0.093363	12.307402	273.656552	0.001434	0.001547
RS	8	0.112463	4.034858	914.187444	0.004789	0.005252
RS	9	0.133450	4.034858	999.141068	0.005234	0.005886
RS	10	0.156510	2.300160	1909.996342	0.010006	0.011279
RS	11	0.181848	2.300160	2074.843137	0.010870	0.012357
RS	12	0.209689	1.738019	2973.174053	0.015576	0.017659
RS	13	0.240280	1.738019	3207.638536	0.016804	0.019088
RS	14	0.273892	1.534474	3907.068223	0.020468	0.023145
RS	15	0.310825	1.534474	4186.826521	0.021934	0.024775
RS	16	0.351406	1.487917	4613.484413	0.024169	0.027158
RS	17	0.395996	1.487917	4913.539601	0.025741	0.028850
RS	18	0.444990	1.533814	5063.630669	0.026527	0.029573
RS	19	0.498824	1.533814	5364.301655	0.028102	0.031227
RS	20	0.557975	1.652805	5262.682871	0.027570	0.030475
RS	21	0.622969	1.652805	5550.868221	0.029079	0.032023
RS	22	0.694384	1.845294	5235.819714	0.027429	0.030050
RS	23	0.772853	1.845294	5504.448076	0.028836	0.031455
RS	24	0.859072	2.120469	5030.575356	0.026354	0.028595
RS	25	0.953809	2.120469	5277.224271	0.027646	0.029844
RS	26	1.057903	2.490977	4709.733523	0.024673	0.026486
RS	27	1.172280	2.490977	4934.776084	0.025852	0.027585
RS	28	1.297955	2.971548	4333.292469	0.022701	0.024076
RS	29	1.436044	2.971548	4538.310403	0.023775	0.025039
RS	30	1.587774	3.579083	3946.158155	0.020673	0.021628
RS	31	1.754491	3.579083	4133.037599	0.021652	0.022474
RS	32	1.937676	4.330745	3577.827902	0.018743	0.019317
RS	33	2.138957	4.330745	3748.388947	0.019637	0.020064
RS	34	2.360119	5.239884	3246.117478	0.017006	0.017245
RS	35	2.603128	5.239884	3402.004420	0.017822	0.017909
RS	36	2.870141	6.306840	2962.280564	0.015519	0.015472
RS	37	3.163530	6.306840	3104.929982	0.016266	0.016066
RS	38	3.485899	7.510287	2732.415529	0.014314	0.014023
RS	39	3.840111	7.510287	2863.007699	0.014999	0.014556
RS	40	4.229313	8.802797	2557.967280	0.013400	0.012896
RS	41	4.656960	8.802797	2677.302953	0.014026	0.013374
RS	42	5.126849	10.112506	2436.745622	0.012765	0.012068
RS	43	5.643153	10.112506	2545.020769	0.013333	0.012495
RS	44	6.210458	11.350940	2364.108156	0.012385	0.011507
RS	45	6.833801	11.350940	2460.575275	0.012890	0.011881
RS	46	7.518717	12.426964	2333.334010	0.012224	0.011172
RS	47	8.271288	12.426964	2415.843630	0.012656	0.011486
RS	48	9.098199	13.260088	2335.654548	0.012236	0.011016
RS	49	10.006790	13.260088	2400.066408	0.012573	0.011253
RS	50	11.005132	13.799008	2358.006294	0.012353	0.010970
RS	51	12.102089	13.799008	2397.590076	0.012560	0.011103
RS	52	13.307403	14.067576	2375.111278	0.012443	0.010915
RS	53	14.631778	14.067576	2380.848948	0.012473	0.010903
RS	54	16.086972	14.421398	2310.086674	0.012102	0.010462
RS	55	17.685910	14.421398	2278.417295	0.011936	0.010295
RS	56	19.442791	14.421398	2223.184880	0.011647	0.010022
RS	57	21.373214	14.421398	2143.824779	0.011231	0.009639
RS	58	23.494323	146.083271	216.464931	0.001134	0.000965
RS	59	25.824954	146.083271	236.619006	0.001240	0.001049
RS	60	28.385804	146.083271	258.477911	0.001354	0.001138
RS	61	31.199612	146.083271	282.142670	0.001478	0.001233
RS	62	34.291366	146.083271	307.708560	0.001612	0.001335
RS	63	37.688521	146.083271	21802.310531	0.114216	0.087124
PA	4+25*2+4+6 0.001175642 0.010776664 37.688521414 196053.258405223 121.791018517 12.307402096 4.034858408 2.300160450 1.738018619 1.534473573 1.487916826 1.533813514 1.652804830 1.845293630 2.120468682 2.490977328 2.971547802 3.579083226 4.330745134 5.239883820 6.306840284 7.510287365 8.802797342 10.112506255 11.350939583 12.426964314 13.260087704 13.799007967 14.067576245 14.421398274 146.083270779
//
IT	30741
RD	24
LK	-150105.577401
QD	-74.389445 -> -57.008281
RI	0.0075456058
TR	0.001119	0.010713
MT	38.640802
MM	C_pi: 15.055354, n_recomb: 191209.816453
RS	0	0.000000	300962.335283	0.005833	0.000000	0.000000
RS	1	0.009921	300962.335283	0.006412	0.000000	0.000000
RS	2	0.020827	300962.335283	0.007049	0.000000	0.000000
RS	3	0.032815	300962.335283	0.007749	0.000000	0.000000
RS	4	0.045992	138.770342	18.472694	0.000097	0.000079
RS	5	0.060476	138.770342	20.304862	0.000106	0.000103
RS	6	0.076397	13.179583	234.856557	0.001228	0.001247
RS	7	0.093898	13.179583	257.823290	0.001348	0.001464
RS	8	0.113136	4.219560	882.431293	0.004615	0.005095
RS	9	0.134282	4.219560	965.006494	0.005047	0.005704
RS	10	0.157526	2.378784	1866.612499	0.009762	0.011057
RS	11	0.183076	2.378784	2029.097410	0.010612	0.012106
RS	12	0.211161	1.786125	2928.076736	0.015313	0.017420
RS	13	0.242032	1.786125	3161.274360	0.016533	0.018826
RS	14	0.275966	1.570440	3869.349509	0.020236	0.022932
RS	15	0.313267	1.570440	4149.406681	0.021701	0.024549
RS	16	0.354269	1.518450	4588.574672	0.023998	0.027001
RS	17	0.399338	1.518450	4890.385000	0.025576	0.028690
RS	18	0.448879	1.562089	5053.454651	0.026429	0.029485
RS	19	0.503335	1.562089	5356.936327	0.028016	0.031142
RS	20	0.563194	1.680859	5266.216586	0.027542	0.030453
RS	21	0.628992	1.680859	5557.795865	0.029066	0.032008
RS	22	0.701318	1.874904	5250.012830	0.027457	0.030078
RS	23	0.780820	1.874904	5522.216700	0.028880	0.031493
RS	24	0.868209	2.153677	5051.221467	0.026417	0.028654
RS	25	0.964268	2.153677	5301.363662	0.027725	0.029913
RS	26	1.069858	2.530371	4732.715780	0.024751	0.026555
RS	27	1.185923	2.530371	4961.042249	0.025946	0.027664
RS	28	1.313504	3.020499	4355.442877	0.022778	0.024140
RS	29	1.453743	3.020499	4563.498281	0.023866	0.025113
RS	30	1.607895	3.641888	3965.626707	0.020740	0.021679
RS	31	1.777342	3.641888	4155.303451	0.021732	0.022534
RS	32	1.963599	4.412728	3593.894875	0.018796	0.019352
RS	33	2.168336	4.412728	3767.036483	0.019701	0.020107
RS	34	2.393385	5.347129	3258.982751	0.017044	0.017265
RS	35	2.640763	5.347129	3417.264374	0.017872	0.017938
RS	36	2.912683	6.445673	2972.669069	0.015547	0.015481
RS	37	3.211582	6.445673	3117.564780	0.016304	0.016083
RS	38	3.540136	7.686165	2741.350542	0.014337	0.014027
RS	39	3.901286	7.686165	2874.084264	0.015031	0.014567
RS	40	4.298268	9.018608	2566.676040	0.013423	0.012901
RS	41	4.734635	9.018608	2688.093300	0.014058	0.013385
RS	42	5.214296	10.366903	2446.575064	0.012795	0.012079
RS	43	5.741546	10.366903	2556.905927	0.013372	0.012513
RS	44	6.321106	11.636927	2376.545990	0.012429	0.011531
RS	45	6.958166	11.636927	2475.044453	0.012944	0.011912
RS	46	7.658431	12.731634	2349.988818	0.012290	0.011216
RS	47	8.428172	12.731634	2434.436781	0.012732	0.011537
RS	48	9.274281	13.565553	2358.198313	0.012333	0.011086
RS	49	10.204336	13.565553	2424.255592	0.012679	0.011329
RS	50	11.226665	14.084191	2388.031679	0.012489	0.011075
RS	51	12.350423	14.084191	2428.540937	0.012701	0.011210
RS	52	13.585673	14.310519	2413.721517	0.012623	0.011059
RS	53	14.943476	14.310519	2418.895242	0.012650	0.011043
RS	54	16.435991	14.556249	2363.526776	0.012361	0.010675
RS	55	18.076584	14.556249	2327.872787	0.012174	0.010489
RS	56	19.879946	14.556249	2267.757616	0.011860	0.010195
RS	57	21.862226	14.556249	2182.703528	0.011415	0.009788
RS	58	24.041175	146.625079	221.425212	0.001158	0.000983
RS	59	26.436304	146.625079	242.094067	0.001266	0.001069
RS	60	29.069063	146.625079	264.509781	0.001383	0.001161
RS	61	31.963027	146.625079	288.773875	0.001510	0.001259
RS	62	35.144111	146.625079	314.981166	0.001647	0.001364
RS	63	38.640802	146.625079	21712.868320	0.113555	0.087137
PA	4+25*2+4+6 0.001118772 0.010713179 38.640801964 300962.335283387 138.770342272 13.179583450 4.219559809 2.378783739 1.786125178 1.570439992 1.518449991 1.562089460 1.680858607 1.874903959 2.153677218 2.530370847 3.020498981 3.641888213 4.412728024 5.347128747 6.445673190 7.686165135 9.018608177 10.366903307 11.636926535 12.731633973 13.565553449 14.084190647 14.310519497 14.556248690 146.625078880
//
IT	15671
RD	25
LK	-150071.964066
QD	-65.635211 -> -50.703221
RI	0.0074620024
TR	0.001070	0.010641
MT	39.603813
MM	C_pi: 15.176734, n_recomb: 191438.308411
RS	0	0.000000	404472.600092	0.004364	0.000000	0.000000
RS	1	0.009964	404472.600092	0.004799	0.000000	0.000000
RS	2	0.020921	404472.600092	0.005277	0.000000	0.000000
RS	3	0.032970	404472.600092	0.005804	0.000000	0.000000
RS	4	0.046219	157.538035	16.385865	0.000086	0.000070
RS	5	0.060789	157.538035	18.018301	0.000094	0.000092
RS	6	0.076810	14.031140	222.331882	0.001161	0.001187
RS	7	0.094428	14.031140	244.187426	0.001276	0.001392
RS	8	0.113801	4.392652	855.135868	0.004467	0.004957
RS	9	0.135105	4.392652	935.679183	0.004888	0.005546
RS	10	0.158531	2.451571	1829.275396	0.009555	0.010866
RS	11	0.184292	2.451571	1989.767844	0.010394	0.011892
RS	12	0.212619	1.830404	2889.469547	0.015093	0.017215
RS	13	0.243769	1.830404	3121.669222	0.016306	0.018603
RS	14	0.278023	1.603469	3837.482648	0.020046	0.022756
RS	15	0.315690	1.603469	4117.947038	0.021511	0.024364
RS	16	0.357110	1.546465	4568.268462	0.023863	0.026879
RS	17	0.402658	1.546465	4871.784382	0.025448	0.028567
RS	18	0.452743	1.588047	5046.335151	0.026360	0.029427
RS	19	0.507820	1.588047	5352.449395	0.027959	0.031089
RS	20	0.568384	1.706665	5271.224941	0.027535	0.030453
RS	21	0.634983	1.706665	5565.929949	0.029074	0.032018
RS	22	0.708218	1.902284	5264.135346	0.027498	0.030123
RS	23	0.788751	1.902284	5539.592996	0.028937	0.031547
RS	24	0.877308	2.184648	5070.436917	0.026486	0.028722
RS	25	0.974689	2.184648	5323.728080	0.027809	0.029992
RS	26	1.081773	2.567524	4753.178762	0.024829	0.026628
RS	27	1.199527	2.567524	4984.443626	0.026037	0.027746
RS	28	1.329014	3.067272	4374.246223	0.022849	0.024202
RS	29	1.471404	3.067272	4585.004549	0.023950	0.025184
RS	30	1.627982	3.702758	3981.110726	0.020796	0.021724
RS	31	1.800161	3.702758	4173.267000	0.021800	0.022587
RS	32	1.989497	4.493249	3605.562054	0.018834	0.019377
RS	33	2.197699	4.493249	3780.984987	0.019750	0.020140
RS	34	2.426646	5.453809	3267.144151	0.017066	0.017273
RS	35	2.678406	5.453809	3427.539952	0.017904	0.017952
RS	36	2.955252	6.585310	2978.169399	0.015557	0.015477
RS	37	3.259683	6.585310	3125.049769	0.016324	0.016085
RS	38	3.594448	7.864754	2745.278238	0.014340	0.014016
RS	39	3.962570	7.864754	2879.912109	0.015044	0.014562
RS	40	4.367373	9.239609	2570.262645	0.013426	0.012888
RS	41	4.812511	9.239609	2693.544208	0.014070	0.013379
RS	42	5.302003	10.629354	2451.162398	0.012804	0.012072
RS	43	5.840269	10.629354	2563.363361	0.013390	0.012511
RS	44	6.432169	11.933977	2383.600890	0.012451	0.011536
RS	45	7.083047	11.933977	2483.989415	0.012975	0.011923
RS	46	7.798780	13.050313	2361.092321	0.012333	0.011240
RS	47	8.585830	13.050313	2447.401358	0.012784	0.011567
RS	48	9.451303	13.887672	2375.029625	0.012406	0.011136
RS	49	10.403014	13.887672	2442.746703	0.012760	0.011384
RS	50	11.449555	14.388301	2412.243943	0.012601	0.011158
RS	51	12.600375	14.388301	2453.818976	0.012818	0.011296
RS	52	13.865866	14.574407	2446.583147	0.012780	0.011180
RS	53	15.257452	14.574407	2451.488079	0.012806	0.011162
RS	54	16.787699	14.715158	2411.654217	0.012598	0.010867
RS	55	18.470422	14.715158	2372.400220	0.012393	0.010665
RS	56	20.320816	14.715158	2307.856334	0.012055	0.010350
RS	57	22.355586	14.715158	2217.625649	0.011584	0.009921
RS	58	24.593104	147.207246	226.341399	0.001182	0.001002
RS	59	27.053574	147.207246	247.520199	0.001293	0.001090
RS	60	29.759209	147.207246	270.486924	0.001413	0.001184
RS	61	32.734440	147.207246	295.343344	0.001543	0.001285
RS	62	36.006128	147.207246	322.183495	0.001683	0.001392
RS	63	39.603813	147.207246	21618.421936	0.112926	0.087104
PA	4+25*2+4+6 0.001070286 0.010641222 39.603813150 404472.600091726 157.538034663 14.031139961 4.392652339 2.451570862 1.830403947 1.603469261 1.546465154 1.588047446 1.706664870 1.902284111 2.184648076 2.567524001 3.067272274 3.702758215 4.493248950 5.453808600 6.585310484 7.864754275 9.239608806 10.629354302 11.933976815 13.050313057 13.887671563 14.388300985 14.574407299 14.715157637 147.207245575
//
CC
CC	Brief Description of the file format:
CC	  CC  comments
CC	  MM  useful-messages
CC	  RD  round-of-iterations
CC	  LL  \log[P(sequence)]
CC	  QD  Q-before-opt Q-after-opt
CC	  TR  \theta_0 \rho_0
CC	  RS  k t_k \lambda_k \pi_k \sum_{l\not=k}A_{kl} A_{kk}
CC	  DC  begin end best-k t_k+\Delta_k max-prob
CC
MM	Version: 0.6.5-r67
MM	pattern:4+25*2+4+6, n:63, n_free_lambdas:28
MM	n_iterations:25, skip:1, max_t:5, theta/rho:5
MM	is_decoding:0
MM	n_seqs:34, sum_L:1222995, sum_n:61400
RD	0
LK	0.000000
QD	0.000000 -> 0.000000
RI	inf
TR	0.051509	0.010302
MT	5.000000
MM	C_pi: 1.000000, n_recomb: 12534.415246
RS	0	0.000000	1.000000	80.049514	0.006386	0.000000
RS	1	0.006440	1.000000	84.643011	0.006753	0.000000
RS	2	0.013294	1.000000	89.461994	0.007137	0.000000
RS	3	0.020590	1.000000	94.512487	0.007540	0.000000
RS	4	0.028356	1.000000	99.799942	0.007962	0.000000
RS	5	0.036622	1.000000	105.329099	0.008403	0.000000
RS	6	0.045421	1.000000	111.103841	0.008864	0.000000
RS	7	0.054785	1.000000	117.127026	0.009344	0.000000
RS	8	0.064753	1.000000	123.400303	0.009845	0.000000
RS	9	0.075363	1.000000	129.923912	0.010365	0.000000
RS	10	0.086656	1.000000	136.696462	0.010906	0.000000
RS	11	0.098677	1.000000	143.714688	0.011466	0.000000
RS	12	0.111471	1.000000	150.973200	0.012045	0.000000
RS	13	0.125090	1.000000	158.464197	0.012642	0.000000
RS	14	0.139585	1.000000	166.177181	0.013258	0.000000
RS	15	0.155014	1.000000	174.098638	0.013890	0.000000
RS	16	0.171437	1.000000	182.211723	0.014537	0.000000
RS	17	0.188917	1.000000	190.495922	0.015198	0.000000
RS	18	0.207523	1.000000	198.926717	0.015870	0.000000
RS	19	0.227327	1.000000	207.475248	0.016552	0.000000
RS	20	0.248406	1.000000	216.107987	0.017241	0.000000
RS	21	0.270843	1.000000	224.786424	0.017934	0.000000
RS	22	0.294725	1.000000	233.466786	0.018626	0.000000
RS	23	0.320144	1.000000	242.099794	0.019315	0.000000
RS	24	0.347201	1.000000	250.630474	0.019995	0.000000
RS	25	0.376000	1.000000	258.998042	0.020663	0.000000
RS	26	0.406654	1.000000	267.135881	0.021312	0.000000
RS	27	0.439282	1.000000	274.971622	0.021937	0.000000
RS	28	0.474011	1.000000	282.427365	0.022532	0.000000
RS	29	0.510976	1.000000	289.420051	0.023090	0.000000
RS	30	0.550322	1.000000	295.862018	0.023604	0.000000
RS	31	0.592202	1.000000	301.661759	0.024067	0.000000
RS	32	0.636779	1.000000	306.724900	0.024471	0.000000
RS	33	0.684227	1.000000	310.955435	0.024808	0.000000
RS	34	0.734730	1.000000	314.257206	0.025072	0.000000
RS	35	0.788485	1.000000	316.535660	0.025253	0.000000
RS	36	0.845702	1.000000	317.699873	0.025346	0.000000
RS	37	0.906604	1.000000	317.664826	0.025343	0.000000
RS	38	0.971428	1.000000	316.353912	0.025239	0.000000
RS	39	1.040426	1.000000	313.701638	0.025027	0.000000
RS	40	1.113868	1.000000	309.656450	0.024704	0.000000
RS	41	1.192040	1.000000	304.183612	0.024268	0.000000
RS	42	1.275245	1.000000	297.268033	0.023716	0.000000
RS	43	1.363809	1.000000	288.916921	0.023050	0.000000
RS	44	1.458076	1.000000	279.162127	0.022272	0.000000
RS	45	1.558414	1.000000	268.062011	0.021386	0.000000
RS	46	1.665214	1.000000	255.702688	0.020400	0.000000
RS	47	1.778891	1.000000	242.198461	0.019323	0.000000
RS	48	1.899889	1.000000	227.691302	0.018165	0.000000
RS	49	2.028679	1.000000	212.349249	0.016941	0.000000
RS	50	2.165763	1.000000	196.363619	0.015666	0.000000
RS	51	2.311675	1.000000	179.944997	0.014356	0.000000
RS	52	2.466983	1.000000	163.318041	0.013030	0.000000
RS	53	2.632293	1.000000	146.715212	0.011705	0.000000
RS	54	2.808249	1.000000	130.369624	0.010401	0.000000
RS	55	2.995536	1.000000	114.507327	0.009135	0.000000
RS	56	3.194884	1.000000	99.339394	0.007925	0.000000
RS	57	3.407070	1.000000	85.054258	0.006786	0.000000
RS	58	3.632920	1.000000	71.810802	0.005729	0.000000
RS	59	3.873315	1.000000	59.732675	0.004765	0.000000
RS	60	4.129191	1.000000	48.904280	0.003902	0.000000
RS	61	4.401545	1.000000	39.368795	0.003141	0.000000
RS	62	4.691438	1.000000	31.128414	0.002483	0.000000
RS	63	5.000000	1.000000	86.620195	0.006911	0.000000
PA	4+25*2+4+6 0.051508708 0.010301742 5.000000000 1.000000000 1.000000000 1.000000000 1.000000000 1.000000000 1.000000000 1.000000000 1.000000000 1.000000000 1.000000000 1.000000000 1.000000000 1.000000000 1.000000000 1.000000000 1.000000000 1.000000000 1.000000000 1.000000000 1.000000000 1.000000000 1.000000000 1.000000000 1.000000000 1.000000000 1.000000000 1.000000000 1.000000000
//
IT	8425
RD	1
LK	-190561.760657
QD	-8263.022852 -> -2947.141701
RI	0.0894876787
TR	0.030427	0.006517
MT	10.595138
MM	C_pi: 1.663311, n_recomb: 13185.471969
RS	0	0.000000	0.354270	281.909955	0.021380	0.001038
RS	1	0.007698	0.354270	296.846380	0.022513	0.005402
RS	2	0.015989	0.354270	312.032404	0.023665	0.010721
RS	3	0.024919	0.354270	327.383094	0.024829	0.016937
RS	4	0.034536	0.304180	398.293530	0.030207	0.023316
RS	5	0.044893	0.304180	414.070700	0.031404	0.028721
RS	6	0.056047	0.325626	401.548230	0.030454	0.032553
RS	7	0.068060	0.325626	416.226440	0.031567	0.034873
RS	8	0.080998	0.373789	375.772144	0.028499	0.036007
RS	9	0.094932	0.373789	389.354945	0.029529	0.036231
RS	10	0.109939	0.442749	340.718809	0.025840	0.035701
RS	11	0.126101	0.442749	353.320979	0.026796	0.034509
RS	12	0.143507	0.532538	304.807035	0.023117	0.032782
RS	13	0.162253	0.532538	316.511198	0.024005	0.030730
RS	14	0.182443	0.641258	273.114898	0.020713	0.028603
RS	15	0.204186	0.641258	283.986153	0.021538	0.026596
RS	16	0.227604	0.765201	247.575087	0.018776	0.024806
RS	17	0.252824	0.765201	257.686398	0.019543	0.023250
RS	18	0.279986	0.901801	227.640677	0.017265	0.021903
RS	19	0.309239	0.901801	237.069182	0.017980	0.020732
RS	20	0.340744	1.049870	212.079280	0.016084	0.019700
RS	21	0.374674	1.049870	220.894206	0.016753	0.018775
RS	22	0.411216	1.209139	199.745932	0.015149	0.017928
RS	23	0.450572	1.209139	208.002400	0.015775	0.017136
RS	24	0.492957	1.379299	189.826504	0.014397	0.016384
RS	25	0.538606	1.379299	197.564957	0.014984	0.015662
RS	26	0.587768	1.558991	181.839946	0.013791	0.014967
RS	27	0.640715	1.558991	189.087180	0.014341	0.014299
RS	28	0.697739	1.745294	175.527374	0.013312	0.013663
RS	29	0.759152	1.745294	182.296190	0.013826	0.013067
RS	30	0.825293	1.934363	170.681790	0.012945	0.012517
RS	31	0.896526	1.934363	176.968622	0.013421	0.012019
RS	32	0.973242	2.122927	167.015472	0.012667	0.011572
RS	33	1.055865	2.122927	172.797848	0.013105	0.011175
RS	34	1.144848	2.309228	164.146636	0.012449	0.010822
RS	35	1.240682	2.309228	169.382828	0.012846	0.010506
RS	36	1.343893	2.492811	161.665995	0.012261	0.010220
RS	37	1.455050	2.492811	166.297300	0.012612	0.009958
RS	38	1.574764	2.673637	159.205121	0.012074	0.009714
RS	39	1.703695	2.673637	163.159494	0.012374	0.009485
RS	40	1.842550	2.851517	156.453856	0.011866	0.009270
RS	41	1.992096	2.851517	159.649956	0.012108	0.009069
RS	42	2.153154	3.026181	153.138477	0.011614	0.008881
RS	43	2.326611	3.026181	155.490731	0.011793	0.008709
RS	44	2.513422	3.197561	149.003649	0.011301	0.008553
RS	45	2.714614	3.197561	150.429379	0.011409	0.008412
RS	46	2.931295	3.366058	143.810036	0.010907	0.008288
RS	47	3.164656	3.366058	144.239396	0.010939	0.008178
RS	48	3.415983	3.532919	137.341373	0.010416	0.008082
RS	49	3.686658	3.532919	136.730711	0.010370	0.007998
RS	50	3.978171	3.701170	129.408417	0.009814	0.007922
RS	51	4.292125	3.701170	127.758499	0.009689	0.007849
RS	52	4.630249	3.877231	119.862062	0.009090	0.007776
RS	53	4.994403	3.877231	117.241941	0.008892	0.007696
RS	54	5.386591	4.190121	105.754337	0.008021	0.007605
RS	55	5.808972	4.190121	102.726287	0.007791	0.007498
RS	56	6.263869	4.190121	98.995517	0.007508	0.007373
RS	57	6.753786	4.190121	94.587703	0.007174	0.007229
RS	58	7.281419	5.940181	64.415693	0.004885	0.007068
RS	59	7.849671	5.940181	62.935529	0.004773	0.006894
RS	60	8.461670	5.940181	61.030043	0.004629	0.006714
RS	61	9.120783	5.940181	58.706263	0.004452	0.006540
RS	62	9.830637	5.940181	55.981982	0.004246	0.006389
RS	63	10.595138	5.940181	415.726819	0.031529	0.045029
PA	4+25*2+4+6 0.030426892 0.006516959 10.595138073 0.354269981 0.304179668 0.325625896 0.373788834 0.442749023 0.532537937 0.641257763 0.765200615 0.901800632 1.049870491 1.209139347 1.379299164 1.558991432 1.745293617 1.934363365 2.122926712 2.309227943 2.492811203 2.673637390 2.851516724 3.026181221 3.197561264 3.366057873 3.532919407 3.701169848 3.877231121 4.190120697 5.940180838
//
IT	5037
RD	2
LK	-181946.020869
QD	-3854.779541 -> -1993.076702
RI	0.0762144745
TR	0.023903	0.006999
MT	12.963452
MM	C_pi: 2.747308, n_recomb: 23292.060175
RS	0	0.000000	0.555909	331.301054	0.014224	0.000433
RS	1	0.008041	0.555909	352.606246	0.015138	0.002699
RS	2	0.016728	0.555909	374.828745	0.016093	0.005933
RS	3	0.026114	0.555909	397.932427	0.017084	0.009968
RS	4	0.036255	0.339912	685.651717	0.029437	0.017218
RS	5	0.047211	0.339912	716.392652	0.030757	0.023439
RS	6	0.059048	0.321624	788.108031	0.033836	0.027858
RS	7	0.071837	0.321624	817.025387	0.035077	0.033522
RS	8	0.085655	0.348341	780.826389	0.033523	0.033716
RS	9	0.100583	0.348341	806.885059	0.034642	0.037772
RS	10	0.116712	0.403266	720.104868	0.030916	0.034997
RS	11	0.134137	0.403266	743.868739	0.031937	0.037808
RS	12	0.152964	0.484489	639.971890	0.027476	0.033519
RS	13	0.173305	0.484489	661.942472	0.028419	0.035316
RS	14	0.195281	0.592233	560.622271	0.024069	0.030570
RS	15	0.219024	0.592233	581.018006	0.024945	0.031580
RS	16	0.244676	0.725607	491.928890	0.021120	0.027161
RS	17	0.272392	0.725607	510.838468	0.021932	0.027759
RS	18	0.302335	0.884116	435.710509	0.018706	0.024019
RS	19	0.334687	0.884116	453.221847	0.019458	0.024473
RS	20	0.369639	1.068413	390.354026	0.016759	0.021416
RS	21	0.407403	1.068413	406.577076	0.017456	0.021825
RS	22	0.448202	1.280803	353.412428	0.015173	0.019314
RS	23	0.492283	1.280803	368.464324	0.015819	0.019677
RS	24	0.539908	1.524985	322.752998	0.013857	0.017555
RS	25	0.591362	1.524985	336.744460	0.014457	0.017832
RS	26	0.646954	1.804377	297.006909	0.012751	0.015982
RS	27	0.707016	1.804377	310.038294	0.013311	0.016137
RS	28	0.771907	2.119404	275.564566	0.011831	0.014502
RS	29	0.842016	2.119404	287.727547	0.012353	0.014542
RS	30	0.917763	2.465386	258.253152	0.011088	0.013122
RS	31	0.999600	2.465386	269.631267	0.011576	0.013107
RS	32	1.088018	2.834128	244.823773	0.010511	0.011926
RS	33	1.183546	2.834128	255.486919	0.010969	0.011920
RS	34	1.286754	3.218350	234.677761	0.010075	0.010964
RS	35	1.398262	3.218350	244.673521	0.010505	0.010983
RS	36	1.518736	3.613839	227.027068	0.009747	0.010196
RS	37	1.648897	3.613839	236.375925	0.010148	0.010218
RS	38	1.789524	4.017137	221.207676	0.009497	0.009541
RS	39	1.941459	4.017137	229.903221	0.009870	0.009548
RS	40	2.105611	4.422546	216.796715	0.009308	0.008953
RS	41	2.282962	4.422546	224.805894	0.009652	0.008951
RS	42	2.474574	4.822541	213.482528	0.009165	0.008435
RS	43	2.681593	4.822541	220.743291	0.009477	0.008442
RS	44	2.905258	5.210528	210.900698	0.009055	0.008007
RS	45	3.146908	5.210528	217.319757	0.009330	0.008036
RS	46	3.407989	5.583181	208.566599	0.008954	0.007673
RS	47	3.690063	5.583181	214.021313	0.009189	0.007723
RS	48	3.994818	5.942165	205.860755	0.008838	0.007416
RS	49	4.324079	5.942165	210.209005	0.009025	0.007481
RS	50	4.679815	6.297766	201.976774	0.008671	0.007205
RS	51	5.064155	6.297766	205.082080	0.008805	0.007267
RS	52	5.479400	6.673213	195.928707	0.008412	0.006988
RS	53	5.928035	6.673213	197.707460	0.008488	0.007026
RS	54	6.412743	7.383325	179.996795	0.007728	0.006531
RS	55	6.936427	7.383325	180.981286	0.007770	0.006549
RS	56	7.502220	7.383325	180.922185	0.007768	0.006527
RS	57	8.113507	7.383325	179.736914	0.007717	0.006460
RS	58	8.773947	12.639488	105.680168	0.004537	0.004564
RS	59	9.487493	12.639488	107.939163	0.004634	0.004628
RS	60	10.258415	12.639488	109.748881	0.004712	0.004661
RS	61	11.091325	12.639488	111.044824	0.004767	0.004661
RS	62	11.991209	12.639488	111.764170	0.004798	0.004629
RS	63	12.963452	12.639488	1459.355632	0.062655	0.051124
PA	4+25*2+4+6 0.023903445 0.006998924 12.963452177 0.555908981 0.339911735 0.321624109 0.348341131 0.403266358 0.484488569 0.592233384 0.725607181 0.884115957 1.068413354 1.280803192 1.524984560 1.804376888 2.119403520 2.465386487 2.834128500 3.218350347 3.613838797 4.017136507 4.422546409 4.822540536 5.210527955 5.583180644 5.942165484 6.297766173 6.673212843 7.383324689 12.639488036
//
IT	4304
RD	3
LK	-178837.001220
QD	-2584.536837 -> -1743.800649
RI	0.0539710288
TR	0.020049	0.007973
MT	14.114093
MM	C_pi: 3.766945, n_recomb: 36187.317826
RS	0	0.000000	1.023685	283.954258	0.007847	0.000233
RS	1	0.008186	1.023685	304.662189	0.008419	0.001498
RS	2	0.017042	1.023685	326.658574	0.009027	0.003331
RS	3	0.026622	1.023685	349.986086	0.009672	0.005575
RS	4	0.036987	0.446240	853.476885	0.023585	0.013406
RS	5	0.048201	0.446240	899.547462	0.024858	0.018206
RS	6	0.060332	0.370539	1135.964554	0.031391	0.024621
RS	7	0.073457	0.370539	1184.541305	0.032734	0.029943
RS	8	0.087655	0.372887	1223.885640	0.033821	0.032312
RS	9	0.103016	0.372887	1268.588900	0.035056	0.036607
RS	10	0.119635	0.413564	1184.230265	0.032725	0.035065
RS	11	0.137614	0.413564	1224.592870	0.033840	0.038275
RS	12	0.157064	0.484064	1081.878063	0.029897	0.034387
RS	13	0.178107	0.484064	1118.768693	0.030916	0.036762
RS	14	0.200872	0.583149	960.913584	0.026554	0.031898
RS	15	0.225501	0.583149	994.973652	0.027495	0.033601
RS	16	0.252146	0.710331	846.460345	0.023391	0.028734
RS	17	0.280971	0.710331	877.987482	0.024262	0.029988
RS	18	0.312157	0.866109	747.485824	0.020656	0.025615
RS	19	0.345895	0.866109	776.655917	0.021462	0.026610
RS	20	0.382395	1.052459	664.548975	0.018364	0.022846
RS	21	0.421883	1.052459	691.530038	0.019110	0.023687
RS	22	0.464603	1.273416	595.102558	0.016445	0.020478
RS	23	0.510820	1.273416	620.071503	0.017135	0.021218
RS	24	0.560820	1.535456	536.108984	0.014815	0.018455
RS	25	0.614914	1.535456	559.239829	0.015454	0.019095
RS	26	0.673435	1.846645	485.290040	0.013411	0.016670
RS	27	0.736747	1.846645	506.745378	0.014003	0.017179
RS	28	0.805241	2.213330	441.663416	0.012205	0.015026
RS	29	0.879342	2.213330	461.597050	0.012756	0.015385
RS	30	0.959508	2.635257	405.307425	0.011200	0.013499
RS	31	1.046237	2.635257	423.872812	0.011713	0.013743
RS	32	1.140066	3.104577	376.321823	0.010399	0.012151
RS	33	1.241575	3.104577	393.671236	0.010879	0.012344
RS	34	1.351393	3.611375	353.999443	0.009782	0.011043
RS	35	1.470200	3.611375	370.268319	0.010232	0.011223
RS	36	1.598733	4.148648	337.033737	0.009314	0.010159
RS	37	1.737788	4.148648	352.324842	0.009736	0.010323
RS	38	1.888225	4.709957	324.259217	0.008961	0.009429
RS	39	2.050977	4.709957	338.638064	0.009358	0.009563
RS	40	2.227051	5.283761	315.025912	0.008705	0.008802
RS	41	2.417538	5.283761	328.520534	0.009078	0.008912
RS	42	2.623617	5.853114	308.968660	0.008538	0.008272
RS	43	2.846567	5.853114	321.563300	0.008886	0.008375
RS	44	3.087766	6.401275	305.622688	0.008446	0.007853
RS	45	3.348709	6.401275	317.246160	0.008767	0.007962
RS	46	3.631012	6.917403	304.247882	0.008408	0.007541
RS	47	3.936424	6.917403	314.764559	0.008698	0.007661
RS	48	4.266837	7.400557	303.780681	0.008395	0.007318
RS	49	4.624296	7.400557	312.992459	0.008649	0.007444
RS	50	5.011016	7.866826	302.662109	0.008364	0.007145
RS	51	5.429392	7.866826	310.336069	0.008576	0.007265
RS	52	5.882016	8.356657	298.779197	0.008256	0.006963
RS	53	6.371690	8.356657	304.720103	0.008421	0.007057
RS	54	6.901448	9.324467	278.158159	0.007687	0.006457
RS	55	7.474570	9.324467	282.936851	0.007819	0.006525
RS	56	8.094607	9.324467	286.347935	0.007913	0.006553
RS	57	8.765399	9.324467	288.221009	0.007965	0.006535
RS	58	9.491100	18.506438	148.344362	0.004099	0.003852
RS	59	10.276206	18.506438	154.037608	0.004257	0.003937
RS	60	11.125578	18.506438	159.411589	0.004405	0.003998
RS	61	12.044478	18.506438	164.372816	0.004542	0.004033
RS	62	13.038598	18.506438	168.821083	0.004665	0.004039
RS	63	14.114093	18.506438	3024.628863	0.083583	0.055316
PA	4+25*2+4+6 0.020049215 0.007972888 14.114093066 1.023684810 0.446239829 0.370539330 0.372887019 0.413563999 0.484064412 0.583148612 0.710330745 0.866109460 1.052459130 1.273415747 1.535455798 1.846644709 2.213329646 2.635256585 3.104577097 3.611374981 4.148648173 4.709957089 5.283760662 5.853114270 6.401274637 6.917402871 7.400556782 7.866826324 8.356656976 9.324466723 18.506438037
//
IT	4960
RD	4
LK	-177350.670444
QD	-2061.409175 -> -1548.328089
RI	0.0380125679
TR	0.017222	0.008894
MT	14.971810
MM	C_pi: 4.530600, n_recomb: 48305.203672
RS	0	0.000000	1.877793	208.497784	0.004316	0.000134
RS	1	0.008286	1.877793	224.748260	0.004653	0.000869
RS	2	0.017260	1.877793	242.173845	0.005013	0.001930
RS	3	0.026976	1.877793	260.843819	0.005400	0.003194
RS	4	0.037498	0.591998	884.938607	0.018320	0.010619
RS	5	0.048892	0.591998	939.304619	0.019445	0.014256
RS	6	0.061229	0.435098	1348.821006	0.027923	0.021807
RS	7	0.074590	0.435098	1414.718915	0.029287	0.026429
RS	8	0.089057	0.408673	1573.791524	0.032580	0.030651
RS	9	0.104723	0.408673	1637.643208	0.033902	0.034684
RS	10	0.121687	0.435203	1597.101935	0.033063	0.034623
RS	11	0.140057	0.435203	1655.228739	0.034266	0.037711
RS	12	0.159949	0.496199	1503.669542	0.031129	0.034712
RS	13	0.181490	0.496199	1556.471894	0.032222	0.037075
RS	14	0.204815	0.587256	1361.560172	0.028187	0.032658
RS	15	0.230074	0.587256	1409.983796	0.029189	0.034468
RS	16	0.257425	0.706985	1213.506799	0.025122	0.029742
RS	17	0.287043	0.706985	1258.152978	0.026046	0.031165
RS	18	0.319115	0.855813	1078.283834	0.022322	0.026724
RS	19	0.353844	0.855813	1119.509316	0.023176	0.027898
RS	20	0.391452	1.036119	960.643224	0.019887	0.023938
RS	21	0.432176	1.036119	998.724894	0.020675	0.024939
RS	22	0.476274	1.252672	859.319225	0.017789	0.021462
RS	23	0.524027	1.252672	894.514525	0.018518	0.022339
RS	24	0.575736	1.513256	771.232648	0.015966	0.019279
RS	25	0.631731	1.513256	803.785421	0.016640	0.020053
RS	26	0.692365	1.828610	693.623180	0.014359	0.017329
RS	27	0.758024	1.828610	723.757659	0.014983	0.017984
RS	28	0.829124	2.209549	625.334134	0.012945	0.015540
RS	29	0.906115	2.209549	653.257274	0.013524	0.016054
RS	30	0.989486	2.660686	566.981545	0.011737	0.013892
RS	31	1.079765	2.660686	592.898886	0.012274	0.014278
RS	32	1.177526	3.176994	519.408457	0.010753	0.012433
RS	33	1.283387	3.176994	543.534784	0.011252	0.012740
RS	34	1.398021	3.748611	482.110948	0.009981	0.011216
RS	35	1.522153	3.748611	504.655654	0.010447	0.011484
RS	36	1.656572	4.367250	453.390900	0.009386	0.010235
RS	37	1.802129	4.367250	474.532736	0.009824	0.010476
RS	38	1.959748	5.024449	431.576665	0.008934	0.009439
RS	39	2.130428	5.024449	451.451758	0.009346	0.009648
RS	40	2.315250	5.704273	415.750464	0.008607	0.008783
RS	41	2.515389	5.704273	434.449883	0.008994	0.008963
RS	42	2.732111	6.381869	405.471046	0.008394	0.008254
RS	43	2.966792	6.381869	423.030514	0.008757	0.008420
RS	44	3.220920	7.030876	400.166793	0.008284	0.007854
RS	45	3.496106	7.030876	416.545241	0.008623	0.008017
RS	46	3.794095	7.632295	398.837151	0.008257	0.007575
RS	47	4.116776	7.632295	413.894951	0.008568	0.007738
RS	48	4.466197	8.181262	399.948775	0.008280	0.007392
RS	49	4.844571	8.181262	413.439244	0.008559	0.007555
RS	50	5.254300	8.697450	401.114576	0.008304	0.007263
RS	51	5.697981	8.697450	412.712691	0.008544	0.007415
RS	52	6.178427	9.235146	398.918478	0.008258	0.007118
RS	53	6.698684	9.235146	408.323084	0.008453	0.007242
RS	54	7.262053	10.338722	372.896421	0.007720	0.006595
RS	55	7.872105	10.338722	380.776068	0.007883	0.006689
RS	56	8.532708	10.338722	386.933118	0.008010	0.006743
RS	57	9.248051	10.338722	391.121119	0.008097	0.006749
RS	58	10.022672	23.402895	177.601814	0.003677	0.003447
RS	59	10.861480	23.402895	185.961450	0.003850	0.003545
RS	60	11.769796	23.402895	194.170098	0.004020	0.003624
RS	61	12.753379	23.402895	202.126782	0.004184	0.003683
RS	62	13.818466	23.402895	209.718648	0.004342	0.003719
RS	63	14.971810	23.402895	4567.610158	0.094557	0.059514
PA	4+25*2+4+6 0.017221973 0.008893569 14.971810358 1.877792926 0.591998282 0.435098235 0.408672666 0.435202853 0.496198845 0.587255660 0.706984778 0.855812508 1.036119281 1.252672020 1.513255902 1.828609638 2.209549211 2.660686162 3.176994215 3.748611060 4.367250457 5.024448584 5.704272932 6.381868672 7.030876171 7.632294904 8.181262463 8.697449706 9.235146141 10.338722436 23.402894788
//
IT	4674
RD	5
LK	-176397.663146
QD	-1725.276895 -> -1346.181361
RI	0.0275425200
TR	0.014970	0.009670
MT	15.786084
MM	C_pi: 5.129589, n_recomb: 59198.158799
RS	0	0.000000	3.378917	143.035899	0.002416	0.000079
RS	1	0.008377	3.378917	154.624526	0.002612	0.000514
RS	2	0.017456	3.378917	167.116481	0.002823	0.001137
RS	3	0.027295	3.378917	180.575991	0.003050	0.001864
RS	4	0.037958	0.780061	840.176556	0.014193	0.008464
RS	5	0.049515	0.780061	896.663983	0.015147	0.011242
RS	6	0.062039	0.511518	1450.843702	0.024508	0.019274
RS	7	0.075613	0.511518	1529.614330	0.025839	0.023248
RS	8	0.090324	0.450828	1821.730604	0.030773	0.028807
RS	9	0.106268	0.450828	1903.083503	0.032148	0.032537
RS	10	0.123546	0.462815	1931.658542	0.032630	0.033765
RS	11	0.142273	0.462815	2007.265932	0.033908	0.036696
RS	12	0.162568	0.515522	1870.497424	0.031597	0.034597
RS	13	0.184563	0.515522	1939.287350	0.032759	0.036875
RS	14	0.208400	0.600279	1726.372032	0.029163	0.033015
RS	15	0.234235	0.600279	1789.203234	0.030224	0.034815
RS	16	0.262233	0.714191	1558.960382	0.026335	0.030390
RS	17	0.292577	0.714191	1616.661161	0.027309	0.031851
RS	18	0.325463	0.857118	1397.545189	0.023608	0.027526
RS	19	0.361104	0.857118	1450.676853	0.024505	0.028759
RS	20	0.399730	1.031350	1252.045377	0.021150	0.024793
RS	21	0.441592	1.031350	1301.029861	0.021978	0.025859
RS	22	0.486961	1.241846	1123.323022	0.018976	0.022296
RS	23	0.536130	1.241846	1168.525284	0.019739	0.023234
RS	24	0.589418	1.496983	1008.882452	0.017042	0.020038
RS	25	0.647170	1.496983	1050.634299	0.017748	0.020870
RS	26	0.709760	1.808987	905.896086	0.015303	0.017980
RS	27	0.777593	1.808987	944.496247	0.015955	0.018702
RS	28	0.851108	2.191663	813.269231	0.013738	0.016077
RS	29	0.930781	2.191663	848.984130	0.014341	0.016670
RS	30	1.017129	2.653581	732.397929	0.012372	0.014324
RS	31	1.110710	2.653581	765.480408	0.012931	0.014793
RS	32	1.212130	3.192898	665.210611	0.011237	0.012771
RS	33	1.322046	3.192898	695.923766	0.011756	0.013149
RS	34	1.441169	3.801002	611.734332	0.010334	0.011463
RS	35	1.570272	3.801002	640.345935	0.010817	0.011787
RS	36	1.710189	4.469225	570.106857	0.009630	0.010400
RS	37	1.861827	4.469225	596.860443	0.010082	0.010688
RS	38	2.026167	5.187582	538.256748	0.009092	0.009543
RS	39	2.204275	5.187582	563.352237	0.009516	0.009798
RS	40	2.397302	5.936643	515.019670	0.008700	0.008855
RS	41	2.606498	5.936643	538.606409	0.009098	0.009082
RS	42	2.833219	6.685176	499.861424	0.008444	0.008322
RS	43	3.078933	6.685176	522.022267	0.008818	0.008530
RS	44	3.345229	7.398594	492.086190	0.008313	0.007936
RS	45	3.633833	7.398594	512.805211	0.008663	0.008135
RS	46	3.946613	8.050465	490.416464	0.008284	0.007683
RS	47	4.285594	8.050465	509.542905	0.008607	0.007877
RS	48	4.652972	8.632038	492.817900	0.008325	0.007534
RS	49	5.051124	8.632038	510.045461	0.008616	0.007722
RS	50	5.482629	9.165531	496.007357	0.008379	0.007440
RS	51	5.950281	9.165531	510.904613	0.008630	0.007612
RS	52	6.457108	9.716396	495.134267	0.008364	0.007322
RS	53	7.006391	9.716396	507.284484	0.008569	0.007461
RS	54	7.601687	10.888592	463.236797	0.007825	0.006782
RS	55	8.246851	10.888592	473.474717	0.007998	0.006887
RS	56	8.946059	10.888592	481.565466	0.008135	0.006952
RS	57	9.703839	10.888592	487.190909	0.008230	0.006967
RS	58	10.525099	27.801981	196.712945	0.003323	0.003130
RS	59	11.415154	27.801981	207.076848	0.003498	0.003235
RS	60	12.379768	27.801981	217.451734	0.003673	0.003327
RS	61	13.425187	27.801981	227.738326	0.003847	0.003404
RS	62	14.558181	27.801981	237.822343	0.004017	0.003463
RS	63	15.786084	27.801981	5940.985164	0.100358	0.063653
PA	4+25*2+4+6 0.014969670 0.009670326 15.786083594 3.378917326 0.780060980 0.511518105 0.450828181 0.462814960 0.515522461 0.600278518 0.714190982 0.857118374 1.031349624 1.241846182 1.496982906 1.808987297 2.191663379 2.653581363 3.192897728 3.801002012 4.469224716 5.187581588 5.936643326 6.685175657 7.398594181 8.050464855 8.632038027 9.165531018 9.716395813 10.888592175 27.801981152
//
IT	4789
RD	6
LK	-175678.237629
QD	-1458.601425 -> -1157.374482
RI	0.0207186173
TR	0.013103	0.010296
MT	16.634360
MM	C_pi: 5.657903, n_recomb: 69229.567319
RS	0	0.000000	5.972223	95.299094	0.001377	0.000047
RS	1	0.008466	5.972223	103.219596	0.001491	0.000307
RS	2	0.017650	5.972223	111.784832	0.001615	0.000678
RS	3	0.027610	5.972223	121.044895	0.001748	0.001103
RS	4	0.038414	1.019356	764.170472	0.011038	0.006774
RS	5	0.050133	1.019356	819.047786	0.011831	0.008919
RS	6	0.062844	0.600044	1482.813201	0.021419	0.017020
RS	7	0.076631	0.600044	1570.415226	0.022684	0.020442
RS	8	0.091586	0.498293	1993.290343	0.028792	0.026933
RS	9	0.107806	0.498293	2090.121067	0.030191	0.030384
RS	10	0.125400	0.494696	2200.973291	0.031792	0.032679
RS	11	0.144483	0.494696	2293.489863	0.033129	0.035479
RS	12	0.165182	0.539777	2186.990033	0.031590	0.034196
RS	13	0.187634	0.539777	2271.805719	0.032816	0.036401
RS	14	0.211986	0.619606	2054.772372	0.029681	0.033090
RS	15	0.238400	0.619606	2132.202337	0.030799	0.034866
RS	16	0.267051	0.729404	1879.489196	0.027149	0.030781
RS	17	0.298127	0.729404	1950.414740	0.028173	0.032251
RS	18	0.331834	0.868255	1700.735241	0.024567	0.028109
RS	19	0.368395	0.868255	1765.879553	0.025508	0.029364
RS	20	0.408051	1.038128	1533.991397	0.022158	0.025471
RS	21	0.451065	1.038128	1593.923272	0.023024	0.026566
RS	22	0.497721	1.243953	1382.670965	0.019972	0.023001
RS	23	0.548327	1.243953	1437.876063	0.020770	0.023970
RS	24	0.603217	1.494365	1245.237249	0.017987	0.020718
RS	25	0.662754	1.494365	1296.150508	0.018722	0.021582
RS	26	0.727332	1.802528	1119.042678	0.016164	0.018597
RS	27	0.797378	1.802528	1166.053274	0.016843	0.019354
RS	28	0.873354	2.184350	1003.225510	0.014491	0.016610
RS	29	0.955762	2.184350	1046.673897	0.015119	0.017248
RS	30	1.045148	2.651501	900.144765	0.013002	0.014770
RS	31	1.142101	2.651501	940.338292	0.013583	0.015289
RS	32	1.247263	3.205096	813.070065	0.011745	0.013133
RS	33	1.361328	3.205096	850.317234	0.012283	0.013559
RS	34	1.485050	3.838161	742.849641	0.010730	0.011748
RS	35	1.619247	3.838161	777.468405	0.011230	0.012111
RS	36	1.764807	4.542117	687.688792	0.009933	0.010614
RS	37	1.922689	4.542117	719.979840	0.010400	0.010935
RS	38	2.093939	5.305697	645.258304	0.009321	0.009702
RS	39	2.279688	5.305697	675.480133	0.009757	0.009989
RS	40	2.481162	6.106334	614.205285	0.008872	0.008983
RS	41	2.699695	6.106334	642.561420	0.009282	0.009241
RS	42	2.936729	6.907234	593.904221	0.008579	0.008440
RS	43	3.193832	6.907234	620.519783	0.008963	0.008679
RS	44	3.472702	7.666649	583.515228	0.008429	0.008062
RS	45	3.775183	7.666649	608.392122	0.008788	0.008289
RS	46	4.103273	8.351493	581.464385	0.008399	0.007830
RS	47	4.459141	8.351493	604.428992	0.008731	0.008047
RS	48	4.845138	8.949560	585.175961	0.008453	0.007710
RS	49	5.263815	8.949560	605.844242	0.008751	0.007915
RS	50	5.717939	9.485327	590.392023	0.008528	0.007645
RS	51	6.210511	9.485327	608.202752	0.008785	0.007829
RS	52	6.744786	10.033803	590.695224	0.008532	0.007548
RS	53	7.324296	10.033803	605.097013	0.008740	0.007694
RS	54	7.952870	11.242578	552.523146	0.007981	0.006987
RS	55	8.634661	11.242578	564.579829	0.008155	0.007097
RS	56	9.374176	11.242578	573.985160	0.008291	0.007163
RS	57	10.176301	11.242578	580.349128	0.008383	0.007179
RS	58	11.046338	32.093117	209.933435	0.003032	0.002865
RS	59	11.990036	32.093117	221.890694	0.003205	0.002976
RS	60	13.013631	32.093117	234.009875	0.003380	0.003076
RS	61	14.123889	32.093117	246.197496	0.003556	0.003166
RS	62	15.328146	32.093117	258.343074	0.003732	0.003242
RS	63	16.634360	32.093117	7187.957691	0.103828	0.067546
PA	4+25*2+4+6 0.013103144 0.010296288 16.634360368 5.972223227 1.019356076 0.600044325 0.498293272 0.494696340 0.539776563 0.619606257 0.729404157 0.868254792 1.038128400 1.243953082 1.494364625 1.802528206 2.184350004 2.651501167 3.205095937 3.838161047 4.542116601 5.305697499 6.106333528 6.907233637 7.666649422 8.351492799 8.949560399 9.485326739 10.033802870 11.242578170 32.093117035
//
IT	4768
RD	7
LK	-175102.681970
QD	-1238.532290 -> -993.651382
RI	0.0162261105
TR	0.011530	0.010784
MT	17.539642
MM	C_pi: 6.165510, n_recomb: 78700.358345
RS	0	0.000000	10.404511	62.620145	0.000796	0.000028
RS	1	0.008557	10.404511	67.923657	0.000863	0.000184
RS	2	0.017847	10.404511	73.671239	0.000936	0.000407
RS	3	0.027931	10.404511	79.899162	0.001015	0.000659
RS	4	0.038878	1.322499	679.008924	0.008628	0.005436
RS	5	0.050762	1.322499	730.287291	0.009279	0.007107
RS	6	0.063663	0.702021	1471.580599	0.018699	0.015023
RS	7	0.077668	0.702021	1564.744484	0.019882	0.017983
RS	8	0.092872	0.550902	2109.670191	0.026806	0.025104
RS	9	0.109376	0.550902	2219.977892	0.028208	0.028308
RS	10	0.127293	0.530071	2419.728804	0.030746	0.031483
RS	11	0.146743	0.530071	2528.480915	0.032128	0.034178
RS	12	0.167857	0.567653	2462.656516	0.031292	0.033621
RS	13	0.190778	0.567653	2563.522138	0.032573	0.035775
RS	14	0.215660	0.643408	2352.420395	0.029891	0.032977
RS	15	0.242672	0.643408	2444.738105	0.031064	0.034737
RS	16	0.271995	0.750335	2178.111655	0.027676	0.030990
RS	17	0.303827	0.750335	2262.607456	0.028750	0.032468
RS	18	0.338384	0.886622	1989.182241	0.025275	0.028529
RS	19	0.375897	0.886622	2066.659573	0.026260	0.029802
RS	20	0.416620	1.053836	1806.769755	0.022958	0.026013
RS	21	0.460828	1.053836	1877.918136	0.023862	0.027130
RS	22	0.508819	1.256769	1637.091868	0.020802	0.023600
RS	23	0.560917	1.256769	1702.513288	0.021633	0.024591
RS	24	0.617473	1.504187	1479.786042	0.018803	0.021324
RS	25	0.678869	1.504187	1540.023640	0.019568	0.022209
RS	26	0.745518	1.809934	1332.534293	0.016932	0.019170
RS	27	0.817870	1.809934	1388.078729	0.017638	0.019951
RS	28	0.896414	2.191526	1194.816029	0.015182	0.017122
RS	29	0.981679	2.191526	1246.096263	0.015833	0.017791
RS	30	1.074240	2.663153	1070.075614	0.013597	0.015210
RS	31	1.174722	2.663153	1117.465474	0.014199	0.015766
RS	32	1.283803	3.228586	963.111524	0.012238	0.013502
RS	33	1.402217	3.228586	1006.969310	0.012795	0.013963
RS	34	1.530765	3.882576	875.835922	0.011129	0.012048
RS	35	1.670312	3.882576	916.528062	0.011646	0.012442
RS	36	1.821801	4.616890	806.731803	0.010251	0.010852
RS	37	1.986253	4.616890	844.612820	0.010732	0.011199
RS	38	2.164778	5.419085	753.363328	0.009573	0.009891
RS	39	2.358579	5.419085	788.747788	0.010022	0.010202
RS	40	2.568964	6.263573	714.259313	0.009076	0.009141
RS	41	2.797352	6.263573	747.402785	0.009497	0.009424
RS	42	3.045284	7.108362	688.718389	0.008751	0.008587
RS	43	3.314432	7.108362	719.784885	0.009146	0.008849
RS	44	3.606611	7.905099	675.746079	0.008586	0.008214
RS	45	3.923792	7.905099	704.748708	0.008955	0.008462
RS	46	4.268115	8.614619	673.449666	0.008557	0.008000
RS	47	4.641903	8.614619	700.179557	0.008897	0.008235
RS	48	5.047677	9.221662	678.671206	0.008623	0.007905
RS	49	5.488173	9.221662	702.645995	0.008928	0.008124
RS	50	5.966363	9.752905	686.097074	0.008718	0.007866
RS	51	6.485473	9.752905	706.597733	0.008978	0.008058
RS	52	7.049004	10.292003	687.605364	0.008737	0.007785
RS	53	7.660757	10.292003	703.920701	0.008944	0.007934
RS	54	8.324859	11.521451	642.869562	0.008169	0.007204
RS	55	9.045790	11.521451	656.346693	0.008340	0.007313
RS	56	9.828412	11.521451	666.587469	0.008470	0.007377
RS	57	10.678004	11.521451	673.128041	0.008553	0.007388
RS	58	11.600298	36.488012	219.683667	0.002791	0.002641
RS	59	12.601514	36.488012	232.980879	0.002960	0.002755
RS	60	13.688406	36.488012	246.582358	0.003133	0.002861
RS	61	14.868305	36.488012	260.402618	0.003309	0.002960
RS	62	16.149170	36.488012	274.337859	0.003486	0.003049
RS	63	17.539642	36.488012	8361.050671	0.106239	0.071093
PA	4+25*2+4+6 0.011530451 0.010784160 17.539641824 10.404510527 1.322498961 0.702021291 0.550902052 0.530070816 0.567652960 0.643408403 0.750335183 0.886622204 1.053836317 1.256768963 1.504186670 1.809933765 2.191526485 2.663153272 3.228586043 3.882575802 4.616890405 5.419084965 6.263572595 7.108362181 7.905098936 8.614619427 9.221661513 9.752904831 10.292002659 11.521451097 36.488011686
//
IT	3603
RD	8
LK	-174633.746260
QD	-1057.240791 -> -856.430148
RI	0.0132075536
TR	0.010199	0.011153
MT	18.502588
MM	C_pi: 6.671864, n_recomb: 87742.681259
RS	0	0.000000	17.916003	40.828785	0.000465	0.000017
RS	1	0.008649	17.916003	44.339885	0.000505	0.000111
RS	2	0.018046	17.916003	48.151037	0.000549	0.000246
RS	3	0.028255	17.916003	52.287542	0.000596	0.000397
RS	4	0.039348	1.705606	594.491503	0.006775	0.004371
RS	5	0.051400	1.705606	641.209237	0.007308	0.005683
RS	6	0.064494	0.819271	1432.436040	0.016325	0.013260
RS	7	0.078721	0.819271	1528.513941	0.017420	0.015830
RS	8	0.094178	0.608786	2183.819496	0.024889	0.023359
RS	9	0.110972	0.608786	2305.621300	0.026277	0.026342
RS	10	0.129219	0.568521	2597.180893	0.029600	0.030245
RS	11	0.149043	0.568521	2721.336002	0.031015	0.032856
RS	12	0.170582	0.598329	2703.645997	0.030813	0.032947
RS	13	0.193985	0.598329	2820.446761	0.032145	0.035068
RS	14	0.219411	0.670442	2623.060772	0.029895	0.032743
RS	15	0.247036	0.670442	2730.485066	0.031119	0.034497
RS	16	0.277051	0.775301	2456.814925	0.028000	0.031074
RS	17	0.309661	0.775301	2555.220277	0.029122	0.032563
RS	18	0.345092	0.910100	2263.655988	0.025799	0.028831
RS	19	0.383587	0.910100	2353.825137	0.026826	0.030122
RS	20	0.425411	1.075961	2070.337056	0.023596	0.026452
RS	21	0.470853	1.075961	2153.035779	0.024538	0.027589
RS	22	0.520225	1.277501	1886.024562	0.021495	0.024114
RS	23	0.573867	1.277501	1961.952713	0.022360	0.025125
RS	24	0.632149	1.523570	1711.675120	0.019508	0.021865
RS	25	0.695471	1.523570	1781.478779	0.020303	0.022767
RS	26	0.764270	1.828562	1545.405779	0.017613	0.019697
RS	27	0.839019	1.828562	1609.680771	0.018345	0.020497
RS	28	0.920233	2.211328	1387.104750	0.015809	0.017606
RS	29	1.008471	2.211328	1446.378892	0.016484	0.018298
RS	30	1.104340	2.688190	1241.383698	0.014148	0.015635
RS	31	1.208501	2.688190	1296.109156	0.014772	0.016220
RS	32	1.321671	3.265313	1114.707166	0.012704	0.013864
RS	33	1.444629	3.265313	1165.299475	0.013281	0.014354
RS	34	1.578221	3.939168	1010.244366	0.011514	0.012349
RS	35	1.723367	3.939168	1057.120449	0.012048	0.012769
RS	36	1.881067	4.702009	926.944806	0.010564	0.011098
RS	37	2.052405	4.702009	970.512544	0.011061	0.011467
RS	38	2.238563	5.540296	862.407489	0.009829	0.010093
RS	39	2.440821	5.540296	903.036845	0.010292	0.010425
RS	40	2.660571	6.425398	815.126880	0.009290	0.009314
RS	41	2.899328	6.425398	853.124749	0.009723	0.009618
RS	42	3.158734	7.310256	784.346079	0.008939	0.008749
RS	43	3.440576	7.310256	819.913184	0.009345	0.009032
RS	44	3.746793	8.140146	768.914730	0.008763	0.008381
RS	45	4.079495	8.140146	802.069602	0.009141	0.008646
RS	46	4.440972	8.870188	766.601862	0.008737	0.008181
RS	47	4.833712	8.870188	797.088099	0.009084	0.008431
RS	48	5.260419	9.482312	773.633687	0.008817	0.008109
RS	49	5.724032	9.482312	800.848834	0.009127	0.008339
RS	50	6.227741	10.005420	783.563605	0.008930	0.008094
RS	51	6.775015	10.005420	806.599794	0.009193	0.008292
RS	52	7.369622	10.531239	786.429457	0.008963	0.008028
RS	53	8.015656	10.531239	804.385737	0.009168	0.008177
RS	54	8.717564	11.771279	735.005160	0.008377	0.007426
RS	55	9.480178	11.771279	749.556566	0.008543	0.007533
RS	56	10.308749	11.771279	760.206381	0.008664	0.007592
RS	57	11.208982	11.771279	766.414959	0.008735	0.007595
RS	58	12.187075	41.066445	227.182262	0.002589	0.002451
RS	59	13.249760	41.066445	241.644185	0.002754	0.002565
RS	60	14.404356	41.066445	256.545564	0.002924	0.002676
RS	61	15.658810	41.066445	271.810268	0.003098	0.002781
RS	62	17.021759	41.066445	287.342995	0.003275	0.002879
RS	63	18.502588	41.066445	9486.115840	0.108113	0.074263
PA	4+25*2+4+6 0.010198569 0.011153325 18.502587858 17.916002814 1.705606141 0.819271439 0.608785919 0.568521292 0.598328900 0.670442483 0.775301250 0.910099713 1.075960753 1.277501451 1.523569691 1.828561699 2.211328214 2.688190432 3.265312589 3.939168064 4.702009391 5.540296226 6.425398199 7.310256219 8.140146443 8.870188486 9.482311771 10.005420255 10.531238798 11.771278704 41.066444610
//
IT	4652
RD	9
LK	-174248.725263
QD	-908.241276 -> -742.584124
RI	0.0111255383
TR	0.009069	0.011425
MT	19.514801
MM	C_pi: 7.180852, n_recomb: 96380.612106
RS	0	0.000000	30.541978	26.491390	0.000275	0.000010
RS	1	0.008740	30.541978	28.799695	0.000299	0.000067
RS	2	0.018244	30.541978	31.308457	0.000325	0.000149
RS	3	0.028579	30.541978	34.034961	0.000353	0.000240
RS	4	0.039817	2.188067	515.096973	0.005344	0.003523
RS	5	0.052038	2.188067	556.902824	0.005778	0.004560
RS	6	0.065326	0.953741	1374.767119	0.014264	0.011711
RS	7	0.079776	0.953741	1471.601010	0.015269	0.013949
RS	8	0.095489	0.672105	2223.939297	0.023075	0.021720
RS	9	0.112575	0.672105	2355.246831	0.024437	0.024503
RS	10	0.131154	0.609750	2738.852401	0.028417	0.029013
RS	11	0.151358	0.609750	2877.371740	0.029854	0.031550
RS	12	0.173327	0.631208	2913.282125	0.030227	0.032222
RS	13	0.197216	0.631208	3045.679111	0.031601	0.034320
RS	14	0.223194	0.699820	2868.301884	0.029760	0.032434
RS	15	0.251442	0.699820	2990.868303	0.031032	0.034188
RS	16	0.282159	0.803092	2715.950523	0.028179	0.031071
RS	17	0.315560	0.803092	2828.472032	0.029347	0.032575
RS	18	0.351881	0.937115	2523.658572	0.026184	0.029045
RS	19	0.391376	0.937115	2626.788524	0.027254	0.030357
RS	20	0.434324	1.102553	2323.618424	0.024109	0.026810
RS	21	0.481025	1.102553	2418.143421	0.025090	0.027968
RS	22	0.531808	1.303837	2128.017291	0.022079	0.024557
RS	23	0.587029	1.303837	2214.706666	0.022979	0.025588
RS	24	0.647077	1.549875	1939.244799	0.020121	0.022347
RS	25	0.712373	1.549875	2018.833888	0.020946	0.023267
RS	26	0.783376	1.855555	1755.927355	0.018219	0.020179
RS	27	0.860585	1.855555	1829.113777	0.018978	0.020997
RS	28	0.944543	2.240894	1578.413650	0.016377	0.018058
RS	29	1.035838	2.240894	1645.829128	0.017076	0.018771
RS	30	1.135113	2.724097	1412.527372	0.014656	0.016039
RS	31	1.243064	2.724097	1474.711776	0.015301	0.016647
RS	32	1.360451	3.313494	1266.502601	0.013141	0.014212
RS	33	1.488098	3.313494	1323.936485	0.013737	0.014728
RS	34	1.626901	4.007250	1144.911098	0.011879	0.012642
RS	35	1.777836	4.007250	1198.065505	0.012431	0.013086
RS	36	1.941963	4.798190	1047.331343	0.010867	0.011342
RS	37	2.120436	4.798190	1096.668510	0.011379	0.011732
RS	38	2.314507	5.671700	971.535331	0.010080	0.010297
RS	39	2.525540	5.671700	1017.480937	0.010557	0.010648
RS	40	2.755018	6.596092	916.059257	0.009505	0.009493
RS	41	3.004553	6.596092	958.971479	0.009950	0.009815
RS	42	3.275898	7.519200	880.124066	0.009132	0.008917
RS	43	3.570959	7.519200	920.238838	0.009548	0.009217
RS	44	3.891809	8.380025	862.425417	0.008948	0.008552
RS	45	4.240702	8.380025	899.761480	0.009336	0.008833
RS	46	4.620089	9.128103	860.387562	0.008927	0.008367
RS	47	5.032635	9.128103	894.628899	0.009282	0.008630
RS	48	5.481239	9.742769	869.589980	0.009022	0.008317
RS	49	5.969051	9.742769	899.991609	0.009338	0.008556
RS	50	6.499500	10.255132	882.390127	0.009155	0.008325
RS	51	7.076311	10.255132	907.821957	0.009419	0.008527
RS	52	7.703537	10.764556	886.861531	0.009202	0.008274
RS	53	8.385583	10.764556	906.198460	0.009402	0.008421
RS	54	9.127242	12.006553	828.828517	0.008600	0.007653
RS	55	9.933724	12.006553	844.106730	0.008758	0.007756
RS	56	10.810694	12.006553	854.739722	0.008868	0.007808
RS	57	11.764313	12.006553	860.111162	0.008924	0.007800
RS	58	12.801280	45.830974	233.075632	0.002418	0.002287
RS	59	13.928881	45.830974	248.565125	0.002579	0.002402
RS	60	15.155036	45.830974	264.622256	0.002746	0.002515
RS	61	16.488361	45.830974	281.181066	0.002917	0.002625
RS	62	17.938220	45.830974	298.155923	0.003094	0.002730
RS	63	19.514801	45.830974	10568.842178	0.109657	0.077059
PA	4+25*2+4+6 0.009069444 0.011424785 19.514801041 30.541977984 2.188066976 0.953740586 0.672105226 0.609749788 0.631207786 0.699819610 0.803091586 0.937115174 1.102552809 1.303836663 1.549874609 1.855554790 2.240893754 2.724096868 3.313493868 4.007250438 4.798189567 5.671699978 6.596092448 7.519200408 8.380024644 9.128103197 9.742769328 10.255132100 10.764556372 12.006553205 45.830974491
//
IT	4578
RD	10
LK	-173930.702229
QD	-785.430824 -> -647.923137
RI	0.0096487221
TR	0.008111	0.011618
MT	20.565332
MM	C_pi: 7.689655, n_recomb: 104590.239570
RS	0	0.000000	51.570812	17.141868	0.000164	0.000006
RS	1	0.008830	51.570812	18.653213	0.000178	0.000041
RS	2	0.018440	51.570812	20.297583	0.000194	0.000091
RS	3	0.028899	51.570812	22.086647	0.000211	0.000147
RS	4	0.040281	2.792343	442.928875	0.004235	0.002848
RS	5	0.052668	2.792343	479.849334	0.004588	0.003672
RS	6	0.066150	1.107282	1305.202439	0.012479	0.010357
RS	7	0.080821	1.107282	1401.065632	0.013396	0.012311
RS	8	0.096788	0.740934	2236.202164	0.021381	0.020200
RS	9	0.114165	0.740934	2375.053338	0.022708	0.022798
RS	10	0.133077	0.653468	2848.741084	0.027237	0.027815
RS	11	0.153658	0.653468	3000.392026	0.028687	0.030284
RS	12	0.176057	0.665801	3093.686229	0.029579	0.031480
RS	13	0.200434	0.665801	3241.097127	0.030989	0.033561
RS	14	0.226963	0.730858	3088.814872	0.029533	0.032079
RS	15	0.255835	0.730858	3226.331660	0.030847	0.033837
RS	16	0.287256	0.832806	2955.126854	0.028254	0.031008
RS	17	0.321452	0.832806	3081.779411	0.029465	0.032528
RS	18	0.358667	0.966520	2768.055000	0.026466	0.029193
RS	19	0.399169	0.966520	2884.259416	0.027577	0.030527
RS	20	0.443247	1.132179	2564.997146	0.024524	0.027102
RS	21	0.491218	1.132179	2671.500057	0.025543	0.028283
RS	22	0.543424	1.334032	2361.152798	0.022575	0.024940
RS	23	0.600240	1.334032	2458.758336	0.023508	0.025991
RS	24	0.662074	1.581049	2160.407523	0.020656	0.022776
RS	25	0.729367	1.581049	2249.920592	0.021512	0.023715
RS	26	0.802603	1.888575	1961.962823	0.018759	0.020618
RS	27	0.882306	1.888575	2044.173687	0.019545	0.021453
RS	28	0.969047	2.277688	1766.667191	0.016891	0.018476
RS	29	1.063447	2.277688	1842.311398	0.017615	0.019208
RS	30	1.166183	2.768292	1581.582671	0.015122	0.016417
RS	31	1.277991	2.768292	1651.293763	0.015788	0.017047
RS	32	1.399671	3.370728	1416.764423	0.013546	0.014542
RS	33	1.532097	3.370728	1481.094594	0.014161	0.015080
RS	34	1.676216	4.084808	1278.297824	0.012222	0.012922
RS	35	1.833062	4.084808	1337.776139	0.012791	0.013387
RS	36	2.003757	4.903946	1166.536227	0.011153	0.011577
RS	37	2.189526	4.903946	1221.680886	0.011681	0.011987
RS	38	2.391698	5.812506	1079.538937	0.010322	0.010497
RS	39	2.611723	5.812506	1130.832020	0.010812	0.010866
RS	40	2.851176	6.775687	1015.961512	0.009714	0.009670
RS	41	3.111775	6.775687	1063.812737	0.010171	0.010008
RS	42	3.395384	7.736105	975.040973	0.009322	0.009084
RS	43	3.704038	7.736105	1019.720362	0.009750	0.009399
RS	44	4.039946	8.626460	955.327968	0.009134	0.008722
RS	45	4.405516	8.626460	996.849731	0.009531	0.009018
RS	46	4.803367	9.390775	953.900547	0.009120	0.008552
RS	47	5.236350	9.390775	991.877341	0.009483	0.008826
RS	48	5.707567	10.005903	965.673667	0.009233	0.008523
RS	49	6.220393	10.005903	999.195352	0.009553	0.008770
RS	50	6.778503	10.505130	981.760823	0.009387	0.008555
RS	51	7.385897	10.505130	1009.440016	0.009651	0.008760
RS	52	8.046925	10.995084	988.165805	0.009448	0.008519
RS	53	8.766324	10.995084	1008.614655	0.009643	0.008664
RS	54	9.549248	12.230413	923.828701	0.008833	0.007883
RS	55	10.401307	12.230413	939.463482	0.008982	0.007980
RS	56	11.328605	12.230413	949.634605	0.009080	0.008022
RS	57	12.337787	12.230413	953.649874	0.009118	0.008002
RS	58	13.436083	50.744671	237.758517	0.002273	0.002146
RS	59	14.631361	50.744671	254.159936	0.002430	0.002261
RS	60	15.932186	50.744671	271.249800	0.002593	0.002376
RS	61	17.347879	50.744671	288.972731	0.002763	0.002488
RS	62	18.888581	50.744671	307.253445	0.002938	0.002598
RS	63	20.565332	50.744671	11604.913185	0.110956	0.079504
PA	4+25*2+4+6 0.008111481 0.011618197 20.565332172 51.570812099 2.792342858 1.107282146 0.740934453 0.653468034 0.665801004 0.730858382 0.832805736 0.966519779 1.132179205 1.334032252 1.581048702 1.888575431 2.277687909 2.768292363 3.370727679 4.084808139 4.903945714 5.812505884 6.775686907 7.736104832 8.626460229 9.390775036 10.005902594 10.505129894 10.995084428 12.230413105 50.744670813
//
IT	5372
RD	11
LK	-173666.324106
QD	-683.538239 -> -568.602210
RI	0.0085716780
TR	0.007297	0.011751
MT	21.643409
MM	C_pi: 8.193244, n_recomb: 112336.366475
RS	0	0.000000	86.242415	11.082739	0.000099	0.000004
RS	1	0.008918	86.242415	12.070476	0.000107	0.000025
RS	2	0.018632	86.242415	13.146182	0.000117	0.000056
RS	3	0.029212	86.242415	14.317679	0.000127	0.000090
RS	4	0.040735	3.544050	378.814893	0.003372	0.002312
RS	5	0.053286	3.544050	411.106516	0.003660	0.002970
RS	6	0.066956	1.281621	1228.777136	0.010938	0.009179
RS	7	0.081846	1.281621	1322.340172	0.011771	0.010890
RS	8	0.098063	0.815252	2225.909935	0.019815	0.018803
RS	9	0.115727	0.815252	2370.431560	0.021101	0.021229
RS	10	0.134966	0.699376	2930.459193	0.026086	0.026671
RS	11	0.155920	0.699376	3093.872178	0.027541	0.029073
RS	12	0.178744	0.701686	3246.801321	0.028902	0.030743
RS	13	0.203603	0.701686	3408.431155	0.030341	0.032809
RS	14	0.230679	0.763016	3285.221792	0.029245	0.031702
RS	15	0.260169	0.763016	3437.277849	0.030598	0.033464
RS	16	0.292290	0.863759	3173.968347	0.028254	0.030905
RS	17	0.327275	0.863759	3314.566996	0.029506	0.032441
RS	18	0.365380	0.997456	2995.770261	0.026668	0.029291
RS	19	0.406884	0.997456	3124.989522	0.027818	0.030647
RS	20	0.452089	1.163781	2792.923269	0.024862	0.027342
RS	21	0.501325	1.163781	2911.408476	0.025917	0.028545
RS	22	0.554952	1.366800	2583.574355	0.022999	0.025272
RS	23	0.613362	1.366800	2692.126811	0.023965	0.026344
RS	24	0.676981	1.615558	2373.123983	0.021125	0.023159
RS	25	0.746274	1.615558	2472.594802	0.022011	0.024116
RS	26	0.821746	1.925836	2161.410064	0.019241	0.021016
RS	27	0.903949	1.925836	2252.668844	0.020053	0.021868
RS	28	0.993484	2.319709	1949.798509	0.017357	0.018861
RS	29	1.091003	2.319709	2033.680230	0.018103	0.019610
RS	30	1.197219	2.818658	1746.596010	0.015548	0.016768
RS	31	1.312907	2.818658	1823.830358	0.016235	0.017417
RS	32	1.438913	3.434897	1563.708079	0.013920	0.014849
RS	33	1.576156	3.434897	1634.923671	0.014554	0.015408
RS	34	1.725639	4.169841	1408.806308	0.012541	0.013185
RS	35	1.888453	4.169841	1474.593665	0.013127	0.013669
RS	36	2.065787	5.017505	1283.133071	0.011422	0.011800
RS	37	2.258936	5.017505	1344.067967	0.011965	0.012227
RS	38	2.469311	5.961259	1185.135270	0.010550	0.010687
RS	39	2.698447	5.961259	1241.756965	0.011054	0.011072
RS	40	2.948018	6.963095	1113.664308	0.009914	0.009839
RS	41	3.219846	6.963095	1166.434469	0.010383	0.010192
RS	42	3.515917	7.960295	1068.007133	0.009507	0.009246
RS	43	3.838391	7.960295	1117.229027	0.009945	0.009575
RS	44	4.189625	8.879168	1046.584737	0.009317	0.008888
RS	45	4.572182	8.879168	1092.263827	0.009723	0.009196
RS	46	4.988856	9.658236	1046.134193	0.009313	0.008732
RS	47	5.442690	9.658236	1087.800802	0.009683	0.009017
RS	48	5.936998	10.271887	1060.906265	0.009444	0.008725
RS	49	6.475390	10.271887	1097.462824	0.009769	0.008980
RS	50	7.061796	10.755612	1080.733034	0.009621	0.008781
RS	51	7.700499	10.755612	1110.498856	0.009885	0.008989
RS	52	8.396162	11.222942	1089.466957	0.009698	0.008762
RS	53	9.153867	11.222942	1110.749070	0.009888	0.008903
RS	54	9.979145	12.442756	1019.354200	0.009074	0.008115
RS	55	10.878023	12.442756	1034.950551	0.009213	0.008204
RS	56	11.857064	12.442756	1044.195449	0.009295	0.008236
RS	57	12.923419	12.442756	1046.323627	0.009314	0.008201
RS	58	14.084873	55.752879	241.515749	0.002150	0.002024
RS	59	15.349907	55.752879	258.729219	0.002303	0.002139
RS	60	16.727760	55.752879	276.744226	0.002464	0.002254
RS	61	18.228493	55.752879	295.516062	0.002631	0.002369
RS	62	19.863064	55.752879	314.980066	0.002804	0.002482
RS	63	21.643409	55.752879	12586.905215	0.112047	0.081632
PA	4+25*2+4+6 0.007297291 0.011750547 21.643408975 86.242415247 3.544049787 1.281621300 0.815252176 0.699376368 0.701686093 0.763015736 0.863759084 0.997456310 1.163780885 1.366800026 1.615557847 1.925836296 2.319708585 2.818657904 3.434897054 4.169840785 5.017504634 5.961258664 6.963095220 7.960295435 8.879167989 9.658236001 10.271886680 10.755611745 11.222941954 12.442756062 55.752878796
//
IT	5468
RD	12
LK	-173444.967357
QD	-598.296186 -> -501.502100
RI	0.0077660332
TR	0.006603	0.011836
MT	22.739599
MM	C_pi: 8.686438, n_recomb: 119589.281269
RS	0	0.000000	142.762613	7.173076	0.000060	0.000002
RS	1	0.009003	142.762613	7.818807	0.000065	0.000016
RS	2	0.018817	142.762613	8.522660	0.000071	0.000035
RS	3	0.029515	142.762613	9.289864	0.000078	0.000056
RS	4	0.041175	4.471234	322.873480	0.002700	0.001886
RS	5	0.053885	4.471234	350.926272	0.002934	0.002415
RS	6	0.067740	1.478256	1149.425672	0.009611	0.008158
RS	7	0.082842	1.478256	1239.723215	0.010367	0.009659
RS	8	0.099304	0.894942	2197.840589	0.018378	0.017528
RS	9	0.117248	0.894942	2346.310432	0.019620	0.019795
RS	10	0.136807	0.747170	2987.558595	0.024982	0.025589
RS	11	0.158128	0.747170	3161.298493	0.026435	0.027928
RS	12	0.181368	0.738489	3374.767003	0.028220	0.030025
RS	13	0.206700	0.738489	3549.662498	0.029682	0.032077
RS	14	0.234313	0.795845	3458.475716	0.028920	0.031317
RS	15	0.264412	0.795845	3624.476152	0.030308	0.033084
RS	16	0.297221	0.895419	3372.472328	0.028200	0.030777
RS	17	0.332984	0.895419	3526.652497	0.029490	0.032327
RS	18	0.371966	1.029278	3206.109647	0.026809	0.029353
RS	19	0.414459	1.029278	3348.120462	0.027997	0.030729
RS	20	0.460777	1.196573	3006.212665	0.025138	0.027539
RS	21	0.511265	1.196573	3136.540054	0.026228	0.028765
RS	22	0.566299	1.401194	2793.764107	0.023361	0.025560
RS	23	0.626287	1.401194	2913.168821	0.024360	0.026653
RS	24	0.691677	1.652267	2575.675810	0.021538	0.023499
RS	25	0.762954	1.652267	2685.030228	0.022452	0.024474
RS	26	0.840648	1.966007	2352.449186	0.019671	0.021375
RS	27	0.925337	1.966007	2452.686415	0.020509	0.022244
RS	28	1.017650	2.365445	2125.982082	0.017777	0.019211
RS	29	1.118275	2.365445	2218.028909	0.018547	0.019977
RS	30	1.227960	2.873549	1905.820459	0.015936	0.017090
RS	31	1.347520	2.873549	1990.502043	0.016644	0.017757
RS	32	1.477844	3.504314	1705.714043	0.014263	0.015132
RS	33	1.619901	3.504314	1783.738133	0.014916	0.015710
RS	34	1.774748	4.260688	1534.973831	0.012835	0.013428
RS	35	1.943537	4.260688	1606.994949	0.013438	0.013930
RS	36	2.127522	5.137327	1395.804322	0.011672	0.012006
RS	37	2.328072	5.137327	1462.457128	0.012229	0.012450
RS	38	2.546677	6.116587	1287.135219	0.010763	0.010864
RS	39	2.784965	6.116587	1349.016879	0.011280	0.011264
RS	40	3.044705	7.157171	1208.076320	0.010102	0.009998
RS	41	3.327832	7.157171	1265.700934	0.010584	0.010366
RS	42	3.636448	8.190881	1157.998223	0.009683	0.009398
RS	43	3.972851	8.190881	1211.701797	0.010132	0.009740
RS	44	4.339540	9.137505	1135.210930	0.009493	0.009046
RS	45	4.739244	9.137505	1184.986688	0.009909	0.009365
RS	46	5.174933	9.930013	1136.126596	0.009500	0.008905
RS	47	5.649849	9.930013	1181.412588	0.009879	0.009200
RS	48	6.167524	10.540375	1154.337395	0.009653	0.008921
RS	49	6.731805	10.540375	1193.827443	0.009983	0.009182
RS	50	7.346891	11.006250	1178.381179	0.009854	0.009002
RS	51	8.017354	11.006250	1210.065107	0.010119	0.009212
RS	52	8.748180	11.447781	1189.896748	0.009950	0.009001
RS	53	9.544805	11.447781	1211.730842	0.010132	0.009138
RS	54	10.413153	12.643214	1114.742551	0.009321	0.008347
RS	55	11.359680	12.643214	1129.888311	0.009448	0.008428
RS	56	12.391425	12.643214	1137.732601	0.009514	0.008447
RS	57	13.516060	12.643214	1137.441900	0.009511	0.008396
RS	58	14.741950	60.795666	244.574038	0.002045	0.001919
RS	59	16.078210	60.795666	262.513575	0.002195	0.002034
RS	60	17.534777	60.795666	281.359945	0.002353	0.002150
RS	61	19.122482	60.795666	301.078928	0.002518	0.002266
RS	62	20.853133	60.795666	321.616450	0.002689	0.002382
RS	63	22.739599	60.795666	13507.687440	0.112951	0.083474
PA	4+25*2+4+6 0.006603193 0.011835756 22.739598630 142.762613187 4.471234111 1.478255548 0.894941674 0.747170459 0.738489153 0.795845229 0.895418893 1.029278187 1.196573043 1.401193704 1.652266947 1.966006862 2.365444569 2.873548532 3.504313961 4.260687813 5.137327454 6.116586947 7.157171206 8.190880546 9.137504683 9.930012511 10.540375169 11.006250109 11.447780536 12.643214090 60.795666245
//
IT	5337
RD	13
LK	-173258.211385
QD	-526.364214 -> -444.211781
RI	0.0071493552
TR	0.006009	0.011885
MT	23.846114
MM	C_pi: 9.164860, n_recomb: 126332.130618
RS	0	0.000000	233.791792	4.655746	0.000037	0.000001
RS	1	0.009085	233.791792	5.078807	0.000040	0.000010
RS	2	0.018996	233.791792	5.540320	0.000044	0.000022
RS	3	0.029807	233.791792	6.043780	0.000048	0.000035
RS	4	0.041600	5.604774	274.705901	0.002174	0.001548
RS	5	0.054464	5.604774	298.969047	0.002367	0.001975
RS	6	0.068498	1.698457	1070.122864	0.008471	0.007274
RS	7	0.083806	1.698457	1156.508181	0.009155	0.008594
RS	8	0.100505	0.979819	2156.257276	0.017068	0.016370
RS	9	0.118721	0.979819	2307.148764	0.018263	0.018489
RS	10	0.138592	0.796550	3023.573462	0.023934	0.024577
RS	11	0.160269	0.796550	3206.208923	0.025379	0.026851
RS	12	0.183915	0.775881	3479.989849	0.027546	0.029336
RS	13	0.209709	0.775881	3667.101742	0.029027	0.031373
RS	14	0.237846	0.828988	3609.917238	0.028575	0.030934
RS	15	0.268540	0.828988	3789.132084	0.029993	0.032704
RS	16	0.302022	0.927367	3551.140757	0.028110	0.030633
RS	17	0.338547	0.927367	3718.394563	0.029433	0.032196
RS	18	0.378389	1.061502	3398.882561	0.026904	0.029387
RS	19	0.421852	1.061502	3553.324208	0.028127	0.030782
RS	20	0.469263	1.229972	3204.202431	0.025363	0.027702
RS	21	0.520981	1.229972	3346.106366	0.026487	0.028949
RS	22	0.577398	1.436515	2990.707728	0.023673	0.025810
RS	23	0.638941	1.436515	3120.758477	0.024703	0.026923
RS	24	0.706075	1.690343	2766.815414	0.021901	0.023801
RS	25	0.779308	1.690343	2885.881901	0.022844	0.024795
RS	26	0.859194	2.008107	2533.695130	0.020056	0.021699
RS	27	0.946338	2.008107	2642.757099	0.020919	0.022584
RS	28	1.041400	2.413765	2293.792371	0.018157	0.019529
RS	29	1.145098	2.413765	2393.858607	0.018949	0.020312
RS	30	1.258217	2.931726	2057.855344	0.016289	0.017384
RS	31	1.381613	2.931726	2149.843287	0.017017	0.018067
RS	32	1.516219	3.577681	1841.468437	0.014576	0.015392
RS	33	1.663055	3.577681	1926.165698	0.015247	0.015986
RS	34	1.823232	4.356076	1655.594124	0.013105	0.013650
RS	35	1.997960	4.356076	1733.720692	0.013724	0.014169
RS	36	2.188563	5.262210	1503.460379	0.011901	0.012195
RS	37	2.396482	5.262210	1575.710699	0.012473	0.012654
RS	38	2.623292	6.277418	1384.549196	0.010960	0.011027
RS	39	2.870707	6.277418	1451.578929	0.011490	0.011441
RS	40	3.140600	7.357015	1298.285177	0.010277	0.010144
RS	41	3.435013	7.357015	1360.661443	0.010771	0.010525
RS	42	3.756175	8.427165	1244.151926	0.009848	0.009540
RS	43	4.106514	8.427165	1302.243403	0.010308	0.009894
RS	44	4.488682	9.400979	1220.370291	0.009660	0.009193
RS	45	4.905571	9.400979	1274.155404	0.010086	0.009524
RS	46	5.360334	10.205784	1223.050561	0.009681	0.009069
RS	47	5.856414	10.205784	1271.866609	0.010068	0.009373
RS	48	6.397563	10.811166	1245.142785	0.009856	0.009109
RS	49	6.987877	10.811166	1287.455475	0.010191	0.009377
RS	50	7.631821	11.256930	1273.893858	0.010084	0.009216
RS	51	8.334268	11.256930	1307.328065	0.010348	0.009428
RS	52	9.100534	11.669571	1288.689960	0.010201	0.009236
RS	53	9.936417	11.669571	1310.803006	0.010376	0.009368
RS	54	10.848240	12.832010	1209.405845	0.009573	0.008580
RS	55	11.842904	12.832010	1223.683531	0.009686	0.008651
RS	56	12.927935	12.832010	1229.655821	0.009734	0.008656
RS	57	14.111543	12.832010	1226.427637	0.009708	0.008588
RS	58	15.402683	65.814471	247.127200	0.001956	0.001829
RS	59	16.811125	65.814471	265.720328	0.002103	0.001943
RS	60	18.347526	65.814471	285.317986	0.002258	0.002059
RS	61	20.023512	65.814471	305.896074	0.002421	0.002176
RS	62	21.851763	65.814471	327.410822	0.002592	0.002294
RS	63	23.846114	65.814471	14362.169029	0.113686	0.085066
PA	4+25*2+4+6 0.006009051 0.011884860 23.846113828 233.791791612 5.604773974 1.698457367 0.979819053 0.796549965 0.775881040 0.828988243 0.927367276 1.061501535 1.229971957 1.436515324 1.690342755 2.008107015 2.413765170 2.931726478 3.577681157 4.356076012 5.262210336 6.277417900 7.357014839 8.427164659 9.400978627 10.205783585 10.811165776 11.256929858 11.669571349 12.832009806 65.814471044
//
IT	5657
RD	14
LK	-173099.410887
QD	-465.161854 -> -394.895811
RI	0.0066677401
TR	0.005498	0.011906
MT	24.956478
MM	C_pi: 9.625091, n_recomb: 132560.784419
RS	0	0.000000	378.357594	3.036615	0.000023	0.000001
RS	1	0.009164	378.357594	3.314986	0.000025	0.000006
RS	2	0.019167	378.357594	3.618885	0.000027	0.000014
RS	3	0.030087	378.357594	3.950657	0.000030	0.000022
RS	4	0.042008	6.977239	233.661239	0.001763	0.001277
RS	5	0.055021	6.977239	254.596747	0.001921	0.001625
RS	6	0.069227	1.943288	992.983032	0.007491	0.006510
RS	7	0.084734	1.943288	1075.072142	0.008110	0.007674
RS	8	0.101662	1.069660	2104.814146	0.015878	0.015322
RS	9	0.120142	1.069660	2256.815608	0.017025	0.017303
RS	10	0.140315	0.847223	3041.887595	0.022947	0.023633
RS	11	0.162337	0.847223	3232.044498	0.024382	0.025844
RS	12	0.186376	0.813585	3564.953073	0.026893	0.028681
RS	13	0.212619	0.813585	3763.189929	0.028388	0.030702
RS	14	0.241266	0.862147	3741.207262	0.028223	0.030560
RS	15	0.272539	0.862147	3932.818871	0.029668	0.032333
RS	16	0.306677	0.959283	3710.851682	0.027994	0.030480
RS	17	0.343943	0.959283	3890.566116	0.029349	0.032056
RS	18	0.384625	1.093745	3574.397394	0.026964	0.029401
RS	19	0.429034	1.093745	3740.801985	0.028220	0.030814
RS	20	0.477513	1.263533	3386.721952	0.025548	0.027837
RS	21	0.530435	1.263533	3539.834961	0.026703	0.029104
RS	22	0.588205	1.472229	3173.899633	0.023943	0.026028
RS	23	0.651270	1.472229	3314.297238	0.025002	0.027161
RS	24	0.720114	1.729143	2945.792313	0.022222	0.024070
RS	25	0.795267	1.729143	3074.316794	0.023192	0.025082
RS	26	0.877306	2.051376	2704.233354	0.020400	0.021990
RS	27	0.966863	2.051376	2821.894362	0.021288	0.022891
RS	28	1.064627	2.463803	2452.217408	0.018499	0.019818
RS	29	1.171349	2.463803	2560.094876	0.019313	0.020615
RS	30	1.287851	2.992222	2201.678874	0.016609	0.017650
RS	31	1.415029	2.992222	2300.777437	0.017356	0.018350
RS	32	1.553861	3.653972	1969.988663	0.014861	0.015627
RS	33	1.705415	3.653972	2061.174795	0.015549	0.016237
RS	34	1.870858	4.454989	1769.749078	0.013350	0.013852
RS	35	2.051460	4.454989	1853.808613	0.013985	0.014386
RS	36	2.248613	5.391202	1605.259444	0.012110	0.012365
RS	37	2.463832	5.391202	1682.947017	0.012696	0.012839
RS	38	2.698773	6.442903	1476.607911	0.011139	0.011174
RS	39	2.955243	6.442903	1548.638136	0.011682	0.011602
RS	40	3.235215	7.561930	1383.574898	0.010437	0.010277
RS	41	3.540843	7.561930	1450.568629	0.010943	0.010671
RS	42	3.874477	8.668618	1325.786378	0.010001	0.009670
RS	43	4.238685	8.668618	1388.145440	0.010472	0.010036
RS	44	4.636267	9.669224	1301.395376	0.009817	0.009331
RS	45	5.070283	9.669224	1359.081900	0.010253	0.009672
RS	46	5.544070	10.485342	1306.236379	0.009854	0.009223
RS	47	6.061274	10.485342	1358.480193	0.010248	0.009536
RS	48	6.625872	11.084194	1332.643924	0.010053	0.009289
RS	49	7.242208	11.084194	1377.665368	0.010393	0.009562
RS	50	7.915023	11.507726	1366.593487	0.010309	0.009424
RS	51	8.649493	11.507726	1401.618600	0.010573	0.009636
RS	52	9.451267	11.888566	1385.201650	0.010450	0.009465
RS	53	10.326513	11.888566	1407.338879	0.010617	0.009592
RS	54	11.281963	13.009877	1302.841373	0.009828	0.008813
RS	55	12.324968	13.009877	1315.840181	0.009926	0.008873
RS	56	13.463550	13.009877	1319.484903	0.009954	0.008863
RS	57	14.706467	13.009877	1312.827220	0.009904	0.008775
RS	58	16.063282	70.754988	249.339191	0.001881	0.001753
RS	59	17.544431	70.754988	268.526248	0.002026	0.001866
RS	60	19.161306	70.754988	288.808355	0.002179	0.001982
RS	61	20.926347	70.754988	310.171027	0.002340	0.002100
RS	62	22.853131	70.754988	332.580330	0.002509	0.002219
RS	63	24.956478	70.754988	15147.519169	0.114268	0.086439
PA	4+25*2+4+6 0.005498079 0.011906497 24.956478181 378.357593747 6.977239403 1.943288408 1.069660243 0.847222748 0.813584571 0.862146951 0.959282848 1.093745028 1.263532890 1.472229014 1.729142861 2.051376095 2.463803143 2.992221632 3.653972194 4.454989367 5.391201676 6.442902828 7.561929862 8.668618378 9.669224424 10.485341929 11.084193655 11.507725954 11.888565839 13.009876595 70.754988406
//
IT	5092
RD	15
LK	-172963.342494
QD	-412.699507 -> -352.154834
RI	0.0062849163
TR	0.005056	0.011907
MT	26.065218
MM	C_pi: 10.064682, n_recomb: 138282.691812
RS	0	0.000000	605.829466	1.989590	0.000014	0.000001
RS	1	0.009239	605.829466	2.173493	0.000016	0.000004
RS	2	0.019331	605.829466	2.374404	0.000017	0.000009
RS	3	0.030356	605.829466	2.593897	0.000019	0.000014
RS	4	0.042399	8.622285	198.954729	0.001439	0.001061
RS	5	0.055555	8.622285	217.006715	0.001569	0.001345
RS	6	0.069926	2.213583	919.420066	0.006649	0.005848
RS	7	0.085625	2.213583	997.035980	0.007210	0.006878
RS	8	0.102774	1.164184	2046.609238	0.014800	0.014373
RS	9	0.121508	1.164184	2198.627571	0.015900	0.016227
RS	10	0.141972	0.898921	3045.592434	0.022024	0.022757
RS	11	0.164327	0.898921	3241.989517	0.023445	0.024906
RS	12	0.188748	0.851356	3632.164987	0.026266	0.028062
RS	13	0.215425	0.851356	3840.437642	0.027772	0.030066
RS	14	0.244566	0.895082	3854.168318	0.027872	0.030200
RS	15	0.276399	0.895082	4057.312944	0.029341	0.031975
RS	16	0.311174	0.990905	3852.814912	0.027862	0.030325
RS	17	0.349161	0.990905	4044.308189	0.029247	0.031912
RS	18	0.390657	1.125719	3733.315600	0.026998	0.029400
RS	19	0.435988	1.125719	3911.138429	0.028284	0.030830
RS	20	0.485506	1.296914	3554.020333	0.025701	0.027950
RS	21	0.539600	1.296914	3717.898268	0.026886	0.029236
RS	22	0.598690	1.507931	3343.254688	0.024177	0.026220
RS	23	0.663240	1.507931	3493.627819	0.025264	0.027372
RS	24	0.733754	1.768182	3112.277727	0.022507	0.024310
RS	25	0.810782	1.768182	3249.940912	0.023502	0.025340
RS	26	0.894927	2.095235	2863.562447	0.020708	0.022252
RS	27	0.986845	2.095235	2989.539483	0.021619	0.023169
RS	28	1.087255	2.514871	2600.658249	0.018807	0.020078
RS	29	1.196943	2.514871	2716.089033	0.019642	0.020890
RS	30	1.316763	3.054262	2336.640690	0.016898	0.017892
RS	31	1.447654	3.054262	2442.610778	0.017664	0.018605
RS	32	1.590637	3.732371	2090.618019	0.015118	0.015839
RS	33	1.746831	3.732371	2188.070360	0.015823	0.016464
RS	34	1.917454	4.556599	1876.815316	0.013572	0.014033
RS	35	2.103841	4.556599	1966.601001	0.014222	0.014582
RS	36	2.307447	5.523512	1700.622756	0.012298	0.012518
RS	37	2.529864	5.523512	1783.556502	0.012898	0.013006
RS	38	2.772830	6.612329	1562.777343	0.011301	0.011305
RS	39	3.038243	6.612329	1639.633024	0.011857	0.011746
RS	40	3.328176	7.771319	1463.443886	0.010583	0.010397
RS	41	3.644895	7.771319	1534.896970	0.011100	0.010802
RS	42	3.990875	8.914794	1402.414820	0.010142	0.009787
RS	43	4.368819	8.914794	1468.901310	0.010622	0.010164
RS	44	4.781681	9.941944	1377.799680	0.009964	0.009456
RS	45	5.232685	9.941944	1439.265111	0.010408	0.009807
RS	46	5.725357	10.768561	1385.181824	0.010017	0.009367
RS	47	6.263545	10.768561	1440.743849	0.010419	0.009689
RS	48	6.851455	11.359484	1416.320287	0.010242	0.009459
RS	49	7.493680	11.359484	1463.939332	0.010587	0.009737
RS	50	8.195238	11.758814	1455.952484	0.010529	0.009623
RS	51	8.961611	11.758814	1492.424113	0.010793	0.009836
RS	52	9.798788	12.105164	1478.924513	0.010695	0.009689
RS	53	10.713308	12.105164	1500.857674	0.010854	0.009809
RS	54	11.712319	13.177808	1394.650593	0.010086	0.009045
RS	55	12.803625	13.177808	1405.976982	0.010167	0.009093
RS	56	13.995754	13.177808	1406.865233	0.010174	0.009067
RS	57	15.298020	13.177808	1396.323398	0.010098	0.008959
RS	58	16.720599	75.568606	251.349051	0.001818	0.001687
RS	59	18.274606	75.568606	271.082353	0.001960	0.001800
RS	60	19.972184	75.568606	291.994616	0.002112	0.001916
RS	61	21.826595	75.568606	314.080377	0.002271	0.002034
RS	62	23.852330	75.568606	337.314947	0.002439	0.002155
RS	63	26.065218	75.568606	15863.145007	0.114715	0.087621
PA	4+25*2+4+6 0.005056464 0.011907402 26.065217592 605.829465835 8.622284673 2.213583292 1.164184169 0.898921405 0.851356484 0.895082113 0.990905325 1.125719496 1.296913769 1.507930612 1.768182213 2.095234897 2.514870779 3.054261856 3.732370962 4.556599099 5.523511765 6.612329367 7.771319199 8.914794257 9.941944105 10.768560637 11.359484033 11.758814346 12.105163551 13.177807846 75.568606290
//
IT	4900
RD	16
LK	-172845.902797
QD	-367.435344 -> -314.910516
RI	0.0059761416
TR	0.004673	0.011893
MT	27.167931
MM	C_pi: 10.482083, n_recomb: 143513.682363
RS	0	0.000000	957.002515	1.314302	0.000009	0.000000
RS	1	0.009310	957.002515	1.436736	0.000010	0.000003
RS	2	0.019487	957.002515	1.570582	0.000011	0.000006
RS	3	0.030612	957.002515	1.716906	0.000012	0.000009
RS	4	0.042773	10.575877	169.731185	0.001183	0.000887
RS	5	0.056065	10.575877	185.305131	0.001291	0.001122
RS	6	0.070595	2.509886	850.312140	0.005925	0.005274
RS	7	0.086478	2.509886	923.435033	0.006434	0.006188
RS	8	0.103840	1.263080	1984.156122	0.013826	0.013516
RS	9	0.122818	1.263080	2135.304733	0.014879	0.015252
RS	10	0.143563	0.951390	3037.473911	0.021165	0.021946
RS	11	0.166240	0.951390	3238.945019	0.022569	0.024034
RS	12	0.191027	0.888987	3684.032268	0.025670	0.027480
RS	13	0.218123	0.888987	3901.286297	0.027184	0.029467
RS	14	0.247741	0.927601	3950.675655	0.027528	0.029856
RS	15	0.280117	0.927601	4164.476659	0.029018	0.031632
RS	16	0.315507	1.022032	3978.408138	0.027721	0.030171
RS	17	0.354192	1.022032	4180.960350	0.029133	0.031768
RS	18	0.396479	1.157199	3876.565981	0.027012	0.029390
RS	19	0.442702	1.157199	4065.212341	0.028326	0.030835
RS	20	0.493230	1.329856	3706.643001	0.025828	0.028046
RS	21	0.548461	1.329856	3880.787889	0.027041	0.029350
RS	22	0.608835	1.543299	3499.049008	0.024381	0.026389
RS	23	0.674830	1.543299	3658.973419	0.025496	0.027560
RS	24	0.746969	1.807076	3266.306814	0.022760	0.024525
RS	25	0.825824	1.807076	3412.740208	0.023780	0.025572
RS	26	0.912022	2.139219	3011.543728	0.020984	0.022488
RS	27	1.006244	2.139219	3145.509865	0.021918	0.023420
RS	28	1.109239	2.566427	2738.843704	0.019084	0.020313
RS	29	1.221823	2.566427	2861.531676	0.019939	0.021139
RS	30	1.344889	3.117240	2462.389978	0.017158	0.018109
RS	31	1.479412	3.117240	2574.959358	0.017942	0.018837
RS	32	1.626461	3.812217	2202.979885	0.015350	0.016030
RS	33	1.787200	3.812217	2306.446673	0.016071	0.016669
RS	34	1.962904	4.660235	1976.416488	0.013772	0.014194
RS	35	2.154967	4.660235	2071.695593	0.014436	0.014756
RS	36	2.364911	5.658495	1789.193296	0.012467	0.012653
RS	37	2.594402	5.658495	1877.158950	0.013080	0.013154
RS	38	2.845259	6.785128	1642.718840	0.011446	0.011421
RS	39	3.119472	6.785128	1724.204330	0.012014	0.011873
RS	40	3.419215	7.984719	1537.566897	0.010714	0.010502
RS	41	3.746865	7.984719	1613.303358	0.011241	0.010918
RS	42	4.105021	9.165351	1473.714546	0.010269	0.009892
RS	43	4.496521	9.165351	1544.173785	0.010760	0.010279
RS	44	4.924472	10.218975	1449.243958	0.010098	0.009571
RS	45	5.392266	10.218975	1514.355848	0.010552	0.009931
RS	46	5.903613	11.055414	1459.527174	0.010170	0.009501
RS	47	6.462569	11.055414	1518.294617	0.010579	0.009830
RS	48	7.073564	11.637167	1495.785623	0.010423	0.009619
RS	49	7.741446	11.637167	1545.897613	0.010772	0.009902
RS	50	8.471509	12.010537	1541.562658	0.010742	0.009814
RS	51	9.269544	12.010537	1579.355830	0.011005	0.010028
RS	52	10.141878	12.319958	1569.459150	0.010936	0.009906
RS	53	11.095429	12.319958	1590.992487	0.011086	0.010021
RS	54	12.137758	13.337100	1484.508283	0.010344	0.009277
RS	55	13.277132	13.337100	1493.795237	0.010409	0.009312
RS	56	14.522586	13.337100	1491.534130	0.010393	0.009268
RS	57	15.883994	13.337100	1476.699917	0.010290	0.009138
RS	58	17.372155	80.213933	253.270733	0.001765	0.001632
RS	59	18.998867	80.213933	273.513348	0.001906	0.001744
RS	60	20.777032	80.213933	295.012870	0.002056	0.001860
RS	61	22.720749	80.213933	317.772204	0.002214	0.001979
RS	62	24.845433	80.213933	341.775233	0.002381	0.002102
RS	63	27.167931	80.213933	16510.154672	0.115042	0.088639
PA	4+25*2+4+6 0.004672874 0.011892702 27.167931289 957.002514757 10.575877427 2.509886409 1.263080469 0.951390156 0.888986747 0.927600646 1.022031767 1.157198776 1.329855588 1.543298621 1.807076452 2.139218653 2.566427289 3.117240336 3.812216911 4.660235203 5.658494817 6.785128194 7.984718535 9.165351109 10.218974527 11.055413889 11.637167267 12.010537483 12.319958351 13.337100412 80.213932531
//
IT	5221
RD	17
LK	-172743.865690
QD	-328.165603 -> -282.320346
RI	0.0057241013
TR	0.004338	0.011866
MT	28.260477
MM	C_pi: 10.876365, n_recomb: 148276.194967
RS	0	0.000000	1492.968931	0.874996	0.000006	0.000000
RS	1	0.009378	1492.968931	0.957107	0.000006	0.000002
RS	2	0.019637	1492.968931	1.046928	0.000007	0.000004
RS	3	0.030857	1492.968931	1.145185	0.000008	0.000006
RS	4	0.043129	12.872346	145.213044	0.000979	0.000747
RS	5	0.056552	12.872346	158.671772	0.001070	0.000942
RS	6	0.071235	2.832507	786.103262	0.005302	0.004776
RS	7	0.087294	2.832507	854.825011	0.005765	0.005591
RS	8	0.104859	1.366026	1919.422645	0.012945	0.012741
RS	9	0.124072	1.366026	2068.999631	0.013954	0.014369
RS	10	0.145087	1.004396	3019.938943	0.020367	0.021197
RS	11	0.168072	1.004396	3225.440948	0.021753	0.023226
RS	12	0.193213	0.926301	3722.755363	0.025107	0.026935
RS	13	0.220712	0.926301	3947.991509	0.026626	0.028905
RS	14	0.250790	0.959543	4032.578943	0.027196	0.029530
RS	15	0.283689	0.959543	4256.171580	0.028704	0.031307
RS	16	0.319673	1.052498	4089.094509	0.027578	0.030021
RS	17	0.359032	1.052498	4301.972085	0.029013	0.031627
RS	18	0.402083	1.188000	4005.250714	0.027012	0.029373
RS	19	0.449171	1.188000	4204.098363	0.028353	0.030833
RS	20	0.500675	1.362141	3845.386841	0.025934	0.028128
RS	21	0.557009	1.362141	4029.266718	0.027174	0.029449
RS	22	0.618626	1.578077	3641.803531	0.024561	0.026540
RS	23	0.686023	1.578077	3810.819213	0.025701	0.027728
RS	24	0.759740	1.845511	3408.192621	0.022985	0.024719
RS	25	0.840371	1.845511	3562.993220	0.024029	0.025781
RS	26	0.928563	2.182946	3148.318313	0.021233	0.022701
RS	27	1.025027	2.182946	3289.915252	0.022188	0.023648
RS	28	1.130538	2.618014	2866.787062	0.019334	0.020525
RS	29	1.245944	2.618014	2996.408661	0.020208	0.021365
RS	30	1.372173	3.180614	2578.860093	0.017392	0.018305
RS	31	1.510241	3.180614	2697.732840	0.018194	0.019046
RS	32	1.661257	3.892913	2306.951153	0.015558	0.016201
RS	33	1.826437	3.892913	2416.159987	0.016295	0.016852
RS	34	2.007107	4.765264	2068.408433	0.013950	0.014337
RS	35	2.204722	4.765264	2168.929962	0.014628	0.014912
RS	36	2.420871	5.795530	1870.816490	0.012617	0.012772
RS	37	2.657291	5.795530	1963.583453	0.013243	0.013284
RS	38	2.915883	6.960720	1716.276603	0.011575	0.011522
RS	39	3.198728	6.960720	1802.181744	0.012154	0.011985
RS	40	3.508099	8.201603	1605.787830	0.010830	0.010593
RS	41	3.846484	8.201603	1685.619187	0.011368	0.011020
RS	42	4.216605	9.419882	1539.513665	0.010383	0.009984
RS	43	4.621438	9.419882	1613.781002	0.010884	0.010381
RS	44	5.064238	10.499988	1515.539827	0.010221	0.009673
RS	45	5.548566	10.499988	1584.159497	0.010684	0.010042
RS	46	6.078317	11.345723	1529.050356	0.010312	0.009623
RS	47	6.657751	11.345723	1590.910119	0.010729	0.009959
RS	48	7.291526	11.917205	1570.784454	0.010594	0.009769
RS	49	7.984740	11.917205	1623.293598	0.010948	0.010058
RS	50	8.742968	12.263023	1623.143130	0.010947	0.009996
RS	51	9.572305	12.263023	1662.154447	0.011210	0.010211
RS	52	10.479423	12.533336	1656.520528	0.011172	0.010118
RS	53	11.471614	12.533336	1677.493919	0.011313	0.010225
RS	54	12.556857	13.488841	1572.172280	0.010603	0.009508
RS	55	13.743881	13.488841	1579.085748	0.010650	0.009529
RS	56	15.042229	13.488841	1573.324495	0.010611	0.009467
RS	57	16.462343	13.488841	1553.841475	0.010479	0.009314
RS	58	18.015642	84.655486	255.196783	0.001721	0.001585
RS	59	19.714617	84.655486	275.921180	0.001861	0.001697
RS	60	21.572931	84.655486	297.975114	0.002010	0.001813
RS	61	23.605527	84.655486	321.369179	0.002167	0.001933
RS	62	25.828749	84.655486	346.095105	0.002334	0.002057
RS	63	28.260477	84.655486	17091.117323	0.115265	0.089514
PA	4+25*2+4+6 0.004338142 0.011866474 28.260477109 1492.968931279 12.872345715 2.832507306 1.366026413 1.004396485 0.926301137 0.959543269 1.052498484 1.187999994 1.362140772 1.578077356 1.845510880 2.182945520 2.618014001 3.180613683 3.892912985 4.765263725 5.795530013 6.960719890 8.201602915 9.419882039 10.499987531 11.345722671 11.917204805 12.263022548 12.533336079 13.488841066 84.655485790
//
IT	5157
RD	18
LK	-172654.689093
QD	-293.941484 -> -253.715319
RI	0.0055162220
TR	0.004045	0.011832
MT	29.339472
MM	C_pi: 11.247170, n_recomb: 152595.728322
RS	0	0.000000	2302.518042	0.586814	0.000004	0.000000
RS	1	0.009443	2302.518042	0.642264	0.000004	0.000001
RS	2	0.019778	2302.518042	0.702957	0.000005	0.000002
RS	3	0.031090	2302.518042	0.769389	0.000005	0.000004
RS	4	0.043469	15.544717	124.680527	0.000817	0.000633
RS	5	0.057017	15.544717	136.341494	0.000893	0.000796
RS	6	0.071845	3.181386	726.958234	0.004764	0.004343
RS	7	0.088073	3.181386	791.448514	0.005187	0.005071
RS	8	0.105833	1.472660	1853.949192	0.012149	0.012040
RS	9	0.125270	1.472660	2001.415184	0.013116	0.013569
RS	10	0.146544	1.057715	2995.062588	0.019627	0.020504
RS	11	0.169826	1.057715	3203.676757	0.020995	0.022476
RS	12	0.195306	0.963142	3750.346392	0.024577	0.026426
RS	13	0.223193	0.963142	3982.633702	0.026099	0.028379
RS	14	0.253713	0.990771	4101.655956	0.026879	0.029223
RS	15	0.287115	0.990771	4334.204683	0.028403	0.031000
RS	16	0.323672	1.082171	4186.335619	0.027434	0.029877
RS	17	0.363681	1.082171	4408.808912	0.028892	0.031492
RS	18	0.407468	1.217979	4120.524559	0.027003	0.029353
RS	19	0.455390	1.217979	4328.940251	0.028369	0.030827
RS	20	0.507837	1.393596	3971.159742	0.026024	0.028199
RS	21	0.565237	1.393596	4164.223666	0.027289	0.029537
RS	22	0.628058	1.612058	3772.196250	0.024720	0.026676
RS	23	0.696811	1.612058	3949.820509	0.025884	0.027880
RS	24	0.772057	1.883228	3538.424042	0.023188	0.024894
RS	25	0.854408	1.883228	3701.165453	0.024255	0.025972
RS	26	0.944536	2.226100	3274.215422	0.021457	0.022894
RS	27	1.043175	2.226100	3423.062817	0.022432	0.023855
RS	28	1.151129	2.669242	2984.696624	0.019560	0.020717
RS	29	1.269278	2.669242	3120.908668	0.020452	0.021570
RS	30	1.398584	3.243933	2686.156034	0.017603	0.018481
RS	31	1.540100	3.243933	2811.019238	0.018421	0.019234
RS	32	1.694980	3.973955	2402.572916	0.015745	0.016352
RS	33	1.864487	3.973955	2517.236623	0.016496	0.017016
RS	34	2.050000	4.871151	2152.792635	0.014108	0.014463
RS	35	2.253032	4.871151	2258.292510	0.014799	0.015049
RS	36	2.475237	5.934071	1945.475683	0.012749	0.012875
RS	37	2.718425	5.934071	2042.801617	0.013387	0.013398
RS	38	2.984579	7.138579	1783.420956	0.011687	0.011608
RS	39	3.275866	7.138579	1873.525050	0.012278	0.012082
RS	40	3.594661	8.421524	1668.057470	0.010931	0.010672
RS	41	3.943561	8.421524	1751.786008	0.011480	0.011108
RS	42	4.325408	9.678005	1599.745423	0.010484	0.010064
RS	43	4.743315	9.678005	1677.648826	0.010994	0.010469
RS	44	5.200686	10.784723	1576.588958	0.010332	0.009764
RS	45	5.701248	10.784723	1648.573332	0.010804	0.010142
RS	46	6.249080	11.639335	1593.618575	0.010443	0.009734
RS	47	6.848646	11.639335	1658.458271	0.010868	0.010078
RS	48	7.504830	12.199594	1641.142842	0.010755	0.009909
RS	49	8.222981	12.199594	1695.962595	0.011114	0.010203
RS	50	9.008949	12.516458	1700.483834	0.011144	0.010170
RS	51	9.869139	12.516458	1740.631858	0.011407	0.010385
RS	52	10.810559	12.745736	1739.885088	0.011402	0.010322
RS	53	11.840881	12.745736	1760.175326	0.011535	0.010423
RS	54	12.968500	13.634188	1657.434670	0.010862	0.009738
RS	55	14.202603	13.634188	1661.678722	0.010889	0.009743
RS	56	15.553248	13.634188	1652.113478	0.010827	0.009662
RS	57	17.031438	13.634188	1627.681194	0.010667	0.009486
RS	58	18.649219	88.865252	257.197043	0.001685	0.001547
RS	59	20.419773	88.865252	278.383480	0.001824	0.001659
RS	60	22.357527	88.865252	300.967374	0.001972	0.001775
RS	61	24.478269	88.865252	324.966327	0.002130	0.001896
RS	62	26.799280	88.865252	350.379160	0.002296	0.002021
RS	63	29.339472	88.865252	17609.318024	0.115398	0.090266
PA	4+25*2+4+6 0.004044775 0.011831789 29.339472052 2302.518041611 15.544716775 3.181385594 1.472659943 1.057715201 0.963141576 0.990770775 1.082171069 1.217979383 1.393595694 1.612058115 1.883228030 2.226099547 2.669241963 3.243933186 3.973954700 4.871150799 5.934071001 7.138578785 8.421524474 9.678004932 10.784723349 11.639334859 12.199594244 12.516457521 12.745735926 13.634187749 88.865251967
//
IT	5365
RD	19
LK	-172576.358532
QD	-264.007100 -> -228.555140
RI	0.0053433193
TR	0.003787	0.011791
MT	30.402276
MM	C_pi: 11.594663, n_recomb: 156500.028723
RS	0	0.000000	3506.378705	0.397102	0.000003	0.000000
RS	1	0.009505	3506.378705	0.434871	0.000003	0.000001
RS	2	0.019913	3506.378705	0.476234	0.000003	0.000002
RS	3	0.031311	3506.378705	0.521535	0.000003	0.000003
RS	4	0.043792	18.626213	107.479359	0.000687	0.000540
RS	5	0.057460	18.626213	117.614737	0.000752	0.000678
RS	6	0.072426	3.556239	672.813118	0.004299	0.003965
RS	7	0.088815	3.556239	733.289930	0.004686	0.004619
RS	8	0.106762	1.582595	1788.911373	0.011431	0.011405
RS	9	0.126415	1.582595	1933.866579	0.012357	0.012843
RS	10	0.147935	1.111140	2964.596325	0.018943	0.019864
RS	11	0.171502	1.111140	3175.524288	0.020291	0.021782
RS	12	0.197308	0.999373	3768.605260	0.024081	0.025952
RS	13	0.225567	0.999373	4007.088844	0.025604	0.027887
RS	14	0.256512	1.021180	4159.525910	0.026578	0.028936
RS	15	0.290398	1.021180	4400.236434	0.028117	0.030713
RS	16	0.327505	1.110948	4271.544944	0.027294	0.029741
RS	17	0.368140	1.110948	4502.902716	0.028773	0.031364
RS	18	0.412636	1.247018	4223.601865	0.026988	0.029332
RS	19	0.461362	1.247018	4440.956202	0.028377	0.030819
RS	20	0.514719	1.424094	4084.922060	0.026102	0.028263
RS	21	0.573148	1.424094	4286.613700	0.027390	0.029616
RS	22	0.637131	1.645080	3891.013061	0.024863	0.026799
RS	23	0.707195	1.645080	4076.752923	0.026050	0.028019
RS	24	0.783919	1.920021	3657.633902	0.023371	0.025054
RS	25	0.867935	1.920021	3827.877249	0.024459	0.026147
RS	26	0.959937	2.268418	3389.729034	0.021660	0.023070
RS	27	1.060684	2.268418	3545.433811	0.022655	0.024044
RS	28	1.171006	2.719797	3092.932238	0.019763	0.020891
RS	29	1.291815	2.719797	3235.379899	0.020673	0.021756
RS	30	1.424107	3.306815	2784.547516	0.017793	0.018639
RS	31	1.568973	3.306815	2915.078132	0.018627	0.019404
RS	32	1.727608	4.054906	2490.039190	0.015911	0.016487
RS	33	1.901322	4.054906	2609.861808	0.016676	0.017162
RS	34	2.091547	4.977421	2229.713802	0.014247	0.014573
RS	35	2.299853	4.977421	2339.920130	0.014952	0.015170
RS	36	2.527958	6.073637	2013.278773	0.012864	0.012962
RS	37	2.777745	6.073637	2114.914193	0.013514	0.013496
RS	38	3.051274	7.318242	1844.233997	0.011784	0.011680
RS	39	3.350801	7.318242	1938.309770	0.012385	0.012164
RS	40	3.678799	8.644076	1724.431340	0.011019	0.010737
RS	41	4.037973	8.644076	1811.853424	0.011577	0.011183
RS	42	4.431286	9.939406	1654.434211	0.010571	0.010131
RS	43	4.861984	9.939406	1735.796834	0.011091	0.010546
RS	44	5.333619	11.072974	1632.380806	0.010431	0.009843
RS	45	5.850083	11.072974	1707.584167	0.010911	0.010229
RS	46	6.415637	11.936152	1653.181905	0.010563	0.009834
RS	47	7.034947	11.936152	1720.890716	0.010996	0.010186
RS	48	7.713121	12.484382	1706.765715	0.010906	0.010038
RS	49	8.455756	12.484382	1763.818752	0.011270	0.010337
RS	50	9.268979	12.771049	1773.451083	0.011332	0.010334
RS	51	10.159498	12.771049	1814.675599	0.011595	0.010550
RS	52	11.134660	12.957627	1819.393396	0.011626	0.010519
RS	53	12.202512	12.957627	1838.913950	0.011750	0.010614
RS	54	13.371862	13.774323	1740.126183	0.011119	0.009964
RS	55	14.652359	13.774323	1741.446538	0.011127	0.009955
RS	56	16.054567	13.774323	1727.823331	0.011040	0.009854
RS	57	17.590055	13.774323	1698.199283	0.010851	0.009654
RS	58	19.271490	92.822928	259.323400	0.001657	0.001515
RS	59	21.112745	92.822928	280.958532	0.001795	0.001627
RS	60	23.129010	92.822928	304.054898	0.001943	0.001744
RS	61	25.336922	92.822928	328.636420	0.002100	0.001866
RS	62	27.754694	92.822928	354.708249	0.002267	0.001992
RS	63	30.402276	92.822928	18068.607174	0.115454	0.090911
PA	4+25*2+4+6 0.003786633 0.011790916 30.402275804 3506.378704726 18.626213130 3.556239278 1.582594782 1.111139565 0.999372960 1.021180320 1.110948438 1.247018274 1.424094422 1.645080235 1.920020603 2.268417849 2.719797331 3.306814833 4.054906078 4.977421060 6.073637479 7.318242122 8.644076343 9.939406343 11.072973945 11.936152461 12.484382059 12.771048553 12.957626784 13.774322998 92.822927858
//
IT	5596
RD	20
LK	-172507.263331
QD	-237.752878 -> -206.395698
RI	0.0051987389
TR	0.003559	0.011746
MT	31.446457
MM	C_pi: 11.919305, n_recomb: 160017.966476
RS	0	0.000000	5277.636219	0.271003	0.000002	0.000000
RS	1	0.009563	5277.636219	0.296937	0.000002	0.000001
RS	2	0.020042	5277.636219	0.325355	0.000002	0.000001
RS	3	0.031522	5277.636219	0.356495	0.000002	0.000002
RS	4	0.044100	22.145071	93.063505	0.000582	0.000464
RS	5	0.057881	22.145071	101.905804	0.000637	0.000581
RS	6	0.072980	3.956385	623.487758	0.003896	0.003634
RS	7	0.089523	3.956385	680.197927	0.004251	0.004223
RS	8	0.107648	1.695431	1725.169590	0.010781	0.010830
RS	9	0.127506	1.695431	1867.330191	0.011670	0.012184
RS	10	0.149264	1.164483	2929.981732	0.018310	0.019274
RS	11	0.173102	1.164483	3142.536299	0.019639	0.021139
RS	12	0.199220	1.034878	3779.111924	0.023617	0.025512
RS	13	0.227836	1.034878	4023.014839	0.025141	0.027429
RS	14	0.259188	1.050685	4207.676917	0.026295	0.028668
RS	15	0.293539	1.050685	4455.803362	0.027846	0.030445
RS	16	0.331176	1.138745	4346.077219	0.027160	0.029614
RS	17	0.372411	1.138745	4585.636177	0.028657	0.031244
RS	18	0.417590	1.275029	4315.643994	0.026970	0.029311
RS	19	0.467090	1.275029	4541.321218	0.028380	0.030810
RS	20	0.521323	1.453519	4187.702093	0.026170	0.028321
RS	21	0.580744	1.453519	4397.469737	0.027481	0.029689
RS	22	0.645846	1.677001	3999.116434	0.024992	0.026912
RS	23	0.717175	1.677001	4192.477677	0.026200	0.028147
RS	24	0.795326	1.955712	3766.533249	0.023538	0.025200
RS	25	0.880950	1.955712	3943.835164	0.024646	0.026308
RS	26	0.974764	2.309681	3495.434769	0.021844	0.023230
RS	27	1.077549	2.309681	3657.598113	0.022857	0.024218
RS	28	1.190163	2.769396	3191.967200	0.019948	0.021049
RS	29	1.313548	2.769396	3340.289953	0.020874	0.021926
RS	30	1.448733	3.368917	2874.407730	0.017963	0.018781
RS	31	1.596846	3.368917	3010.277689	0.018812	0.019557
RS	32	1.759123	4.135360	2569.651761	0.016059	0.016606
RS	33	1.936921	4.135360	2694.332988	0.016838	0.017291
RS	34	2.131722	5.083627	2299.413600	0.014370	0.014667
RS	35	2.345152	5.083627	2414.050566	0.015086	0.015275
RS	36	2.578994	6.213753	2074.426787	0.012964	0.013036
RS	37	2.835200	6.213753	2180.118483	0.013624	0.013579
RS	38	3.115907	7.499245	1898.879750	0.011867	0.011740
RS	39	3.423461	7.499245	1996.696253	0.012478	0.012233
RS	40	3.760427	8.868814	1775.043908	0.011093	0.010791
RS	41	4.129618	8.868814	1865.952378	0.011661	0.011245
RS	42	4.534118	10.203689	1703.682388	0.010647	0.010187
RS	43	4.977301	10.203689	1788.324337	0.011176	0.010610
RS	44	5.462869	11.364430	1682.978117	0.010517	0.009911
RS	45	5.994874	11.364430	1761.253078	0.011007	0.010305
RS	46	6.577757	12.235963	1707.760111	0.010672	0.009924
RS	47	7.216384	12.235963	1778.228820	0.011113	0.010282
RS	48	7.916086	12.771472	1767.626405	0.011046	0.010157
RS	49	8.682704	12.771472	1826.843584	0.011416	0.010462
RS	50	9.522637	13.026864	1841.972169	0.011511	0.010489
RS	51	10.442898	13.026864	1884.232446	0.011775	0.010706
RS	52	11.451168	13.169306	1894.941069	0.011842	0.010708
RS	53	12.555863	13.169306	1913.640270	0.011959	0.010797
RS	54	13.766206	13.910212	1820.111288	0.011374	0.010189
RS	55	15.092300	13.910212	1818.297059	0.011363	0.010163
RS	56	16.545215	13.910212	1800.412837	0.011251	0.010042
RS	57	18.137080	13.910212	1765.412554	0.011033	0.009818
RS	58	19.881182	96.514325	261.612437	0.001635	0.001489
RS	59	21.792082	96.514325	283.687978	0.001773	0.001602
RS	60	23.885730	96.514325	307.284873	0.001920	0.001719
RS	61	26.179605	96.514325	332.432690	0.002077	0.001842
RS	62	28.692854	96.514325	359.142152	0.002244	0.001969
RS	63	31.446457	96.514325	18473.205288	0.115445	0.091463
PA	4+25*2+4+6 0.003558719 0.011745645 31.446457399 5277.636218802 22.145071045 3.956385128 1.695431385 1.164482717 1.034877793 1.050684912 1.138744504 1.275028812 1.453519499 1.677000676 1.955711904 2.309681240 2.769396315 3.368917187 4.135360257 5.083627124 6.213752540 7.499244691 8.868814282 10.203689130 11.364430244 12.235963237 12.771472269 13.026864351 13.169305973 13.910212247 96.514324848
//
IT	5578
RD	21
LK	-172446.106847
QD	-214.682236 -> -186.866714
RI	0.0050776228
TR	0.003357	0.011697
MT	32.469827
MM	C_pi: 12.221817, n_recomb: 163179.086513
RS	0	0.000000	7840.974753	0.186833	0.000001	0.000000
RS	1	0.009619	7840.974753	0.204816	0.000001	0.000000
RS	2	0.020163	7840.974753	0.224532	0.000001	0.000001
RS	3	0.031722	7840.974753	0.246146	0.000002	0.000001
RS	4	0.044392	26.130114	80.951731	0.000496	0.000402
RS	5	0.058281	26.130114	88.696629	0.000544	0.000502
RS	6	0.073507	4.380997	578.693261	0.003546	0.003344
RS	7	0.090196	4.380997	631.894830	0.003872	0.003878
RS	8	0.108491	1.810774	1663.329466	0.010193	0.010308
RS	9	0.128546	1.810774	1802.506172	0.011046	0.011586
RS	10	0.150530	1.217562	2892.441267	0.017726	0.018728
RS	11	0.174628	1.217562	3106.038503	0.019035	0.020544
RS	12	0.201045	1.069563	3783.224367	0.023184	0.025103
RS	13	0.230003	1.069563	4031.846352	0.024708	0.027003
RS	14	0.261746	1.079210	4247.482522	0.026030	0.028419
RS	15	0.296542	1.079210	4502.332548	0.027591	0.030196
RS	16	0.334686	1.165490	4411.208783	0.027033	0.029496
RS	17	0.376498	1.165490	4658.320785	0.028547	0.031134
RS	18	0.422333	1.301938	4397.794021	0.026951	0.029293
RS	19	0.472576	1.301938	4631.200272	0.028381	0.030803
RS	20	0.527652	1.481783	4280.509505	0.026232	0.028376
RS	21	0.588026	1.481783	4497.814303	0.027564	0.029758
RS	22	0.654208	1.707711	4097.380480	0.025110	0.027017
RS	23	0.726755	1.707711	4297.875631	0.026338	0.028267
RS	24	0.806281	1.990157	3865.885082	0.023691	0.025336
RS	25	0.893457	1.990157	4049.805140	0.024818	0.026458
RS	26	0.989018	2.349691	3592.000192	0.022013	0.023378
RS	27	1.093771	2.349691	3760.224096	0.023044	0.024379
RS	28	1.208600	2.817779	3282.370428	0.020115	0.021193
RS	29	1.334474	2.817779	3436.207703	0.021058	0.022081
RS	30	1.472457	3.429923	2956.206191	0.018116	0.018909
RS	31	1.623712	3.429923	3097.087268	0.018980	0.019695
RS	32	1.789517	4.214937	2641.801520	0.016190	0.016711
RS	33	1.971270	4.214937	2771.040957	0.016982	0.017406
RS	34	2.170506	5.189336	2362.220179	0.014476	0.014748
RS	35	2.388907	5.189336	2481.011782	0.015204	0.015365
RS	36	2.628315	6.353944	2129.199428	0.013048	0.013097
RS	37	2.890753	6.353944	2238.693723	0.013719	0.013649
RS	38	3.178434	7.681091	1947.599767	0.011935	0.011787
RS	39	3.493788	7.681091	2048.925208	0.012556	0.012288
RS	40	3.839475	9.095259	1820.098288	0.011154	0.010832
RS	41	4.218415	9.095259	1914.284747	0.011731	0.011294
RS	42	4.633804	10.470414	1747.655599	0.010710	0.010232
RS	43	5.089150	10.470414	1835.395620	0.011248	0.010663
RS	44	5.588296	11.658697	1728.509029	0.010593	0.009969
RS	45	6.135455	11.658697	1809.707456	0.011090	0.010370
RS	46	6.735246	12.538462	1757.435674	0.010770	0.010002
RS	47	7.392730	12.538462	1830.556610	0.011218	0.010368
RS	48	8.113458	13.060658	1823.760170	0.011176	0.010266
RS	49	8.903513	13.060658	1885.079291	0.011552	0.010576
RS	50	9.769564	13.283848	1906.033128	0.011681	0.010634
RS	51	10.718921	13.283848	1949.305559	0.011946	0.010852
RS	52	11.759596	13.380929	1966.475530	0.012051	0.010889
RS	53	12.900374	13.380929	1984.333778	0.012160	0.010972
RS	54	14.150884	14.042612	1897.290427	0.011627	0.010409
RS	55	15.521681	14.042612	1892.174185	0.011596	0.010367
RS	56	17.024336	14.042612	1869.876016	0.011459	0.010225
RS	57	18.671531	14.042612	1829.371137	0.011211	0.009977
RS	58	20.477170	99.931482	264.087311	0.001618	0.001469
RS	59	22.456495	99.931482	286.598809	0.001756	0.001582
RS	60	24.626211	99.931482	310.688543	0.001904	0.001701
RS	61	27.004633	99.931482	336.391075	0.002061	0.001824
RS	62	29.611836	99.931482	363.721945	0.002229	0.001953
RS	63	32.469827	99.931482	18827.574167	0.115380	0.091933
PA	4+25*2+4+6 0.003356931 0.011697385 32.469827071 7840.974752517 26.130113513 4.380996921 1.810773805 1.217561887 1.069562809 1.079209729 1.165490300 1.301937676 1.481782669 1.707710674 1.990156796 2.349690787 2.817779325 3.429922779 4.214937249 5.189335634 6.353944430 7.681090876 9.095259256 10.470413913 11.658697258 12.538461935 13.060657856 13.283848301 13.380928980 14.042611686 99.931481639
//
IT	5158
RD	22
LK	-172391.829716
QD	-194.384580 -> -169.653971
RI	0.0049761085
TR	0.003178	0.011647
MT	33.470698
MM	C_pi: 12.503098, n_recomb: 166011.855830
RS	0	0.000000	11717.119153	0.127735	0.000001	0.000000
RS	1	0.009672	11717.119153	0.140097	0.000001	0.000000
RS	2	0.020279	11717.119153	0.153657	0.000001	0.000001
RS	3	0.031912	11717.119153	0.168530	0.000001	0.000001
RS	4	0.044670	30.595435	70.773359	0.000426	0.000350
RS	5	0.058662	30.595435	77.587773	0.000467	0.000436
RS	6	0.074007	4.828668	538.136321	0.003242	0.003089
RS	7	0.090837	4.828668	588.091224	0.003542	0.003574
RS	8	0.109294	1.928188	1603.829297	0.009661	0.009834
RS	9	0.129536	1.928188	1739.910995	0.010481	0.011042
RS	10	0.151736	1.270205	2852.974123	0.017185	0.018225
RS	11	0.176084	1.270205	3067.122824	0.018475	0.019994
RS	12	0.202786	1.103339	3782.141957	0.022782	0.024724
RS	13	0.232070	1.103339	4034.857190	0.024305	0.026607
RS	14	0.264187	1.106694	4280.159360	0.025782	0.028190
RS	15	0.299410	1.106694	4541.094995	0.027354	0.029965
RS	16	0.338040	1.191137	4468.082223	0.026914	0.029389
RS	17	0.380406	1.191137	4722.137226	0.028445	0.031033
RS	18	0.426869	1.327685	4471.130556	0.026933	0.029278
RS	19	0.477827	1.327685	4711.698502	0.028382	0.030799
RS	20	0.533712	1.508813	4364.312368	0.026289	0.028429
RS	21	0.595003	1.508813	4588.633215	0.027640	0.029824
RS	22	0.662222	1.737112	4186.686532	0.025219	0.027117
RS	23	0.735942	1.737112	4393.839696	0.026467	0.028381
RS	24	0.816792	2.023223	3956.475006	0.023832	0.025463
RS	25	0.905461	2.023223	4146.580024	0.024978	0.026598
RS	26	1.002706	2.388278	3680.104744	0.022168	0.023515
RS	27	1.109357	2.388278	3853.995739	0.023215	0.024528
RS	28	1.226322	2.864734	3364.721000	0.020268	0.021325
RS	29	1.354600	2.864734	3523.715390	0.021226	0.022224
RS	30	1.495285	3.489550	3030.446356	0.018254	0.019024
RS	31	1.649576	3.489550	3176.012879	0.019131	0.019820
RS	32	1.818790	4.293299	2706.913381	0.016306	0.016803
RS	33	2.004370	4.293299	2840.412818	0.017110	0.017508
RS	34	2.207899	5.294144	2418.500797	0.014568	0.014817
RS	35	2.431112	5.294144	2541.172811	0.015307	0.015443
RS	36	2.675914	6.493776	2177.910635	0.013119	0.013146
RS	37	2.944392	6.493776	2290.955028	0.013800	0.013707
RS	38	3.238836	7.863329	1990.664167	0.011991	0.011823
RS	39	3.561759	7.863329	2095.267218	0.012621	0.012332
RS	40	3.915914	9.322958	1859.827748	0.011203	0.010863
RS	41	4.304321	9.322958	1957.083537	0.011789	0.011333
RS	42	4.730294	10.739150	1786.550499	0.010762	0.010267
RS	43	5.197466	10.739150	1877.206486	0.011308	0.010705
RS	44	5.709822	11.955397	1769.129877	0.010657	0.010015
RS	45	6.271731	11.955397	1853.102759	0.011162	0.010424
RS	46	6.887986	12.843357	1802.318729	0.010857	0.010070
RS	47	7.563844	12.843357	1877.984803	0.011312	0.010443
RS	48	8.305068	13.351758	1875.226490	0.011296	0.010364
RS	49	9.117982	13.351758	1938.590370	0.011677	0.010679
RS	50	10.009518	13.541943	1965.644186	0.011840	0.010769
RS	51	10.987281	13.541943	2009.919260	0.012107	0.010989
RS	52	12.059611	13.592635	2033.962590	0.012252	0.011062
RS	53	13.235653	13.592635	2050.988873	0.012354	0.011139
RS	54	14.525438	14.172225	1971.567773	0.011876	0.010625
RS	55	15.939968	14.172225	1963.025033	0.011825	0.010567
RS	56	17.491307	14.172225	1936.208918	0.011663	0.010404
RS	57	19.192687	14.172225	1890.125140	0.011385	0.010132
RS	58	21.058620	103.072728	266.757465	0.001607	0.001454
RS	59	23.105020	103.072728	289.703040	0.001745	0.001568
RS	60	25.349342	103.072728	314.280834	0.001893	0.001687
RS	61	27.810728	103.072728	340.529769	0.002051	0.001812
RS	62	30.510172	103.072728	368.469467	0.002220	0.001942
RS	63	33.470698	103.072728	19136.014435	0.115269	0.092332
PA	4+25*2+4+6 0.003177852 0.011647180 33.470698492 11717.119152889 30.595434968 4.828668095 1.928188406 1.270205284 1.103339061 1.106694390 1.191137008 1.327684623 1.508813174 1.737111786 2.023223080 2.388278047 2.864733536 3.489550371 4.293298850 5.294144203 6.493775612 7.863328672 9.322958203 10.739150037 11.955397102 12.843357052 13.351758010 13.541942937 13.592634771 14.172225239 103.072727787
//
IT	6146
RD	23
LK	-172343.554185
QD	-176.515314 -> -154.486411
RI	0.0048910330
TR	0.003019	0.011596
MT	34.448716
MM	C_pi: 12.764450, n_recomb: 168543.655204
RS	0	0.000000	17279.201788	0.088295	0.000001	0.000000
RS	1	0.009722	17279.201788	0.096885	0.000001	0.000000
RS	2	0.020389	17279.201788	0.106310	0.000001	0.000000
RS	3	0.032092	17279.201788	0.116654	0.000001	0.000001
RS	4	0.044934	35.554833	62.196205	0.000369	0.000307
RS	5	0.059024	35.554833	68.220229	0.000405	0.000382
RS	6	0.074484	5.297935	501.474761	0.002975	0.002865
RS	7	0.091447	5.297935	548.439016	0.003254	0.003307
RS	8	0.110059	2.047243	1546.962608	0.009178	0.009402
RS	9	0.130480	2.047243	1679.902011	0.009967	0.010546
RS	10	0.152887	1.322262	2812.402959	0.016686	0.017760
RS	11	0.177471	1.322262	3026.696309	0.017958	0.019485
RS	12	0.204446	1.136137	3776.915682	0.022409	0.024373
RS	13	0.234044	1.136137	4033.171229	0.023930	0.026240
RS	14	0.266519	1.133104	4306.788141	0.025553	0.027979
RS	15	0.302150	1.133104	4573.227614	0.027134	0.029754
RS	16	0.341246	1.215653	4517.777881	0.026805	0.029292
RS	17	0.384143	1.215653	4778.208830	0.028350	0.030942
RS	18	0.431210	1.352239	4536.665025	0.026917	0.029267
RS	19	0.482853	1.352239	4783.859330	0.028384	0.030799
RS	20	0.539516	1.534573	4440.040850	0.026344	0.028481
RS	21	0.601688	1.534573	4670.880291	0.027713	0.029889
RS	22	0.669904	1.765152	4267.882963	0.025322	0.027212
RS	23	0.744752	1.765152	4481.235671	0.026588	0.028489
RS	24	0.826876	2.054845	4039.055156	0.023964	0.025584
RS	25	0.916984	2.054845	4234.924816	0.025127	0.026731
RS	26	1.015853	2.425336	3760.440224	0.022311	0.023643
RS	27	1.124333	2.425336	3939.614573	0.023374	0.024667
RS	28	1.243359	2.910112	3439.629022	0.020408	0.021446
RS	29	1.373956	2.910112	3603.430840	0.021380	0.022355
RS	30	1.517250	3.547609	3097.658914	0.018379	0.019127
RS	31	1.674474	3.547609	3247.591730	0.019269	0.019933
RS	32	1.846983	4.370197	2765.453405	0.016408	0.016884
RS	33	2.036263	4.370197	2902.920292	0.017224	0.017597
RS	34	2.243945	5.397780	2468.652123	0.014647	0.014874
RS	35	2.471816	5.397780	2594.935096	0.015396	0.015508
RS	36	2.721841	6.632944	2220.909275	0.013177	0.013184
RS	37	2.996172	6.632944	2337.255098	0.013867	0.013752
RS	38	3.297173	8.045661	2028.376918	0.012035	0.011848
RS	39	3.627436	8.045661	2136.029004	0.012673	0.012365
RS	40	3.989807	9.551654	1894.494639	0.011240	0.010883
RS	41	4.387406	9.551654	1994.612701	0.011834	0.011360
RS	42	4.823659	11.009713	1820.589046	0.010802	0.010291
RS	43	5.302323	11.009713	1913.979430	0.011356	0.010736
RS	44	5.827521	12.254440	1805.021051	0.010710	0.010052
RS	45	6.403777	12.254440	1891.619307	0.011223	0.010468
RS	46	7.036056	13.150644	1842.547826	0.010932	0.010128
RS	47	7.729802	13.150644	1920.652477	0.011396	0.010507
RS	48	8.490993	13.644877	1922.115499	0.011404	0.010453
RS	49	9.326184	13.644877	1987.470718	0.011792	0.010772
RS	50	10.242571	13.801410	2020.839957	0.011990	0.010895
RS	51	11.248046	13.801410	2066.119923	0.012259	0.011116
RS	52	12.351270	13.804890	2097.385661	0.012444	0.011227
RS	53	13.561746	13.804890	2113.614610	0.012540	0.011298
RS	54	14.889901	14.300077	2042.851639	0.012121	0.010837
RS	55	16.347176	14.300077	2030.800515	0.012049	0.010761
RS	56	17.946123	14.300077	1999.410242	0.011863	0.010579
RS	57	19.700515	14.300077	1947.725197	0.011556	0.010282
RS	58	21.625464	105.944333	269.622894	0.001600	0.001443
RS	59	23.737551	105.944333	293.002420	0.001738	0.001557
RS	60	26.054968	105.944333	318.065539	0.001887	0.001678
RS	61	28.597679	105.944333	344.854919	0.002046	0.001804
RS	62	31.387584	105.944333	373.393557	0.002215	0.001936
RS	63	34.448716	105.944333	19402.633200	0.115119	0.092666
PA	4+25*2+4+6 0.003018543 0.011595571 34.448715790 17279.201787877 35.554833315 5.297934796 2.047243341 1.322262059 1.136136950 1.133104052 1.215652659 1.352238598 1.534573375 1.765152056 2.054844624 2.425335810 2.910112434 3.547608820 4.370197222 5.397780230 6.632943517 8.045660685 9.551654197 11.009712708 12.254439941 13.150644403 13.644876935 13.801410230 13.804890060 14.300076883 105.944332522
//
IT	5683
RD	24
LK	-172300.537664
QD	-160.780607 -> -141.126803
RI	0.0048203089
TR	0.002877	0.011543
MT	35.402303
MM	C_pi: 13.006904, n_recomb: 170802.053840
RS	0	0.000000	23766.466196	0.065307	0.000000	0.000000
RS	1	0.009769	23766.466196	0.071691	0.000000	0.000000
RS	2	0.020493	23766.466196	0.078700	0.000000	0.000000
RS	3	0.032264	23766.466196	0.086394	0.000001	0.000000
RS	4	0.045185	41.022836	54.936692	0.000322	0.000270
RS	5	0.059368	41.022836	60.286845	0.000353	0.000336
RS	6	0.074937	5.787194	468.357915	0.002742	0.002667
RS	7	0.092027	5.787194	512.575599	0.003001	0.003072
RS	8	0.110786	2.167566	1492.855916	0.008740	0.009009
RS	9	0.131378	2.167566	1622.651394	0.009500	0.010095
RS	10	0.153982	1.373595	2771.375589	0.016226	0.017330
RS	11	0.178794	1.373595	2985.478647	0.017479	0.019013
RS	12	0.206029	1.167895	3768.434939	0.022063	0.024048
RS	13	0.235926	1.167895	4027.743686	0.023581	0.025900
RS	14	0.268743	1.158402	4328.341879	0.025341	0.027785
RS	15	0.304766	1.158402	4599.757096	0.026930	0.029560
RS	16	0.344308	1.239012	4561.255458	0.026705	0.029205
RS	17	0.387713	1.239012	4827.537414	0.028264	0.030862
RS	18	0.435359	1.375568	4595.338352	0.026904	0.029261
RS	19	0.487658	1.375568	4848.656912	0.028388	0.030802
RS	20	0.545068	1.559022	4508.582831	0.026397	0.028534
RS	21	0.608085	1.559022	4745.469361	0.027783	0.029953
RS	22	0.677259	1.791763	4341.820795	0.025420	0.027305
RS	23	0.753191	1.791763	4560.934943	0.026703	0.028594
RS	24	0.836540	2.084913	4114.434614	0.024089	0.025698
RS	25	0.928032	2.084913	4315.664454	0.025267	0.026858
RS	26	1.028462	2.460730	3833.721852	0.022445	0.023764
RS	27	1.138703	2.460730	4017.808329	0.023523	0.024799
RS	28	1.259713	2.953723	3507.747002	0.020537	0.021558
RS	29	1.392546	2.953723	3676.016864	0.021522	0.022478
RS	30	1.538354	3.603845	3158.419189	0.018492	0.019222
RS	31	1.698408	3.603845	3312.408023	0.019393	0.020036
RS	32	1.874097	4.445317	2817.922258	0.016498	0.016954
RS	33	2.066949	4.445317	2959.071865	0.017325	0.017676
RS	34	2.278641	5.499839	2513.122279	0.014714	0.014922
RS	35	2.511014	5.499839	2642.753605	0.015473	0.015563
RS	36	2.766087	6.770976	2258.589949	0.013223	0.013212
RS	37	3.046080	6.770976	2377.994258	0.013923	0.013787
RS	38	3.353425	8.227552	2061.089235	0.012067	0.011863
RS	39	3.690794	8.227552	2171.566260	0.012714	0.012387
RS	40	4.061122	9.780768	1924.411089	0.011267	0.010894
RS	41	4.467628	9.780768	2027.187473	0.011869	0.011378
RS	42	4.913846	11.281507	1850.045454	0.010832	0.010306
RS	43	5.403656	11.281507	1945.990329	0.011393	0.010757
RS	44	5.941316	12.555255	1836.416628	0.010752	0.010079
RS	45	6.531500	12.555255	1925.491627	0.011273	0.010501
RS	46	7.179341	13.459789	1878.316295	0.010997	0.010176
RS	47	7.890470	13.459789	1958.753122	0.011468	0.010561
RS	48	8.671070	13.939551	1964.573751	0.011502	0.010531
RS	49	9.527928	13.939551	2031.869028	0.011896	0.010856
RS	50	10.468494	14.061874	2071.718089	0.012129	0.011010
RS	51	11.500945	14.061874	2118.013455	0.012400	0.011233
RS	52	12.634258	14.017458	2156.793354	0.012627	0.011382
RS	53	13.878285	14.017458	2172.279739	0.012718	0.011449
RS	54	15.243844	14.426365	2111.107751	0.012360	0.011043
RS	55	16.742805	14.426365	2095.504258	0.012269	0.010951
RS	56	18.388202	14.426365	2059.525664	0.012058	0.010748
RS	57	20.194341	14.426365	2002.262092	0.011723	0.010427
RS	58	22.176923	108.553098	272.676953	0.001596	0.001436
RS	59	24.353187	108.553098	296.491171	0.001736	0.001551
RS	60	26.742053	108.553098	322.037962	0.001885	0.001673
RS	61	29.364291	108.553098	349.363160	0.002045	0.001801
RS	62	32.242699	108.553098	378.492447	0.002216	0.001934
RS	63	35.402303	108.553098	19631.708558	0.114938	0.092944
PA	4+25*2+4+6 0.002876649 0.011543350 35.402302773 23766.466195838 41.022836459 5.787194054 2.167565570 1.373595147 1.167895283 1.158402264 1.239012135 1.375567698 1.559021593 1.791762930 2.084913042 2.460729616 2.953723491 3.603845424 4.445316655 5.499839013 6.770975916 8.227551563 9.780767973 11.281507430 12.555255287 13.459789130 13.939551081 14.061874046 14.017458109 14.426364617 108.553098398
//
IT	5494
RD	25
LK	-172262.150115
QD	-146.927802 -> -129.366493
RI	0.0047615007
TR	0.002750	0.011491
MT	36.332251
MM	C_pi: 13.232000, n_recomb: 172811.528161
RS	0	0.000000	33075.089073	0.047656	0.000000	0.000000
RS	1	0.009814	33075.089073	0.052336	0.000000	0.000000
RS	2	0.020592	33075.089073	0.057476	0.000000	0.000000
RS	3	0.032427	33075.089073	0.063122	0.000000	0.000000
RS	4	0.045423	46.995848	48.780434	0.000282	0.000240
RS	5	0.059695	46.995848	53.555386	0.000310	0.000298
RS	6	0.075368	6.294399	438.471965	0.002537	0.002491
RS	7	0.092579	6.294399	480.175076	0.002779	0.002864
RS	8	0.111479	2.288692	1441.632259	0.008342	0.008650
RS	9	0.132234	2.288692	1568.324486	0.009075	0.009683
RS	10	0.155026	1.424096	2730.405026	0.015800	0.016934
RS	11	0.180055	1.424096	2944.047350	0.017036	0.018576
RS	12	0.207540	1.198585	3757.432971	0.021743	0.023749
RS	13	0.237723	1.198585	4019.369790	0.023259	0.025586
RS	14	0.270868	1.182585	4345.647660	0.025147	0.027609
RS	15	0.307265	1.182585	4621.563566	0.026743	0.029383
RS	16	0.347235	1.261218	4599.376853	0.026615	0.029129
RS	17	0.391128	1.261218	4871.028929	0.028187	0.030792
RS	18	0.439328	1.397680	4647.983293	0.026896	0.029260
RS	19	0.492259	1.397680	4906.959746	0.028395	0.030811
RS	20	0.550384	1.582155	4570.761732	0.026449	0.028588
RS	21	0.614215	1.582155	4813.253073	0.027853	0.030019
RS	22	0.684309	1.816943	4409.251499	0.025515	0.027395
RS	23	0.761283	1.816943	4633.712472	0.026814	0.028697
RS	24	0.845811	2.113414	4183.317161	0.024207	0.025808
RS	25	0.938634	2.113414	4389.521820	0.025401	0.026980
RS	26	1.040568	2.494410	3900.623270	0.022572	0.023878
RS	27	1.152506	2.494410	4089.266274	0.023663	0.024924
RS	28	1.275429	2.995493	3569.680485	0.020656	0.021663
RS	29	1.410417	2.995493	3742.092064	0.021654	0.022592
RS	30	1.558652	3.658148	3213.271724	0.018594	0.019307
RS	31	1.721435	3.658148	3371.017562	0.019507	0.020130
RS	32	1.900195	4.518505	2864.804193	0.016578	0.017016
RS	33	2.096498	4.518505	3009.361659	0.017414	0.017745
RS	34	2.312066	5.600145	2552.335253	0.014769	0.014960
RS	35	2.548792	5.600145	2685.060874	0.015538	0.015608
RS	36	2.808749	6.907677	2291.330030	0.013259	0.013231
RS	37	3.094220	6.907677	2413.557088	0.013966	0.013813
RS	38	3.407707	8.408821	2089.134000	0.012089	0.011870
RS	39	3.751960	8.408821	2202.217596	0.012743	0.012399
RS	40	4.130000	10.010155	1949.872519	0.011283	0.010896
RS	41	4.545140	10.010155	2055.107400	0.011892	0.011386
RS	42	5.001024	11.554471	1875.176679	0.010851	0.010311
RS	43	5.501648	11.554471	1973.498549	0.011420	0.010769
RS	44	6.051405	12.857850	1863.539924	0.010784	0.010097
RS	45	6.655117	12.857850	1954.943855	0.011313	0.010525
RS	46	7.318077	13.770921	1909.804142	0.011051	0.010215
RS	47	8.046103	13.770921	1992.466716	0.011530	0.010606
RS	48	8.845577	14.236006	2002.737248	0.011589	0.010599
RS	49	9.723514	14.236006	2071.922356	0.011989	0.010929
RS	50	10.687614	14.323698	2118.360074	0.012258	0.011116
RS	51	11.746332	14.323698	2165.687662	0.012532	0.011341
RS	52	12.908955	14.230860	2212.213099	0.012801	0.011528
RS	53	14.185680	14.230860	2227.029228	0.012887	0.011591
RS	54	15.587706	14.552072	2176.271548	0.012593	0.011243
RS	55	17.127329	14.552072	2157.108951	0.012482	0.011134
RS	56	18.818053	14.552072	2116.568662	0.012248	0.010911
RS	57	20.674709	14.552072	2053.792436	0.011885	0.010567
RS	58	22.713581	110.914701	275.905025	0.001597	0.001432
RS	59	24.952552	110.914701	300.154960	0.001737	0.001548
RS	60	27.411260	110.914701	326.184243	0.001888	0.001671
RS	61	30.111270	110.914701	354.041310	0.002049	0.001801
RS	62	33.076265	110.914701	383.753876	0.002221	0.001936
RS	63	36.332251	110.914701	19826.842491	0.114731	0.093171
PA	4+25*2+4+6 0.002750015 0.011490626 36.332250653 33075.089073324 46.995847884 6.294399191 2.288692385 1.424095999 1.198584700 1.182584990 1.261217617 1.397680133 1.582154697 1.816943192 2.113413736 2.494409951 2.995492691 3.658148362 4.518505386 5.600145449 6.907677080 8.408821164 10.010155131 11.554471074 12.857849732 13.770920702 14.236005963 14.323697959 14.230859610 14.552071951 110.914701244
//
CC
CC	Brief Description of the file format:
CC	  CC  comments
CC	  MM  useful-messages
CC	  RD  round-of-iterations
CC	  LL  \log[P(sequence)]
CC	  QD  Q-before-opt Q-after-opt
CC	  TR  \theta_0 \rho_0
CC	  RS  k t_k \lambda_k \pi_k \sum_{l\not=k}A_{kl} A_{kk}
CC	  DC  begin end best-k t_k+\Delta_k max-prob
CC
MM	Version: 0.6.5-r67
MM	pattern:4+25*2+4+6, n:63, n_free_lambdas:28
MM	n_iterations:25, skip:1, max_t:5, theta/rho:5
MM	is_decoding:0
MM	n_seqs:42, sum_L:1171673, sum_n:44799
RD	0
LK	0.000000
QD	0.000000 -> 0.000000
RI	inf
TR	0.038985	0.007797
MT	5.000000
MM	C_pi: 1.000000, n_recomb: 9100.107662
RS	0	0.000000	1.000000	58.188993	0.006394	0.000000
RS	1	0.006440	1.000000	61.527551	0.006761	0.000000
RS	2	0.013294	1.000000	65.029925	0.007146	0.000000
RS	3	0.020590	1.000000	68.700481	0.007549	0.000000
RS	4	0.028356	1.000000	72.543167	0.007972	0.000000
RS	5	0.036622	1.000000	76.561416	0.008413	0.000000
RS	6	0.045421	1.000000	80.758031	0.008874	0.000000
RS	7	0.054785	1.000000	85.135073	0.009355	0.000000
RS	8	0.064753	1.000000	89.693719	0.009856	0.000000
RS	9	0.075363	1.000000	94.434121	0.010377	0.000000
RS	10	0.086656	1.000000	99.355243	0.010918	0.000000
RS	11	0.098677	1.000000	104.454687	0.011478	0.000000
RS	12	0.111471	1.000000	109.728505	0.012058	0.000000
RS	13	0.125090	1.000000	115.170996	0.012656	0.000000
RS	14	0.139585	1.000000	120.774494	0.013272	0.000000
RS	15	0.155014	1.000000	126.529143	0.013904	0.000000
RS	16	0.171437	1.000000	132.422659	0.014552	0.000000
RS	17	0.188917	1.000000	138.440091	0.015213	0.000000
RS	18	0.207523	1.000000	144.563577	0.015886	0.000000
RS	19	0.227327	1.000000	150.772095	0.016568	0.000000
RS	20	0.248406	1.000000	157.041231	0.017257	0.000000
RS	21	0.270843	1.000000	163.342948	0.017950	0.000000
RS	22	0.294725	1.000000	169.645384	0.018642	0.000000
RS	23	0.320144	1.000000	175.912677	0.019331	0.000000
RS	24	0.347201	1.000000	182.104826	0.020011	0.000000
RS	25	0.376000	1.000000	188.177612	0.020679	0.000000
RS	26	0.406654	1.000000	194.082580	0.021328	0.000000
RS	27	0.439282	1.000000	199.767102	0.021952	0.000000
RS	28	0.474011	1.000000	205.174536	0.022546	0.000000
RS	29	0.510976	1.000000	210.244505	0.023104	0.000000
RS	30	0.550322	1.000000	214.913296	0.023617	0.000000
RS	31	0.592202	1.000000	219.114416	0.024078	0.000000
RS	32	0.636779	1.000000	222.779311	0.024481	0.000000
RS	33	0.684227	1.000000	225.838258	0.024817	0.000000
RS	34	0.734730	1.000000	228.221449	0.025079	0.000000
RS	35	0.788485	1.000000	229.860269	0.025259	0.000000
RS	36	0.845702	1.000000	230.688769	0.025350	0.000000
RS	37	0.906604	1.000000	230.645321	0.025345	0.000000
RS	38	0.971428	1.000000	229.674448	0.025239	0.000000
RS	39	1.040426	1.000000	227.728776	0.025025	0.000000
RS	40	1.113868	1.000000	224.771100	0.024700	0.000000
RS	41	1.192040	1.000000	220.776464	0.024261	0.000000
RS	42	1.275245	1.000000	215.734218	0.023707	0.000000
RS	43	1.363809	1.000000	209.649939	0.023038	0.000000
RS	44	1.458076	1.000000	202.547124	0.022258	0.000000
RS	45	1.558414	1.000000	194.468548	0.021370	0.000000
RS	46	1.665214	1.000000	185.477143	0.020382	0.000000
RS	47	1.778891	1.000000	175.656310	0.019303	0.000000
RS	48	1.899889	1.000000	165.109525	0.018144	0.000000
RS	49	2.028679	1.000000	153.959157	0.016918	0.000000
RS	50	2.165763	1.000000	142.344424	0.015642	0.000000
RS	51	2.311675	1.000000	130.418472	0.014332	0.000000
RS	52	2.466983	1.000000	118.344576	0.013005	0.000000
RS	53	2.632293	1.000000	106.291582	0.011680	0.000000
RS	54	2.808249	1.000000	94.428698	0.010377	0.000000
RS	55	2.995536	1.000000	82.919890	0.009112	0.000000
RS	56	3.194884	1.000000	71.918137	0.007903	0.000000
RS	57	3.407070	1.000000	61.559873	0.006765	0.000000
RS	58	3.632920	1.000000	51.959983	0.005710	0.000000
RS	59	3.873315	1.000000	43.207703	0.004748	0.000000
RS	60	4.129191	1.000000	35.363727	0.003886	0.000000
RS	61	4.401545	1.000000	28.458809	0.003127	0.000000
RS	62	4.691438	1.000000	22.493965	0.002472	0.000000
RS	63	5.000000	1.000000	62.506611	0.006869	0.000000
PA	4+25*2+4+6 0.038985214 0.007797043 5.000000000 1.000000000 1.000000000 1.000000000 1.000000000 1.000000000 1.000000000 1.000000000 1.000000000 1.000000000 1.000000000 1.000000000 1.000000000 1.000000000 1.000000000 1.000000000 1.000000000 1.000000000 1.000000000 1.000000000 1.000000000 1.000000000 1.000000000 1.000000000 1.000000000 1.000000000 1.000000000 1.000000000 1.000000000
//
IT	9755
RD	1
LK	-148688.565434
QD	-9084.442203 -> -2943.642438
RI	0.0971217565
TR	0.020877	0.004628
MT	12.141812
MM	C_pi: 2.039312, n_recomb: 11005.225658
RS	0	0.000000	0.430280	200.014106	0.018174	0.000677
RS	1	0.007930	0.430280	211.782205	0.019244	0.003936
RS	2	0.016488	0.430280	223.902697	0.020345	0.008154
RS	3	0.025725	0.430280	236.329511	0.021474	0.013000
RS	4	0.035694	0.358519	298.102873	0.027087	0.018303
RS	5	0.046454	0.358519	311.867102	0.028338	0.023572
RS	6	0.058067	0.366504	318.491277	0.028940	0.028196
RS	7	0.070602	0.366504	331.751772	0.030145	0.031733
RS	8	0.084129	0.404315	312.945795	0.028436	0.034047
RS	9	0.098730	0.404315	325.329598	0.029561	0.035272
RS	10	0.114489	0.462691	295.434238	0.026845	0.035678
RS	11	0.131497	0.462691	306.920497	0.027889	0.035547
RS	12	0.149853	0.537344	274.535371	0.024946	0.035085
RS	13	0.169665	0.537344	285.177886	0.025913	0.034381
RS	14	0.191049	0.629605	252.846898	0.022975	0.033424
RS	15	0.214128	0.629605	262.709278	0.023871	0.032174
RS	16	0.239037	0.743687	231.139662	0.021003	0.030646
RS	17	0.265921	0.743687	240.283938	0.021834	0.028924
RS	18	0.294937	0.881299	210.847969	0.019159	0.027130
RS	19	0.326253	0.881299	219.331928	0.019930	0.025375
RS	20	0.360053	1.040817	193.233696	0.017558	0.023728
RS	21	0.396534	1.040817	201.112764	0.018274	0.022218
RS	22	0.435906	1.219897	178.603302	0.016229	0.020841
RS	23	0.478401	1.219897	185.929974	0.016895	0.019584
RS	24	0.524266	1.416479	166.684237	0.015146	0.018428
RS	25	0.573768	1.416479	173.504688	0.015766	0.017357
RS	26	0.627195	1.628077	157.093551	0.014274	0.016363
RS	27	0.684858	1.628077	163.444720	0.014852	0.015439
RS	28	0.747094	1.851192	149.491647	0.013584	0.014585
RS	29	0.814264	1.851192	155.398935	0.014120	0.013800
RS	30	0.886762	2.082095	143.531867	0.013042	0.013083
RS	31	0.965007	2.082095	149.006923	0.013540	0.012430
RS	32	1.049458	2.318081	138.822246	0.012614	0.011835
RS	33	1.140605	2.318081	143.861805	0.013072	0.011289
RS	34	1.238979	2.557778	134.965736	0.012264	0.010788
RS	35	1.345154	2.557778	139.552287	0.012681	0.010324
RS	36	1.459749	2.800558	131.611982	0.011959	0.009893
RS	37	1.583430	2.800558	135.715705	0.012332	0.009492
RS	38	1.716919	3.046002	128.470040	0.011674	0.009120
RS	39	1.860992	3.046002	132.051235	0.011999	0.008776
RS	40	2.016490	3.293816	125.292672	0.011385	0.008458
RS	41	2.184319	3.293816	128.304648	0.011659	0.008167
RS	42	2.365455	3.544226	121.851172	0.011072	0.007900
RS	43	2.560955	3.544226	124.244330	0.011290	0.007657
RS	44	2.771957	3.798751	117.915772	0.010715	0.007436
RS	45	2.999691	3.798751	119.644042	0.010872	0.007233
RS	46	3.245483	4.060898	113.258523	0.010291	0.007047
RS	47	3.510765	4.060898	114.288666	0.010385	0.006873
RS	48	3.797082	4.336422	107.683186	0.009785	0.006709
RS	49	4.106104	4.336422	108.005849	0.009814	0.006553
RS	50	4.439629	4.633071	101.070463	0.009184	0.006403
RS	51	4.799602	4.633071	100.710162	0.009151	0.006260
RS	52	5.188119	4.960625	93.408036	0.008488	0.006125
RS	53	5.607443	4.960625	92.429637	0.008399	0.006002
RS	54	6.060019	5.553428	81.558960	0.007411	0.005893
RS	55	6.548481	5.553428	80.431014	0.007308	0.005798
RS	56	7.075676	5.553428	78.753379	0.007156	0.005719
RS	57	7.644676	5.553428	76.517813	0.006953	0.005653
RS	58	8.258795	8.857875	47.248063	0.004293	0.005599
RS	59	8.921610	8.857875	47.253406	0.004294	0.005556
RS	60	9.636984	8.857875	46.974094	0.004268	0.005526
RS	61	10.409085	8.857875	46.392939	0.004216	0.005518
RS	62	11.242409	8.857875	45.497655	0.004134	0.005551
RS	63	12.141812	8.857875	434.659235	0.039496	0.045741
PA	4+25*2+4+6 0.020877233 0.004627572 12.141811848 0.430280209 0.358519077 0.366504192 0.404314995 0.462690830 0.537344456 0.629605293 0.743687153 0.881298542 1.040816784 1.219897270 1.416479111 1.628076553 1.851191998 2.082094669 2.318081379 2.557778358 2.800557613 3.046001911 3.293815613 3.544226170 3.798750877 4.060898304 4.336422443 4.633071423 4.960624695 5.553427935 8.857875407
//
IT	4172
RD	2
LK	-138551.807098
QD	-4162.740164 -> -1883.024569
RI	0.0855032107
TR	0.015580	0.005469
MT	14.409045
MM	C_pi: 4.018976, n_recomb: 25471.446067
RS	0	0.000000	0.818048	251.929977	0.009891	0.000238
RS	1	0.008221	0.818048	269.810077	0.010593	0.001552
RS	2	0.017118	0.818048	288.711324	0.011335	0.003661
RS	3	0.026746	0.818048	308.649923	0.012117	0.006386
RS	4	0.037166	0.469641	571.256651	0.022427	0.011633
RS	5	0.048443	0.469641	602.979143	0.023673	0.016282
RS	6	0.060646	0.411001	724.332945	0.028437	0.021061
RS	7	0.073853	0.411001	758.124558	0.029764	0.026563
RS	8	0.088145	0.412867	787.806840	0.030929	0.029188
RS	9	0.103613	0.412867	820.003803	0.032193	0.034179
RS	10	0.120352	0.447792	785.767231	0.030849	0.034000
RS	11	0.138467	0.447792	815.345496	0.032010	0.037831
RS	12	0.158072	0.505224	749.275321	0.029416	0.035642
RS	13	0.179288	0.505224	776.242718	0.030475	0.038525
RS	14	0.202249	0.584156	695.317512	0.027298	0.035240
RS	15	0.227097	0.584156	719.943514	0.028265	0.037506
RS	16	0.253987	0.690097	631.106008	0.024777	0.033564
RS	17	0.283089	0.690097	653.714982	0.025665	0.035201
RS	18	0.314583	0.830018	563.284878	0.022114	0.030879
RS	19	0.348666	0.830018	584.144961	0.022933	0.031808
RS	20	0.385551	1.009264	498.557292	0.019573	0.027511
RS	21	0.425468	1.009264	517.842989	0.020330	0.027906
RS	22	0.468667	1.231464	441.165197	0.017320	0.024025
RS	23	0.515417	1.231464	458.997349	0.018020	0.024152
RS	24	0.566011	1.499306	392.516601	0.015410	0.020852
RS	25	0.620764	1.499306	409.005852	0.016057	0.020858
RS	26	0.680019	1.814302	352.397207	0.013835	0.018117
RS	27	0.744144	1.814302	367.659870	0.014434	0.018055
RS	28	0.813542	2.175425	320.038069	0.012565	0.015802
RS	29	0.888644	2.175425	334.195111	0.013120	0.015708
RS	30	0.969921	2.579283	294.397940	0.011558	0.013873
RS	31	1.057880	2.579283	307.566750	0.012075	0.013775
RS	32	1.153070	3.022709	274.190872	0.010765	0.012280
RS	33	1.256085	3.022709	286.474394	0.011247	0.012180
RS	34	1.367570	3.503958	258.156669	0.010135	0.010939
RS	35	1.488219	3.503958	269.636554	0.010586	0.010829
RS	36	1.618788	4.020577	245.355487	0.009633	0.009780
RS	37	1.760090	4.020577	256.091119	0.010054	0.009664
RS	38	1.913009	4.567004	235.191365	0.009234	0.008778
RS	39	2.078499	4.567004	245.220341	0.009627	0.008675
RS	40	2.257594	5.134942	227.232435	0.008921	0.007937
RS	41	2.451413	5.134942	236.569121	0.009288	0.007862
RS	42	2.661166	5.716739	221.014283	0.008677	0.007250
RS	43	2.888163	5.716739	229.647483	0.009016	0.007206
RS	44	3.133821	6.310041	215.928171	0.008477	0.006693
RS	45	3.399675	6.310041	223.821713	0.008787	0.006671
RS	46	3.687385	6.920787	211.237692	0.008293	0.006225
RS	47	3.998748	6.920787	218.337393	0.008572	0.006210
RS	48	4.335708	7.561651	206.226777	0.008096	0.005802
RS	49	4.700369	7.561651	212.473116	0.008342	0.005790
RS	50	5.095010	8.248284	200.342258	0.007865	0.005412
RS	51	5.522094	8.248284	205.684184	0.008075	0.005414
RS	52	5.984289	9.002893	193.118023	0.007582	0.005070
RS	53	6.484481	9.002893	197.528799	0.007755	0.005098
RS	54	7.025794	10.394663	174.931607	0.006868	0.004598
RS	55	7.611609	10.394663	178.820391	0.007020	0.004657
RS	56	8.245584	10.394663	181.940567	0.007143	0.004699
RS	57	8.931679	10.394663	184.178240	0.007231	0.004717
RS	58	9.674177	21.121371	93.045750	0.003653	0.003015
RS	59	10.477717	21.121371	97.001077	0.003808	0.003124
RS	60	11.347316	21.121371	100.813826	0.003958	0.003220
RS	61	12.288405	21.121371	104.427998	0.004100	0.003305
RS	62	13.306861	21.121371	107.782388	0.004231	0.003376
RS	63	14.409045	21.121371	2126.937887	0.083503	0.051951
PA	4+25*2+4+6 0.015579723 0.005468626 14.409045467 0.818048039 0.469640995 0.411001252 0.412867266 0.447791809 0.505223989 0.584155709 0.690097331 0.830017997 1.009264008 1.231463641 1.499305725 1.814301969 2.175424592 2.579283093 3.022709357 3.503958476 4.020577446 4.567003937 5.134942365 5.716738704 6.310041345 6.920787298 7.561651007 8.248284215 9.002893079 10.394663146 21.121371309
//
IT	4888
RD	3
LK	-134769.227761
QD	-2661.347947 -> -1645.788047
RI	0.0665400672
TR	0.012193	0.006578
MT	15.530551
MM	C_pi: 5.966052, n_recomb: 45098.417537
RS	0	0.000000	1.796927	205.033225	0.004546	0.000106
RS	1	0.008349	1.796927	221.085181	0.004902	0.000699
RS	2	0.017395	1.796927	238.298095	0.005284	0.001692
RS	3	0.027196	1.796927	256.739379	0.005693	0.002992
RS	4	0.037816	0.706765	699.477916	0.015510	0.007924
RS	5	0.049322	0.706765	745.163172	0.016523	0.011067
RS	6	0.061789	0.528842	1056.022701	0.023416	0.016698
RS	7	0.075297	0.528842	1114.203337	0.024706	0.021106
RS	8	0.089933	0.480145	1289.999991	0.028604	0.025625
RS	9	0.105790	0.480145	1350.515929	0.029946	0.030281
RS	10	0.122972	0.486946	1390.506767	0.030833	0.032141
RS	11	0.141588	0.486946	1447.885416	0.032105	0.036181
RS	12	0.161758	0.524654	1396.875018	0.030974	0.035480
RS	13	0.183612	0.524654	1449.355663	0.032138	0.038724
RS	14	0.207291	0.586606	1343.574970	0.029792	0.036205
RS	15	0.232947	0.586606	1391.053516	0.030845	0.038851
RS	16	0.260745	0.675975	1249.270885	0.027701	0.035100
RS	17	0.290863	0.675975	1292.333046	0.028656	0.037271
RS	18	0.323496	0.799830	1130.033904	0.025057	0.032747
RS	19	0.358854	0.799830	1169.432011	0.025931	0.034425
RS	20	0.397164	0.965889	1002.735821	0.022234	0.029604
RS	21	0.438672	0.965889	1039.049899	0.023040	0.030789
RS	22	0.483646	1.181748	880.760117	0.019530	0.026108
RS	23	0.532375	1.181748	914.333960	0.020274	0.026885
RS	24	0.585172	1.454729	771.795688	0.017114	0.022645
RS	25	0.642377	1.454729	802.834743	0.017802	0.023141
RS	26	0.704359	1.790817	679.002737	0.015056	0.019486
RS	27	0.771515	1.790817	707.676146	0.015692	0.019815
RS	28	0.844278	2.192940	602.776002	0.013366	0.016779
RS	29	0.923116	2.192940	629.269828	0.013953	0.017019
RS	30	1.008536	2.661280	541.637901	0.012010	0.014549
RS	31	1.101087	2.661280	566.162316	0.012554	0.014738
RS	32	1.201367	3.196646	492.882017	0.010929	0.012731
RS	33	1.310018	3.196646	515.649956	0.011434	0.012877
RS	34	1.427741	3.801621	453.725615	0.010061	0.011221
RS	35	1.555292	3.801621	474.931439	0.010531	0.011319
RS	36	1.693493	4.476275	422.231790	0.009362	0.009936
RS	37	1.843232	4.476275	442.044968	0.009802	0.009996
RS	38	2.005472	5.212807	397.356333	0.008811	0.008846
RS	39	2.181259	5.212807	415.921768	0.009223	0.008891
RS	40	2.371722	5.995488	378.402497	0.008391	0.007951
RS	41	2.578086	5.995488	395.835407	0.008777	0.008000
RS	42	2.801680	6.806771	364.521943	0.008083	0.007238
RS	43	3.043942	6.806771	380.896547	0.008446	0.007298
RS	44	3.306430	7.635838	354.518871	0.007861	0.006675
RS	45	3.590834	7.635838	369.858686	0.008201	0.006744
RS	46	3.898982	8.484844	346.910184	0.007692	0.006217
RS	47	4.232858	8.484844	361.188489	0.008009	0.006288
RS	48	4.594609	9.367038	340.239769	0.007544	0.005821
RS	49	4.986563	9.367038	353.392931	0.007836	0.005889
RS	50	5.411241	10.300039	333.365290	0.007392	0.005463
RS	51	5.871376	10.300039	345.312076	0.007657	0.005534
RS	52	6.369927	11.312730	325.202830	0.007211	0.005144
RS	53	6.910103	11.312730	335.868235	0.007447	0.005229
RS	54	7.495378	13.193653	297.418704	0.006595	0.004617
RS	55	8.129517	13.193653	307.166359	0.006811	0.004719
RS	56	8.816602	13.193653	315.965165	0.007006	0.004807
RS	57	9.561050	13.193653	323.608127	0.007176	0.004873
RS	58	10.367653	32.990630	134.554975	0.002984	0.002463
RS	59	11.241600	32.990630	142.231405	0.003154	0.002566
RS	60	12.188512	32.990630	150.034640	0.003327	0.002660
RS	61	13.214483	32.990630	157.910901	0.003501	0.002744
RS	62	14.326112	32.990630	165.796369	0.003676	0.002816
RS	63	15.530551	32.990630	4928.577969	0.109285	0.055553
PA	4+25*2+4+6 0.012192667 0.006578206 15.530550669 1.796926825 0.706765410 0.528842469 0.480145185 0.486946304 0.524654310 0.586606367 0.675974560 0.799830012 0.965889495 1.181747707 1.454728742 1.790817243 2.192940315 2.661280394 3.196645961 3.801621315 4.476275047 5.212807055 5.995488493 6.806771157 7.635837793 8.484844464 9.367038308 10.300038777 11.312729774 13.193653327 32.990629739
//
IT	5187
RD	4
LK	-132984.568185
QD	-2048.302766 -> -1440.177788
RI	0.0519198286
TR	0.009760	0.007503
MT	16.574170
MM	C_pi: 7.450057, n_recomb: 63715.866603
RS	0	0.000000	4.001587	130.910249	0.002055	0.000048
RS	1	0.008460	4.001587	141.677713	0.002224	0.000320
RS	2	0.017636	4.001587	153.302655	0.002406	0.000784
RS	3	0.027589	4.001587	165.848412	0.002603	0.001392
RS	4	0.038383	1.083386	659.961604	0.010358	0.005373
RS	5	0.050090	1.083386	707.811757	0.011109	0.007464
RS	6	0.062788	0.698280	1172.574549	0.018403	0.013079
RS	7	0.076561	0.698280	1245.970129	0.019555	0.016432
RS	8	0.091498	0.576458	1597.066048	0.025065	0.021980
RS	9	0.107699	0.576458	1682.292101	0.026403	0.025922
RS	10	0.125271	0.548414	1856.526315	0.029138	0.029419
RS	11	0.144330	0.548414	1942.123347	0.030481	0.033151
RS	12	0.165000	0.564823	1967.781295	0.030884	0.034096
RS	13	0.187420	0.564823	2047.965652	0.032142	0.037267
RS	14	0.211736	0.610302	1969.112432	0.030905	0.036066
RS	15	0.238110	0.610302	2041.879919	0.032047	0.038714
RS	16	0.266715	0.684218	1886.568161	0.029609	0.035858
RS	17	0.297740	0.684218	1951.985979	0.030636	0.038085
RS	18	0.331390	0.791926	1744.305004	0.027376	0.034057
RS	19	0.367886	0.791926	1803.433458	0.028304	0.035898
RS	20	0.407471	0.940925	1569.632024	0.024635	0.031223
RS	21	0.450404	0.940925	1623.652989	0.025483	0.032674
RS	22	0.496969	1.139974	1387.161064	0.021771	0.027844
RS	23	0.547474	1.139974	1436.926333	0.022552	0.028923
RS	24	0.602252	1.398619	1214.299240	0.019058	0.024318
RS	25	0.661664	1.398619	1260.299464	0.019780	0.025087
RS	26	0.726103	1.725594	1061.221406	0.016656	0.020962
RS	27	0.795993	1.725594	1103.738330	0.017323	0.021513
RS	28	0.871796	2.126680	932.309068	0.014632	0.017997
RS	29	0.954012	2.126680	971.570836	0.015248	0.018414
RS	30	1.043184	2.605054	827.194322	0.012983	0.015511
RS	31	1.139900	2.605054	863.455842	0.013552	0.015848
RS	32	1.244799	3.165194	742.248073	0.011649	0.013472
RS	33	1.358572	3.165194	775.791071	0.012176	0.013748
RS	34	1.481971	3.814245	673.170364	0.010565	0.011785
RS	35	1.615809	3.814245	704.273968	0.011053	0.012002
RS	36	1.760971	4.556334	616.989776	0.009683	0.010367
RS	37	1.918413	4.556334	645.915868	0.010137	0.010534
RS	38	2.089176	5.384561	572.253091	0.008981	0.009182
RS	39	2.274385	5.384561	599.244588	0.009405	0.009317
RS	40	2.475264	6.279480	538.022863	0.008444	0.008220
RS	41	2.693137	6.279480	563.294496	0.008841	0.008343
RS	42	2.929443	7.216212	513.015598	0.008052	0.007463
RS	43	3.185741	7.216212	536.732285	0.008424	0.007584
RS	44	3.463723	8.175573	495.347797	0.007774	0.006876
RS	45	3.765222	8.175573	517.602423	0.008124	0.006998
RS	46	4.092229	9.153112	482.682598	0.007576	0.006413
RS	47	4.446901	9.153112	503.487636	0.007902	0.006533
RS	48	4.831580	10.158837	472.693786	0.007419	0.006031
RS	49	5.248803	10.158837	491.993419	0.007722	0.006146
RS	50	5.701324	11.209972	463.489851	0.007274	0.005697
RS	51	6.192130	11.209972	481.184808	0.007552	0.005808
RS	52	6.724459	12.340107	453.186391	0.007113	0.005394
RS	53	7.301824	12.340107	469.168561	0.007363	0.005505
RS	54	7.928036	14.457296	414.606945	0.006507	0.004827
RS	55	8.607227	14.457296	429.303966	0.006738	0.004944
RS	56	9.343879	14.457296	442.778467	0.006949	0.005047
RS	57	10.142853	14.457296	454.733037	0.007137	0.005128
RS	58	11.009423	44.010587	156.050225	0.002449	0.002113
RS	59	11.949306	44.010587	166.110258	0.002607	0.002209
RS	60	12.968706	44.010587	176.536298	0.002771	0.002301
RS	61	14.074349	44.010587	187.291183	0.002939	0.002386
RS	62	15.273532	44.010587	198.326815	0.003113	0.002462
RS	63	16.574170	44.010587	7657.782398	0.120186	0.059444
PA	4+25*2+4+6 0.009760380 0.007503322 16.574169502 4.001586809 1.083386441 0.698279687 0.576458487 0.548413653 0.564823355 0.610301644 0.684218467 0.791926113 0.940924650 1.139974235 1.398619266 1.725594207 2.126679784 2.605053658 3.165193976 3.814245336 4.556334157 5.384561197 6.279480231 7.216212422 8.175572658 9.153112062 10.158837368 11.209971669 12.340106878 14.457296029 44.010587204
//
IT	5287
RD	5
LK	-131861.251470
QD	-1665.979915 -> -1227.305321
RI	0.0411977313
TR	0.007957	0.008229
MT	17.654265
MM	C_pi: 8.607058, n_recomb: 80147.443521
RS	0	0.000000	8.870196	74.737329	0.000932	0.000022
RS	1	0.008568	8.870196	81.062365	0.001011	0.000149
RS	2	0.017871	8.870196	87.915379	0.001097	0.000366
RS	3	0.027970	8.870196	95.339138	0.001190	0.000652
RS	4	0.038935	1.661477	550.313836	0.006866	0.003649
RS	5	0.050840	1.661477	593.049528	0.007399	0.005046
RS	6	0.063764	0.928284	1139.365918	0.014216	0.010200
RS	7	0.077796	0.928284	1217.719591	0.015193	0.012737
RS	8	0.093030	0.701099	1715.929193	0.021410	0.018642
RS	9	0.109570	0.701099	1817.819975	0.022681	0.021910
RS	10	0.127527	0.628608	2139.914021	0.026700	0.026458
RS	11	0.147022	0.628608	2249.536071	0.028067	0.029797
RS	12	0.168188	0.620947	2386.808218	0.029780	0.032067
RS	13	0.191167	0.620947	2493.489617	0.031111	0.035068
RS	14	0.216115	0.650019	2482.647096	0.030976	0.035134
RS	15	0.243201	0.650019	2581.084315	0.032204	0.037717
RS	16	0.272607	0.710127	2452.241971	0.030597	0.035901
RS	17	0.304534	0.710127	2540.801391	0.031702	0.038113
RS	18	0.339196	0.804176	2322.519038	0.028978	0.034828
RS	19	0.376827	0.804176	2401.849984	0.029968	0.036702
RS	20	0.417684	0.938514	2127.815907	0.026549	0.032458
RS	21	0.462040	0.938514	2199.487761	0.027443	0.034000
RS	22	0.510198	1.121764	1902.751775	0.023741	0.029314
RS	23	0.562482	1.121764	1968.250874	0.024558	0.030529
RS	24	0.619246	1.364185	1675.367647	0.020904	0.025840
RS	25	0.680873	1.364185	1735.699279	0.021656	0.026760
RS	26	0.747781	1.675823	1465.125778	0.018280	0.022404
RS	27	0.820422	1.675823	1520.853736	0.018976	0.023093
RS	28	0.899287	2.064123	1282.903925	0.016007	0.019279
RS	29	0.984909	2.064123	1334.365705	0.016649	0.019810
RS	30	1.077868	2.534244	1131.365023	0.014116	0.016600
RS	31	1.178792	2.534244	1178.858914	0.014709	0.017029
RS	32	1.288363	3.093189	1007.078343	0.012565	0.014369
RS	33	1.407322	3.093189	1050.929585	0.013112	0.014723
RS	34	1.536475	3.751418	904.768851	0.011289	0.012510
RS	35	1.676694	3.751418	945.314724	0.011795	0.012801
RS	36	1.828927	4.516558	820.701870	0.010240	0.010954
RS	37	1.994204	4.516558	858.272159	0.010709	0.011189
RS	38	2.173643	5.383663	753.181696	0.009397	0.009664
RS	39	2.368457	5.383663	788.093695	0.009833	0.009859
RS	40	2.579962	6.331940	701.135732	0.008748	0.008623
RS	41	2.809591	6.331940	733.682020	0.009154	0.008796
RS	42	3.058895	7.331708	662.875618	0.008271	0.007808
RS	43	3.329560	7.331708	693.293622	0.008650	0.007969
RS	44	3.623416	8.356841	635.809450	0.007933	0.007182
RS	45	3.942451	8.356841	664.246733	0.008288	0.007337
RS	46	4.288822	9.396069	616.694020	0.007694	0.006697
RS	47	4.664872	9.396069	643.190013	0.008025	0.006847
RS	48	5.073143	10.454725	602.251244	0.007514	0.006307
RS	49	5.516395	10.454725	626.746744	0.007820	0.006450
RS	50	5.997627	11.548716	589.696766	0.007358	0.005976
RS	51	6.520093	11.548716	612.063943	0.007637	0.006109
RS	52	7.087326	12.715508	576.160080	0.007189	0.005672
RS	53	7.703160	12.715508	596.253155	0.007439	0.005796
RS	54	8.371762	14.923205	525.802077	0.006560	0.005061
RS	55	9.097652	14.923205	544.259734	0.006791	0.005182
RS	56	9.885738	14.923205	561.062222	0.007000	0.005285
RS	57	10.741351	14.923205	575.815942	0.007184	0.005365
RS	58	11.670275	54.701030	164.409312	0.002051	0.001817
RS	59	12.678793	54.701030	175.819149	0.002194	0.001907
RS	60	13.773724	54.701030	187.773949	0.002343	0.001994
RS	61	14.962473	54.701030	200.255124	0.002499	0.002077
RS	62	16.253077	54.701030	213.233907	0.002661	0.002155
RS	63	17.654265	54.701030	9969.581741	0.124391	0.063245
PA	4+25*2+4+6 0.007956576 0.008228909 17.654265484 8.870195669 1.661476639 0.928283737 0.701098636 0.628607779 0.620947160 0.650019304 0.710127488 0.804176477 0.938514406 1.121763964 1.364185181 1.675823020 2.064123221 2.534244065 3.093189146 3.751417610 4.516557658 5.383662551 6.331940183 7.331708185 8.356841244 9.396068766 10.454725365 11.548715988 12.715508441 14.923204984 54.701029642
//
IT	6030
RD	6
LK	-131032.885606
QD	-1377.374717 -> -1037.487767
RI	0.0335753982
TR	0.006576	0.008789
MT	18.792492
MM	C_pi: 9.600127, n_recomb: 94853.657128
RS	0	0.000000	19.389174	40.715005	0.000429	0.000010
RS	1	0.008675	19.389174	44.228335	0.000466	0.000071
RS	2	0.018104	19.389174	48.043054	0.000506	0.000174
RS	3	0.028350	19.389174	52.184692	0.000550	0.000310
RS	4	0.039485	2.527335	433.939713	0.004575	0.002504
RS	5	0.051586	2.527335	469.262143	0.004947	0.003449
RS	6	0.064736	1.230925	1038.377348	0.010947	0.007997
RS	7	0.079028	1.230925	1114.947859	0.011754	0.009930
RS	8	0.094560	0.855186	1716.194631	0.018093	0.015806
RS	9	0.111439	0.855186	1827.213911	0.019264	0.018508
RS	10	0.129782	0.725852	2283.250729	0.024071	0.023658
RS	11	0.149717	0.725852	2411.473728	0.025423	0.026614
RS	12	0.171381	0.690127	2669.883008	0.028147	0.029855
RS	13	0.194924	0.690127	2800.372951	0.029523	0.032654
RS	14	0.220510	0.702014	2879.610448	0.030358	0.033780
RS	15	0.248316	0.702014	3003.154991	0.031661	0.036271
RS	16	0.278534	0.749254	2928.346409	0.030872	0.035430
RS	17	0.311374	0.749254	3040.638899	0.032056	0.037604
RS	18	0.347063	0.831757	2840.076080	0.029942	0.035107
RS	19	0.385847	0.831757	2940.465625	0.031000	0.036980
RS	20	0.427997	0.954332	2651.532181	0.027954	0.033284
RS	21	0.473803	0.954332	2741.431281	0.028902	0.034860
RS	22	0.523584	1.124961	2404.323964	0.025348	0.030472
RS	23	0.577682	1.124961	2485.698960	0.026206	0.031752
RS	24	0.636475	1.353925	2136.164157	0.022521	0.027141
RS	25	0.700367	1.353925	2210.632510	0.023306	0.028146
RS	26	0.769803	1.651795	1876.541035	0.019784	0.023709
RS	27	0.845263	1.651795	1945.115625	0.020506	0.024486
RS	28	0.927269	2.026899	1644.469628	0.017337	0.020496
RS	29	1.016389	2.026899	1707.719565	0.018004	0.021106
RS	30	1.113241	2.485622	1447.294714	0.015258	0.017682
RS	31	1.218496	2.485622	1505.617593	0.015873	0.018176
RS	32	1.332882	3.036609	1283.006141	0.013526	0.015297
RS	33	1.457191	3.036609	1336.785505	0.014093	0.015706
RS	34	1.592285	3.692553	1146.096382	0.012083	0.013289
RS	35	1.739099	3.692553	1195.725574	0.012606	0.013630
RS	36	1.898650	4.463672	1032.495894	0.010885	0.011604
RS	37	2.072042	4.463672	1078.362372	0.011369	0.011888
RS	38	2.260477	5.346865	940.527734	0.009916	0.010210
RS	39	2.465260	5.346865	983.006372	0.010363	0.010449
RS	40	2.687809	6.320974	869.139521	0.009163	0.009089
RS	41	2.929665	6.320974	908.579810	0.009579	0.009299
RS	42	3.192503	7.353020	816.319510	0.008606	0.008215
RS	43	3.478143	7.353020	853.009463	0.008993	0.008405
RS	44	3.788565	8.411227	778.789598	0.008210	0.007546
RS	45	4.125916	8.411227	812.909885	0.008570	0.007724
RS	46	4.492535	9.477997	752.379807	0.007932	0.007032
RS	47	4.890959	9.477997	783.975314	0.008265	0.007200
RS	48	5.323949	10.553731	732.795905	0.007726	0.006625
RS	49	5.794503	10.553731	761.781789	0.008031	0.006783
RS	50	6.305879	11.652476	716.243955	0.007551	0.006284
RS	51	6.861620	11.652476	742.441356	0.007827	0.006428
RS	52	7.465574	12.814594	698.703693	0.007366	0.005968
RS	53	8.121925	12.814594	721.913382	0.007611	0.006095
RS	54	8.835216	15.033979	635.804152	0.006703	0.005308
RS	55	9.610389	15.033979	657.021002	0.006927	0.005426
RS	56	10.452812	15.033979	675.977662	0.007127	0.005524
RS	57	11.368320	15.033979	692.176276	0.007297	0.005594
RS	58	12.363252	65.570353	166.178635	0.001752	0.001574
RS	59	13.444499	65.570353	178.347794	0.001880	0.001657
RS	60	14.619549	65.570353	191.195535	0.002016	0.001739
RS	61	15.896541	65.570353	204.720591	0.002158	0.001819
RS	62	17.284318	65.570353	218.912889	0.002308	0.001897
RS	63	18.792492	65.570353	11949.412859	0.125977	0.066672
PA	4+25*2+4+6 0.006575614 0.008788519 18.792491629 19.389174368 2.527334776 1.230925237 0.855185904 0.725852380 0.690127267 0.702013979 0.749254472 0.831756542 0.954331502 1.124960519 1.353924937 1.651795442 2.026898861 2.485622008 3.036608684 3.692553065 4.463672321 5.346865305 6.320974070 7.353019990 8.411226510 9.477997264 10.553731467 11.652476186 12.814593695 15.033978801 65.570353052
//
IT	5030
RD	7
LK	-130385.714258
QD	-1149.241436 -> -878.491927
RI	0.0281918419
TR	0.005494	0.009216
MT	19.987919
MM	C_pi: 10.508679, n_recomb: 108233.554390
RS	0	0.000000	41.582058	21.799378	0.000201	0.000005
RS	1	0.008781	41.582058	23.709436	0.000219	0.000034
RS	2	0.018334	41.582058	25.786450	0.000238	0.000085
RS	3	0.028725	41.582058	28.044938	0.000259	0.000151
RS	4	0.040029	3.795695	333.645277	0.003083	0.001744
RS	5	0.052326	3.795695	361.739983	0.003342	0.002391
RS	6	0.065702	1.620296	916.140216	0.008464	0.006327
RS	7	0.080253	1.620296	987.360492	0.009122	0.007814
RS	8	0.096081	1.040574	1650.719765	0.015251	0.013456
RS	9	0.113300	1.040574	1765.073608	0.016308	0.015700
RS	10	0.132031	0.839328	2330.891447	0.021536	0.021148
RS	11	0.152406	0.839328	2472.380147	0.022843	0.023760
RS	12	0.174571	0.770493	2846.784432	0.026302	0.027679
RS	13	0.198682	0.770493	2997.612930	0.027696	0.030278
RS	14	0.224910	0.763654	3175.092032	0.029336	0.032245
RS	15	0.253442	0.763654	3322.281873	0.030695	0.034637
RS	16	0.284479	0.798204	3317.652150	0.030653	0.034642
RS	17	0.318241	0.798204	3453.705468	0.031910	0.036773
RS	18	0.354969	0.870456	3290.976081	0.030406	0.035022
RS	19	0.394921	0.870456	3413.193436	0.031535	0.036885
RS	20	0.438382	0.983435	3129.846002	0.028918	0.033763
RS	21	0.485659	0.983435	3238.835067	0.029925	0.035356
RS	22	0.537088	1.144259	2879.342465	0.026603	0.031335
RS	23	0.593033	1.144259	2977.189246	0.027507	0.032654
RS	24	0.653891	1.362941	2584.818302	0.023882	0.028214
RS	25	0.720093	1.362941	2673.677197	0.024703	0.029274
RS	26	0.792108	1.650182	2285.421836	0.021116	0.024848
RS	27	0.870448	1.650182	2366.838912	0.021868	0.025685
RS	28	0.955666	2.014762	2009.063607	0.018562	0.021604
RS	29	1.048368	2.014762	2083.953281	0.019254	0.022270
RS	30	1.149211	2.463800	1768.984649	0.016344	0.018700
RS	31	1.258909	2.463800	1837.923380	0.016981	0.019243
RS	32	1.378239	3.007019	1565.665025	0.014466	0.016197
RS	33	1.508049	3.007019	1629.136694	0.015052	0.016649
RS	34	1.649258	3.658640	1394.117214	0.012881	0.014066
RS	35	1.802866	3.658640	1452.590431	0.013421	0.014446
RS	36	1.969964	4.430696	1250.425780	0.011553	0.012266
RS	37	2.151735	4.430696	1304.350759	0.012051	0.012587
RS	38	2.349469	5.321512	1133.235290	0.010470	0.010777
RS	39	2.564566	5.321512	1183.038352	0.010930	0.011050
RS	40	2.798551	6.309767	1041.704622	0.009625	0.009581
RS	41	3.053083	6.309767	1087.777700	0.010050	0.009819
RS	42	3.329967	7.359913	973.610050	0.008995	0.008649
RS	43	3.631165	7.359913	1016.272401	0.009390	0.008862
RS	44	3.958813	8.435359	925.039500	0.008547	0.007938
RS	45	4.315232	8.435359	964.482561	0.008911	0.008133
RS	46	4.702950	9.512706	890.901942	0.008231	0.007395
RS	47	5.124715	9.512706	927.150838	0.008566	0.007576
RS	48	5.583516	10.587477	865.843635	0.008000	0.006968
RS	49	6.082607	10.587477	898.759411	0.008304	0.007134
RS	50	6.625524	11.671390	844.974643	0.007807	0.006611
RS	51	7.216118	11.671390	874.296792	0.008078	0.006759
RS	52	7.858573	12.806589	822.987772	0.007604	0.006277
RS	53	8.557445	12.806589	848.439011	0.007839	0.006403
RS	54	9.317687	14.990264	747.210368	0.006904	0.005569
RS	55	10.144689	14.990264	770.273416	0.007117	0.005682
RS	56	11.044313	14.990264	790.296421	0.007302	0.005770
RS	57	12.022936	14.990264	806.671117	0.007453	0.005826
RS	58	13.087496	76.820986	164.780283	0.001522	0.001378
RS	59	14.245539	76.820986	177.376381	0.001639	0.001454
RS	60	15.505274	76.820986	190.753355	0.001762	0.001532
RS	61	16.875630	76.820986	204.925400	0.001893	0.001609
RS	62	18.366323	76.820986	219.899484	0.002032	0.001686
RS	63	19.987919	76.820986	13696.084258	0.126542	0.069629
PA	4+25*2+4+6 0.005494446 0.009216041 19.987919311 41.582057518 3.795694930 1.620295546 1.040573875 0.839328422 0.770493377 0.763654172 0.798203645 0.870456396 0.983435365 1.144258872 1.362940765 1.650182360 2.014761545 2.463799574 3.007019460 3.658639766 4.430696325 5.321511603 6.309766984 7.359913165 8.435359405 9.512706161 10.587476931 11.671389945 12.806588974 14.990263704 76.820985668
//
IT	5017
RD	8
LK	-129867.711725
QD	-965.898032 -> -746.173581
RI	0.0243184534
TR	0.004635	0.009542
MT	21.226957
MM	C_pi: 11.353603, n_recomb: 120412.080712
RS	0	0.000000	87.198467	11.638164	0.000097	0.000002
RS	1	0.008885	87.198467	12.671400	0.000105	0.000017
RS	2	0.018559	87.198467	13.796290	0.000115	0.000042
RS	3	0.029093	87.198467	15.020952	0.000125	0.000075
RS	4	0.040562	5.613061	253.797214	0.002108	0.001234
RS	5	0.053051	5.613061	275.722250	0.002290	0.001684
RS	6	0.066649	2.111648	794.326076	0.006597	0.005059
RS	7	0.081455	2.111648	858.652992	0.007131	0.006217
RS	8	0.097577	1.259289	1551.076710	0.012881	0.011528
RS	9	0.115132	1.259289	1664.623724	0.013824	0.013403
RS	10	0.134245	0.968625	2313.858524	0.019216	0.018949
RS	11	0.155058	0.968625	2463.794902	0.020461	0.021260
RS	12	0.177719	0.860798	2941.543684	0.024429	0.025637
RS	13	0.202394	0.860798	3108.826428	0.025818	0.028046
RS	14	0.229261	0.833139	3383.825398	0.028102	0.030667
RS	15	0.258515	0.833139	3552.348577	0.029502	0.032961
RS	16	0.290368	0.854591	3625.760672	0.030111	0.033679
RS	17	0.325051	0.854591	3784.756934	0.031432	0.035767
RS	18	0.362816	0.917211	3673.208381	0.030505	0.034688
RS	19	0.403936	0.917211	3817.447854	0.031703	0.036541
RS	20	0.448710	1.021986	3555.501187	0.029528	0.033974
RS	21	0.497461	1.021986	3684.201661	0.030597	0.035579
RS	22	0.550544	1.175046	3317.799493	0.027554	0.031950
RS	23	0.608343	1.175046	3432.720937	0.028508	0.033299
RS	24	0.671278	1.386000	3010.640450	0.025003	0.029077
RS	25	0.739804	1.386000	3114.266192	0.025863	0.030178
RS	26	0.814419	1.665504	2681.694008	0.022271	0.025822
RS	27	0.895663	1.665504	2776.087114	0.023055	0.026706
RS	28	0.984125	2.022536	2367.855392	0.019665	0.022589
RS	29	1.080447	2.022536	2454.343379	0.020383	0.023300
RS	30	1.185327	2.464657	2088.989753	0.017349	0.019633
RS	31	1.299526	2.464657	2168.399969	0.018008	0.020215
RS	32	1.423870	3.002322	1848.910928	0.015355	0.017043
RS	33	1.559263	3.002322	1921.877317	0.015961	0.017529
RS	34	1.706684	3.650802	1643.840101	0.013652	0.014811
RS	35	1.867204	3.650802	1710.936069	0.014209	0.015223
RS	36	2.041985	4.423422	1470.480174	0.012212	0.012914
RS	37	2.232296	4.423422	1532.233321	0.012725	0.013265
RS	38	2.439515	5.319471	1328.113343	0.011030	0.011339
RS	39	2.665145	5.319471	1385.003392	0.011502	0.011640
RS	40	2.910821	6.317349	1216.314836	0.010101	0.010074
RS	41	3.178326	6.317349	1268.767752	0.010537	0.010336
RS	42	3.469598	7.379189	1132.780567	0.009408	0.009089
RS	43	3.786748	7.379189	1181.131012	0.009809	0.009322
RS	44	4.132076	8.464053	1073.039335	0.008911	0.008340
RS	45	4.508087	8.464053	1117.467990	0.009280	0.008550
RS	46	4.917504	9.543111	1031.111979	0.008563	0.007770
RS	47	5.363298	9.543111	1071.597100	0.008899	0.007961
RS	48	5.848699	10.607078	1000.570292	0.008310	0.007324
RS	49	6.377227	10.607078	1036.885742	0.008611	0.007495
RS	50	6.952714	11.664904	975.372453	0.008100	0.006952
RS	51	7.579331	11.664904	1007.138103	0.008364	0.007100
RS	52	8.261622	12.759374	948.817777	0.007880	0.006599
RS	53	9.004532	12.759374	975.644051	0.008103	0.006719
RS	54	9.813449	14.873810	860.404875	0.007146	0.005845
RS	55	10.694235	14.873810	884.368734	0.007345	0.005950
RS	56	11.653278	14.873810	904.340294	0.007510	0.006025
RS	57	12.697529	14.873810	919.599542	0.007637	0.006063
RS	58	13.834560	88.380960	161.884334	0.001344	0.001220
RS	59	15.072613	88.380960	174.709844	0.001451	0.001291
RS	60	16.420664	88.380960	188.395804	0.001565	0.001365
RS	61	17.888487	88.380960	202.969942	0.001686	0.001439
RS	62	19.486722	88.380960	218.454355	0.001814	0.001513
RS	63	21.226957	88.380960	15249.722696	0.126646	0.072116
PA	4+25*2+4+6 0.004634533 0.009542009 21.226956585 87.198466989 5.613061214 2.111647587 1.259289057 0.968625058 0.860798061 0.833138934 0.854590723 0.917211293 1.021986098 1.175045771 1.385999895 1.665504259 2.022535636 2.464657201 3.002322498 3.650802262 4.423422228 5.319471458 6.317348987 7.379188546 8.464053436 9.543111048 10.607078372 11.664903527 12.759373824 14.873809877 88.380959679
//
IT	5099
RD	9
LK	-129445.399147
QD	-815.931046 -> -634.178502
RI	0.0214366092
TR	0.003941	0.009792
MT	22.492098
MM	C_pi: 12.130062, n_recomb: 131369.552090
RS	0	0.000000	178.350913	6.246716	0.000048	0.000001
RS	1	0.008984	178.350913	6.807902	0.000052	0.000009
RS	2	0.018776	178.350913	7.419498	0.000056	0.000022
RS	3	0.029447	178.350913	8.086032	0.000062	0.000038
RS	4	0.041077	8.156619	192.548127	0.001466	0.000889
RS	5	0.053752	8.156619	209.520568	0.001595	0.001208
RS	6	0.067566	2.720000	682.329054	0.005194	0.004095
RS	7	0.082621	2.720000	739.401024	0.005628	0.005006
RS	8	0.099028	1.513055	1435.888684	0.010930	0.009951
RS	9	0.116910	1.513055	1545.831696	0.011767	0.011527
RS	10	0.136398	1.113423	2253.351663	0.017153	0.017045
RS	11	0.157637	1.113423	2407.605093	0.018327	0.019093
RS	12	0.180784	0.960137	2972.439038	0.022627	0.023765
RS	13	0.206011	0.960137	3152.189639	0.023995	0.025998
RS	14	0.233504	0.909198	3518.382729	0.026782	0.029121
RS	15	0.263468	0.909198	3705.289224	0.028205	0.031317
RS	16	0.296123	0.916769	3858.623579	0.029372	0.032629
RS	17	0.331713	0.916769	4038.908097	0.030745	0.034675
RS	18	0.370499	0.969901	3986.554225	0.030346	0.034189
RS	19	0.412771	0.969901	4152.253516	0.031607	0.036034
RS	20	0.458840	1.067284	3923.442390	0.029866	0.033984
RS	21	0.509049	1.067284	4071.945635	0.030996	0.035602
RS	22	0.563768	1.213960	3711.580154	0.028253	0.032363
RS	23	0.623404	1.213960	3843.884715	0.029260	0.033739
RS	24	0.688398	1.419068	3404.149027	0.025913	0.029759
RS	25	0.759231	1.419068	3522.787363	0.026816	0.030895
RS	26	0.836427	1.693122	3055.797063	0.023261	0.026645
RS	27	0.920560	1.693122	3163.249074	0.024079	0.027568
RS	28	1.012251	2.045166	2711.944436	0.020644	0.023454
RS	29	1.112181	2.045166	2809.962671	0.021390	0.024204
RS	30	1.221088	2.483025	2399.383610	0.018264	0.020475
RS	31	1.339780	2.483025	2489.093465	0.018947	0.021092
RS	32	1.469136	3.017660	2125.861843	0.016182	0.017823
RS	33	1.610113	3.017660	2208.090193	0.016808	0.018340
RS	34	1.763757	3.665115	1889.367414	0.014382	0.015512
RS	35	1.931204	3.665115	1964.822543	0.014956	0.015951
RS	36	2.113696	4.439613	1687.652890	0.012847	0.013533
RS	37	2.312584	4.439613	1756.957659	0.013374	0.013909
RS	38	2.529340	5.341022	1520.926660	0.011577	0.011883
RS	39	2.765571	5.341022	1584.620579	0.012062	0.012207
RS	40	3.023026	6.347231	1389.377528	0.010576	0.010556
RS	41	3.303612	6.347231	1447.916567	0.011022	0.010839
RS	42	3.609406	7.418077	1290.760677	0.009825	0.009524
RS	43	3.942674	7.418077	1344.482309	0.010234	0.009774
RS	44	4.305885	8.508465	1220.143710	0.009288	0.008741
RS	45	4.701728	8.508465	1269.197809	0.009661	0.008963
RS	46	5.133135	9.584377	1170.713174	0.008912	0.008148
RS	47	5.603301	9.584377	1215.003312	0.009249	0.008346
RS	48	6.115710	10.631713	1134.985972	0.008640	0.007686
RS	49	6.674155	10.631713	1174.162289	0.008938	0.007860
RS	50	7.282773	11.656263	1105.741010	0.008417	0.007300
RS	51	7.946072	11.656263	1139.258881	0.008672	0.007445
RS	52	8.668964	12.700394	1074.810278	0.008182	0.006930
RS	53	9.456804	12.700394	1102.122704	0.008389	0.007042
RS	54	10.315427	14.719394	974.635901	0.007419	0.006136
RS	55	11.251191	14.719394	998.479516	0.007601	0.006230
RS	56	12.271029	14.719394	1017.215722	0.007743	0.006288
RS	57	13.382494	14.719394	1030.018154	0.007841	0.006306
RS	58	14.593817	100.008414	158.391595	0.001206	0.001093
RS	59	15.913970	100.008414	171.327479	0.001304	0.001161
RS	60	17.352731	100.008414	185.186320	0.001410	0.001230
RS	61	18.920757	100.008414	200.007523	0.001522	0.001301
RS	62	20.629660	100.008414	215.826377	0.001643	0.001374
RS	63	22.492098	100.008414	16614.591797	0.126472	0.074178
PA	4+25*2+4+6 0.003940640 0.009792220 22.492098288 178.350912812 8.156618756 2.719999924 1.513054940 1.113422854 0.960136891 0.909197774 0.916768796 0.969900869 1.067284042 1.213960107 1.419067508 1.693122465 2.045165755 2.483025029 3.017660148 3.665115433 4.439612847 5.341021746 6.347231467 7.418076901 8.508465307 9.584377348 10.631712626 11.656262557 12.700394137 14.719394465 100.008413853
//
IT	5706
RD	10
LK	-129094.307794
QD	-690.785100 -> -537.289785
RI	0.0192035945
TR	0.003372	0.009988
MT	23.763748
MM	C_pi: 12.824606, n_recomb: 141047.216921
RS	0	0.000000	355.139306	3.388884	0.000024	0.000001
RS	1	0.009079	355.139306	3.696644	0.000026	0.000005
RS	2	0.018983	355.139306	4.032360	0.000029	0.000011
RS	3	0.029785	355.139306	4.398573	0.000031	0.000020
RS	4	0.041569	11.630565	146.430383	0.001038	0.000653
RS	5	0.054422	11.630565	159.551348	0.001131	0.000883
RS	6	0.068442	3.458843	583.609715	0.004138	0.003357
RS	7	0.083736	3.458843	633.711703	0.004493	0.004083
RS	8	0.100417	1.803015	1316.332391	0.009333	0.008660
RS	9	0.118613	1.803015	1420.911749	0.010074	0.009993
RS	10	0.138462	1.273363	2164.320491	0.015345	0.015402
RS	11	0.160112	1.273363	2319.498912	0.016445	0.017221
RS	12	0.183728	1.067813	2953.826921	0.020942	0.022070
RS	13	0.209488	1.067813	3142.205604	0.022278	0.024138
RS	14	0.237588	0.990930	3589.767954	0.025451	0.027641
RS	15	0.268238	0.990930	3791.735765	0.026883	0.029742
RS	16	0.301671	0.983598	4022.608484	0.028520	0.031546
RS	17	0.338139	0.983598	4221.859373	0.029932	0.033549
RS	18	0.377919	1.027073	4232.518067	0.030008	0.033583
RS	19	0.421310	1.027073	4418.392019	0.031326	0.035420
RS	20	0.468640	1.117474	4230.953802	0.029997	0.033846
RS	21	0.520268	1.117474	4398.743831	0.031186	0.035477
RS	22	0.576584	1.258656	4054.939766	0.028749	0.032615
RS	23	0.638012	1.258656	4204.510223	0.029809	0.034016
RS	24	0.705017	1.459242	3757.907245	0.026643	0.030288
RS	25	0.778106	1.459242	3891.540391	0.027590	0.031456
RS	26	0.857831	1.729558	3399.738148	0.024104	0.027334
RS	27	0.944794	1.729558	3520.174864	0.024957	0.028292
RS	28	1.039653	2.078633	3033.534348	0.021507	0.024208
RS	29	1.143124	2.078633	3142.913901	0.022283	0.024992
RS	30	1.255990	2.514458	2692.957966	0.019093	0.021228
RS	31	1.379103	2.514458	2792.720636	0.019800	0.021876
RS	32	1.513393	3.048344	2390.067988	0.016945	0.018536
RS	33	1.659876	3.048344	2481.261612	0.017592	0.019081
RS	34	1.819659	3.696937	2125.037712	0.015066	0.016164
RS	35	1.993948	3.696937	2208.529439	0.015658	0.016627
RS	36	2.184062	4.475085	1897.029189	0.013450	0.014116
RS	37	2.391436	4.475085	1973.553430	0.013992	0.014514
RS	38	2.617638	5.382932	1707.424929	0.012105	0.012402
RS	39	2.864377	5.382932	1777.588631	0.012603	0.012747
RS	40	3.133518	6.397606	1557.207458	0.011040	0.011021
RS	41	3.427096	6.397606	1621.495264	0.011496	0.011322
RS	42	3.747327	7.476533	1444.332423	0.010240	0.009948
RS	43	4.096633	7.476533	1503.074823	0.010657	0.010212
RS	44	4.477653	8.570540	1363.510487	0.009667	0.009135
RS	45	4.893267	8.570540	1416.808520	0.010045	0.009369
RS	46	5.346615	9.640527	1307.174459	0.009268	0.008523
RS	47	5.841123	9.640527	1354.829674	0.009606	0.008728
RS	48	6.380528	10.667545	1266.832766	0.008982	0.008049
RS	49	6.968907	10.667545	1308.332977	0.009276	0.008224
RS	50	7.610707	11.653884	1234.088064	0.008749	0.007653
RS	51	8.310776	11.653884	1268.673344	0.008995	0.007794
RS	52	9.074406	12.640573	1199.261909	0.008503	0.007269
RS	53	9.907367	12.640573	1226.171209	0.008693	0.007370
RS	54	10.815954	14.542936	1088.793817	0.007719	0.006443
RS	55	11.807034	14.542936	1111.432269	0.007880	0.006522
RS	56	12.888096	14.542936	1127.703089	0.007995	0.006562
RS	57	14.067309	14.542936	1136.686630	0.008059	0.006554
RS	58	15.353585	111.354546	154.871179	0.001098	0.000993
RS	59	16.756644	111.354546	167.852222	0.001190	0.001057
RS	60	18.287090	111.354546	181.806014	0.001289	0.001123
RS	61	19.956488	111.354546	196.781915	0.001395	0.001192
RS	62	21.777454	111.354546	212.826540	0.001509	0.001262
RS	63	23.763748	111.354546	17782.744477	0.126077	0.075879
PA	4+25*2+4+6 0.003372363 0.009987901 23.763748177 355.139305920 11.630565324 3.458843364 1.803015195 1.273363188 1.067813223 0.990930334 0.983598452 1.027073237 1.117473800 1.258655724 1.459242410 1.729557887 2.078633047 2.514457824 3.048343944 3.696936885 4.475084836 5.382931848 6.397606128 7.476532911 8.570539739 9.640526668 10.667544528 11.653883673 12.640572773 14.542935965 111.354546308
//
IT	5436
RD	11
LK	-128796.260961
QD	-584.272812 -> -451.946654
RI	0.0173957683
TR	0.002900	0.010146
MT	25.018994
MM	C_pi: 13.421341, n_recomb: 149383.601303
RS	0	0.000000	687.288522	1.865681	0.000012	0.000000
RS	1	0.009168	687.288522	2.036797	0.000014	0.000002
RS	2	0.019176	687.288522	2.223615	0.000015	0.000006
RS	3	0.030103	687.288522	2.427575	0.000016	0.000011
RS	4	0.042030	16.254509	112.016763	0.000750	0.000489
RS	5	0.055052	16.254509	122.192467	0.000818	0.000657
RS	6	0.069267	4.338801	498.666496	0.003338	0.002790
RS	7	0.084785	4.338801	542.396314	0.003631	0.003375
RS	8	0.101726	2.129561	1198.941467	0.008026	0.007601
RS	9	0.120220	2.129561	1297.154094	0.008683	0.008736
RS	10	0.140410	1.447996	2057.285453	0.013772	0.013985
RS	11	0.162451	1.447996	2210.689252	0.014799	0.015605
RS	12	0.186512	1.183247	2896.980532	0.019393	0.020541
RS	13	0.212780	1.183247	3090.437519	0.020688	0.022456
RS	14	0.241455	1.077667	3607.498816	0.024149	0.026242
RS	15	0.272760	1.077667	3821.048276	0.025579	0.028251
RS	16	0.306934	1.054264	4124.065373	0.027607	0.030460
RS	17	0.344242	1.054264	4339.481992	0.029049	0.032420
RS	18	0.384970	1.087701	4413.722933	0.029546	0.032908
RS	19	0.429432	1.087701	4617.871682	0.030913	0.034736
RS	20	0.477970	1.171243	4477.112632	0.029971	0.033596
RS	21	0.530958	1.171243	4663.086892	0.031216	0.035240
RS	22	0.588805	1.307455	4344.173277	0.029081	0.032737
RS	23	0.651954	1.307455	4510.427106	0.030194	0.034163
RS	24	0.720893	1.504410	4066.439360	0.027221	0.030687
RS	25	0.796152	1.504410	4214.722582	0.028214	0.031886
RS	26	0.878311	1.772204	3707.223340	0.024817	0.027906
RS	27	0.968003	1.772204	3840.353354	0.025708	0.028896
RS	28	1.065917	2.119820	3326.208778	0.022266	0.024862
RS	29	1.172808	2.119820	3446.634890	0.023072	0.025677
RS	30	1.289499	2.555326	2963.614323	0.019839	0.021900
RS	31	1.416888	2.555326	3073.079116	0.020572	0.022577
RS	32	1.555956	3.090314	2635.938189	0.017645	0.019185
RS	33	1.707774	3.090314	2735.721241	0.018313	0.019755
RS	34	1.873510	3.741891	2345.857954	0.015704	0.016766
RS	35	2.054441	3.741891	2436.999395	0.016314	0.017252
RS	36	2.251960	4.525351	2094.214591	0.014019	0.014662
RS	37	2.467587	4.525351	2177.571935	0.014577	0.015081
RS	38	2.702983	5.440874	1883.763542	0.012610	0.012893
RS	39	2.959959	5.440874	1960.017699	0.013121	0.013257
RS	40	3.240496	6.464598	1716.435141	0.011490	0.011466
RS	41	3.546752	6.464598	1786.099346	0.011956	0.011784
RS	42	3.881085	7.551407	1590.515889	0.010647	0.010358
RS	43	4.246071	7.551407	1653.906248	0.011072	0.010636
RS	44	4.644517	8.648016	1500.479299	0.010044	0.009521
RS	45	5.079494	8.648016	1557.632445	0.010427	0.009765
RS	46	5.554349	9.710318	1438.097506	0.009627	0.008895
RS	47	6.072738	9.710318	1488.687332	0.009966	0.009105
RS	48	6.638654	10.714505	1393.939040	0.009331	0.008412
RS	49	7.256452	10.714505	1437.252263	0.009621	0.008588
RS	50	7.930890	11.659063	1358.466378	0.009094	0.008010
RS	51	8.667160	11.659063	1393.472869	0.009328	0.008145
RS	52	9.470932	12.582902	1320.480482	0.008840	0.007617
RS	53	10.348393	12.582902	1346.137565	0.009011	0.007704
RS	54	11.306300	14.351416	1201.697765	0.008044	0.006767
RS	55	12.352027	14.351416	1222.018939	0.008180	0.006829
RS	56	13.493626	14.351416	1234.593284	0.008265	0.006845
RS	57	14.739887	14.351416	1238.428747	0.008290	0.006809
RS	58	16.100405	121.986376	151.731938	0.001016	0.000914
RS	59	17.585655	121.986376	164.734151	0.001103	0.000976
RS	60	19.207072	121.986376	178.749790	0.001197	0.001040
RS	61	20.977141	121.986376	193.836612	0.001298	0.001106
RS	62	22.909489	121.986376	210.050811	0.001406	0.001175
RS	63	25.018994	121.986376	18743.994168	0.125476	0.077285
PA	4+25*2+4+6 0.002900325 0.010146303 25.018993904 687.288522341 16.254508545 4.338801205 2.129561470 1.447996359 1.183246566 1.077667074 1.054264433 1.087700693 1.171242934 1.307455257 1.504409543 1.772204027 2.119819608 2.555326192 3.090314141 3.741890988 4.525350672 5.440874383 6.464597662 7.551406904 8.648016380 9.710317736 10.714504773 11.659062802 12.582901703 14.351415844 121.986375839
//
IT	6166
RD	12
LK	-128538.137931
QD	-492.074051 -> -376.044783
RI	0.0158662362
TR	0.002504	0.010282
MT	26.228766
MM	C_pi: 13.903324, n_recomb: 156316.171974
RS	0	0.000000	1293.040695	1.043609	0.000007	0.000000
RS	1	0.009250	1293.040695	1.140186	0.000007	0.000001
RS	2	0.019355	1293.040695	1.245705	0.000008	0.000003
RS	3	0.030394	1293.040695	1.360996	0.000009	0.000006
RS	4	0.042455	22.242966	86.415840	0.000553	0.000373
RS	5	0.055632	22.242966	94.357080	0.000604	0.000500
RS	6	0.070027	5.365678	426.598077	0.002729	0.002350
RS	7	0.085753	5.365678	464.668678	0.002973	0.002828
RS	8	0.102935	2.491986	1087.306248	0.006956	0.006730
RS	9	0.121705	2.491986	1178.671784	0.007540	0.007701
RS	10	0.142212	1.636597	1939.576027	0.012408	0.012762
RS	11	0.164615	1.636597	2089.100133	0.013365	0.014208
RS	12	0.189091	1.305845	2810.577732	0.017980	0.019164
RS	13	0.215830	1.305845	3005.901449	0.019230	0.020937
RS	14	0.245043	1.168817	3579.522289	0.022899	0.024928
RS	15	0.276958	1.168817	3801.147102	0.024317	0.026846
RS	16	0.311825	1.128097	4168.790141	0.026669	0.029387
RS	17	0.349917	1.128097	4397.233719	0.028130	0.031303
RS	18	0.391532	1.150961	4533.120748	0.029000	0.032186
RS	19	0.436996	1.150961	4753.129566	0.030407	0.034004
RS	20	0.486666	1.227549	4661.958787	0.029824	0.033260
RS	21	0.540929	1.227549	4864.467358	0.031119	0.034915
RS	22	0.600212	1.359034	4576.832493	0.029279	0.032753
RS	23	0.664979	1.359034	4758.709611	0.030443	0.034203
RS	24	0.735735	1.552886	4325.584137	0.027672	0.030976
RS	25	0.813037	1.552886	4487.805067	0.028710	0.032205
RS	26	0.897488	1.818956	3973.166632	0.025418	0.028374
RS	27	0.989751	1.818956	4118.433825	0.026347	0.029397
RS	28	1.090548	2.166129	3584.615820	0.022932	0.025426
RS	29	1.200668	2.166129	3715.585459	0.023770	0.026272
RS	30	1.320973	2.602509	3206.133842	0.020511	0.022496
RS	31	1.452407	2.602509	3324.813597	0.021270	0.023201
RS	32	1.595997	3.139909	2858.611369	0.018287	0.019772
RS	33	1.752868	3.139909	2966.505907	0.018978	0.020368
RS	34	1.924250	3.795801	2547.425760	0.016297	0.017320
RS	35	2.111483	3.795801	2645.751089	0.016926	0.017829
RS	36	2.316035	4.585797	2275.286623	0.014556	0.015171
RS	37	2.539506	4.585797	2365.028386	0.015130	0.015612
RS	38	2.783648	5.509910	2046.478614	0.013092	0.013358
RS	39	3.050371	5.509910	2128.395347	0.013616	0.013740
RS	40	3.341765	6.543101	1863.996585	0.011925	0.011891
RS	41	3.660112	6.543101	1938.630128	0.012402	0.012225
RS	42	4.007904	7.637581	1726.580214	0.011045	0.010753
RS	43	4.387866	7.637581	1794.226783	0.011478	0.011045
RS	44	4.802972	8.735950	1628.580796	0.010419	0.009898
RS	45	5.256473	8.735950	1689.200009	0.010806	0.010151
RS	46	5.751921	9.789120	1561.226319	0.009988	0.009261
RS	47	6.293196	9.789120	1614.341825	0.010327	0.009477
RS	48	6.884535	10.768428	1514.237786	0.009687	0.008775
RS	49	7.530571	10.768428	1558.898285	0.009973	0.008950
RS	50	8.236363	11.668397	1476.993178	0.009449	0.008371
RS	51	9.007436	11.668397	1511.842217	0.009672	0.008499
RS	52	9.849830	12.525185	1436.798506	0.009192	0.007973
RS	53	10.770141	12.525185	1460.435621	0.009343	0.008046
RS	54	11.775577	14.146015	1312.095746	0.008394	0.007108
RS	55	12.874011	14.146015	1329.006773	0.008502	0.007150
RS	56	14.074044	14.146015	1336.707538	0.008551	0.007141
RS	57	15.385075	14.146015	1334.161645	0.008535	0.007072
RS	58	16.817370	131.393820	149.290635	0.000955	0.000854
RS	59	18.382145	131.393820	162.322889	0.001038	0.000914
RS	60	20.091655	131.393820	176.403085	0.001129	0.000976
RS	61	21.959286	131.393820	191.595949	0.001226	0.001041
RS	62	23.999663	131.393820	207.965620	0.001330	0.001109
RS	63	26.228766	131.393820	19488.137010	0.124671	0.078456
PA	4+25*2+4+6 0.002504143 0.010281597 26.228766060 1293.040694557 22.242965597 5.365677774 2.491986156 1.636597162 1.305845045 1.168816609 1.128096806 1.150961178 1.227548996 1.359033964 1.552886470 1.818956147 2.166128800 2.602508570 3.139908836 3.795801003 4.585796516 5.509910364 6.543101227 7.637581044 8.735950064 9.789119795 10.768428495 11.668397159 12.525184750 14.146014544 131.393820467
//
IT	6536
RD	13
LK	-128311.133676
QD	-411.358265 -> -308.699792
RI	0.0145229680
TR	0.002171	0.010405
MT	27.360023
MM	C_pi: 14.256323, n_recomb: 161795.176123
RS	0	0.000000	2356.841952	0.595807	0.000004	0.000000
RS	1	0.009322	2356.841952	0.651382	0.000004	0.000001
RS	2	0.019514	2356.841952	0.712143	0.000004	0.000002
RS	3	0.030656	2356.841952	0.778576	0.000005	0.000003
RS	4	0.042836	29.778860	67.354030	0.000416	0.000292
RS	5	0.056152	29.778860	73.603989	0.000455	0.000388
RS	6	0.070709	6.537062	366.046335	0.002262	0.002008
RS	7	0.086624	6.537062	399.187258	0.002467	0.002403
RS	8	0.104022	2.887798	983.412339	0.006078	0.006011
RS	9	0.123042	2.887798	1067.816337	0.006600	0.006848
RS	10	0.143835	1.837954	1816.519126	0.011227	0.011707
RS	11	0.166566	1.837954	1960.568888	0.012118	0.012999
RS	12	0.191417	1.434819	2701.739255	0.016699	0.017927
RS	13	0.218584	1.434819	2896.089791	0.017900	0.019568
RS	14	0.248284	1.263712	3512.942058	0.021712	0.023701
RS	15	0.280753	1.263712	3739.219562	0.023111	0.025529
RS	16	0.316248	1.204415	4162.510043	0.025727	0.028340
RS	17	0.355053	1.204415	4400.635418	0.027199	0.030210
RS	18	0.397475	1.216090	4594.194566	0.028395	0.031436
RS	19	0.443853	1.216090	4827.241492	0.029836	0.033242
RS	20	0.494553	1.285471	4786.495913	0.029584	0.032856
RS	21	0.549980	1.285471	5003.403540	0.030924	0.034521
RS	22	0.610575	1.412253	4751.665288	0.029368	0.032679
RS	23	0.676818	1.412253	4947.644705	0.030580	0.034152
RS	24	0.749237	1.603248	4532.406726	0.028013	0.031169
RS	25	0.828407	1.603248	4707.471630	0.029095	0.032428
RS	26	0.914958	1.868031	4193.626305	0.025919	0.028751
RS	27	1.009577	1.868031	4350.182524	0.026887	0.029804
RS	28	1.113017	2.215349	3804.389496	0.023514	0.025908
RS	29	1.226101	2.215349	3945.182556	0.024384	0.026784
RS	30	1.349727	2.653312	3416.118321	0.021114	0.023023
RS	31	1.484877	2.653312	3543.364718	0.021900	0.023756
RS	32	1.632628	3.193894	3053.909670	0.018875	0.020302
RS	33	1.794152	3.193894	3169.316498	0.019588	0.020923
RS	34	1.970734	3.854871	2725.896570	0.016848	0.017828
RS	35	2.163778	3.854871	2830.847461	0.017496	0.018360
RS	36	2.374819	4.652061	2436.780762	0.015061	0.015646
RS	37	2.605533	4.652061	2532.387147	0.015652	0.016106
RS	38	2.857757	5.585144	2192.479729	0.013551	0.013795
RS	39	3.133493	5.585144	2279.577618	0.014089	0.014195
RS	40	3.434936	6.627762	1997.132064	0.012344	0.012296
RS	41	3.764480	6.627762	2076.291248	0.012833	0.012645
RS	42	4.124746	7.729367	1850.034787	0.011434	0.011134
RS	43	4.518598	7.729367	1921.527820	0.011876	0.011439
RS	44	4.949166	8.828429	1745.542161	0.010789	0.010264
RS	45	5.419875	8.828429	1809.242355	0.011182	0.010527
RS	46	5.934465	9.870980	1674.457202	0.010349	0.009622
RS	47	6.497027	9.870980	1729.719880	0.010691	0.009843
RS	48	7.112035	10.823571	1625.766633	0.010048	0.009137
RS	49	7.784377	10.823571	1671.370159	0.010330	0.009311
RS	50	8.519397	11.676671	1587.850617	0.009814	0.008736
RS	51	9.322940	11.676671	1622.058441	0.010025	0.008857
RS	52	10.201394	12.463283	1546.572271	0.009559	0.008338
RS	53	11.161741	12.463283	1567.545716	0.009688	0.008394
RS	54	12.211616	13.925927	1418.654953	0.008768	0.007468
RS	55	13.359366	13.925927	1431.140488	0.008845	0.007487
RS	56	14.614115	13.925927	1432.910714	0.008856	0.007448
RS	57	15.985837	13.925927	1422.918542	0.008795	0.007344
RS	58	17.485439	139.050566	147.796661	0.000913	0.000811
RS	59	19.124841	139.050566	160.894136	0.000994	0.000869
RS	60	20.917076	139.050566	175.070259	0.001082	0.000930
RS	61	22.876392	139.050566	190.395413	0.001177	0.000994
RS	62	25.018365	139.050566	206.940121	0.001279	0.001062
RS	63	27.360023	139.050566	20008.377910	0.123665	0.079443
PA	4+25*2+4+6 0.002170642 0.010404535 27.360023174 2356.841951936 29.778860093 6.537062079 2.887797940 1.837954258 1.434819342 1.263711842 1.204414528 1.216090322 1.285470827 1.412252780 1.603247771 1.868030577 2.215349141 2.653312135 3.193894285 3.854871476 4.652061065 5.585143959 6.627762259 7.729367408 8.828429035 9.870980453 10.823570971 11.676670716 12.463283048 13.925927415 139.050566181
//
IT	7865
RD	14
LK	-128110.242612
QD	-340.542091 -> -249.982696
RI	0.0133182197
TR	0.001892	0.010521
MT	28.387156
MM	C_pi: 14.477743, n_recomb: 165834.577524
RS	0	0.000000	4130.784844	0.350161	0.000002	0.000000
RS	1	0.009386	4130.784844	0.383047	0.000002	0.000000
RS	2	0.019653	4130.784844	0.419024	0.000003	0.000001
RS	3	0.030884	4130.784844	0.458381	0.000003	0.000002
RS	4	0.043170	38.948535	53.172216	0.000321	0.000233
RS	5	0.056608	38.948535	58.146383	0.000351	0.000308
RS	6	0.071307	7.837482	315.724088	0.001904	0.001743
RS	7	0.087387	7.837482	344.648223	0.002078	0.002073
RS	8	0.104975	3.311488	888.762447	0.005359	0.005423
RS	9	0.124215	3.311488	966.390942	0.005827	0.006148
RS	10	0.145260	2.049669	1693.120961	0.010210	0.010803
RS	11	0.168281	2.049669	1830.625291	0.011039	0.011959
RS	12	0.193462	1.568842	2577.799988	0.015544	0.016823
RS	13	0.221007	1.568842	2768.826664	0.016696	0.018342
RS	14	0.251138	1.361413	3415.830362	0.020598	0.022564
RS	15	0.284096	1.361413	3643.614497	0.021971	0.024305
RS	16	0.320149	1.282415	4112.623663	0.024800	0.027332
RS	17	0.359585	1.282415	4357.096134	0.026274	0.029152
RS	18	0.402722	1.282291	4602.709602	0.027755	0.030676
RS	19	0.449909	1.282291	4845.761865	0.029220	0.032465
RS	20	0.501525	1.344158	4854.279053	0.029272	0.032404
RS	21	0.557986	1.344158	5083.113836	0.030652	0.034075
RS	22	0.619746	1.466137	4870.039827	0.029367	0.032532
RS	23	0.687303	1.466137	5078.236662	0.030622	0.034025
RS	24	0.761201	1.654345	4686.432751	0.028260	0.031279
RS	25	0.842035	1.654345	4872.923163	0.029384	0.032564
RS	26	0.930457	1.918049	4366.838109	0.026332	0.029045
RS	27	1.027178	1.918049	4533.575336	0.027338	0.030127
RS	28	1.132978	2.265827	3983.007995	0.024018	0.026313
RS	29	1.248708	2.265827	4132.707749	0.024921	0.027219
RS	30	1.375301	2.705763	3590.713174	0.021652	0.023483
RS	31	1.513776	2.705763	3725.732323	0.022467	0.024243
RS	32	1.665249	3.249944	3218.923640	0.019410	0.020776
RS	33	1.830939	3.249944	3341.136579	0.020147	0.021421
RS	34	2.012182	3.916405	2878.472125	0.017357	0.018291
RS	35	2.210436	3.916405	2989.411906	0.018026	0.018844
RS	36	2.427299	4.721067	2576.103062	0.015534	0.016083
RS	37	2.664517	4.721067	2676.997435	0.016143	0.016562
RS	38	2.924001	5.663189	2319.387061	0.013986	0.014203
RS	39	3.207841	5.663189	2411.145723	0.014539	0.014621
RS	40	3.518323	6.714957	2113.670186	0.012746	0.012678
RS	41	3.857948	6.714957	2196.889325	0.013247	0.013043
RS	42	4.229450	7.823005	1958.887411	0.011812	0.011498
RS	43	4.635823	7.823005	2033.813898	0.012264	0.011815
RS	44	5.080338	8.921739	1849.504150	0.011153	0.010619
RS	45	5.566577	8.921739	1915.919895	0.011553	0.010891
RS	46	6.098455	9.952407	1776.034949	0.010710	0.009975
RS	47	6.680257	9.952407	1833.114853	0.011054	0.010201
RS	48	7.316668	10.876920	1726.856100	0.010413	0.009495
RS	49	8.012814	10.876920	1773.083176	0.010692	0.009669
RS	50	8.774302	11.681745	1689.456565	0.010188	0.009102
RS	51	9.607265	11.681745	1722.667242	0.010388	0.009215
RS	52	10.518412	12.396488	1648.343756	0.009940	0.008709
RS	53	11.515081	12.396488	1666.181909	0.010047	0.008749
RS	54	12.605301	13.694602	1520.087576	0.009166	0.007845
RS	55	13.797850	13.694602	1527.283515	0.009210	0.007839
RS	56	15.102335	13.694602	1522.264192	0.009179	0.007767
RS	57	16.529263	13.694602	1504.008008	0.009069	0.007625
RS	58	18.090125	144.585042	147.410439	0.000889	0.000782
RS	59	19.797493	144.585042	160.627303	0.000969	0.000840
RS	60	21.665119	144.585042	174.951577	0.001055	0.000901
RS	61	23.708045	144.585042	190.458079	0.001148	0.000965
RS	62	25.942725	144.585042	207.222243	0.001250	0.001032
RS	63	28.387156	144.585042	20310.199730	0.122473	0.080284
PA	4+25*2+4+6 0.001891644 0.010520679 28.387156459 4130.784844150 38.948534692 7.837481951 3.311488229 2.049668810 1.568842076 1.361412902 1.282414673 1.282290826 1.344157940 1.466137396 1.654344627 1.918049104 2.265827341 2.705762808 3.249944057 3.916405480 4.721067182 5.663189157 6.714956683 7.823005482 8.921738598 9.952406609 10.876919773 11.681745134 12.396487932 13.694602453 144.585042302
//
IT	8910
RD	15
LK	-127933.569530
QD	-279.024726 -> -200.382806
RI	0.0122442190
TR	0.001661	0.010629
MT	29.308559
MM	C_pi: 14.586621, n_recomb: 168582.648064
RS	0	0.000000	7049.578499	0.209545	0.000001	0.000000
RS	1	0.009442	7049.578499	0.229341	0.000001	0.000000
RS	2	0.019774	7049.578499	0.251009	0.000001	0.000001
RS	3	0.031083	7049.578499	0.274724	0.000002	0.000001
RS	4	0.043459	49.644788	42.691291	0.000253	0.000191
RS	5	0.057004	49.644788	46.712171	0.000277	0.000251
RS	6	0.071828	9.232269	274.641935	0.001629	0.001539
RS	7	0.088051	9.232269	300.046799	0.001780	0.001820
RS	8	0.105806	3.753188	804.971914	0.004775	0.004948
RS	9	0.125237	3.753188	876.304985	0.005198	0.005580
RS	10	0.146502	2.267865	1574.759899	0.009341	0.010038
RS	11	0.169776	2.267865	1705.240997	0.010115	0.011076
RS	12	0.195247	1.705878	2447.450327	0.014518	0.015853
RS	13	0.223123	1.705878	2633.494385	0.015621	0.017258
RS	14	0.253631	1.460630	3298.773222	0.019568	0.021531
RS	15	0.287019	1.460630	3525.501796	0.020913	0.023184
RS	16	0.323559	1.361147	4030.123953	0.023906	0.026381
RS	17	0.363549	1.361147	4277.974047	0.025376	0.028149
RS	18	0.407316	1.348779	4568.785472	0.027101	0.029927
RS	19	0.455214	1.348779	4818.944531	0.028585	0.031694
RS	20	0.507635	1.402906	4873.667429	0.028910	0.031923
RS	21	0.565004	1.402906	5111.917839	0.030323	0.033595
RS	22	0.627791	1.520014	4938.149954	0.029292	0.032330
RS	23	0.696506	1.520014	5156.550569	0.030588	0.033838
RS	24	0.771708	1.705498	4791.752115	0.028424	0.031318
RS	25	0.854010	1.705498	4988.103734	0.029588	0.032627
RS	26	0.944083	1.968302	4495.158203	0.026664	0.029264
RS	27	1.042661	1.968302	4670.845602	0.027707	0.030373
RS	28	1.150545	2.316824	4121.542145	0.024448	0.026647
RS	29	1.268616	2.316824	4279.144401	0.025383	0.027579
RS	30	1.397834	2.759099	3730.138657	0.022126	0.023877
RS	31	1.539252	2.759099	3872.081883	0.022968	0.024662
RS	32	1.694023	3.307320	3353.335898	0.019891	0.021192
RS	33	1.863406	3.307320	3481.620158	0.020652	0.021860
RS	34	2.048781	3.979747	3004.532569	0.017822	0.018703
RS	35	2.251659	3.979747	3120.815423	0.018512	0.019278
RS	36	2.473691	4.792353	2692.474134	0.015971	0.016478
RS	37	2.716687	4.792353	2798.085215	0.016598	0.016977
RS	38	2.982625	5.743897	2426.362841	0.014393	0.014576
RS	39	3.273672	5.743897	2522.278764	0.014962	0.015011
RS	40	3.592197	6.805031	2212.755101	0.013126	0.013032
RS	41	3.940797	6.805031	2299.596718	0.013641	0.013411
RS	42	4.322310	7.919557	2052.273726	0.012174	0.011839
RS	43	4.739843	7.919557	2130.262674	0.012636	0.012168
RS	44	5.196798	9.017803	1939.606825	0.011505	0.010955
RS	45	5.696896	9.017803	2008.433163	0.011914	0.011236
RS	46	6.244212	10.036419	1865.091124	0.011063	0.010315
RS	47	6.843202	10.036419	1923.744722	0.011411	0.010546
RS	48	7.498745	10.932814	1816.631767	0.010776	0.009844
RS	49	8.216183	10.932814	1863.284791	0.011053	0.010018
RS	50	9.001357	11.689576	1780.947166	0.010564	0.009464
RS	51	9.860663	11.689576	1812.972501	0.010754	0.009569
RS	52	10.801102	12.332860	1741.298250	0.010329	0.009081
RS	53	11.830332	12.332860	1755.749950	0.010415	0.009104
RS	54	12.956736	13.465350	1615.563341	0.009583	0.008235
RS	55	14.189491	13.465350	1616.835143	0.009591	0.008200
RS	56	15.538636	13.465350	1604.438221	0.009517	0.008094
RS	57	17.015162	13.465350	1577.410768	0.009357	0.007912
RS	58	18.631093	147.995825	148.172173	0.000879	0.000766
RS	59	20.399594	147.995825	161.573250	0.000958	0.000824
RS	60	22.335067	147.995825	176.110111	0.001045	0.000886
RS	61	24.453279	147.995825	191.860953	0.001138	0.000951
RS	62	26.771482	147.995825	208.904800	0.001239	0.001019
RS	63	29.308559	147.995825	20423.190955	0.121146	0.080999
PA	4+25*2+4+6 0.001661212 0.010628603 29.308558836 7049.578499491 49.644787769 9.232268567 3.753187740 2.267865017 1.705878017 1.460629794 1.361147209 1.348778626 1.402906187 1.520013516 1.705497602 1.968301755 2.316823669 2.759098727 3.307319931 3.979746926 4.792353056 5.743896581 6.805030882 7.919556829 9.017802529 10.036419334 10.932814245 11.689575570 12.332860047 13.465350397 147.995824775
//
IT	10521
RD	16
LK	-127781.000997
QD	-226.739736 -> -160.045762
RI	0.0113174954
TR	0.001473	0.010721
MT	30.151695
MM	C_pi: 14.621532, n_recomb: 170321.414779
RS	0	0.000000	11463.437697	0.130764	0.000001	0.000000
RS	1	0.009491	11463.437697	0.143182	0.000001	0.000000
RS	2	0.019882	11463.437697	0.156780	0.000001	0.000000
RS	3	0.031260	11463.437697	0.171670	0.000001	0.000001
RS	4	0.043717	61.507203	35.030197	0.000206	0.000161
RS	5	0.057357	61.507203	38.348813	0.000225	0.000210
RS	6	0.072291	10.664090	241.981325	0.001421	0.001386
RS	7	0.088642	10.664090	264.545988	0.001553	0.001628
RS	8	0.106546	4.198348	733.481292	0.004306	0.004572
RS	9	0.126148	4.198348	799.263314	0.004693	0.005128
RS	10	0.147611	2.487043	1466.741533	0.008612	0.009406
RS	11	0.171111	2.487043	1590.339311	0.009337	0.010341
RS	12	0.196841	1.843198	2319.943503	0.013621	0.015020
RS	13	0.225013	1.843198	2500.177993	0.014679	0.016321
RS	14	0.255859	1.559740	3174.024797	0.018636	0.020612
RS	15	0.289632	1.559740	3397.982234	0.019950	0.022182
RS	16	0.326611	1.439538	3928.852996	0.023067	0.025509
RS	17	0.367099	1.439538	4177.818918	0.024529	0.027222
RS	18	0.411429	1.414805	4506.384755	0.026458	0.029214
RS	19	0.459967	1.414805	4761.250905	0.027955	0.030954
RS	20	0.513112	1.461170	4857.603026	0.028520	0.031439
RS	21	0.571300	1.461170	5103.057496	0.029961	0.033106
RS	22	0.635011	1.573493	4967.118293	0.029163	0.032093
RS	23	0.704768	1.573493	5193.866917	0.030495	0.033612
RS	24	0.781145	1.756458	4857.352821	0.028519	0.031304
RS	25	0.864772	1.756458	5062.083861	0.029721	0.032631
RS	26	0.956335	2.018701	4585.491738	0.026923	0.029418
RS	27	1.056587	2.018701	4768.955175	0.028000	0.030550
RS	28	1.166355	2.368449	4225.138212	0.024807	0.026913
RS	29	1.286540	2.368449	4389.694345	0.025773	0.027869
RS	30	1.418131	2.813716	3838.141934	0.022535	0.024206
RS	31	1.562212	2.813716	3986.223250	0.023404	0.025014
RS	32	1.719966	3.366802	3459.857261	0.020314	0.021548
RS	33	1.892693	3.366802	3593.548013	0.021099	0.022238
RS	34	2.081812	4.046210	3106.031322	0.018236	0.019062
RS	35	2.288880	4.046210	3227.086684	0.018947	0.019656
RS	36	2.515600	4.867971	2787.297205	0.016365	0.016826
RS	37	2.763837	4.867971	2897.132178	0.017010	0.017342
RS	38	3.035633	5.830310	2514.413347	0.014763	0.014909
RS	39	3.333225	5.830310	2614.063603	0.015348	0.015360
RS	40	3.659059	6.902293	2295.108259	0.013475	0.013350
RS	41	4.015818	6.902293	2385.218188	0.014004	0.013744
RS	42	4.406435	8.024851	2130.705856	0.012510	0.012149
RS	43	4.834125	8.024851	2211.475078	0.012984	0.012490
RS	44	5.302405	9.124221	2016.193146	0.011838	0.011264
RS	45	5.815127	9.124221	2087.224692	0.012255	0.011555
RS	46	6.376510	10.132495	1941.841242	0.011401	0.010632
RS	47	6.991172	10.132495	2001.942810	0.011754	0.010868
RS	48	7.664170	11.002757	1895.198900	0.011127	0.010175
RS	49	8.401039	11.002757	1942.226917	0.011403	0.010349
RS	50	9.207842	11.713818	1862.346229	0.010934	0.009812
RS	51	10.091215	11.713818	1893.186037	0.011115	0.009911
RS	52	11.058426	12.288478	1825.419445	0.010717	0.009446
RS	53	12.117432	12.288478	1836.474071	0.010782	0.009451
RS	54	13.276944	13.259656	1704.861743	0.010010	0.008628
RS	55	14.546501	13.259656	1699.852932	0.009980	0.008563
RS	56	15.936547	13.259656	1679.796036	0.009863	0.008422
RS	57	17.458517	13.259656	1643.817168	0.009651	0.008197
RS	58	19.124932	149.696621	149.985420	0.000881	0.000761
RS	59	20.949501	149.696621	163.636634	0.000961	0.000820
RS	60	22.947232	149.696621	178.452862	0.001048	0.000883
RS	61	25.134561	149.696621	194.514855	0.001142	0.000949
RS	62	27.529482	149.696621	211.904175	0.001244	0.001019
RS	63	30.151695	149.696621	20399.105134	0.119768	0.081596
PA	4+25*2+4+6 0.001473361 0.010721159 30.151695316 11463.437696964 61.507203373 10.664089858 4.198348060 2.487042555 1.843198159 1.559740133 1.439537797 1.414804979 1.461170070 1.573492804 1.756458154 2.018701223 2.368448801 2.813715581 3.366802429 4.046209766 4.867970540 5.830310350 6.902293262 8.024850600 9.124220581 10.132495411 11.002756768 11.713818394 12.288477907 13.259655913 149.696621319
//
IT	18172
RD	17
LK	-127652.402656
QD	-183.564595 -> -128.306982
RI	0.0105533700
TR	0.001321	0.010790
MT	30.957868
MM	C_pi: 14.624684, n_recomb: 171374.190300
RS	0	0.000000	17207.055081	0.088034	0.000001	0.000000
RS	1	0.009536	17207.055081	0.096434	0.000001	0.000000
RS	2	0.019982	17207.055081	0.105637	0.000001	0.000000
RS	3	0.031424	17207.055081	0.115718	0.000001	0.000001
RS	4	0.043957	73.912347	29.507967	0.000172	0.000139
RS	5	0.057685	73.912347	32.318169	0.000189	0.000181
RS	6	0.072723	12.060459	216.797539	0.001265	0.001273
RS	7	0.089194	12.060459	237.154644	0.001384	0.001485
RS	8	0.107236	4.629564	674.848686	0.003938	0.004282
RS	9	0.126999	4.629564	735.988288	0.004295	0.004777
RS	10	0.148647	2.700648	1372.882958	0.008011	0.008896
RS	11	0.172359	2.700648	1490.236760	0.008696	0.009743
RS	12	0.198332	1.977615	2202.892369	0.012854	0.014322
RS	13	0.226782	1.977615	2377.258340	0.013872	0.015530
RS	14	0.257945	1.656917	3052.529574	0.017812	0.019817
RS	15	0.292080	1.656917	3272.876546	0.019098	0.021309
RS	16	0.329470	1.516442	3822.024584	0.022302	0.024732
RS	17	0.370425	1.516442	4070.671709	0.023753	0.026391
RS	18	0.415287	1.479580	4429.859624	0.025849	0.028559
RS	19	0.464426	1.479580	4687.713097	0.027354	0.030269
RS	20	0.518252	1.518433	4820.208138	0.028127	0.030975
RS	21	0.577211	1.518433	5071.151551	0.029591	0.032633
RS	22	0.641792	1.626263	4969.904670	0.029000	0.031845
RS	23	0.712532	1.626263	5203.483131	0.030363	0.033368
RS	24	0.790018	1.807104	4894.440244	0.028560	0.031253
RS	25	0.874893	1.807104	5106.298004	0.029796	0.032594
RS	26	0.967862	2.069334	4647.103703	0.027117	0.029522
RS	27	1.069697	2.069334	4837.337394	0.028227	0.030672
RS	28	1.181244	2.421059	4301.216547	0.025098	0.027121
RS	29	1.303428	2.421059	4471.916908	0.026094	0.028097
RS	30	1.437264	2.870309	3920.596655	0.022877	0.024474
RS	31	1.583863	2.870309	4074.154505	0.023773	0.025302
RS	32	1.744442	3.429549	3543.102407	0.020675	0.021844
RS	33	1.920334	3.429549	3681.651075	0.021483	0.022553
RS	34	2.113001	4.117595	3186.572976	0.018594	0.019365
RS	35	2.324040	4.117595	3311.940909	0.019326	0.019976
RS	36	2.555205	4.950567	2863.401366	0.016708	0.017123
RS	37	2.808415	4.950567	2977.072883	0.017372	0.017655
RS	38	3.085772	5.926216	2585.758533	0.015088	0.015194
RS	39	3.389578	5.926216	2688.821070	0.015690	0.015659
RS	40	3.722357	7.011969	2362.481022	0.013786	0.013626
RS	41	4.086870	7.011969	2455.602563	0.014329	0.014033
RS	42	4.486145	8.145785	2195.584863	0.012812	0.012421
RS	43	4.923496	8.145785	2278.948631	0.013298	0.012773
RS	44	5.402554	9.249748	2080.388339	0.012139	0.011539
RS	45	5.927297	9.249748	2153.519676	0.012566	0.011838
RS	46	6.502081	10.251334	2007.185669	0.011712	0.010917
RS	47	7.131679	10.251334	2068.719910	0.012071	0.011159
RS	48	7.821318	11.099347	1963.275939	0.011456	0.010478
RS	49	8.576723	11.099347	2010.758527	0.011733	0.010653
RS	50	9.404166	11.768961	1934.214977	0.011287	0.010137
RS	51	10.310516	11.768961	1964.032961	0.011460	0.010229
RS	52	11.303300	12.279746	1901.147574	0.011094	0.009792
RS	53	12.390759	12.279746	1909.005846	0.011139	0.009780
RS	54	13.581922	13.097808	1788.100752	0.010434	0.009013
RS	55	14.886679	13.097808	1776.725288	0.010368	0.008918
RS	56	16.315861	13.097808	1749.009317	0.010206	0.008740
RS	57	17.881336	13.097808	1704.186591	0.009944	0.008474
RS	58	19.596100	150.302306	152.651277	0.000891	0.000765
RS	59	21.474389	150.302306	166.611014	0.000972	0.000826
RS	60	23.531800	150.302306	181.766576	0.001061	0.000890
RS	61	25.785412	150.302306	198.200695	0.001157	0.000958
RS	62	28.253936	150.302306	215.996720	0.001260	0.001031
RS	63	30.957868	150.302306	20293.976229	0.118419	0.082078
PA	4+25*2+4+6 0.001321453 0.010790330 30.957867620 17207.055081189 73.912346710 12.060459346 4.629563929 2.700647513 1.977614540 1.656916540 1.516441950 1.479579562 1.518433317 1.626263080 1.807104157 2.069333790 2.421059394 2.870309160 3.429549129 4.117595496 4.950567421 5.926215757 7.011969483 8.145784790 9.249747835 10.251334034 11.099346573 11.768960674 12.279745633 13.097807524 150.302306198
//
IT	11504
RD	18
LK	-127546.355381
QD	-148.904020 -> -103.848621
RI	0.0099486899
TR	0.001199	0.010830
MT	31.766397
MM	C_pi: 14.628431, n_recomb: 172005.282829
RS	0	0.000000	26290.188364	0.058085	0.000000	0.000000
RS	1	0.009581	26290.188364	0.063654	0.000000	0.000000
RS	2	0.020080	26290.188364	0.069756	0.000000	0.000000
RS	3	0.031585	26290.188364	0.076445	0.000000	0.000000
RS	4	0.044192	86.196586	25.549513	0.000149	0.000124
RS	5	0.058007	86.196586	27.994916	0.000163	0.000161
RS	6	0.073146	13.351488	197.926705	0.001151	0.001192
RS	7	0.089735	13.351488	216.628327	0.001259	0.001383
RS	8	0.107914	5.030164	628.474398	0.003654	0.004066
RS	9	0.127834	5.030164	685.914326	0.003988	0.004512
RS	10	0.149663	2.902486	1294.613453	0.007527	0.008493
RS	11	0.173583	2.902486	1406.643582	0.008178	0.009268
RS	12	0.199796	2.106115	2100.639052	0.012213	0.013748
RS	13	0.228519	2.106115	2269.611450	0.013195	0.014876
RS	14	0.259995	1.750426	2941.586765	0.017102	0.019145
RS	15	0.294486	1.750426	3158.172514	0.018361	0.020566
RS	16	0.332282	1.590732	3719.394512	0.021624	0.024058
RS	17	0.373699	1.590732	3967.005168	0.023063	0.025665
RS	18	0.419084	1.542390	4350.302866	0.025292	0.027977
RS	19	0.468818	1.542390	4610.058246	0.026802	0.029657
RS	20	0.523317	1.574196	4773.135939	0.027750	0.030550
RS	21	0.583037	1.574196	5028.355735	0.029234	0.032197
RS	22	0.648479	1.678000	4957.735186	0.028823	0.031603
RS	23	0.720191	1.678000	5196.990168	0.030214	0.033129
RS	24	0.798774	1.857270	4913.139475	0.028564	0.031184
RS	25	0.884886	1.857270	5131.127331	0.029831	0.032536
RS	26	0.979249	2.120182	4688.723459	0.027259	0.029590
RS	27	1.082652	2.120182	4884.906029	0.028400	0.030755
RS	28	1.195962	2.474812	4357.064476	0.025331	0.027282
RS	29	1.320129	2.474812	4533.241102	0.026355	0.028274
RS	30	1.456192	2.929283	3983.443304	0.023159	0.024689
RS	31	1.605292	2.929283	4141.933002	0.024080	0.025534
RS	32	1.768677	3.496308	3607.853026	0.020975	0.022085
RS	33	1.947716	3.496308	3750.812514	0.021806	0.022810
RS	34	2.143908	4.195132	3249.975269	0.018895	0.019612
RS	35	2.358898	4.195132	3379.286844	0.019646	0.020239
RS	36	2.594486	5.042039	2923.816375	0.016998	0.017366
RS	37	2.852646	5.042039	3041.020192	0.017680	0.017913
RS	38	3.135541	6.034379	2642.809364	0.015365	0.015430
RS	39	3.445539	6.034379	2749.038408	0.015982	0.015908
RS	40	3.785239	7.137893	2416.809605	0.014051	0.013855
RS	41	4.157486	7.137893	2512.756407	0.014609	0.014274
RS	42	4.565397	8.287472	2248.468041	0.013072	0.012649
RS	43	5.012391	8.287472	2334.306949	0.013571	0.013012
RS	44	5.502212	9.400905	2133.443035	0.012403	0.011773
RS	45	6.038962	9.400905	2208.634403	0.012841	0.012081
RS	46	6.627139	10.400860	2062.123208	0.011989	0.011164
RS	47	7.271670	10.400860	2125.145208	0.012355	0.011412
RS	48	7.977953	11.231834	2021.640195	0.011753	0.010745
RS	49	8.751905	11.231834	2069.740731	0.012033	0.010922
RS	50	9.600010	11.865356	1997.144178	0.011611	0.010430
RS	51	10.529373	11.865356	2026.213072	0.011780	0.010516
RS	52	11.547778	12.317995	1968.906772	0.011447	0.010110
RS	53	12.663757	12.317995	1973.919362	0.011476	0.010084
RS	54	13.886658	12.993016	1865.326299	0.010845	0.009381
RS	55	15.226727	12.993016	1847.722368	0.010742	0.009255
RS	56	16.695187	12.993016	1812.575812	0.010538	0.009041
RS	57	18.304342	12.993016	1759.239348	0.010228	0.008734
RS	58	20.067671	150.379253	155.937004	0.000907	0.000775
RS	59	21.999945	150.379253	170.251461	0.000990	0.000837
RS	60	24.117351	150.379253	185.794324	0.001080	0.000904
RS	61	26.437626	150.379253	202.649943	0.001178	0.000974
RS	62	28.980209	150.379253	220.902957	0.001284	0.001049
RS	63	31.766397	150.379253	20150.441216	0.117150	0.082446
PA	4+25*2+4+6 0.001198730 0.010830439 31.766396923 26290.188364020 86.196586226 13.351487688 5.030164373 2.902485678 2.106114688 1.750425791 1.590732006 1.542389583 1.574196219 1.678000398 1.857269851 2.120181984 2.474811791 2.929283100 3.496307652 4.195131543 5.042038872 6.034379017 7.137893255 8.287472136 9.400905415 10.400859703 11.231834427 11.865355898 12.317994825 12.993016264 150.379252607
//
IT	12611
RD	19
LK	-127460.089971
QD	-121.673616 -> -85.157158
RI	0.0094833558
TR	0.001099	0.010840
MT	32.604192
MM	C_pi: 14.650808, n_recomb: 172386.219049
RS	0	0.000000	39228.542815	0.039191	0.000000	0.000000
RS	1	0.009626	39228.542815	0.042965	0.000000	0.000000
RS	2	0.020179	39228.542815	0.047104	0.000000	0.000000
RS	3	0.031748	39228.542815	0.051642	0.000000	0.000000
RS	4	0.044430	97.773743	22.714189	0.000132	0.000113
RS	5	0.058333	97.773743	24.898956	0.000144	0.000146
RS	6	0.073575	14.475117	184.267501	0.001069	0.001135
RS	7	0.090283	14.475117	201.780343	0.001171	0.001311
RS	8	0.108600	5.386797	592.987839	0.003440	0.003907
RS	9	0.128680	5.386797	647.608961	0.003757	0.004316
RS	10	0.150694	3.087628	1231.411715	0.007143	0.008181
RS	11	0.174826	3.087628	1339.120282	0.007768	0.008897
RS	12	0.201281	2.226345	2014.392607	0.011685	0.013284
RS	13	0.230283	2.226345	2178.716920	0.012639	0.014346
RS	14	0.262077	1.838912	2844.533488	0.016501	0.018585
RS	15	0.296931	1.838912	3057.629366	0.017737	0.019946
RS	16	0.335140	1.661546	3626.262583	0.021036	0.023485
RS	17	0.377028	1.661546	3872.607647	0.022465	0.025047
RS	18	0.422948	1.602616	4274.602831	0.024797	0.027472
RS	19	0.473287	1.602616	4535.647167	0.026311	0.029125
RS	20	0.528473	1.628013	4724.082467	0.027404	0.030174
RS	21	0.588971	1.628013	4982.761520	0.028905	0.031810
RS	22	0.655293	1.728350	4938.497867	0.028648	0.031383
RS	23	0.727999	1.728350	5182.574628	0.030064	0.032911
RS	24	0.807704	1.906650	4920.967118	0.028546	0.031112
RS	25	0.895081	1.906650	5144.298992	0.029842	0.032473
RS	26	0.990870	2.170998	4717.058535	0.027363	0.029635
RS	27	1.095879	2.170998	4918.514928	0.028532	0.030813
RS	28	1.210996	2.529521	4398.433485	0.025515	0.027407
RS	29	1.337196	2.529521	4579.523353	0.026565	0.028413
RS	30	1.475543	2.990527	4031.503688	0.023386	0.024860
RS	31	1.627208	2.990527	4194.459533	0.024332	0.025720
RS	32	1.793472	3.567092	3658.076853	0.021220	0.022278
RS	33	1.975741	3.567092	3805.062649	0.022073	0.023017
RS	34	2.175556	4.278993	3299.490571	0.019140	0.019809
RS	35	2.394606	4.278993	3432.428125	0.019911	0.020450
RS	36	2.634741	5.142821	2971.178966	0.017236	0.017560
RS	37	2.897993	5.142821	3091.654009	0.017934	0.018119
RS	38	3.186585	6.155624	2687.691725	0.015591	0.015617
RS	39	3.502959	6.155624	2796.878089	0.016224	0.016107
RS	40	3.849786	7.281430	2459.799385	0.014269	0.014038
RS	41	4.230000	7.281430	2558.415993	0.014841	0.014468
RS	42	4.646815	8.451947	2290.719990	0.013288	0.012832
RS	43	5.103752	8.451947	2378.940858	0.013800	0.013205
RS	44	5.604676	9.580366	2176.461712	0.012625	0.011964
RS	45	6.153819	9.580366	2253.696356	0.013074	0.012280
RS	46	6.755824	10.584404	2107.521084	0.012226	0.011370
RS	47	7.415779	10.584404	2172.109730	0.012600	0.011624
RS	48	8.139262	11.404039	2070.952459	0.012013	0.010973
RS	49	8.932390	11.404039	2119.865206	0.012297	0.011152
RS	50	9.801865	12.007181	2051.588423	0.011901	0.010685
RS	51	10.755038	12.007181	2080.230411	0.012067	0.010768
RS	52	11.799965	12.407483	2028.967766	0.011770	0.010396
RS	53	12.945479	12.407483	2031.568353	0.011785	0.010356
RS	54	14.201262	12.949551	1936.440148	0.011233	0.009723
RS	55	15.577929	12.949551	1912.907358	0.011097	0.009568
RS	56	17.087117	12.949551	1870.718897	0.010852	0.009319
RS	57	18.741583	12.949551	1809.350799	0.010496	0.008974
RS	58	20.555310	150.317612	159.628237	0.000926	0.000788
RS	59	22.543631	150.317612	174.330368	0.001011	0.000853
RS	60	24.723351	150.317612	190.295028	0.001104	0.000921
RS	61	27.112895	150.317612	207.607959	0.001204	0.000995
RS	62	29.732461	150.317612	226.354754	0.001313	0.001072
RS	63	32.604192	150.317612	19993.247378	0.115979	0.082709
PA	4+25*2+4+6 0.001099116 0.010839748 32.604191957 39228.542814542 97.773742812 14.475116663 5.386797146 3.087628387 2.226345085 1.838911874 1.661546023 1.602615641 1.628013389 1.728350164 1.906650430 2.170998466 2.529520698 2.990526799 3.567092331 4.278992585 5.142821251 6.155623982 7.281430411 8.451946974 9.580365867 10.584403966 11.404039389 12.007181038 12.407482506 12.949550588 150.317611979
//
IT	21074
RD	20
LK	-127390.173569
QD	-100.543542 -> -70.857654
RI	0.0091317404
TR	0.001018	0.010821
MT	33.480189
MM	C_pi: 14.697586, n_recomb: 172620.479538
RS	0	0.000000	55856.011956	0.027690	0.000000	0.000000
RS	1	0.009672	55856.011956	0.030370	0.000000	0.000000
RS	2	0.020280	55856.011956	0.033310	0.000000	0.000000
RS	3	0.031914	55856.011956	0.036534	0.000000	0.000000
RS	4	0.044673	108.365463	20.652587	0.000120	0.000105
RS	5	0.058666	108.365463	22.648877	0.000131	0.000135
RS	6	0.074012	15.407980	174.605639	0.001012	0.001098
RS	7	0.090843	15.407980	191.292933	0.001108	0.001262
RS	8	0.109302	5.691890	566.627801	0.003283	0.003795
RS	9	0.129546	5.691890	619.191492	0.003587	0.004176
RS	10	0.151748	3.253235	1181.532367	0.006845	0.007942
RS	11	0.176097	3.253235	1285.862505	0.007449	0.008613
RS	12	0.202802	2.336879	1943.272376	0.011257	0.012911
RS	13	0.232090	2.336879	2103.762489	0.012187	0.013920
RS	14	0.264210	1.921502	2761.879562	0.016000	0.018123
RS	15	0.299437	1.921502	2971.954242	0.017217	0.019434
RS	16	0.338071	1.728263	3544.690322	0.020535	0.023003
RS	17	0.380443	1.728263	3789.822221	0.021955	0.024528
RS	18	0.426912	1.659783	4206.161620	0.024367	0.027043
RS	19	0.477876	1.659783	4468.184836	0.025884	0.028673
RS	20	0.533769	1.679444	4677.522739	0.027097	0.029852
RS	21	0.595069	1.679444	4939.119185	0.028613	0.031479
RS	22	0.662297	1.776880	4917.199997	0.028486	0.031192
RS	23	0.736028	1.776880	5165.461775	0.029924	0.032721
RS	24	0.816890	1.954783	4922.999266	0.028519	0.031047
RS	25	0.905574	1.954783	5151.046261	0.029840	0.032416
RS	26	1.002835	2.221249	4736.925362	0.027441	0.029670
RS	27	1.109503	2.221249	4943.088048	0.028636	0.030859
RS	28	1.226489	2.584543	4429.686599	0.025661	0.027507
RS	29	1.354790	2.584543	4615.199146	0.026736	0.028527
RS	30	1.495500	3.053278	4068.586805	0.023570	0.024997
RS	31	1.649820	3.053278	4235.592593	0.024537	0.025870
RS	32	1.819066	3.641000	3697.038738	0.021417	0.022430
RS	33	2.004682	3.641000	3847.700675	0.022290	0.023182
RS	34	2.208251	4.368133	3337.870879	0.019336	0.019964
RS	35	2.431509	4.368133	3474.141103	0.020126	0.020616
RS	36	2.676362	5.251750	3007.775886	0.017424	0.017709
RS	37	2.944897	5.251750	3131.278522	0.018140	0.018280
RS	38	3.239406	6.288649	2722.316278	0.015771	0.015760
RS	39	3.562400	6.288649	2834.262288	0.016419	0.016261
RS	40	3.916634	7.441177	2493.043450	0.014442	0.014178
RS	41	4.305131	7.441177	2594.180383	0.015028	0.014617
RS	42	4.731205	8.637700	2323.679356	0.013461	0.012973
RS	43	5.198488	8.637700	2414.189347	0.013986	0.013355
RS	44	5.710969	9.786544	2210.560375	0.012806	0.012113
RS	45	6.273017	9.786544	2289.816941	0.013265	0.012437
RS	46	6.889428	10.800229	2144.305733	0.012422	0.011536
RS	47	7.565460	10.800229	2210.532019	0.012806	0.011796
RS	48	8.306879	11.614010	2111.952961	0.012235	0.011161
RS	49	9.120009	11.614010	2161.865622	0.012524	0.011343
RS	50	10.011786	12.192038	2098.118017	0.012155	0.010903
RS	51	10.989819	12.192038	2126.657545	0.012320	0.010983
RS	52	12.062448	12.545208	2081.721625	0.012060	0.010646
RS	53	13.238825	12.545208	2082.368865	0.012063	0.010594
RS	54	14.528982	12.963141	2001.496654	0.011595	0.010037
RS	55	15.943927	12.963141	1972.430181	0.011426	0.009853
RS	56	17.495728	12.963141	1923.679828	0.011144	0.009572
RS	57	19.197622	12.963141	1854.844269	0.010745	0.009190
RS	58	21.064127	150.318078	163.560108	0.000948	0.000804
RS	59	23.111163	150.318078	178.671231	0.001035	0.000870
RS	60	25.356194	150.318078	195.080106	0.001130	0.000942
RS	61	27.818368	150.318078	212.873701	0.001233	0.001017
RS	62	30.518688	150.318078	232.138328	0.001345	0.001098
RS	63	33.480189	150.318078	19835.630979	0.114909	0.082878
PA	4+25*2+4+6 0.001017712 0.010821100 33.480189261 55856.011955986 108.365462755 15.407980495 5.691890081 3.253235364 2.336879168 1.921501596 1.728263214 1.659782823 1.679444151 1.776879535 1.954783159 2.221248598 2.584543133 3.053277857 3.640999525 4.368133078 5.251750363 6.288648616 7.441176696 8.637699505 9.786544084 10.800228521 11.614009814 12.192037860 12.545207709 12.963141382 150.318077880
//
IT	21849
RD	21
LK	-127333.245766
QD	-84.213451 -> -59.849163
RI	0.0088654418
TR	0.000951	0.010778
MT	34.399004
MM	C_pi: 14.769137, n_recomb: 172757.743445
RS	0	0.000000	78923.974895	0.019707	0.000000	0.000000
RS	1	0.009719	78923.974895	0.021623	0.000000	0.000000
RS	2	0.020383	78923.974895	0.023726	0.000000	0.000000
RS	3	0.032083	78923.974895	0.026034	0.000000	0.000000
RS	4	0.044921	117.053998	19.259666	0.000111	0.000099
RS	5	0.059006	117.053998	21.130567	0.000122	0.000127
RS	6	0.074460	16.142271	168.033775	0.000973	0.001074
RS	7	0.091416	16.142271	184.179998	0.001066	0.001231
RS	8	0.110020	5.944754	547.527291	0.003169	0.003718
RS	9	0.130433	5.944754	598.652535	0.003465	0.004079
RS	10	0.152829	3.398616	1142.764529	0.006615	0.007760
RS	11	0.177402	3.398616	1244.535140	0.007204	0.008397
RS	12	0.204363	2.437115	1885.493528	0.010914	0.012613
RS	13	0.233945	2.437115	2042.928168	0.011825	0.013580
RS	14	0.266401	1.997867	2692.556056	0.015586	0.017743
RS	15	0.302013	1.997867	2900.136639	0.016787	0.019016
RS	16	0.341085	1.790678	3474.593882	0.020113	0.022602
RS	17	0.383955	1.790678	3718.700557	0.021526	0.024097
RS	18	0.430992	1.713668	4146.102912	0.024000	0.026683
RS	19	0.482600	1.713668	4408.975672	0.025521	0.028295
RS	20	0.539224	1.728262	4635.520913	0.026832	0.029581
RS	21	0.601351	1.728262	4899.673847	0.028362	0.031203
RS	22	0.669517	1.823314	4896.603757	0.028344	0.031034
RS	23	0.744308	1.823314	5148.567049	0.029802	0.032566
RS	24	0.826368	2.001330	4922.325288	0.028493	0.030995
RS	25	0.916403	2.001330	5154.572793	0.029837	0.032373
RS	26	1.015190	2.270499	4751.451755	0.027504	0.029701
RS	27	1.123577	2.270499	4961.831503	0.028721	0.030902
[truncated: 10,165,419 more chars]
