# Supplementary material for: Recent speciation associated with range expansion and a shift to self-fertilization in North American Arabidopsis
Source: Nat Commun. 2022 Dec 8;13:7564. doi: 10.1038/s41467-022-35368-1 (PMC9732334; doi:10.1038/s41467-022-35368-1)
Supplement: Supplementary file 5 — Source Data [file 41467_2022_35368_MOESM5_ESM.zip › Source Data/SuppFig22-5_lyrTN1_08.psmc]

CC
CC	Brief Description of the file format:
CC	  CC  comments
CC	  MM  useful-messages
CC	  RD  round-of-iterations
CC	  LL  \log[P(sequence)]
CC	  QD  Q-before-opt Q-after-opt
CC	  TR  \theta_0 \rho_0
CC	  RS  k t_k \lambda_k \pi_k \sum_{l\not=k}A_{kl} A_{kk}
CC	  DC  begin end best-k t_k+\Delta_k max-prob
CC
MM	Version: 0.6.5-r67
MM	pattern:4+25*2+4+6, n:63, n_free_lambdas:28
MM	n_iterations:25, skip:1, max_t:5, theta/rho:5
MM	is_decoding:0
MM	n_seqs:11, sum_L:854791, sum_n:55202
RD	0
LK	0.000000
QD	0.000000 -> 0.000000
RI	inf
TR	0.066759	0.013352
MT	5.000000
MM	C_pi: 1.000000, n_recomb: 11337.336843
RS	0	0.000000	1.000000	72.295185	0.006377	0.000000
RS	1	0.006440	1.000000	76.444489	0.006743	0.000000
RS	2	0.013294	1.000000	80.797577	0.007127	0.000000
RS	3	0.020590	1.000000	85.359909	0.007529	0.000000
RS	4	0.028356	1.000000	90.136428	0.007950	0.000000
RS	5	0.036622	1.000000	95.131441	0.008391	0.000000
RS	6	0.045421	1.000000	100.348478	0.008851	0.000000
RS	7	0.054785	1.000000	105.790149	0.009331	0.000000
RS	8	0.064753	1.000000	111.457975	0.009831	0.000000
RS	9	0.075363	1.000000	117.352206	0.010351	0.000000
RS	10	0.086656	1.000000	123.471622	0.010891	0.000000
RS	11	0.098677	1.000000	129.813316	0.011450	0.000000
RS	12	0.111471	1.000000	136.372462	0.012029	0.000000
RS	13	0.125090	1.000000	143.142063	0.012626	0.000000
RS	14	0.139585	1.000000	150.112686	0.013241	0.000000
RS	15	0.155014	1.000000	157.272181	0.013872	0.000000
RS	16	0.171437	1.000000	164.605390	0.014519	0.000000
RS	17	0.188917	1.000000	172.093847	0.015179	0.000000
RS	18	0.207523	1.000000	179.715469	0.015852	0.000000
RS	19	0.227327	1.000000	187.444256	0.016533	0.000000
RS	20	0.248406	1.000000	195.249994	0.017222	0.000000
RS	21	0.270843	1.000000	203.097966	0.017914	0.000000
RS	22	0.294725	1.000000	210.948707	0.018607	0.000000
RS	23	0.320144	1.000000	218.757771	0.019295	0.000000
RS	24	0.347201	1.000000	226.475569	0.019976	0.000000
RS	25	0.376000	1.000000	234.047260	0.020644	0.000000
RS	26	0.406654	1.000000	241.412723	0.021294	0.000000
RS	27	0.439282	1.000000	248.506635	0.021919	0.000000
RS	28	0.474011	1.000000	255.258661	0.022515	0.000000
RS	29	0.510976	1.000000	261.593794	0.023074	0.000000
RS	30	0.550322	1.000000	267.432849	0.023589	0.000000
RS	31	0.592202	1.000000	272.693140	0.024053	0.000000
RS	32	0.636779	1.000000	277.289369	0.024458	0.000000
RS	33	0.684227	1.000000	281.134728	0.024797	0.000000
RS	34	0.734730	1.000000	284.142239	0.025063	0.000000
RS	35	0.788485	1.000000	286.226332	0.025246	0.000000
RS	36	0.845702	1.000000	287.304671	0.025341	0.000000
RS	37	0.906604	1.000000	287.300208	0.025341	0.000000
RS	38	0.971428	1.000000	286.143445	0.025239	0.000000
RS	39	1.040426	1.000000	283.774873	0.025030	0.000000
RS	40	1.113868	1.000000	280.147529	0.024710	0.000000
RS	41	1.192040	1.000000	275.229594	0.024276	0.000000
RS	42	1.275245	1.000000	269.006957	0.023728	0.000000
RS	43	1.363809	1.000000	261.485616	0.023064	0.000000
RS	44	1.458076	1.000000	252.693812	0.022289	0.000000
RS	45	1.558414	1.000000	242.683727	0.021406	0.000000
RS	46	1.665214	1.000000	231.532623	0.020422	0.000000
RS	47	1.778891	1.000000	219.343258	0.019347	0.000000
RS	48	1.899889	1.000000	206.243437	0.018192	0.000000
RS	49	2.028679	1.000000	192.384589	0.016969	0.000000
RS	50	2.165763	1.000000	177.939270	0.015695	0.000000
RS	51	2.311675	1.000000	163.097566	0.014386	0.000000
RS	52	2.466983	1.000000	148.062418	0.013060	0.000000
RS	53	2.632293	1.000000	133.043972	0.011735	0.000000
RS	54	2.808249	1.000000	118.253130	0.010430	0.000000
RS	55	2.995536	1.000000	103.894578	0.009164	0.000000
RS	56	3.194884	1.000000	90.159627	0.007952	0.000000
RS	57	3.407070	1.000000	77.219277	0.006811	0.000000
RS	58	3.632920	1.000000	65.217939	0.005752	0.000000
RS	59	3.873315	1.000000	54.268263	0.004787	0.000000
RS	60	4.129191	1.000000	44.447472	0.003920	0.000000
RS	61	4.401545	1.000000	35.795520	0.003157	0.000000
RS	62	4.691438	1.000000	28.315263	0.002498	0.000000
RS	63	5.000000	1.000000	78.923343	0.006961	0.000000
PA	4+25*2+4+6 0.066759149 0.013351830 5.000000000 1.000000000 1.000000000 1.000000000 1.000000000 1.000000000 1.000000000 1.000000000 1.000000000 1.000000000 1.000000000 1.000000000 1.000000000 1.000000000 1.000000000 1.000000000 1.000000000 1.000000000 1.000000000 1.000000000 1.000000000 1.000000000 1.000000000 1.000000000 1.000000000 1.000000000 1.000000000 1.000000000 1.000000000
//
IT	5291
RD	1
LK	-171212.082511
QD	-2622.662376 -> -1124.777831
RI	0.0734025143
TR	0.047525	0.009367
MT	8.393290
MM	C_pi: 1.320953, n_recomb: 10511.834155
RS	0	0.000000	0.389607	194.061546	0.018461	0.000575
RS	1	0.007305	0.389607	204.237615	0.019429	0.004878
RS	2	0.015144	0.389607	214.642969	0.020419	0.011942
RS	3	0.023555	0.389607	225.235769	0.021427	0.019677
RS	4	0.032581	0.355955	257.972526	0.024541	0.025491
RS	5	0.042266	0.355955	269.133576	0.025603	0.028357
RS	6	0.052659	0.414804	240.980655	0.022925	0.029642
RS	7	0.063811	0.414804	251.492841	0.023925	0.029871
RS	8	0.075777	0.501097	217.400476	0.020681	0.028548
RS	9	0.088618	0.501097	227.182193	0.021612	0.026334
RS	10	0.102396	0.605377	196.626428	0.018705	0.024087
RS	11	0.117181	0.605377	205.731448	0.019571	0.022133
RS	12	0.133047	0.712022	183.063717	0.017415	0.020583
RS	13	0.150071	0.712022	191.644705	0.018231	0.019437
RS	14	0.168339	0.814149	175.446266	0.016690	0.018622
RS	15	0.187941	0.814149	183.640627	0.017470	0.018045
RS	16	0.208976	0.911364	171.654984	0.016330	0.017635
RS	17	0.231546	0.911364	179.546628	0.017080	0.017348
RS	18	0.255766	1.004116	170.358800	0.016206	0.017156
RS	19	0.281755	1.004116	177.987785	0.016932	0.017036
RS	20	0.309643	1.093574	170.620636	0.016231	0.016967
RS	21	0.339567	1.093574	177.991260	0.016932	0.016932
RS	22	0.371678	1.181553	171.700976	0.016334	0.016912
RS	23	0.406134	1.181553	178.788819	0.017008	0.016893
RS	24	0.443108	1.269657	173.071112	0.016464	0.016864
RS	25	0.482782	1.269657	179.830919	0.017107	0.016815
RS	26	0.525355	1.358683	174.405609	0.016591	0.016743
RS	27	0.571038	1.358683	180.777467	0.017198	0.016645
RS	28	0.620057	1.448416	175.538471	0.016699	0.016524
RS	29	0.672658	1.448416	181.450745	0.017262	0.016381
RS	30	0.729101	1.537741	176.397975	0.016781	0.016221
RS	31	0.789668	1.537741	181.767016	0.017292	0.016048
RS	32	0.854659	1.624994	176.932429	0.016832	0.015867
RS	33	0.924397	1.624994	181.660307	0.017282	0.015683
RS	34	0.999230	1.708490	177.040367	0.016842	0.015499
RS	35	1.079530	1.708490	181.012861	0.017220	0.015319
RS	36	1.165695	1.787025	176.525665	0.016793	0.015143
RS	37	1.258155	1.787025	179.613167	0.017087	0.014973
RS	38	1.357369	1.860100	175.097486	0.016657	0.014806
RS	39	1.463831	1.860100	177.160703	0.016853	0.014641
RS	40	1.578070	1.927815	172.408449	0.016401	0.014473
RS	41	1.700654	1.927815	173.309302	0.016487	0.014300
RS	42	1.832194	1.990622	168.107345	0.015992	0.014117
RS	43	1.973342	1.990622	167.724390	0.015956	0.013920
RS	44	2.124801	2.049147	161.887262	0.015400	0.013707
RS	45	2.287324	2.049147	160.134786	0.015234	0.013473
RS	46	2.461720	2.104185	153.524496	0.014605	0.013215
RS	47	2.648855	2.104185	150.374501	0.014305	0.012930
RS	48	2.849661	2.156725	142.922063	0.013596	0.012616
RS	49	3.065136	2.156725	138.426653	0.013169	0.012272
RS	50	3.296352	2.207940	130.156861	0.012382	0.011898
RS	51	3.544458	2.207940	124.466261	0.011841	0.011492
RS	52	3.810688	2.259308	115.510195	0.010989	0.011058
RS	53	4.096367	2.259308	108.881527	0.010358	0.010598
RS	54	4.402914	2.341935	98.326007	0.009354	0.010114
RS	55	4.731855	2.341935	91.367616	0.008692	0.009610
RS	56	5.084826	2.341935	84.014404	0.007992	0.009090
RS	57	5.463581	2.341935	76.387085	0.007267	0.008557
RS	58	5.870005	2.729038	59.644640	0.005674	0.008015
RS	59	6.306118	2.729038	54.352026	0.005171	0.007465
RS	60	6.774090	2.729038	48.941640	0.004656	0.006913
RS	61	7.276247	2.729038	43.509267	0.004139	0.006363
RS	62	7.815087	2.729038	38.152231	0.003629	0.005820
RS	63	8.393290	2.729038	163.879604	0.015590	0.028711
PA	4+25*2+4+6 0.047524748 0.009367199 8.393290043 0.389607430 0.355955124 0.414803982 0.501096725 0.605377197 0.712021828 0.814148903 0.911363602 1.004116058 1.093574047 1.181552887 1.269657075 1.358682632 1.448415756 1.537740707 1.624994278 1.708490372 1.787025452 1.860100269 1.927814960 1.990621567 2.049146712 2.104185104 2.156725049 2.207940102 2.259307504 2.341935277 2.729038417
//
IT	4410
RD	2
LK	-168831.665391
QD	-1223.136041 -> -711.640907
RI	0.0756411105
TR	0.039599	0.008479
MT	10.589779
MM	C_pi: 1.667555, n_recomb: 12001.869981
RS	0	0.000000	0.449551	202.328684	0.016858	0.000352
RS	1	0.007698	0.449551	214.070262	0.017836	0.003141
RS	2	0.015988	0.449551	226.184087	0.018846	0.008237
RS	3	0.024916	0.449551	238.632134	0.019883	0.014619
RS	4	0.034531	0.309055	363.737677	0.030307	0.022943
RS	5	0.044887	0.309055	378.359819	0.031525	0.028532
RS	6	0.056040	0.350836	346.569789	0.028876	0.028011
RS	7	0.068051	0.350836	360.231839	0.030015	0.030830
RS	8	0.080987	0.432067	304.334408	0.025357	0.027473
RS	9	0.094918	0.432067	316.989012	0.026412	0.028803
RS	10	0.109922	0.543573	262.767182	0.021894	0.024400
RS	11	0.126081	0.543573	274.412036	0.022864	0.024646
RS	12	0.143484	0.669259	232.952931	0.019410	0.021094
RS	13	0.162226	0.669259	243.714725	0.020306	0.021306
RS	14	0.182411	0.796594	214.291681	0.017855	0.018945
RS	15	0.204150	0.796594	224.360782	0.018694	0.019404
RS	16	0.227562	0.921666	203.018673	0.016916	0.017867
RS	17	0.252776	0.921666	212.546402	0.017709	0.018507
RS	18	0.279932	1.043845	196.411125	0.016365	0.017460
RS	19	0.309177	1.043845	205.491605	0.017122	0.018196
RS	20	0.340674	1.164763	192.566705	0.016045	0.017437
RS	21	0.374595	1.164763	201.242455	0.016768	0.018206
RS	22	0.411127	1.288380	189.996758	0.015831	0.017583
RS	23	0.450471	1.288380	198.269978	0.016520	0.018316
RS	24	0.492844	1.419346	187.661454	0.015636	0.017710
RS	25	0.538479	1.419346	195.510543	0.016290	0.018339
RS	26	0.587626	1.561311	185.006570	0.015415	0.017674
RS	27	0.640556	1.561311	192.401048	0.016031	0.018150
RS	28	0.697561	1.715560	181.930474	0.015159	0.017410
RS	29	0.758954	1.715560	188.839232	0.015734	0.017732
RS	30	0.825072	1.880328	178.650026	0.014885	0.016948
RS	31	0.896280	1.880328	185.041418	0.015418	0.017144
RS	32	0.972969	2.051129	175.493277	0.014622	0.016367
RS	33	1.055562	2.051129	181.329078	0.015108	0.016477
RS	34	1.144512	2.222050	172.704147	0.014390	0.015751
RS	35	1.240309	2.222050	177.931235	0.014825	0.015811
RS	36	1.343480	2.387760	170.306161	0.014190	0.015160
RS	37	1.454592	2.387760	174.850191	0.014569	0.015193
RS	38	1.574258	2.544915	168.088622	0.014005	0.014616
RS	39	1.703135	2.544915	171.852769	0.014319	0.014625
RS	40	1.841932	2.692257	165.685590	0.013805	0.014104
RS	41	1.991414	2.692257	168.554939	0.014044	0.014080
RS	42	2.152402	2.829800	162.677373	0.013554	0.013593
RS	43	2.325781	2.829800	164.527634	0.013708	0.013528
RS	44	2.512507	2.958187	158.650849	0.013219	0.013054
RS	45	2.713607	2.958187	159.360821	0.013278	0.012942
RS	46	2.930186	3.078666	153.220230	0.012766	0.012466
RS	47	3.163436	3.078666	152.689166	0.012722	0.012299
RS	48	3.414641	3.193170	146.056605	0.012169	0.011808
RS	49	3.685182	3.193170	144.226416	0.012017	0.011586
RS	50	3.976549	3.304153	136.941804	0.011410	0.011071
RS	51	4.290344	3.304153	133.821007	0.011150	0.010796
RS	52	4.628293	3.415015	125.803933	0.010482	0.010256
RS	53	4.992256	3.415015	121.491571	0.010123	0.009936
RS	54	5.384235	3.596139	110.824516	0.009234	0.009261
RS	55	5.806387	3.596139	105.858078	0.008820	0.008922
RS	56	6.261035	3.596139	100.184835	0.008347	0.008542
RS	57	6.750679	3.596139	93.877470	0.007822	0.008123
RS	58	7.278014	4.607985	69.079999	0.005756	0.006661
RS	59	7.845941	4.607985	65.624382	0.005468	0.006398
RS	60	8.457584	4.607985	61.742495	0.005144	0.006093
RS	61	9.116309	4.607985	57.489227	0.004790	0.005748
RS	62	9.825740	4.607985	52.932766	0.004410	0.005369
RS	63	10.589779	4.607985	299.471282	0.024952	0.031948
PA	4+25*2+4+6 0.039599126 0.008479466 10.589779314 0.449550978 0.309054604 0.350835835 0.432067471 0.543572579 0.669258798 0.796593755 0.921666435 1.043844955 1.164763321 1.288379612 1.419345878 1.561310568 1.715559683 1.880327731 2.051128794 2.222049631 2.387759924 2.544915245 2.692257234 2.829799957 2.958186665 3.078666245 3.193169719 3.304153048 3.415015205 3.596138889 4.607984911
//
IT	4690
RD	3
LK	-167963.106787
QD	-828.167079 -> -578.913131
RI	0.0587693682
TR	0.035059	0.008371
MT	11.970623
MM	C_pi: 2.016406, n_recomb: 14307.649217
RS	0	0.000000	0.660194	168.881667	0.011804	0.000219
RS	1	0.007905	0.660194	179.984544	0.012580	0.001984
RS	2	0.016436	0.660194	191.629251	0.013393	0.005331
RS	3	0.025641	0.660194	203.811457	0.014245	0.009710
RS	4	0.035573	0.330137	429.503500	0.030019	0.020819
RS	5	0.046291	0.330137	448.102191	0.031319	0.026680
RS	6	0.057856	0.353114	436.455676	0.030505	0.027591
RS	7	0.070335	0.353114	454.000130	0.031731	0.030866
RS	8	0.083800	0.429161	388.849629	0.027178	0.027441
RS	9	0.098331	0.429161	405.107803	0.028314	0.029538
RS	10	0.114010	0.543048	333.979900	0.023343	0.024796
RS	11	0.130928	0.543048	348.926091	0.024387	0.025782
RS	12	0.149184	0.678667	292.001480	0.020409	0.021594
RS	13	0.168883	0.678667	305.748194	0.021370	0.022246
RS	14	0.190139	0.819062	265.400175	0.018550	0.019317
RS	15	0.213076	0.819062	278.193881	0.019444	0.020080
RS	16	0.237826	0.956430	249.731905	0.017454	0.018143
RS	17	0.264533	0.956430	261.796483	0.018298	0.019060
RS	18	0.293351	1.088714	241.020658	0.016846	0.017746
RS	19	0.324447	1.088714	252.501491	0.017648	0.018763
RS	20	0.358001	1.217971	236.318749	0.016517	0.017810
RS	21	0.394208	1.217971	247.281543	0.017283	0.018877
RS	22	0.433277	1.350549	233.179627	0.016298	0.018082
RS	23	0.475435	1.350549	243.626077	0.017028	0.019130
RS	24	0.520926	1.494914	229.774424	0.016060	0.018325
RS	25	0.570013	1.494914	239.671594	0.016751	0.019271
RS	26	0.622980	1.658955	225.094472	0.015732	0.018345
RS	27	0.680135	1.658955	234.404249	0.016383	0.019119
RS	28	0.741808	1.847391	219.030402	0.015309	0.018046
RS	29	0.808357	1.847391	227.726651	0.015916	0.018627
RS	30	0.880166	2.059854	212.179609	0.014830	0.017463
RS	31	0.957653	2.059854	220.249097	0.015394	0.017874
RS	32	1.041265	2.290521	205.422304	0.014358	0.016713
RS	33	1.131487	2.290521	212.854290	0.014877	0.016999
RS	34	1.228841	2.529664	199.494844	0.013943	0.015924
RS	35	1.333892	2.529664	206.266816	0.014417	0.016131
RS	36	1.447248	2.767333	194.696267	0.013608	0.015185
RS	37	1.569564	2.767333	200.762032	0.014032	0.015342
RS	38	1.701551	2.996589	190.866303	0.013340	0.014525
RS	39	1.843971	2.996589	196.150478	0.013709	0.014639
RS	40	1.997650	3.214257	187.554897	0.013109	0.013926
RS	41	2.163479	3.214257	191.954551	0.013416	0.013992
RS	42	2.342417	3.419370	184.230728	0.012876	0.013349
RS	43	2.535501	3.419370	187.621541	0.013113	0.013361
RS	44	2.743848	3.611869	180.378533	0.012607	0.012765
RS	45	2.968667	3.611869	182.624077	0.012764	0.012722
RS	46	3.211259	3.792702	175.496770	0.012266	0.012153
RS	47	3.473028	3.792702	176.463233	0.012333	0.012054
RS	48	3.755492	3.964044	169.110705	0.011820	0.011496
RS	49	4.060285	3.964044	168.688362	0.011790	0.011341
RS	50	4.389174	4.128992	160.827940	0.011241	0.010781
RS	51	4.744063	4.128992	158.957238	0.011110	0.010575
RS	52	5.127007	4.292487	150.361077	0.010509	0.010007
RS	53	5.540225	4.292487	147.064689	0.010279	0.009757
RS	54	5.986109	4.561485	134.747715	0.009418	0.009013
RS	55	6.467242	4.561485	130.575844	0.009126	0.008744
RS	56	6.986412	4.561485	125.462226	0.008769	0.008429
RS	57	7.546624	4.561485	119.448352	0.008349	0.008065
RS	58	8.151123	6.267677	83.527967	0.005838	0.006074
RS	59	8.803410	6.267677	81.116701	0.005669	0.005914
RS	60	9.507263	6.267677	78.121344	0.005460	0.005710
RS	61	10.266759	6.267677	74.563100	0.005211	0.005461
RS	62	11.086297	6.267677	70.479716	0.004926	0.005172
RS	63	11.970623	6.267677	477.595982	0.033380	0.035010
PA	4+25*2+4+6 0.035059487 0.008371056 11.970622807 0.660193540 0.330136657 0.353114346 0.429160858 0.543048226 0.678666676 0.819062376 0.956429683 1.088713533 1.217971430 1.350549098 1.494913631 1.658955016 1.847390521 2.059854185 2.290521308 2.529664119 2.767332721 2.996588579 3.214256677 3.419370401 3.611868559 3.792702095 3.964043533 4.128992322 4.292486742 4.561484727 6.267677200
//
IT	5566
RD	4
LK	-167513.587865
QD	-669.976566 -> -508.549349
RI	0.0414102788
TR	0.031944	0.008525
MT	12.886832
MM	C_pi: 2.315075, n_recomb: 16704.515014
RS	0	0.000000	1.014441	130.434425	0.007808	0.000140
RS	1	0.008031	1.014441	139.758877	0.008367	0.001280
RS	2	0.016707	1.014441	149.651356	0.008959	0.003478
RS	3	0.026079	1.014441	160.130120	0.009586	0.006404
RS	4	0.036204	0.367071	468.697190	0.028058	0.019063
RS	5	0.047143	0.367071	490.910825	0.029388	0.024678
RS	6	0.058959	0.368263	511.270424	0.030607	0.027306
RS	7	0.071725	0.368263	532.803818	0.031896	0.030619
RS	8	0.085516	0.439970	464.929911	0.027833	0.027566
RS	9	0.100414	0.439970	484.920432	0.029029	0.029741
RS	10	0.116509	0.556119	400.649700	0.023985	0.025008
RS	11	0.133897	0.556119	419.010694	0.025084	0.026245
RS	12	0.152681	0.700123	348.472216	0.020861	0.021836
RS	13	0.172973	0.700123	365.312377	0.021869	0.022638
RS	14	0.194895	0.851076	315.220965	0.018870	0.019476
RS	15	0.218577	0.851076	330.857115	0.019806	0.020315
RS	16	0.244162	0.996787	296.518757	0.017751	0.018242
RS	17	0.271801	0.996787	311.264498	0.018634	0.019221
RS	18	0.301660	1.133198	287.305478	0.017199	0.017861
RS	19	0.333916	1.133198	301.368186	0.018041	0.018949
RS	20	0.368763	1.262460	283.560939	0.016975	0.018006
RS	21	0.406409	1.262460	297.028950	0.017781	0.019162
RS	22	0.447077	1.393026	281.733497	0.016866	0.018392
RS	23	0.491012	1.393026	294.595616	0.017636	0.019553
RS	24	0.538475	1.536986	278.939984	0.016698	0.018741
RS	25	0.589750	1.536986	291.132131	0.017428	0.019822
RS	26	0.645143	1.706436	273.452563	0.016370	0.018819
RS	27	0.704984	1.706436	284.909470	0.017056	0.019738
RS	28	0.769631	1.909847	265.033782	0.015866	0.018504
RS	29	0.839469	1.909847	275.719882	0.016506	0.019225
RS	30	0.914916	2.149172	254.725338	0.015249	0.017835
RS	31	0.996422	2.149172	264.635828	0.015842	0.018373
RS	32	1.084474	2.418505	244.146013	0.014616	0.016961
RS	33	1.179597	2.418505	253.289313	0.015163	0.017358
RS	34	1.282359	2.705475	234.706769	0.014050	0.016046
RS	35	1.393374	2.705475	243.083016	0.014552	0.016351
RS	36	1.513304	2.996165	227.086868	0.013594	0.015206
RS	37	1.642865	2.996165	234.670703	0.014048	0.015450
RS	38	1.782832	3.280326	221.191308	0.013241	0.014478
RS	39	1.934038	3.280326	227.922952	0.013644	0.014670
RS	40	2.097388	3.553023	216.455124	0.012958	0.013835
RS	41	2.273857	3.553023	222.240402	0.013304	0.013971
RS	42	2.464497	3.812367	212.205148	0.012703	0.013234
RS	43	2.670447	3.812367	216.920630	0.012986	0.013308
RS	44	2.892936	4.057294	207.823641	0.012441	0.012641
RS	45	3.133294	4.057294	211.323851	0.012651	0.012655
RS	46	3.392954	4.287957	202.710205	0.012135	0.012036
RS	47	3.673467	4.287957	204.840440	0.012263	0.011991
RS	48	3.976507	4.506209	196.272209	0.011750	0.011400
RS	49	4.303884	4.506209	196.889388	0.011787	0.011297
RS	50	4.657552	4.715212	187.982180	0.011253	0.010718
RS	51	5.039622	4.715212	186.982063	0.011194	0.010562
RS	52	5.452376	4.920981	177.377483	0.010619	0.009982
RS	53	5.898277	4.920981	174.732972	0.010460	0.009777
RS	54	6.379988	5.261339	160.342839	0.009599	0.008992
RS	55	6.900384	5.261339	156.645590	0.009377	0.008766
RS	56	7.462572	5.261339	151.802528	0.009088	0.008490
RS	57	8.069909	5.261339	145.831176	0.008730	0.008160
RS	58	8.726019	7.647444	97.469124	0.005835	0.005768
RS	59	9.434821	7.647444	95.914047	0.005742	0.005666
RS	60	10.200545	7.647444	93.678507	0.005608	0.005522
RS	61	11.027763	7.647444	90.756627	0.005433	0.005334
RS	62	11.921414	7.647444	87.159421	0.005218	0.005103
RS	63	12.886832	7.647444	669.107135	0.040055	0.038035
PA	4+25*2+4+6 0.031944106 0.008524584 12.886832077 1.014440562 0.367071423 0.368263066 0.439969526 0.556118633 0.700123221 0.851075747 0.996786540 1.133197521 1.262459882 1.393025683 1.536985592 1.706435502 1.909846646 2.149171907 2.418504876 2.705475396 2.996164785 3.280326338 3.553022746 3.812367317 4.057294033 4.287956556 4.506209115 4.715211608 4.920981146 5.261339122 7.647443909
//
IT	4907
RD	5
LK	-167210.346073
QD	-577.676371 -> -453.896699
RI	0.0286092837
TR	0.029552	0.008771
MT	13.549820
MM	C_pi: 2.564247, n_recomb: 19012.144959
RS	0	0.000000	1.561633	97.460693	0.005126	0.000092
RS	1	0.008116	1.561633	104.806404	0.005513	0.000840
RS	2	0.016891	1.561633	112.656650	0.005926	0.002296
RS	3	0.026378	1.561633	121.037843	0.006366	0.004252
RS	4	0.036636	0.408727	491.668812	0.025861	0.017575
RS	5	0.047725	0.408727	516.804441	0.027183	0.022864
RS	6	0.059715	0.384841	575.060159	0.030247	0.027067
RS	7	0.072678	0.384841	600.359081	0.031578	0.030344
RS	8	0.086693	0.452732	532.832289	0.028026	0.027700
RS	9	0.101845	0.452732	556.403290	0.029266	0.029798
RS	10	0.118227	0.571604	460.751885	0.024235	0.025092
RS	11	0.135939	0.571604	482.383874	0.025372	0.026409
RS	12	0.155088	0.723990	399.203535	0.020997	0.021886
RS	13	0.175792	0.723990	418.991754	0.022038	0.022749
RS	14	0.198176	0.885503	359.774902	0.018923	0.019461
RS	15	0.222377	0.885503	378.112550	0.019888	0.020313
RS	16	0.248541	1.039246	338.614906	0.017810	0.018187
RS	17	0.276830	1.039246	355.921259	0.018721	0.019162
RS	18	0.307414	1.178663	329.723977	0.017343	0.017827
RS	19	0.340481	1.178663	346.282815	0.018214	0.018913
RS	20	0.376231	1.305678	328.042931	0.017254	0.018049
RS	21	0.414883	1.305678	343.971555	0.018092	0.019215
RS	22	0.456673	1.430610	328.853552	0.017297	0.018545
RS	23	0.501853	1.430610	344.122858	0.018100	0.019735
RS	24	0.550701	1.568878	328.026027	0.017253	0.019003
RS	25	0.603514	1.568878	342.526587	0.018016	0.020134
RS	26	0.660613	1.736401	322.859166	0.016982	0.019148
RS	27	0.722346	1.736401	336.482927	0.017698	0.020136
RS	28	0.789089	1.945108	312.814958	0.016453	0.018838
RS	29	0.861250	1.945108	325.506408	0.017121	0.019636
RS	30	0.939267	2.199361	299.372318	0.015746	0.018114
RS	31	1.023616	2.199361	311.129731	0.016365	0.018730
RS	32	1.114812	2.493774	285.009608	0.014991	0.017151
RS	33	1.213408	2.493774	295.856997	0.015561	0.017621
RS	34	1.320008	2.814199	271.961342	0.014305	0.016145
RS	35	1.435259	2.814199	281.917771	0.014828	0.016517
RS	36	1.559864	3.143473	261.384935	0.013748	0.015234
RS	37	1.694583	3.143473	270.442087	0.014225	0.015540
RS	38	1.840235	3.468508	253.277595	0.013322	0.014460
RS	39	1.997709	3.468508	261.387969	0.013748	0.014711
RS	40	2.167964	3.782938	246.943993	0.012989	0.013795
RS	41	2.352037	3.782938	254.019845	0.013361	0.013986
RS	42	2.551050	4.084164	241.552217	0.012705	0.013188
RS	43	2.766216	4.084164	247.470301	0.013016	0.013314
RS	44	2.998844	4.370192	236.378107	0.012433	0.012602
RS	45	3.250354	4.370192	240.985518	0.012675	0.012665
RS	46	3.522276	4.640209	230.732396	0.012136	0.012015
RS	47	3.816269	4.640209	233.857808	0.012300	0.012017
RS	48	4.134122	4.895496	223.917748	0.011778	0.011407
RS	49	4.477773	4.895496	225.391899	0.011855	0.011348
RS	50	4.849316	5.139031	215.286952	0.011324	0.010758
RS	51	5.251014	5.139031	214.971041	0.011307	0.010642
RS	52	5.685315	5.377636	204.219447	0.010742	0.010057
RS	53	6.154864	5.377636	202.049135	0.010627	0.009886
RS	54	6.662524	5.774736	185.459177	0.009755	0.009070
RS	55	7.211386	5.774736	182.082054	0.009577	0.008873
RS	56	7.804795	5.774736	177.372776	0.009329	0.008623
RS	57	8.446366	5.774736	171.329377	0.009012	0.008317
RS	58	9.140009	8.805045	109.936118	0.005782	0.005585
RS	59	9.889950	8.805045	109.140433	0.005741	0.005524
RS	60	10.700757	8.805045	107.602115	0.005660	0.005423
RS	61	11.577372	8.805045	105.293356	0.005538	0.005279
RS	62	12.525135	8.805045	102.202461	0.005376	0.005093
RS	63	13.549820	8.805045	860.152248	0.045242	0.041043
PA	4+25*2+4+6 0.029552382 0.008771385 13.549819828 1.561632805 0.408726896 0.384841254 0.452732333 0.571603704 0.723989783 0.885503466 1.039246474 1.178662628 1.305677789 1.430610074 1.568878114 1.736400519 1.945108402 2.199360709 2.493774087 2.814199372 3.143473401 3.468508320 3.782937652 4.084163769 4.370191848 4.640209045 4.895496306 5.139030517 5.377635981 5.774735972 8.805044702
//
IT	4175
RD	6
LK	-166972.998571
QD	-508.755239 -> -406.031644
RI	0.0198508693
TR	0.027580	0.009044
MT	14.077456
MM	C_pi: 2.779525, n_recomb: 21220.083159
RS	0	0.000000	2.391402	71.574749	0.003373	0.000061
RS	1	0.008181	2.391402	77.158252	0.003636	0.000556
RS	2	0.017032	2.391402	83.153354	0.003919	0.001526
RS	3	0.026607	2.391402	89.586335	0.004222	0.002837
RS	4	0.036965	0.452580	504.738239	0.023786	0.016265
RS	5	0.048171	0.452580	532.170325	0.025079	0.021236
RS	6	0.060293	0.400212	631.986317	0.029782	0.026853
RS	7	0.073407	0.400212	660.810718	0.031141	0.030100
RS	8	0.087594	0.464521	595.207714	0.028049	0.027830
RS	9	0.102942	0.464521	622.185108	0.029321	0.029837
RS	10	0.119545	0.586537	515.701304	0.024303	0.025116
RS	11	0.137507	0.586537	540.438849	0.025468	0.026454
RS	12	0.156938	0.747569	444.915415	0.020967	0.021829
RS	13	0.177959	0.747569	467.480647	0.022030	0.022727
RS	14	0.200700	0.920245	399.296785	0.018817	0.019340
RS	15	0.225301	0.920245	420.160760	0.019800	0.020190
RS	16	0.251915	1.082800	375.768859	0.017708	0.018033
RS	17	0.280706	1.082800	395.470352	0.018637	0.018987
RS	18	0.311853	1.225747	367.502794	0.017319	0.017692
RS	19	0.345548	1.225747	386.417862	0.018210	0.018754
RS	20	0.382000	1.350520	368.455579	0.017364	0.017985
RS	21	0.421434	1.350520	386.741486	0.018225	0.019132
RS	22	0.464094	1.469144	372.748407	0.017566	0.018585
RS	23	0.510245	1.469144	390.359393	0.018396	0.019770
RS	24	0.560171	1.600176	374.892349	0.017667	0.019151
RS	25	0.614182	1.600176	391.664380	0.018457	0.020295
RS	26	0.672612	1.763032	371.003271	0.017484	0.019373
RS	27	0.735822	1.763032	386.772032	0.018227	0.020390
RS	28	0.804203	1.972730	360.057789	0.016968	0.019084
RS	29	0.878179	1.972730	374.737816	0.017660	0.019925
RS	30	0.958207	2.235848	343.912547	0.016207	0.018328
RS	31	1.044782	2.235848	357.500437	0.016847	0.018993
RS	32	1.138441	2.547737	325.965887	0.015361	0.017302
RS	33	1.239762	2.547737	338.498873	0.015952	0.017821
RS	34	1.349373	2.892964	309.383967	0.014580	0.016229
RS	35	1.467951	2.892964	320.897811	0.015122	0.016648
RS	36	1.596230	3.251648	295.883144	0.013944	0.015265
RS	37	1.735004	3.251648	306.384225	0.014438	0.015617
RS	38	1.885132	3.608185	285.585405	0.013458	0.014461
RS	39	2.047543	3.608185	295.036241	0.013904	0.014757
RS	40	2.223240	3.955003	277.660698	0.013085	0.013785
RS	41	2.413313	3.955003	285.977956	0.013477	0.014020
RS	42	2.618935	4.289000	271.105887	0.012776	0.013180
RS	43	2.841381	4.289000	278.165008	0.013109	0.013350
RS	44	3.082025	4.607420	265.085442	0.012492	0.012609
RS	45	3.342357	4.607420	270.725531	0.012758	0.012714
RS	46	3.623988	4.908507	258.825163	0.012197	0.012045
RS	47	3.928660	4.908507	262.858877	0.012387	0.012086
RS	48	4.258259	5.192939	251.526931	0.011853	0.011465
RS	49	4.614822	5.192939	253.760927	0.011959	0.011444
RS	50	5.000558	5.463479	242.427530	0.011424	0.010850
RS	51	5.417852	5.463479	242.692403	0.011437	0.010766
RS	52	5.869286	5.727710	230.752200	0.010874	0.010178
RS	53	6.357654	5.727710	228.952496	0.010789	0.010035
RS	54	6.885976	6.170810	210.107960	0.009901	0.009192
RS	55	7.457523	6.170810	206.956843	0.009753	0.009018
RS	56	8.075829	6.170810	202.294911	0.009533	0.008789
RS	57	8.744722	6.170810	196.103448	0.009241	0.008499
RS	58	9.468338	9.815213	121.223218	0.005713	0.005463
RS	59	10.251157	9.815213	121.124224	0.005708	0.005433
RS	60	11.098020	9.815213	120.239902	0.005666	0.005366
RS	61	12.014168	9.815213	118.524082	0.005585	0.005258
RS	62	13.005269	9.815213	115.945485	0.005464	0.005109
RS	63	14.077456	9.815213	1048.840261	0.049427	0.044015
PA	4+25*2+4+6 0.027579738 0.009043592 14.077455634 2.391402141 0.452580094 0.400212135 0.464520654 0.586536825 0.747568666 0.920244608 1.082800481 1.225746984 1.350519621 1.469144382 1.600175600 1.763031677 1.972729815 2.235848363 2.547736541 2.892964404 3.251647815 3.608184636 3.955002841 4.288999826 4.607419593 4.908507418 5.192938595 5.463479064 5.727709583 6.170809539 9.815213371
//
IT	5474
RD	7
LK	-166774.298309
QD	-451.640212 -> -363.496045
RI	0.0139561113
TR	0.025878	0.009311
MT	14.534399
MM	C_pi: 2.974794, n_recomb: 23352.174698
RS	0	0.000000	3.647727	51.946590	0.002224	0.000040
RS	1	0.008236	3.647727	56.095044	0.002402	0.000370
RS	2	0.017150	3.647727	60.563268	0.002593	0.001017
RS	3	0.026798	3.647727	65.373937	0.002799	0.001895
RS	4	0.037241	0.498676	511.053946	0.021885	0.015070
RS	5	0.048544	0.498676	540.274085	0.023136	0.019741
RS	6	0.060778	0.414114	684.615602	0.029317	0.026643
RS	7	0.074019	0.414114	716.787391	0.030695	0.029879
RS	8	0.088351	0.474791	654.330630	0.028020	0.027956
RS	9	0.103863	0.474791	684.590291	0.029316	0.029893
RS	10	0.120653	0.600188	567.273236	0.024292	0.025118
RS	11	0.138826	0.600188	594.994889	0.025479	0.026457
RS	12	0.158495	0.770045	487.047453	0.020857	0.021722
RS	13	0.179784	0.770045	512.257358	0.021936	0.022645
RS	14	0.202827	0.954462	435.000422	0.018628	0.019165
RS	15	0.227767	0.954462	458.247113	0.019623	0.020014
RS	16	0.254762	1.126812	408.940772	0.017512	0.017825
RS	17	0.283979	1.126812	430.893782	0.018452	0.018758
RS	18	0.315603	1.274262	401.302682	0.017185	0.017498
RS	19	0.349831	1.274262	422.445949	0.018090	0.018533
RS	20	0.386879	1.397537	405.108716	0.017348	0.017852
RS	21	0.426977	1.397537	425.652679	0.018228	0.018973
RS	22	0.470378	1.510230	413.370925	0.017702	0.018547
RS	23	0.517353	1.510230	433.259077	0.018553	0.019715
RS	24	0.568197	1.633936	419.188317	0.017951	0.019218
RS	25	0.623229	1.633936	438.197250	0.018765	0.020359
RS	26	0.682793	1.791378	417.332500	0.017871	0.019521
RS	27	0.747262	1.791378	435.230276	0.018638	0.020551
RS	28	0.817041	2.000365	406.121167	0.017391	0.019266
RS	29	0.892567	2.000365	422.782351	0.018105	0.020132
RS	30	0.974313	2.269483	387.703003	0.016602	0.018496
RS	31	1.062792	2.269483	403.117288	0.017263	0.019192
RS	32	1.158557	2.594844	366.419208	0.015691	0.017424
RS	33	1.262210	2.594844	380.634792	0.016300	0.017979
RS	34	1.374399	2.960021	346.442191	0.014836	0.016302
RS	35	1.495828	2.960021	359.510037	0.015395	0.016755
RS	36	1.627258	3.342728	330.114635	0.014136	0.015299
RS	37	1.769511	3.342728	342.054455	0.014648	0.015685
RS	38	1.923481	3.725049	317.714888	0.013605	0.014474
RS	39	2.090131	3.725049	328.497880	0.014067	0.014803
RS	40	2.270507	4.098309	308.280581	0.013201	0.013792
RS	41	2.465738	4.098309	317.826348	0.013610	0.014062
RS	42	2.677047	4.459014	300.629373	0.012874	0.013195
RS	43	2.905760	4.459014	308.810498	0.013224	0.013401
RS	44	3.153309	4.803782	293.809298	0.012582	0.012641
RS	45	3.421246	4.803782	300.455502	0.012866	0.012781
RS	46	3.711250	5.130041	286.958879	0.012288	0.012101
RS	47	4.025137	5.130041	291.865842	0.012498	0.012177
RS	48	4.364876	5.437893	279.179739	0.011955	0.011552
RS	49	4.732596	5.437893	282.129645	0.012082	0.011562
RS	50	5.130600	5.730000	269.587914	0.011544	0.010967
RS	51	5.561383	5.730000	270.381575	0.011578	0.010911
RS	52	6.027645	6.014783	257.249893	0.011016	0.010322
RS	53	6.532307	6.014783	255.763431	0.010952	0.010202
RS	54	7.078532	6.496676	234.622924	0.010047	0.009336
RS	55	7.669743	6.496676	231.642409	0.009920	0.009180
RS	56	8.309646	6.496676	226.974000	0.009720	0.008966
RS	57	9.002249	6.496676	220.583687	0.009446	0.008690
RS	58	9.751895	10.737557	131.716726	0.005640	0.005372
RS	59	10.563279	10.737557	132.277797	0.005664	0.005368
RS	60	11.441488	10.737557	132.022780	0.005654	0.005329
RS	61	12.392025	10.737557	130.889487	0.005605	0.005251
RS	62	13.420846	10.737557	128.829198	0.005517	0.005134
RS	63	14.534399	10.737557	1237.201100	0.052980	0.046926
PA	4+25*2+4+6 0.025878075 0.009310729 14.534399413 3.647727190 0.498676470 0.414114157 0.474790756 0.600187990 0.770045432 0.954461886 1.126812072 1.274262473 1.397536772 1.510229806 1.633936323 1.791377692 2.000364844 2.269482808 2.594843776 2.960020583 3.342727668 3.725048999 4.098308970 4.459013518 4.803782064 5.130041301 5.437892827 5.730000404 6.014783047 6.496676463 10.737557170
//
IT	5182
RD	8
LK	-166603.201373
QD	-402.646048 -> -325.931613
RI	0.0099878889
TR	0.024370	0.009559
MT	14.955527
MM	C_pi: 3.159353, n_recomb: 25430.843797
RS	0	0.000000	5.558561	37.311682	0.001467	0.000027
RS	1	0.008285	5.558561	40.341798	0.001586	0.000245
RS	2	0.017255	5.558561	43.612533	0.001715	0.000676
RS	3	0.026970	5.558561	47.142055	0.001854	0.001264
RS	4	0.037489	0.547942	512.044992	0.020135	0.013949
RS	5	0.048879	0.547942	542.623798	0.021337	0.018334
RS	6	0.061213	0.426929	734.174093	0.028869	0.026419
RS	7	0.074569	0.426929	769.570760	0.030261	0.029661
RS	8	0.089031	0.483697	711.607539	0.027982	0.028078
RS	9	0.104691	0.483697	745.076484	0.029298	0.029971
RS	10	0.121649	0.612506	616.791388	0.024254	0.025121
RS	11	0.140012	0.612506	647.422890	0.025458	0.026457
RS	12	0.159896	0.791204	526.811071	0.020715	0.021598
RS	13	0.181427	0.791204	554.577384	0.021807	0.022545
RS	14	0.204742	0.987786	468.006697	0.018403	0.018968
RS	15	0.229989	0.987786	493.532071	0.019407	0.019819
RS	16	0.257327	1.170803	439.154504	0.017269	0.017594
RS	17	0.286930	1.170803	463.248589	0.018216	0.018509
RS	18	0.318985	1.323774	431.995992	0.016987	0.017274
RS	19	0.353697	1.323774	455.264554	0.017902	0.018283
RS	20	0.391283	1.446434	438.682941	0.017250	0.017678
RS	21	0.431984	1.446434	461.403520	0.018143	0.018773
RS	22	0.476057	1.553876	451.168975	0.017741	0.018459
RS	23	0.523781	1.553876	473.282813	0.018611	0.019607
RS	24	0.575458	1.670668	461.137327	0.018133	0.019229
RS	25	0.631417	1.670668	482.360477	0.018968	0.020362
RS	26	0.692012	1.822734	461.894200	0.018163	0.019616
RS	27	0.757627	1.822734	481.917923	0.018950	0.020650
RS	28	0.828677	2.030472	450.946523	0.017732	0.019403
RS	29	0.905614	2.030472	469.595637	0.018466	0.020284
RS	30	0.988925	2.304301	430.639787	0.016934	0.018630
RS	31	1.079138	2.304301	447.891295	0.017612	0.019349
RS	32	1.176825	2.641087	406.255689	0.015975	0.017527
RS	33	1.282604	2.641087	422.166284	0.016601	0.018108
RS	34	1.397147	3.023567	383.027823	0.015062	0.016366
RS	35	1.521179	3.023567	397.662534	0.015637	0.016846
RS	36	1.655487	3.427257	363.981062	0.014313	0.015334
RS	37	1.800922	3.427257	377.372260	0.014839	0.015746
RS	38	1.958405	3.832016	349.582247	0.013746	0.014493
RS	39	2.128935	3.832016	361.709201	0.014223	0.014850
RS	40	2.313593	4.228085	338.742414	0.013320	0.013810
RS	41	2.513549	4.228085	349.526748	0.013744	0.014109
RS	42	2.730071	4.611620	330.094485	0.012980	0.013223
RS	43	2.964530	4.611620	339.404618	0.013346	0.013459
RS	44	3.218414	4.978721	322.563746	0.012684	0.012688
RS	45	3.493330	4.978721	330.218485	0.012985	0.012858
RS	46	3.791022	5.326095	315.198273	0.012394	0.012173
RS	47	4.113377	5.326095	320.974689	0.012621	0.012278
RS	48	4.462437	5.653365	306.994945	0.012072	0.011652
RS	49	4.840416	5.653365	310.649264	0.012215	0.011690
RS	50	5.249709	5.963239	296.940565	0.011676	0.011097
RS	51	5.692909	5.963239	298.243059	0.011728	0.011065
RS	52	6.172827	6.265097	283.934224	0.011165	0.010476
RS	53	6.692504	6.265097	282.733351	0.011118	0.010375
RS	54	7.255235	6.781115	259.255754	0.010195	0.009489
RS	55	7.864585	6.781115	256.416466	0.010083	0.009348
RS	56	8.524417	6.781115	251.710579	0.009898	0.009147
RS	57	9.238913	6.781115	245.089397	0.009637	0.008880
RS	58	10.012603	11.612214	141.675464	0.005571	0.005299
RS	59	10.850389	11.612214	142.878371	0.005618	0.005317
RS	60	11.757582	11.612214	143.242697	0.005633	0.005302
RS	61	12.739933	11.612214	142.691815	0.005611	0.005251
RS	62	13.803667	11.612214	141.161014	0.005551	0.005160
RS	63	14.955527	11.612214	1427.513980	0.056133	0.049756
PA	4+25*2+4+6 0.024370321 0.009558980 14.955526849 5.558561118 0.547942467 0.426928847 0.483696795 0.612505691 0.791204174 0.987785984 1.170803452 1.323774038 1.446433686 1.553876389 1.670668009 1.822734352 2.030472111 2.304300666 2.641087296 3.023566786 3.427256526 3.832016055 4.228085210 4.611620009 4.978721431 5.326095214 5.653365057 5.963238507 6.265096904 6.781115474 11.612213606
//
IT	4699
RD	9
LK	-166454.082321
QD	-360.164235 -> -292.958049
RI	0.0073074040
TR	0.023013	0.009783
MT	15.359618
MM	C_pi: 3.338786, n_recomb: 27470.405030
RS	0	0.000000	8.482394	26.531261	0.000966	0.000018
RS	1	0.008330	8.482394	28.713177	0.001045	0.000162
RS	2	0.017354	8.482394	31.071995	0.001131	0.000448
RS	3	0.027130	8.482394	33.621617	0.001224	0.000839
RS	4	0.037720	0.601559	508.423468	0.018508	0.012882
RS	5	0.049192	0.601559	539.975401	0.019657	0.016990
RS	6	0.061620	0.439144	781.065918	0.028433	0.026170
RS	7	0.075083	0.439144	819.597441	0.029836	0.029428
RS	8	0.089668	0.491529	767.797452	0.027950	0.028196
RS	9	0.105467	0.491529	804.438407	0.029284	0.030066
RS	10	0.122583	0.623632	665.085571	0.024211	0.025133
RS	11	0.141124	0.623632	698.587044	0.025431	0.026466
RS	12	0.161210	0.811055	565.024326	0.020568	0.021477
RS	13	0.182969	0.811055	595.292041	0.021670	0.022445
RS	14	0.206541	1.020034	499.132955	0.018170	0.018769
RS	15	0.232076	1.020034	526.864576	0.019179	0.019624
RS	16	0.259739	1.214427	467.200435	0.017007	0.017357
RS	17	0.289705	1.214427	493.352957	0.017959	0.018258
RS	18	0.322168	1.373825	460.314202	0.016757	0.017038
RS	19	0.357335	1.373825	485.627421	0.017678	0.018024
RS	20	0.395432	1.496736	469.800539	0.017102	0.017483
RS	21	0.436702	1.496736	494.632288	0.018006	0.018555
RS	22	0.481409	1.599631	486.626133	0.017715	0.018340
RS	23	0.529842	1.599631	510.925436	0.018599	0.019469
RS	24	0.582308	1.710044	501.066919	0.018240	0.019203
RS	25	0.639145	1.710044	524.490676	0.019093	0.020326
RS	26	0.700717	1.857029	504.885785	0.018379	0.019672
RS	27	0.767417	1.857029	527.041358	0.019186	0.020707
RS	28	0.839674	2.063463	494.637841	0.018006	0.019506
RS	29	0.917950	2.063463	515.291018	0.018758	0.020398
RS	30	1.002746	2.341472	472.770969	0.017210	0.018739
RS	31	1.094606	2.341472	491.879951	0.017906	0.019476
RS	32	1.194118	2.688651	445.495116	0.016217	0.017614
RS	33	1.301920	2.688651	463.122383	0.016859	0.018216
RS	34	1.418701	3.087001	419.145438	0.015258	0.016423
RS	35	1.545211	3.087001	435.369098	0.015849	0.016925
RS	36	1.682259	3.509972	397.477164	0.014469	0.015368
RS	37	1.830723	3.509972	412.342002	0.015010	0.015802
RS	38	1.991554	3.935252	381.174503	0.013876	0.014516
RS	39	2.165783	3.935252	394.667788	0.014367	0.014896
RS	40	2.354525	4.351953	369.031506	0.013434	0.013835
RS	41	2.558990	4.351953	381.076449	0.013872	0.014157
RS	42	2.780486	4.755872	359.492878	0.013087	0.013259
RS	43	3.020434	4.755872	369.952739	0.013467	0.013520
RS	44	3.280370	5.142651	351.355049	0.012790	0.012742
RS	45	3.561958	5.142651	360.036275	0.013106	0.012939
RS	46	3.867003	5.508355	343.571129	0.012507	0.012253
RS	47	4.197459	5.508355	350.230359	0.012749	0.012383
RS	48	4.555442	5.852251	335.025458	0.012196	0.011760
RS	49	4.943246	5.852251	339.391026	0.012355	0.011821
RS	50	5.363354	6.177206	324.566948	0.011815	0.011232
RS	51	5.818457	6.177206	326.376952	0.011881	0.011221
RS	52	6.311471	6.493743	310.913691	0.011318	0.010634
RS	53	6.845554	6.493743	309.988685	0.011284	0.010550
RS	54	7.424126	7.040872	284.132386	0.010343	0.009645
RS	55	8.050894	7.040872	281.421295	0.010245	0.009517
RS	56	8.729873	7.040872	276.661788	0.010071	0.009326
RS	57	9.465411	7.040872	269.790578	0.009821	0.009068
RS	58	10.262220	12.464161	151.239697	0.005506	0.005235
RS	59	11.125405	12.464161	153.077230	0.005572	0.005273
RS	60	12.060493	12.464161	154.060170	0.005608	0.005280
RS	61	13.073476	12.464161	154.098576	0.005610	0.005251
RS	62	14.170841	12.464161	153.112787	0.005574	0.005185
RS	63	15.359618	12.464161	1621.241308	0.059018	0.052490
PA	4+25*2+4+6 0.023013247 0.009782540 15.359617718 8.482393549 0.601559076 0.439144193 0.491529486 0.623632218 0.811054905 1.020033658 1.214426537 1.373824787 1.496735859 1.599630546 1.710044162 1.857029173 2.063462713 2.341472264 2.688651128 3.087000859 3.509972114 3.935251893 4.351952878 4.755871671 5.142651224 5.508355357 5.852250959 6.177205722 6.493742923 7.040872060 12.464160649
//
IT	5466
RD	10
LK	-166323.370561
QD	-323.178969 -> -264.096470
RI	0.0054890207
TR	0.021781	0.009980
MT	15.756434
MM	C_pi: 3.516222, n_recomb: 29478.450080
RS	0	0.000000	12.984574	18.677100	0.000634	0.000012
RS	1	0.008374	12.984574	20.228350	0.000686	0.000107
RS	2	0.017449	12.984574	21.907287	0.000743	0.000295
RS	3	0.027283	12.984574	23.724222	0.000805	0.000554
RS	4	0.037942	0.660781	500.658483	0.016984	0.011862
RS	5	0.049493	0.660781	532.822973	0.018075	0.015700
RS	6	0.062011	0.451166	825.320541	0.027997	0.025888
RS	7	0.075577	0.451166	866.910565	0.029408	0.029170
RS	8	0.090279	0.498567	823.242631	0.027927	0.028310
RS	9	0.106213	0.498567	863.039047	0.029277	0.030175
RS	10	0.123480	0.633737	712.637859	0.024175	0.025159
RS	11	0.142194	0.633737	748.990956	0.025408	0.026492
RS	12	0.162474	0.829669	602.203312	0.020429	0.021368
RS	13	0.184453	0.829669	634.939282	0.021539	0.022356
RS	14	0.208272	1.051137	528.913286	0.017942	0.018577
RS	15	0.234086	1.051137	558.800173	0.018956	0.019440
RS	16	0.262062	1.257462	493.618003	0.016745	0.017124
RS	17	0.292379	1.257462	521.765811	0.017700	0.018016
RS	18	0.325236	1.424074	486.778159	0.016513	0.016801
RS	19	0.360844	1.424074	514.071213	0.017439	0.017769
RS	20	0.399434	1.548008	498.933548	0.016925	0.017279
RS	21	0.441255	1.548008	525.822204	0.017838	0.018330
RS	22	0.486578	1.646996	520.130574	0.017644	0.018202
RS	23	0.535696	1.646996	546.582131	0.018542	0.019314
RS	24	0.588928	1.751536	539.266278	0.018294	0.019152
RS	25	0.646616	1.751536	564.881711	0.019163	0.020265
RS	26	0.709136	1.893786	546.500341	0.018539	0.019701
RS	27	0.776890	1.893786	570.797740	0.019363	0.020736
RS	28	0.850318	2.099030	537.316785	0.018227	0.019585
RS	29	0.929895	2.099030	559.994294	0.018997	0.020486
RS	30	1.016135	2.381022	514.172047	0.017442	0.018830
RS	31	1.109597	2.381022	535.162827	0.018154	0.019581
RS	32	1.210885	2.738061	484.184580	0.016425	0.017690
RS	33	1.320655	2.738061	503.553998	0.017082	0.018310
RS	34	1.439616	3.151492	454.822458	0.015429	0.016475
RS	35	1.568539	3.151492	472.660762	0.016034	0.016996
RS	36	1.708258	3.592796	430.613654	0.014608	0.015402
RS	37	1.859676	3.592796	446.978051	0.015163	0.015854
RS	38	2.023773	4.037497	412.488573	0.013993	0.014542
RS	39	2.201611	4.037497	427.374608	0.014498	0.014940
RS	40	2.394341	4.473508	399.135700	0.013540	0.013863
RS	41	2.603210	4.473508	412.468079	0.013992	0.014206
RS	42	2.829569	4.896242	388.808061	0.013190	0.013299
RS	43	3.074882	4.896242	400.444189	0.013584	0.013582
RS	44	3.340737	5.300907	380.168249	0.012896	0.012802
RS	45	3.628854	5.300907	389.900927	0.013227	0.013021
RS	46	3.941097	5.682991	372.068707	0.012622	0.012336
RS	47	4.279486	5.682991	379.632347	0.012878	0.012489
RS	48	4.646211	6.041496	363.273691	0.012323	0.011870
RS	49	5.043645	6.041496	368.366572	0.012496	0.011953
RS	50	5.474358	6.379594	352.482325	0.011957	0.011369
RS	51	5.941138	6.379594	354.808397	0.012036	0.011377
RS	52	6.447005	6.709077	338.219177	0.011473	0.010792
RS	53	6.995231	6.709077	337.570135	0.011451	0.010722
RS	54	7.589365	7.285284	309.295570	0.010492	0.009799
RS	55	8.233249	7.285284	306.708797	0.010405	0.009683
RS	56	8.931050	7.285284	301.888074	0.010241	0.009501
RS	57	9.687283	7.285284	294.755349	0.009999	0.009250
RS	58	10.506841	13.307864	160.479105	0.005444	0.005178
RS	59	11.395025	13.307864	162.949513	0.005528	0.005233
RS	60	12.357584	13.307864	164.554814	0.005582	0.005258
RS	61	13.400745	13.307864	165.192643	0.005604	0.005250
RS	62	14.531257	13.307864	164.769205	0.005589	0.005205
RS	63	15.756434	13.307864	1819.024035	0.061707	0.055119
PA	4+25*2+4+6 0.021780885 0.009979811 15.756434014 12.984573888 0.660780849 0.451166177 0.498566849 0.633736885 0.829668755 1.051136776 1.257461504 1.424074175 1.548008014 1.646996239 1.751535617 1.893785857 2.099030021 2.381022078 2.738060646 3.151492347 3.592796096 4.037497226 4.473508202 4.896242490 5.300906868 5.682991318 6.041496303 6.379593957 6.709076800 7.285284161 13.307863582
//
IT	4908
RD	11
LK	-166208.430198
QD	-290.894167 -> -238.839182
RI	0.0042506114
TR	0.020656	0.010151
MT	16.150850
MM	C_pi: 3.693258, n_recomb: 31457.713875
RS	0	0.000000	19.957924	13.018712	0.000414	0.000008
RS	1	0.008416	19.957924	14.108790	0.000449	0.000070
RS	2	0.017540	19.957924	15.289634	0.000486	0.000193
RS	3	0.027432	19.957924	16.568713	0.000527	0.000364
RS	4	0.038157	0.726866	489.194923	0.015551	0.010886
RS	5	0.049784	0.726866	521.630798	0.016582	0.014460
RS	6	0.062390	0.463293	866.808270	0.027555	0.025573
RS	7	0.076057	0.463293	911.381198	0.028972	0.028878
RS	8	0.090874	0.505017	878.061490	0.027912	0.028420
RS	9	0.106938	0.505017	921.006447	0.029278	0.030291
RS	10	0.124353	0.642963	759.704654	0.024150	0.025200
RS	11	0.143235	0.642963	798.902471	0.025396	0.026535
RS	12	0.163706	0.847130	638.648044	0.020302	0.021275
RS	13	0.185899	0.847130	673.831612	0.021420	0.022281
RS	14	0.209960	1.081066	557.681412	0.017728	0.018399
RS	15	0.236046	1.081066	589.685703	0.018745	0.019269
RS	16	0.264328	1.299752	518.758032	0.016491	0.016902
RS	17	0.294990	1.299752	548.850235	0.017447	0.017787
RS	18	0.328232	1.474259	511.736971	0.016267	0.016570
RS	19	0.364272	1.474259	540.954840	0.017196	0.017522
RS	20	0.403345	1.599885	526.409950	0.016734	0.017073
RS	21	0.445706	1.599885	555.307600	0.017653	0.018105
RS	22	0.491632	1.695529	551.957923	0.017546	0.018054
RS	23	0.541424	1.695529	580.531311	0.018454	0.019151
RS	24	0.595406	1.794638	575.939441	0.018308	0.019084
RS	25	0.653931	1.794638	603.738115	0.019192	0.020188
RS	26	0.717382	1.932464	586.874976	0.018656	0.019710
RS	27	0.786173	1.932464	613.323933	0.019497	0.020746
RS	28	0.860753	2.136672	579.066704	0.018408	0.019646
RS	29	0.941609	2.136672	603.788543	0.019194	0.020555
RS	30	1.029271	2.422585	554.889900	0.017639	0.018907
RS	31	1.124310	2.422585	577.786539	0.018367	0.019672
RS	32	1.227348	2.789188	522.349027	0.016605	0.017757
RS	33	1.339057	2.789188	543.485686	0.017277	0.018393
RS	34	1.460167	3.217247	490.067485	0.015579	0.016523
RS	35	1.591471	3.217247	509.545608	0.016198	0.017061
RS	36	1.733824	3.676331	463.385687	0.014730	0.015434
RS	37	1.888159	3.676331	481.275033	0.015299	0.015904
RS	38	2.055481	4.139812	443.506195	0.014098	0.014568
RS	39	2.236886	4.139812	459.811073	0.014617	0.014984
RS	40	2.433558	4.594320	429.024773	0.013638	0.013893
RS	41	2.646781	4.594320	443.671562	0.014104	0.014254
RS	42	2.877950	5.034822	418.002740	0.013288	0.013341
RS	43	3.128573	5.034822	430.842510	0.013696	0.013644
RS	44	3.400289	5.456116	408.961807	0.013000	0.012863
RS	45	3.694873	5.456116	419.772629	0.013344	0.013102
RS	46	4.014248	5.853160	400.648992	0.012736	0.012421
RS	47	4.360502	5.853160	409.141348	0.013006	0.012595
RS	48	4.735897	6.224750	391.701486	0.012452	0.011981
RS	49	5.142884	6.224750	397.541359	0.012637	0.012083
RS	50	5.584124	6.574495	380.655821	0.012101	0.011505
RS	51	6.062498	6.574495	383.510768	0.012191	0.011530
RS	52	6.581133	6.915607	365.827694	0.011629	0.010948
RS	53	7.143415	6.915607	365.459319	0.011617	0.010891
RS	54	7.753019	7.519418	334.731791	0.010641	0.009951
RS	55	8.413927	7.519418	332.269870	0.010562	0.009845
RS	56	9.130456	7.519418	327.384640	0.010407	0.009671
RS	57	9.907289	7.519418	319.982972	0.010172	0.009426
RS	58	10.749500	14.151130	169.421846	0.005386	0.005123
RS	59	11.662591	14.151130	172.525185	0.005484	0.005194
RS	60	12.652527	14.151130	174.757773	0.005555	0.005236
RS	61	13.725777	14.151130	176.005584	0.005595	0.005246
RS	62	14.889350	14.151130	176.161391	0.005600	0.005222
RS	63	16.150850	14.151130	2020.846336	0.064240	0.057635
PA	4+25*2+4+6 0.020656113 0.010151340 16.150849755 19.957923929 0.726866118 0.463292782 0.505016842 0.642962724 0.847129702 1.081065751 1.299751600 1.474258965 1.599885038 1.695529335 1.794638477 1.932464329 2.136671699 2.422585330 2.789188297 3.217246617 3.676330689 4.139812062 4.594320432 5.034821558 5.456115878 5.853159776 6.224750384 6.574494755 6.915607494 7.519417682 14.151129611
//
IT	4813
RD	12
LK	-166107.148798
QD	-262.641168 -> -216.704241
RI	0.0034031947
TR	0.019626	0.010299
MT	16.545154
MM	C_pi: 3.870610, n_recomb: 33407.992200
RS	0	0.000000	30.822085	8.986610	0.000269	0.000005
RS	1	0.008457	30.822085	9.744285	0.000292	0.000045
RS	2	0.017630	30.822085	10.565624	0.000316	0.000126
RS	3	0.027578	30.822085	11.455941	0.000343	0.000238
RS	4	0.038368	0.801106	474.506736	0.014203	0.009958
RS	5	0.050070	0.801106	506.893466	0.015173	0.013274
RS	6	0.062761	0.475735	905.350459	0.027100	0.025226
RS	7	0.076526	0.475735	952.823754	0.028521	0.028553
RS	8	0.091456	0.511025	932.255313	0.027905	0.028525
RS	9	0.107648	0.511025	978.344414	0.029285	0.030411
RS	10	0.125209	0.651418	806.410974	0.024138	0.025256
RS	11	0.144255	0.651418	848.451435	0.025397	0.026596
RS	12	0.164912	0.863510	674.527541	0.020191	0.021200
RS	13	0.187317	0.863510	712.144328	0.021317	0.022223
RS	14	0.211616	1.109822	585.634088	0.017530	0.018236
RS	15	0.237970	1.109822	619.725073	0.018550	0.019115
RS	16	0.266553	1.341195	542.839775	0.016249	0.016693
RS	17	0.297553	1.341195	574.832492	0.017206	0.017573
RS	18	0.331175	1.524175	535.420870	0.016027	0.016347
RS	19	0.367641	1.524175	566.514083	0.016957	0.017286
RS	20	0.407190	1.652093	552.444998	0.016536	0.016869
RS	21	0.450084	1.652093	583.306466	0.017460	0.017886
RS	22	0.496606	1.744880	582.289722	0.017430	0.017902
RS	23	0.547063	1.744880	612.954295	0.018348	0.018984
RS	24	0.601786	1.838922	611.221278	0.018296	0.019004
RS	25	0.661138	1.838922	641.192495	0.019193	0.020102
RS	26	0.725509	1.972586	626.091135	0.018741	0.019705
RS	27	0.795325	1.972586	654.698303	0.019597	0.020742
RS	28	0.871044	2.175894	619.928576	0.018556	0.019693
RS	29	0.953168	2.175894	646.711626	0.019358	0.020610
RS	30	1.042237	2.465705	594.940631	0.017808	0.018973
RS	31	1.138838	2.465705	619.764164	0.018551	0.019751
RS	32	1.243610	2.841696	559.986068	0.016762	0.017817
RS	33	1.357242	2.841696	582.912057	0.017448	0.018468
RS	34	1.480485	3.284089	524.867534	0.015711	0.016568
RS	35	1.614150	3.284089	546.007635	0.016344	0.017121
RS	36	1.759120	3.760617	495.769558	0.014840	0.015466
RS	37	1.916350	3.760617	515.206258	0.015422	0.015950
RS	38	2.086877	4.242492	474.192938	0.014194	0.014595
RS	39	2.271827	4.242492	491.939921	0.014725	0.015026
RS	40	2.472418	4.714980	458.653681	0.013729	0.013924
RS	41	2.689973	4.714980	474.639364	0.014207	0.014302
RS	42	2.925928	5.172519	447.023668	0.013381	0.013385
RS	43	3.181838	5.172519	461.092499	0.013802	0.013705
RS	44	3.459390	5.609511	437.677538	0.013101	0.012925
RS	45	3.760416	5.609511	449.591918	0.013458	0.013183
RS	46	4.086901	6.020413	429.251538	0.012849	0.012506
RS	47	4.440997	6.020413	438.696416	0.013131	0.012698
RS	48	4.825040	6.403887	420.247969	0.012579	0.012091
RS	49	5.241562	6.403887	426.854837	0.012777	0.012211
RS	50	5.693311	6.764079	409.028670	0.012243	0.011639
RS	51	6.183265	6.764079	412.426361	0.012345	0.011679
RS	52	6.714656	7.115747	393.685676	0.011784	0.011101
RS	53	7.290987	7.115747	393.604187	0.011782	0.011055
RS	54	7.916060	7.745956	360.397452	0.010788	0.010099
RS	55	8.593998	7.745956	358.062306	0.010718	0.010002
RS	56	9.329270	7.745956	353.110790	0.010570	0.009836
RS	57	10.126725	7.745956	345.434361	0.010340	0.009596
RS	58	10.991624	14.997733	178.075984	0.005330	0.005072
RS	59	11.929669	14.997733	181.811954	0.005442	0.005155
RS	60	12.947046	14.997733	184.675901	0.005528	0.005213
RS	61	14.050466	14.997733	186.542831	0.005584	0.005239
RS	62	15.247204	14.997733	187.292741	0.005606	0.005233
RS	63	16.545154	14.997733	2226.260634	0.066639	0.060037
PA	4+25*2+4+6 0.019626461 0.010298686 16.545153759 30.822084618 0.801105934 0.475735279 0.511024831 0.651417822 0.863510395 1.109821974 1.341194681 1.524174867 1.652093048 1.744880458 1.838921844 1.972586089 2.175894154 2.465704686 2.841696248 3.284089007 3.760617214 4.242491502 4.714979968 5.172518868 5.609510859 6.020413486 6.403886725 6.764078532 7.115746563 7.745955543 14.997732794
//
IT	4753
RD	13
LK	-166017.763834
QD	-237.851496 -> -197.260461
RI	0.0028202831
TR	0.018682	0.010424
MT	16.939968
MM	C_pi: 4.048425, n_recomb: 35327.402916
RS	0	0.000000	47.847928	6.143949	0.000174	0.000003
RS	1	0.008498	47.847928	6.665111	0.000189	0.000029
RS	2	0.017717	47.847928	7.230395	0.000205	0.000082
RS	3	0.027720	47.847928	7.843522	0.000222	0.000154
RS	4	0.038574	0.884862	457.097163	0.012939	0.009078
RS	5	0.050349	0.884862	489.138686	0.013846	0.012144
RS	6	0.063125	0.488633	940.784922	0.026630	0.024847
RS	7	0.076987	0.488633	991.064834	0.028054	0.028193
RS	8	0.092026	0.516690	985.758478	0.027904	0.028625
RS	9	0.108344	0.516690	1034.985020	0.029297	0.030532
RS	10	0.126048	0.659176	852.805888	0.024140	0.025327
RS	11	0.145257	0.659176	897.687286	0.025411	0.026673
RS	12	0.166098	0.878859	709.934330	0.020096	0.021142
RS	13	0.188710	0.878859	749.972096	0.021229	0.022180
RS	14	0.213243	1.137403	612.886390	0.017349	0.018089
RS	15	0.239862	1.137403	649.036523	0.018372	0.018976
RS	16	0.268742	1.381713	565.996190	0.016021	0.016497
RS	17	0.300076	1.381713	599.848804	0.016980	0.017373
RS	18	0.334073	1.573675	557.970456	0.015794	0.016134
RS	19	0.370959	1.573675	590.891709	0.016726	0.017062
RS	20	0.410979	1.704408	577.177569	0.016338	0.016670
RS	21	0.454400	1.704408	609.957840	0.017266	0.017674
RS	22	0.501510	1.794762	611.240380	0.017302	0.017747
RS	23	0.552624	1.794762	643.963106	0.018228	0.018818
RS	24	0.608082	1.884035	645.187428	0.018263	0.018917
RS	25	0.668252	1.884035	677.316208	0.019173	0.020009
RS	26	0.733535	2.013740	664.184959	0.018801	0.019690
RS	27	0.804365	2.013740	694.951946	0.019672	0.020728
RS	28	0.881214	2.216251	659.907179	0.018680	0.019730
RS	29	0.964594	2.216251	688.763256	0.019497	0.020655
RS	30	1.055059	2.509934	634.309405	0.017955	0.019032
RS	31	1.153211	2.509934	661.075986	0.018713	0.019821
RS	32	1.259704	2.895172	597.070933	0.016901	0.017873
RS	33	1.375247	2.895172	621.803608	0.017601	0.018537
RS	34	1.500607	3.351686	559.190083	0.015829	0.016610
RS	35	1.636620	3.351686	582.009699	0.016475	0.017177
RS	36	1.784191	3.845432	527.725102	0.014938	0.015496
RS	37	1.944302	3.845432	548.727050	0.015533	0.015995
RS	38	2.118019	4.345437	504.501669	0.014281	0.014622
RS	39	2.306498	4.345437	523.709665	0.014824	0.015067
RS	40	2.510992	4.835537	487.967965	0.013813	0.013955
RS	41	2.732864	4.835537	505.312936	0.014304	0.014348
RS	42	2.973589	5.309577	475.807999	0.013469	0.013428
RS	43	3.234771	5.309577	491.127665	0.013902	0.013764
RS	44	3.518146	5.761526	466.247202	0.013198	0.012986
RS	45	3.825602	5.761526	479.287482	0.013567	0.013261
RS	46	4.159184	6.185387	457.804228	0.012959	0.012590
RS	47	4.521113	6.185387	468.223058	0.013254	0.012798
RS	48	4.913796	6.579734	448.839341	0.012705	0.012199
RS	49	5.339849	6.579734	456.231577	0.012914	0.012335
RS	50	5.802105	6.949331	437.528718	0.012385	0.011770
RS	51	6.303643	6.949331	441.482013	0.012497	0.011824
RS	52	6.847799	7.310614	421.723953	0.011938	0.011249
RS	53	7.438195	7.310614	421.935064	0.011944	0.011215
RS	54	8.078761	7.966136	386.232429	0.010933	0.010243
RS	55	8.773760	7.966136	384.025489	0.010870	0.010154
RS	56	9.527816	7.966136	379.005692	0.010728	0.009994
RS	57	10.345950	7.966136	371.048755	0.010503	0.009759
RS	58	11.233605	15.848770	186.440147	0.005277	0.005021
RS	59	12.196690	15.848770	190.806892	0.005401	0.005117
RS	60	13.241614	15.848770	194.304266	0.005500	0.005188
RS	61	14.375331	15.848770	196.796968	0.005571	0.005230
RS	62	15.605387	15.848770	198.152849	0.005609	0.005240
RS	63	16.939968	15.848770	2434.555407	0.068914	0.062322
PA	4+25*2+4+6 0.018682360 0.010423992 16.939968095 47.847928372 0.884862231 0.488633191 0.516689558 0.659175873 0.878858519 1.137403047 1.381712836 1.573674618 1.704407899 1.794761951 1.884034860 2.013740264 2.216250590 2.509933658 2.895172363 3.351685913 3.845432084 4.345436786 4.835537112 5.309576984 5.761526412 6.185387270 6.579733503 6.949330537 7.310613802 7.966136007 15.848770093
//
IT	4647
RD	14
LK	-165938.775438
QD	-216.042036 -> -180.133183
RI	0.0024175723
TR	0.017816	0.010530
MT	17.335222
MM	C_pi: 4.226549, n_recomb: 37213.116366
RS	0	0.000000	74.627864	4.164208	0.000112	0.000002
RS	1	0.008537	74.627864	4.519384	0.000121	0.000019
RS	2	0.017803	74.627864	4.904823	0.000132	0.000052
RS	3	0.027860	74.627864	5.323098	0.000143	0.000099
RS	4	0.038776	0.979602	437.486606	0.011756	0.008251
RS	5	0.050623	0.979602	468.916026	0.012601	0.011075
RS	6	0.063482	0.502080	972.982159	0.026146	0.024442
RS	7	0.077438	0.502080	1025.961785	0.027570	0.027801
RS	8	0.092586	0.522072	1038.483474	0.027906	0.028720
RS	9	0.109028	0.522072	1090.835772	0.029313	0.030653
RS	10	0.126873	0.666290	898.890172	0.024155	0.025411
RS	11	0.146241	0.666290	946.608346	0.025437	0.026765
RS	12	0.167263	0.893218	744.903804	0.020017	0.021102
RS	13	0.190079	0.893218	787.349601	0.021158	0.022154
RS	14	0.214844	1.163814	639.498260	0.017185	0.017957
RS	15	0.241722	1.163814	677.680537	0.018211	0.018853
RS	16	0.270895	1.421244	588.307113	0.015809	0.016314
RS	17	0.302559	1.421244	623.979983	0.016768	0.017189
RS	18	0.336926	1.622628	579.477599	0.015572	0.015931
RS	19	0.374227	1.622628	614.179935	0.016504	0.016851
RS	20	0.414712	1.756651	600.694881	0.016142	0.016478
RS	21	0.458653	1.756651	635.347495	0.017073	0.017469
RS	22	0.506346	1.844931	638.882654	0.017168	0.017594
RS	23	0.558111	1.844931	673.626926	0.018102	0.018654
RS	24	0.614294	1.929692	677.875165	0.018216	0.018826
RS	25	0.675274	1.929692	712.141075	0.019137	0.019912
RS	26	0.741460	2.055598	701.157555	0.018842	0.019666
RS	27	0.813296	2.055598	734.079715	0.019726	0.020706
RS	28	0.891265	2.257366	698.980432	0.018783	0.019759
RS	29	0.975891	2.257366	729.915097	0.019614	0.020691
RS	30	1.067741	2.554889	672.956987	0.018084	0.019084
RS	31	1.167432	2.554889	701.676748	0.018856	0.019884
RS	32	1.275634	2.949239	633.558283	0.017025	0.017923
RS	33	1.393073	2.949239	660.109228	0.017739	0.018601
RS	34	1.520538	3.419693	592.985749	0.015935	0.016649
RS	35	1.658885	3.419693	617.496846	0.016594	0.017230
RS	36	1.809043	3.930480	559.198993	0.015027	0.015526
RS	37	1.972020	3.930480	581.778682	0.015634	0.016038
RS	38	2.148910	4.448423	534.373542	0.014360	0.014648
RS	39	2.340902	4.448423	555.056244	0.014916	0.015106
RS	40	2.549284	4.955856	516.902370	0.013890	0.013986
RS	41	2.775456	4.955856	535.622070	0.014393	0.014393
RS	42	3.020937	5.445965	504.284503	0.013551	0.013470
RS	43	3.287374	5.445965	520.872209	0.013997	0.013822
RS	44	3.576558	5.912253	494.594200	0.013291	0.013046
RS	45	3.890429	5.912253	508.778675	0.013672	0.013337
RS	46	4.231096	6.348300	486.226322	0.013066	0.012672
RS	47	4.600846	6.348300	497.637124	0.013373	0.012896
RS	48	5.002162	6.752628	477.392930	0.012829	0.012305
RS	49	5.437739	6.752628	485.586179	0.013049	0.012455
RS	50	5.910501	7.130708	466.072390	0.012524	0.011898
RS	51	6.423624	7.130708	470.592155	0.012646	0.011964
RS	52	6.980552	7.500739	449.861623	0.012089	0.011394
RS	53	7.585026	7.500739	450.369595	0.012102	0.011369
RS	54	8.241104	8.180511	412.166021	0.011076	0.010382
RS	55	8.953193	8.180511	410.087256	0.011020	0.010301
RS	56	9.726073	8.180511	404.996077	0.010883	0.010146
RS	57	10.564934	8.180511	396.752189	0.010662	0.009915
RS	58	11.475410	16.703949	194.508251	0.005227	0.004972
RS	59	12.463615	16.703949	199.501795	0.005361	0.005079
RS	60	13.536183	16.703949	203.632126	0.005472	0.005162
RS	61	14.700318	16.703949	206.754273	0.005556	0.005218
RS	62	15.963836	16.703949	208.724563	0.005609	0.005243
RS	63	17.335222	16.703949	2644.856487	0.071073	0.064490
PA	4+25*2+4+6 0.017815741 0.010529507 17.335221524 74.627864038 0.979601871 0.502079998 0.522071905 0.666290181 0.893218454 1.163813617 1.421243958 1.622628334 1.756651489 1.844931197 1.929692218 2.055597964 2.257366218 2.554889123 2.949239274 3.419692876 3.930480202 4.448422597 4.955856478 5.445965244 5.912253448 6.348300096 6.752628021 7.130708339 7.500738732 8.180510956 16.703949345
//
IT	4794
RD	15
LK	-165868.892741
QD	-196.803318 -> -165.002123
RI	0.0021368967
TR	0.017020	0.010617
MT	17.730472
MM	C_pi: 4.404682, n_recomb: 39062.093779
RS	0	0.000000	116.967104	2.798455	0.000072	0.000001
RS	1	0.008576	116.967104	3.038355	0.000078	0.000012
RS	2	0.017887	116.967104	3.298812	0.000084	0.000034
RS	3	0.027997	116.967104	3.581587	0.000092	0.000064
RS	4	0.038973	1.086970	416.180468	0.010654	0.007478
RS	5	0.050891	1.086970	446.763330	0.011437	0.010069
RS	6	0.063831	0.516145	1001.847920	0.025648	0.024013
RS	7	0.077881	0.516145	1057.406817	0.027070	0.027379
RS	8	0.093135	0.527217	1090.326561	0.027913	0.028810
RS	9	0.109698	0.527217	1145.786590	0.029332	0.030772
RS	10	0.127681	0.672800	944.645087	0.024183	0.025506
RS	11	0.147207	0.672800	995.192156	0.025477	0.026870
RS	12	0.168406	0.906626	779.447253	0.019954	0.021077
RS	13	0.191424	0.906626	824.286146	0.021102	0.022142
RS	14	0.216416	1.189070	665.496913	0.017037	0.017840
RS	15	0.243551	1.189070	705.683420	0.018066	0.018744
RS	16	0.273013	1.459740	609.823507	0.015612	0.016144
RS	17	0.305002	1.459740	647.276840	0.016570	0.017017
RS	18	0.339733	1.670939	600.002225	0.015360	0.015739
RS	19	0.377444	1.670939	636.438052	0.016293	0.016651
RS	20	0.418388	1.808672	623.059720	0.015950	0.016291
RS	21	0.462843	1.808672	659.536273	0.016884	0.017272
RS	22	0.511111	1.895213	665.258176	0.017031	0.017442
RS	23	0.563519	1.895213	701.983306	0.017971	0.018493
RS	24	0.620420	1.975668	709.302070	0.018158	0.018732
RS	25	0.682201	1.975668	745.678977	0.019090	0.019814
RS	26	0.749281	2.097891	736.997327	0.018867	0.019637
RS	27	0.822113	2.097891	772.063515	0.019765	0.020679
RS	28	0.901191	2.298947	737.111820	0.018870	0.019781
RS	29	0.987050	2.298947	770.124076	0.019715	0.020720
RS	30	1.080273	2.600248	710.837433	0.018198	0.019130
RS	31	1.181489	2.600248	741.514207	0.018983	0.019941
RS	32	1.291387	3.003573	669.396299	0.017137	0.017971
RS	33	1.410708	3.003573	697.771082	0.017863	0.018660
RS	34	1.540262	3.487798	626.200504	0.016031	0.016686
RS	35	1.680927	3.487798	652.409281	0.016702	0.017280
RS	36	1.833654	4.015468	590.135552	0.015108	0.015554
RS	37	1.999479	4.015468	614.299906	0.015726	0.016078
RS	38	2.179524	4.551189	563.749037	0.014432	0.014673
RS	39	2.375010	4.551189	585.914753	0.015000	0.015144
RS	40	2.587260	5.075724	545.392658	0.013962	0.014015
RS	41	2.817712	5.075724	565.497379	0.014477	0.014436
RS	42	3.067927	5.581531	532.383802	0.013629	0.013512
RS	43	3.339600	5.581531	550.251929	0.014087	0.013877
RS	44	3.634571	6.061625	522.643263	0.013380	0.013105
RS	45	3.954838	6.061625	537.985875	0.013773	0.013410
RS	46	4.302569	6.509160	514.439052	0.013170	0.012751
RS	47	4.680122	6.509160	526.856044	0.013488	0.012990
RS	48	5.090052	6.922665	505.826956	0.012949	0.012408
RS	49	5.535136	6.922665	514.833717	0.013180	0.012571
RS	50	6.018390	7.308368	494.577700	0.012661	0.012023
RS	51	6.543087	7.308368	499.672261	0.012792	0.012100
RS	52	7.112780	7.686318	478.018493	0.012237	0.011534
RS	53	7.731328	7.686318	478.825566	0.012258	0.011518
RS	54	8.402921	8.389257	438.127814	0.011216	0.010517
RS	55	9.132108	8.389257	436.175163	0.011166	0.010442
RS	56	9.923829	8.389257	431.007848	0.011034	0.010293
RS	57	10.783445	8.389257	422.469359	0.010815	0.010064
RS	58	11.716779	17.562154	202.275117	0.005178	0.004925
RS	59	12.730154	17.562154	207.889220	0.005322	0.005041
RS	60	13.830433	17.562154	212.649368	0.005444	0.005136
RS	61	15.025069	17.562154	216.401529	0.005540	0.005204
RS	62	16.322153	17.562154	218.991120	0.005606	0.005243
RS	63	17.730472	17.562154	2856.238738	0.073120	0.066544
PA	4+25*2+4+6 0.017019565 0.010617427 17.730472299 116.967104197 1.086970039 0.516145359 0.527217065 0.672800099 0.906626408 1.189070482 1.459740138 1.670938843 1.808672079 1.895213145 1.975668381 2.097891007 2.298947399 2.600247605 3.003573347 3.487798046 4.015467630 4.551189195 5.075724214 5.581530606 6.061624994 6.509160476 6.922664709 7.308368094 7.686317593 8.389256847 17.562154098
//
IT	4442
RD	16
LK	-165806.998210
QD	-179.788188 -> -151.595075
RI	0.0019397634
TR	0.016288	0.010690
MT	18.125063
MM	C_pi: 4.582412, n_recomb: 40871.136347
RS	0	0.000000	184.208805	1.865412	0.000046	0.000001
RS	1	0.008613	184.208805	2.026087	0.000050	0.000008
RS	2	0.017969	184.208805	2.200601	0.000054	0.000021
RS	3	0.028130	184.208805	2.390147	0.000058	0.000041
RS	4	0.039166	1.208810	393.661395	0.009632	0.006758
RS	5	0.051153	1.208810	423.198072	0.010354	0.009128
RS	6	0.064173	0.530869	1027.346704	0.025136	0.023563
RS	7	0.078314	0.530869	1085.351689	0.026555	0.026931
RS	8	0.093673	0.532148	1141.192416	0.027922	0.028896
RS	9	0.110355	0.532148	1199.735020	0.029354	0.030888
RS	10	0.128474	0.678734	990.035423	0.024223	0.025613
RS	11	0.148153	0.678734	1043.398657	0.025529	0.026988
RS	12	0.169528	0.919112	813.555681	0.019905	0.021067
RS	13	0.192744	0.919112	860.769611	0.021061	0.022144
RS	14	0.217959	1.213170	690.898678	0.016904	0.017737
RS	15	0.245346	1.213170	733.059866	0.017936	0.018648
RS	16	0.275092	1.497171	630.568680	0.015428	0.015987
RS	17	0.307401	1.497171	669.761345	0.016387	0.016859
RS	18	0.342492	1.718523	619.580930	0.015159	0.015558
RS	19	0.380606	1.718523	657.701189	0.016092	0.016463
RS	20	0.422003	1.860357	644.306366	0.015764	0.016112
RS	21	0.466965	1.860357	682.555732	0.016700	0.017084
RS	22	0.515800	1.945447	690.394035	0.016892	0.017292
RS	23	0.568842	1.945447	729.054977	0.017838	0.018336
RS	24	0.626453	2.021777	739.468134	0.018093	0.018636
RS	25	0.689025	2.021777	777.923858	0.019034	0.019714
RS	26	0.756988	2.140393	771.679674	0.018881	0.019604
RS	27	0.830804	2.140393	808.871903	0.019791	0.020647
RS	28	0.910978	2.340738	774.256458	0.018944	0.019798
RS	29	0.998058	2.340738	809.338367	0.019802	0.020744
RS	30	1.092639	2.645736	747.893828	0.018299	0.019172
RS	31	1.195367	2.645736	780.524749	0.019097	0.019993
RS	32	1.306942	3.057894	704.523785	0.017238	0.018014
RS	33	1.428129	3.057894	734.721598	0.017977	0.018716
RS	34	1.559754	3.555720	658.772609	0.016118	0.016721
RS	35	1.702716	3.555720	686.679184	0.016801	0.017328
RS	36	1.857992	4.100114	620.472943	0.015181	0.015580
RS	37	2.026643	4.100114	646.223040	0.015811	0.016117
RS	38	2.209820	4.653465	592.564267	0.014498	0.014697
RS	39	2.408775	4.653465	616.215665	0.015077	0.015179
RS	40	2.624868	5.194899	573.370283	0.014029	0.014044
RS	41	2.859573	5.194899	594.864915	0.014555	0.014476
RS	42	3.114495	5.716072	560.032342	0.013702	0.013551
RS	43	3.391374	5.716072	579.188198	0.014171	0.013930
RS	44	3.692102	6.209475	550.317363	0.013465	0.013161
RS	45	4.018733	6.209475	566.827390	0.013869	0.013480
RS	46	4.373498	6.667863	542.360734	0.013270	0.012829
RS	47	4.758821	6.667863	555.794026	0.013599	0.013080
RS	48	5.177333	7.089787	534.057233	0.013067	0.012507
RS	49	5.631894	7.089787	543.886509	0.013307	0.012683
RS	50	6.125608	7.482306	522.958809	0.012795	0.012143
RS	51	6.661848	7.482306	528.633680	0.012934	0.012231
RS	52	7.244277	7.867364	506.110580	0.012383	0.011670
RS	53	7.876873	7.867364	507.216729	0.012410	0.011662
RS	54	8.563958	8.592353	464.043457	0.011354	0.010647
RS	55	9.310224	8.592353	462.212658	0.011309	0.010579
RS	56	10.120769	8.592353	456.962682	0.011181	0.010434
RS	57	11.001131	8.592353	448.120680	0.010964	0.010208
RS	58	11.957322	18.421782	209.734649	0.005132	0.004878
RS	59	12.995874	18.421782	215.960806	0.005284	0.005004
RS	60	14.123882	18.421782	221.344976	0.005416	0.005108
RS	61	15.349050	18.421782	225.724660	0.005523	0.005188
RS	62	16.679747	18.421782	228.934973	0.005601	0.005240
RS	63	18.125063	18.421782	3067.739241	0.075059	0.068486
PA	4+25*2+4+6 0.016287582 0.010689847 18.125062964 184.208804928 1.208809797 0.530869080 0.532148463 0.678733913 0.919111612 1.213169952 1.497171371 1.718523285 1.860357368 1.945446661 2.021777157 2.140393479 2.340737907 2.645736241 3.057894411 3.555719944 4.100113756 4.653465256 5.194898881 5.716072472 6.209475146 6.667862916 7.089786915 7.482306496 7.867363617 8.592352555 18.421782053
//
IT	4870
RD	17
LK	-165752.119711
QD	-164.701767 -> -139.681023
RI	0.0018003086
TR	0.015614	0.010749
MT	18.518254
MM	C_pi: 4.759305, n_recomb: 42637.409223
RS	0	0.000000	291.325214	1.234460	0.000029	0.000001
RS	1	0.008650	291.325214	1.341267	0.000031	0.000005
RS	2	0.018049	291.325214	1.457318	0.000034	0.000014
RS	3	0.028260	291.325214	1.583412	0.000037	0.000026
RS	4	0.039355	1.347207	370.378539	0.008687	0.006091
RS	5	0.051410	1.347207	398.705405	0.009351	0.008252
RS	6	0.064507	0.546294	1049.459754	0.024614	0.023095
RS	7	0.078737	0.546294	1109.765606	0.026028	0.026459
RS	8	0.094199	0.536890	1190.977914	0.027933	0.028977
RS	9	0.110997	0.536890	1252.570649	0.029377	0.031001
RS	10	0.129249	0.684119	1035.020517	0.024275	0.025730
RS	11	0.149080	0.684119	1091.182183	0.025592	0.027116
RS	12	0.170626	0.930699	847.219178	0.019870	0.021070
RS	13	0.194036	0.930699	896.786935	0.021033	0.022158
RS	14	0.219471	1.236129	715.704569	0.016786	0.017647
RS	15	0.247106	1.236129	759.808780	0.017820	0.018565
RS	16	0.277131	1.533509	650.562473	0.015258	0.015841
RS	17	0.309754	1.533509	691.452042	0.016217	0.016713
RS	18	0.345199	1.765316	638.242382	0.014969	0.015386
RS	19	0.383710	1.765316	677.996566	0.015901	0.016285
RS	20	0.425552	1.911596	664.470011	0.015584	0.015940
RS	21	0.471013	1.911596	704.438807	0.016522	0.016904
RS	22	0.520408	1.995504	714.311390	0.016753	0.017146
RS	23	0.574074	1.995504	754.859105	0.017704	0.018183
RS	24	0.632384	2.067853	768.377594	0.018021	0.018539
RS	25	0.695737	2.067853	808.874477	0.018971	0.019614
RS	26	0.764570	2.182917	805.183134	0.018884	0.019566
RS	27	0.839358	2.182917	844.477027	0.019806	0.020613
RS	28	0.920615	2.382530	810.371961	0.019006	0.019810
RS	29	1.008900	2.382530	847.509016	0.019877	0.020763
RS	30	1.104823	2.691131	784.073151	0.018389	0.019210
RS	31	1.209044	2.691131	818.648992	0.019200	0.020040
RS	32	1.322279	3.111961	738.885633	0.017330	0.018055
RS	33	1.445310	3.111961	770.899613	0.018080	0.018768
RS	34	1.578983	3.623217	690.645308	0.016198	0.016754
RS	35	1.724220	3.623217	720.244030	0.016892	0.017372
RS	36	1.882020	4.184171	650.154731	0.015248	0.015605
RS	37	2.053470	4.184171	677.486116	0.015889	0.016153
RS	38	2.239750	4.755012	620.760082	0.014559	0.014720
RS	39	2.442145	4.755012	645.894491	0.015149	0.015213
RS	40	2.662047	5.313163	600.771729	0.014090	0.014071
RS	41	2.900971	5.313163	623.656050	0.014627	0.014515
RS	42	3.160563	5.849385	587.163690	0.013771	0.013589
RS	43	3.442611	5.849385	607.609744	0.014251	0.013980
RS	44	3.749056	6.355629	577.545804	0.013546	0.013215
RS	45	4.082009	6.355629	595.228064	0.013960	0.013546
RS	46	4.443764	6.824265	569.917033	0.013367	0.012903
RS	47	4.836811	6.824265	584.372757	0.013706	0.013167
RS	48	5.263858	7.253893	562.006198	0.013181	0.012604
RS	49	5.727846	7.253893	572.663598	0.013431	0.012791
RS	50	6.231970	7.652450	551.137096	0.012926	0.012260
RS	51	6.779702	7.652450	557.394994	0.013073	0.012358
RS	52	7.374814	8.043815	534.060399	0.012526	0.011802
RS	53	8.021405	8.043815	535.463338	0.012559	0.011801
RS	54	8.723928	8.789684	489.845173	0.011489	0.010774
RS	55	9.487221	8.789684	488.129697	0.011448	0.010711
RS	56	10.316541	8.789684	482.788678	0.011323	0.010569
RS	57	11.217599	8.789684	473.632885	0.011108	0.010345
RS	58	12.196601	19.280991	216.884161	0.005087	0.004833
RS	59	13.260289	19.280991	223.711809	0.005247	0.004966
RS	60	14.415989	19.280991	229.711775	0.005388	0.005080
RS	61	15.671660	19.280991	234.713665	0.005505	0.005171
RS	62	17.035950	19.280991	238.542882	0.005595	0.005234
RS	63	18.518254	19.280991	3278.443388	0.076891	0.070318
PA	4+25*2+4+6 0.015614162 0.010748703 18.518254118 291.325213720 1.347206758 0.546293797 0.536890128 0.684119051 0.930698504 1.236128845 1.533509235 1.765316258 1.911595544 1.995503726 2.067852886 2.182916555 2.382529942 2.691130605 3.111961415 3.623216927 4.184170749 4.755011952 5.313162822 5.849384680 6.355628549 6.824264953 7.253893275 7.652449734 8.043815005 8.789683734 19.280991148
//
IT	4841
RD	18
LK	-165703.409246
QD	-151.292963 -> -129.063777
RI	0.0017005489
TR	0.014994	0.010796
MT	18.909255
MM	C_pi: 4.934901, n_recomb: 44358.274405
RS	0	0.000000	462.879053	0.810814	0.000018	0.000000
RS	1	0.008686	462.879053	0.881268	0.000020	0.000003
RS	2	0.018127	462.879053	0.957847	0.000022	0.000009
RS	3	0.028387	462.879053	1.041082	0.000023	0.000016
RS	4	0.039539	1.504568	346.727824	0.007817	0.005476
RS	5	0.051660	1.504568	373.716306	0.008425	0.007440
RS	6	0.064833	0.562463	1068.188491	0.024081	0.022613
RS	7	0.079151	0.562463	1130.638836	0.025489	0.025966
RS	8	0.094712	0.541453	1239.601245	0.027945	0.029053
RS	9	0.111625	0.541453	1304.204675	0.029402	0.031109
RS	10	0.130007	0.688976	1079.562030	0.024337	0.025855
RS	11	0.149985	0.688976	1138.499325	0.025666	0.027253
RS	12	0.171699	0.941412	880.420273	0.019848	0.021085
RS	13	0.195299	0.941412	932.317193	0.021018	0.022184
RS	14	0.220949	1.257938	739.924564	0.016681	0.017568
RS	15	0.248828	1.257938	785.938354	0.017718	0.018493
RS	16	0.279127	1.568717	669.822682	0.015100	0.015706
RS	17	0.312058	1.568717	712.365420	0.016059	0.016578
RS	18	0.347850	1.811251	656.011075	0.014789	0.015223
RS	19	0.386751	1.811251	697.347245	0.015721	0.016117
RS	20	0.429031	1.962301	683.573949	0.015410	0.015774
RS	21	0.474983	1.962301	725.206416	0.016349	0.016731
RS	22	0.524927	2.045268	737.028005	0.016615	0.017003
RS	23	0.579209	2.045268	779.409699	0.017571	0.018034
RS	24	0.638205	2.113756	796.030132	0.017945	0.018442
RS	25	0.702327	2.113756	838.525268	0.018903	0.019515
RS	26	0.772018	2.225300	837.484879	0.018880	0.019527
RS	27	0.847762	2.225300	878.849896	0.019813	0.020575
RS	28	0.930086	2.424145	845.416947	0.019059	0.019818
RS	29	1.019560	2.424145	884.588250	0.019942	0.020779
RS	30	1.116806	2.736232	819.325036	0.018471	0.019244
RS	31	1.222500	2.736232	855.830349	0.019294	0.020084
RS	32	1.337373	3.165577	772.424831	0.017413	0.018094
RS	33	1.462225	3.165577	806.242187	0.018176	0.018817
RS	34	1.597922	3.690064	721.765434	0.016271	0.016786
RS	35	1.745405	3.690064	753.045019	0.016976	0.017414
RS	36	1.905699	4.267423	679.124764	0.015310	0.015629
RS	37	2.079916	4.267423	708.027586	0.015962	0.016187
RS	38	2.269266	4.855601	648.280314	0.014615	0.014741
RS	39	2.475063	4.855601	674.889859	0.015215	0.015245
RS	40	2.698736	5.430264	627.540675	0.014147	0.014097
RS	41	2.941838	5.430264	651.809416	0.014694	0.014551
RS	42	3.206055	5.981244	613.715293	0.013835	0.013626
RS	43	3.493223	5.981244	635.449229	0.014325	0.014027
RS	44	3.805334	6.499895	604.260435	0.013622	0.013267
RS	45	4.144555	6.499895	623.115341	0.014047	0.013610
RS	46	4.513242	6.978207	597.035427	0.013459	0.012975
RS	47	4.913954	6.978207	612.515786	0.013808	0.013250
RS	48	5.349471	7.414851	589.598280	0.013292	0.012696
RS	49	5.822818	7.414851	601.086060	0.013551	0.012894
RS	50	6.337281	7.818671	579.036669	0.013054	0.012373
RS	51	6.896430	7.818671	585.877495	0.013208	0.012480
RS	52	7.504148	8.215565	561.791932	0.012665	0.011929
RS	53	8.164653	8.215565	563.487183	0.012703	0.011935
RS	54	8.882530	8.981090	515.466567	0.011621	0.010896
RS	55	9.662762	8.981090	513.857707	0.011584	0.010838
RS	56	10.510766	8.981090	508.415514	0.011462	0.010700
RS	57	11.432429	8.981090	498.934421	0.011248	0.010477
RS	58	12.434149	20.137790	223.721913	0.005044	0.004788
RS	59	13.522879	20.137790	231.138614	0.005211	0.004930
RS	60	14.706177	20.137790	237.743925	0.005360	0.005052
RS	61	15.992258	20.137790	243.360104	0.005486	0.005152
RS	62	17.390050	20.137790	247.803421	0.005586	0.005226
RS	63	18.909255	20.137790	3487.467625	0.078620	0.072043
PA	4+25*2+4+6 0.014994222 0.010795769 18.909255005 462.879052505 1.504567989 0.562462739 0.541453363 0.688975553 0.941412077 1.257938425 1.568717430 1.811250717 1.962300655 2.045267810 2.113756485 2.225300008 2.424144509 2.736232328 3.165577277 3.690064494 4.267423128 4.855600827 5.430264348 5.981244297 6.499894952 6.978206543 7.414850931 7.818671373 8.215565049 8.981089639 20.137789576
//
IT	4318
RD	19
LK	-165660.126549
QD	-139.347414 -> -119.576405
RI	0.0016290239
TR	0.014423	0.010833
MT	19.297331
MM	C_pi: 5.108782, n_recomb: 46031.736335
RS	0	0.000000	738.001913	0.529321	0.000011	0.000000
RS	1	0.008721	738.001913	0.575504	0.000013	0.000002
RS	2	0.018203	738.001913	0.625719	0.000014	0.000005
RS	3	0.028511	738.001913	0.680317	0.000015	0.000010
RS	4	0.039718	1.683647	323.061206	0.007018	0.004913
RS	5	0.051903	1.683647	348.616662	0.007573	0.006692
RS	6	0.065151	0.579411	1083.582724	0.023540	0.022118
RS	7	0.079553	0.579411	1148.012336	0.024940	0.025454
RS	8	0.095212	0.545865	1286.955008	0.027958	0.029125
RS	9	0.112237	0.545865	1354.522741	0.029426	0.031212
RS	10	0.130746	0.693330	1123.619637	0.024410	0.025988
RS	11	0.150869	0.693330	1185.305068	0.025750	0.027400
RS	12	0.172747	0.951280	913.146207	0.019837	0.021112
RS	13	0.196533	0.951280	967.344650	0.021015	0.022221
RS	14	0.222394	1.278633	763.550671	0.016587	0.017500
RS	15	0.250510	1.278633	811.438448	0.017628	0.018432
RS	16	0.281078	1.602791	688.361063	0.014954	0.015581
RS	17	0.314312	1.602791	732.512052	0.015913	0.016453
RS	18	0.350444	1.856272	672.915241	0.014619	0.015069
RS	19	0.389727	1.856272	715.780637	0.015550	0.015959
RS	20	0.432436	2.012387	701.651768	0.015243	0.015615
RS	21	0.478869	2.012387	744.890721	0.016182	0.016566
RS	22	0.529353	2.094624	758.575099	0.016479	0.016864
RS	23	0.584238	2.094624	802.735314	0.017439	0.017889
RS	24	0.643911	2.159371	822.435524	0.017867	0.018346
RS	25	0.708787	2.159371	866.881730	0.018832	0.019416
RS	26	0.779321	2.267417	868.572001	0.018869	0.019485
RS	27	0.856007	2.267417	911.972349	0.019812	0.020536
RS	28	0.939380	2.465434	879.363714	0.019103	0.019824
RS	29	1.030024	2.465434	920.542842	0.019998	0.020791
RS	30	1.128573	2.780888	853.609678	0.018544	0.019276
RS	31	1.235717	2.780888	892.023586	0.019378	0.020125
RS	32	1.352204	3.218563	805.102065	0.017490	0.018130
RS	33	1.478851	3.218563	840.704823	0.018264	0.018863
RS	34	1.616542	3.756094	752.088699	0.016338	0.016815
RS	35	1.766241	3.756094	785.032925	0.017054	0.017454
RS	36	1.928996	4.349681	707.340882	0.015366	0.015651
RS	37	2.105944	4.349681	737.800553	0.016028	0.016219
RS	38	2.298324	4.955040	675.080688	0.014666	0.014760
RS	39	2.507481	4.955040	703.152908	0.015275	0.015274
RS	40	2.734879	5.546029	653.627972	0.014200	0.014120
RS	41	2.982109	5.546029	679.271449	0.014757	0.014585
RS	42	3.250899	6.111470	639.635927	0.013896	0.013660
RS	43	3.543130	6.111470	662.651204	0.014396	0.014072
RS	44	3.860847	6.642114	630.405284	0.013695	0.013317
RS	45	4.206272	6.642114	650.429319	0.014130	0.013671
RS	46	4.581821	7.129543	623.656302	0.013548	0.013043
RS	47	4.990121	7.129543	640.159961	0.013907	0.013330
RS	48	5.434030	7.572542	616.770225	0.013399	0.012786
RS	49	5.916652	7.572542	629.087604	0.013666	0.012994
RS	50	6.441363	7.980887	606.591563	0.013178	0.012482
RS	51	7.011834	7.980887	614.012791	0.013339	0.012598
RS	52	7.632056	8.382520	589.240925	0.012801	0.012052
RS	53	8.306367	8.382520	591.222015	0.012844	0.012064
RS	54	9.039484	9.166433	540.851864	0.011750	0.011015
RS	55	9.836537	9.166433	539.338910	0.011717	0.010961
RS	56	10.703101	9.166433	533.783794	0.011596	0.010825
RS	57	11.645237	9.166433	523.964730	0.011383	0.010604
RS	58	12.669537	20.990238	230.250564	0.005002	0.004746
RS	59	13.783166	20.990238	238.242359	0.005176	0.004893
RS	60	14.993914	20.990238	245.440708	0.005332	0.005024
RS	61	16.310252	20.990238	251.661043	0.005467	0.005132
RS	62	17.741387	20.990238	256.711060	0.005577	0.005216
RS	63	19.297331	20.990238	3694.035684	0.080250	0.073666
PA	4+25*2+4+6 0.014423109 0.010832633 19.297330994 738.001913088 1.683647388 0.579411031 0.545864971 0.693329878 0.951279803 1.278632621 1.602791362 1.856272193 2.012386690 2.094623753 2.159371309 2.267417416 2.465434049 2.780888265 3.218562513 3.756093738 4.349680548 4.955039659 5.546029089 6.111470249 6.642113628 7.129543123 7.572542101 7.980886793 8.382520497 9.166432703 20.990238349
//
IT	4829
RD	20
LK	-165621.622994
QD	-128.681412 -> -111.076445
RI	0.0015773481
TR	0.013897	0.010861
MT	19.681888
MM	C_pi: 5.280550, n_recomb: 47655.948143
RS	0	0.000000	1180.706744	0.343522	0.000007	0.000000
RS	1	0.008755	1180.706744	0.373613	0.000008	0.000001
RS	2	0.018276	1180.706744	0.406341	0.000009	0.000003
RS	3	0.028631	1180.706744	0.441937	0.000009	0.000006
RS	4	0.039893	1.887652	299.672518	0.006288	0.004397
RS	5	0.052140	1.887652	323.731354	0.006793	0.006005
RS	6	0.065460	0.597167	1095.726393	0.022992	0.021613
RS	7	0.079945	0.597167	1161.963129	0.024382	0.024928
RS	8	0.095699	0.550132	1332.977249	0.027971	0.029191
RS	9	0.112833	0.550132	1403.456929	0.029450	0.031310
RS	10	0.131466	0.697202	1167.158438	0.024491	0.026129
RS	11	0.151730	0.697202	1231.559995	0.025843	0.027554
RS	12	0.173769	0.960325	945.384479	0.019838	0.021148
RS	13	0.197737	0.960325	1001.853884	0.021023	0.022268
RS	14	0.223804	1.298216	786.588696	0.016506	0.017442
RS	15	0.252152	1.298216	836.313307	0.017549	0.018380
RS	16	0.282983	1.635710	706.193161	0.014819	0.015464
RS	17	0.316512	1.635710	751.906564	0.015778	0.016338
RS	18	0.352977	1.900334	688.977190	0.014457	0.014923
RS	19	0.392635	1.900334	733.318185	0.015388	0.015809
RS	20	0.435764	2.061784	718.729653	0.015082	0.015463
RS	21	0.482670	2.061784	763.516490	0.016021	0.016408
RS	22	0.533682	2.143499	778.969539	0.016346	0.016729
RS	23	0.589160	2.143499	824.850078	0.017308	0.017749
RS	24	0.649495	2.204596	847.602283	0.017786	0.018251
RS	25	0.715112	2.204596	893.948412	0.018758	0.019319
RS	26	0.786474	2.309156	898.434024	0.018853	0.019442
RS	27	0.864084	2.309156	943.828961	0.019805	0.020496
RS	28	0.948488	2.506277	912.184234	0.019141	0.019827
RS	29	1.040282	2.506277	955.339451	0.020047	0.020800
RS	30	1.140112	2.824968	886.888961	0.018610	0.019304
RS	31	1.248682	2.824968	927.185323	0.019456	0.020163
RS	32	1.366757	3.270792	836.872289	0.017561	0.018163
RS	33	1.495170	3.270792	874.237435	0.018345	0.018907
RS	34	1.634825	3.821170	781.570926	0.016400	0.016843
RS	35	1.786706	3.821170	816.158785	0.017126	0.017491
RS	36	1.951885	4.430806	734.758411	0.015418	0.015672
RS	37	2.131525	4.430806	766.755763	0.016089	0.016249
RS	38	2.326892	5.053188	701.115691	0.014712	0.014778
RS	39	2.539363	5.053188	730.633700	0.015331	0.015302
RS	40	2.770435	5.660315	678.986097	0.014248	0.014142
RS	41	3.021738	5.660315	705.990349	0.014814	0.014616
RS	42	3.295042	6.239939	664.873470	0.013952	0.013691
RS	43	3.592273	6.239939	689.159479	0.014461	0.014114
RS	44	3.915527	6.782168	655.925063	0.013764	0.013364
RS	45	4.267081	6.782168	677.110919	0.014208	0.013728
RS	46	4.649413	7.278182	649.720005	0.013634	0.013109
RS	47	5.065218	7.278182	667.242238	0.014001	0.013406
RS	48	5.517425	7.726892	643.459396	0.013502	0.012872
RS	49	6.009224	7.726892	656.602691	0.013778	0.013089
RS	50	6.544078	8.139041	633.737252	0.013298	0.012587
RS	51	7.125758	8.139041	641.734017	0.013466	0.012711
RS	52	7.758363	8.544643	616.342803	0.012933	0.012172
RS	53	8.446352	8.544643	618.601488	0.012981	0.012189
RS	54	9.194574	9.345639	565.945088	0.011876	0.011130
RS	55	10.008301	9.345639	564.515571	0.011846	0.011079
RS	56	10.893269	9.345639	558.834429	0.011726	0.010946
RS	57	11.855715	9.345639	548.663855	0.011513	0.010725
RS	58	12.902422	21.836552	236.472264	0.004962	0.004704
RS	59	14.040767	21.836552	245.023859	0.005142	0.004858
RS	60	15.278772	21.836552	252.801306	0.005305	0.004995
RS	61	16.625162	21.836552	259.613701	0.005448	0.005112
RS	62	18.089428	21.836552	265.260706	0.005566	0.005205
RS	63	19.681888	21.836552	3897.404801	0.081782	0.075190
PA	4+25*2+4+6 0.013896523 0.010860660 19.681887791 1180.706744067 1.887651805 0.597167297 0.550131624 0.697201929 0.960324698 1.298216171 1.635710020 1.900334440 2.061783988 2.143498760 2.204596408 2.309155632 2.506277111 2.824968182 3.270792451 3.821169569 4.430806477 5.053188171 5.660314758 6.239938788 6.782167503 7.278181793 7.726892326 8.139041130 8.544642761 9.345639428 21.836551811
//
IT	4038
RD	21
LK	-165587.330439
QD	-119.137339 -> -103.442191
RI	0.0015401042
TR	0.013411	0.010881
MT	20.062395
MM	C_pi: 5.449853, n_recomb: 49229.617337
RS	0	0.000000	1898.105538	0.221362	0.000004	0.000000
RS	1	0.008788	1898.105538	0.240826	0.000005	0.000001
RS	2	0.018348	1898.105538	0.262002	0.000005	0.000002
RS	3	0.028748	1898.105538	0.285042	0.000006	0.000004
RS	4	0.040062	2.120220	276.817888	0.005623	0.003928
RS	5	0.052370	2.120220	299.345478	0.006081	0.005377
RS	6	0.065760	0.615774	1104.705465	0.022440	0.021100
RS	7	0.080327	0.615774	1172.571464	0.023818	0.024388
RS	8	0.096173	0.554266	1377.606506	0.027983	0.029251
RS	9	0.113413	0.554266	1450.940453	0.029473	0.031402
RS	10	0.132167	0.700621	1210.137447	0.024581	0.026276
RS	11	0.152569	0.700621	1277.218946	0.025944	0.027715
RS	12	0.174764	0.968578	977.122986	0.019848	0.021194
RS	13	0.198910	0.968578	1035.830255	0.021041	0.022324
RS	14	0.225177	1.316713	809.041076	0.016434	0.017393
RS	15	0.253753	1.316713	860.564001	0.017481	0.018338
RS	16	0.284840	1.667472	723.334216	0.014693	0.015357
RS	17	0.318659	1.667472	770.563600	0.015652	0.016231
RS	18	0.355450	1.943402	704.223608	0.014305	0.014784
RS	19	0.395474	1.943402	749.986296	0.015234	0.015668
RS	20	0.439015	2.110430	734.841159	0.014927	0.015316
RS	21	0.486382	2.110430	781.116654	0.015867	0.016257
RS	22	0.537912	2.191807	798.245216	0.016215	0.016598
RS	23	0.593970	2.191807	845.786276	0.017180	0.017613
RS	24	0.654955	2.249346	871.548850	0.017704	0.018157
RS	25	0.721298	2.249346	919.740721	0.018683	0.019223
RS	26	0.793472	2.350416	927.074231	0.018832	0.019398
RS	27	0.871988	2.350416	974.419018	0.019793	0.020454
RS	28	0.957404	2.546571	943.864520	0.019173	0.019828
RS	29	1.050326	2.546571	988.959642	0.020089	0.020808
RS	30	1.151414	2.868365	919.137938	0.018670	0.019331
RS	31	1.261385	2.868365	961.286145	0.019527	0.020198
RS	32	1.381021	3.322154	867.706010	0.017626	0.018195
RS	33	1.511169	3.322154	906.806220	0.018420	0.018948
RS	34	1.652755	3.885175	810.181040	0.016457	0.016868
RS	35	1.806783	3.885175	846.387410	0.017193	0.017527
RS	36	1.974346	4.510678	761.345853	0.015465	0.015690
RS	37	2.156635	4.510678	794.857764	0.016146	0.016277
RS	38	2.354942	5.149927	726.351336	0.014754	0.014795
RS	39	2.570677	5.149927	757.294410	0.015383	0.015327
RS	40	2.805369	5.773007	703.577999	0.014292	0.014162
RS	41	3.060686	5.773007	731.925332	0.014868	0.014645
RS	42	3.338440	6.366541	689.387543	0.014004	0.013721
RS	43	3.640602	6.366541	714.930090	0.014522	0.014153
RS	44	3.969317	6.919961	680.775217	0.013829	0.013408
RS	45	4.326918	6.919961	703.112224	0.014282	0.013782
RS	46	4.715945	7.424047	675.177706	0.013715	0.013172
RS	47	5.139159	7.424047	693.710763	0.014091	0.013478
RS	48	5.599564	7.877852	669.613023	0.013602	0.012955
RS	49	6.100428	7.877852	683.575989	0.013885	0.013181
RS	50	6.645307	8.293101	660.419145	0.013415	0.012689
RS	51	7.238068	8.293101	668.984514	0.013589	0.012820
RS	52	7.882920	8.701915	643.042659	0.013062	0.012287
RS	53	8.584439	8.701915	645.569151	0.013113	0.012309
RS	54	9.347607	9.518671	590.698753	0.011999	0.011241
RS	55	10.177840	9.518671	589.338676	0.011971	0.011194
RS	56	11.081032	9.518671	583.517246	0.011853	0.011062
RS	57	12.063594	9.518671	572.980904	0.011639	0.010842
RS	58	13.132502	22.675070	242.391994	0.004924	0.004664
RS	59	14.295342	22.675070	251.487063	0.005108	0.004823
RS	60	15.560370	22.675070	259.828357	0.005278	0.004967
RS	61	16.936566	22.675070	267.219100	0.005428	0.005091
RS	62	18.433699	22.675070	273.451431	0.005555	0.005193
RS	63	20.062395	22.675070	4096.933129	0.083221	0.076620
PA	4+25*2+4+6 0.013410548 0.010881065 20.062395479 1898.105538196 2.120220294 0.615774138 0.554265805 0.700620863 0.968578221 1.316713017 1.667471557 1.943401940 2.110429519 2.191807287 2.249346366 2.350415721 2.546570633 2.868364739 3.322154363 3.885175214 4.510677754 5.149926699 5.773006777 6.366540558 6.919961326 7.424047225 7.877852406 8.293101196 8.701914724 9.518670514 22.675070072
//
IT	4625
RD	22
LK	-165556.750166
QD	-110.579054 -> -96.568885
RI	0.0015135505
TR	0.012962	0.010895
MT	20.438239
MM	C_pi: 5.616352, n_recomb: 50751.893002
RS	0	0.000000	3068.181972	0.141561	0.000003	0.000000
RS	1	0.008820	3068.181972	0.154054	0.000003	0.000000
RS	2	0.018417	3068.181972	0.167649	0.000003	0.000001
RS	3	0.028861	3068.181972	0.182446	0.000004	0.000003
RS	4	0.040226	2.385590	254.699637	0.005019	0.003501
RS	5	0.052594	2.385590	275.686520	0.005432	0.004804
RS	6	0.066052	0.635268	1110.638179	0.021884	0.020581
RS	7	0.080697	0.635268	1179.951915	0.023249	0.023838
RS	8	0.096634	0.558282	1420.783279	0.027995	0.029307
RS	9	0.113977	0.558282	1496.908860	0.029495	0.031489
RS	10	0.132849	0.703605	1252.536604	0.024680	0.026429
RS	11	0.153385	0.703605	1322.258404	0.026053	0.027882
RS	12	0.175733	0.976071	1008.351289	0.019868	0.021249
RS	13	0.200051	0.976071	1069.260978	0.021068	0.022388
RS	14	0.226515	1.334149	830.910400	0.016372	0.017353
RS	15	0.255312	1.334149	884.191874	0.017422	0.018304
RS	16	0.286650	1.698075	739.800510	0.014577	0.015257
RS	17	0.320751	1.698075	788.499038	0.015536	0.016133
RS	18	0.357860	1.985448	718.679864	0.014161	0.014653
RS	19	0.398241	1.985448	765.810213	0.015089	0.015534
RS	20	0.442184	2.158279	750.016061	0.014778	0.015176
RS	21	0.490003	2.158279	797.720528	0.015718	0.016112
RS	22	0.542040	2.239489	816.431754	0.016087	0.016470
RS	23	0.598665	2.239489	865.572219	0.017055	0.017481
RS	24	0.660285	2.293541	894.299667	0.017621	0.018064
RS	25	0.727340	2.293541	944.280699	0.018606	0.019129
RS	26	0.800308	2.391108	954.502620	0.018807	0.019353
RS	27	0.879712	2.391108	1003.749151	0.019778	0.020412
RS	28	0.966119	2.586220	974.399363	0.019199	0.019828
RS	29	1.060148	2.586220	1021.394365	0.020125	0.020813
RS	30	1.162469	2.910977	950.341443	0.018725	0.019356
RS	31	1.273814	2.910977	994.306976	0.019592	0.020230
RS	32	1.394980	3.372542	897.582731	0.017686	0.018225
RS	33	1.526832	3.372542	938.386895	0.018490	0.018987
RS	34	1.670313	3.947997	837.896982	0.016510	0.016893
RS	35	1.826448	3.947997	875.693121	0.017254	0.017560
RS	36	1.996354	4.589188	787.077521	0.015508	0.015708
RS	37	2.181246	4.589188	822.077384	0.016198	0.016303
RS	38	2.382444	5.245138	750.761528	0.014793	0.014809
RS	39	2.601387	5.245138	783.105558	0.015430	0.015350
RS	40	2.839640	5.883980	727.375826	0.014332	0.014180
RS	41	3.098906	5.883980	757.045239	0.014917	0.014672
RS	42	3.381038	6.491155	713.146520	0.014052	0.013748
RS	43	3.688054	6.491155	739.928215	0.014579	0.014189
RS	44	4.022147	7.055384	704.919950	0.013890	0.013450
RS	45	4.385707	7.055384	728.394437	0.014352	0.013832
RS	46	4.781331	7.567044	699.989244	0.013792	0.013231
RS	47	5.211847	7.567044	719.522676	0.014177	0.013546
RS	48	5.680334	8.025346	695.187216	0.013698	0.013034
RS	49	6.190139	8.025346	709.961320	0.013989	0.013269
RS	50	6.744908	8.443015	686.590454	0.013528	0.012787
RS	51	7.348606	8.443015	695.715729	0.013708	0.012924
RS	52	8.005547	8.854278	669.294751	0.013188	0.012399
RS	53	8.720428	8.854278	672.077886	0.013242	0.012425
RS	54	9.498360	9.685451	615.073333	0.012119	0.011350
RS	55	10.344902	9.685451	613.767358	0.012093	0.011305
RS	56	11.266107	9.685451	607.790383	0.011976	0.011175
RS	57	12.268559	9.685451	596.873428	0.011761	0.010954
RS	58	13.359423	23.504073	248.017272	0.004887	0.004625
RS	59	14.546498	23.504073	257.638703	0.005076	0.004790
RS	60	15.838269	23.504073	266.527551	0.005252	0.004939
RS	61	17.243970	23.504073	274.481603	0.005408	0.005071
RS	62	18.773648	23.504073	281.285962	0.005542	0.005180
RS	63	20.438239	23.504073	4292.078105	0.084570	0.077959
PA	4+25*2+4+6 0.012961706 0.010894970 20.438239177 3068.181971572 2.385590054 0.635268422 0.558281826 0.703604717 0.976071341 1.334149254 1.698075433 1.985447549 2.158278555 2.239488705 2.293540620 2.391108477 2.586219940 2.910976768 3.372542264 3.947996741 4.589188401 5.245138185 5.883979764 6.491154963 7.055384096 7.567044472 8.025345767 8.443014730 8.854278481 9.685450770 23.504073314
//
IT	4828
RD	23
LK	-165529.445554
QD	-102.889141 -> -90.366504
RI	0.0014950865
TR	0.012547	0.010903
MT	20.809005
MM	C_pi: 5.779764, n_recomb: 52222.220780
RS	0	0.000000	4982.407342	0.089934	0.000002	0.000000
RS	1	0.008851	4982.407342	0.097898	0.000002	0.000000
RS	2	0.018484	4982.407342	0.106569	0.000002	0.000001
RS	3	0.028971	4982.407342	0.116007	0.000002	0.000002
RS	4	0.040386	2.688634	233.479023	0.004471	0.003115
RS	5	0.052811	2.688634	252.937676	0.004843	0.004284
RS	6	0.066335	0.655694	1113.651332	0.021325	0.020058
RS	7	0.081057	0.655694	1184.229099	0.022677	0.023279
RS	8	0.097081	0.562197	1462.449566	0.028004	0.029357
RS	9	0.114524	0.562197	1541.299779	0.029514	0.031569
RS	10	0.133511	0.706185	1294.317999	0.024785	0.026587
RS	11	0.154178	0.706185	1366.637038	0.026170	0.028055
RS	12	0.176674	0.982837	1039.063571	0.019897	0.021311
RS	13	0.201161	0.982837	1102.138396	0.021105	0.022460
RS	14	0.227816	1.350540	852.212225	0.016319	0.017321
RS	15	0.256829	1.350540	907.212056	0.017372	0.018277
RS	16	0.288411	1.727516	755.615695	0.014469	0.015165
RS	17	0.322787	1.727516	805.736730	0.015429	0.016042
RS	18	0.360206	2.026441	732.377640	0.014024	0.014529
RS	19	0.400937	2.026441	780.822091	0.014952	0.015408
RS	20	0.445273	2.205282	764.291645	0.014635	0.015042
RS	21	0.493532	2.205282	813.365625	0.015575	0.015973
RS	22	0.546063	2.286479	833.567627	0.015962	0.016347
RS	23	0.603244	2.286479	884.245828	0.016932	0.017354
RS	24	0.665485	2.337107	915.886354	0.017538	0.017973
RS	25	0.733234	2.337107	967.598280	0.018528	0.019037
RS	26	0.806980	2.431165	980.734312	0.018780	0.019309
RS	27	0.887253	2.431165	1031.831756	0.019758	0.020370
RS	28	0.974631	2.625150	1003.791075	0.019222	0.019826
RS	29	1.069742	2.625150	1052.642712	0.020157	0.020817
RS	30	1.173270	2.952724	980.492242	0.018775	0.019379
RS	31	1.285962	2.952724	1026.237242	0.019651	0.020261
RS	32	1.408628	3.421874	926.489567	0.017741	0.018254
RS	33	1.542150	3.421874	968.963305	0.018555	0.019024
RS	34	1.687489	4.009564	864.700277	0.016558	0.016916
RS	35	1.845692	4.009564	904.054294	0.017312	0.017591
RS	36	2.017897	4.666251	811.936434	0.015548	0.015724
RS	37	2.205343	4.666251	848.394608	0.016246	0.016327
RS	38	2.409378	5.338738	774.326740	0.014828	0.014822
RS	39	2.631473	5.338738	808.044639	0.015473	0.015371
RS	40	2.873223	5.993155	750.356887	0.014369	0.014196
RS	41	3.136370	5.993155	781.324453	0.014962	0.014696
RS	42	3.422807	6.613713	736.123920	0.014096	0.013773
RS	43	3.734596	6.613713	764.124532	0.014632	0.014222
RS	44	4.073979	7.188380	728.328569	0.013947	0.013488
RS	45	4.443400	7.188380	752.924182	0.014418	0.013880
RS	46	4.845517	7.707146	724.118721	0.013866	0.013288
RS	47	5.283223	7.707146	744.639690	0.014259	0.013611
RS	48	5.759668	8.169363	720.142743	0.013790	0.013110
RS	49	6.278282	8.169363	735.717438	0.014088	0.013352
RS	50	6.842796	8.588786	712.210051	0.013638	0.012882
RS	51	7.457273	8.588786	721.884956	0.013823	0.013025
RS	52	8.126134	9.001770	695.056275	0.013310	0.012507
RS	53	8.854194	9.001770	698.083864	0.013368	0.012537
RS	54	9.646690	9.846000	639.032931	0.012237	0.011455
RS	55	10.509328	9.846000	637.764647	0.012213	0.011413
RS	56	11.448313	9.846000	631.616129	0.012095	0.011283
RS	57	12.470404	9.846000	620.303361	0.011878	0.011061
RS	58	13.582956	24.322130	253.355971	0.004851	0.004588
RS	59	14.793975	24.322130	263.486073	0.005045	0.004757
RS	60	16.112176	24.322130	272.905373	0.005226	0.004912
RS	61	17.547045	24.322130	281.406629	0.005389	0.005050
RS	62	19.108908	24.322130	288.768365	0.005530	0.005166
RS	63	20.809005	24.322130	4482.360131	0.085832	0.079212
PA	4+25*2+4+6 0.012546759 0.010903311 20.809005040 4982.407342137 2.688634439 0.655693798 0.562197169 0.706185421 0.982836673 1.350539587 1.727516324 2.026440945 2.205281776 2.286479319 2.337107078 2.431164908 2.625149780 2.952724465 3.421873979 4.009563707 4.666251417 5.338738483 5.993155170 6.613712674 7.188380390 7.707146427 8.169362921 8.588786079 9.001770484 9.845999612 24.322129779
//
IT	4822
RD	24
LK	-165505.032827
QD	-95.965730 -> -84.757170
RI	0.0014827738
TR	0.012163	0.010907
MT	21.174233
MM	C_pi: 5.939834, n_recomb: 53640.458383
RS	0	0.000000	8088.238002	0.057048	0.000001	0.000000
RS	1	0.008880	8088.238002	0.062117	0.000001	0.000000
RS	2	0.018550	8088.238002	0.067637	0.000001	0.000000
RS	3	0.029077	8088.238002	0.073648	0.000001	0.000001
RS	4	0.040540	3.035100	213.268980	0.003976	0.002767
RS	5	0.053021	3.035100	231.229644	0.004311	0.003813
RS	6	0.066610	0.677095	1113.888288	0.020766	0.019533
RS	7	0.081405	0.677095	1185.545859	0.022102	0.022714
RS	8	0.097515	0.566019	1502.581858	0.028012	0.029402
RS	9	0.115056	0.566019	1584.086417	0.029532	0.031642
RS	10	0.134153	0.708384	1335.465665	0.024897	0.026750
RS	11	0.154947	0.708384	1410.336234	0.026292	0.028233
RS	12	0.177588	0.988899	1069.263434	0.019934	0.021381
RS	13	0.202239	0.988899	1134.464733	0.021149	0.022539
RS	14	0.229080	1.365921	872.949889	0.016274	0.017296
RS	15	0.258303	1.365921	929.627086	0.017331	0.018258
RS	16	0.290122	1.755807	770.797391	0.014370	0.015080
RS	17	0.324767	1.755807	822.294386	0.015330	0.015958
RS	18	0.362489	2.066375	745.342142	0.013895	0.014412
RS	19	0.403560	2.066375	795.047524	0.014822	0.015288
RS	20	0.448279	2.251399	777.704847	0.014498	0.014913
RS	21	0.496968	2.251399	828.089381	0.015438	0.015840
RS	22	0.549982	2.332725	849.692367	0.015841	0.016227
RS	23	0.607704	2.332725	901.846497	0.016813	0.017231
RS	24	0.670551	2.379990	936.340967	0.017456	0.017885
RS	25	0.738980	2.379990	989.724309	0.018451	0.018947
RS	26	0.813485	2.470519	1005.792611	0.018751	0.019264
RS	27	0.894607	2.470519	1058.688054	0.019737	0.020328
RS	28	0.982933	2.663296	1032.048182	0.019240	0.019823
RS	29	1.079103	2.663296	1082.710579	0.020185	0.020819
RS	30	1.183813	2.993544	1009.588519	0.018821	0.019401
RS	31	1.297822	2.993544	1057.072343	0.019707	0.020290
RS	32	1.421956	3.470087	954.418749	0.017793	0.018281
RS	33	1.557113	3.470087	998.524945	0.018615	0.019059
RS	34	1.704272	4.069800	890.583132	0.016603	0.016937
RS	35	1.864501	4.069800	931.460513	0.017365	0.017620
RS	36	2.038958	4.741798	835.911235	0.015584	0.015738
RS	37	2.228908	4.741798	873.795533	0.016290	0.016349
RS	38	2.435726	5.430654	797.034469	0.014859	0.014833
RS	39	2.660911	5.430654	832.096655	0.015512	0.015389
RS	40	2.906093	6.100458	772.506351	0.014402	0.014210
RS	41	3.173049	6.100458	804.745675	0.015003	0.014717
RS	42	3.463712	6.734145	758.301424	0.014137	0.013796
RS	43	3.780187	6.734145	787.498312	0.014681	0.014252
RS	44	4.124767	7.318900	750.977974	0.014000	0.013525
RS	45	4.499947	7.318900	776.676094	0.014479	0.013924
RS	46	4.908444	7.844299	747.540723	0.013936	0.013341
RS	47	5.353219	7.844299	769.034304	0.014337	0.013673
RS	48	5.837491	8.309872	744.450013	0.013879	0.013183
RS	49	6.364769	8.309872	760.813008	0.014184	0.013433
RS	50	6.938873	8.730408	737.245225	0.013744	0.012973
RS	51	7.563959	8.730408	747.458181	0.013935	0.013122
RS	52	8.244556	9.144386	720.294780	0.013428	0.012611
RS	53	8.985593	9.144386	723.553684	0.013489	0.012645
RS	54	9.792438	10.000313	662.549648	0.012352	0.011557
RS	55	10.670935	10.000313	661.301737	0.012328	0.011517
RS	56	11.627447	10.000313	654.965062	0.012210	0.011388
RS	57	12.668901	10.000313	643.241017	0.011992	0.011165
RS	58	13.802842	25.127849	258.417596	0.004818	0.004552
RS	59	15.037483	25.127849	269.038318	0.005016	0.004725
RS	60	16.381765	25.127849	278.970406	0.005201	0.004885
RS	61	17.845426	25.127849	288.001965	0.005369	0.005029
RS	62	19.439068	25.127849	295.905374	0.005516	0.005151
RS	63	21.174233	25.127849	4667.397646	0.087013	0.080383
PA	4+25*2+4+6 0.012162817 0.010906945 21.174232671 8088.238001539 3.035099556 0.677094693 0.566019002 0.708383630 0.988899169 1.365920584 1.755806987 2.066375462 2.251399004 2.332724564 2.379989940 2.470518638 2.663296187 2.993544295 3.470086762 4.069800311 4.741798270 5.430653848 6.100458308 6.734144794 7.318899851 7.844299435 8.309872011 8.730407845 9.144385838 10.000313437 25.127849213
//
IT	4757
RD	25
LK	-165483.175203
QD	-89.720444 -> -79.673508
RI	0.0014752962
TR	0.011807	0.010907
MT	21.533714
MM	C_pi: 6.096373, n_recomb: 55006.685184
RS	0	0.000000	12841.571170	0.036936	0.000001	0.000000
RS	1	0.008909	12841.571170	0.040229	0.000001	0.000000
RS	2	0.018613	12841.571170	0.043816	0.000001	0.000000
RS	3	0.029180	12841.571170	0.047722	0.000001	0.000001
RS	4	0.040690	3.431699	194.148060	0.003530	0.002454
RS	5	0.053224	3.431699	210.655447	0.003830	0.003387
RS	6	0.066876	0.699509	1111.517893	0.020207	0.019007
RS	7	0.081744	0.699509	1184.072753	0.021526	0.022145
RS	8	0.097936	0.569761	1541.149574	0.028017	0.029441
RS	9	0.115571	0.569761	1625.235332	0.029546	0.031709
RS	10	0.134777	0.710223	1375.965001	0.025015	0.026917
RS	11	0.155694	0.710223	1453.339242	0.026421	0.028415
RS	12	0.178475	0.994301	1098.941104	0.019978	0.021457
RS	13	0.203286	0.994301	1166.228745	0.021202	0.022625
RS	14	0.230307	1.380317	893.139191	0.016237	0.017277
RS	15	0.259736	1.380317	951.452767	0.017297	0.018245
RS	16	0.291786	1.782960	785.368156	0.014278	0.015002
RS	17	0.326692	1.782960	838.195137	0.015238	0.015881
RS	18	0.364708	2.105231	757.608131	0.013773	0.014300
RS	19	0.406111	2.105231	808.522377	0.014699	0.015175
RS	20	0.451203	2.296598	790.294992	0.014367	0.014789
RS	21	0.500312	2.296598	841.932073	0.015306	0.015713
RS	22	0.553797	2.378185	864.846483	0.015723	0.016112
RS	23	0.612046	2.378185	918.415072	0.016696	0.017112
RS	24	0.675486	2.422146	955.699923	0.017374	0.017798
RS	25	0.744577	2.422146	1010.694595	0.018374	0.018860
RS	26	0.819824	2.509125	1029.703674	0.018720	0.019220
RS	27	0.901776	2.509125	1084.342696	0.019713	0.020286
RS	28	0.991028	2.700610	1059.186797	0.019256	0.019820
RS	29	1.088233	2.700610	1111.612041	0.020209	0.020821
RS	30	1.194098	3.033387	1037.637141	0.018864	0.019421
RS	31	1.309395	3.033387	1086.816907	0.019758	0.020317
RS	32	1.434964	3.517132	981.371120	0.017841	0.018307
RS	33	1.571721	3.517132	1027.070407	0.018672	0.019092
RS	34	1.720663	4.128667	915.541379	0.016644	0.016957
RS	35	1.882874	4.128667	957.905411	0.017414	0.017648
RS	36	2.059537	4.815789	858.996393	0.015616	0.015751
RS	37	2.251940	4.815789	898.272482	0.016330	0.016369
RS	38	2.461485	5.520853	818.876500	0.014887	0.014843
RS	39	2.689699	5.520853	855.251259	0.015548	0.015406
RS	40	2.938246	6.205878	793.811682	0.014431	0.014222
RS	41	3.208937	6.205878	827.294252	0.015040	0.014736
RS	42	3.503745	6.852448	779.663750	0.014174	0.013816
RS	43	3.824819	6.852448	810.032192	0.014726	0.014280
RS	44	4.174499	7.446952	772.849343	0.014050	0.013558
RS	45	4.555333	7.446952	799.629365	0.014537	0.013965
RS	46	4.970098	7.978544	770.231367	0.014003	0.013392
RS	47	5.421816	7.978544	792.680882	0.014411	0.013731
RS	48	5.913779	8.446935	768.081750	0.013963	0.013253
RS	49	6.449574	8.446935	785.219316	0.014275	0.013509
RS	50	7.033105	8.867961	761.666598	0.013847	0.013061
RS	51	7.668626	8.867961	772.404975	0.014042	0.013216
RS	52	8.360768	9.282235	744.979523	0.013543	0.012713
RS	53	9.114576	9.282235	748.456017	0.013607	0.012750
RS	54	9.935544	10.148521	685.597089	0.012464	0.011657
RS	55	10.829656	10.148521	684.351700	0.012441	0.011618
RS	56	11.803429	10.148521	677.810015	0.012322	0.011489
RS	57	12.863959	10.148521	665.659325	0.012101	0.011264
RS	58	14.018977	25.920201	263.211696	0.004785	0.004517
RS	59	15.276900	25.920201	274.304794	0.004987	0.004695
RS	60	16.646898	25.920201	284.731633	0.005176	0.004859
RS	61	18.138955	25.920201	294.276013	0.005350	0.005008
RS	62	19.763945	25.920201	302.704571	0.005503	0.005137
RS	63	21.533714	25.920201	4846.862379	0.088114	0.081476
PA	4+25*2+4+6 0.011807157 0.010906550 21.533714187 12841.571169726 3.431699124 0.699509197 0.569760880 0.710222524 0.994301176 1.380317398 1.782959742 2.105230752 2.296597636 2.378185481 2.422145733 2.509125204 2.700610110 3.033386809 3.517132234 4.128667443 4.815789381 5.520852620 6.205877757 6.852447789 7.446952121 7.978544309 8.446935337 8.867961125 9.282234985 10.148521455 25.920201260
//
CC
CC	Brief Description of the file format:
CC	  CC  comments
CC	  MM  useful-messages
CC	  RD  round-of-iterations
CC	  LL  \log[P(sequence)]
CC	  QD  Q-before-opt Q-after-opt
CC	  TR  \theta_0 \rho_0
CC	  RS  k t_k \lambda_k \pi_k \sum_{l\not=k}A_{kl} A_{kk}
CC	  DC  begin end best-k t_k+\Delta_k max-prob
CC
MM	Version: 0.6.5-r67
MM	pattern:4+25*2+4+6, n:63, n_free_lambdas:28
MM	n_iterations:25, skip:1, max_t:5, theta/rho:5
MM	is_decoding:0
MM	n_seqs:9, sum_L:827044, sum_n:54672
RD	0
LK	0.000000
QD	0.000000 -> 0.000000
RI	inf
TR	0.068392	0.013678
MT	5.000000
MM	C_pi: 1.000000, n_recomb: 11235.729324
RS	0	0.000000	1.000000	71.635682	0.006376	0.000000
RS	1	0.006440	1.000000	75.747217	0.006742	0.000000
RS	2	0.013294	1.000000	80.060691	0.007126	0.000000
RS	3	0.020590	1.000000	84.581518	0.007528	0.000000
RS	4	0.028356	1.000000	89.314598	0.007949	0.000000
RS	5	0.036622	1.000000	94.264198	0.008390	0.000000
RS	6	0.045421	1.000000	99.433823	0.008850	0.000000
RS	7	0.054785	1.000000	104.826060	0.009330	0.000000
RS	8	0.064753	1.000000	110.442419	0.009830	0.000000
RS	9	0.075363	1.000000	116.283152	0.010349	0.000000
RS	10	0.086656	1.000000	122.347054	0.010889	0.000000
RS	11	0.098677	1.000000	128.631248	0.011448	0.000000
RS	12	0.111471	1.000000	135.130958	0.012027	0.000000
RS	13	0.125090	1.000000	141.839255	0.012624	0.000000
RS	14	0.139585	1.000000	148.746798	0.013239	0.000000
RS	15	0.155014	1.000000	155.841552	0.013870	0.000000
RS	16	0.171437	1.000000	163.108505	0.014517	0.000000
RS	17	0.188917	1.000000	170.529364	0.015177	0.000000
RS	18	0.207523	1.000000	178.082255	0.015850	0.000000
RS	19	0.227327	1.000000	185.741423	0.016531	0.000000
RS	20	0.248406	1.000000	193.476934	0.017220	0.000000
RS	21	0.270843	1.000000	201.254398	0.017912	0.000000
RS	22	0.294725	1.000000	209.034713	0.018604	0.000000
RS	23	0.320144	1.000000	216.773847	0.019293	0.000000
RS	24	0.347201	1.000000	224.422671	0.019974	0.000000
RS	25	0.376000	1.000000	231.926847	0.020642	0.000000
RS	26	0.406654	1.000000	239.226809	0.021292	0.000000
RS	27	0.439282	1.000000	246.257833	0.021917	0.000000
RS	28	0.474011	1.000000	252.950229	0.022513	0.000000
RS	29	0.510976	1.000000	259.229673	0.023072	0.000000
RS	30	0.550322	1.000000	265.017701	0.023587	0.000000
RS	31	0.592202	1.000000	270.232378	0.024051	0.000000
RS	32	0.636779	1.000000	274.789177	0.024457	0.000000
RS	33	0.684227	1.000000	278.602070	0.024796	0.000000
RS	34	0.734730	1.000000	281.584858	0.025062	0.000000
RS	35	0.788485	1.000000	283.652734	0.025246	0.000000
RS	36	0.845702	1.000000	284.724090	0.025341	0.000000
RS	37	0.906604	1.000000	284.722551	0.025341	0.000000
RS	38	0.971428	1.000000	283.579221	0.025239	0.000000
RS	39	1.040426	1.000000	281.235097	0.025030	0.000000
RS	40	1.113868	1.000000	277.643600	0.024711	0.000000
RS	41	1.192040	1.000000	272.773154	0.024277	0.000000
RS	42	1.275245	1.000000	266.609724	0.023729	0.000000
RS	43	1.363809	1.000000	259.159203	0.023066	0.000000
RS	44	1.458076	1.000000	250.449516	0.022290	0.000000
RS	45	1.558414	1.000000	240.532314	0.021408	0.000000
RS	46	1.665214	1.000000	229.484099	0.020424	0.000000
RS	47	1.778891	1.000000	217.406642	0.019350	0.000000
RS	48	1.899889	1.000000	204.426539	0.018194	0.000000
RS	49	2.028679	1.000000	190.693801	0.016972	0.000000
RS	50	2.165763	1.000000	176.379388	0.015698	0.000000
RS	51	2.311675	1.000000	161.671639	0.014389	0.000000
RS	52	2.466983	1.000000	146.771651	0.013063	0.000000
RS	53	2.632293	1.000000	131.887672	0.011738	0.000000
RS	54	2.808249	1.000000	117.228719	0.010434	0.000000
RS	55	2.995536	1.000000	102.997669	0.009167	0.000000
RS	56	3.194884	1.000000	89.384161	0.007955	0.000000
RS	57	3.407070	1.000000	76.557721	0.006814	0.000000
RS	58	3.632920	1.000000	64.661540	0.005755	0.000000
RS	59	3.873315	1.000000	53.807345	0.004789	0.000000
RS	60	4.129191	1.000000	44.071758	0.003922	0.000000
RS	61	4.401545	1.000000	35.494473	0.003159	0.000000
RS	62	4.691438	1.000000	28.078411	0.002499	0.000000
RS	63	5.000000	1.000000	78.276982	0.006967	0.000000
PA	4+25*2+4+6 0.068391599 0.013678320 5.000000000 1.000000000 1.000000000 1.000000000 1.000000000 1.000000000 1.000000000 1.000000000 1.000000000 1.000000000 1.000000000 1.000000000 1.000000000 1.000000000 1.000000000 1.000000000 1.000000000 1.000000000 1.000000000 1.000000000 1.000000000 1.000000000 1.000000000 1.000000000 1.000000000 1.000000000 1.000000000 1.000000000 1.000000000
//
IT	4552
RD	1
LK	-168456.329438
QD	-2443.581923 -> -1032.752182
RI	0.0700872497
TR	0.049065	0.009653
MT	8.298504
MM	C_pi: 1.313547, n_recomb: 10420.970119
RS	0	0.000000	0.385908	193.678330	0.018585	0.000651
RS	1	0.007286	0.385908	203.771062	0.019554	0.005522
RS	2	0.015103	0.385908	214.084935	0.020544	0.012906
RS	3	0.023489	0.385908	224.577799	0.021551	0.019900
RS	4	0.032486	0.365610	248.085406	0.023806	0.024921
RS	5	0.042139	0.365610	258.989960	0.024853	0.028076
RS	6	0.052496	0.426172	231.988854	0.022262	0.030382
RS	7	0.063606	0.426172	242.270752	0.023248	0.030801
RS	8	0.075527	0.521030	207.102278	0.019874	0.028450
RS	9	0.088315	0.521030	216.625206	0.020787	0.025249
RS	10	0.102036	0.630537	187.345722	0.017978	0.022549
RS	11	0.116756	0.630537	196.205822	0.018828	0.020493
RS	12	0.132549	0.733498	176.662544	0.016953	0.019044
RS	13	0.149493	0.733498	185.066644	0.017759	0.018120
RS	14	0.167670	0.826031	172.109058	0.016516	0.017585
RS	15	0.187173	0.826031	180.203553	0.017292	0.017307
RS	16	0.208096	0.911630	170.876129	0.016397	0.017188
RS	17	0.230544	0.911630	178.727384	0.017151	0.017169
RS	18	0.254627	0.993568	171.404828	0.016448	0.017211
RS	19	0.280465	0.993568	179.026968	0.017179	0.017286
RS	20	0.308186	1.074765	172.718261	0.016574	0.017369
RS	21	0.337926	1.074765	180.091160	0.017282	0.017440
RS	22	0.369833	1.157818	174.144997	0.016711	0.017483
RS	23	0.404065	1.157818	181.226805	0.017391	0.017485
RS	24	0.440791	1.244153	175.326113	0.016824	0.017442
RS	25	0.480193	1.244153	182.063390	0.017471	0.017353
RS	26	0.522465	1.333603	176.173905	0.016906	0.017224
RS	27	0.567818	1.333603	182.506576	0.017513	0.017060
RS	28	0.616475	1.424755	176.739850	0.016960	0.016869
RS	29	0.668677	1.424755	182.600559	0.017522	0.016659
RS	30	0.724682	1.515463	177.099045	0.016994	0.016436
RS	31	0.784768	1.515463	182.409276	0.017504	0.016208
RS	32	0.849232	1.603246	177.284688	0.017012	0.015982
RS	33	0.918393	1.603246	181.949835	0.017460	0.015767
RS	34	0.992592	1.685997	177.213676	0.017005	0.015567
RS	35	1.072198	1.685997	181.119647	0.017380	0.015384
RS	36	1.157604	1.762661	176.642651	0.016951	0.015216
RS	37	1.249233	1.762661	179.657436	0.017240	0.015061
RS	38	1.347537	1.833263	175.204351	0.016813	0.014911
RS	39	1.453004	1.833263	177.185919	0.017003	0.014762
RS	40	1.566155	1.898422	172.490384	0.016552	0.014607
RS	41	1.687551	1.898422	173.299582	0.016630	0.014441
RS	42	1.817791	1.958893	168.121476	0.016133	0.014261
RS	43	1.957521	1.958893	167.638328	0.016087	0.014063
RS	44	2.107431	2.015505	161.781473	0.015525	0.013843
RS	45	2.268263	2.015505	159.924943	0.015346	0.013597
RS	46	2.440814	2.069296	153.244909	0.014705	0.013323
RS	47	2.625936	2.069296	149.995915	0.014394	0.013017
RS	48	2.824547	2.121485	142.427606	0.013667	0.012678
RS	49	3.037628	2.121485	137.851285	0.013228	0.012305
RS	50	3.266235	2.173283	129.443746	0.012421	0.011901
RS	51	3.511497	2.173283	123.704325	0.011871	0.011469
RS	52	3.774629	2.225913	114.628121	0.011000	0.011011
RS	53	4.056933	2.225913	107.992147	0.010363	0.010534
RS	54	4.359806	2.310678	97.339087	0.009341	0.010040
RS	55	4.684745	2.310678	90.422337	0.008677	0.009534
RS	56	5.033360	2.310678	83.120741	0.007976	0.009018
RS	57	5.407374	2.310678	75.553902	0.007250	0.008492
RS	58	5.808640	2.697297	58.885337	0.005651	0.007960
RS	59	6.239141	2.697297	53.664276	0.005150	0.007423
RS	60	6.701008	2.697297	48.328511	0.004638	0.006884
RS	61	7.196526	2.697297	42.972053	0.004124	0.006348
RS	62	7.728148	2.697297	37.690389	0.003617	0.005822
RS	63	8.298504	2.697297	162.287872	0.015573	0.028939
PA	4+25*2+4+6 0.049064595 0.009653363 8.298504055 0.385907650 0.365610182 0.426172197 0.521030426 0.630537033 0.733497620 0.826030731 0.911629796 0.993568420 1.074765205 1.157817841 1.244152546 1.333602905 1.424755096 1.515462875 1.603245735 1.685997009 1.762660980 1.833263397 1.898422241 1.958892822 2.015504837 2.069295883 2.121484756 2.173282623 2.225912571 2.310678482 2.697297156
//
IT	4895
RD	2
LK	-166219.970372
QD	-1099.260931 -> -624.812623
RI	0.0741014766
TR	0.041103	0.008752
MT	10.404540
MM	C_pi: 1.644154, n_recomb: 11815.962843
RS	0	0.000000	0.430451	207.128807	0.017530	0.000405
RS	1	0.007668	0.430451	218.931959	0.018528	0.003597
RS	2	0.015923	0.430451	231.080451	0.019557	0.009218
RS	3	0.024812	0.430451	243.531707	0.020610	0.015671
RS	4	0.034382	0.316004	347.530825	0.029412	0.022880
RS	5	0.044686	0.316004	361.741253	0.030615	0.028077
RS	6	0.055780	0.360987	329.529731	0.027889	0.027740
RS	7	0.067725	0.360987	342.835144	0.029015	0.030935
RS	8	0.080585	0.452575	284.847048	0.024107	0.027250
RS	9	0.094432	0.452575	297.118867	0.025146	0.028045
RS	10	0.109341	0.574837	244.325066	0.020678	0.023119
RS	11	0.125392	0.574837	255.561391	0.021628	0.022881
RS	12	0.142675	0.700220	219.595077	0.018585	0.019572
RS	13	0.161282	0.700220	230.018812	0.019467	0.019698
RS	14	0.181316	0.816117	206.736051	0.017496	0.017832
RS	15	0.202887	0.816117	216.584497	0.018330	0.018394
RS	16	0.226111	0.923313	200.493440	0.016968	0.017347
RS	17	0.251116	0.923313	209.905794	0.017765	0.018166
RS	18	0.278039	1.026107	197.629737	0.016726	0.017519
RS	19	0.307026	1.026107	206.660835	0.017490	0.018445
RS	20	0.338235	1.130336	196.033136	0.016591	0.017952
RS	21	0.371837	1.130336	204.681197	0.017322	0.018868
RS	22	0.408016	1.242829	194.210995	0.016436	0.018353
RS	23	0.446969	1.242829	202.444068	0.017133	0.019151
RS	24	0.488909	1.369225	191.390106	0.016198	0.018504
RS	25	0.534065	1.369225	199.170551	0.016856	0.019108
RS	26	0.582683	1.511970	187.546321	0.015872	0.018309
RS	27	0.635029	1.511970	194.844500	0.016490	0.018711
RS	28	0.691389	1.669806	183.136394	0.015499	0.017818
RS	29	0.752070	1.669806	189.930923	0.016074	0.018057
RS	30	0.817404	1.838283	178.754236	0.015128	0.017146
RS	31	0.887747	1.838283	185.024104	0.015659	0.017273
RS	32	0.963485	2.010375	174.921200	0.014804	0.016418
RS	33	1.045029	2.010375	180.634823	0.015287	0.016492
RS	34	1.132826	2.178491	171.899367	0.014548	0.015747
RS	35	1.227355	2.178491	177.004002	0.014980	0.015813
RS	36	1.329133	2.337539	169.566753	0.014351	0.015190
RS	37	1.438714	2.337539	173.983212	0.014724	0.015252
RS	38	1.556698	2.486071	167.499916	0.014176	0.014716
RS	39	1.683728	2.486071	171.125338	0.014483	0.014752
RS	40	1.820499	2.624785	165.181130	0.013979	0.014258
RS	41	1.967756	2.624785	167.897226	0.014209	0.014246
RS	42	2.126305	2.754749	162.136598	0.013722	0.013768
RS	43	2.297011	2.754749	163.819892	0.013864	0.013701
RS	44	2.480806	2.877210	157.944064	0.013367	0.013221
RS	45	2.678694	2.877210	158.479459	0.013412	0.013094
RS	46	2.891755	2.994118	152.217901	0.012882	0.012596
RS	47	3.121154	2.994118	151.518071	0.012823	0.012405
RS	48	3.368141	3.107838	144.662686	0.012243	0.011881
RS	49	3.634067	3.107838	142.689929	0.012076	0.011629
RS	50	3.920384	3.220422	135.145059	0.011437	0.011079
RS	51	4.228654	3.220422	131.929663	0.011165	0.010781
RS	52	4.560561	3.334084	123.699193	0.010469	0.010215
RS	53	4.917918	3.334084	119.355141	0.010101	0.009886
RS	54	5.302676	3.518797	108.551699	0.009187	0.009197
RS	55	5.716935	3.518797	103.626197	0.008770	0.008860
RS	56	6.162959	3.518797	98.016120	0.008295	0.008486
RS	57	6.643183	3.518797	91.793863	0.007769	0.008073
RS	58	7.160229	4.514457	67.433912	0.005707	0.006613
RS	59	7.716920	4.514457	64.041452	0.005420	0.006356
RS	60	8.316296	4.514457	60.237298	0.005098	0.006059
RS	61	8.961630	4.514457	56.075225	0.004746	0.005723
RS	62	9.656447	4.514457	51.621780	0.004369	0.005354
RS	63	10.404540	4.514457	292.301650	0.024738	0.032096
PA	4+25*2+4+6 0.041102812 0.008752084 10.404540023 0.430451221 0.316003771 0.360987183 0.452574673 0.574837393 0.700220157 0.816116619 0.923313091 1.026106968 1.130335815 1.242828746 1.369225012 1.511969540 1.669805997 1.838282933 2.010374891 2.178491127 2.337538886 2.486071161 2.624785200 2.754749076 2.877209819 2.994118380 3.107837914 3.220422179 3.334084075 3.518797254 4.514457018
//
IT	4980
RD	3
LK	-165417.913811
QD	-726.754841 -> -500.379773
RI	0.0594019168
TR	0.036575	0.008643
MT	11.708789
MM	C_pi: 1.971628, n_recomb: 13974.045332
RS	0	0.000000	0.605434	178.902856	0.012803	0.000263
RS	1	0.007868	0.605434	190.396688	0.013625	0.002365
RS	2	0.016355	0.605434	202.414338	0.014485	0.006248
RS	3	0.025509	0.605434	214.944690	0.015382	0.010976
RS	4	0.035384	0.332610	411.989894	0.029483	0.021255
RS	5	0.046036	0.332610	429.879805	0.030763	0.026672
RS	6	0.057526	0.361397	412.348610	0.029508	0.027303
RS	7	0.069920	0.361397	429.244190	0.030717	0.030745
RS	8	0.083289	0.449391	359.728811	0.025743	0.026982
RS	9	0.097710	0.449391	375.330393	0.026859	0.028832
RS	10	0.113266	0.578708	304.566610	0.021795	0.023529
RS	11	0.130045	0.578708	318.802688	0.022814	0.023966
RS	12	0.148145	0.718270	269.105472	0.019258	0.019977
RS	13	0.167669	0.718270	282.218626	0.020196	0.020407
RS	14	0.188729	0.847122	250.996849	0.017962	0.018061
RS	15	0.211446	0.847122	263.331245	0.018844	0.018826
RS	16	0.235950	0.962167	243.158680	0.017401	0.017503
RS	17	0.262382	0.962167	254.938595	0.018244	0.018538
RS	18	0.290894	1.068040	240.634431	0.017220	0.017749
RS	19	0.321649	1.068040	251.950038	0.018030	0.018936
RS	20	0.354824	1.173293	239.929517	0.017170	0.018355
RS	21	0.390609	1.173293	250.773328	0.017946	0.019583
RS	22	0.429209	1.289249	238.320040	0.017054	0.018957
RS	23	0.470847	1.289249	248.633181	0.017792	0.020100
RS	24	0.515760	1.426688	234.210766	0.016760	0.019251
RS	25	0.564207	1.426688	243.931993	0.017456	0.020198
RS	26	0.616466	1.592395	227.456335	0.016277	0.019078
RS	27	0.672837	1.592395	236.550934	0.016928	0.019786
RS	28	0.733643	1.787370	219.032722	0.015674	0.018482
RS	29	0.799233	1.787370	227.493281	0.016280	0.018978
RS	30	0.869984	2.006801	210.306553	0.015050	0.017629
RS	31	0.946301	2.006801	218.138233	0.015610	0.017968
RS	32	1.028623	2.240240	202.524045	0.014493	0.016703
RS	33	1.117421	2.240240	209.726781	0.015008	0.016952
RS	34	1.213207	2.474437	196.425041	0.014056	0.015861
RS	35	1.316528	2.474437	202.977006	0.014525	0.016076
RS	36	1.427979	2.699435	192.002312	0.013740	0.015180
RS	37	1.548198	2.699435	197.849549	0.014158	0.015373
RS	38	1.677877	2.911961	188.670066	0.013501	0.014622
RS	39	1.817758	2.911961	193.726807	0.013863	0.014768
RS	40	1.968645	3.112892	185.690903	0.013288	0.014097
RS	41	2.131403	3.112892	189.847427	0.013586	0.014176
RS	42	2.306968	3.303418	182.449536	0.013056	0.013550
RS	43	2.496345	3.303418	185.580900	0.013280	0.013559
RS	44	2.700622	3.484612	178.431709	0.012769	0.012957
RS	45	2.920972	3.484612	180.408550	0.012910	0.012899
RS	46	3.158658	3.658681	173.145956	0.012391	0.012305
RS	47	3.415046	3.658681	173.852262	0.012441	0.012180
RS	48	3.691605	3.828351	166.183314	0.011892	0.011582
RS	49	3.989924	3.828351	165.537293	0.011846	0.011399
RS	50	4.311715	3.995519	157.301983	0.011257	0.010797
RS	51	4.658823	3.995519	155.273835	0.011112	0.010570
RS	52	5.033242	4.162613	146.388059	0.010476	0.009971
RS	53	5.437119	4.162613	143.020835	0.010235	0.009713
RS	54	5.872773	4.434716	130.583450	0.009345	0.008950
RS	55	6.342704	4.434716	126.436774	0.009048	0.008685
RS	56	6.849608	4.434716	121.386047	0.008687	0.008375
RS	57	7.396395	4.434716	115.473951	0.008263	0.008017
RS	58	7.986202	6.092336	80.703581	0.005775	0.006032
RS	59	8.622415	6.092336	78.320444	0.005605	0.005876
RS	60	9.308685	6.092336	75.377942	0.005394	0.005676
RS	61	10.048949	6.092336	71.897828	0.005145	0.005432
RS	62	10.847456	6.092336	67.917674	0.004860	0.005148
RS	63	11.708789	6.092336	459.273079	0.032866	0.035019
PA	4+25*2+4+6 0.036575321 0.008642773 11.708788790 0.605433688 0.332610472 0.361396857 0.449391127 0.578707739 0.718270304 0.847122133 0.962166918 1.068039750 1.173293009 1.289249214 1.426687815 1.592395155 1.787370291 2.006801026 2.240239852 2.474436966 2.699435460 2.911961364 3.112892276 3.303418342 3.484612427 3.658681320 3.828350580 3.995518697 4.162613074 4.434715572 6.092336168
//
IT	5065
RD	4
LK	-165011.551821
QD	-582.052729 -> -438.074819
RI	0.0432704800
TR	0.033493	0.008800
MT	12.559979
MM	C_pi: 2.248327, n_recomb: 16203.512676
RS	0	0.000000	0.886004	143.992438	0.008886	0.000177
RS	1	0.007987	0.886004	154.048098	0.009507	0.001603
RS	2	0.016612	0.886004	164.683130	0.010163	0.004289
RS	3	0.025926	0.886004	175.910652	0.010856	0.007644
RS	4	0.035984	0.362520	454.810511	0.028069	0.019976
RS	5	0.046845	0.362520	476.097079	0.029382	0.025213
RS	6	0.058574	0.373878	482.296183	0.029765	0.027193
RS	7	0.071239	0.373878	502.822472	0.031032	0.030541
RS	8	0.084916	0.459369	427.023053	0.026354	0.026986
RS	9	0.099686	0.459369	445.999894	0.027525	0.029031
RS	10	0.115635	0.595239	360.063900	0.022221	0.023669
RS	11	0.132858	0.595239	377.329049	0.023287	0.024394
RS	12	0.151457	0.747890	315.037021	0.019443	0.020109
RS	13	0.171541	0.747890	330.862158	0.020419	0.020632
RS	14	0.193229	0.888211	292.656617	0.018061	0.018084
RS	15	0.216650	0.888211	307.517587	0.018978	0.018873
RS	16	0.241941	1.008196	284.574694	0.017563	0.017491
RS	17	0.269252	1.008196	298.806542	0.018441	0.018545
RS	18	0.298745	1.112150	284.204682	0.017540	0.017804
RS	19	0.330593	1.112150	297.944530	0.018388	0.019035
RS	20	0.364985	1.211004	286.562025	0.017685	0.018556
RS	21	0.402124	1.211004	299.789399	0.018502	0.019869
RS	22	0.442229	1.320209	287.379320	0.017736	0.019332
RS	23	0.485538	1.320209	299.985923	0.018514	0.020603
RS	24	0.532305	1.455383	283.793507	0.017514	0.019760
RS	25	0.582808	1.455383	295.669051	0.018247	0.020862
RS	26	0.637345	1.627664	275.234447	0.016986	0.019624
RS	27	0.696238	1.627664	286.321515	0.017670	0.020488
RS	28	0.759834	1.840880	263.210548	0.016244	0.018958
RS	29	0.828510	1.840880	273.505773	0.016879	0.019598
RS	30	0.902671	2.090922	250.095133	0.015435	0.017970
RS	31	0.982756	2.090922	259.622158	0.016023	0.018437
RS	32	1.069237	2.365240	238.116542	0.014695	0.016898
RS	33	1.162625	2.365240	246.898480	0.015237	0.017256
RS	34	1.263472	2.645872	228.663858	0.014112	0.015936
RS	35	1.372375	2.645872	236.701206	0.014608	0.016245
RS	36	1.489975	2.918278	221.893349	0.013694	0.015173
RS	37	1.616968	2.918278	229.149367	0.014142	0.015451
RS	38	1.754104	3.177528	217.006751	0.013393	0.014568
RS	39	1.902194	3.177528	223.405918	0.013787	0.014792
RS	40	2.062111	3.425037	212.975003	0.013144	0.014018
RS	41	2.234802	3.425037	218.411865	0.013479	0.014165
RS	42	2.421285	3.662329	209.006862	0.012899	0.013454
RS	43	2.622663	3.662329	213.355078	0.013167	0.013524
RS	44	2.840126	3.890115	204.501468	0.012621	0.012854
RS	45	3.074957	3.890115	207.623129	0.012813	0.012852
RS	46	3.328545	4.110355	198.887906	0.012274	0.012205
RS	47	3.602386	4.110355	200.650222	0.012383	0.012135
RS	48	3.898100	4.325583	191.679450	0.011829	0.011497
RS	49	4.217433	4.325583	191.974894	0.011848	0.011367
RS	50	4.562272	4.536885	182.577473	0.011268	0.010739
RS	51	4.934653	4.536885	181.339763	0.011191	0.010562
RS	52	5.336777	4.746317	171.372808	0.010576	0.009947
RS	53	5.771019	4.746317	168.600578	0.010405	0.009735
RS	54	6.239944	5.087705	154.137573	0.009513	0.008927
RS	55	6.746323	5.087705	150.430087	0.009284	0.008703
RS	56	7.293147	5.087705	145.630015	0.008988	0.008431
RS	57	7.883646	5.087705	139.758023	0.008625	0.008106
RS	58	8.521309	7.380060	93.504175	0.005771	0.005732
RS	59	9.209903	7.380060	91.918431	0.005673	0.005632
RS	60	9.953496	7.380060	89.683614	0.005535	0.005489
RS	61	10.756481	7.380060	86.796393	0.005357	0.005303
RS	62	11.623601	7.380060	83.269628	0.005139	0.005075
RS	63	12.559979	7.380060	635.743683	0.039235	0.037883
PA	4+25*2+4+6 0.033492698 0.008800277 12.559978929 0.886004293 0.362520406 0.373877845 0.459368729 0.595238761 0.747890213 0.888210840 1.008196180 1.112149600 1.211003505 1.320208624 1.455382774 1.627663733 1.840880125 2.090921712 2.365239808 2.645872224 2.918278226 3.177527710 3.425036930 3.662328736 3.890114984 4.110355274 4.325582957 4.536885101 4.746317201 5.087704957 7.380059775
//
IT	4597
RD	5
LK	-164741.985951
QD	-499.899674 -> -390.772952
RI	0.0309276302
TR	0.031141	0.009053
MT	13.165521
MM	C_pi: 2.476121, n_recomb: 18334.079920
RS	0	0.000000	1.293886	112.694305	0.006147	0.000122
RS	1	0.008067	1.293886	121.002857	0.006600	0.001109
RS	2	0.016785	1.293886	129.856404	0.007083	0.002989
RS	3	0.026207	1.293886	139.279434	0.007597	0.005368
RS	4	0.036388	0.394382	485.094733	0.026459	0.018928
RS	5	0.047391	0.394382	509.261081	0.027777	0.023942
RS	6	0.059281	0.387003	543.386523	0.029638	0.027189
RS	7	0.072131	0.387003	567.323888	0.030944	0.030415
RS	8	0.086017	0.470788	487.219278	0.026575	0.027064
RS	9	0.101023	0.470788	509.390306	0.027784	0.029077
RS	10	0.117240	0.613350	409.452596	0.022333	0.023655
RS	11	0.134766	0.613350	429.562425	0.023430	0.024520
RS	12	0.153705	0.779262	355.116361	0.019369	0.020052
RS	13	0.174172	0.779262	373.458183	0.020370	0.020617
RS	14	0.196290	0.931709	328.584617	0.017922	0.017952
RS	15	0.220192	0.931709	345.781010	0.018860	0.018722
RS	16	0.246023	1.056957	320.637694	0.017489	0.017341
RS	17	0.273937	1.056957	337.159402	0.018390	0.018360
RS	18	0.304104	1.158396	323.208082	0.017629	0.017713
RS	19	0.336704	1.158396	339.258038	0.018504	0.018919
RS	20	0.371933	1.249081	329.867963	0.017992	0.018594
RS	21	0.410005	1.249081	345.416793	0.018840	0.019907
RS	22	0.451149	1.348327	334.659766	0.018253	0.019531
RS	23	0.495611	1.348327	349.536523	0.019065	0.020837
RS	24	0.543661	1.476174	333.092545	0.018168	0.020094
RS	25	0.595586	1.476174	347.116865	0.018933	0.021261
RS	26	0.651701	1.647691	323.815802	0.017662	0.020013
RS	27	0.712342	1.647691	336.892464	0.018375	0.020957
RS	28	0.777876	1.869419	308.760972	0.016841	0.019308
RS	29	0.848696	1.869419	320.884501	0.017502	0.020029
RS	30	0.925230	2.138258	291.442404	0.015896	0.018222
RS	31	1.007937	2.138258	302.652002	0.016508	0.018767
RS	32	1.097317	2.440345	275.266612	0.015014	0.017041
RS	33	1.193907	2.440345	285.604926	0.015578	0.017471
RS	34	1.298290	2.753875	262.417796	0.014313	0.015992
RS	35	1.411093	2.753875	271.903336	0.014830	0.016364
RS	36	1.532997	3.060199	253.272767	0.013814	0.015173
RS	37	1.664734	3.060199	261.881891	0.014284	0.015508
RS	38	1.807100	3.352881	246.804287	0.013462	0.014541
RS	39	1.960950	3.352881	254.467878	0.013880	0.014820
RS	40	2.127212	3.634117	241.645530	0.013180	0.013983
RS	41	2.306886	3.634117	248.259341	0.013541	0.014185
RS	42	2.501055	3.906082	236.800786	0.012916	0.013422
RS	43	2.710888	3.906082	242.235835	0.013212	0.013543
RS	44	2.937649	4.169210	231.584565	0.012631	0.012831
RS	45	3.182703	4.169210	235.695648	0.012856	0.012877
RS	46	3.447527	4.425052	225.361583	0.012292	0.012198
RS	47	3.733714	4.425052	228.003245	0.012436	0.012174
RS	48	4.042989	4.675711	217.586474	0.011868	0.011513
RS	49	4.377214	4.675711	218.632666	0.011925	0.011427
RS	50	4.738401	4.921274	207.926971	0.011341	0.010783
RS	51	5.128726	4.921274	207.285214	0.011306	0.010646
RS	52	5.550540	5.163193	196.104286	0.010696	0.010020
RS	53	6.006382	5.163193	193.741292	0.010567	0.009840
RS	54	6.498998	5.558348	177.154767	0.009663	0.008999
RS	55	7.031355	5.558348	173.722363	0.009475	0.008804
RS	56	7.606658	5.558348	169.026343	0.009219	0.008557
RS	57	8.228372	5.558348	163.070028	0.008894	0.008254
RS	58	8.900241	8.440603	104.931686	0.005723	0.005554
RS	59	9.626311	8.440603	104.034880	0.005674	0.005493
RS	60	10.410956	8.440603	102.430430	0.005587	0.005391
RS	61	11.258899	8.440603	100.095001	0.005460	0.005247
RS	62	12.175248	8.440603	97.020838	0.005292	0.005062
RS	63	13.165521	8.440603	809.244838	0.044139	0.040712
PA	4+25*2+4+6 0.031140745 0.009053142 13.165521279 1.293885697 0.394382206 0.387002734 0.470787607 0.613349511 0.779261524 0.931709263 1.056957224 1.158396185 1.249080655 1.348326967 1.476174433 1.647691006 1.869419160 2.138258164 2.440344545 2.753874527 3.060198965 3.352880587 3.634117258 3.906082095 4.169210040 4.425051998 4.675711146 4.921274415 5.163193347 5.558347845 8.440602984
//
IT	5014
RD	6
LK	-164533.191262
QD	-439.415516 -> -349.506881
RI	0.0221751374
TR	0.029209	0.009333
MT	13.639747
MM	C_pi: 2.670342, n_recomb: 20357.437212
RS	0	0.000000	1.874658	86.985553	0.004273	0.000086
RS	1	0.008128	1.874658	93.635625	0.004600	0.000777
RS	2	0.016916	1.874658	100.757470	0.004949	0.002101
RS	3	0.026418	1.874658	108.378395	0.005324	0.003793
RS	4	0.036692	0.425751	507.950884	0.024952	0.018016
RS	5	0.047802	0.425751	534.552361	0.026258	0.022827
RS	6	0.059815	0.398314	599.347976	0.029441	0.027232
RS	7	0.072804	0.398314	626.481219	0.030774	0.030369
RS	8	0.086848	0.480881	542.679352	0.026658	0.027170
RS	9	0.102034	0.480881	567.861290	0.027895	0.029105
RS	10	0.118455	0.630263	454.140538	0.022308	0.023572
RS	11	0.136210	0.630263	476.908144	0.023427	0.024515
RS	12	0.155408	0.809688	390.327254	0.019174	0.019891
RS	13	0.176166	0.809688	410.983284	0.020188	0.020490
RS	14	0.198611	0.975284	359.392270	0.017654	0.017730
RS	15	0.222881	0.975284	378.714067	0.018603	0.018480
RS	16	0.249123	1.106989	351.463511	0.017265	0.017105
RS	17	0.277498	1.106989	370.078366	0.018179	0.018081
RS	18	0.308179	1.206715	357.145209	0.017544	0.017528
RS	19	0.341354	1.206715	375.343068	0.018438	0.018690
RS	20	0.377225	1.289446	368.684841	0.018111	0.018521
RS	21	0.416012	1.289446	386.439394	0.018983	0.019805
RS	22	0.457951	1.378218	378.428608	0.018589	0.019606
RS	23	0.503298	1.378218	395.501877	0.019428	0.020908
RS	24	0.552331	1.497224	380.017695	0.018667	0.020303
RS	25	0.605349	1.497224	396.142564	0.019459	0.021493
RS	26	0.662677	1.665089	370.986423	0.018224	0.020290
RS	27	0.724663	1.665089	386.014911	0.018962	0.021274
RS	28	0.791688	1.890807	353.512635	0.017365	0.019571
RS	29	0.864160	1.890807	367.430677	0.018049	0.020340
RS	30	0.942522	2.172295	332.300973	0.016323	0.018415
RS	31	1.027253	2.172295	345.161236	0.016955	0.019010
RS	32	1.118870	2.494773	312.071155	0.015330	0.017152
RS	33	1.217934	2.494773	323.933798	0.015912	0.017630
RS	34	1.325049	2.833194	295.915794	0.014536	0.016036
RS	35	1.440870	2.833194	306.814937	0.015071	0.016451
RS	36	1.566104	3.165152	284.489246	0.013975	0.015178
RS	37	1.701517	3.165152	294.412057	0.014462	0.015552
RS	38	1.847935	3.482740	276.537352	0.013584	0.014529
RS	39	2.006254	3.482740	285.418704	0.014020	0.014850
RS	40	2.177439	3.788981	270.328896	0.013279	0.013974
RS	41	2.362538	3.788981	278.063195	0.013659	0.014218
RS	42	2.562681	4.086941	264.638184	0.013000	0.013424
RS	43	2.779091	4.086941	271.091831	0.013317	0.013587
RS	44	3.013089	4.376964	258.690406	0.012707	0.012850
RS	45	3.266105	4.376964	263.710056	0.012954	0.012937
RS	46	3.539685	4.660195	251.793594	0.012369	0.012239
RS	47	3.835501	4.660195	255.221641	0.012537	0.012254
RS	48	4.155359	4.938290	243.351408	0.011954	0.011580
RS	49	4.501213	4.938290	245.045526	0.012037	0.011530
RS	50	4.875177	5.210412	233.006185	0.011446	0.010877
RS	51	5.279534	5.210412	232.852043	0.011438	0.010771
RS	52	5.716756	5.477433	220.420753	0.010828	0.010139
RS	53	6.189513	5.477433	218.359517	0.010726	0.009984
RS	54	6.700694	5.915185	199.621004	0.009806	0.009116
RS	55	7.253420	5.915185	196.365284	0.009646	0.008941
RS	56	7.851069	5.915185	191.682975	0.009416	0.008712
RS	57	8.497293	5.915185	185.562896	0.009115	0.008425
RS	58	9.196038	9.350122	115.255818	0.005662	0.005436
RS	59	9.951574	9.350122	114.979580	0.005648	0.005405
RS	60	10.768515	9.350122	113.954466	0.005598	0.005336
RS	61	11.651854	9.350122	112.140547	0.005509	0.005226
RS	62	12.606986	9.350122	109.512480	0.005379	0.005075
RS	63	13.639747	9.350122	978.448215	0.048063	0.043492
PA	4+25*2+4+6 0.029208748 0.009332666 13.639747028 1.874657906 0.425751466 0.398314131 0.480881082 0.630262926 0.809688422 0.975283618 1.106989459 1.206714983 1.289445907 1.378218180 1.497224407 1.665089111 1.890806725 2.172294993 2.494772967 2.833194021 3.165151658 3.482739736 3.788981470 4.086940890 4.376963597 4.660194709 4.938290040 5.210411771 5.477433491 5.915185405 9.350122216
//
IT	5177
RD	7
LK	-164359.553990
QD	-389.602687 -> -312.848679
RI	0.0160486483
TR	0.027546	0.009608
MT	14.044578
MM	C_pi: 2.844290, n_recomb: 22297.423045
RS	0	0.000000	2.701294	66.489434	0.002982	0.000060
RS	1	0.008177	2.701294	71.703165	0.003216	0.000546
RS	2	0.017023	2.701294	77.306064	0.003467	0.001482
RS	3	0.026593	2.701294	83.323849	0.003737	0.002686
RS	4	0.036945	0.456758	525.615850	0.023573	0.017174
RS	5	0.048143	0.456758	554.303854	0.024860	0.021803
RS	6	0.060257	0.407736	652.357051	0.029257	0.027287
RS	7	0.073362	0.407736	682.533852	0.030610	0.030371
RS	8	0.087539	0.489271	595.333680	0.026700	0.027291
RS	9	0.102874	0.489271	623.396008	0.027958	0.029154
RS	10	0.119464	0.645433	495.709345	0.022232	0.023467
RS	11	0.137410	0.645433	520.997242	0.023366	0.024461
RS	12	0.156824	0.838429	422.107428	0.018931	0.019683
RS	13	0.177826	0.838429	444.921716	0.019954	0.020316
RS	14	0.200545	1.018037	386.405344	0.017330	0.017466
RS	15	0.225121	1.018037	407.681990	0.018284	0.018203
RS	16	0.251707	1.157464	378.184820	0.016961	0.016827
RS	17	0.280468	1.157464	398.723877	0.017882	0.017765
RS	18	0.311580	1.256614	386.837581	0.017349	0.017289
RS	19	0.345236	1.256614	407.035893	0.018255	0.018407
RS	20	0.381645	1.332185	403.436081	0.018093	0.018378
RS	21	0.421031	1.332185	423.286372	0.018984	0.019624
RS	22	0.463637	1.410878	418.697035	0.018778	0.019597
RS	23	0.509728	1.410878	437.896732	0.019639	0.020881
RS	24	0.559587	1.520896	424.259354	0.019027	0.020424
RS	25	0.613524	1.520896	442.442579	0.019843	0.021618
RS	26	0.671872	1.684164	416.259979	0.018669	0.020488
RS	27	0.734990	1.684164	433.211519	0.019429	0.021494
RS	28	0.803270	1.911905	396.923440	0.017801	0.019772
RS	29	0.877134	1.911905	412.613097	0.018505	0.020572
RS	30	0.957038	2.203002	372.138307	0.016690	0.018566
RS	31	1.043475	2.203002	386.629793	0.017340	0.019195
RS	32	1.136981	2.541933	348.034791	0.015609	0.017240
RS	33	1.238134	2.541933	361.404413	0.016208	0.017751
RS	34	1.347558	2.900824	328.697695	0.014742	0.016073
RS	35	1.465930	2.900824	340.993986	0.015293	0.016517
RS	36	1.593981	3.253726	315.113221	0.014132	0.015185
RS	37	1.732504	3.253726	326.333213	0.014635	0.015587
RS	38	1.882354	3.591210	305.813139	0.013715	0.014528
RS	39	2.044458	3.591210	315.894426	0.014167	0.014878
RS	40	2.219818	3.917056	298.686603	0.013396	0.013979
RS	41	2.409518	3.917056	307.520331	0.013792	0.014257
RS	42	2.614730	4.235310	292.258259	0.013107	0.013446
RS	43	2.836723	4.235310	299.704102	0.013441	0.013643
RS	44	3.076869	4.546433	285.652311	0.012811	0.012892
RS	45	3.336653	4.546433	291.547086	0.013075	0.013014
RS	46	3.617680	4.851236	278.121652	0.012473	0.012305
RS	47	3.921688	4.851236	282.294496	0.012660	0.012354
RS	48	4.250556	5.151002	269.019671	0.012065	0.011672
RS	49	4.606316	5.151002	271.311842	0.012168	0.011653
RS	50	4.991168	5.444160	257.962691	0.011569	0.010996
RS	51	5.407491	5.444160	258.239422	0.011582	0.010916
RS	52	5.857858	5.731145	244.558679	0.010968	0.010279
RS	53	6.345053	5.731145	242.738739	0.010886	0.010144
RS	54	6.872088	6.204088	221.830989	0.009949	0.009253
RS	55	7.442220	6.204088	218.693892	0.009808	0.009094
RS	56	8.058974	6.204088	213.969716	0.009596	0.008879
RS	57	8.726162	6.204088	207.634350	0.009312	0.008603
RS	58	9.447909	10.167675	124.830524	0.005598	0.005350
RS	59	10.228675	10.167675	125.134519	0.005612	0.005344
RS	60	11.073287	10.167675	124.658851	0.005591	0.005302
RS	61	11.986966	10.167675	123.349190	0.005532	0.005220
RS	62	12.975360	10.167675	121.164637	0.005434	0.005098
RS	63	14.044578	10.167675	1145.493278	0.051373	0.046202
PA	4+25*2+4+6 0.027546005 0.009608295 14.044578158 2.701294412 0.456758016 0.407735847 0.489271012 0.645433220 0.838429312 1.018037194 1.157463886 1.256614238 1.332184528 1.410878335 1.520896258 1.684164393 1.911904552 2.203002202 2.541933190 2.900823689 3.253725712 3.591209998 3.917055615 4.235310013 4.546433418 4.851235788 5.151002003 5.444160188 5.731145388 6.204087563 10.167675297
//
IT	5535
RD	8
LK	-164210.757189
QD	-347.025212 -> -280.491477
RI	0.0117492525
TR	0.026074	0.009866
MT	14.413354
MM	C_pi: 3.006788, n_recomb: 24176.062109
RS	0	0.000000	3.885016	50.361851	0.002083	0.000042
RS	1	0.008222	3.885016	54.384728	0.002250	0.000384
RS	2	0.017119	3.885016	58.718518	0.002429	0.001044
RS	3	0.026748	3.885016	63.385469	0.002622	0.001899
RS	4	0.037169	0.488257	538.868668	0.022289	0.016359
RS	5	0.048446	0.488257	569.351043	0.023550	0.020819
RS	6	0.060651	0.415772	703.388525	0.029094	0.027330
RS	7	0.073859	0.415772	736.509008	0.030464	0.030393
RS	8	0.088153	0.496219	646.348940	0.026735	0.027419
RS	9	0.103622	0.496219	677.209586	0.028012	0.029228
RS	10	0.120363	0.658960	535.285215	0.022141	0.023367
RS	11	0.138480	0.658960	563.002779	0.023288	0.024396
RS	12	0.158087	0.865380	451.574804	0.018679	0.019462
RS	13	0.179305	0.865380	476.437742	0.019707	0.020131
RS	14	0.202268	1.059585	410.756315	0.016990	0.017189
RS	15	0.227120	1.059585	433.860944	0.017946	0.017922
RS	16	0.254014	1.207839	401.888592	0.016623	0.016533
RS	17	0.283119	1.207839	424.219476	0.017547	0.017441
RS	18	0.314618	1.307520	413.248403	0.017093	0.017024
RS	19	0.348706	1.307520	435.326509	0.018007	0.018102
RS	20	0.385596	1.376821	434.869879	0.017988	0.018194
RS	21	0.425520	1.376821	456.723806	0.018892	0.019403
RS	22	0.468726	1.446071	455.949682	0.018860	0.019534
RS	23	0.515484	1.446071	477.219202	0.019739	0.020794
RS	24	0.566086	1.547412	466.063413	0.019278	0.020485
RS	25	0.620849	1.547412	486.276130	0.020114	0.021675
RS	26	0.680114	1.705923	459.719891	0.019015	0.020630
RS	27	0.744252	1.705923	478.579994	0.019796	0.021648
RS	28	0.813662	1.934882	438.994562	0.018158	0.019930
RS	29	0.888780	1.934882	456.447415	0.018880	0.020750
RS	30	0.970073	2.234098	410.921600	0.016997	0.018689
RS	31	1.058049	2.234098	427.038990	0.017664	0.019342
RS	32	1.153259	2.587439	383.106187	0.015847	0.017311
RS	33	1.256296	2.587439	397.979453	0.016462	0.017847
RS	34	1.367805	2.964430	360.702178	0.014920	0.016103
RS	35	1.488481	2.964430	374.393805	0.015486	0.016571
RS	36	1.619079	3.335756	345.071247	0.014273	0.015193
RS	37	1.760414	3.335756	357.588134	0.014791	0.015617
RS	38	1.913369	3.690334	334.552822	0.013838	0.014531
RS	39	2.078900	3.690334	345.834908	0.014305	0.014905
RS	40	2.258039	4.032564	326.648662	0.013511	0.013992
RS	41	2.451906	4.032564	336.582532	0.013922	0.014296
RS	42	2.661713	4.367526	319.614243	0.013220	0.013477
RS	43	2.888769	4.367526	328.050970	0.013569	0.013703
RS	44	3.134492	4.695905	312.462313	0.012924	0.012947
RS	45	3.400417	4.695905	319.226899	0.013204	0.013097
RS	46	3.688206	5.018292	304.385447	0.012590	0.012384
RS	47	3.999656	5.018292	309.291995	0.012793	0.012462
RS	48	4.336711	5.335693	294.683889	0.012189	0.011777
RS	49	4.701478	5.335693	297.555964	0.012308	0.011785
RS	50	5.096234	5.646023	282.941979	0.011703	0.011126
RS	51	5.523446	5.646023	283.624271	0.011732	0.011069
RS	52	5.985780	5.949488	268.710387	0.011115	0.010429
RS	53	6.486126	5.949488	267.100768	0.011048	0.010311
RS	54	7.027608	6.452869	244.004941	0.010093	0.009399
RS	55	7.613608	6.452869	240.954758	0.009967	0.009253
RS	56	8.247787	6.452869	236.156635	0.009768	0.009049
RS	57	8.934105	6.452869	229.574276	0.009496	0.008782
RS	58	9.676849	10.932563	133.891095	0.005538	0.005282
RS	59	10.480658	10.932563	134.753895	0.005574	0.005297
RS	60	11.350553	10.932563	134.813392	0.005576	0.005277
RS	61	12.291967	10.932563	134.002298	0.005543	0.005221
RS	62	13.310779	10.932563	132.265507	0.005471	0.005124
RS	63	14.413354	10.932563	1312.604581	0.054294	0.048825
PA	4+25*2+4+6 0.026073815 0.009866170 14.413353879 3.885015783 0.488256571 0.415771569 0.496218530 0.658959867 0.865379842 1.059585101 1.207838892 1.307519904 1.376821227 1.446071042 1.547411746 1.705922830 1.934882210 2.234098313 2.587438618 2.964430393 3.335756478 3.690334424 4.032563959 4.367526121 4.695905281 5.018291727 5.335692691 5.646023427 5.949487704 6.452869122 10.932563475
//
IT	5160
RD	9
LK	-164081.567054
QD	-310.213254 -> -252.117215
RI	0.0087173344
TR	0.024749	0.010101
MT	14.763703
MM	C_pi: 3.163089, n_recomb: 26007.819724
RS	0	0.000000	5.592850	37.791118	0.001453	0.000030
RS	1	0.008263	5.592850	40.852507	0.001571	0.000269
RS	2	0.017208	5.592850	44.156440	0.001698	0.000733
RS	3	0.026892	5.592850	47.721195	0.001835	0.001337
RS	4	0.037377	0.521195	547.921603	0.021068	0.015551
RS	5	0.048727	0.521195	579.929281	0.022298	0.019845
RS	6	0.061016	0.422955	752.740528	0.028943	0.027350
RS	7	0.074320	0.422955	788.736407	0.030327	0.030413
RS	8	0.088723	0.502074	696.349313	0.026775	0.027552
RS	9	0.104317	0.502074	729.958965	0.028067	0.029326
RS	10	0.121198	0.671100	573.552826	0.022053	0.023281
RS	11	0.139475	0.671100	603.642097	0.023210	0.024337
RS	12	0.159262	0.890636	479.467836	0.018436	0.019247
RS	13	0.180683	0.890636	506.303752	0.019467	0.019950
RS	14	0.203875	1.099787	433.230778	0.016658	0.016917
RS	15	0.228983	1.099787	458.070136	0.017613	0.017650
RS	16	0.256165	1.257768	423.380816	0.016279	0.016240
RS	17	0.285593	1.257768	447.401165	0.017203	0.017125
RS	18	0.317453	1.358966	437.147773	0.016808	0.016751
RS	19	0.351945	1.358966	461.008335	0.017726	0.017795
RS	20	0.389288	1.422817	463.655820	0.017828	0.017988
RS	21	0.429715	1.422817	487.437348	0.018742	0.019164
RS	22	0.473483	1.483254	490.698611	0.018867	0.019436
RS	23	0.520867	1.483254	513.992629	0.019763	0.020674
RS	24	0.572167	1.576336	505.776375	0.019447	0.020505
RS	25	0.627705	1.576336	527.999661	0.020302	0.021688
RS	26	0.687832	1.730196	501.590189	0.019286	0.020733
RS	27	0.752926	1.730196	522.354408	0.020085	0.021759
RS	28	0.823400	1.960075	479.873183	0.018451	0.020057
RS	29	0.899696	1.960075	499.090613	0.019190	0.020892
RS	30	0.982296	2.266671	448.753471	0.017255	0.018791
RS	31	1.071722	2.266671	466.500576	0.017937	0.019464
RS	32	1.168535	2.633326	417.361096	0.016048	0.017371
RS	33	1.273349	2.633326	433.743161	0.016677	0.017928
RS	34	1.386822	3.027169	391.978954	0.015072	0.016129
RS	35	1.509671	3.027169	407.072370	0.015652	0.016615
RS	36	1.642671	3.415605	374.388758	0.014395	0.015201
RS	37	1.786660	3.415605	388.210884	0.014927	0.015642
RS	38	1.942546	3.785769	362.760096	0.013948	0.014537
RS	39	2.111312	3.785769	375.253508	0.014428	0.014930
RS	40	2.294023	4.142510	354.206145	0.013619	0.014009
RS	41	2.491830	4.142510	365.252111	0.014044	0.014335
RS	42	2.705981	4.491920	346.697965	0.013331	0.013514
RS	43	2.937826	4.491920	356.137359	0.013693	0.013764
RS	44	3.188827	4.835003	339.123144	0.013039	0.013007
RS	45	3.460568	4.835003	346.767207	0.013333	0.013182
RS	46	3.754761	5.172218	330.607329	0.012712	0.012470
RS	47	4.073263	5.172218	336.253085	0.012929	0.012572
RS	48	4.418080	5.504415	320.390304	0.012319	0.011889
RS	49	4.791388	5.504415	323.841868	0.012452	0.011920
RS	50	5.195541	5.829188	308.016893	0.011843	0.011261
RS	51	5.633087	5.829188	309.097512	0.011885	0.011223
RS	52	6.106786	6.146722	292.974706	0.011265	0.010582
RS	53	6.619624	6.146722	291.561872	0.011211	0.010479
RS	54	7.174835	6.677475	266.257053	0.010238	0.009548
RS	55	7.775921	6.677475	263.278194	0.010123	0.009413
RS	56	8.426672	6.677475	258.388846	0.009935	0.009217
RS	57	9.131192	6.677475	251.540794	0.009672	0.008958
RS	58	9.893923	11.668802	142.567694	0.005482	0.005224
RS	59	10.719674	11.668802	143.979059	0.005536	0.005257
RS	60	11.613654	11.668802	144.569018	0.005559	0.005258
RS	61	12.581499	11.668802	144.258349	0.005547	0.005223
RS	62	13.629313	11.668802	142.978681	0.005498	0.005149
RS	63	14.763703	11.668802	1481.219952	0.056953	0.051351
PA	4+25*2+4+6 0.024748506 0.010100589 14.763702889 5.592850161 0.521195320 0.422954955 0.502073816 0.671099938 0.890635796 1.099786798 1.257768496 1.358965868 1.422816985 1.483253819 1.576336177 1.730196100 1.960075374 2.266670959 2.633325619 3.027169421 3.415605233 3.785769374 4.142510182 4.491919744 4.835003275 5.172217924 5.504415063 5.829188205 6.146722189 6.677475461 11.668802227
//
IT	5138
RD	10
LK	-163968.678775
QD	-278.247791 -> -227.311594
RI	0.0065710792
TR	0.023544	0.010310
MT	15.105060
MM	C_pi: 3.316169, n_recomb: 27800.663369
RS	0	0.000000	8.075204	28.085774	0.001010	0.000021
RS	1	0.008302	8.075204	30.386137	0.001093	0.000187
RS	2	0.017292	8.075204	32.872110	0.001182	0.000512
RS	3	0.027029	8.075204	35.558187	0.001279	0.000937
RS	4	0.037575	0.556416	552.866100	0.019887	0.014741
RS	5	0.048996	0.556416	586.135985	0.021084	0.018870
RS	6	0.061365	0.429698	800.404965	0.028791	0.027339
RS	7	0.074760	0.429698	839.223615	0.030187	0.030416
RS	8	0.089268	0.507134	745.631813	0.026821	0.027689
RS	9	0.104981	0.507134	781.960419	0.028127	0.029441
RS	10	0.121997	0.682084	610.919001	0.021975	0.023214
RS	11	0.140426	0.682084	643.342587	0.023141	0.024293
RS	12	0.160385	0.914334	506.247976	0.018210	0.019047
RS	13	0.182002	0.914334	535.003526	0.019244	0.019782
RS	14	0.205412	1.138605	454.338682	0.016343	0.016657
RS	15	0.230766	1.138605	480.842586	0.017296	0.017394
RS	16	0.258225	1.307032	443.210232	0.015942	0.015956
RS	17	0.287963	1.307032	468.839183	0.016864	0.016823
RS	18	0.320170	1.410593	459.089828	0.016514	0.016479
RS	19	0.355051	1.410593	484.652681	0.017433	0.017494
RS	20	0.392827	1.469717	490.300657	0.017636	0.017772
RS	21	0.433740	1.469717	515.945176	0.018559	0.018919
RS	22	0.478048	1.521905	523.354118	0.018825	0.019316
RS	23	0.526035	1.521905	548.634265	0.019735	0.020534
RS	24	0.578006	1.607124	543.697562	0.019557	0.020496
RS	25	0.634291	1.607124	567.917689	0.020428	0.021673
RS	26	0.695249	1.756512	542.078034	0.019499	0.020808
RS	27	0.761267	1.756512	564.746861	0.020314	0.021839
RS	28	0.832766	1.987210	519.707368	0.018694	0.020161
RS	29	0.910200	1.987210	540.695444	0.019449	0.021009
RS	30	0.994062	2.300795	485.744804	0.017472	0.018878
RS	31	1.084886	2.300795	505.129573	0.018170	0.019567
RS	32	1.183250	2.680165	450.881824	0.016218	0.017423
RS	33	1.289780	2.680165	468.781414	0.016862	0.017997
RS	34	1.405154	3.090190	422.587507	0.015201	0.016152
RS	35	1.530105	3.090190	439.092356	0.015794	0.016654
RS	36	1.665429	3.495075	403.101505	0.014500	0.015208
RS	37	1.811988	3.495075	418.240351	0.015044	0.015664
RS	38	1.970713	3.880052	390.447128	0.014045	0.014544
RS	39	2.142614	3.880052	404.165922	0.014538	0.014953
RS	40	2.328786	4.250231	381.352751	0.013717	0.014028
RS	41	2.530413	4.250231	393.527150	0.014155	0.014373
RS	42	2.748779	4.612662	373.492876	0.013435	0.013552
RS	43	2.985272	4.612662	383.952277	0.013811	0.013824
RS	44	3.241398	4.968707	365.618195	0.013151	0.013070
RS	45	3.518786	4.968707	374.158208	0.013459	0.013267
RS	46	3.819202	5.318807	356.775695	0.012833	0.012558
RS	47	4.144557	5.318807	363.174217	0.013064	0.012682
RS	48	4.496922	5.663730	346.138386	0.012451	0.012002
RS	49	4.878539	5.663730	350.178034	0.012596	0.012054
RS	50	5.291835	6.000954	333.200009	0.011985	0.011397
RS	51	5.739442	6.000954	334.681305	0.012039	0.011377
RS	52	6.224207	6.330849	317.377490	0.011416	0.010735
RS	53	6.749215	6.330849	316.157600	0.011372	0.010645
RS	54	7.317807	6.886920	288.623669	0.010382	0.009696
RS	55	7.933601	6.886920	285.709740	0.010277	0.009570
RS	56	8.600516	6.886920	280.720589	0.010098	0.009382
RS	57	9.322795	6.886920	273.596075	0.009841	0.009128
RS	58	10.105034	12.390527	150.924133	0.005429	0.005172
RS	59	10.952212	12.390527	152.879551	0.005499	0.005221
RS	60	11.869718	12.390527	154.000146	0.005539	0.005240
RS	61	12.863392	12.390527	154.195544	0.005546	0.005224
RS	62	13.939557	12.390527	153.384838	0.005517	0.005171
RS	63	15.105060	12.390527	1651.983942	0.059422	0.053773
PA	4+25*2+4+6 0.023543534 0.010309824 15.105059733 8.075203595 0.556415610 0.429698097 0.507133991 0.682083803 0.914333824 1.138604570 1.307031873 1.410593351 1.469716676 1.521904739 1.607123993 1.756511820 1.987210450 2.300794747 2.680165156 3.090190463 3.495075411 3.880051576 4.250230850 4.612661860 4.968706960 5.318806503 5.663729689 6.000954037 6.330848533 6.886919502 12.390526819
//
IT	4731
RD	11
LK	-163869.663642
QD	-250.411079 -> -205.630371
RI	0.0050499763
TR	0.022442	0.010494
MT	15.441942
MM	C_pi: 3.467543, n_recomb: 29558.169028
RS	0	0.000000	11.705380	20.674859	0.000699	0.000014
RS	1	0.008339	11.705380	22.383389	0.000757	0.000130
RS	2	0.017374	11.705380	24.231701	0.000820	0.000355
RS	3	0.027162	11.705380	26.230987	0.000887	0.000652
RS	4	0.037766	0.594626	553.837023	0.018737	0.013932
RS	5	0.049255	0.594626	588.105723	0.019897	0.017892
RS	6	0.061702	0.436280	846.255348	0.028630	0.027297
RS	7	0.075186	0.436280	887.849130	0.030037	0.030395
RS	8	0.089796	0.511604	794.326284	0.026873	0.027829
RS	9	0.105623	0.511604	833.353476	0.028194	0.029572
RS	10	0.122771	0.692086	647.612211	0.021910	0.023169
RS	11	0.141348	0.692086	682.344159	0.023085	0.024266
RS	12	0.161475	0.936614	532.182862	0.018005	0.018866
RS	13	0.183280	0.936614	562.817817	0.019041	0.019630
RS	14	0.206903	1.176038	474.398531	0.016050	0.016414
RS	15	0.232496	1.176038	502.511405	0.017001	0.017156
RS	16	0.260224	1.355485	461.733026	0.015621	0.015686
RS	17	0.290264	1.355485	488.903793	0.016540	0.016539
RS	18	0.322809	1.462144	479.447380	0.016220	0.016215
RS	19	0.358068	1.462144	506.643592	0.017141	0.017206
RS	20	0.396268	1.517173	515.155720	0.017429	0.017553
RS	21	0.437653	1.517173	542.605435	0.018357	0.018675
RS	22	0.482489	1.561585	554.211339	0.018750	0.019184
RS	23	0.531064	1.561585	581.442266	0.019671	0.020383
RS	24	0.583690	1.639279	580.043393	0.019624	0.020468
RS	25	0.640704	1.639279	606.247861	0.020510	0.021638
RS	26	0.702474	1.784356	581.336065	0.019668	0.020862
RS	27	0.769394	1.784356	605.910904	0.020499	0.021899
RS	28	0.841895	2.015827	558.608424	0.018899	0.020249
RS	29	0.920442	2.015827	581.373982	0.019669	0.021109
RS	30	1.005539	2.336148	521.981375	0.017659	0.018955
RS	31	1.097732	2.336148	543.012199	0.018371	0.019659
RS	32	1.197614	2.727860	483.733912	0.016365	0.017470
RS	33	1.305825	2.727860	503.159807	0.017023	0.018059
RS	34	1.423060	3.153699	452.572358	0.015311	0.016173
RS	35	1.550072	3.153699	470.498022	0.015918	0.016688
RS	36	1.687676	3.574701	431.235316	0.014589	0.015216
RS	37	1.836754	3.574701	447.701934	0.015146	0.015685
RS	38	1.998265	3.974110	417.618912	0.014129	0.014552
RS	39	2.173244	3.974110	432.576831	0.014635	0.014975
RS	40	2.362816	4.357097	408.076086	0.013806	0.014048
RS	41	2.568196	4.357097	421.395387	0.014256	0.014410
RS	42	2.790703	4.731593	399.975415	0.013532	0.013592
RS	43	3.031766	4.731593	411.472994	0.013921	0.013883
RS	44	3.292932	5.099377	391.915805	0.013259	0.013133
RS	45	3.575877	5.099377	401.370020	0.013579	0.013350
RS	46	3.882417	5.460920	382.857541	0.012953	0.012646
RS	47	4.214520	5.460920	390.025123	0.013195	0.012790
RS	48	4.574319	5.817007	371.897086	0.012582	0.012115
RS	49	4.964121	5.817007	376.537073	0.012739	0.012185
RS	50	5.386431	6.165152	358.466289	0.012127	0.011532
RS	51	5.843958	6.165152	360.354937	0.012191	0.011527
RS	52	6.339639	6.506083	341.902656	0.011567	0.010886
RS	53	6.876656	6.506083	340.876409	0.011532	0.010807
RS	54	7.458456	7.085988	311.096171	0.010525	0.009841
RS	55	8.088774	7.085988	308.245245	0.010428	0.009724
RS	56	8.771656	7.085988	303.152094	0.010256	0.009542
RS	57	9.511485	7.085988	295.744533	0.010006	0.009293
RS	58	10.313010	13.105252	158.988468	0.005379	0.005123
RS	59	11.181377	13.105252	161.485600	0.005463	0.005187
RS	60	12.122158	13.105252	163.138633	0.005519	0.005221
RS	61	13.141394	13.105252	163.846705	0.005543	0.005223
RS	62	14.245626	13.105252	163.516986	0.005532	0.005189
RS	63	15.441942	13.105252	1824.963016	0.061741	0.056087
PA	4+25*2+4+6 0.022441941 0.010494409 15.441942255 11.705379868 0.594625651 0.436279971 0.511603768 0.692086282 0.936614082 1.176038436 1.355485149 1.462143875 1.517173100 1.561584967 1.639279470 1.784355791 2.015827239 2.336147840 2.727860044 3.153699073 3.574701357 3.974109643 4.357097054 4.731592606 5.099376910 5.460920190 5.817006599 6.165152075 6.506082896 7.085988197 13.105251682
//
IT	4401
RD	12
LK	-163782.593075
QD	-226.101499 -> -186.649798
RI	0.0039707987
TR	0.021431	0.010656
MT	15.776530
MM	C_pi: 3.617955, n_recomb: 31281.461194
RS	0	0.000000	17.045197	15.077401	0.000482	0.000010
RS	1	0.008376	17.045197	16.332661	0.000522	0.000089
RS	2	0.017453	17.045197	17.691737	0.000566	0.000245
RS	3	0.027291	17.045197	19.163096	0.000613	0.000452
RS	4	0.037953	0.636436	551.060266	0.017616	0.013128
RS	5	0.049508	0.636436	586.064750	0.018735	0.016915
RS	6	0.062030	0.442868	890.168279	0.028457	0.027225
RS	7	0.075602	0.442868	934.489252	0.029874	0.030348
RS	8	0.090310	0.515614	842.488237	0.026933	0.027972
RS	9	0.106250	0.515614	884.197901	0.028266	0.029714
RS	10	0.123525	0.701236	683.761216	0.021858	0.023144
RS	11	0.142247	0.701236	720.781551	0.023042	0.024256
RS	12	0.162538	0.957594	557.432574	0.017820	0.018706
RS	13	0.184527	0.957594	589.914327	0.018858	0.019495
RS	14	0.208359	1.212120	493.606317	0.015780	0.016190
RS	15	0.234187	1.212120	523.281608	0.016728	0.016937
RS	16	0.262178	1.403041	479.181622	0.015318	0.015432
RS	17	0.292514	1.403041	507.836589	0.016234	0.016273
RS	18	0.325390	1.513437	498.472517	0.015935	0.015960
RS	19	0.361020	1.513437	527.240443	0.016855	0.016931
RS	20	0.399635	1.564920	538.468400	0.017214	0.017337
RS	21	0.441483	1.564920	567.669456	0.018147	0.018436
RS	22	0.486837	1.601961	583.476343	0.018652	0.019045
RS	23	0.535990	1.601961	612.623280	0.019584	0.020227
RS	24	0.589260	1.672405	614.963739	0.019659	0.020426
RS	25	0.646992	1.672405	643.138927	0.020560	0.021590
RS	26	0.709559	1.813302	619.462375	0.019803	0.020901
RS	27	0.777366	1.813302	645.943161	0.020649	0.021943
RS	28	0.850853	2.045502	596.645476	0.019073	0.020324
RS	29	0.930496	2.045502	621.193862	0.019858	0.021196
RS	30	1.016809	2.372369	557.513356	0.017822	0.019024
RS	31	1.110351	2.372369	580.197010	0.018548	0.019742
RS	32	1.211729	2.776154	515.955112	0.016494	0.017513
RS	33	1.321598	2.776154	536.914288	0.017164	0.018116
RS	34	1.440669	3.217569	481.960521	0.015407	0.016192
RS	35	1.569714	3.217569	501.314363	0.016026	0.016721
RS	36	1.709567	3.654544	458.800707	0.014667	0.015223
RS	37	1.861134	3.654544	476.603970	0.015236	0.015704
RS	38	2.025396	4.068204	444.271242	0.014202	0.014561
RS	39	2.203417	4.068204	460.479836	0.014721	0.014996
RS	40	2.396348	4.463636	434.355641	0.013885	0.014067
RS	41	2.605439	4.463636	448.834391	0.014348	0.014444
RS	42	2.832043	4.849542	426.112377	0.013622	0.013631
RS	43	3.077628	4.849542	438.664923	0.014023	0.013939
RS	44	3.343782	5.228148	417.975803	0.013362	0.013195
RS	45	3.632229	5.228148	428.361762	0.013694	0.013430
RS	46	3.944836	5.600009	408.809366	0.013069	0.012733
RS	47	4.283626	5.600009	416.762349	0.013323	0.012895
RS	48	4.650794	5.966010	397.622715	0.012711	0.012226
RS	49	5.048714	5.966010	402.876082	0.012879	0.012313
RS	50	5.479964	6.323826	383.775313	0.012268	0.011664
RS	51	5.947335	6.323826	386.079322	0.012342	0.011674
RS	52	6.453853	6.674726	366.513672	0.011717	0.011033
RS	53	7.002795	6.674726	365.683517	0.011690	0.010965
RS	54	7.597717	7.277279	333.645387	0.010666	0.009982
RS	55	8.242468	7.277279	330.857229	0.010577	0.009872
RS	56	8.941223	7.277279	325.657672	0.010411	0.009697
RS	57	9.698505	7.277279	317.962317	0.010165	0.009451
RS	58	10.519216	13.816784	166.773499	0.005331	0.005077
RS	59	11.408669	13.816784	169.810193	0.005428	0.005154
RS	60	12.372621	13.816784	171.997217	0.005498	0.005202
RS	61	13.417312	13.816784	173.223821	0.005538	0.005220
RS	62	14.549506	13.816784	173.385810	0.005543	0.005203
RS	63	15.776530	13.816784	1999.883048	0.063932	0.058291
PA	4+25*2+4+6 0.021431454 0.010655827 15.776530237 17.045196991 0.636435834 0.442867592 0.515614334 0.701235548 0.957594146 1.212120067 1.403040680 1.513437212 1.564920438 1.601961336 1.672405054 1.813302462 2.045502064 2.372369431 2.776154105 3.217568505 3.654544204 4.068204129 4.463635626 4.849542187 5.228148121 5.600009277 5.966010475 6.323826355 6.674726211 7.277279118 13.816784182
//
IT	4701
RD	13
LK	-163705.869685
QD	-204.810034 -> -169.991852
RI	0.0032058115
TR	0.020503	0.010796
MT	16.109702
MM	C_pi: 3.767657, n_recomb: 32969.945613
RS	0	0.000000	24.936135	10.898353	0.000331	0.000007
RS	1	0.008412	24.936135	11.811486	0.000358	0.000061
RS	2	0.017531	24.936135	12.800800	0.000388	0.000168
RS	3	0.027417	24.936135	13.872593	0.000421	0.000311
RS	4	0.038135	0.682381	544.849081	0.016526	0.012335
RS	5	0.049754	0.682381	580.330319	0.017602	0.015947
RS	6	0.062351	0.449557	932.029681	0.028269	0.027126
RS	7	0.076007	0.449557	979.026032	0.029694	0.030276
RS	8	0.090812	0.519245	890.127935	0.026998	0.028120
RS	9	0.106863	0.519245	934.504389	0.028344	0.029867
RS	10	0.124263	0.709615	719.436473	0.021821	0.023139
RS	11	0.143127	0.709615	758.727505	0.023013	0.024264
RS	12	0.163578	0.977353	582.094019	0.017655	0.018566
RS	13	0.185749	0.977353	616.393947	0.018696	0.019376
RS	14	0.209786	1.246875	512.082241	0.015532	0.015982
RS	15	0.235843	1.246875	543.278577	0.016478	0.016737
RS	16	0.264093	1.449650	495.699600	0.015035	0.015193
RS	17	0.294719	1.449650	525.786487	0.015947	0.016025
RS	18	0.327922	1.564340	516.331005	0.015661	0.015717
RS	19	0.363917	1.564340	546.613194	0.016579	0.016670
RS	20	0.402940	1.612767	560.400985	0.016997	0.017125
RS	21	0.445245	1.612767	591.300974	0.017935	0.018204
RS	22	0.491109	1.642780	611.283650	0.018541	0.018902
RS	23	0.540831	1.642780	642.310427	0.019482	0.020069
RS	24	0.594735	1.706192	648.548545	0.019671	0.020374
RS	25	0.653173	1.706192	678.677835	0.020585	0.021534
RS	26	0.716527	1.842998	656.509957	0.019912	0.020929
RS	27	0.785210	1.842998	684.893325	0.020773	0.021975
RS	28	0.859671	2.075873	633.846893	0.019225	0.020390
RS	29	0.940394	2.075873	660.180221	0.020024	0.021273
RS	30	1.027908	2.409112	592.358433	0.017967	0.019087
RS	31	1.122784	2.409112	616.698496	0.018705	0.019818
RS	32	1.225639	2.824737	547.557288	0.016608	0.017553
RS	33	1.337147	2.824737	570.053490	0.017290	0.018170
RS	34	1.458034	3.281553	510.755891	0.015492	0.016210
RS	35	1.589090	3.281553	531.541955	0.016122	0.016751
RS	36	1.731170	3.734433	485.792290	0.014734	0.015230
RS	37	1.885201	3.734433	504.937631	0.015315	0.015722
RS	38	2.052188	4.162274	470.386109	0.014267	0.014569
RS	39	2.233221	4.162274	487.853448	0.014797	0.015015
RS	40	2.429483	4.569925	460.160942	0.013957	0.014086
RS	41	2.642253	4.569925	475.810361	0.014432	0.014477
RS	42	2.872921	4.966774	451.861400	0.013705	0.013668
RS	43	3.122991	4.966774	465.482773	0.014118	0.013992
RS	44	3.394097	5.355479	443.747904	0.013459	0.013256
RS	45	3.688007	5.355479	455.080784	0.013803	0.013508
RS	46	4.006639	5.736734	434.576402	0.013181	0.012819
RS	47	4.352073	5.736734	443.329411	0.013446	0.012997
RS	48	4.726564	6.111602	423.258769	0.012838	0.012335
RS	49	5.132556	6.111602	429.137508	0.013016	0.012437
RS	50	5.572698	6.478036	409.070593	0.012407	0.011794
RS	51	6.049864	6.478036	411.797565	0.012490	0.011816
RS	52	6.567166	6.837976	391.157452	0.011864	0.011177
RS	53	7.127982	6.837976	390.525827	0.011845	0.011118
RS	54	7.735972	7.462137	356.225444	0.010805	0.010119
RS	55	8.395103	7.462137	353.499839	0.010722	0.010016
RS	56	9.109678	7.462137	348.191711	0.010561	0.009846
RS	57	9.884361	7.462137	340.204288	0.010319	0.009604
RS	58	10.724206	14.526685	174.281312	0.005286	0.005033
RS	59	11.634696	14.526685	177.854464	0.005394	0.005121
RS	60	12.621773	14.526685	180.575710	0.005477	0.005182
RS	61	13.691879	14.526685	182.324967	0.005530	0.005214
RS	62	14.851998	14.526685	182.987216	0.005550	0.005213
RS	63	16.109702	14.526685	2176.221411	0.066006	0.060385
PA	4+25*2+4+6 0.020502537 0.010795984 16.109701591 24.936134648 0.682380925 0.449556794 0.519245255 0.709614989 0.977352854 1.246875395 1.449650100 1.564340441 1.612767192 1.642779744 1.706192046 1.842998001 2.075873178 2.409111908 2.824736590 3.281553127 3.734432989 4.162274288 4.569925030 4.966773742 5.355479327 5.736733594 6.111602442 6.478035721 6.837976208 7.462137065 14.526685317
//
IT	5552
RD	14
LK	-163638.146293
QD	-186.105905 -> -155.328760
RI	0.0026634206
TR	0.019647	0.010917
MT	16.441689
MM	C_pi: 3.916655, n_recomb: 34622.315947
RS	0	0.000000	36.654615	7.810476	0.000226	0.000005
RS	1	0.008447	36.654615	8.468562	0.000245	0.000042
RS	2	0.017606	36.654615	9.181946	0.000265	0.000115
RS	3	0.027540	36.654615	9.955249	0.000288	0.000213
RS	4	0.038313	0.732964	535.574561	0.015469	0.011559
RS	5	0.049995	0.732964	571.282166	0.016500	0.014994
RS	6	0.062665	0.456398	971.754640	0.028067	0.027002
RS	7	0.076404	0.456398	1021.369229	0.029500	0.030178
RS	8	0.091304	0.522539	937.247636	0.027071	0.028271
RS	9	0.107463	0.522539	984.273851	0.028429	0.030029
RS	10	0.124986	0.717281	754.677833	0.021797	0.023152
RS	11	0.143989	0.717281	796.222171	0.022997	0.024289
RS	12	0.164598	0.995963	606.218490	0.017509	0.018445
RS	13	0.186947	0.995963	642.309569	0.018552	0.019274
RS	14	0.211184	1.280341	529.897865	0.015305	0.015792
RS	15	0.237469	1.280341	562.576665	0.016249	0.016553
RS	16	0.265973	1.495273	511.385007	0.014770	0.014968
RS	17	0.296885	1.495273	542.854891	0.015679	0.015794
RS	18	0.330408	1.614765	533.133635	0.015399	0.015485
RS	19	0.366762	1.614765	564.874983	0.016315	0.016423
RS	20	0.406187	1.660570	581.066635	0.016783	0.016918
RS	21	0.448942	1.660570	613.613366	0.017723	0.017980
RS	22	0.495309	1.683851	637.723373	0.018419	0.018758
RS	23	0.545591	1.683851	670.591491	0.019369	0.019911
RS	24	0.600121	1.740400	680.854192	0.019665	0.020316
RS	25	0.659257	1.740400	712.917174	0.020591	0.021471
RS	26	0.723388	1.873172	692.501075	0.020002	0.020948
RS	27	0.792935	1.873172	722.779533	0.020876	0.021999
RS	28	0.868357	2.106650	670.217428	0.019358	0.020449
RS	29	0.950149	2.106650	698.333811	0.020170	0.021342
RS	30	1.038850	2.446085	626.514300	0.018096	0.019146
RS	31	1.135043	2.446085	652.510483	0.018847	0.019889
RS	32	1.239361	2.873345	578.532510	0.016710	0.017591
RS	33	1.352490	2.873345	602.565699	0.017404	0.018220
RS	34	1.475175	3.345412	538.947881	0.015566	0.016227
RS	35	1.608222	3.345412	561.166429	0.016208	0.016780
RS	36	1.752507	3.814141	512.196057	0.014794	0.015237
RS	37	1.908979	3.814141	532.685046	0.015386	0.015739
RS	38	2.078668	4.256159	495.938797	0.014324	0.014576
RS	39	2.262689	4.256159	514.669049	0.014865	0.015034
RS	40	2.462254	4.675889	485.456601	0.014021	0.014105
RS	41	2.678675	4.675889	502.284118	0.014508	0.014508
RS	42	2.913375	5.083302	477.179165	0.013782	0.013705
RS	43	3.167900	5.083302	491.879700	0.014207	0.014042
RS	44	3.443924	5.481523	469.180124	0.013551	0.013314
RS	45	3.743261	5.481523	481.472063	0.013906	0.013581
RS	46	4.067882	5.871382	460.101724	0.013289	0.012901
RS	47	4.419923	5.871382	469.666917	0.013565	0.013094
RS	48	4.801698	6.254211	448.745656	0.012961	0.012441
RS	49	5.215720	6.254211	455.259907	0.013149	0.012557
RS	50	5.664713	6.628322	434.293046	0.012544	0.011919
RS	51	6.151629	6.628322	437.449247	0.012635	0.011953
RS	52	6.679673	6.996463	415.776955	0.012009	0.011316
RS	53	7.252319	6.996463	415.345371	0.011996	0.011265
RS	54	7.873333	7.641263	378.785957	0.010941	0.010252
RS	55	8.546800	7.641263	376.121820	0.010864	0.010155
RS	56	9.277153	7.641263	370.702353	0.010707	0.009989
RS	57	10.069194	7.641263	362.418289	0.010468	0.009749
RS	58	10.928136	15.235258	181.511595	0.005243	0.004990
RS	59	11.859627	15.235258	185.616647	0.005361	0.005088
RS	60	12.869798	15.235258	188.870534	0.005455	0.005161
RS	61	13.965292	15.235258	191.144380	0.005521	0.005206
RS	62	15.153318	15.235258	192.312857	0.005555	0.005219
RS	63	16.441689	15.235258	2353.347170	0.067972	0.062372
PA	4+25*2+4+6 0.019647278 0.010916893 16.441689489 36.654614501 0.732964073 0.456398373 0.522539140 0.717280949 0.995963156 1.280340900 1.495273095 1.614765318 1.660569546 1.683851353 1.740399653 1.873171501 2.106650197 2.446084558 2.873344601 3.345412029 3.814141417 4.256158824 4.675888615 5.083301511 5.481523157 5.871381823 6.254210734 6.628321743 6.996462617 7.641263410 15.235257547
//
IT	5379
RD	15
LK	-163578.272780
QD	-169.625670 -> -142.381125
RI	0.0022791449
TR	0.018859	0.011021
MT	16.772193
MM	C_pi: 4.064782, n_recomb: 36236.999636
RS	0	0.000000	54.128282	5.552757	0.000153	0.000003
RS	1	0.008481	54.128282	6.022972	0.000166	0.000028
RS	2	0.017680	54.128282	6.532942	0.000180	0.000078
RS	3	0.027660	54.128282	7.086016	0.000196	0.000145
RS	4	0.038487	0.788707	523.620833	0.014450	0.010806
RS	5	0.050231	0.788707	559.316517	0.015435	0.014062
RS	6	0.062971	0.463419	1009.276108	0.027852	0.026856
RS	7	0.076792	0.463419	1061.445551	0.029292	0.030058
RS	8	0.091785	0.525533	983.816435	0.027150	0.028427
RS	9	0.108050	0.525533	1033.472415	0.028520	0.030198
RS	10	0.125694	0.724271	789.508996	0.021787	0.023182
RS	11	0.144834	0.724271	833.288354	0.022996	0.024329
RS	12	0.165597	1.013479	629.837180	0.017381	0.018342
RS	13	0.188121	1.013479	667.692720	0.018426	0.019187
RS	14	0.212555	1.312537	547.102819	0.015098	0.015618
RS	15	0.239062	1.312537	581.227035	0.016040	0.016384
RS	16	0.267816	1.539896	526.299045	0.014524	0.014758
RS	17	0.299009	1.539896	559.104739	0.015429	0.015578
RS	18	0.332847	1.664634	548.961443	0.015149	0.015265
RS	19	0.369555	1.664634	582.108170	0.016064	0.016189
RS	20	0.409376	1.708210	600.547645	0.016573	0.016717
RS	21	0.452574	1.708210	634.688422	0.017515	0.017765
RS	22	0.499435	1.725018	662.861189	0.018292	0.018613
RS	23	0.550271	1.725018	697.529408	0.019249	0.019755
RS	24	0.605418	1.774845	711.910907	0.019646	0.020253
RS	25	0.665241	1.774845	745.882941	0.020583	0.021404
RS	26	0.730138	1.903605	727.440420	0.020075	0.020960
RS	27	0.800538	1.903605	759.601963	0.020962	0.022016
RS	28	0.876909	2.137591	705.748605	0.019476	0.020502
RS	29	0.959756	2.137591	735.641797	0.020301	0.021405
RS	30	1.049629	2.483026	659.970290	0.018213	0.019200
RS	31	1.147124	2.483026	687.618132	0.018976	0.019955
RS	32	1.252888	2.921710	608.869438	0.016802	0.017627
RS	33	1.367620	2.921710	634.435543	0.017508	0.018268
RS	34	1.492083	3.408873	566.523829	0.015634	0.016244
RS	35	1.627100	3.408873	590.171144	0.016286	0.016808
RS	36	1.773568	3.893423	537.992028	0.014846	0.015244
RS	37	1.932457	3.893423	559.822227	0.015449	0.015756
RS	38	2.104821	4.349607	520.905148	0.014375	0.014583
RS	39	2.291802	4.349607	540.898408	0.014927	0.015051
RS	40	2.494640	4.781315	510.209561	0.014080	0.014122
RS	41	2.714680	4.781315	528.218574	0.014577	0.014536
RS	42	2.953381	5.199004	502.021304	0.013854	0.013739
RS	43	3.212325	5.199004	517.807585	0.014289	0.014090
RS	44	3.493229	5.606221	494.222546	0.013639	0.013371
RS	45	3.797955	5.606221	507.482292	0.014005	0.013652
RS	46	4.128523	6.003997	485.329324	0.013393	0.012981
RS	47	4.487126	6.003997	495.716013	0.013680	0.013188
RS	48	4.876140	6.393959	474.025275	0.013081	0.012544
RS	49	5.298145	6.393959	481.182857	0.013279	0.012672
RS	50	5.755938	6.774894	459.383451	0.012677	0.012041
RS	51	6.252554	6.774894	462.973375	0.012776	0.012086
RS	52	6.791287	7.150450	440.314250	0.012151	0.011451
RS	53	7.375706	7.150450	440.082879	0.012145	0.011408
RS	54	8.009688	7.814907	401.277415	0.011074	0.010381
RS	55	8.697436	7.814907	398.672219	0.011002	0.010289
RS	56	9.443508	7.814907	393.137482	0.010849	0.010127
RS	57	10.252851	7.814907	384.551367	0.010612	0.009889
RS	58	11.130831	15.941889	188.464161	0.005201	0.004948
RS	59	12.083268	15.941889	193.094913	0.005329	0.005056
RS	60	13.116478	15.941889	196.877879	0.005433	0.005140
RS	61	14.237310	15.941889	199.675904	0.005510	0.005196
RS	62	15.453194	15.941889	201.353865	0.005557	0.005222
RS	63	16.772193	15.941889	2530.592614	0.069834	0.064253
PA	4+25*2+4+6 0.018859059 0.011020630 16.772192887 54.128282449 0.788706547 0.463419478 0.525532871 0.724270938 1.013478869 1.312536973 1.539895598 1.664633849 1.708210264 1.725018012 1.774844952 1.903604535 2.137590697 2.483026273 2.921709748 3.408872942 3.893423249 4.349606907 4.781314792 5.199004290 5.606221384 6.003996633 6.393958504 6.774893594 7.150450371 7.814907371 15.941888518
//
IT	4183
RD	16
LK	-163525.262589
QD	-155.062651 -> -130.912088
RI	0.0020070094
TR	0.018132	0.011109
MT	17.100830
MM	C_pi: 4.211793, n_recomb: 37812.172902
RS	0	0.000000	80.264141	3.919014	0.000104	0.000002
RS	1	0.008514	80.264141	4.252410	0.000112	0.000019
RS	2	0.017752	80.264141	4.614144	0.000122	0.000053
RS	3	0.027778	80.264141	5.006621	0.000132	0.000098
RS	4	0.038656	0.850153	509.378251	0.013471	0.010080
RS	5	0.050461	0.850153	544.839323	0.014409	0.013157
RS	6	0.063271	0.470626	1044.557954	0.027625	0.026690
RS	7	0.077172	0.470626	1099.212552	0.029070	0.029915
RS	8	0.092256	0.528233	1029.828550	0.027235	0.028586
RS	9	0.108624	0.528233	1082.091046	0.028618	0.030373
RS	10	0.126386	0.730619	823.930591	0.021790	0.023226
RS	11	0.145660	0.730619	869.924640	0.023006	0.024384
RS	12	0.166575	1.029939	652.966982	0.017269	0.018254
RS	13	0.189270	1.029939	692.559755	0.018316	0.019113
RS	14	0.213898	1.343500	563.719185	0.014908	0.015458
RS	15	0.240623	1.343500	599.251955	0.015848	0.016230
RS	16	0.269623	1.583490	540.487532	0.014294	0.014561
RS	17	0.301092	1.583490	574.582853	0.015196	0.015376
RS	18	0.335240	1.713885	563.870320	0.014912	0.015055
RS	19	0.372295	1.713885	598.369113	0.015825	0.015968
RS	20	0.412505	1.755594	618.902588	0.016368	0.016523
RS	21	0.456139	1.755594	654.583657	0.017311	0.017557
RS	22	0.503487	1.766152	686.741378	0.018162	0.018470
RS	23	0.554867	1.766152	723.165362	0.019125	0.019602
RS	24	0.610621	1.809366	741.737689	0.019616	0.020186
RS	25	0.671121	1.809366	777.589638	0.020565	0.021334
RS	26	0.736773	1.934122	761.317340	0.020134	0.020967
RS	27	0.808014	1.934122	795.345059	0.021034	0.022027
RS	28	0.885320	2.168506	740.415962	0.019581	0.020550
RS	29	0.969209	2.168506	772.074970	0.020419	0.021462
RS	30	1.060239	2.519749	692.696442	0.018319	0.019252
RS	31	1.159019	2.519749	721.986985	0.019094	0.020018
RS	32	1.266209	2.969625	638.542547	0.016887	0.017662
RS	33	1.382525	2.969625	665.633210	0.017604	0.018314
RS	34	1.508744	3.471740	593.455825	0.015695	0.016260
RS	35	1.645709	3.471740	618.524028	0.016358	0.016834
RS	36	1.794335	3.972058	563.153401	0.014893	0.015250
RS	37	1.955615	3.972058	586.318225	0.015506	0.015771
RS	38	2.130625	4.442413	545.252135	0.014420	0.014590
RS	39	2.320536	4.442413	566.504334	0.014982	0.015067
RS	40	2.526615	4.886013	534.380584	0.014133	0.014138
RS	41	2.750240	4.886013	553.570381	0.014640	0.014563
RS	42	2.992903	5.313721	526.342103	0.013920	0.013772
RS	43	3.256226	5.313721	543.216787	0.014366	0.014135
RS	44	3.541968	5.729477	518.822061	0.013721	0.013425
RS	45	3.852037	5.729477	533.054812	0.014097	0.013718
RS	46	4.188505	6.134535	510.201974	0.013493	0.013058
RS	47	4.553619	6.134535	521.416368	0.013790	0.013278
RS	48	4.949818	6.530881	499.036440	0.013198	0.012643
RS	49	5.379749	6.530881	506.842645	0.013404	0.012783
RS	50	5.846283	6.917831	484.280616	0.012808	0.012159
RS	51	6.352537	6.917831	488.306695	0.012914	0.012214
RS	52	6.901892	7.300050	464.709463	0.012290	0.011581
RS	53	7.498018	7.300050	464.676827	0.012289	0.011546
RS	54	8.144897	7.983178	423.646592	0.011204	0.010505
RS	55	8.846849	7.983178	421.096227	0.011137	0.010418
RS	56	9.608565	7.983178	415.441029	0.010987	0.010259
RS	57	10.435131	7.983178	406.546574	0.010752	0.010024
RS	58	11.332070	16.645638	195.137245	0.005161	0.004907
RS	59	12.305371	16.645638	200.285827	0.005297	0.005023
RS	60	13.361538	16.645638	204.592324	0.005411	0.005117
RS	61	14.507624	16.645638	207.911796	0.005499	0.005185
RS	62	15.751286	16.645638	210.099832	0.005556	0.005222
RS	63	17.100830	16.645638	2707.254134	0.071597	0.066030
PA	4+25*2+4+6 0.018131945 0.011109107 17.100830463 80.264140582 0.850152751 0.470626045 0.528233393 0.730618642 1.029938854 1.343499835 1.583489768 1.713885025 1.755593576 1.766152227 1.809366019 1.934121725 2.168505541 2.519749192 2.969625380 3.471739901 3.972058386 4.442412536 4.886012752 5.313721165 5.729477138 6.134534729 6.530880522 6.917831226 7.300050000 7.983178415 16.645638245
//
IT	5463
RD	17
LK	-163478.264166
QD	-142.157924 -> -120.721527
RI	0.0018142348
TR	0.017461	0.011184
MT	17.427154
MM	C_pi: 4.357420, n_recomb: 39346.231108
RS	0	0.000000	119.540481	2.745987	0.000070	0.000001
RS	1	0.008546	119.540481	2.980590	0.000076	0.000013
RS	2	0.017823	119.540481	3.235229	0.000082	0.000036
RS	3	0.027892	119.540481	3.511615	0.000089	0.000066
RS	4	0.038822	0.917839	493.257423	0.012536	0.009382
RS	5	0.050686	0.917839	528.281160	0.013426	0.012284
RS	6	0.063564	0.478021	1077.574484	0.027387	0.026508
RS	7	0.077542	0.478021	1134.638374	0.028837	0.029754
RS	8	0.092715	0.530655	1075.256756	0.027328	0.028750
RS	9	0.109185	0.530655	1130.098782	0.028722	0.030555
RS	10	0.127062	0.736346	857.946255	0.021805	0.023284
RS	11	0.146467	0.736346	906.132613	0.023030	0.024451
RS	12	0.167531	1.045382	675.615475	0.017171	0.018181
RS	13	0.190394	1.045382	716.917311	0.018221	0.019053
RS	14	0.215212	1.373256	579.765035	0.014735	0.015312
RS	15	0.242150	1.373256	616.669467	0.015673	0.016088
RS	16	0.271391	1.626048	553.981444	0.014080	0.014377
RS	17	0.303131	1.626048	589.320671	0.014978	0.015187
RS	18	0.337583	1.762462	577.907950	0.014688	0.014855
RS	19	0.374979	1.762462	613.705875	0.015598	0.015758
RS	20	0.415572	1.802652	636.176023	0.016169	0.016336
RS	21	0.459634	1.802652	673.342509	0.017113	0.017357
RS	22	0.507461	1.807165	709.395284	0.018030	0.018328
RS	23	0.559375	1.807165	747.527724	0.018999	0.019451
RS	24	0.615727	1.843849	770.342624	0.019579	0.020117
RS	25	0.676894	1.843849	808.041075	0.020537	0.021262
RS	26	0.743288	1.964578	794.121934	0.020183	0.020969
RS	27	0.815357	1.964578	829.994289	0.021095	0.022034
RS	28	0.893585	2.199248	774.193414	0.019676	0.020594
RS	29	0.978498	2.199248	807.602726	0.020526	0.021515
RS	30	1.070669	2.556094	724.665431	0.018418	0.019301
RS	31	1.170716	2.556094	755.585441	0.019204	0.020078
RS	32	1.279313	3.016944	667.522100	0.016965	0.017695
RS	33	1.397192	3.016944	696.124918	0.017692	0.018359
RS	34	1.525144	3.533834	619.720114	0.015750	0.016276
RS	35	1.664031	3.533834	646.197428	0.016423	0.016860
RS	36	1.814788	4.049870	587.653582	0.014935	0.015255
RS	37	1.978429	4.049870	612.142575	0.015558	0.015786
RS	38	2.156055	4.534384	568.950867	0.014460	0.014595
RS	39	2.348861	4.534384	591.454037	0.015032	0.015081
RS	40	2.558145	4.989806	557.934331	0.014180	0.014152
RS	41	2.785314	4.989806	578.300339	0.014698	0.014587
RS	42	3.031898	5.427299	550.099903	0.013981	0.013802
RS	43	3.299555	5.427299	568.061946	0.014438	0.014177
RS	44	3.590086	5.851177	542.930883	0.013799	0.013476
RS	45	3.905447	5.851177	558.138442	0.014185	0.013782
RS	46	4.247759	6.262937	534.666547	0.013589	0.013132
RS	47	4.619325	6.262937	546.711907	0.013895	0.013364
RS	48	5.022647	6.664956	523.723876	0.013311	0.012739
RS	49	5.460436	6.664956	532.181499	0.013526	0.012890
RS	50	5.935640	7.057172	508.927114	0.012935	0.012274
RS	51	6.451456	7.057172	513.389838	0.013048	0.012337
RS	52	7.011353	7.445319	488.906567	0.012426	0.011708
RS	53	7.619101	7.445319	489.069634	0.012430	0.011679
RS	54	8.278788	8.146110	445.844819	0.011331	0.010625
RS	55	8.994853	8.146110	443.343602	0.011268	0.010543
RS	56	9.772113	8.146110	437.561485	0.011121	0.010387
RS	57	10.615800	8.146110	428.351498	0.010887	0.010152
RS	58	11.531589	17.345374	201.531501	0.005122	0.004868
RS	59	12.525644	17.345374	207.188523	0.005266	0.004991
RS	60	13.604652	17.345374	212.011175	0.005388	0.005094
RS	61	14.775873	17.345374	215.847214	0.005486	0.005172
RS	62	16.047189	17.345374	218.543429	0.005554	0.005220
RS	63	17.427154	17.345374	2882.668442	0.073264	0.067707
PA	4+25*2+4+6 0.017460623 0.011184089 17.427153774 119.540480901 0.917839382 0.478020869 0.530654854 0.736346458 1.045382397 1.373255847 1.626048351 1.762461603 1.802652128 1.807164918 1.843849328 1.964578476 2.199247592 2.556094270 3.016943894 3.533833727 4.049869669 4.534384146 4.989805622 5.427298790 5.851176673 6.262936709 6.664956289 7.057172375 7.445319429 8.146109863 17.345374086
//
IT	4173
RD	18
LK	-163436.539696
QD	-130.692304 -> -111.640231
RI	0.0016776539
TR	0.016840	0.011247
MT	17.750576
MM	C_pi: 4.501348, n_recomb: 40837.642434
RS	0	0.000000	178.672876	1.912117	0.000047	0.000001
RS	1	0.008578	178.672876	2.076133	0.000051	0.000009
RS	2	0.017891	178.672876	2.254217	0.000055	0.000024
RS	3	0.028003	178.672876	2.447577	0.000060	0.000045
RS	4	0.038983	0.992426	475.604626	0.011646	0.008717
RS	5	0.050905	0.992426	510.007654	0.012489	0.011446
RS	6	0.063849	0.485608	1108.301515	0.027139	0.026310
RS	7	0.077903	0.485608	1167.692634	0.028594	0.029574
RS	8	0.093163	0.532813	1120.061837	0.027427	0.028917
RS	9	0.109732	0.532813	1177.452297	0.028833	0.030741
RS	10	0.127722	0.741481	891.546207	0.021831	0.023353
RS	11	0.147255	0.741481	941.899944	0.023065	0.024531
RS	12	0.168464	1.059846	697.783984	0.017087	0.018120
RS	13	0.191492	1.059846	740.765444	0.018139	0.019004
RS	14	0.216495	1.401816	595.257999	0.014576	0.015178
RS	15	0.243643	1.401816	633.497098	0.015513	0.015959
RS	16	0.273120	1.667545	566.811397	0.013880	0.014203
RS	17	0.305125	1.667545	603.349267	0.014774	0.015010
RS	18	0.339875	1.810324	591.109390	0.014475	0.014664
RS	19	0.377606	1.810324	628.153548	0.015382	0.015558
RS	20	0.418573	1.849285	652.419600	0.015976	0.016154
RS	21	0.463055	1.849285	691.015975	0.016921	0.017165
RS	22	0.511352	1.847939	730.863818	0.017897	0.018189
RS	23	0.563792	1.847939	770.654916	0.018871	0.019303
RS	24	0.620729	1.878173	797.739620	0.019534	0.020046
RS	25	0.682551	1.878173	837.247134	0.020502	0.021189
RS	26	0.749676	1.994851	825.840937	0.020223	0.020968
RS	27	0.822558	1.994851	863.531830	0.021145	0.022037
RS	28	0.901692	2.229672	807.058884	0.019763	0.020634
RS	29	0.987614	2.229672	842.198514	0.020623	0.021565
RS	30	1.080906	2.591909	755.851353	0.018509	0.019348
RS	31	1.182200	2.591909	788.383347	0.019305	0.020136
RS	32	1.292183	3.063487	695.786328	0.017038	0.017728
RS	33	1.411600	3.063487	725.884882	0.017775	0.018401
RS	34	1.541260	3.594980	645.292047	0.015801	0.016291
RS	35	1.682042	3.594980	673.162824	0.016484	0.016885
RS	36	1.834900	4.126656	611.468662	0.014973	0.015260
RS	37	2.000869	4.126656	637.267539	0.015605	0.015799
RS	38	2.181074	4.625316	591.973094	0.014496	0.014600
RS	39	2.376737	4.625316	615.715414	0.015077	0.015094
RS	40	2.589184	5.092483	580.837668	0.014223	0.014165
RS	41	2.819853	5.092483	602.371462	0.014750	0.014610
RS	42	3.070308	5.539551	573.254183	0.014037	0.013831
RS	43	3.342247	5.539551	592.298835	0.014504	0.014216
RS	44	3.637511	5.971158	566.502692	0.013872	0.013524
RS	45	3.958103	5.971158	582.683431	0.014268	0.013841
RS	46	4.306193	6.389079	558.671364	0.013680	0.013203
RS	47	4.684142	6.389079	571.547940	0.013996	0.013445
RS	48	5.094510	6.796107	548.032003	0.013420	0.012831
RS	49	5.540077	6.796107	557.141348	0.013643	0.012992
RS	50	6.023865	7.192866	533.266382	0.013058	0.012384
RS	51	6.549149	7.192866	538.164235	0.013178	0.012456
RS	52	7.119491	7.586217	512.850214	0.012558	0.011830
RS	53	7.738755	7.586217	513.204351	0.012567	0.011807
RS	54	8.411138	8.303629	467.823827	0.011456	0.010742
RS	55	9.141195	8.303629	465.364486	0.011395	0.010663
RS	56	9.933874	8.303629	459.447727	0.011251	0.010509
RS	57	10.794546	8.303629	449.914144	0.011017	0.010276
RS	58	11.729045	18.039768	207.646997	0.005085	0.004829
RS	59	12.743701	18.039768	213.801656	0.005235	0.004960
RS	60	13.845391	18.039768	219.131400	0.005366	0.005070
RS	61	15.041580	18.039768	223.477139	0.005472	0.005157
RS	62	16.340375	18.039768	226.677348	0.005551	0.005216
RS	63	17.750576	18.039768	3056.189999	0.074838	0.069288
PA	4+25*2+4+6 0.016840395 0.011247248 17.750575645 178.672876322 0.992426043 0.485607675 0.532812871 0.741481199 1.059846460 1.401816451 1.667545246 1.810324473 1.849285172 1.847939084 1.878173037 1.994850651 2.229671982 2.591908686 3.063486627 3.594979616 4.126656160 4.625316067 5.092483002 5.539550589 5.971157557 6.389078552 6.796106893 7.192865872 7.586217301 8.303628749 18.039768386
//
IT	4923
RD	19
LK	-163399.448960
QD	-120.478959 -> -103.524033
RI	0.0015809510
TR	0.016267	0.011300
MT	18.070757
MM	C_pi: 4.643353, n_recomb: 42285.437539
RS	0	0.000000	268.037089	1.323338	0.000031	0.000001
RS	1	0.008608	268.037089	1.437280	0.000034	0.000006
RS	2	0.017958	268.037089	1.561034	0.000037	0.000016
RS	3	0.028112	268.037089	1.695448	0.000040	0.000030
RS	4	0.039140	1.074591	456.773027	0.010802	0.008084
RS	5	0.051118	1.074591	490.394363	0.011597	0.010644
RS	6	0.064126	0.493391	1136.733953	0.026882	0.026098
RS	7	0.078255	0.493391	1198.365135	0.028340	0.029377
RS	8	0.093600	0.534717	1164.226805	0.027533	0.029087
RS	9	0.110265	0.534717	1224.131448	0.028949	0.030931
RS	10	0.128366	0.746049	924.726901	0.021869	0.023433
RS	11	0.148024	0.746049	977.221097	0.023110	0.024621
RS	12	0.169375	1.073366	719.478889	0.017015	0.018072
RS	13	0.192563	1.073366	764.109731	0.018070	0.018965
RS	14	0.217748	1.429217	610.209074	0.014431	0.015054
RS	15	0.245101	1.429217	649.745702	0.015366	0.015840
RS	16	0.274808	1.708001	578.996214	0.013693	0.014040
RS	17	0.307073	1.708001	616.687710	0.014584	0.014843
RS	18	0.342115	1.857440	603.513245	0.014272	0.014483
RS	19	0.380174	1.857440	641.751318	0.015177	0.015369
RS	20	0.421508	1.895464	667.667775	0.015790	0.015980
RS	21	0.466401	1.895464	707.637914	0.016735	0.016980
RS	22	0.515159	1.888423	751.176418	0.017764	0.018052
RS	23	0.568114	1.888423	792.574374	0.018743	0.019158
RS	24	0.625627	1.912266	823.942257	0.019485	0.019974
RS	25	0.688091	1.912266	865.218182	0.020461	0.021115
RS	26	0.755933	2.024860	856.467223	0.020254	0.020964
RS	27	0.829614	2.024860	895.946840	0.021188	0.022037
RS	28	0.909638	2.259703	838.991147	0.019841	0.020672
RS	29	0.996551	2.259703	875.837437	0.020713	0.021611
RS	30	1.090946	2.627118	786.229914	0.018593	0.019394
RS	31	1.193466	2.627118	820.352952	0.019400	0.020191
RS	32	1.304811	3.109187	723.311137	0.017105	0.017759
RS	33	1.425742	3.109187	754.885765	0.017852	0.018443
RS	34	1.557083	3.655098	670.151583	0.015848	0.016305
RS	35	1.699729	3.655098	699.397086	0.016540	0.016908
RS	36	1.854656	4.202328	634.579636	0.015007	0.015264
RS	37	2.022919	4.202328	661.671070	0.015648	0.015812
RS	38	2.205666	4.715107	614.298537	0.014527	0.014603
RS	39	2.404145	4.715107	639.265114	0.015118	0.015106
RS	40	2.619710	5.193954	603.065460	0.014262	0.014177
RS	41	2.853831	5.193954	625.755545	0.014798	0.014630
RS	42	3.108106	5.650389	595.775886	0.014089	0.013857
RS	43	3.384270	5.650389	615.895397	0.014565	0.014252
RS	44	3.684206	6.089369	589.502078	0.013941	0.013570
RS	45	4.009963	6.089369	606.651611	0.014347	0.013898
RS	46	4.363761	6.512939	582.176948	0.013768	0.013270
RS	47	4.748015	6.512939	595.882554	0.014092	0.013523
RS	48	5.165348	6.924345	571.918431	0.013525	0.012920
RS	49	5.618605	6.924345	581.677761	0.013756	0.013091
RS	50	6.110881	7.324948	557.255294	0.013178	0.012491
RS	51	6.645533	7.324948	562.585081	0.013304	0.012570
RS	52	7.226209	7.722806	536.497296	0.012688	0.011949
RS	53	7.856872	7.722806	537.036564	0.012700	0.011930
RS	54	8.541825	8.455776	489.547014	0.011577	0.010854
RS	55	9.285740	8.455776	487.120888	0.011520	0.010779
RS	56	10.093694	8.455776	481.060635	0.011377	0.010627
RS	57	10.971198	8.455776	471.194563	0.011143	0.010394
RS	58	11.924242	18.727711	213.489225	0.005049	0.004792
RS	59	12.959326	18.727711	220.129634	0.005206	0.004929
RS	60	14.083514	18.727711	225.956043	0.005344	0.005047
RS	61	15.304475	18.727711	230.802956	0.005458	0.005142
RS	62	16.630540	18.727711	234.500994	0.005546	0.005210
RS	63	18.070757	18.727711	3227.275611	0.076321	0.070776
PA	4+25*2+4+6 0.016266816 0.011299970 18.070756908 268.037088987 1.074590550 0.493391075 0.534716961 0.746049092 1.073366230 1.429217403 1.708000762 1.857439565 1.895463688 1.888423375 1.912266079 2.024859705 2.259702860 2.627118146 3.109186532 3.655098164 4.202327685 4.715107301 5.193953752 5.650389042 6.089369081 6.512939091 6.924345353 7.324948461 7.722806341 8.455775679 18.727710510
//
IT	4140
RD	20
LK	-163366.433669
QD	-111.359344 -> -96.251095
RI	0.0015123772
TR	0.015736	0.011344
MT	18.387166
MM	C_pi: 4.783154, n_recomb: 43688.704003
RS	0	0.000000	403.436365	0.910735	0.000021	0.000000
RS	1	0.008638	403.436365	0.989434	0.000023	0.000004
RS	2	0.018022	403.436365	1.074935	0.000025	0.000011
RS	3	0.028217	403.436365	1.167829	0.000027	0.000020
RS	4	0.039293	1.165172	437.047126	0.010004	0.007486
RS	5	0.051325	1.165172	469.746039	0.010752	0.009882
RS	6	0.064396	0.501375	1162.871846	0.026617	0.025874
RS	7	0.078597	0.501375	1226.650924	0.028077	0.029165
RS	8	0.094024	0.536383	1207.713171	0.027644	0.029259
RS	9	0.110784	0.536383	1270.094087	0.029071	0.031125
RS	10	0.128992	0.750070	957.485401	0.021916	0.023523
RS	11	0.148773	0.750070	1012.091048	0.023166	0.024721
RS	12	0.170262	1.085977	740.700002	0.016954	0.018034
RS	13	0.193607	1.085977	786.948839	0.018013	0.018937
RS	14	0.218969	1.455474	624.632631	0.014297	0.014941
RS	15	0.246522	1.455474	665.429577	0.015231	0.015731
RS	16	0.276455	1.747394	590.563356	0.013518	0.013886
RS	17	0.308974	1.747394	629.364041	0.014406	0.014687
RS	18	0.344301	1.903779	615.149974	0.014080	0.014310
RS	19	0.382680	1.903779	654.529953	0.014982	0.015189
RS	20	0.424374	1.941118	681.964057	0.015610	0.015811
RS	21	0.469670	1.941118	723.251663	0.016555	0.016803
RS	22	0.518879	1.928548	770.365915	0.017633	0.017918
RS	23	0.572338	1.928548	813.317170	0.018616	0.019017
RS	24	0.630415	1.946044	848.968481	0.019432	0.019902
RS	25	0.693509	1.946044	891.969140	0.020416	0.021040
RS	26	0.762053	2.054513	885.999681	0.020280	0.020957
RS	27	0.836517	2.054513	927.234600	0.021224	0.022035
RS	28	0.917415	2.289244	869.976034	0.019913	0.020707
RS	29	1.005300	2.289244	908.501684	0.020795	0.021654
RS	30	1.100776	2.661618	815.784092	0.018673	0.019437
RS	31	1.204500	2.661618	851.473765	0.019490	0.020244
RS	32	1.317184	3.153935	750.078711	0.017169	0.017790
RS	33	1.439601	3.153935	783.106489	0.017925	0.018482
RS	34	1.572593	3.714069	694.282155	0.015892	0.016319
RS	35	1.717073	3.714069	724.880535	0.016592	0.016931
RS	36	1.874033	4.276750	656.969718	0.015038	0.015268
RS	37	2.044552	4.276750	685.333311	0.015687	0.015823
RS	38	2.229800	4.803606	635.908829	0.014555	0.014605
RS	39	2.431050	4.803606	662.081664	0.015155	0.015116
RS	40	2.649684	5.294058	624.595498	0.014296	0.014186
RS	41	2.887204	5.294058	648.427242	0.014842	0.014648
RS	42	3.145241	5.759676	617.635808	0.014137	0.013881
RS	43	3.425567	5.759676	638.819385	0.014622	0.014285
RS	44	3.730108	6.205680	611.895352	0.014006	0.013613
RS	45	4.060956	6.205680	630.006425	0.014420	0.013951
RS	46	4.420382	6.634410	605.144761	0.013851	0.013334
RS	47	4.810856	6.634410	619.674656	0.014184	0.013597
RS	48	5.235060	7.049595	595.340655	0.013627	0.013005
RS	49	5.695907	7.049595	605.746106	0.013865	0.013185
RS	50	6.196561	7.453374	580.849163	0.013295	0.012594
RS	51	6.740463	7.453374	586.606031	0.013427	0.012681
RS	52	7.331348	7.855046	559.803998	0.012813	0.012063
RS	53	7.973273	7.855046	560.521152	0.012830	0.012050
RS	54	8.670649	8.602485	510.976703	0.011696	0.010963
RS	55	9.428264	8.602485	508.573813	0.011641	0.010891
RS	56	10.251323	8.602485	502.360177	0.011499	0.010741
RS	57	11.145478	8.602485	492.152038	0.011265	0.010508
RS	58	12.116871	19.407906	219.062079	0.005014	0.004755
RS	59	13.172174	19.407906	226.175359	0.005177	0.004898
RS	60	14.318635	19.407906	232.486775	0.005321	0.005023
RS	61	15.564127	19.407906	237.824836	0.005444	0.005126
RS	62	16.917207	19.407906	242.012764	0.005539	0.005203
RS	63	18.387166	19.407906	3395.404584	0.077718	0.072174
PA	4+25*2+4+6 0.015736013 0.011343609 18.387166111 403.436365384 1.165171916 0.501374985 0.536383464 0.750070421 1.085977497 1.455474047 1.747393510 1.903779190 1.941117823 1.928548338 1.946044262 2.054513012 2.289243882 2.661617712 3.153935113 3.714068733 4.276749782 4.803606396 5.294058283 5.759675865 6.205680086 6.634410422 7.049595271 7.453373757 7.855045671 8.602484547 19.407905995
//
IT	5001
RD	21
LK	-163337.007343
QD	-103.197010 -> -89.716588
RI	0.0014640742
TR	0.015244	0.011379
MT	18.699471
MM	C_pi: 4.920517, n_recomb: 45046.724806
RS	0	0.000000	608.823495	0.623814	0.000014	0.000000
RS	1	0.008667	608.823495	0.677905	0.000015	0.000003
RS	2	0.018085	608.823495	0.736688	0.000016	0.000007
RS	3	0.028319	608.823495	0.800571	0.000018	0.000013
RS	4	0.039441	1.265019	416.719054	0.009251	0.006920
RS	5	0.051526	1.265019	448.377224	0.009954	0.009159
RS	6	0.064659	0.509561	1186.730840	0.026344	0.025637
RS	7	0.078930	0.509561	1252.561415	0.027806	0.028938
RS	8	0.094438	0.537823	1250.493827	0.027760	0.029434
RS	9	0.111290	0.537823	1315.309877	0.029199	0.031321
RS	10	0.129602	0.753575	989.805798	0.021973	0.023622
RS	11	0.149501	0.753575	1046.491591	0.023231	0.024829
RS	12	0.171126	1.097706	761.452773	0.016904	0.018006
RS	13	0.194624	1.097706	809.287416	0.017966	0.018917
RS	14	0.220159	1.480612	638.538196	0.014175	0.014838
RS	15	0.247907	1.480612	680.558083	0.015108	0.015630
RS	16	0.278060	1.785728	601.530985	0.013353	0.013741
RS	17	0.310826	1.785728	641.396748	0.014238	0.014540
RS	18	0.346433	1.949307	626.052971	0.013898	0.014145
RS	19	0.385125	1.949307	666.523498	0.014796	0.015017
RS	20	0.427170	1.986214	695.340591	0.015436	0.015648
RS	21	0.472860	1.986214	737.889142	0.016381	0.016632
RS	22	0.522510	1.968249	788.467875	0.017503	0.017787
RS	23	0.576462	1.968249	832.917593	0.018490	0.018879
RS	24	0.635091	1.979443	872.836058	0.019376	0.019829
RS	25	0.698801	1.979443	917.515159	0.020368	0.020966
RS	26	0.768033	2.083740	914.438440	0.020300	0.020949
RS	27	0.843265	2.083740	957.392002	0.021253	0.022031
RS	28	0.925018	2.318224	900.001233	0.019979	0.020740
RS	29	1.013856	2.318224	940.175625	0.020871	0.021695
RS	30	1.110393	2.695347	844.493673	0.018747	0.019479
RS	31	1.215298	2.695347	881.722403	0.019574	0.020295
RS	32	1.329294	3.197663	776.071415	0.017228	0.017820
RS	33	1.453171	3.197663	810.526453	0.017993	0.018521
RS	34	1.587783	3.771818	717.667105	0.015932	0.016333
RS	35	1.734063	3.771818	749.593689	0.016640	0.016952
RS	36	1.893021	4.349839	678.622751	0.015065	0.015270
RS	37	2.065755	4.349839	708.235330	0.015722	0.015834
RS	38	2.253460	4.890729	656.785227	0.014580	0.014607
RS	39	2.457434	4.890729	684.143524	0.015187	0.015124
RS	40	2.679086	5.392716	645.405172	0.014327	0.014195
RS	41	2.919948	5.392716	670.361130	0.014881	0.014664
RS	42	3.181686	5.867325	638.808228	0.014181	0.013903
RS	43	3.466109	5.867325	661.042295	0.014675	0.014316
RS	44	3.775183	6.320032	633.650693	0.014067	0.013653
RS	45	4.111044	6.320032	652.713464	0.014490	0.014000
RS	46	4.476013	6.753460	627.538275	0.013931	0.013396
RS	47	4.872615	6.753460	642.885440	0.014272	0.013668
RS	48	5.303590	7.171853	618.258618	0.013725	0.013087
RS	49	5.771917	7.171853	629.304444	0.013970	0.013275
RS	50	6.280835	7.578163	604.006321	0.013408	0.012694
RS	51	6.833859	7.578163	610.183957	0.013546	0.012787
RS	52	7.434815	7.982980	582.728542	0.012936	0.012174
RS	53	8.087855	7.982980	583.615297	0.012956	0.012165
RS	54	8.797494	8.743796	532.076683	0.011812	0.011069
RS	55	9.568636	8.743796	529.686043	0.011759	0.011000
RS	56	10.406614	8.743796	523.308425	0.011617	0.010850
RS	57	11.317219	8.743796	512.748265	0.011383	0.010617
RS	58	12.306746	20.079310	224.369864	0.004981	0.004720
RS	59	13.382034	20.079310	231.942337	0.005149	0.004868
RS	60	14.550518	20.079310	238.726081	0.005300	0.005000
RS	61	15.820274	20.079310	244.544009	0.005429	0.005110
RS	62	17.200079	20.079310	249.212369	0.005532	0.005195
RS	63	18.699471	20.079310	3560.104294	0.079031	0.073487
PA	4+25*2+4+6 0.015244344 0.011379292 18.699471017 608.823494514 1.265019412 0.509561126 0.537823435 0.753574788 1.097706446 1.480611600 1.785728395 1.949306808 1.986213840 1.968249460 1.979442902 2.083740431 2.318223587 2.695346861 3.197662901 3.771817696 4.349838768 4.890729300 5.392715767 5.867324836 6.320031502 6.753459720 7.171853353 7.578163405 7.982979621 8.743795855 20.079310024
//
IT	5652
RD	22
LK	-163310.744998
QD	-95.875241 -> -83.831157
RI	0.0014303126
TR	0.014789	0.011408
MT	19.007254
MM	C_pi: 5.055232, n_recomb: 46359.258050
RS	0	0.000000	921.090296	0.425369	0.000009	0.000000
RS	1	0.008695	921.090296	0.462374	0.000010	0.000002
RS	2	0.018146	921.090296	0.502600	0.000011	0.000005
RS	3	0.028419	921.090296	0.546328	0.000012	0.000009
RS	4	0.039585	1.375106	396.041270	0.008543	0.006388
RS	5	0.051722	1.375106	426.561613	0.009201	0.008475
RS	6	0.064914	0.517959	1208.323894	0.026064	0.025389
RS	7	0.079253	0.517959	1276.105749	0.027526	0.028697
RS	8	0.094839	0.539059	1292.522753	0.027881	0.029611
RS	9	0.111780	0.539059	1359.729655	0.029330	0.031519
RS	10	0.130195	0.756590	1021.679674	0.022038	0.023729
RS	11	0.150210	0.756590	1080.412502	0.023305	0.024946
RS	12	0.171966	1.108599	781.733980	0.016863	0.017987
RS	13	0.195613	1.108599	831.121277	0.017928	0.018906
RS	14	0.221316	1.504660	651.937847	0.014063	0.014743
RS	15	0.249255	1.504660	695.143382	0.014995	0.015539
RS	16	0.279623	1.823001	611.924660	0.013200	0.013605
RS	17	0.312631	1.823001	652.812212	0.014082	0.014401
RS	18	0.348509	1.993992	636.257930	0.013725	0.013988
RS	19	0.387507	1.993992	677.768651	0.014620	0.014854
RS	20	0.429895	2.030707	707.839115	0.015269	0.015491
RS	21	0.475969	2.030707	751.592570	0.016212	0.016468
RS	22	0.526050	2.007476	805.520803	0.017376	0.017658
RS	23	0.580485	2.007476	851.413459	0.018366	0.018745
RS	24	0.639653	2.012403	895.572244	0.019318	0.019757
RS	25	0.703966	2.012403	941.881638	0.020317	0.020892
RS	26	0.773870	2.112481	941.793934	0.020315	0.020939
RS	27	0.849853	2.112481	986.426973	0.021278	0.022025
RS	28	0.932443	2.346582	929.064737	0.020041	0.020772
RS	29	1.022213	2.346582	970.854626	0.020942	0.021734
RS	30	1.119790	2.728236	872.354581	0.018817	0.019520
RS	31	1.225850	2.728236	911.092267	0.019653	0.020344
RS	32	1.341132	3.240306	801.281826	0.017284	0.017849
RS	33	1.466439	3.240306	837.135859	0.018058	0.018558
RS	34	1.602640	3.828278	740.299139	0.015969	0.016345
RS	35	1.750684	3.828278	773.526998	0.016685	0.016973
RS	36	1.911601	4.421524	699.530550	0.015089	0.015273
RS	37	2.086510	4.421524	730.366721	0.015754	0.015843
RS	38	2.276626	4.976388	676.919432	0.014602	0.014607
RS	39	2.483273	4.976388	705.440134	0.015217	0.015132
RS	40	2.707889	5.489826	665.483920	0.014355	0.014201
RS	41	2.952034	5.489826	691.544324	0.014917	0.014678
RS	42	3.217408	5.973254	659.276685	0.014221	0.013922
RS	43	3.505856	5.973254	682.545376	0.014723	0.014343
RS	44	3.819384	6.432352	654.747036	0.014123	0.013691
RS	45	4.160174	6.432352	674.749495	0.014555	0.014046
RS	46	4.530595	6.870039	649.331609	0.014007	0.013454
RS	47	4.933225	6.870039	665.487113	0.014355	0.013735
RS	48	5.370863	7.291089	640.643564	0.013819	0.013166
RS	49	5.846554	7.291089	652.322425	0.014071	0.013361
RS	50	6.363605	7.699308	626.696102	0.013518	0.012790
RS	51	6.925615	7.699308	633.286961	0.013660	0.012889
RS	52	7.536491	8.106608	605.240499	0.013055	0.012282
RS	53	8.200482	8.106608	606.287638	0.013078	0.012276
RS	54	8.922208	8.879692	552.821642	0.011925	0.011172
RS	55	9.706687	8.879692	550.431271	0.011873	0.011105
RS	56	10.559377	8.879692	543.878306	0.011732	0.010956
RS	57	11.486208	8.879692	532.955684	0.011496	0.010721
RS	58	12.493626	20.740810	229.420277	0.004949	0.004686
RS	59	13.588640	20.740810	237.437691	0.005122	0.004839
RS	60	14.778865	20.740810	244.680307	0.005278	0.004976
RS	61	16.072579	20.740810	250.965811	0.005413	0.005093
RS	62	17.478782	20.740810	256.103886	0.005524	0.005185
RS	63	19.007254	20.740810	3720.999100	0.080264	0.074718
PA	4+25*2+4+6 0.014788588 0.011408080 19.007254306 921.090295531 1.375105825 0.517959163 0.539059416 0.756590306 1.108598705 1.504659734 1.823000751 1.993991683 2.030706730 2.007475978 2.012403382 2.112481446 2.346582046 2.728236192 3.240306371 3.828277552 4.421523976 4.976387819 5.489826472 5.973253569 6.432352352 6.870039430 7.291088742 7.699307666 8.106607866 8.879692195 20.740810469
//
IT	4697
RD	23
LK	-163287.275002
QD	-89.293333 -> -78.517821
RI	0.0014066462
TR	0.014366	0.011431
MT	19.310333
MM	C_pi: 5.187123, n_recomb: 47626.069139
RS	0	0.000000	1400.092808	0.288159	0.000006	0.000000
RS	1	0.008722	1400.092808	0.313307	0.000007	0.000001
RS	2	0.018205	1400.092808	0.340651	0.000007	0.000003
RS	3	0.028515	1400.092808	0.370383	0.000008	0.000006
RS	4	0.039724	1.496542	375.229408	0.007879	0.005889
RS	5	0.051911	1.496542	404.534677	0.008494	0.007830
RS	6	0.065161	0.526579	1227.672459	0.025777	0.025131
RS	7	0.079567	0.526579	1297.302169	0.027239	0.028443
RS	8	0.095229	0.540097	1333.792222	0.028006	0.029788
RS	9	0.112257	0.540097	1403.343482	0.029466	0.031718
RS	10	0.130770	0.759132	1053.113190	0.022112	0.023843
RS	11	0.150898	0.759132	1113.858678	0.023388	0.025070
RS	12	0.172782	1.118672	801.556968	0.016830	0.017975
RS	13	0.196574	1.118672	852.463548	0.017899	0.018902
RS	14	0.222442	1.527633	664.847387	0.013960	0.014655
RS	15	0.250566	1.527633	709.201615	0.014891	0.015455
RS	16	0.281143	1.859211	621.765489	0.013055	0.013476
RS	17	0.314387	1.859211	663.632259	0.013934	0.014271
RS	18	0.350530	2.037832	645.788894	0.013560	0.013838
RS	19	0.389826	2.037832	688.290102	0.014452	0.014698
RS	20	0.432549	2.074552	719.499439	0.015107	0.015340
RS	21	0.478999	2.074552	764.402390	0.016050	0.016310
RS	22	0.529500	2.046187	821.559407	0.017250	0.017534
RS	23	0.584406	2.046187	868.838937	0.018243	0.018615
RS	24	0.644101	2.044880	917.201312	0.019258	0.019685
RS	25	0.709002	2.044880	965.091172	0.020264	0.020820
RS	26	0.779564	2.140694	968.072819	0.020327	0.020928
RS	27	0.856281	2.140694	1014.343799	0.021298	0.022018
RS	28	0.939689	2.374275	957.163567	0.020097	0.020802
RS	29	1.030372	2.374275	1000.533190	0.021008	0.021771
RS	30	1.128965	2.760255	899.355287	0.018884	0.019560
RS	31	1.236157	2.760255	939.569386	0.019728	0.020392
RS	32	1.352698	3.281835	825.698783	0.017337	0.017877
RS	33	1.479405	3.281835	862.921265	0.018119	0.018595
RS	34	1.617163	3.883414	762.168533	0.016003	0.016357
RS	35	1.766936	3.883414	796.668579	0.016728	0.016992
RS	36	1.929773	4.491759	719.684854	0.015111	0.015274
RS	37	2.106812	4.491759	751.717099	0.015784	0.015851
RS	38	2.299294	5.060539	696.300865	0.014620	0.014606
RS	39	2.508563	5.060539	725.958748	0.015243	0.015137
RS	40	2.736086	5.585354	684.817704	0.014379	0.014206
RS	41	2.983453	5.585354	711.960575	0.014949	0.014690
RS	42	3.252396	6.077429	679.023620	0.014257	0.013940
RS	43	3.544797	6.077429	703.308861	0.014767	0.014369
RS	44	3.862701	6.542624	675.162345	0.014176	0.013726
RS	45	4.208333	6.542624	696.090382	0.014616	0.014090
RS	46	4.584112	6.984158	670.497704	0.014078	0.013509
RS	47	4.992667	6.984158	687.450766	0.014434	0.013798
RS	48	5.436856	7.407348	662.463877	0.013910	0.013241
RS	49	5.919788	7.407348	674.766965	0.014168	0.013444
RS	50	6.444842	7.816877	648.885183	0.013625	0.012882
RS	51	7.015693	7.816877	655.880640	0.013771	0.012987
RS	52	7.636333	8.226031	627.305850	0.013171	0.012385
RS	53	8.311107	8.226031	628.503499	0.013197	0.012383
RS	54	9.044735	9.010282	573.182393	0.012035	0.011272
RS	55	9.842352	9.010282	570.779685	0.011985	0.011206
RS	56	10.709537	9.010282	564.039652	0.011843	0.011058
RS	57	11.652360	9.010282	552.744075	0.011606	0.010822
RS	58	12.677417	21.391617	234.218956	0.004918	0.004653
RS	59	13.791881	21.391617	242.666594	0.005095	0.004811
RS	60	15.003550	21.391617	250.353982	0.005257	0.004953
RS	61	16.320903	21.391617	257.093927	0.005398	0.005076
RS	62	17.753156	21.391617	262.689938	0.005516	0.005175
RS	63	19.310333	21.391617	3877.727493	0.081420	0.075871
PA	4+25*2+4+6 0.014365678 0.011430830 19.310333236 1400.092807655 1.496541753 0.526578841 0.540097358 0.759132294 1.118672108 1.527633369 1.859211250 2.037831600 2.074552098 2.046186729 2.044879702 2.140694174 2.374274630 2.760254543 3.281834562 3.883413897 4.491759337 5.060538916 5.585353524 6.077429017 6.542623773 6.984158337 7.407348320 7.816877430 8.226030574 9.010282380 21.391617494
//
IT	4831
RD	24
LK	-163266.270825
QD	-83.364207 -> -73.710170
RI	0.0013906199
TR	0.013973	0.011448
MT	19.608516
MM	C_pi: 5.316062, n_recomb: 48847.396738
RS	0	0.000000	2134.454521	0.194302	0.000004	0.000000
RS	1	0.008748	2134.454521	0.211311	0.000004	0.000001
RS	2	0.018262	2134.454521	0.229809	0.000005	0.000002
RS	3	0.028608	2134.454521	0.249928	0.000005	0.000004
RS	4	0.039860	1.630576	354.472909	0.007257	0.005421
RS	5	0.052095	1.630576	382.504572	0.007831	0.007224
RS	6	0.065401	0.535433	1244.806289	0.025484	0.024864
RS	7	0.079871	0.535433	1316.177949	0.026945	0.028176
RS	8	0.095607	0.540958	1374.268227	0.028134	0.029966
RS	9	0.112720	0.540958	1446.115177	0.029605	0.031918
RS	10	0.131329	0.761240	1084.088082	0.022193	0.023963
RS	11	0.151567	0.761240	1146.810265	0.023477	0.025200
RS	12	0.173575	1.127969	820.925295	0.016806	0.017971
RS	13	0.197509	1.127969	873.317441	0.017878	0.018905
RS	14	0.223536	1.549568	677.280687	0.013865	0.014575
RS	15	0.251841	1.549568	722.747109	0.014796	0.015378
RS	16	0.282621	1.894375	631.076441	0.012919	0.013354
RS	17	0.316095	1.894375	673.880874	0.013796	0.014147
RS	18	0.352497	2.080803	654.683786	0.013403	0.013694
RS	19	0.392083	2.080803	698.127305	0.014292	0.014550
RS	20	0.435133	2.117737	730.358729	0.014952	0.015194
RS	21	0.481949	2.117737	776.356710	0.015894	0.016157
RS	22	0.532860	2.084351	836.625541	0.017127	0.017412
RS	23	0.588226	2.084351	885.236105	0.018122	0.018488
RS	24	0.648435	2.076838	937.757042	0.019198	0.019614
RS	25	0.713911	2.076838	987.176724	0.020209	0.020748
RS	26	0.785116	2.168334	993.300225	0.020335	0.020917
RS	27	0.862550	2.168334	1041.166176	0.021315	0.022010
RS	28	0.946758	2.401269	984.307135	0.020151	0.020831
RS	29	1.038333	2.401269	1029.219045	0.021070	0.021807
RS	30	1.137919	2.791369	925.500942	0.018947	0.019599
RS	31	1.246218	2.791369	967.157256	0.019800	0.020439
RS	32	1.363991	3.322222	849.324367	0.017387	0.017905
RS	33	1.492068	3.322222	887.883189	0.018177	0.018630
RS	34	1.631349	3.937199	783.277520	0.016035	0.016369
RS	35	1.782815	3.937199	819.019182	0.016767	0.017011
RS	36	1.947533	4.560526	739.085688	0.015131	0.015274
RS	37	2.126660	4.560526	772.285009	0.015810	0.015858
RS	38	2.321458	5.143147	714.930499	0.014636	0.014603
RS	39	2.533298	5.143147	745.698802	0.015266	0.015141
RS	40	2.763671	5.679262	703.404884	0.014400	0.014209
RS	41	3.014198	5.679262	731.606618	0.014977	0.014700
RS	42	3.286642	6.179831	698.042667	0.014290	0.013955
RS	43	3.582921	6.179831	723.324734	0.014808	0.014391
RS	44	3.905119	6.650849	694.884995	0.014226	0.013758
RS	45	4.255505	6.650849	716.722934	0.014673	0.014130
RS	46	4.636544	7.095831	691.021634	0.014147	0.013561
RS	47	5.050918	7.095831	708.760053	0.014510	0.013857
RS	48	5.501544	7.520671	683.701001	0.013997	0.013313
RS	49	5.991592	7.520671	696.618362	0.014261	0.013523
RS	50	6.524512	7.930946	670.551982	0.013727	0.012971
RS	51	7.104054	7.930946	677.942629	0.013879	0.013082
RS	52	7.734297	8.341332	648.903366	0.013284	0.012486
RS	53	8.419677	8.341332	650.241108	0.013312	0.012487
RS	54	9.165017	9.135661	593.141179	0.012143	0.011369
RS	55	9.975562	9.135661	590.712975	0.012093	0.011304
RS	56	10.857018	9.135661	583.773791	0.011951	0.011156
RS	57	11.815587	9.135661	572.094639	0.011712	0.010919
RS	58	12.858016	22.030972	238.775213	0.004888	0.004622
RS	59	13.991642	22.030972	247.638124	0.005070	0.004783
RS	60	15.224442	22.030972	255.755781	0.005236	0.004930
RS	61	16.565094	22.030972	262.936435	0.005383	0.005059
RS	62	18.023031	22.030972	268.977792	0.005506	0.005165
RS	63	19.608516	22.030972	4030.030200	0.082502	0.076951
PA	4+25*2+4+6 0.013972862 0.011448307 19.608515610 2134.454521145 1.630576183 0.535432986 0.540958052 0.761239937 1.127969162 1.549567924 1.894375012 2.080802729 2.117736651 2.084351151 2.076838139 2.168334382 2.401269433 2.791369320 3.322221519 3.937199077 4.560526251 5.143147372 5.679261627 6.179830765 6.650848850 7.095830997 7.520671299 7.930946367 8.341331786 9.135661017 22.030972157
//
IT	4505
RD	25
LK	-163247.446875
QD	-78.012434 -> -69.350739
RI	0.0013803443
TR	0.013608	0.011461
MT	19.901378
MM	C_pi: 5.441880, n_recomb: 50023.655526
RS	0	0.000000	3254.312832	0.130793	0.000003	0.000000
RS	1	0.008774	3254.312832	0.142275	0.000003	0.000000
RS	2	0.018318	3254.312832	0.154767	0.000003	0.000001
RS	3	0.028699	3254.312832	0.168356	0.000003	0.000002
RS	4	0.039991	1.778559	333.943938	0.006676	0.004984
RS	5	0.052273	1.778559	360.661333	0.007210	0.006655
RS	6	0.065634	0.544534	1259.758480	0.025183	0.024587
RS	7	0.080166	0.544534	1332.763832	0.026643	0.027897
RS	8	0.095974	0.541659	1413.918059	0.028265	0.030145
RS	9	0.113168	0.541659	1488.009834	0.029746	0.032118
RS	10	0.131872	0.762941	1114.595530	0.022281	0.024089
RS	11	0.152216	0.762941	1179.257031	0.023574	0.025336
RS	12	0.174345	1.136530	839.839318	0.016789	0.017973
RS	13	0.198416	1.136530	893.682744	0.017865	0.018914
RS	14	0.224599	1.570492	689.250956	0.013779	0.014502
RS	15	0.253079	1.570492	735.793414	0.014709	0.015307
RS	16	0.284057	1.928502	639.878488	0.012792	0.013239
RS	17	0.317754	1.928502	683.579892	0.013665	0.014031
RS	18	0.354408	2.122892	662.972919	0.013253	0.013557
RS	19	0.394277	2.122892	707.311757	0.014140	0.014408
RS	20	0.437645	2.160220	740.459430	0.014802	0.015053
RS	21	0.484817	2.160220	787.499161	0.015743	0.016011
RS	22	0.536128	2.121923	850.763176	0.017007	0.017293
RS	23	0.591942	2.121923	900.649319	0.018004	0.018365
RS	24	0.652652	2.108229	957.277356	0.019136	0.019545
RS	25	0.718689	2.108229	1008.175602	0.020154	0.020677
RS	26	0.790520	2.195364	1017.496622	0.020340	0.020905
RS	27	0.868654	2.195364	1066.913223	0.021328	0.022001
RS	28	0.953643	2.427520	1010.509296	0.020201	0.020859
RS	29	1.046088	2.427520	1056.924507	0.021128	0.021842
RS	30	1.146645	2.821530	950.800715	0.019007	0.019637
RS	31	1.256025	2.821530	993.863521	0.019868	0.020484
RS	32	1.375001	3.361414	872.165446	0.017435	0.017932
RS	33	1.504416	3.361414	912.027065	0.018232	0.018665
RS	34	1.645187	3.989579	803.631009	0.016065	0.016380
RS	35	1.798308	3.989579	840.582353	0.016804	0.017029
RS	36	1.964864	4.627744	757.740327	0.015148	0.015274
RS	37	2.146033	4.627744	792.076376	0.015834	0.015864
RS	38	2.343098	5.224147	732.810624	0.014649	0.014600
RS	39	2.557453	5.224147	764.661169	0.015286	0.015144
RS	40	2.790616	5.771472	721.246306	0.014418	0.014210
RS	41	3.044236	5.771472	750.481803	0.015003	0.014708
RS	42	3.320109	6.280375	716.331691	0.014320	0.013968
RS	43	3.620187	6.280375	742.589308	0.014845	0.014411
RS	44	3.946593	6.756944	713.909158	0.014271	0.013788
RS	45	4.301637	6.756944	736.639795	0.014726	0.014167
RS	46	4.687833	7.204998	710.892065	0.014211	0.013610
RS	47	5.107913	7.204998	729.402295	0.014581	0.013914
RS	48	5.564851	7.631010	704.340425	0.014080	0.013382
RS	49	6.061881	7.631010	717.860989	0.014350	0.013598
RS	50	6.602519	8.041480	691.679826	0.013827	0.013057
RS	51	7.190592	8.041480	699.455431	0.013982	0.013172
RS	52	7.830262	8.452494	670.015313	0.013394	0.012583
RS	53	8.526057	8.452494	671.482218	0.013423	0.012587
RS	54	9.282900	9.255801	612.683916	0.012248	0.011463
RS	55	10.106148	9.255801	610.216489	0.012199	0.011399
RS	56	11.001626	9.255801	603.065701	0.012056	0.011251
RS	57	11.975674	9.255801	590.992203	0.011814	0.011012
RS	58	13.035183	22.657912	243.098205	0.004860	0.004591
RS	59	14.187653	22.657912	252.361279	0.005045	0.004757
RS	60	15.441239	22.657912	260.894396	0.005215	0.004908
RS	61	16.804814	22.657912	268.501556	0.005367	0.005042
RS	62	18.288028	22.657912	274.975007	0.005497	0.005154
RS	63	19.901378	22.657912	4177.700138	0.083514	0.077960
PA	4+25*2+4+6 0.013607806 0.011461321 19.901378467 3254.312831520 1.778558712 0.544534431 0.541659286 0.762941078 1.136530242 1.570491855 1.928502004 2.122892025 2.160219590 2.121923405 2.108229099 2.195363705 2.427520035 2.821530429 3.361413604 3.989578851 4.627744014 5.224146685 5.771471852 6.280374658 6.756943924 7.204997622 7.631009517 8.041479939 8.452493753 9.255801281 22.657912475
//
CC
CC	Brief Description of the file format:
CC	  CC  comments
CC	  MM  useful-messages
CC	  RD  round-of-iterations
CC	  LL  \log[P(sequence)]
CC	  QD  Q-before-opt Q-after-opt
CC	  TR  \theta_0 \rho_0
CC	  RS  k t_k \lambda_k \pi_k \sum_{l\not=k}A_{kl} A_{kk}
CC	  DC  begin end best-k t_k+\Delta_k max-prob
CC
MM	Version: 0.6.5-r67
MM	pattern:4+25*2+4+6, n:63, n_free_lambdas:28
MM	n_iterations:25, skip:1, max_t:5, theta/rho:5
MM	is_decoding:0
MM	n_seqs:9, sum_L:862447, sum_n:56473
RD	0
LK	0.000000
QD	0.000000 -> 0.000000
RI	inf
TR	0.067722	0.013544
MT	5.000000
MM	C_pi: 1.000000, n_recomb: 11602.787384
RS	0	0.000000	1.000000	73.980838	0.006376	0.000000
RS	1	0.006440	1.000000	78.226939	0.006742	0.000000
RS	2	0.013294	1.000000	82.681583	0.007126	0.000000
RS	3	0.020590	1.000000	87.350361	0.007528	0.000000
RS	4	0.028356	1.000000	92.238332	0.007950	0.000000
RS	5	0.036622	1.000000	97.349904	0.008390	0.000000
RS	6	0.045421	1.000000	102.688692	0.008850	0.000000
RS	7	0.054785	1.000000	108.257368	0.009330	0.000000
RS	8	0.064753	1.000000	114.057492	0.009830	0.000000
RS	9	0.075363	1.000000	120.089319	0.010350	0.000000
RS	10	0.086656	1.000000	126.351605	0.010890	0.000000
RS	11	0.098677	1.000000	132.841378	0.011449	0.000000
RS	12	0.111471	1.000000	139.553702	0.012028	0.000000
RS	13	0.125090	1.000000	146.481419	0.012625	0.000000
RS	14	0.139585	1.000000	153.614880	0.013239	0.000000
RS	15	0.155014	1.000000	160.941656	0.013871	0.000000
RS	16	0.171437	1.000000	168.446238	0.014518	0.000000
RS	17	0.188917	1.000000	176.109733	0.015178	0.000000
RS	18	0.207523	1.000000	183.909548	0.015850	0.000000
RS	19	0.227327	1.000000	191.819081	0.016532	0.000000
RS	20	0.248406	1.000000	199.807416	0.017221	0.000000
RS	21	0.270843	1.000000	207.839034	0.017913	0.000000
RS	22	0.294725	1.000000	215.873551	0.018605	0.000000
RS	23	0.320144	1.000000	223.865490	0.019294	0.000000
RS	24	0.347201	1.000000	231.764109	0.019975	0.000000
RS	25	0.376000	1.000000	239.513292	0.020643	0.000000
RS	26	0.406654	1.000000	247.051520	0.021292	0.000000
RS	27	0.439282	1.000000	254.311947	0.021918	0.000000
RS	28	0.474011	1.000000	261.222602	0.022514	0.000000
RS	29	0.510976	1.000000	267.706728	0.023073	0.000000
RS	30	0.550322	1.000000	273.683291	0.023588	0.000000
RS	31	0.592202	1.000000	279.067678	0.024052	0.000000
RS	32	0.636779	1.000000	283.772596	0.024457	0.000000
RS	33	0.684227	1.000000	287.709207	0.024797	0.000000
RS	34	0.734730	1.000000	290.788494	0.025062	0.000000
RS	35	0.788485	1.000000	292.922883	0.025246	0.000000
RS	36	0.845702	1.000000	294.028104	0.025341	0.000000
RS	37	0.906604	1.000000	294.025293	0.025341	0.000000
RS	38	0.971428	1.000000	292.843314	0.025239	0.000000
RS	39	1.040426	1.000000	290.421247	0.025030	0.000000
RS	40	1.113868	1.000000	286.711006	0.024711	0.000000
RS	41	1.192040	1.000000	281.680003	0.024277	0.000000
RS	42	1.275245	1.000000	275.313766	0.023728	0.000000
RS	43	1.363809	1.000000	267.618400	0.023065	0.000000
RS	44	1.458076	1.000000	258.622771	0.022290	0.000000
RS	45	1.558414	1.000000	248.380243	0.021407	0.000000
RS	46	1.665214	1.000000	236.969847	0.020424	0.000000
RS	47	1.778891	1.000000	224.496705	0.019349	0.000000
RS	48	1.899889	1.000000	211.091577	0.018193	0.000000
RS	49	2.028679	1.000000	196.909401	0.016971	0.000000
RS	50	2.165763	1.000000	182.126741	0.015697	0.000000
RS	51	2.311675	1.000000	166.938109	0.014388	0.000000
RS	52	2.466983	1.000000	151.551182	0.013062	0.000000
RS	53	2.632293	1.000000	136.181016	0.011737	0.000000
RS	54	2.808249	1.000000	121.043456	0.010432	0.000000
RS	55	2.995536	1.000000	106.347995	0.009166	0.000000
RS	56	3.194884	1.000000	92.290449	0.007954	0.000000
RS	57	3.407070	1.000000	79.045858	0.006813	0.000000
RS	58	3.632920	1.000000	66.762060	0.005754	0.000000
RS	59	3.873315	1.000000	55.554394	0.004788	0.000000
RS	60	4.129191	1.000000	45.501948	0.003922	0.000000
RS	61	4.401545	1.000000	36.645669	0.003158	0.000000
RS	62	4.691438	1.000000	28.988538	0.002498	0.000000
RS	63	5.000000	1.000000	80.808386	0.006965	0.000000
PA	4+25*2+4+6 0.067722214 0.013544443 5.000000000 1.000000000 1.000000000 1.000000000 1.000000000 1.000000000 1.000000000 1.000000000 1.000000000 1.000000000 1.000000000 1.000000000 1.000000000 1.000000000 1.000000000 1.000000000 1.000000000 1.000000000 1.000000000 1.000000000 1.000000000 1.000000000 1.000000000 1.000000000 1.000000000 1.000000000 1.000000000 1.000000000 1.000000000
//
IT	5265
RD	1
LK	-174071.266645
QD	-2699.156122 -> -1167.322162
RI	0.0741201992
TR	0.048474	0.009536
MT	8.342769
MM	C_pi: 1.316695, n_recomb: 10761.287924
RS	0	0.000000	0.381315	202.647886	0.018831	0.000640
RS	1	0.007295	0.381315	213.170134	0.019809	0.004940
RS	2	0.015122	0.381315	223.915278	0.020807	0.012055
RS	3	0.023520	0.381315	234.838051	0.021822	0.020375
RS	4	0.032531	0.347742	269.295585	0.025024	0.026852
RS	5	0.042199	0.347742	280.747864	0.026089	0.029888
RS	6	0.052572	0.407236	249.984974	0.023230	0.030807
RS	7	0.063702	0.407236	260.745307	0.024230	0.030395
RS	8	0.075644	0.491184	225.625221	0.020966	0.028704
RS	9	0.088457	0.491184	235.642627	0.021897	0.026647
RS	10	0.102205	0.591036	204.641177	0.019016	0.024772
RS	11	0.116955	0.591036	213.979087	0.019884	0.023055
RS	12	0.132782	0.699848	189.020287	0.017565	0.021496
RS	13	0.149763	0.699848	197.789577	0.018380	0.020164
RS	14	0.167983	0.810396	178.745375	0.016610	0.019083
RS	15	0.187532	0.810396	187.067719	0.017383	0.018222
RS	16	0.208508	0.917800	172.832664	0.016061	0.017539
RS	17	0.231013	0.917800	180.807764	0.016802	0.017005
RS	18	0.255160	1.018883	170.308517	0.015826	0.016606
RS	19	0.281069	1.018883	178.002676	0.016541	0.016330
RS	20	0.308867	1.113091	170.182636	0.015814	0.016158
RS	21	0.338694	1.113091	177.622651	0.016506	0.016068
RS	22	0.370696	1.202621	171.436947	0.015931	0.016035
RS	23	0.405033	1.202621	178.610581	0.016598	0.016032
RS	24	0.441875	1.290348	173.253767	0.016100	0.016038
RS	25	0.481404	1.290348	180.118898	0.016738	0.016034
RS	26	0.523817	1.378080	175.127190	0.016274	0.016011
RS	27	0.569324	1.378080	181.622108	0.016877	0.015963
RS	28	0.618151	1.465965	176.827481	0.016432	0.015892
RS	29	0.670539	1.465965	182.876609	0.016994	0.015801
RS	30	0.726749	1.552904	178.269735	0.016566	0.015694
RS	31	0.787060	1.552904	183.784011	0.017078	0.015577
RS	32	0.851770	1.637241	179.391122	0.016670	0.015455
RS	33	0.921201	1.637241	184.265623	0.017123	0.015332
RS	34	0.995696	1.717422	180.066678	0.016733	0.015210
RS	35	1.075627	1.717422	184.178681	0.017115	0.015091
RS	36	1.161387	1.792450	180.070742	0.016733	0.014975
RS	37	1.253405	1.792450	183.281053	0.017032	0.014860
RS	38	1.352134	1.862045	179.082618	0.016641	0.014744
RS	39	1.458066	1.862045	181.241988	0.016842	0.014623
RS	40	1.571726	1.926500	176.728134	0.016423	0.014494
RS	41	1.693677	1.926500	177.689128	0.016512	0.014351
RS	42	1.824524	1.986354	172.639946	0.016043	0.014192
RS	43	1.964916	1.986354	172.273121	0.016009	0.014013
RS	44	2.115550	2.042191	166.507426	0.015473	0.013812
RS	45	2.277172	2.042191	164.720721	0.015307	0.013587
RS	46	2.450585	2.094648	158.111933	0.014693	0.013336
RS	47	2.636648	2.094648	154.872679	0.014392	0.013057
RS	48	2.836284	2.144606	147.357416	0.013693	0.012747
RS	49	3.050483	2.144606	142.715884	0.013262	0.012405
RS	50	3.280308	2.193202	134.320126	0.012482	0.012030
RS	51	3.526899	2.193202	128.429290	0.011934	0.011622
RS	52	3.791478	2.241895	119.288456	0.011085	0.011183
RS	53	4.075357	2.241895	112.413847	0.010446	0.010716
RS	54	4.379946	2.319946	101.650529	0.009446	0.010223
RS	55	4.706754	2.319946	94.409972	0.008773	0.009710
RS	56	5.057403	2.319946	86.767536	0.008063	0.009180
RS	57	5.433631	2.319946	78.848781	0.007327	0.008639
RS	58	5.837304	2.675957	62.117149	0.005772	0.008089
RS	59	6.270425	2.675957	56.481444	0.005249	0.007534
RS	60	6.735142	2.675957	50.741059	0.004715	0.006977
RS	61	7.233759	2.675957	44.997765	0.004181	0.006421
RS	62	7.768751	2.675957	39.354147	0.003657	0.005871
RS	63	8.342769	2.675957	166.732550	0.015494	0.028642
PA	4+25*2+4+6 0.048474095 0.009535966 8.342769146 0.381315231 0.347742081 0.407236099 0.491184235 0.591035843 0.699848175 0.810396194 0.917800426 1.018882751 1.113090515 1.202620983 1.290348053 1.378080368 1.465965271 1.552904129 1.637241423 1.717422187 1.792450011 1.862045288 1.926500201 1.986354351 2.042190552 2.094648182 2.144605637 2.193202436 2.241895497 2.319946229 2.675956786
//
IT	5183
RD	2
LK	-171646.355850
QD	-1261.612276 -> -746.208363
RI	0.0761649002
TR	0.040503	0.008644
MT	10.494113
MM	C_pi: 1.654311, n_recomb: 12244.645913
RS	0	0.000000	0.438390	211.195084	0.017248	0.000380
RS	1	0.007682	0.438390	223.326781	0.018239	0.003187
RS	2	0.015955	0.438390	235.826167	0.019260	0.008319
RS	3	0.024862	0.438390	248.651360	0.020307	0.015031
RS	4	0.034455	0.299330	381.270144	0.031138	0.024072
RS	5	0.044784	0.299330	396.130504	0.032351	0.030177
RS	6	0.055906	0.341110	361.047314	0.029486	0.029390
RS	7	0.067883	0.341110	374.886889	0.030616	0.032020
RS	8	0.080780	0.419062	317.155805	0.025902	0.028259
RS	9	0.094668	0.419062	329.990335	0.026950	0.029473
RS	10	0.109623	0.522948	275.455939	0.022496	0.025162
RS	11	0.125727	0.522948	287.304727	0.023464	0.025643
RS	12	0.143067	0.647869	242.118037	0.019773	0.021969
RS	13	0.161740	0.647869	253.053148	0.020666	0.022238
RS	14	0.181848	0.785343	218.319861	0.017830	0.019448
RS	15	0.203500	0.785343	228.479878	0.018660	0.019754
RS	16	0.226815	0.926792	202.666546	0.016551	0.017784
RS	17	0.251922	0.926792	212.207196	0.017331	0.018205
RS	18	0.278957	1.065025	193.333615	0.015789	0.016852
RS	19	0.308069	1.065025	202.387056	0.016529	0.017388
RS	20	0.339418	1.196897	188.440170	0.015390	0.016486
RS	21	0.373175	1.196897	197.090701	0.016096	0.017132
RS	22	0.409525	1.325460	186.021150	0.015192	0.016512
RS	23	0.448668	1.325460	194.297354	0.015868	0.017205
RS	24	0.490817	1.457184	184.448625	0.015064	0.016691
RS	25	0.536205	1.457184	192.337304	0.015708	0.017330
RS	26	0.585079	1.597887	182.740462	0.014924	0.016784
RS	27	0.637709	1.597887	190.208674	0.015534	0.017283
RS	28	0.694381	1.749774	180.622820	0.014751	0.016656
RS	29	0.755407	1.749774	187.633372	0.015324	0.017005
RS	30	0.821121	1.910859	178.294427	0.014561	0.016330
RS	31	0.891883	1.910859	184.808758	0.015093	0.016564
RS	32	0.968081	2.076268	176.083437	0.014380	0.015897
RS	33	1.050133	2.076268	182.055536	0.014868	0.016058
RS	34	1.138489	2.240203	174.201531	0.014227	0.015441
RS	35	1.233632	2.240203	179.569313	0.014665	0.015558
RS	36	1.336084	2.397926	172.625582	0.014098	0.015004
RS	37	1.446406	2.397926	177.304764	0.014480	0.015088
RS	38	1.565204	2.546909	171.101300	0.013974	0.014588
RS	39	1.693128	2.546909	174.984888	0.014291	0.014633
RS	40	1.830880	2.686648	169.231751	0.013821	0.014164
RS	41	1.979214	2.686648	172.195544	0.014063	0.014158
RS	42	2.138943	2.817490	166.594166	0.013605	0.013699
RS	43	2.310943	2.817490	168.505953	0.013762	0.013638
RS	44	2.496156	2.939891	162.797012	0.013295	0.013178
RS	45	2.695598	2.939891	163.528463	0.013355	0.013063
RS	46	2.910361	3.054635	157.480433	0.012861	0.012596
RS	47	3.141623	3.054635	156.923714	0.012816	0.012426
RS	48	3.390650	3.163422	150.318422	0.012276	0.011940
RS	49	3.658809	3.163422	148.409680	0.012120	0.011712
RS	50	3.947568	3.268710	141.083055	0.011522	0.011198
RS	51	4.258510	3.268710	137.828586	0.011256	0.010914
RS	52	4.593339	3.373718	129.705019	0.010593	0.010371
RS	53	4.953890	3.373718	125.205841	0.010225	0.010039
RS	54	5.342139	3.543589	114.439638	0.009346	0.009366
RS	55	5.760215	3.543589	109.231482	0.008921	0.009016
RS	56	6.210408	3.543589	103.299311	0.008436	0.008629
RS	57	6.695185	3.543589	96.720064	0.007899	0.008205
RS	58	7.217204	4.459429	72.334620	0.005907	0.006795
RS	59	7.779326	4.459429	68.508989	0.005595	0.006521
RS	60	8.384631	4.459429	64.249158	0.005247	0.006207
RS	61	9.036436	4.459429	59.617956	0.004869	0.005853
RS	62	9.738315	4.459429	54.691833	0.004467	0.005462
RS	63	10.494113	4.459429	302.068669	0.024669	0.031852
PA	4+25*2+4+6 0.040502741 0.008643522 10.494112715 0.438390457 0.299329926 0.341109595 0.419061739 0.522947643 0.647869443 0.785342585 0.926792424 1.065025029 1.196896653 1.325460071 1.457183747 1.597886655 1.749774311 1.910859241 2.076268250 2.240202988 2.397926423 2.546908648 2.686648329 2.817489626 2.939890758 3.054634672 3.163422472 3.268710382 3.373718376 3.543588790 4.459429434
//
IT	4499
RD	3
LK	-170770.884829
QD	-862.381205 -> -609.274835
RI	0.0590021073
TR	0.035890	0.008531
MT	11.853486
MM	C_pi: 1.995978, n_recomb: 14562.179891
RS	0	0.000000	0.645098	175.501533	0.012052	0.000234
RS	1	0.007889	0.645098	186.961546	0.012839	0.002006
RS	2	0.016400	0.645098	198.970849	0.013664	0.005354
RS	3	0.025582	0.645098	211.523269	0.014526	0.009891
RS	4	0.035489	0.319058	450.314722	0.030924	0.021731
RS	5	0.046177	0.319058	469.238360	0.032223	0.028147
RS	6	0.057709	0.341738	455.842675	0.031303	0.029028
RS	7	0.070150	0.341738	473.570304	0.032521	0.032269
RS	8	0.083573	0.413906	406.485878	0.027914	0.028490
RS	9	0.098055	0.413906	422.920539	0.029042	0.030455
RS	10	0.113679	0.517429	352.401738	0.024200	0.025758
RS	11	0.130535	0.517429	367.572868	0.025242	0.026928
RS	12	0.148721	0.648751	306.141655	0.021023	0.022582
RS	13	0.168342	0.648751	320.100227	0.021982	0.023378
RS	14	0.189511	0.799068	271.957027	0.018676	0.019937
RS	15	0.212350	0.799068	284.852622	0.019561	0.020632
RS	16	0.236991	0.957027	249.213682	0.017114	0.018138
RS	17	0.263575	0.957027	261.253265	0.017941	0.018877
RS	18	0.292256	1.111795	235.742983	0.016189	0.017151
RS	19	0.323200	1.111795	247.122551	0.016970	0.017969
RS	20	0.356585	1.257670	228.912747	0.015720	0.016807
RS	21	0.392604	1.257670	239.766902	0.016465	0.017721
RS	22	0.431465	1.398464	225.701584	0.015499	0.016907
RS	23	0.473390	1.398464	236.080572	0.016212	0.017878
RS	24	0.518624	1.544788	223.368246	0.015339	0.017183
RS	25	0.567425	1.544788	233.256199	0.016018	0.018112
RS	26	0.620077	1.707896	220.137188	0.015117	0.017344
RS	27	0.676882	1.707896	229.491896	0.015759	0.018124
RS	28	0.738168	1.894202	215.537538	0.014801	0.017205
RS	29	0.804289	1.894202	224.321863	0.015404	0.017796
RS	30	0.875625	2.102875	210.121439	0.014429	0.016780
RS	31	0.952590	2.102875	218.311188	0.014992	0.017213
RS	32	1.035626	2.327026	204.780145	0.014062	0.016199
RS	33	1.125213	2.327026	212.354207	0.014583	0.016524
RS	34	1.221866	2.556736	200.198399	0.013748	0.015590
RS	35	1.326145	2.556736	207.123551	0.014223	0.015845
RS	36	1.438650	2.782932	196.597146	0.013501	0.015023
RS	37	1.560030	2.782932	202.815776	0.013928	0.015225
RS	38	1.690985	3.000223	193.746187	0.013305	0.014503
RS	39	1.832271	3.000223	199.171508	0.013677	0.014648
RS	40	1.984703	3.206971	191.154974	0.013127	0.013995
RS	41	2.149160	3.206971	195.674211	0.013437	0.014073
RS	42	2.326590	3.402925	188.305524	0.012931	0.013461
RS	43	2.518017	3.402925	191.786775	0.013170	0.013471
RS	44	2.724546	3.587621	184.744275	0.012687	0.012889
RS	45	2.947367	3.587621	187.044408	0.012845	0.012838
RS	46	3.187765	3.761135	180.030035	0.012363	0.012277
RS	47	3.447128	3.761135	181.007786	0.012430	0.012170
RS	48	3.726952	3.925322	173.699081	0.011928	0.011618
RS	49	4.028850	3.925322	173.237880	0.011896	0.011453
RS	50	4.354564	4.083306	165.348765	0.011355	0.010895
RS	51	4.705973	4.083306	163.384969	0.011220	0.010678
RS	52	5.085103	4.239535	154.701888	0.010624	0.010109
RS	53	5.494143	4.239535	151.256341	0.010387	0.009847
RS	54	5.935450	4.492323	138.916630	0.009540	0.009111
RS	55	6.411570	4.492323	134.527297	0.009238	0.008834
RS	56	6.925251	4.492323	129.171258	0.008870	0.008513
RS	57	7.479454	4.492323	122.893479	0.008439	0.008147
RS	58	8.077378	6.027190	87.845389	0.006032	0.006245
RS	59	8.722469	6.027190	85.037192	0.005840	0.006075
RS	60	9.418451	6.027190	81.617522	0.005605	0.005861
RS	61	10.169336	6.027190	77.615640	0.005330	0.005602
RS	62	10.979457	6.027190	73.078569	0.005018	0.005299
RS	63	11.853486	6.027190	480.617428	0.033004	0.034958
PA	4+25*2+4+6 0.035890324 0.008531399 11.853485949 0.645097584 0.319057864 0.341737743 0.413905875 0.517429287 0.648750506 0.799068045 0.957027443 1.111795385 1.257669712 1.398464353 1.544787704 1.707895692 1.894201579 2.102875286 2.327026174 2.556735709 2.782932087 3.000223100 3.206970802 3.402924760 3.587621117 3.761134882 3.925322126 4.083306476 4.239535039 4.492323102 6.027190418
//
IT	4451
RD	4
LK	-170312.751658
QD	-702.249503 -> -535.445354
RI	0.0413864807
TR	0.032690	0.008682
MT	12.765432
MM	C_pi: 2.291486, n_recomb: 16988.781049
RS	0	0.000000	0.996555	134.745077	0.007931	0.000148
RS	1	0.008015	0.996555	144.337438	0.008496	0.001284
RS	2	0.016672	0.996555	154.509509	0.009095	0.003461
RS	3	0.026023	0.996555	165.279254	0.009729	0.006454
RS	4	0.036123	0.355295	490.658550	0.028881	0.019762
RS	5	0.047033	0.355295	513.353400	0.030217	0.025895
RS	6	0.058817	0.355856	534.898305	0.031485	0.028716
RS	7	0.071546	0.355856	556.706104	0.032769	0.032070
RS	8	0.085295	0.423289	487.258904	0.028681	0.028739
RS	9	0.100146	0.423289	507.490543	0.029872	0.030785
RS	10	0.116187	0.526651	425.282186	0.025033	0.026136
RS	11	0.133514	0.526651	443.952496	0.026132	0.027514
RS	12	0.152229	0.662625	368.776743	0.021707	0.022962
RS	13	0.172444	0.662625	385.929873	0.022717	0.023938
RS	14	0.194280	0.822216	325.781607	0.019176	0.020223
RS	15	0.217866	0.822216	341.586700	0.020107	0.021052
RS	16	0.243342	0.991449	297.160363	0.017492	0.018331
RS	17	0.270860	0.991449	311.883950	0.018358	0.019172
RS	18	0.300583	1.155768	280.795204	0.016528	0.017311
RS	19	0.332689	1.155768	294.706855	0.017347	0.018215
RS	20	0.367368	1.306658	273.468735	0.016097	0.016997
RS	21	0.404826	1.306658	286.759275	0.016879	0.017993
RS	22	0.445286	1.448379	271.070679	0.015956	0.017167
RS	23	0.488989	1.448379	283.807736	0.016706	0.018232
RS	24	0.536195	1.595390	269.523470	0.015865	0.017523
RS	25	0.587184	1.595390	281.673408	0.016580	0.018568
RS	26	0.642260	1.764290	265.958644	0.015655	0.017738
RS	27	0.701750	1.764290	277.450753	0.016331	0.018651
RS	28	0.766008	1.966079	259.529710	0.015277	0.017595
RS	29	0.835416	1.966079	270.310614	0.015911	0.018319
RS	30	0.910387	2.202133	251.178513	0.014785	0.017101
RS	31	0.991367	2.202133	261.226418	0.015376	0.017652
RS	32	1.078837	2.464827	242.536553	0.014276	0.016411
RS	33	1.173317	2.464827	251.845694	0.014824	0.016838
RS	34	1.275370	2.741105	234.937470	0.013829	0.015690
RS	35	1.385602	2.741105	243.494993	0.014333	0.016036
RS	36	1.504669	3.018062	228.936706	0.013476	0.015033
RS	37	1.633278	3.018062	236.704072	0.013933	0.015317
RS	38	1.772196	3.287680	224.331936	0.013205	0.014451
RS	39	1.922247	3.287680	231.236407	0.013611	0.014671
RS	40	2.084324	3.547442	220.499220	0.012979	0.013903
RS	41	2.259391	3.547442	226.436060	0.013329	0.014049
RS	42	2.448490	3.796629	216.798284	0.012761	0.013344
RS	43	2.652744	3.796629	221.637025	0.013046	0.013415
RS	44	2.873369	4.033629	212.720311	0.012521	0.012760
RS	45	3.111676	4.033629	216.310065	0.012733	0.012765
RS	46	3.369082	4.257296	207.770365	0.012230	0.012151
RS	47	3.647119	4.257296	209.950018	0.012358	0.012096
RS	48	3.947440	4.469029	201.383242	0.011854	0.011508
RS	49	4.271831	4.469029	202.003480	0.011890	0.011395
RS	50	4.622221	4.672010	193.025966	0.011362	0.010816
RS	51	5.000694	4.672010	191.978497	0.011300	0.010649
RS	52	5.409500	4.871330	182.263642	0.010728	0.010068
RS	53	5.851071	4.871330	179.517201	0.010567	0.009853
RS	54	6.328032	5.193700	165.147697	0.009721	0.009081
RS	55	6.843220	5.193700	161.271893	0.009493	0.008848
RS	56	7.399700	5.193700	156.219283	0.009195	0.008568
RS	57	8.000779	5.193700	150.009605	0.008830	0.008238
RS	58	8.650034	7.339928	102.945220	0.006060	0.005962
RS	59	9.351324	7.339928	100.990156	0.005945	0.005850
RS	60	10.108821	7.339928	98.310224	0.005787	0.005696
RS	61	10.927029	7.339928	94.906515	0.005586	0.005497
RS	62	11.810814	7.339928	90.798853	0.005345	0.005253
RS	63	12.765432	7.339928	674.813383	0.039721	0.038083
PA	4+25*2+4+6 0.032690196 0.008681828 12.765431691 0.996554620 0.355295159 0.355856013 0.423289430 0.526651049 0.662625398 0.822216478 0.991449184 1.155767761 1.306658304 1.448378643 1.595390014 1.764289728 1.966079376 2.202133432 2.464826738 2.741104810 3.018061524 3.287680007 3.547441699 3.796629384 4.033629151 4.257296098 4.469028744 4.672009614 4.871329572 5.193700207 7.339928066
//
IT	4293
RD	5
LK	-169998.382146
QD	-607.690903 -> -478.045000
RI	0.0284384699
TR	0.030212	0.008926
MT	13.433155
MM	C_pi: 2.541187, n_recomb: 19344.053988
RS	0	0.000000	1.546414	99.944781	0.005167	0.000095
RS	1	0.008102	1.546414	107.458528	0.005555	0.000832
RS	2	0.016859	1.546414	115.486493	0.005970	0.002257
RS	3	0.026327	1.546414	124.055383	0.006413	0.004233
RS	4	0.036561	0.397154	513.289125	0.026535	0.018070
RS	5	0.047625	0.397154	539.051514	0.027867	0.023825
RS	6	0.059584	0.372018	602.282972	0.031135	0.028404
RS	7	0.072513	0.372018	627.997116	0.032465	0.031769
RS	8	0.086489	0.435361	559.544711	0.028926	0.028927
RS	9	0.101598	0.435361	583.470243	0.030163	0.030900
RS	10	0.117930	0.539302	491.631676	0.025415	0.026344
RS	11	0.135586	0.539302	513.708314	0.026556	0.027770
RS	12	0.154672	0.679885	426.287571	0.022037	0.023146
RS	13	0.175304	0.679885	446.545292	0.023084	0.024188
RS	14	0.197608	0.848061	375.360179	0.019404	0.020331
RS	15	0.221718	0.848061	393.988593	0.020367	0.021208
RS	16	0.247782	1.027380	341.532209	0.017656	0.018374
RS	17	0.275958	1.027380	358.863725	0.018552	0.019243
RS	18	0.306416	1.199438	322.979571	0.016697	0.017334
RS	19	0.339342	1.199438	339.367775	0.017544	0.018257
RS	20	0.374935	1.352675	316.035837	0.016338	0.017058
RS	21	0.413412	1.352675	331.737085	0.017149	0.018068
RS	22	0.455007	1.491494	315.542209	0.016312	0.017302
RS	23	0.499970	1.491494	330.643084	0.017093	0.018387
RS	24	0.548577	1.633862	315.961648	0.016334	0.017738
RS	25	0.601121	1.633862	330.401775	0.017080	0.018821
RS	26	0.657923	1.801256	313.094960	0.016186	0.018008
RS	27	0.719326	1.801256	326.761094	0.016892	0.018980
RS	28	0.785704	2.008931	305.524618	0.015794	0.017873
RS	29	0.857459	2.008931	318.335717	0.016457	0.018669
RS	30	0.935028	2.260649	294.553119	0.015227	0.017335
RS	31	1.018880	2.260649	306.482925	0.015844	0.017960
RS	32	1.109527	2.548760	282.661252	0.014612	0.016569
RS	33	1.207516	2.548760	293.714723	0.015184	0.017064
RS	34	1.313445	2.857904	271.971576	0.014060	0.015767
RS	35	1.427955	2.857904	282.152139	0.014586	0.016175
RS	36	1.551742	3.171961	263.459926	0.013620	0.015046
RS	37	1.685558	3.171961	272.744274	0.014100	0.015389
RS	38	1.830215	3.480650	256.971111	0.013284	0.014425
RS	39	1.986592	3.480650	265.297120	0.013715	0.014703
RS	40	2.155637	3.780900	251.724296	0.013013	0.013858
RS	41	2.338378	3.780900	258.992788	0.013389	0.014060
RS	42	2.535923	4.071846	246.935464	0.012765	0.013294
RS	43	2.749472	4.071846	253.016828	0.013080	0.013418
RS	44	2.980322	4.350903	242.040451	0.012512	0.012715
RS	45	3.229875	4.350903	246.778242	0.012757	0.012770
RS	46	3.499645	4.615589	236.507657	0.012226	0.012121
RS	47	3.791270	4.615589	239.726243	0.012393	0.012113
RS	48	4.106521	4.866545	229.691150	0.011874	0.011502
RS	49	4.447313	4.866545	231.217026	0.011953	0.011433
RS	50	4.815713	5.106682	220.950096	0.011422	0.010840
RS	51	5.213960	5.106682	220.641912	0.011406	0.010714
RS	52	5.644471	5.341429	209.715379	0.010841	0.010127
RS	53	6.109859	5.341429	207.503659	0.010727	0.009948
RS	54	6.612951	5.721671	190.935843	0.009871	0.009147
RS	55	7.156801	5.721671	187.437312	0.009690	0.008945
RS	56	7.744711	5.721671	182.571285	0.009438	0.008694
RS	57	8.380250	5.721671	176.336344	0.009116	0.008389
RS	58	9.067278	8.455620	116.578209	0.006027	0.005793
RS	59	9.809965	8.455620	115.402478	0.005966	0.005723
RS	60	10.612821	8.455620	113.425831	0.005864	0.005612
RS	61	11.480721	8.455620	110.625728	0.005719	0.005458
RS	62	12.418933	8.455620	106.997944	0.005531	0.005260
RS	63	13.433155	8.455620	871.409861	0.045048	0.041221
PA	4+25*2+4+6 0.030211944 0.008926401 13.433154772 1.546413793 0.397153756 0.372018036 0.435360883 0.539301561 0.679884638 0.848061295 1.027379876 1.199437957 1.352675262 1.491493619 1.633862220 1.801255523 2.008930613 2.260649022 2.548759934 2.857903584 3.171961432 3.480649857 3.780899559 4.071846056 4.350902925 4.615588997 4.866545291 5.106682201 5.341428745 5.721670788 8.455619955
//
IT	5498
RD	6
LK	-169749.284272
QD	-536.467742 -> -427.968933
RI	0.0196184784
TR	0.028156	0.009197
MT	13.969840
MM	C_pi: 2.759631, n_recomb: 21614.767311
RS	0	0.000000	2.392461	72.748729	0.003366	0.000062
RS	1	0.008168	2.392461	78.414963	0.003628	0.000542
RS	2	0.017004	2.392461	84.498267	0.003909	0.001479
RS	3	0.026561	2.392461	91.025236	0.004211	0.002786
RS	4	0.036899	0.442177	524.944492	0.024286	0.016571
RS	5	0.048081	0.442177	553.104204	0.025589	0.021951
RS	6	0.060177	0.387468	662.257474	0.030639	0.028094
RS	7	0.073260	0.387468	691.661540	0.031999	0.031462
RS	8	0.087413	0.447008	625.997216	0.028962	0.029071
RS	9	0.102721	0.447008	653.472420	0.030233	0.030959
RS	10	0.119280	0.552206	552.691811	0.025570	0.026458
RS	11	0.137191	0.552206	578.044416	0.026743	0.027880
RS	12	0.156565	0.697715	479.046206	0.022163	0.023207
RS	13	0.177522	0.697715	502.280209	0.023238	0.024278
RS	14	0.200191	0.874604	420.543993	0.019456	0.020325
RS	15	0.224711	0.874604	441.866866	0.020443	0.021223
RS	16	0.251235	1.064135	381.784369	0.017663	0.018314
RS	17	0.279924	1.064135	401.599061	0.018580	0.019189
RS	18	0.310957	1.244002	361.358305	0.016718	0.017263
RS	19	0.344526	1.244002	380.112509	0.017586	0.018181
RS	20	0.380836	1.399367	355.257315	0.016436	0.017023
RS	21	0.420111	1.399367	373.284200	0.017270	0.018023
RS	22	0.462595	1.534529	357.345360	0.016532	0.017340
RS	23	0.508550	1.534529	374.756431	0.017338	0.018417
RS	24	0.558258	1.670739	360.575123	0.016682	0.017858
RS	25	0.612026	1.670739	377.279129	0.017455	0.018945
RS	26	0.670186	1.833942	359.250617	0.016621	0.018188
RS	27	0.733097	1.833942	375.080897	0.017353	0.019184
RS	28	0.801146	2.043231	351.198151	0.016248	0.018072
RS	29	0.874754	2.043231	366.036005	0.016935	0.018907
RS	30	0.954374	2.304613	338.009628	0.015638	0.017509
RS	31	1.040498	2.304613	351.818549	0.016277	0.018180
RS	32	1.133657	2.610706	323.064679	0.014946	0.016690
RS	33	1.234425	2.610706	335.857074	0.015538	0.017230
RS	34	1.343425	2.944366	309.372470	0.014313	0.015830
RS	35	1.461327	2.944366	321.165452	0.014859	0.016281
RS	36	1.588861	3.286712	298.400882	0.013805	0.015064
RS	37	1.726811	3.286712	309.183942	0.014304	0.015449
RS	38	1.876030	3.625452	290.065559	0.013420	0.014417
RS	39	2.037437	3.625452	299.784781	0.013869	0.014739
RS	40	2.212028	3.957161	283.417015	0.013112	0.013842
RS	41	2.400881	3.957161	291.976514	0.013508	0.014089
RS	42	2.605159	4.281108	277.509141	0.012839	0.013283
RS	43	2.826123	4.281108	284.778587	0.013175	0.013452
RS	44	3.065136	4.594003	271.718356	0.012571	0.012717
RS	45	3.323673	4.594003	277.535471	0.012840	0.012815
RS	46	3.603327	4.892152	265.483699	0.012283	0.012143
RS	47	3.905824	4.892152	269.659712	0.012476	0.012176
RS	48	4.233030	5.175369	258.089925	0.011940	0.011549
RS	49	4.586963	5.175369	260.430330	0.012049	0.011519
RS	50	4.969807	5.446200	248.798460	0.011511	0.010917
RS	51	5.383921	5.446200	249.134065	0.011526	0.010826
RS	52	5.831862	5.710345	236.915202	0.010961	0.010232
RS	53	6.316392	5.710345	235.145709	0.010879	0.010084
RS	54	6.840499	6.139876	216.280156	0.010006	0.009257
RS	55	7.407417	6.139876	213.080203	0.009858	0.009080
RS	56	8.020642	6.139876	208.331160	0.009638	0.008851
RS	57	8.683957	6.139876	202.012894	0.009346	0.008565
RS	58	9.401453	9.442987	129.007394	0.005968	0.005679
RS	59	10.177556	9.442987	128.565025	0.005948	0.005641
RS	60	11.017053	9.442987	127.268061	0.005888	0.005566
RS	61	11.925122	9.442987	125.073655	0.005786	0.005448
RS	62	12.907365	9.442987	121.956222	0.005642	0.005288
RS	63	13.969840	9.442987	1068.361822	0.049427	0.044339
PA	4+25*2+4+6 0.028155532 0.009196948 13.969839908 2.392461307 0.442176971 0.387467994 0.447008278 0.552205801 0.697714674 0.874604053 1.064134580 1.244002111 1.399366589 1.534529017 1.670739487 1.833942248 2.043231311 2.304613141 2.610705990 2.944366277 3.286712471 3.625452321 3.957161083 4.281107658 4.594003157 4.892152123 5.175369257 5.446199600 5.710344575 6.139876328 9.442987479
//
IT	4583
RD	7
LK	-169539.157421
QD	-477.184031 -> -383.576438
RI	0.0137119868
TR	0.026375	0.009463
MT	14.437746
MM	C_pi: 2.959833, n_recomb: 23821.800050
RS	0	0.000000	3.694994	52.233933	0.002193	0.000040
RS	1	0.008224	3.694994	56.401320	0.002368	0.000354
RS	2	0.017125	3.694994	60.889791	0.002556	0.000969
RS	3	0.026758	3.694994	65.722139	0.002759	0.001832
RS	4	0.037183	0.490462	529.016657	0.022207	0.015202
RS	5	0.048466	0.490462	559.009435	0.023466	0.020226
RS	6	0.060676	0.401817	717.477737	0.030119	0.027775
RS	7	0.073891	0.401817	750.404101	0.031501	0.031161
RS	8	0.088193	0.457518	688.960417	0.028921	0.029189
RS	9	0.103671	0.457518	719.879690	0.030219	0.031016
RS	10	0.120421	0.564436	610.217442	0.025616	0.026527
RS	11	0.138550	0.564436	638.748266	0.026814	0.027931
RS	12	0.158169	0.715151	528.339369	0.022179	0.023203
RS	13	0.179402	0.715151	554.449367	0.023275	0.024292
RS	14	0.202381	0.901009	462.305229	0.019407	0.020253
RS	15	0.227250	0.901009	486.216331	0.020411	0.021166
RS	16	0.254165	1.101203	418.639798	0.017574	0.018196
RS	17	0.283293	1.101203	440.829096	0.018505	0.019070
RS	18	0.314817	1.289521	396.404465	0.016640	0.017133
RS	19	0.348933	1.289521	417.423062	0.017523	0.018041
RS	20	0.385855	1.447636	391.324778	0.016427	0.016927
RS	21	0.425814	1.447636	411.594539	0.017278	0.017909
RS	22	0.469060	1.579533	396.366022	0.016639	0.017311
RS	23	0.515862	1.579533	416.032161	0.017464	0.018371
RS	24	0.566513	1.709562	402.975056	0.016916	0.017909
RS	25	0.621330	1.709562	421.915337	0.017711	0.018988
RS	26	0.680655	1.867911	403.836993	0.016952	0.018302
RS	27	0.744859	1.867911	421.823072	0.017707	0.019304
RS	28	0.814344	2.077156	395.867929	0.016618	0.018213
RS	29	0.889544	2.077156	412.734183	0.017326	0.019070
RS	30	0.970929	2.345355	380.859363	0.015988	0.017640
RS	31	1.059006	2.345355	396.553222	0.016647	0.018340
RS	32	1.154328	2.665486	363.102591	0.015242	0.016784
RS	33	1.257490	2.665486	377.640918	0.015853	0.017357
RS	34	1.369136	3.018935	346.557422	0.014548	0.015883
RS	35	1.489964	3.018935	359.969167	0.015111	0.016365
RS	36	1.620730	3.384322	333.243580	0.013989	0.015085
RS	37	1.762250	3.384322	345.529532	0.014505	0.015502
RS	38	1.915410	3.747509	323.169804	0.013566	0.014421
RS	39	2.081166	3.747509	334.282696	0.014033	0.014776
RS	40	2.260554	4.104766	315.215196	0.013232	0.013844
RS	41	2.454697	4.104766	325.060565	0.013646	0.014128
RS	42	2.664806	4.455663	308.256534	0.012940	0.013295
RS	43	2.892196	4.455663	316.701479	0.013295	0.013502
RS	44	3.138288	4.796480	301.601592	0.012661	0.012746
RS	45	3.404619	4.796480	308.476710	0.012949	0.012881
RS	46	3.692854	5.122477	294.662744	0.012369	0.012194
RS	47	4.004795	5.122477	299.765641	0.012584	0.012262
RS	48	4.342391	5.432715	286.659379	0.012033	0.011625
RS	49	4.707753	5.432715	289.775105	0.012164	0.011628
RS	50	5.103164	5.729413	276.758045	0.011618	0.011021
RS	51	5.531095	5.729413	277.691522	0.011657	0.010959
RS	52	5.994221	6.018594	264.141574	0.011088	0.010362
RS	53	6.495437	6.018594	262.765457	0.011030	0.010238
RS	54	7.037875	6.491698	241.516056	0.010138	0.009387
RS	55	7.624925	6.491698	238.571536	0.010015	0.009231
RS	56	8.260257	6.491698	233.898996	0.009819	0.009020
RS	57	8.947841	6.491698	227.460816	0.009548	0.008749
RS	58	9.691975	10.355743	140.613898	0.005903	0.005594
RS	59	10.497311	10.355743	140.879954	0.005914	0.005583
RS	60	11.368880	10.355743	140.252035	0.005888	0.005537
RS	61	12.312131	10.355743	138.669268	0.005821	0.005451
RS	62	13.332960	10.355743	136.086655	0.005713	0.005322
RS	63	14.437746	10.355743	1267.373284	0.053202	0.047407
PA	4+25*2+4+6 0.026375012 0.009462689 14.437745665 3.694994192 0.490461854 0.401816943 0.457517859 0.564435602 0.715150621 0.901009176 1.101202800 1.289520865 1.447635566 1.579533483 1.709562045 1.867911008 2.077156041 2.345354694 2.665485761 3.018934635 3.384322480 3.747509013 4.104766456 4.455662938 4.796479521 5.122477173 5.432714781 5.729412616 6.018593699 6.491697654 10.355742879
//
IT	5126
RD	8
LK	-169357.305604
QD	-426.187637 -> -344.391277
RI	0.0097657709
TR	0.024794	0.009710
MT	14.870750
MM	C_pi: 3.150538, n_recomb: 25984.965460
RS	0	0.000000	5.712008	37.050703	0.001426	0.000026
RS	1	0.008275	5.712008	40.057803	0.001542	0.000230
RS	2	0.017234	5.712008	43.303707	0.001666	0.000633
RS	3	0.026935	5.712008	46.806477	0.001801	0.001201
RS	4	0.037439	0.542995	527.121191	0.020286	0.013924
RS	5	0.048812	0.542995	558.459793	0.021492	0.018607
RS	6	0.061126	0.415346	769.212912	0.029602	0.027435
RS	7	0.074459	0.415346	805.542837	0.031000	0.030852
RS	8	0.088895	0.466898	749.924058	0.028860	0.029292
RS	9	0.104526	0.466898	784.227071	0.030180	0.031084
RS	10	0.121451	0.575775	665.561518	0.025613	0.026580
RS	11	0.139775	0.575775	697.212858	0.026831	0.027964
RS	12	0.159616	0.731853	575.310585	0.022140	0.023169
RS	13	0.181099	0.731853	604.232437	0.023253	0.024271
RS	14	0.204360	0.926858	501.633406	0.019305	0.020151
RS	15	0.229545	0.926858	528.058883	0.020322	0.021076
RS	16	0.256815	1.138156	452.955473	0.017431	0.018048
RS	17	0.286341	1.138156	477.438488	0.018374	0.018922
RS	18	0.318310	1.335656	428.838328	0.016503	0.016973
RS	19	0.352925	1.335656	452.041637	0.017396	0.017869
RS	20	0.390403	1.497360	424.793103	0.016348	0.016794
RS	21	0.430984	1.497360	447.238751	0.017211	0.017758
RS	22	0.474922	1.626718	432.966811	0.016662	0.017239
RS	23	0.522496	1.626718	454.844004	0.017504	0.018280
RS	24	0.574007	1.751071	443.321908	0.017061	0.017912
RS	25	0.629780	1.751071	464.480062	0.017875	0.018978
RS	26	0.690168	1.904695	446.850365	0.017196	0.018369
RS	27	0.755554	1.904695	466.993568	0.017972	0.019372
RS	28	0.826350	2.113425	439.423776	0.016911	0.018313
RS	29	0.903004	2.113425	458.330926	0.017638	0.019184
RS	30	0.986001	2.387192	422.944372	0.016277	0.017738
RS	31	1.075866	2.387192	440.540869	0.016954	0.018460
RS	32	1.173168	2.719347	402.608090	0.015494	0.016858
RS	33	1.278521	2.719347	418.912222	0.016121	0.017456
RS	34	1.392592	3.089985	383.368453	0.014753	0.015927
RS	35	1.516102	3.089985	398.419543	0.015333	0.016434
RS	36	1.649832	3.475425	367.841458	0.014156	0.015106
RS	37	1.794628	3.475425	381.650777	0.014687	0.015548
RS	38	1.951406	3.859706	356.156392	0.013706	0.014433
RS	39	2.121157	3.859706	368.682432	0.014188	0.014815
RS	40	2.304955	4.238807	347.019034	0.013355	0.013858
RS	41	2.503962	4.238807	358.167386	0.013784	0.014172
RS	42	2.719437	4.612645	339.118903	0.013051	0.013321
RS	43	2.952742	4.612645	348.752323	0.013421	0.013560
RS	44	3.205352	4.977280	331.683792	0.012764	0.012791
RS	45	3.478866	4.977280	339.624088	0.013070	0.012958
RS	46	3.775012	5.327123	324.096564	0.012472	0.012261
RS	47	4.095665	5.327123	330.126450	0.012705	0.012360
RS	48	4.442850	5.660583	315.511755	0.012142	0.011717
RS	49	4.818765	5.660583	319.395110	0.012292	0.011749
RS	50	5.225787	5.979661	304.999123	0.011738	0.011138
RS	51	5.666489	5.979661	306.515233	0.011796	0.011103
RS	52	6.143658	6.290832	291.614823	0.011222	0.010502
RS	53	6.660313	6.290832	290.611182	0.011184	0.010400
RS	54	7.219720	6.803849	266.894082	0.010271	0.009526
RS	55	7.825418	6.803849	264.185644	0.010167	0.009388
RS	56	8.481236	6.803849	259.569491	0.009989	0.009192
RS	57	9.191322	6.803849	252.990936	0.009736	0.008934
RS	58	9.960167	11.229977	151.654870	0.005836	0.005523
RS	59	10.792633	11.229977	152.619604	0.005873	0.005537
RS	60	11.693984	11.229977	152.661191	0.005875	0.005516
RS	61	12.669921	11.229977	151.702316	0.005838	0.005457
RS	62	13.726616	11.229977	149.679944	0.005760	0.005357
RS	63	14.870750	11.229977	1470.413571	0.056587	0.050401
PA	4+25*2+4+6 0.024793979 0.009709509 14.870750260 5.712008223 0.542994533 0.415345716 0.466897714 0.575774633 0.731852969 0.926857715 1.138156320 1.335655557 1.497359658 1.626717967 1.751071149 1.904694586 2.113424895 2.387191972 2.719347040 3.089984582 3.475424678 3.859706117 4.238806629 4.612645153 4.977280199 5.327123257 5.660582774 5.979660794 6.290832098 6.803849222 11.229977424
//
IT	4814
RD	9
LK	-169198.207778
QD	-381.861702 -> -309.968870
RI	0.0071253764
TR	0.023369	0.009931
MT	15.287271
MM	C_pi: 3.337049, n_recomb: 28116.888028
RS	0	0.000000	8.859090	25.970218	0.000924	0.000017
RS	1	0.008322	8.859090	28.105169	0.001000	0.000149
RS	2	0.017337	8.859090	30.413262	0.001082	0.000411
RS	3	0.027101	8.859090	32.908128	0.001170	0.000782
RS	4	0.037679	0.601077	520.128855	0.018499	0.012716
RS	5	0.049137	0.601077	552.372042	0.019646	0.017070
RS	6	0.061548	0.428467	817.903505	0.029089	0.027066
RS	7	0.074992	0.428467	857.547577	0.030499	0.030521
RS	8	0.089555	0.475347	809.704682	0.028798	0.029384
RS	9	0.105330	0.475347	847.364320	0.030137	0.031165
RS	10	0.122417	0.586249	719.592686	0.025593	0.026631
RS	11	0.140927	0.586249	754.337478	0.026829	0.028000
RS	12	0.160977	0.747729	620.762504	0.022078	0.023126
RS	13	0.182696	0.747729	652.460515	0.023205	0.024240
RS	14	0.206222	0.951946	539.269290	0.019180	0.020038
RS	15	0.231706	0.951946	568.161720	0.020207	0.020975
RS	16	0.259310	1.174684	485.416010	0.017264	0.017889
RS	17	0.289212	1.174684	512.135539	0.018215	0.018764
RS	18	0.321603	1.382038	459.275184	0.016334	0.016798
RS	19	0.356689	1.382038	484.603160	0.017235	0.017685
RS	20	0.394694	1.548156	456.191088	0.016225	0.016640
RS	21	0.435863	1.548156	480.760486	0.017099	0.017588
RS	22	0.480458	1.675755	467.557720	0.016629	0.017139
RS	23	0.528764	1.675755	491.612373	0.017485	0.018163
RS	24	0.581090	1.795056	481.895189	0.017139	0.017883
RS	25	0.637770	1.795056	505.260745	0.017970	0.018936
RS	26	0.699168	1.944341	488.450553	0.017372	0.018403
RS	27	0.765675	1.944341	510.759552	0.018166	0.019403
RS	28	0.837717	2.152576	481.935936	0.017140	0.018384
RS	29	0.915754	2.152576	502.904022	0.017886	0.019263
RS	30	1.000286	2.431437	464.279136	0.016512	0.017814
RS	31	1.091852	2.431437	483.803660	0.017207	0.018552
RS	32	1.191039	2.774623	441.567100	0.015705	0.016918
RS	33	1.298479	2.774623	459.664675	0.016348	0.017535
RS	34	1.414862	3.161058	419.776075	0.014930	0.015964
RS	35	1.540929	3.161058	436.495150	0.015524	0.016492
RS	36	1.677488	3.564858	402.158027	0.014303	0.015127
RS	37	1.825411	3.564858	417.519961	0.014849	0.015590
RS	38	1.985645	3.968278	388.982861	0.013834	0.014449
RS	39	2.159213	3.968278	402.951557	0.014331	0.014853
RS	40	2.347226	4.366914	378.789562	0.013472	0.013879
RS	41	2.550885	4.366914	391.269700	0.013916	0.014218
RS	42	2.771493	4.761071	370.068617	0.013162	0.013355
RS	43	3.010460	4.761071	380.917088	0.013548	0.013622
RS	44	3.269314	5.146690	361.959247	0.012873	0.012845
RS	45	3.549709	5.146690	370.987318	0.013194	0.013040
RS	46	3.853440	5.517529	353.807065	0.012583	0.012338
RS	47	4.182447	5.517529	360.780959	0.012831	0.012464
RS	48	4.538834	5.871459	344.699809	0.012260	0.011818
RS	49	4.924880	5.871459	349.360899	0.012425	0.011875
RS	50	5.343053	6.210394	333.605463	0.011865	0.011263
RS	51	5.796026	6.210394	335.706774	0.011940	0.011250
RS	52	6.286696	6.541417	319.447017	0.011361	0.010647
RS	53	6.818200	6.541417	318.811688	0.011339	0.010564
RS	54	7.393936	7.092041	292.543858	0.010405	0.009668
RS	55	8.017584	7.092041	290.066957	0.010316	0.009546
RS	56	8.693133	7.092041	285.500203	0.010154	0.009363
RS	57	9.424902	7.092041	278.771788	0.009915	0.009116
RS	58	10.217568	12.088166	162.273144	0.005771	0.005461
RS	59	11.076201	12.088166	163.935766	0.005831	0.005495
RS	60	12.006290	12.088166	164.654152	0.005856	0.005497
RS	61	13.013780	12.088166	164.335729	0.005845	0.005462
RS	62	14.105115	12.088166	162.900449	0.005794	0.005388
RS	63	15.287271	12.088166	1678.737065	0.059706	0.053303
PA	4+25*2+4+6 0.023369280 0.009931387 15.287271270 8.859089830 0.601076755 0.428466777 0.475346792 0.586248744 0.747729049 0.951945807 1.174683768 1.382038041 1.548155884 1.675754878 1.795056004 1.944340605 2.152575848 2.431436626 2.774623456 3.161057916 3.564857761 3.968278020 4.366913606 4.761070504 5.146690075 5.517529343 5.871458614 6.210394246 6.541416746 7.092041267 12.088165708
//
IT	5615
RD	10
LK	-169058.308268
QD	-343.177290 -> -279.796341
RI	0.0053550261
TR	0.022075	0.010127
MT	15.696914
MM	C_pi: 3.522334, n_recomb: 30223.913927
RS	0	0.000000	13.807694	17.989191	0.000595	0.000011
RS	1	0.008367	13.807694	19.482945	0.000645	0.000096
RS	2	0.017435	13.807694	21.099697	0.000698	0.000265
RS	3	0.027261	13.807694	22.849395	0.000756	0.000506
RS	4	0.037909	0.666196	508.619293	0.016828	0.011573
RS	5	0.049448	0.666196	541.353656	0.017911	0.015606
RS	6	0.061953	0.441556	863.565242	0.028572	0.026662
RS	7	0.075504	0.441556	906.444903	0.029991	0.030157
RS	8	0.090188	0.483079	868.689474	0.028742	0.029467
RS	9	0.106102	0.483079	909.698377	0.030099	0.031255
RS	10	0.123347	0.595940	772.830497	0.025570	0.026688
RS	11	0.142035	0.595940	810.661212	0.026822	0.028045
RS	12	0.162286	0.762776	665.206744	0.022009	0.023086
RS	13	0.184232	0.762776	699.663862	0.023149	0.024211
RS	14	0.208015	0.976171	575.711029	0.019048	0.019924
RS	15	0.233787	0.976171	607.040946	0.020085	0.020874
RS	16	0.261716	1.210571	516.499937	0.017089	0.017729
RS	17	0.291981	1.210571	545.415337	0.018046	0.018607
RS	18	0.324779	1.428336	488.170738	0.016152	0.016621
RS	19	0.360322	1.428336	515.577494	0.017059	0.017501
RS	20	0.398838	1.599613	485.929228	0.016078	0.016478
RS	21	0.440577	1.599613	512.580784	0.016959	0.017412
RS	22	0.485808	1.726181	500.479444	0.016559	0.017023
RS	23	0.534824	1.726181	526.684739	0.017426	0.018031
RS	24	0.587941	1.841031	518.948698	0.017170	0.017832
RS	25	0.645503	1.841031	544.515378	0.018016	0.018874
RS	26	0.707881	1.986418	528.803426	0.017496	0.018414
RS	27	0.775478	1.986418	553.290047	0.018306	0.019411
RS	28	0.848731	2.194345	523.503250	0.017321	0.018433
RS	29	0.928114	2.194345	546.555286	0.018084	0.019319
RS	30	1.014138	2.478166	504.916091	0.016706	0.017873
RS	31	1.107361	2.478166	526.396916	0.017417	0.018625
RS	32	1.208384	2.831911	480.001388	0.015882	0.016966
RS	33	1.317859	2.831911	499.922788	0.016541	0.017600
RS	34	1.436495	3.233397	455.782331	0.015080	0.015997
RS	35	1.565057	3.233397	474.200746	0.015690	0.016541
RS	36	1.704376	3.654615	436.178575	0.014432	0.015148
RS	37	1.855352	3.654615	453.125349	0.014992	0.015628
RS	38	2.018961	4.076011	421.623532	0.013950	0.014467
RS	39	2.196259	4.076011	437.067975	0.014461	0.014890
RS	40	2.388393	4.492735	410.493051	0.013582	0.013905
RS	41	2.596602	4.492735	424.338326	0.014040	0.014265
RS	42	2.822233	4.905446	401.071967	0.013270	0.013395
RS	43	3.066743	4.905446	413.167787	0.013670	0.013685
RS	44	3.331712	5.310060	392.399939	0.012983	0.012905
RS	45	3.618851	5.310060	402.545371	0.013319	0.013124
RS	46	3.930016	5.699810	383.778475	0.012698	0.012420
RS	47	4.267216	5.699810	391.721506	0.012961	0.012570
RS	48	4.632631	6.072152	374.223341	0.012382	0.011924
RS	49	5.028621	6.072152	379.681183	0.012562	0.012004
RS	50	5.457745	6.429058	362.593426	0.011997	0.011391
RS	51	5.922774	6.429058	365.291764	0.012086	0.011398
RS	52	6.426714	6.778363	347.670828	0.011503	0.010793
RS	53	6.972819	6.778363	347.408615	0.011494	0.010726
RS	54	7.564618	7.365085	318.510111	0.010538	0.009809
RS	55	8.205934	7.365085	316.268258	0.010464	0.009701
RS	56	8.900911	7.365085	311.751242	0.010315	0.009529
RS	57	9.654038	7.365085	304.869810	0.010087	0.009292
RS	58	10.470180	12.943273	172.539508	0.005709	0.005404
RS	59	11.354612	12.943273	174.903261	0.005787	0.005456
RS	60	12.313045	12.943273	176.308563	0.005833	0.005477
RS	61	13.351673	12.943273	176.648544	0.005845	0.005464
RS	62	14.477206	12.943273	175.826986	0.005817	0.005414
RS	63	15.696914	12.943273	1892.826127	0.062627	0.056102
PA	4+25*2+4+6 0.022074847 0.010126633 15.696914203 13.807693525 0.666196136 0.441555519 0.483079401 0.595940191 0.762775961 0.976171117 1.210571481 1.428335926 1.599612834 1.726180597 1.841030972 1.986417996 2.194345316 2.478165637 2.831911407 3.233396732 3.654614866 4.076011230 4.492734905 4.905445689 5.310059873 5.699810025 6.072151633 6.429057868 6.778362939 7.365085356 12.943272996
//
IT	4619
RD	11
LK	-168934.951461
QD	-309.327436 -> -253.346646
RI	0.0041659323
TR	0.020893	0.010296
MT	16.104630
MM	C_pi: 3.707949, n_recomb: 32307.950645
RS	0	0.000000	21.647716	12.315783	0.000381	0.000007
RS	1	0.008411	21.647716	13.346870	0.000413	0.000061
RS	2	0.017530	21.647716	14.463842	0.000448	0.000170
RS	3	0.027415	21.647716	15.673778	0.000485	0.000325
RS	4	0.038132	0.739935	493.149181	0.015264	0.010492
RS	5	0.049750	0.739935	525.985473	0.016280	0.014212
RS	6	0.062346	0.454904	906.037858	0.028044	0.026221
RS	7	0.076001	0.454904	952.072424	0.029469	0.029756
RS	8	0.090805	0.490274	927.010516	0.028693	0.029543
RS	9	0.106853	0.490274	971.370504	0.030066	0.031350
RS	10	0.124252	0.604935	825.558639	0.025553	0.026754
RS	11	0.143114	0.604935	866.478219	0.026819	0.028105
RS	12	0.163563	0.777021	708.946404	0.021943	0.023054
RS	13	0.185731	0.777021	746.156067	0.023095	0.024189
RS	14	0.209764	0.999496	611.264148	0.018920	0.019818
RS	15	0.235818	0.999496	645.012591	0.019965	0.020780
RS	16	0.264064	1.245685	546.515132	0.016916	0.017575
RS	17	0.294686	1.245685	577.595828	0.017878	0.018456
RS	18	0.327883	1.474315	515.826078	0.015966	0.016446
RS	19	0.363873	1.474315	545.274312	0.016877	0.017321
RS	20	0.402890	1.651404	514.288533	0.015918	0.016313
RS	21	0.445188	1.651404	542.986678	0.016807	0.017237
RS	22	0.491044	1.777585	531.973232	0.016466	0.016898
RS	23	0.540757	1.777585	560.305362	0.017343	0.017893
RS	24	0.594652	1.888522	554.665009	0.017168	0.017767
RS	25	0.653080	1.888522	582.427189	0.018027	0.018799
RS	26	0.716422	2.030408	568.033699	0.017582	0.018409
RS	27	0.785092	2.030408	594.709350	0.018408	0.019404
RS	28	0.859537	2.238258	564.198061	0.017463	0.018467
RS	29	0.940245	2.238258	589.356333	0.018242	0.019358
RS	30	1.027740	2.527044	544.891872	0.016866	0.017920
RS	31	1.122595	2.527044	568.356450	0.017592	0.018683
RS	32	1.225429	2.891128	517.922928	0.016031	0.017007
RS	33	1.336911	2.891128	539.697604	0.016705	0.017655
RS	34	1.457771	3.307261	491.381485	0.015209	0.016025
RS	35	1.588796	3.307261	511.529611	0.015833	0.016585
RS	36	1.730842	3.745359	469.883322	0.014544	0.015168
RS	37	1.884836	3.745359	488.446284	0.015118	0.015664
RS	38	2.051782	4.184044	454.044259	0.014054	0.014487
RS	39	2.232770	4.184044	470.997018	0.014578	0.014927
RS	40	2.428980	4.617927	442.084625	0.013683	0.013933
RS	41	2.641695	4.617927	457.328497	0.014155	0.014312
RS	42	2.872301	5.047967	432.078788	0.013374	0.013438
RS	43	3.122303	5.047967	445.455198	0.013788	0.013749
RS	44	3.393333	5.470120	422.955656	0.013091	0.012967
RS	45	3.687160	5.470120	434.249913	0.013441	0.013208
RS	46	4.005701	5.877195	413.965073	0.012813	0.012505
RS	47	4.351034	5.877195	422.905146	0.013090	0.012676
RS	48	4.725414	6.266353	404.043795	0.012506	0.012031
RS	49	5.131283	6.266353	410.320953	0.012700	0.012131
RS	50	5.571290	6.639741	391.934238	0.012131	0.011519
RS	51	6.048306	6.639741	395.245405	0.012234	0.011545
RS	52	6.565445	7.006109	376.267225	0.011646	0.010937
RS	53	7.126080	7.006109	376.386980	0.011650	0.010886
RS	54	7.733871	7.627849	344.784125	0.010672	0.009948
RS	55	8.392783	7.627849	342.784408	0.010610	0.009852
RS	56	9.107117	7.627849	338.320806	0.010472	0.009691
RS	57	9.881534	7.627849	331.286175	0.010254	0.009462
RS	58	10.721088	13.802311	182.484672	0.005648	0.005349
RS	59	11.631258	13.802311	185.553548	0.005743	0.005417
RS	60	12.617982	13.802311	187.655812	0.005808	0.005456
RS	61	13.687701	13.802311	188.671148	0.005840	0.005463
RS	62	14.847394	13.802311	188.487922	0.005834	0.005434
RS	63	16.104630	13.802311	2112.552610	0.065388	0.058790
PA	4+25*2+4+6 0.020893197 0.010295678 16.104630149 21.647715699 0.739934605 0.454904394 0.490274390 0.604934626 0.777020688 0.999496053 1.245685322 1.474314520 1.651403887 1.777585278 1.888522090 2.030407761 2.238258339 2.527043527 2.891128095 3.307261464 3.745359329 4.184043937 4.617926804 5.047966977 5.470119861 5.877195260 6.266353387 6.639740636 7.006109284 7.627849184 13.802311216
//
IT	5342
RD	12
LK	-168825.991962
QD	-279.635762 -> -230.126209
RI	0.0033655262
TR	0.019812	0.010440
MT	16.512654
MM	C_pi: 3.894552, n_recomb: 34368.011302
RS	0	0.000000	34.159479	8.335164	0.000243	0.000004
RS	1	0.008454	34.159479	9.037892	0.000263	0.000039
RS	2	0.017622	34.159479	9.799691	0.000285	0.000108
RS	3	0.027566	34.159479	10.625495	0.000309	0.000207
RS	4	0.038350	0.823989	474.310332	0.013801	0.009474
RS	5	0.050046	0.823989	506.886619	0.014749	0.012891
RS	6	0.062731	0.468735	945.092946	0.027499	0.025746
RS	7	0.076488	0.468735	994.190895	0.028928	0.029315
RS	8	0.091408	0.497060	984.666627	0.028651	0.029610
RS	9	0.107590	0.497060	1032.381272	0.030039	0.031448
RS	10	0.125139	0.613301	877.911682	0.025544	0.026832
RS	11	0.144172	0.613301	921.926820	0.026825	0.028179
RS	12	0.164814	0.790487	752.150987	0.021885	0.023034
RS	13	0.187201	0.790487	792.111142	0.023048	0.024178
RS	14	0.211481	1.021903	646.105521	0.018800	0.019721
RS	15	0.237813	1.021903	682.258445	0.019852	0.020695
RS	16	0.266371	1.279935	575.647369	0.016750	0.017429
RS	17	0.297343	1.279935	608.867782	0.017716	0.018315
RS	18	0.330934	1.519787	542.433243	0.015783	0.016278
RS	19	0.367365	1.519787	573.889942	0.016698	0.017149
RS	20	0.406875	1.703265	541.450023	0.015754	0.016151
RS	21	0.449726	1.703265	572.161529	0.016648	0.017065
RS	22	0.496199	1.829624	562.195087	0.016358	0.016770
RS	23	0.546601	1.829624	592.630123	0.017244	0.017753
RS	24	0.601264	1.937105	589.160488	0.017143	0.017692
RS	25	0.660548	1.937105	619.110345	0.018014	0.018717
RS	26	0.724844	2.075824	606.213615	0.017639	0.018391
RS	27	0.794575	2.075824	635.086444	0.018479	0.019385
RS	28	0.870201	2.283803	604.056257	0.017576	0.018490
RS	29	0.952221	2.283803	631.339491	0.018370	0.019386
RS	30	1.041174	2.577609	584.213326	0.016999	0.017957
RS	31	1.137648	2.577609	609.685492	0.017740	0.018731
RS	32	1.242277	2.951924	555.320415	0.016158	0.017041
RS	33	1.355751	2.951924	578.974193	0.016846	0.017702
RS	34	1.478818	3.382473	526.549018	0.015321	0.016050
RS	35	1.612290	3.382473	548.453621	0.015958	0.016624
RS	36	1.757044	3.837140	503.234596	0.014643	0.015187
RS	37	1.914037	3.837140	523.441591	0.015230	0.015697
RS	38	2.084301	4.292686	486.195805	0.014147	0.014508
RS	39	2.268959	4.292686	504.686216	0.014685	0.014962
RS	40	2.469227	4.743097	473.505192	0.013777	0.013962
RS	41	2.686427	4.743097	490.178352	0.014263	0.014358
RS	42	2.921988	5.189572	463.023197	0.013473	0.013483
RS	43	3.177463	5.189572	477.711325	0.013900	0.013813
RS	44	3.454535	5.628137	453.558047	0.013197	0.013031
RS	45	3.755031	5.628137	466.031226	0.013560	0.013292
RS	46	4.080930	6.051276	444.298774	0.012928	0.012590
RS	47	4.434381	6.051276	454.263214	0.013218	0.012781
RS	48	4.817712	6.455947	434.096281	0.012631	0.012138
RS	49	5.233449	6.455947	441.215440	0.012838	0.012257
RS	50	5.684332	6.844581	421.568035	0.012266	0.011646
RS	51	6.173332	6.844581	425.508498	0.012381	0.011688
RS	52	6.703671	7.226995	405.182764	0.011790	0.011079
RS	53	7.278845	7.226995	405.694279	0.011804	0.011042
RS	54	7.902643	7.882871	371.322383	0.010804	0.010083
RS	55	8.579176	7.882871	369.572602	0.010753	0.009998
RS	56	9.312903	7.882871	365.166847	0.010625	0.009847
RS	57	10.108657	7.882871	357.979616	0.010416	0.009626
RS	58	10.971684	14.668506	192.116202	0.005590	0.005295
RS	59	11.907670	14.668506	195.892967	0.005700	0.005378
RS	60	12.922783	14.668506	198.700381	0.005782	0.005434
RS	61	14.023713	14.668506	200.405472	0.005831	0.005458
RS	62	15.217714	14.668506	200.881915	0.005845	0.005448
RS	63	16.512654	14.668506	2337.350751	0.068009	0.061362
PA	4+25*2+4+6 0.019811632 0.010440110 16.512653656 34.159478803 0.823988541 0.468735457 0.497059680 0.613300984 0.790486773 1.021902777 1.279934731 1.519786832 1.703264606 1.829623981 1.937105460 2.075824313 2.283803114 2.577609052 2.951924236 3.382473342 3.837139878 4.292685527 4.743097241 5.189571806 5.628137353 6.051275984 6.455946887 6.844580943 7.226994529 7.882870764 14.668505539
//
IT	4973
RD	13
LK	-168729.625924
QD	-253.525998 -> -209.694115
RI	0.0028252918
TR	0.018820	0.010562
MT	16.921669
MM	C_pi: 4.082264, n_recomb: 36401.471353
RS	0	0.000000	54.258033	5.579165	0.000153	0.000003
RS	1	0.008496	54.258033	6.052452	0.000166	0.000024
RS	2	0.017713	54.258033	6.565823	0.000180	0.000068
RS	3	0.027714	54.258033	7.122663	0.000196	0.000131
RS	4	0.038564	0.920248	452.712107	0.012437	0.008521
RS	5	0.050336	0.920248	484.698735	0.013315	0.011645
RS	6	0.063108	0.483205	980.524745	0.026936	0.025237
RS	7	0.076966	0.483205	1032.579120	0.028366	0.028833
RS	8	0.092000	0.503527	1041.577420	0.028614	0.029670
RS	9	0.108312	0.503527	1092.647064	0.030017	0.031545
RS	10	0.126010	0.621086	929.939934	0.025547	0.026920
RS	11	0.145211	0.621086	977.056667	0.026841	0.028268
RS	12	0.166044	0.803206	794.890292	0.021837	0.023028
RS	13	0.188646	0.803206	837.598987	0.023010	0.024180
RS	14	0.213169	1.043387	680.325872	0.018690	0.019636
RS	15	0.239775	1.043387	718.870266	0.019748	0.020620
RS	16	0.268641	1.313256	604.002224	0.016593	0.017294
RS	17	0.299960	1.313256	639.338291	0.017564	0.018185
RS	18	0.333939	1.564630	568.100425	0.015607	0.016118
RS	19	0.370806	1.564630	601.533568	0.016525	0.016986
RS	20	0.410804	1.754979	567.526751	0.015591	0.015992
RS	21	0.454201	1.754979	600.218245	0.016489	0.016898
RS	22	0.501285	1.882010	591.241003	0.016242	0.016640
RS	23	0.552368	1.882010	623.752814	0.017135	0.017614
RS	24	0.607792	1.986426	622.500140	0.017101	0.017612
RS	25	0.667924	1.986426	654.625767	0.017983	0.018630
RS	26	0.733165	2.122251	643.373388	0.017674	0.018365
RS	27	0.803949	2.122251	674.446439	0.018528	0.019358
RS	28	0.880746	2.330526	643.078400	0.017666	0.018504
RS	29	0.964068	2.330526	672.499936	0.018475	0.019406
RS	30	1.054468	2.629400	622.862399	0.017111	0.017988
RS	31	1.152549	2.629400	650.360640	0.017866	0.018772
RS	32	1.258962	3.013886	592.161191	0.016268	0.017070
RS	33	1.374416	3.013886	617.714640	0.016969	0.017744
RS	34	1.499679	3.458703	561.242347	0.015418	0.016072
RS	35	1.635584	3.458703	584.925039	0.016069	0.016660
RS	36	1.783035	3.929734	536.181754	0.014730	0.015205
RS	37	1.943013	3.929734	558.055614	0.015331	0.015729
RS	38	2.116582	4.401856	518.018162	0.014231	0.014528
RS	39	2.304897	4.401856	538.070777	0.014782	0.014997
RS	40	2.509212	4.868335	504.686364	0.013864	0.013992
RS	41	2.730884	4.868335	522.815106	0.014362	0.014403
RS	42	2.971388	5.330559	493.829038	0.013566	0.013528
RS	43	3.232326	5.330559	509.856180	0.014006	0.013875
RS	44	3.515432	5.784622	484.127165	0.013300	0.013095
RS	45	3.822590	5.784622	497.806198	0.013675	0.013374
RS	46	4.155844	6.222757	474.699218	0.013041	0.012675
RS	47	4.517410	6.222757	485.712868	0.013343	0.012884
RS	48	4.909693	6.641816	464.301986	0.012755	0.012244
RS	49	5.335304	6.641816	472.284001	0.012974	0.012380
RS	50	5.797074	7.044616	451.419045	0.012401	0.011771
RS	51	6.298075	7.044616	456.003991	0.012527	0.011828
RS	52	6.841640	7.442152	434.346927	0.011932	0.011218
RS	53	7.431384	7.442152	435.259012	0.011957	0.011193
RS	54	8.071232	8.131334	398.064553	0.010935	0.010214
RS	55	8.765440	8.131334	396.571370	0.010894	0.010140
RS	56	9.518625	8.131334	392.226952	0.010775	0.009997
RS	57	10.335800	8.131334	384.886983	0.010573	0.009783
RS	58	11.222399	15.542662	201.432086	0.005534	0.005242
RS	59	12.184322	15.542662	205.917182	0.005657	0.005338
RS	60	13.227968	15.542662	209.435047	0.005753	0.005409
RS	61	14.360279	15.542662	211.840813	0.005820	0.005449
RS	62	15.588788	15.542662	212.994173	0.005851	0.005457
RS	63	16.921669	15.542662	2566.383836	0.070502	0.063815
PA	4+25*2+4+6 0.018820210 0.010562062 16.921668504 54.258032695 0.920247552 0.483205079 0.503526676 0.621086447 0.803206016 1.043387006 1.313255786 1.564629976 1.754978533 1.882010075 1.986426483 2.122251307 2.330525664 2.629399629 3.013886223 3.458703314 3.929734129 4.401855530 4.868334655 5.330558565 5.784621509 6.222756773 6.641815888 7.044616213 7.442151754 8.131334223 15.542661848
//
IT	5808
RD	14
LK	-168644.310277
QD	-230.508083 -> -191.667774
RI	0.0024585944
TR	0.017911	0.010664
MT	17.331642
MM	C_pi: 4.270912, n_recomb: 38404.836170
RS	0	0.000000	86.774359	3.693997	0.000096	0.000002
RS	1	0.008537	86.774359	4.009123	0.000104	0.000015
RS	2	0.017802	86.774359	4.351112	0.000113	0.000043
RS	3	0.027859	86.774359	4.722248	0.000123	0.000082
RS	4	0.038774	1.030861	428.965827	0.011170	0.007635
RS	5	0.050620	1.030861	460.070645	0.011979	0.010478
RS	6	0.063479	0.498435	1012.154012	0.026355	0.024699
RS	7	0.077434	0.498435	1067.040011	0.027784	0.028314
RS	8	0.092581	0.509738	1097.628668	0.028580	0.029723
RS	9	0.109022	0.509738	1152.047573	0.029997	0.031639
RS	10	0.126865	0.628321	981.649423	0.025561	0.027018
RS	11	0.146232	0.628321	1031.870548	0.026868	0.028370
RS	12	0.167252	0.815189	837.197836	0.021799	0.023034
RS	13	0.190067	0.815189	882.651045	0.022983	0.024193
RS	14	0.214829	1.063946	713.966424	0.018591	0.019562
RS	15	0.241706	1.063946	754.887972	0.019656	0.020556
RS	16	0.270876	1.345599	631.635870	0.016447	0.017168
RS	17	0.302537	1.345599	669.062881	0.017421	0.018064
RS	18	0.336900	1.608723	592.896991	0.015438	0.015965
RS	19	0.374197	1.608723	628.273933	0.016359	0.016833
RS	20	0.414678	1.806378	592.583199	0.015430	0.015839
RS	21	0.458615	1.806378	627.219471	0.016332	0.016738
RS	22	0.506303	1.934526	619.160446	0.016122	0.016511
RS	23	0.558061	1.934526	653.719250	0.017022	0.017477
RS	24	0.614238	2.036204	654.710498	0.017048	0.017528
RS	25	0.675211	2.036204	688.994700	0.017940	0.018540
RS	26	0.741389	2.169356	679.510020	0.017693	0.018333
RS	27	0.813216	2.169356	712.780080	0.018560	0.019326
RS	28	0.891175	2.378046	681.239391	0.017738	0.018511
RS	29	0.975789	2.378046	712.806082	0.018560	0.019419
RS	30	1.067627	2.682012	660.799952	0.017206	0.018013
RS	31	1.167304	2.682012	690.336358	0.017975	0.018807
RS	32	1.275490	3.076617	628.397240	0.016362	0.017096
RS	33	1.392912	3.076617	655.864690	0.017078	0.017782
RS	34	1.520359	3.535601	595.404818	0.015503	0.016092
RS	35	1.658685	3.535601	620.881139	0.016167	0.016692
RS	36	1.808819	4.022853	568.661293	0.014807	0.015222
RS	37	1.971770	4.022853	592.218963	0.015420	0.015758
RS	38	2.148632	4.511338	549.441370	0.014307	0.014548
RS	39	2.340592	4.511338	571.075090	0.014870	0.015030
RS	40	2.548939	4.993527	535.550622	0.013945	0.014022
RS	41	2.775072	4.993527	555.155946	0.014455	0.014447
RS	42	3.020510	5.470933	524.413254	0.013655	0.013572
RS	43	3.286900	5.470933	541.801898	0.014108	0.013935
RS	44	3.576031	5.939717	514.575672	0.013399	0.013158
RS	45	3.889844	5.939717	529.483299	0.013787	0.013454
RS	46	4.230447	6.391910	505.077864	0.013151	0.012759
RS	47	4.600126	6.391910	517.162013	0.013466	0.012985
RS	48	5.001364	6.824352	494.572631	0.012878	0.012349
RS	49	5.436855	6.824352	503.435441	0.013109	0.012500
RS	50	5.909522	7.240330	481.401250	0.012535	0.011894
RS	51	6.422540	7.240330	486.643498	0.012671	0.011965
RS	52	6.979352	7.652116	463.677726	0.012073	0.011354
RS	53	7.583699	7.652116	464.997206	0.012108	0.011340
RS	54	8.239636	8.373761	424.939012	0.011065	0.010341
RS	55	8.951570	8.373761	423.707041	0.011033	0.010276
RS	56	9.724280	8.373761	419.425684	0.010921	0.010142
RS	57	10.562953	8.373761	411.931421	0.010726	0.009933
RS	58	11.473223	16.424297	210.425432	0.005479	0.005190
RS	59	12.461199	16.424297	215.616527	0.005614	0.005298
RS	60	13.533517	16.424297	219.846847	0.005724	0.005382
RS	61	14.697376	16.424297	222.960367	0.005806	0.005438
RS	62	15.960590	16.424297	224.803510	0.005854	0.005461
RS	63	17.331642	16.424297	2798.651817	0.072872	0.066150
PA	4+25*2+4+6 0.017910505 0.010663795 17.331642261 86.774358937 1.030861343 0.498435420 0.509738189 0.628320898 0.815188794 1.063945576 1.345599489 1.608722746 1.806377811 1.934525523 2.036203841 2.169355648 2.378046272 2.682011707 3.076616717 3.535600697 4.022852896 4.511337716 4.993527331 5.470933429 5.939717155 6.391909577 6.824352033 7.240330322 7.652116474 8.373761377 16.424296572
//
IT	5006
RD	15
LK	-168568.708553
QD	-210.165272 -> -175.719332
RI	0.0022085707
TR	0.017075	0.010748
MT	17.741935
MM	C_pi: 4.460103, n_recomb: 40374.244648
RS	0	0.000000	139.631682	2.421909	0.000060	0.000001
RS	1	0.008577	139.631682	2.629590	0.000065	0.000009
RS	2	0.017889	139.631682	2.855076	0.000071	0.000026
RS	3	0.028000	139.631682	3.099893	0.000077	0.000051
RS	4	0.038979	1.158294	403.669606	0.009998	0.006817
RS	5	0.050899	1.158294	433.642246	0.010741	0.009393
RS	6	0.063841	0.514526	1039.837478	0.025755	0.024135
RS	7	0.077894	0.514526	1097.411299	0.027181	0.027761
RS	8	0.093151	0.515736	1152.690686	0.028550	0.029768
RS	9	0.109717	0.515736	1210.445087	0.029981	0.031728
RS	10	0.127705	0.635031	1033.003171	0.025586	0.027126
RS	11	0.147234	0.635031	1086.326139	0.026906	0.028484
RS	12	0.168439	0.826451	879.064190	0.021773	0.023053
RS	13	0.191463	0.826451	927.253832	0.022966	0.024219
RS	14	0.216461	1.083579	747.033576	0.018503	0.019500
RS	15	0.243604	1.083579	790.314971	0.019575	0.020503
RS	16	0.273074	1.376935	658.568220	0.016312	0.017052
RS	17	0.305072	1.376935	698.059199	0.017290	0.017954
RS	18	0.339814	1.651981	616.854166	0.015278	0.015822
RS	19	0.377536	1.651981	654.140136	0.016202	0.016689
RS	20	0.418494	1.857321	616.654527	0.015273	0.015691
RS	21	0.462964	1.857321	653.197517	0.016179	0.016585
RS	22	0.511249	1.986966	645.983170	0.016000	0.016383
RS	23	0.563674	1.986966	682.554929	0.016906	0.017343
RS	24	0.620597	2.086199	685.795525	0.016986	0.017442
RS	25	0.682401	2.086199	722.215156	0.017888	0.018450
RS	26	0.749506	2.216839	714.606702	0.017700	0.018296
RS	27	0.822367	2.216839	750.063735	0.018578	0.019289
RS	28	0.901477	2.426015	718.505024	0.017796	0.018513
RS	29	0.987372	2.426015	752.216647	0.018631	0.019426
RS	30	1.080634	2.735081	697.975323	0.017288	0.018034
RS	31	1.181895	2.735081	729.554970	0.018070	0.018836
RS	32	1.291841	3.139729	663.973421	0.016445	0.017119
RS	33	1.411217	3.139729	693.362403	0.017173	0.017815
RS	34	1.540831	3.612785	628.975919	0.015579	0.016110
RS	35	1.681563	3.612785	656.254813	0.016254	0.016722
RS	36	1.834364	4.116131	600.608053	0.014876	0.015238
RS	37	2.000271	4.116131	625.860067	0.015501	0.015786
RS	38	2.180408	4.620809	580.393164	0.014375	0.014568
RS	39	2.375995	4.620809	603.620705	0.014951	0.015061
RS	40	2.588357	5.118402	566.019399	0.014019	0.014051
RS	41	2.818933	5.118402	587.116435	0.014542	0.014490
RS	42	3.069285	5.610488	554.691858	0.013739	0.013616
RS	43	3.341109	5.610488	573.459055	0.014204	0.013994
RS	44	3.636248	6.093300	544.814941	0.013494	0.013220
RS	45	3.956699	6.093300	560.969011	0.013894	0.013532
RS	46	4.304636	6.558706	535.342609	0.013260	0.012841
RS	47	4.682414	6.558706	548.514306	0.013586	0.013083
RS	48	5.092594	7.003595	524.816068	0.012999	0.012451
RS	49	5.537954	7.003595	534.573984	0.013240	0.012617
RS	50	6.021512	7.431813	511.423986	0.012667	0.012014
RS	51	6.546544	7.431813	517.333290	0.012813	0.012097
RS	52	7.116607	7.857014	493.086703	0.012213	0.011486
RS	53	7.735563	7.857014	494.817869	0.012256	0.011482
RS	54	8.407606	8.610190	451.869510	0.011192	0.010464
RS	55	9.137290	8.610190	450.900692	0.011168	0.010408
RS	56	9.929557	8.610190	446.681795	0.011064	0.010280
RS	57	10.789775	8.610190	439.029776	0.010874	0.010077
RS	58	11.723773	17.311917	219.087987	0.005426	0.005139
RS	59	12.737879	17.311917	224.979811	0.005572	0.005258
RS	60	13.838962	17.311917	229.921157	0.005695	0.005354
RS	61	15.034484	17.311917	233.745566	0.005789	0.005423
RS	62	16.332543	17.311917	236.286901	0.005852	0.005461
RS	63	17.741935	17.311917	3033.069701	0.075124	0.068366
PA	4+25*2+4+6 0.017075314 0.010747647 17.741935226 139.631681507 1.158293507 0.514526444 0.515735503 0.635031041 0.826450567 1.083579200 1.376934622 1.651981364 1.857320950 1.986966091 2.086199362 2.216839060 2.426015371 2.735080869 3.139729000 3.612784836 4.116131432 4.620808513 5.118401707 5.610488208 6.093300254 6.558705904 7.003594624 7.431813167 7.857013770 8.610189691 17.311916707
//
IT	4759
RD	16
LK	-168501.657996
QD	-192.142630 -> -161.568933
RI	0.0020368326
TR	0.016308	0.010816
MT	18.151857
MM	C_pi: 4.649392, n_recomb: 42305.938557
RS	0	0.000000	226.080598	1.572753	0.000037	0.000001
RS	1	0.008616	226.080598	1.708276	0.000040	0.000006
RS	2	0.017974	226.080598	1.855479	0.000044	0.000016
RS	3	0.028139	226.080598	2.015368	0.000048	0.000032
RS	4	0.039179	1.305346	377.405878	0.008921	0.006064
RS	5	0.051171	1.305346	406.041572	0.009598	0.008388
RS	6	0.064196	0.531552	1063.509436	0.025139	0.023548
RS	7	0.078343	0.531552	1123.609658	0.026559	0.027176
RS	8	0.093709	0.521554	1206.620743	0.028521	0.029806
RS	9	0.110399	0.521554	1267.688022	0.029965	0.031812
RS	10	0.128527	0.641238	1083.952215	0.025622	0.027242
RS	11	0.148217	0.641238	1140.368457	0.026955	0.028609
RS	12	0.169603	0.836998	920.473718	0.021758	0.023084
RS	13	0.192832	0.836998	971.387214	0.022961	0.024256
RS	14	0.218063	1.102289	779.520294	0.018426	0.019448
RS	15	0.245467	1.102289	825.140663	0.019504	0.020460
RS	16	0.275232	1.407248	684.799135	0.016187	0.016946
RS	17	0.307562	1.407248	726.324110	0.017168	0.017853
RS	18	0.342678	1.694342	639.986486	0.015128	0.015686
RS	19	0.380819	1.694342	679.144097	0.016053	0.016553
RS	20	0.422246	1.907700	639.758603	0.015122	0.015549
RS	21	0.467243	1.907700	678.167040	0.016030	0.016439
RS	22	0.516116	2.039190	671.717354	0.015878	0.016259
RS	23	0.569201	2.039190	710.263445	0.016789	0.017212
RS	24	0.626859	2.136211	715.752373	0.016918	0.017355
RS	25	0.689485	2.136211	754.278408	0.017829	0.018359
RS	26	0.757507	2.264469	748.636054	0.017696	0.018255
RS	27	0.831390	2.264469	786.263153	0.018585	0.019250
RS	28	0.911639	2.474182	754.825522	0.017842	0.018511
RS	29	0.998801	2.474182	790.674672	0.018689	0.019430
RS	30	1.093474	2.788320	734.331341	0.017358	0.018050
RS	31	1.196303	2.788320	767.952261	0.018152	0.018862
RS	32	1.307993	3.202937	698.824756	0.016518	0.017138
RS	33	1.429305	3.202937	730.135989	0.017258	0.017846
RS	34	1.561070	3.689950	661.891260	0.015645	0.016126
RS	35	1.704188	3.689950	690.975104	0.016333	0.016749
RS	36	1.859636	4.209277	631.953354	0.014938	0.015252
RS	37	2.028478	4.209277	658.903900	0.015575	0.015811
RS	38	2.211868	4.729990	610.800769	0.014438	0.014586
RS	39	2.411058	4.729990	635.628719	0.015025	0.015091
RS	40	2.627411	5.242721	596.013560	0.014088	0.014079
RS	41	2.862404	5.242721	618.611616	0.014622	0.014530
RS	42	3.117644	5.749035	584.580657	0.013818	0.013659
RS	43	3.394876	5.749035	604.738056	0.014294	0.014050
RS	44	3.695994	6.245241	574.756887	0.013586	0.013281
RS	45	4.023057	6.245241	592.170372	0.013997	0.013607
RS	46	4.378299	6.723071	565.403447	0.013365	0.012922
RS	47	4.764149	6.723071	579.675440	0.013702	0.013177
RS	48	5.183243	7.179523	554.941604	0.013117	0.012551
RS	49	5.638447	7.179523	565.605243	0.013369	0.012730
RS	50	6.132871	7.619075	541.398184	0.012797	0.012131
RS	51	6.669894	7.619075	547.981136	0.012953	0.012226
RS	52	7.253188	8.056846	522.488602	0.012350	0.011614
RS	53	7.886738	8.056846	524.632963	0.012401	0.011620
RS	54	8.574874	8.840546	478.781661	0.011317	0.010583
RS	55	9.322300	8.840546	478.075116	0.011300	0.010535
RS	56	10.134125	8.840546	473.915610	0.011202	0.010414
RS	57	11.015896	8.840546	466.100346	0.011017	0.010215
RS	58	11.973640	18.203700	227.413972	0.005375	0.005089
RS	59	13.013904	18.203700	233.998467	0.005531	0.005217
RS	60	14.143797	18.203700	239.646141	0.005665	0.005324
RS	61	15.371041	18.203700	244.180800	0.005772	0.005406
RS	62	16.704024	18.203700	247.424459	0.005848	0.005458
RS	63	18.151857	18.203700	3268.546566	0.077260	0.070466
PA	4+25*2+4+6 0.016308063 0.010815767 18.151856743 226.080598221 1.305346353 0.531551692 0.521553522 0.641237967 0.836997787 1.102288575 1.407247968 1.694342122 1.907699676 2.039190046 2.136210800 2.264468576 2.474181647 2.788320439 3.202936731 3.689950187 4.209277426 4.729990062 5.242720797 5.749034750 6.245241097 6.723071361 7.179523390 7.619074551 8.056846383 8.840545866 18.203699562
//
IT	5095
RD	17
LK	-168442.141343
QD	-176.138248 -> -148.979084
RI	0.0019175918
TR	0.015603	0.010870
MT	18.560603
MM	C_pi: 4.838274, n_recomb: 44196.278368
RS	0	0.000000	368.097206	1.012468	0.000023	0.000000
RS	1	0.008654	368.097206	1.100116	0.000025	0.000004
RS	2	0.018057	368.097206	1.195354	0.000027	0.000010
RS	3	0.028274	368.097206	1.298840	0.000029	0.000020
RS	4	0.039375	1.475422	350.667140	0.007934	0.005378
RS	5	0.051437	1.475422	377.804711	0.008548	0.007466
RS	6	0.064543	0.549584	1083.137816	0.024507	0.022943
RS	7	0.078783	0.549584	1145.586343	0.025920	0.026563
RS	8	0.094255	0.527215	1259.289185	0.028493	0.029835
RS	9	0.111066	0.527215	1323.637732	0.029949	0.031889
RS	10	0.129332	0.646953	1134.451342	0.025668	0.027367
RS	11	0.149179	0.646953	1193.946060	0.027015	0.028744
RS	12	0.170743	0.846840	961.397822	0.021753	0.023125
RS	13	0.194174	0.846840	1015.017596	0.022966	0.024303
RS	14	0.219632	1.120082	811.406478	0.018359	0.019407
RS	15	0.247293	1.120082	859.340892	0.019444	0.020427
RS	16	0.277349	1.436505	710.332213	0.016072	0.016850
RS	17	0.310005	1.436505	753.858352	0.017057	0.017761
RS	18	0.345488	1.735742	662.302531	0.014985	0.015559
RS	19	0.384041	1.735742	703.291660	0.015913	0.016426
RS	20	0.425931	1.957403	661.910203	0.014977	0.015413
RS	21	0.471446	1.957403	702.139691	0.015887	0.016300
RS	22	0.520900	2.091060	696.368897	0.015756	0.016137
RS	23	0.574634	2.091060	736.846264	0.016672	0.017085
RS	24	0.633018	2.186077	744.568315	0.016847	0.017267
RS	25	0.696455	2.186077	785.165846	0.017765	0.018269
RS	26	0.765381	2.312048	781.566593	0.017684	0.018212
RS	27	0.840273	2.312048	821.340064	0.018584	0.019208
RS	28	0.921646	2.522305	790.157245	0.017878	0.018505
RS	29	1.010061	2.522305	828.129452	0.018738	0.019430
RS	30	1.106127	2.841472	769.812505	0.017418	0.018064
RS	31	1.210508	2.841472	805.465706	0.018225	0.018884
RS	32	1.323922	3.265964	732.890619	0.016583	0.017156
RS	33	1.447150	3.265964	766.118009	0.017334	0.017873
RS	34	1.581043	3.766826	694.084869	0.015705	0.016141
RS	35	1.726524	3.766826	724.969466	0.016403	0.016774
RS	36	1.884595	4.302015	662.629084	0.014993	0.015266
RS	37	2.056345	4.302015	691.275987	0.015641	0.015835
RS	38	2.242959	4.838603	640.593338	0.014494	0.014603
RS	39	2.445723	4.838603	667.022131	0.015092	0.015119
RS	40	2.666034	5.366218	625.457410	0.014152	0.014106
RS	41	2.905412	5.366218	649.559901	0.014697	0.014568
RS	42	3.165506	5.886344	613.998009	0.013893	0.013700
RS	43	3.448108	5.886344	635.551747	0.014380	0.014104
RS	44	3.755168	6.395348	604.315762	0.013673	0.013340
RS	45	4.088801	6.395348	622.996600	0.014096	0.013679
RS	46	4.451308	6.884862	595.171299	0.013467	0.013000
RS	47	4.845186	6.884862	610.551877	0.013815	0.013269
RS	48	5.273152	7.352032	584.859046	0.013233	0.012648
RS	49	5.738154	7.352032	596.435164	0.013495	0.012840
RS	50	6.243398	7.802035	571.234098	0.012925	0.012244
RS	51	6.792367	7.802035	578.494019	0.013089	0.012350
RS	52	7.388845	8.251528	551.796834	0.012485	0.011738
RS	53	8.036943	8.251528	554.353088	0.012543	0.011753
RS	54	8.741129	9.064655	505.600410	0.011440	0.010698
RS	55	9.506256	9.064655	505.152398	0.011430	0.010657
RS	56	10.337599	9.064655	501.046742	0.011337	0.010542
RS	57	11.240887	9.064655	493.060751	0.011156	0.010348
RS	58	12.222348	19.097575	235.397786	0.005326	0.005039
RS	59	13.288747	19.097575	242.664291	0.005491	0.005177
RS	60	14.447433	19.097575	249.010546	0.005634	0.005294
RS	61	15.706394	19.097575	254.251298	0.005753	0.005387
RS	62	17.074308	19.097575	258.197408	0.005842	0.005452
RS	63	18.560603	19.097575	3503.992949	0.079283	0.072451
PA	4+25*2+4+6 0.015602819 0.010870151 18.560603120 368.097205951 1.475421838 0.549583980 0.527214840 0.646953041 0.846840279 1.120081598 1.436504794 1.735741830 1.957403157 2.091059702 2.186076553 2.312047583 2.522304944 2.841471521 3.265964491 3.766826495 4.302015317 4.838602791 5.366218297 5.886343659 6.395348301 6.884862193 7.352031718 7.802035345 8.251527867 9.064654534 19.097574661
//
IT	5084
RD	18
LK	-168389.267238
QD	-161.893822 -> -137.747172
RI	0.0018342246
TR	0.014954	0.010913
MT	18.967402
MM	C_pi: 5.026249, n_recomb: 46042.050085
RS	0	0.000000	603.523417	0.645367	0.000014	0.000000
RS	1	0.008691	603.523417	0.701482	0.000015	0.000002
RS	2	0.018138	603.523417	0.762479	0.000017	0.000006
RS	3	0.028406	603.523417	0.828783	0.000018	0.000012
RS	4	0.039566	1.672386	323.923808	0.007035	0.004753
RS	5	0.051696	1.672386	349.446898	0.007590	0.006622
RS	6	0.064881	0.568687	1098.748642	0.023864	0.022323
RS	7	0.079211	0.568687	1163.352981	0.025267	0.025927
RS	8	0.094787	0.532741	1310.566659	0.028465	0.029858
RS	9	0.111717	0.532741	1378.155932	0.029933	0.031958
RS	10	0.130118	0.652193	1184.444468	0.025725	0.027498
RS	11	0.150119	0.652193	1246.996519	0.027084	0.028888
RS	12	0.171857	0.855990	1001.804999	0.021758	0.023177
RS	13	0.195486	0.855990	1058.108521	0.022981	0.024361
RS	14	0.221167	1.136955	842.680234	0.018302	0.019375
RS	15	0.249081	1.136955	892.900104	0.019393	0.020402
RS	16	0.279421	1.464705	735.154671	0.015967	0.016761
RS	17	0.312398	1.464705	780.645871	0.016955	0.017678
RS	18	0.348241	1.776139	683.804419	0.014852	0.015439
RS	19	0.387200	1.776139	726.582222	0.015781	0.016307
RS	20	0.429544	2.006354	683.116212	0.014837	0.015283
RS	21	0.475569	2.006354	725.119313	0.015749	0.016167
RS	22	0.525594	2.142457	719.943848	0.015637	0.016018
RS	23	0.579966	2.142457	762.305446	0.016557	0.016963
RS	24	0.639065	2.235655	772.234626	0.016772	0.017180
RS	25	0.703300	2.235655	814.863400	0.017698	0.018179
RS	26	0.773118	2.359413	813.370187	0.017666	0.018167
RS	27	0.849003	2.359413	855.260023	0.018576	0.019165
RS	28	0.931485	2.570205	824.454732	0.017907	0.018496
RS	29	1.021135	2.570205	864.528847	0.018777	0.019427
RS	30	1.118577	2.894327	804.366498	0.017470	0.018075
RS	31	1.224489	2.894327	842.036376	0.018288	0.018904
RS	32	1.339605	3.328591	766.114028	0.016639	0.017171
RS	33	1.464726	3.328591	801.245067	0.017402	0.017898
RS	34	1.600723	3.843180	725.497845	0.015757	0.016153
RS	35	1.748539	3.843180	758.172804	0.016467	0.016797
RS	36	1.909203	4.394105	692.574033	0.015042	0.015277
RS	37	2.083830	4.394105	722.909120	0.015701	0.015856
RS	38	2.273635	4.946418	669.704496	0.014545	0.014618
RS	39	2.479937	4.946418	697.728756	0.015154	0.015145
RS	40	2.704169	5.488669	654.280841	0.014211	0.014131
RS	41	2.947890	5.488669	679.885604	0.014767	0.014604
RS	42	3.212793	6.022217	642.868297	0.013963	0.013739
RS	43	3.500721	6.022217	665.819275	0.014461	0.014155
RS	44	3.813673	6.543452	633.411928	0.013757	0.013397
RS	45	4.153825	6.543452	653.363260	0.014191	0.013748
RS	46	4.523542	7.043941	624.563593	0.013565	0.013076
RS	47	4.925391	7.043941	641.056770	0.013923	0.013356
RS	48	5.362167	7.521020	614.483790	0.013346	0.012743
RS	49	5.836905	7.521020	626.975463	0.013617	0.012945
RS	50	6.352904	7.980610	600.847957	0.013050	0.012354
RS	51	6.913750	7.980610	608.785030	0.013222	0.012470
RS	52	7.523342	8.440971	580.930073	0.012617	0.011859
RS	53	8.185915	8.440971	583.894254	0.012682	0.011881
RS	54	8.906076	9.282346	532.255719	0.011560	0.010809
RS	55	9.688828	9.282346	532.059792	0.011556	0.010775
RS	56	10.539612	9.282346	528.000123	0.011468	0.010665
RS	57	11.464341	9.282346	519.834073	0.011290	0.010475
RS	58	12.469442	19.991418	243.037068	0.005279	0.004991
RS	59	13.561900	19.991418	250.972634	0.005451	0.005137
RS	60	14.749308	19.991418	258.007005	0.005604	0.005263
RS	61	16.039918	19.991418	263.946519	0.005733	0.005367
RS	62	17.442700	19.991418	268.591568	0.005834	0.005443
RS	63	18.967402	19.991418	3738.378739	0.081195	0.074325
PA	4+25*2+4+6 0.014954142 0.010912600 18.967402228 603.523416938 1.672385875 0.568687256 0.532740893 0.652193073 0.855990296 1.136954775 1.464704689 1.776138562 2.006354290 2.142457455 2.235655302 2.359413010 2.570205420 2.894326919 3.328591089 3.843180480 4.394105004 4.946418289 5.488668979 6.022216559 6.543452246 7.043941211 7.521019784 7.980609762 8.440970710 9.282346080 19.991417753
//
IT	5186
RD	19
LK	-168342.252250
QD	-149.188042 -> -127.700423
RI	0.0017759128
TR	0.014357	0.010945
MT	19.371432
MM	C_pi: 5.212833, n_recomb: 47840.628692
RS	0	0.000000	994.724151	0.408113	0.000009	0.000000
RS	1	0.008728	994.724151	0.443749	0.000009	0.000001
RS	2	0.018217	994.724151	0.482499	0.000010	0.000004
RS	3	0.028534	994.724151	0.524634	0.000011	0.000007
RS	4	0.039752	1.900843	297.567520	0.006220	0.004189
RS	5	0.051949	1.900843	321.401020	0.006718	0.005855
RS	6	0.065211	0.588942	1110.381266	0.023210	0.021691
RS	7	0.079629	0.588942	1176.935939	0.024601	0.025270
RS	8	0.095307	0.538150	1360.339256	0.028435	0.029872
RS	9	0.112352	0.538150	1431.120447	0.029914	0.032019
RS	10	0.130885	0.656985	1233.863924	0.025791	0.027636
RS	11	0.151036	0.656985	1299.445961	0.027162	0.029040
RS	12	0.172945	0.864464	1041.667218	0.021774	0.023239
RS	13	0.196767	0.864464	1100.627430	0.023006	0.024429
RS	14	0.222667	1.152926	873.321241	0.018255	0.019353
RS	15	0.250828	1.152926	925.794351	0.019352	0.020386
RS	16	0.281447	1.491837	759.265699	0.015871	0.016681
RS	17	0.314738	1.491837	806.683321	0.016862	0.017603
RS	18	0.350935	1.815496	704.498982	0.014726	0.015326
RS	19	0.390290	1.815496	749.020413	0.015657	0.016195
RS	20	0.433081	2.054484	703.388831	0.014703	0.015158
RS	21	0.479606	2.054484	747.115679	0.015617	0.016040
RS	22	0.530191	2.193283	742.453460	0.015519	0.015903
RS	23	0.585191	2.193283	786.648952	0.016443	0.016844
RS	24	0.644992	2.284825	798.750577	0.016696	0.017094
RS	25	0.710012	2.284825	843.365802	0.017629	0.018091
RS	26	0.780706	2.406425	844.029151	0.017643	0.018122
RS	27	0.857570	2.406425	887.999847	0.018562	0.019121
RS	28	0.941142	2.617718	857.687596	0.017928	0.018486
RS	29	1.032009	2.617718	899.836588	0.018809	0.019422
RS	30	1.130806	2.946705	837.953463	0.017516	0.018084
RS	31	1.238225	2.946705	877.618511	0.018345	0.018921
RS	32	1.355019	3.390619	798.450801	0.016690	0.017184
RS	33	1.482007	3.390619	835.467231	0.017464	0.017920
RS	34	1.620078	3.918800	756.083825	0.015804	0.016164
RS	35	1.770199	3.918800	790.533192	0.016524	0.016817
RS	36	1.933421	4.485333	721.737798	0.015086	0.015287
RS	37	2.110889	4.485333	753.747485	0.015755	0.015876
RS	38	2.303846	5.053213	698.081169	0.014592	0.014633
RS	39	2.513643	5.053213	727.690252	0.015211	0.015168
RS	40	2.741751	5.609866	682.424440	0.014265	0.014154
RS	41	2.989766	5.609866	709.524239	0.014831	0.014638
RS	42	3.259427	6.156453	671.128115	0.014028	0.013777
RS	43	3.552624	6.156453	695.472431	0.014537	0.014203
RS	44	3.871408	6.689376	661.977429	0.013837	0.013451
RS	45	4.218016	6.689376	683.197979	0.014281	0.013814
RS	46	4.594873	7.200153	653.509377	0.013660	0.013149
RS	47	5.004621	7.200153	671.115204	0.014028	0.013441
RS	48	5.450130	7.686348	643.743498	0.013456	0.012834
RS	49	5.934521	7.686348	657.150324	0.013736	0.013047
RS	50	6.461188	8.154679	630.166752	0.013172	0.012461
RS	51	7.033819	8.154679	638.778212	0.013352	0.012587
RS	52	7.656428	8.625049	609.817465	0.012747	0.011976
RS	53	8.333375	8.625049	613.183087	0.012817	0.012006
RS	54	9.069403	9.493415	558.687175	0.011678	0.010917
RS	55	9.869668	9.493415	558.734296	0.011679	0.010889
RS	56	10.739777	9.493415	554.710508	0.011595	0.010784
RS	57	11.685825	9.493415	546.353257	0.011420	0.010596
RS	58	12.714440	20.883024	250.333592	0.005233	0.004945
RS	59	13.832829	20.883024	258.923341	0.005412	0.005097
RS	60	15.048825	20.883024	266.633031	0.005573	0.005232
RS	61	16.370948	20.883024	273.261210	0.005712	0.005345
RS	62	17.808460	20.883024	278.598462	0.005823	0.005432
RS	63	19.371432	20.883024	3970.772075	0.083000	0.076091
PA	4+25*2+4+6 0.014357121 0.010944758 19.371431975 994.724151371 1.900843384 0.588942119 0.538150476 0.656984805 0.864463864 1.152926287 1.491837128 1.815496193 2.054484169 2.193282731 2.284825494 2.406424592 2.617718296 2.946705333 3.390618706 3.918799700 4.485333171 5.053212612 5.609866338 6.156453150 6.689375944 7.200152882 7.686348292 8.154678715 8.625048619 9.493414517 20.883024459
//
IT	5020
RD	20
LK	-168300.408480
QD	-137.830652 -> -118.690953
RI	0.0017350046
TR	0.013807	0.010968
MT	19.771820
MM	C_pi: 5.397527, n_recomb: 49589.696298
RS	0	0.000000	1646.140731	0.256391	0.000005	0.000000
RS	1	0.008763	1646.140731	0.278870	0.000006	0.000001
RS	2	0.018293	1646.140731	0.303321	0.000006	0.000002
RS	3	0.028659	1646.140731	0.329918	0.000007	0.000004
RS	4	0.039933	2.166339	271.909639	0.005483	0.003681
RS	5	0.052195	2.166339	294.014840	0.005929	0.005161
RS	6	0.065531	0.610417	1118.136908	0.022548	0.021051
RS	7	0.080036	0.610417	1186.426392	0.023925	0.024597
RS	8	0.095812	0.543463	1408.491526	0.028403	0.029879
RS	9	0.112971	0.543463	1482.407640	0.029893	0.032072
RS	10	0.131633	0.661336	1282.675201	0.025866	0.027780
RS	11	0.151930	0.661336	1351.254386	0.027249	0.029199
RS	12	0.174006	0.872273	1080.958766	0.021798	0.023309
RS	13	0.198016	0.872273	1142.544177	0.023040	0.024505
RS	14	0.224130	1.168001	903.317557	0.018216	0.019338
RS	15	0.252533	1.168001	958.008386	0.019319	0.020378
RS	16	0.283424	1.517896	782.660775	0.015783	0.016609
RS	17	0.317022	1.517896	831.963585	0.016777	0.017535
RS	18	0.353565	1.853781	724.391211	0.014608	0.015220
RS	19	0.393309	1.853781	770.609082	0.015540	0.016091
RS	20	0.436536	2.101718	722.742027	0.014574	0.015039
RS	21	0.483552	2.101718	768.140601	0.015490	0.015919
RS	22	0.534686	2.243441	763.908424	0.015405	0.015791
RS	23	0.590302	2.243441	809.884433	0.016332	0.016729
RS	24	0.650791	2.333468	824.118523	0.016619	0.017009
RS	25	0.716581	2.333468	870.671237	0.017558	0.018004
RS	26	0.788135	2.452946	873.530767	0.017615	0.018075
RS	27	0.865960	2.452946	919.541683	0.018543	0.019076
RS	28	0.950604	2.664697	889.827348	0.017944	0.018474
RS	29	1.042665	2.664697	934.018578	0.018835	0.019415
RS	30	1.142793	2.998442	870.536624	0.017555	0.018091
RS	31	1.251695	2.998442	912.169688	0.018394	0.018935
RS	32	1.370140	3.451869	829.859348	0.016735	0.017196
RS	33	1.498964	3.451869	868.737402	0.017519	0.017940
RS	34	1.639077	3.993495	785.798214	0.015846	0.016174
RS	35	1.791467	3.993495	822.000695	0.016576	0.016836
RS	36	1.957210	4.575496	750.073835	0.015126	0.015296
RS	37	2.137477	4.575496	783.739351	0.015804	0.015894
RS	38	2.333540	5.158782	725.672374	0.014634	0.014645
RS	39	2.546784	5.158782	756.850581	0.015262	0.015190
RS	40	2.778714	5.729584	709.835437	0.014314	0.014176
RS	41	3.030967	5.729584	738.418132	0.014891	0.014669
RS	42	3.305324	6.288838	698.719136	0.014090	0.013812
RS	43	3.603722	6.288838	724.448227	0.014609	0.014249
RS	44	3.928268	6.832927	689.948405	0.013913	0.013503
RS	45	4.281253	6.832927	712.432599	0.014367	0.013877
RS	46	4.665169	7.353326	681.940963	0.013752	0.013219
RS	47	5.082726	7.353326	700.655653	0.014129	0.013522
RS	48	5.536872	7.847865	672.568205	0.013563	0.012922
RS	49	6.030814	7.847865	686.886465	0.013851	0.013146
RS	50	6.568039	8.324099	659.120322	0.013291	0.012565
RS	51	7.152339	8.324099	668.400604	0.013479	0.012699
RS	52	7.787839	8.803607	638.391012	0.012873	0.012090
RS	53	8.479027	8.803607	642.149225	0.012949	0.012126
RS	54	9.230781	9.697624	584.837329	0.011794	0.011022
RS	55	10.048408	9.697624	585.116019	0.011799	0.010999
RS	56	10.937683	9.697624	581.115927	0.011718	0.010898
RS	57	11.904881	9.697624	572.554706	0.011546	0.010713
RS	58	12.956832	21.770113	257.290015	0.005188	0.004899
RS	59	14.100963	21.770113	266.517389	0.005374	0.005059
RS	60	15.345350	21.770113	274.887547	0.005543	0.005201
RS	61	16.698779	21.770113	282.191839	0.005691	0.005323
RS	62	18.170805	21.770113	288.211679	0.005812	0.005420
RS	63	19.771820	21.770113	4200.299162	0.084701	0.077753
PA	4+25*2+4+6 0.013807334 0.010968138 19.771819782 1646.140731013 2.166338626 0.610416763 0.543463204 0.661335722 0.872273308 1.168000516 1.517895969 1.853780735 2.101718206 2.243441025 2.333468485 2.452946289 2.664696662 2.998442117 3.451868533 3.993494653 4.575496109 5.158781741 5.729584300 6.288838123 6.832927139 7.353326148 7.847865359 8.324098648 8.803607498 9.697624135 21.770112764
//
IT	4967
RD	21
LK	-168263.130958
QD	-127.657690 -> -110.591939
RI	0.0017066687
TR	0.013300	0.010984
MT	20.168180
MM	C_pi: 5.579951, n_recomb: 51287.357642
RS	0	0.000000	2736.235489	0.159986	0.000003	0.000000
RS	1	0.008797	2736.235489	0.174068	0.000003	0.000000
RS	2	0.018367	2736.235489	0.189390	0.000004	0.000001
RS	3	0.028780	2736.235489	0.206062	0.000004	0.000003
RS	4	0.040108	2.475272	247.223984	0.004820	0.003225
RS	5	0.052434	2.475272	267.596163	0.005218	0.004536
RS	6	0.065843	0.633173	1122.171769	0.021880	0.020405
RS	7	0.080432	0.633173	1191.974210	0.023241	0.023912
RS	8	0.096304	0.548688	1454.950351	0.028369	0.029878
RS	9	0.113572	0.548688	1531.937749	0.029870	0.032116
RS	10	0.132360	0.665267	1330.828956	0.025948	0.027929
RS	11	0.152800	0.665267	1402.367334	0.027343	0.029363
RS	12	0.175038	0.879434	1119.661609	0.021831	0.023386
RS	13	0.199233	0.879434	1183.837081	0.023082	0.024590
RS	14	0.225556	1.182194	932.658490	0.018185	0.019331
RS	15	0.254194	1.182194	989.528760	0.019294	0.020378
RS	16	0.285352	1.542885	805.339936	0.015703	0.016543
RS	17	0.319251	1.542885	856.484744	0.016700	0.017474
RS	18	0.356131	1.890972	743.490233	0.014497	0.015120
RS	19	0.396256	1.890972	791.355850	0.015430	0.015992
RS	20	0.439911	2.148014	741.189549	0.014452	0.014925
RS	21	0.487406	2.148014	788.206204	0.015368	0.015804
RS	22	0.539079	2.292860	784.325181	0.015293	0.015683
RS	23	0.595297	2.292860	832.026099	0.016223	0.016617
RS	24	0.656461	2.381510	848.342195	0.016541	0.016926
RS	25	0.723005	2.381510	896.779976	0.017485	0.017919
RS	26	0.795403	2.498890	901.866022	0.017585	0.018028
RS	27	0.874170	2.498890	949.872141	0.018521	0.019031
RS	28	0.959866	2.711044	920.851422	0.017955	0.018460
RS	29	1.053100	2.711044	967.047385	0.018855	0.019407
RS	30	1.154536	3.049436	902.083829	0.017589	0.018096
RS	31	1.264895	3.049436	945.652789	0.018438	0.018948
RS	32	1.384962	3.512236	860.302670	0.016774	0.017206
RS	33	1.515591	3.512236	901.013701	0.017568	0.017959
RS	34	1.657712	4.067157	814.601800	0.015883	0.016182
RS	35	1.812334	4.067157	852.531368	0.016623	0.016853
RS	36	1.980558	4.664484	777.540635	0.015160	0.015303
RS	37	2.163581	4.664484	812.838585	0.015849	0.015909
RS	38	2.362703	5.263015	752.433921	0.014671	0.014656
RS	39	2.579342	5.263015	785.161022	0.015309	0.015209
RS	40	2.815038	5.847749	736.461934	0.014360	0.014196
RS	41	3.071468	5.847749	766.511001	0.014945	0.014698
RS	42	3.350456	6.419315	725.585098	0.014147	0.013845
RS	43	3.653986	6.419315	752.686247	0.014676	0.014291
RS	44	3.984216	6.974075	717.264308	0.013985	0.013553
RS	45	4.343496	6.974075	741.002752	0.014448	0.013936
RS	46	4.734382	7.503468	709.793676	0.013840	0.013287
RS	47	5.159652	7.503468	729.610072	0.014226	0.013600
RS	48	5.622333	8.005608	700.891109	0.013666	0.013008
RS	49	6.125715	8.005608	716.114227	0.013963	0.013240
RS	50	6.673379	8.488927	687.641891	0.013408	0.012666
RS	51	7.269219	8.488927	697.583082	0.013601	0.012807
RS	52	7.917474	8.976724	666.585237	0.012997	0.012200
RS	53	8.622755	8.976724	670.725356	0.013078	0.012242
RS	54	9.390078	9.895015	610.650826	0.011906	0.011124
RS	55	10.224901	9.895015	611.147730	0.011916	0.011106
RS	56	11.133161	9.895015	607.157637	0.011838	0.011008
RS	57	12.121320	9.895015	598.378599	0.011667	0.010825
RS	58	13.196404	22.651031	263.909896	0.005146	0.004855
RS	59	14.366062	22.651031	273.757024	0.005338	0.005020
RS	60	15.638612	22.651031	282.771157	0.005513	0.005170
RS	61	17.023106	22.651031	290.736999	0.005669	0.005300
RS	62	18.529390	22.651031	297.427402	0.005799	0.005406
RS	63	20.168180	22.651031	4426.161165	0.086301	0.079315
PA	4+25*2+4+6 0.013300475 0.010983899 20.168179739 2736.235488857 2.475271555 0.633172860 0.548688184 0.665267183 0.879433999 1.182193590 1.542884791 1.890972112 2.148013537 2.292860010 2.381509750 2.498889790 2.711044030 3.049436244 3.512235643 4.067156626 4.664484367 5.263015034 5.847748753 6.419315308 6.974075342 7.503467590 8.005608369 8.488927274 8.976724168 9.895014517 22.651031234
//
IT	3807
RD	22
LK	-168229.885225
QD	-118.527520 -> -103.294494
RI	0.0016876857
TR	0.012833	0.010993
MT	20.559628
MM	C_pi: 5.759663, n_recomb: 52932.337438
RS	0	0.000000	4547.168519	0.099634	0.000002	0.000000
RS	1	0.008830	4547.168519	0.108437	0.000002	0.000000
RS	2	0.018439	4547.168519	0.118018	0.000002	0.000001
RS	3	0.028897	4547.168519	0.128446	0.000002	0.000002
RS	4	0.040279	2.835310	223.711254	0.004226	0.002819
RS	5	0.052665	2.835310	242.373818	0.004579	0.003975
RS	6	0.066145	0.657298	1122.625683	0.021209	0.019756
RS	7	0.080816	0.657298	1193.713523	0.022552	0.023216
RS	8	0.096781	0.553845	1499.622588	0.028331	0.029869
RS	9	0.114157	0.553845	1579.610820	0.029842	0.032150
RS	10	0.133066	0.668799	1378.282454	0.026039	0.028082
RS	11	0.153646	0.668799	1452.737270	0.027445	0.029534
RS	12	0.176042	0.885966	1157.756618	0.021872	0.023472
RS	13	0.200416	0.885966	1224.483468	0.023133	0.024682
RS	14	0.226943	1.195515	961.342762	0.018162	0.019332
RS	15	0.255811	1.195515	1020.351854	0.019277	0.020384
RS	16	0.287229	1.566803	827.308858	0.015630	0.016484
RS	17	0.321420	1.566803	880.250826	0.016630	0.017419
RS	18	0.358631	1.927040	761.812296	0.014392	0.015026
RS	19	0.399128	1.927040	811.275878	0.015327	0.015900
RS	20	0.443200	2.193314	758.752685	0.014334	0.014816
RS	21	0.491163	2.193314	807.332636	0.015252	0.015694
RS	22	0.543362	2.341473	803.722204	0.015184	0.015578
RS	23	0.600170	2.341473	853.090558	0.016117	0.016510
RS	24	0.661994	2.428846	871.441694	0.016463	0.016844
RS	25	0.729277	2.428846	921.709500	0.017413	0.017836
RS	26	0.802500	2.544148	929.040267	0.017551	0.017980
RS	27	0.882190	2.544148	978.992953	0.018495	0.018986
RS	28	0.968915	2.756631	950.756718	0.017962	0.018445
RS	29	1.063299	2.756631	998.915823	0.018872	0.019397
RS	30	1.166016	3.099550	932.581372	0.017618	0.018100
RS	31	1.277803	3.099550	978.049837	0.018477	0.018959
RS	32	1.399461	3.571562	889.763059	0.016809	0.017214
RS	33	1.531861	3.571562	932.274205	0.017613	0.017975
RS	34	1.675952	4.139627	842.470499	0.015916	0.016189
RS	35	1.832765	4.139627	882.096981	0.016665	0.016867
RS	36	2.003426	4.752124	804.111650	0.015191	0.015309
RS	37	2.189155	4.752124	841.014581	0.015888	0.015923
RS	38	2.391283	5.365733	778.335108	0.014704	0.014665
RS	39	2.611259	5.365733	812.586878	0.015351	0.015227
RS	40	2.850659	5.964160	762.270726	0.014401	0.014213
RS	41	3.111197	5.964160	793.765719	0.014996	0.014724
RS	42	3.394741	6.547692	751.686975	0.014201	0.013876
RS	43	3.703321	6.547692	780.143700	0.014739	0.014331
RS	44	4.039148	7.112629	743.881996	0.014053	0.013600
RS	45	4.404628	7.112629	768.861770	0.014525	0.013993
RS	46	4.802379	7.650392	737.020687	0.013924	0.013351
RS	47	5.235251	7.650392	757.928439	0.014319	0.013674
RS	48	5.706345	8.159403	728.662512	0.013766	0.013090
RS	49	6.219036	8.159403	744.781133	0.014070	0.013331
RS	50	6.776996	8.649011	715.679399	0.013521	0.012763
RS	51	7.384224	8.649011	726.271320	0.013721	0.012912
RS	52	8.045069	9.144226	694.350248	0.013118	0.012307
RS	53	8.764265	9.144226	698.859647	0.013203	0.012354
RS	54	9.546965	10.085356	636.085897	0.012017	0.011223
RS	55	10.398776	10.085356	636.785685	0.012030	0.011209
RS	56	11.325801	10.085356	632.790235	0.011955	0.011114
RS	57	12.334681	10.085356	623.778269	0.011784	0.010932
RS	58	13.432642	23.523569	270.201208	0.005105	0.004812
RS	59	14.627553	23.523569	280.649163	0.005302	0.004983
RS	60	15.927971	23.523569	290.289407	0.005484	0.005139
RS	61	17.343215	23.523569	298.900516	0.005647	0.005276
RS	62	18.883422	23.523569	306.247367	0.005786	0.005391
RS	63	20.559628	23.523569	4647.691709	0.087804	0.080781
PA	4+25*2+4+6 0.012832963 0.010993290 20.559627563 4547.168519237 2.835309530 0.657298107 0.553845270 0.668799157 0.885965745 1.195514712 1.566802554 1.927039543 2.193314184 2.341473428 2.428845781 2.544147755 2.756630738 3.099549813 3.571562499 4.139627057 4.752124499 5.365733008 5.964159873 6.547692309 7.112628902 7.650391796 8.159402634 8.649011090 9.144226175 10.085355885 23.523568723
//
IT	5057
RD	23
LK	-168200.203373
QD	-110.317310 -> -96.704423
RI	0.0016754958
TR	0.012401	0.010997
MT	20.945840
MM	C_pi: 5.936336, n_recomb: 54523.484265
RS	0	0.000000	7645.967729	0.061198	0.000001	0.000000
RS	1	0.008862	7645.967729	0.066624	0.000001	0.000000
RS	2	0.018509	7645.967729	0.072532	0.000001	0.000000
RS	3	0.029011	7645.967729	0.078965	0.000001	0.000001
RS	4	0.040444	3.255427	201.526223	0.003696	0.002457
RS	5	0.052890	3.255427	218.526628	0.004008	0.003475
RS	6	0.066439	0.682866	1119.696597	0.020536	0.019106
RS	7	0.081188	0.682866	1191.840605	0.021859	0.022514
RS	8	0.097245	0.558938	1542.468977	0.028290	0.029852
RS	9	0.114724	0.558938	1625.382476	0.029811	0.032175
RS	10	0.133753	0.671952	1424.996028	0.026135	0.028240
RS	11	0.154467	0.671952	1502.320296	0.027554	0.029709
RS	12	0.177018	0.891895	1195.221071	0.021921	0.023564
RS	13	0.201567	0.891895	1264.457408	0.023191	0.024781
RS	14	0.228291	1.207987	989.363775	0.018146	0.019339
RS	15	0.257384	1.207987	1050.468953	0.019266	0.020397
RS	16	0.289055	1.589653	848.576081	0.015563	0.016432
RS	17	0.323532	1.589653	903.269222	0.016567	0.017370
RS	18	0.361065	1.961962	779.375320	0.014294	0.014938
RS	19	0.401923	1.961962	830.386457	0.015230	0.015814
RS	20	0.446403	2.237588	775.450673	0.014222	0.014712
RS	21	0.494824	2.237588	825.538337	0.015141	0.015589
RS	22	0.547537	2.389209	822.128116	0.015078	0.015476
RS	23	0.604920	2.389209	873.105390	0.016013	0.016407
RS	24	0.667389	2.475403	893.436763	0.016386	0.016763
RS	25	0.735394	2.475403	945.477421	0.017341	0.017755
RS	26	0.809425	2.588643	955.061052	0.017517	0.017933
RS	27	0.890017	2.588643	1006.908563	0.018467	0.018941
RS	28	0.977751	2.801379	979.537406	0.017965	0.018430
RS	29	1.073259	2.801379	1029.614376	0.018884	0.019387
RS	30	1.177232	3.148702	962.014313	0.017644	0.018103
RS	31	1.290418	3.148702	1009.342014	0.018512	0.018969
RS	32	1.413634	3.629771	918.218609	0.016841	0.017222
RS	33	1.547770	3.629771	962.493124	0.017653	0.017990
RS	34	1.693793	4.210812	869.382231	0.015945	0.016195
RS	35	1.852756	4.210812	910.671659	0.016702	0.016881
RS	36	2.025806	4.838339	829.758717	0.015218	0.015313
RS	37	2.214191	4.838339	868.235416	0.015924	0.015935
RS	38	2.419271	5.466862	803.344280	0.014734	0.014672
RS	39	2.642525	5.466862	839.092775	0.015390	0.015242
RS	40	2.885563	6.078759	787.225134	0.014438	0.014229
RS	41	3.150138	6.078759	820.141960	0.015042	0.014748
RS	42	3.438160	6.673932	776.982725	0.014250	0.013904
RS	43	3.751706	6.673932	806.775054	0.014797	0.014368
RS	44	4.093038	7.248575	769.754626	0.014118	0.013644
RS	45	4.464618	7.248575	795.959582	0.014598	0.014046
RS	46	4.869127	7.794118	763.570679	0.014004	0.013413
RS	47	5.309483	7.794118	785.556592	0.014408	0.013745
RS	48	5.788863	8.309303	755.827785	0.013862	0.013170
RS	49	6.310724	8.309303	772.830197	0.014174	0.013419
RS	50	6.878832	8.804412	743.178762	0.013630	0.012857
RS	51	7.497285	8.804412	754.409298	0.013836	0.013013
RS	52	8.170544	9.306204	721.632066	0.013235	0.012411
RS	53	8.903466	9.306204	726.496713	0.013324	0.012463
RS	54	9.701338	10.268728	661.096703	0.012125	0.011319
RS	55	10.569917	10.268728	661.982668	0.012141	0.011309
RS	56	11.515467	10.268728	657.965479	0.012068	0.011216
RS	57	12.544811	10.268728	648.704866	0.011898	0.011035
RS	58	13.665373	24.386240	276.170014	0.005065	0.004771
RS	59	14.885238	24.386240	287.199044	0.005267	0.004947
RS	60	16.213205	24.386240	297.446436	0.005455	0.005109
RS	61	17.658855	24.386240	306.685129	0.005625	0.005253
RS	62	19.232615	24.386240	314.672566	0.005771	0.005375
RS	63	20.945840	24.386240	4864.253518	0.089214	0.082155
PA	4+25*2+4+6 0.012401252 0.010997206 20.945840164 7645.967728833 3.255427129 0.682865996 0.558938323 0.671952203 0.891894779 1.207986612 1.589653277 1.961962191 2.237588309 2.389208893 2.475403392 2.588643154 2.801379035 3.148701533 3.629771172 4.210811835 4.838338603 5.466862196 6.078758999 6.673931534 7.248574728 7.794118085 8.309302796 8.804411873 9.306203943 10.268728221 24.386240367
//
IT	4639
RD	24
LK	-168173.671677
QD	-102.920454 -> -90.740435
RI	0.0016688928
TR	0.012002	0.010997
MT	21.326334
MM	C_pi: 6.109701, n_recomb: 56060.682164
RS	0	0.000000	13097.123895	0.036828	0.000001	0.000000
RS	1	0.008893	13097.123895	0.040105	0.000001	0.000000
RS	2	0.018576	13097.123895	0.043674	0.000001	0.000000
RS	3	0.029121	13097.123895	0.047561	0.000001	0.000001
RS	4	0.040604	3.746376	180.766887	0.003224	0.002137
RS	5	0.053107	3.746376	196.171245	0.003499	0.003030
RS	6	0.066723	0.709962	1113.597123	0.019864	0.018459
RS	7	0.081549	0.709962	1186.568837	0.021166	0.021809
RS	8	0.097694	0.563993	1583.418619	0.028245	0.029829
RS	9	0.115274	0.563993	1669.177058	0.029774	0.032191
RS	10	0.134418	0.674746	1470.953926	0.026239	0.028402
RS	11	0.155265	0.674746	1551.097844	0.027668	0.029887
RS	12	0.177965	0.897236	1232.065949	0.021977	0.023662
RS	13	0.202684	0.897236	1303.768286	0.023256	0.024886
RS	14	0.229601	1.219641	1016.723367	0.018136	0.019352
RS	15	0.258912	1.219641	1079.880569	0.019263	0.020416
RS	16	0.290829	1.611472	869.147925	0.015504	0.016385
RS	17	0.325585	1.611472	925.545435	0.016510	0.017328
RS	18	0.363431	1.995778	796.187689	0.014202	0.014856
RS	19	0.404643	1.995778	848.695367	0.015139	0.015733
RS	20	0.449520	2.280813	791.314413	0.014115	0.014613
RS	21	0.498388	2.280813	842.854390	0.015035	0.015489
RS	22	0.551601	2.436056	839.567245	0.014976	0.015378
RS	23	0.609547	2.436056	892.094382	0.015913	0.016307
RS	24	0.672645	2.521164	914.348287	0.016310	0.016685
RS	25	0.741355	2.521164	968.103370	0.017269	0.017676
RS	26	0.816175	2.632330	979.949281	0.017480	0.017887
RS	27	0.897649	2.632330	1033.638081	0.018438	0.018896
RS	28	0.986368	2.845247	1007.202056	0.017966	0.018414
RS	29	1.082976	2.845247	1059.149299	0.018893	0.019376
RS	30	1.188176	3.196826	990.390435	0.017666	0.018105
RS	31	1.302731	3.196826	1039.534679	0.018543	0.018977
RS	32	1.427473	3.686791	945.671966	0.016869	0.017228
RS	33	1.563308	3.686791	991.670638	0.017689	0.018004
RS	34	1.711223	4.280654	895.332621	0.015971	0.016199
RS	35	1.872291	4.280654	938.248555	0.016736	0.016892
RS	36	2.047683	4.923046	854.478643	0.015242	0.015316
RS	37	2.238672	4.923046	894.495452	0.015956	0.015945
RS	38	2.446646	5.566317	827.455329	0.014760	0.014678
RS	39	2.673114	5.566317	864.670133	0.015424	0.015255
RS	40	2.919722	6.191467	811.314280	0.014472	0.014243
RS	41	3.188259	6.191467	845.626365	0.015084	0.014770
RS	42	3.480678	6.797952	801.458060	0.014296	0.013930
RS	43	3.799100	6.797952	832.563569	0.014851	0.014403
RS	44	4.145840	7.381850	794.862732	0.014179	0.013686
RS	45	4.523414	7.381850	822.274406	0.014668	0.014096
RS	46	4.934565	7.934603	789.419888	0.014082	0.013473
RS	47	5.382279	7.934603	812.468674	0.014493	0.013812
RS	48	5.869807	8.455286	782.359988	0.013956	0.013246
RS	49	6.400690	8.455286	800.232683	0.014274	0.013503
RS	50	6.978783	8.955138	770.110283	0.013737	0.012949
RS	51	7.608286	8.955138	781.965913	0.013949	0.013110
RS	52	8.293768	9.462672	748.401856	0.013350	0.012511
RS	53	9.040209	9.462672	753.606581	0.013443	0.012568
RS	54	9.853030	10.445110	685.661538	0.012231	0.011413
RS	55	10.738133	10.445110	686.715650	0.012250	0.011405
RS	56	11.701947	10.445110	682.659221	0.012177	0.011315
RS	57	12.751471	10.445110	673.133385	0.012007	0.011134
RS	58	13.894326	25.237442	281.830450	0.005027	0.004731
RS	59	15.138814	25.237442	293.420442	0.005234	0.004912
RS	60	16.493972	25.237442	304.255397	0.005427	0.005079
RS	61	17.969641	25.237442	314.103063	0.005603	0.005230
RS	62	19.576538	25.237442	322.713965	0.005757	0.005359
RS	63	21.326334	25.237442	5075.420225	0.090534	0.083441
PA	4+25*2+4+6 0.012002251 0.010996524 21.326333674 13097.123895205 3.746375777 0.709962448 0.563992523 0.674746194 0.897236404 1.219640793 1.611471714 1.995778092 2.280813205 2.436055554 2.521163756 2.632329667 2.845246760 3.196825730 3.686791186 4.280653639 4.923046073 5.566316946 6.191467313 6.797952009 7.381849661 7.934602735 8.455285515 8.955138189 9.462671739 10.445110347 25.237442487
//
IT	4941
RD	25
LK	-168149.925298
QD	-96.243880 -> -85.331749
RI	0.0016668370
TR	0.011633	0.010992
MT	21.700458
MM	C_pi: 6.279421, n_recomb: 57543.578020
RS	0	0.000000	22351.566608	0.022206	0.000000	0.000000
RS	1	0.008923	22351.566608	0.024188	0.000000	0.000000
RS	2	0.018642	22351.566608	0.026348	0.000000	0.000000
RS	3	0.029228	22351.566608	0.028700	0.000000	0.000000
RS	4	0.040758	4.320841	161.489782	0.002806	0.001854
RS	5	0.053318	4.320841	175.378435	0.003048	0.002635
RS	6	0.066998	0.738664	1104.560711	0.019195	0.017816
RS	7	0.081899	0.738664	1178.134541	0.020474	0.021102
RS	8	0.098129	0.569012	1622.443917	0.028195	0.029797
RS	9	0.115807	0.569012	1710.962626	0.029733	0.032198
RS	10	0.135063	0.677201	1516.120935	0.026347	0.028567
RS	11	0.156037	0.677201	1599.031004	0.027788	0.030070
RS	12	0.178883	0.902018	1268.270346	0.022040	0.023766
RS	13	0.203767	0.902018	1342.392362	0.023328	0.024998
RS	14	0.230871	1.230492	1043.425267	0.018133	0.019370
RS	15	0.260394	1.230492	1108.588929	0.019265	0.020440
RS	16	0.292551	1.632266	889.033744	0.015450	0.016343
RS	17	0.327577	1.632266	947.087930	0.016459	0.017290
RS	18	0.365729	2.028454	812.275295	0.014116	0.014778
RS	19	0.407284	2.028454	866.228475	0.015053	0.015657
RS	20	0.452548	2.322951	806.368508	0.014013	0.014518
RS	21	0.501850	2.322951	859.305193	0.014933	0.015394
RS	22	0.555552	2.481934	856.075463	0.014877	0.015284
RS	23	0.614045	2.481934	910.093143	0.015816	0.016211
RS	24	0.677757	2.566041	934.208057	0.016235	0.016609
RS	25	0.747154	2.566041	989.617999	0.017198	0.017599
RS	26	0.822744	2.675124	1003.725340	0.017443	0.017841
RS	27	0.905078	2.675124	1059.199814	0.018407	0.018852
RS	28	0.994758	2.888137	1033.763905	0.017965	0.018398
RS	29	1.092440	2.888137	1087.531219	0.018899	0.019364
RS	30	1.198838	3.243838	1017.708325	0.017686	0.018107
RS	31	1.314730	3.243838	1068.623491	0.018571	0.018985
RS	32	1.440962	3.742522	972.118816	0.016894	0.017234
RS	33	1.578458	3.742522	1019.799498	0.017722	0.018016
RS	34	1.728223	4.349029	920.316364	0.015993	0.016202
RS	35	1.891350	4.349029	964.819463	0.016767	0.016902
RS	36	2.069033	5.006124	878.260773	0.015263	0.015318
RS	37	2.262569	5.006124	919.781128	0.015984	0.015953
RS	38	2.473375	5.663981	850.651915	0.014783	0.014682
RS	39	2.702990	5.663981	889.299699	0.015454	0.015266
RS	40	2.953093	6.302162	834.518432	0.014502	0.014255
RS	41	3.225512	6.302162	870.196301	0.015122	0.014789
RS	42	3.522239	6.919639	825.088016	0.014338	0.013954
RS	43	3.845441	6.919639	857.481473	0.014901	0.014434
RS	44	4.197482	7.512353	819.176079	0.014236	0.013725
RS	45	4.580935	7.512353	847.773393	0.014733	0.014144
RS	46	4.998602	8.071755	814.534351	0.014155	0.013529
RS	47	5.453536	8.071755	838.628398	0.014574	0.013876
RS	48	5.949063	8.597277	808.221895	0.014045	0.013319
RS	49	6.488804	8.597277	826.949438	0.014371	0.013584
RS	50	7.076705	9.101117	796.436342	0.013841	0.013037
RS	51	7.717063	9.101117	808.902006	0.014057	0.013204
RS	52	8.414558	9.613554	774.623136	0.013462	0.012608
RS	53	9.174288	9.613554	780.151580	0.013558	0.012669
RS	54	10.001808	10.614412	709.749666	0.012334	0.011504
RS	55	10.903164	10.614412	710.952766	0.012355	0.011499
RS	56	11.884947	10.614412	706.838775	0.012284	0.011410
RS	57	12.954331	10.614412	697.030684	0.012113	0.011230
RS	58	14.119133	26.075454	287.191575	0.004991	0.004693
RS	59	15.387867	26.075454	299.321998	0.005202	0.004878
RS	60	16.769807	26.075454	310.724295	0.005400	0.005050
RS	61	18.275054	26.075454	321.161443	0.005581	0.005206
RS	62	19.914609	26.075454	330.377532	0.005741	0.005342
RS	63	21.700458	26.075454	5280.754590	0.091770	0.084645
PA	4+25*2+4+6 0.011633255 0.010992093 21.700458114 22351.566608041 4.320840952 0.738663570 0.569012419 0.677201101 0.902018323 1.230491727 1.632266415 2.028454330 2.322951356 2.481934179 2.566041305 2.675124203 2.888136730 3.243837537 3.742521513 4.349028910 5.006123790 5.663981210 6.302161662 6.919638524 7.512353204 8.071755096 8.597277248 9.101117285 9.613554204 10.614412094 26.075454086
//
CC
CC	Brief Description of the file format:
CC	  CC  comments
CC	  MM  useful-messages
CC	  RD  round-of-iterations
CC	  LL  \log[P(sequence)]
CC	  QD  Q-before-opt Q-after-opt
CC	  TR  \theta_0 \rho_0
CC	  RS  k t_k \lambda_k \pi_k \sum_{l\not=k}A_{kl} A_{kk}
CC	  DC  begin end best-k t_k+\Delta_k max-prob
CC
MM	Version: 0.6.5-r67
MM	pattern:4+25*2+4+6, n:63, n_free_lambdas:28
MM	n_iterations:25, skip:1, max_t:5, theta/rho:5
MM	is_decoding:0
MM	n_seqs:11, sum_L:852696, sum_n:50622
RD	0
LK	0.000000
QD	0.000000 -> 0.000000
RI	inf
TR	0.061202	0.012240
MT	5.000000
MM	C_pi: 1.000000, n_recomb: 10373.887451
RS	0	0.000000	1.000000	66.187942	0.006380	0.000000
RS	1	0.006440	1.000000	69.986469	0.006746	0.000000
RS	2	0.013294	1.000000	73.971518	0.007131	0.000000
RS	3	0.020590	1.000000	78.148081	0.007533	0.000000
RS	4	0.028356	1.000000	82.520678	0.007955	0.000000
RS	5	0.036622	1.000000	87.093243	0.008395	0.000000
RS	6	0.045421	1.000000	91.868999	0.008856	0.000000
RS	7	0.054785	1.000000	96.850328	0.009336	0.000000
RS	8	0.064753	1.000000	102.038610	0.009836	0.000000
RS	9	0.075363	1.000000	107.434064	0.010356	0.000000
RS	10	0.086656	1.000000	113.035559	0.010896	0.000000
RS	11	0.098677	1.000000	118.840423	0.011456	0.000000
RS	12	0.111471	1.000000	124.844221	0.012034	0.000000
RS	13	0.125090	1.000000	131.040532	0.012632	0.000000
RS	14	0.139585	1.000000	137.420703	0.013247	0.000000
RS	15	0.155014	1.000000	143.973594	0.013878	0.000000
RS	16	0.171437	1.000000	150.685307	0.014525	0.000000
RS	17	0.188917	1.000000	157.538916	0.015186	0.000000
RS	18	0.207523	1.000000	164.514185	0.015858	0.000000
RS	19	0.227327	1.000000	171.587288	0.016540	0.000000
RS	20	0.248406	1.000000	178.730540	0.017229	0.000000
RS	21	0.270843	1.000000	185.912138	0.017921	0.000000
RS	22	0.294725	1.000000	193.095927	0.018614	0.000000
RS	23	0.320144	1.000000	200.241196	0.019302	0.000000
RS	24	0.347201	1.000000	207.302526	0.019983	0.000000
RS	25	0.376000	1.000000	214.229689	0.020651	0.000000
RS	26	0.406654	1.000000	220.967630	0.021300	0.000000
RS	27	0.439282	1.000000	227.456531	0.021926	0.000000
RS	28	0.474011	1.000000	233.631993	0.022521	0.000000
RS	29	0.510976	1.000000	239.425344	0.023080	0.000000
RS	30	0.550322	1.000000	244.764091	0.023594	0.000000
RS	31	0.592202	1.000000	249.572550	0.024058	0.000000
RS	32	0.636779	1.000000	253.772650	0.024463	0.000000
RS	33	0.684227	1.000000	257.284950	0.024801	0.000000
RS	34	0.734730	1.000000	260.029863	0.025066	0.000000
RS	35	0.788485	1.000000	261.929109	0.025249	0.000000
RS	36	0.845702	1.000000	262.907379	0.025343	0.000000
RS	37	0.906604	1.000000	262.894222	0.025342	0.000000
RS	38	0.971428	1.000000	261.826117	0.025239	0.000000
RS	39	1.040426	1.000000	259.648701	0.025029	0.000000
RS	40	1.113868	1.000000	256.319112	0.024708	0.000000
RS	41	1.192040	1.000000	251.808369	0.024273	0.000000
RS	42	1.275245	1.000000	246.103713	0.023723	0.000000
RS	43	1.363809	1.000000	239.210809	0.023059	0.000000
RS	44	1.458076	1.000000	231.155683	0.022282	0.000000
RS	45	1.558414	1.000000	221.986287	0.021399	0.000000
RS	46	1.665214	1.000000	211.773526	0.020414	0.000000
RS	47	1.778891	1.000000	200.611633	0.019338	0.000000
RS	48	1.899889	1.000000	188.617758	0.018182	0.000000
RS	49	2.028679	1.000000	175.930647	0.016959	0.000000
RS	50	2.165763	1.000000	162.708354	0.015684	0.000000
RS	51	2.311675	1.000000	149.124942	0.014375	0.000000
RS	52	2.466983	1.000000	135.366193	0.013049	0.000000
RS	53	2.632293	1.000000	121.624431	0.011724	0.000000
RS	54	2.808249	1.000000	108.092621	0.010420	0.000000
RS	55	2.995536	1.000000	94.957978	0.009154	0.000000
RS	56	3.194884	1.000000	82.395424	0.007943	0.000000
RS	57	3.407070	1.000000	70.561240	0.006802	0.000000
RS	58	3.632920	1.000000	59.587332	0.005744	0.000000
RS	59	3.873315	1.000000	49.576506	0.004779	0.000000
RS	60	4.129191	1.000000	40.599130	0.003914	0.000000
RS	61	4.401545	1.000000	32.691462	0.003151	0.000000
RS	62	4.691438	1.000000	25.855825	0.002492	0.000000
RS	63	5.000000	1.000000	72.024670	0.006943	0.000000
PA	4+25*2+4+6 0.061202222 0.012240444 5.000000000 1.000000000 1.000000000 1.000000000 1.000000000 1.000000000 1.000000000 1.000000000 1.000000000 1.000000000 1.000000000 1.000000000 1.000000000 1.000000000 1.000000000 1.000000000 1.000000000 1.000000000 1.000000000 1.000000000 1.000000000 1.000000000 1.000000000 1.000000000 1.000000000 1.000000000 1.000000000 1.000000000 1.000000000
//
IT	4941
RD	1
LK	-156456.083381
QD	-3404.335205 -> -1346.313782
RI	0.0929660348
TR	0.041598	0.008049
MT	9.081874
MM	C_pi: 1.376121, n_recomb: 9392.676534
RS	0	0.000000	0.342990	200.386143	0.021334	0.000623
RS	1	0.007438	0.342990	210.509619	0.022412	0.005405
RS	2	0.015429	0.342990	220.775491	0.023505	0.013238
RS	3	0.024015	0.342990	231.126899	0.024607	0.021667
RS	4	0.033239	0.302789	273.039703	0.029069	0.028608
RS	5	0.043149	0.302789	283.570728	0.030191	0.033067
RS	6	0.053796	0.347272	256.753826	0.027336	0.035503
RS	7	0.065236	0.347272	266.600200	0.028384	0.036469
RS	8	0.077526	0.425845	225.961805	0.024057	0.035676
RS	9	0.090730	0.425845	235.099793	0.025030	0.033332
RS	10	0.104916	0.536221	194.505673	0.020708	0.030342
RS	11	0.120158	0.536221	202.916007	0.021604	0.027294
RS	12	0.136533	0.667011	170.353417	0.018137	0.024473
RS	13	0.154126	0.667011	178.098921	0.018961	0.022065
RS	14	0.173028	0.802929	154.760705	0.016477	0.020128
RS	15	0.193335	0.802929	161.981066	0.017245	0.018616
RS	16	0.215154	0.933855	145.782652	0.015521	0.017446
RS	17	0.238594	0.933855	152.616308	0.016248	0.016548
RS	18	0.263779	1.055449	141.326121	0.015046	0.015872
RS	19	0.290837	1.055449	147.871065	0.015743	0.015382
RS	20	0.319907	1.167397	139.804433	0.014884	0.015041
RS	21	0.351139	1.167397	146.112017	0.015556	0.014817
RS	22	0.384694	1.272120	140.022738	0.014908	0.014676
RS	23	0.420746	1.272120	146.102708	0.015555	0.014594
RS	24	0.459478	1.372447	141.163646	0.015029	0.014550
RS	25	0.501092	1.372447	146.994294	0.015650	0.014526
RS	26	0.545801	1.470634	142.680169	0.015191	0.014510
RS	27	0.593835	1.470634	148.217163	0.015780	0.014491
RS	28	0.645442	1.568335	144.184607	0.015351	0.014462
RS	29	0.700888	1.568335	149.367311	0.015903	0.014415
RS	30	0.760457	1.666361	145.413004	0.015482	0.014345
RS	31	0.824457	1.666361	150.168982	0.015988	0.014250
RS	32	0.893218	1.764431	146.209390	0.015566	0.014131
RS	33	0.967093	1.764431	150.456670	0.016019	0.013990
RS	34	1.046462	1.861301	146.482374	0.015595	0.013830
RS	35	1.131735	1.861301	150.129515	0.015984	0.013657
RS	36	1.223351	1.955214	146.148175	0.015560	0.013477
RS	37	1.321781	1.955214	149.093607	0.015873	0.013296
RS	38	1.427532	2.044527	145.077366	0.015446	0.013120
RS	39	1.541149	2.044527	147.210461	0.015673	0.012951
RS	40	1.663216	2.128326	143.063785	0.015231	0.012791
RS	41	1.794363	2.128326	144.270478	0.015360	0.012639
RS	42	1.935265	2.206713	139.834521	0.014888	0.012492
RS	43	2.086646	2.206713	140.009105	0.014906	0.012344
RS	44	2.249287	2.280585	135.104903	0.014384	0.012190
RS	45	2.424026	2.280585	134.166904	0.014284	0.012026
RS	46	2.611761	2.351337	128.640913	0.013696	0.011845
RS	47	2.813460	2.351337	126.554905	0.013474	0.011645
RS	48	3.030161	2.420786	120.309524	0.012809	0.011420
RS	49	3.262981	2.420786	117.105664	0.012468	0.011167
RS	50	3.513117	2.491347	110.118563	0.011724	0.010884
RS	51	3.781858	2.491347	105.910832	0.011276	0.010570
RS	52	4.070588	2.566300	98.253193	0.010461	0.010223
RS	53	4.380793	2.566300	93.249935	0.009928	0.009846
RS	54	4.714072	2.698390	83.675760	0.008909	0.009442
RS	55	5.072139	2.698390	78.463715	0.008354	0.009016
RS	56	5.456839	2.698390	72.835972	0.007755	0.008575
RS	57	5.870153	2.698390	66.881280	0.007121	0.008127
RS	58	6.314209	3.352449	49.685586	0.005290	0.007677
RS	59	6.791294	3.352449	46.151131	0.004914	0.007233
RS	60	7.303864	3.352449	42.406816	0.004515	0.006800
RS	61	7.854558	3.352449	38.516011	0.004101	0.006383
RS	62	8.446212	3.352449	34.548109	0.003678	0.005990
RS	63	9.081874	3.352449	167.844162	0.017870	0.033795
PA	4+25*2+4+6 0.041598392 0.008048913 9.081873894 0.342989922 0.302788734 0.347271919 0.425845146 0.536220551 0.667011261 0.802928925 0.933855057 1.055448532 1.167396545 1.272120476 1.372447014 1.470634460 1.568334579 1.666360855 1.764431000 1.861301422 1.955214024 2.044527054 2.128325939 2.206712723 2.280585289 2.351337433 2.420785904 2.491347313 2.566300392 2.698390007 3.352449358
//
IT	5696
RD	2
LK	-153228.720431
QD	-1454.703013 -> -807.153844
RI	0.0878589040
TR	0.034208	0.007345
MT	11.529519
MM	C_pi: 1.806368, n_recomb: 11238.530496
RS	0	0.000000	0.421080	205.992687	0.018329	0.000361
RS	1	0.007842	0.421080	217.895179	0.019388	0.003217
RS	2	0.016298	0.421080	230.136519	0.020477	0.008459
RS	3	0.025418	0.421080	242.668822	0.021593	0.015082
RS	4	0.035253	0.268707	397.445676	0.035365	0.024936
RS	5	0.045859	0.268707	411.407800	0.036607	0.032184
RS	6	0.057297	0.287880	396.825865	0.035309	0.033547
RS	7	0.069632	0.287880	409.331107	0.036422	0.038232
RS	8	0.082934	0.351169	346.469968	0.030829	0.034497
RS	9	0.097279	0.351169	358.133257	0.031867	0.037170
RS	10	0.112749	0.457518	284.754247	0.025337	0.030939
RS	11	0.129432	0.457518	295.686336	0.026310	0.031640
RS	12	0.147423	0.603378	233.310847	0.020760	0.025546
RS	13	0.166825	0.603378	243.357161	0.021654	0.025391
RS	14	0.187749	0.773520	198.295459	0.017644	0.020894
RS	15	0.210313	0.773520	207.478827	0.018461	0.020757
RS	16	0.234647	0.950210	176.856273	0.015737	0.017839
RS	17	0.260889	0.950210	185.348322	0.016492	0.017966
RS	18	0.289189	1.121455	164.619399	0.014648	0.016126
RS	19	0.319708	1.121455	172.598975	0.015358	0.016475
RS	20	0.352620	1.282626	158.189418	0.014076	0.015314
RS	21	0.388113	1.282626	165.781484	0.014751	0.015828
RS	22	0.426390	1.436013	155.097486	0.013801	0.015072
RS	23	0.467667	1.436013	162.363724	0.014447	0.015677
RS	24	0.512182	1.587094	153.675556	0.013674	0.015128
RS	25	0.560188	1.587094	160.628362	0.014293	0.015744
RS	26	0.611957	1.741843	152.842580	0.013600	0.015267
RS	27	0.667787	1.741843	159.463235	0.014189	0.015822
RS	28	0.727994	1.905830	151.903334	0.013516	0.015323
RS	29	0.792923	1.905830	158.157136	0.014073	0.015760
RS	30	0.862944	2.082891	150.507403	0.013392	0.015186
RS	31	0.938455	2.082891	156.354827	0.013912	0.015474
RS	32	1.019887	2.273246	148.652970	0.013227	0.014823
RS	33	1.107705	2.273246	154.054529	0.013708	0.014969
RS	34	1.202410	2.472791	146.575327	0.013042	0.014277
RS	35	1.304541	2.472791	151.488790	0.013479	0.014320
RS	36	1.414680	2.674263	144.549110	0.012862	0.013643
RS	37	1.533457	2.674263	148.921784	0.013251	0.013635
RS	38	1.661548	2.869586	142.720831	0.012699	0.013025
RS	39	1.799683	2.869586	146.481437	0.013034	0.013012
RS	40	1.948650	3.053284	140.984006	0.012545	0.012493
RS	41	2.109299	3.053284	144.039751	0.012817	0.012491
RS	42	2.282545	3.224272	138.991383	0.012367	0.012043
RS	43	2.469377	3.224272	141.233926	0.012567	0.012032
RS	44	2.670860	3.384636	136.291992	0.012127	0.011618
RS	45	2.888142	3.384636	137.610585	0.012245	0.011575
RS	46	3.122463	3.537884	132.450333	0.011785	0.011164
RS	47	3.375159	3.537884	132.749258	0.011812	0.011077
RS	48	3.647670	3.688738	127.089974	0.011308	0.010648
RS	49	3.941551	3.688738	126.310541	0.011239	0.010508
RS	50	4.258477	3.843605	119.929461	0.010671	0.010044
RS	51	4.600255	3.843605	118.075591	0.010506	0.009847
RS	52	4.968835	4.010822	110.845981	0.009863	0.009339
RS	53	5.366317	4.010822	108.007435	0.009610	0.009091
RS	54	5.794969	4.313366	97.470833	0.008673	0.008401
RS	55	6.257234	4.313366	94.205164	0.008382	0.008148
RS	56	6.755749	4.313366	90.270215	0.008032	0.007863
RS	57	7.293356	4.313366	85.702143	0.007626	0.007545
RS	58	7.873120	6.059825	58.525427	0.005208	0.005889
RS	59	8.498347	6.059825	56.833007	0.005057	0.005774
RS	60	9.172603	6.059825	54.737663	0.004871	0.005626
RS	61	9.899732	6.059825	52.254232	0.004650	0.005443
RS	62	10.683880	6.059825	49.408806	0.004396	0.005224
RS	63	11.529519	6.059825	337.490738	0.030030	0.037563
PA	4+25*2+4+6 0.034208226 0.007344809 11.529519180 0.421080057 0.268707257 0.287879561 0.351169058 0.457517670 0.603378482 0.773520195 0.950210363 1.121454579 1.282626432 1.436012857 1.587093753 1.741842541 1.905829629 2.082890681 2.273246090 2.472790921 2.674262955 2.869586013 3.053283951 3.224271851 3.384635894 3.537884081 3.688737902 3.843605366 4.010822105 4.313365525 6.059824986
//
IT	4741
RD	3
LK	-152144.751307
QD	-951.697001 -> -655.732319
RI	0.0638410829
TR	0.030073	0.007388
MT	12.939306
MM	C_pi: 2.245287, n_recomb: 14027.943627
RS	0	0.000000	0.667458	166.536913	0.011872	0.000210
RS	1	0.008038	0.667458	177.688671	0.012667	0.001889
RS	2	0.016722	0.667458	189.396897	0.013501	0.005075
RS	3	0.026103	0.667458	201.657706	0.014375	0.009281
RS	4	0.036239	0.300392	471.791196	0.033632	0.021702
RS	5	0.047190	0.300392	490.771642	0.034985	0.028603
RS	6	0.059020	0.291849	523.538771	0.037321	0.032599
RS	7	0.071802	0.291849	540.464214	0.038528	0.037841
RS	8	0.085611	0.341372	477.007769	0.034004	0.034957
RS	9	0.100530	0.341372	492.480332	0.035107	0.038554
RS	10	0.116648	0.440539	394.808038	0.028144	0.032004
RS	11	0.134062	0.440539	409.391256	0.029184	0.033905
RS	12	0.152875	0.589993	317.773341	0.022653	0.026735
RS	13	0.173200	0.589993	331.258913	0.023614	0.027430
RS	14	0.195159	0.776880	262.755449	0.018731	0.021780
RS	15	0.218883	0.776880	275.026287	0.019606	0.022136
RS	16	0.244514	0.978552	228.795681	0.016310	0.018361
RS	17	0.272206	0.978552	240.042560	0.017112	0.018813
RS	18	0.302123	1.175580	209.716806	0.014950	0.016433
RS	19	0.334444	1.175580	220.213742	0.015698	0.017051
RS	20	0.369364	1.358500	200.072915	0.014262	0.015558
RS	21	0.407090	1.358500	210.031130	0.014972	0.016320
RS	22	0.447848	1.529182	195.775396	0.013956	0.015350
RS	23	0.491883	1.529182	205.305596	0.014635	0.016205
RS	24	0.539457	1.696222	193.952561	0.013826	0.015496
RS	25	0.590855	1.696222	203.081670	0.014477	0.016371
RS	26	0.646384	1.870436	192.665668	0.013734	0.015734
RS	27	0.706376	1.870436	201.369341	0.014355	0.016550
RS	28	0.771190	2.063050	190.639916	0.013590	0.015850
RS	29	0.841214	2.063050	198.873081	0.014177	0.016531
RS	30	0.916867	2.283227	187.283980	0.013351	0.015694
RS	31	0.998600	2.283227	195.004437	0.013901	0.016194
RS	32	1.086902	2.534105	182.775067	0.013029	0.015228
RS	33	1.182302	2.534105	189.953986	0.013541	0.015548
RS	34	1.285370	2.810374	177.835428	0.012677	0.014528
RS	35	1.396723	2.810374	184.452326	0.013149	0.014710
RS	36	1.517025	3.099263	173.285338	0.012353	0.013732
RS	37	1.646998	3.099263	179.313639	0.012783	0.013836
RS	38	1.787417	3.384641	169.666143	0.012095	0.012979
RS	39	1.939122	3.384641	175.057124	0.012479	0.013063
RS	40	2.103021	3.654450	166.986094	0.011904	0.012357
RS	41	2.280094	3.654450	171.659032	0.012237	0.012439
RS	42	2.471400	3.905348	164.764010	0.011745	0.011852
RS	43	2.678082	3.905348	168.608608	0.012019	0.011915
RS	44	2.901377	4.140189	162.329294	0.011572	0.011394
RS	45	3.142620	4.140189	165.218079	0.011778	0.011417
RS	46	3.403253	4.364140	159.040182	0.011337	0.010923
RS	47	3.684835	4.364140	160.846081	0.011466	0.010900
RS	48	3.989050	4.584327	154.315347	0.011001	0.010406
RS	49	4.317717	4.584327	154.935875	0.011045	0.010330
RS	50	4.672802	4.810756	147.653203	0.010526	0.009812
RS	51	5.056427	4.810756	147.042024	0.010482	0.009681
RS	52	5.470887	5.056207	138.724207	0.009889	0.009124
RS	53	5.918660	5.056207	136.922675	0.009761	0.008946
RS	54	6.402424	5.504702	123.746892	0.008821	0.008146
RS	55	6.925071	5.504702	121.365376	0.008652	0.007969
RS	56	7.489728	5.504702	118.107825	0.008419	0.007754
RS	57	8.099770	5.504702	113.976304	0.008125	0.007499
RS	58	8.758846	8.415710	72.878474	0.005195	0.005231
RS	59	9.470896	8.415710	72.297093	0.005154	0.005200
RS	60	10.240180	8.415710	71.229923	0.005078	0.005135
RS	61	11.071296	8.415710	69.660155	0.004966	0.005033
RS	62	11.969215	8.415710	67.581470	0.004818	0.004891
RS	63	12.939306	8.415710	570.544478	0.040672	0.040807
PA	4+25*2+4+6 0.030073109 0.007387799 12.939306197 0.667458288 0.300391659 0.291848908 0.341371867 0.440539475 0.589993485 0.776879618 0.978552399 1.175579958 1.358499571 1.529181904 1.696222189 1.870435523 2.063049631 2.283227000 2.534104665 2.810373754 3.099262695 3.384641421 3.654450477 3.905347990 4.140189389 4.364140292 4.584327397 4.810756467 5.056207182 5.504701900 8.415709913
//
IT	4771
RD	4
LK	-151616.445906
QD	-763.481541 -> -578.097962
RI	0.0427457914
TR	0.027222	0.007645
MT	13.829046
MM	C_pi: 2.612769, n_recomb: 16862.821707
RS	0	0.000000	1.103263	122.899265	0.007288	0.000126
RS	1	0.008151	1.103263	131.902997	0.007822	0.001139
RS	2	0.016966	1.103263	141.478038	0.008390	0.003084
RS	3	0.026500	1.103263	151.645765	0.008993	0.005690
RS	4	0.036811	0.350372	505.945837	0.030004	0.018982
RS	5	0.047963	0.350372	529.384281	0.031394	0.025129
RS	6	0.060023	0.308703	625.421586	0.037089	0.031674
RS	7	0.073067	0.308703	647.341509	0.038389	0.036798
RS	8	0.087173	0.345113	598.746824	0.035507	0.035436
RS	9	0.102430	0.345113	618.478532	0.036677	0.039088
RS	10	0.118930	0.437447	504.855556	0.029939	0.032895
RS	11	0.136775	0.437447	523.353562	0.031036	0.035145
RS	12	0.156074	0.587873	404.761242	0.024003	0.027597
RS	13	0.176947	0.587873	421.911275	0.025020	0.028645
RS	14	0.199521	0.786135	329.599002	0.019546	0.022378
RS	15	0.223935	0.786135	345.163219	0.020469	0.022943
RS	16	0.250339	1.006011	282.834199	0.016773	0.018686
RS	17	0.278895	1.006011	297.018914	0.017614	0.019249
RS	18	0.309778	1.220641	257.200130	0.015252	0.016593
RS	19	0.343179	1.220641	270.391759	0.016035	0.017288
RS	20	0.379303	1.415092	245.169223	0.014539	0.015673
RS	21	0.418371	1.415092	257.684017	0.015281	0.016502
RS	22	0.460623	1.590301	240.863998	0.014284	0.015497
RS	23	0.506319	1.590301	252.869187	0.014996	0.016426
RS	24	0.555740	1.757770	239.981071	0.014231	0.015716
RS	25	0.609190	1.757770	251.511830	0.014915	0.016679
RS	26	0.666996	1.932989	239.472884	0.014201	0.016032
RS	27	0.729513	1.932989	250.483479	0.014854	0.016951
RS	28	0.797127	2.132738	237.233682	0.014068	0.016194
RS	29	0.870252	2.132738	247.650314	0.014686	0.016990
RS	30	0.949337	2.371737	232.269421	0.013774	0.016027
RS	31	1.034868	2.371737	242.032391	0.014353	0.016643
RS	32	1.127371	2.657043	224.948921	0.013340	0.015490
RS	33	1.227414	2.657043	234.030379	0.013878	0.015920
RS	34	1.335611	2.983803	216.648929	0.012848	0.014687
RS	35	1.452628	2.983803	225.043637	0.013346	0.014968
RS	36	1.579183	3.335384	208.937278	0.012390	0.013789
RS	37	1.716053	3.335384	216.639910	0.012847	0.013979
RS	38	1.864079	3.688457	202.889851	0.012032	0.012959
RS	39	2.024171	3.688457	209.871168	0.012446	0.013115
RS	40	2.197312	4.024219	198.675757	0.011782	0.012291
RS	41	2.384565	4.024219	204.866221	0.012149	0.012435
RS	42	2.587082	4.336524	195.655499	0.011603	0.011766
RS	43	2.806106	4.336524	200.944326	0.011916	0.011886
RS	44	3.042982	4.628471	192.901627	0.011439	0.011309
RS	45	3.299166	4.628471	197.149116	0.011691	0.011386
RS	46	3.576232	4.906245	189.551546	0.011241	0.010854
RS	47	3.875881	4.906245	192.607592	0.011422	0.010882
RS	48	4.199955	5.178651	184.821041	0.010960	0.010362
RS	49	4.550444	5.178651	186.551959	0.011063	0.010338
RS	50	4.929501	5.458555	177.997537	0.010556	0.009800
RS	51	5.339455	5.458555	178.323687	0.010575	0.009719
RS	52	5.782824	5.762343	168.564249	0.009996	0.009143
RS	53	6.262333	5.762343	167.499317	0.009933	0.009012
RS	54	6.780926	6.321593	151.313092	0.008973	0.008150
RS	55	7.341790	6.321593	149.544611	0.008868	0.008016
RS	56	7.948369	6.321593	146.715087	0.008701	0.007840
RS	57	8.604391	6.321593	142.800085	0.008468	0.007620
RS	58	9.313885	10.326350	86.335703	0.005120	0.004915
RS	59	10.081209	10.326350	86.681513	0.005140	0.004924
RS	60	10.911079	10.326350	86.502250	0.005130	0.004903
RS	61	11.808591	10.326350	85.758652	0.005086	0.004846
RS	62	12.779259	10.326350	84.419986	0.005006	0.004751
RS	63	13.829046	10.326350	820.076192	0.048632	0.044048
PA	4+25*2+4+6 0.027222124 0.007644528 13.829045767 1.103263115 0.350372234 0.308702692 0.345112523 0.437447415 0.587872954 0.786134818 1.006011006 1.220640590 1.415092491 1.590300996 1.757770290 1.932989342 2.132737683 2.371736733 2.657042730 2.983802923 3.335383681 3.688456739 4.024218512 4.336524329 4.628471270 4.906245014 5.178650999 5.458554608 5.762342616 6.321593475 10.326350431
//
IT	4781
RD	5
LK	-151269.872695
QD	-655.628172 -> -515.288774
RI	0.0284596172
TR	0.025005	0.007959
MT	14.469409
MM	C_pi: 2.914203, n_recomb: 19549.676428
RS	0	0.000000	1.823222	87.020952	0.004451	0.000077
RS	1	0.008228	1.823222	93.742913	0.004795	0.000699
RS	2	0.017133	1.823222	100.945365	0.005164	0.001900
RS	3	0.026771	1.823222	108.656055	0.005558	0.003517
RS	4	0.037202	0.409890	514.488517	0.026317	0.016667
RS	5	0.048492	0.409890	541.109521	0.027679	0.022100
RS	6	0.060710	0.328745	705.117112	0.036068	0.030710
RS	7	0.073933	0.328745	731.884549	0.037437	0.035610
RS	8	0.088245	0.352211	707.722125	0.036201	0.035762
RS	9	0.103734	0.352211	731.732490	0.037429	0.039296
RS	10	0.120497	0.438408	608.577786	0.031130	0.033598
RS	11	0.138640	0.438408	630.931560	0.032273	0.035921
RS	12	0.158276	0.589272	487.922049	0.024958	0.028207
RS	13	0.179527	0.589272	508.658530	0.026019	0.029422
RS	14	0.202528	0.797135	392.939768	0.020100	0.022749
RS	15	0.227420	0.797135	411.712653	0.021060	0.023425
RS	16	0.254361	1.033214	333.312275	0.017050	0.018840
RS	17	0.283518	1.033214	350.337354	0.017920	0.019450
RS	18	0.315075	1.263388	301.322236	0.015413	0.016624
RS	19	0.349228	1.263388	317.111416	0.016221	0.017336
RS	20	0.386191	1.466677	287.437070	0.014703	0.015675
RS	21	0.426196	1.466677	302.429553	0.015470	0.016512
RS	22	0.469492	1.642626	283.943790	0.014524	0.015536
RS	23	0.516351	1.642626	298.373767	0.015262	0.016474
RS	24	0.567065	1.805298	285.019868	0.014579	0.015826
RS	25	0.621953	1.805298	298.930022	0.015291	0.016808
RS	26	0.681356	1.974526	286.342922	0.014647	0.016218
RS	27	0.745648	1.974526	299.655875	0.015328	0.017172
RS	28	0.815229	2.172043	284.774320	0.014567	0.016430
RS	29	0.890536	2.172043	297.374002	0.015211	0.017278
RS	30	0.972039	2.417571	278.744246	0.014258	0.016267
RS	31	1.060248	2.417571	290.543024	0.014862	0.016948
RS	32	1.155715	2.722039	268.774007	0.013748	0.015686
RS	33	1.259038	2.722039	279.739578	0.014309	0.016187
RS	34	1.370862	3.081881	256.993483	0.013146	0.014812
RS	35	1.491887	3.081881	267.132823	0.013664	0.015164
RS	36	1.622870	3.478065	245.865599	0.012576	0.013845
RS	37	1.764631	3.478065	255.191943	0.013054	0.014100
RS	38	1.918056	3.881424	237.113967	0.012129	0.012966
RS	39	2.084105	3.881424	245.615398	0.012564	0.013177
RS	40	2.263817	4.266980	231.117872	0.011822	0.012270
RS	41	2.458316	4.266980	238.734979	0.012212	0.012463
RS	42	2.668819	4.625575	227.079602	0.011616	0.011739
RS	43	2.896643	4.625575	233.701039	0.011954	0.011904
RS	44	3.143212	4.960119	223.797769	0.011448	0.011293
RS	45	3.410069	4.960119	229.272452	0.011728	0.011415
RS	46	3.698884	5.277420	220.176614	0.011262	0.010863
RS	47	4.011463	5.277420	224.333545	0.011475	0.010935
RS	48	4.349761	5.587519	215.223544	0.011009	0.010404
RS	49	4.715896	5.587519	217.901693	0.011146	0.010422
RS	50	5.112156	5.905671	208.010156	0.010640	0.009876
RS	51	5.541021	5.905671	209.102782	0.010696	0.009835
RS	52	6.005175	6.251428	197.831070	0.010119	0.009250
RS	53	6.507519	6.251428	197.333421	0.010094	0.009155
RS	54	7.051198	6.893682	178.071865	0.009109	0.008248
RS	55	7.639611	6.893682	176.762453	0.009042	0.008143
RS	56	8.276440	6.893682	174.218627	0.008912	0.007993
RS	57	8.965669	6.893682	170.394129	0.008716	0.007794
RS	58	9.711608	11.911610	98.000613	0.005013	0.004726
RS	59	10.518925	11.911610	99.158674	0.005072	0.004762
RS	60	11.392669	11.911610	99.775285	0.005104	0.004769
RS	61	12.338306	11.911610	99.794521	0.005105	0.004745
RS	62	13.361752	11.911610	99.166852	0.005073	0.004686
RS	63	14.469409	11.911610	1065.476393	0.054501	0.047320
PA	4+25*2+4+6 0.025005475 0.007958529 14.469408809 1.823222430 0.409889763 0.328744979 0.352211090 0.438407769 0.589272310 0.797134660 1.033214028 1.263387853 1.466677207 1.642626221 1.805297893 1.974525783 2.172042501 2.417571154 2.722038635 3.081881398 3.478064775 3.881424497 4.266980080 4.625575014 4.960119023 5.277420466 5.587518706 5.905670749 6.251427556 6.893681841 11.911610387
//
IT	4989
RD	6
LK	-151001.539886
QD	-574.389351 -> -458.901416
RI	0.0193097929
TR	0.023156	0.008272
MT	14.994134
MM	C_pi: 3.174384, n_recomb: 22101.185063
RS	0	0.000000	2.993538	60.321632	0.002729	0.000048
RS	1	0.008289	2.993538	65.135910	0.002947	0.000434
RS	2	0.017265	2.993538	70.317815	0.003182	0.001180
RS	3	0.026985	2.993538	75.892565	0.003434	0.002188
RS	4	0.037511	0.477553	508.194910	0.022994	0.014665
RS	5	0.048909	0.477553	536.836818	0.024290	0.019471
RS	6	0.061252	0.349752	768.801199	0.034786	0.029716
RS	7	0.074618	0.349752	800.097566	0.036202	0.034403
RS	8	0.089092	0.360157	806.473090	0.036490	0.035951
RS	9	0.104766	0.360157	834.691040	0.037767	0.039361
RS	10	0.121739	0.440799	706.473058	0.031965	0.034168
RS	11	0.140119	0.440799	732.589072	0.033147	0.036483
RS	12	0.160023	0.592095	567.034469	0.025656	0.028669
RS	13	0.181576	0.592095	591.253723	0.026752	0.029976
RS	14	0.204916	0.808896	452.423340	0.020471	0.022982
RS	15	0.230190	0.808896	474.293715	0.021460	0.023733
RS	16	0.257559	1.060748	379.789011	0.017184	0.018886
RS	17	0.287197	1.060748	399.527844	0.018077	0.019525
RS	18	0.319292	1.306549	341.450297	0.015449	0.016570
RS	19	0.354047	1.306549	359.705901	0.016275	0.017282
RS	20	0.391683	1.518814	325.941325	0.014748	0.015601
RS	21	0.432438	1.518814	343.293251	0.015533	0.016426
RS	22	0.476572	1.695218	323.726502	0.014647	0.015499
RS	23	0.524364	1.695218	340.488941	0.015406	0.016423
RS	24	0.576117	1.852152	327.440606	0.014816	0.015857
RS	25	0.632161	1.852152	343.667509	0.015550	0.016833
RS	26	0.692849	2.013518	331.401333	0.014995	0.016324
RS	27	0.758568	2.013518	346.978007	0.015700	0.017284
RS	28	0.829735	2.205496	331.287415	0.014990	0.016593
RS	29	0.906801	2.205496	346.044779	0.015657	0.017462
RS	30	0.990254	2.452195	324.790170	0.014696	0.016446
RS	31	1.080625	2.452195	338.603298	0.015321	0.017165
RS	32	1.178487	2.768063	312.503655	0.014140	0.015841
RS	33	1.284460	2.768063	325.330862	0.014720	0.016391
RS	34	1.399218	3.151108	297.349160	0.013454	0.014920
RS	35	1.523488	3.151108	309.207254	0.013991	0.015324
RS	36	1.658058	3.580824	282.781353	0.012795	0.013905
RS	37	1.803783	3.580824	293.700111	0.013289	0.014210
RS	38	1.961587	4.023324	271.258940	0.012274	0.012992
RS	39	2.132472	4.023324	281.241992	0.012725	0.013246
RS	40	2.317521	4.448127	263.416860	0.011919	0.012279
RS	41	2.517909	4.448127	272.413822	0.012326	0.012508
RS	42	2.734907	4.842944	258.316662	0.011688	0.011746
RS	43	2.969892	4.842944	266.214815	0.012045	0.011946
RS	44	3.224354	5.210181	254.477450	0.011514	0.011315
RS	45	3.499909	5.210181	261.113447	0.011814	0.011473
RS	46	3.798305	5.557023	250.560289	0.011337	0.010912
RS	47	4.121435	5.557023	255.741359	0.011571	0.011020
RS	48	4.471349	5.894551	245.352203	0.011101	0.010487
RS	49	4.850267	5.894551	248.889583	0.011261	0.010539
RS	50	5.260593	6.240217	237.694384	0.010755	0.009992
RS	51	5.704932	6.240217	239.455288	0.010834	0.009983
RS	52	6.186101	6.616636	226.677773	0.010256	0.009394
RS	53	6.707155	6.616636	226.642982	0.010255	0.009326
RS	54	7.271398	7.323600	204.278904	0.009243	0.008384
RS	55	7.882412	7.323600	203.329297	0.009200	0.008300
RS	56	8.544072	7.323600	200.974361	0.009093	0.008167
RS	57	9.260578	7.323600	197.148633	0.008920	0.007983
RS	58	10.036474	13.303953	108.310189	0.004901	0.004592
RS	59	10.876684	13.303953	110.205743	0.004986	0.004648
RS	60	11.786539	13.303953	111.555807	0.005048	0.004679
RS	61	12.771812	13.303953	112.291311	0.005081	0.004681
RS	62	13.838753	13.303953	112.347516	0.005083	0.004650
RS	63	14.994134	13.303953	1305.436947	0.059066	0.050563
PA	4+25*2+4+6 0.023155666 0.008272312 14.994133521 2.993537719 0.477552635 0.349751938 0.360156511 0.440799291 0.592094543 0.808896200 1.060747655 1.306548970 1.518813558 1.695217781 1.852152179 2.013518194 2.205496470 2.452195134 2.768063323 3.151107753 3.580823609 4.023324051 4.448126910 4.842943637 5.210181252 5.557022951 5.894550854 6.240216688 6.616636342 7.323600115 13.303953003
//
IT	4660
RD	7
LK	-150778.804737
QD	-506.606230 -> -408.523344
RI	0.0134983271
TR	0.021549	0.008563
MT	15.469164
MM	C_pi: 3.413009, n_recomb: 24560.454285
RS	0	0.000000	4.889981	41.261961	0.001680	0.000030
RS	1	0.008342	4.889981	44.626424	0.001817	0.000270
RS	2	0.017380	4.889981	48.258217	0.001965	0.000735
RS	3	0.027173	4.889981	52.177368	0.002124	0.001364
RS	4	0.037782	0.554200	493.144400	0.020079	0.012907
RS	5	0.049276	0.554200	522.892740	0.021290	0.017163
RS	6	0.061729	0.371367	821.001476	0.033428	0.028694
RS	7	0.075221	0.371367	856.516966	0.034874	0.033197
RS	8	0.089838	0.368322	897.966755	0.036561	0.036031
RS	9	0.105675	0.368322	930.341262	0.037880	0.039345
RS	10	0.122833	0.443777	800.416995	0.032590	0.034650
RS	11	0.141422	0.443777	830.242189	0.033804	0.036939
RS	12	0.161562	0.595534	643.392797	0.026196	0.029049
RS	13	0.183382	0.595534	671.033757	0.027322	0.030416
RS	14	0.207022	0.820877	509.108307	0.020729	0.023141
RS	15	0.232635	0.820877	534.004356	0.021742	0.023952
RS	16	0.260384	1.088437	423.180634	0.017230	0.018873
RS	17	0.290448	1.088437	445.541333	0.018141	0.019536
RS	18	0.323021	1.350552	378.324817	0.015404	0.016469
RS	19	0.358310	1.350552	398.943841	0.016243	0.017178
RS	20	0.396543	1.572836	361.196389	0.014706	0.015482
RS	21	0.437966	1.572836	380.810257	0.015505	0.016291
RS	22	0.482845	1.750618	360.460151	0.014676	0.015412
RS	23	0.531467	1.750618	379.477533	0.015451	0.016317
RS	24	0.584146	1.902408	367.218482	0.014952	0.015834
RS	25	0.641219	1.902408	385.711792	0.015705	0.016794
RS	26	0.703053	2.056013	374.390357	0.015244	0.016375
RS	27	0.770046	2.056013	392.205702	0.015969	0.017329
RS	28	0.842628	2.241733	376.366269	0.015324	0.016704
RS	29	0.921264	2.241733	393.273122	0.016012	0.017580
RS	30	1.006460	2.487580	369.957475	0.015063	0.016584
RS	31	1.098764	2.487580	385.784546	0.015708	0.017324
RS	32	1.198768	2.811180	355.731888	0.014484	0.015970
RS	33	1.307114	2.811180	370.422586	0.015082	0.016552
RS	34	1.424500	3.212151	337.400721	0.013738	0.015017
RS	35	1.551677	3.212151	350.979112	0.014290	0.015460
RS	36	1.689464	3.669042	319.473130	0.013008	0.013968
RS	37	1.838746	3.669042	331.983900	0.013517	0.014311
RS	38	2.000481	4.144076	305.206405	0.012427	0.013030
RS	39	2.175708	4.144076	316.667568	0.012893	0.013319
RS	40	2.365554	4.601774	295.537437	0.012033	0.012306
RS	41	2.571236	4.601774	305.906971	0.012455	0.012565
RS	42	2.794078	5.026694	289.408262	0.011784	0.011775
RS	43	3.035509	5.026694	298.571398	0.012157	0.012004
RS	44	3.297081	5.420437	285.063422	0.011607	0.011359
RS	45	3.580474	5.420437	292.843199	0.011923	0.011546
RS	46	3.887509	5.790401	280.911949	0.011438	0.010983
RS	47	4.220157	5.790401	287.091742	0.011689	0.011120
RS	48	4.580555	6.148664	275.504361	0.011217	0.010590
RS	49	4.971019	6.148664	279.865358	0.011395	0.010670
RS	50	5.394056	6.514790	267.432925	0.010889	0.010127
RS	51	5.852384	6.514790	269.814688	0.010986	0.010144
RS	52	6.348947	6.914542	255.560788	0.010405	0.009553
RS	53	6.886934	6.914542	255.930685	0.010420	0.009507
RS	54	7.469802	7.674961	230.421787	0.009382	0.008535
RS	55	8.101294	7.674961	229.773216	0.009355	0.008467
RS	56	8.785467	7.674961	227.545583	0.009265	0.008349
RS	57	9.526715	7.674961	223.655422	0.009106	0.008174
RS	58	10.329800	14.597998	117.721682	0.004793	0.004484
RS	59	11.199880	14.597998	120.311568	0.004899	0.004558
RS	60	12.142545	14.597998	122.359591	0.004982	0.004608
RS	61	13.163849	14.597998	123.785715	0.005040	0.004632
RS	62	14.270352	14.597998	124.512259	0.005070	0.004626
RS	63	15.469164	14.597998	1543.830296	0.062858	0.053722
PA	4+25*2+4+6 0.021548803 0.008562584 15.469163577 4.889981275 0.554200084 0.371367276 0.368321528 0.443777255 0.595533919 0.820877179 1.088437383 1.350552243 1.572835804 1.750618365 1.902408368 2.056013118 2.241732559 2.487580423 2.811179681 3.212150969 3.669041741 4.144076416 4.601774482 5.026693701 5.420436703 5.790400999 6.148664316 6.514790126 6.914542446 7.674960770 14.597997744
//
IT	5276
RD	8
LK	-150589.072444
QD	-448.494994 -> -364.217230
RI	0.0097869353
TR	0.020123	0.008820
MT	15.926555
MM	C_pi: 3.641996, n_recomb: 26959.028815
RS	0	0.000000	7.967296	27.933213	0.001036	0.000019
RS	1	0.008392	7.967296	30.245339	0.001122	0.000168
RS	2	0.017488	7.967296	32.745938	0.001215	0.000458
RS	3	0.027348	7.967296	35.449865	0.001315	0.000851
RS	4	0.038035	0.641640	472.549587	0.017528	0.011346
RS	5	0.049619	0.641640	502.688969	0.018646	0.015116
RS	6	0.062175	0.393769	864.234870	0.032057	0.027646
RS	7	0.075785	0.393769	903.690639	0.033521	0.031987
RS	8	0.090537	0.376612	984.117107	0.036504	0.036019
RS	9	0.106527	0.376612	1020.631717	0.037859	0.039269
RS	10	0.123859	0.447039	891.916189	0.033084	0.035069
RS	11	0.142645	0.447039	925.439323	0.034328	0.037338
RS	12	0.163008	0.599197	718.222926	0.026641	0.029387
RS	13	0.185080	0.599197	749.266350	0.027793	0.030800
RS	14	0.209004	0.832679	564.065299	0.020923	0.023266
RS	15	0.234936	0.832679	591.955429	0.021958	0.024128
RS	16	0.263044	1.115884	464.446344	0.017228	0.018835
RS	17	0.293511	1.115884	489.374146	0.018153	0.019521
RS	18	0.326535	1.395034	412.796911	0.015312	0.016346
RS	19	0.362330	1.395034	435.708645	0.016162	0.017055
RS	20	0.401129	1.628543	393.919558	0.014612	0.015340
RS	21	0.443184	1.628543	415.724074	0.015421	0.016135
RS	22	0.488768	1.808938	394.692529	0.014640	0.015297
RS	23	0.538178	1.808938	415.907640	0.015427	0.016183
RS	24	0.591734	1.956624	404.711799	0.015012	0.015776
RS	25	0.649785	1.956624	425.437657	0.015781	0.016719
RS	26	0.712707	2.103219	415.486717	0.015412	0.016386
RS	27	0.780910	2.103219	435.531275	0.016155	0.017331
RS	28	0.854836	2.282959	420.044800	0.015581	0.016776
RS	29	0.934967	2.282959	439.109745	0.016288	0.017655
RS	30	1.021822	2.527412	414.203950	0.015364	0.016690
RS	31	1.115966	2.527412	432.062983	0.016027	0.017445
RS	32	1.218010	2.857088	398.403618	0.014778	0.016078
RS	33	1.328619	2.857088	414.979096	0.015393	0.016685
RS	34	1.448509	3.273206	377.116182	0.013988	0.015105
RS	35	1.578461	3.273206	392.436429	0.014557	0.015578
RS	36	1.719318	3.753670	355.944615	0.013203	0.014031
RS	37	1.871996	3.753670	370.067783	0.013727	0.014406
RS	38	2.037488	4.257377	338.995708	0.012574	0.013076
RS	39	2.216867	4.257377	351.953536	0.013055	0.013393
RS	40	2.411300	4.744245	327.549156	0.012150	0.012344
RS	41	2.622049	4.744245	339.307839	0.012586	0.012628
RS	42	2.850485	5.195649	320.452574	0.011887	0.011817
RS	43	3.098092	5.195649	330.894968	0.012274	0.012069
RS	44	3.366477	5.612151	315.684379	0.011710	0.011417
RS	45	3.657386	5.612151	324.618671	0.012041	0.011628
RS	46	3.972708	6.001226	311.395602	0.011551	0.011066
RS	47	4.314492	6.001226	318.578941	0.011817	0.011228
RS	48	4.684959	6.375897	305.885637	0.011346	0.010704
RS	49	5.086516	6.375897	311.065935	0.011538	0.010808
RS	50	5.521771	6.757895	297.473230	0.011034	0.010271
RS	51	5.993553	6.757895	300.459524	0.011145	0.010309
RS	52	6.504928	7.176249	284.766655	0.010563	0.009719
RS	53	7.059217	7.176249	285.512335	0.010591	0.009691
RS	54	7.660023	7.983222	256.803596	0.009526	0.008691
RS	55	8.311249	7.983222	256.423628	0.009512	0.008637
RS	56	9.017126	7.983222	254.285576	0.009432	0.008529
RS	57	9.782240	7.983222	250.288326	0.009284	0.008363
RS	58	10.611563	15.851226	126.511591	0.004693	0.004392
RS	59	11.510484	15.851226	129.772183	0.004814	0.004480
RS	60	12.484843	15.851226	132.500218	0.004915	0.004547
RS	61	13.540970	15.851226	134.606166	0.004993	0.004589
RS	62	14.685728	15.851226	136.000943	0.005045	0.004604
RS	63	15.926555	15.851226	1783.982643	0.066174	0.056758
PA	4+25*2+4+6 0.020122737 0.008820451 15.926555139 7.967296032 0.641639622 0.393768822 0.376611674 0.447039427 0.599197025 0.832679418 1.115883532 1.395033840 1.628543305 1.808938447 1.956624437 2.103218581 2.282959491 2.527412038 2.857087597 3.273205750 3.753670269 4.257377173 4.744244705 5.195648598 5.612151046 6.001225898 6.375896995 6.757895028 7.176248965 7.983221507 15.851226285
//
IT	5538
RD	9
LK	-150425.888421
QD	-398.396585 -> -325.640892
RI	0.0073920677
TR	0.018843	0.009044
MT	16.381261
MM	C_pi: 3.867716, n_recomb: 29313.613327
RS	0	0.000000	12.976554	18.732687	0.000639	0.000012
RS	1	0.008440	12.976554	20.300806	0.000693	0.000105
RS	2	0.017593	12.976554	21.999008	0.000750	0.000285
RS	3	0.027518	12.976554	23.837875	0.000813	0.000530
RS	4	0.038281	0.742234	448.237618	0.015291	0.009954
RS	5	0.049952	0.742234	478.196164	0.016313	0.013289
RS	6	0.062608	0.417258	899.762585	0.030694	0.026575
RS	7	0.076332	0.417258	942.892343	0.032166	0.030771
RS	8	0.091215	0.385078	1065.861738	0.036361	0.035929
RS	9	0.107354	0.385078	1106.521875	0.037748	0.039138
RS	10	0.124855	0.450476	981.841491	0.033494	0.035440
RS	11	0.143834	0.450476	1019.078096	0.034765	0.037699
RS	12	0.164414	0.602881	792.333858	0.027030	0.029705
RS	13	0.186731	0.602881	826.786996	0.028205	0.031158
RS	14	0.210931	0.844045	618.043987	0.021084	0.023379
RS	15	0.237175	0.844045	648.923324	0.022137	0.024289
RS	16	0.265633	1.142707	504.288799	0.017203	0.018790
RS	17	0.296493	1.142707	531.754810	0.018140	0.019499
RS	18	0.329958	1.439477	445.515347	0.015198	0.016219
RS	19	0.366247	1.439477	470.672158	0.016056	0.016928
RS	20	0.405599	1.685349	424.685682	0.014488	0.015190
RS	21	0.448273	1.685349	448.628204	0.015304	0.015973
RS	22	0.494548	1.869594	426.896608	0.014563	0.015167
RS	23	0.544729	1.869594	450.265916	0.015360	0.016036
RS	24	0.599146	2.014258	440.272038	0.015019	0.015696
RS	25	0.658155	2.014258	463.206444	0.015802	0.016624
RS	26	0.722145	2.154736	454.910067	0.015519	0.016371
RS	27	0.791536	2.154736	477.182455	0.016279	0.017306
RS	28	0.866783	2.329077	462.431808	0.015775	0.016821
RS	29	0.948382	2.329077	483.671692	0.016500	0.017699
RS	30	1.036867	2.572190	457.562852	0.015609	0.016773
RS	31	1.132821	2.572190	477.480915	0.016289	0.017539
RS	32	1.236874	2.907253	440.518289	0.015028	0.016170
RS	33	1.349709	2.907253	459.009344	0.015659	0.016797
RS	34	1.472067	3.337017	416.493501	0.014208	0.015185
RS	35	1.604753	3.337017	433.586742	0.014791	0.015684
RS	36	1.748637	3.838955	392.203614	0.013380	0.014093
RS	37	1.904666	3.838955	407.969258	0.013917	0.014495
RS	38	2.073864	4.369017	372.646557	0.012712	0.013125
RS	39	2.257342	4.369017	387.129727	0.013206	0.013467
RS	40	2.456307	4.882834	359.480394	0.012263	0.012389
RS	41	2.672064	4.882834	372.655728	0.012713	0.012694
RS	42	2.906032	5.358565	351.484965	0.011991	0.011868
RS	43	3.159747	5.358565	363.232963	0.012391	0.012140
RS	44	3.434877	5.795524	346.384217	0.011816	0.011483
RS	45	3.733227	5.795524	356.497212	0.012161	0.011715
RS	46	4.056760	6.201146	342.066992	0.011669	0.011157
RS	47	4.407599	6.201146	350.273573	0.011949	0.011339
RS	48	4.788049	6.589375	336.567375	0.011482	0.010823
RS	49	5.200610	6.589375	342.578697	0.011687	0.010947
RS	50	5.647993	6.984152	327.906906	0.011186	0.010417
RS	51	6.133135	6.984152	331.497909	0.011309	0.010475
RS	52	6.659224	7.417924	314.408493	0.010726	0.009886
RS	53	7.229717	7.417924	315.517094	0.010764	0.009873
RS	54	7.848360	8.266990	283.552052	0.009673	0.008848
RS	55	8.519217	8.266990	283.422820	0.009669	0.008805
RS	56	9.246697	8.266990	281.350213	0.009598	0.008706
RS	57	10.035577	8.266990	277.215379	0.009457	0.008546
RS	58	10.891040	17.095209	134.822086	0.004599	0.004308
RS	59	11.818707	17.095209	138.739521	0.004733	0.004408
RS	60	12.824670	17.095209	142.138401	0.004849	0.004490
RS	61	13.915538	17.095209	144.920814	0.004944	0.004549
RS	62	15.098478	17.095209	146.987429	0.005014	0.004582
RS	63	16.381261	17.095209	2027.578815	0.069169	0.059647
PA	4+25*2+4+6 0.018843352 0.009043789 16.381260645 12.976553638 0.742233896 0.417257673 0.385078268 0.450475594 0.602880663 0.844044847 1.142707225 1.439477448 1.685349488 1.869594304 2.014258105 2.154736180 2.329076937 2.572189905 2.907252620 3.337016930 3.838954922 4.369017122 4.882833572 5.358565094 5.795524223 6.201145667 6.589375255 6.984152096 7.417924227 8.266989806 17.095208877
//
IT	4969
RD	10
LK	-150284.973253
QD	-355.151991 -> -292.198232
RI	0.0058270371
TR	0.017690	0.009234
MT	16.839434
MM	C_pi: 4.093164, n_recomb: 31630.348219
RS	0	0.000000	21.159939	12.449606	0.000394	0.000007
RS	1	0.008487	21.159939	13.501161	0.000427	0.000065
RS	2	0.017695	21.159939	14.641066	0.000463	0.000177
RS	3	0.027684	21.159939	15.876662	0.000502	0.000329
RS	4	0.038522	0.858783	421.416304	0.013323	0.008710
RS	5	0.050278	0.858783	450.731557	0.014250	0.011655
RS	6	0.063033	0.442133	928.211332	0.029346	0.025488
RS	7	0.076871	0.442133	974.741552	0.030817	0.029547
RS	8	0.091882	0.393797	1143.504350	0.036152	0.035771
RS	9	0.108168	0.393797	1188.321126	0.037569	0.038957
RS	10	0.125836	0.454040	1070.569043	0.033846	0.035774
RS	11	0.145004	0.454040	1111.546519	0.035142	0.038032
RS	12	0.165798	0.606474	866.158525	0.027384	0.030014
RS	13	0.188358	0.606474	904.040655	0.028581	0.031503
RS	14	0.212832	0.854813	671.490473	0.021229	0.023494
RS	15	0.239383	0.854813	705.367799	0.022300	0.024446
RS	16	0.268188	1.168626	543.148865	0.017172	0.018749
RS	17	0.299438	1.168626	573.138579	0.018120	0.019481
RS	18	0.333339	1.483438	476.901355	0.015077	0.016095
RS	19	0.370119	1.483438	504.268755	0.015943	0.016807
RS	20	0.410020	1.742658	453.884653	0.014350	0.015039
RS	21	0.453307	1.742658	479.922860	0.015173	0.015813
RS	22	0.500269	1.931865	457.409420	0.014461	0.015031
RS	23	0.551216	1.931865	482.895962	0.015267	0.015886
RS	24	0.606487	2.074522	474.152446	0.014990	0.015603
RS	25	0.666450	2.074522	499.274347	0.015785	0.016517
RS	26	0.731501	2.209726	492.822021	0.015581	0.016338
RS	27	0.802074	2.209726	517.321773	0.016355	0.017264
RS	28	0.878637	2.379286	503.601733	0.015921	0.016847
RS	29	0.961698	2.379286	527.033943	0.016662	0.017724
RS	30	1.051809	2.621319	500.044856	0.015809	0.016839
RS	31	1.149568	2.621319	522.050026	0.016505	0.017613
RS	32	1.255624	2.961501	482.053941	0.015240	0.016250
RS	33	1.370681	2.961501	502.492801	0.015886	0.016894
RS	34	1.495504	3.404065	455.499614	0.014401	0.015259
RS	35	1.630921	3.404065	474.398578	0.014998	0.015780
RS	36	1.777831	3.926170	428.218832	0.013538	0.014154
RS	37	1.937210	3.926170	445.658744	0.014090	0.014580
RS	38	2.110117	4.481108	406.131845	0.012840	0.013177
RS	39	2.297698	4.481108	422.171023	0.013347	0.013540
RS	40	2.501201	5.020465	391.306299	0.012371	0.012439
RS	41	2.721976	5.020465	405.928256	0.012834	0.012763
RS	42	2.961488	5.519163	382.480433	0.012092	0.011923
RS	43	3.221329	5.519163	395.563555	0.012506	0.012213
RS	44	3.503224	5.975101	377.136353	0.011923	0.011553
RS	45	3.809045	5.975101	388.456387	0.012281	0.011803
RS	46	4.140821	6.395547	372.900139	0.011789	0.011250
RS	47	4.500757	6.395547	382.154946	0.012082	0.011451
RS	48	4.891243	6.795338	367.528290	0.011619	0.010944
RS	49	5.314870	6.795338	374.388741	0.011836	0.011086
RS	50	5.774452	7.200668	358.721680	0.011341	0.010564
RS	51	6.273041	7.200668	362.924705	0.011474	0.010637
RS	52	6.813947	7.647538	344.486917	0.010891	0.010051
RS	53	7.400763	7.647538	345.952845	0.010937	0.010051
RS	54	8.037383	8.535497	310.683135	0.009822	0.009002
RS	55	8.728036	8.535497	310.793279	0.009826	0.008970
RS	56	9.477308	8.535497	308.768247	0.009762	0.008878
RS	57	10.290174	8.535497	304.471166	0.009626	0.008722
RS	58	11.172031	18.345277	142.720493	0.004512	0.004230
RS	59	12.128734	18.345277	147.284482	0.004656	0.004341
RS	60	13.166637	18.345277	151.347947	0.004785	0.004435
RS	61	14.292631	18.345277	154.805517	0.004894	0.004508
RS	62	15.514193	18.345277	157.548576	0.004981	0.004558
RS	63	16.839434	18.345277	2274.931125	0.071922	0.062378
PA	4+25*2+4+6 0.017689736 0.009233816 16.839434027 21.159939307 0.858783423 0.442133441 0.393797262 0.454040258 0.606473824 0.854812581 1.168626328 1.483438388 1.742657664 1.931865023 2.074522030 2.209725747 2.379285620 2.621319219 2.961500767 3.404065105 3.926169949 4.481107517 5.020465016 5.519163473 5.975100601 6.395546512 6.795338006 7.200668431 7.647537794 8.535496719 18.345276747
//
IT	4430
RD	11
LK	-150163.031551
QD	-317.778573 -> -263.223102
RI	0.0047892157
TR	0.016647	0.009393
MT	17.302971
MM	C_pi: 4.319427, n_recomb: 33908.851212
RS	0	0.000000	34.573677	8.202542	0.000242	0.000004
RS	1	0.008534	34.573677	8.900621	0.000262	0.000040
RS	2	0.017796	34.573677	9.657932	0.000285	0.000109
RS	3	0.027849	34.573677	10.479469	0.000309	0.000203
RS	4	0.038759	0.994512	393.017497	0.011590	0.007602
RS	5	0.050601	0.994512	421.319154	0.012425	0.010197
RS	6	0.063453	0.468651	949.965931	0.028015	0.024394
RS	7	0.077402	0.468651	999.604215	0.029479	0.028322
RS	8	0.092541	0.402819	1217.039417	0.035891	0.035556
RS	9	0.108972	0.402819	1266.016145	0.037336	0.038729
RS	10	0.126806	0.457704	1158.157861	0.034155	0.036076
RS	11	0.146161	0.457704	1202.904008	0.035475	0.038342
RS	12	0.167169	0.609905	939.869018	0.027718	0.030320
RS	13	0.189969	0.609905	981.200654	0.028936	0.031844
RS	14	0.214714	0.864880	724.629531	0.021370	0.023615
RS	15	0.241572	0.864880	761.517461	0.022458	0.024607
RS	16	0.270721	1.193444	581.270904	0.017142	0.018716
RS	17	0.302358	1.193444	613.775440	0.018101	0.019471
RS	18	0.336695	1.526553	507.206655	0.014958	0.015979
RS	19	0.373962	1.526553	536.755803	0.015829	0.016696
RS	20	0.414410	1.799953	481.756253	0.014207	0.014894
RS	21	0.458309	1.799953	509.851666	0.015036	0.015661
RS	22	0.505954	1.995118	486.436609	0.014345	0.014894
RS	23	0.557666	1.995118	514.004232	0.015158	0.015737
RS	24	0.613791	2.136660	506.506891	0.014937	0.015503
RS	25	0.674705	2.136660	533.792987	0.015742	0.016406
RS	26	0.740817	2.267333	529.307891	0.015610	0.016292
RS	27	0.812572	2.267333	556.030172	0.016398	0.017211
RS	28	0.890450	2.432686	543.569434	0.016030	0.016857
RS	29	0.974974	2.432686	569.206310	0.016786	0.017734
RS	30	1.066712	2.673937	541.613072	0.015973	0.016891
RS	31	1.166278	2.673937	565.728714	0.016684	0.017672
RS	32	1.274341	3.019156	522.942850	0.015422	0.016320
RS	33	1.391626	3.019156	545.357540	0.016083	0.016978
RS	34	1.518920	3.473985	494.058600	0.014570	0.015327
RS	35	1.657077	3.473985	514.792181	0.015182	0.015867
RS	36	1.807024	4.015378	463.914003	0.013681	0.014213
RS	37	1.969768	4.015378	483.056449	0.014246	0.014659
RS	38	2.146400	4.594176	439.376914	0.012958	0.013229
RS	39	2.338106	4.594176	456.999600	0.013477	0.013612
RS	40	2.546172	5.158098	422.953874	0.012473	0.012490
RS	41	2.771994	5.158098	439.049694	0.012948	0.012831
RS	42	3.017087	5.678837	413.363677	0.012190	0.011981
RS	43	3.283096	5.678837	427.809302	0.012616	0.012287
RS	44	3.571807	6.152719	407.861830	0.012028	0.011625
RS	45	3.885156	6.152719	420.415891	0.012398	0.011892
RS	46	4.225245	6.586734	403.813265	0.011909	0.011345
RS	47	4.594358	6.586734	414.140917	0.012213	0.011562
RS	48	4.994970	6.996583	398.686007	0.011758	0.011065
RS	49	5.429770	6.996583	406.414394	0.011985	0.011222
RS	50	5.901676	7.410747	389.838570	0.011497	0.010710
RS	51	6.413853	7.410747	394.662553	0.011639	0.010797
RS	52	6.969740	7.868865	374.931667	0.011057	0.010214
RS	53	7.573065	7.868865	376.751422	0.011111	0.010224
RS	54	8.227878	8.793110	338.144557	0.009972	0.009153
RS	55	8.938571	8.793110	338.484341	0.009982	0.009129
RS	56	9.709915	8.793110	336.490809	0.009923	0.009044
RS	57	10.547084	8.793110	332.008744	0.009791	0.008892
RS	58	11.455697	19.607485	150.234349	0.004431	0.004156
RS	59	12.441850	19.607485	155.434725	0.004584	0.004276
RS	60	13.512160	19.607485	160.156071	0.004723	0.004381
RS	61	14.673809	19.607485	164.286369	0.004845	0.004468
RS	62	15.934593	19.607485	167.708577	0.004946	0.004532
RS	63	17.302971	19.607485	2525.416980	0.074477	0.064946
PA	4+25*2+4+6 0.016647097 0.009393230 17.302970694 34.573677335 0.994512148 0.468651092 0.402818640 0.457704359 0.609904765 0.864880459 1.193443767 1.526553306 1.799953043 1.995117732 2.136660194 2.267332504 2.432685763 2.673936794 3.019156175 3.473985410 4.015377597 4.594176234 5.158097660 5.678836538 6.152719461 6.586733800 6.996583054 7.410746526 7.868865455 8.793110028 19.607484863
//
IT	4848
RD	12
LK	-150057.350091
QD	-285.419633 -> -238.079958
RI	0.0040893627
TR	0.015704	0.009525
MT	17.771445
MM	C_pi: 4.546529, n_recomb: 36145.463622
RS	0	0.000000	56.630033	5.359823	0.000148	0.000003
RS	1	0.008580	56.630033	5.819007	0.000161	0.000025
RS	2	0.017895	56.630033	6.317468	0.000175	0.000067
RS	3	0.028011	56.630033	6.858553	0.000190	0.000125
RS	4	0.038993	1.153141	363.817227	0.010065	0.006617
RS	5	0.050919	1.153141	390.817469	0.010812	0.008898
RS	6	0.063867	0.497025	965.353698	0.026707	0.023302
RS	7	0.077926	0.497025	1017.785131	0.028158	0.027100
RS	8	0.093192	0.412172	1286.314539	0.035587	0.035293
RS	9	0.109767	0.412172	1339.437985	0.037057	0.038457
RS	10	0.127764	0.461443	1244.489969	0.034430	0.036353
RS	11	0.147306	0.461443	1293.025604	0.035773	0.038631
RS	12	0.168524	0.613128	1013.469872	0.028039	0.030627
RS	13	0.191562	0.613128	1058.265901	0.029278	0.032183
RS	14	0.216577	0.874187	777.544766	0.021512	0.023746
RS	15	0.243739	0.874187	817.453446	0.022616	0.024776
RS	16	0.273230	1.217024	618.775272	0.017119	0.018694
RS	17	0.305252	1.217024	653.785788	0.018088	0.019472
RS	18	0.340022	1.568557	536.566348	0.014845	0.015872
RS	19	0.377774	1.568557	568.269059	0.015722	0.016595
RS	20	0.418766	1.856828	508.437714	0.014066	0.014755
RS	21	0.463274	1.856828	538.551533	0.014900	0.015518
RS	22	0.511601	2.058821	514.098420	0.014223	0.014759
RS	23	0.564075	2.058821	543.708376	0.015042	0.015593
RS	24	0.621050	2.200032	537.417416	0.014868	0.015399
RS	25	0.682914	2.200032	566.839093	0.015682	0.016293
RS	26	0.750086	2.326809	564.397946	0.015615	0.016238
RS	27	0.823020	2.326809	593.330563	0.016415	0.017151
RS	28	0.902213	2.488444	582.310711	0.016110	0.016856
RS	29	0.988199	2.488444	610.156429	0.016881	0.017733
RS	30	1.081563	2.729186	582.198807	0.016107	0.016932
RS	31	1.182938	2.729186	608.440326	0.016833	0.017719
RS	32	1.293010	3.079420	563.091621	0.015578	0.016381
RS	33	1.412525	3.079420	587.502767	0.016254	0.017052
RS	34	1.542295	3.546144	532.067019	0.014720	0.015390
RS	35	1.683199	3.546144	554.657249	0.015345	0.015947
RS	36	1.836192	4.106156	499.187564	0.013811	0.014269
RS	37	2.002311	4.106156	520.054416	0.014388	0.014734
RS	38	2.182683	4.708030	472.284206	0.013066	0.013280
RS	39	2.378529	4.708030	491.511949	0.013598	0.013681
RS	40	2.591179	5.295770	454.326120	0.012569	0.012541
RS	41	2.822074	5.295770	471.917549	0.013056	0.012899
RS	42	3.072779	5.837827	444.036734	0.012285	0.012039
RS	43	3.344993	5.837827	459.867256	0.012723	0.012360
RS	44	3.640563	6.328856	438.458267	0.012130	0.011698
RS	45	3.961491	6.328856	452.269034	0.012512	0.011979
RS	46	4.309954	6.775446	434.698794	0.012026	0.011439
RS	47	4.688314	6.775446	446.120497	0.012342	0.011670
RS	48	5.099136	7.194122	429.930147	0.011894	0.011184
RS	49	5.545205	7.194122	438.542868	0.012133	0.011355
RS	50	6.029546	7.615673	421.148321	0.011651	0.010853
RS	51	6.555442	7.615673	426.600721	0.011802	0.010951
RS	52	7.126457	8.083448	405.639414	0.011222	0.010372
RS	53	7.746465	8.083448	407.808650	0.011282	0.010392
RS	54	8.419666	9.041584	365.852532	0.010122	0.009301
RS	55	9.150627	9.041584	366.411017	0.010137	0.009284
RS	56	9.944301	9.041584	364.432079	0.010082	0.009203
RS	57	10.806070	9.041584	359.741867	0.009953	0.009055
RS	58	11.741776	20.882310	157.375280	0.004354	0.004085
RS	59	12.757763	20.882310	163.200352	0.004515	0.004214
RS	60	13.860918	20.882310	168.570798	0.004664	0.004329
RS	61	15.058721	20.882310	173.368694	0.004796	0.004426
RS	62	16.359291	20.882310	177.469363	0.004910	0.004504
RS	63	17.771445	20.882310	2777.906218	0.076854	0.067350
PA	4+25*2+4+6 0.015703923 0.009525402 17.771445405 56.630033209 1.153141225 0.497024663 0.412172162 0.461442553 0.613128200 0.874186839 1.217024097 1.568557048 1.856827694 2.058820829 2.200031978 2.326808639 2.488444401 2.729186499 3.079419750 3.546143654 4.106156465 4.708029940 5.295769778 5.837827020 6.328855795 6.775445592 7.194122112 7.615673093 8.083448159 9.041584384 20.882310255
//
IT	6711
RD	13
LK	-149965.638219
QD	-257.335451 -> -216.202909
RI	0.0036082954
TR	0.014850	0.009634
MT	18.243657
MM	C_pi: 4.773990, n_recomb: 38335.029710
RS	0	0.000000	93.024688	3.474191	0.000091	0.000002
RS	1	0.008625	93.024688	3.773626	0.000098	0.000015
RS	2	0.017993	93.024688	4.098850	0.000107	0.000041
RS	3	0.028170	93.024688	4.452080	0.000116	0.000077
RS	4	0.039224	1.338956	334.484321	0.008725	0.005747
RS	5	0.051231	1.338956	359.971344	0.009390	0.007745
RS	6	0.064274	0.527434	974.732477	0.025427	0.022222
RS	7	0.078443	0.527434	1029.621998	0.026859	0.025890
RS	8	0.093833	0.421870	1351.144128	0.035246	0.034988
RS	9	0.110550	0.421870	1408.379607	0.036739	0.038148
RS	10	0.128709	0.465230	1329.362299	0.034677	0.036608
RS	11	0.148434	0.465230	1381.696946	0.036043	0.038901
RS	12	0.169861	0.616110	1086.879075	0.028352	0.030936
RS	13	0.193136	0.616110	1135.144816	0.029611	0.032523
RS	14	0.218417	0.882700	830.233479	0.021657	0.023888
RS	15	0.245880	0.882700	873.166844	0.022777	0.024952
RS	16	0.275711	1.239290	655.701494	0.017104	0.018684
RS	17	0.308114	1.239290	693.205745	0.018083	0.019483
RS	18	0.343313	1.609251	565.048320	0.014740	0.015776
RS	19	0.381547	1.609251	598.874298	0.015622	0.016506
RS	20	0.423079	1.912965	534.003269	0.013930	0.014624
RS	21	0.468192	1.912965	566.094045	0.014767	0.015383
RS	22	0.517197	2.122538	540.463402	0.014098	0.014628
RS	23	0.570428	2.122538	572.072609	0.014923	0.015454
RS	24	0.628250	2.264106	566.924097	0.014789	0.015294
RS	25	0.691059	2.264106	598.445973	0.015611	0.016180
RS	26	0.759285	2.387538	598.088268	0.015602	0.016178
RS	27	0.833395	2.387538	629.210196	0.016413	0.017086
RS	28	0.913897	2.545863	619.776028	0.016167	0.016847
RS	29	1.001342	2.545863	649.824996	0.016951	0.017724
RS	30	1.096328	2.786335	621.712153	0.016218	0.016963
RS	31	1.199508	2.786335	650.085248	0.016958	0.017757
RS	32	1.311585	3.141573	602.387742	0.015714	0.016435
RS	33	1.433329	3.141573	628.806828	0.016403	0.017117
RS	34	1.565574	3.619899	569.405016	0.014853	0.015448
RS	35	1.709223	3.619899	593.865409	0.015491	0.016020
RS	36	1.865262	4.197997	533.920042	0.013928	0.014322
RS	37	2.034759	4.197997	556.525234	0.014517	0.014805
RS	38	2.218874	4.822290	504.738486	0.013167	0.013329
RS	39	2.418869	4.822290	525.585426	0.013710	0.013746
RS	40	2.636112	5.433215	485.310609	0.012660	0.012591
RS	41	2.872092	5.433215	504.412470	0.013158	0.012964
RS	42	3.128424	5.995991	474.385251	0.012375	0.012097
RS	43	3.406864	5.995991	491.616664	0.012824	0.012432
RS	44	3.709319	6.503487	468.807683	0.012229	0.011770
RS	45	4.037859	6.503487	483.892077	0.012623	0.012065
RS	46	4.394734	6.961806	465.433654	0.012141	0.011531
RS	47	4.782389	6.961806	477.965694	0.012468	0.011776
RS	48	5.203477	7.388243	461.133888	0.012029	0.011300
RS	49	5.660883	7.388243	470.643417	0.012277	0.011484
RS	50	6.157738	7.815896	452.524265	0.011804	0.010992
RS	51	6.697446	7.815896	458.609579	0.011963	0.011101
RS	52	7.283701	8.291866	436.488866	0.011386	0.010527
RS	53	7.920519	8.291866	439.000974	0.011452	0.010555
RS	54	8.612259	9.281576	393.705142	0.010270	0.009444
RS	55	9.363660	9.281576	394.468921	0.010290	0.009433
RS	56	10.179867	9.281576	392.485708	0.010238	0.009357
RS	57	11.066468	9.281576	387.562823	0.010110	0.009210
RS	58	12.029536	22.167631	164.147418	0.004282	0.004017
RS	59	13.075665	22.167631	170.583355	0.004450	0.004153
RS	60	14.212018	22.167631	176.591456	0.004607	0.004277
RS	61	15.446378	22.167631	182.048569	0.004749	0.004385
RS	62	16.787198	22.167631	186.823119	0.004873	0.004474
RS	63	18.243657	22.167631	3031.007706	0.079066	0.069592
PA	4+25*2+4+6 0.014850228 0.009633716 18.243657465 93.024688182 1.338955612 0.527434348 0.421869790 0.465230200 0.616109637 0.882700059 1.239290339 1.609250561 1.912965213 2.122537550 2.264106282 2.387538159 2.545863140 2.786335192 3.141573413 3.619898772 4.197996911 4.822290170 5.433214967 5.995990881 6.503486509 6.961806111 7.388242988 7.815895943 8.291866131 9.281576428 22.167630584
//
IT	4719
RD	14
LK	-149885.939292
QD	-232.894930 -> -197.105208
RI	0.0032709868
TR	0.014077	0.009721
MT	18.717802
MM	C_pi: 5.001038, n_recomb: 40472.183205
RS	0	0.000000	153.259003	2.234848	0.000055	0.000001
RS	1	0.008669	153.259003	2.428543	0.000060	0.000009
RS	2	0.018089	153.259003	2.639021	0.000065	0.000025
RS	3	0.028325	153.259003	2.867738	0.000071	0.000047
RS	4	0.039450	1.557004	305.565130	0.007550	0.004979
RS	5	0.051538	1.557004	329.394936	0.008139	0.006726
RS	6	0.064674	0.560041	978.506442	0.024177	0.021160
RS	7	0.078949	0.560041	1035.504166	0.025586	0.024699
RS	8	0.094462	0.431906	1411.382799	0.034873	0.034649
RS	9	0.111319	0.431906	1472.672010	0.036387	0.037805
RS	10	0.129637	0.469044	1412.537949	0.034901	0.036842
RS	11	0.149544	0.469044	1468.667588	0.036288	0.039154
RS	12	0.171176	0.618831	1159.955739	0.028661	0.031247
RS	13	0.194683	0.618831	1211.684830	0.029939	0.032864
RS	14	0.220228	0.890414	882.639752	0.021809	0.024041
RS	15	0.247988	0.890414	928.593394	0.022944	0.025137
RS	16	0.278154	1.260195	692.048326	0.017099	0.018685
RS	17	0.310934	1.260195	732.028920	0.018087	0.019505
RS	18	0.346557	1.648502	592.676194	0.014644	0.015690
RS	19	0.385267	1.648502	628.591372	0.015531	0.016427
RS	20	0.427333	1.968117	558.492047	0.013799	0.014500
RS	21	0.473046	1.968117	592.514582	0.014640	0.015258
RS	22	0.522722	2.185932	565.565619	0.013974	0.014501
RS	23	0.576703	2.185932	599.125821	0.014803	0.015321
RS	24	0.635364	2.328447	595.044902	0.014703	0.015189
RS	25	0.699110	2.328447	628.624442	0.015532	0.016069
RS	26	0.768382	2.448995	630.365071	0.015575	0.016113
RS	27	0.843659	2.448995	663.646234	0.016398	0.017019
RS	28	0.925462	2.604352	655.909974	0.016206	0.016830
RS	29	1.014356	2.604352	688.146453	0.017003	0.017708
RS	30	1.110955	2.844744	660.063340	0.016309	0.016987
RS	31	1.215929	2.844744	690.563494	0.017063	0.017787
RS	32	1.330002	3.204970	640.720222	0.015831	0.016481
RS	33	1.453964	3.204970	669.149012	0.016534	0.017175
RS	34	1.588671	3.694639	605.953616	0.014972	0.015500
RS	35	1.735056	3.694639	632.288608	0.015623	0.016087
RS	36	1.894131	4.290346	567.993954	0.014034	0.014372
RS	37	2.066995	4.290346	592.342960	0.014636	0.014870
RS	38	2.254844	4.936476	536.625331	0.013259	0.013376
RS	39	2.458977	4.936476	559.097701	0.013814	0.013809
RS	40	2.680806	5.570007	515.795171	0.012744	0.012640
RS	41	2.921865	5.570007	536.414875	0.013254	0.013027
RS	42	3.183819	6.152950	504.296081	0.012460	0.012153
RS	43	3.468482	6.152950	522.937463	0.012921	0.012501
RS	44	3.777821	6.676296	498.792903	0.012324	0.011840
RS	45	4.113976	6.676296	515.161531	0.012729	0.012147
RS	46	4.479271	7.145569	495.896037	0.012253	0.011621
RS	47	4.876232	7.145569	509.549148	0.012590	0.011878
RS	48	5.307604	7.578787	492.171294	0.012161	0.011414
RS	49	5.776370	7.578787	502.585489	0.012418	0.011608
RS	50	6.285772	8.011357	483.838985	0.011955	0.011127
RS	51	6.839332	8.011357	490.558086	0.012121	0.011246
RS	52	7.440878	8.494138	467.356487	0.011548	0.010677
RS	53	8.094571	8.494138	470.202012	0.011618	0.010712
RS	54	8.804929	9.513063	421.599160	0.010417	0.009583
RS	55	9.576866	9.513063	422.551723	0.010441	0.009577
RS	56	10.415720	9.513063	420.542832	0.010391	0.009504
RS	57	11.327291	9.513063	415.360888	0.010263	0.009359
RS	58	12.317882	23.459537	170.555042	0.004214	0.003952
RS	59	13.394345	23.459537	177.585821	0.004388	0.004095
RS	60	14.564123	23.459537	184.217434	0.004552	0.004226
RS	61	15.835304	23.459537	190.322126	0.004703	0.004343
RS	62	17.216679	23.459537	195.762115	0.004837	0.004442
RS	63	18.717802	23.459537	3283.277421	0.081124	0.071679
PA	4+25*2+4+6 0.014077301 0.009721498 18.717801593 153.259003489 1.557004404 0.560040859 0.431905620 0.469044057 0.618830665 0.890413550 1.260195421 1.648502072 1.968117011 2.185931745 2.328446720 2.448994880 2.604351836 2.844744343 3.204969575 3.694638999 4.290346149 4.936476116 5.570007031 6.152950370 6.676295531 7.145568537 7.578787359 8.011357445 8.494138206 9.513063499 23.459537437
//
IT	5104
RD	15
LK	-149816.578053
QD	-211.563348 -> -180.374502
RI	0.0030295705
TR	0.013377	0.009792
MT	19.192451
MM	C_pi: 5.226879, n_recomb: 42551.663146
RS	0	0.000000	253.192353	1.427556	0.000034	0.000001
RS	1	0.008712	253.192353	1.551933	0.000036	0.000006
RS	2	0.018182	253.192353	1.687148	0.000040	0.000015
RS	3	0.028478	253.192353	1.834144	0.000043	0.000029
RS	4	0.039670	1.813123	277.518249	0.006522	0.004306
RS	5	0.051838	1.813123	299.607893	0.007041	0.005829
RS	6	0.065065	0.595002	977.113484	0.022963	0.020122
RS	7	0.079445	0.595002	1035.861477	0.024344	0.023531
RS	8	0.095078	0.442270	1466.925922	0.034474	0.034283
RS	9	0.112072	0.442270	1532.187137	0.036008	0.037434
RS	10	0.130547	0.472861	1493.790665	0.035105	0.037059
RS	11	0.150632	0.472861	1553.697100	0.036513	0.039389
RS	12	0.172466	0.621276	1232.550822	0.028966	0.031560
RS	13	0.196202	0.621276	1287.724648	0.030263	0.033206
RS	14	0.222006	0.897329	934.690764	0.021966	0.024203
RS	15	0.250058	0.897329	983.651309	0.023117	0.025330
RS	16	0.280554	1.279735	727.784487	0.017104	0.018697
RS	17	0.313706	1.279735	770.217983	0.018101	0.019536
RS	18	0.349747	1.686231	619.450837	0.014558	0.015613
RS	19	0.388927	1.686231	657.416808	0.015450	0.016358
RS	20	0.431520	2.022107	581.921600	0.013676	0.014385
RS	21	0.477824	2.022107	617.826608	0.014519	0.015142
RS	22	0.528162	2.248739	589.425274	0.013852	0.014379
RS	23	0.582885	2.248739	624.883137	0.014685	0.015193
RS	24	0.642376	2.392720	621.784690	0.014612	0.015086
RS	25	0.707049	2.392720	657.372422	0.015449	0.015960
RS	26	0.777356	2.510786	661.203704	0.015539	0.016046
RS	27	0.853788	2.510786	696.605201	0.016371	0.016949
RS	28	0.936878	2.663457	690.654431	0.016231	0.016808
RS	29	1.027207	2.663457	725.052745	0.017039	0.017688
RS	30	1.125405	2.903919	697.163321	0.016384	0.017004
RS	31	1.232158	2.903919	729.775880	0.017150	0.017811
RS	32	1.348211	3.269107	677.979235	0.015933	0.016522
RS	33	1.474373	3.269107	708.409755	0.016648	0.017225
RS	34	1.611527	3.769885	641.595548	0.015078	0.015548
RS	35	1.760629	3.769885	669.800444	0.015741	0.016148
RS	36	1.922720	4.382779	601.291380	0.014131	0.014419
RS	37	2.098931	4.382779	627.381159	0.014744	0.014931
RS	38	2.290494	5.050221	567.829243	0.013344	0.013421
RS	39	2.498745	5.050221	591.925322	0.013911	0.013867
RS	40	2.725138	5.705829	545.665755	0.012824	0.012687
RS	41	2.971253	5.705829	567.803256	0.013344	0.013086
RS	42	3.238809	6.308415	533.655244	0.012541	0.012207
RS	43	3.529674	6.308415	553.708690	0.013013	0.012567
RS	44	3.845877	6.847040	528.295894	0.012415	0.011908
RS	45	4.189628	6.847040	545.952965	0.012830	0.012227
RS	46	4.563324	7.326555	525.962258	0.012361	0.011709
RS	47	4.969575	7.326555	540.741555	0.012708	0.011977
RS	48	5.411218	7.765652	522.914014	0.012289	0.011523
RS	49	5.891334	7.765652	534.236070	0.012555	0.011728
RS	50	6.413277	8.202019	514.963327	0.012102	0.011258
RS	51	6.980689	8.202019	522.313397	0.012275	0.011386
RS	52	7.597532	8.690295	498.116111	0.011706	0.010822
RS	53	8.268112	8.690295	501.282781	0.011781	0.010863
RS	54	8.997111	9.736050	449.428278	0.010562	0.009718
RS	55	9.789617	9.736050	450.550098	0.010588	0.009717
RS	56	10.651164	9.736050	448.491736	0.010540	0.009646
RS	57	11.587765	9.736050	443.022707	0.010411	0.009502
RS	58	12.605959	24.754027	176.601872	0.004150	0.003890
RS	59	13.712855	24.754027	184.209478	0.004329	0.004038
RS	60	14.916179	24.754027	191.448001	0.004499	0.004176
RS	61	16.224333	24.754027	198.185656	0.004658	0.004301
RS	62	17.646447	24.754027	204.279095	0.004801	0.004410
RS	63	19.192451	24.754027	3533.263441	0.083035	0.073615
PA	4+25*2+4+6 0.013376957 0.009791597 19.192451351 253.192352530 1.813123087 0.595001786 0.442269986 0.472860998 0.621275709 0.897329145 1.279734545 1.686230932 2.022107031 2.248738591 2.392720293 2.510786355 2.663456528 2.903919419 3.269107111 3.769884726 4.382778813 5.050221042 5.705828860 6.308414797 6.847039680 7.326555191 7.765652182 8.202019281 8.690295239 9.736049739 24.754026632
//
IT	5351
RD	16
LK	-149756.116294
QD	-192.889834 -> -165.664722
RI	0.0028534008
TR	0.012742	0.009847
MT	19.665739
MM	C_pi: 5.450634, n_recomb: 44569.102379
RS	0	0.000000	419.328555	0.906072	0.000020	0.000000
RS	1	0.008753	419.328555	0.985408	0.000022	0.000003
RS	2	0.018273	419.328555	1.071692	0.000024	0.000009
RS	3	0.028626	419.328555	1.165534	0.000026	0.000017
RS	4	0.039885	2.114288	250.680614	0.005625	0.003716
RS	5	0.052130	2.114288	270.997924	0.006080	0.005041
RS	6	0.065447	0.632456	971.049156	0.021787	0.019113
RS	7	0.079929	0.632456	1031.189193	0.023137	0.022393
RS	8	0.095679	0.452960	1517.689127	0.034052	0.033893
RS	9	0.112808	0.452960	1586.818145	0.035604	0.037038
RS	10	0.131436	0.476663	1572.905369	0.035291	0.037261
RS	11	0.151694	0.476663	1636.556514	0.036720	0.039610
RS	12	0.173726	0.623436	1304.514662	0.029269	0.031875
RS	13	0.197687	0.623436	1363.102508	0.030584	0.033549
RS	14	0.223745	0.903457	986.307599	0.022130	0.024375
RS	15	0.252084	0.903457	1038.252630	0.023295	0.025530
RS	16	0.282903	1.297896	762.883702	0.017117	0.018718
RS	17	0.316420	1.297896	807.740849	0.018123	0.019577
RS	18	0.352872	1.722363	645.372580	0.014480	0.015545
RS	19	0.392514	1.722363	685.346793	0.015377	0.016298
RS	20	0.435626	2.074772	604.309042	0.013559	0.014276
RS	21	0.482511	2.074772	642.043519	0.014406	0.015033
RS	22	0.533501	2.310719	612.063002	0.013733	0.014261
RS	23	0.588954	2.310719	649.360674	0.014570	0.015072
RS	24	0.649262	2.456632	647.151622	0.014520	0.014983
RS	25	0.714848	2.456632	684.691858	0.015362	0.015853
RS	26	0.786175	2.572554	690.591259	0.015495	0.015978
RS	27	0.863746	2.572554	728.066255	0.016336	0.016878
RS	28	0.948107	2.722772	723.965480	0.016244	0.016782
RS	29	1.039853	2.722772	760.490799	0.017063	0.017663
RS	30	1.139630	2.963420	732.939070	0.016445	0.017016
RS	31	1.248140	2.963420	767.639883	0.017224	0.017828
RS	32	1.366149	3.333528	714.072170	0.016022	0.016557
RS	33	1.494488	3.333528	746.487247	0.016749	0.017270
RS	34	1.634060	3.845183	676.229758	0.015173	0.015591
RS	35	1.785850	3.845183	706.291218	0.015847	0.016203
RS	36	1.950928	4.474859	633.710746	0.014219	0.014462
RS	37	2.130455	4.474859	661.530196	0.014843	0.014987
RS	38	2.325696	5.163115	598.250113	0.013423	0.013462
RS	39	2.538029	5.163115	623.960647	0.014000	0.013922
RS	40	2.768947	5.840273	574.824560	0.012897	0.012731
RS	41	3.020079	5.840273	598.472736	0.013428	0.013142
RS	42	3.293194	6.462001	562.362209	0.012618	0.012259
RS	43	3.590216	6.462001	583.823196	0.013099	0.012630
RS	44	3.913237	7.015340	557.213200	0.012502	0.011973
RS	45	4.264534	7.015340	576.156814	0.012927	0.012303
RS	46	4.646582	7.504405	555.524202	0.012464	0.011792
RS	47	5.062072	7.504405	571.429368	0.012821	0.012071
RS	48	5.513931	7.948514	553.249080	0.012413	0.011629
RS	49	6.005344	7.948514	565.477640	0.012688	0.011844
RS	50	6.539773	8.387613	545.781405	0.012246	0.011385
RS	51	7.120982	8.387613	553.756083	0.012425	0.011520
RS	52	7.753068	8.880080	528.655703	0.011861	0.010963
RS	53	8.440483	8.880080	532.128451	0.011939	0.011009
RS	54	9.188070	9.950215	477.098578	0.010705	0.009849
RS	55	10.001097	9.950215	478.367143	0.010733	0.009851
RS	56	10.885292	9.950215	476.233150	0.010685	0.009783
RS	57	11.846885	9.950215	470.447388	0.010555	0.009638
RS	58	12.892650	26.046276	182.295647	0.004090	0.003831
RS	59	14.029956	26.046276	190.460444	0.004273	0.003984
RS	60	15.266815	26.046276	198.287227	0.004449	0.004128
RS	61	16.611943	26.046276	205.640703	0.004614	0.004260
RS	62	18.074815	26.046276	212.372549	0.004765	0.004377
RS	63	19.665739	26.046276	3779.664274	0.084805	0.075407
PA	4+25*2+4+6 0.012742087 0.009846763 19.665739321 419.328554947 2.114287632 0.632455952 0.452959722 0.476663229 0.623435501 0.903457241 1.297896061 1.722362867 2.074772497 2.310718642 2.456632213 2.572554166 2.722772085 2.963419835 3.333528171 3.845182580 4.474859087 5.163114620 5.840272741 6.462000930 7.015339928 7.504405170 7.948514111 8.387613183 8.880079686 9.950214542 26.046275829
//
IT	4932
RD	17
LK	-149703.320992
QD	-176.494028 -> -152.685420
RI	0.0027228346
TR	0.012166	0.009889
MT	20.136219
MM	C_pi: 5.671522, n_recomb: 46520.905565
RS	0	0.000000	696.107482	0.571685	0.000012	0.000000
RS	1	0.008794	696.107482	0.621980	0.000013	0.000002
RS	2	0.018361	696.107482	0.676701	0.000015	0.000006
RS	3	0.028770	696.107482	0.736238	0.000016	0.000011
RS	4	0.040094	2.468562	225.317263	0.004843	0.003202
RS	5	0.052414	2.468562	243.873508	0.005242	0.004353
RS	6	0.065818	0.672552	960.812710	0.020653	0.018137
RS	7	0.080400	0.672552	1021.992883	0.021968	0.021288
RS	8	0.096265	0.463953	1563.705930	0.033613	0.033484
RS	9	0.113524	0.463953	1636.578558	0.035179	0.036621
RS	10	0.132302	0.480436	1649.694659	0.035461	0.037449
RS	11	0.152730	0.480436	1717.045428	0.036909	0.039816
RS	12	0.174956	0.625316	1375.685224	0.029571	0.032193
RS	13	0.199136	0.625316	1437.644931	0.030903	0.033893
RS	14	0.225442	0.908825	1037.404354	0.022300	0.024556
RS	15	0.254061	0.908825	1092.302769	0.023480	0.025738
RS	16	0.285198	1.314709	797.305692	0.017139	0.018749
RS	17	0.319072	1.314709	844.551454	0.018154	0.019625
RS	18	0.355926	1.756873	670.433467	0.014411	0.015486
RS	19	0.396020	1.756873	712.369447	0.015313	0.016247
RS	20	0.439641	2.126020	625.663188	0.013449	0.014174
RS	21	0.487097	2.126020	665.170743	0.014298	0.014932
RS	22	0.538727	2.371707	633.495153	0.013617	0.014149
RS	23	0.594897	2.371707	672.570903	0.014457	0.014956
RS	24	0.656006	2.519950	671.159241	0.014427	0.014883
RS	25	0.722490	2.519950	710.591140	0.015275	0.015749
RS	26	0.794821	2.634026	718.521150	0.015445	0.015908
RS	27	0.873512	2.634026	758.015959	0.016294	0.016807
RS	28	0.959123	2.781979	755.812543	0.016247	0.016752
RS	29	1.052263	2.781979	794.421992	0.017077	0.017635
RS	30	1.153594	3.022902	767.332804	0.016494	0.017022
RS	31	1.263836	3.022902	804.089201	0.017284	0.017840
RS	32	1.383772	3.397870	748.923656	0.016099	0.016587
RS	33	1.514256	3.397870	783.297773	0.016838	0.017308
RS	34	1.656215	3.920181	709.770286	0.015257	0.015630
RS	35	1.810658	3.920181	741.667074	0.015943	0.016252
RS	36	1.978683	4.566253	665.164169	0.014298	0.014501
RS	37	2.161484	4.566253	694.694800	0.014933	0.015038
RS	38	2.360360	5.274850	627.800086	0.013495	0.013501
RS	39	2.576726	5.274850	655.108907	0.014082	0.013973
RS	40	2.812119	5.973069	603.182168	0.012966	0.012771
RS	41	3.068213	5.973069	628.327404	0.013506	0.013195
RS	42	3.346828	6.613439	590.327283	0.012690	0.012307
RS	43	3.649944	6.613439	613.185191	0.013181	0.012689
RS	44	3.979717	7.180948	585.450888	0.012585	0.012035
RS	45	4.338490	7.180948	605.673539	0.013019	0.012374
RS	46	4.728814	7.678903	584.482305	0.012564	0.011873
RS	47	5.153463	7.678903	601.508082	0.012930	0.012161
RS	48	5.615457	8.127196	583.072013	0.012534	0.011731
RS	49	6.118078	8.127196	596.201637	0.012816	0.011954
RS	50	6.664900	8.567991	576.187326	0.012386	0.011508
RS	51	7.259810	8.567991	584.777068	0.012570	0.011649
RS	52	7.907037	9.063391	558.870802	0.012013	0.011099
RS	53	8.611182	9.063391	562.632255	0.012094	0.011149
RS	54	9.377250	10.155425	504.522821	0.010845	0.009976
RS	55	10.210686	10.155425	505.913118	0.010875	0.009981
RS	56	11.117415	10.155425	503.675465	0.010827	0.009914
RS	57	12.103882	10.155425	497.542197	0.010695	0.009768
RS	58	13.177100	27.331901	187.646015	0.004034	0.003774
RS	59	14.344698	27.331901	196.347151	0.004221	0.003932
RS	60	15.614975	27.331901	204.741949	0.004401	0.004081
RS	61	16.996961	27.331901	212.692079	0.004572	0.004220
RS	62	18.500479	27.331901	220.044782	0.004730	0.004345
RS	63	20.136219	27.331901	4021.306377	0.086441	0.077063
PA	4+25*2+4+6 0.012166061 0.009889307 20.136218817 696.107481850 2.468561787 0.672552057 0.463953081 0.480436255 0.625316374 0.908824980 1.314709235 1.756873331 2.126019719 2.371707497 2.519950043 2.634026026 2.781979322 3.022901549 3.397869980 3.920181125 4.566253113 5.274849974 5.973068745 6.613438670 7.180947822 7.678903045 8.127196322 8.567990789 9.063390604 10.155424622 27.331900781
//
IT	4732
RD	18
LK	-149657.132956
QD	-162.055298 -> -141.193342
RI	0.0026245117
TR	0.011643	0.009921
MT	20.602554
MM	C_pi: 5.888807, n_recomb: 48404.233688
RS	0	0.000000	1158.209520	0.358697	0.000007	0.000000
RS	1	0.008833	1158.209520	0.390397	0.000008	0.000001
RS	2	0.018447	1158.209520	0.424900	0.000009	0.000003
RS	3	0.028910	1158.209520	0.462454	0.000010	0.000006
RS	4	0.040297	2.885540	201.596160	0.004165	0.002755
RS	5	0.052690	2.885540	218.436317	0.004513	0.003752
RS	6	0.066178	0.715443	946.904532	0.019562	0.017196
RS	7	0.080857	0.715443	1008.785014	0.020841	0.020220
RS	8	0.096833	0.475239	1605.022952	0.033159	0.033060
RS	9	0.114220	0.475239	1681.497395	0.034739	0.036188
RS	10	0.133143	0.484167	1724.007812	0.035617	0.037624
RS	11	0.153738	0.484167	1795.001302	0.037084	0.040009
RS	12	0.176152	0.626916	1445.940402	0.029872	0.032512
RS	13	0.200545	0.626916	1511.219418	0.031221	0.034237
RS	14	0.227094	0.913457	1087.907772	0.022475	0.024744
RS	15	0.255987	0.913457	1145.720508	0.023670	0.025951
RS	16	0.287433	1.330199	831.020130	0.017168	0.018787
RS	17	0.321657	1.330199	880.614358	0.018193	0.019681
RS	18	0.358903	1.789740	694.631815	0.014351	0.015433
RS	19	0.399440	1.789740	738.479778	0.015257	0.016202
RS	20	0.443558	2.175755	646.000765	0.013346	0.014078
RS	21	0.491572	2.175755	687.222400	0.014198	0.014837
RS	22	0.543829	2.431549	653.746052	0.013506	0.014040
RS	23	0.600701	2.431549	694.535161	0.014349	0.014846
RS	24	0.662597	2.582477	693.826034	0.014334	0.014785
RS	25	0.729960	2.582477	735.084473	0.015186	0.015648
RS	26	0.803274	2.694957	744.999349	0.015391	0.015837
RS	27	0.883064	2.694957	786.454501	0.016248	0.016735
RS	28	0.969902	2.840809	786.176582	0.016242	0.016719
RS	29	1.064411	2.840809	826.820196	0.017082	0.017604
RS	30	1.167268	3.082062	800.303929	0.016534	0.017025
RS	31	1.279211	3.082062	839.075603	0.017335	0.017847
RS	32	1.401043	3.461830	782.471760	0.016165	0.016612
RS	33	1.533636	3.461830	818.771789	0.016915	0.017342
RS	34	1.677942	3.994577	742.145946	0.015332	0.015665
RS	35	1.834996	3.994577	775.849587	0.016029	0.016297
RS	36	2.005922	4.656688	695.574607	0.014370	0.014536
RS	37	2.191947	4.656688	726.791142	0.015015	0.015085
RS	38	2.394404	5.385168	656.402429	0.013561	0.013536
RS	39	2.614745	5.385168	685.287004	0.014158	0.014019
RS	40	2.854550	6.103971	630.661469	0.013029	0.012809
RS	41	3.115538	6.103971	657.284162	0.013579	0.013243
RS	42	3.399580	6.762500	617.470680	0.012757	0.012353
RS	43	3.708713	6.762500	641.709268	0.013257	0.012745
RS	44	4.045153	7.343650	612.925084	0.012663	0.012093
RS	45	4.411311	7.343650	634.414090	0.013107	0.012442
RS	46	4.809815	7.849848	612.748132	0.012659	0.011949
RS	47	5.243519	7.849848	630.884677	0.013034	0.012246
RS	48	5.715535	8.301533	612.288987	0.012649	0.011829
RS	49	6.229246	8.301533	626.310468	0.012939	0.012059
RS	50	6.788334	8.743032	606.083947	0.012521	0.011626
RS	51	7.396810	8.743032	615.276412	0.012711	0.011774
RS	52	8.059035	9.240138	588.666120	0.012161	0.011230
RS	53	8.779757	9.240138	592.696945	0.012245	0.011285
RS	54	9.564143	10.351579	531.621062	0.010983	0.010100
RS	55	10.417818	10.351579	533.105983	0.011014	0.010107
RS	56	11.346901	10.351579	530.735183	0.010965	0.010040
RS	57	12.358054	10.351579	524.222931	0.010830	0.009893
RS	58	13.458527	28.606696	192.663711	0.003980	0.003721
RS	59	14.656209	28.606696	201.879448	0.004171	0.003882
RS	60	15.959687	28.606696	210.820800	0.004355	0.004036
RS	61	17.378307	28.606696	219.346817	0.004532	0.004181
RS	62	18.922239	28.606696	227.300805	0.004696	0.004312
RS	63	20.602554	28.606696	4257.155085	0.087950	0.078591
PA	4+25*2+4+6 0.011642910 0.009921258 20.602554054 1158.209519631 2.885539573 0.715443145 0.475239354 0.484167155 0.626915779 0.913456802 1.330198735 1.789740482 2.175755040 2.431548623 2.582476803 2.694957170 2.840809377 3.082062233 3.461830206 3.994576920 4.656687548 5.385167968 6.103971149 6.762499882 7.343650245 7.849848320 8.301532781 8.743031510 9.240137681 10.351579114 28.606695897
//
IT	5608
RD	19
LK	-149616.643292
QD	-149.302687 -> -130.984026
RI	0.0025500150
TR	0.011167	0.009944
MT	21.063578
MM	C_pi: 6.101839, n_recomb: 50217.112725
RS	0	0.000000	1928.310560	0.224233	0.000004	0.000000
RS	1	0.008871	1928.310560	0.244136	0.000005	0.000001
RS	2	0.018530	1928.310560	0.265806	0.000005	0.000002
RS	3	0.029045	1928.310560	0.289401	0.000006	0.000004
RS	4	0.040494	3.376351	179.624903	0.003577	0.002368
RS	5	0.052957	3.376351	194.820424	0.003880	0.003229
RS	6	0.066527	0.761277	929.830530	0.018516	0.016292
RS	7	0.081300	0.761277	992.089095	0.019756	0.019190
RS	8	0.097384	0.486808	1641.734455	0.032693	0.032625
RS	9	0.114895	0.486808	1721.654072	0.034284	0.035741
RS	10	0.133960	0.487845	1795.729346	0.035759	0.037787
RS	11	0.154715	0.487845	1870.298204	0.037244	0.040188
RS	12	0.177312	0.628242	1515.157349	0.030172	0.032833
RS	13	0.201914	0.628242	1583.693814	0.031537	0.034581
RS	14	0.228698	0.917383	1137.751342	0.022657	0.024939
RS	15	0.257859	0.917383	1198.432192	0.023865	0.026170
RS	16	0.289606	1.344399	864.002180	0.017205	0.018833
RS	17	0.324170	1.344399	915.900281	0.018239	0.019744
RS	18	0.361800	1.820967	717.967115	0.014297	0.015387
RS	19	0.402769	1.820967	763.674488	0.015207	0.016164
RS	20	0.447372	2.223929	665.336436	0.013249	0.013988
RS	21	0.495932	2.223929	708.211022	0.014103	0.014749
RS	22	0.548799	2.490133	672.840727	0.013399	0.013936
RS	23	0.606358	2.490133	715.276206	0.014244	0.014740
RS	24	0.669022	2.644043	715.180715	0.014242	0.014689
RS	25	0.737245	2.644043	758.197436	0.015098	0.015550
RS	26	0.811522	2.755159	770.039173	0.015334	0.015767
RS	27	0.892387	2.755159	813.390525	0.016197	0.016664
RS	28	0.980426	2.899040	815.053962	0.016231	0.016684
RS	29	1.076276	2.899040	857.675919	0.017079	0.017571
RS	30	1.180629	3.140658	831.827812	0.016565	0.017023
RS	31	1.294240	3.140658	872.567964	0.017376	0.017851
RS	32	1.417929	3.525150	814.675475	0.016223	0.016633
RS	33	1.552592	3.525150	852.861742	0.016983	0.017370
RS	34	1.699202	4.068120	773.303493	0.015399	0.015695
RS	35	1.858817	4.068120	808.779220	0.016106	0.016337
RS	36	2.032593	4.745926	724.883695	0.014435	0.014568
RS	37	2.221786	4.745926	757.754926	0.015090	0.015127
RS	38	2.427763	5.493861	683.995555	0.013621	0.013567
RS	39	2.652012	5.493861	714.427779	0.014227	0.014061
RS	40	2.896157	6.232786	657.199799	0.013087	0.012844
RS	41	3.161960	6.232786	685.275087	0.013646	0.013287
RS	42	3.451344	6.909004	643.727049	0.012819	0.012394
RS	43	3.766400	6.909004	669.325125	0.013329	0.012796
RS	44	4.109407	7.503276	639.566565	0.012736	0.012148
RS	45	4.482844	7.503276	662.304669	0.013189	0.012506
RS	46	4.889410	8.017101	640.246301	0.012750	0.012021
RS	47	5.332044	8.017101	659.479761	0.013133	0.012327
RS	48	5.813947	8.471403	640.820202	0.012761	0.011922
RS	49	6.338601	8.471403	655.721054	0.013058	0.012160
RS	50	6.909800	8.912664	635.387354	0.012653	0.011739
RS	51	7.531673	8.912664	645.167864	0.012848	0.011892
RS	52	8.208715	9.410281	617.959048	0.012306	0.011357
RS	53	8.945820	9.410281	622.238384	0.012391	0.011415
RS	54	9.748318	10.538648	558.324108	0.011118	0.010220
RS	55	10.622009	10.538648	559.874905	0.011149	0.010229
RS	56	11.573210	10.538648	557.340449	0.011099	0.010162
RS	57	12.608796	10.538648	550.417433	0.010961	0.010013
RS	58	13.736254	29.866771	197.361552	0.003930	0.003670
RS	59	14.963734	29.866771	207.069626	0.004123	0.003835
RS	60	16.300110	29.866771	216.535255	0.004312	0.003993
RS	61	17.755041	29.866771	225.615248	0.004493	0.004143
RS	62	19.339047	29.866771	234.149419	0.004663	0.004280
RS	63	21.063578	29.866771	4486.343324	0.089339	0.079997
PA	4+25*2+4+6 0.011167258 0.009944366 21.063577698 1928.310559646 3.376351203 0.761277142 0.486807659 0.487845012 0.628242461 0.917383467 1.344398544 1.820966928 2.223929426 2.490132871 2.644042923 2.755159461 2.899039716 3.140658321 3.525149705 4.068119808 4.745926485 5.493861130 6.232785585 6.909003644 7.503276394 8.017101229 8.471403003 8.912664044 9.410281360 10.538648010 29.866770781
//
IT	5046
RD	20
LK	-149581.072208
QD	-138.006947 -> -121.885346
RI	0.0024931893
TR	0.010734	0.009960
MT	21.518325
MM	C_pi: 6.310095, n_recomb: 51958.544994
RS	0	0.000000	3234.297558	0.138752	0.000003	0.000000
RS	1	0.008908	3234.297558	0.151119	0.000003	0.000000
RS	2	0.018610	3234.297558	0.164589	0.000003	0.000001
RS	3	0.029176	3234.297558	0.179260	0.000003	0.000002
RS	4	0.040683	3.954063	159.447450	0.003069	0.002032
RS	5	0.053216	3.954063	173.088724	0.003331	0.002776
RS	6	0.066865	0.810236	910.048824	0.017515	0.015426
RS	7	0.081729	0.810236	972.383460	0.018715	0.018200
RS	8	0.097918	0.498646	1673.988852	0.032218	0.032181
RS	9	0.115549	0.498646	1757.185564	0.033819	0.035282
RS	10	0.134751	0.491467	1864.766946	0.035890	0.037939
RS	11	0.155663	0.491467	1942.835426	0.037392	0.040356
RS	12	0.178438	0.629313	1583.227818	0.030471	0.033155
RS	13	0.203242	0.629313	1654.952280	0.031851	0.034924
RS	14	0.230255	0.920642	1186.883031	0.022843	0.025140
RS	15	0.259675	0.920642	1250.379944	0.024065	0.026394
RS	16	0.291715	1.357365	896.230326	0.017249	0.018886
RS	17	0.326610	1.357365	950.384074	0.018291	0.019812
RS	18	0.364614	1.850579	740.445456	0.014251	0.015348
RS	19	0.406003	1.850579	787.957752	0.015165	0.016133
RS	20	0.451078	2.270507	683.696840	0.013159	0.013904
RS	21	0.500170	2.270507	728.162249	0.014014	0.014666
RS	22	0.553634	2.547375	690.815114	0.013296	0.013837
RS	23	0.611861	2.547375	734.828884	0.014143	0.014639
RS	24	0.675275	2.704530	735.259440	0.014151	0.014596
RS	25	0.744339	2.704530	779.964230	0.015011	0.015455
RS	26	0.819554	2.814461	793.675917	0.015275	0.015697
RS	27	0.901470	2.814461	838.856279	0.016145	0.016594
RS	28	0.990683	2.956477	842.464160	0.016214	0.016647
RS	29	1.087844	2.956477	887.004353	0.017071	0.017536
RS	30	1.193660	3.198488	861.902662	0.016588	0.017019
RS	31	1.308902	3.198488	904.559445	0.017409	0.017851
RS	32	1.434410	3.587621	845.515734	0.016273	0.016651
RS	33	1.571098	3.587621	885.543332	0.017043	0.017395
RS	34	1.719964	4.140609	803.211716	0.015459	0.015722
RS	35	1.882090	4.140609	840.419673	0.016175	0.016373
RS	36	2.058659	4.833775	753.055155	0.014493	0.014597
RS	37	2.250957	4.833775	787.545053	0.015157	0.015165
RS	38	2.460386	5.600758	710.538908	0.013675	0.013596
RS	39	2.688470	5.600758	742.486109	0.014290	0.014099
RS	40	2.936873	6.359380	682.751739	0.013140	0.012875
RS	41	3.207405	6.359380	712.250431	0.013708	0.013328
RS	42	3.502036	7.052823	669.049022	0.012877	0.012433
RS	43	3.822913	7.052823	695.981302	0.013395	0.012843
RS	44	4.172375	7.659724	665.322924	0.012805	0.012199
RS	45	4.552968	7.659724	689.289090	0.013266	0.012565
RS	46	4.967464	8.180582	666.919106	0.012836	0.012090
RS	47	5.418885	8.180582	687.232320	0.013227	0.012403
RS	48	5.910520	8.636779	668.601112	0.012868	0.012011
RS	49	6.445950	8.636779	684.366282	0.013171	0.012256
RS	50	7.029078	9.076884	664.030832	0.012780	0.011848
RS	51	7.664152	9.076884	674.382923	0.012979	0.012006
RS	52	8.355800	9.573869	646.682509	0.012446	0.011480
RS	53	9.109061	9.573869	651.188540	0.012533	0.011540
RS	54	9.929425	10.716694	584.577193	0.011251	0.010337
RS	55	10.822869	10.716694	586.163970	0.011281	0.010347
RS	56	11.795902	10.716694	583.434761	0.011229	0.010279
RS	57	12.855615	10.716694	576.069260	0.011087	0.010127
RS	58	14.009730	31.108682	201.755210	0.003883	0.003622
RS	59	15.266656	31.108682	211.933221	0.004079	0.003790
RS	60	16.635552	31.108682	221.900471	0.004271	0.003952
RS	61	18.126392	31.108682	231.511858	0.004456	0.004106
RS	62	19.750040	31.108682	240.604104	0.004631	0.004249
RS	63	21.518325	31.108682	4708.201911	0.090615	0.081289
PA	4+25*2+4+6 0.010734256 0.009960115 21.518325157 3234.297558082 3.954063075 0.810236202 0.498646418 0.491466830 0.629312972 0.920642086 1.357364767 1.850579157 2.270506872 2.547375356 2.704530004 2.814461053 2.956476838 3.198488222 3.587621185 4.140609341 4.833775206 5.600758365 6.359379680 7.052822894 7.659723752 8.180581662 8.636779304 9.076884020 9.573869061 10.716694030 31.108681595
//
IT	4825
RD	21
LK	-149549.750881
QD	-127.973664 -> -113.751923
RI	0.0024500962
TR	0.010340	0.009970
MT	21.965873
MM	C_pi: 6.513085, n_recomb: 53628.032198
RS	0	0.000000	5398.658457	0.086051	0.000002	0.000000
RS	1	0.008944	5398.658457	0.093751	0.000002	0.000000
RS	2	0.018687	5398.658457	0.102141	0.000002	0.000001
RS	3	0.029302	5398.658457	0.111282	0.000002	0.000001
RS	4	0.040866	4.634408	141.043295	0.002630	0.001743
RS	5	0.053465	4.634408	153.231995	0.002857	0.002384
RS	6	0.067190	0.862485	888.019989	0.016559	0.014599
RS	7	0.082143	0.862485	950.152677	0.017717	0.017251
RS	8	0.098434	0.510744	1701.956720	0.031736	0.031729
RS	9	0.116181	0.510744	1788.253273	0.033345	0.034815
RS	10	0.135515	0.495027	1931.062285	0.036008	0.038081
RS	11	0.156579	0.495027	2012.547135	0.037528	0.040513
RS	12	0.179527	0.630132	1650.081979	0.030769	0.033477
RS	13	0.204526	0.630132	1724.918186	0.032164	0.035267
RS	14	0.231762	0.923273	1235.248221	0.023034	0.025347
RS	15	0.261434	0.923273	1301.503610	0.024269	0.026622
RS	16	0.293759	1.369150	927.686268	0.017299	0.018945
RS	17	0.328976	1.369150	984.044148	0.018349	0.019886
RS	18	0.367342	1.878606	762.073777	0.014210	0.015314
RS	19	0.409139	1.878606	811.334859	0.015129	0.016106
RS	20	0.454675	2.315451	701.111040	0.013074	0.013824
RS	21	0.504283	2.315451	747.104551	0.013931	0.014589
RS	22	0.558328	2.603192	707.707899	0.013197	0.013741
RS	23	0.617206	2.603192	753.231293	0.014045	0.014542
RS	24	0.681351	2.763812	754.105597	0.014062	0.014505
RS	25	0.751232	2.763812	800.427007	0.014926	0.015363
RS	26	0.827363	2.872722	815.943983	0.015215	0.015628
RS	27	0.910304	2.872722	862.883664	0.016090	0.016524
RS	28	1.000662	3.012958	868.429746	0.016194	0.016609
RS	29	1.099101	3.012958	914.824444	0.017059	0.017500
RS	30	1.206344	3.255371	890.535478	0.016606	0.017012
RS	31	1.323179	3.255371	935.052694	0.017436	0.017849
RS	32	1.450463	3.649061	874.982316	0.016316	0.016665
RS	33	1.589131	3.649061	916.801727	0.017096	0.017416
RS	34	1.740201	4.211862	831.849472	0.015511	0.015746
RS	35	1.904783	4.211862	870.745282	0.016237	0.016404
RS	36	2.084083	4.920076	780.058466	0.014546	0.014622
RS	37	2.279420	4.920076	816.126682	0.015218	0.015199
RS	38	2.492227	5.705717	735.998524	0.013724	0.013621
RS	39	2.724067	5.705717	769.423939	0.014347	0.014133
RS	40	2.976642	6.483605	707.282702	0.013189	0.012903
RS	41	3.251806	6.483605	738.171709	0.013765	0.013364
RS	42	3.551579	7.193843	693.396447	0.012930	0.012468
RS	43	3.878164	7.193843	721.633954	0.013456	0.012886
RS	44	4.233957	7.812885	690.150218	0.012869	0.012246
RS	45	4.621571	7.812885	715.319984	0.013339	0.012620
RS	46	5.043852	8.340209	692.716594	0.012917	0.012154
RS	47	5.503900	8.340209	714.089411	0.013316	0.012474
RS	48	6.005093	8.797602	695.576867	0.012970	0.012096
RS	49	6.551111	8.797602	712.188942	0.013280	0.012347
RS	50	7.145963	9.235679	691.954917	0.012903	0.011953
RS	51	7.794017	9.235679	702.860619	0.013106	0.012116
RS	52	8.500030	9.730926	674.776985	0.012583	0.011598
RS	53	9.269187	9.730926	679.487170	0.012670	0.011660
RS	54	10.107134	10.885783	610.330590	0.011381	0.010451
RS	55	11.020024	10.885783	611.922661	0.011410	0.010461
RS	56	12.014560	10.885783	608.967378	0.011355	0.010392
RS	57	13.098044	10.885783	601.128099	0.011209	0.010237
RS	58	14.278431	32.329225	205.859399	0.003839	0.003576
RS	59	15.564388	32.329225	216.484975	0.004037	0.003747
RS	60	16.965356	32.329225	226.931014	0.004232	0.003912
RS	61	18.491621	32.329225	237.050794	0.004420	0.004071
RS	62	20.154391	32.329225	246.678303	0.004600	0.004219
RS	63	21.965873	32.329225	4922.177022	0.091784	0.082476
PA	4+25*2+4+6 0.010339606 0.009969815 21.965872854 5398.658456685 4.634408410 0.862484729 0.510744405 0.495026952 0.630132040 0.923272771 1.369149911 1.878605854 2.315450880 2.603192480 2.763811597 2.872722348 3.012958088 3.255370516 3.649061374 4.211861604 4.920076157 5.705716901 6.483605267 7.193843064 7.812885209 8.340209442 8.797602434 9.235679024 9.730925970 10.885782723 32.329225025
//
IT	5468
RD	22
LK	-149522.105323
QD	-119.037352 -> -106.460328
RI	0.0024174933
TR	0.009979	0.009974
MT	22.406044
MM	C_pi: 6.710548, n_recomb: 55225.693615
RS	0	0.000000	9108.982149	0.052669	0.000001	0.000000
RS	1	0.008978	9108.982149	0.057400	0.000001	0.000000
RS	2	0.018762	9108.982149	0.062557	0.000001	0.000000
RS	3	0.029424	9108.982149	0.068176	0.000001	0.000001
RS	4	0.041043	5.435518	124.371643	0.002252	0.001493
RS	5	0.053706	5.435518	135.216899	0.002448	0.002045
RS	6	0.067505	0.918191	864.182300	0.015648	0.013810
RS	7	0.082544	0.918191	925.861692	0.016765	0.016343
RS	8	0.098932	0.523096	1725.831369	0.031251	0.031274
RS	9	0.116792	0.523096	1815.044661	0.032866	0.034342
RS	10	0.136255	0.498524	1994.592144	0.036117	0.038214
RS	11	0.157465	0.498524	2079.404777	0.037653	0.040659
RS	12	0.180580	0.630721	1715.643531	0.031066	0.033799
RS	13	0.205770	0.630721	1793.510248	0.032476	0.035609
RS	14	0.233222	0.925323	1282.805680	0.023228	0.025559
RS	15	0.263138	0.925323	1351.757923	0.024477	0.026854
RS	16	0.295739	1.379812	958.366737	0.017354	0.019009
RS	17	0.331268	1.379812	1016.875297	0.018413	0.019965
RS	18	0.369987	1.905093	782.869093	0.014176	0.015286
RS	19	0.412181	1.905093	833.822296	0.015098	0.016085
RS	20	0.458164	2.358784	717.606751	0.012994	0.013750
RS	21	0.508275	2.358784	765.065715	0.013853	0.014516
RS	22	0.562884	2.657556	723.560953	0.013102	0.013650
RS	23	0.622397	2.657556	770.525655	0.013952	0.014450
RS	24	0.687252	2.821836	771.764223	0.013975	0.014417
RS	25	0.757930	2.821836	819.630584	0.014841	0.015274
RS	26	0.834954	2.929854	836.890392	0.015154	0.015559
RS	27	0.918892	2.929854	885.518613	0.016035	0.016456
RS	28	1.010366	3.068386	892.986355	0.016170	0.016570
RS	29	1.110053	3.068386	941.169604	0.017042	0.017464
RS	30	1.218689	3.311210	917.744894	0.016618	0.017003
RS	31	1.337079	3.311210	964.063314	0.017457	0.017844
RS	32	1.466097	3.709377	903.079363	0.016353	0.016676
RS	33	1.606698	3.709377	946.637714	0.017141	0.017433
RS	34	1.759922	4.281801	859.208826	0.015558	0.015766
RS	35	1.926903	4.281801	899.744731	0.016292	0.016432
RS	36	2.108874	5.004779	805.878421	0.014592	0.014644
RS	37	2.307183	5.004779	843.481337	0.015273	0.015229
RS	38	2.523295	5.808720	760.354439	0.013768	0.013643
RS	39	2.758809	5.808720	795.218168	0.014399	0.014163
RS	40	3.015468	6.605499	730.767101	0.013232	0.012927
RS	41	3.295169	6.605499	763.010321	0.013816	0.013397
RS	42	3.599981	7.332139	716.739795	0.012978	0.012499
RS	43	3.932158	7.332139	746.250679	0.013513	0.012925
RS	44	4.294157	7.962890	714.012800	0.012929	0.012289
RS	45	4.688656	7.962890	740.359070	0.013406	0.012671
RS	46	5.118573	8.496152	717.597970	0.012994	0.012214
RS	47	5.587087	8.496152	740.007996	0.013400	0.012542
RS	48	6.097663	8.954094	721.700827	0.013068	0.012176
RS	49	6.654077	8.954094	739.140771	0.013384	0.012433
RS	50	7.260445	9.389330	719.108802	0.013021	0.012053
RS	51	7.921252	9.389330	730.549334	0.013228	0.012220
RS	52	8.641385	9.881793	702.191390	0.012715	0.011713
RS	53	9.426170	9.881793	707.083139	0.012804	0.011776
RS	54	10.281412	11.046364	635.540833	0.011508	0.010561
RS	55	11.213435	11.046364	637.107467	0.011536	0.010571
RS	56	12.229134	11.046364	633.895280	0.011478	0.010500
RS	57	13.336021	11.046364	625.552019	0.011327	0.010343
RS	58	14.542281	33.526478	209.689605	0.003797	0.003533
RS	59	15.856838	33.526478	220.740696	0.003997	0.003706
RS	60	17.289412	33.526478	231.642851	0.004194	0.003875
RS	61	18.850601	33.526478	242.247977	0.004387	0.004037
RS	62	20.551950	33.526478	252.387644	0.004570	0.004189
RS	63	22.406044	33.526478	5127.842103	0.092852	0.083562
PA	4+25*2+4+6 0.009979218 0.009974369 22.406043535 9108.982149044 5.435518446 0.918190542 0.523095876 0.498523756 0.630721037 0.925323459 1.379812446 1.905092546 2.358784323 2.657556407 2.821835573 2.929854147 3.068385603 3.311209579 3.709377013 4.281801155 5.004778853 5.808719800 6.605498723 7.332138704 7.962889556 8.496152499 8.954093600 9.389329965 9.881793112 11.046363631 33.526477763
//
IT	5547
RD	23
LK	-149497.641376
QD	-111.056877 -> -99.905574
RI	0.0023935094
TR	0.009650	0.009975
MT	22.837914
[truncated: 9,997,716 more chars]
