# Supplementary material for: Recent speciation associated with range expansion and a shift to self-fertilization in North American Arabidopsis
Source: Nat Commun. 2022 Dec 8;13:7564. doi: 10.1038/s41467-022-35368-1 (PMC9732334; doi:10.1038/s41467-022-35368-1)
Supplement: Supplementary file 5 — Source Data [file 41467_2022_35368_MOESM5_ESM.zip › Source Data/SuppFig23-1_lyrMI6_11.psmc]

CC
CC	Brief Description of the file format:
CC	  CC  comments
CC	  MM  useful-messages
CC	  RD  round-of-iterations
CC	  LL  \log[P(sequence)]
CC	  QD  Q-before-opt Q-after-opt
CC	  TR  \theta_0 \rho_0
CC	  RS  k t_k \lambda_k \pi_k \sum_{l\not=k}A_{kl} A_{kk}
CC	  DC  begin end best-k t_k+\Delta_k max-prob
CC
MM	Version: 0.6.5-r67
MM	pattern:4+25*2+4+6, n:63, n_free_lambdas:28
MM	n_iterations:25, skip:1, max_t:5, theta/rho:5
MM	is_decoding:0
MM	n_seqs:22, sum_L:1180056, sum_n:31240
RD	0
LK	0.000000
QD	0.000000 -> 0.000000
RI	inf
TR	0.026830	0.005366
MT	5.000000
MM	C_pi: 1.000000, n_recomb: 6315.248028
RS	0	0.000000	1.000000	40.430507	0.006402	0.000000
RS	1	0.006440	1.000000	42.749837	0.006769	0.000000
RS	2	0.013294	1.000000	45.182926	0.007155	0.000000
RS	3	0.020590	1.000000	47.732799	0.007558	0.000000
RS	4	0.028356	1.000000	50.402190	0.007981	0.000000
RS	5	0.036622	1.000000	53.193473	0.008423	0.000000
RS	6	0.045421	1.000000	56.108586	0.008885	0.000000
RS	7	0.054785	1.000000	59.148946	0.009366	0.000000
RS	8	0.064753	1.000000	62.315359	0.009867	0.000000
RS	9	0.075363	1.000000	65.607915	0.010389	0.000000
RS	10	0.086656	1.000000	69.025878	0.010930	0.000000
RS	11	0.098677	1.000000	72.567562	0.011491	0.000000
RS	12	0.111471	1.000000	76.230207	0.012071	0.000000
RS	13	0.125090	1.000000	80.009829	0.012669	0.000000
RS	14	0.139585	1.000000	83.901082	0.013285	0.000000
RS	15	0.155014	1.000000	87.897091	0.013918	0.000000
RS	16	0.171437	1.000000	91.989297	0.014566	0.000000
RS	17	0.188917	1.000000	96.167287	0.015228	0.000000
RS	18	0.207523	1.000000	100.418620	0.015901	0.000000
RS	19	0.227327	1.000000	104.728664	0.016583	0.000000
RS	20	0.248406	1.000000	109.080424	0.017273	0.000000
RS	21	0.270843	1.000000	113.454393	0.017965	0.000000
RS	22	0.294725	1.000000	117.828403	0.018658	0.000000
RS	23	0.320144	1.000000	122.177508	0.019346	0.000000
RS	24	0.347201	1.000000	126.473889	0.020027	0.000000
RS	25	0.376000	1.000000	130.686800	0.020694	0.000000
RS	26	0.406654	1.000000	134.782552	0.021342	0.000000
RS	27	0.439282	1.000000	138.724563	0.021967	0.000000
RS	28	0.474011	1.000000	142.473469	0.022560	0.000000
RS	29	0.510976	1.000000	145.987317	0.023117	0.000000
RS	30	0.550322	1.000000	149.221845	0.023629	0.000000
RS	31	0.592202	1.000000	152.130871	0.024089	0.000000
RS	32	0.636779	1.000000	154.666793	0.024491	0.000000
RS	33	0.684227	1.000000	156.781211	0.024826	0.000000
RS	34	0.734730	1.000000	158.425682	0.025086	0.000000
RS	35	0.788485	1.000000	159.552611	0.025265	0.000000
RS	36	0.845702	1.000000	160.116272	0.025354	0.000000
RS	37	0.906604	1.000000	160.073965	0.025347	0.000000
RS	38	0.971428	1.000000	159.387281	0.025238	0.000000
RS	39	1.040426	1.000000	158.023465	0.025023	0.000000
RS	40	1.113868	1.000000	155.956847	0.024695	0.000000
RS	41	1.192040	1.000000	153.170285	0.024254	0.000000
RS	42	1.275245	1.000000	149.656596	0.023698	0.000000
RS	43	1.363809	1.000000	145.419881	0.023027	0.000000
RS	44	1.458076	1.000000	140.476702	0.022244	0.000000
RS	45	1.558414	1.000000	134.857013	0.021354	0.000000
RS	46	1.665214	1.000000	128.604767	0.020364	0.000000
RS	47	1.778891	1.000000	121.778123	0.019283	0.000000
RS	48	1.899889	1.000000	114.449163	0.018123	0.000000
RS	49	2.028679	1.000000	106.703057	0.016896	0.000000
RS	50	2.165763	1.000000	98.636639	0.015619	0.000000
RS	51	2.311675	1.000000	90.356359	0.014308	0.000000
RS	52	2.466983	1.000000	81.975646	0.012981	0.000000
RS	53	2.632293	1.000000	73.611722	0.011656	0.000000
RS	54	2.808249	1.000000	65.381993	0.010353	0.000000
RS	55	2.995536	1.000000	57.400148	0.009089	0.000000
RS	56	3.194884	1.000000	49.772170	0.007881	0.000000
RS	57	3.407070	1.000000	42.592491	0.006744	0.000000
RS	58	3.632920	1.000000	35.940528	0.005691	0.000000
RS	59	3.873315	1.000000	29.877843	0.004731	0.000000
RS	60	4.129191	1.000000	24.446166	0.003871	0.000000
RS	61	4.401545	1.000000	19.666436	0.003114	0.000000
RS	62	4.691438	1.000000	15.538970	0.002461	0.000000
RS	63	5.000000	1.000000	43.121113	0.006828	0.000000
PA	4+25*2+4+6 0.026830048 0.005366010 5.000000000 1.000000000 1.000000000 1.000000000 1.000000000 1.000000000 1.000000000 1.000000000 1.000000000 1.000000000 1.000000000 1.000000000 1.000000000 1.000000000 1.000000000 1.000000000 1.000000000 1.000000000 1.000000000 1.000000000 1.000000000 1.000000000 1.000000000 1.000000000 1.000000000 1.000000000 1.000000000 1.000000000 1.000000000
//
IT	13397
RD	1
LK	-115384.645881
QD	-8056.118508 -> -2398.277657
RI	0.1008262583
TR	0.012981	0.003228
MT	13.388381
MM	C_pi: 2.412947, n_recomb: 9156.444060
RS	0	0.000000	0.503178	145.576649	0.015899	0.000271
RS	1	0.008096	0.503178	154.752231	0.016901	0.002373
RS	2	0.016847	0.503178	164.283571	0.017942	0.006671
RS	3	0.026307	0.503178	174.146911	0.019019	0.012204
RS	4	0.036532	0.387649	238.461291	0.026043	0.017996
RS	5	0.047586	0.387649	250.237605	0.027329	0.023140
RS	6	0.059534	0.394358	257.581997	0.028131	0.027045
RS	7	0.072450	0.394358	269.114917	0.029391	0.029808
RS	8	0.086411	0.431320	256.780195	0.028044	0.031711
RS	9	0.101502	0.431320	267.654467	0.029231	0.032958
RS	10	0.117816	0.488931	245.980583	0.026864	0.033677
RS	11	0.135449	0.488931	256.111496	0.027971	0.033903
RS	12	0.154511	0.566387	230.153082	0.025136	0.033652
RS	13	0.175116	0.566387	239.555352	0.026162	0.032984
RS	14	0.197389	0.663123	212.972210	0.023259	0.032000
RS	15	0.221465	0.663123	221.690543	0.024211	0.030820
RS	16	0.247490	0.777180	196.906975	0.021505	0.029557
RS	17	0.275622	0.777180	204.992351	0.022388	0.028296
RS	18	0.306032	0.907383	182.781591	0.019962	0.027084
RS	19	0.338903	0.907383	190.282711	0.020781	0.025936
RS	20	0.374436	1.054646	170.412993	0.018611	0.024847
RS	21	0.412846	1.054646	177.372652	0.019371	0.023805
RS	22	0.454365	1.221019	159.432264	0.017412	0.022794
RS	23	0.499245	1.221019	165.887096	0.018117	0.021801
RS	24	0.547759	1.408341	149.607814	0.016339	0.020815
RS	25	0.600200	1.408341	155.589211	0.016992	0.019836
RS	26	0.656887	1.617184	140.866171	0.015384	0.018864
RS	27	0.718163	1.617184	146.400571	0.015989	0.017907
RS	28	0.784400	1.846546	133.193223	0.014546	0.016973
RS	29	0.856000	1.846546	138.301343	0.015104	0.016071
RS	30	0.933396	2.094357	126.538465	0.013820	0.015208
RS	31	1.017057	2.094357	131.234038	0.014332	0.014388
RS	32	1.107492	2.358280	120.780279	0.013191	0.013615
RS	33	1.205249	2.358280	125.069094	0.013659	0.012891
RS	34	1.310919	2.636316	115.742493	0.012641	0.012213
RS	35	1.425145	2.636316	119.622219	0.013064	0.011580
RS	36	1.548617	2.927197	111.219991	0.012147	0.010990
RS	37	1.682087	2.927197	114.680969	0.012525	0.010440
RS	38	1.826361	3.230270	107.011392	0.011687	0.009928
RS	39	1.982316	3.230270	110.038134	0.012018	0.009449
RS	40	2.150896	3.545454	102.931153	0.011241	0.009003
RS	41	2.333124	3.545454	105.504448	0.011522	0.008588
RS	42	2.530106	3.873335	98.811313	0.010791	0.008201
RS	43	2.743034	3.873335	100.910980	0.011021	0.007842
RS	44	2.973201	4.215607	94.497210	0.010320	0.007508
RS	45	3.222002	4.215607	96.105827	0.010496	0.007199
RS	46	3.490945	4.575819	89.845180	0.009812	0.006913
RS	47	3.781661	4.575819	90.953107	0.009933	0.006649
RS	48	4.095914	4.960265	84.729317	0.009254	0.006405
RS	49	4.435607	4.960265	85.340855	0.009320	0.006180
RS	50	4.802801	5.379473	79.049503	0.008633	0.005974
RS	51	5.199723	5.379473	79.189956	0.008649	0.005786
RS	52	5.628779	5.851066	72.737880	0.007944	0.005614
RS	53	6.092571	5.851066	72.461107	0.007914	0.005457
RS	54	6.593910	6.741999	62.610275	0.006838	0.005313
RS	55	7.135836	6.741999	62.307820	0.006805	0.005181
RS	56	7.721636	6.741999	61.593293	0.006727	0.005059
RS	57	8.354862	6.741999	60.448172	0.006602	0.004948
RS	58	9.039352	12.665478	32.136333	0.003510	0.004851
RS	59	9.779257	12.665478	32.730180	0.003575	0.004771
RS	60	10.579063	12.665478	33.174722	0.003623	0.004716
RS	61	11.443621	12.665478	33.450575	0.003653	0.004699
RS	62	12.378171	12.665478	33.539311	0.003663	0.004736
RS	63	13.388381	12.665478	412.368401	0.045036	0.041908
PA	4+25*2+4+6 0.012981273 0.003228231 13.388381004 0.503177643 0.387648582 0.394357681 0.431320190 0.488930702 0.566387177 0.663123131 0.777179718 0.907382965 1.054645538 1.221018791 1.408341408 1.617183685 1.846546173 2.094356537 2.358280182 2.636316299 2.927196503 3.230270386 3.545454025 3.873334885 4.215606689 4.575819492 4.960265160 5.379472733 5.851065636 6.741999149 12.665477693
//
IT	5824
RD	2
LK	-105703.480471
QD	-3939.435312 -> -1563.298933
RI	0.0903353716
TR	0.008974	0.004169
MT	15.551313
MM	C_pi: 5.525483, n_recomb: 26871.212119
RS	0	0.000000	1.144487	193.142508	0.007188	0.000092
RS	1	0.008351	1.144487	207.691479	0.007729	0.000742
RS	2	0.017400	1.144487	223.195005	0.008306	0.002190
RS	3	0.027204	1.144487	239.691304	0.008920	0.004516
RS	4	0.037828	0.554922	527.669524	0.019637	0.009841
RS	5	0.049338	0.554922	559.530658	0.020823	0.014509
RS	6	0.061810	0.471321	695.799172	0.025894	0.019256
RS	7	0.075323	0.471321	731.748438	0.027232	0.024287
RS	8	0.089965	0.465757	776.656875	0.028903	0.026615
RS	9	0.105829	0.465757	812.215660	0.030226	0.030816
RS	10	0.123019	0.496427	795.546279	0.029606	0.030839
RS	11	0.141644	0.496427	828.986196	0.030850	0.034505
RS	12	0.161824	0.553256	774.316387	0.028816	0.032965
RS	13	0.183690	0.553256	805.187914	0.029965	0.036094
RS	14	0.207382	0.634026	730.261826	0.027176	0.033412
RS	15	0.233052	0.634026	758.619810	0.028232	0.035856
RS	16	0.260866	0.737300	677.549151	0.025215	0.032545
RS	17	0.291003	0.737300	703.583450	0.026184	0.034361
RS	18	0.323657	0.862905	624.218062	0.023230	0.030883
RS	19	0.359038	0.862905	648.124656	0.024120	0.032249
RS	20	0.397374	1.013725	572.824290	0.021317	0.028856
RS	21	0.438911	1.013725	594.787412	0.022135	0.029902
RS	22	0.483917	1.195824	523.588267	0.019485	0.026667
RS	23	0.532682	1.195824	543.782868	0.020237	0.027428
RS	24	0.585519	1.417394	476.557162	0.017735	0.024353
RS	25	0.642769	1.417394	495.147012	0.018427	0.024822
RS	26	0.704799	1.687083	432.335367	0.016089	0.021920
RS	27	0.772011	1.687083	449.468173	0.016727	0.022109
RS	28	0.844835	2.012136	391.909815	0.014585	0.019428
RS	29	0.923741	2.012136	407.715584	0.015173	0.019400
RS	30	1.009237	2.397322	356.106348	0.013252	0.017008
RS	31	1.101872	2.397322	370.700526	0.013795	0.016852
RS	32	1.202244	2.845265	325.205977	0.012102	0.014785
RS	33	1.310999	2.845265	338.693072	0.012604	0.014571
RS	34	1.428835	3.357374	298.963601	0.011126	0.012822
RS	35	1.556513	3.357374	311.437937	0.011590	0.012592
RS	36	1.694854	3.934466	276.837448	0.010302	0.011121
RS	37	1.844747	3.934466	288.381781	0.010732	0.010892
RS	38	2.007159	4.575552	258.272151	0.009611	0.009658
RS	39	2.183134	4.575552	268.955916	0.010009	0.009444
RS	40	2.373806	5.276433	242.796438	0.009036	0.008412
RS	41	2.580401	5.276433	252.673912	0.009403	0.008225
RS	42	2.804249	6.029871	229.978281	0.008559	0.007367
RS	43	3.046792	6.029871	239.086419	0.008897	0.007217
RS	44	3.309590	6.828629	219.324965	0.008162	0.006508
RS	45	3.594335	6.828629	227.681802	0.008473	0.006400
RS	46	3.902860	7.670418	210.226898	0.007823	0.005812
RS	47	4.237151	7.670418	217.832656	0.008107	0.005745
RS	48	4.599360	8.563638	201.952040	0.007516	0.005254
RS	49	4.991817	8.563638	208.795403	0.007770	0.005225
RS	50	5.417051	9.534922	193.648759	0.007207	0.004805
RS	51	5.877796	9.534922	199.720616	0.007433	0.004804
RS	52	6.377020	10.639019	184.384595	0.006862	0.004424
RS	53	6.917936	10.639019	189.699723	0.007060	0.004437
RS	54	7.504025	12.801964	162.302734	0.006040	0.003873
RS	55	8.139060	12.801964	167.229781	0.006223	0.003904
RS	56	8.827129	12.801964	171.583972	0.006385	0.003919
RS	57	9.572660	12.801964	175.251887	0.006522	0.003915
RS	58	10.380454	34.345494	67.819647	0.002524	0.002124
RS	59	11.255708	34.345494	71.691590	0.002668	0.002208
RS	60	12.204058	34.345494	75.628240	0.002814	0.002287
RS	61	13.231607	34.345494	79.602683	0.002962	0.002358
RS	62	14.344970	34.345494	83.582983	0.003111	0.002420
RS	63	15.551313	34.345494	2503.311038	0.093160	0.047157
PA	4+25*2+4+6 0.008973536 0.004168574 15.551312863 1.144486852 0.554921702 0.471321432 0.465756668 0.496426630 0.553255887 0.634025930 0.737299984 0.862904519 1.013725039 1.195824077 1.417393895 1.687083061 2.012135879 2.397322151 2.845265165 3.357374173 3.934465752 4.575551606 5.276433257 6.029870643 6.828629053 7.670418073 8.563637792 9.534921956 10.639019202 12.801963668 34.345494018
//
IT	5424
RD	3
LK	-101804.479106
QD	-2377.214992 -> -1387.482880
RI	0.0689145185
TR	0.006447	0.005098
MT	16.944623
MM	C_pi: 8.619491, n_recomb: 50735.572519
RS	0	0.000000	2.990443	140.879361	0.002777	0.000037
RS	1	0.008498	2.990443	152.402690	0.003004	0.000282
RS	2	0.017718	2.990443	164.827395	0.003249	0.000824
RS	3	0.027722	2.990443	178.216717	0.003513	0.001703
RS	4	0.038576	0.912819	628.270687	0.012383	0.005947
RS	5	0.050352	0.912819	672.577037	0.013257	0.008850
RS	6	0.063129	0.644183	1015.889706	0.020023	0.014196
RS	7	0.076992	0.644183	1077.811726	0.021244	0.018116
RS	8	0.092033	0.570754	1286.083556	0.025349	0.022267
RS	9	0.108352	0.570754	1354.464351	0.026697	0.026053
RS	10	0.126058	0.566755	1432.748893	0.028240	0.027900
RS	11	0.145269	0.566755	1500.623362	0.029577	0.031336
RS	12	0.166112	0.600068	1481.646560	0.029203	0.031260
RS	13	0.188726	0.600068	1545.734265	0.030466	0.034453
RS	14	0.213262	0.661284	1461.422451	0.028805	0.032885
RS	15	0.239884	0.661284	1520.573573	0.029971	0.035694
RS	16	0.268767	0.746257	1400.736710	0.027609	0.033086
RS	17	0.300105	0.746257	1454.814867	0.028674	0.035434
RS	18	0.334107	0.853571	1320.185704	0.026021	0.032251
RS	19	0.370997	0.853571	1369.424611	0.026991	0.034195
RS	20	0.411023	0.985694	1229.560166	0.024235	0.030746
RS	21	0.454450	0.985694	1274.327844	0.025117	0.032368
RS	22	0.501568	1.149398	1132.362739	0.022319	0.028797
RS	23	0.552689	1.149398	1173.102600	0.023122	0.030124
RS	24	0.608155	1.355084	1030.855056	0.020318	0.026495
RS	25	0.668335	1.355084	1068.042684	0.021051	0.027518
RS	26	0.733629	1.615191	928.611079	0.018303	0.023916
RS	27	0.804471	1.615191	962.689057	0.018975	0.024639
RS	28	0.881333	1.942180	830.358930	0.016366	0.021197
RS	29	0.964728	1.942180	861.686694	0.016984	0.021664
RS	30	1.055209	2.347132	740.322684	0.014592	0.018516
RS	31	1.153380	2.347132	769.174834	0.015160	0.018793
RS	32	1.259893	2.839589	660.926134	0.013027	0.016024
RS	33	1.375458	2.839589	687.523083	0.013551	0.016175
RS	34	1.500843	3.428039	592.721309	0.011683	0.013804
RS	35	1.636884	3.428039	617.257936	0.012166	0.013875
RS	36	1.784485	4.119792	535.096049	0.010547	0.011878
RS	37	1.944630	4.119792	557.754580	0.010993	0.011898
RS	38	2.118385	4.918283	487.123635	0.009601	0.010234
RS	39	2.306905	4.918283	508.075283	0.010014	0.010226
RS	40	2.511445	5.819270	447.932857	0.008829	0.008853
RS	41	2.733368	5.819270	467.334545	0.009211	0.008836
RS	42	2.974149	6.809197	416.656286	0.008212	0.007717
RS	43	3.235393	6.809197	434.643585	0.008567	0.007707
RS	44	3.518837	7.869083	392.213105	0.007731	0.006804
RS	45	3.826368	7.869083	408.889964	0.008059	0.006812
RS	46	4.160034	8.983753	373.176804	0.007355	0.006084
RS	47	4.522054	8.983753	388.606557	0.007659	0.006116
RS	48	4.914840	10.153958	357.759901	0.007051	0.005519
RS	49	5.341005	10.153958	371.965143	0.007331	0.005574
RS	50	5.803385	11.410910	343.817121	0.006777	0.005068
RS	51	6.305059	11.410910	356.796282	0.007032	0.005139
RS	52	6.849365	12.832710	328.932994	0.006483	0.004679
RS	53	7.439928	12.832710	340.697637	0.006715	0.004757
RS	54	8.080676	15.667876	289.292444	0.005702	0.004029
RS	55	8.775876	15.667876	300.234576	0.005918	0.004114
RS	56	9.530154	15.667876	310.415406	0.006118	0.004185
RS	57	10.348532	15.667876	319.628235	0.006300	0.004238
RS	58	11.236455	58.235383	90.144244	0.001777	0.001625
RS	59	12.199836	58.235383	96.371591	0.001899	0.001699
RS	60	13.245085	58.235383	102.899269	0.002028	0.001771
RS	61	14.379159	58.235383	109.718718	0.002163	0.001837
RS	62	15.609609	58.235383	116.816232	0.002302	0.001896
RS	63	16.944623	58.235383	5763.722428	0.113603	0.049283
PA	4+25*2+4+6 0.006447380 0.005097605 16.944622851 2.990442815 0.912819464 0.644183288 0.570753531 0.566754793 0.600067650 0.661284045 0.746256809 0.853571260 0.985694214 1.149398446 1.355083774 1.615190536 1.942179647 2.347132356 2.839588615 3.428038815 4.119792485 4.918282927 5.819269571 6.809197219 7.869082677 8.983753034 10.153957899 11.410910322 12.832710172 15.667875677 58.235383499
//
IT	5128
RD	4
LK	-100099.413174
QD	-1752.868496 -> -1213.076803
RI	0.0515986706
TR	0.004864	0.005772
MT	18.337035
MM	C_pi: 10.750351, n_recomb: 71019.213099
RS	0	0.000000	7.971660	74.560653	0.001050	0.000014
RS	1	0.008633	7.971660	80.908415	0.001139	0.000109
RS	2	0.018012	7.971660	87.788232	0.001236	0.000315
RS	3	0.028201	7.971660	95.243194	0.001341	0.000646
RS	4	0.039269	1.547424	530.595565	0.007471	0.003576
RS	5	0.051292	1.547424	571.771767	0.008051	0.005315
RS	6	0.064354	0.912031	1041.344771	0.014663	0.010241
RS	7	0.078543	0.912031	1113.086279	0.015673	0.013058
RS	8	0.093958	0.727128	1486.773103	0.020935	0.017926
RS	9	0.110703	0.727128	1576.879477	0.022204	0.021042
RS	10	0.128894	0.674346	1797.720315	0.025313	0.024257
RS	11	0.148655	0.674346	1894.253046	0.026672	0.027278
RS	12	0.170122	0.679595	1975.608597	0.027818	0.028635
RS	13	0.193443	0.679595	2070.866733	0.029159	0.031537
RS	14	0.218777	0.720529	2043.429544	0.028773	0.031292
RS	15	0.246298	0.720529	2133.336456	0.030039	0.033982
RS	16	0.276196	0.787843	2033.811041	0.028637	0.032508
RS	17	0.308674	0.787843	2116.632603	0.029804	0.034895
RS	18	0.343956	0.877588	1975.121052	0.027811	0.032592
RS	19	0.382285	0.877588	2050.344335	0.028870	0.034669
RS	20	0.423922	0.990817	1883.315136	0.026518	0.031821
RS	21	0.469155	0.990817	1951.057785	0.027472	0.033618
RS	22	0.518292	1.133609	1765.344193	0.024857	0.030373
RS	23	0.571672	1.133609	1826.151045	0.025713	0.031904
RS	24	0.629660	1.316317	1626.196421	0.022898	0.028348
RS	25	0.692654	1.316317	1680.911862	0.023668	0.029605
RS	26	0.761087	1.552032	1473.532216	0.020748	0.025862
RS	27	0.835428	1.552032	1523.095186	0.021446	0.026843
RS	28	0.916187	1.854737	1317.756557	0.018555	0.023100
RS	29	1.003919	1.854737	1362.983708	0.019192	0.023829
RS	30	1.099225	2.238089	1168.882591	0.016459	0.020281
RS	31	1.202758	2.238089	1210.370570	0.017043	0.020805
RS	32	1.315231	2.715322	1033.693073	0.014555	0.017596
RS	33	1.437413	2.715322	1071.852045	0.015092	0.017963
RS	34	1.570144	3.299600	915.205239	0.012887	0.015157
RS	35	1.714334	3.299600	950.337696	0.013381	0.015411
RS	36	1.870973	4.003343	813.836634	0.011459	0.013014
RS	37	2.041135	4.003343	846.196069	0.011915	0.013188
RS	38	2.225987	4.834413	728.953157	0.010264	0.011177
RS	39	2.426799	4.834413	758.771025	0.010684	0.011296
RS	40	2.644947	5.790389	659.630810	0.009288	0.009640
RS	41	2.881930	5.790389	687.124284	0.009675	0.009727
RS	42	3.139371	6.854796	604.680541	0.008514	0.008386
RS	43	3.419039	6.854796	630.047163	0.008872	0.008461
RS	44	3.722851	8.000158	562.390709	0.007919	0.007390
RS	45	4.052893	8.000158	585.791860	0.008248	0.007466
RS	46	4.411429	9.199442	530.368034	0.007468	0.006615
RS	47	4.800918	9.199442	551.908966	0.007771	0.006701
RS	48	5.224034	10.442993	505.549759	0.007118	0.006015
RS	49	5.683679	10.442993	525.271665	0.007396	0.006112
RS	50	6.183007	11.758447	484.239902	0.006818	0.005534
RS	51	6.725444	11.758447	502.141971	0.007071	0.005637
RS	52	7.314711	13.231760	462.259525	0.006509	0.005111
RS	53	7.954852	13.231760	478.361986	0.006736	0.005214
RS	54	8.650260	16.203429	404.641973	0.005698	0.004365
RS	55	9.405704	16.203429	419.643362	0.005909	0.004468
RS	56	10.226369	16.203429	433.458994	0.006103	0.004556
RS	57	11.117885	16.203429	445.782719	0.006277	0.004624
RS	58	12.086369	81.140630	93.503299	0.001317	0.001283
RS	59	13.138467	81.140630	100.517466	0.001415	0.001348
RS	60	14.281396	81.140630	107.959008	0.001520	0.001412
RS	61	15.522998	81.140630	115.836095	0.001631	0.001474
RS	62	16.871793	81.140630	124.153329	0.001748	0.001532
RS	63	18.337035	81.140630	8345.432296	0.117510	0.051849
PA	4+25*2+4+6 0.004863598 0.005771913 18.337035392 7.971660364 1.547423713 0.912031073 0.727128120 0.674346081 0.679594744 0.720528531 0.787843466 0.877588371 0.990817384 1.133609475 1.316317101 1.552032460 1.854736962 2.238088708 2.715321950 3.299600067 4.003342624 4.834413168 5.790388995 6.854796377 8.000157947 9.199441723 10.442993062 11.758447202 13.231760480 16.203428656 81.140630068
//
IT	6203
RD	5
LK	-99111.287011
QD	-1400.750799 -> -1031.577281
RI	0.0389149544
TR	0.003821	0.006266
MT	19.720996
MM	C_pi: 12.179905, n_recomb: 86747.735809
RS	0	0.000000	20.910529	34.991544	0.000403	0.000006
RS	1	0.008758	20.910529	38.040655	0.000439	0.000044
RS	2	0.018284	20.910529	41.353982	0.000477	0.000126
RS	3	0.028643	20.910529	44.954148	0.000518	0.000257
RS	4	0.039910	2.608783	390.875557	0.004506	0.002220
RS	5	0.052164	2.608783	423.047407	0.004877	0.003283
RS	6	0.065491	1.293523	920.435735	0.010610	0.007529
RS	7	0.079985	1.293523	989.457914	0.011406	0.009544
RS	8	0.095749	0.934048	1467.771064	0.016920	0.014494
RS	9	0.112893	0.934048	1566.122208	0.018054	0.016968
RS	10	0.131538	0.813397	1912.656129	0.022048	0.020917
RS	11	0.151817	0.813397	2026.882188	0.023365	0.023500
RS	12	0.173872	0.784002	2222.180867	0.025617	0.025885
RS	13	0.197859	0.784002	2341.045095	0.026987	0.028462
RS	14	0.223946	0.803094	2401.959545	0.027689	0.029305
RS	15	0.252318	0.803094	2518.010447	0.029027	0.031779
RS	16	0.283175	0.853710	2478.229316	0.028568	0.031343
RS	17	0.316734	0.853710	2587.239762	0.029825	0.033624
RS	18	0.353233	0.928337	2479.628263	0.028584	0.032240
RS	19	0.392928	0.928337	2579.453402	0.029735	0.034293
RS	20	0.436100	1.026149	2423.878402	0.027942	0.032198
RS	21	0.483054	1.026149	2513.648316	0.028977	0.034022
RS	22	0.534119	1.152151	2318.802794	0.026730	0.031334
RS	23	0.589657	1.152151	2398.618369	0.027651	0.032924
RS	24	0.650059	1.316042	2170.306420	0.025019	0.029718
RS	25	0.715751	1.316042	2241.077227	0.025834	0.031062
RS	26	0.787197	1.530511	1988.995529	0.022929	0.027467
RS	27	0.864900	1.530511	2052.107881	0.023656	0.028561
RS	28	0.949409	1.809500	1790.737240	0.020643	0.024789
RS	29	1.041319	1.809500	1847.598338	0.021299	0.025647
RS	30	1.141279	2.167234	1592.085032	0.018353	0.021938
RS	31	1.249993	2.167234	1643.808098	0.018949	0.022592
RS	32	1.368229	2.618315	1405.539302	0.016203	0.019136
RS	33	1.496821	2.618315	1452.886438	0.016748	0.019626
RS	34	1.636675	3.178135	1238.054692	0.014272	0.016534
RS	35	1.788778	3.178135	1281.531307	0.014773	0.016897
RS	36	1.954202	3.861979	1092.343284	0.012592	0.014209
RS	37	2.134115	3.861979	1132.307574	0.013053	0.014477
RS	38	2.329784	4.680494	969.029227	0.011171	0.012197
RS	39	2.542592	4.680494	1005.761395	0.011594	0.012396
RS	40	2.774037	5.632642	867.786329	0.010004	0.010507
RS	41	3.025753	5.632642	901.524635	0.010392	0.010661
RS	42	3.299515	6.700139	787.485484	0.009078	0.009132
RS	43	3.597254	6.700139	818.436642	0.009435	0.009260
RS	44	3.921070	7.849434	725.945425	0.008368	0.008046
RS	45	4.273246	7.849434	754.271352	0.008695	0.008163
RS	46	4.656267	9.043880	679.840502	0.007837	0.007207
RS	47	5.072834	9.043880	705.632250	0.008134	0.007322
RS	48	5.525885	10.263844	644.780184	0.007433	0.006559
RS	49	6.018615	10.263844	668.045439	0.007701	0.006676
RS	50	6.554501	11.530223	615.417020	0.007094	0.006038
RS	51	7.137320	11.530223	636.114938	0.007333	0.006152
RS	52	7.771184	12.928048	585.681133	0.006752	0.005572
RS	53	8.460564	12.928048	603.828100	0.006961	0.005678
RS	54	9.210322	15.764098	511.018216	0.005891	0.004732
RS	55	10.025746	15.764098	527.935768	0.006086	0.004836
RS	56	10.912586	15.764098	542.961002	0.006259	0.004920
RS	57	11.877099	15.764098	555.683091	0.006406	0.004978
RS	58	12.926086	102.768946	89.453338	0.001031	0.001026
RS	59	14.066946	102.768946	96.511356	0.001113	0.001082
RS	60	15.307726	102.768946	104.051706	0.001199	0.001138
RS	61	16.657177	102.768946	112.093540	0.001292	0.001193
RS	62	18.124817	102.768946	120.653954	0.001391	0.001247
RS	63	19.720996	102.768946	10069.132310	0.116074	0.054335
PA	4+25*2+4+6 0.003820650 0.006265781 19.720996494 20.910529160 2.608783333 1.293522938 0.934048167 0.813396648 0.784002193 0.803093845 0.853709656 0.928336671 1.026148779 1.152151323 1.316041554 1.530510949 1.809500402 2.167233842 2.618314814 3.178134968 3.861978750 4.680493681 5.632642013 6.700139094 7.849434375 9.043879560 10.263844226 11.530222584 12.928048285 15.764098003 102.768945885
//
IT	5032
RD	6
LK	-98416.154840
QD	-1146.505545 -> -869.294472
RI	0.0301370422
TR	0.003079	0.006627
MT	21.155781
MM	C_pi: 13.255924, n_recomb: 99298.178460
RS	0	0.000000	52.894774	15.965928	0.000161	0.000002
RS	1	0.008879	52.894774	17.381028	0.000175	0.000018
RS	2	0.018546	52.894774	18.921308	0.000191	0.000053
RS	3	0.029072	52.894774	20.597798	0.000207	0.000108
RS	4	0.040532	4.288892	276.166557	0.002781	0.001440
RS	5	0.053010	4.288892	299.788065	0.003019	0.002113
RS	6	0.066596	1.805118	771.173694	0.007766	0.005709
RS	7	0.081388	1.805118	832.533875	0.008384	0.007176
RS	8	0.097493	1.190040	1358.875419	0.013685	0.011939
RS	9	0.115029	1.190040	1457.025965	0.014673	0.013894
RS	10	0.134121	0.979400	1892.135588	0.019055	0.018163
RS	11	0.154909	0.979400	2015.125075	0.020294	0.020346
RS	12	0.177542	0.907753	2308.676713	0.023250	0.023377
RS	13	0.202185	0.907753	2443.618379	0.024609	0.025653
RS	14	0.229016	0.902663	2594.280739	0.026126	0.027289
RS	15	0.258229	0.902663	2731.046832	0.027503	0.029546
RS	16	0.290037	0.936785	2763.944897	0.027835	0.029936
RS	17	0.324668	0.936785	2895.757193	0.029162	0.032082
RS	18	0.362374	0.998069	2841.655058	0.028617	0.031487
RS	19	0.403428	0.998069	2964.323080	0.029853	0.033471
RS	20	0.448128	1.083478	2843.141184	0.028632	0.032083
RS	21	0.496796	1.083478	2954.257485	0.029751	0.033882
RS	22	0.549785	1.196836	2774.393657	0.027940	0.031781
RS	23	0.607479	1.196836	2873.039038	0.028933	0.033376
RS	24	0.670297	1.347111	2639.890380	0.026585	0.030610
RS	25	0.738691	1.347111	2726.543981	0.027458	0.031981
RS	26	0.813158	1.546409	2451.053652	0.024684	0.028665
RS	27	0.894238	1.546409	2527.238845	0.025451	0.029805
RS	28	0.982516	1.808226	2227.654190	0.022434	0.026155
RS	29	1.078632	1.808226	2295.278204	0.023115	0.027075
RS	30	1.183283	2.146644	1992.167457	0.020062	0.023352
RS	31	1.297225	2.146644	2052.930590	0.020674	0.024076
RS	32	1.421285	2.576645	1763.054950	0.017755	0.020507
RS	33	1.556360	2.576645	1818.206950	0.018311	0.021067
RS	34	1.703428	3.114601	1551.994244	0.015630	0.017800
RS	35	1.863554	3.114601	1602.371074	0.016137	0.018229
RS	36	2.037898	3.777288	1364.932414	0.013746	0.015339
RS	37	2.227721	3.777288	1411.083580	0.014211	0.015666
RS	38	2.434399	4.576865	1204.616284	0.012131	0.013184
RS	39	2.659428	4.576865	1246.910126	0.012557	0.013435
RS	40	2.904438	5.512885	1071.992437	0.010796	0.011365
RS	41	3.171201	5.512885	1110.687822	0.011185	0.011562
RS	42	3.461651	6.565296	966.460031	0.009733	0.009882
RS	43	3.777890	6.565296	1001.744364	0.010088	0.010045
RS	44	4.122207	7.695420	885.645268	0.008919	0.008713
RS	45	4.497096	7.695420	917.635604	0.009241	0.008856
RS	46	4.905272	8.858452	825.420294	0.008313	0.007813
RS	47	5.349690	8.858452	854.138175	0.008602	0.007945
RS	48	5.833567	10.025576	780.113262	0.007856	0.007121
RS	49	6.360408	10.025576	805.472255	0.008112	0.007244
RS	50	6.934027	11.209923	742.708455	0.007480	0.006561
RS	51	7.558577	11.209923	764.569984	0.007700	0.006674
RS	52	8.238581	12.491522	705.175465	0.007102	0.006052
RS	53	8.978963	12.491522	723.517244	0.007286	0.006149
RS	54	9.785083	15.091027	614.902636	0.006192	0.005130
RS	55	10.662779	15.091027	631.909236	0.006364	0.005223
RS	56	11.618405	15.091027	646.058086	0.006506	0.005291
RS	57	12.658881	15.091027	656.837961	0.006615	0.005327
RS	58	13.791740	123.855200	83.806870	0.000844	0.000842
RS	59	15.025187	123.855200	90.671825	0.000913	0.000891
RS	60	16.368150	123.855200	98.042117	0.000987	0.000941
RS	61	17.830356	123.855200	105.944098	0.001067	0.000991
RS	62	19.422390	123.855200	114.403265	0.001152	0.001040
RS	63	21.155781	123.855200	11260.570230	0.113402	0.056473
PA	4+25*2+4+6 0.003079420 0.006626687 21.155780726 52.894774031 4.288892185 1.805117664 1.190039653 0.979399763 0.907752661 0.902662605 0.936785421 0.998068869 1.083477567 1.196836391 1.347111250 1.546409010 1.808226423 2.146644029 2.576644551 3.114601123 3.777288398 4.576865197 5.512885199 6.565296187 7.695419573 8.858452498 10.025575854 11.209923351 12.491522485 15.091026571 123.855199616
//
IT	5656
RD	7
LK	-97887.998671
QD	-948.922107 -> -731.419714
RI	0.0241044652
TR	0.002521	0.006884
MT	22.683376
MM	C_pi: 14.150796, n_recomb: 109608.095479
RS	0	0.000000	128.102374	7.342066	0.000067	0.000001
RS	1	0.008999	128.102374	8.002450	0.000073	0.000008
RS	2	0.018808	128.102374	8.722200	0.000080	0.000023
RS	3	0.029499	128.102374	9.506647	0.000087	0.000047
RS	4	0.041153	6.822825	194.373514	0.001773	0.000971
RS	5	0.053855	6.822825	211.463063	0.001929	0.001413
RS	6	0.067701	2.461249	636.378843	0.005806	0.004457
RS	7	0.082792	2.461249	689.253843	0.006288	0.005549
RS	8	0.099242	1.493978	1226.261825	0.011188	0.010025
RS	9	0.117171	1.493978	1320.041421	0.012043	0.011583
RS	10	0.136715	1.169598	1809.486907	0.016509	0.015935
RS	11	0.158017	1.169598	1935.292452	0.017656	0.017781
RS	12	0.181235	1.047716	2303.806175	0.021019	0.021186
RS	13	0.206544	1.047716	2448.765369	0.022341	0.023201
RS	14	0.234130	1.015646	2677.756015	0.024430	0.025383
RS	15	0.264198	1.015646	2830.137521	0.025821	0.027450
RS	16	0.296972	1.032803	2934.208037	0.026770	0.028464
RS	17	0.332696	1.032803	3085.144502	0.028147	0.030487
RS	18	0.371634	1.081625	3090.252883	0.028194	0.030529
RS	19	0.414076	1.081625	3233.550772	0.029501	0.032445
RS	20	0.460338	1.156553	3157.417158	0.028806	0.031662
RS	21	0.510763	1.156553	3288.914839	0.030006	0.033432
RS	22	0.565726	1.260179	3137.988794	0.028629	0.031870
RS	23	0.625634	1.260179	3255.364757	0.029700	0.033461
RS	24	0.690934	1.400784	3033.173883	0.027673	0.031136
RS	25	0.762110	1.400784	3136.023288	0.028611	0.032522
RS	26	0.839691	1.589946	2853.194297	0.026031	0.029524
RS	27	0.924254	1.589946	2942.777111	0.026848	0.030692
RS	28	1.016427	1.840703	2619.838854	0.023902	0.027230
RS	29	1.116894	1.840703	2698.315156	0.024618	0.028187
RS	30	1.226402	2.166850	2360.211295	0.021533	0.024531
RS	31	1.345765	2.166850	2429.792568	0.022168	0.025297
RS	32	1.475870	2.583422	2098.256582	0.019143	0.021697
RS	33	1.617682	2.583422	2160.722214	0.019713	0.022301
RS	34	1.772256	3.107288	1850.532890	0.016883	0.018934
RS	35	1.940741	3.107288	1907.139776	0.017400	0.019405
RS	36	2.124387	3.756081	1626.740784	0.014841	0.016376
RS	37	2.324559	3.756081	1678.317963	0.015312	0.016743
RS	38	2.542746	4.542785	1432.366869	0.013068	0.014110
RS	39	2.780566	4.542785	1479.431581	0.013497	0.014396
RS	40	3.039788	5.466942	1270.197919	0.011589	0.012182
RS	41	3.322338	5.466942	1313.056129	0.011980	0.012410
RS	42	3.630314	6.506502	1140.597421	0.010406	0.010608
RS	43	3.966005	6.506502	1179.413317	0.010760	0.010795
RS	44	4.331905	7.617876	1041.304325	0.009500	0.009368
RS	45	4.730732	7.617876	1076.122833	0.009818	0.009527
RS	46	5.165449	8.748674	967.575057	0.008828	0.008415
RS	47	5.639287	8.748674	998.302963	0.009108	0.008556
RS	48	6.155765	9.861323	912.561129	0.008326	0.007684
RS	49	6.718721	9.861323	938.957683	0.008566	0.007808
RS	50	7.332338	10.960835	867.620042	0.007916	0.007091
RS	51	8.001174	10.960835	889.379716	0.008114	0.007195
RS	52	8.730199	12.120350	822.738101	0.007506	0.006545
RS	53	9.524828	12.120350	839.740580	0.007661	0.006625
RS	54	10.390966	14.454864	718.885386	0.006559	0.005555
RS	55	11.335048	14.454864	734.299802	0.006699	0.005630
RS	56	12.364088	14.454864	745.666608	0.006803	0.005673
RS	57	13.485731	14.454864	752.391727	0.006864	0.005677
RS	58	14.708311	144.758081	78.446398	0.000716	0.000712
RS	59	16.040911	144.758081	85.072675	0.000776	0.000756
RS	60	17.493431	144.758081	92.214359	0.000841	0.000800
RS	61	19.076664	144.758081	99.902840	0.000911	0.000846
RS	62	20.802371	144.758081	108.169599	0.000987	0.000892
RS	63	22.683376	144.758081	12129.211702	0.110660	0.058207
PA	4+25*2+4+6 0.002521341 0.006883543 22.683375635 128.102374359 6.822824596 2.461249314 1.493978124 1.169598418 1.047715639 1.015646078 1.032802764 1.081625022 1.156552625 1.260179088 1.400784315 1.589946449 1.840703162 2.166849886 2.583421729 3.107288207 3.756081415 4.542784536 5.466941904 6.506502383 7.617875584 8.748673941 9.861322740 10.960834671 12.120349532 14.454863933 144.758081131
//
IT	5506
RD	8
LK	-97470.029555
QD	-791.179491 -> -614.157543
RI	0.0198453562
TR	0.002083	0.007061
MT	24.313410
MM	C_pi: 14.923239, n_recomb: 118115.550380
RS	0	0.000000	296.719182	3.448206	0.000029	0.000000
RS	1	0.009119	296.719182	3.762640	0.000032	0.000004
RS	2	0.019069	296.719182	4.105748	0.000035	0.000011
RS	3	0.029926	296.719182	4.480144	0.000038	0.000022
RS	4	0.041774	10.486731	138.241662	0.001170	0.000677
RS	5	0.054701	10.486731	150.660269	0.001276	0.000978
RS	6	0.068808	3.273757	525.050579	0.004445	0.003567
RS	7	0.084201	3.273757	570.150654	0.004827	0.004402
RS	8	0.100998	1.844890	1095.774758	0.009277	0.008562
RS	9	0.119326	1.844890	1183.419211	0.010019	0.009822
RS	10	0.139325	1.382445	1700.640578	0.014398	0.014123
RS	11	0.161148	1.382445	1825.487685	0.015455	0.015695
RS	12	0.184962	1.202341	2246.498312	0.019019	0.019292
RS	13	0.210946	1.202341	2396.814557	0.020292	0.021085
RS	14	0.239300	1.140274	2688.978757	0.022766	0.023631
RS	15	0.270240	1.140274	2852.444261	0.024150	0.025534
RS	16	0.304000	1.139516	3020.041310	0.025569	0.027011
RS	17	0.340840	1.139516	3186.353213	0.026977	0.028929
RS	18	0.381038	1.176066	3249.293822	0.027509	0.029475
RS	19	0.424902	1.176066	3410.564846	0.028875	0.031336
RS	20	0.472766	1.241537	3383.012438	0.028642	0.031057
RS	21	0.524994	1.241537	3533.372497	0.029915	0.032808
RS	22	0.581985	1.337229	3418.755611	0.028944	0.031718
RS	23	0.644173	1.337229	3554.316831	0.030092	0.033314
RS	24	0.712031	1.470788	3353.259020	0.028390	0.031397
RS	25	0.786077	1.470788	3472.416422	0.029398	0.032802
RS	26	0.866875	1.653362	3193.966444	0.027041	0.030123
RS	27	0.955041	1.653362	3297.350317	0.027916	0.031319
RS	28	1.051246	1.897614	2962.944552	0.025085	0.028069
RS	29	1.156224	1.897614	3052.667061	0.025845	0.029059
RS	30	1.270774	2.217096	2690.453924	0.022778	0.025509
RS	31	1.395770	2.217096	2769.067724	0.023444	0.026310
RS	32	1.532163	2.626853	2405.063959	0.020362	0.022724
RS	33	1.680994	2.626853	2474.831641	0.020953	0.023363
RS	34	1.843396	3.144099	2127.977707	0.018016	0.019941
RS	35	2.020607	3.144099	2190.607349	0.018546	0.020446
RS	36	2.213977	3.787088	1872.818832	0.015856	0.017320
RS	37	2.424980	3.787088	1929.478283	0.016336	0.017717
RS	38	2.655224	4.569307	1648.184460	0.013954	0.014968
RS	39	2.906462	4.569307	1699.595224	0.014389	0.015282
RS	40	3.180610	5.489945	1459.114239	0.012353	0.012952
RS	41	3.479756	5.489945	1505.664286	0.012747	0.013203
RS	42	3.806180	6.524671	1307.305411	0.011068	0.011300
RS	43	4.162370	6.524671	1349.145666	0.011422	0.011506
RS	44	4.551039	7.624915	1190.893241	0.010082	0.009999
RS	45	4.975150	7.624915	1227.983107	0.010396	0.010171
RS	46	5.437934	8.730790	1104.727758	0.009353	0.009003
RS	47	5.942917	8.730790	1136.824107	0.009625	0.009148
RS	48	6.493947	9.796041	1040.928940	0.008813	0.008240
RS	49	7.095224	9.796041	1067.579426	0.009038	0.008360
RS	50	7.751330	10.817356	989.314941	0.008376	0.007622
RS	51	8.467263	10.817356	1009.969014	0.008551	0.007712
RS	52	9.248479	11.860021	937.916095	0.007941	0.007046
RS	53	10.100931	11.860021	952.269923	0.008062	0.007103
RS	54	11.031115	13.926255	823.137524	0.006969	0.006006
RS	55	12.046119	13.926255	835.318627	0.007072	0.006056
RS	56	13.153677	13.926255	842.079543	0.007129	0.006065
RS	57	14.362230	13.926255	842.775512	0.007135	0.006028
RS	58	15.680986	165.292092	73.891663	0.000626	0.000618
RS	59	17.119994	165.292092	80.300110	0.000680	0.000658
RS	60	18.690220	165.292092	87.229290	0.000739	0.000699
RS	61	20.403628	165.292092	94.714379	0.000802	0.000742
RS	62	22.273276	165.292092	102.791390	0.000870	0.000785
RS	63	24.313410	165.292092	12767.324683	0.108092	0.059573
PA	4+25*2+4+6 0.002083496 0.007060559 24.313410117 296.719181918 10.486731427 3.273757151 1.844890073 1.382445439 1.202340664 1.140274303 1.139515518 1.176066168 1.241536813 1.337228918 1.470787729 1.653361534 1.897614245 2.217096082 2.626852589 3.144098828 3.787087886 4.569307103 5.489944670 6.524670869 7.624915342 8.730789893 9.796041471 10.817355880 11.860020750 13.926255408 165.292091820
//
IT	5499
RD	9
LK	-97126.920000
QD	-661.947966 -> -512.482592
RI	0.0166966068
TR	0.001729	0.007180
MT	26.029172
MM	C_pi: 15.577788, n_recomb: 124992.502948
RS	0	0.000000	659.034584	1.659003	0.000013	0.000000
RS	1	0.009236	659.034584	1.812270	0.000014	0.000002
RS	2	0.019326	659.034584	1.979701	0.000016	0.000005
RS	3	0.030347	659.034584	2.162604	0.000017	0.000010
RS	4	0.042386	15.593574	99.801969	0.000798	0.000486
RS	5	0.055538	15.593574	108.929232	0.000871	0.000697
RS	6	0.069904	4.251359	435.463244	0.003484	0.002916
RS	7	0.085596	4.251359	473.878590	0.003791	0.003569
RS	8	0.102739	2.241858	975.648378	0.007806	0.007420
RS	9	0.121464	2.241858	1056.564725	0.008453	0.008454
RS	10	0.141919	1.617189	1581.846105	0.012656	0.012631
RS	11	0.164264	1.617189	1703.298202	0.013627	0.013980
RS	12	0.188672	1.371076	2157.244127	0.017259	0.017650
RS	13	0.215335	1.371076	2309.274597	0.018475	0.019253
RS	14	0.244460	1.275859	2649.258827	0.021195	0.022032
RS	15	0.276276	1.275859	2819.782032	0.022560	0.023794
RS	16	0.311030	1.255880	3041.008628	0.024330	0.025611
RS	17	0.348994	1.255880	3218.956826	0.025753	0.027437
RS	18	0.390464	1.279831	3334.968320	0.026681	0.028383
RS	19	0.435765	1.279831	3511.193035	0.028091	0.030197
RS	20	0.485250	1.336188	3531.906966	0.028257	0.030340
RS	21	0.539306	1.336188	3699.041358	0.029594	0.032079
RS	22	0.598354	1.424893	3624.209375	0.028995	0.031402
RS	23	0.662856	1.424893	3776.806977	0.030216	0.033009
RS	24	0.733316	1.552992	3603.462460	0.028829	0.031467
RS	25	0.810284	1.552992	3738.545517	0.029910	0.032898
RS	26	0.894361	1.731282	3473.202992	0.027787	0.030524
RS	27	0.986203	1.731282	3590.487977	0.028726	0.031755
RS	28	1.086528	1.972151	3254.289558	0.026036	0.028722
RS	29	1.196120	1.972151	3355.550725	0.026846	0.029749
RS	30	1.315834	2.288975	2978.718525	0.023831	0.026324
RS	31	1.446605	2.288975	3066.638129	0.024535	0.027161
RS	32	1.589454	2.696851	2678.671817	0.021431	0.023616
RS	33	1.745497	2.696851	2755.888442	0.022048	0.024289
RS	34	1.915954	3.213342	2379.498956	0.019037	0.020841
RS	35	2.102153	3.213342	2448.148281	0.019586	0.021377
RS	36	2.305552	3.857254	2098.683881	0.016790	0.018181
RS	37	2.527736	3.857254	2160.295285	0.017283	0.018605
RS	38	2.770442	4.642447	1848.104474	0.014786	0.015764
RS	39	3.035566	4.642447	1903.641099	0.015230	0.016102
RS	40	3.325177	5.567566	1635.322667	0.013083	0.013676
RS	41	3.641537	5.567566	1685.285833	0.013483	0.013948
RS	42	3.987117	6.605778	1463.657296	0.011710	0.011960
RS	43	4.364617	6.605778	1508.199712	0.012066	0.012181
RS	44	4.776983	7.703359	1331.892598	0.010656	0.010607
RS	45	5.227437	7.703359	1370.883591	0.010968	0.010789
RS	46	5.719496	8.792819	1234.681369	0.009878	0.009575
RS	47	6.257004	8.792819	1267.701628	0.010142	0.009723
RS	48	6.844157	9.819142	1163.282519	0.009307	0.008788
RS	49	7.485542	9.819142	1189.615908	0.009517	0.008902
RS	50	8.186167	10.770479	1106.106225	0.008849	0.008151
RS	51	8.951504	10.770479	1124.874338	0.009000	0.008226
RS	52	9.787531	11.703691	1049.304045	0.008395	0.007553
RS	53	10.700775	11.703691	1059.910420	0.008480	0.007583
RS	54	11.698369	13.505271	926.771380	0.007415	0.006480
RS	55	12.788105	13.505271	934.110461	0.007473	0.006498
RS	56	13.978492	13.505271	934.525355	0.007477	0.006467
RS	57	15.278827	13.505271	927.366935	0.007419	0.006381
RS	58	16.699265	184.799844	70.268674	0.000562	0.000550
RS	59	18.250900	184.799844	76.504824	0.000612	0.000588
RS	60	19.945848	184.799844	83.266080	0.000666	0.000626
RS	61	21.797347	184.799844	90.590648	0.000725	0.000667
RS	62	23.819857	184.799844	98.518164	0.000788	0.000708
RS	63	26.029172	184.799844	13209.339072	0.105681	0.060638
PA	4+25*2+4+6 0.001729163 0.007179719 26.029172496 659.034583776 15.593574494 4.251358659 2.241858197 1.617189019 1.371076114 1.275858968 1.255880038 1.279830783 1.336187514 1.424893000 1.552991580 1.731281882 1.972150605 2.288975216 2.696850569 3.213341949 3.857254089 4.642447213 5.567565997 6.605778441 7.703358654 8.792818971 9.819142478 10.770478911 11.703691331 13.505270717 184.799844474
//
IT	5616
RD	10
LK	-96834.869766
QD	-553.051764 -> -422.690821
RI	0.0142292687
TR	0.001437	0.007261
MT	27.784680
MM	C_pi: 16.087921, n_recomb: 130244.382437
RS	0	0.000000	1407.553889	0.817368	0.000006	0.000000
RS	1	0.009349	1407.553889	0.893810	0.000007	0.000001
RS	2	0.019572	1407.553889	0.977404	0.000008	0.000003
RS	3	0.030751	1407.553889	1.068819	0.000008	0.000005
RS	4	0.042975	22.485717	73.142051	0.000562	0.000357
RS	5	0.056342	22.485717	79.934503	0.000614	0.000510
RS	6	0.070959	5.399692	363.352159	0.002790	0.002427
RS	7	0.086942	5.399692	396.117348	0.003041	0.002949
RS	8	0.104420	2.683839	867.025987	0.006657	0.006509
RS	9	0.123531	2.683839	941.113487	0.007226	0.007371
RS	10	0.144429	1.873521	1459.660449	0.011207	0.011383
RS	11	0.167281	1.873521	1576.015597	0.012100	0.012550
RS	12	0.192270	1.553878	2046.191921	0.015710	0.016210
RS	13	0.219594	1.553878	2196.917994	0.016868	0.017653
RS	14	0.249474	1.422244	2570.158838	0.019733	0.020567
RS	15	0.282147	1.422244	2744.022882	0.021068	0.022205
RS	16	0.317874	1.381431	3008.250305	0.023097	0.024268
RS	17	0.356941	1.381431	3194.039624	0.024523	0.026014
RS	18	0.399662	1.391994	3356.746308	0.025773	0.027276
RS	19	0.446376	1.391994	3544.532542	0.027214	0.029050
RS	20	0.497457	1.439010	3611.082667	0.027725	0.029548
RS	21	0.553314	1.439010	3792.314351	0.029117	0.031280
RS	22	0.614393	1.520993	3758.435797	0.028857	0.030966
RS	23	0.681183	1.520993	3926.241915	0.030145	0.032591
RS	24	0.754216	1.644384	3784.987759	0.029061	0.031389
RS	25	0.834078	1.644384	3934.969725	0.030212	0.032854
RS	26	0.921406	1.819681	3689.604483	0.028328	0.030771
RS	27	1.016899	1.819681	3820.372085	0.029332	0.032042
RS	28	1.121319	2.059055	3490.707403	0.026801	0.029227
RS	29	1.235502	2.059055	3603.445727	0.027667	0.030297
RS	30	1.360360	2.375773	3220.683698	0.024728	0.027006
RS	31	1.496891	2.375773	3317.984145	0.025475	0.027885
RS	32	1.646186	2.785030	2914.243942	0.022375	0.024396
RS	33	1.809439	2.785030	2998.978066	0.023026	0.025106
RS	34	1.987955	3.304763	2600.244774	0.019964	0.021652
RS	35	2.183161	3.304763	2674.910247	0.020538	0.022220
RS	36	2.396616	3.954313	2299.786155	0.017657	0.018973
RS	37	2.630028	3.954313	2366.262141	0.018168	0.019426
RS	38	2.885262	4.747879	2028.024003	0.015571	0.016508
RS	39	3.164358	4.747879	2087.531269	0.016028	0.016871
RS	40	3.469547	5.683422	1795.206827	0.013783	0.014363
RS	41	3.803269	5.683422	1848.381721	0.014192	0.014655
RS	42	4.168190	6.731485	1606.472711	0.012334	0.012591
RS	43	4.567229	6.731485	1653.484697	0.012695	0.012828
RS	44	5.003574	7.833032	1461.476090	0.011221	0.011196
RS	45	5.480714	7.833032	1502.105383	0.011533	0.011388
RS	46	6.002462	8.912868	1354.879512	0.010403	0.010135
RS	47	6.572989	8.912868	1388.512635	0.010661	0.010285
RS	48	7.196855	9.907147	1277.268589	0.009807	0.009331
RS	49	7.879048	9.907147	1302.881479	0.010003	0.009437
RS	50	8.625019	10.795316	1215.818762	0.009335	0.008681
RS	51	9.440733	10.795316	1232.123982	0.009460	0.008738
RS	52	10.332708	11.625449	1154.932206	0.008867	0.008068
RS	53	11.308075	11.625449	1160.915692	0.008913	0.008068
RS	54	12.374631	13.166433	1028.193042	0.007894	0.006981
RS	55	13.540901	13.166433	1029.158292	0.007902	0.006960
RS	56	14.816206	13.166433	1021.627735	0.007844	0.006880
RS	57	16.210741	13.166433	1005.006208	0.007716	0.006737
RS	58	17.735653	202.121492	67.614781	0.000519	0.000503
RS	59	19.403132	202.121492	73.735597	0.000566	0.000538
RS	60	21.226505	202.121492	80.386873	0.000617	0.000575
RS	61	23.220347	202.121492	87.609341	0.000673	0.000614
RS	62	25.400596	202.121492	95.445625	0.000733	0.000654
RS	63	27.784680	202.121492	13459.354908	0.103339	0.061478
PA	4+25*2+4+6 0.001436888 0.007261227 27.784680040 1407.553889396 22.485717420 5.399691673 2.683838919 1.873520734 1.553877589 1.422244199 1.381431392 1.391994298 1.439010426 1.520992587 1.644384101 1.819680655 2.059055065 2.375773152 2.785030034 3.304763098 3.954313004 4.747878690 5.683422444 6.731484665 7.833031643 8.912867679 9.907146660 10.795316110 11.625449147 13.166433415 202.121492370
//
IT	7107
RD	11
LK	-96578.712905
QD	-459.040573 -> -343.167053
RI	0.0121762581
TR	0.001196	0.007322
MT	29.510067
MM	C_pi: 16.416296, n_recomb: 133795.778433
RS	0	0.000000	2907.506289	0.410365	0.000003	0.000000
RS	1	0.009453	2907.506289	0.449173	0.000003	0.000000
RS	2	0.019800	2907.506289	0.491653	0.000004	0.000001
RS	3	0.031126	2907.506289	0.538152	0.000004	0.000003
RS	4	0.043521	31.508356	54.344426	0.000406	0.000269
RS	5	0.057089	31.508356	59.458088	0.000444	0.000382
RS	6	0.071939	6.717286	304.837987	0.002278	0.002052
RS	7	0.088193	6.717286	332.831793	0.002488	0.002479
RS	8	0.105984	3.168322	769.022409	0.005748	0.005771
RS	9	0.125457	3.168322	836.383391	0.006251	0.006500
RS	10	0.146770	2.150761	1336.880056	0.009992	0.010326
RS	11	0.170098	2.150761	1446.863873	0.010814	0.011345
RS	12	0.195631	1.750604	1918.938742	0.014342	0.014939
RS	13	0.223578	1.750604	2065.745366	0.015440	0.016242
RS	14	0.254168	1.579283	2458.610293	0.018376	0.019221
RS	15	0.287648	1.579283	2632.291199	0.019674	0.020746
RS	16	0.324294	1.515751	2928.695219	0.021889	0.022984
RS	17	0.364404	1.515751	3118.436694	0.023307	0.024653
RS	18	0.408306	1.511761	3320.437139	0.024817	0.026168
RS	19	0.456359	1.511761	3516.018382	0.026279	0.027903
RS	20	0.508953	1.548740	3624.510922	0.027090	0.028702
RS	21	0.566520	1.548740	3816.571503	0.028525	0.030428
RS	22	0.629529	1.623688	3823.210634	0.028575	0.030436
RS	23	0.698494	1.623688	4003.686383	0.029924	0.032080
RS	24	0.773978	1.742439	3897.351104	0.029129	0.031194
RS	25	0.856599	1.742439	4060.482972	0.030348	0.032695
RS	26	0.947030	1.915200	3840.676732	0.028706	0.030890
RS	27	1.046010	1.915200	3983.866916	0.029776	0.032206
RS	28	1.154346	2.153949	3668.188795	0.027416	0.029608
RS	29	1.272925	2.153949	3791.834943	0.028340	0.030725
RS	30	1.402713	2.471862	3411.419445	0.025497	0.027578
RS	31	1.544770	2.471862	3517.812049	0.026292	0.028501
RS	32	1.700256	2.884259	3106.480776	0.023218	0.025083
RS	33	1.870441	2.884259	3198.562277	0.023906	0.025833
RS	34	2.056715	3.409452	2784.976030	0.020815	0.022388
RS	35	2.260597	3.409452	2865.509298	0.021417	0.022991
RS	36	2.483754	4.067307	2471.220723	0.018470	0.019707
RS	37	2.728006	4.067307	2542.393083	0.019002	0.020190
RS	38	2.995348	4.872297	2183.525728	0.016320	0.017210
RS	39	3.287963	4.872297	2246.809046	0.016793	0.017598
RS	40	3.608240	5.821658	1934.846563	0.014461	0.015018
RS	41	3.958795	5.821658	1991.022368	0.014881	0.015332
RS	42	4.342488	6.883213	1732.278898	0.012947	0.013202
RS	43	4.762453	6.883213	1781.545309	0.013315	0.013455
RS	44	5.222120	7.992591	1576.526362	0.011783	0.011771
RS	45	5.725240	7.992591	1618.579327	0.012097	0.011973
RS	46	6.275923	9.066908	1462.463549	0.010931	0.010687
RS	47	6.878663	9.066908	1496.486308	0.011185	0.010839
RS	48	7.538383	10.033535	1380.213026	0.010316	0.009870
RS	49	8.260469	10.033535	1404.841106	0.010500	0.009970
RS	50	9.050816	10.863259	1315.918155	0.009835	0.009216
RS	51	9.915878	10.863259	1329.384243	0.009936	0.009253
RS	52	10.862718	11.595171	1252.420200	0.009361	0.008595
RS	53	11.899066	11.595171	1253.164509	0.009366	0.008561
RS	54	13.033383	12.879354	1125.230047	0.008410	0.007511
RS	55	14.274933	12.879354	1118.461693	0.008359	0.007443
RS	56	15.633850	12.879354	1101.635072	0.008234	0.007308
RS	57	17.121232	12.879354	1074.274659	0.008029	0.007099
RS	58	18.749221	215.762608	65.961903	0.000493	0.000471
RS	59	20.531110	215.762608	72.031954	0.000538	0.000505
RS	60	22.481449	215.762608	78.639906	0.000588	0.000542
RS	61	24.616160	215.762608	85.828619	0.000641	0.000579
RS	62	26.952674	215.762608	93.643190	0.000700	0.000619
RS	63	29.510067	215.762608	13509.607708	0.100972	0.062156
PA	4+25*2+4+6 0.001195661 0.007321674 29.510067080 2907.506289386 31.508355568 6.717285733 3.168321836 2.150761158 1.750604091 1.579282623 1.515750543 1.511760851 1.548739884 1.623688046 1.742439373 1.915200457 2.153949317 2.471862076 2.884258628 3.409452044 4.067307275 4.872297150 5.821657542 6.883212951 7.992590549 9.066908440 10.033535116 10.863259386 11.595170845 12.879354398 215.762607945
//
IT	7381
RD	12
LK	-96350.912743
QD	-376.997841 -> -274.442050
RI	0.0104085947
TR	0.001001	0.007370
MT	31.146864
MM	C_pi: 16.556687, n_recomb: 135705.509891
RS	0	0.000000	5810.822857	0.210141	0.000002	0.000000
RS	1	0.009547	5810.822857	0.230211	0.000002	0.000000
RS	2	0.020005	5810.822857	0.252199	0.000002	0.000001
RS	3	0.031462	5810.822857	0.276288	0.000002	0.000001
RS	4	0.044013	42.939891	40.953364	0.000302	0.000207
RS	5	0.057761	42.939891	44.850475	0.000330	0.000293
RS	6	0.072823	8.186272	257.426581	0.001897	0.001764
RS	7	0.089322	8.186272	281.425902	0.002074	0.002121
RS	8	0.107396	3.688113	681.760292	0.005024	0.005175
RS	9	0.127196	3.688113	742.715095	0.005473	0.005800
RS	10	0.148886	2.446124	1217.303985	0.008970	0.009435
RS	11	0.172647	2.446124	1320.137939	0.009728	0.010329
RS	12	0.198677	1.959999	1782.451000	0.013135	0.013823
RS	13	0.227191	1.959999	1923.297421	0.014173	0.015000
RS	14	0.258428	1.746160	2323.576926	0.017122	0.017991
RS	15	0.292646	1.746160	2494.014130	0.018378	0.019411
RS	16	0.330132	1.658069	2811.942611	0.020721	0.021766
RS	17	0.371196	1.658069	3001.982811	0.022121	0.023360
RS	18	0.416181	1.638203	3235.176746	0.023840	0.025074
RS	19	0.465460	1.638203	3434.757513	0.025310	0.026768
RS	20	0.519444	1.664189	3579.997198	0.026381	0.027822
RS	21	0.578582	1.664189	3779.346541	0.027850	0.029538
RS	22	0.643365	1.731462	3824.410402	0.028182	0.029833
RS	23	0.714334	1.731462	4014.568790	0.029583	0.031495
RS	24	0.792077	1.845229	3944.220069	0.029065	0.030900
RS	25	0.877243	1.845229	4118.221364	0.030347	0.032437
RS	26	0.970539	2.015390	3927.951069	0.028945	0.030899
RS	27	1.072743	2.015390	4081.981513	0.030080	0.032261
RS	28	1.184703	2.253734	3786.446816	0.027902	0.029879
RS	29	1.307353	2.253734	3919.985322	0.028886	0.031044
RS	30	1.441711	2.573347	3549.295678	0.026154	0.028048
RS	31	1.588897	2.573347	3664.152368	0.027001	0.029018
RS	32	1.750134	2.989669	3252.930463	0.023971	0.025683
RS	33	1.926765	2.989669	3351.955678	0.024700	0.026475
RS	34	2.120258	3.521381	2930.860835	0.021597	0.023052
RS	35	2.332224	3.521381	3016.967719	0.022232	0.023692
RS	36	2.564426	4.188837	2610.110079	0.019234	0.020386
RS	37	2.818796	4.188837	2685.729218	0.019791	0.020901
RS	38	3.097451	5.006760	2311.870472	0.017036	0.017869
RS	39	3.402708	5.006760	2378.699380	0.017528	0.018285
RS	40	3.737109	5.971597	2051.740183	0.015119	0.015644
RS	41	4.103434	5.971597	2110.703386	0.015554	0.015979
RS	42	4.504731	7.048464	1838.814268	0.013550	0.013791
RS	43	4.944340	7.048464	1890.146613	0.013928	0.014061
RS	44	5.425919	8.167694	1674.985646	0.012343	0.012331
RS	45	5.953473	8.167694	1718.306694	0.012662	0.012544
RS	46	6.531392	9.238895	1555.521043	0.011462	0.011230
RS	47	7.164484	9.238895	1589.811109	0.011715	0.011386
RS	48	7.858018	10.180870	1470.293252	0.010834	0.010407
RS	49	8.617762	10.180870	1493.830113	0.011008	0.010500
RS	50	9.450038	10.955930	1404.644968	0.010351	0.009753
RS	51	10.361771	10.955930	1415.128146	0.010428	0.009771
RS	52	11.360546	11.594292	1340.077251	0.009875	0.009131
RS	53	12.454673	11.594292	1335.284199	0.009840	0.009061
RS	54	13.653256	12.627872	1216.117086	0.008961	0.008067
RS	55	14.966265	12.627872	1200.563749	0.008847	0.007947
RS	56	16.404627	12.627872	1173.473040	0.008647	0.007749
RS	57	17.980308	12.627872	1134.553719	0.008360	0.007470
RS	58	19.706417	224.715143	65.313402	0.000481	0.000452
RS	59	21.597316	224.715143	71.401882	0.000526	0.000487
RS	60	23.668738	224.715143	78.038543	0.000575	0.000523
RS	61	25.937916	224.715143	85.268055	0.000628	0.000561
RS	62	28.423731	224.715143	93.137540	0.000686	0.000601
RS	63	31.146864	224.715143	13373.913398	0.098551	0.062717
PA	4+25*2+4+6 0.001000623 0.007369532 31.146863556 5810.822856709 42.939891278 8.186272387 3.688112551 2.446124281 1.959999397 1.746160108 1.658068986 1.638203236 1.664189077 1.731461530 1.845229198 2.015390054 2.253733519 2.573347232 2.989668783 3.521381103 4.188836667 5.006760016 5.971596692 7.048463732 8.167694486 9.238894838 10.180869555 10.955929689 11.594291732 12.627872063 224.715142650
//
IT	9888
RD	13
LK	-96150.480596
QD	-306.172688 -> -217.858440
RI	0.0089115353
TR	0.000847	0.007402
MT	32.697544
MM	C_pi: 16.567988, n_recomb: 136362.279035
RS	0	0.000000	11036.956379	0.112120	0.000001	0.000000
RS	1	0.009631	11036.956379	0.122923	0.000001	0.000000
RS	2	0.020190	11036.956379	0.134768	0.000001	0.000000
RS	3	0.031766	11036.956379	0.147754	0.000001	0.000001
RS	4	0.044456	56.761370	31.494641	0.000231	0.000164
RS	5	0.058369	56.761370	34.520932	0.000253	0.000231
RS	6	0.073622	9.754525	220.018092	0.001613	0.001547
RS	7	0.090343	9.754525	240.790979	0.001766	0.001851
RS	8	0.108676	4.225995	607.353732	0.004454	0.004707
RS	9	0.128774	4.225995	662.589807	0.004859	0.005251
RS	10	0.150807	2.752405	1107.632105	0.008123	0.008704
RS	11	0.174963	2.752405	1203.304325	0.008824	0.009493
RS	12	0.201445	2.178388	1647.970378	0.012085	0.012867
RS	13	0.230477	2.178388	1781.829234	0.013067	0.013932
RS	14	0.262306	1.920685	2179.801733	0.015985	0.016897
RS	15	0.297201	1.920685	2344.989186	0.017197	0.018216
RS	16	0.335456	1.806865	2674.895332	0.019616	0.020641
RS	17	0.377395	1.806865	2862.512449	0.020992	0.022159
RS	18	0.423374	1.770124	3118.706957	0.022871	0.024025
RS	19	0.473781	1.770124	3319.200768	0.024341	0.025673
RS	20	0.529042	1.784315	3494.971438	0.025630	0.026940
RS	21	0.589626	1.784315	3698.517155	0.027123	0.028640
RS	22	0.656045	1.843335	3778.181920	0.027707	0.029189
RS	23	0.728861	1.843335	3975.237414	0.029152	0.030859
RS	24	0.808690	1.951784	3939.718050	0.028892	0.030533
RS	25	0.896207	1.951784	4122.322342	0.030231	0.032098
RS	26	0.992154	2.119255	3963.089594	0.029063	0.030814
RS	27	1.097341	2.119255	4126.287226	0.030260	0.032217
RS	28	1.212658	2.357356	3854.623539	0.028268	0.030049
RS	29	1.339082	2.357356	3996.921049	0.029311	0.031260
RS	30	1.477683	2.679099	3641.167834	0.026702	0.028420
RS	31	1.629632	2.679099	3763.768177	0.027601	0.029435
RS	32	1.796215	3.100066	3358.551570	0.024630	0.026193
RS	33	1.978843	3.100066	3464.073973	0.025403	0.027027
RS	34	2.179059	3.639315	3041.417706	0.022304	0.023639
RS	35	2.398559	3.639315	3132.812169	0.022974	0.024316
RS	36	2.639199	4.317708	2718.932467	0.019939	0.021000
RS	37	2.903016	4.317708	2798.798679	0.020525	0.021547
RS	38	3.192241	5.150223	2414.833173	0.017709	0.018477
RS	39	3.509322	5.150223	2485.056463	0.018224	0.018920
RS	40	3.856941	6.132515	2147.195371	0.015746	0.016226
RS	41	4.238040	6.132515	2208.832080	0.016198	0.016585
RS	42	4.655843	7.227024	1927.079657	0.014132	0.014346
RS	43	5.113886	7.227024	1980.405853	0.014523	0.014635
RS	44	5.616044	8.358858	1757.643945	0.012890	0.012865
RS	45	6.166565	8.358858	1802.213306	0.013216	0.013090
RS	46	6.770107	9.430243	1634.690706	0.011988	0.011752
RS	47	7.431778	9.430243	1669.289523	0.012242	0.011913
RS	48	8.157175	10.351611	1548.032648	0.011352	0.010929
RS	49	8.952436	10.351611	1570.578215	0.011518	0.011017
RS	50	9.824290	11.077121	1482.418710	0.010871	0.010281
RS	51	10.780114	11.077121	1490.044962	0.010927	0.010281
RS	52	11.827995	11.628381	1418.243073	0.010401	0.009665
RS	53	12.976799	11.628381	1407.967564	0.010325	0.009560
RS	54	14.236245	12.422739	1300.766194	0.009539	0.008641
RS	55	15.616991	12.422739	1275.788190	0.009356	0.008462
RS	56	17.130719	12.422739	1237.919696	0.009078	0.008196
RS	57	18.790236	12.422739	1187.107598	0.008706	0.007842
RS	58	20.609584	229.444145	65.579319	0.000481	0.000446
RS	59	22.604156	229.444145	71.753670	0.000526	0.000481
RS	60	24.790829	229.444145	78.489863	0.000576	0.000518
RS	61	27.188103	229.444145	85.834177	0.000629	0.000557
RS	62	29.816263	229.444145	93.835438	0.000688	0.000598
RS	63	32.697544	229.444145	13113.159125	0.096164	0.063180
PA	4+25*2+4+6 0.000847477 0.007402332 32.697544135 11036.956379143 56.761369953 9.754524752 4.225995419 2.752404929 2.178387739 1.920684778 1.806865445 1.770123719 1.784314961 1.843334569 1.951784231 2.119255123 2.357355566 2.679099444 3.100066098 3.639315312 4.317708462 5.150223017 6.132514504 7.227024475 8.358858042 9.430243284 10.351611286 11.077120550 11.628381013 12.422738960 229.444145440
//
IT	15771
RD	14
LK	-95979.476147
QD	-246.876985 -> -173.435744
RI	0.0077088720
TR	0.000730	0.007412
MT	34.218743
MM	C_pi: 16.541372, n_recomb: 136330.599033
RS	0	0.000000	20035.189424	0.062257	0.000000	0.000000
RS	1	0.009710	20035.189424	0.068305	0.000001	0.000000
RS	2	0.020363	20035.189424	0.074941	0.000001	0.000000
RS	3	0.032050	20035.189424	0.082221	0.000001	0.000000
RS	4	0.044873	72.574396	24.901114	0.000183	0.000134
RS	5	0.058940	72.574396	27.314973	0.000200	0.000188
RS	6	0.074373	11.328997	191.820338	0.001407	0.001391
RS	7	0.091305	11.328997	210.130535	0.001541	0.001656
RS	8	0.109881	4.753765	547.815170	0.004018	0.004358
RS	9	0.130260	4.753765	598.360338	0.004389	0.004839
RS	10	0.152619	3.057257	1014.355058	0.007440	0.008132
RS	11	0.177148	3.057257	1103.632444	0.008095	0.008834
RS	12	0.204059	2.399233	1526.840460	0.011200	0.012082
RS	13	0.233584	2.399233	1653.814241	0.012131	0.013048
RS	14	0.265975	2.098905	2042.966612	0.014985	0.015959
RS	15	0.301511	2.098905	2202.210023	0.016153	0.017185
RS	16	0.340499	1.959520	2536.547457	0.018606	0.019642
RS	17	0.383271	1.959520	2720.340249	0.019954	0.021084
RS	18	0.430197	1.905698	2992.131377	0.021948	0.023061
RS	19	0.481680	1.905698	3191.644110	0.023411	0.024658
RS	20	0.538161	1.907837	3391.434635	0.024877	0.026098
RS	21	0.600127	1.907837	3597.059023	0.026385	0.027773
RS	22	0.668110	1.958439	3706.257722	0.027186	0.028539
RS	23	0.742695	1.958439	3908.143554	0.028667	0.030210
RS	24	0.824521	2.061567	3904.283544	0.028638	0.030123
RS	25	0.914293	2.061567	4093.700659	0.030028	0.031709
RS	26	1.012781	2.226576	3964.402147	0.029079	0.030660
RS	27	1.120833	2.226576	4135.381474	0.030333	0.032097
RS	28	1.239377	2.464940	3888.421313	0.028522	0.030133
RS	29	1.369432	2.464940	4038.514769	0.029623	0.031384
RS	30	1.512115	2.789658	3700.027437	0.027140	0.028698
RS	31	1.668652	2.789658	3829.767756	0.028092	0.029755
RS	32	1.840390	3.216496	3433.841634	0.025188	0.026610
RS	33	2.028803	3.216496	3545.519521	0.026007	0.027482
RS	34	2.235511	3.764997	3124.979422	0.022922	0.024139
RS	35	2.462292	3.764997	3221.489525	0.023630	0.024851
RS	36	2.711092	4.456625	2804.250617	0.020569	0.021535
RS	37	2.984051	4.456625	2888.293187	0.021186	0.022113
RS	38	3.283515	5.306665	2497.607035	0.018320	0.019015
RS	39	3.612057	5.306665	2571.214235	0.018860	0.019484
RS	40	3.972501	6.310078	2225.364865	0.016323	0.016749
RS	41	4.367944	6.310078	2289.709341	0.016795	0.017130
RS	42	4.801785	7.426633	2000.466249	0.014674	0.014849
RS	43	5.277752	7.426633	2055.866986	0.015080	0.015155
RS	44	5.799936	8.576213	1827.335433	0.013404	0.013354
RS	45	6.372825	8.576213	1873.292250	0.013741	0.013591
RS	46	7.001341	9.653596	1702.404237	0.012487	0.012235
RS	47	7.690887	9.653596	1737.524368	0.012745	0.012402
RS	48	8.447388	10.560877	1615.557878	0.011850	0.011417
RS	49	9.277346	10.560877	1637.407689	0.012011	0.011502
RS	50	10.187894	11.244204	1551.130229	0.011378	0.010782
RS	51	11.186857	11.244204	1556.263993	0.011415	0.010765
RS	52	12.282820	11.716947	1488.610391	0.010919	0.010180
RS	53	13.485201	11.716947	1473.211611	0.010806	0.010040
RS	54	14.804335	12.287795	1380.254714	0.010124	0.009213
RS	55	16.251558	12.287795	1345.620913	0.009870	0.008971
RS	56	17.839307	12.287795	1296.873590	0.009513	0.008634
RS	57	19.581228	12.287795	1234.235345	0.009053	0.008202
RS	58	21.492291	231.566500	66.571795	0.000488	0.000448
RS	59	23.588919	231.566500	72.889856	0.000535	0.000484
RS	60	25.889132	231.566500	79.786910	0.000585	0.000522
RS	61	28.412698	231.566500	87.310785	0.000640	0.000563
RS	62	31.181303	231.566500	95.511876	0.000701	0.000606
RS	63	34.218743	231.566500	12807.696294	0.093946	0.063545
PA	4+25*2+4+6 0.000729533 0.007412415 34.218742856 20035.189424167 72.574396164 11.328996526 4.753765250 3.057257125 2.399232927 2.098904790 1.959519754 1.905698447 1.907836954 1.958438602 2.061567277 2.226576196 2.464940477 2.789658100 3.216496408 3.764996647 4.456625089 5.306664745 6.310077701 7.426633295 8.576212955 9.653595583 10.560876869 11.244204188 11.716946729 12.287795114 231.566500394
//
IT	13944
RD	15
LK	-95838.366335
QD	-199.004017 -> -139.428996
RI	0.0067916515
TR	0.000639	0.007394
MT	35.774096
MM	C_pi: 16.543854, n_recomb: 136038.936169
RS	0	0.000000	35455.163942	0.035389	0.000000	0.000000
RS	1	0.009787	35455.163942	0.038854	0.000000	0.000000
RS	2	0.020532	35455.163942	0.042659	0.000000	0.000000
RS	3	0.032329	35455.163942	0.046836	0.000000	0.000000
RS	4	0.045281	89.648167	20.335661	0.000149	0.000113
RS	5	0.059500	89.648167	22.323488	0.000164	0.000158
RS	6	0.075111	12.788290	171.688249	0.001262	0.001282
RS	7	0.092249	12.788290	188.239603	0.001384	0.001521
RS	8	0.111065	5.238092	503.220647	0.003699	0.004114
RS	9	0.131723	5.238092	550.235759	0.004045	0.004549
RS	10	0.154402	3.345863	940.261339	0.006912	0.007708
RS	11	0.179301	3.345863	1024.360202	0.007530	0.008341
RS	12	0.206637	2.614359	1425.371523	0.010478	0.011465
RS	13	0.236649	2.614359	1546.328254	0.011367	0.012347
RS	14	0.269598	2.275694	1922.975226	0.014135	0.015187
RS	15	0.305771	2.275694	2076.568855	0.015265	0.016328
RS	16	0.345485	2.112589	2409.878787	0.017715	0.018788
RS	17	0.389086	2.112589	2589.526100	0.019035	0.020159
RS	18	0.436954	2.042498	2870.789709	0.021103	0.022210
RS	19	0.489508	2.042498	3068.478202	0.022556	0.023754
RS	20	0.547205	2.033016	3286.217738	0.024156	0.025329
RS	21	0.610548	2.033016	3492.727241	0.025674	0.026975
RS	22	0.680092	2.075536	3626.030783	0.026654	0.027921
RS	23	0.756442	2.075536	3831.414682	0.028164	0.029586
RS	24	0.840264	2.173744	3854.907725	0.028337	0.029706
RS	25	0.932291	2.173744	4049.871867	0.029770	0.031304
RS	26	1.033324	2.336878	3947.634496	0.029018	0.030465
RS	27	1.144246	2.336878	4125.345884	0.030325	0.031928
RS	28	1.266024	2.576354	3901.774955	0.028681	0.030151
RS	29	1.399720	2.576354	4058.897270	0.029836	0.031436
RS	30	1.546502	2.905264	3737.718553	0.027475	0.028896
RS	31	1.707650	2.905264	3874.105628	0.028478	0.029988
RS	32	1.884570	3.339695	3488.506871	0.025643	0.026939
RS	33	2.078806	3.339695	3606.069246	0.026508	0.027846
RS	34	2.292052	3.899799	3189.311559	0.023444	0.024550
RS	35	2.526170	3.899799	3290.824775	0.024190	0.025293
RS	36	2.783200	4.607776	2872.202923	0.021113	0.021985
RS	37	3.065388	4.607776	2960.412208	0.021762	0.022591
RS	38	3.375194	5.479433	2564.981118	0.018855	0.019473
RS	39	3.715321	5.479433	2642.029618	0.019421	0.019966
RS	40	4.088738	6.509118	2290.000269	0.016833	0.017198
RS	41	4.498702	6.509118	2357.160045	0.017327	0.017600
RS	42	4.948790	7.653964	2061.939509	0.015157	0.015285
RS	43	5.442930	7.653964	2119.572665	0.015581	0.015608
RS	44	5.985433	8.828485	1886.449330	0.013867	0.013780
RS	45	6.581032	8.828485	1934.013896	0.014217	0.014030
RS	46	7.234924	9.919769	1760.620736	0.012942	0.012661
RS	47	7.952815	9.919769	1796.563930	0.013206	0.012834
RS	48	8.740967	10.821352	1674.498964	0.012309	0.011853
RS	49	9.606259	10.821352	1696.055117	0.012467	0.011935
RS	50	10.556239	11.471314	1612.142084	0.011851	0.011235
RS	51	11.599196	11.471314	1615.288511	0.011874	0.011204
RS	52	12.744231	11.875083	1552.308686	0.011411	0.010654
RS	53	14.001333	11.875083	1532.345856	0.011264	0.010481
RS	54	15.381472	12.239214	1455.126379	0.010696	0.009761
RS	55	16.896689	12.239214	1410.944218	0.010372	0.009455
RS	56	18.560205	12.239214	1351.543013	0.009935	0.009047
RS	57	20.386534	12.239214	1277.442628	0.009390	0.008537
RS	58	22.391611	232.670488	68.069089	0.000500	0.000456
RS	59	24.592931	232.670488	74.574414	0.000548	0.000493
RS	60	27.009701	232.670488	81.678944	0.000600	0.000534
RS	61	29.663007	232.670488	89.432095	0.000657	0.000576
RS	62	32.576000	232.670488	97.885806	0.000720	0.000621
RS	63	35.774096	232.670488	12511.549502	0.091970	0.063810
PA	4+25*2+4+6 0.000638904 0.007394477 35.774095943 35455.163941584 89.648167124 12.788289840 5.238092237 3.345862891 2.614358564 2.275694427 2.112588898 2.042498277 2.033015806 2.075535894 2.173743872 2.336878222 2.576354000 2.905264220 3.339695242 3.899799161 4.607775705 5.479432620 6.509118090 7.653964053 8.828485424 9.919768894 10.821352064 11.471313814 11.875082618 12.239214381 232.670488477
//
IT	20702
RD	16
LK	-95724.337770
QD	-161.390913 -> -113.488373
RI	0.0061126208
TR	0.000568	0.007348
MT	37.406017
MM	C_pi: 16.603944, n_recomb: 135694.862042
RS	0	0.000000	60866.489186	0.020728	0.000000	0.000000
RS	1	0.009865	60866.489186	0.022774	0.000000	0.000000
RS	2	0.020703	60866.489186	0.025022	0.000000	0.000000
RS	3	0.032610	60866.489186	0.027491	0.000000	0.000000
RS	4	0.045692	106.589117	17.247023	0.000127	0.000098
RS	5	0.060064	106.589117	18.946784	0.000140	0.000136
RS	6	0.075854	14.048747	157.832220	0.001163	0.001211
RS	7	0.093202	14.048747	173.189167	0.001276	0.001432
RS	8	0.112261	5.650157	471.942786	0.003478	0.003957
RS	9	0.133200	5.650157	516.528545	0.003807	0.004360
RS	10	0.156205	3.604704	884.659885	0.006519	0.007411
RS	11	0.181479	3.604704	964.900025	0.007111	0.007991
RS	12	0.209247	2.816107	1344.571898	0.009909	0.010996
RS	13	0.239753	2.816107	1460.688129	0.010765	0.011810
RS	14	0.273269	2.446221	1822.947241	0.013434	0.014568
RS	15	0.310092	2.446221	1971.675628	0.014530	0.015638
RS	16	0.350547	2.262690	2300.266315	0.016952	0.018077
RS	17	0.394993	2.262690	2476.059200	0.018247	0.019384
RS	18	0.443823	2.178061	2762.003348	0.020355	0.021478
RS	19	0.497470	2.178061	2957.673427	0.021797	0.022974
RS	20	0.556410	2.157960	3188.196339	0.023495	0.024648
RS	21	0.621163	2.157960	3395.006862	0.025019	0.026266
RS	22	0.692305	2.193148	3547.312083	0.026142	0.027356
RS	23	0.770465	2.193148	3755.367738	0.027675	0.029011
RS	24	0.856335	2.287126	3801.685991	0.028016	0.029304
RS	25	0.950676	2.287126	4001.298837	0.029487	0.030911
RS	26	1.054323	2.449173	3922.550077	0.028907	0.030253
RS	27	1.168195	2.449173	4106.169966	0.030260	0.031737
RS	28	1.293301	2.690794	3903.543773	0.028767	0.030125
RS	29	1.430748	2.690794	4067.037117	0.029972	0.031439
RS	30	1.581754	3.025300	3761.866206	0.027723	0.029030
RS	31	1.747656	3.025300	3904.436954	0.028774	0.030154
RS	32	1.929924	3.469210	3528.870553	0.026006	0.027193
RS	33	2.130173	3.469210	3652.032182	0.026914	0.028131
RS	34	2.350176	4.043494	3239.464995	0.023873	0.024880
RS	35	2.591882	4.043494	3345.836989	0.024657	0.025652
RS	36	2.857432	4.771271	2926.692701	0.021568	0.022353
RS	37	3.149179	4.771271	3019.026198	0.022249	0.022984
RS	38	3.469705	5.669124	2619.906288	0.019307	0.019850
RS	39	3.821851	5.669124	2700.426357	0.019901	0.020366
RS	40	4.208735	6.730889	2343.303975	0.017269	0.017571
RS	41	4.633785	6.730889	2413.366293	0.017785	0.017992
RS	42	5.100766	7.911101	2113.129345	0.015573	0.015648
RS	43	5.613813	7.911101	2173.138465	0.016015	0.015987
RS	44	6.177472	9.118693	1936.182414	0.014269	0.014138
RS	45	6.796735	9.118693	1985.566392	0.014633	0.014400
RS	46	7.477087	10.232675	1810.201957	0.013340	0.013023
RS	47	8.224555	10.232675	1847.269572	0.013613	0.013202
RS	48	9.045759	11.137594	1725.447200	0.012716	0.012227
RS	49	9.947974	11.137594	1747.126921	0.012875	0.012309
RS	50	10.939191	11.763202	1665.812957	0.012276	0.011632
RS	51	12.028190	11.763202	1667.522766	0.012289	0.011589
RS	52	13.224618	12.107174	1609.480783	0.011861	0.011076
RS	53	14.539070	12.107174	1585.615243	0.011685	0.010875
RS	54	15.983192	12.279672	1525.033780	0.011239	0.010270
RS	55	17.569774	12.279672	1471.669618	0.010845	0.009900
RS	56	19.312869	12.279672	1402.085096	0.010333	0.009422
RS	57	21.227919	12.279672	1317.105637	0.009706	0.008838
RS	58	23.331885	233.731922	69.879747	0.000515	0.000467
RS	59	25.643404	233.731922	76.601856	0.000565	0.000506
RS	60	28.182950	233.731922	83.945724	0.000619	0.000548
RS	61	30.973020	233.731922	91.962416	0.000678	0.000593
RS	62	34.038325	233.731922	100.705442	0.000742	0.000640
RS	63	37.406017	233.731922	12244.752602	0.090237	0.063979
PA	4+25*2+4+6 0.000568469 0.007347945 37.406017245 60866.489185521 106.589117483 14.048746823 5.650156537 3.604704343 2.816106782 2.446221462 2.262689699 2.178060979 2.157959905 2.193148369 2.287126147 2.449172571 2.690793505 3.025299943 3.469210129 4.043493648 4.771271500 5.669124301 6.730889272 7.911101452 9.118693479 10.232674831 11.137594379 11.763201899 12.107173544 12.279672499 233.731922101
//
IT	29781
RD	17
LK	-95632.690129
QD	-132.222945 -> -93.559137
RI	0.0056165757
TR	0.000513	0.007278
MT	39.118284
MM	C_pi: 16.721322, n_recomb: 135377.508112
RS	0	0.000000	103426.553537	0.012268	0.000000	0.000000
RS	1	0.009943	103426.553537	0.013488	0.000000	0.000000
RS	2	0.020874	103426.553537	0.014830	0.000000	0.000000
RS	3	0.032892	103426.553537	0.016305	0.000000	0.000000
RS	4	0.046105	122.322814	15.157034	0.000112	0.000087
RS	5	0.060632	122.322814	16.662903	0.000123	0.000121
RS	6	0.076603	15.046566	148.844220	0.001099	0.001165
RS	7	0.094163	15.046566	163.454007	0.001207	0.001377
RS	8	0.113468	5.973941	451.565376	0.003336	0.003867
RS	9	0.134692	5.973941	494.655306	0.003654	0.004251
RS	10	0.158027	3.825173	844.916154	0.006241	0.007215
RS	11	0.183682	3.825173	922.497597	0.006814	0.007758
RS	12	0.211887	2.999036	1282.337646	0.009472	0.010649
RS	13	0.242897	2.999036	1394.783543	0.010303	0.011411
RS	14	0.276991	2.606735	1741.907386	0.012867	0.014079
RS	15	0.314474	2.606735	1886.683704	0.013936	0.015092
RS	16	0.355684	2.407136	2208.064815	0.016310	0.017493
RS	17	0.400991	2.407136	2380.531636	0.017584	0.018747
RS	18	0.450804	2.310242	2667.641544	0.019705	0.020859
RS	19	0.505568	2.310242	2861.408534	0.021137	0.022314
RS	20	0.565778	2.280869	3100.590844	0.022903	0.024058
RS	21	0.631975	2.280869	3307.445780	0.024431	0.025649
RS	22	0.704753	2.309639	3474.462584	0.025665	0.026852
RS	23	0.784768	2.309639	3684.660062	0.027218	0.028499
RS	24	0.872737	2.400154	3749.699997	0.027698	0.028934
RS	25	0.969454	2.400154	3953.289285	0.029202	0.030548
RS	26	1.075787	2.561913	3894.472343	0.028767	0.030041
RS	27	1.192692	2.561913	4083.316082	0.030162	0.031545
RS	28	1.321221	2.806620	3898.932402	0.028800	0.030074
RS	29	1.462529	2.806620	4068.195494	0.030051	0.031414
RS	30	1.617887	3.147953	3777.247111	0.027902	0.029119
RS	31	1.788692	3.147953	3925.531255	0.028997	0.030271
RS	32	1.976479	3.603018	3559.053407	0.026290	0.027387
RS	33	2.182938	3.603018	3687.482562	0.027239	0.028353
RS	34	2.409924	4.193751	3278.869287	0.024220	0.025142
RS	35	2.659478	4.193751	3389.889682	0.025040	0.025939
RS	36	2.933846	4.944446	2970.457152	0.021942	0.022649
RS	37	3.235492	4.944446	3066.801583	0.022654	0.023303
RS	38	3.567131	5.872612	2664.545621	0.019682	0.020156
RS	39	3.931744	5.872612	2748.498091	0.020302	0.020692
RS	40	4.332609	6.971799	2386.940440	0.017632	0.017873
RS	41	4.773331	6.971799	2459.927627	0.018171	0.018312
RS	42	5.257873	8.193948	2155.305500	0.015921	0.015943
RS	43	5.790591	8.193948	2217.773272	0.016382	0.016297
RS	44	6.376276	9.442229	1977.487081	0.014607	0.014430
RS	45	7.020194	9.442229	2028.844802	0.014987	0.014704
RS	46	7.728136	10.587072	1851.855052	0.013679	0.013320
RS	47	8.506465	10.587072	1890.294689	0.013963	0.013507
RS	48	9.362182	11.503562	1768.902532	0.013066	0.012540
RS	49	10.302981	11.503562	1791.076739	0.013230	0.012623
RS	50	11.337320	12.112790	1712.446811	0.012649	0.011968
RS	51	12.474501	12.112790	1713.242926	0.012655	0.011916
RS	52	13.724749	12.404692	1660.237498	0.012264	0.011443
RS	53	15.099305	12.404692	1633.143271	0.012064	0.011217
RS	54	16.610530	12.397442	1589.660526	0.011742	0.010734
RS	55	18.272011	12.397442	1527.638328	0.011284	0.010303
RS	56	20.098689	12.397442	1448.486250	0.010700	0.009759
RS	57	22.106989	12.397442	1353.334097	0.009997	0.009104
RS	58	24.314968	235.110403	71.870949	0.000531	0.000479
RS	59	26.742481	235.110403	78.828285	0.000582	0.000520
RS	60	29.411354	235.110403	86.431513	0.000638	0.000564
RS	61	32.345586	235.110403	94.733394	0.000700	0.000612
RS	62	35.571560	235.110403	103.789023	0.000767	0.000662
RS	63	39.118284	235.110403	12010.648586	0.088720	0.064064
PA	4+25*2+4+6 0.000512931 0.007278263 39.118284234 103426.553537225 122.322814282 15.046565960 5.973940992 3.825173318 2.999035884 2.606734507 2.407136105 2.310241756 2.280869426 2.309639166 2.400154283 2.561913057 2.806619792 3.147953296 3.603017932 4.193750511 4.944445637 5.872612054 6.971798808 8.193948098 9.442229276 10.587072011 11.503561579 12.112789634 12.404692119 12.397441511 235.110403041
//
IT	5740
RD	18
LK	-95558.600097
QD	-109.622250 -> -91.329117
RI	0.0056722795
TR	0.000487	0.007278
MT	39.301292
MM	C_pi: 16.726369, n_recomb: 135416.023906
RS	0	0.000000	169839.564571	0.007479	0.000000	0.000000
RS	1	0.009951	169839.564571	0.008223	0.000000	0.000000
RS	2	0.020892	169839.564571	0.009042	0.000000	0.000000
RS	3	0.032922	169839.564571	0.009942	0.000000	0.000000
RS	4	0.046148	138.037233	13.450166	0.000099	0.000079
RS	5	0.060691	138.037233	14.787757	0.000109	0.000111
RS	6	0.076682	15.758914	142.340992	0.001051	0.001139
RS	7	0.094263	15.758914	156.332440	0.001154	0.001346
RS	8	0.113594	6.194001	436.338418	0.003222	0.003828
RS	9	0.134848	6.194001	478.071566	0.003530	0.004203
RS	10	0.158218	3.988768	812.166507	0.005998	0.007097
RS	11	0.183912	3.988768	887.053016	0.006551	0.007617
RS	12	0.212164	3.142496	1227.652554	0.009066	0.010399
RS	13	0.243227	3.142496	1336.039791	0.009866	0.011124
RS	14	0.277381	2.734401	1667.807968	0.012316	0.013697
RS	15	0.314934	2.734401	1807.783697	0.013350	0.014666
RS	16	0.356223	2.520399	2121.377333	0.015666	0.017015
RS	17	0.401621	2.520399	2289.186026	0.016905	0.018228
RS	18	0.451537	2.410409	2576.905172	0.019030	0.020338
RS	19	0.506419	2.410409	2767.001473	0.020433	0.021759
RS	20	0.566763	2.369464	3014.633867	0.022262	0.023550
RS	21	0.633112	2.369464	3219.437011	0.023774	0.025120
RS	22	0.706063	2.388340	3401.561439	0.025119	0.026410
RS	23	0.786273	2.388340	3611.625787	0.026671	0.028049
RS	24	0.874464	2.470667	3696.505273	0.027297	0.028600
RS	25	0.971432	2.470667	3901.781244	0.028813	0.030220
RS	26	1.078048	2.625806	3864.797162	0.028540	0.029841
RS	27	1.195274	2.625806	4056.702277	0.029957	0.031362
RS	28	1.324165	2.865233	3893.038657	0.028749	0.030011
RS	29	1.465881	2.865233	4066.127206	0.030027	0.031374
RS	30	1.621700	3.202364	3792.256574	0.028004	0.029176
RS	31	1.793023	3.202364	3944.562775	0.029129	0.030354
RS	32	1.981395	3.654168	3590.082269	0.026512	0.027536
RS	33	2.188511	3.654168	3722.334350	0.027488	0.028528
RS	34	2.416238	4.242550	3320.431536	0.024520	0.025349
RS	35	2.666625	4.242550	3434.874073	0.025365	0.026170
RS	36	2.941927	4.991788	3017.615728	0.022284	0.022884
RS	37	3.244625	4.991788	3116.927720	0.023017	0.023560
RS	38	3.577443	5.919129	2713.656376	0.020039	0.020398
RS	39	3.943380	5.919129	2800.145798	0.020678	0.020954
RS	40	4.345731	7.017204	2435.948596	0.017989	0.018111
RS	41	4.788119	7.017204	2511.081046	0.018543	0.018567
RS	42	5.274528	8.235880	2203.644985	0.016273	0.016176
RS	43	5.809339	8.235880	2267.875975	0.016747	0.016545
RS	44	6.397368	9.474824	2025.723368	0.014959	0.014661
RS	45	7.043911	9.474824	2078.409307	0.015348	0.014947
RS	46	7.754791	10.599849	1901.252459	0.014040	0.013558
RS	47	8.536409	10.599849	1940.427445	0.014329	0.013754
RS	48	9.395805	11.481026	1821.037929	0.013448	0.012794
RS	49	10.340718	11.481026	1843.020311	0.013610	0.012881
RS	50	11.379658	12.034308	1768.863160	0.013062	0.012248
RS	51	12.521981	12.034308	1767.914471	0.013055	0.012191
RS	52	13.777975	12.242814	1722.093570	0.012717	0.011756
RS	53	15.158951	12.242814	1690.617219	0.012485	0.011509
RS	54	16.677346	12.012327	1670.428385	0.012336	0.011150
RS	55	18.346834	12.012327	1597.084416	0.011794	0.010663
RS	56	20.182450	12.012327	1505.835303	0.011120	0.010056
RS	57	22.200725	12.012327	1398.211029	0.010325	0.009336
RS	58	24.419836	235.110417	71.708394	0.000530	0.000492
RS	59	26.859768	235.110417	78.654577	0.000581	0.000535
RS	60	29.542493	235.110417	86.245857	0.000637	0.000581
RS	61	32.492172	235.110417	94.534893	0.000698	0.000631
RS	62	35.735369	235.110417	103.576653	0.000765	0.000684
RS	63	39.301292	235.110417	11918.407874	0.088013	0.064079
PA	4+25*2+4+6 0.000486539 0.007278262 39.301291654 169839.564571017 138.037232959 15.758913975 6.194000811 3.988768336 3.142495815 2.734401481 2.520399031 2.410408870 2.369464231 2.388339620 2.470667009 2.625806288 2.865232674 3.202364134 3.654167801 4.242550070 4.991788160 5.919128900 7.017203637 8.235879942 9.474824443 10.599849282 11.481026490 12.034307681 12.242814339 12.012326972 235.110417055
//
IT	4217
RD	19
LK	-105793.567011
QD	-5919.899082 -> -590.388669
RI	0.0017958418
TR	0.000473	0.006234
MT	50.161680
MM	C_pi: 32.905927, n_recomb: 219547.140838
RS	0	0.000000	297356.630435	0.006949	0.000000	0.000000
RS	1	0.010377	297356.630435	0.007670	0.000000	0.000000
RS	2	0.021830	297356.630435	0.008466	0.000000	0.000000
RS	3	0.034472	297356.630435	0.009345	0.000000	0.000000
RS	4	0.048425	170.109212	18.030662	0.000082	0.000056
RS	5	0.063826	170.109212	19.900730	0.000091	0.000079
RS	6	0.080826	18.074931	206.620816	0.000941	0.000878
RS	7	0.099589	18.074931	227.826026	0.001038	0.001052
RS	8	0.120300	7.038758	644.371545	0.002935	0.003068
RS	9	0.143159	7.038758	708.862639	0.003229	0.003417
RS	10	0.168391	4.573317	1198.503022	0.005459	0.005808
RS	11	0.196241	4.573317	1314.539952	0.005988	0.006294
RS	12	0.226980	3.640122	1808.534870	0.008238	0.008618
RS	13	0.260909	3.640122	1976.943389	0.009005	0.009279
RS	14	0.298359	3.191719	2460.199923	0.011206	0.011481
RS	15	0.339695	3.191719	2679.108269	0.012203	0.012364
RS	16	0.385320	2.957938	3141.723019	0.014310	0.014453
RS	17	0.435680	2.957938	3406.746683	0.015517	0.015572
RS	18	0.491265	2.841042	3837.418917	0.017479	0.017538
RS	19	0.552618	2.841042	4141.329139	0.018863	0.018872
RS	20	0.620337	2.803873	4517.206604	0.020575	0.020631
RS	21	0.695083	2.803873	4849.283076	0.022088	0.022131
RS	22	0.777585	2.837711	5129.876400	0.023366	0.023506
RS	23	0.868648	2.837711	5475.922384	0.024942	0.025102
RS	24	0.969160	2.948308	5610.640129	0.025556	0.025852
RS	25	1.080102	2.948308	5954.731647	0.027123	0.027463
RS	26	1.202555	3.148195	5903.158081	0.026888	0.027381
RS	27	1.337716	3.148195	6230.848873	0.028380	0.028929
RS	28	1.486901	3.452709	5982.618816	0.027250	0.027940
RS	29	1.651566	3.452709	6283.814216	0.028622	0.029364
RS	30	1.833318	3.880086	5861.602092	0.026699	0.027548
RS	31	2.033930	3.880086	6131.518017	0.027928	0.028814
RS	32	2.255358	4.453597	5579.240073	0.025412	0.026359
RS	33	2.499762	4.453597	5817.534209	0.026498	0.027456
RS	34	2.769528	5.203546	5185.875179	0.023621	0.024591
RS	35	3.067286	5.203546	5394.991035	0.024573	0.025527
RS	36	3.395940	6.164471	4734.032893	0.021563	0.022491
RS	37	3.758698	6.164471	4917.553270	0.022399	0.023283
RS	38	4.159097	7.363721	4274.045736	0.019468	0.020303
RS	39	4.601044	7.363721	4435.398158	0.020202	0.020970
RS	40	5.088850	8.799237	3850.008578	0.017536	0.018248
RS	41	5.627273	8.799237	3991.652824	0.018181	0.018806
RS	42	6.221566	10.415194	3493.689109	0.015913	0.016490
RS	43	6.877526	10.415194	3616.751328	0.016474	0.016948
RS	44	7.601551	12.089849	3221.004339	0.014671	0.015111
RS	45	8.400706	12.089849	3325.033743	0.015145	0.015470
RS	46	9.282785	13.652989	3032.170422	0.013811	0.014116
RS	47	10.256394	13.652989	3114.693519	0.014187	0.014368
RS	48	11.331029	14.932749	2914.194970	0.013274	0.013445
RS	49	12.517175	14.932749	2970.001003	0.013528	0.013568
RS	50	13.826401	15.809685	2842.893494	0.012949	0.012983
RS	51	15.271479	15.809685	2863.354793	0.013042	0.012939
RS	52	16.866507	16.246695	2783.904046	0.012680	0.012570
RS	53	18.627044	16.246695	2757.014387	0.012558	0.012309
RS	54	20.570263	16.159745	2713.355811	0.012359	0.012135
RS	55	22.715121	16.159745	2622.192085	0.011944	0.011580
RS	56	25.082541	16.159745	2499.302058	0.011384	0.010903
RS	57	27.695618	16.159745	2346.085320	0.010686	0.010116
RS	58	30.579841	480.064584	80.053948	0.000365	0.000519
RS	59	33.763348	480.064584	88.578899	0.000403	0.000569
RS	60	37.277191	480.064584	98.026701	0.000446	0.000625
RS	61	41.155651	480.064584	108.498411	0.000494	0.000686
RS	62	45.436560	480.064584	120.105759	0.000547	0.000753
RS	63	50.161680	480.064584	28033.992373	0.127690	0.110276
PA	4+25*2+4+6 0.000472584 0.006233834 50.161679713 297356.630434971 170.109212041 18.074930704 7.038757575 4.573317342 3.640121986 3.191718821 2.957938395 2.841041972 2.803872936 2.837710675 2.948308225 3.148194935 3.452708989 3.880086139 4.453597160 5.203546474 6.164471061 7.363720686 8.799236720 10.415194235 12.089849099 13.652988615 14.932749208 15.809684718 16.246695058 16.159744799 480.064584482
//
IT	4891
RD	20
LK	-98550.930730
QD	-1414.604450 -> -374.589453
RI	0.0102573246
TR	0.000492	0.005857
MT	55.305211
MM	C_pi: 36.211182, n_recomb: 226274.345708
RS	0	0.000000	493231.962098	0.004375	0.000000	0.000000
RS	1	0.010547	493231.962098	0.004836	0.000000	0.000000
RS	2	0.022207	493231.962098	0.005347	0.000000	0.000000
RS	3	0.035097	493231.962098	0.005911	0.000000	0.000000
RS	4	0.049346	172.990456	18.630857	0.000082	0.000061
RS	5	0.065098	172.990456	20.594949	0.000091	0.000088
RS	6	0.082512	16.891004	233.039645	0.001030	0.001079
RS	7	0.101762	16.891004	257.325573	0.001137	0.001310
RS	8	0.123042	6.533728	733.667077	0.003242	0.003878
RS	9	0.146567	6.533728	808.039919	0.003571	0.004318
RS	10	0.172574	4.319487	1344.113116	0.005940	0.007244
RS	11	0.201323	4.319487	1475.638217	0.006521	0.007806
RS	12	0.233105	3.504505	1993.437019	0.008810	0.010510
RS	13	0.268239	3.504505	2180.794686	0.009638	0.011237
RS	14	0.307078	3.119576	2675.174448	0.011823	0.013696
RS	15	0.350014	3.119576	2915.184831	0.012883	0.014636
RS	16	0.397479	2.922852	3383.500489	0.014953	0.016882
RS	17	0.449950	2.922852	3670.950218	0.016223	0.018048
RS	18	0.507955	2.829402	4104.763204	0.018141	0.020085
RS	19	0.572079	2.829402	4431.621954	0.019585	0.021455
RS	20	0.642965	2.808418	4807.752055	0.021247	0.023201
RS	21	0.721328	2.808418	5162.274179	0.022814	0.024728
RS	22	0.807957	2.854663	5437.916263	0.024032	0.026001
RS	23	0.903723	2.854663	5804.644271	0.025653	0.027613
RS	24	1.009589	2.976167	5926.168183	0.026190	0.028168
RS	25	1.126621	2.976167	6287.908046	0.027789	0.029780
RS	26	1.255998	3.187250	6212.791980	0.027457	0.029416
RS	27	1.399020	3.187250	6554.173717	0.028966	0.030943
RS	28	1.557127	3.504924	6272.121915	0.027719	0.029608
RS	29	1.731910	3.504924	6582.729564	0.029092	0.030986
RS	30	1.925129	3.949312	6118.591541	0.027041	0.028792
RS	31	2.138727	3.949312	6393.933219	0.028257	0.029988
RS	32	2.374854	4.546036	5795.118984	0.025611	0.027156
RS	33	2.635886	4.546036	6035.570369	0.026674	0.028163
RS	34	2.924450	5.328571	5356.490487	0.023673	0.024953
RS	35	3.243450	5.328571	5565.384933	0.024596	0.025785
RS	36	3.596096	6.335658	4859.447900	0.021476	0.022456
RS	37	3.985937	6.335658	5041.200399	0.022279	0.023135
RS	38	4.416896	7.599666	4357.658837	0.019258	0.019928
RS	39	4.893309	7.599666	4516.316783	0.019959	0.020480
RS	40	5.419972	9.123077	3897.270052	0.017224	0.017593
RS	41	6.002184	9.123077	4035.647414	0.017835	0.018039
RS	42	6.645804	10.851718	3510.592300	0.015515	0.015606
RS	43	7.357309	10.851718	3629.951365	0.016042	0.015961
RS	44	8.143860	12.659616	3212.861675	0.014199	0.014037
RS	45	9.013370	12.659616	3312.761076	0.014640	0.014305
RS	46	9.974591	14.364846	3002.977167	0.013271	0.012874
RS	47	11.037196	14.364846	3080.907130	0.013616	0.013049
RS	48	12.211877	15.777693	2866.644930	0.012669	0.012046
RS	49	13.510457	15.777693	2917.359154	0.012893	0.012110
RS	50	14.946002	16.758546	2778.926588	0.012281	0.011433
RS	51	16.532960	16.758546	2793.766140	0.012347	0.011355
RS	52	18.287300	17.250787	2705.690611	0.011958	0.010882
RS	53	20.226677	17.250787	2672.540638	0.011811	0.010619
RS	54	22.370607	17.091115	2631.285306	0.011629	0.010290
RS	55	24.740666	17.091115	2531.304820	0.011187	0.009782
RS	56	27.360703	17.091115	2399.596932	0.010605	0.009159
RS	57	30.257086	17.091115	2238.068643	0.009891	0.008430
RS	58	33.458961	612.088886	63.207210	0.000279	0.000281
RS	59	36.998549	612.088886	70.136746	0.000310	0.000305
RS	60	40.911471	612.088886	77.848116	0.000344	0.000330
RS	61	45.237104	612.088886	86.432609	0.000382	0.000358
RS	62	50.018976	612.088886	95.992288	0.000424	0.000388
RS	63	55.305211	612.088886	28327.886503	0.125193	0.087154
PA	4+25*2+4+6 0.000492372 0.005856811 55.305211324 493231.962098151 172.990456125 16.891004049 6.533728081 4.319487187 3.504504725 3.119576289 2.922852094 2.829402266 2.808418371 2.854662637 2.976166805 3.187250101 3.504923929 3.949312072 4.546035519 5.328571413 6.335657581 7.599665708 9.123077190 10.851717919 12.659616166 14.364846455 15.777693217 16.758545711 17.250787344 17.091114730 612.088886393
//
IT	4729
RD	21
LK	-97006.032346
QD	-615.525150 -> -308.288082
RI	0.0109150940
TR	0.000531	0.005719
MT	57.760930
MM	C_pi: 34.646495, n_recomb: 212732.696059
RS	0	0.000000	767701.093441	0.002678	0.000000	0.000000
RS	1	0.010623	767701.093441	0.002963	0.000000	0.000000
RS	2	0.022376	767701.093441	0.003278	0.000000	0.000000
RS	3	0.035376	767701.093441	0.003626	0.000000	0.000000
RS	4	0.049758	197.240515	15.614406	0.000073	0.000050
RS	5	0.065667	197.240515	17.272563	0.000081	0.000074
RS	6	0.083267	17.258366	218.252542	0.001026	0.001011
RS	7	0.102736	17.258366	241.166066	0.001134	0.001252
RS	8	0.124274	6.484457	708.352069	0.003330	0.003798
RS	9	0.148100	6.484457	780.633651	0.003670	0.004298
RS	10	0.174457	4.284936	1299.866462	0.006110	0.007191
RS	11	0.203614	4.284936	1427.816127	0.006712	0.007851
RS	12	0.235868	3.495270	1919.441720	0.009023	0.010492
RS	13	0.271549	3.495270	2100.876076	0.009876	0.011336
RS	14	0.311020	3.125070	2567.056259	0.012067	0.013736
RS	15	0.354685	3.125070	2798.659940	0.013156	0.014801
RS	16	0.402989	2.934883	3242.060860	0.015240	0.017011
RS	17	0.456424	2.934883	3518.945299	0.016542	0.018304
RS	18	0.515535	2.843081	3933.443099	0.018490	0.020328
RS	19	0.580927	2.843081	4248.037152	0.019969	0.021826
RS	20	0.653265	2.820985	4611.440114	0.021677	0.023577
RS	21	0.733288	2.820985	4952.420869	0.023280	0.025231
RS	22	0.821812	2.864550	5222.642475	0.024550	0.026512
RS	23	0.919741	2.864550	5574.866380	0.026206	0.028247
RS	24	1.028073	2.982468	5698.618686	0.026788	0.028799
RS	25	1.147914	2.982468	6045.078713	0.028416	0.030523
RS	26	1.280486	3.189361	5979.422337	0.028108	0.030130
RS	27	1.427142	3.189361	6304.855974	0.029637	0.031754
RS	28	1.589378	3.502434	6038.030363	0.028383	0.030353
RS	29	1.768849	3.502434	6332.139968	0.029766	0.031809
RS	30	1.967386	3.942005	5887.070946	0.027674	0.029510
RS	31	2.187015	3.942005	6145.573262	0.028889	0.030763
RS	32	2.429976	4.534109	5567.878100	0.026173	0.027796
RS	33	2.698748	4.534109	5791.462958	0.027224	0.028840
RS	34	2.996073	5.312950	5134.360116	0.024135	0.025479
RS	35	3.324984	5.312950	5326.729618	0.025040	0.026331
RS	36	3.688837	6.318456	4642.886060	0.021825	0.022849
RS	37	4.091344	6.318456	4808.791617	0.022605	0.023537
RS	38	4.536612	7.584627	4146.832251	0.019493	0.020185
RS	39	5.029182	7.584627	4290.546023	0.020169	0.020739
RS	40	5.574081	9.115638	3691.769194	0.017354	0.017729
RS	41	6.176866	9.115638	3816.185393	0.017939	0.018174
RS	42	6.843689	10.858062	3309.150338	0.015555	0.015641
RS	43	7.581352	10.858062	3415.496120	0.016055	0.015993
RS	44	8.397380	12.684232	3013.332091	0.014165	0.013992
RS	45	9.300099	12.684232	3101.083428	0.014577	0.014257
RS	46	10.298718	14.407041	2802.631921	0.013174	0.012769
RS	47	11.403426	14.407041	2869.224370	0.013487	0.012941
RS	48	12.625492	15.828160	2662.767399	0.012517	0.011894
RS	49	13.977385	15.828160	2702.986144	0.012706	0.011955
RS	50	15.472896	16.796887	2569.643452	0.012079	0.011246
RS	51	17.127282	16.796887	2574.962757	0.012104	0.011163
RS	52	18.957422	17.243136	2491.014683	0.011710	0.010669
RS	53	20.981987	17.243136	2449.466968	0.011514	0.010395
RS	54	23.221631	16.889907	2424.787444	0.011398	0.010085
RS	55	25.699204	16.889907	2314.877190	0.010882	0.009548
RS	56	28.439982	16.889907	2175.550251	0.010227	0.008890
RS	57	31.471926	16.889907	2009.419114	0.009446	0.008122
RS	58	34.825969	653.313055	52.288386	0.000246	0.000224
RS	59	38.536329	653.313055	58.079708	0.000273	0.000242
RS	60	42.640859	653.313055	64.532893	0.000303	0.000262
RS	61	47.181433	653.313055	71.726559	0.000337	0.000284
RS	62	52.204375	653.313055	79.748827	0.000375	0.000308
RS	63	57.760930	653.313055	24472.817764	0.115040	0.076895
PA	4+25*2+4+6 0.000531119 0.005718685 57.760929539 767701.093441232 197.240514609 17.258365821 6.484456843 4.284935596 3.495270347 3.125069737 2.934883421 2.843081272 2.820985032 2.864550460 2.982467817 3.189361102 3.502433725 3.942005338 4.534108731 5.312950200 6.318455569 7.584626926 9.115638310 10.858061859 12.684231812 14.407040561 15.828160120 16.796886996 17.243136306 16.889907316 653.313054738
//
IT	4206
RD	22
LK	-96517.797294
QD	-402.532390 -> -280.914311
RI	0.0098412226
TR	0.000563	0.005612
MT	60.073623
MM	C_pi: 32.997623, n_recomb: 200022.156994
RS	0	0.000000	787913.926643	0.002484	0.000000	0.000000
RS	1	0.010692	787913.926643	0.002750	0.000000	0.000000
RS	2	0.022528	787913.926643	0.003044	0.000000	0.000000
RS	3	0.035629	787913.926643	0.003370	0.000000	0.000000
RS	4	0.050131	233.091388	12.609267	0.000063	0.000042
RS	5	0.066183	233.091388	13.957142	0.000070	0.000063
RS	6	0.083952	18.188851	197.882091	0.000989	0.000960
RS	7	0.103621	18.188851	218.803648	0.001094	0.001194
RS	8	0.125393	6.613197	664.573240	0.003322	0.003741
RS	9	0.149493	6.613197	732.865240	0.003664	0.004245
RS	10	0.176169	4.355124	1225.290529	0.006126	0.007124
RS	11	0.205698	4.355124	1346.767550	0.006733	0.007795
RS	12	0.238385	3.563324	1806.190647	0.009030	0.010383
RS	13	0.274566	3.563324	1978.255994	0.009890	0.011243
RS	14	0.314616	3.193843	2412.901606	0.012063	0.013592
RS	15	0.358948	3.193843	2632.475279	0.013161	0.014676
RS	16	0.408020	3.001866	3049.320106	0.015245	0.016860
RS	17	0.462339	3.001866	3312.171192	0.016559	0.018175
RS	18	0.522467	2.906397	3707.010504	0.018533	0.020205
RS	19	0.589023	2.906397	4006.376787	0.020030	0.021730
RS	20	0.662695	2.879827	4358.145103	0.021788	0.023517
RS	21	0.744245	2.879827	4683.507886	0.023415	0.025203
RS	22	0.834515	2.918958	4951.154286	0.024753	0.026544
RS	23	0.934437	2.918958	5288.044969	0.026437	0.028316
RS	24	1.045042	3.033017	5418.974907	0.027092	0.028939
RS	25	1.167474	3.033017	5750.820318	0.028751	0.030701
RS	26	1.302996	3.236968	5701.559221	0.028505	0.030374
RS	27	1.453009	3.236968	6013.243406	0.030063	0.032034
RS	28	1.619062	3.548234	5770.020508	0.028847	0.030680
RS	29	1.802870	3.548234	6051.179966	0.030253	0.032166
RS	30	2.006332	3.987419	5634.035041	0.028167	0.029885
RS	31	2.231548	3.987419	5880.254036	0.029398	0.031160
RS	32	2.480845	4.581059	5332.066441	0.026657	0.028180
RS	33	2.756797	4.581059	5543.953396	0.027717	0.029238
RS	34	3.062256	5.364186	4916.012370	0.024577	0.025837
RS	35	3.400375	5.364186	5097.274068	0.025484	0.026698
RS	36	3.774647	6.377906	4441.081629	0.022203	0.023158
RS	37	4.188937	6.377906	4596.528149	0.022980	0.023851
RS	38	4.647524	7.657533	3960.003854	0.019798	0.020436
RS	39	5.155146	7.657533	4093.963992	0.020468	0.020994
RS	40	5.717044	9.207962	3517.873645	0.017587	0.017923
RS	41	6.339022	9.207962	3633.256218	0.018164	0.018371
RS	42	7.027504	10.974727	3145.726906	0.015727	0.015787
RS	43	7.789600	10.974727	3243.727475	0.016217	0.016143
RS	44	8.633183	12.826019	2857.653024	0.014287	0.014105
RS	45	9.566964	12.826019	2937.690311	0.014687	0.014374
RS	46	10.600589	14.567135	2651.970031	0.013258	0.012863
RS	47	11.744732	14.567135	2711.421381	0.013556	0.013039
RS	48	13.011210	15.989698	2514.784779	0.012573	0.011982
RS	49	14.413105	15.989698	2548.381452	0.012740	0.012043
RS	50	15.964896	16.931897	2422.889806	0.012113	0.011337
RS	51	17.682608	16.931897	2422.012636	0.012109	0.011248
RS	52	19.583985	17.311267	2345.495555	0.011726	0.010770
RS	53	21.688663	17.311267	2297.894716	0.011488	0.010477
RS	54	24.018380	16.721327	2294.510257	0.011471	0.010253
RS	55	26.597199	16.721327	2174.791440	0.010873	0.009663
RS	56	29.451753	16.721327	2027.332509	0.010136	0.008948
RS	57	32.611527	16.721327	1855.398889	0.009276	0.008121
RS	58	36.109153	666.603795	46.625860	0.000233	0.000207
RS	59	39.980758	666.603795	51.826877	0.000259	0.000225
RS	60	44.266328	666.603795	57.626704	0.000288	0.000244
RS	61	49.010126	666.603795	64.096984	0.000320	0.000265
RS	62	54.261146	666.603795	71.318072	0.000357	0.000287
RS	63	60.073623	666.603795	21328.565451	0.106631	0.071387
PA	4+25*2+4+6 0.000562542 0.005612465 60.073623006 787913.926643332 233.091388117 18.188851025 6.613196603 4.355124170 3.563324012 3.193843111 3.001865845 2.906397268 2.879827295 2.918957949 3.033016769 3.236968409 3.548234288 3.987418760 4.581059408 5.364185926 6.377906360 7.657532801 9.207961688 10.974727083 12.826019390 14.567134667 15.989698297 16.931897107 17.311267247 16.721326526 666.603795311
//
IT	5731
RD	23
LK	-96314.310267
QD	-327.675319 -> -267.726930
RI	0.0089227283
TR	0.000578	0.005481
MT	63.061904
MM	C_pi: 32.167113, n_recomb: 191202.149069
RS	0	0.000000	1244773.198073	0.001521	0.000000	0.000000
RS	1	0.010778	1244773.198073	0.001685	0.000000	0.000000
RS	2	0.022717	1244773.198073	0.001867	0.000000	0.000000
RS	3	0.035942	1244773.198073	0.002068	0.000000	0.000000
RS	4	0.050594	274.345115	10.396503	0.000054	0.000036
RS	5	0.066824	274.345115	11.516811	0.000060	0.000054
RS	6	0.084803	19.106016	183.101943	0.000958	0.000931
RS	7	0.104721	19.106016	202.624741	0.001060	0.001158
RS	8	0.126784	6.735196	635.262373	0.003322	0.003752
RS	9	0.151226	6.735196	701.091228	0.003667	0.004255
RS	10	0.178302	4.430275	1174.456994	0.006142	0.007157
RS	11	0.208296	4.430275	1291.896863	0.006757	0.007823
RS	12	0.241523	3.643198	1725.231724	0.009023	0.010381
RS	13	0.278331	3.643198	1891.130365	0.009891	0.011232
RS	14	0.319106	3.279262	2298.850528	0.012023	0.013537
RS	15	0.364275	3.279262	2510.240618	0.013129	0.014610
RS	16	0.414312	3.089216	2903.684991	0.015186	0.016766
RS	17	0.469742	3.089216	3156.889589	0.016511	0.018071
RS	18	0.531146	2.993264	3533.803782	0.018482	0.020098
RS	19	0.599168	2.993264	3822.787766	0.019993	0.021615
RS	20	0.674521	2.965309	4163.176942	0.021774	0.023425
RS	21	0.757996	2.965309	4478.163229	0.023421	0.025107
RS	22	0.850466	3.003389	4741.887963	0.024800	0.026495
RS	23	0.952903	3.003389	5069.032732	0.026511	0.028268
RS	24	1.066380	3.117717	5203.998912	0.027217	0.028952
RS	25	1.192087	3.117717	5527.110492	0.028907	0.030720
RS	26	1.331342	3.324072	5489.294397	0.028709	0.030458
RS	27	1.485605	3.324072	5793.337104	0.030300	0.032125
RS	28	1.656494	3.640600	5567.207507	0.029117	0.030824
RS	29	1.845801	3.640600	5841.663366	0.030552	0.032318
RS	30	2.055510	4.088766	5444.810592	0.028477	0.030071
RS	31	2.287821	4.088766	5685.021022	0.029733	0.031351
RS	32	2.545169	4.696300	5158.063170	0.026977	0.028381
RS	33	2.830253	4.696300	5364.433710	0.028056	0.029442
RS	34	3.146062	5.499885	4757.150095	0.024880	0.026031
RS	35	3.495907	5.499885	4933.275540	0.025801	0.026892
RS	36	3.883457	6.542765	4296.337056	0.022470	0.023327
RS	37	4.312775	6.542765	4446.992995	0.023258	0.024020
RS	38	4.788363	7.862347	3827.953546	0.020020	0.020573
RS	39	5.315208	7.862347	3957.470390	0.020698	0.021131
RS	40	5.898833	9.464378	3396.893307	0.017766	0.018029
RS	41	6.545359	9.464378	3508.184430	0.018348	0.018478
RS	42	7.261565	11.292129	3034.082774	0.015868	0.015871
RS	43	8.054960	11.292129	3128.337386	0.016361	0.016230
RS	44	8.933863	13.206736	2753.596061	0.014401	0.014177
RS	45	9.907490	13.206736	2830.213529	0.014802	0.014451
RS	46	10.986050	15.001630	2553.912872	0.013357	0.012935
RS	47	12.180852	15.001630	2610.229527	0.013652	0.013115
RS	48	13.504424	16.453984	2421.539029	0.012665	0.012065
RS	49	14.970645	16.453984	2452.188729	0.012825	0.012129
RS	50	16.594888	17.387685	2333.953904	0.012207	0.011441
RS	51	18.394184	17.387685	2330.072239	0.012186	0.011348
RS	52	20.387400	17.706319	2261.361862	0.011827	0.010903
RS	53	22.595435	17.706319	2210.097056	0.011559	0.010594
RS	54	25.041442	16.861370	2229.405981	0.011660	0.010484
RS	55	27.751068	16.861370	2100.603418	0.010986	0.009838
RS	56	30.752725	16.861370	1944.947337	0.010172	0.009064
RS	57	34.077886	16.861370	1766.279891	0.009238	0.008177
RS	58	37.761417	679.613587	43.731483	0.000229	0.000202
RS	59	41.841942	679.613587	48.650589	0.000254	0.000220
RS	60	46.362247	679.613587	54.140779	0.000283	0.000240
RS	61	51.369728	679.613587	60.270890	0.000315	0.000261
RS	62	56.916893	679.613587	67.118158	0.000351	0.000284
RS	63	63.061904	679.613587	19262.983118	0.100747	0.068078
PA	4+25*2+4+6 0.000578080 0.005481118 63.061904424 1244773.198073485 274.345115045 19.106016122 6.735196034 4.430275247 3.643198193 3.279261942 3.089215671 2.993264115 2.965308847 3.003388639 3.117716699 3.324071586 3.640600128 4.088766389 4.696300089 5.499884622 6.542765342 7.862346915 9.464378468 11.292128562 13.206735575 15.001630310 16.453983522 17.387684951 17.706318549 16.861370443 679.613586716
//
IT	4265
RD	24
LK	-96209.515502
QD	-295.160185 -> -260.031033
RI	0.0085660203
TR	0.000592	0.005426
MT	65.101923
MM	C_pi: 31.504067, n_recomb: 185821.587722
RS	0	0.000000	1552436.037720	0.001195	0.000000	0.000000
RS	1	0.010833	1552436.037720	0.001324	0.000000	0.000000
RS	2	0.022841	1552436.037720	0.001468	0.000000	0.000000
RS	3	0.036148	1552436.037720	0.001627	0.000000	0.000000
RS	4	0.050898	321.601659	8.703037	0.000047	0.000031
RS	5	0.067245	321.601659	9.645809	0.000052	0.000047
RS	6	0.085364	19.945588	172.294942	0.000927	0.000905
RS	7	0.105445	19.945588	190.768793	0.001027	0.001129
RS	8	0.127702	6.812720	617.594929	0.003324	0.003779
RS	9	0.152370	6.812720	681.942092	0.003670	0.004290
RS	10	0.179710	4.477253	1143.985551	0.006156	0.007229
RS	11	0.210012	4.477253	1259.014122	0.006775	0.007903
RS	12	0.243597	3.702375	1672.873401	0.009003	0.010434
RS	13	0.280821	3.702375	1834.752990	0.009874	0.011288
RS	14	0.322077	3.348176	2221.199578	0.011953	0.013546
RS	15	0.367802	3.348176	2426.965071	0.013061	0.014618
RS	16	0.418481	3.162416	2801.846937	0.015078	0.016735
RS	17	0.474650	3.162416	3048.278179	0.016404	0.018035
RS	18	0.536905	3.067130	3411.393785	0.018358	0.020042
RS	19	0.605903	3.067130	3693.100202	0.019874	0.021555
RS	20	0.682377	3.038134	4025.432180	0.021663	0.023367
RS	21	0.767135	3.038134	4333.304661	0.023320	0.025048
RS	22	0.861076	3.074904	4595.345927	0.024730	0.026456
RS	23	0.965193	3.074904	4916.099872	0.026456	0.028231
RS	24	1.080590	3.188732	5055.830484	0.027208	0.028949
RS	25	1.208489	3.188732	5373.599127	0.028918	0.030723
RS	26	1.350243	3.396223	5346.107045	0.028770	0.030497
RS	27	1.507354	3.396223	5645.891108	0.030383	0.032172
RS	28	1.681486	3.716212	5433.810825	0.029242	0.030901
RS	29	1.874482	3.716212	5704.906644	0.030701	0.032403
RS	30	2.088386	4.170933	5323.625345	0.028649	0.030171
RS	31	2.325464	4.170933	5561.107858	0.029927	0.031458
RS	32	2.588225	4.789154	5049.414473	0.027173	0.028487
RS	33	2.879452	4.789154	5253.463820	0.028272	0.029553
RS	34	3.202229	5.608985	4660.096212	0.025078	0.026125
RS	35	3.559974	5.608985	4834.171155	0.026015	0.026989
RS	36	3.956475	6.675421	4209.476751	0.022653	0.023399
RS	37	4.395931	6.675421	4358.293046	0.023454	0.024094
RS	38	4.882994	8.027483	3749.923219	0.020180	0.020619
RS	39	5.422824	8.027483	3877.791945	0.020868	0.021180
RS	40	6.021136	9.671200	3326.565322	0.017902	0.018054
RS	41	6.684265	9.671200	3436.391934	0.018493	0.018508
RS	42	7.419234	11.547074	2970.578855	0.015986	0.015884
RS	43	8.233826	11.547074	3063.541492	0.016486	0.016248
RS	44	9.136665	13.508998	2696.266909	0.014510	0.014188
RS	45	10.137314	13.508998	2771.738630	0.014916	0.014468
RS	46	11.246366	15.339064	2502.355695	0.013466	0.012954
RS	47	12.475568	15.339064	2557.603988	0.013764	0.013141
RS	48	13.837934	16.801340	2375.691902	0.012785	0.012103
RS	49	15.347891	16.801340	2405.175796	0.012943	0.012172
RS	50	17.021429	17.707427	2294.212289	0.012346	0.011509
RS	51	18.876268	17.707427	2288.656691	0.012316	0.011416
RS	52	20.932050	17.949081	2228.682344	0.011994	0.011008
RS	53	23.210544	17.949081	2174.327176	0.011701	0.010688
RS	54	25.735877	16.831634	2219.803567	0.011946	0.010705
RS	55	28.534790	16.831634	2080.586725	0.011197	0.010006
RS	56	31.636922	16.831634	1914.940798	0.010305	0.009177
RS	57	35.075122	16.831634	1727.285943	0.009295	0.008235
RS	58	38.885796	683.244047	42.316460	0.000228	0.000201
RS	59	43.109298	683.244047	47.102581	0.000253	0.000219
RS	60	47.790350	683.244047	52.447335	0.000282	0.000240
RS	61	52.978520	683.244047	58.418354	0.000314	0.000262
RS	62	58.728748	683.244047	65.091529	0.000350	0.000285
RS	63	65.101923	683.244047	18019.748674	0.096973	0.065940
PA	4+25*2+4+6 0.000592343 0.005425528 65.101923438 1552436.037719546 321.601658688 19.945588141 6.812719844 4.477253200 3.702375026 3.348176180 3.162415716 3.067129721 3.038133929 3.074903706 3.188732157 3.396222646 3.716212186 4.170933280 4.789154462 5.608984642 6.675420668 8.027482661 9.671199863 11.547074175 13.508998019 15.339063841 16.801339834 17.707426856 17.949081008 16.831634029 683.244046530
//
IT	4176
RD	25
LK	-96147.438770
QD	-279.230234 -> -257.531921
RI	0.0086527276
TR	0.000612	0.005478
MT	65.485375
MM	C_pi: 30.644039, n_recomb: 182749.060614
RS	0	0.000000	1549403.195824	0.001180	0.000000	0.000000
RS	1	0.010844	1549403.195824	0.001308	0.000000	0.000000
RS	2	0.022863	1549403.195824	0.001450	0.000000	0.000000
RS	3	0.036186	1549403.195824	0.001607	0.000000	0.000000
RS	4	0.050954	369.366203	7.472767	0.000041	0.000028
RS	5	0.067323	369.366203	8.283099	0.000045	0.000042
RS	6	0.085467	20.413103	166.054396	0.000909	0.000904
RS	7	0.105579	20.413103	183.880526	0.001006	0.001127
RS	8	0.127871	6.767379	613.385698	0.003356	0.003889
RS	9	0.152581	6.767379	677.336020	0.003706	0.004408
RS	10	0.179970	4.451348	1135.322773	0.006212	0.007421
RS	11	0.210330	4.451348	1249.528639	0.006837	0.008098
RS	12	0.243981	3.706708	1648.833498	0.009022	0.010613
RS	13	0.281282	3.706708	1808.539223	0.009896	0.011464
RS	14	0.322627	3.371192	2177.323385	0.011914	0.013673
RS	15	0.368455	3.371192	2379.404826	0.013020	0.014736
RS	16	0.419254	3.194529	2738.557213	0.014985	0.016806
RS	17	0.475560	3.194529	2980.128109	0.016307	0.018092
RS	18	0.537973	3.102315	3331.674610	0.018231	0.020068
RS	19	0.607153	3.102315	3607.885800	0.019742	0.021565
RS	20	0.683835	3.072995	3933.808423	0.021526	0.023363
RS	21	0.768832	3.072995	4236.139954	0.023180	0.025028
RS	22	0.863046	3.107782	4497.382593	0.024610	0.026440
RS	23	0.967476	3.107782	4813.062355	0.026337	0.028201
RS	24	1.083230	3.219081	4957.429502	0.027127	0.028936
RS	25	1.211537	3.219081	5270.913427	0.028842	0.030698
RS	26	1.353757	3.424200	5252.426634	0.028741	0.030494
RS	27	1.511399	3.424200	5548.796370	0.030363	0.032160
RS	28	1.686135	3.742445	5348.278621	0.029266	0.030909
RS	29	1.879819	3.742445	5616.721721	0.030735	0.032401
RS	30	2.094505	4.196462	5247.615755	0.028715	0.030181
RS	31	2.332472	4.196462	5483.024259	0.030003	0.031459
RS	32	2.596244	4.815547	4982.641717	0.027265	0.028490
RS	33	2.888617	4.815547	5185.036622	0.028372	0.029547
RS	34	3.212696	5.638512	4601.407100	0.025179	0.026112
RS	35	3.571916	5.638512	4774.148260	0.026124	0.026969
RS	36	3.970090	6.711160	4157.585891	0.022750	0.023367
RS	37	4.411440	6.711160	4305.337419	0.023559	0.024057
RS	38	4.900650	8.073017	3703.875273	0.020268	0.020571
RS	39	5.442908	8.073017	3830.915415	0.020963	0.021129
RS	40	6.043967	9.729556	3285.836965	0.017980	0.017996
RS	41	6.710204	9.729556	3395.040995	0.018578	0.018450
RS	42	7.448686	11.618416	2935.045064	0.016061	0.015825
RS	43	8.267246	11.618416	3027.556854	0.016567	0.016191
RS	44	9.174570	13.587611	2666.092693	0.014589	0.014138
RS	45	10.180281	13.587611	2741.235895	0.015000	0.014422
RS	46	11.295050	15.410964	2477.960329	0.013559	0.012924
RS	47	12.530701	15.410964	2532.901233	0.013860	0.013116
RS	48	13.900343	16.843895	2357.779375	0.012902	0.012101
RS	49	15.418505	16.843895	2386.742960	0.013060	0.012175
RS	50	17.101294	17.690624	2283.810370	0.012497	0.011545
RS	51	18.966560	17.690624	2276.996789	0.012460	0.011452
RS	52	21.034090	17.835478	2227.151359	0.012187	0.011091
RS	53	23.325819	17.835478	2169.675045	0.011872	0.010761
RS	54	25.866057	16.447552	2245.507544	0.012287	0.010922
RS	55	28.681752	16.447552	2094.263367	0.011460	0.010170
RS	56	31.802774	16.447552	1916.905863	0.010489	0.009286
RS	57	35.262232	16.447552	1718.449099	0.009403	0.008291
RS	58	39.096825	674.300983	41.546904	0.000227	0.000200
RS	59	43.347232	674.300983	46.251582	0.000253	0.000220
RS	60	48.058543	674.300983	51.505980	0.000282	0.000240
RS	61	53.280736	674.300983	57.376672	0.000314	0.000263
RS	62	59.069211	674.300983	63.938338	0.000350	0.000287
RS	63	65.485375	674.300983	17289.325902	0.094607	0.064487
PA	4+25*2+4+6 0.000612325 0.005477827 65.485374534 1549403.195824192 369.366203095 20.413103284 6.767378908 4.451348072 3.706708274 3.371191826 3.194529175 3.102315062 3.072995330 3.107782410 3.219081456 3.424200180 3.742444846 4.196462235 4.815547139 5.638511920 6.711160387 8.073017237 9.729556044 11.618415688 13.587611211 15.410963691 16.843894936 17.690624173 17.835478065 16.447552262 674.300982951
//
CC
CC	Brief Description of the file format:
CC	  CC  comments
CC	  MM  useful-messages
CC	  RD  round-of-iterations
CC	  LL  \log[P(sequence)]
CC	  QD  Q-before-opt Q-after-opt
CC	  TR  \theta_0 \rho_0
CC	  RS  k t_k \lambda_k \pi_k \sum_{l\not=k}A_{kl} A_{kk}
CC	  DC  begin end best-k t_k+\Delta_k max-prob
CC
MM	Version: 0.6.5-r67
MM	pattern:4+25*2+4+6, n:63, n_free_lambdas:28
MM	n_iterations:25, skip:1, max_t:5, theta/rho:5
MM	is_decoding:0
MM	n_seqs:29, sum_L:1200502, sum_n:31611
RD	0
LK	0.000000
QD	0.000000 -> 0.000000
RI	inf
TR	0.026684	0.005337
MT	5.000000
MM	C_pi: 1.000000, n_recomb: 6389.876114
RS	0	0.000000	1.000000	40.908871	0.006402	0.000000
RS	1	0.006440	1.000000	43.255640	0.006769	0.000000
RS	2	0.013294	1.000000	45.717511	0.007155	0.000000
RS	3	0.020590	1.000000	48.297548	0.007558	0.000000
RS	4	0.028356	1.000000	50.998516	0.007981	0.000000
RS	5	0.036622	1.000000	53.822817	0.008423	0.000000
RS	6	0.045421	1.000000	56.772412	0.008885	0.000000
RS	7	0.054785	1.000000	59.848734	0.009366	0.000000
RS	8	0.064753	1.000000	63.052600	0.009868	0.000000
RS	9	0.075363	1.000000	66.384098	0.010389	0.000000
RS	10	0.086656	1.000000	69.842486	0.010930	0.000000
RS	11	0.098677	1.000000	73.426057	0.011491	0.000000
RS	12	0.111471	1.000000	77.132017	0.012071	0.000000
RS	13	0.125090	1.000000	80.956336	0.012669	0.000000
RS	14	0.139585	1.000000	84.893603	0.013286	0.000000
RS	15	0.155014	1.000000	88.936863	0.013918	0.000000
RS	16	0.171437	1.000000	93.077455	0.014566	0.000000
RS	17	0.188917	1.000000	97.304841	0.015228	0.000000
RS	18	0.207523	1.000000	101.606434	0.015901	0.000000
RS	19	0.227327	1.000000	105.967428	0.016584	0.000000
RS	20	0.248406	1.000000	110.370628	0.017273	0.000000
RS	21	0.270843	1.000000	114.796293	0.017965	0.000000
RS	22	0.294725	1.000000	119.221995	0.018658	0.000000
RS	23	0.320144	1.000000	123.622490	0.019347	0.000000
RS	24	0.347201	1.000000	127.969633	0.020027	0.000000
RS	25	0.376000	1.000000	132.232311	0.020694	0.000000
RS	26	0.406654	1.000000	136.376437	0.021343	0.000000
RS	27	0.439282	1.000000	140.364996	0.021967	0.000000
RS	28	0.474011	1.000000	144.158158	0.022560	0.000000
RS	29	0.510976	1.000000	147.713474	0.023117	0.000000
RS	30	0.550322	1.000000	150.986157	0.023629	0.000000
RS	31	0.592202	1.000000	153.929482	0.024090	0.000000
RS	32	0.636779	1.000000	156.495281	0.024491	0.000000
RS	33	0.684227	1.000000	158.634583	0.024826	0.000000
RS	34	0.734730	1.000000	160.298373	0.025086	0.000000
RS	35	0.788485	1.000000	161.438493	0.025265	0.000000
RS	36	0.845702	1.000000	162.008678	0.025354	0.000000
RS	37	0.906604	1.000000	161.965724	0.025347	0.000000
RS	38	0.971428	1.000000	161.270768	0.025238	0.000000
RS	39	1.040426	1.000000	159.890671	0.025022	0.000000
RS	40	1.113868	1.000000	157.799460	0.024695	0.000000
RS	41	1.192040	1.000000	154.979795	0.024254	0.000000
RS	42	1.275245	1.000000	151.424408	0.023698	0.000000
RS	43	1.363809	1.000000	147.137453	0.023027	0.000000
RS	44	1.458076	1.000000	142.135690	0.022244	0.000000
RS	45	1.558414	1.000000	136.449429	0.021354	0.000000
RS	46	1.665214	1.000000	130.123149	0.020364	0.000000
RS	47	1.778891	1.000000	123.215698	0.019283	0.000000
RS	48	1.899889	1.000000	115.800012	0.018122	0.000000
RS	49	2.028679	1.000000	107.962272	0.016896	0.000000
RS	50	2.165763	1.000000	99.800458	0.015619	0.000000
RS	51	2.311675	1.000000	91.422281	0.014307	0.000000
RS	52	2.466983	1.000000	82.942510	0.012980	0.000000
RS	53	2.632293	1.000000	74.479756	0.011656	0.000000
RS	54	2.808249	1.000000	66.152810	0.010353	0.000000
RS	55	2.995536	1.000000	58.076702	0.009089	0.000000
RS	56	3.194884	1.000000	50.358667	0.007881	0.000000
RS	57	3.407070	1.000000	43.094252	0.006744	0.000000
RS	58	3.632920	1.000000	36.363804	0.005691	0.000000
RS	59	3.873315	1.000000	30.229611	0.004731	0.000000
RS	60	4.129191	1.000000	24.733891	0.003871	0.000000
RS	61	4.401545	1.000000	19.897826	0.003114	0.000000
RS	62	4.691438	1.000000	15.721731	0.002460	0.000000
RS	63	5.000000	1.000000	43.627561	0.006828	0.000000
PA	4+25*2+4+6 0.026684367 0.005336873 5.000000000 1.000000000 1.000000000 1.000000000 1.000000000 1.000000000 1.000000000 1.000000000 1.000000000 1.000000000 1.000000000 1.000000000 1.000000000 1.000000000 1.000000000 1.000000000 1.000000000 1.000000000 1.000000000 1.000000000 1.000000000 1.000000000 1.000000000 1.000000000 1.000000000 1.000000000 1.000000000 1.000000000 1.000000000
//
IT	13119
RD	1
LK	-116763.621682
QD	-8186.926211 -> -2408.926217
RI	0.0996399809
TR	0.012980	0.003193
MT	13.344316
MM	C_pi: 2.435100, n_recomb: 9299.472421
RS	0	0.000000	0.537154	138.474482	0.014891	0.000195
RS	1	0.008090	0.537154	147.352330	0.015845	0.002033
RS	2	0.016835	0.537154	156.600904	0.016840	0.006561
RS	3	0.026287	0.537154	166.202304	0.017872	0.012713
RS	4	0.036504	0.395542	238.315108	0.025627	0.019061
RS	5	0.047547	0.395542	250.225954	0.026908	0.024285
RS	6	0.059484	0.399516	259.550623	0.027910	0.027795
RS	7	0.072387	0.399516	271.286222	0.029172	0.030131
RS	8	0.086333	0.434566	260.368829	0.027998	0.031789
RS	9	0.101408	0.434566	271.465809	0.029192	0.032926
RS	10	0.117702	0.489936	250.888028	0.026979	0.033624
RS	11	0.135315	0.489936	261.239616	0.028092	0.033896
RS	12	0.154352	0.564973	235.830904	0.025360	0.033732
RS	13	0.174930	0.564973	245.441530	0.026393	0.033160
RS	14	0.197172	0.659884	218.698505	0.023517	0.032255
RS	15	0.221214	0.659884	227.609629	0.024476	0.031112
RS	16	0.247201	0.773695	202.047984	0.021727	0.029833
RS	17	0.275291	0.773695	210.310082	0.022615	0.028508
RS	18	0.305652	0.905198	187.109687	0.020120	0.027198
RS	19	0.338470	0.905198	194.772632	0.020944	0.025939
RS	20	0.373944	1.054123	174.092541	0.018721	0.024745
RS	21	0.412286	1.054123	181.201582	0.019485	0.023617
RS	22	0.453732	1.221137	162.778741	0.017504	0.022549
RS	23	0.498530	1.221137	169.372780	0.018213	0.021530
RS	24	0.546952	1.407428	152.867008	0.016438	0.020550
RS	25	0.599291	1.407428	158.978383	0.017095	0.019598
RS	26	0.655866	1.614114	144.111483	0.015497	0.018668
RS	27	0.717017	1.614114	149.766417	0.016105	0.017758
RS	28	0.783115	1.841681	136.347987	0.014662	0.016865
RS	29	0.854561	1.841681	141.566879	0.015223	0.015992
RS	30	0.931787	2.089435	129.480936	0.013923	0.015143
RS	31	1.015260	2.089435	134.278065	0.014439	0.014324
RS	32	1.105487	2.355452	123.435604	0.013273	0.013540
RS	33	1.203013	2.355452	127.818306	0.013745	0.012798
RS	34	1.308430	2.637126	118.112367	0.012701	0.012100
RS	35	1.422375	2.637126	122.080228	0.013128	0.011448
RS	36	1.545538	2.932188	113.359181	0.012190	0.010842
RS	37	1.678665	2.932188	116.904056	0.012571	0.010280
RS	38	1.822563	3.239238	108.989116	0.011720	0.009760
RS	39	1.978102	3.239238	112.096258	0.012054	0.009279
RS	40	2.146225	3.557719	104.810793	0.011271	0.008834
RS	41	2.327949	3.557719	107.460842	0.011556	0.008422
RS	42	2.524375	3.887933	100.642679	0.010822	0.008042
RS	43	2.736692	3.887933	102.814448	0.011056	0.007692
RS	44	2.966186	4.231394	96.314586	0.010357	0.007369
RS	45	3.214246	4.231394	97.988899	0.010537	0.007072
RS	46	3.482376	4.591640	91.665202	0.009857	0.006799
RS	47	3.772197	4.591640	92.830221	0.009982	0.006548
RS	48	4.085466	4.975540	86.543448	0.009306	0.006318
RS	49	4.424078	4.975540	87.201774	0.009377	0.006106
RS	50	4.790085	5.395042	80.820466	0.008691	0.005910
RS	51	5.185703	5.395042	80.997549	0.008710	0.005729
RS	52	5.613327	5.869742	74.409274	0.008001	0.005561
RS	53	6.075547	5.869742	74.161723	0.007975	0.005405
RS	54	6.575161	6.774288	64.013067	0.006884	0.005259
RS	55	7.115195	6.774288	63.743739	0.006855	0.005124
RS	56	7.698919	6.774288	63.055965	0.006781	0.005000
RS	57	8.329868	6.774288	61.930098	0.006660	0.004889
RS	58	9.011861	12.606103	33.248858	0.003575	0.004795
RS	59	9.749029	12.606103	33.858927	0.003641	0.004723
RS	60	10.545835	12.606103	34.314312	0.003690	0.004684
RS	61	11.407105	12.606103	34.595021	0.003720	0.004687
RS	62	12.338053	12.606103	34.682071	0.003729	0.004752
RS	63	13.344316	12.606103	425.939383	0.045803	0.042149
PA	4+25*2+4+6 0.012979777 0.003193479 13.344316483 0.537154198 0.395542145 0.399516106 0.434566498 0.489935875 0.564972878 0.659884453 0.773694992 0.905198097 1.054122925 1.221137047 1.407427788 1.614113808 1.841681480 2.089434624 2.355451584 2.637125969 2.932188034 3.239238262 3.557719231 3.887932777 4.231393576 4.591639519 4.975540161 5.395042419 5.869742393 6.774287939 12.606103480
//
IT	5204
RD	2
LK	-106951.124327
QD	-3906.124453 -> -1547.447311
RI	0.0875297017
TR	0.009028	0.004108
MT	15.482587
MM	C_pi: 5.536460, n_recomb: 26995.633248
RS	0	0.000000	1.292998	171.691468	0.006360	0.000063
RS	1	0.008344	1.292998	184.774048	0.006845	0.000575
RS	2	0.017384	1.292998	198.742302	0.007362	0.001863
RS	3	0.027178	1.292998	213.636999	0.007914	0.004113
RS	4	0.037789	0.575160	513.077587	0.019006	0.009776
RS	5	0.049286	0.575160	544.446966	0.020168	0.014762
RS	6	0.061742	0.477395	693.180461	0.025678	0.019962
RS	7	0.075237	0.477395	729.249356	0.027014	0.025164
RS	8	0.089859	0.467337	781.508874	0.028949	0.027458
RS	9	0.105700	0.467337	817.373619	0.030278	0.031389
RS	10	0.122863	0.495343	805.080010	0.029823	0.031256
RS	11	0.141458	0.495343	838.843673	0.031073	0.034746
RS	12	0.161605	0.549535	786.965982	0.029152	0.033226
RS	13	0.183432	0.549535	818.116369	0.030306	0.036305
RS	14	0.207081	0.628209	743.579424	0.027544	0.033650
RS	15	0.232703	0.628209	772.161475	0.028603	0.036094
RS	16	0.260463	0.730954	688.995517	0.025522	0.032746
RS	17	0.290539	0.730954	715.217797	0.026494	0.034572
RS	18	0.323125	0.857967	632.514968	0.023430	0.030998
RS	19	0.358429	0.857967	656.593249	0.024322	0.032337
RS	20	0.396679	1.011247	578.313989	0.021423	0.028833
RS	21	0.438121	1.011247	600.441990	0.022242	0.029813
RS	22	0.483020	1.195158	527.549498	0.019542	0.026508
RS	23	0.531666	1.195158	547.902298	0.020296	0.027201
RS	24	0.584370	1.416448	480.225280	0.017789	0.024125
RS	25	0.641473	1.416448	498.963208	0.018483	0.024561
RS	26	0.703339	1.683711	436.242311	0.016160	0.021710
RS	27	0.770367	1.683711	453.511383	0.016799	0.021911
RS	28	0.842989	2.006197	395.790608	0.014661	0.019291
RS	29	0.921669	2.006197	411.721939	0.015251	0.019291
RS	30	1.006914	2.391973	359.324752	0.013310	0.016928
RS	31	1.099272	2.391973	374.035489	0.013855	0.016781
RS	32	1.199337	2.846055	327.311505	0.012125	0.014701
RS	33	1.307750	2.846055	340.907495	0.012628	0.014473
RS	34	1.425209	3.369531	299.954273	0.011111	0.012692
RS	35	1.552468	3.369531	312.532062	0.011577	0.012436
RS	36	1.690346	3.960340	277.065494	0.010263	0.010942
RS	37	1.839727	3.960340	288.711571	0.010695	0.010695
RS	38	2.001573	4.613793	258.202921	0.009565	0.009457
RS	39	2.176923	4.613793	268.990805	0.009964	0.009237
RS	40	2.366903	5.322451	242.840285	0.008996	0.008219
RS	41	2.572735	5.322451	252.827038	0.009365	0.008039
RS	42	2.795741	6.077129	230.415566	0.008535	0.007205
RS	43	3.037354	6.077129	239.638545	0.008877	0.007068
RS	44	3.299126	6.870111	220.300790	0.008161	0.006385
RS	45	3.582740	6.870111	228.775775	0.008475	0.006291
RS	46	3.890018	7.700132	211.767628	0.007845	0.005727
RS	47	4.222935	7.700132	219.490442	0.008131	0.005673
RS	48	4.583629	8.578310	203.977193	0.007556	0.005200
RS	49	4.974419	8.578310	210.931410	0.007814	0.005179
RS	50	5.397815	9.534973	195.997110	0.007260	0.004769
RS	51	5.856538	9.534973	202.169801	0.007489	0.004772
RS	52	6.353536	10.628608	186.851500	0.006922	0.004396
RS	53	6.892002	10.628608	192.256649	0.007122	0.004412
RS	54	7.475396	12.789258	164.508742	0.006094	0.003847
RS	55	8.107467	12.789258	169.519092	0.006280	0.003880
RS	56	8.792276	12.789258	173.952738	0.006444	0.003897
RS	57	9.534224	12.789258	177.695037	0.006582	0.003896
RS	58	10.338078	33.885853	69.622617	0.002579	0.002134
RS	59	11.209004	33.885853	73.573122	0.002725	0.002220
RS	60	12.152597	33.885853	77.585850	0.002874	0.002300
RS	61	13.174921	33.885853	81.632775	0.003024	0.002372
RS	62	14.282545	33.885853	85.680726	0.003174	0.002436
RS	63	15.482587	33.885853	2540.173798	0.094096	0.047043
PA	4+25*2+4+6 0.009028466 0.004107798 15.482586617 1.292998064 0.575159582 0.477394954 0.467336695 0.495342768 0.549534638 0.628208519 0.730954117 0.857967188 1.011247308 1.195157885 1.416447558 1.683711167 2.006196614 2.391973190 2.846055352 3.369531160 3.960339706 4.613792876 5.322450788 6.077128927 6.870110812 7.700131515 8.578310373 9.534973015 10.628608095 12.789258114 33.885852637
//
IT	5750
RD	3
LK	-103084.769968
QD	-2364.204247 -> -1384.161318
RI	0.0672946092
TR	0.006532	0.005019
MT	16.862142
MM	C_pi: 8.583461, n_recomb: 50624.794299
RS	0	0.000000	3.556493	118.158784	0.002334	0.000023
RS	1	0.008490	3.556493	127.874381	0.002526	0.000209
RS	2	0.017700	3.556493	138.359872	0.002733	0.000661
RS	3	0.027693	3.556493	149.671154	0.002956	0.001447
RS	4	0.038533	0.962010	595.754678	0.011768	0.005727
RS	5	0.050294	0.962010	638.167984	0.012606	0.008728
RS	6	0.063054	0.653280	1002.170851	0.019796	0.014526
RS	7	0.076897	0.653280	1063.541116	0.021008	0.018653
RS	8	0.091915	0.569891	1289.058913	0.025463	0.023122
RS	9	0.108208	0.569891	1357.497483	0.026815	0.026874
RS	10	0.125884	0.562469	1444.459344	0.028533	0.028677
RS	11	0.145061	0.562469	1512.460168	0.029876	0.031936
RS	12	0.165866	0.593524	1497.850343	0.029587	0.031795
RS	13	0.188437	0.593524	1561.961275	0.030854	0.034878
RS	14	0.212925	0.653284	1477.857251	0.029192	0.033257
RS	15	0.239491	0.653284	1536.900650	0.030359	0.036006
RS	16	0.268313	0.738372	1412.911209	0.027909	0.033295
RS	17	0.299582	0.738372	1466.804936	0.028974	0.035614
RS	18	0.333505	0.847699	1325.638147	0.026186	0.032293
RS	19	0.370309	0.847699	1374.693261	0.027155	0.034217
RS	20	0.410237	0.982952	1228.984704	0.024276	0.030645
RS	21	0.453554	0.982952	1273.617692	0.025158	0.032236
RS	22	0.500550	1.149224	1128.722349	0.022296	0.028601
RS	23	0.551534	1.149224	1169.377171	0.023099	0.029893
RS	24	0.606848	1.355341	1027.281764	0.020292	0.026275
RS	25	0.666857	1.355341	1064.405961	0.021025	0.027275
RS	26	0.731961	1.613487	926.636627	0.018304	0.023731
RS	27	0.802593	1.613487	960.651248	0.018976	0.024452
RS	28	0.879220	1.938129	829.448856	0.016384	0.021066
RS	29	0.962353	1.938129	860.714478	0.017002	0.021545
RS	30	1.052544	2.344192	738.861241	0.014595	0.018415
RS	31	1.150392	2.344192	767.663094	0.015164	0.018702
RS	32	1.256546	2.844767	657.648983	0.012991	0.015910
RS	33	1.371713	2.844767	684.211051	0.013515	0.016057
RS	34	1.496658	3.449049	587.474609	0.011604	0.013649
RS	35	1.632209	3.449049	611.988268	0.012089	0.013704
RS	36	1.779269	4.161443	528.644009	0.010442	0.011681
RS	37	1.938814	4.161443	551.289571	0.010890	0.011683
RS	38	2.111903	4.980109	480.555601	0.009492	0.010016
RS	39	2.299688	4.980109	501.507869	0.009906	0.009995
RS	40	2.503414	5.895031	442.200931	0.008735	0.008641
RS	41	2.724437	5.895031	461.623370	0.009119	0.008619
RS	42	2.964224	6.888252	412.369099	0.008146	0.007533
RS	43	3.224368	6.888252	430.402055	0.008502	0.007525
RS	44	3.506597	7.938914	389.630692	0.007696	0.006659
RS	45	3.812787	7.938914	406.377712	0.008027	0.006673
RS	46	4.144972	9.033046	372.277244	0.007354	0.005979
RS	47	4.505358	9.033046	387.795253	0.007660	0.006017
RS	48	4.896340	10.175632	358.302150	0.007078	0.005448
RS	49	5.320515	10.175632	372.603217	0.007360	0.005508
RS	50	5.780701	11.403319	345.422631	0.006823	0.005021
RS	51	6.279956	11.403319	358.494362	0.007081	0.005097
RS	52	6.821597	12.799125	331.161952	0.006541	0.004648
RS	53	7.409221	12.799125	343.008848	0.006776	0.004730
RS	54	8.046733	15.608442	291.593097	0.005760	0.004010
RS	55	8.738367	15.608442	302.607244	0.005977	0.004098
RS	56	9.488720	15.608442	312.854951	0.006180	0.004173
RS	57	10.302775	15.608442	322.128471	0.006363	0.004229
RS	58	11.185941	57.163441	92.184617	0.001821	0.001643
RS	59	12.144086	57.163441	98.517988	0.001946	0.001719
RS	60	13.183574	57.163441	105.151451	0.002077	0.001791
RS	61	14.311313	57.163441	112.075288	0.002214	0.001858
RS	62	15.534792	57.163441	119.274436	0.002356	0.001918
RS	63	16.862142	57.163441	5785.260296	0.114277	0.048992
PA	4+25*2+4+6 0.006531873 0.005018719 16.862142350 3.556493168 0.962009604 0.653279821 0.569890611 0.562469248 0.593523571 0.653283515 0.738371874 0.847698511 0.982951795 1.149224293 1.355341428 1.613486954 1.938128628 2.344191942 2.844767459 3.449049224 4.161443153 4.980108794 5.895030876 6.888252374 7.938913814 9.033046269 10.175631842 11.403319450 12.799124757 15.608441753 57.163441130
//
IT	5657
RD	4
LK	-101393.591263
QD	-1753.066792 -> -1214.451235
RI	0.0510849701
TR	0.004952	0.005687
MT	18.240991
MM	C_pi: 10.684211, n_recomb: 70791.398013
RS	0	0.000000	9.935759	59.611122	0.000842	0.000009
RS	1	0.008624	9.935759	64.695269	0.000914	0.000078
RS	2	0.017993	9.935759	70.207707	0.000992	0.000242
RS	3	0.028169	9.935759	76.183561	0.001076	0.000524
RS	4	0.039222	1.656867	494.198985	0.006981	0.003386
RS	5	0.051230	1.656867	532.797086	0.007526	0.005138
RS	6	0.064272	0.926837	1022.739157	0.014447	0.010403
RS	7	0.078440	0.926837	1093.418487	0.015446	0.013333
RS	8	0.093829	0.722858	1493.006301	0.021090	0.018605
RS	9	0.110546	0.722858	1583.200089	0.022364	0.021775
RS	10	0.128704	0.665247	1818.307690	0.025685	0.025121
RS	11	0.148428	0.665247	1915.098228	0.027053	0.028073
RS	12	0.169854	0.668735	2001.372229	0.028271	0.029394
RS	13	0.193127	0.668735	2096.636224	0.029617	0.032205
RS	14	0.218407	0.709230	2066.971289	0.029198	0.031852
RS	15	0.245868	0.709230	2156.559441	0.030464	0.034463
RS	16	0.275697	0.777734	2048.815576	0.028942	0.032820
RS	17	0.308098	0.777734	2131.100676	0.030104	0.035153
RS	18	0.343294	0.870409	1978.415420	0.027947	0.032662
RS	19	0.381526	0.870409	2053.061448	0.029002	0.034708
RS	20	0.423054	0.987526	1876.178411	0.026503	0.031704
RS	21	0.468165	0.987526	1943.444737	0.027453	0.033478
RS	22	0.517165	1.133544	1752.657562	0.024758	0.030152
RS	23	0.570392	1.133544	1813.125530	0.025612	0.031659
RS	24	0.628209	1.317272	1613.458930	0.022792	0.028111
RS	25	0.691013	1.317272	1667.917621	0.023561	0.029350
RS	26	0.759233	1.551539	1463.787660	0.020677	0.025669
RS	27	0.833337	1.551539	1513.111969	0.021374	0.026644
RS	28	0.913831	1.852299	1310.475902	0.018512	0.022957
RS	29	1.001268	1.852299	1355.474064	0.019147	0.023689
RS	30	1.096246	2.237128	1161.457052	0.016407	0.020153
RS	31	1.199415	2.237128	1202.757059	0.016990	0.020680
RS	32	1.311481	2.723168	1023.933200	0.014464	0.017441
RS	33	1.433213	2.723168	1061.965614	0.015001	0.017805
RS	34	1.565443	3.324899	902.754378	0.012752	0.014957
RS	35	1.709077	3.324899	937.813901	0.013248	0.015201
RS	36	1.865099	4.052391	799.892613	0.011299	0.012779
RS	37	2.034577	4.052391	832.214936	0.011756	0.012939
RS	38	2.218671	4.908196	715.268263	0.010104	0.010930
RS	39	2.418642	4.908196	745.075390	0.010525	0.011037
RS	40	2.635860	5.883225	647.718729	0.009150	0.009406
RS	41	2.871811	5.883225	675.229707	0.009538	0.009485
RS	42	3.128112	6.955043	595.475990	0.008412	0.008183
RS	43	3.406516	6.955043	620.894299	0.008771	0.008253
RS	44	3.708932	8.092782	556.252328	0.007858	0.007227
RS	45	4.037429	8.092782	579.740793	0.008189	0.007302
RS	46	4.394257	9.269913	527.205247	0.007447	0.006493
RS	47	4.781859	9.269913	548.861619	0.007753	0.006580
RS	48	5.202890	10.481393	504.941153	0.007133	0.005929
RS	49	5.660232	10.481393	524.791385	0.007413	0.006027
RS	50	6.157016	11.761359	485.564163	0.006859	0.005475
RS	51	6.696646	11.761359	503.590034	0.007114	0.005581
RS	52	7.282815	13.201551	464.812962	0.006566	0.005072
RS	53	7.919538	13.201551	481.022098	0.006795	0.005177
RS	54	8.611174	16.136523	407.643240	0.005758	0.004342
RS	55	9.362459	16.136523	422.731692	0.005972	0.004447
RS	56	10.178539	16.136523	436.626882	0.006168	0.004538
RS	57	11.065000	16.136523	449.021329	0.006343	0.004608
RS	58	12.027913	79.481193	95.734131	0.001352	0.001299
RS	59	13.073871	79.481193	102.880187	0.001453	0.001365
RS	60	14.210037	79.481193	110.456234	0.001560	0.001430
RS	61	15.444190	79.481193	118.469471	0.001674	0.001493
RS	62	16.784782	79.481193	126.923308	0.001793	0.001551
RS	63	18.240991	79.481193	8355.650253	0.118032	0.051453
PA	4+25*2+4+6 0.004952239 0.005686859 18.240990935 9.935758782 1.656867357 0.926836884 0.722857513 0.665247488 0.668734566 0.709229751 0.777734066 0.870408878 0.987526384 1.133544025 1.317271826 1.551538777 1.852298718 2.237128148 2.723167552 3.324899030 4.052391281 4.908195726 5.883224803 6.955042558 8.092782056 9.269912877 10.481392996 11.761358816 13.201550852 16.136522583 79.481192937
//
IT	5040
RD	5
LK	-100405.629334
QD	-1407.371221 -> -1036.548344
RI	0.0391001637
TR	0.003903	0.006178
MT	19.622857
MM	C_pi: 12.111513, n_recomb: 86584.328247
RS	0	0.000000	27.260448	26.784601	0.000309	0.000003
RS	1	0.008750	27.260448	29.119239	0.000336	0.000030
RS	2	0.018265	27.260448	31.656524	0.000366	0.000093
RS	3	0.028613	27.260448	34.413887	0.000397	0.000200
RS	4	0.039866	2.837086	358.766656	0.004144	0.002080
RS	5	0.052104	2.837086	388.420423	0.004486	0.003129
RS	6	0.065413	1.318645	901.764300	0.010415	0.007620
RS	7	0.079886	1.318645	969.541813	0.011198	0.009684
RS	8	0.095625	0.925627	1479.465105	0.017087	0.015027
RS	9	0.112742	0.925627	1578.249352	0.018228	0.017554
RS	10	0.131356	0.797987	1946.252996	0.022478	0.021735
RS	11	0.151599	0.797987	2061.383828	0.023808	0.024322
RS	12	0.173613	0.767326	2263.976364	0.026148	0.026744
RS	13	0.197554	0.767326	2383.384077	0.027527	0.029280
RS	14	0.223589	0.787225	2439.858184	0.028179	0.030015
RS	15	0.251902	0.787225	2555.839193	0.029518	0.032426
RS	16	0.282692	0.840381	2503.127397	0.028910	0.031786
RS	17	0.316177	0.840381	2611.571383	0.030162	0.034009
RS	18	0.352591	0.919115	2487.265547	0.028727	0.032393
RS	19	0.392191	0.919115	2586.314906	0.029870	0.034408
RS	20	0.435256	1.021760	2415.801956	0.027901	0.032119
RS	21	0.482090	1.021760	2504.866692	0.028930	0.033916
RS	22	0.533021	1.151732	2301.501972	0.026581	0.031120
RS	23	0.588408	1.151732	2380.812894	0.027497	0.032687
RS	24	0.648642	1.317231	2151.629785	0.024850	0.029473
RS	25	0.714146	1.317231	2222.048832	0.025663	0.030800
RS	26	0.785381	1.530747	1973.787919	0.022796	0.027260
RS	27	0.862850	1.530747	2036.595408	0.023522	0.028344
RS	28	0.947096	1.808222	1778.854725	0.020545	0.024627
RS	29	1.038714	1.808222	1835.429094	0.021198	0.025482
RS	30	1.138348	2.167786	1580.198803	0.018250	0.021780
RS	31	1.246700	2.167786	1631.707179	0.018845	0.022433
RS	32	1.364532	2.628018	1390.659979	0.016061	0.018941
RS	33	1.492675	2.628018	1437.913396	0.016607	0.019428
RS	34	1.632029	3.205909	1219.670165	0.014087	0.016288
RS	35	1.783576	3.205909	1263.167535	0.014589	0.016644
RS	36	1.948384	3.914880	1072.104152	0.012382	0.013930
RS	37	2.127611	3.914880	1112.163981	0.012845	0.014189
RS	38	2.322521	4.760691	949.353872	0.010965	0.011914
RS	39	2.534484	4.760691	986.222102	0.011390	0.012104
RS	40	2.764994	5.735619	850.746279	0.009826	0.010247
RS	41	3.015672	5.735619	884.648007	0.010217	0.010392
RS	42	3.288285	6.814771	774.339278	0.008943	0.008910
RS	43	3.584750	6.814771	805.482546	0.009303	0.009031
RS	44	3.907154	7.960096	717.166595	0.008283	0.007868
RS	45	4.257769	7.960096	745.714806	0.008613	0.007981
RS	46	4.639060	9.134616	675.293163	0.007799	0.007073
RS	47	5.053714	9.134616	701.329052	0.008100	0.007187
RS	48	5.504649	10.323130	643.889431	0.007437	0.006464
RS	49	5.995040	10.323130	667.401534	0.007708	0.006580
RS	50	6.528338	11.553472	617.340777	0.007130	0.005974
RS	51	7.108298	11.553472	638.264887	0.007372	0.006089
RS	52	7.739003	12.917093	589.456334	0.006808	0.005530
RS	53	8.424892	12.917093	607.791536	0.007020	0.005638
RS	54	9.170795	15.715591	515.552571	0.005954	0.004709
RS	55	9.981963	15.715591	532.615486	0.006151	0.004815
RS	56	10.864105	15.715591	547.774930	0.006326	0.004901
RS	57	11.823432	15.715591	560.617684	0.006475	0.004963
RS	58	12.866697	100.669767	91.832760	0.001061	0.001040
RS	59	14.001245	100.669767	99.046668	0.001144	0.001097
RS	60	15.235062	100.669767	106.748635	0.001233	0.001154
RS	61	16.576835	100.669767	114.957153	0.001328	0.001210
RS	62	18.036009	100.669767	123.688446	0.001429	0.001265
RS	63	19.622857	100.669767	10090.983472	0.116545	0.053863
PA	4+25*2+4+6 0.003902603 0.006177728 19.622856776 27.260447903 2.837086076 1.318645461 0.925627444 0.797986781 0.767326144 0.787225165 0.840381484 0.919115039 1.021760035 1.151732386 1.317230998 1.530746927 1.808222150 2.167786469 2.628018118 3.205908536 3.914880346 4.760691379 5.735619023 6.814771142 7.960096291 9.134615994 10.323130185 11.553472097 12.917092844 15.715591465 100.669766690
//
IT	6153
RD	6
LK	-99706.304459
QD	-1156.701966 -> -877.142555
RI	0.0307109514
TR	0.003152	0.006536
MT	21.064775
MM	C_pi: 13.203100, n_recomb: 99310.544631
RS	0	0.000000	72.131083	11.708676	0.000118	0.000001
RS	1	0.008872	72.131083	12.746169	0.000128	0.000012
RS	2	0.018530	72.131083	13.875471	0.000140	0.000038
RS	3	0.029046	72.131083	15.104686	0.000152	0.000081
RS	4	0.040494	4.738489	249.988632	0.002517	0.001338
RS	5	0.052958	4.738489	271.431485	0.002733	0.001990
RS	6	0.066528	1.848499	753.458188	0.007587	0.005764
RS	7	0.081302	1.848499	813.524827	0.008192	0.007240
RS	8	0.097386	1.177520	1374.180705	0.013837	0.012361
RS	9	0.114897	1.177520	1473.126456	0.014834	0.014346
RS	10	0.133962	0.956544	1937.414172	0.019509	0.018896
RS	11	0.154718	0.956544	2062.184376	0.020765	0.021115
RS	12	0.177315	0.883975	2367.939332	0.023844	0.024255
RS	13	0.201918	0.883975	2504.384079	0.025218	0.026537
RS	14	0.228703	0.881065	2650.475124	0.026689	0.028094
RS	15	0.257864	0.881065	2787.875607	0.028072	0.030317
RS	16	0.289612	0.919270	2804.223390	0.028237	0.030495
RS	17	0.324176	0.919270	2935.817889	0.029562	0.032595
RS	18	0.361808	0.986028	2859.843966	0.028797	0.031742
RS	19	0.402777	0.986028	2981.795157	0.030025	0.033690
RS	20	0.447381	1.077373	2840.340783	0.028601	0.032074
RS	21	0.495943	1.077373	2950.665252	0.029712	0.033846
RS	22	0.548812	1.195548	2758.034941	0.027772	0.031606
RS	23	0.606372	1.195548	2856.080554	0.028759	0.033178
RS	24	0.669038	1.348060	2619.750431	0.026379	0.030379
RS	25	0.737264	1.348060	2706.007765	0.027248	0.031732
RS	26	0.811543	1.546893	2433.773168	0.024507	0.028457
RS	27	0.892411	1.546893	2509.643955	0.025271	0.029585
RS	28	0.980453	1.807615	2213.753773	0.022291	0.025982
RS	29	1.076307	1.807615	2281.096386	0.022969	0.026893
RS	30	1.180664	2.148240	1977.903530	0.019916	0.023172
RS	31	1.294279	2.148240	2038.491711	0.020526	0.023889
RS	32	1.417973	2.587722	1744.842391	0.017570	0.020279
RS	33	1.552641	2.587722	1800.008239	0.018125	0.020832
RS	34	1.699257	3.144161	1529.252726	0.015399	0.017515
RS	35	1.858879	3.144161	1579.832979	0.015908	0.017937
RS	36	2.032662	3.832810	1339.789859	0.013491	0.015020
RS	37	2.221863	3.832810	1386.271629	0.013959	0.015340
RS	38	2.427849	4.661385	1180.159394	0.011884	0.012866
RS	39	2.652109	4.661385	1222.845085	0.012313	0.013109
RS	40	2.896264	5.622991	1050.857476	0.010582	0.011074
RS	41	3.162080	5.622991	1089.969627	0.010975	0.011264
RS	42	3.451478	6.690749	950.246678	0.009568	0.009636
RS	43	3.766550	6.690749	985.963618	0.009928	0.009792
RS	44	4.109574	7.820765	874.972338	0.008810	0.008517
RS	45	4.483029	7.820765	907.409608	0.009137	0.008656
RS	46	4.889616	8.967130	820.150354	0.008258	0.007667
RS	47	5.332273	8.967130	849.319011	0.008552	0.007796
RS	48	5.814202	10.105114	779.560413	0.007850	0.007017
RS	49	6.338884	10.105114	805.350071	0.008109	0.007140
RS	50	6.910115	11.254977	745.842489	0.007510	0.006491
RS	51	7.532022	11.254977	768.084126	0.007734	0.006605
RS	52	8.209103	12.503591	710.791824	0.007157	0.006009
RS	53	8.946251	12.503591	729.440125	0.007345	0.006107
RS	54	9.748796	15.068504	621.554297	0.006259	0.005108
RS	55	10.622539	15.068504	638.786660	0.006432	0.005203
RS	56	11.573797	15.068504	653.142984	0.006577	0.005274
RS	57	12.609447	15.068504	664.107646	0.006687	0.005314
RS	58	13.736975	121.461253	86.268113	0.000869	0.000855
RS	59	14.964532	121.461253	93.307267	0.000940	0.000905
RS	60	16.300993	121.461253	100.860247	0.001016	0.000956
RS	61	17.756019	121.461253	108.953072	0.001097	0.001007
RS	62	19.340129	121.461253	117.610726	0.001184	0.001057
RS	63	21.064775	121.461253	11308.352924	0.113869	0.055950
PA	4+25*2+4+6 0.003152465 0.006535848 21.064774898 72.131082537 4.738488622 1.848498791 1.177520217 0.956543672 0.883975413 0.881065213 0.919269834 0.986028075 1.077373467 1.195547835 1.348060260 1.546892692 1.807615142 2.148239559 2.587722255 3.144161434 3.832810091 4.661384698 5.622990789 6.690749347 7.820764848 8.967129682 10.105113553 11.254976697 12.503591051 15.068503737 121.461253092
//
IT	5324
RD	7
LK	-99173.068810
QD	-961.063635 -> -741.335997
RI	0.0248801070
TR	0.002586	0.006790
MT	22.605360
MM	C_pi: 14.124121, n_recomb: 109856.985620
RS	0	0.000000	182.680830	5.160579	0.000047	0.000001
RS	1	0.008993	182.680830	5.624563	0.000051	0.000005
RS	2	0.018795	182.680830	6.130253	0.000056	0.000016
RS	3	0.029478	182.680830	6.681396	0.000061	0.000035
RS	4	0.041122	7.661377	173.498854	0.001579	0.000896
RS	5	0.053813	7.661377	188.783166	0.001718	0.001318
RS	6	0.067646	2.535499	619.361433	0.005638	0.004489
RS	7	0.082723	2.535499	670.915544	0.006107	0.005569
RS	8	0.099155	1.478631	1242.396317	0.011309	0.010359
RS	9	0.117065	1.478631	1337.180708	0.012172	0.011922
RS	10	0.136586	1.138671	1862.771198	0.016956	0.016576
RS	11	0.157862	1.138671	1991.189258	0.018125	0.018470
RS	12	0.181052	1.015763	2378.651736	0.021652	0.022044
RS	13	0.206327	1.015763	2526.261405	0.022996	0.024098
RS	14	0.233875	0.987257	2752.908666	0.025059	0.026244
RS	15	0.263901	0.987257	2906.951782	0.026461	0.028307
RS	16	0.296627	1.010165	2992.692890	0.027242	0.029119
RS	17	0.332295	1.010165	3144.094994	0.028620	0.031114
RS	18	0.371172	1.065979	3123.282040	0.028430	0.030886
RS	19	0.413545	1.065979	3266.187246	0.029731	0.032774
RS	20	0.459728	1.148080	3164.898227	0.028809	0.031739
RS	21	0.510065	1.148080	3295.679654	0.030000	0.033485
RS	22	0.564929	1.257471	3127.510779	0.028469	0.031753
RS	23	0.624726	1.257471	3244.264624	0.029532	0.033323
RS	24	0.689901	1.400998	3015.842371	0.027452	0.030938
RS	25	0.760937	1.400998	3118.276789	0.028385	0.032304
RS	26	0.838362	1.590199	2837.203245	0.025826	0.029329
RS	27	0.922750	1.590199	2926.477978	0.026639	0.030481
RS	28	1.014726	1.840286	2606.489353	0.023726	0.027053
RS	29	1.114974	1.840286	2684.707882	0.024438	0.027997
RS	30	1.224238	2.169058	2345.597681	0.021351	0.024335
RS	31	1.343327	2.169058	2415.063407	0.021984	0.025090
RS	32	1.473126	2.595539	2078.398705	0.018919	0.021441
RS	33	1.614599	2.595539	2141.008481	0.019489	0.022036
RS	34	1.768794	3.138383	1824.880300	0.016611	0.018613
RS	35	1.936855	3.138383	1881.904647	0.017130	0.019078
RS	36	2.120031	3.813922	1597.929437	0.014546	0.016020
RS	37	2.319680	3.813922	1650.115306	0.015021	0.016380
RS	38	2.537283	4.631067	1404.154061	0.012782	0.013756
RS	39	2.774456	4.631067	1451.919214	0.013216	0.014036
RS	40	3.032958	5.583196	1245.788791	0.011340	0.011861
RS	41	3.314707	5.583196	1289.375060	0.011737	0.012082
RS	42	3.621793	6.641308	1121.963703	0.010213	0.010336
RS	43	3.956497	6.641308	1161.511049	0.010573	0.010517
RS	44	4.321300	7.756117	1029.244715	0.009369	0.009152
RS	45	4.718910	7.756117	1064.790262	0.009693	0.009307
RS	46	5.152278	8.873458	961.996138	0.008757	0.008253
RS	47	5.624619	8.873458	993.431649	0.009043	0.008392
RS	48	6.139438	9.959508	912.709737	0.008308	0.007570
RS	49	6.700554	9.959508	939.763502	0.008554	0.007693
RS	50	7.312132	11.026459	872.318045	0.007940	0.007015
RS	51	7.978710	11.026459	894.644147	0.008144	0.007120
RS	52	8.705234	12.154661	830.563503	0.007560	0.006499
RS	53	9.497094	12.154661	848.009742	0.007719	0.006581
RS	54	10.360167	14.458342	728.025721	0.006627	0.005534
RS	55	11.300857	14.458342	743.751106	0.006770	0.005611
RS	56	12.326143	14.458342	755.398393	0.006876	0.005657
RS	57	13.443634	14.458342	762.366145	0.006940	0.005665
RS	58	14.661622	142.208547	80.929440	0.000737	0.000723
RS	59	15.989144	142.208547	87.742241	0.000799	0.000768
RS	60	17.436051	142.208547	95.081178	0.000865	0.000814
RS	61	19.013080	142.208547	102.977617	0.000937	0.000860
RS	62	20.731931	142.208547	111.462861	0.001015	0.000906
RS	63	22.605360	142.208547	12210.094704	0.111145	0.057655
PA	4+25*2+4+6 0.002586324 0.006789586 22.605360153 182.680829543 7.661377402 2.535499060 1.478630516 1.138670617 1.015763138 0.987257175 1.010165091 1.065978954 1.148079902 1.257471242 1.400998163 1.590198860 1.840286042 2.169058149 2.595538534 3.138383313 3.813922487 4.631066777 5.583195662 6.641307751 7.756116759 8.873458403 9.959508312 11.026458731 12.154660615 14.458341827 142.208547350
//
IT	5916
RD	8
LK	-98750.560279
QD	-804.303431 -> -625.582942
RI	0.0207215979
TR	0.002142	0.006963
MT	24.254041
MM	C_pi: 14.931260, n_recomb: 118640.577082
RS	0	0.000000	442.483162	2.323053	0.000020	0.000000
RS	1	0.009114	442.483162	2.534815	0.000021	0.000002
RS	2	0.019060	442.483162	2.765883	0.000023	0.000007
RS	3	0.029911	442.483162	3.018018	0.000025	0.000015
RS	4	0.041752	11.970175	121.668667	0.001026	0.000620
RS	5	0.054672	11.970175	132.614540	0.001118	0.000903
RS	6	0.068769	3.397257	508.427431	0.004285	0.003584
RS	7	0.084151	3.397257	552.178379	0.004654	0.004391
RS	8	0.100935	1.829528	1110.534598	0.009360	0.008824
RS	9	0.119250	1.829528	1199.217425	0.010108	0.010067
RS	10	0.139233	1.343378	1758.161561	0.014819	0.014676
RS	11	0.161037	1.343378	1886.278630	0.015899	0.016295
RS	12	0.184829	1.161358	2333.786582	0.019671	0.020111
RS	13	0.210790	1.161358	2487.914699	0.020970	0.021966
RS	14	0.239117	1.104095	2781.954719	0.023449	0.024523
RS	15	0.270025	1.104095	2948.300671	0.024851	0.026449
RS	16	0.303751	1.110827	3097.727630	0.026110	0.027747
RS	17	0.340550	1.110827	3265.458853	0.027524	0.029654
RS	18	0.380704	1.156011	3299.874760	0.027814	0.029930
RS	19	0.424517	1.156011	3461.334455	0.029175	0.031772
RS	20	0.472324	1.230022	3404.572590	0.028697	0.031226
RS	21	0.524487	1.230022	3554.478163	0.029960	0.032956
RS	22	0.581406	1.332533	3418.332231	0.028813	0.031673
RS	23	0.643512	1.332533	3553.349271	0.029951	0.033247
RS	24	0.711278	1.469772	3342.612568	0.028174	0.031246
RS	25	0.785222	1.469772	3461.374460	0.029175	0.032629
RS	26	0.865904	1.652931	3182.469153	0.026824	0.029951
RS	27	0.953941	1.652931	3285.562085	0.027693	0.031128
RS	28	1.050001	1.896984	2952.639293	0.024887	0.027897
RS	29	1.154817	1.896984	3042.130766	0.025642	0.028870
RS	30	1.269186	2.219589	2677.453147	0.022568	0.025303
RS	31	1.393979	2.219589	2756.009427	0.023230	0.026090
RS	32	1.530146	2.639821	2385.178496	0.020104	0.022446
RS	33	1.678724	2.639821	2455.215941	0.020695	0.023074
RS	34	1.840844	3.176732	2100.780287	0.017707	0.019590
RS	35	2.017741	3.176732	2164.038948	0.018240	0.020087
RS	36	2.210760	3.847429	1841.478468	0.015521	0.016928
RS	37	2.421372	3.847429	1899.029999	0.016007	0.017320
RS	38	2.651180	4.661607	1617.132975	0.013631	0.014578
RS	39	2.901934	4.661607	1669.567741	0.014072	0.014887
RS	40	3.175542	5.612518	1432.137763	0.012071	0.012598
RS	41	3.474088	5.612518	1479.750195	0.012473	0.012845
RS	42	3.799845	6.668821	1286.768576	0.010846	0.011000
RS	43	4.155293	6.668821	1329.667356	0.011208	0.011201
RS	44	4.543137	7.775807	1177.816481	0.009928	0.009760
RS	45	4.966331	7.775807	1215.944062	0.010249	0.009929
RS	46	5.428097	8.871224	1099.107015	0.009264	0.008823
RS	47	5.931950	8.871224	1132.198191	0.009543	0.008967
RS	48	6.481727	9.912265	1041.988005	0.008783	0.008113
RS	49	7.081612	9.912265	1069.549776	0.009015	0.008233
RS	50	7.736173	10.902803	995.770883	0.008393	0.007537
RS	51	8.450393	10.902803	1017.198514	0.008574	0.007629
RS	52	9.229710	11.915688	948.160081	0.007992	0.006994
RS	53	10.080058	11.915688	963.104207	0.008118	0.007054
RS	54	11.007909	13.954739	835.002596	0.007038	0.005983
RS	55	12.020329	13.954739	847.575554	0.007144	0.006035
RS	56	13.125024	13.954739	854.679620	0.007204	0.006049
RS	57	14.330406	13.954739	855.658779	0.007212	0.006016
RS	58	15.645652	162.760762	76.348296	0.000644	0.000628
RS	59	17.080774	162.760762	82.950445	0.000699	0.000669
RS	60	18.646699	162.760762	90.085800	0.000759	0.000711
RS	61	20.355348	162.760762	97.789788	0.000824	0.000754
RS	62	22.219731	162.760762	106.098552	0.000894	0.000797
RS	63	24.254041	162.760762	12885.745167	0.108612	0.059006
PA	4+25*2+4+6 0.002142055 0.006962769 24.254041338 442.483161659 11.970175198 3.397257200 1.829528454 1.343377842 1.161357896 1.104094854 1.110827466 1.156010795 1.230022067 1.332532697 1.469772032 1.652930956 1.896984156 2.219589300 2.639821314 3.176732378 3.847428741 4.661607078 5.612517961 6.668821103 7.775807065 8.871224333 9.912264627 10.902802568 11.915688444 13.954739195 162.760761777
//
IT	5262
RD	9
LK	-98404.117644
QD	-675.607381 -> -525.102102
RI	0.0176242059
TR	0.001783	0.007077
MT	25.996690
MM	C_pi: 15.630420, n_recomb: 125835.141015
RS	0	0.000000	1025.836753	1.073365	0.000009	0.000000
RS	1	0.009234	1025.836753	1.172510	0.000009	0.000001
RS	2	0.019321	1025.836753	1.280816	0.000010	0.000003
RS	3	0.030339	1025.836753	1.399130	0.000011	0.000007
RS	4	0.042375	18.091072	86.634238	0.000688	0.000442
RS	5	0.055522	18.091072	94.566869	0.000752	0.000638
RS	6	0.069883	4.448819	419.181655	0.003331	0.002920
RS	7	0.085571	4.448819	456.230082	0.003626	0.003539
RS	8	0.102707	2.231026	987.762980	0.007850	0.007622
RS	9	0.121425	2.231026	1069.620235	0.008500	0.008622
RS	10	0.141872	1.570530	1640.602148	0.013038	0.013103
RS	11	0.164206	1.570530	1765.781695	0.014033	0.014494
RS	12	0.188604	1.320363	2253.898933	0.017912	0.018420
RS	13	0.215254	1.320363	2410.830388	0.019159	0.020102
RS	14	0.244365	1.230908	2758.327105	0.021920	0.022939
RS	15	0.276164	1.230908	2933.054167	0.023309	0.024745
RS	16	0.310900	1.220192	3138.010246	0.024937	0.026412
RS	17	0.348843	1.220192	3318.552981	0.026372	0.028246
RS	18	0.390290	1.254533	3404.945990	0.027059	0.028930
RS	19	0.435564	1.254533	3582.195208	0.028467	0.030736
RS	20	0.485019	1.320923	3570.696080	0.028376	0.030603
RS	21	0.539041	1.320923	3737.855647	0.029704	0.032326
RS	22	0.598051	1.417623	3637.637620	0.028908	0.031436
RS	23	0.662510	1.417623	3789.914419	0.030118	0.033023
RS	24	0.732921	1.550262	3603.275646	0.028635	0.031371
RS	25	0.809835	1.550262	3738.059982	0.029706	0.032780
RS	26	0.893850	1.729763	3469.498943	0.027572	0.030385
RS	27	0.985624	1.729763	3586.545524	0.028502	0.031593
RS	28	1.085872	1.970976	3249.723071	0.025825	0.028563
RS	29	1.195378	1.970976	3350.794456	0.026628	0.029569
RS	30	1.314995	2.291530	2969.513603	0.023598	0.026114
RS	31	1.445658	2.291530	3057.434676	0.024297	0.026933
RS	32	1.588387	2.710634	2660.562127	0.021143	0.023320
RS	33	1.744295	2.710634	2738.164788	0.021760	0.023979
RS	34	1.914601	3.247727	2352.274821	0.018693	0.020463
RS	35	2.100632	3.247727	2421.750736	0.019245	0.020989
RS	36	2.303842	3.920592	2066.073272	0.016419	0.017756
RS	37	2.525817	3.920592	2128.848703	0.016918	0.018175
RS	38	2.768289	4.739517	1815.221271	0.014425	0.015339
RS	39	3.033152	4.739517	1872.101054	0.014877	0.015673
RS	40	3.322472	5.697387	1606.546380	0.012767	0.013289
RS	41	3.638509	5.697387	1657.909874	0.013175	0.013557
RS	42	3.983729	6.760286	1441.773137	0.011458	0.011630
RS	43	4.360828	6.760286	1487.711598	0.011823	0.011848
RS	44	4.772748	7.867909	1318.185150	0.010475	0.010343
RS	45	5.222706	7.867909	1358.539835	0.010796	0.010522
RS	46	5.714213	8.949837	1229.283957	0.009769	0.009374
RS	47	6.251107	8.949837	1263.604248	0.010042	0.009522
RS	48	6.837579	9.954198	1165.444027	0.009262	0.008645
RS	49	7.478207	9.954198	1192.960746	0.009480	0.008759
RS	50	8.177991	10.876351	1114.483312	0.008857	0.008055
RS	51	8.942394	10.876351	1134.245897	0.009014	0.008132
RS	52	9.777384	11.781077	1062.136065	0.008441	0.007494
RS	53	10.689478	11.781077	1073.483025	0.008531	0.007528
RS	54	11.685796	13.558775	941.562996	0.007483	0.006453
RS	55	12.774116	13.558775	949.365242	0.007545	0.006474
RS	56	13.962934	13.558775	950.169031	0.007551	0.006447
RS	57	15.261529	13.558775	943.309191	0.007496	0.006365
RS	58	16.680038	182.547091	72.655749	0.000577	0.000559
RS	59	18.229534	182.547091	79.088211	0.000629	0.000597
RS	60	19.922114	182.547091	86.059563	0.000684	0.000636
RS	61	21.770989	182.547091	93.608506	0.000744	0.000677
RS	62	23.790593	182.547091	101.775083	0.000809	0.000718
RS	63	25.996690	182.547091	13370.173010	0.106252	0.060066
PA	4+25*2+4+6 0.001782814 0.007076975 25.996689915 1025.836753173 18.091071916 4.448819198 2.231026320 1.570530285 1.320363237 1.230907567 1.220192342 1.254532901 1.320923318 1.417623071 1.550262325 1.729762635 1.970976101 2.291530479 2.710634392 3.247726898 3.920592469 4.739517181 5.697387426 6.760285766 7.867908662 8.949837057 9.954198455 10.876350762 11.781077060 13.558774722 182.547091373
//
IT	6045
RD	10
LK	-98110.076101
QD	-567.101527 -> -436.230990
RI	0.0151876925
TR	0.001486	0.007152
MT	27.794038
MM	C_pi: 16.199229, n_recomb: 131467.505401
RS	0	0.000000	2294.646634	0.506351	0.000004	0.000000
RS	1	0.009350	2294.646634	0.553710	0.000004	0.000001
RS	2	0.019574	2294.646634	0.605501	0.000005	0.000002
RS	3	0.030753	2294.646634	0.662138	0.000005	0.000003
RS	4	0.042978	26.505692	62.668861	0.000477	0.000323
RS	5	0.056347	26.505692	68.495477	0.000521	0.000462
RS	6	0.070964	5.702615	347.568253	0.002644	0.002420
RS	7	0.086949	5.702615	378.974064	0.002883	0.002905
RS	8	0.104428	2.684065	876.042825	0.006664	0.006658
RS	9	0.123542	2.684065	950.904682	0.007233	0.007474
RS	10	0.144442	1.820520	1517.647717	0.011544	0.011779
RS	11	0.167297	1.820520	1638.020459	0.012460	0.012982
RS	12	0.192288	1.492963	2149.666166	0.016351	0.016930
RS	13	0.219617	1.492963	2306.285101	0.017543	0.018460
RS	14	0.249500	1.367597	2693.631559	0.020489	0.021479
RS	15	0.282177	1.367597	2873.087155	0.021854	0.023178
RS	16	0.317910	1.337807	3124.470278	0.023766	0.025126
RS	17	0.356983	1.337807	3314.233049	0.025210	0.026894
RS	18	0.399709	1.360641	3447.713858	0.026225	0.027910
RS	19	0.446431	1.360641	3637.633667	0.027669	0.029686
RS	20	0.497521	1.419337	3670.111017	0.027916	0.029906
RS	21	0.553387	1.419337	3852.117648	0.029301	0.031628
RS	22	0.614477	1.510631	3789.629345	0.028826	0.031084
RS	23	0.681278	1.510631	3957.553908	0.030103	0.032691
RS	24	0.754326	1.639549	3799.426552	0.028900	0.031358
RS	25	0.834203	1.639549	3949.353423	0.030041	0.032799
RS	26	0.921548	1.816795	3697.583057	0.028125	0.030672
RS	27	1.017060	1.816795	3828.256806	0.029119	0.031919
RS	28	1.121501	2.057189	3495.242606	0.026586	0.029087
RS	29	1.235708	2.057189	3607.888915	0.027443	0.030132
RS	30	1.360593	2.378417	3218.117226	0.024478	0.026798
RS	31	1.497154	2.378417	3315.509262	0.025219	0.027654
RS	32	1.646484	2.799891	2900.336368	0.022061	0.024087
RS	33	1.809775	2.799891	2985.583375	0.022710	0.024780
RS	34	1.988333	3.341477	2575.070866	0.019587	0.021249
RS	35	2.183586	3.341477	2650.757600	0.020163	0.021806
RS	36	2.397095	4.021616	2267.647488	0.017249	0.018516
RS	37	2.630566	4.021616	2335.552064	0.017765	0.018963
RS	38	2.885866	4.851101	1994.729166	0.015173	0.016049
RS	39	3.165036	4.851101	2055.893454	0.015638	0.016407
RS	40	3.470308	5.822292	1765.745260	0.013431	0.013941
RS	41	3.804121	5.822292	1820.658438	0.013849	0.014229
RS	42	4.169145	6.898517	1584.091555	0.012049	0.012229
RS	43	4.568298	6.898517	1632.842624	0.012420	0.012464
RS	44	5.004770	8.013711	1447.774139	0.011012	0.010903
RS	45	5.482052	8.013711	1490.103065	0.011334	0.011093
RS	46	6.003957	9.089166	1350.180805	0.010270	0.009910
RS	47	6.574660	9.089166	1385.431964	0.010538	0.010061
RS	48	7.198721	10.063824	1280.904097	0.009743	0.009168
RS	49	7.881131	10.063824	1307.985359	0.009949	0.009276
RS	50	8.627343	10.924370	1226.433700	0.009329	0.008570
RS	51	9.443325	10.924370	1243.963163	0.009462	0.008630
RS	52	10.335598	11.727165	1170.652784	0.008905	0.007999
RS	53	11.311296	11.727165	1177.525252	0.008957	0.008002
RS	54	12.378219	13.247185	1046.232136	0.007958	0.006947
RS	55	13.544897	13.247185	1047.715122	0.007969	0.006929
RS	56	14.820655	13.247185	1040.592139	0.007915	0.006854
RS	57	16.215694	13.247185	1024.246396	0.007791	0.006716
RS	58	17.741164	200.555206	69.889649	0.000532	0.000509
RS	59	19.409261	200.555206	76.205218	0.000580	0.000545
RS	60	21.233321	200.555206	83.065989	0.000632	0.000583
RS	61	23.227925	200.555206	90.513413	0.000688	0.000622
RS	62	25.409018	200.555206	98.590789	0.000750	0.000662
RS	63	27.794038	200.555206	13670.431323	0.103983	0.060903
PA	4+25*2+4+6 0.001486312 0.007151825 27.794037969 2294.646633885 26.505691885 5.702614854 2.684065242 1.820520065 1.492962562 1.367596637 1.337806548 1.360640627 1.419337254 1.510630521 1.639548505 1.816795475 2.057189012 2.378416569 2.799891426 3.341476728 4.021615655 4.851101330 5.822291962 6.898517062 8.013711414 9.089166148 10.063824352 10.924369585 11.727165124 13.247184723 200.555205708
//
IT	6438
RD	11
LK	-97852.853582
QD	-473.384679 -> -357.102674
RI	0.0131562889
TR	0.001240	0.007204
MT	29.581978
MM	C_pi: 16.600837, n_recomb: 135470.863585
RS	0	0.000000	4927.300746	0.245359	0.000002	0.000000
RS	1	0.009458	4927.300746	0.268573	0.000002	0.000000
RS	2	0.019810	4927.300746	0.293985	0.000002	0.000001
RS	3	0.031141	4927.300746	0.321802	0.000002	0.000002
RS	4	0.043544	37.726367	45.998087	0.000340	0.000241
RS	5	0.057119	37.726367	50.332008	0.000372	0.000342
RS	6	0.071979	7.165761	289.680221	0.002138	0.002035
RS	7	0.088244	7.165761	316.343581	0.002335	0.002423
RS	8	0.106047	3.188674	774.854765	0.005720	0.005872
RS	9	0.125535	3.188674	842.788553	0.006221	0.006547
RS	10	0.146865	2.093625	1392.637034	0.010280	0.010652
RS	11	0.170212	2.093625	1506.781849	0.011123	0.011697
RS	12	0.195768	1.679386	2026.848382	0.014962	0.015606
RS	13	0.223740	1.679386	2180.409661	0.016095	0.017000
RS	14	0.254358	1.514162	2594.478091	0.019152	0.020127
RS	15	0.287872	1.514162	2775.143667	0.020485	0.021727
RS	16	0.324556	1.463345	3063.379994	0.022613	0.023886
RS	17	0.364708	1.463345	3258.629784	0.024054	0.025593
RS	18	0.408659	1.473610	3433.279472	0.025343	0.026882
RS	19	0.456766	1.473610	3632.363404	0.026813	0.028630
RS	20	0.509422	1.524064	3706.227770	0.027358	0.029153
RS	21	0.567059	1.524064	3900.107836	0.028789	0.030876
RS	22	0.630147	1.609797	3875.757170	0.028610	0.030643
RS	23	0.699201	1.609797	4057.058336	0.029948	0.032273
RS	24	0.774786	1.735205	3930.545280	0.029014	0.031234
RS	25	0.857520	1.735205	4094.074512	0.030221	0.032712
RS	26	0.948079	1.910799	3864.449420	0.028526	0.030841
RS	27	1.047202	1.910799	4007.839925	0.029585	0.032130
RS	28	1.155699	2.151393	3685.602815	0.027206	0.029496
RS	29	1.274458	2.151393	3809.357511	0.028119	0.030584
RS	30	1.404449	2.474790	3418.846323	0.025237	0.027377
RS	31	1.546734	2.474790	3525.486240	0.026024	0.028274
RS	32	1.702476	2.900648	3099.742805	0.022881	0.024765
RS	33	1.872946	2.900648	3192.498478	0.023566	0.025495
RS	34	2.059540	3.449273	2764.455499	0.020406	0.021963
RS	35	2.263780	3.449273	2846.216282	0.021010	0.022553
RS	36	2.487337	4.139753	2441.786500	0.018024	0.019221
RS	37	2.732037	4.139753	2514.651153	0.018562	0.019696
RS	38	2.999880	4.983323	2151.669539	0.015883	0.016716
RS	39	3.293054	4.983323	2216.919422	0.016365	0.017100
RS	40	3.613956	5.971726	1906.189019	0.014071	0.014561
RS	41	3.965207	5.971726	1964.438155	0.014501	0.014872
RS	42	4.349678	7.065415	1710.572859	0.012627	0.012806
RS	43	4.770510	7.065415	1761.921440	0.013006	0.013057
RS	44	5.231144	8.192491	1563.742525	0.011543	0.011448
RS	45	5.735342	8.192491	1607.833691	0.011868	0.011649
RS	46	6.287225	9.265935	1459.176348	0.010771	0.010436
RS	47	6.891303	9.265935	1495.139029	0.011037	0.010590
RS	48	7.552513	10.215496	1385.894451	0.010230	0.009685
RS	49	8.276257	10.215496	1412.278612	0.010425	0.009788
RS	50	9.068450	11.019155	1329.258797	0.009812	0.009087
RS	51	9.935565	11.019155	1344.175534	0.009922	0.009129
RS	52	10.884688	11.724660	1271.475974	0.009386	0.008511
RS	53	11.923576	11.724660	1273.240663	0.009399	0.008483
RS	54	13.060718	12.990036	1146.972601	0.008467	0.007466
RS	55	14.305406	12.990036	1140.740182	0.008421	0.007403
RS	56	15.667811	12.990036	1124.289550	0.008299	0.007273
RS	57	17.159068	12.990036	1097.117866	0.008099	0.007071
RS	58	18.791361	215.391211	68.082801	0.000503	0.000476
RS	59	20.578030	215.391211	74.342157	0.000549	0.000510
RS	60	22.533676	215.391211	81.154816	0.000599	0.000547
RS	61	24.674278	215.391211	88.564581	0.000654	0.000585
RS	62	27.017330	215.391211	96.617484	0.000713	0.000624
RS	63	29.581978	215.391211	13779.273364	0.101714	0.061579
PA	4+25*2+4+6 0.001240328 0.007204030 29.581978226 4927.300746270 37.726367207 7.165761155 3.188673890 2.093625160 1.679386397 1.514162112 1.463345202 1.473610381 1.524064164 1.609796911 1.735205357 1.910798514 2.151393004 2.474790464 2.900648170 3.449272570 4.139752839 4.983323006 5.971725510 7.065415276 8.192490777 9.265934799 10.215495995 11.019155194 11.724659932 12.990036151 215.391210663
//
IT	6688
RD	12
LK	-97623.887959
QD	-391.341185 -> -287.838378
RI	0.0113922056
TR	0.001039	0.007244
MT	31.295380
MM	C_pi: 16.815797, n_recomb: 137841.610399
RS	0	0.000000	10091.987604	0.123019	0.000001	0.000000
RS	1	0.009555	10091.987604	0.134778	0.000001	0.000000
RS	2	0.020023	10091.987604	0.147662	0.000001	0.000000
RS	3	0.031492	10091.987604	0.161778	0.000001	0.000001
RS	4	0.044056	52.210558	34.255821	0.000249	0.000184
RS	5	0.057821	52.210558	37.520610	0.000272	0.000260
RS	6	0.072901	8.830997	242.776816	0.001761	0.001736
RS	7	0.089422	8.830997	265.470302	0.001926	0.002054
RS	8	0.107521	3.741170	684.046063	0.004963	0.005228
RS	9	0.127350	3.741170	745.313662	0.005407	0.005794
RS	10	0.149074	2.388638	1268.940923	0.009206	0.009690
RS	11	0.172873	2.388638	1375.877892	0.009982	0.010603
RS	12	0.198947	1.879058	1891.457504	0.013722	0.014430
RS	13	0.227511	1.879058	2039.669661	0.014797	0.015701
RS	14	0.258805	1.670132	2468.096254	0.017905	0.018879
RS	15	0.293090	1.670132	2646.742736	0.019201	0.020386
RS	16	0.330650	1.596207	2962.028248	0.021489	0.022699
RS	17	0.371799	1.596207	3159.085324	0.022918	0.024345
RS	18	0.416881	1.592603	3368.110455	0.024435	0.025856
RS	19	0.466269	1.592603	3572.665312	0.025919	0.027575
RS	20	0.520377	1.633952	3684.087071	0.026727	0.028362
RS	21	0.579655	1.633952	3886.479851	0.028195	0.030083
RS	22	0.644597	1.713584	3899.293367	0.028288	0.030131
RS	23	0.715745	1.713584	4091.180174	0.029680	0.031781
RS	24	0.793690	1.835230	3998.019544	0.029004	0.031017
RS	25	0.879084	1.835230	4173.039868	0.030274	0.032532
RS	26	0.972636	2.009194	3969.731671	0.028799	0.030906
RS	27	1.075128	2.009194	4124.383756	0.029921	0.032240
RS	28	1.187414	2.250299	3818.998340	0.027706	0.029802
RS	29	1.310428	2.250299	3952.932663	0.028677	0.030937
RS	30	1.445196	2.576472	3568.896002	0.025891	0.027863
RS	31	1.592842	2.576472	3684.205645	0.026728	0.028804
RS	32	1.754596	3.007626	3255.424559	0.023617	0.025364
RS	33	1.931805	3.007626	3355.301954	0.024342	0.026133
RS	34	2.125947	3.564503	2916.901500	0.021161	0.022613
RS	35	2.338640	3.564503	3004.432631	0.021796	0.023237
RS	36	2.571655	4.266804	2585.071596	0.018754	0.019874
RS	37	2.826936	4.266804	2662.621372	0.019317	0.020381
RS	38	3.106609	5.126147	2282.885641	0.016562	0.017345
RS	39	3.413005	5.126147	2351.958890	0.017063	0.017756
RS	40	3.748678	6.133593	2025.038183	0.014691	0.015153
RS	41	4.116425	6.133593	2086.377978	0.015136	0.015486
RS	42	4.519311	7.246693	1818.669764	0.013194	0.013363
RS	43	4.960693	7.246693	1872.398118	0.013584	0.013632
RS	44	5.444249	8.387752	1663.771522	0.012070	0.011978
RS	45	5.974010	8.387752	1709.443106	0.012402	0.012191
RS	46	6.554391	9.461538	1554.112189	0.011275	0.010952
RS	47	7.190228	9.461538	1590.639663	0.011540	0.011111
RS	48	7.886820	10.388799	1478.350886	0.010725	0.010199
RS	49	8.649973	10.388799	1503.906643	0.010910	0.010297
RS	50	9.486045	11.138961	1420.950151	0.010309	0.009605
RS	51	10.402006	11.138961	1433.080614	0.010397	0.009630
RS	52	11.405488	11.751193	1362.658804	0.009886	0.009033
RS	53	12.504855	11.751193	1358.974892	0.009859	0.008970
RS	54	13.709267	12.766375	1241.799571	0.009009	0.008012
RS	55	15.028763	12.766375	1226.732807	0.008900	0.007896
RS	56	16.474339	12.766375	1199.906656	0.008705	0.007705
RS	57	18.058042	12.766375	1160.998447	0.008423	0.007432
RS	58	19.793069	225.855710	67.254880	0.000488	0.000455
RS	59	21.693881	225.855710	73.524316	0.000533	0.000489
RS	60	23.776319	225.855710	80.357719	0.000583	0.000526
RS	61	26.057737	225.855710	87.800907	0.000637	0.000563
RS	62	28.557147	225.855710	95.902183	0.000696	0.000603
RS	63	31.295380	225.855710	13700.489484	0.099393	0.062140
PA	4+25*2+4+6 0.001039258 0.007243979 31.295379892 10091.987603896 52.210557962 8.830997344 3.741169672 2.388638192 1.879057734 1.670131888 1.596207420 1.592602645 1.633951799 1.713584057 1.835229758 2.009194316 2.250298616 2.576471962 3.007625505 3.564503148 4.266803640 5.126147120 6.133593245 7.246693044 8.387752475 9.461538114 10.388798554 11.138961431 11.751192949 12.766374564 225.855709684
//
IT	9657
RD	13
LK	-97420.925364
QD	-319.913864 -> -229.734335
RI	0.0098661576
TR	0.000879	0.007272
MT	32.916384
MM	C_pi: 16.881380, n_recomb: 138854.168707
RS	0	0.000000	19665.841899	0.064148	0.000000	0.000000
RS	1	0.009643	19665.841899	0.070336	0.000001	0.000000
RS	2	0.020215	19665.841899	0.077121	0.000001	0.000000
RS	3	0.031807	19665.841899	0.084562	0.000001	0.000000
RS	4	0.044517	70.157514	25.987808	0.000187	0.000144
RS	5	0.058453	70.157514	28.489323	0.000205	0.000202
RS	6	0.073732	10.658704	205.432177	0.001479	0.001507
RS	7	0.090484	10.658704	224.885023	0.001620	0.001772
RS	8	0.108852	4.329333	605.160006	0.004358	0.004711
RS	9	0.128991	4.329333	660.337270	0.004756	0.005191
RS	10	0.151072	2.700688	1152.591806	0.008301	0.008885
RS	11	0.175282	2.700688	1252.030127	0.009017	0.009686
RS	12	0.201827	2.089498	1753.532668	0.012629	0.013407
RS	13	0.230931	2.089498	1894.966948	0.013647	0.014565
RS	14	0.262842	1.833929	2327.217289	0.016760	0.017752
RS	15	0.297830	1.833929	2501.444928	0.018015	0.019166
RS	16	0.336192	1.735188	2834.439076	0.020413	0.021587
RS	17	0.378252	1.735188	3030.287231	0.021824	0.023168
RS	18	0.424369	1.716562	3266.345328	0.023524	0.024859
RS	19	0.474932	1.716562	3473.114891	0.025013	0.026543
RS	20	0.530372	1.747970	3617.051590	0.026049	0.027556
RS	21	0.591157	1.747970	3824.799978	0.027545	0.029270
RS	22	0.657803	1.820921	3872.138559	0.027886	0.029569
RS	23	0.730876	1.820921	4071.822361	0.029324	0.031235
RS	24	0.810995	1.938451	4011.848246	0.028893	0.030725
RS	25	0.898840	1.938451	4196.109944	0.030220	0.032272
RS	26	0.995155	2.110667	4021.308171	0.028961	0.030881
RS	27	1.100758	2.110667	4185.560761	0.030144	0.032258
RS	28	1.216544	2.352388	3901.236653	0.028096	0.030014
RS	29	1.343495	2.352388	4044.215119	0.029126	0.031194
RS	30	1.482687	2.681693	3672.247195	0.026447	0.028258
RS	31	1.635301	2.681693	3795.485236	0.027334	0.029243
RS	32	1.802631	3.118749	3369.920219	0.024269	0.025880
RS	33	1.986097	3.118749	3476.429824	0.025037	0.026690
RS	34	2.187254	3.684749	3033.907276	0.021850	0.023193
RS	35	2.407807	3.684749	3126.859929	0.022519	0.023853
RS	36	2.649628	4.399993	2698.314258	0.019433	0.020471
RS	37	2.914768	4.399993	2780.273833	0.020023	0.021009
RS	38	3.205473	5.276462	2388.774182	0.017203	0.017928
RS	39	3.524211	5.276462	2461.439516	0.017727	0.018366
RS	40	3.873684	6.304508	2122.455517	0.015286	0.015709
RS	41	4.256856	6.304508	2186.693914	0.015748	0.016065
RS	42	4.676975	7.438787	1908.415799	0.013744	0.013890
RS	43	5.137606	7.438787	1964.378773	0.014147	0.014178
RS	44	5.642654	8.595867	1747.819168	0.012587	0.012486
RS	45	6.196403	8.595867	1794.984345	0.012927	0.012712
RS	46	6.803548	9.672455	1634.883625	0.011774	0.011452
RS	47	7.469238	9.672455	1671.956035	0.012041	0.011616
RS	48	8.199119	10.580524	1558.106818	0.011221	0.010702
RS	49	8.999381	10.580524	1582.877464	0.011400	0.010796
RS	50	9.876809	11.281213	1501.277099	0.010812	0.010118
RS	51	10.838846	11.281213	1510.691755	0.010880	0.010126
RS	52	11.893649	11.805372	1443.918253	0.010399	0.009555
RS	53	13.050164	11.805372	1434.779463	0.010333	0.009458
RS	54	14.318199	12.579184	1330.065326	0.009579	0.008576
RS	55	15.708506	12.579184	1305.437279	0.009401	0.008403
RS	56	17.232878	12.579184	1267.631705	0.009129	0.008144
RS	57	18.904240	12.579184	1216.563414	0.008761	0.007797
RS	58	20.736767	231.936665	67.352065	0.000485	0.000446
RS	59	22.746000	231.936665	73.698431	0.000531	0.000481
RS	60	24.948978	231.936665	80.622572	0.000581	0.000517
RS	61	27.364383	231.936665	88.172079	0.000635	0.000556
RS	62	30.012698	231.936665	96.397161	0.000694	0.000596
RS	63	32.916384	231.936665	13478.689732	0.097071	0.062609
PA	4+25*2+4+6 0.000879353 0.007272096 32.916383966 19665.841898755 70.157514031 10.658704441 4.329332753 2.700688249 2.089497843 1.833929131 1.735187659 1.716562245 1.747970306 1.820921245 1.938451105 2.110667083 2.352388455 2.681693003 3.118748997 3.684749243 4.399992730 5.276461650 6.304508335 7.438787328 8.595867248 9.672454891 10.580524128 11.281213240 11.805372276 12.579184500 231.936665457
//
IT	21290
RD	14
LK	-97245.569664
QD	-259.321402 -> -183.346703
RI	0.0086060006
TR	0.000755	0.007282
MT	34.486352
MM	C_pi: 16.880237, n_recomb: 139022.832428
RS	0	0.000000	31919.811678	0.039899	0.000000	0.000000
RS	1	0.009724	31919.811678	0.043780	0.000000	0.000000
RS	2	0.020393	31919.811678	0.048039	0.000000	0.000000
RS	3	0.032099	31919.811678	0.052712	0.000000	0.000000
RS	4	0.044944	91.372694	20.204197	0.000145	0.000116
RS	5	0.059038	91.372694	22.166381	0.000159	0.000162
RS	6	0.074502	12.564012	176.757811	0.001271	0.001337
RS	7	0.091470	12.564012	193.683126	0.001393	0.001563
RS	8	0.110088	4.928881	540.233092	0.003886	0.004310
RS	9	0.130516	4.928881	590.238726	0.004246	0.004724
RS	10	0.152930	3.019756	1050.476415	0.007556	0.008236
RS	11	0.177524	3.019756	1142.926664	0.008221	0.008944
RS	12	0.204510	2.305501	1624.956807	0.011688	0.012549
RS	13	0.234119	2.305501	1759.311653	0.012655	0.013605
RS	14	0.266607	2.002348	2187.755199	0.015737	0.016770
RS	15	0.302255	2.002348	2356.413109	0.016950	0.018094
RS	16	0.341368	1.878126	2699.168735	0.019415	0.020583
RS	17	0.384285	1.878126	2891.988430	0.020802	0.022097
RS	18	0.431375	1.843936	3147.943558	0.022643	0.023928
RS	19	0.483044	1.843936	3354.705500	0.024131	0.025570
RS	20	0.539737	1.864995	3525.335868	0.025358	0.026773
RS	21	0.601943	1.864995	3736.093291	0.026874	0.028470
RS	22	0.670197	1.931000	3813.818730	0.027433	0.028990
RS	23	0.745088	1.931000	4019.084108	0.028910	0.030663
RS	24	0.827261	2.044334	3990.049040	0.028701	0.030385
RS	25	0.917424	2.044334	4181.663224	0.030079	0.031956
RS	26	1.016354	2.214917	4035.130116	0.029025	0.030786
RS	27	1.124904	2.214917	4207.524560	0.030265	0.032198
RS	28	1.244009	2.457627	3945.844083	0.028383	0.030141
RS	29	1.374695	2.457627	4096.841310	0.029469	0.031362
RS	30	1.518088	2.790717	3739.981213	0.026902	0.028565
RS	31	1.675425	2.790717	3870.481450	0.027841	0.029591
RS	32	1.848060	3.234679	3452.056392	0.024831	0.026312
RS	33	2.037482	3.234679	3564.786135	0.025642	0.027159
RS	34	2.245322	3.811216	3122.389579	0.022460	0.023694
RS	35	2.473372	3.811216	3220.510185	0.023165	0.024388
RS	36	2.723597	4.541286	2786.913568	0.020046	0.020998
RS	37	2.998153	4.541286	2873.121470	0.020667	0.021566
RS	38	3.299405	5.437290	2473.577901	0.017793	0.018452
RS	39	3.629949	5.437290	2549.731148	0.018340	0.018916
RS	40	3.992635	6.488895	2201.835211	0.015838	0.016213
RS	41	4.390587	6.488895	2268.914860	0.016320	0.016592
RS	42	4.827234	7.647860	1982.595530	0.014261	0.014374
RS	43	5.306339	7.647860	2040.787808	0.014680	0.014680
RS	44	5.832030	8.825000	1818.232137	0.013079	0.012955
RS	45	6.408837	8.825000	1866.951152	0.013429	0.013195
RS	46	7.041731	9.908980	1703.516801	0.012254	0.011918
RS	47	7.736165	9.908980	1741.275871	0.012525	0.012089
RS	48	8.498122	10.803043	1626.948759	0.011703	0.011177
RS	49	9.334170	10.803043	1651.166644	0.011877	0.011268
RS	50	10.251512	11.460296	1571.826124	0.011306	0.010609
RS	51	11.258052	11.460296	1578.832473	0.011357	0.010601
RS	52	12.362464	11.903624	1516.667589	0.010909	0.010063
RS	53	13.574265	11.903624	1502.377389	0.010807	0.009932
RS	54	14.903897	12.449438	1412.593804	0.010161	0.009143
RS	55	16.362817	12.449438	1378.092367	0.009913	0.008908
RS	56	17.963597	12.449438	1329.130999	0.009561	0.008579
RS	57	19.720030	12.449438	1265.903719	0.009106	0.008154
RS	58	21.647252	234.932463	68.218398	0.000491	0.000446
RS	59	23.761869	234.932463	74.701428	0.000537	0.000482
RS	60	26.082103	234.932463	81.779426	0.000588	0.000520
RS	61	28.627948	234.932463	89.501645	0.000644	0.000560
RS	62	31.421341	234.932463	97.919996	0.000704	0.000602
RS	63	34.486352	234.932463	13189.015098	0.094869	0.062987
PA	4+25*2+4+6 0.000755080 0.007281965 34.486351859 31919.811678002 91.372694153 12.564011797 4.928881494 3.019755559 2.305501214 2.002348272 1.878125587 1.843936236 1.864994563 1.931000416 2.044333980 2.214917371 2.457626513 2.790716958 3.234678638 3.811216415 4.541285832 5.437290231 6.488895074 7.647859919 8.824999981 9.908980468 10.803042734 11.460295571 11.903623627 12.449438446 234.932462810
//
IT	12569
RD	15
LK	-97099.048769
QD	-209.726371 -> -147.501086
RI	0.0076179992
TR	0.000659	0.007266
MT	36.075273
MM	C_pi: 16.888896, n_recomb: 138809.065152
RS	0	0.000000	58850.638336	0.021783	0.000000	0.000000
RS	1	0.009802	58850.638336	0.023919	0.000000	0.000000
RS	2	0.020564	58850.638336	0.026265	0.000000	0.000000
RS	3	0.032382	58850.638336	0.028840	0.000000	0.000000
RS	4	0.045358	114.804214	16.233051	0.000117	0.000096
RS	5	0.059606	114.804214	17.822840	0.000128	0.000133
RS	6	0.075250	14.423632	155.670929	0.001121	0.001214
RS	7	0.092428	14.423632	170.727345	0.001230	0.001413
RS	8	0.111289	5.507037	489.779135	0.003528	0.004015
RS	9	0.132000	5.507037	535.711550	0.003859	0.004379
RS	10	0.154740	3.332196	966.590762	0.006963	0.007736
RS	11	0.179709	3.332196	1053.125313	0.007587	0.008367
RS	12	0.207126	2.519839	1513.956354	0.010907	0.011858
RS	13	0.237230	2.519839	1641.839319	0.011828	0.012825
RS	14	0.270285	2.171006	2061.721318	0.014853	0.015949
RS	15	0.306580	2.171006	2224.766049	0.016028	0.017189
RS	16	0.346432	2.022095	2571.204066	0.018523	0.019714
RS	17	0.390191	2.022095	2760.332848	0.019886	0.021162
RS	18	0.438239	1.972705	3029.881578	0.021828	0.023094
RS	19	0.490996	1.972705	3235.499180	0.023309	0.024691
RS	20	0.548925	1.983631	3426.977285	0.024688	0.026047
RS	21	0.612531	1.983631	3639.328497	0.026218	0.027723
RS	22	0.682373	2.042923	3742.497369	0.026961	0.028429
RS	23	0.759060	2.042923	3951.859300	0.028470	0.030101
RS	24	0.843264	2.152394	3950.072908	0.028457	0.030026
RS	25	0.935721	2.152394	4147.672140	0.029880	0.031615
RS	26	1.037241	2.321865	4027.176476	0.029012	0.030643
RS	27	1.148712	2.321865	4206.593759	0.030305	0.032084
RS	28	1.271109	2.566343	3966.843007	0.028578	0.030201
RS	29	1.405503	2.566343	4125.041287	0.029717	0.031457
RS	30	1.553070	2.904356	3783.915105	0.027260	0.028792
RS	31	1.715102	2.904356	3921.142095	0.028248	0.029854
RS	32	1.893016	3.356835	3511.470999	0.025297	0.026659
RS	33	2.088369	3.356835	3630.106400	0.026152	0.027540
RS	34	2.302870	3.946118	3190.034854	0.022981	0.024112
RS	35	2.538396	3.946118	3293.160033	0.023724	0.024838
RS	36	2.797007	4.693983	2856.907283	0.020582	0.021447
RS	37	3.080968	4.693983	2947.295887	0.021233	0.022042
RS	38	3.392762	5.613381	2542.026949	0.018313	0.018902
RS	39	3.735118	5.613381	2621.662630	0.018887	0.019390
RS	40	4.111031	6.693378	2266.907657	0.016331	0.016651
RS	41	4.523791	6.693378	2336.872554	0.016835	0.017051
RS	42	4.977008	7.882815	2044.197326	0.014727	0.014797
RS	43	5.474650	7.882815	2104.715832	0.015163	0.015121
RS	44	6.021069	9.086608	1877.453927	0.013525	0.013370
RS	45	6.621048	9.086608	1927.891160	0.013889	0.013623
RS	46	7.279836	10.185129	1762.057211	0.012694	0.012335
RS	47	8.003198	10.185129	1800.755427	0.012973	0.012513
RS	48	8.797462	11.072723	1686.611034	0.012151	0.011606
RS	49	9.669579	11.072723	1710.636722	0.012324	0.011696
RS	50	10.627180	11.694480	1634.079007	0.011772	0.011059
RS	51	11.678644	11.694480	1639.148221	0.011809	0.011037
RS	52	12.833170	12.065670	1582.164492	0.011398	0.010536
RS	53	14.100862	12.065670	1563.252132	0.011262	0.010373
RS	54	15.492811	12.399063	1490.030089	0.010734	0.009692
RS	55	17.021197	12.399063	1445.710248	0.010415	0.009393
RS	56	18.699393	12.399063	1385.773467	0.009983	0.008992
RS	57	20.542084	12.399063	1310.717860	0.009443	0.008489
RS	58	22.565393	236.491858	69.641698	0.000502	0.000453
RS	59	24.787024	236.491858	76.308336	0.000550	0.000490
RS	60	27.226417	236.491858	83.590278	0.000602	0.000529
RS	61	29.904915	236.491858	91.538441	0.000659	0.000571
RS	62	32.845955	236.491858	100.206378	0.000722	0.000615
RS	63	36.075273	236.491858	12892.058951	0.092876	0.063272
PA	4+25*2+4+6 0.000659126 0.007266354 36.075273054 58850.638336362 114.804213780 14.423632346 5.507037109 3.332196250 2.519839021 2.171005959 2.022094928 1.972704788 1.983631457 2.042923106 2.152393619 2.321864673 2.566342530 2.904356244 3.356834819 3.946117700 4.693982809 5.613381367 6.693377919 7.882814905 9.086608391 10.185128982 11.072723183 11.694479601 12.065670322 12.399062539 236.491858241
//
IT	20111
RD	16
LK	-96979.620140
QD	-170.352288 -> -120.072013
RI	0.0068781403
TR	0.000585	0.007226
MT	37.715934
MM	C_pi: 16.942429, n_recomb: 138493.366660
RS	0	0.000000	99493.529797	0.012959	0.000000	0.000000
RS	1	0.009879	99493.529797	0.014239	0.000000	0.000000
RS	2	0.020734	99493.529797	0.015647	0.000000	0.000000
RS	3	0.032662	99493.529797	0.017193	0.000000	0.000000
RS	4	0.045768	139.605916	13.463777	0.000097	0.000082
RS	5	0.060169	139.605916	14.793096	0.000107	0.000114
RS	6	0.075992	16.117861	140.714283	0.001016	0.001129
RS	7	0.093379	16.117861	154.450976	0.001115	0.001309
RS	8	0.112483	6.032182	452.436566	0.003267	0.003806
RS	9	0.133474	6.032182	495.360979	0.003577	0.004134
RS	10	0.156540	3.624442	901.073934	0.006506	0.007365
RS	11	0.181884	3.624442	982.948926	0.007097	0.007936
RS	12	0.209732	2.725159	1423.102238	0.010276	0.011320
RS	13	0.240331	2.725159	1545.557259	0.011160	0.012212
RS	14	0.273953	2.335211	1954.379630	0.014112	0.015281
RS	15	0.310896	2.335211	2112.399605	0.015253	0.016450
RS	16	0.351489	2.163787	2458.222897	0.017750	0.018983
RS	17	0.396093	2.163787	2643.729632	0.019089	0.020371
RS	18	0.445103	2.100367	2921.790110	0.021097	0.022372
RS	19	0.498955	2.100367	3125.866545	0.022571	0.023926
RS	20	0.558127	2.101900	3332.995773	0.024066	0.025400
RS	21	0.623144	2.101900	3546.198713	0.025606	0.027052
RS	22	0.694585	2.155067	3669.948749	0.026499	0.027911
RS	23	0.773084	2.155067	3882.474611	0.028034	0.029579
RS	24	0.859337	2.261261	3903.789140	0.028188	0.029676
RS	25	0.954112	2.261261	4106.410786	0.029651	0.031276
RS	26	1.058250	2.430320	4008.791878	0.028946	0.030477
RS	27	1.172676	2.430320	4194.372700	0.030286	0.031942
RS	28	1.298406	2.677484	3974.537234	0.028698	0.030213
RS	29	1.436557	2.677484	4139.260691	0.029888	0.031499
RS	30	1.588357	3.021667	3812.995567	0.027532	0.028954
RS	31	1.755153	3.021667	3956.476895	0.028568	0.030048
RS	32	1.938427	3.484383	3555.637914	0.025674	0.026931
RS	33	2.139807	3.484383	3679.885774	0.026571	0.027843
RS	34	2.361082	4.088776	3242.890697	0.023415	0.024451
RS	35	2.604217	4.088776	3350.863358	0.024195	0.025205
RS	36	2.871372	4.857620	2913.102579	0.021034	0.021817
RS	37	3.164920	4.857620	3007.609236	0.021717	0.022437
RS	38	3.487468	5.804615	2597.897924	0.018758	0.019277
RS	39	3.841881	5.804615	2681.019358	0.019358	0.019787
RS	40	4.231307	6.918345	2320.636627	0.016756	0.017017
RS	41	4.659205	6.918345	2393.543358	0.017283	0.017437
RS	42	5.129376	8.144718	2095.565136	0.015131	0.015153
RS	43	5.645997	8.144718	2158.521690	0.015586	0.015493
RS	44	6.213655	9.382490	1927.372417	0.013917	0.013721
RS	45	6.837393	9.382490	1979.708531	0.014295	0.013987
RS	46	7.522752	10.503430	1812.039111	0.013084	0.012690
RS	47	8.275818	10.503430	1851.949177	0.013372	0.012877
RS	48	9.103282	11.392574	1738.353215	0.012552	0.011977
RS	49	10.012492	11.392574	1762.577954	0.012727	0.012068
RS	50	11.011525	11.986845	1689.063095	0.012196	0.011455
RS	51	12.109255	11.986845	1692.721563	0.012222	0.011422
RS	52	13.315431	12.294196	1641.215564	0.011850	0.010961
RS	53	14.640767	12.294196	1618.315493	0.011685	0.010769
RS	54	16.097037	12.429228	1562.663510	0.011283	0.010207
RS	55	17.697174	12.429228	1508.833593	0.010895	0.009843
RS	56	19.455392	12.429228	1438.338625	0.010386	0.009372
RS	57	21.387307	12.429228	1351.992130	0.009762	0.008794
RS	58	23.510080	237.672019	71.429009	0.000516	0.000463
RS	59	25.842566	237.672019	78.312178	0.000565	0.000502
RS	60	28.405483	237.672019	85.833453	0.000620	0.000543
RS	61	31.221596	237.672019	94.045459	0.000679	0.000587
RS	62	34.315918	237.672019	103.003390	0.000744	0.000633
RS	63	37.715934	237.672019	12619.822317	0.091122	0.063464
PA	4+25*2+4+6 0.000584734 0.007225912 37.715933932 99493.529797142 139.605915700 16.117860752 6.032181826 3.624441611 2.725158874 2.335211064 2.163786913 2.100367258 2.101899984 2.155067145 2.261260971 2.430319558 2.677484060 3.021667044 3.484383296 4.088775886 4.857619596 5.804614633 6.918345451 8.144717671 9.382490483 10.503430047 11.392574048 11.986844798 12.294195937 12.429228005 237.672018755
//
IT	28595
RD	17
LK	-96883.247910
QD	-139.627248 -> -98.997006
RI	0.0063265233
TR	0.000526	0.007161
MT	39.445858
MM	C_pi: 17.053827, n_recomb: 138164.598672
RS	0	0.000000	173727.948241	0.007463	0.000000	0.000000
RS	1	0.009957	173727.948241	0.008207	0.000000	0.000000
RS	2	0.020906	173727.948241	0.009024	0.000000	0.000000
RS	3	0.032945	173727.948241	0.009923	0.000000	0.000000
RS	4	0.046182	163.514467	11.593094	0.000084	0.000072
RS	5	0.060738	163.514467	12.746952	0.000092	0.000099
RS	6	0.076743	17.560258	130.449590	0.000944	0.001071
RS	7	0.094342	17.560258	143.297413	0.001037	0.001239
RS	8	0.113693	6.479357	426.128429	0.003084	0.003666
RS	9	0.134971	6.479357	466.983868	0.003380	0.003970
RS	10	0.158368	3.885696	851.933434	0.006166	0.007100
RS	11	0.184094	3.885696	930.364433	0.006734	0.007627
RS	12	0.212382	2.915448	1351.419448	0.009781	0.010911
RS	13	0.243487	2.915448	1469.606334	0.010637	0.011745
RS	14	0.277688	2.491152	1866.215280	0.013507	0.014751
RS	15	0.315296	2.491152	2020.063651	0.014621	0.015859
RS	16	0.356648	2.300589	2362.235998	0.017097	0.018383
RS	17	0.402117	2.300589	2544.554840	0.018417	0.019718
RS	18	0.452114	2.224998	2827.122604	0.020462	0.021762
RS	19	0.507089	2.224998	3029.671337	0.021928	0.023277
RS	20	0.567539	2.218343	3247.996308	0.023508	0.024838
RS	21	0.634007	2.218343	3461.706807	0.025055	0.026467
RS	22	0.707094	2.266288	3601.599776	0.026067	0.027448
RS	23	0.787458	2.266288	3816.696492	0.027624	0.029110
RS	24	0.875825	2.370036	3856.992195	0.027916	0.029349
RS	25	0.972990	2.370036	4063.923526	0.029414	0.030959
RS	26	1.079830	2.539560	3985.725280	0.028848	0.030306
RS	27	1.197309	2.539560	4176.761410	0.030230	0.031791
RS	28	1.326485	2.790471	3974.257676	0.028765	0.030195
RS	29	1.468523	2.790471	4144.893460	0.030000	0.031507
RS	30	1.624705	3.142195	3831.868839	0.027734	0.029067
RS	31	1.796438	3.142195	3981.130992	0.028814	0.030190
RS	32	1.985271	3.617007	3588.387131	0.025972	0.027141
RS	33	2.192906	3.617007	3717.915655	0.026909	0.028081
RS	34	2.421216	4.239038	3283.974080	0.023769	0.024722
RS	35	2.672260	4.239038	3396.582123	0.024584	0.025501
RS	36	2.948300	5.032310	2957.761782	0.021408	0.022115
RS	37	3.251827	5.032310	3056.266252	0.022120	0.022758
RS	38	3.585576	6.011485	2642.826513	0.019128	0.019580
RS	39	3.952558	6.011485	2729.382662	0.019755	0.020111
RS	40	4.356080	7.164825	2364.161892	0.017111	0.017314
RS	41	4.799783	7.164825	2440.017168	0.017660	0.017752
RS	42	5.287666	8.435284	2137.454444	0.015470	0.015442
RS	43	5.824129	8.435284	2202.914903	0.015944	0.015798
RS	44	6.414009	9.715156	1968.439395	0.014247	0.014008
RS	45	7.062624	9.715156	2022.812960	0.014641	0.014286
RS	46	7.775823	10.867070	1853.678177	0.013416	0.012984
RS	47	8.560038	10.867070	1895.035954	0.013716	0.013179
RS	48	9.422339	11.766243	1782.177685	0.012899	0.012289
RS	49	10.370501	11.766243	1806.967716	0.013078	0.012381
RS	50	11.413073	12.341091	1736.575906	0.012569	0.011794
RS	51	12.559458	12.341091	1739.351231	0.012589	0.011752
RS	52	13.819990	12.592351	1693.419781	0.012257	0.011333
RS	53	15.206037	12.592351	1667.220060	0.012067	0.011116
RS	54	16.730095	12.541104	1629.634175	0.011795	0.010677
RS	55	18.405908	12.541104	1566.822726	0.011340	0.010253
RS	56	20.248586	12.541104	1486.396159	0.010758	0.009714
RS	57	22.274743	12.541104	1389.483266	0.010057	0.009065
RS	58	24.502649	239.106886	73.424043	0.000531	0.000475
RS	59	26.952394	239.106886	80.544714	0.000583	0.000515
RS	60	29.646066	239.106886	88.328058	0.000639	0.000559
RS	61	32.607952	239.106886	96.828457	0.000701	0.000605
RS	62	35.864761	239.106886	106.102758	0.000768	0.000654
RS	63	39.445858	239.106886	12375.736767	0.089572	0.063571
PA	4+25*2+4+6 0.000526055 0.007160629 39.445858393 173727.948240974 163.514466911 17.560257660 6.479356805 3.885696389 2.915447948 2.491152077 2.300588796 2.224997668 2.218343393 2.266287576 2.370035968 2.539560270 2.790470613 3.142195373 3.617007472 4.239038476 5.032309531 6.011484878 7.164825396 8.435283785 9.715155523 10.867069927 11.766243221 12.341090547 12.592351081 12.541104433 239.106886482
//
IT	9201
RD	18
LK	-96805.257837
QD	-115.760555 -> -83.036227
RI	0.0061481911
TR	0.000487	0.007185
MT	40.498349
MM	C_pi: 17.026297, n_recomb: 138390.791822
RS	0	0.000000	350549.719764	0.003721	0.000000	0.000000
RS	1	0.010003	350549.719764	0.004094	0.000000	0.000000
RS	2	0.021007	350549.719764	0.004504	0.000000	0.000000
RS	3	0.033111	350549.719764	0.004954	0.000000	0.000000
RS	4	0.046426	187.572625	10.185348	0.000074	0.000064
RS	5	0.061074	187.572625	11.203898	0.000081	0.000089
RS	6	0.077186	18.709027	123.507783	0.000892	0.001032
RS	7	0.094910	18.709027	135.736373	0.000981	0.001194
RS	8	0.114407	6.834566	407.911302	0.002948	0.003578
RS	9	0.135854	6.834566	447.275157	0.003232	0.003868
RS	10	0.159447	4.103964	815.461530	0.005892	0.006916
RS	11	0.185400	4.103964	891.183716	0.006440	0.007412
RS	12	0.213949	3.079569	1295.413710	0.009361	0.010605
RS	13	0.245353	3.079569	1409.986152	0.010188	0.011396
RS	14	0.279899	2.627496	1794.936624	0.012970	0.014333
RS	15	0.317901	2.627496	1945.008845	0.014054	0.015395
RS	16	0.359704	2.420229	2282.978207	0.016497	0.017892
RS	17	0.405689	2.420229	2462.174763	0.017791	0.019185
RS	18	0.456273	2.332983	2748.121174	0.019858	0.021250
RS	19	0.511918	2.332983	2948.881675	0.021308	0.022733
RS	20	0.573128	2.317581	3177.134836	0.022958	0.024356
RS	21	0.640462	2.317581	3390.821464	0.024502	0.025967
RS	22	0.714531	2.359026	3545.652094	0.025621	0.027043
RS	23	0.796009	2.359026	3762.601709	0.027188	0.028700
RS	24	0.885638	2.458411	3820.864028	0.027609	0.029055
RS	25	0.984232	2.458411	4031.298569	0.029130	0.030674
RS	26	1.092689	2.625785	3971.715250	0.028699	0.030143
RS	27	1.211995	2.625785	4167.404393	0.030113	0.031646
RS	28	1.343235	2.876949	3981.638775	0.028771	0.030162
RS	29	1.487603	2.876949	4157.459598	0.030041	0.031498
RS	30	1.646413	3.231592	3857.265723	0.027872	0.029147
RS	31	1.821108	3.231592	4011.696278	0.028988	0.030295
RS	32	2.013278	3.712409	3626.794877	0.026207	0.027304
RS	33	2.224671	3.712409	3761.116882	0.027178	0.028269
RS	34	2.457210	4.344164	3330.062992	0.024063	0.024936
RS	35	2.713010	4.344164	3446.936134	0.024907	0.025739
RS	36	2.994398	5.151680	3006.964293	0.021728	0.022352
RS	37	3.303934	5.151680	3109.195703	0.022467	0.023017
RS	38	3.644432	6.150209	2691.990812	0.019452	0.019821
RS	39	4.018992	6.150209	2781.791553	0.020101	0.020372
RS	40	4.431018	7.327568	2411.752749	0.017427	0.017550
RS	41	4.884260	7.327568	2490.431264	0.017996	0.018005
RS	42	5.382840	8.624129	2183.383472	0.015777	0.015671
RS	43	5.931294	8.624129	2251.275208	0.016268	0.016042
RS	44	6.534610	9.926876	2013.656576	0.014551	0.014235
RS	45	7.198276	9.926876	2070.039733	0.014958	0.014526
RS	46	7.928329	11.090956	1899.736539	0.013727	0.013220
RS	47	8.731410	11.090956	1942.552043	0.014037	0.013424
RS	48	9.614824	11.983698	1830.848895	0.013230	0.012543
RS	49	10.586607	11.983698	1856.241887	0.013413	0.012639
RS	50	11.655598	12.526600	1789.520046	0.012931	0.012076
RS	51	12.831522	12.526600	1791.452660	0.012945	0.012030
RS	52	14.125074	12.713957	1751.794083	0.012658	0.011652
RS	53	15.548021	12.713957	1722.271632	0.012445	0.011414
RS	54	17.113307	12.471772	1704.613915	0.012317	0.011102
RS	55	18.835170	12.471772	1632.229021	0.011794	0.010619
RS	56	20.729273	12.471772	1541.339332	0.011138	0.010017
RS	57	22.812844	12.471772	1433.413645	0.010358	0.009302
RS	58	25.104837	237.450490	75.648690	0.000547	0.000488
RS	59	27.626100	237.450490	83.008143	0.000600	0.000530
RS	60	30.399568	237.450490	91.052984	0.000658	0.000575
RS	61	33.450468	237.450490	99.839022	0.000721	0.000624
RS	62	36.806552	237.450490	109.424400	0.000791	0.000675
RS	63	40.498349	237.450490	12254.876388	0.088553	0.063605
PA	4+25*2+4+6 0.000487040 0.007184667 40.498348843 350549.719763669 187.572625368 18.709027243 6.834566353 4.103963547 3.079568681 2.627495646 2.420228844 2.332983397 2.317580885 2.359025728 2.458411448 2.625785231 2.876948973 3.231591618 3.712408831 4.344163861 5.151679644 6.150209115 7.327568229 8.624128739 9.926875667 11.090955761 11.983698158 12.526599532 12.713957236 12.471771564 237.450490113
//
IT	5738
RD	19
LK	-106959.813509
QD	-5888.712020 -> -597.921918
RI	0.0020079181
TR	0.000473	0.006139
MT	51.830924
MM	C_pi: 33.184373, n_recomb: 221944.579930
RS	0	0.000000	429251.036338	0.004896	0.000000	0.000000
RS	1	0.010434	429251.036338	0.005407	0.000000	0.000000
RS	2	0.021956	429251.036338	0.005972	0.000000	0.000000
RS	3	0.034681	429251.036338	0.006595	0.000000	0.000000
RS	4	0.048733	231.414884	13.509537	0.000061	0.000045
RS	5	0.064252	231.414884	14.918790	0.000067	0.000063
RS	6	0.081389	21.542999	176.904111	0.000797	0.000791
RS	7	0.100315	21.542999	195.193354	0.000879	0.000931
RS	8	0.121216	7.805001	593.850082	0.002676	0.002870
RS	9	0.144297	7.805001	653.822560	0.002946	0.003157
RS	10	0.169786	4.715254	1189.763010	0.005361	0.005714
RS	11	0.197935	4.715254	1305.792486	0.005883	0.006181
RS	12	0.229021	3.562308	1893.520850	0.008532	0.008898
RS	13	0.263351	3.562308	2070.222356	0.009328	0.009609
RS	14	0.301262	3.056076	2633.025005	0.011863	0.012160
RS	15	0.343129	3.056076	2866.529061	0.012916	0.013126
RS	16	0.389364	2.827818	3365.359815	0.015163	0.015376
RS	17	0.440423	2.827818	3647.166222	0.016433	0.016580
RS	18	0.496810	2.737243	4073.868166	0.018355	0.018531
RS	19	0.559080	2.737243	4393.422104	0.019795	0.019939
RS	20	0.627847	2.730688	4737.515034	0.021345	0.021563
RS	21	0.703789	2.730688	5082.224213	0.022899	0.023117
RS	22	0.787655	2.792108	5317.945243	0.023961	0.024296
RS	23	0.880271	2.792108	5673.124708	0.025561	0.025924
RS	24	0.982550	2.924015	5763.416318	0.025968	0.026476
RS	25	1.095501	2.924015	6113.560908	0.027545	0.028096
RS	26	1.220237	3.139616	6023.998092	0.027142	0.027842
RS	27	1.357988	3.139616	6355.327789	0.028635	0.029380
RS	28	1.510112	3.459372	6071.066176	0.027354	0.028225
RS	29	1.678108	3.459372	6374.114419	0.028719	0.029626
RS	30	1.863632	3.909126	5911.115204	0.026633	0.027621
RS	31	2.068513	3.909126	6181.848093	0.027853	0.028857
RS	32	2.294771	4.519294	5584.251529	0.025161	0.026194
RS	33	2.544637	4.519294	5823.207992	0.026237	0.027261
RS	34	2.820573	5.324101	5149.643247	0.023202	0.024210
RS	35	3.125299	5.324101	5359.957043	0.024150	0.025121
RS	36	3.461820	6.359401	4668.043047	0.021032	0.021956
RS	37	3.833454	6.359401	4853.572951	0.021868	0.022730
RS	38	4.243862	7.650965	4193.171428	0.018893	0.019692
RS	39	4.697092	7.650965	4357.280793	0.019632	0.020347
RS	40	5.197611	9.191572	3767.549759	0.016975	0.017628
RS	41	5.750352	9.191572	3912.526049	0.017628	0.018179
RS	42	6.360766	10.914090	3419.460078	0.015407	0.015908
RS	43	7.034869	10.914090	3546.302467	0.015978	0.016363
RS	44	7.779307	12.680596	3161.167165	0.014243	0.014594
RS	45	8.601418	12.680596	3269.362443	0.014731	0.014955
RS	46	9.509306	14.306264	2989.826702	0.013471	0.013677
RS	47	10.511922	14.306264	3076.832550	0.013863	0.013935
RS	48	11.619148	15.614090	2890.049640	0.013021	0.013084
RS	49	12.841900	15.614090	2950.495826	0.013294	0.013216
RS	50	14.192231	16.490240	2835.933949	0.012778	0.012695
RS	51	15.683454	16.490240	2860.884793	0.012890	0.012664
RS	52	17.330267	16.911211	2791.485129	0.012577	0.012342
RS	53	19.148905	16.911211	2768.515381	0.012474	0.012097
RS	54	21.157297	16.825407	2727.993406	0.012291	0.011940
RS	55	23.375240	16.825407	2640.426824	0.011897	0.011407
RS	56	25.824599	16.825407	2520.660256	0.011357	0.010752
RS	57	28.529518	16.825407	2369.932080	0.010678	0.009988
RS	58	31.516664	481.580433	84.022738	0.000379	0.000527
RS	59	34.815482	481.580433	93.013820	0.000419	0.000578
RS	60	38.458492	481.580433	102.981988	0.000464	0.000635
RS	61	42.481607	481.580433	114.034381	0.000514	0.000697
RS	62	46.924485	481.580433	126.289381	0.000569	0.000766
RS	63	51.830924	481.580433	28243.558517	0.127255	0.108868
PA	4+25*2+4+6 0.000473144 0.006138636 51.830923703 429251.036338188 231.414884094 21.542998563 7.805001174 4.715254219 3.562307848 3.056075905 2.827818004 2.737242762 2.730688192 2.792107860 2.924015129 3.139615534 3.459372309 3.909125748 4.519293833 5.324100567 6.359400570 7.650965456 9.191572416 10.914090474 12.680595877 14.306264215 15.614089810 16.490240257 16.911211150 16.825406758 481.580432987
//
IT	5744
RD	20
LK	-99757.375694
QD	-1408.211102 -> -371.681613
RI	0.0109135391
TR	0.000491	0.005765
MT	57.187535
MM	C_pi: 36.615693, n_recomb: 229217.908967
RS	0	0.000000	672627.125552	0.003269	0.000000	0.000000
RS	1	0.010606	672627.125552	0.003616	0.000000	0.000000
RS	2	0.022337	672627.125552	0.004000	0.000000	0.000000
RS	3	0.035312	672627.125552	0.004424	0.000000	0.000000
RS	4	0.049663	239.939855	13.718134	0.000060	0.000048
RS	5	0.065536	239.939855	15.172755	0.000066	0.000070
RS	6	0.083093	20.519940	196.142299	0.000856	0.000968
RS	7	0.102512	20.519940	216.741863	0.000946	0.001153
RS	8	0.123991	7.385527	664.689518	0.002900	0.003591
RS	9	0.147747	7.385527	732.753433	0.003197	0.003928
RS	10	0.174023	4.517155	1318.616489	0.005753	0.007012
RS	11	0.203086	4.517155	1448.749508	0.006320	0.007531
RS	12	0.235231	3.455959	2076.502658	0.009059	0.010707
RS	13	0.270786	3.455959	2272.236560	0.009913	0.011504
RS	14	0.310112	2.996364	2861.780956	0.012485	0.014402
RS	15	0.353608	2.996364	3117.701351	0.013601	0.015452
RS	16	0.401718	2.796357	3631.297373	0.015842	0.017898
RS	17	0.454930	2.796357	3937.399994	0.017178	0.019161
RS	18	0.513786	2.724906	4370.700282	0.019068	0.021175
RS	19	0.578885	2.724906	4715.113620	0.020570	0.022625
RS	20	0.650887	2.732548	5059.243563	0.022072	0.024206
RS	21	0.730526	2.732548	5428.050432	0.023681	0.025794
RS	22	0.818612	2.805667	5656.302529	0.024677	0.026836
RS	23	0.916040	2.805667	6033.418069	0.026322	0.028485
RS	24	1.023801	2.948437	6106.781751	0.026642	0.028809
RS	25	1.142992	2.948437	6475.403935	0.028250	0.030433
RS	26	1.274824	3.175498	6357.997901	0.027738	0.029870
RS	27	1.420638	3.175498	6703.463387	0.029245	0.031389
RS	28	1.581917	3.508859	6380.688593	0.027837	0.029865
RS	29	1.760301	3.508859	6693.308787	0.029201	0.031223
RS	30	1.957605	3.976275	6183.536869	0.026977	0.028821
RS	31	2.175835	3.976275	6459.726021	0.028182	0.029989
RS	32	2.417210	4.610758	5811.010914	0.025351	0.026939
RS	33	2.684185	4.610758	6052.188692	0.026404	0.027919
RS	34	2.979477	5.450098	5327.406414	0.023242	0.024521
RS	35	3.306086	5.450098	5537.692537	0.024159	0.025331
RS	36	3.667336	6.534991	4797.954821	0.020932	0.021879
RS	37	4.066900	6.534991	4982.050680	0.021735	0.022544
RS	38	4.508842	7.896995	4279.622242	0.018671	0.019285
RS	39	4.997656	7.896995	4441.465484	0.019377	0.019829
RS	40	5.538314	9.534077	3816.711483	0.016651	0.016952
RS	41	6.136315	9.534077	3958.887331	0.017271	0.017394
RS	42	6.797739	11.380768	3437.783497	0.014998	0.015012
RS	43	7.529314	11.380768	3561.386477	0.015537	0.015366
RS	44	8.338480	13.293854	3154.221958	0.013761	0.013514
RS	45	9.233466	13.293854	3258.730477	0.014217	0.013786
RS	46	10.223375	15.074981	2961.708525	0.012921	0.012432
RS	47	11.318273	15.074981	3044.546508	0.013282	0.012615
RS	48	12.529296	16.527533	2843.471842	0.012405	0.011683
RS	49	13.868761	16.527533	2899.251189	0.012648	0.011760
RS	50	15.350289	17.516508	2772.854010	0.012097	0.011143
RS	51	16.988949	17.516508	2792.635843	0.012183	0.011080
RS	52	18.801405	17.998950	2714.144179	0.011841	0.010654
RS	53	20.806090	17.998950	2685.430089	0.011716	0.010409
RS	54	23.023392	17.848321	2646.403385	0.011545	0.010098
RS	55	25.475862	17.848321	2550.797204	0.011128	0.009614
RS	56	28.188441	17.848321	2422.935541	0.010570	0.009016
RS	57	31.188716	17.848321	2264.523507	0.009879	0.008312
RS	58	34.507201	614.769422	66.585630	0.000290	0.000288
RS	59	38.177644	614.769422	73.924135	0.000323	0.000312
RS	60	42.237376	614.769422	82.094516	0.000358	0.000339
RS	61	46.727683	614.769422	91.194201	0.000398	0.000367
RS	62	51.694232	614.769422	101.332100	0.000442	0.000399
RS	63	57.187535	614.769422	28659.709614	0.125033	0.086259
PA	4+25*2+4+6 0.000491445 0.005764933 57.187534516 672627.125552304 239.939854797 20.519939522 7.385526724 4.517155385 3.455959348 2.996364335 2.796356932 2.724906157 2.732547582 2.805666642 2.948436624 3.175497675 3.508858614 3.976275076 4.610758184 5.450098321 6.534990847 7.896995302 9.534077212 11.380768034 13.293853555 15.074980879 16.527533481 17.516508356 17.998949794 17.848320553 614.769421719
//
IT	6615
RD	21
LK	-98218.644935
QD	-609.220335 -> -303.971312
RI	0.0116575024
TR	0.000529	0.005635
MT	59.634776
MM	C_pi: 35.091446, n_recomb: 216034.040086
RS	0	0.000000	1151133.442756	0.001824	0.000000	0.000000
RS	1	0.010679	1151133.442756	0.002019	0.000000	0.000000
RS	2	0.022499	1151133.442756	0.002234	0.000000	0.000000
RS	3	0.035582	1151133.442756	0.002473	0.000000	0.000000
RS	4	0.050061	278.919146	11.297267	0.000052	0.000039
RS	5	0.066087	278.919146	12.503594	0.000058	0.000058
RS	6	0.083824	21.330640	180.877948	0.000837	0.000893
RS	7	0.103456	21.330640	200.012427	0.000926	0.001086
RS	8	0.125184	7.457059	631.927196	0.002925	0.003472
RS	9	0.149232	7.457059	697.091551	0.003227	0.003860
RS	10	0.175849	4.538992	1261.291651	0.005838	0.006900
RS	11	0.205308	4.538992	1386.601121	0.006418	0.007498
RS	12	0.237913	3.470679	1989.706185	0.009210	0.010637
RS	13	0.274001	3.470679	2178.442667	0.010084	0.011539
RS	14	0.313942	3.009458	2744.755166	0.012705	0.014420
RS	15	0.358149	3.009458	2991.633367	0.013848	0.015594
RS	16	0.407077	2.808699	3485.831014	0.016136	0.018035
RS	17	0.461230	2.808699	3781.151647	0.017503	0.019430
RS	18	0.521166	2.735698	4200.570658	0.019444	0.021448
RS	19	0.587503	2.735698	4532.832604	0.020982	0.023032
RS	20	0.660925	2.740772	4869.262323	0.022539	0.024622
RS	21	0.742188	2.740772	5224.853032	0.024185	0.026342
RS	22	0.832129	2.810486	5451.730061	0.025236	0.027389
RS	23	0.931676	2.810486	5814.742417	0.026916	0.029165
RS	24	1.041853	2.949210	5892.866846	0.027277	0.029479
RS	25	1.163797	2.949210	6246.563492	0.028915	0.031219
RS	26	1.298764	3.171627	6139.632265	0.028420	0.030615
RS	27	1.448145	3.171627	6469.384893	0.029946	0.032234
RS	28	1.613479	3.499746	6161.897061	0.028523	0.030632
RS	29	1.796470	3.499746	6458.128999	0.029894	0.032068
RS	30	1.999003	3.961357	5967.177579	0.027621	0.029551
RS	31	2.223165	3.961357	6226.559299	0.028822	0.030776
RS	32	2.471267	4.589740	5598.746132	0.025916	0.027582
RS	33	2.745865	4.589740	5823.078192	0.026954	0.028598
RS	34	3.049788	5.423403	5119.966157	0.023700	0.025041
RS	35	3.386169	5.423403	5313.783501	0.024597	0.025871
RS	36	3.758474	6.504459	4595.477354	0.021272	0.022260
RS	37	4.170539	6.504459	4763.830205	0.022051	0.022934
RS	38	4.626610	7.866554	4081.843594	0.018894	0.019529
RS	39	5.131387	7.866554	4228.878425	0.019575	0.020075
RS	40	5.690072	9.509891	3622.881140	0.016770	0.017073
RS	41	6.308421	9.509891	3751.234014	0.017364	0.017514
RS	42	6.992807	11.370099	3246.464506	0.015028	0.015032
RS	43	7.750282	11.370099	3357.164268	0.015540	0.015384
RS	44	8.588651	13.302234	2963.230067	0.013716	0.013455
RS	45	9.516554	13.302234	3055.649824	0.014144	0.013725
RS	46	10.543551	15.102311	2768.362717	0.012814	0.012314
RS	47	11.680227	15.102311	2839.860887	0.013145	0.012495
RS	48	12.938294	16.564511	2645.160547	0.012244	0.011519
RS	49	14.330715	16.564511	2690.382097	0.012454	0.011594
RS	50	15.871840	17.542351	2567.843346	0.011886	0.010944
RS	51	17.577549	17.542351	2577.996131	0.011933	0.010878
RS	52	19.465419	17.979296	2502.633666	0.011584	0.010430
RS	53	21.554903	17.979296	2465.391628	0.011412	0.010175
RS	54	23.867534	17.635518	2442.065913	0.011304	0.009879
RS	55	26.427141	17.635518	2336.542524	0.010816	0.009369
RS	56	29.260101	17.635518	2200.996508	0.010188	0.008740
RS	57	32.395607	17.635518	2037.831385	0.009433	0.008000
RS	58	35.865967	656.491014	55.184469	0.000255	0.000230
RS	59	39.706945	656.491014	61.327992	0.000284	0.000249
RS	60	43.958118	656.491014	68.176941	0.000316	0.000269
RS	61	48.663295	656.491014	75.815390	0.000351	0.000292
RS	62	53.870960	656.491014	84.337571	0.000390	0.000316
RS	63	59.634776	656.491014	24882.570113	0.115179	0.076201
PA	4+25*2+4+6 0.000529387 0.005635150 59.634776346 1151133.442756331 278.919146251 21.330639764 7.457059364 4.538991836 3.470678657 3.009457655 2.808698946 2.735698446 2.740771993 2.810485564 2.949209882 3.171627392 3.499746199 3.961357067 4.589739752 5.423403351 6.504459040 7.866554347 9.509891416 11.370098998 13.302233717 15.102310838 16.564510861 17.542351060 17.979295713 17.635517948 656.491013679
//
IT	4989
RD	22
LK	-97733.313391
QD	-397.855818 -> -276.467462
RI	0.0105871610
TR	0.000561	0.005541
MT	61.847811
MM	C_pi: 33.402381, n_recomb: 203367.252332
RS	0	0.000000	1152872.368093	0.001735	0.000000	0.000000
RS	1	0.010743	1152872.368093	0.001921	0.000000	0.000000
RS	2	0.022641	1152872.368093	0.002128	0.000000	0.000000
RS	3	0.035817	1152872.368093	0.002356	0.000000	0.000000
RS	4	0.050408	334.338006	8.997702	0.000044	0.000033
RS	5	0.066567	334.338006	9.964324	0.000049	0.000049
RS	6	0.084462	22.780929	161.883350	0.000796	0.000843
RS	7	0.104280	22.780929	179.121237	0.000881	0.001029
RS	8	0.126226	7.716035	584.489896	0.002874	0.003392
RS	9	0.150531	7.716035	645.185014	0.003173	0.003776
RS	10	0.177446	4.665051	1176.060462	0.005783	0.006785
RS	11	0.207253	4.665051	1293.783133	0.006362	0.007379
RS	12	0.240263	3.558781	1862.130689	0.009156	0.010484
RS	13	0.276819	3.558781	2040.206161	0.010032	0.011388
RS	14	0.317302	3.081289	2576.225742	0.012668	0.014251
RS	15	0.362134	3.081289	2809.965909	0.013817	0.015436
RS	16	0.411783	2.871954	3280.821294	0.016132	0.017880
RS	17	0.466766	2.871954	3561.315422	0.017512	0.019293
RS	18	0.527656	2.792856	3965.427207	0.019499	0.021338
RS	19	0.595088	2.792856	4281.998817	0.021055	0.022946
RS	20	0.669764	2.792677	4611.615427	0.022676	0.024587
RS	21	0.752463	2.792677	4951.395686	0.024347	0.026338
RS	22	0.844046	2.857707	5180.119315	0.025472	0.027453
RS	23	0.945469	2.857707	5527.763791	0.027181	0.029265
RS	24	1.057788	2.992373	5616.341633	0.027617	0.029651
RS	25	1.182174	2.992373	5955.431229	0.029284	0.031428
RS	26	1.319923	3.211438	5866.954861	0.028849	0.030889
RS	27	1.472471	3.211438	6182.932820	0.030403	0.032543
RS	28	1.641408	3.537013	5900.383573	0.029013	0.030983
RS	29	1.828494	3.537013	6183.578126	0.030406	0.032448
RS	30	2.035680	3.997065	5721.726588	0.028135	0.029944
RS	31	2.265125	3.997065	5968.678025	0.029349	0.031189
RS	32	2.519220	4.625229	5371.586075	0.026413	0.027976
RS	33	2.800613	4.625229	5584.032426	0.027458	0.029006
RS	34	3.112238	5.460768	4911.043794	0.024149	0.025405
RS	35	3.457341	5.460768	5093.549420	0.025046	0.026243
RS	36	3.839521	6.547025	4403.311450	0.021652	0.022571
RS	37	4.262760	6.547025	4561.005426	0.022427	0.023249
RS	38	4.731468	7.919218	3904.207715	0.019198	0.019778
RS	39	5.250533	7.919218	4041.302623	0.019872	0.020327
RS	40	5.825362	9.578546	3457.245159	0.017000	0.017262
RS	41	6.461948	9.578546	3576.387852	0.017586	0.017707
RS	42	7.166924	11.459763	3090.104668	0.015195	0.015172
RS	43	7.947639	11.459763	3192.280035	0.015697	0.015529
RS	44	8.812230	13.413687	2813.340218	0.013834	0.013562
RS	45	9.769707	13.413687	2897.850022	0.014249	0.013836
RS	46	10.830050	15.228530	2622.246540	0.012894	0.012401
RS	47	12.004309	15.228530	2686.380505	0.013210	0.012586
RS	48	13.304724	16.688345	2500.575185	0.012296	0.011600
RS	49	14.744848	16.688345	2538.919390	0.012484	0.011675
RS	50	16.339690	17.635811	2423.449824	0.011917	0.011028
RS	51	18.105872	17.635811	2427.120760	0.011935	0.010957
RS	52	20.061803	18.002411	2358.564923	0.011598	0.010524
RS	53	22.227867	18.002411	2314.965198	0.011383	0.010252
RS	54	24.626640	17.419139	2312.355082	0.011370	0.010035
RS	55	27.283123	17.419139	2196.852091	0.010802	0.009476
RS	56	30.225003	17.419139	2052.954754	0.010095	0.008792
RS	57	33.482941	17.419139	1883.723357	0.009263	0.007996
RS	58	37.090892	669.087442	49.208820	0.000242	0.000212
RS	59	41.086461	669.087442	54.723583	0.000269	0.000230
RS	60	45.511289	669.087442	60.875983	0.000299	0.000250
RS	61	50.411494	669.087442	67.742537	0.000333	0.000271
RS	62	55.838149	669.087442	75.409057	0.000371	0.000294
RS	63	61.847811	669.087442	21739.432289	0.106897	0.070779
PA	4+25*2+4+6 0.000561151 0.005540866 61.847810506 1152872.368092519 334.338006260 22.780929140 7.716034718 4.665050653 3.558781498 3.081289078 2.871953709 2.792855659 2.792677236 2.857706876 2.992372878 3.211438488 3.537013207 3.997065253 4.625229416 5.460767684 6.547024956 7.919218367 9.578546314 11.459762836 13.413686558 15.228529677 16.688344709 17.635811471 18.002411194 17.419139015 669.087441578
//
IT	7576
RD	23
LK	-97529.861295
QD	-323.740575 -> -264.753269
RI	0.0101123739
TR	0.000598	0.005577
MT	62.287217
MM	C_pi: 31.695028, n_recomb: 194976.824310
RS	0	0.000000	1665337.568970	0.001157	0.000000	0.000000
RS	1	0.010756	1665337.568970	0.001282	0.000000	0.000000
RS	2	0.022669	1665337.568970	0.001419	0.000000	0.000000
RS	3	0.035863	1665337.568970	0.001572	0.000000	0.000000
RS	4	0.050476	398.349568	7.279625	0.000037	0.000028
RS	5	0.066661	398.349568	8.062648	0.000041	0.000042
RS	6	0.084586	24.173983	147.094077	0.000754	0.000817
RS	7	0.104440	24.173983	162.783826	0.000835	0.000997
RS	8	0.126429	7.945843	547.458507	0.002808	0.003385
RS	9	0.150784	7.945843	604.430250	0.003100	0.003756
RS	10	0.177758	4.778528	1107.895418	0.005682	0.006775
RS	11	0.207633	4.778528	1219.108653	0.006253	0.007348
RS	12	0.240721	3.639233	1758.110238	0.009017	0.010443
RS	13	0.277369	3.639233	1926.864876	0.009883	0.011326
RS	14	0.317958	3.146758	2437.213536	0.012500	0.014179
RS	15	0.362913	3.146758	2659.379296	0.013639	0.015345
RS	16	0.412703	2.928606	3110.927048	0.015955	0.017787
RS	17	0.467848	2.928606	3378.396477	0.017327	0.019183
RS	18	0.528925	2.842288	3770.974365	0.019341	0.021242
RS	19	0.596571	2.842288	4073.958733	0.020895	0.022837
RS	20	0.671493	2.835193	4400.353383	0.022569	0.024513
RS	21	0.754473	2.835193	4726.816739	0.024243	0.026257
RS	22	0.846379	2.893376	4960.837308	0.025443	0.027426
RS	23	0.948170	2.893376	5296.093983	0.027163	0.029237
RS	24	1.060909	3.021352	5398.056055	0.027686	0.029687
RS	25	1.185775	3.021352	5726.062328	0.029368	0.031468
RS	26	1.324071	3.233820	5657.985467	0.029019	0.030992
RS	27	1.477241	3.233820	5964.244206	0.030590	0.032651
RS	28	1.646887	3.552726	5707.115903	0.029271	0.031144
RS	29	1.834779	3.552726	5981.766424	0.030679	0.032613
RS	30	2.042880	4.005811	5547.732872	0.028453	0.030142
RS	31	2.273365	4.005811	5787.028396	0.029681	0.031390
RS	32	2.528640	4.626493	5217.591274	0.026760	0.028187
RS	33	2.811372	4.626493	5423.028275	0.027814	0.029217
RS	34	3.124514	5.453966	4775.603014	0.024493	0.025605
RS	35	3.471338	5.453966	4951.614199	0.025396	0.026443
RS	36	3.855465	6.531714	4283.836492	0.021971	0.022744
RS	37	4.280908	6.531714	4435.511724	0.022749	0.023422
RS	38	4.752111	7.895048	3797.884867	0.019479	0.019917
RS	39	5.273995	7.895048	3929.433204	0.020153	0.020467
RS	40	5.852013	9.544752	3361.508963	0.017241	0.017370
RS	41	6.492202	9.544752	3475.562759	0.017826	0.017816
RS	42	7.201248	11.413689	3002.833741	0.015401	0.015256
RS	43	7.986557	11.413689	3100.331579	0.015901	0.015615
RS	44	8.856334	13.348829	2732.822569	0.014016	0.013633
RS	45	9.819662	13.348829	2812.986981	0.014427	0.013911
RS	46	10.886604	15.132810	2547.185436	0.013064	0.012472
RS	47	12.068304	15.132810	2607.184182	0.013372	0.012662
RS	48	13.377106	16.543619	2430.146095	0.012464	0.011682
RS	49	14.826681	16.543619	2464.359546	0.012639	0.011760
RS	50	16.432170	17.417863	2357.433459	0.012091	0.011131
RS	51	18.210342	17.417863	2356.585494	0.012086	0.011056
RS	52	20.179771	17.679367	2297.485639	0.011783	0.010655
RS	53	22.361029	17.679367	2248.183656	0.011531	0.010368
RS	54	24.776899	16.824523	2272.528326	0.011655	0.010260
RS	55	27.452616	16.824523	2144.662653	0.011000	0.009647
RS	56	30.416128	16.824523	1989.372723	0.010203	0.008906
RS	57	33.698391	16.824523	1810.389369	0.009285	0.008052
RS	58	37.333689	658.061938	46.237419	0.000237	0.000206
RS	59	41.359993	658.061938	51.423961	0.000264	0.000225
RS	60	45.819359	658.061938	57.210436	0.000293	0.000245
RS	61	50.758368	658.061938	63.668760	0.000327	0.000267
RS	62	56.228607	658.061938	70.879545	0.000364	0.000290
RS	63	62.287217	658.061938	19787.301905	0.101485	0.067503
PA	4+25*2+4+6 0.000597557 0.005577133 62.287216640 1665337.568970186 398.349568291 24.173983285 7.945842841 4.778528072 3.639233275 3.146757501 2.928605977 2.842287586 2.835192732 2.893375886 3.021351809 3.233820454 3.552726224 4.005811177 4.626493432 5.453965980 6.531713770 7.895047999 9.544752071 11.413689404 13.348828857 15.132810019 16.543619422 17.417862684 17.679366660 16.824523486 658.061938165
//
IT	4490
RD	24
LK	-97428.136345
QD	-293.311427 -> -260.543462
RI	0.0099433374
TR	0.000627	0.005639
MT	62.449265
MM	C_pi: 30.401522, n_recomb: 189562.061075
RS	0	0.000000	1665550.386386	0.001128	0.000000	0.000000
RS	1	0.010760	1665550.386386	0.001249	0.000000	0.000000
RS	2	0.022679	1665550.386386	0.001384	0.000000	0.000000
RS	3	0.035879	1665550.386386	0.001533	0.000000	0.000000
RS	4	0.050500	450.542211	6.276658	0.000033	0.000026
RS	5	0.066695	450.542211	6.952122	0.000037	0.000039
RS	6	0.084632	24.593493	141.012057	0.000744	0.000845
RS	7	0.104499	24.593493	156.061814	0.000823	0.001022
RS	8	0.126504	7.926364	535.295832	0.002824	0.003538
RS	9	0.150877	7.926364	591.020519	0.003118	0.003887
RS	10	0.177872	4.779092	1080.569876	0.005700	0.006986
RS	11	0.207772	4.779092	1189.084524	0.006273	0.007521
RS	12	0.240890	3.653968	1708.192804	0.009011	0.010644
RS	13	0.277571	3.653968	1872.297069	0.009877	0.011488
RS	14	0.318199	3.168499	2361.705627	0.012459	0.014340
RS	15	0.363199	3.168499	2577.325419	0.013596	0.015460
RS	16	0.413041	2.953962	3010.194166	0.015880	0.017885
RS	17	0.468246	2.953962	3269.629529	0.017248	0.019231
RS	18	0.529391	2.868406	3648.433685	0.019247	0.021281
RS	19	0.597116	2.868406	3942.527868	0.020798	0.022826
RS	20	0.672129	2.859961	4261.400679	0.022480	0.024512
RS	21	0.755213	2.859961	4578.801928	0.024155	0.026208
RS	22	0.847237	2.915554	4811.922546	0.025384	0.027405
RS	23	0.949163	2.915554	5138.538638	0.027107	0.029172
RS	24	1.062057	3.040308	5246.106930	0.027675	0.029665
RS	25	1.187099	3.040308	5566.299696	0.029364	0.031406
RS	26	1.325596	3.249274	5509.594074	0.029065	0.030980
RS	27	1.478996	3.249274	5809.032865	0.030644	0.032604
RS	28	1.648902	3.564582	5567.578429	0.029371	0.031145
RS	29	1.837090	3.564582	5836.357407	0.030789	0.032583
RS	30	2.045529	4.014056	5420.383551	0.028594	0.030153
RS	31	2.276396	4.014056	5654.595818	0.029830	0.031373
RS	32	2.532106	4.631219	5103.676559	0.026924	0.028200
RS	33	2.815331	4.631219	5304.649288	0.027984	0.029206
RS	34	3.129032	5.455506	4674.706585	0.024661	0.025613
RS	35	3.476488	5.455506	4846.754003	0.025568	0.026430
RS	36	3.861332	6.530773	4194.624536	0.022128	0.022742
RS	37	4.287587	6.530773	4342.771634	0.022909	0.023403
RS	38	4.759709	7.892563	3718.765909	0.019618	0.019904
RS	39	5.282632	7.892563	3847.184425	0.020295	0.020442
RS	40	5.861824	9.541020	3291.050470	0.017361	0.017349
RS	41	6.503340	9.541020	3402.338099	0.017948	0.017788
RS	42	7.213885	11.406484	2939.918905	0.015509	0.015236
RS	43	8.000888	11.406484	3034.970433	0.016010	0.015593
RS	44	8.872575	13.331006	2676.658055	0.014120	0.013623
RS	45	9.838059	13.331006	2754.634098	0.014532	0.013901
RS	46	10.907433	15.090612	2497.324433	0.013174	0.012481
RS	47	12.091876	15.090612	2555.285240	0.013480	0.012671
RS	48	13.403769	16.456655	2386.559868	0.012590	0.011720
RS	49	14.856828	16.456655	2418.665664	0.012759	0.011797
RS	50	16.466241	17.260034	2320.593387	0.012242	0.011206
RS	51	18.248833	17.260034	2317.097084	0.012223	0.011126
RS	52	20.223239	17.418115	2268.402732	0.011967	0.010774
RS	53	22.410099	17.418115	2214.918003	0.011684	0.010471
RS	54	24.832274	16.295524	2268.713448	0.011968	0.010507
RS	55	27.515084	16.295524	2128.783112	0.011230	0.009834
RS	56	30.486575	16.295524	1962.081091	0.010351	0.009033
RS	57	33.777810	16.295524	1772.954910	0.009353	0.008120
RS	58	37.423195	646.353905	44.480489	0.000235	0.000204
RS	59	41.460837	646.353905	49.471878	0.000261	0.000223
RS	60	45.932946	646.353905	55.040653	0.000290	0.000243
RS	61	50.886271	646.353905	61.255954	0.000323	0.000265
RS	62	56.372593	646.353905	68.195239	0.000360	0.000289
RS	63	62.449265	646.353905	18542.337469	0.097817	0.065378
PA	4+25*2+4+6 0.000626890 0.005639110 62.449264528 1665550.386385655 450.542211029 24.593493106 7.926364244 4.779092020 3.653967892 3.168498864 2.953961649 2.868406410 2.859960679 2.915554067 3.040308445 3.249274436 3.564582186 4.014056209 4.631218864 5.455505567 6.530773172 7.892563328 9.541020011 11.406483572 13.331006247 15.090611517 16.456655358 17.260033569 17.418115415 16.295524036 646.353905185
//
IT	3531
RD	25
LK	-97369.963548
QD	-278.802869 -> -258.110481
RI	0.0099022747
TR	0.000650	0.005713
MT	62.506677
MM	C_pi: 29.414935, n_recomb: 186104.948507
RS	0	0.000000	1665702.872078	0.001109	0.000000	0.000000
RS	1	0.010762	1665702.872078	0.001229	0.000000	0.000000
RS	2	0.022682	1665702.872078	0.001361	0.000000	0.000000
RS	3	0.035885	1665702.872078	0.001507	0.000000	0.000000
RS	4	0.050509	487.307131	5.707396	0.000031	0.000025
RS	5	0.066707	487.307131	6.321713	0.000034	0.000037
RS	6	0.084648	24.146110	141.259591	0.000759	0.000895
RS	7	0.104520	24.146110	156.335667	0.000840	0.001072
RS	8	0.126530	7.696006	542.217793	0.002914	0.003753
RS	9	0.150910	7.696006	598.613753	0.003217	0.004090
RS	10	0.177912	4.681122	1084.774354	0.005829	0.007283
RS	11	0.207821	4.681122	1193.562913	0.006413	0.007800
RS	12	0.240949	3.609073	1700.161722	0.009135	0.010948
RS	13	0.277642	3.609073	1863.272513	0.010012	0.011773
RS	14	0.318284	3.149232	2335.411080	0.012549	0.014604
RS	15	0.363300	3.149232	2548.424762	0.013693	0.015697
RS	16	0.413160	2.948994	2963.164323	0.015922	0.018077
RS	17	0.468386	2.948994	3218.468846	0.017294	0.019389
RS	18	0.529556	2.871196	3581.830782	0.019246	0.021397
RS	19	0.597309	2.871196	3870.676233	0.020798	0.022905
RS	20	0.672353	2.866411	4178.594464	0.022453	0.024564
RS	21	0.755474	2.866411	4490.156056	0.024127	0.026223
RS	22	0.847540	2.923237	4717.377182	0.025348	0.027410
RS	23	0.949515	2.923237	5038.068881	0.027071	0.029139
RS	24	1.062463	3.047876	5144.804348	0.027645	0.029636
RS	25	1.187568	3.047876	5459.388528	0.029335	0.031341
RS	26	1.326136	3.256072	5406.464727	0.029051	0.030930
RS	27	1.479617	3.256072	5700.856637	0.030632	0.032519
RS	28	1.649615	3.570420	5466.870123	0.029375	0.031080
RS	29	1.837909	3.570420	5731.255156	0.030796	0.032485
RS	30	2.046467	4.019121	5325.162582	0.028614	0.030075
RS	31	2.277469	4.019121	5555.616959	0.029852	0.031266
RS	32	2.533333	4.636095	5015.684502	0.026951	0.028111
RS	33	2.816732	4.636095	5213.471349	0.028014	0.029092
RS	34	3.130631	5.461338	4594.534308	0.024688	0.025514
RS	35	3.478311	5.461338	4763.899571	0.025598	0.026311
RS	36	3.863409	6.539400	4122.150650	0.022150	0.022635
RS	37	4.289952	6.539400	4268.060082	0.022934	0.023281
RS	38	4.762399	7.906292	3653.592777	0.019632	0.019794
RS	39	5.285690	7.906292	3780.165115	0.020312	0.020321
RS	40	5.865298	9.561511	3232.797868	0.017371	0.017243
RS	41	6.507284	9.561511	3342.581572	0.017961	0.017676
RS	42	7.218360	11.432545	2888.314048	0.015520	0.015142
RS	43	8.005962	11.432545	2982.160432	0.016024	0.015496
RS	44	8.878326	13.355747	2631.590601	0.014140	0.013549
RS	45	9.844574	13.355747	2708.613283	0.014554	0.013827
RS	46	10.914809	15.099624	2458.912882	0.013213	0.012434
RS	47	12.100224	15.099624	2516.086257	0.013520	0.012627
RS	48	13.413212	16.428253	2355.281994	0.012656	0.011709
RS	49	14.867504	16.428253	2386.560500	0.012824	0.011788
RS	50	16.478308	17.166876	2297.383611	0.012345	0.011240
RS	51	18.262466	17.166876	2292.535288	0.012319	0.011157
RS	52	20.238635	17.227228	2254.680816	0.012115	0.010861
RS	53	22.427480	17.227228	2198.241860	0.011812	0.010545
RS	54	24.851888	15.847449	2282.847961	0.012266	0.010737
RS	55	27.537211	15.847449	2131.472194	0.011453	0.010007
RS	56	30.511529	15.847449	1953.813121	0.010498	0.009149
RS	57	33.805943	15.847449	1754.782495	0.009429	0.008181
RS	58	37.454902	636.690544	43.320528	0.000233	0.000202
RS	59	41.496562	636.690544	48.183854	0.000259	0.000222
RS	60	45.973185	636.690544	53.609974	0.000288	0.000242
RS	61	50.931583	636.690544	59.666265	0.000321	0.000265
RS	62	56.423604	636.690544	66.428192	0.000357	0.000289
RS	63	62.506677	636.690544	17728.700264	0.095262	0.063941
PA	4+25*2+4+6 0.000649541 0.005713025 62.506676763 1665702.872077770 487.307131493 24.146110434 7.696006098 4.681122038 3.609072819 3.149232403 2.948994367 2.871195620 2.866411148 2.923236558 3.047876046 3.256071543 3.570419892 4.019120788 4.636094872 5.461337878 6.539400050 7.906292458 9.561511017 11.432544709 13.355746598 15.099624212 16.428252618 17.166875648 17.227227703 15.847449031 636.690543655
//
CC
CC	Brief Description of the file format:
CC	  CC  comments
CC	  MM  useful-messages
CC	  RD  round-of-iterations
CC	  LL  \log[P(sequence)]
CC	  QD  Q-before-opt Q-after-opt
CC	  TR  \theta_0 \rho_0
CC	  RS  k t_k \lambda_k \pi_k \sum_{l\not=k}A_{kl} A_{kk}
CC	  DC  begin end best-k t_k+\Delta_k max-prob
CC
MM	Version: 0.6.5-r67
MM	pattern:4+25*2+4+6, n:63, n_free_lambdas:28
MM	n_iterations:25, skip:1, max_t:5, theta/rho:5
MM	is_decoding:0
MM	n_seqs:32, sum_L:1161911, sum_n:30703
RD	0
LK	0.000000
QD	0.000000 -> 0.000000
RI	inf
TR	0.026780	0.005356
MT	5.000000
MM	C_pi: 1.000000, n_recomb: 6206.568365
RS	0	0.000000	1.000000	39.734932	0.006402	0.000000
RS	1	0.006440	1.000000	42.014359	0.006769	0.000000
RS	2	0.013294	1.000000	44.405587	0.007155	0.000000
RS	3	0.020590	1.000000	46.911590	0.007558	0.000000
RS	4	0.028356	1.000000	49.535054	0.007981	0.000000
RS	5	0.036622	1.000000	52.278313	0.008423	0.000000
RS	6	0.045421	1.000000	55.143270	0.008885	0.000000
RS	7	0.054785	1.000000	58.131320	0.009366	0.000000
RS	8	0.064753	1.000000	61.243253	0.009867	0.000000
RS	9	0.075363	1.000000	64.479159	0.010389	0.000000
RS	10	0.086656	1.000000	67.838312	0.010930	0.000000
RS	11	0.098677	1.000000	71.319059	0.011491	0.000000
RS	12	0.111471	1.000000	74.918684	0.012071	0.000000
RS	13	0.125090	1.000000	78.633274	0.012669	0.000000
RS	14	0.139585	1.000000	82.457571	0.013286	0.000000
RS	15	0.155014	1.000000	86.384823	0.013918	0.000000
RS	16	0.171437	1.000000	90.406615	0.014566	0.000000
RS	17	0.188917	1.000000	94.512714	0.015228	0.000000
RS	18	0.207523	1.000000	98.690893	0.015901	0.000000
RS	19	0.227327	1.000000	102.926770	0.016584	0.000000
RS	20	0.248406	1.000000	107.203646	0.017273	0.000000
RS	21	0.270843	1.000000	111.502345	0.017965	0.000000
RS	22	0.294725	1.000000	115.801083	0.018658	0.000000
RS	23	0.320144	1.000000	120.075343	0.019346	0.000000
RS	24	0.347201	1.000000	124.297785	0.020027	0.000000
RS	25	0.376000	1.000000	128.438189	0.020694	0.000000
RS	26	0.406654	1.000000	132.463448	0.021342	0.000000
RS	27	0.439282	1.000000	136.337609	0.021967	0.000000
RS	28	0.474011	1.000000	140.021985	0.022560	0.000000
RS	29	0.510976	1.000000	143.475344	0.023117	0.000000
RS	30	0.550322	1.000000	146.654186	0.023629	0.000000
RS	31	0.592202	1.000000	149.513125	0.024089	0.000000
RS	32	0.636779	1.000000	152.005376	0.024491	0.000000
RS	33	0.684227	1.000000	154.083372	0.024826	0.000000
RS	34	0.734730	1.000000	155.699506	0.025086	0.000000
RS	35	0.788485	1.000000	156.806999	0.025265	0.000000
RS	36	0.845702	1.000000	157.360915	0.025354	0.000000
RS	37	0.906604	1.000000	157.319286	0.025347	0.000000
RS	38	0.971428	1.000000	156.644367	0.025238	0.000000
RS	39	1.040426	1.000000	155.303966	0.025023	0.000000
RS	40	1.113868	1.000000	153.272855	0.024695	0.000000
RS	41	1.192040	1.000000	150.534190	0.024254	0.000000
RS	42	1.275245	1.000000	147.080909	0.023698	0.000000
RS	43	1.363809	1.000000	142.917046	0.023027	0.000000
RS	44	1.458076	1.000000	138.058878	0.022244	0.000000
RS	45	1.558414	1.000000	132.535844	0.021354	0.000000
RS	46	1.665214	1.000000	126.391143	0.020364	0.000000
RS	47	1.778891	1.000000	119.681934	0.019283	0.000000
RS	48	1.899889	1.000000	112.479059	0.018123	0.000000
RS	49	2.028679	1.000000	104.866224	0.016896	0.000000
RS	50	2.165763	1.000000	96.938597	0.015619	0.000000
RS	51	2.311675	1.000000	88.800797	0.014308	0.000000
RS	52	2.466983	1.000000	80.564301	0.012980	0.000000
RS	53	2.632293	1.000000	72.344316	0.011656	0.000000
RS	54	2.808249	1.000000	64.256224	0.010353	0.000000
RS	55	2.995536	1.000000	56.411759	0.009089	0.000000
RS	56	3.194884	1.000000	48.915080	0.007881	0.000000
RS	57	3.407070	1.000000	41.858992	0.006744	0.000000
RS	58	3.632920	1.000000	35.321544	0.005691	0.000000
RS	59	3.873315	1.000000	29.363238	0.004731	0.000000
RS	60	4.129191	1.000000	24.025083	0.003871	0.000000
RS	61	4.401545	1.000000	19.327657	0.003114	0.000000
RS	62	4.691438	1.000000	15.271270	0.002461	0.000000
RS	63	5.000000	1.000000	42.377996	0.006828	0.000000
PA	4+25*2+4+6 0.026779975 0.005355995 5.000000000 1.000000000 1.000000000 1.000000000 1.000000000 1.000000000 1.000000000 1.000000000 1.000000000 1.000000000 1.000000000 1.000000000 1.000000000 1.000000000 1.000000000 1.000000000 1.000000000 1.000000000 1.000000000 1.000000000 1.000000000 1.000000000 1.000000000 1.000000000 1.000000000 1.000000000 1.000000000 1.000000000 1.000000000
//
IT	10277
RD	1
LK	-113699.653096
QD	-7897.076459 -> -2361.568148
RI	0.1056013259
TR	0.013060	0.003198
MT	13.347023
MM	C_pi: 2.409693, n_recomb: 8918.957731
RS	0	0.000000	0.550617	129.595100	0.014530	0.000234
RS	1	0.008091	0.550617	137.956861	0.015468	0.001917
RS	2	0.016836	0.550617	146.676803	0.016446	0.005161
RS	3	0.026288	0.550617	155.739787	0.017462	0.009508
RS	4	0.036506	0.408406	221.849105	0.024874	0.014404
RS	5	0.047550	0.408406	233.150514	0.026141	0.019417
RS	6	0.059487	0.402226	248.167220	0.027825	0.024156
RS	7	0.072391	0.402226	259.447107	0.029089	0.028151
RS	8	0.086338	0.430321	253.155716	0.028384	0.031109
RS	9	0.101414	0.430321	263.851519	0.029583	0.033105
RS	10	0.117709	0.480482	246.087530	0.027592	0.034350
RS	11	0.135323	0.480482	256.052713	0.028709	0.034976
RS	12	0.154362	0.550327	232.519257	0.026070	0.035069
RS	13	0.174942	0.550327	241.751127	0.027105	0.034727
RS	14	0.197186	0.640273	216.019265	0.024220	0.034044
RS	15	0.221230	0.640273	224.560414	0.025178	0.033094
RS	16	0.247219	0.751308	198.952294	0.022307	0.031939
RS	17	0.275311	0.751308	206.854866	0.023193	0.030636
RS	18	0.305676	0.884379	182.732310	0.020488	0.029237
RS	19	0.338497	0.884379	190.047103	0.021308	0.027786
RS	20	0.373974	1.039471	168.180102	0.018856	0.026320
RS	21	0.412321	1.039471	174.954247	0.019616	0.024877
RS	22	0.453770	1.215537	155.639323	0.017450	0.023485
RS	23	0.498573	1.215537	161.915512	0.018154	0.022161
RS	24	0.547001	1.411372	145.053793	0.016264	0.020912
RS	25	0.599347	1.411372	150.868909	0.016916	0.019741
RS	26	0.655928	1.626186	136.151986	0.015265	0.018643
RS	27	0.717087	1.626186	141.535749	0.015869	0.017614
RS	28	0.783194	1.859353	128.627727	0.014422	0.016647
RS	29	0.854649	1.859353	133.602066	0.014980	0.015739
RS	30	0.931885	2.109977	122.215360	0.013703	0.014885
RS	31	1.015371	2.109977	126.794280	0.014216	0.014082
RS	32	1.105610	2.376691	116.695991	0.013084	0.013328
RS	33	1.203151	2.376691	120.885560	0.013554	0.012621
RS	34	1.308583	2.657818	111.876692	0.012544	0.011960
RS	35	1.422545	2.657818	115.675141	0.012970	0.011341
RS	36	1.545727	2.951659	107.575645	0.012061	0.010763
RS	37	1.678875	2.951659	110.973779	0.012442	0.010225
RS	38	1.822796	3.256802	103.615494	0.011617	0.009723
RS	39	1.978361	3.256802	106.597644	0.011952	0.009258
RS	40	2.146512	3.572507	99.819212	0.011192	0.008827
RS	41	2.328267	3.572507	102.364995	0.011477	0.008429
RS	42	2.524727	3.899106	96.010713	0.010765	0.008061
RS	43	2.737081	3.899106	98.097862	0.010999	0.007722
RS	44	2.966617	4.238532	92.016797	0.010317	0.007409
RS	45	3.214723	4.238532	93.625312	0.010497	0.007121
RS	46	3.482902	4.594687	87.678607	0.009831	0.006854
RS	47	3.772779	4.594687	88.796059	0.009956	0.006608
RS	48	4.086108	4.974288	82.858723	0.009290	0.006380
RS	49	4.424787	4.974288	83.486704	0.009361	0.006168
RS	50	4.790867	5.388323	77.449205	0.008684	0.005972
RS	51	5.186565	5.388323	77.610641	0.008702	0.005790
RS	52	5.614277	5.854481	71.383009	0.008004	0.005620
RS	53	6.076593	5.854481	71.129431	0.007975	0.005462
RS	54	6.576313	6.733502	61.584601	0.006905	0.005315
RS	55	7.116463	6.733502	61.293893	0.006872	0.005178
RS	56	7.700315	6.733502	60.598755	0.006794	0.005053
RS	57	8.331403	6.733502	59.480872	0.006669	0.004942
RS	58	9.013549	12.349458	32.371351	0.003629	0.004849
RS	59	9.750885	12.349458	32.923394	0.003691	0.004779
RS	60	10.547876	12.349458	33.320317	0.003736	0.004739
RS	61	11.409347	12.349458	33.542957	0.003761	0.004738
RS	62	12.340517	12.349458	33.573316	0.003764	0.004794
RS	63	13.347023	12.349458	403.339394	0.045223	0.041844
PA	4+25*2+4+6 0.013060400 0.003197788 13.347022533 0.550616741 0.408405781 0.402225971 0.430320740 0.480481625 0.550327301 0.640273094 0.751307964 0.884378910 1.039470673 1.215537071 1.411371708 1.626186371 1.859352589 2.109976768 2.376691341 2.657818317 2.951659203 3.256801605 3.572506905 3.899106264 4.238531590 4.594687462 4.974287987 5.388323069 5.854481220 6.733501792 12.349457800
//
IT	5375
RD	2
LK	-104303.182631
QD	-3756.564743 -> -1486.801532
RI	0.0930315823
TR	0.009141	0.004110
MT	15.478608
MM	C_pi: 5.439082, n_recomb: 25684.420506
RS	0	0.000000	1.338219	157.871600	0.006147	0.000079
RS	1	0.008343	1.338219	169.939099	0.006616	0.000577
RS	2	0.017383	1.338219	182.830205	0.007118	0.001653
RS	3	0.027176	1.338219	196.584079	0.007654	0.003362
RS	4	0.037787	0.613667	458.321831	0.017844	0.007655
RS	5	0.049283	0.613667	486.977870	0.018960	0.011497
RS	6	0.061738	0.495876	637.633887	0.024826	0.016170
RS	7	0.075232	0.495876	671.547620	0.026146	0.021067
RS	8	0.089853	0.471972	740.737853	0.028840	0.024480
RS	9	0.105692	0.471972	774.999348	0.030174	0.029315
RS	10	0.122854	0.490053	779.218977	0.030338	0.030562
RS	11	0.141447	0.490053	811.555388	0.031597	0.034807
RS	12	0.161592	0.535785	772.002871	0.030057	0.034055
RS	13	0.183417	0.535785	801.709998	0.031214	0.037647
RS	14	0.207064	0.606496	734.927720	0.028614	0.035360
RS	15	0.232683	0.606496	762.018623	0.029669	0.038225
RS	16	0.260440	0.703746	680.743582	0.026504	0.034879
RS	17	0.290512	0.703746	705.483350	0.027467	0.037015
RS	18	0.323094	0.830613	619.510327	0.024120	0.033105
RS	19	0.358394	0.830613	642.187932	0.025003	0.034592
RS	20	0.396639	0.990440	558.445275	0.021743	0.030541
RS	21	0.438075	0.990440	579.294667	0.022554	0.031491
RS	22	0.482968	1.186533	501.811877	0.019538	0.027607
RS	23	0.531607	1.186533	521.012318	0.020285	0.028154
RS	24	0.584304	1.422915	451.269991	0.017570	0.024612
RS	25	0.641397	1.422915	468.968661	0.018259	0.024876
RS	26	0.703254	1.705050	406.877681	0.015841	0.021737
RS	27	0.770272	1.705050	423.204873	0.016477	0.021804
RS	28	0.842882	2.039320	368.164850	0.014334	0.019062
RS	29	0.921549	2.039320	383.239332	0.014921	0.018993
RS	30	1.006780	2.431684	334.658929	0.013030	0.016626
RS	31	1.099122	2.431684	348.589662	0.013572	0.016469
RS	32	1.199168	2.886366	305.964694	0.011912	0.014447
RS	33	1.307562	2.886366	318.851558	0.012414	0.014245
RS	34	1.424999	3.405165	281.682029	0.010967	0.012535
RS	35	1.552234	3.405165	293.615447	0.011432	0.012314
RS	36	1.690084	3.987245	261.363599	0.010176	0.010878
RS	37	1.839436	3.987245	272.422899	0.010607	0.010660
RS	38	2.001249	4.628976	244.536209	0.009521	0.009461
RS	39	2.176563	4.628976	254.787242	0.009920	0.009262
RS	40	2.366503	5.324799	230.691381	0.008982	0.008267
RS	41	2.572291	5.324799	240.183924	0.009351	0.008098
RS	42	2.795248	6.068790	219.287891	0.008538	0.007274
RS	43	3.036807	6.068790	228.053710	0.008879	0.007138
RS	44	3.298520	6.856567	209.763120	0.008167	0.006452
RS	45	3.582069	6.856567	217.815556	0.008480	0.006350
RS	46	3.889275	7.687632	201.537234	0.007847	0.005777
RS	47	4.222112	7.687632	208.873129	0.008132	0.005710
RS	48	4.582718	8.570079	193.971120	0.007552	0.005226
RS	49	4.973411	8.570079	200.576653	0.007809	0.005193
RS	50	5.396701	9.528162	186.323707	0.007254	0.004776
RS	51	5.855307	9.528162	192.186598	0.007483	0.004771
RS	52	6.352176	10.611822	177.769897	0.006921	0.004396
RS	53	6.890500	10.611822	182.898938	0.007121	0.004408
RS	54	7.473738	12.713140	157.161648	0.006119	0.003857
RS	55	8.105637	12.713140	161.900022	0.006303	0.003894
RS	56	8.790258	12.713140	166.080912	0.006466	0.003919
RS	57	9.531998	12.713140	169.594789	0.006603	0.003927
RS	58	10.335624	33.059398	67.670740	0.002635	0.002187
RS	59	11.206299	33.059398	71.462957	0.002782	0.002278
RS	60	12.149617	33.059398	75.306358	0.002932	0.002361
RS	61	13.171639	33.059398	79.172641	0.003083	0.002435
RS	62	14.278931	33.059398	83.028487	0.003233	0.002497
RS	63	15.478608	33.059398	2397.545144	0.093346	0.046928
PA	4+25*2+4+6 0.009141045 0.004109587 15.478607748 1.338218870 0.613666515 0.495876263 0.471971619 0.490053101 0.535785228 0.606496480 0.703746488 0.830613244 0.990440159 1.186533225 1.422914909 1.705050306 2.039319909 2.431684156 2.886365721 3.405164964 3.987244922 4.628975768 5.324799300 6.068789546 6.856566869 7.687632287 8.570079375 9.528161709 10.611822288 12.713140431 33.059398253
//
IT	5016
RD	3
LK	-100580.518060
QD	-2258.880257 -> -1311.709878
RI	0.0718821646
TR	0.006669	0.005044
MT	16.749743
MM	C_pi: 8.382713, n_recomb: 48108.003315
RS	0	0.000000	3.728994	106.993830	0.002224	0.000029
RS	1	0.008478	3.728994	115.792893	0.002407	0.000204
RS	2	0.017675	3.728994	125.290643	0.002604	0.000582
RS	3	0.027652	3.728994	135.538164	0.002817	0.001186
RS	4	0.038475	1.058829	514.217452	0.010689	0.004392
RS	5	0.050215	1.058829	551.421597	0.011462	0.006646
RS	6	0.062951	0.698657	892.279930	0.018547	0.011488
RS	7	0.076766	0.698657	948.219766	0.019710	0.015102
RS	8	0.091753	0.587274	1194.066610	0.024821	0.019901
RS	9	0.108010	0.587274	1258.520274	0.026160	0.024035
RS	10	0.125646	0.562116	1381.439423	0.028715	0.027156
RS	11	0.144777	0.562116	1446.414960	0.030066	0.031134
RS	12	0.165530	0.580240	1463.652272	0.030424	0.032104
RS	13	0.188042	0.580240	1524.919731	0.031698	0.035710
RS	14	0.212463	0.629099	1462.928017	0.030409	0.034732
RS	15	0.238954	0.629099	1518.931284	0.031573	0.037891
RS	16	0.267692	0.706466	1402.935485	0.029162	0.035355
RS	17	0.298866	0.706466	1453.603352	0.030215	0.038002
RS	18	0.332683	0.814010	1306.482871	0.027157	0.034394
RS	19	0.369367	0.814010	1352.363006	0.028111	0.036522
RS	20	0.409161	0.954891	1193.215844	0.024803	0.032355
RS	21	0.452329	0.954891	1234.957273	0.025671	0.034009
RS	22	0.499157	1.133309	1077.120410	0.022390	0.029705
RS	23	0.549955	1.133309	1115.269403	0.023183	0.030947
RS	24	0.605060	1.355322	965.934798	0.020078	0.026776
RS	25	0.664837	1.355322	1000.917294	0.020806	0.027673
RS	26	0.729682	1.629692	862.942856	0.017938	0.023780
RS	27	0.800024	1.629692	895.098178	0.018606	0.024403
RS	28	0.876331	1.967419	769.480987	0.015995	0.020869
RS	29	0.959107	1.967419	799.086327	0.016610	0.021281
RS	30	1.048901	2.380396	686.250070	0.014265	0.018148
RS	31	1.146308	2.380396	713.536902	0.014832	0.018406
RS	32	1.251973	2.879737	613.601630	0.012755	0.015686
RS	33	1.366597	2.879737	638.771272	0.013278	0.015831
RS	34	1.490939	3.474264	551.450707	0.011463	0.013513
RS	35	1.625823	3.474264	574.687598	0.011946	0.013581
RS	36	1.772143	4.169112	499.277224	0.010378	0.011635
RS	37	1.930868	4.169112	520.755800	0.010825	0.011653
RS	38	2.103051	4.964110	456.279436	0.009484	0.010040
RS	39	2.289831	4.964110	476.163946	0.009898	0.010033
RS	40	2.492448	5.853264	421.454337	0.008761	0.008709
RS	41	2.712243	5.853264	439.893405	0.009144	0.008695
RS	42	2.950672	6.825639	393.674634	0.008183	0.007618
RS	43	3.209316	6.825639	410.793120	0.008539	0.007610
RS	44	3.489889	7.867790	371.744264	0.007727	0.006733
RS	45	3.794250	7.867790	387.635192	0.008058	0.006739
RS	46	4.124415	8.968200	354.404260	0.007367	0.006023
RS	47	4.482572	8.968200	369.123322	0.007673	0.006047
RS	48	4.871095	10.126329	340.218478	0.007072	0.005456
RS	49	5.292557	10.126329	353.784600	0.007354	0.005501
RS	50	5.749753	11.366940	327.433867	0.006806	0.005000
RS	51	6.245711	11.366940	339.842170	0.007064	0.005064
RS	52	6.783717	12.757656	313.965740	0.006526	0.004615
RS	53	7.367338	12.757656	325.218817	0.006760	0.004693
RS	54	8.000439	15.489757	277.677392	0.005772	0.003995
RS	55	8.687216	15.489757	288.127363	0.005989	0.004085
RS	56	9.432220	15.489757	297.845670	0.006191	0.004163
RS	57	10.240387	15.489757	306.635129	0.006374	0.004224
RS	58	11.117073	55.374132	89.868352	0.001868	0.001674
RS	59	12.068086	55.374132	95.990647	0.001995	0.001753
RS	60	13.099730	55.374132	102.394929	0.002128	0.001828
RS	61	14.218838	55.374132	109.070258	0.002267	0.001897
RS	62	15.432828	55.374132	116.000359	0.002411	0.001958
RS	63	16.749743	55.374132	5474.397496	0.113794	0.049028
PA	4+25*2+4+6 0.006668879 0.005043651 16.749743327 3.728994070 1.058828674 0.698657458 0.587274233 0.562115596 0.580240171 0.629099200 0.706465967 0.814010105 0.954890799 1.133308874 1.355322190 1.629692057 1.967418915 2.380396384 2.879737332 3.474263532 4.169112474 4.964109630 5.853264465 6.825638922 7.867789773 8.968200206 10.126328950 11.366939781 12.757656048 15.489757003 55.374131868
//
IT	5544
RD	4
LK	-98942.153041
QD	-1677.110815 -> -1149.397640
RI	0.0546767691
TR	0.005083	0.005748
MT	17.997137
MM	C_pi: 10.412361, n_recomb: 67519.942781
RS	0	0.000000	10.632555	53.013109	0.000785	0.000010
RS	1	0.008601	10.632555	57.525859	0.000852	0.000073
RS	2	0.017942	10.632555	62.418367	0.000924	0.000206
RS	3	0.028087	10.632555	67.721802	0.001003	0.000418
RS	4	0.039104	1.888563	412.557171	0.006110	0.002487
RS	5	0.051069	1.888563	445.107759	0.006592	0.003758
RS	6	0.064063	1.021572	884.481488	0.013100	0.007951
RS	7	0.078174	1.021572	946.859716	0.014023	0.010460
RS	8	0.093500	0.760305	1356.485456	0.020090	0.015634
RS	9	0.110143	0.760305	1439.983786	0.021327	0.018932
RS	10	0.128218	0.672109	1722.919033	0.025517	0.023269
RS	11	0.147848	0.672109	1815.091997	0.026882	0.026742
RS	12	0.169166	0.656113	1952.886425	0.028923	0.029250
RS	13	0.192318	0.656113	2044.384042	0.030278	0.032551
RS	14	0.217462	0.681968	2054.147781	0.030423	0.033051
RS	15	0.244767	0.681968	2139.787078	0.031691	0.036049
RS	16	0.274422	0.740495	2049.270617	0.030351	0.034761
RS	17	0.306627	0.740495	2127.071060	0.031503	0.037395
RS	18	0.341602	0.830076	1967.306067	0.029137	0.034727
RS	19	0.379586	0.830076	2037.208745	0.030172	0.036969
RS	20	0.420837	0.952132	1837.943394	0.027221	0.033404
RS	21	0.465635	0.952132	1900.727220	0.028151	0.035259
RS	22	0.514288	1.110012	1685.578771	0.024964	0.031241
RS	23	0.567124	1.110012	1742.202209	0.025803	0.032735
RS	24	0.624506	1.309604	1526.267298	0.022605	0.028587
RS	25	0.686823	1.309604	1577.609201	0.023365	0.029759
RS	26	0.754500	1.560190	1369.069535	0.020277	0.025686
RS	27	0.827998	1.560190	1415.873154	0.020970	0.026582
RS	28	0.907818	1.874084	1219.521436	0.018062	0.022726
RS	29	0.994504	1.874084	1262.384729	0.018696	0.023397
RS	30	1.088645	2.265497	1081.578525	0.016019	0.019860
RS	31	1.190885	2.265497	1120.960293	0.016602	0.020352
RS	32	1.301918	2.748991	958.039103	0.014189	0.017201
RS	33	1.422501	2.748991	994.286127	0.014726	0.017554
RS	34	1.553456	3.337838	850.392761	0.012595	0.014818
RS	35	1.695675	3.337838	883.780437	0.013089	0.015064
RS	36	1.850127	4.042083	758.879414	0.011239	0.012740
RS	37	2.017863	4.042083	789.647370	0.011695	0.012909
RS	38	2.200027	4.865799	682.862530	0.010113	0.010969
RS	39	2.397860	4.865799	711.234031	0.010534	0.011086
RS	40	2.612708	5.804949	621.095959	0.009199	0.009493
RS	41	2.846037	5.804949	647.281267	0.009587	0.009579
RS	42	3.099435	6.846658	571.956079	0.008471	0.008285
RS	43	3.374628	6.846658	596.143660	0.008829	0.008356
RS	44	3.673492	7.970987	533.595758	0.007903	0.007314
RS	45	3.998062	7.970987	555.937272	0.008234	0.007383
RS	46	4.350549	9.156352	503.986528	0.007464	0.006543
RS	47	4.733354	9.156352	524.581946	0.007769	0.006617
RS	48	5.149086	10.391758	480.748908	0.007120	0.005934
RS	49	5.600577	10.391758	499.640157	0.007400	0.006016
RS	50	6.090901	11.695928	460.934149	0.006827	0.005443
RS	51	6.623400	11.695928	478.120477	0.007081	0.005535
RS	52	7.201701	13.140650	440.970695	0.006531	0.005022
RS	53	7.829743	13.140650	456.459231	0.006760	0.005121
RS	54	8.511805	16.001307	388.357967	0.005752	0.004311
RS	55	9.252533	16.001307	402.757897	0.005965	0.004415
RS	56	10.056974	16.001307	416.036993	0.006162	0.004507
RS	57	10.930607	16.001307	427.904936	0.006337	0.004581
RS	58	11.879384	76.650671	93.791958	0.001389	0.001324
RS	59	12.909769	76.650671	100.740761	0.001492	0.001393
RS	60	14.028780	76.650671	108.100590	0.001601	0.001460
RS	61	15.244040	76.650671	115.877075	0.001716	0.001525
RS	62	16.563829	76.650671	124.071988	0.001838	0.001585
RS	63	17.997137	76.650671	7965.785632	0.117977	0.051636
PA	4+25*2+4+6 0.005082996 0.005747984 17.997137371 10.632555478 1.888562767 1.021571553 0.760304970 0.672109383 0.656113318 0.681967901 0.740495486 0.830075741 0.952131743 1.110012337 1.309603577 1.560189990 1.874083755 2.265496952 2.748991354 3.337837750 4.042083039 4.865799215 5.804948530 6.846657893 7.970986534 9.156351981 10.391757637 11.695928402 13.140649989 16.001306636 76.650670856
//
IT	5631
RD	5
LK	-97971.457747
QD	-1351.010266 -> -983.107259
RI	0.0419216031
TR	0.004013	0.006279
MT	19.242171
MM	C_pi: 11.813140, n_recomb: 83107.275573
RS	0	0.000000	30.022371	23.261689	0.000280	0.000004
RS	1	0.008716	30.022371	25.282255	0.000304	0.000027
RS	2	0.018192	30.022371	27.477674	0.000331	0.000076
RS	3	0.028494	30.022371	29.862960	0.000359	0.000152
RS	4	0.039693	3.372069	288.487011	0.003471	0.001437
RS	5	0.051869	3.372069	312.464647	0.003760	0.002160
RS	6	0.065106	1.503544	756.770942	0.009106	0.005554
RS	7	0.079497	1.503544	814.593755	0.009802	0.007287
RS	8	0.095142	0.995397	1319.501664	0.015877	0.012280
RS	9	0.112150	0.995397	1409.238467	0.016957	0.014858
RS	10	0.130641	0.816089	1828.880961	0.022006	0.019767
RS	11	0.150744	0.816089	1937.962956	0.023319	0.022719
RS	12	0.172599	0.756450	2207.985651	0.026568	0.026275
RS	13	0.196359	0.756450	2323.225805	0.027955	0.029231
RS	14	0.222190	0.756696	2436.750899	0.029321	0.030939
RS	15	0.250272	0.756696	2548.763112	0.030668	0.033712
RS	16	0.280802	0.797136	2524.960238	0.030382	0.033585
RS	17	0.313993	0.797136	2628.633315	0.031629	0.036091
RS	18	0.350077	0.871465	2498.921938	0.030069	0.034420
RS	19	0.389306	0.871465	2592.429978	0.031194	0.036619
RS	20	0.431955	0.978604	2392.138857	0.028784	0.033830
RS	21	0.478320	0.978604	2475.597660	0.029788	0.035710
RS	22	0.528727	1.120420	2235.944379	0.026904	0.032226
RS	23	0.583527	1.120420	2310.325285	0.027799	0.033792
RS	24	0.643104	1.301885	2053.542759	0.024710	0.029948
RS	25	0.707873	1.301885	2120.066787	0.025510	0.031225
RS	26	0.778288	1.531775	1860.013608	0.022381	0.027257
RS	27	0.854840	1.531775	1919.890233	0.023101	0.028276
RS	28	0.938065	1.822296	1666.003727	0.020046	0.024365
RS	29	1.028543	1.822296	1720.296343	0.020700	0.025165
RS	30	1.126908	2.188085	1479.952937	0.017808	0.021456
RS	31	1.233846	2.188085	1529.504375	0.018404	0.022073
RS	32	1.350105	2.644852	1308.421119	0.015744	0.018680
RS	33	1.476497	2.644852	1353.845694	0.016290	0.019150
RS	34	1.613906	3.207848	1155.690941	0.013906	0.016141
RS	35	1.763291	3.207848	1197.423931	0.014408	0.016494
RS	36	1.925697	3.889797	1023.761934	0.012319	0.013897
RS	37	2.102258	3.889797	1062.127954	0.012780	0.014160
RS	38	2.294208	4.697557	912.906492	0.010985	0.011969
RS	39	2.502889	4.697557	948.172608	0.011409	0.012167
RS	40	2.729758	5.628814	822.141952	0.009893	0.010355
RS	41	2.976402	5.628814	854.545300	0.010282	0.010507
RS	42	3.244543	6.669847	749.663105	0.009020	0.009032
RS	43	3.536056	6.669847	779.413003	0.009378	0.009156
RS	44	3.852977	7.796120	693.145210	0.008340	0.007970
RS	45	4.197521	7.796120	720.407415	0.008668	0.008079
RS	46	4.572096	8.978017	649.842985	0.007819	0.007131
RS	47	4.979319	8.978017	674.717523	0.008119	0.007234
RS	48	5.422036	10.194973	616.405368	0.007417	0.006469
RS	49	5.903340	10.194973	638.914680	0.007688	0.006571
RS	50	6.426595	11.457855	588.599559	0.007082	0.005935
RS	51	6.995458	11.457855	608.711669	0.007324	0.006037
RS	52	7.613903	12.835727	561.240943	0.006753	0.005470
RS	53	8.286251	12.835727	578.953444	0.006966	0.005570
RS	54	9.017203	15.572809	492.656641	0.005928	0.004667
RS	55	9.811864	15.572809	509.114482	0.006126	0.004770
RS	56	10.675789	15.572809	523.798993	0.006303	0.004856
RS	57	11.615014	15.572809	536.320054	0.006453	0.004920
RS	58	12.636103	96.958999	90.385835	0.001088	0.001061
RS	59	13.746190	96.958999	97.436014	0.001172	0.001120
RS	60	14.953033	96.958999	104.957243	0.001263	0.001178
RS	61	16.265066	96.958999	112.966489	0.001359	0.001236
RS	62	17.691456	96.958999	121.478368	0.001462	0.001292
RS	63	19.242171	96.958999	9720.375757	0.116962	0.054212
PA	4+25*2+4+6 0.004013298 0.006279385 19.242170964 30.022370675 3.372068538 1.503543500 0.995397286 0.816088687 0.756450395 0.756695694 0.797136283 0.871465099 0.978604262 1.120420396 1.301885157 1.531775313 1.822295949 2.188084579 2.644851851 3.207847783 3.889796986 4.697557317 5.628814189 6.669846872 7.796120250 8.978016899 10.194972726 11.457855153 12.835726921 15.572808664 96.958999381
//
IT	5519
RD	6
LK	-97276.946303
QD	-1113.549640 -> -834.648038
RI	0.0329481773
TR	0.003242	0.006678
MT	20.536854
MM	C_pi: 12.899573, n_recomb: 95964.229330
RS	0	0.000000	82.506926	9.843412	0.000103	0.000001
RS	1	0.008828	82.506926	10.711515	0.000112	0.000010
RS	2	0.018435	82.506926	11.656093	0.000121	0.000029
RS	3	0.028891	82.506926	12.683869	0.000132	0.000058
RS	4	0.040269	5.923097	192.073332	0.002002	0.000855
RS	5	0.052652	5.923097	208.582655	0.002174	0.001278
RS	6	0.066128	2.191440	610.817893	0.006365	0.003964
RS	7	0.080793	2.191440	660.145672	0.006879	0.005177
RS	8	0.096754	1.297778	1200.737385	0.012512	0.009770
RS	9	0.114123	1.297778	1288.683257	0.013429	0.011787
RS	10	0.133026	0.991668	1803.374214	0.018792	0.016872
RS	11	0.153597	0.991668	1920.666860	0.020014	0.019362
RS	12	0.175984	0.876683	2305.778748	0.024027	0.023556
RS	13	0.200348	0.876683	2437.784511	0.025403	0.026182
RS	14	0.226863	0.847515	2657.754792	0.027695	0.028770
RS	15	0.255718	0.847515	2791.667981	0.029091	0.031324
RS	16	0.287120	0.869563	2850.500832	0.029704	0.032137
RS	17	0.321295	0.869563	2977.808429	0.031030	0.034505
RS	18	0.358487	0.930390	2901.325949	0.030233	0.033714
RS	19	0.398962	0.930390	3017.708290	0.031446	0.035838
RS	20	0.443010	1.025848	2842.087141	0.029616	0.033794
RS	21	0.490946	1.025848	2946.237125	0.030701	0.035648
RS	22	0.543114	1.156040	2706.991354	0.028208	0.032741
RS	23	0.599888	1.156040	2799.311223	0.029170	0.034319
RS	24	0.661674	1.324821	2523.880520	0.026300	0.030875
RS	25	0.728914	1.324821	2605.578243	0.027152	0.032189
RS	26	0.802090	1.540202	2312.630295	0.024099	0.028455
RS	27	0.881725	1.540202	2385.225081	0.024855	0.029529
RS	28	0.968392	1.813890	2088.570933	0.021764	0.025705
RS	29	1.062708	1.813890	2153.585117	0.022442	0.026568
RS	30	1.165352	2.160315	1864.771828	0.019432	0.022829
RS	31	1.277056	2.160315	1923.516057	0.020044	0.023513
RS	32	1.398621	2.595374	1652.106084	0.017216	0.020003
RS	33	1.530919	2.595374	1705.576218	0.017773	0.020540
RS	34	1.674895	3.135049	1458.393176	0.015197	0.017364
RS	35	1.831582	3.135049	1507.284728	0.015707	0.017781
RS	36	2.002100	3.793312	1288.171670	0.013423	0.014995
RS	37	2.187672	3.793312	1332.959696	0.013890	0.015318
RS	38	2.389626	4.578494	1143.306189	0.011914	0.012940
RS	39	2.609409	4.578494	1184.329537	0.012341	0.013190
RS	40	2.848594	5.489190	1023.614038	0.010667	0.011208
RS	41	3.108893	5.489190	1061.134569	0.011058	0.011404
RS	42	3.392172	6.510771	927.502167	0.009665	0.009784
RS	43	3.700459	6.510771	961.727290	0.010022	0.009943
RS	44	4.035961	7.614901	852.420431	0.008883	0.008640
RS	45	4.401081	7.614901	883.494061	0.009206	0.008775
RS	46	4.798433	8.765129	795.047107	0.008285	0.007737
RS	47	5.230863	8.765129	823.024260	0.008576	0.007857
RS	48	5.701468	9.932319	751.103849	0.007827	0.007027
RS	49	6.213618	9.932319	775.936135	0.008086	0.007137
RS	50	6.770979	11.119133	715.050825	0.007451	0.006450
RS	51	7.377545	11.119133	736.623737	0.007676	0.006553
RS	52	8.037657	12.388823	680.008035	0.007086	0.005941
RS	53	8.756044	12.388823	698.275342	0.007276	0.006033
RS	54	9.537849	14.905020	596.348525	0.006214	0.005057
RS	55	10.388672	14.905020	613.211591	0.006390	0.005150
RS	56	11.314605	14.905020	627.398005	0.006538	0.005220
RS	57	12.322278	14.905020	638.418883	0.006653	0.005262
RS	58	13.418909	116.999572	85.173396	0.000888	0.000872
RS	59	14.612348	116.999572	92.075024	0.000959	0.000923
RS	60	15.911144	116.999572	99.475416	0.001037	0.000974
RS	61	17.324597	116.999572	107.399210	0.001119	0.001026
RS	62	18.862829	116.999572	115.869935	0.001207	0.001077
RS	63	20.536854	116.999572	11009.079596	0.114721	0.056465
PA	4+25*2+4+6 0.003242225 0.006678464 20.536854082 82.506926123 5.923097096 2.191439716 1.297777728 0.991667734 0.876683204 0.847514967 0.869562858 0.930389656 1.025848244 1.156040451 1.324821383 1.540202023 1.813889839 2.160314509 2.595373879 3.135048530 3.793312158 4.578493958 5.489189723 6.510771263 7.614900543 8.765128742 9.932319288 11.119132616 12.388822609 14.905019730 116.999571847
//
IT	4893
RD	7
LK	-96745.132174
QD	-927.225160 -> -707.815308
RI	0.0266697430
TR	0.002658	0.006972
MT	21.914599
MM	C_pi: 13.818934, n_recomb: 106800.745091
RS	0	0.000000	219.254688	4.154413	0.000039	0.000001
RS	1	0.008940	219.254688	4.525757	0.000042	0.000004
RS	2	0.018678	219.254688	4.930289	0.000046	0.000011
RS	3	0.029288	219.254688	5.370974	0.000050	0.000023
RS	4	0.040846	10.163852	126.144234	0.001181	0.000524
RS	5	0.053437	10.163852	137.249620	0.001285	0.000778
RS	6	0.067153	3.142245	482.182821	0.004515	0.002891
RS	7	0.082096	3.142245	522.713512	0.004894	0.003756
RS	8	0.098375	1.674313	1060.364549	0.009928	0.007888
RS	9	0.116109	1.674313	1142.520305	0.010698	0.009482
RS	10	0.135428	1.198229	1714.197038	0.016050	0.014518
RS	11	0.156475	1.198229	1833.630185	0.017169	0.016624
RS	12	0.179403	1.014468	2308.544724	0.021615	0.021171
RS	13	0.204380	1.014468	2451.290712	0.022952	0.023506
RS	14	0.231591	0.951217	2766.912009	0.025907	0.026706
RS	15	0.261234	0.951217	2918.047663	0.027322	0.029062
RS	16	0.293527	0.953712	3060.650377	0.028658	0.030603
RS	17	0.328706	0.953712	3208.660391	0.030043	0.032849
RS	18	0.367031	1.001755	3194.858106	0.029914	0.032787
RS	19	0.408782	1.001755	3332.727311	0.031205	0.034845
RS	20	0.454265	1.087561	3196.047108	0.029925	0.033456
RS	21	0.503815	1.087561	3320.575727	0.031091	0.035284
RS	22	0.557793	1.209260	3097.987304	0.029007	0.032917
RS	23	0.616598	1.209260	3208.508958	0.030042	0.034496
RS	24	0.680659	1.369520	2930.682881	0.027441	0.031462
RS	25	0.750447	1.369520	3027.983555	0.028352	0.032796
RS	26	0.826474	1.575581	2717.138517	0.025441	0.029340
RS	27	0.909297	1.575581	2802.770671	0.026243	0.030445
RS	28	0.999524	1.838613	2476.363359	0.023187	0.026774
RS	29	1.097818	1.838613	2552.167826	0.023897	0.027676
RS	30	1.204898	2.172719	2225.543350	0.020838	0.023981
RS	31	1.321551	2.172719	2293.272916	0.021472	0.024707
RS	32	1.448632	2.593701	1979.810696	0.018537	0.021157
RS	33	1.587074	2.593701	2040.890084	0.019109	0.021735
RS	34	1.737892	3.117769	1750.804720	0.016393	0.018462
RS	35	1.902193	3.117769	1806.264778	0.016912	0.018920
RS	36	2.081182	3.759452	1546.065442	0.014476	0.016006
RS	37	2.276171	3.759452	1596.601083	0.014949	0.016367
RS	38	2.488592	4.527770	1369.548494	0.012823	0.013851
RS	39	2.720003	4.527770	1415.617265	0.013255	0.014137
RS	40	2.972100	5.421539	1222.329363	0.011445	0.012022
RS	41	3.246735	5.421539	1264.238308	0.011837	0.012249
RS	42	3.545920	6.424892	1103.396176	0.010331	0.010513
RS	43	3.871852	6.424892	1141.347738	0.010687	0.010696
RS	44	4.226921	7.505812	1010.245706	0.009459	0.009298
RS	45	4.613731	7.505812	1044.339781	0.009778	0.009451
RS	46	5.035122	8.621527	939.154659	0.008794	0.008340
RS	47	5.494182	8.621527	969.362945	0.009076	0.008470
RS	48	5.994281	9.734796	885.016999	0.008287	0.007588
RS	49	6.539087	9.734796	911.167505	0.008531	0.007700
RS	50	7.132597	10.840029	841.012008	0.007875	0.006976
RS	51	7.779164	10.840029	862.845247	0.008079	0.007071
RS	52	8.483532	11.993236	798.525923	0.007477	0.006428
RS	53	9.250868	11.993236	815.896033	0.007639	0.006504
RS	54	10.086801	14.257832	701.393984	0.006567	0.005476
RS	55	10.997463	14.257832	717.081923	0.006714	0.005552
RS	56	11.989535	14.257832	728.964264	0.006825	0.005598
RS	57	13.070294	14.257832	736.466535	0.006896	0.005608
RS	58	14.247669	137.036130	80.030544	0.000749	0.000736
RS	59	15.530297	137.036130	86.720020	0.000812	0.000781
RS	60	16.927588	137.036130	93.921650	0.000879	0.000827
RS	61	18.449790	137.036130	101.665521	0.000952	0.000874
RS	62	20.108073	137.036130	109.981593	0.001030	0.000921
RS	63	21.914599	137.036130	12001.320943	0.112371	0.058323
PA	4+25*2+4+6 0.002658419 0.006972040 21.914598885 219.254688399 10.163851508 3.142244537 1.674313299 1.198228926 1.014467582 0.951217093 0.953711534 1.001755175 1.087561115 1.209259659 1.369519650 1.575580771 1.838613000 2.172719192 2.593700683 3.117768893 3.759452020 4.527769581 5.421539120 6.424892435 7.505812381 8.621527093 9.734795547 10.840029212 11.993236062 14.257831975 137.036130407
//
IT	5612
RD	8
LK	-96323.647769
QD	-777.201026 -> -598.972836
RI	0.0221656211
TR	0.002200	0.007183
MT	23.382933
MM	C_pi: 14.619491, n_recomb: 115931.366018
RS	0	0.000000	562.933197	1.771067	0.000015	0.000000
RS	1	0.009051	562.933197	1.931406	0.000017	0.000002
RS	2	0.018922	562.933197	2.106263	0.000018	0.000005
RS	3	0.029686	562.933197	2.296955	0.000020	0.000009
RS	4	0.041424	17.007493	82.880276	0.000715	0.000330
RS	5	0.054225	17.007493	90.315311	0.000779	0.000487
RS	6	0.068184	4.424274	377.822886	0.003259	0.002151
RS	7	0.083407	4.424274	410.565227	0.003541	0.002780
RS	8	0.100008	2.133202	922.982693	0.007961	0.006458
RS	9	0.118112	2.133202	997.704323	0.008606	0.007732
RS	10	0.137854	1.436352	1596.520083	0.013771	0.012600
RS	11	0.159383	1.436352	1714.103904	0.014786	0.014393
RS	12	0.182860	1.168879	2253.698714	0.019440	0.019105
RS	13	0.208463	1.168879	2402.299087	0.020722	0.021188
RS	14	0.236383	1.066239	2797.921196	0.024134	0.024803
RS	15	0.266830	1.066239	2961.801960	0.025548	0.026985
RS	16	0.300033	1.047411	3182.098463	0.027448	0.029079
RS	17	0.336241	1.047411	3347.456158	0.028874	0.031220
RS	18	0.375727	1.082637	3398.011486	0.029311	0.031752
RS	19	0.418787	1.082637	3555.301303	0.030667	0.033757
RS	20	0.465744	1.159874	3464.591631	0.029885	0.032930
RS	21	0.516951	1.159874	3608.540184	0.031127	0.034741
RS	22	0.572793	1.275064	3412.760441	0.029438	0.032859
RS	23	0.633690	1.275064	3541.302889	0.030547	0.034446
RS	24	0.700099	1.429641	3272.615971	0.028229	0.031799
RS	25	0.772519	1.429641	3385.768834	0.029205	0.033155
RS	26	0.851493	1.630105	3068.707994	0.026470	0.029980
RS	27	0.937616	1.630105	3167.762212	0.027324	0.031115
RS	28	1.031534	1.887166	2822.532811	0.024347	0.027621
RS	29	1.133953	1.887166	2909.442803	0.025096	0.028556
RS	30	1.245642	2.214639	2554.621045	0.022036	0.024942
RS	31	1.367441	2.214639	2631.475986	0.022699	0.025702
RS	32	1.500264	2.628217	2283.950841	0.019701	0.022155
RS	33	1.645109	2.628217	2352.582365	0.020293	0.022766
RS	34	1.803065	3.144191	2025.937240	0.017475	0.019438
RS	35	1.975318	3.144191	2087.740546	0.018008	0.019928
RS	36	2.163162	3.777361	1791.313635	0.015452	0.016924
RS	37	2.368008	3.777361	1847.250973	0.015934	0.017315
RS	38	2.591396	4.537027	1586.436104	0.013684	0.014694
RS	39	2.835003	4.537027	1637.126870	0.014122	0.015007
RS	40	3.100660	5.421800	1413.975083	0.012197	0.012787
RS	41	3.390363	5.421800	1459.798684	0.012592	0.013037
RS	42	3.706287	6.414222	1273.814413	0.010988	0.011206
RS	43	4.050807	6.414222	1314.975802	0.011343	0.011408
RS	44	4.426511	7.478458	1163.751501	0.010038	0.009933
RS	45	4.836220	7.478458	1200.294463	0.010353	0.010097
RS	46	5.283014	8.565485	1079.846976	0.009315	0.008929
RS	47	5.770249	8.565485	1111.628430	0.009589	0.009064
RS	48	6.301585	9.630088	1016.294352	0.008766	0.008142
RS	49	6.881014	9.630088	1042.966755	0.008996	0.008251
RS	50	7.512888	10.658347	965.062769	0.008324	0.007502
RS	51	8.201957	10.658347	986.150055	0.008506	0.007585
RS	52	8.953395	11.698259	915.814423	0.007900	0.006923
RS	53	9.772848	11.698259	930.991751	0.008031	0.006978
RS	54	10.666472	13.705447	807.543630	0.006966	0.005920
RS	55	11.640982	13.705447	820.465173	0.007077	0.005971
RS	56	12.703698	13.705447	828.261912	0.007144	0.005986
RS	57	13.862603	13.705447	830.301059	0.007162	0.005957
RS	58	15.126405	156.857596	75.533121	0.000652	0.000637
RS	59	16.504598	156.857596	82.016447	0.000707	0.000677
RS	60	18.007536	156.857596	89.019202	0.000768	0.000720
RS	61	19.646510	156.857596	96.575559	0.000833	0.000763
RS	62	21.433833	156.857596	104.720351	0.000903	0.000807
RS	63	23.382933	156.857596	12769.513974	0.110147	0.059810
PA	4+25*2+4+6 0.002199903 0.007183253 23.382932561 562.933196544 17.007492881 4.424273542 2.133202366 1.436351808 1.168878964 1.066238663 1.047411335 1.082636862 1.159873501 1.275064103 1.429640928 1.630104536 1.887165698 2.214639170 2.628216541 3.144191444 3.777360558 4.537027411 5.421800224 6.414221821 7.478457700 8.565485062 9.630087933 10.658347183 11.698259296 13.705447317 156.857595634
//
IT	5630
RD	9
LK	-95978.561411
QD	-653.493961 -> -503.652895
RI	0.0187993108
TR	0.001829	0.007333
MT	24.928592
MM	C_pi: 15.304584, n_recomb: 123476.804735
RS	0	0.000000	1394.878762	0.767928	0.000006	0.000000
RS	1	0.009162	1394.878762	0.838307	0.000007	0.000001
RS	2	0.019163	1394.878762	0.915139	0.000007	0.000002
RS	3	0.030080	1394.878762	0.999015	0.000008	0.000004
RS	4	0.041998	27.766227	54.774467	0.000444	0.000212
RS	5	0.055007	27.766227	59.766447	0.000484	0.000312
RS	6	0.069209	6.117768	295.674714	0.002395	0.001629
RS	7	0.084711	6.117768	321.928569	0.002607	0.002095
RS	8	0.101634	2.683850	797.256816	0.006457	0.005354
RS	9	0.120107	2.683850	864.118602	0.006998	0.006385
RS	10	0.140273	1.707528	1467.704887	0.011886	0.011022
RS	11	0.162286	1.707528	1580.851400	0.012803	0.012558
RS	12	0.186316	1.339928	2162.640593	0.017515	0.017311
RS	13	0.212547	1.339928	2313.173342	0.018734	0.019177
RS	14	0.241182	1.192028	2771.982055	0.022449	0.023063
RS	15	0.272440	1.192028	2944.456593	0.023846	0.025090
RS	16	0.306562	1.149640	3233.031604	0.026183	0.027604
RS	17	0.343810	1.149640	3412.167117	0.027634	0.029654
RS	18	0.384471	1.171458	3524.510903	0.028544	0.030669
RS	19	0.428857	1.171458	3698.614311	0.029954	0.032632
RS	20	0.477309	1.240527	3656.561512	0.029613	0.032285
RS	21	0.530201	1.240527	3818.321652	0.030923	0.034089
RS	22	0.587938	1.350349	3655.588920	0.029605	0.032638
RS	23	0.650965	1.350349	3801.376320	0.030786	0.034240
RS	24	0.719766	1.501054	3550.134969	0.028751	0.031950
RS	25	0.794871	1.501054	3678.945618	0.029795	0.033335
RS	26	0.876857	1.698432	3364.895683	0.027251	0.030432
RS	27	0.966354	1.698432	3477.499378	0.028163	0.031602
RS	28	1.064050	1.952808	3122.717465	0.025290	0.028291
RS	29	1.170697	1.952808	3220.964096	0.026086	0.029262
RS	30	1.287115	2.277813	2846.572818	0.023054	0.025747
RS	31	1.414199	2.277813	2932.741291	0.023751	0.026541
RS	32	1.552926	2.689073	2558.737207	0.020722	0.023021
RS	33	1.704363	2.689073	2634.993882	0.021340	0.023664
RS	34	1.869674	3.202978	2278.127311	0.018450	0.020309
RS	35	2.050130	3.202978	2346.218043	0.019001	0.020827
RS	36	2.247119	3.834491	2018.674891	0.016349	0.017760
RS	37	2.462156	3.834491	2079.847856	0.016844	0.018177
RS	38	2.696894	4.593012	1789.286377	0.014491	0.015474
RS	39	2.953137	4.593012	1844.351494	0.014937	0.015809
RS	40	3.232858	5.476671	1594.458151	0.012913	0.013504
RS	41	3.538205	5.476671	1643.890706	0.013313	0.013774
RS	42	3.871528	6.466162	1435.210891	0.011623	0.011864
RS	43	4.235389	6.466162	1479.228914	0.011980	0.012081
RS	44	4.632585	7.521628	1309.864918	0.010608	0.010541
RS	45	5.066172	7.521628	1348.449991	0.010921	0.010715
RS	46	5.539483	8.587673	1214.447804	0.009835	0.009500
RS	47	6.056157	8.587673	1247.316498	0.010102	0.009638
RS	48	6.620168	9.611058	1142.595039	0.009254	0.008687
RS	49	7.235852	9.611058	1169.174916	0.009469	0.008791
RS	50	7.907943	10.569407	1085.171528	0.008788	0.008025
RS	51	8.641609	10.569407	1104.692420	0.008947	0.008095
RS	52	9.442492	11.502237	1030.173061	0.008343	0.007423
RS	53	10.316750	11.502237	1042.029506	0.008439	0.007453
RS	54	11.271104	13.254298	913.701409	0.007400	0.006386
RS	55	12.312894	13.254298	922.262896	0.007469	0.006407
RS	56	13.450131	13.254298	924.236480	0.007485	0.006383
RS	57	14.691557	13.254298	918.972332	0.007442	0.006307
RS	58	16.046720	175.869956	71.856947	0.000582	0.000564
RS	59	17.526039	175.869956	78.168781	0.000633	0.000602
RS	60	19.140890	175.869956	85.005290	0.000688	0.000641
RS	61	20.903689	175.869956	92.403875	0.000748	0.000682
RS	62	22.827991	175.869956	100.403233	0.000813	0.000723
RS	63	24.928592	175.869956	13340.359556	0.108039	0.060987
PA	4+25*2+4+6 0.001828798 0.007333360 24.928591822 1394.878762234 27.766227252 6.117767765 2.683850118 1.707527977 1.339927571 1.192028420 1.149639662 1.171458275 1.240526707 1.350348841 1.501053713 1.698431727 1.952807668 2.277812532 2.689073296 3.202977715 3.834490572 4.593011937 5.476670967 6.466161936 7.521627775 8.587673248 9.611057604 10.569407003 11.502237009 13.254298261 175.869955587
//
IT	6222
RD	10
LK	-95686.106952
QD	-548.744747 -> -418.542620
RI	0.0161474996
TR	0.001522	0.007442
MT	26.513517
MM	C_pi: 15.850599, n_recomb: 129430.284389
RS	0	0.000000	3357.576200	0.337382	0.000003	0.000000
RS	1	0.009268	3357.576200	0.368664	0.000003	0.000000
RS	2	0.019395	3357.576200	0.402847	0.000003	0.000001
RS	3	0.030461	3357.576200	0.440201	0.000003	0.000002
RS	4	0.042552	44.294819	36.456282	0.000282	0.000139
RS	5	0.055764	44.294819	39.824731	0.000308	0.000204
RS	6	0.070201	8.317595	231.496045	0.001789	0.001252
RS	7	0.085976	8.317595	252.465547	0.001951	0.001604
RS	8	0.103212	3.337010	684.999305	0.005292	0.004485
RS	9	0.122046	3.337010	744.133776	0.005749	0.005329
RS	10	0.142626	2.013966	1335.742332	0.010320	0.009705
RS	11	0.165113	2.013966	1442.716413	0.011147	0.011030
RS	12	0.189684	1.528240	2046.988854	0.015815	0.015739
RS	13	0.216532	1.528240	2196.201898	0.016968	0.017416
RS	14	0.245869	1.328614	2701.496587	0.020872	0.021467
RS	15	0.277925	1.328614	2878.660158	0.022241	0.023356
RS	16	0.312951	1.259975	3224.508910	0.024913	0.026186
RS	17	0.351225	1.259975	3413.670665	0.026375	0.028152
RS	18	0.393045	1.267334	3582.804831	0.027681	0.029565
RS	19	0.438741	1.267334	3770.626192	0.029132	0.031492
RS	20	0.488672	1.328075	3777.341782	0.029184	0.031559
RS	21	0.543232	1.328075	3954.664868	0.030554	0.033361
RS	22	0.602848	1.432997	3828.806255	0.029582	0.032296
RS	23	0.667989	1.432997	3990.406359	0.030831	0.033919
RS	24	0.739167	1.580826	3762.893071	0.029073	0.031960
RS	25	0.816943	1.580826	3906.590982	0.030183	0.033379
RS	26	0.901926	1.776641	3603.239222	0.027839	0.030737
RS	27	0.994787	1.776641	3729.077036	0.028811	0.031947
RS	28	1.096254	2.030436	3372.968806	0.026060	0.028820
RS	29	1.207124	2.030436	3482.487695	0.026906	0.029831
RS	30	1.328271	2.355724	3096.609192	0.023925	0.026426
RS	31	1.460646	2.355724	3192.114656	0.024663	0.027258
RS	32	1.605289	2.768157	2799.036348	0.021626	0.023780
RS	33	1.763338	2.768157	2882.926893	0.022274	0.024457
RS	34	1.936036	3.284236	2502.298183	0.019333	0.021091
RS	35	2.124739	3.284236	2576.623051	0.019907	0.021640
RS	36	2.330932	3.919088	2223.368729	0.017178	0.018526
RS	37	2.556234	3.919088	2289.653924	0.017690	0.018969
RS	38	2.802419	4.682113	1973.743903	0.015249	0.016200
RS	39	3.071420	4.682113	2033.001111	0.015707	0.016558
RS	40	3.365353	5.570800	1759.883684	0.013597	0.014180
RS	41	3.686528	5.570800	1812.699286	0.014005	0.014469
RS	42	4.037470	6.563804	1584.128250	0.012239	0.012491
RS	43	4.420938	6.563804	1630.742541	0.012599	0.012723
RS	44	4.839946	7.617071	1445.506997	0.011168	0.011128
RS	45	5.297789	7.617071	1485.836507	0.011480	0.011311
RS	46	5.798066	8.668710	1340.185595	0.010354	0.010057
RS	47	6.344709	8.668710	1373.786631	0.010614	0.010198
RS	48	6.942015	9.657384	1261.395578	0.009746	0.009224
RS	49	7.594682	9.657384	1287.426655	0.009947	0.009322
RS	50	8.307838	10.552148	1199.037156	0.009264	0.008549
RS	51	9.087091	10.552148	1216.355749	0.009398	0.008601
RS	52	9.938567	11.383762	1139.542121	0.008804	0.007930
RS	53	10.868959	11.383762	1147.144143	0.008863	0.007932
RS	54	11.885581	12.884464	1018.246852	0.007867	0.006877
RS	55	12.996425	12.884464	1020.901648	0.007888	0.006861
RS	56	14.210225	12.884464	1015.420410	0.007845	0.006790
RS	57	15.536522	12.884464	1001.189901	0.007735	0.006659
RS	58	16.985742	193.045920	69.072682	0.000534	0.000513
RS	59	18.569278	193.045920	75.262163	0.000581	0.000548
RS	60	20.299579	193.045920	81.981767	0.000633	0.000585
RS	61	22.190248	193.045920	89.271553	0.000690	0.000624
RS	62	24.256147	193.045920	97.173376	0.000751	0.000664
RS	63	26.513517	193.045920	13715.899455	0.105971	0.061926
PA	4+25*2+4+6 0.001521882 0.007442281 26.513516931 3357.576200027 44.294819063 8.317594943 3.337009914 2.013965916 1.528239878 1.328614063 1.259974595 1.267333816 1.328074808 1.432997464 1.580826036 1.776640581 2.030435691 2.355723933 2.768157351 3.284236120 3.919088259 4.682112538 5.570800466 6.563804079 7.617070565 8.668709701 9.657383944 10.552147914 11.383762134 12.884464096 193.045919513
//
IT	8763
RD	11
LK	-95430.360861
QD	-457.839677 -> -342.075165
RI	0.0139339783
TR	0.001267	0.007528
MT	28.073063
MM	C_pi: 16.218178, n_recomb: 133691.883495
RS	0	0.000000	7882.603858	0.149730	0.000001	0.000000
RS	1	0.009367	7882.603858	0.163761	0.000001	0.000000
RS	2	0.019611	7882.603858	0.179108	0.000001	0.000000
RS	3	0.030815	7882.603858	0.195893	0.000001	0.000001
RS	4	0.043069	69.156713	24.418539	0.000183	0.000093
RS	5	0.056470	69.156713	26.701813	0.000200	0.000136
RS	6	0.071127	11.129838	181.317141	0.001356	0.000976
RS	7	0.087156	11.129838	198.014855	0.001481	0.001245
RS	8	0.104687	4.103737	585.554213	0.004380	0.003793
RS	9	0.123860	4.103737	637.326743	0.004767	0.004491
RS	10	0.144829	2.357979	1204.213855	0.009007	0.008594
RS	11	0.167762	2.357979	1303.790355	0.009752	0.009743
RS	12	0.192843	1.734605	1913.088541	0.014310	0.014350
RS	13	0.220274	1.734605	2058.162344	0.015395	0.015861
RS	14	0.250274	1.476165	2593.607981	0.019400	0.019995
RS	15	0.283084	1.476165	2771.682196	0.020732	0.021757
RS	16	0.318967	1.378139	3162.821747	0.023658	0.024821
RS	17	0.358212	1.378139	3358.029178	0.025118	0.026709
RS	18	0.401133	1.369545	3577.329791	0.026758	0.028448
RS	19	0.448074	1.369545	3775.261037	0.028239	0.030343
RS	20	0.499412	1.421327	3829.024989	0.028641	0.030770
RS	21	0.555558	1.421327	4018.984491	0.030062	0.032573
RS	22	0.616964	1.521243	3932.206937	0.029412	0.031856
RS	23	0.684122	1.521243	4107.460754	0.030723	0.033505
RS	24	0.757571	1.666489	3908.674381	0.029236	0.031854
RS	25	0.837900	1.666489	4065.804452	0.030412	0.033311
RS	26	0.925753	1.861413	3779.933434	0.028273	0.030921
RS	27	1.021835	1.861413	3918.106619	0.029307	0.032175
RS	28	1.126917	2.115691	3568.400465	0.026691	0.029234
RS	29	1.241842	2.115691	3688.671305	0.027591	0.030289
RS	30	1.367532	2.442761	3299.246913	0.024678	0.027001
RS	31	1.504996	2.442761	3403.783710	0.025460	0.027874
RS	32	1.655336	2.858334	2999.215165	0.022434	0.024450
RS	33	1.819758	2.858334	3090.526851	0.023117	0.025164
RS	34	1.999581	3.379046	2692.980447	0.020143	0.021801
RS	35	2.196249	3.379046	2773.347275	0.020744	0.022382
RS	36	2.411338	4.020175	2400.294647	0.017954	0.019235
RS	37	2.646575	4.020175	2471.488735	0.018486	0.019706
RS	38	2.903846	4.791064	2135.171097	0.015971	0.016882
RS	39	3.185216	4.791064	2198.399847	0.016444	0.017264
RS	40	3.492942	5.688459	1906.093593	0.014257	0.014824
RS	41	3.829492	5.688459	1962.059595	0.014676	0.015132
RS	42	4.197568	6.688854	1716.848637	0.012842	0.013096
RS	43	4.600120	6.688854	1765.820197	0.013208	0.013342
RS	44	5.040380	7.743931	1567.326266	0.011723	0.011699
RS	45	5.521879	7.743931	1609.154175	0.012036	0.011892
RS	46	6.048479	8.785259	1453.998507	0.010876	0.010605
RS	47	6.624407	8.785259	1488.065029	0.011131	0.010748
RS	48	7.254281	9.743451	1369.855260	0.010246	0.009758
RS	49	7.943156	9.743451	1395.014336	0.010435	0.009850
RS	50	8.696558	10.579057	1303.995894	0.009754	0.009075
RS	51	9.520530	10.579057	1318.661356	0.009863	0.009110
RS	52	10.421684	11.313972	1241.443555	0.009286	0.008448
RS	53	11.407249	11.313972	1244.089152	0.009306	0.008418
RS	54	12.485132	12.566915	1118.980236	0.008370	0.007395
RS	55	13.663980	12.566915	1114.315605	0.008335	0.007334
RS	56	14.953250	12.566915	1099.954915	0.008228	0.007211
RS	57	16.363286	12.566915	1075.383809	0.008044	0.007018
RS	58	17.905401	206.947014	67.239749	0.000503	0.000477
RS	59	19.591964	206.947014	73.365948	0.000549	0.000511
RS	60	21.436509	206.947014	80.029247	0.000599	0.000547
RS	61	23.453831	206.947014	87.271926	0.000653	0.000585
RS	62	25.660116	206.947014	95.138435	0.000712	0.000624
RS	63	28.073063	206.947014	13884.046738	0.103851	0.062693
PA	4+25*2+4+6 0.001266628 0.007527713 28.073062786 7882.603858276 69.156713330 11.129837881 4.103736995 2.357978845 1.734604806 1.476164903 1.378138894 1.369544706 1.421326513 1.521242733 1.666489366 1.861412895 2.115691108 2.442760612 2.858334233 3.379045709 4.020175000 4.791063674 5.688459158 6.688853950 7.743931271 8.785259124 9.743451385 10.579057211 11.313971757 12.566915334 206.947014370
//
IT	9640
RD	12
LK	-95202.520021
QD	-377.836848 -> -274.709518
RI	0.0120043091
TR	0.001058	0.007600
MT	29.543879
MM	C_pi: 16.386724, n_recomb: 136227.028044
RS	0	0.000000	17260.489334	0.070252	0.000001	0.000000
RS	1	0.009455	17260.489334	0.076898	0.000001	0.000000
RS	2	0.019805	17260.489334	0.084172	0.000001	0.000000
RS	3	0.031133	17260.489334	0.092135	0.000001	0.000000
RS	4	0.043532	105.666816	16.472876	0.000121	0.000064
RS	5	0.057103	105.666816	18.028996	0.000132	0.000093
RS	6	0.071958	14.658629	142.170070	0.001044	0.000773
RS	7	0.088217	14.658629	155.442169	0.001141	0.000981
RS	8	0.106014	4.991029	498.458576	0.003659	0.003240
RS	9	0.125493	4.991029	543.406351	0.003989	0.003822
RS	10	0.146814	2.740293	1076.504279	0.007902	0.007657
RS	11	0.170152	2.740293	1167.938406	0.008573	0.008656
RS	12	0.195696	1.958960	1767.466448	0.012974	0.013123
RS	13	0.223655	1.958960	1906.100390	0.013992	0.014486
RS	14	0.254257	1.634392	2456.210941	0.018030	0.018643
RS	15	0.287754	1.634392	2631.725081	0.019319	0.020284
RS	16	0.324417	1.503604	3055.629420	0.022430	0.023516
RS	17	0.364547	1.503604	3252.898485	0.023879	0.025327
RS	18	0.408472	1.477287	3514.349884	0.025798	0.027334
RS	19	0.456550	1.477287	3718.489539	0.027296	0.029193
RS	20	0.509174	1.519145	3815.880388	0.028011	0.029935
RS	21	0.566774	1.519145	4015.051540	0.029473	0.031737
RS	22	0.629819	1.613558	3967.846050	0.029127	0.031338
RS	23	0.698827	1.613558	4153.992599	0.030493	0.033009
RS	24	0.774358	1.756045	3987.439564	0.029271	0.031650
RS	25	0.857032	1.756045	4155.931878	0.030507	0.033145
RS	26	0.947523	1.950152	3893.217265	0.028579	0.030999
RS	27	1.046570	1.950152	4042.266357	0.029673	0.032299
RS	28	1.154983	2.205237	3705.969965	0.027204	0.029544
RS	29	1.273646	2.205237	3836.005031	0.028159	0.030646
RS	30	1.403529	2.534677	3450.622470	0.025330	0.027482
RS	31	1.545694	2.534677	3563.523860	0.026159	0.028399
RS	32	1.701300	2.954247	3155.016884	0.023160	0.025040
RS	33	1.871620	2.954247	3253.275512	0.023881	0.025794
RS	34	2.058043	3.480721	2845.854976	0.020891	0.022446
RS	35	2.262094	3.480721	2931.892991	0.021522	0.023061
RS	36	2.485439	4.129509	2545.298958	0.018684	0.019892
RS	37	2.729902	4.129509	2621.084072	0.019241	0.020394
RS	38	2.997479	4.909832	2269.718478	0.016661	0.017525
RS	39	3.290357	4.909832	2336.631790	0.017152	0.017933
RS	40	3.610928	5.817655	2029.581349	0.014899	0.015439
RS	41	3.961810	5.817655	2088.436980	0.015331	0.015768
RS	42	4.345869	6.827246	1830.197490	0.013435	0.013680
RS	43	4.766243	6.827246	1881.293539	0.013810	0.013942
RS	44	5.226364	7.886042	1672.434213	0.012277	0.012257
RS	45	5.729991	7.886042	1715.556884	0.012593	0.012460
RS	46	6.281238	8.919195	1553.215076	0.011402	0.011146
RS	47	6.884607	8.919195	1587.566504	0.011654	0.011292
RS	48	7.545028	9.849467	1465.459775	0.010757	0.010291
RS	49	8.267893	9.849467	1489.566322	0.010934	0.010377
RS	50	9.059108	10.629158	1397.652318	0.010260	0.009606
RS	51	9.925136	10.629158	1409.427776	0.010346	0.009623
RS	52	10.873049	11.271464	1333.601077	0.009790	0.008976
RS	53	11.910591	11.271464	1330.881828	0.009770	0.008912
RS	54	13.046237	12.282185	1213.658480	0.008909	0.007941
RS	55	14.289262	12.282185	1200.531989	0.008813	0.007830
RS	56	15.649819	12.282185	1176.215799	0.008634	0.007646
RS	57	17.139023	12.282185	1140.358130	0.008371	0.007385
RS	58	18.769036	216.341686	66.396093	0.000487	0.000455
RS	59	20.553172	216.341686	72.525129	0.000532	0.000489
RS	60	22.506006	216.341686	79.200658	0.000581	0.000525
RS	61	24.643487	216.341686	86.466822	0.000635	0.000562
RS	62	26.983074	216.341686	94.370179	0.000693	0.000601
RS	63	29.543879	216.341686	13844.297640	0.101627	0.063337
PA	4+25*2+4+6 0.001057729 0.007600361 29.543878570 17260.489333604 105.666816330 14.658629050 4.991028505 2.740292568 1.958960131 1.634391695 1.503603776 1.477287312 1.519144575 1.613557775 1.756045353 1.950151564 2.205236642 2.534677087 2.954247430 3.480720705 4.129509317 4.909832091 5.817655398 6.827246099 7.886041681 8.919195291 9.849467041 10.629158431 11.271463816 12.282184773 216.341685912
//
IT	13983
RD	13
LK	-95000.467201
QD	-307.868641 -> -218.136988
RI	0.0103265323
TR	0.000892	0.007660
MT	30.912519
MM	C_pi: 16.398262, n_recomb: 137321.172474
RS	0	0.000000	42245.314969	0.029160	0.000000	0.000000
RS	1	0.009534	42245.314969	0.031941	0.000000	0.000000
RS	2	0.019977	42245.314969	0.034987	0.000000	0.000000
RS	3	0.031415	42245.314969	0.038325	0.000000	0.000000
RS	4	0.043944	157.537779	11.257039	0.000082	0.000045
RS	5	0.057667	157.537779	12.329817	0.000090	0.000065
RS	6	0.072699	18.959314	112.171842	0.000817	0.000623
RS	7	0.089164	18.959314	122.762468	0.000894	0.000787
RS	8	0.107198	5.993475	424.489596	0.003091	0.002804
RS	9	0.126952	5.993475	463.393650	0.003375	0.003293
RS	10	0.148589	3.156980	958.361845	0.006979	0.006879
RS	11	0.172289	3.156980	1041.605944	0.007585	0.007751
RS	12	0.198249	2.199144	1620.778388	0.011803	0.012061
RS	13	0.226683	2.199144	1751.616108	0.012756	0.013289
RS	14	0.257828	1.801847	2303.526700	0.016775	0.017424
RS	15	0.291943	1.801847	2473.930974	0.018016	0.018950
RS	16	0.329310	1.635223	2918.816659	0.021255	0.022297
RS	17	0.370240	1.635223	3114.869867	0.022683	0.024027
RS	18	0.415072	1.589557	3409.644305	0.024830	0.026252
RS	19	0.464178	1.589557	3616.512301	0.026336	0.028069
RS	20	0.517965	1.620548	3752.378322	0.027326	0.029084
RS	21	0.576881	1.620548	3957.495143	0.028819	0.030877
RS	22	0.641414	1.708922	3948.150529	0.028751	0.030767
RS	23	0.712099	1.708922	4142.391361	0.030166	0.032454
RS	24	0.789523	1.848382	4009.262327	0.029196	0.031367
RS	25	0.874328	1.848382	4186.892429	0.030490	0.032896
RS	26	0.967219	2.041606	3950.804350	0.028771	0.030986
RS	27	1.068965	2.041606	4109.071230	0.029923	0.032328
RS	28	1.180412	2.297641	3791.243806	0.027609	0.029760
RS	29	1.302484	2.297641	3929.867708	0.028618	0.030907
RS	30	1.436195	2.629811	3554.513327	0.025885	0.027873
RS	31	1.582652	2.629811	3674.968290	0.026762	0.028833
RS	32	1.743073	3.053968	3268.827962	0.023804	0.025549
RS	33	1.918789	3.053968	3373.470450	0.024566	0.026342
RS	34	2.111256	3.587038	2962.303568	0.021572	0.023020
RS	35	2.322073	3.587038	3053.606099	0.022237	0.023671
RS	36	2.552989	4.244566	2659.090714	0.019364	0.020491
RS	37	2.805920	4.244566	2739.156642	0.019947	0.021023
RS	38	3.082965	5.035643	2377.662061	0.017315	0.018122
RS	39	3.386423	5.035643	2448.014366	0.017827	0.018555
RS	40	3.718812	5.955419	2130.375950	0.015514	0.016017
RS	41	4.082890	5.955419	2191.927840	0.015962	0.016367
RS	42	4.481679	6.975950	1924.060093	0.014011	0.014235
RS	43	4.918488	6.975950	1977.138520	0.014398	0.014514
RS	44	5.396941	8.040480	1760.631508	0.012821	0.012793
RS	45	5.921010	8.040480	1804.961556	0.013144	0.013007
RS	46	6.495041	9.067891	1637.580736	0.011925	0.011670
RS	47	7.123800	9.067891	1672.186119	0.012177	0.011820
RS	48	7.812504	9.973373	1547.903912	0.011272	0.010813
RS	49	8.566867	9.973373	1570.974567	0.011440	0.010894
RS	50	9.393150	10.701309	1479.656436	0.010775	0.010134
RS	51	10.298209	10.701309	1488.568940	0.010840	0.010133
RS	52	11.289555	11.256538	1415.641663	0.010309	0.009508
RS	53	12.375414	11.256538	1407.497863	0.010250	0.009410
RS	54	13.564797	12.035311	1301.583825	0.009478	0.008508
RS	55	14.867573	12.035311	1279.249096	0.009316	0.008341
RS	56	16.294554	12.035311	1244.351104	0.009062	0.008092
RS	57	17.857580	12.035311	1196.755946	0.008715	0.007757
RS	58	19.569622	221.279750	66.493518	0.000484	0.000446
RS	59	21.444887	221.279750	72.692702	0.000529	0.000480
RS	60	23.498936	221.279750	79.450862	0.000579	0.000516
RS	61	25.748814	221.279750	86.813746	0.000632	0.000554
RS	62	28.213192	221.279750	94.829644	0.000691	0.000594
RS	63	30.912519	221.279750	13644.473730	0.099362	0.063880
PA	4+25*2+4+6 0.000891899 0.007659846 30.912518941 42245.314968803 157.537778905 18.959314265 5.993475440 3.156980236 2.199143742 1.801847030 1.635223023 1.589556533 1.620547913 1.708922360 1.848381775 2.041606299 2.297640611 2.629811236 3.053967537 3.587038476 4.244566003 5.035642979 5.955418700 6.975950126 8.040479572 9.067890934 9.973372528 10.701309322 11.256538406 12.035311425 221.279749945
//
IT	17663
RD	14
LK	-94826.288368
QD	-248.409949 -> -173.163797
RI	0.0089339721
TR	0.000763	0.007697
MT	32.231151
MM	C_pi: 16.344887, n_recomb: 137530.865573
RS	0	0.000000	90544.063652	0.013728	0.000000	0.000000
RS	1	0.009606	90544.063652	0.015047	0.000000	0.000000
RS	2	0.020135	90544.063652	0.016493	0.000000	0.000000
RS	3	0.031676	90544.063652	0.018079	0.000000	0.000000
RS	4	0.044325	227.950334	7.871029	0.000057	0.000032
RS	5	0.058189	227.950334	8.627071	0.000063	0.000046
RS	6	0.073385	23.990966	89.815754	0.000653	0.000514
RS	7	0.090041	23.990966	98.378671	0.000715	0.000647
RS	8	0.108297	7.084655	364.517859	0.002650	0.002468
RS	9	0.128306	7.084655	398.385589	0.002897	0.002885
RS	10	0.150238	3.597008	855.917339	0.006223	0.006254
RS	11	0.174276	3.597008	931.681720	0.006774	0.007020
RS	12	0.200624	2.449683	1485.359091	0.010800	0.011174
RS	13	0.229502	2.449683	1608.244498	0.011694	0.012280
RS	14	0.261155	1.975351	2153.234188	0.015656	0.016368
RS	15	0.295848	1.975351	2317.364734	0.016850	0.017783
RS	16	0.333874	1.770945	2773.627183	0.020167	0.021203
RS	17	0.375553	1.770945	2966.512839	0.021570	0.022851
RS	18	0.421236	1.704903	3286.179687	0.023894	0.025247
RS	19	0.471307	1.704903	3493.412181	0.025401	0.027014
RS	20	0.526189	1.724528	3661.418433	0.026623	0.028261
RS	21	0.586342	1.724528	3870.062093	0.028140	0.030036
RS	22	0.652273	1.806658	3894.732320	0.028319	0.030180
RS	23	0.724538	1.806658	4094.859345	0.029774	0.031874
RS	24	0.803746	1.943113	3993.646820	0.029038	0.031036
RS	25	0.890561	1.943113	4178.572176	0.030383	0.032589
RS	26	0.985717	2.135714	3969.591840	0.028863	0.030902
RS	27	1.090014	2.135714	4135.655610	0.030071	0.032279
RS	28	1.204329	2.393193	3838.399235	0.027909	0.029892
RS	29	1.329626	2.393193	3984.590857	0.028972	0.031079
RS	30	1.466959	2.728865	3622.516514	0.026340	0.028175
RS	31	1.617485	2.728865	3749.833346	0.027265	0.029175
RS	32	1.782471	3.158718	3349.951393	0.024358	0.025971
RS	33	1.963305	3.158718	3460.529289	0.025162	0.026801
RS	34	2.161511	3.699916	3049.694380	0.022175	0.023514
RS	35	2.378757	3.699916	3145.979073	0.022875	0.024198
RS	36	2.616872	4.368192	2747.481843	0.019977	0.021019
RS	37	2.877862	4.368192	2831.655685	0.020589	0.021580
RS	38	3.163922	5.172581	2463.604916	0.017913	0.018654
RS	39	3.477462	5.172581	2537.298932	0.018449	0.019113
RS	40	3.821121	6.107424	2212.172044	0.016085	0.016540
RS	41	4.197793	6.107424	2276.382876	0.016552	0.016911
RS	42	4.610649	7.142621	2001.452551	0.014553	0.014743
RS	43	5.063165	7.142621	2056.534099	0.014953	0.015038
RS	44	5.559151	8.217204	1834.434914	0.013338	0.013288
RS	45	6.102782	8.217204	1880.056868	0.013670	0.013514
RS	46	6.698636	9.243813	1709.242158	0.012428	0.012160
RS	47	7.351729	9.243813	1744.258300	0.012683	0.012316
RS	48	8.067560	10.130160	1619.057872	0.011772	0.011308
RS	49	8.852155	10.130160	1641.324959	0.011934	0.011384
RS	50	9.712120	10.812956	1551.660644	0.011282	0.010639
RS	51	10.654695	10.812956	1557.999409	0.011328	0.010621
RS	52	11.687816	11.289092	1489.039266	0.010827	0.010025
RS	53	12.820181	11.289092	1475.742183	0.010730	0.009893
RS	54	14.061324	11.851099	1383.649459	0.010061	0.009078
RS	55	15.421694	11.851099	1351.786440	0.009829	0.008850
RS	56	16.912744	11.851099	1306.119241	0.009497	0.008532
RS	57	18.547028	11.851099	1246.771745	0.009065	0.008122
RS	58	20.338305	223.219804	67.367001	0.000490	0.000446
RS	59	22.301657	223.219804	73.696331	0.000536	0.000481
RS	60	24.453613	223.219804	80.600515	0.000586	0.000518
RS	61	26.812290	223.219804	88.126804	0.000641	0.000557
RS	62	29.397548	223.219804	96.325030	0.000700	0.000599
RS	63	32.231151	223.219804	13367.797985	0.097199	0.064324
PA	4+25*2+4+6 0.000763478 0.007697333 32.231151124 90544.063651548 227.950334375 23.990965830 7.084654743 3.597007787 2.449683247 1.975351270 1.770944787 1.704903396 1.724528432 1.806657975 1.943113399 2.135713926 2.393193265 2.728865139 3.158717621 3.699915737 4.368191666 5.172581471 6.107424217 7.142621088 8.217204421 9.243813428 10.130159986 10.812956277 11.289091839 11.851098998 223.219803781
//
IT	17172
RD	15
LK	-94681.526920
QD	-199.833620 -> -138.626203
RI	0.0078413937
TR	0.000665	0.007706
MT	33.564467
MM	C_pi: 16.305345, n_recomb: 137360.835164
RS	0	0.000000	202986.545377	0.006161	0.000000	0.000000
RS	1	0.009677	202986.545377	0.006758	0.000000	0.000000
RS	2	0.020289	202986.545377	0.007412	0.000000	0.000000
RS	3	0.031929	202986.545377	0.008129	0.000000	0.000000
RS	4	0.044696	319.449565	5.665692	0.000041	0.000024
RS	5	0.058697	319.449565	6.214002	0.000045	0.000034
RS	6	0.074054	29.607073	73.516532	0.000535	0.000435
RS	7	0.090896	29.607073	80.587815	0.000587	0.000545
RS	8	0.109368	8.218627	317.937035	0.002315	0.002215
RS	9	0.129628	8.218627	347.830875	0.002532	0.002577
RS	10	0.151848	4.043609	772.068395	0.005621	0.005769
RS	11	0.176218	4.043609	841.527664	0.006126	0.006448
RS	12	0.202947	2.702552	1369.098447	0.009967	0.010459
RS	13	0.232261	2.702552	1484.778139	0.010809	0.011461
RS	14	0.264413	2.150279	2018.222445	0.014693	0.015487
RS	15	0.299676	2.150279	2176.100772	0.015842	0.016801
RS	16	0.338350	1.907747	2636.961880	0.019197	0.020261
RS	17	0.380768	1.907747	2825.988498	0.020573	0.021829
RS	18	0.427289	1.821214	3163.370442	0.023030	0.024355
RS	19	0.478313	1.821214	3369.768798	0.024532	0.026071
RS	20	0.534274	1.829567	3563.451936	0.025942	0.027507
RS	21	0.595650	1.829567	3774.176466	0.027476	0.029257
RS	22	0.662965	1.905707	3827.776907	0.027867	0.029618
RS	23	0.736793	1.905707	4032.329810	0.029356	0.031311
RS	24	0.817766	2.039583	3959.553230	0.028826	0.030691
RS	25	0.906575	2.039583	4150.467287	0.030216	0.032260
RS	26	1.003976	2.232184	3966.710319	0.028878	0.030774
RS	27	1.110803	2.232184	4139.513390	0.030136	0.032178
RS	28	1.227967	2.491993	3862.369450	0.028118	0.029958
RS	29	1.356469	2.491993	4015.348244	0.029232	0.031177
RS	30	1.497405	2.832394	3667.251474	0.026698	0.028398
RS	31	1.651979	2.832394	3800.904284	0.027671	0.029433
RS	32	1.821511	3.269623	3408.786074	0.024816	0.026308
RS	33	2.007447	3.269623	3524.979073	0.025662	0.027171
RS	34	2.211375	3.821208	3116.449018	0.022688	0.023923
RS	35	2.435037	3.821208	3217.547089	0.023424	0.024637
RS	36	2.680341	4.503188	2817.228434	0.020510	0.021464
RS	37	2.949383	4.503188	2905.447597	0.021152	0.022052
RS	38	3.244458	5.324673	2532.955294	0.018440	0.019111
RS	39	3.568087	5.324673	2610.004562	0.019001	0.019592
RS	40	3.923032	6.279302	2279.301474	0.016594	0.016992
RS	41	4.312323	6.279302	2346.246339	0.017081	0.017383
RS	42	4.739285	7.334795	2065.894065	0.015040	0.015186
RS	43	5.207561	7.334795	2123.112905	0.015456	0.015498
RS	44	5.721151	8.425929	1896.745533	0.013808	0.013725
RS	45	6.284438	8.425929	1943.860116	0.014151	0.013962
RS	46	6.902232	9.458938	1770.633512	0.012890	0.012598
RS	47	7.579808	9.458938	1806.340953	0.013150	0.012759
RS	48	8.322949	10.333908	1680.999598	0.012238	0.011754
RS	49	9.138001	10.333908	1702.836120	0.012397	0.011828
RS	50	10.031922	10.979889	1615.462582	0.011761	0.011102
RS	51	11.012344	10.979889	1619.690206	0.011791	0.011070
RS	52	12.087638	11.386166	1555.355020	0.011323	0.010507
RS	53	13.266982	11.386166	1537.405075	0.011192	0.010343
RS	54	14.560447	11.748215	1460.812083	0.010635	0.009630
RS	55	15.979074	11.748215	1419.455630	0.010334	0.009340
RS	56	17.534976	11.748215	1363.174725	0.009924	0.008951
RS	57	19.241436	11.748215	1292.374905	0.009409	0.008465
RS	58	21.113022	223.846746	68.794412	0.000501	0.000452
RS	59	23.165714	223.846746	75.300346	0.000548	0.000489
RS	60	25.417036	223.846746	82.400129	0.000600	0.000527
RS	61	27.886208	223.846746	90.142529	0.000656	0.000568
RS	62	30.594312	223.846746	98.578877	0.000718	0.000612
RS	63	33.564467	223.846746	13083.002200	0.095246	0.064665
PA	4+25*2+4+6 0.000664839 0.007705861 33.564466577 202986.545376902 319.449564593 29.607073234 8.218627456 4.043609029 2.702552366 2.150278695 1.907747323 1.821213971 1.829566969 1.905707259 2.039583330 2.232183761 2.491993487 2.832393797 3.269623199 3.821208427 4.503187541 5.324673201 6.279302112 7.334795439 8.425928620 9.458938005 10.333907806 10.979888848 11.386165878 11.748214671 223.846745723
//
IT	22160
RD	16
LK	-94564.380525
QD	-161.442406 -> -112.347252
RI	0.0070135395
TR	0.000588	0.007682
MT	34.964917
MM	C_pi: 16.319415, n_recomb: 137078.508655
RS	0	0.000000	503693.901561	0.002496	0.000000	0.000000
RS	1	0.009748	503693.901561	0.002740	0.000000	0.000000
RS	2	0.020445	503693.901561	0.003007	0.000000	0.000000
RS	3	0.032186	503693.901561	0.003300	0.000000	0.000000
RS	4	0.045071	433.033053	4.213059	0.000031	0.000018
RS	5	0.059211	433.033053	4.623834	0.000034	0.000026
RS	6	0.074731	35.572930	61.760929	0.000451	0.000377
RS	7	0.091762	35.572930	67.751723	0.000494	0.000471
RS	8	0.110455	9.341433	282.789384	0.002063	0.002029
RS	9	0.130969	9.341433	309.666044	0.002259	0.002349
RS	10	0.153483	4.478156	706.189152	0.005152	0.005402
RS	11	0.178191	4.478156	770.630404	0.005622	0.006012
RS	12	0.205308	2.949157	1274.044723	0.009294	0.009900
RS	13	0.235068	2.949157	1383.680440	0.010094	0.010815
RS	14	0.267729	2.321775	1903.751372	0.013888	0.014775
RS	15	0.303573	2.321775	2056.065521	0.014999	0.016001
RS	16	0.342911	2.042483	2517.073133	0.018362	0.019477
RS	17	0.386084	2.042483	2702.342446	0.019714	0.020973
RS	18	0.433466	1.936257	3051.741909	0.022263	0.023593
RS	19	0.485466	1.936257	3256.898724	0.023759	0.025259
RS	20	0.542534	1.933989	3470.392475	0.025317	0.026844
RS	21	0.605165	1.933989	3682.448308	0.026864	0.028569
RS	22	0.673902	2.004798	3759.664115	0.027427	0.029108
RS	23	0.749338	2.004798	3967.734026	0.028945	0.030795
RS	24	0.832128	2.136836	3919.064533	0.028590	0.030360
RS	25	0.922987	2.136836	4115.055755	0.030020	0.031940
RS	26	1.022703	2.330341	3953.353672	0.028840	0.030626
RS	27	1.132139	2.330341	4132.092632	0.030144	0.032052
RS	28	1.252243	2.593648	3873.057178	0.028254	0.029978
RS	29	1.384053	2.593648	4032.187505	0.029415	0.031226
RS	30	1.528712	2.940291	3697.160628	0.026971	0.028558
RS	31	1.687471	2.940291	3836.694909	0.027989	0.029622
RS	32	1.861706	3.386919	3452.287378	0.025185	0.026571
RS	33	2.052924	3.386919	3573.804705	0.026071	0.027463
RS	34	2.262781	3.951565	3168.154680	0.023112	0.024252
RS	35	2.493094	3.951565	3273.907359	0.023883	0.024993
RS	36	2.745857	4.650761	2872.713195	0.020957	0.021828
RS	37	3.023258	4.650761	2964.919480	0.021629	0.022440
RS	38	3.327699	5.493867	2589.096001	0.018888	0.019487
RS	39	3.661815	5.493867	2669.519288	0.019474	0.019990
RS	40	4.028500	6.473948	2334.352018	0.017029	0.017368
RS	41	4.430927	6.473948	2404.114093	0.017538	0.017778
RS	42	4.872581	7.556533	2119.349610	0.015461	0.015558
RS	43	5.357286	7.556533	2178.851607	0.015895	0.015884
RS	44	5.889237	8.672010	1949.048236	0.014218	0.014094
RS	45	6.473040	8.672010	1997.872617	0.014575	0.014342
RS	46	7.113750	9.719906	1822.864754	0.013298	0.012971
RS	47	7.816914	9.719906	1859.568800	0.013566	0.013138
RS	48	8.588618	10.592325	1734.534243	0.012654	0.012141
RS	49	9.435545	10.592325	1756.354414	0.012813	0.012214
RS	50	10.365026	11.210421	1671.611046	0.012195	0.011510
RS	51	11.385109	11.210421	1674.262765	0.012214	0.011465
RS	52	12.504625	11.556066	1614.910183	0.011781	0.010940
RS	53	13.733267	11.556066	1592.936739	0.011621	0.010746
RS	54	15.081670	11.733960	1532.861169	0.011182	0.010146
RS	55	16.561510	11.733960	1482.328824	0.010814	0.009793
RS	56	18.185598	11.733960	1415.858745	0.010329	0.009336
RS	57	19.967995	11.733960	1334.148259	0.009733	0.008776
RS	58	21.924131	224.313019	70.567527	0.000515	0.000462
RS	59	24.070943	224.313019	77.281916	0.000564	0.000500
RS	60	26.427016	224.313019	84.611607	0.000617	0.000541
RS	61	29.012748	224.313019	92.606953	0.000676	0.000584
RS	62	31.850526	224.313019	101.320809	0.000739	0.000630
RS	63	34.964917	224.313019	12819.749560	0.093521	0.064903
PA	4+25*2+4+6 0.000588470 0.007682400 34.964917262 503693.901560871 433.033053285 35.572930214 9.341432703 4.478155589 2.949156893 2.321775215 2.042483469 1.936256721 1.933988674 2.004797535 2.136835811 2.330340839 2.593648044 2.940290793 3.386919445 3.951565144 4.650760924 5.493867219 6.473947866 7.556532758 8.672010079 9.719905938 10.592325473 11.210421006 11.556066433 11.733959719 224.313019283
//
IT	17203
RD	17
LK	-94470.544124
QD	-131.657467 -> -94.039890
RI	0.0068977770
TR	0.000545	0.007879
MT	34.964984
MM	C_pi: 16.010903, n_recomb: 137881.767025
RS	0	0.000000	1511147.033634	0.000837	0.000000	0.000000
RS	1	0.009748	1511147.033634	0.000918	0.000000	0.000000
RS	2	0.020445	1511147.033634	0.001008	0.000000	0.000000
RS	3	0.032186	1511147.033634	0.001106	0.000000	0.000000
RS	4	0.045071	567.914828	3.230111	0.000023	0.000015
RS	5	0.059211	567.914828	3.545082	0.000026	0.000021
RS	6	0.074731	41.600663	53.105201	0.000385	0.000335
RS	7	0.091763	41.600663	58.260734	0.000423	0.000417
RS	8	0.110455	10.385456	255.830636	0.001855	0.001891
RS	9	0.130969	10.385456	280.210569	0.002032	0.002182
RS	10	0.153483	4.866607	653.952391	0.004743	0.005129
RS	11	0.178191	4.866607	713.958418	0.005178	0.005686
RS	12	0.205308	3.163864	1196.391701	0.008677	0.009470
RS	13	0.235068	3.163864	1300.282484	0.009430	0.010314
RS	14	0.267729	2.466225	1808.341037	0.013115	0.014208
RS	15	0.303573	2.466225	1954.881419	0.014178	0.015362
RS	16	0.342912	2.151024	2416.316198	0.017525	0.018837
RS	17	0.386085	2.151024	2597.083306	0.018836	0.020271
RS	18	0.433466	2.023893	2958.449129	0.021456	0.022957
RS	19	0.485466	2.023893	3161.202408	0.022927	0.024580
RS	20	0.542534	2.008383	3394.679640	0.024620	0.026280
RS	21	0.605166	2.008383	3606.664427	0.026158	0.027980
RS	22	0.673902	2.070001	3708.148176	0.026894	0.028661
RS	23	0.749339	2.070001	3918.261823	0.028418	0.030342
RS	24	0.832128	2.195053	3894.848673	0.028248	0.030058
RS	25	0.922988	2.195053	4094.503302	0.029696	0.031647
RS	26	1.022704	2.382860	3956.255700	0.028693	0.030477
RS	27	1.132140	2.382860	4139.659775	0.030023	0.031921
RS	28	1.252244	2.641166	3900.262383	0.028287	0.029972
RS	29	1.384054	2.641166	4064.457287	0.029478	0.031243
RS	30	1.528713	2.983180	3743.855003	0.027153	0.028671
RS	31	1.687473	2.983180	3888.375748	0.028201	0.029761
RS	32	1.861707	3.425243	3512.779449	0.025477	0.026772
RS	33	2.052926	3.425243	3638.904142	0.026391	0.027690
RS	34	2.262783	3.985085	3236.913156	0.023476	0.024511
RS	35	2.493097	3.985085	3346.757361	0.024273	0.025276
RS	36	2.745860	4.678869	2945.152876	0.021360	0.022119
RS	37	3.023261	4.678869	3040.910446	0.022054	0.022752
RS	38	3.327703	5.515367	2662.011984	0.019306	0.019790
RS	39	3.661820	5.515367	2745.473793	0.019912	0.020312
RS	40	4.028505	6.486674	2405.986489	0.017450	0.017672
RS	41	4.430933	6.486674	2478.305173	0.017974	0.018098
RS	42	4.872587	7.556527	2189.293234	0.015878	0.015859
RS	43	5.357293	7.556527	2250.866572	0.016325	0.016200
RS	44	5.889245	8.652562	2017.946430	0.014635	0.014395
RS	45	6.473049	8.652562	2068.287111	0.015000	0.014655
RS	46	7.113760	9.670790	1892.057439	0.013722	0.013279
RS	47	7.816925	9.670790	1929.543487	0.013994	0.013454
RS	48	8.588631	10.499336	1805.703401	0.013096	0.012464
RS	49	9.435559	10.499336	1827.211340	0.013252	0.012538
RS	50	10.365042	11.055273	1746.340247	0.012665	0.011858
RS	51	11.385127	11.055273	1746.941050	0.012670	0.011804
RS	52	12.504645	11.315078	1694.166147	0.012287	0.011318
RS	53	13.733289	11.315078	1667.346980	0.012093	0.011099
RS	54	15.081695	11.282620	1627.958551	0.011807	0.010618
RS	55	16.561538	11.282620	1566.210659	0.011359	0.010204
RS	56	18.185629	11.282620	1487.553266	0.010789	0.009681
RS	57	19.968029	11.282620	1393.042109	0.010103	0.009051
RS	58	21.924170	218.346105	72.538831	0.000526	0.000474
RS	59	24.070986	218.346105	79.433707	0.000576	0.000514
RS	60	26.427064	218.346105	86.958684	0.000631	0.000556
RS	61	29.012802	218.346105	95.164872	0.000690	0.000602
RS	62	31.850586	218.346105	104.105794	0.000755	0.000650
RS	63	34.964984	218.346105	12794.885618	0.092796	0.065046
PA	4+25*2+4+6 0.000544965 0.007879211 34.964983952 1511147.033633554 567.914827806 41.600663051 10.385455910 4.866607163 3.163863896 2.466225084 2.151024175 2.023892994 2.008382821 2.070000833 2.195053488 2.382859715 2.641166058 2.983179894 3.425243206 3.985084593 4.678868600 5.515366933 6.486674101 7.556526903 8.652562014 9.670790253 10.499336192 11.055272567 11.315078333 11.282620382 218.346105061
//
IT	30445
RD	18
LK	-94399.013805
QD	-109.173485 -> -79.495347
RI	0.0066618017
TR	0.000510	0.008052
MT	35.011938
MM	C_pi: 15.696417, n_recomb: 138117.370145
RS	0	0.000000	1511977.311630	0.000838	0.000000	0.000000
RS	1	0.009750	1511977.311630	0.000919	0.000000	0.000000
RS	2	0.020450	1511977.311630	0.001009	0.000000	0.000000
RS	3	0.032194	1511977.311630	0.001108	0.000000	0.000000
RS	4	0.045083	695.826103	2.641425	0.000019	0.000013
RS	5	0.059228	695.826103	2.899072	0.000021	0.000018
RS	6	0.074753	46.062879	48.056926	0.000348	0.000321
RS	7	0.091791	46.062879	52.725753	0.000382	0.000395
RS	8	0.110490	11.081947	240.273513	0.001740	0.001864
RS	9	0.131013	11.081947	263.211034	0.001906	0.002128
RS	10	0.153536	5.129120	622.064028	0.004504	0.005065
RS	11	0.178256	5.129120	679.343488	0.004919	0.005563
RS	12	0.205386	3.316160	1145.125749	0.008291	0.009306
RS	13	0.235160	3.316160	1245.152594	0.009015	0.010064
RS	14	0.267838	2.572961	1740.700478	0.012603	0.013918
RS	15	0.303702	2.572961	1882.980693	0.013633	0.014974
RS	16	0.343062	2.233271	2340.421354	0.016945	0.018446
RS	17	0.386260	2.233271	2517.494267	0.018227	0.019786
RS	18	0.433670	2.091452	2883.658033	0.020878	0.022519
RS	19	0.485702	2.091452	3083.997133	0.022329	0.024060
RS	20	0.542807	2.066499	3329.074877	0.024103	0.025848
RS	21	0.605480	2.066499	3540.235781	0.025632	0.027482
RS	22	0.674264	2.121496	3657.659411	0.026482	0.028280
RS	23	0.749754	2.121496	3868.503049	0.028009	0.029911
RS	24	0.832604	2.241607	3862.734408	0.027967	0.029760
RS	25	0.923531	2.241607	4064.392366	0.029427	0.031313
RS	26	1.023324	2.425370	3943.587511	0.028552	0.030278
RS	27	1.132847	2.425370	4129.859715	0.029901	0.031699
RS	28	1.253048	2.680281	3905.765863	0.028279	0.029875
RS	29	1.384969	2.680281	4073.258943	0.029491	0.031133
RS	30	1.529751	3.019389	3764.531725	0.027256	0.028667
RS	31	1.688650	3.019389	3912.415573	0.028327	0.029750
RS	32	1.863041	3.458881	3544.764346	0.025665	0.026843
RS	33	2.054435	3.458881	3674.072136	0.026601	0.027759
RS	34	2.264490	4.016372	3276.247951	0.023721	0.024637
RS	35	2.495025	4.016372	3388.971434	0.024537	0.025403
RS	36	2.748037	4.707829	2988.463710	0.021637	0.022280
RS	37	3.025717	4.707829	3086.759983	0.022349	0.022917
RS	38	3.330471	5.541643	2706.872397	0.019598	0.019974
RS	39	3.664937	5.541643	2792.539670	0.020219	0.020500
RS	40	4.032014	6.509078	2451.043338	0.017746	0.017870
RS	41	4.434880	6.509078	2525.248090	0.018283	0.018301
RS	42	4.877026	7.572227	2234.209603	0.016176	0.016068
RS	43	5.362279	7.572227	2297.340591	0.016633	0.016414
RS	44	5.894845	8.655961	2063.237751	0.014938	0.014618
RS	45	6.479335	8.655961	2114.746650	0.015311	0.014882
RS	46	7.120812	9.652694	1938.825992	0.014038	0.013522
RS	47	7.824832	9.652694	1976.937954	0.014313	0.013697
RS	48	8.597494	10.446652	1855.374583	0.013433	0.012734
RS	49	9.445489	10.446652	1876.653038	0.013587	0.012804
RS	50	10.376162	10.950761	1800.411100	0.013035	0.012163
RS	51	11.397575	10.950761	1799.339122	0.013028	0.012097
RS	52	12.518575	11.136716	1753.766551	0.012698	0.011665
RS	53	13.748871	11.136716	1722.813775	0.012474	0.011418
RS	54	15.099119	10.918531	1705.421978	0.012348	0.011087
RS	55	16.581014	10.918531	1633.158298	0.011824	0.010606
RS	56	18.207392	10.918531	1543.269304	0.011174	0.010011
RS	57	19.992341	10.918531	1437.164535	0.010405	0.009308
RS	58	21.951319	213.115770	73.972801	0.000536	0.000480
RS	59	24.101296	213.115770	80.997938	0.000586	0.000521
RS	60	26.460893	213.115770	88.663368	0.000642	0.000565
RS	61	29.050547	213.115770	97.020569	0.000702	0.000611
RS	62	31.892690	213.115770	106.123307	0.000768	0.000661
RS	63	35.011938	213.115770	12680.169646	0.091807	0.065149
PA	4+25*2+4+6 0.000510282 0.008051676 35.011938172 1511977.311630236 695.826103045 46.062878642 11.081946612 5.129119776 3.316160201 2.572960526 2.233271039 2.091452053 2.066499359 2.121496268 2.241607073 2.425370282 2.680280536 3.019388692 3.458880674 4.016371510 4.707828575 5.541643240 6.509077719 7.572226638 8.655960694 9.652693997 10.446652445 10.950760502 11.136715554 10.918531406 213.115769997
//
IT	36969
RD	19
LK	-94342.537329
QD	-91.839233 -> -68.076563
RI	0.0064520514
TR	0.000483	0.008208
MT	35.072074
MM	C_pi: 15.405711, n_recomb: 138189.135899
RS	0	0.000000	1511747.142928	0.000839	0.000000	0.000000
RS	1	0.009753	1511747.142928	0.000920	0.000000	0.000000
RS	2	0.020457	1511747.142928	0.001010	0.000000	0.000000
RS	3	0.032205	1511747.142928	0.001109	0.000000	0.000000
RS	4	0.045099	811.812563	2.266089	0.000016	0.000012
RS	5	0.059250	811.812563	2.487203	0.000018	0.000016
RS	6	0.074781	48.899049	45.313925	0.000328	0.000316
RS	7	0.091828	48.899049	49.718795	0.000360	0.000386
RS	8	0.110536	11.464325	232.515203	0.001683	0.001874
RS	9	0.131069	11.464325	254.735686	0.001843	0.002120
RS	10	0.153605	5.283989	604.632307	0.004375	0.005068
RS	11	0.178339	5.283989	660.421877	0.004779	0.005525
RS	12	0.205485	3.417837	1112.989188	0.008054	0.009233
RS	13	0.235279	3.417837	1210.576702	0.008760	0.009928
RS	14	0.267978	2.649876	1694.253140	0.012260	0.013731
RS	15	0.303866	2.649876	1833.551668	0.013268	0.014718
RS	16	0.343255	2.295296	2284.831230	0.016534	0.018165
RS	17	0.386485	2.295296	2459.084693	0.017795	0.019439
RS	18	0.433931	2.143877	2825.898884	0.020450	0.022185
RS	19	0.486005	2.143877	3024.186602	0.021884	0.023667
RS	20	0.543157	2.112428	3275.783806	0.023705	0.025504
RS	21	0.605883	2.112428	3485.992913	0.025226	0.027089
RS	22	0.674727	2.162973	3613.615832	0.026150	0.027964
RS	23	0.750285	2.162973	3824.655158	0.027677	0.029558
RS	24	0.833212	2.279647	3831.364529	0.027726	0.029499
RS	25	0.924227	2.279647	4034.222715	0.029193	0.031026
RS	26	1.024118	2.460697	3926.290352	0.028412	0.030090
RS	27	1.133752	2.460697	4114.493317	0.029774	0.031494
RS	28	1.254078	2.713448	3902.161859	0.028238	0.029765
RS	29	1.386139	2.713448	4071.999228	0.029467	0.031013
RS	30	1.531080	3.050911	3772.774870	0.027302	0.028628
RS	31	1.690157	3.050911	3923.134144	0.028390	0.029707
RS	32	1.864748	3.489278	3562.137749	0.025777	0.026864
RS	33	2.056367	3.489278	3693.852958	0.026730	0.027779
RS	34	2.266675	4.046137	3299.875202	0.023879	0.024702
RS	35	2.497493	4.046137	3414.828644	0.024711	0.025469
RS	36	2.750823	4.737475	3015.769993	0.021823	0.022376
RS	37	3.028860	4.737475	3116.079392	0.022549	0.023016
RS	38	3.334013	5.571383	2736.029161	0.019799	0.020090
RS	39	3.668928	5.571383	2823.489058	0.020432	0.020621
RS	40	4.036506	6.538403	2481.043547	0.017954	0.018000
RS	41	4.439933	6.538403	2556.824766	0.018502	0.018437
RS	42	4.882707	7.599074	2264.845967	0.016389	0.016211
RS	43	5.368663	7.599074	2329.326151	0.016856	0.016563
RS	44	5.902014	8.675462	2095.019178	0.015161	0.014777
RS	45	6.487382	8.675462	2147.596965	0.015541	0.015046
RS	46	7.129840	9.656545	1972.723024	0.014276	0.013703
RS	47	7.834956	9.656545	2011.494004	0.014556	0.013881
RS	48	8.608841	10.422373	1892.741273	0.013697	0.012945
RS	49	9.458202	10.422373	1913.989981	0.013851	0.013013
RS	50	10.390400	10.882182	1842.693009	0.013335	0.012412
RS	51	11.413514	10.882182	1840.361946	0.013318	0.012335
RS	52	12.536410	11.003188	1802.252661	0.013042	0.011959
RS	53	13.768822	11.003188	1767.824642	0.012793	0.011687
RS	54	15.121428	10.618598	1773.003588	0.012830	0.011510
RS	55	16.605953	10.618598	1690.879692	0.012236	0.010965
RS	56	18.235261	10.618598	1590.577128	0.011510	0.010302
RS	57	20.023473	10.618598	1473.847127	0.010665	0.009531
RS	58	21.986086	208.444369	75.224866	0.000544	0.000487
RS	59	24.140111	208.444369	82.363189	0.000596	0.000528
RS	60	26.504215	208.444369	90.150429	0.000652	0.000573
RS	61	29.098887	208.444369	98.638294	0.000714	0.000621
RS	62	31.946613	208.444369	107.880656	0.000781	0.000671
RS	63	35.072074	208.444369	12551.815864	0.090831	0.065207
PA	4+25*2+4+6 0.000482822 0.008208144 35.072073537 1511747.142928364 811.812562545 48.899049182 11.464325323 5.283988951 3.417837143 2.649875673 2.295296258 2.143876927 2.112428215 2.162973344 2.279646964 2.460696501 2.713448361 3.050911446 3.489277900 4.046136613 4.737474577 5.571382822 6.538403303 7.599074140 8.675461506 9.656545359 10.422373335 10.882182222 11.003187543 10.618598127 208.444368538
//
IT	12200
RD	20
LK	-94297.258967
QD	-78.427877 -> -71.980150
RI	0.0062618964
TR	0.000478	0.008210
MT	35.072646
MM	C_pi: 15.321509, n_recomb: 137511.401981
RS	0	0.000000	1511747.142928	0.000835	0.000000	0.000000
RS	1	0.009753	1511747.142928	0.000916	0.000000	0.000000
RS	2	0.020457	1511747.142928	0.001005	0.000000	0.000000
RS	3	0.032205	1511747.142928	0.001104	0.000000	0.000000
RS	4	0.045099	902.465024	2.029102	0.000015	0.000011
RS	5	0.059250	902.465024	2.227097	0.000016	0.000015
RS	6	0.074782	50.209219	43.929234	0.000319	0.000320
RS	7	0.091828	50.209219	48.199975	0.000351	0.000387
RS	8	0.110537	11.563349	229.472742	0.001669	0.001916
RS	9	0.131070	11.563349	251.406582	0.001828	0.002152
RS	10	0.153606	5.343799	595.168982	0.004328	0.005131
RS	11	0.178340	5.343799	650.121254	0.004728	0.005559
RS	12	0.205486	3.473869	1090.267484	0.007929	0.009236
RS	13	0.235280	3.473869	1186.037881	0.008625	0.009887
RS	14	0.267979	2.699826	1656.243968	0.012044	0.013634
RS	15	0.303868	2.699826	1792.888806	0.013038	0.014572
RS	16	0.343257	2.338819	2234.614361	0.016250	0.017979
RS	17	0.386487	2.338819	2405.922341	0.017496	0.019204
RS	18	0.433933	2.182256	2768.809020	0.020135	0.021942
RS	19	0.486007	2.182256	2964.418485	0.021558	0.023379
RS	20	0.543160	2.147031	3217.371935	0.023397	0.025239
RS	21	0.605887	2.147031	3425.551035	0.024911	0.026786
RS	22	0.674731	2.194728	3558.743475	0.025880	0.027706
RS	23	0.750290	2.194728	3768.574244	0.027406	0.029270
RS	24	0.833218	2.309132	3783.708652	0.027516	0.029275
RS	25	0.924233	2.309132	3986.172865	0.028988	0.030780
RS	26	1.024125	2.488324	3888.123066	0.028275	0.029915
RS	27	1.133760	2.488324	4076.609126	0.029646	0.031305
RS	28	1.254087	2.739565	3874.320792	0.028175	0.029646
RS	29	1.386150	2.739565	4044.912180	0.029415	0.030886
RS	30	1.531093	3.075908	3754.753056	0.027305	0.028563
RS	31	1.690171	3.075908	3906.127493	0.028406	0.029638
RS	32	1.864764	3.513588	3552.515725	0.025834	0.026844
RS	33	2.056386	3.513588	3685.341496	0.026800	0.027758
RS	34	2.266696	4.070236	3296.824758	0.023975	0.024718
RS	35	2.497517	4.070236	3412.878975	0.024819	0.025486
RS	36	2.750850	4.761811	3017.517541	0.021944	0.022417
RS	37	3.028890	4.761811	3118.864500	0.022681	0.023060
RS	38	3.334047	5.596164	2741.169540	0.019934	0.020149
RS	39	3.668966	5.596164	2829.582351	0.020577	0.020684
RS	40	4.036549	6.563106	2488.709930	0.018098	0.018073
RS	41	4.439981	6.563106	2565.349056	0.018656	0.018515
RS	42	4.882761	7.621578	2274.752719	0.016542	0.016299
RS	43	5.368724	7.621578	2339.977495	0.017017	0.016655
RS	44	5.902082	8.690958	2107.413754	0.015325	0.014882
RS	45	6.487458	8.690958	2160.574657	0.015712	0.015155
RS	46	7.129926	9.656704	1988.290073	0.014459	0.013830
RS	47	7.835052	9.656704	2027.369312	0.014743	0.014012
RS	48	8.608949	10.395064	1912.521438	0.013908	0.013103
RS	49	9.458323	10.395064	1933.558269	0.014061	0.013172
RS	50	10.390535	10.811544	1867.997149	0.013584	0.012609
RS	51	11.413665	10.811544	1864.433890	0.013558	0.012526
RS	52	12.536580	10.868877	1834.513358	0.013341	0.012204
RS	53	13.769012	10.868877	1796.862734	0.013067	0.011913
RS	54	15.121641	10.316846	1827.120988	0.013287	0.011890
RS	55	16.606190	10.316846	1735.048946	0.012617	0.011284
RS	56	18.235526	10.316846	1624.479436	0.011813	0.010558
RS	57	20.023769	10.316846	1497.524602	0.010890	0.009724
RS	58	21.986418	208.393466	74.072895	0.000539	0.000493
RS	59	24.140481	208.393466	81.101863	0.000590	0.000535
RS	60	26.504628	208.393466	88.769794	0.000646	0.000581
RS	61	29.099347	208.393466	97.127597	0.000706	0.000629
RS	62	31.947126	208.393466	106.228313	0.000773	0.000681
RS	63	35.072646	208.393466	12356.179734	0.089856	0.065225
PA	4+25*2+4+6 0.000478068 0.008210230 35.072646323 1511747.142928237 902.465024073 50.209219045 11.563348978 5.343798640 3.473869027 2.699825905 2.338818767 2.182255881 2.147031326 2.194727658 2.309132392 2.488324090 2.739565025 3.075907612 3.513587935 4.070236343 4.761810544 5.596163982 6.563106434 7.621577563 8.690957893 9.656704218 10.395064422 10.811543973 10.868877191 10.316846352 208.393466375
//
IT	4002
RD	21
LK	-94285.806434
QD	-73.146472 -> -68.859490
RI	0.0061274227
TR	0.000478	0.008210
MT	35.072663
MM	C_pi: 15.286161, n_recomb: 137212.887127
RS	0	0.000000	1511747.142928	0.000833	0.000000	0.000000
RS	1	0.009753	1511747.142928	0.000914	0.000000	0.000000
RS	2	0.020457	1511747.142928	0.001003	0.000000	0.000000
RS	3	0.032205	1511747.142928	0.001101	0.000000	0.000000
RS	4	0.045099	991.214434	1.843667	0.000013	0.000010
RS	5	0.059250	991.214434	2.023571	0.000015	0.000014
RS	6	0.074782	50.994061	43.165368	0.000315	0.000318
RS	7	0.091828	50.994061	47.362107	0.000345	0.000384
RS	8	0.110537	11.563248	229.011066	0.001669	0.001932
RS	9	0.131070	11.563248	250.900775	0.001829	0.002167
RS	10	0.153606	5.369316	591.150146	0.004308	0.005145
RS	11	0.178340	5.369316	645.746257	0.004706	0.005565
RS	12	0.205486	3.513784	1075.806453	0.007840	0.009187
RS	13	0.235280	3.513784	1170.426151	0.008530	0.009822
RS	14	0.267979	2.740746	1628.788286	0.011871	0.013495
RS	15	0.303868	2.740746	1763.534917	0.012853	0.014410
RS	16	0.343257	2.376659	2196.378174	0.016007	0.017763
RS	17	0.386487	2.376659	2365.484702	0.017240	0.018962
RS	18	0.433934	2.216789	2724.168161	0.019854	0.021678
RS	19	0.486007	2.216789	2917.760729	0.021264	0.023091
RS	20	0.543160	2.178945	3171.055016	0.023110	0.024959
RS	21	0.605887	2.178945	3377.751968	0.024617	0.026486
RS	22	0.674731	2.224667	3514.956981	0.025617	0.027440
RS	23	0.750290	2.224667	3724.014122	0.027140	0.028990
RS	24	0.833218	2.337548	3745.753192	0.027299	0.029046
RS	25	0.924233	2.337548	3948.168625	0.028774	0.030542
RS	26	1.024126	2.515584	3858.134151	0.028118	0.029738
RS	27	1.133760	2.515584	4047.190996	0.029496	0.031124
RS	28	1.254088	2.766078	3853.127699	0.028081	0.029527
RS	29	1.386150	2.766078	4024.734266	0.029332	0.030767
RS	30	1.531093	3.102187	3741.993309	0.027271	0.028500
RS	31	1.690172	3.102187	3894.640927	0.028384	0.029578
RS	32	1.864765	3.540255	3547.004778	0.025850	0.026829
RS	33	2.056386	3.540255	3681.208758	0.026828	0.027749
RS	34	2.266696	4.098025	3297.000224	0.024028	0.024740
RS	35	2.497517	4.098025	3414.436081	0.024884	0.025516
RS	36	2.750850	4.791510	3021.850862	0.022023	0.022467
RS	37	3.028891	4.791510	3124.527944	0.022771	0.023118
RS	38	3.334048	5.628372	2748.479529	0.020031	0.020219
RS	39	3.668967	5.628372	2838.146305	0.020684	0.020762
RS	40	4.036550	6.597728	2498.307521	0.018208	0.018159
RS	41	4.439983	6.597728	2576.112657	0.018775	0.018608
RS	42	4.882762	7.656900	2286.495773	0.016664	0.016399
RS	43	5.368725	7.656900	2352.782171	0.017147	0.016764
RS	44	5.902084	8.722559	2121.655919	0.015463	0.015001
RS	45	6.487461	8.722559	2175.732203	0.015857	0.015281
RS	46	7.129928	9.676528	2005.822418	0.014618	0.013973
RS	47	7.835055	9.676528	2045.566737	0.014908	0.014159
RS	48	8.608952	10.391210	1934.498583	0.014099	0.013277
RS	49	9.458327	10.391210	1955.715007	0.014253	0.013347
RS	50	10.390539	10.768554	1895.857348	0.013817	0.012825
RS	51	11.413670	10.768554	1891.492389	0.013785	0.012735
RS	52	12.536585	10.767237	1869.858721	0.013627	0.012471
RS	53	13.769017	10.767237	1829.431413	0.013333	0.012159
RS	54	15.121647	10.059639	1885.437670	0.013741	0.012309
RS	55	16.606197	10.059639	1783.547327	0.012998	0.011636
RS	56	18.235534	10.059639	1662.847809	0.012119	0.010842
RS	57	20.023778	10.059639	1525.805554	0.011120	0.009940
RS	58	21.986427	208.393479	73.405930	0.000535	0.000488
RS	59	24.140492	208.393479	80.371609	0.000586	0.000531
RS	60	26.504640	208.393479	87.970497	0.000641	0.000576
RS	61	29.099360	208.393479	96.253046	0.000701	0.000625
RS	62	31.947141	208.393479	105.271818	0.000767	0.000677
RS	63	35.072663	208.393479	12244.916888	0.089240	0.065176
PA	4+25*2+4+6 0.000478138 0.008210230 35.072663046 1511747.142928241 991.214433901 50.994061305 11.563248350 5.369315531 3.513784359 2.740746158 2.376659272 2.216789372 2.178944859 2.224667115 2.337547691 2.515583621 2.766078226 3.102187336 3.540255425 4.098024804 4.791509532 5.628371614 6.597728458 7.656899761 8.722559274 9.676528497 10.391209927 10.768553543 10.767236974 10.059639376 208.393478796
//
IT	6337
RD	22
LK	-106314.115543
QD	-7054.924024 -> -685.954194
RI	0.0026207624
TR	0.000591	0.008264
MT	36.066266
MM	C_pi: 26.804910, n_recomb: 231729.263210
RS	0	0.000000	1525009.473906	0.001341	0.000000	0.000000
RS	1	0.009801	1525009.473906	0.001472	0.000000	0.000000
RS	2	0.020564	1525009.473906	0.001617	0.000000	0.000000
RS	3	0.032380	1525009.473906	0.001775	0.000000	0.000000
RS	4	0.045356	1282.791380	2.317480	0.000010	0.000007
RS	5	0.059603	1282.791380	2.544754	0.000011	0.000010
RS	6	0.075246	60.233165	59.503023	0.000257	0.000238
RS	7	0.092423	60.233165	65.320490	0.000282	0.000291
RS	8	0.111283	13.245660	325.872370	0.001406	0.001497
RS	9	0.131991	13.245660	357.258228	0.001542	0.001697
RS	10	0.154730	6.091903	850.532929	0.003670	0.004051
RS	11	0.179697	6.091903	929.991553	0.004013	0.004431
RS	12	0.207111	3.965745	1559.344537	0.006729	0.007347
RS	13	0.237213	3.965745	1698.826042	0.007331	0.007942
RS	14	0.270264	3.075426	2381.592950	0.010277	0.010990
RS	15	0.306556	3.075426	2583.260927	0.011148	0.011859
RS	16	0.346404	2.650173	3244.034829	0.013999	0.014754
RS	17	0.390158	2.650173	3501.508675	0.015110	0.015906
RS	18	0.438200	2.457220	4066.191482	0.017547	0.018366
RS	19	0.490952	2.457220	4366.327533	0.018842	0.019743
RS	20	0.548873	2.402722	4783.104633	0.020641	0.021549
RS	21	0.612472	2.402722	5109.529746	0.022050	0.023061
RS	22	0.682305	2.442285	5356.745802	0.023116	0.024115
RS	23	0.758982	2.442285	5693.159770	0.024568	0.025676
RS	24	0.843174	2.556636	5766.488209	0.024885	0.025954
RS	25	0.935619	2.556636	6098.519721	0.026317	0.027491
RS	26	1.037124	2.742790	5998.671414	0.025887	0.026994
RS	27	1.148579	2.742790	6314.882852	0.027251	0.028449
RS	28	1.270957	3.008163	6049.299346	0.026105	0.027207
RS	29	1.405330	3.008163	6341.928391	0.027368	0.028541
RS	30	1.552874	3.366669	5930.683208	0.025593	0.026644
RS	31	1.714880	3.366669	6195.856601	0.026737	0.027834
RS	32	1.892764	3.835801	5673.510183	0.024483	0.025437
RS	33	2.088083	3.835801	5910.655522	0.025507	0.026481
RS	34	2.302547	4.434650	5320.629047	0.022961	0.023781
RS	35	2.538031	4.434650	5531.312392	0.023870	0.024685
RS	36	2.796595	5.180565	4918.484384	0.021225	0.021890
RS	37	3.080503	5.180565	5105.178555	0.022031	0.022668
RS	38	3.392238	6.082076	4510.527558	0.019465	0.019962
RS	39	3.734527	6.082076	4675.649269	0.020177	0.020628
RS	40	4.110365	7.127884	4132.738066	0.017834	0.018164
RS	41	4.523041	7.127884	4278.032569	0.018461	0.018728
RS	42	4.976166	8.272525	3811.873008	0.016450	0.016615
RS	43	5.473702	8.272525	3937.992752	0.016994	0.017083
RS	44	6.020005	9.426660	3564.534945	0.015382	0.015388
RS	45	6.619853	9.426660	3670.574716	0.015840	0.015760
RS	46	7.278495	10.463210	3396.685061	0.014658	0.014506
RS	47	8.001693	10.463210	3479.434463	0.015015	0.014769
RS	48	8.795774	11.244538	3303.453225	0.014256	0.013943
RS	49	9.667687	11.244538	3356.207621	0.014483	0.014072
RS	50	10.625060	11.664225	3267.569444	0.014101	0.013618
RS	51	11.676270	11.664225	3278.613146	0.014148	0.013567
RS	52	12.830512	11.675372	3257.765635	0.014058	0.013394
RS	53	14.097887	11.675372	3208.991497	0.013848	0.013092
RS	54	15.489483	10.907257	3332.598695	0.014381	0.013486
RS	55	17.017476	10.907257	3179.241663	0.013720	0.012757
RS	56	18.695233	10.907257	2991.347250	0.012909	0.011903
RS	57	20.537434	10.907257	2772.189919	0.011963	0.010941
RS	58	22.560198	359.707170	84.430079	0.000364	0.000528
RS	59	24.781221	359.707170	92.914620	0.000401	0.000580
RS	60	27.219937	359.707170	102.265477	0.000441	0.000637
RS	61	29.897681	359.707170	112.572150	0.000486	0.000700
RS	62	32.837883	359.707170	123.933093	0.000535	0.000770
RS	63	36.066266	359.707170	31714.053504	0.136858	0.116822
PA	4+25*2+4+6 0.000591243 0.008264481 36.066266303 1525009.473906435 1282.791379916 60.233165348 13.245660371 6.091903380 3.965744577 3.075426212 2.650172868 2.457220121 2.402721705 2.442284945 2.556635941 2.742790211 3.008163093 3.366669208 3.835800592 4.434650113 5.180564701 6.082076199 7.127883740 8.272525379 9.426660441 10.463209696 11.244537958 11.664224813 11.675372440 10.907257262 359.707169693
//
IT	4028
RD	23
LK	-97713.076249
QD	-1646.496996 -> -414.651084
RI	0.0157165500
TR	0.000665	0.008325
MT	36.066477
MM	C_pi: 27.622848, n_recomb: 239638.004447
RS	0	0.000000	1573411.017089	0.001339	0.000000	0.000000
RS	1	0.009801	1573411.017089	0.001470	0.000000	0.000000
RS	2	0.020564	1573411.017089	0.001614	0.000000	0.000000
RS	3	0.032381	1573411.017089	0.001773	0.000000	0.000000
RS	4	0.045356	980.801388	3.122637	0.000013	0.000011
RS	5	0.059603	980.801388	3.428862	0.000014	0.000016
RS	6	0.075246	44.717863	82.565918	0.000345	0.000419
RS	7	0.092423	44.717863	90.628839	0.000378	0.000495
RS	8	0.111283	10.187788	436.293186	0.001821	0.002533
RS	9	0.131992	10.187788	478.079006	0.001995	0.002758
RS	10	0.154730	4.924721	1082.091137	0.004516	0.006382
RS	11	0.179697	4.924721	1181.978562	0.004932	0.006698
RS	12	0.207112	3.345204	1896.997411	0.007916	0.010726
RS	13	0.237213	3.345204	2063.633805	0.008611	0.011160
RS	14	0.270265	2.675821	2800.139990	0.011685	0.014992
RS	15	0.306556	2.675821	3031.644863	0.012651	0.015653
RS	16	0.346404	2.356998	3717.039138	0.015511	0.019012
RS	17	0.390159	2.356998	4003.429206	0.016706	0.019933
RS	18	0.438201	2.220707	4564.755330	0.019049	0.022566
RS	19	0.490953	2.220707	4889.961794	0.020406	0.023690
RS	20	0.548874	2.198018	5278.845144	0.022028	0.025429
RS	21	0.612474	2.198018	5624.556580	0.023471	0.026668
RS	22	0.682306	2.255446	5825.708060	0.024310	0.027489
RS	23	0.758983	2.255446	6174.728370	0.025767	0.028761
RS	24	0.843176	2.378808	6190.354091	0.025832	0.028709
RS	25	0.935621	2.378808	6528.284294	0.027242	0.029948
RS	26	1.037127	2.567526	6364.324299	0.026558	0.029077
RS	27	1.148582	2.567526	6680.379998	0.027877	0.030232
RS	28	1.270961	2.830171	6348.654567	0.026493	0.028616
RS	29	1.405335	2.830171	6636.220907	0.027693	0.029651
RS	30	1.552879	3.181260	6160.830594	0.025709	0.027412
RS	31	1.714885	3.181260	6417.433606	0.026780	0.028314
RS	32	1.892770	3.638680	5836.555173	0.024356	0.025633
RS	33	2.088090	3.638680	6062.996569	0.025301	0.026402
RS	34	2.302554	4.221955	5422.648989	0.022629	0.023494
RS	35	2.538039	4.221955	5621.628415	0.023459	0.024142
RS	36	2.796605	4.949109	4967.952455	0.020731	0.021214
RS	37	3.080514	4.949109	5142.735951	0.021460	0.021757
RS	38	3.392250	5.829756	4516.737580	0.018848	0.018988
RS	39	3.734541	5.829756	4670.197538	0.019489	0.019439
RS	40	4.110381	6.854209	4104.441127	0.017128	0.016965
RS	41	4.523059	6.854209	4238.512432	0.017687	0.017336
RS	42	4.976185	7.978957	3756.381605	0.015675	0.015245
RS	43	5.473725	7.978957	3871.733847	0.016157	0.015541
RS	44	6.020030	9.116426	3487.250269	0.014552	0.013879
RS	45	6.619881	9.116426	3582.914853	0.014951	0.014100
RS	46	7.278526	10.140206	3301.080376	0.013775	0.012871
RS	47	8.001728	10.140206	3373.779849	0.014079	0.013005
RS	48	8.795814	10.911358	3191.477817	0.013318	0.012179
RS	49	9.667732	10.911358	3234.491849	0.013497	0.012205
RS	50	10.625110	11.319363	3140.546287	0.013105	0.011720
RS	51	11.676325	11.319363	3142.204178	0.013112	0.011598
RS	52	12.830574	11.309715	3117.808650	0.013010	0.011364
RS	53	14.097957	11.309715	3059.971268	0.012769	0.011035
RS	54	15.489561	10.447757	3197.875563	0.013345	0.011291
RS	55	17.017563	10.447757	3031.233713	0.012649	0.010605
RS	56	18.695330	10.447757	2832.094357	0.011818	0.009811
RS	57	20.537543	10.447757	2604.413505	0.010868	0.008926
RS	58	22.560320	436.528007	62.382586	0.000260	0.000266
RS	59	24.781357	436.528007	68.733818	0.000287	0.000287
RS	60	27.220088	436.528007	75.750619	0.000316	0.000310
RS	61	29.897850	436.528007	83.505327	0.000348	0.000335
RS	62	32.838072	436.528007	92.078293	0.000384	0.000362
RS	63	36.066477	436.528007	32189.773203	0.134327	0.090340
PA	4+25*2+4+6 0.000665320 0.008324941 36.066476975 1573411.017088780 980.801388379 44.717862503 10.187787812 4.924721412 3.345204192 2.675821359 2.356998051 2.220706686 2.198018238 2.255445637 2.378807796 2.567525607 2.830170777 3.181260170 3.638679973 4.221954587 4.949108807 5.829756485 6.854209157 7.978956824 9.116425775 10.140205833 10.911357546 11.319362545 11.309715367 10.447757340 436.528007053
//
IT	4154
RD	24
LK	-95895.907822
QD	-663.634666 -> -317.540876
RI	0.0150814155
TR	0.000734	0.008342
MT	36.271557
MM	C_pi: 25.540314, n_recomb: 223711.284458
RS	0	0.000000	1569954.940538	0.001264	0.000000	0.000000
RS	1	0.009811	1569954.940538	0.001388	0.000000	0.000000
RS	2	0.020585	1569954.940538	0.001524	0.000000	0.000000
RS	3	0.032416	1569954.940538	0.001673	0.000000	0.000000
RS	4	0.045408	860.464740	3.352742	0.000015	0.000012
RS	5	0.059674	860.464740	3.681855	0.000016	0.000017
RS	6	0.075340	37.355452	93.114767	0.000416	0.000473
RS	7	0.092544	37.355452	102.208835	0.000457	0.000562
RS	8	0.111435	8.628496	485.242076	0.002169	0.002806
RS	9	0.132179	8.628496	531.556630	0.002376	0.003089
RS	10	0.154959	4.297541	1167.126930	0.005217	0.006882
RS	11	0.179974	4.297541	1273.974715	0.005695	0.007313
RS	12	0.207443	2.998295	1988.997387	0.008891	0.011361
RS	13	0.237607	2.998295	2161.500464	0.009662	0.011959
RS	14	0.270730	2.445462	2873.106342	0.012843	0.015737
RS	15	0.307104	2.445462	3106.647863	0.013887	0.016580
RS	16	0.347046	2.183664	3752.183138	0.016772	0.019851
RS	17	0.390907	2.183664	4035.195407	0.018038	0.020944
RS	18	0.439071	2.077813	4548.501228	0.020332	0.023455
RS	19	0.491961	2.077813	4864.306115	0.021744	0.024728
RS	20	0.550040	2.071878	5203.182312	0.023258	0.026316
RS	21	0.613818	2.071878	5533.704533	0.024736	0.027677
RS	22	0.683852	2.138118	5688.270395	0.025427	0.028327
RS	23	0.760759	2.138118	6017.140833	0.026897	0.029693
RS	24	0.845210	2.265020	5993.647266	0.026792	0.029462
RS	25	0.937947	2.265020	6307.628662	0.028195	0.030767
RS	26	1.039784	2.453211	6114.801773	0.027333	0.029715
RS	27	1.151611	2.453211	6404.428000	0.028628	0.030910
RS	28	1.274410	2.711772	6055.817992	0.027070	0.029117
RS	29	1.409258	2.711772	6315.796394	0.028232	0.030172
RS	30	1.557335	3.055412	5836.085194	0.026088	0.027767
RS	31	1.719942	3.055412	6065.116339	0.027111	0.028671
RS	32	1.898501	3.502072	5491.792737	0.024549	0.025844
RS	33	2.094580	3.502072	5691.583552	0.025442	0.026604
RS	34	2.309897	4.071340	5068.786795	0.022658	0.023573
RS	35	2.546339	4.071340	5242.626410	0.023435	0.024205
RS	36	2.805979	4.781442	4613.774032	0.020624	0.021180
RS	37	3.091093	4.781442	4765.229688	0.021301	0.021703
RS	38	3.404181	5.642434	4168.208555	0.018632	0.018863
RS	39	3.747987	5.642434	4300.235379	0.019222	0.019294
RS	40	4.125524	6.645354	3764.486983	0.016827	0.016770
RS	41	4.540103	6.645354	3878.970792	0.017339	0.017122
RS	42	4.995357	7.747588	3425.034902	0.015310	0.015000
RS	43	5.495277	7.747588	3522.550207	0.015746	0.015279
RS	44	6.044246	8.862245	3162.130413	0.014135	0.013598
RS	45	6.647077	8.862245	3241.652281	0.014490	0.013804
RS	46	7.309052	9.862925	2978.135310	0.013312	0.012564
RS	47	8.035976	9.862925	3036.460326	0.013573	0.012686
RS	48	8.834221	10.609462	2866.013541	0.012811	0.011856
RS	49	9.710784	10.609462	2896.724747	0.012948	0.011870
RS	50	10.673348	10.988253	2808.645819	0.012555	0.011385
RS	51	11.730353	10.988253	2800.684569	0.012519	0.011252
RS	52	12.891064	10.938977	2778.157149	0.012418	0.011024
RS	53	14.165656	10.938977	2714.257568	0.012133	0.010680
RS	54	15.565302	9.959887	2859.899454	0.012784	0.011008
RS	55	17.102271	9.959887	2688.433435	0.012017	0.010280
RS	56	18.790036	9.959887	2488.941362	0.011126	0.009445
RS	57	20.643394	9.959887	2265.918246	0.010129	0.008521
RS	58	22.678589	461.097502	48.726177	0.000218	0.000200
RS	59	24.913464	461.097502	53.709011	0.000240	0.000215
RS	60	27.367609	461.097502	59.218004	0.000265	0.000231
RS	61	30.062537	461.097502	65.311104	0.000292	0.000249
RS	62	33.021872	461.097502	72.052828	0.000322	0.000268
RS	63	36.271557	461.097502	27366.611049	0.122330	0.079063
PA	4+25*2+4+6 0.000734136 0.008341602 36.271556875 1569954.940538194 860.464739898 37.355451896 8.628495824 4.297541249 2.998294813 2.445461737 2.183663917 2.077812529 2.071878481 2.138118132 2.265019954 2.453211050 2.711772410 3.055411540 3.502071930 4.071340178 4.781442463 5.642433883 6.645353549 7.747587651 8.862245034 9.862924910 10.609462113 10.988253357 10.938976925 9.959886919 461.097501908
//
IT	3943
RD	25
LK	-95357.763077
QD	-403.355971 -> -279.676116
RI	0.0128630423
TR	0.000799	0.008392
MT	36.413243
MM	C_pi: 23.548741, n_recomb: 208964.018300
RS	0	0.000000	2354165.831246	0.000793	0.000000	0.000000
RS	1	0.009818	2354165.831246	0.000871	0.000000	0.000000
RS	2	0.020600	2354165.831246	0.000957	0.000000	0.000000
RS	3	0.032441	2354165.831246	0.001051	0.000000	0.000000
RS	4	0.045444	842.406958	3.224345	0.000015	0.000012
RS	5	0.059724	842.406958	3.541073	0.000017	0.000017
RS	6	0.075405	34.356865	95.331016	0.000456	0.000492
RS	7	0.092627	34.356865	104.643575	0.000501	0.000588
RS	8	0.111539	7.924672	497.469233	0.002381	0.002914
RS	9	0.132308	7.924672	544.860934	0.002607	0.003234
RS	10	0.155116	4.010928	1176.952710	0.005632	0.007052
RS	11	0.180164	4.010928	1284.208650	0.006146	0.007560
RS	12	0.207670	2.842425	1972.977538	0.009442	0.011536
RS	13	0.237878	2.842425	2142.950345	0.010255	0.012243
RS	14	0.271051	2.344152	2815.434575	0.013473	0.015919
RS	15	0.307481	2.344152	3042.349300	0.014559	0.016883
RS	16	0.347488	2.108693	3645.054768	0.017443	0.020056
RS	17	0.391422	2.108693	3917.153443	0.018746	0.021267
RS	18	0.439671	2.016679	4389.776175	0.021007	0.023684
RS	19	0.492656	2.016679	4690.824863	0.022448	0.025063
RS	20	0.550843	2.018237	4995.293766	0.023905	0.026560
RS	21	0.614743	2.018237	5308.049621	0.025402	0.028011
RS	22	0.684917	2.088265	5437.110363	0.026019	0.028574
RS	23	0.761981	2.088265	5746.192393	0.027498	0.030014
RS	24	0.846611	2.216431	5707.462266	0.027313	0.029701
RS	25	0.939550	2.216431	6000.611960	0.028716	0.031063
RS	26	1.041614	2.403898	5803.348208	0.027772	0.029935
RS	27	1.153698	2.403898	6071.976684	0.029058	0.031172
RS	28	1.276787	2.659977	5729.563563	0.027419	0.029307
RS	29	1.411961	2.659977	5969.093541	0.028565	0.030390
RS	30	1.560407	2.999442	5505.265285	0.026346	0.027919
RS	31	1.723427	2.999442	5714.911877	0.027349	0.028841
RS	32	1.902452	3.440232	5165.353023	0.024719	0.025953
RS	33	2.099054	3.440232	5347.130600	0.025589	0.026725
RS	34	2.314959	4.001863	4753.654499	0.022749	0.023640
RS	35	2.552061	4.001863	4910.981562	0.023502	0.024280
RS	36	2.812443	4.702527	4314.420340	0.020647	0.021210
RS	37	3.098388	4.702527	4450.867674	0.021300	0.021739
RS	38	3.412408	5.552226	3886.655273	0.018600	0.018863
RS	39	3.757259	5.552226	4005.107696	0.019166	0.019298
RS	40	4.135968	6.541862	3500.564721	0.016752	0.016748
RS	41	4.551858	6.541862	3602.808984	0.017241	0.017104
RS	42	5.008581	7.628423	3176.794525	0.015203	0.014965
RS	43	5.510145	7.628423	3263.313762	0.015617	0.015248
RS	44	6.060953	8.724178	2926.356223	0.014004	0.013559
RS	45	6.665840	8.724178	2996.075166	0.014338	0.013769
RS	46	7.330115	9.701414	2750.948283	0.013165	0.012529
RS	47	8.059609	9.701414	2800.688549	0.013403	0.012654
RS	48	8.860725	10.418172	2643.592702	0.012651	0.011832
RS	49	9.740496	10.418172	2667.065896	0.012763	0.011848
RS	50	10.706643	10.758465	2588.104133	0.012385	0.011381
RS	51	11.767647	10.758465	2574.474590	0.012320	0.011243
RS	52	12.932821	10.658016	2558.620381	0.012244	0.011047
RS	53	14.212393	10.658016	2490.791809	0.011920	0.010686
RS	54	15.617594	9.546874	2653.181269	0.012697	0.011142
RS	55	17.160758	9.546874	2475.350641	0.011846	0.010352
RS	56	18.855432	9.546874	2272.714089	0.010876	0.009456
RS	57	20.716490	9.546874	2050.245670	0.009811	0.008472
RS	58	22.760268	460.176281	42.137392	0.000202	0.000179
RS	59	25.004706	460.176281	46.451695	0.000222	0.000193
RS	60	27.469504	460.176281	51.222272	0.000245	0.000208
RS	61	30.176298	460.176281	56.499466	0.000270	0.000224
RS	62	33.148847	460.176281	62.339340	0.000298	0.000242
RS	63	36.413243	460.176281	23563.870331	0.112765	0.073202
PA	4+25*2+4+6 0.000798818 0.008391751 36.413242644 2354165.831246486 842.406957883 34.356865488 7.924672253 4.010928114 2.842424807 2.344152096 2.108692725 2.016678541 2.018236821 2.088264950 2.216430859 2.403897712 2.659977044 2.999441972 3.440231526 4.001862561 4.702527021 5.552226056 6.541862125 7.628423095 8.724178137 9.701414172 10.418171744 10.758465130 10.658016339 9.546873648 460.176280702
//
CC
CC	Brief Description of the file format:
CC	  CC  comments
CC	  MM  useful-messages
CC	  RD  round-of-iterations
CC	  LL  \log[P(sequence)]
CC	  QD  Q-before-opt Q-after-opt
CC	  TR  \theta_0 \rho_0
CC	  RS  k t_k \lambda_k \pi_k \sum_{l\not=k}A_{kl} A_{kk}
CC	  DC  begin end best-k t_k+\Delta_k max-prob
CC
MM	Version: 0.6.5-r67
MM	pattern:4+25*2+4+6, n:63, n_free_lambdas:28
MM	n_iterations:25, skip:1, max_t:5, theta/rho:5
MM	is_decoding:0
MM	n_seqs:31, sum_L:1109414, sum_n:30182
RD	0
LK	0.000000
QD	0.000000 -> 0.000000
RI	inf
TR	0.027582	0.005516
MT	5.000000
MM	C_pi: 1.000000, n_recomb: 6103.197499
RS	0	0.000000	1.000000	39.070028	0.006402	0.000000
RS	1	0.006440	1.000000	41.311334	0.006769	0.000000
RS	2	0.013294	1.000000	43.662574	0.007154	0.000000
RS	3	0.020590	1.000000	46.126673	0.007558	0.000000
RS	4	0.028356	1.000000	48.706274	0.007980	0.000000
RS	5	0.036622	1.000000	51.403669	0.008422	0.000000
RS	6	0.045421	1.000000	54.220734	0.008884	0.000000
RS	7	0.054785	1.000000	57.158839	0.009365	0.000000
RS	8	0.064753	1.000000	60.218762	0.009867	0.000000
RS	9	0.075363	1.000000	63.400592	0.010388	0.000000
RS	10	0.086656	1.000000	66.703619	0.010929	0.000000
RS	11	0.098677	1.000000	70.126215	0.011490	0.000000
RS	12	0.111471	1.000000	73.665712	0.012070	0.000000
RS	13	0.125090	1.000000	77.318265	0.012668	0.000000
RS	14	0.139585	1.000000	81.078705	0.013285	0.000000
RS	15	0.155014	1.000000	84.940392	0.013917	0.000000
RS	16	0.171437	1.000000	88.895058	0.014565	0.000000
RS	17	0.188917	1.000000	92.932638	0.015227	0.000000
RS	18	0.207523	1.000000	97.041115	0.015900	0.000000
RS	19	0.227327	1.000000	101.206349	0.016583	0.000000
RS	20	0.248406	1.000000	105.411920	0.017272	0.000000
RS	21	0.270843	1.000000	109.638978	0.017964	0.000000
RS	22	0.294725	1.000000	113.866102	0.018657	0.000000
RS	23	0.320144	1.000000	118.069189	0.019345	0.000000
RS	24	0.347201	1.000000	122.221358	0.020026	0.000000
RS	25	0.376000	1.000000	126.292896	0.020693	0.000000
RS	26	0.406654	1.000000	130.251252	0.021341	0.000000
RS	27	0.439282	1.000000	134.061074	0.021966	0.000000
RS	28	0.474011	1.000000	137.684324	0.022559	0.000000
RS	29	0.510976	1.000000	141.080459	0.023116	0.000000
RS	30	0.550322	1.000000	144.206709	0.023628	0.000000
RS	31	0.592202	1.000000	147.018443	0.024089	0.000000
RS	32	0.636779	1.000000	149.469659	0.024490	0.000000
RS	33	0.684227	1.000000	151.513584	0.024825	0.000000
RS	34	0.734730	1.000000	153.103401	0.025086	0.000000
RS	35	0.788485	1.000000	154.193112	0.025264	0.000000
RS	36	0.845702	1.000000	154.738523	0.025354	0.000000
RS	37	0.906604	1.000000	154.698364	0.025347	0.000000
RS	38	0.971428	1.000000	154.035511	0.025238	0.000000
RS	39	1.040426	1.000000	152.718301	0.025023	0.000000
RS	40	1.113868	1.000000	150.721917	0.024696	0.000000
RS	41	1.192040	1.000000	148.029783	0.024254	0.000000
RS	42	1.275245	1.000000	144.634942	0.023698	0.000000
RS	43	1.363809	1.000000	140.541347	0.023027	0.000000
RS	44	1.458076	1.000000	135.764986	0.022245	0.000000
RS	45	1.558414	1.000000	130.334792	0.021355	0.000000
RS	46	1.665214	1.000000	124.293226	0.020365	0.000000
RS	47	1.778891	1.000000	117.696476	0.019284	0.000000
RS	48	1.899889	1.000000	110.614188	0.018124	0.000000
RS	49	2.028679	1.000000	103.128659	0.016897	0.000000
RS	50	2.165763	1.000000	95.333455	0.015620	0.000000
RS	51	2.311675	1.000000	87.331444	0.014309	0.000000
RS	52	2.466983	1.000000	79.232238	0.012982	0.000000
RS	53	2.632293	1.000000	71.149122	0.011658	0.000000
RS	54	2.808249	1.000000	63.195558	0.010354	0.000000
RS	55	2.995536	1.000000	55.481425	0.009091	0.000000
RS	56	3.194884	1.000000	48.109159	0.007883	0.000000
RS	57	3.407070	1.000000	41.170036	0.006746	0.000000
RS	58	3.632920	1.000000	34.740823	0.005692	0.000000
RS	59	3.873315	1.000000	28.881038	0.004732	0.000000
RS	60	4.129191	1.000000	23.631034	0.003872	0.000000
RS	61	4.401545	1.000000	19.011071	0.003115	0.000000
RS	62	4.691438	1.000000	15.021478	0.002461	0.000000
RS	63	5.000000	1.000000	41.688594	0.006831	0.000000
PA	4+25*2+4+6 0.027582271 0.005516454 5.000000000 1.000000000 1.000000000 1.000000000 1.000000000 1.000000000 1.000000000 1.000000000 1.000000000 1.000000000 1.000000000 1.000000000 1.000000000 1.000000000 1.000000000 1.000000000 1.000000000 1.000000000 1.000000000 1.000000000 1.000000000 1.000000000 1.000000000 1.000000000 1.000000000 1.000000000 1.000000000 1.000000000 1.000000000
//
IT	12046
RD	1
LK	-110559.530013
QD	-7767.616944 -> -2409.482269
RI	0.1088061795
TR	0.013488	0.003161
MT	13.545012
MM	C_pi: 2.363369, n_recomb: 8256.394017
RS	0	0.000000	0.523741	126.479178	0.015319	0.000259
RS	1	0.008116	0.523741	134.558568	0.016297	0.002093
RS	2	0.016890	0.523741	142.967052	0.017316	0.005414
RS	3	0.026376	0.523741	151.686449	0.018372	0.009881
RS	4	0.036632	0.390911	214.524581	0.025983	0.015212
RS	5	0.047721	0.390911	225.194006	0.027275	0.021184
RS	6	0.059710	0.385399	239.145349	0.028965	0.027077
RS	7	0.072671	0.385399	249.668995	0.030239	0.031585
RS	8	0.086684	0.419379	239.235993	0.028976	0.034128
RS	9	0.101835	0.419379	249.117199	0.030173	0.035316
RS	10	0.118215	0.477982	227.494071	0.027554	0.035862
RS	11	0.135925	0.477982	236.663653	0.028664	0.035956
RS	12	0.155071	0.557970	210.899386	0.025544	0.035559
RS	13	0.175772	0.557970	219.389922	0.026572	0.034693
RS	14	0.198153	0.659824	193.030554	0.023380	0.033460
RS	15	0.222350	0.659824	200.892289	0.024332	0.031991
RS	16	0.248510	0.781643	176.529939	0.021381	0.030418
RS	17	0.276794	0.781643	183.813909	0.022263	0.028847
RS	18	0.307373	0.921035	162.452601	0.019676	0.027344
RS	19	0.340434	0.921035	169.208015	0.020494	0.025937
RS	20	0.376178	1.077091	150.708096	0.018254	0.024629
RS	21	0.414823	1.077091	156.979254	0.019013	0.023414
RS	22	0.456604	1.250332	140.836670	0.017058	0.022279
RS	23	0.501776	1.250332	146.660643	0.017763	0.021211
RS	24	0.550614	1.441940	132.397035	0.016036	0.020196
RS	25	0.603415	1.441940	137.803434	0.016691	0.019222
RS	26	0.660502	1.653178	125.057541	0.015147	0.018280
RS	27	0.722222	1.653178	130.069302	0.015754	0.017362
RS	28	0.788950	1.884620	118.611423	0.014366	0.016467
RS	29	0.861094	1.884620	123.245580	0.014927	0.015595
RS	30	0.939093	2.135254	112.959789	0.013681	0.014749
RS	31	1.023421	2.135254	117.227462	0.014198	0.013937
RS	32	1.114594	2.402359	108.046365	0.013086	0.013164
RS	33	1.213166	2.402359	111.951842	0.013559	0.012437
RS	34	1.319738	2.682432	103.786860	0.012570	0.011759
RS	35	1.434958	2.682432	107.326503	0.012999	0.011132
RS	36	1.559530	2.972374	100.042418	0.012117	0.010554
RS	37	1.694211	2.972374	103.204342	0.012500	0.010025
RS	38	1.839823	3.270174	96.633986	0.011704	0.009542
RS	39	1.997252	3.270174	99.398949	0.012039	0.009100
RS	40	2.167457	3.575181	93.365032	0.011308	0.008696
RS	41	2.351475	3.575181	95.708610	0.011592	0.008327
RS	42	2.550428	3.888242	90.038573	0.010905	0.007987
RS	43	2.765527	3.888242	91.934612	0.011135	0.007673
RS	44	2.998082	4.211632	86.473768	0.010474	0.007381
RS	45	3.249511	4.211632	87.898891	0.010646	0.007110
RS	46	3.521345	4.549351	82.513026	0.009994	0.006857
RS	47	3.815240	4.549351	83.452175	0.010108	0.006622
RS	48	4.132986	4.907993	78.024623	0.009450	0.006404
RS	49	4.476519	4.907993	78.477780	0.009505	0.006201
RS	50	4.847932	5.298805	72.901424	0.008830	0.006013
RS	51	5.249488	5.298805	72.891825	0.008829	0.005839
RS	52	5.683633	5.740721	67.071722	0.008124	0.005674
RS	53	6.153011	5.740721	66.654565	0.008073	0.005519
RS	54	6.660482	6.585251	57.698962	0.006988	0.005370
RS	55	7.209138	6.585251	57.254920	0.006935	0.005228
RS	56	7.802320	6.585251	56.420444	0.006834	0.005094
RS	57	8.443643	6.585251	55.181580	0.006683	0.004972
RS	58	9.137013	11.981341	30.175833	0.003655	0.004868
RS	59	9.886655	11.981341	30.606318	0.003707	0.004789
RS	60	10.697135	11.981341	30.882483	0.003740	0.004745
RS	61	11.573390	11.981341	30.987035	0.003753	0.004744
RS	62	12.520759	11.981341	30.904170	0.003743	0.004802
RS	63	13.545012	11.981341	352.976444	0.042752	0.041813
PA	4+25*2+4+6 0.013487840 0.003160707 13.545012474 0.523741245 0.390911102 0.385399342 0.419379234 0.477981567 0.557970047 0.659823895 0.781642914 0.921035290 1.077091217 1.250331879 1.441940308 1.653178215 1.884619713 2.135253906 2.402359009 2.682432175 2.972373962 3.270174026 3.575181484 3.888241768 4.211632252 4.549350739 4.907993317 5.298805237 5.740720749 6.585250854 11.981341422
//
IT	5932
RD	2
LK	-101600.797205
QD	-3575.889533 -> -1501.984963
RI	0.0950737311
TR	0.009524	0.003932
MT	15.844888
MM	C_pi: 5.214988, n_recomb: 22516.874131
RS	0	0.000000	1.238938	150.306301	0.006675	0.000075
RS	1	0.008383	1.238938	161.765239	0.007184	0.000641
RS	2	0.017469	1.238938	173.995169	0.007727	0.001813
RS	3	0.027317	1.238938	187.030177	0.008306	0.003641
RS	4	0.037990	0.572266	432.594697	0.019212	0.008225
RS	5	0.049559	0.572266	459.100693	0.020389	0.012460
RS	6	0.062096	0.462199	600.502369	0.026669	0.017752
RS	7	0.075685	0.462199	631.230562	0.028034	0.023443
RS	8	0.090414	0.447618	683.008834	0.030333	0.027017
RS	9	0.106376	0.447618	713.296102	0.031678	0.032403
RS	10	0.123678	0.476952	697.832447	0.030992	0.032928
RS	11	0.142429	0.476952	726.013776	0.032243	0.037172
RS	12	0.162753	0.535761	671.808881	0.029836	0.035333
RS	13	0.184780	0.535761	697.636039	0.030983	0.038687
RS	14	0.208654	0.621799	624.045392	0.027715	0.035414
RS	15	0.234529	0.621799	647.704383	0.028765	0.037918
RS	16	0.262573	0.734262	569.344130	0.025285	0.033931
RS	17	0.292969	0.734262	591.068597	0.026250	0.035654
RS	18	0.325913	0.872478	516.523896	0.022939	0.031563
RS	19	0.361618	0.872478	536.502292	0.023827	0.032735
RS	20	0.400317	1.037466	468.740471	0.020817	0.028901
RS	21	0.442259	1.037466	487.128369	0.021634	0.029732
RS	22	0.487719	1.233335	425.935109	0.018916	0.026263
RS	23	0.536989	1.233335	442.871571	0.019668	0.026842
RS	24	0.590389	1.467472	387.103266	0.017192	0.023705
RS	25	0.648266	1.467472	402.715943	0.017885	0.024050
RS	26	0.710995	1.749621	351.492923	0.015610	0.021195
RS	27	0.778983	1.749621	365.898367	0.016250	0.021320
RS	28	0.852671	2.090057	318.951926	0.014165	0.018726
RS	29	0.932536	2.090057	332.255485	0.014756	0.018662
RS	30	1.019096	2.496746	289.825657	0.012871	0.016340
RS	31	1.112913	2.496746	302.123042	0.013418	0.016140
RS	32	1.214595	2.972368	264.611379	0.011752	0.014119
RS	33	1.324801	2.972368	275.991445	0.012257	0.013857
RS	34	1.444246	3.513408	243.559923	0.010817	0.012155
RS	35	1.573704	3.513408	254.105424	0.011285	0.011893
RS	36	1.714015	4.112121	226.493990	0.010059	0.010498
RS	37	1.866089	4.112121	236.278249	0.010493	0.010271
RS	38	2.030911	4.759227	212.913611	0.009456	0.009140
RS	39	2.209551	4.759227	221.995159	0.009859	0.008959
RS	40	2.403167	5.446211	202.169277	0.008979	0.008040
RS	41	2.613014	5.446211	210.587483	0.009352	0.007898
RS	42	2.840454	6.166833	193.587501	0.008597	0.007141
RS	43	3.086960	6.166833	201.360729	0.008943	0.007028
RS	44	3.354131	6.917616	186.543104	0.008285	0.006393
RS	45	3.643700	6.917616	193.669465	0.008601	0.006306
RS	46	3.957545	7.699399	180.448333	0.008014	0.005769
RS	47	4.297700	7.699399	186.908925	0.008301	0.005713
RS	48	4.666370	8.522920	174.664947	0.007757	0.005256
RS	49	5.065948	8.522920	180.431475	0.008013	0.005231
RS	50	5.499023	9.417622	168.439637	0.007481	0.004833
RS	51	5.968405	9.417622	173.489800	0.007705	0.004829
RS	52	6.477135	10.439931	160.962841	0.007149	0.004458
RS	53	7.028514	10.439931	165.303359	0.007341	0.004461
RS	54	7.626117	12.453450	142.377571	0.006323	0.003902
RS	55	8.273818	12.453450	146.367467	0.006500	0.003926
RS	56	8.975818	12.453450	149.803756	0.006653	0.003937
RS	57	9.736668	12.453450	152.585983	0.006777	0.003936
RS	58	10.561302	31.240470	62.967116	0.002796	0.002209
RS	59	11.455068	31.240470	66.360587	0.002947	0.002305
RS	60	12.423760	31.240470	69.772677	0.003099	0.002398
RS	61	13.473661	31.240470	73.173436	0.003250	0.002485
RS	62	14.611577	31.240470	76.528171	0.003399	0.002565
RS	63	15.844888	31.240470	2016.069204	0.089536	0.047406
PA	4+25*2+4+6 0.009524270 0.003931796 15.844888359 1.238938122 0.572265609 0.462199434 0.447618189 0.476952056 0.535761150 0.621799461 0.734261716 0.872478245 1.037466172 1.233335275 1.467471871 1.749620811 2.090057130 2.496746453 2.972367584 3.513407850 4.112120930 4.759227244 5.446210948 6.166832889 6.917615693 7.699399187 8.522920081 9.417621503 10.439930693 12.453449856 31.240469560
//
IT	5012
RD	3
LK	-98177.919573
QD	-2178.307963 -> -1282.607541
RI	0.0732394689
TR	0.006991	0.004771
MT	17.207888
MM	C_pi: 8.141319, n_recomb: 42273.752729
RS	0	0.000000	3.402385	103.767464	0.002455	0.000027
RS	1	0.008524	3.402385	112.321693	0.002657	0.000230
RS	2	0.017776	3.402385	121.554252	0.002875	0.000652
RS	3	0.027815	3.402385	131.514178	0.003111	0.001311
RS	4	0.038711	0.972521	495.522415	0.011722	0.004790
RS	5	0.050535	0.972521	531.005248	0.012561	0.007262
RS	6	0.063368	0.641055	859.146354	0.020323	0.012657
RS	7	0.077294	0.641055	911.537795	0.021563	0.016805
RS	8	0.092407	0.547798	1127.142497	0.026663	0.021963
RS	9	0.108809	0.547798	1185.685688	0.028048	0.026677
RS	10	0.126609	0.538848	1264.254022	0.029906	0.029429
RS	11	0.145926	0.538848	1321.765309	0.031267	0.033700
RS	12	0.166890	0.573500	1295.913460	0.030655	0.033713
RS	13	0.189641	0.573500	1349.492087	0.031923	0.037334
RS	14	0.214331	0.640381	1257.138429	0.029738	0.035235
RS	15	0.241126	0.640381	1306.167490	0.030898	0.038227
RS	16	0.270206	0.735219	1181.393796	0.027946	0.034840
RS	17	0.301764	0.735219	1226.101464	0.029004	0.037222
RS	18	0.336012	0.856178	1092.436920	0.025842	0.033260
RS	19	0.373180	0.856178	1133.217819	0.026807	0.035125
RS	20	0.413516	1.004080	1002.253850	0.023709	0.031060
RS	21	0.457290	1.004080	1039.484348	0.024589	0.032539
RS	22	0.504796	1.183837	914.400209	0.021630	0.028584
RS	23	0.556352	1.183837	948.431968	0.022435	0.029760
RS	24	0.612302	1.405323	828.816142	0.019606	0.025960
RS	25	0.673022	1.405323	859.989034	0.020343	0.026858
RS	26	0.738919	1.682855	745.425657	0.017633	0.023226
RS	27	0.810432	1.682855	774.056754	0.018311	0.023862
RS	28	0.888041	2.033435	665.555595	0.015744	0.020448
RS	29	0.972267	2.033435	691.915367	0.016367	0.020856
RS	30	1.063672	2.473755	591.666364	0.013996	0.017741
RS	31	1.162869	2.473755	615.969449	0.014571	0.017964
RS	32	1.270522	3.015900	526.348988	0.012451	0.015227
RS	33	1.387351	3.015900	548.771164	0.012981	0.015318
RS	34	1.514140	3.663889	471.237399	0.011147	0.013002
RS	35	1.651737	3.663889	491.943127	0.011637	0.013019
RS	36	1.801063	4.413392	426.524308	0.010090	0.011121
RS	37	1.963119	4.413392	445.680236	0.010543	0.011108
RS	38	2.138989	5.253724	391.289844	0.009256	0.009582
RS	39	2.329851	5.253724	409.058595	0.009676	0.009566
RS	40	2.536983	6.170689	364.077287	0.008612	0.008347
RS	41	2.761772	6.170689	380.602501	0.009003	0.008339
RS	42	3.005723	7.149167	343.328348	0.008122	0.007361
RS	43	3.270470	7.149167	358.721323	0.008486	0.007364
RS	44	3.557784	8.174974	327.604283	0.007750	0.006573
RS	45	3.869591	8.174974	341.935953	0.008089	0.006588
RS	46	4.207978	9.238620	315.566761	0.007465	0.005940
RS	47	4.575210	9.238620	328.864759	0.007779	0.005971
RS	48	4.973747	10.345376	305.762042	0.007233	0.005432
RS	49	5.406257	10.345376	318.014840	0.007523	0.005482
RS	50	5.875637	11.530752	296.426251	0.007012	0.005017
RS	51	6.385028	11.530752	307.601751	0.007276	0.005082
RS	52	6.937843	12.875061	285.549117	0.006755	0.004652
RS	53	7.537782	12.875061	295.632602	0.006993	0.004725
RS	54	8.188862	15.555199	253.507041	0.005997	0.004033
RS	55	8.895444	15.555199	262.846963	0.006218	0.004116
RS	56	9.662258	15.555199	271.472547	0.006422	0.004187
RS	57	10.494439	15.555199	279.199525	0.006605	0.004245
RS	58	11.397559	52.081077	87.265409	0.002064	0.001744
RS	59	12.377666	52.081077	93.084578	0.002202	0.001830
RS	60	13.441321	52.081077	99.145273	0.002345	0.001915
RS	61	14.595647	52.081077	105.431367	0.002494	0.001994
RS	62	15.848373	52.081077	111.920929	0.002648	0.002067
RS	63	17.207888	52.081077	4744.294500	0.112228	0.049739
PA	4+25*2+4+6 0.006990975 0.004771298 17.207888208 3.402384973 0.972521244 0.641054786 0.547797569 0.538847621 0.573499811 0.640380933 0.735218603 0.856178188 1.004079695 1.183837243 1.405323309 1.682854713 2.033435337 2.473754716 3.015899621 3.663888749 4.413391859 5.253724360 6.170688888 7.149167278 8.174974395 9.238620383 10.345376033 11.530752061 12.875060935 15.555198553 52.081076568
//
IT	5550
RD	4
LK	-96623.734084
QD	-1608.717065 -> -1102.698536
RI	0.0566534593
TR	0.005332	0.005411
MT	18.548382
MM	C_pi: 10.321521, n_recomb: 60276.511221
RS	0	0.000000	9.605049	52.803897	0.000876	0.000010
RS	1	0.008653	9.605049	57.320548	0.000951	0.000083
RS	2	0.018055	9.605049	62.218607	0.001032	0.000234
RS	3	0.028270	9.605049	67.529395	0.001120	0.000468
RS	4	0.039369	1.713723	409.571112	0.006795	0.002749
RS	5	0.051429	1.713723	441.771568	0.007329	0.004149
RS	6	0.064532	0.926119	878.080034	0.014568	0.008815
RS	7	0.078770	0.926119	938.920998	0.015577	0.011670
RS	8	0.094239	0.700202	1322.206452	0.021936	0.017286
RS	9	0.111046	0.700202	1401.160524	0.023246	0.021068
RS	10	0.129308	0.636279	1628.165389	0.027012	0.025318
RS	11	0.149150	0.636279	1712.531771	0.028411	0.029169
RS	12	0.170709	0.641568	1781.678008	0.029558	0.030957
RS	13	0.194134	0.641568	1863.637270	0.030918	0.034409
RS	14	0.219585	0.688647	1812.786557	0.030075	0.033841
RS	15	0.247239	0.688647	1889.005768	0.031339	0.036794
RS	16	0.277286	0.766653	1765.984939	0.029298	0.034577
RS	17	0.309933	0.766653	1835.611987	0.030453	0.037054
RS	18	0.345405	0.870692	1678.564098	0.027848	0.033915
RS	19	0.383946	0.870692	1741.717433	0.028895	0.035976
RS	20	0.425822	1.000118	1572.378476	0.026086	0.032412
RS	21	0.471321	1.000118	1629.478809	0.027033	0.034124
RS	22	0.520758	1.159224	1456.243925	0.024159	0.030380
RS	23	0.574472	1.159224	1507.836922	0.025015	0.031798
RS	24	0.632835	1.358016	1332.451802	0.022106	0.027964
RS	25	0.696247	1.358016	1379.181147	0.022881	0.029116
RS	26	0.765147	1.611925	1202.813338	0.019955	0.025249
RS	27	0.840009	1.611925	1245.364226	0.020661	0.026148
RS	28	0.921348	1.940406	1071.602314	0.017778	0.022350
RS	29	1.009726	1.940406	1110.590935	0.018425	0.023018
RS	30	1.105751	2.364332	945.279302	0.015682	0.019432
RS	31	1.210085	2.364332	981.164736	0.016278	0.019902
RS	32	1.323448	2.901703	830.500445	0.013778	0.016672
RS	33	1.446619	2.901703	863.585682	0.014327	0.016985
RS	34	1.580449	3.563187	731.880356	0.012142	0.014208
RS	35	1.725859	3.563187	762.385881	0.012648	0.014410
RS	36	1.883852	4.350087	650.946487	0.010799	0.012110
RS	37	2.055515	4.350087	679.081295	0.011266	0.012244
RS	38	2.242033	5.254586	586.757462	0.009734	0.010388
RS	39	2.444691	5.254586	612.741968	0.010166	0.010484
RS	40	2.664884	6.261456	537.092023	0.008910	0.009005
RS	41	2.904131	6.261456	561.143725	0.009309	0.009083
RS	42	3.164080	7.350168	499.397452	0.008285	0.007908
RS	43	3.446522	7.350168	521.705450	0.008655	0.007980
RS	44	3.753405	8.497365	471.261333	0.007818	0.007046
RS	45	4.086842	8.497365	491.964463	0.008162	0.007119
RS	46	4.449131	9.682742	450.413429	0.007472	0.006371
RS	47	4.842770	9.682742	469.585985	0.007791	0.006449
RS	48	5.270470	10.902516	434.405872	0.007207	0.005838
RS	49	5.735180	10.902516	452.055580	0.007500	0.005925
RS	50	6.240101	12.189678	420.286086	0.006973	0.005402
RS	51	6.788713	12.189678	436.376976	0.007240	0.005497
RS	52	7.384796	13.633437	404.641154	0.006713	0.005015
RS	53	8.032460	13.633437	419.152265	0.006954	0.005114
RS	54	8.736165	16.532353	358.316344	0.005945	0.004326
RS	55	9.500763	16.532353	371.769828	0.006168	0.004431
RS	56	10.331522	16.532353	384.190397	0.006374	0.004524
RS	57	11.234167	16.532353	395.305899	0.006558	0.004600
RS	58	12.214918	72.378854	94.782311	0.001572	0.001421
RS	59	13.280534	72.378854	101.709114	0.001687	0.001497
RS	60	14.438359	72.378854	109.023540	0.001809	0.001573
RS	61	15.696370	72.378854	116.725825	0.001937	0.001647
RS	62	17.063238	72.378854	124.811504	0.002071	0.001718
RS	63	18.548382	72.378854	7156.862801	0.118734	0.052574
PA	4+25*2+4+6 0.005332344 0.005410931 18.548381544 9.605049435 1.713722561 0.926119165 0.700202249 0.636278702 0.641567691 0.688646949 0.766652617 0.870692153 1.000118249 1.159224019 1.358016197 1.611924760 1.940406353 2.364332327 2.901703172 3.563187156 4.350087320 5.254586139 6.261456468 7.350168064 8.497365467 9.682742466 10.902515796 12.189678256 13.633437308 16.532353217 72.378853726
//
IT	5323
RD	5
LK	-95694.961895
QD	-1285.860872 -> -933.981719
RI	0.0443374173
TR	0.004208	0.005893
MT	19.880337
MM	C_pi: 11.920487, n_recomb: 75286.825917
RS	0	0.000000	27.068159	23.567156	0.000313	0.000004
RS	1	0.008772	27.068159	25.626511	0.000340	0.000030
RS	2	0.018314	27.068159	27.865056	0.000370	0.000085
RS	3	0.028692	27.068159	30.298244	0.000402	0.000170
RS	4	0.039981	3.040193	292.779228	0.003889	0.001591
RS	5	0.052261	3.040193	317.134269	0.004212	0.002391
RS	6	0.065617	1.352873	769.375643	0.010219	0.006169
RS	7	0.080145	1.352873	827.575089	0.010992	0.008141
RS	8	0.095948	0.908527	1320.154606	0.017535	0.013600
RS	9	0.113136	0.908527	1407.957307	0.018701	0.016572
RS	10	0.131833	0.765168	1776.141785	0.023592	0.021580
RS	11	0.152169	0.765168	1879.211647	0.024961	0.024912
RS	12	0.174290	0.733092	2068.811127	0.027479	0.027967
RS	13	0.198351	0.733092	2174.676955	0.028885	0.031138
RS	14	0.224523	0.758578	2203.975384	0.029274	0.031893
RS	15	0.252990	0.758578	2305.441564	0.030622	0.034692
RS	16	0.283955	0.820903	2224.582849	0.029548	0.033627
RS	17	0.317636	0.820903	2318.549382	0.030796	0.036040
RS	18	0.354271	0.910672	2175.296695	0.028893	0.033833
RS	19	0.394120	0.910672	2260.779159	0.030029	0.035906
RS	20	0.437465	1.024993	2085.201774	0.027697	0.033052
RS	21	0.484612	1.024993	2162.135378	0.028719	0.034829
RS	22	0.535895	1.166989	1967.320076	0.026131	0.031574
RS	23	0.591676	1.166989	2036.127391	0.027045	0.033085
RS	24	0.652350	1.346042	1825.868346	0.024252	0.029523
RS	25	0.718347	1.346042	1887.362285	0.025069	0.030787
RS	26	0.790133	1.577387	1664.377175	0.022107	0.026989
RS	27	0.868217	1.577387	1719.650038	0.022841	0.028019
RS	28	0.953150	1.880923	1490.292282	0.019795	0.024111
RS	29	1.045533	1.880923	1540.470978	0.020461	0.024919
RS	30	1.146020	2.278952	1314.967530	0.017466	0.021090
RS	31	1.255322	2.278952	1360.950963	0.018077	0.021701
RS	32	1.374213	2.792196	1150.566041	0.015282	0.018154
RS	33	1.503532	2.792196	1192.920882	0.015845	0.018600
RS	34	1.644195	3.435248	1006.197374	0.013365	0.015487
RS	35	1.797198	3.435248	1045.247114	0.013884	0.015808
RS	36	1.963622	4.213699	885.919663	0.011767	0.013194
RS	37	2.144645	4.213699	921.896609	0.012245	0.013427
RS	38	2.341548	5.123093	789.512866	0.010487	0.011298
RS	39	2.555722	5.123093	822.647760	0.010927	0.011473
RS	40	2.788685	6.149123	714.380771	0.009489	0.009770
RS	41	3.042083	6.149123	744.914469	0.009894	0.009909
RS	42	3.317710	7.268519	657.143335	0.008729	0.008559
RS	43	3.617515	7.268519	685.299152	0.009103	0.008678
RS	44	3.943619	8.451272	614.456726	0.008162	0.007611
RS	45	4.298329	8.451272	640.405227	0.008506	0.007721
RS	46	4.684155	9.667815	583.084044	0.007745	0.006877
RS	47	5.103825	9.667815	606.914652	0.008061	0.006983
RS	48	5.560310	10.905079	559.501810	0.007432	0.006302
RS	49	6.056838	10.905079	581.213244	0.007720	0.006408
RS	50	6.596922	12.189888	539.470820	0.007166	0.005832
RS	51	7.184382	12.189888	559.001943	0.007425	0.005939
RS	52	7.823376	13.611646	518.060445	0.006881	0.005410
RS	53	8.518422	13.611646	535.380645	0.007111	0.005514
RS	54	9.274438	16.475468	457.431635	0.006076	0.004644
RS	55	10.096773	16.475468	473.467597	0.006289	0.004752
RS	56	10.991244	16.475468	487.934347	0.006481	0.004845
RS	57	11.964179	16.475468	500.464340	0.006647	0.004919
RS	58	13.022461	92.062995	94.031841	0.001249	0.001163
RS	59	14.173576	92.062995	101.297830	0.001345	0.001229
RS	60	15.425668	92.062995	109.031488	0.001448	0.001296
RS	61	16.787594	92.062995	117.245613	0.001557	0.001363
RS	62	18.268991	92.062995	125.949733	0.001673	0.001428
RS	63	19.880337	92.062995	8981.312027	0.119295	0.055385
PA	4+25*2+4+6 0.004208328 0.005892820 19.880336532 27.068159040 3.040193141 1.352873268 0.908526534 0.765168440 0.733092298 0.758578132 0.820902976 0.910671754 1.024993016 1.166989207 1.346041655 1.577386568 1.880923376 2.278951956 2.792196376 3.435247935 4.213699046 5.123093199 6.149122675 7.268519469 8.451271512 9.667815409 10.905078768 12.189887506 13.611646192 16.475467755 92.062995295
//
IT	6476
RD	6
LK	-95032.065162
QD	-1055.211897 -> -789.231036
RI	0.0355145116
TR	0.003402	0.006256
MT	21.238453
MM	C_pi: 13.202454, n_recomb: 88000.948052
RS	0	0.000000	74.912115	10.023784	0.000114	0.000001
RS	1	0.008886	74.912115	10.913432	0.000124	0.000011
RS	2	0.018561	74.912115	11.881939	0.000135	0.000032
RS	3	0.029096	74.912115	12.936277	0.000147	0.000063
RS	4	0.040567	5.341705	197.300281	0.002242	0.000940
RS	5	0.053057	5.341705	214.316528	0.002435	0.001406
RS	6	0.066658	1.966518	630.725746	0.007167	0.004387
RS	7	0.081466	1.966518	681.423141	0.007743	0.005769
RS	8	0.097591	1.177956	1224.518320	0.013915	0.010821
RS	9	0.115148	1.177956	1312.807533	0.014918	0.013162
RS	10	0.134266	0.923083	1789.247743	0.020332	0.018476
RS	11	0.155082	0.923083	1903.021963	0.021625	0.021325
RS	12	0.177747	0.843396	2207.875627	0.025089	0.025200
RS	13	0.202427	0.843396	2331.901375	0.026499	0.028067
RS	14	0.229300	0.844298	2453.655580	0.027882	0.029826
RS	15	0.258561	0.844298	2576.973865	0.029283	0.032446
RS	16	0.290421	0.891176	2558.659201	0.029075	0.032349
RS	17	0.325113	0.891176	2675.347614	0.030401	0.034659
RS	18	0.362887	0.968701	2568.943892	0.029192	0.033298
RS	19	0.404018	0.968701	2676.273416	0.030412	0.035325
RS	20	0.448803	1.071154	2517.539073	0.028608	0.033174
RS	21	0.497568	1.071154	2614.406324	0.029709	0.034947
RS	22	0.550667	1.200217	2419.827093	0.027498	0.032245
RS	23	0.608483	1.200217	2506.078622	0.028478	0.033782
RS	24	0.671436	1.364451	2280.622623	0.025916	0.030613
RS	25	0.739984	1.364451	2356.905677	0.026783	0.031923
RS	26	0.814622	1.578592	2103.984996	0.023909	0.028349
RS	27	0.895893	1.578592	2171.626619	0.024677	0.029439
RS	28	0.984385	1.862337	1899.664217	0.021587	0.025590
RS	29	1.080740	1.862337	1960.309373	0.022276	0.026471
RS	30	1.185657	2.238288	1683.679747	0.019133	0.022558
RS	31	1.299897	2.238288	1738.800305	0.019759	0.023248
RS	32	1.424287	2.728262	1474.235760	0.016752	0.019519
RS	33	1.559731	2.728262	1524.821036	0.017327	0.020046
RS	34	1.707210	3.348884	1285.943925	0.014613	0.016705
RS	35	1.867793	3.348884	1332.529301	0.015142	0.017101
RS	36	2.042645	4.108443	1126.434822	0.012800	0.014252
RS	37	2.233034	4.108443	1169.317493	0.013288	0.014552
RS	38	2.440340	5.005023	997.026787	0.011330	0.012206
RS	39	2.666067	5.005023	1036.441953	0.011778	0.012437
RS	40	2.911852	6.025438	895.287650	0.010174	0.010548
RS	41	3.179476	6.025438	931.470913	0.010585	0.010732
RS	42	3.470880	7.144791	817.328102	0.009288	0.009232
RS	43	3.788178	7.144791	850.500908	0.009665	0.009386
RS	44	4.133670	8.328026	759.036049	0.008625	0.008204
RS	45	4.509861	8.328026	789.362822	0.008970	0.008339
RS	46	4.919479	9.537750	716.269964	0.008139	0.007410
RS	47	5.365495	9.537750	743.816104	0.008452	0.007533
RS	48	5.851142	10.752148	684.422332	0.007777	0.006791
RS	49	6.379943	10.752148	709.137179	0.008058	0.006907
RS	50	6.955731	11.990591	657.915713	0.007476	0.006285
RS	51	7.582682	11.990591	679.675704	0.007724	0.006393
RS	52	8.265342	13.338346	630.214843	0.007161	0.005824
RS	53	9.008661	13.338346	648.958857	0.007374	0.005924
RS	54	9.818029	16.049729	555.679624	0.006314	0.004987
RS	55	10.699315	16.049729	572.938327	0.006511	0.005088
RS	56	11.658909	16.049729	587.873054	0.006680	0.005171
RS	57	12.703771	16.049729	600.017209	0.006818	0.005229
RS	58	13.841475	111.685045	90.421490	0.001028	0.000968
RS	59	15.080272	111.685045	97.698945	0.001110	0.001026
RS	60	16.429146	111.685045	105.487951	0.001199	0.001085
RS	61	17.897876	111.685045	113.810464	0.001293	0.001145
RS	62	19.497113	111.685045	122.686489	0.001394	0.001205
RS	63	21.238453	111.685045	10391.994352	0.118090	0.057868
PA	4+25*2+4+6 0.003402256 0.006256256 21.238452822 74.912115473 5.341704788 1.966518102 1.177955742 0.923083454 0.843395991 0.844298302 0.891176494 0.968700616 1.071153948 1.200216775 1.364450986 1.578592275 1.862336590 2.238288054 2.728262110 3.348884003 4.108442566 5.005022644 6.025438094 7.144791165 8.328025683 9.537749613 10.752148333 11.990591187 13.338345834 16.049729159 111.685045203
//
IT	5086
RD	7
LK	-94525.822485
QD	-876.812934 -> -668.560940
RI	0.0292421845
TR	0.002798	0.006527
MT	22.651422
MM	C_pi: 14.305098, n_recomb: 98961.599075
RS	0	0.000000	202.027752	4.210311	0.000043	0.000001
RS	1	0.008997	202.027752	4.589022	0.000046	0.000004
RS	2	0.018803	202.027752	5.001791	0.000051	0.000012
RS	3	0.029491	202.027752	5.451677	0.000055	0.000024
RS	4	0.041140	9.224400	130.053416	0.001314	0.000568
RS	5	0.053838	9.224400	141.556133	0.001430	0.000846
RS	6	0.067678	2.823362	502.398060	0.005077	0.003177
RS	7	0.082764	2.823362	544.575866	0.005503	0.004162
RS	8	0.099206	1.515048	1096.489167	0.011080	0.008722
RS	9	0.117128	1.515048	1180.526555	0.011929	0.010584
RS	10	0.136662	1.108964	1730.061115	0.017482	0.015939
RS	11	0.157953	1.108964	1848.390656	0.018678	0.018377
RS	12	0.181160	0.969649	2250.811662	0.022744	0.022758
RS	13	0.206455	0.969649	2387.552173	0.024126	0.025340
RS	14	0.234026	0.942127	2599.052085	0.026263	0.027834
RS	15	0.264076	0.942127	2740.311835	0.027691	0.030279
RS	16	0.296831	0.972954	2791.023829	0.028203	0.030952
RS	17	0.332532	0.972954	2928.067543	0.029588	0.033162
RS	18	0.371445	1.039331	2869.755568	0.028999	0.032513
RS	19	0.413859	1.039331	2997.821794	0.030293	0.034487
RS	20	0.460089	1.132131	2869.594310	0.028997	0.032961
RS	21	0.510477	1.132131	2986.176721	0.030175	0.034716
RS	22	0.565399	1.251406	2806.628343	0.028361	0.032542
RS	23	0.625262	1.251406	2910.611274	0.029412	0.034084
RS	24	0.690511	1.404875	2684.951160	0.027131	0.031330
RS	25	0.761630	1.404875	2776.442700	0.028056	0.032661
RS	26	0.839147	1.606764	2507.820683	0.025341	0.029372
RS	27	0.923638	1.606764	2588.087141	0.026152	0.030495
RS	28	1.015731	1.876465	2285.966533	0.023100	0.026790
RS	29	1.116108	1.876465	2357.022663	0.023818	0.027712
RS	30	1.225516	2.236542	2039.164982	0.020606	0.023812
RS	31	1.344767	2.236542	2103.064672	0.021251	0.024549
RS	32	1.474747	2.709222	1791.442545	0.018102	0.020732
RS	33	1.616420	2.709222	1849.700658	0.018691	0.021309
RS	34	1.770839	3.312169	1563.328681	0.015797	0.017818
RS	35	1.939150	3.312169	1616.804714	0.016338	0.018265
RS	36	2.122604	4.055282	1366.739585	0.013811	0.015242
RS	37	2.322562	4.055282	1415.869013	0.014307	0.015589
RS	38	2.540509	4.938322	1205.233270	0.012179	0.013072
RS	39	2.778065	4.938322	1250.284853	0.012634	0.013344
RS	40	3.036992	5.948857	1077.087944	0.010884	0.011304
RS	41	3.319213	5.948857	1118.290259	0.011300	0.011521
RS	42	3.626825	7.060613	978.274958	0.009885	0.009895
RS	43	3.962112	7.060613	1015.828351	0.010265	0.010075
RS	44	4.327562	8.234220	904.142435	0.009136	0.008795
RS	45	4.725891	8.234220	938.175820	0.009480	0.008948
RS	46	5.160056	9.425317	849.765549	0.008587	0.007947
RS	47	5.633281	9.425317	880.283107	0.008895	0.008081
RS	48	6.149079	10.603772	809.505576	0.008180	0.007287
RS	49	6.711282	10.603772	836.362724	0.008451	0.007406
RS	50	7.324064	11.781020	776.442226	0.007846	0.006747
RS	51	7.991975	11.781020	799.404759	0.008078	0.006852
RS	52	8.719975	13.035981	742.383763	0.007502	0.006252
RS	53	9.513470	13.035981	761.321565	0.007693	0.006341
RS	54	10.378353	15.544555	654.932582	0.006618	0.005351
RS	55	11.321046	15.544555	672.116760	0.006792	0.005441
RS	56	12.348548	15.544555	686.017675	0.006932	0.005505
RS	57	13.468490	15.544555	696.074296	0.007034	0.005539
RS	58	14.689189	131.492706	86.123187	0.000870	0.000822
RS	59	16.019709	131.492706	93.285327	0.000943	0.000874
RS	60	17.469930	131.492706	100.984046	0.001020	0.000927
RS	61	19.050621	131.492706	109.248109	0.001104	0.000982
RS	62	20.773521	131.492706	118.105439	0.001193	0.001036
RS	63	22.651422	131.492706	11524.807860	0.116457	0.059937
PA	4+25*2+4+6 0.002797535 0.006526756 22.651421542 202.027752329 9.224399502 2.823362272 1.515048255 1.108963670 0.969649292 0.942126944 0.972953965 1.039330724 1.132131237 1.251406287 1.404875366 1.606764002 1.876465168 2.236541953 2.709221600 3.312168714 4.055281566 4.938322484 5.948857079 7.060613433 8.234220073 9.425317383 10.603772263 11.781019764 13.035981027 15.544555203 131.492705789
//
IT	4795
RD	8
LK	-94126.782918
QD	-734.624285 -> -567.076294
RI	0.0246978394
TR	0.002328	0.006724
MT	24.130213
MM	C_pi: 15.278063, n_recomb: 108407.320959
RS	0	0.000000	529.713632	1.772446	0.000016	0.000000
RS	1	0.009106	529.713632	1.933865	0.000018	0.000002
RS	2	0.019040	529.713632	2.109987	0.000019	0.000005
RS	3	0.029880	529.713632	2.302152	0.000021	0.000010
RS	4	0.041706	15.606025	85.224295	0.000786	0.000351
RS	5	0.054609	15.606025	92.908325	0.000857	0.000520
RS	6	0.068687	3.991966	395.364174	0.003647	0.002341
RS	7	0.084047	3.991966	429.655750	0.003963	0.003055
RS	8	0.100805	1.927381	964.366566	0.008896	0.007123
RS	9	0.119090	1.927381	1041.860795	0.009611	0.008619
RS	10	0.139039	1.322677	1634.492144	0.015077	0.013866
RS	11	0.160805	1.322677	1753.039937	0.016171	0.015962
RS	12	0.184553	1.110288	2232.189020	0.020591	0.020635
RS	13	0.210463	1.110288	2376.966064	0.021926	0.022966
RS	14	0.238733	1.049934	2668.595649	0.024616	0.025987
RS	15	0.269576	1.049934	2823.844198	0.026048	0.028273
RS	16	0.303228	1.063556	2942.301050	0.027141	0.029546
RS	17	0.339945	1.063556	3096.839781	0.028567	0.031666
RS	18	0.380004	1.119172	3090.528401	0.028508	0.031602
RS	19	0.423711	1.119172	3237.567357	0.029865	0.033531
RS	20	0.471398	1.203669	3146.954882	0.029029	0.032541
RS	21	0.523427	1.203669	3282.433279	0.030279	0.034281
RS	22	0.580194	1.315275	3127.183749	0.028847	0.032579
RS	23	0.642129	1.315275	3248.781554	0.029968	0.034127
RS	24	0.709705	1.460864	3033.610652	0.027983	0.031768
RS	25	0.783433	1.460864	3140.591569	0.028970	0.033118
RS	26	0.863874	1.654233	2867.558372	0.026452	0.030126
RS	27	0.951641	1.654233	2960.816972	0.027312	0.031274
RS	28	1.047399	1.914539	2639.428648	0.024347	0.027751
RS	29	1.151876	1.914539	2721.117204	0.025101	0.028704
RS	30	1.265866	2.264275	2371.575151	0.021877	0.024871
RS	31	1.390236	2.264275	2444.232372	0.022547	0.025642
RS	32	1.525931	2.725850	2093.166858	0.019308	0.021794
RS	33	1.673981	2.725850	2158.855511	0.019914	0.022407
RS	34	1.835512	3.317507	1830.583727	0.016886	0.018819
RS	35	2.011752	3.317507	1890.564075	0.017439	0.019303
RS	36	2.204039	4.050114	1600.397381	0.014763	0.016152
RS	37	2.413835	4.050114	1655.315528	0.015269	0.016533
RS	38	2.642734	4.924485	1408.913681	0.012996	0.013882
RS	39	2.892476	4.924485	1459.115957	0.013460	0.014185
RS	40	3.164958	5.928501	1255.596100	0.011582	0.012020
RS	41	3.462251	5.928501	1301.319733	0.012004	0.012263
RS	42	3.786615	7.034433	1136.637798	0.010485	0.010533
RS	43	4.140513	7.034433	1178.057075	0.010867	0.010732
RS	44	4.526636	8.198820	1047.099262	0.009659	0.009370
RS	45	4.947918	8.198820	1084.287827	0.010002	0.009537
RS	46	5.407560	9.370684	981.433079	0.009053	0.008474
RS	47	5.909055	9.370684	1014.301489	0.009356	0.008615
RS	48	6.456214	10.511786	933.063722	0.008607	0.007780
RS	49	7.053195	10.511786	961.328126	0.008868	0.007899
RS	50	7.704535	11.625367	893.771286	0.008245	0.007212
RS	51	8.415182	11.625367	917.030051	0.008459	0.007309
RS	52	9.190539	12.782855	853.694470	0.007875	0.006686
RS	53	10.036496	12.782855	871.691479	0.008041	0.006760
RS	54	10.959482	15.067849	754.987828	0.006964	0.005735
RS	55	11.966511	15.067849	770.782728	0.007110	0.005807
RS	56	13.065236	15.067849	782.153997	0.007215	0.005847
RS	57	14.264007	15.067849	788.461385	0.007273	0.005850
RS	58	15.571932	151.345717	81.957039	0.000756	0.000713
RS	59	16.998951	151.345717	88.963622	0.000821	0.000760
RS	60	18.555909	151.345717	96.521786	0.000890	0.000808
RS	61	20.254637	151.345717	104.665497	0.000965	0.000858
RS	62	22.108044	151.345717	113.428802	0.001046	0.000909
RS	63	24.130213	151.345717	12441.027701	0.114762	0.061605
PA	4+25*2+4+6 0.002328081 0.006724365 24.130213459 529.713631501 15.606024899 3.991966439 1.927380978 1.322676997 1.110287953 1.049933585 1.063555997 1.119172499 1.203669241 1.315275297 1.460864334 1.654232507 1.914539349 2.264275410 2.725850390 3.317507363 4.050113729 4.924484645 5.928501379 7.034433485 8.198819812 9.370684167 10.511786023 11.625366528 12.782854548 15.067849293 151.345716912
//
IT	5537
RD	9
LK	-93803.538231
QD	-618.643032 -> -479.871982
RI	0.0212930320
TR	0.001953	0.006866
MT	25.672078
MM	C_pi: 16.131920, n_recomb: 116436.851114
RS	0	0.000000	1350.534892	0.752585	0.000006	0.000000
RS	1	0.009212	1350.534892	0.821938	0.000007	0.000001
RS	2	0.019274	1350.534892	0.897685	0.000008	0.000002
RS	3	0.030262	1350.534892	0.980414	0.000008	0.000004
RS	4	0.042262	25.847764	55.933396	0.000480	0.000222
RS	5	0.055368	25.847764	61.056722	0.000524	0.000327
RS	6	0.069681	5.554190	309.812569	0.002661	0.001754
RS	7	0.085313	5.554190	337.378233	0.002898	0.002280
RS	8	0.102385	2.423234	840.047774	0.007215	0.005888
RS	9	0.121029	2.423234	910.143858	0.007817	0.007104
RS	10	0.141392	1.564657	1522.234895	0.013073	0.012160
RS	11	0.163630	1.564657	1638.069771	0.014068	0.013975
RS	12	0.187917	1.264527	2173.760143	0.018669	0.018796
RS	13	0.214441	1.264527	2322.723421	0.019948	0.020905
RS	14	0.243408	1.166575	2682.074528	0.023035	0.024300
RS	15	0.275045	1.166575	2847.572188	0.024456	0.026441
RS	16	0.309596	1.161490	3028.415476	0.026009	0.028182
RS	17	0.347330	1.161490	3197.356573	0.027460	0.030221
RS	18	0.388540	1.206264	3242.623850	0.027849	0.030636
RS	19	0.433546	1.206264	3406.382943	0.029255	0.032528
RS	20	0.482699	1.283188	3356.318611	0.028825	0.031993
RS	21	0.536380	1.283188	3509.294775	0.030139	0.033724
RS	22	0.595006	1.388475	3383.778226	0.029061	0.032439
RS	23	0.659033	1.388475	3522.344591	0.030251	0.033997
RS	24	0.728959	1.528137	3325.065356	0.028557	0.032002
RS	25	0.805327	1.528137	3447.438451	0.029608	0.033373
RS	26	0.888730	1.715630	3178.732933	0.027300	0.030670
RS	27	0.979816	1.715630	3285.170109	0.028214	0.031846
RS	28	1.079294	1.969990	2953.738707	0.025368	0.028519
RS	29	1.187936	1.969990	3046.278362	0.026162	0.029501
RS	30	1.306586	2.313712	2673.817238	0.022964	0.025763
RS	31	1.436168	2.313712	2755.322436	0.023664	0.026563
RS	32	1.577687	2.769357	2372.370556	0.020375	0.022720
RS	33	1.732243	2.769357	2445.405243	0.021002	0.023364
RS	34	1.901038	3.355552	2081.239831	0.017874	0.019717
RS	35	2.085383	3.355552	2147.494903	0.018443	0.020230
RS	36	2.286710	4.083789	1821.730428	0.015646	0.016983
RS	37	2.506585	4.083789	1882.115558	0.016164	0.017392
RS	38	2.746716	4.955532	1603.210217	0.013769	0.014634
RS	39	3.008968	4.955532	1658.192356	0.014241	0.014962
RS	40	3.295381	5.958626	1426.700907	0.012253	0.012695
RS	41	3.608179	5.958626	1476.548800	0.012681	0.012959
RS	42	3.949794	7.063682	1288.941435	0.011070	0.011139
RS	43	4.322880	7.063682	1333.807316	0.011455	0.011355
RS	44	4.730336	8.223133	1184.951367	0.010177	0.009923
RS	45	5.175330	8.223133	1224.841786	0.010519	0.010100
RS	46	5.661318	9.379462	1108.736781	0.009522	0.008987
RS	47	6.192077	9.379462	1143.441835	0.009820	0.009133
RS	48	6.771732	10.486342	1052.910286	0.009043	0.008265
RS	49	7.404788	10.486342	1081.962978	0.009292	0.008381
RS	50	8.096164	11.538653	1008.032425	0.008657	0.007674
RS	51	8.851233	11.538653	1030.801065	0.008853	0.007760
RS	52	9.675863	12.599625	962.606111	0.008267	0.007125
RS	53	10.576461	12.599625	978.633432	0.008405	0.007178
RS	54	11.560026	14.653166	854.891526	0.007342	0.006137
RS	55	12.634202	14.653166	867.965757	0.007454	0.006186
RS	56	13.807336	14.653166	875.327491	0.007518	0.006196
RS	57	15.088544	14.653166	876.283638	0.007526	0.006161
RS	58	16.487784	170.834062	78.254946	0.000672	0.000631
RS	59	18.015928	170.834062	85.106850	0.000731	0.000674
RS	60	19.684852	170.834062	92.520174	0.000795	0.000719
RS	61	21.507524	170.834062	100.532978	0.000863	0.000766
RS	62	23.498110	170.834062	109.184166	0.000938	0.000813
RS	63	25.672078	170.834062	13165.769218	0.113072	0.062928
PA	4+25*2+4+6 0.001952875 0.006866270 25.672077859 1350.534892173 25.847764308 5.554189793 2.423233761 1.564656680 1.264526982 1.166575030 1.161489562 1.206263571 1.283188302 1.388475065 1.528137241 1.715629507 1.969989981 2.313712285 2.769356852 3.355552317 4.083788843 4.955532245 5.958625849 7.063681961 8.223133005 9.379462123 10.486341776 11.538653095 12.599624817 14.653165901 170.834061913
//
IT	5741
RD	10
LK	-93533.865096
QD	-521.761850 -> -403.305544
RI	0.0186329701
TR	0.001645	0.006968
MT	27.259953
MM	C_pi: 16.858561, n_recomb: 123088.815938
RS	0	0.000000	3339.268153	0.324358	0.000003	0.000000
RS	1	0.009316	3339.268153	0.354586	0.000003	0.000000
RS	2	0.019500	3339.268153	0.387633	0.000003	0.000001
RS	3	0.030633	3339.268153	0.423762	0.000003	0.000002
RS	4	0.042803	41.936947	36.881638	0.000300	0.000143
RS	5	0.056107	41.936947	40.306162	0.000327	0.000210
RS	6	0.070650	7.607211	242.616966	0.001971	0.001334
RS	7	0.086548	7.607211	264.655441	0.002150	0.001728
RS	8	0.103927	3.011732	727.673575	0.005912	0.004921
RS	9	0.122925	3.011732	790.285507	0.006420	0.005920
RS	10	0.143693	1.835842	1403.787971	0.011405	0.010743
RS	11	0.166396	1.835842	1514.961135	0.012308	0.012323
RS	12	0.191214	1.432199	2088.868472	0.016970	0.017192
RS	13	0.218344	1.432199	2238.873984	0.018189	0.019108
RS	14	0.248002	1.291568	2652.793315	0.021552	0.022762
RS	15	0.280422	1.291568	2825.088152	0.022952	0.024773
RS	16	0.315863	1.266001	3060.943545	0.024868	0.026877
RS	17	0.354605	1.266001	3241.117586	0.026332	0.028842
RS	18	0.396957	1.299497	3335.083993	0.027095	0.029650
RS	19	0.443254	1.299497	3512.977853	0.028540	0.031509
RS	20	0.493865	1.369131	3503.809947	0.028466	0.031362
RS	21	0.549190	1.369131	3672.409755	0.029835	0.033090
RS	22	0.609670	1.468867	3579.553330	0.029081	0.032172
RS	23	0.675783	1.468867	3733.932945	0.030335	0.033746
RS	24	0.748057	1.603846	3559.620139	0.028919	0.032082
RS	25	0.827063	1.603846	3696.844056	0.030034	0.033479
RS	26	0.913430	1.787241	3439.260038	0.027941	0.031052
RS	27	1.007842	1.787241	3558.749399	0.028912	0.032259
RS	28	1.111051	2.038085	3225.078320	0.026201	0.029131
RS	29	1.223874	2.038085	3328.525015	0.027042	0.030144
RS	30	1.347209	2.378963	2941.100440	0.023894	0.026516
RS	31	1.482033	2.378963	3031.504810	0.024629	0.027348
RS	32	1.629418	2.832633	2623.959669	0.021318	0.023532
RS	33	1.790533	2.832633	2704.292694	0.021970	0.024205
RS	34	1.966658	3.418030	2310.381378	0.018770	0.020523
RS	35	2.159191	3.418030	2382.751855	0.019358	0.021063
RS	36	2.369661	4.147101	2026.254144	0.016462	0.017745
RS	37	2.599739	4.147101	2091.863158	0.016995	0.018179
RS	38	2.851251	5.021703	1784.163907	0.014495	0.015333
RS	39	3.126194	5.021703	1843.632469	0.014978	0.015683
RS	40	3.426751	6.029382	1586.962281	0.012893	0.013329
RS	41	3.755309	6.029382	1640.613442	0.013329	0.013612
RS	42	4.114476	7.138889	1432.207378	0.011636	0.011716
RS	43	4.507103	7.138889	1480.179639	0.012025	0.011947
RS	44	4.936308	8.298457	1315.103020	0.010684	0.010454
RS	45	5.405499	8.298457	1357.329919	0.011027	0.010641
RS	46	5.918400	9.443960	1229.391255	0.009988	0.009485
RS	47	6.479084	9.443960	1265.521221	0.010281	0.009634
RS	48	7.092002	10.520939	1167.012568	0.009481	0.008740
RS	49	7.762020	10.520939	1196.355191	0.009719	0.008853
RS	50	8.494459	11.515748	1117.422357	0.009078	0.008134
RS	51	9.295132	11.515748	1139.050748	0.009254	0.008207
RS	52	10.170398	12.482997	1067.558340	0.008673	0.007566
RS	53	11.127205	12.482997	1080.723826	0.008780	0.007598
RS	54	12.173149	14.302546	953.514915	0.007747	0.006557
RS	55	13.316535	14.302546	962.557036	0.007820	0.006577
RS	56	14.566441	14.302546	964.489870	0.007836	0.006551
RS	57	15.932791	14.302546	958.604226	0.007788	0.006472
RS	58	17.426431	189.305765	75.175046	0.000611	0.000570
RS	59	19.059222	189.305765	81.895855	0.000665	0.000610
RS	60	20.844126	189.305765	89.185728	0.000725	0.000652
RS	61	22.795314	189.305765	97.086050	0.000789	0.000696
RS	62	24.928278	189.305765	105.639672	0.000858	0.000742
RS	63	27.259953	189.305765	13709.143252	0.111376	0.063975
PA	4+25*2+4+6 0.001645382 0.006967722 27.259952782 3339.268153196 41.936946930 7.607210672 3.011731837 1.835841570 1.432199428 1.291568073 1.266000815 1.299497478 1.369130907 1.468867043 1.603846326 1.787241417 2.038084508 2.378962627 2.832632796 3.418030349 4.147100508 5.021702827 6.029381533 7.138888554 8.298457247 9.443959701 10.520938695 11.515748025 12.482996615 14.302546016 189.305764897
//
IT	6383
RD	11
LK	-93302.102644
QD	-438.929885 -> -335.083260
RI	0.0164517344
TR	0.001389	0.007042
MT	28.858166
MM	C_pi: 17.435423, n_recomb: 128344.032666
RS	0	0.000000	8161.167206	0.139496	0.000001	0.000000
RS	1	0.009415	8161.167206	0.152634	0.000001	0.000000
RS	2	0.019716	8161.167206	0.167010	0.000001	0.000000
RS	3	0.030987	8161.167206	0.182741	0.000001	0.000001
RS	4	0.043319	66.712235	24.458724	0.000191	0.000093
RS	5	0.056812	66.712235	26.757107	0.000208	0.000137
RS	6	0.071575	10.264709	190.111175	0.001481	0.001028
RS	7	0.087728	10.264709	207.679501	0.001618	0.001327
RS	8	0.105403	3.702624	627.808405	0.004892	0.004153
RS	9	0.124741	3.702624	683.217365	0.005323	0.004981
RS	10	0.145899	2.137493	1284.346171	0.010007	0.009552
RS	11	0.169050	2.137493	1389.537003	0.010827	0.010936
RS	12	0.194380	1.613425	1985.371013	0.015469	0.015783
RS	13	0.222095	1.613425	2133.788631	0.016626	0.017528
RS	14	0.252420	1.424727	2589.154910	0.020174	0.021354
RS	15	0.285599	1.424727	2765.022838	0.021544	0.023245
RS	16	0.321902	1.376669	3047.470275	0.023745	0.025630
RS	17	0.361623	1.376669	3235.647168	0.025211	0.027526
RS	18	0.405083	1.398167	3373.954087	0.026288	0.028659
RS	19	0.452636	1.398167	3563.109719	0.027762	0.030490
RS	20	0.504665	1.460400	3593.625489	0.028000	0.030675
RS	21	0.561592	1.460400	3775.538047	0.029417	0.032403
RS	22	0.623879	1.554889	3716.628918	0.028958	0.031810
RS	23	0.692030	1.554889	3885.163325	0.030271	0.033403
RS	24	0.766598	1.685843	3737.354334	0.029120	0.032042
RS	25	0.848185	1.685843	3888.401466	0.030297	0.033470
RS	26	0.937454	1.866207	3647.387377	0.028419	0.031305
RS	27	1.035128	1.866207	3779.401677	0.029447	0.032547
RS	28	1.141997	2.115080	3450.313097	0.026883	0.029616
RS	29	1.258927	2.115080	3564.441991	0.027773	0.030665
RS	30	1.386866	2.455237	3169.431917	0.024695	0.027156
RS	31	1.526851	2.455237	3268.622822	0.025468	0.028020
RS	32	1.680014	2.909666	2843.618900	0.022156	0.024248
RS	33	1.847597	2.909666	2931.126173	0.022838	0.024951
RS	34	2.030958	3.497587	2513.762512	0.019586	0.021252
RS	35	2.231581	3.497587	2592.066379	0.020196	0.021820
RS	36	2.451093	4.231306	2210.025916	0.017220	0.018446
RS	37	2.691271	4.231306	2280.621882	0.017770	0.018905
RS	38	2.954062	5.112896	1948.240657	0.015180	0.015987
RS	39	3.241593	5.112896	2011.923894	0.015676	0.016359
RS	40	3.556194	6.129427	1733.263121	0.013505	0.013929
RS	41	3.900414	6.129427	1790.429487	0.013950	0.014231
RS	42	4.277042	7.247639	1563.691923	0.012184	0.012268
RS	43	4.689128	7.247639	1614.475657	0.012579	0.012513
RS	44	5.140011	8.411462	1435.122295	0.011182	0.010967
RS	45	5.633343	8.411462	1479.382130	0.011527	0.011163
RS	46	6.173120	9.550091	1341.210293	0.010450	0.009971
RS	47	6.763717	9.550091	1378.437585	0.010740	0.010124
RS	48	7.409916	10.600904	1273.377393	0.009922	0.009210
RS	49	8.116953	10.600904	1302.623847	0.010149	0.009318
RS	50	8.890556	11.541639	1220.113139	0.009507	0.008593
RS	51	9.736991	11.541639	1240.093680	0.009662	0.008652
RS	52	10.663116	12.418021	1166.900502	0.009092	0.008014
RS	53	11.676432	12.418021	1176.475411	0.009167	0.008020
RS	54	12.785150	14.002936	1049.498943	0.008177	0.006996
RS	55	13.998250	14.002936	1053.266543	0.008207	0.006983
RS	56	15.325560	14.002936	1048.469375	0.008169	0.006915
RS	57	16.777832	14.002936	1034.427466	0.008060	0.006787
RS	58	18.366832	205.816678	72.814302	0.000567	0.000525
RS	59	20.105432	205.816678	79.442068	0.000619	0.000563
RS	60	22.007715	205.816678	86.646248	0.000675	0.000603
RS	61	24.089094	205.816678	94.470986	0.000736	0.000646
RS	62	26.366428	205.816678	102.962400	0.000802	0.000690
RS	63	28.858166	205.816678	14070.665127	0.109632	0.064814
PA	4+25*2+4+6 0.001388949 0.007042492 28.858166160 8161.167205764 66.712234798 10.264708825 3.702623776 2.137493145 1.613425085 1.424726665 1.376668854 1.398167236 1.460399522 1.554888645 1.685843049 1.866207346 2.115079548 2.455237055 2.909666179 3.497587103 4.231306056 5.112896279 6.129426937 7.247638932 8.411461618 9.550091284 10.600903573 11.541638734 12.418020690 14.002936385 205.816677694
//
IT	8081
RD	12
LK	-93097.944990
QD	-366.792172 -> -274.263947
RI	0.0145759540
TR	0.001174	0.007102
MT	30.412679
MM	C_pi: 17.832911, n_recomb: 132145.283879
RS	0	0.000000	18790.727601	0.062867	0.000000	0.000000
RS	1	0.009506	18790.727601	0.068846	0.000001	0.000000
RS	2	0.019915	18790.727601	0.075393	0.000001	0.000000
RS	3	0.031313	18790.727601	0.082563	0.000001	0.000000
RS	4	0.043795	104.121837	16.316010	0.000123	0.000062
RS	5	0.057464	104.121837	17.865391	0.000135	0.000091
RS	6	0.072432	13.653956	149.095436	0.001128	0.000803
RS	7	0.088822	13.653956	163.072565	0.001234	0.001033
RS	8	0.106771	4.504958	539.735908	0.004084	0.003537
RS	9	0.126426	4.504958	588.388896	0.004453	0.004230
RS	10	0.147949	2.470534	1166.615011	0.008828	0.008542
RS	11	0.171518	2.470534	1264.917027	0.009572	0.009760
RS	12	0.197327	1.808212	1868.190459	0.014137	0.014537
RS	13	0.225590	1.808212	2012.765271	0.015231	0.016129
RS	14	0.256539	1.565836	2496.714793	0.018894	0.020060
RS	15	0.290430	1.565836	2673.097809	0.020228	0.021839
RS	16	0.327542	1.493075	2993.101589	0.022650	0.024440
RS	17	0.368183	1.493075	3185.978801	0.024110	0.026269
RS	18	0.412686	1.501584	3363.303124	0.025452	0.027671
RS	19	0.461420	1.501584	3560.571321	0.026944	0.029473
RS	20	0.514786	1.555981	3628.415587	0.027458	0.029947
RS	21	0.573225	1.555981	3820.904517	0.028914	0.031674
RS	22	0.637219	1.645116	3796.075756	0.028727	0.031373
RS	23	0.707295	1.645116	3976.597397	0.030093	0.032986
RS	24	0.784033	1.772209	3857.703394	0.029193	0.031905
RS	25	0.868066	1.772209	4021.025317	0.030429	0.033367
RS	26	0.960086	1.949997	3801.065449	0.028764	0.031450
RS	27	1.060853	1.949997	3944.610870	0.029851	0.032731
RS	28	1.171199	2.197693	3626.221949	0.027441	0.029994
RS	29	1.292033	2.197693	3750.439202	0.028381	0.031082
RS	30	1.424354	2.538304	3354.885509	0.025388	0.027699
RS	31	1.569253	2.538304	3462.488449	0.026202	0.028599
RS	32	1.727925	2.995074	3027.150389	0.022908	0.024882
RS	33	1.901679	2.995074	3121.537145	0.023622	0.025617
RS	34	2.091950	3.587487	2687.252381	0.020336	0.021915
RS	35	2.300307	3.587487	2771.202290	0.020971	0.022512
RS	36	2.528470	4.328124	2369.200093	0.017929	0.019096
RS	37	2.778321	4.328124	2444.483267	0.018498	0.019582
RS	38	3.051922	5.219150	2091.969856	0.015831	0.016602
RS	39	3.351530	5.219150	2159.561506	0.016342	0.016996
RS	40	3.679617	6.247038	1862.516840	0.014094	0.014501
RS	41	4.038891	6.247038	1922.897629	0.014551	0.014822
RS	42	4.432316	7.376410	1680.656875	0.012718	0.012799
RS	43	4.863139	7.376410	1733.965258	0.013122	0.013059
RS	44	5.334913	8.546853	1542.558388	0.011673	0.011466
RS	45	5.851533	8.546853	1588.579563	0.012021	0.011672
RS	46	6.417259	9.680928	1441.961357	0.010912	0.010449
RS	47	7.036762	9.680928	1480.020496	0.011200	0.010604
RS	48	7.715151	10.707883	1369.935967	0.010367	0.009675
RS	49	8.458026	10.707883	1398.800709	0.010585	0.009779
RS	50	9.271515	11.596917	1314.164919	0.009945	0.009053
RS	51	10.162330	11.596917	1332.136702	0.010081	0.009098
RS	52	11.137823	12.384780	1258.824957	0.009526	0.008468
RS	53	12.206042	12.384780	1264.272580	0.009567	0.008448
RS	54	13.375801	13.735509	1141.191797	0.008636	0.007457
RS	55	14.656752	13.735509	1138.580297	0.008616	0.007405
RS	56	16.059465	13.735509	1125.947903	0.008521	0.007290
RS	57	17.595513	13.735509	1102.694556	0.008345	0.007107
RS	58	19.277572	219.194565	71.250126	0.000539	0.000493
RS	59	21.119520	219.194565	77.833501	0.000589	0.000531
RS	60	23.136555	219.194565	85.001596	0.000643	0.000570
RS	61	25.345322	219.194565	92.800874	0.000702	0.000611
RS	62	27.764044	219.194565	101.280150	0.000766	0.000654
RS	63	30.412679	219.194565	14244.601439	0.107795	0.065502
PA	4+25*2+4+6 0.001174381 0.007102365 30.412678811 18790.727600933 104.121836715 13.653956162 4.504957915 2.470533655 1.808212233 1.565836054 1.493075264 1.501583944 1.555980861 1.645116067 1.772209113 1.949996830 2.197692783 2.538303985 2.995074023 3.587487089 4.328123710 5.219150021 6.247037935 7.376409981 8.546853472 9.680927615 10.707883049 11.596917085 12.384779578 13.735509367 219.194564971
//
IT	7509
RD	13
LK	-92915.874501
QD	-303.521497 -> -221.196846
RI	0.0129119854
TR	0.000997	0.007154
MT	31.875572
MM	C_pi: 18.040783, n_recomb: 134504.673446
RS	0	0.000000	45731.532961	0.026488	0.000000	0.000000
RS	1	0.009587	45731.532961	0.029029	0.000000	0.000000
RS	2	0.020093	45731.532961	0.031813	0.000000	0.000000
RS	3	0.031606	45731.532961	0.034864	0.000000	0.000000
RS	4	0.044224	159.432193	10.959269	0.000081	0.000042
RS	5	0.058050	159.432193	12.009465	0.000089	0.000062
RS	6	0.073202	17.896441	117.191086	0.000871	0.000636
RS	7	0.089807	17.896441	128.309365	0.000954	0.000816
RS	8	0.108004	5.423251	462.950926	0.003442	0.003042
RS	9	0.127946	5.423251	505.420695	0.003758	0.003627
RS	10	0.149799	2.833985	1053.418023	0.007832	0.007689
RS	11	0.173747	2.833985	1144.334834	0.008508	0.008764
RS	12	0.199991	2.015647	1742.732603	0.012957	0.013438
RS	13	0.228751	2.015647	1881.670373	0.013990	0.014893
RS	14	0.260269	1.714139	2382.069101	0.017710	0.018876
RS	15	0.294807	1.714139	2556.234829	0.019005	0.020549
RS	16	0.332658	1.614473	2904.462817	0.021594	0.023311
RS	17	0.374136	1.614473	3098.859978	0.023039	0.025074
RS	18	0.419592	1.608905	3309.035193	0.024602	0.026697
RS	19	0.469405	1.608905	3511.188064	0.026105	0.028468
RS	20	0.523994	1.654851	3612.923562	0.026861	0.029193
RS	21	0.583816	1.654851	3813.006269	0.028349	0.030916
RS	22	0.649374	1.738275	3821.193004	0.028409	0.030878
RS	23	0.721216	1.738275	4011.170353	0.029822	0.032508
RS	24	0.799946	1.861352	3922.375083	0.029162	0.031688
RS	25	0.886224	1.861352	4096.004213	0.030453	0.033181
RS	26	0.980773	2.036608	3900.464674	0.028999	0.031502
RS	27	1.084387	2.036608	4054.138156	0.030141	0.032822
RS	28	1.197934	2.283404	3751.662534	0.027892	0.030279
RS	29	1.322367	2.283404	3885.025883	0.028884	0.031406
RS	30	1.458729	2.625000	3495.358881	0.025987	0.028154
RS	31	1.608164	2.625000	3610.735866	0.026845	0.029093
RS	32	1.771926	3.084894	3171.906029	0.023582	0.025440
RS	33	1.951387	3.084894	3272.695949	0.024331	0.026209
RS	34	2.148054	3.682804	2828.012500	0.021025	0.022516
RS	35	2.363575	3.682804	2917.204109	0.021688	0.023143
RS	36	2.599757	4.431514	2500.990336	0.018594	0.019698
RS	37	2.858583	4.431514	2580.589795	0.019186	0.020209
RS	38	3.142222	5.333201	2212.746908	0.016451	0.017179
RS	39	3.453054	5.333201	2283.901868	0.016980	0.017597
RS	40	3.793685	6.373650	1972.353170	0.014664	0.015045
RS	41	4.166973	6.373650	2035.633825	0.015134	0.015385
RS	42	4.576047	7.515303	1780.965156	0.013241	0.013310
RS	43	5.024340	7.515303	1836.520784	0.013654	0.013585
RS	44	5.515610	8.693460	1635.470164	0.012159	0.011950
RS	45	6.053978	8.693460	1683.016515	0.012513	0.012166
RS	46	6.643960	9.824167	1529.852916	0.011374	0.010917
RS	47	7.290503	9.824167	1568.546782	0.011662	0.011076
RS	48	7.999030	10.828730	1455.001247	0.010817	0.010137
RS	49	8.775484	10.828730	1483.310891	0.011028	0.010236
RS	50	9.626376	11.668008	1397.968552	0.010393	0.009514
RS	51	10.558843	11.668008	1413.739590	0.010511	0.009545
RS	52	11.580706	12.369933	1341.799968	0.009976	0.008930
RS	53	12.700535	12.369933	1342.818172	0.009983	0.008881
RS	54	13.927721	13.489598	1227.034356	0.009123	0.007939
RS	55	15.272558	13.489598	1217.172644	0.009049	0.007843
RS	56	16.746325	13.489598	1195.892432	0.008891	0.007676
RS	57	18.361381	13.489598	1162.724185	0.008644	0.007433
RS	58	20.131273	228.540688	70.524663	0.000524	0.000474
RS	59	22.070845	228.540688	77.119375	0.000573	0.000511
RS	60	24.196363	228.540688	84.308955	0.000627	0.000550
RS	61	26.525654	228.540688	92.141814	0.000685	0.000591
RS	62	29.078254	228.540688	100.668967	0.000748	0.000634
RS	63	31.875572	228.540688	14237.013538	0.105848	0.066079
PA	4+25*2+4+6 0.000997307 0.007153966 31.875572005 45731.532960735 159.432193344 17.896441351 5.423250763 2.833985016 2.015647083 1.714139175 1.614473348 1.608905225 1.654850824 1.738274504 1.861352291 2.036607793 2.283403925 2.625000089 3.084894025 3.682804348 4.431514411 5.333201461 6.373649693 7.515302955 8.693459898 9.824166800 10.828729881 11.668008030 12.369933093 13.489598039 228.540688191
//
IT	11131
RD	14
LK	-92754.543745
QD	-248.584657 -> -176.831480
RI	0.0114471246
TR	0.000855	0.007196
MT	33.241578
MM	C_pi: 18.097572, n_recomb: 135649.445319
RS	0	0.000000	109625.784907	0.011222	0.000000	0.000000
RS	1	0.009660	109625.784907	0.012307	0.000000	0.000000
RS	2	0.020253	109625.784907	0.013496	0.000000	0.000000
RS	3	0.031869	109625.784907	0.014801	0.000000	0.000000
RS	4	0.044607	238.692949	7.454288	0.000055	0.000029
RS	5	0.058576	238.692949	8.174286	0.000060	0.000043
RS	6	0.073894	23.070296	92.712157	0.000683	0.000512
RS	7	0.090692	23.070296	101.596817	0.000749	0.000655
RS	8	0.109112	6.449914	397.744020	0.002932	0.002649
RS	9	0.129312	6.449914	434.768784	0.003205	0.003147
RS	10	0.151463	3.222845	949.018882	0.006996	0.006979
RS	11	0.175754	3.222845	1032.596906	0.007612	0.007933
RS	12	0.202391	2.232930	1617.158442	0.011922	0.012489
RS	13	0.231601	2.232930	1749.414523	0.012897	0.013818
RS	14	0.263633	1.867859	2255.940029	0.016631	0.017816
RS	15	0.298759	1.867859	2425.895434	0.017884	0.019386
RS	16	0.337279	1.739571	2793.423259	0.020593	0.022266
RS	17	0.379519	1.739571	2986.761296	0.022018	0.023960
RS	18	0.425839	1.719065	3223.131331	0.023761	0.025763
RS	19	0.476634	1.719065	3427.356528	0.025266	0.027496
RS	20	0.532336	1.756070	3558.458585	0.026233	0.028436
RS	21	0.593418	1.756070	3763.376088	0.027743	0.030150
RS	22	0.660401	1.833469	3802.096662	0.028029	0.030346
RS	23	0.733854	1.833469	3999.052864	0.029481	0.031988
RS	24	0.814403	1.952358	3939.927264	0.029045	0.031407
RS	25	0.902732	1.952358	4121.826376	0.030386	0.032928
RS	26	0.999594	2.125073	3952.341056	0.029136	0.031475
RS	27	1.105812	2.125073	4114.605040	0.030333	0.032831
RS	28	1.222291	2.371155	3831.580153	0.028246	0.030477
RS	29	1.350022	2.371155	3973.006331	0.029289	0.031644
RS	30	1.490091	2.714138	3594.192916	0.026496	0.028526
RS	31	1.643690	2.714138	3716.598142	0.027399	0.029501
RS	32	1.812127	3.177792	3279.952217	0.024180	0.025922
RS	33	1.996835	3.177792	3386.609152	0.024966	0.026725
RS	34	2.199384	3.782071	2937.194902	0.021653	0.023051
RS	35	2.421500	3.782071	3031.208298	0.022346	0.023709
RS	36	2.665072	4.539942	2605.944712	0.019211	0.020244
RS	37	2.932172	4.539942	2689.507415	0.019827	0.020783
RS	38	3.225073	5.453531	2310.764172	0.017035	0.017712
RS	39	3.546268	5.453531	2385.178169	0.017583	0.018153
RS	40	3.898490	6.507895	2062.767128	0.015207	0.015552
RS	41	4.284735	6.507895	2128.690691	0.015693	0.015912
RS	42	4.708291	7.663283	1864.505740	0.013745	0.013792
RS	43	5.172762	7.663283	1922.104041	0.014170	0.014082
RS	44	5.682100	8.850752	1713.691127	0.012633	0.012412
RS	45	6.240638	8.850752	1762.617182	0.012994	0.012639
RS	46	6.853130	9.979945	1604.686662	0.011830	0.011368
RS	47	7.524788	9.979945	1643.933482	0.012119	0.011532
RS	48	8.261326	10.964474	1528.342933	0.011267	0.010586
RS	49	9.069012	10.964474	1556.075866	0.011471	0.010683
RS	50	9.954719	11.757121	1471.262465	0.010846	0.009969
RS	51	10.925984	11.757121	1484.844795	0.010946	0.009986
RS	52	11.991071	12.377307	1415.546879	0.010435	0.009391
RS	53	13.159042	12.377307	1412.105161	0.010410	0.009314
RS	54	14.439838	13.273719	1306.478096	0.009631	0.008435
RS	55	15.844355	13.273719	1288.814243	0.009501	0.008291
RS	56	17.384546	13.273719	1258.434116	0.009277	0.008069
RS	57	19.073516	13.273719	1215.042264	0.008957	0.007762
RS	58	20.925636	233.951408	70.602630	0.000520	0.000465
RS	59	22.956668	233.951408	77.266003	0.000570	0.000502
RS	60	25.183893	233.951408	84.536879	0.000623	0.000541
RS	61	27.626264	233.951408	92.465345	0.000682	0.000583
RS	62	30.304562	233.951408	101.104240	0.000745	0.000626
RS	63	33.241578	233.951408	14086.908029	0.103848	0.066562
PA	4+25*2+4+6 0.000854706 0.007196166 33.241577620 109625.784906817 238.692949096 23.070295990 6.449913512 3.222845255 2.232930249 1.867859424 1.739570664 1.719065050 1.756069832 1.833469011 1.952358121 2.125072906 2.371154809 2.714138168 3.177791956 3.782071298 4.539942349 5.453530568 6.507895406 7.663282682 8.850751617 9.979944915 10.964474205 11.757121059 12.377306885 13.273719006 233.951408208
//
IT	13418
RD	15
LK	-92614.981421
QD	-202.137071 -> -141.453711
RI	0.0102098693
TR	0.000742	0.007222
MT	34.556118
MM	C_pi: 18.080322, n_recomb: 135988.723084
RS	0	0.000000	225066.594936	0.005517	0.000000	0.000000
RS	1	0.009727	225066.594936	0.006054	0.000000	0.000000
RS	2	0.020400	225066.594936	0.006643	0.000000	0.000000
RS	3	0.032112	225066.594936	0.007290	0.000000	0.000000
RS	4	0.044963	348.960217	5.159074	0.000038	0.000021
RS	5	0.059063	348.960217	5.660966	0.000042	0.000030
RS	6	0.074536	29.160909	74.313678	0.000546	0.000421
RS	7	0.091513	29.160909	81.497727	0.000599	0.000536
RS	8	0.110141	7.560590	344.357707	0.002532	0.002342
RS	9	0.130582	7.560590	376.813230	0.002771	0.002772
RS	10	0.153011	3.626952	857.775873	0.006308	0.006404
RS	11	0.177622	3.626952	934.626684	0.006873	0.007256
RS	12	0.204626	2.454972	1500.567810	0.011035	0.011694
RS	13	0.234258	2.454972	1626.005306	0.011957	0.012912
RS	14	0.266771	2.023987	2131.215032	0.015672	0.016899
RS	15	0.302448	2.023987	2296.008353	0.016884	0.018372
RS	16	0.341594	1.866371	2675.263550	0.019673	0.021331
RS	17	0.384549	1.866371	2865.969940	0.021075	0.022955
RS	18	0.431681	1.830712	3121.949161	0.022957	0.024899
RS	19	0.483399	1.830712	3326.305764	0.024460	0.026590
RS	20	0.540146	1.858701	3481.583365	0.025602	0.027710
RS	21	0.602414	1.858701	3689.268457	0.027129	0.029407
RS	22	0.670739	1.930084	3754.789003	0.027611	0.029807
RS	23	0.745710	1.930084	3956.745486	0.029096	0.031453
RS	24	0.827973	2.044897	3925.128275	0.028864	0.031089
RS	25	0.918238	2.044897	4113.580961	0.030249	0.032630
RS	26	1.017283	2.215330	3969.719653	0.029192	0.031387
RS	27	1.125962	2.215330	4139.222552	0.030438	0.032773
RS	28	1.245213	2.461149	3876.977020	0.028510	0.030601
RS	29	1.376063	2.461149	4025.489588	0.029602	0.031801
RS	30	1.519642	2.806261	3660.278705	0.026916	0.028817
RS	31	1.677186	2.806261	3789.045362	0.027863	0.029826
RS	32	1.850055	3.274750	3358.255589	0.024695	0.026325
RS	33	2.039740	3.274750	3470.325847	0.025519	0.027160
RS	34	2.247874	3.886883	3020.157337	0.022209	0.023514
RS	35	2.476255	3.886883	3118.669740	0.022933	0.024200
RS	36	2.726850	4.655854	2688.171338	0.019768	0.020727
RS	37	3.001821	4.655854	2775.454842	0.020409	0.021290
RS	38	3.303539	5.583745	2389.202389	0.017569	0.018188
RS	39	3.634605	5.583745	2466.690276	0.018139	0.018651
RS	40	3.997875	6.654891	2136.273417	0.015709	0.016012
RS	41	4.396480	6.654891	2204.706583	0.016212	0.016390
RS	42	4.833858	7.827344	1933.313976	0.014217	0.014232
RS	43	5.313780	7.827344	1992.877672	0.014655	0.014538
RS	44	5.840384	9.027891	1778.915372	0.013081	0.012838
RS	45	6.418212	9.027891	1829.208824	0.013451	0.013076
RS	46	7.052247	10.159765	1667.907531	0.012265	0.011788
RS	47	7.747954	10.159765	1707.770536	0.012558	0.011958
RS	48	8.511333	11.128944	1591.222642	0.011701	0.011010
RS	49	9.348968	11.128944	1618.524074	0.011902	0.011104
RS	50	10.268080	11.880350	1535.160836	0.011289	0.010403
RS	51	11.276595	11.880350	1546.770247	0.011374	0.010407
RS	52	12.383210	12.425303	1481.053152	0.010891	0.009837
RS	53	13.597466	12.425303	1473.380178	0.010835	0.009732
RS	54	14.929835	13.110899	1380.060964	0.010148	0.008931
RS	55	16.391804	13.110899	1354.382172	0.009960	0.008737
RS	56	17.995981	13.110899	1314.801801	0.009668	0.008456
RS	57	19.756199	13.110899	1261.230027	0.009275	0.008085
RS	58	21.687634	236.566591	71.357433	0.000525	0.000464
RS	59	23.806943	236.566591	78.141549	0.000575	0.000502
RS	60	26.132399	236.566591	85.548617	0.000629	0.000542
RS	61	28.684055	236.566591	93.630270	0.000689	0.000585
RS	62	31.483914	236.566591	102.440944	0.000753	0.000630
RS	63	34.556118	236.566591	13857.773125	0.101904	0.066955
PA	4+25*2+4+6 0.000742202 0.007222224 34.556117775 225066.594935665 348.960216759 29.160909102 7.560589543 3.626952228 2.454972385 2.023986502 1.866371155 1.830711544 1.858701409 1.930084491 2.044896750 2.215330406 2.461149413 2.806261079 3.274749636 3.886882715 4.655854025 5.583745302 6.654890800 7.827344340 9.027890981 10.159764825 11.128944429 11.880350248 12.425303098 13.110899084 236.566590670
//
IT	16880
RD	16
LK	-92497.794068
QD	-164.156033 -> -114.115853
RI	0.0092182915
TR	0.000654	0.007227
MT	35.874659
MM	C_pi: 18.058751, n_recomb: 135915.801082
RS	0	0.000000	505767.937765	0.002470	0.000000	0.000000
RS	1	0.009792	505767.937765	0.002712	0.000000	0.000000
RS	2	0.020543	505767.937765	0.002978	0.000000	0.000000
RS	3	0.032347	505767.937765	0.003270	0.000000	0.000000
RS	4	0.045307	498.720025	3.640835	0.000027	0.000015
RS	5	0.059535	498.720025	3.997448	0.000029	0.000022
RS	6	0.075157	36.063105	60.682506	0.000446	0.000354
RS	7	0.092309	36.063105	66.595740	0.000490	0.000449
RS	8	0.111140	8.715348	302.133399	0.002223	0.002106
RS	9	0.131815	8.715348	330.920324	0.002435	0.002483
RS	10	0.154515	4.031900	781.987695	0.005753	0.005952
RS	11	0.179438	4.031900	853.093180	0.006277	0.006720
RS	12	0.206801	2.674924	1399.265190	0.010295	0.011052
RS	13	0.236843	2.674924	1518.465185	0.011172	0.012173
RS	14	0.269828	2.178499	2017.898958	0.014847	0.016135
RS	15	0.306042	2.178499	2177.501230	0.016021	0.017520
RS	16	0.345802	1.992235	2562.673333	0.018855	0.020529
RS	17	0.389456	1.992235	2750.147533	0.020234	0.022084
RS	18	0.437384	1.941993	3019.908679	0.022219	0.024134
RS	19	0.490006	1.941993	3223.370568	0.023716	0.025781
RS	20	0.547780	1.961464	3397.537609	0.024997	0.027045
RS	21	0.611212	1.961464	3606.711388	0.026536	0.028719
RS	22	0.680855	2.027259	3694.630240	0.027183	0.029291
RS	23	0.757317	2.027259	3900.234267	0.028696	0.030935
RS	24	0.841267	2.138447	3892.794255	0.028641	0.030759
RS	25	0.933438	2.138447	4086.538131	0.030067	0.032314
RS	26	1.034634	2.307166	3966.257365	0.029182	0.031259
RS	27	1.145739	2.307166	4141.949090	0.030474	0.032669
RS	28	1.267724	2.553500	3899.849244	0.028693	0.030664
RS	29	1.401654	2.553500	4054.663165	0.029832	0.031894
RS	30	1.548699	2.901830	3703.746782	0.027250	0.029036
RS	31	1.710142	2.901830	3838.336653	0.028241	0.030076
RS	32	1.887394	3.376689	3415.063787	0.025126	0.026652
RS	33	2.082003	3.376689	3532.197458	0.025988	0.027515
RS	34	2.295669	3.998774	3083.470963	0.022687	0.023902
RS	35	2.530257	3.998774	3186.258560	0.023443	0.024613
RS	36	2.787816	4.781613	2752.862263	0.020254	0.021137
RS	37	3.070596	4.781613	2843.724573	0.020923	0.021724
RS	38	3.381066	5.727364	2452.155633	0.018042	0.018599
RS	39	3.721938	5.727364	2532.634539	0.018634	0.019082
RS	40	4.096189	6.819637	2196.139381	0.016158	0.016411
RS	41	4.507087	6.819637	2267.050935	0.016680	0.016807
RS	42	4.958221	8.014288	1990.046085	0.014642	0.014618
RS	43	5.453531	8.014288	2051.598875	0.015095	0.014938
RS	44	5.997342	9.233695	1833.352350	0.013489	0.013214
RS	45	6.594404	9.233695	1885.101833	0.013870	0.013463
RS	46	7.249931	10.374559	1721.388331	0.012665	0.012162
RS	47	7.969649	10.374559	1762.035880	0.012964	0.012338
RS	48	8.759843	11.335054	1645.256665	0.012105	0.011392
RS	49	9.627414	11.335054	1672.388861	0.012305	0.011486
RS	50	10.579940	12.052298	1591.071545	0.011706	0.010801
RS	51	11.625738	12.052298	1601.065860	0.011780	0.010794
RS	52	12.773942	12.529853	1539.547629	0.011327	0.010254
RS	53	14.034580	12.529853	1528.057475	0.011243	0.010123
RS	54	15.418663	13.018942	1448.535584	0.010658	0.009410
RS	55	16.938277	13.018942	1414.912091	0.010410	0.009164
RS	56	18.606694	13.018942	1366.307734	0.010053	0.008825
RS	57	20.438486	13.018942	1302.857277	0.009586	0.008389
RS	58	22.449650	237.758602	72.612742	0.000534	0.000470
RS	59	24.657750	237.758602	79.559129	0.000585	0.000509
RS	60	27.082072	237.758602	87.146579	0.000641	0.000550
RS	61	29.743787	237.758602	95.428245	0.000702	0.000594
RS	62	32.666142	237.758602	104.460074	0.000769	0.000641
RS	63	35.874659	237.758602	13605.970725	0.100106	0.067253
PA	4+25*2+4+6 0.000654216 0.007226721 35.874658608 505767.937765027 498.720024596 36.063105045 8.715348488 4.031899679 2.674924075 2.178498999 1.992235060 1.941993083 1.961463994 2.027258859 2.138447164 2.307166467 2.553500373 2.901829623 3.376688545 3.998773547 4.781612914 5.727363892 6.819637389 8.014288421 9.233695403 10.374559000 11.335053779 12.052298347 12.529852934 13.018941889 237.758601900
//
IT	28680
RD	17
LK	-92401.582915
QD	-133.962445 -> -93.210451
RI	0.0084505699
TR	0.000585	0.007206
MT	37.250781
MM	C_pi: 18.075626, n_recomb: 135668.705612
RS	0	0.000000	1105881.167261	0.001135	0.000000	0.000000
RS	1	0.009858	1105881.167261	0.001247	0.000000	0.000000
RS	2	0.020687	1105881.167261	0.001370	0.000000	0.000000
RS	3	0.032584	1105881.167261	0.001506	0.000000	0.000000
RS	4	0.045653	687.378057	2.661052	0.000020	0.000011
RS	5	0.060011	687.378057	2.923462	0.000022	0.000016
RS	6	0.075785	43.515413	50.724135	0.000374	0.000304
RS	7	0.093113	43.515413	55.704692	0.000411	0.000384
RS	8	0.112149	9.867903	269.535701	0.001987	0.001927
RS	9	0.133062	9.867903	295.471115	0.002178	0.002263
RS	10	0.156036	4.422784	721.386161	0.005317	0.005605
RS	11	0.181275	4.422784	787.841751	0.005807	0.006306
RS	12	0.209002	2.885900	1315.458093	0.009696	0.010549
RS	13	0.239463	2.885900	1429.380000	0.010536	0.011589
RS	14	0.272926	2.327434	1920.839023	0.014158	0.015519
RS	15	0.309687	2.327434	2075.795683	0.015300	0.016827
RS	16	0.350072	2.114598	2462.687184	0.018152	0.019862
RS	17	0.394439	2.114598	2646.992563	0.019511	0.021356
RS	18	0.443179	2.051136	2925.668308	0.021565	0.023480
RS	19	0.496723	2.051136	3127.876257	0.023055	0.025083
RS	20	0.555546	2.063092	3316.086736	0.024443	0.026458
RS	21	0.620167	2.063092	3526.077554	0.025990	0.028108
RS	22	0.691158	2.124141	3631.881307	0.026770	0.028820
RS	23	0.769148	2.124141	3840.282052	0.028306	0.030458
RS	24	0.854825	2.232484	3853.163058	0.028401	0.030440
RS	25	0.948948	2.232484	4051.310285	0.029862	0.032004
RS	26	1.052349	2.400320	3951.681000	0.029127	0.031112
RS	27	1.165943	2.400320	4132.760068	0.030462	0.032542
RS	28	1.290735	2.648211	3908.944634	0.028812	0.030684
RS	29	1.427828	2.648211	4069.421382	0.029995	0.031939
RS	30	1.578435	3.001131	3732.088048	0.027509	0.029196
RS	31	1.743889	3.001131	3872.043126	0.028540	0.030262
RS	32	1.925652	3.484261	3456.510450	0.025478	0.026911
RS	33	2.125333	3.484261	3578.404844	0.026376	0.027799
RS	34	2.344698	4.118862	3132.016505	0.023086	0.024218
RS	35	2.585687	4.118862	3238.890638	0.023874	0.024952
RS	36	2.850431	4.919009	2803.808653	0.020667	0.021477
RS	37	3.141274	4.919009	2898.141193	0.021362	0.022085
RS	38	3.460786	5.887032	2502.563430	0.018446	0.018941
RS	39	3.811794	5.887032	2585.983997	0.019061	0.019443
RS	40	4.197404	7.005916	2244.636862	0.016545	0.016745
RS	41	4.621025	7.005916	2318.029259	0.017086	0.017158
RS	42	5.086405	8.229304	2036.461262	0.015011	0.014942
RS	43	5.597661	8.229304	2100.060412	0.015479	0.015276
RS	44	6.159314	9.474966	1878.367250	0.013845	0.013533
RS	45	6.776333	9.474966	1931.695835	0.014238	0.013793
RS	46	7.454175	10.632703	1766.198995	0.013018	0.012483
RS	47	8.198837	10.632703	1807.837310	0.013325	0.012666
RS	48	9.016904	11.592556	1691.275297	0.012466	0.011724
RS	49	9.915613	11.592556	1718.548346	0.012667	0.011818
RS	50	10.902913	12.283718	1639.615392	0.012085	0.011153
RS	51	11.987538	12.283718	1648.422606	0.012150	0.011136
RS	52	13.179080	12.702145	1591.465109	0.011731	0.010629
RS	53	14.488080	12.702145	1576.683648	0.011622	0.010474
RS	54	15.926117	13.008862	1511.898496	0.011144	0.009860
RS	55	17.505909	13.008862	1470.627935	0.010840	0.009563
RS	56	19.241431	13.008862	1413.393373	0.010418	0.009165
RS	57	21.148034	13.008862	1340.562061	0.009881	0.008667
RS	58	23.242583	238.589676	74.197833	0.000547	0.000478
RS	59	25.543604	238.589676	81.336465	0.000600	0.000519
RS	60	28.071451	238.589676	89.136502	0.000657	0.000562
RS	61	30.848484	238.589676	97.652652	0.000720	0.000608
RS	62	33.899265	238.589676	106.942369	0.000788	0.000657
RS	63	37.250781	238.589676	13360.650945	0.098480	0.067457
PA	4+25*2+4+6 0.000585005 0.007205993 37.250780564 1105881.167261302 687.378056972 43.515413106 9.867903032 4.422783680 2.885900276 2.327434372 2.114597828 2.051136157 2.063091938 2.124141058 2.232484477 2.400319538 2.648211081 3.001130867 3.484260965 4.118862485 4.919009055 5.887032289 7.005915925 8.229304277 9.474966000 10.632703298 11.592556239 12.283717887 12.702144596 13.008861787 238.589676343
//
IT	29103
RD	18
LK	-92323.309720
QD	-110.351891 -> -77.163377
RI	0.0078683917
TR	0.000530	0.007162
MT	38.703118
MM	C_pi: 18.143805, n_recomb: 135369.878396
RS	0	0.000000	1236960.509756	0.001020	0.000000	0.000000
RS	1	0.009924	1236960.509756	0.001121	0.000000	0.000000
RS	2	0.020833	1236960.509756	0.001232	0.000000	0.000000
RS	3	0.032825	1236960.509756	0.001355	0.000000	0.000000
RS	4	0.046007	932.273689	1.975991	0.000015	0.000009
RS	5	0.060497	932.273689	2.172175	0.000016	0.000013
RS	6	0.076424	51.416465	43.288983	0.000320	0.000267
RS	7	0.093933	51.416465	47.571172	0.000351	0.000336
RS	8	0.113179	10.979523	244.617470	0.001807	0.001791
RS	9	0.134336	10.979523	268.371729	0.001983	0.002096
RS	10	0.157591	4.787424	674.109379	0.004980	0.005341
RS	11	0.183155	4.787424	736.938408	0.005444	0.005991
RS	12	0.211256	3.082371	1248.353753	0.009222	0.010162
RS	13	0.242145	3.082371	1358.042521	0.010032	0.011138
RS	14	0.276100	2.467667	1840.710605	0.013598	0.015033
RS	15	0.313425	2.467667	1991.798750	0.014714	0.016277
RS	16	0.354454	2.231296	2377.593854	0.017564	0.019321
RS	17	0.399555	2.231296	2559.127576	0.018905	0.020762
RS	18	0.449131	2.156504	2842.910407	0.021001	0.022933
RS	19	0.503628	2.156504	3043.882615	0.022486	0.024499
RS	20	0.563533	2.162295	3241.990121	0.023949	0.025954
RS	21	0.629383	2.162295	3452.497106	0.025504	0.027583
RS	22	0.701768	2.219656	3572.095675	0.026388	0.028403
RS	23	0.781337	2.219656	3782.767981	0.027944	0.030034
RS	24	0.868802	2.326055	3812.249285	0.028162	0.030146
RS	25	0.964947	2.326055	4014.165202	0.029653	0.031717
RS	26	1.070634	2.493921	3932.037209	0.029047	0.030962
RS	27	1.186810	2.493921	4117.871568	0.030419	0.032409
RS	28	1.314514	2.744412	3910.030144	0.028884	0.030678
RS	29	1.454893	2.744412	4075.623876	0.030107	0.031956
RS	30	1.609203	3.103291	3750.442100	0.027705	0.029312
RS	31	1.778827	3.103291	3895.341828	0.028776	0.030402
RS	32	1.965284	3.596517	3487.006190	0.025759	0.027114
RS	33	2.170246	3.596517	3613.363355	0.026693	0.028025
RS	34	2.395549	4.246140	3169.415541	0.023413	0.024471
RS	35	2.643211	4.246140	3280.178350	0.024231	0.025227
RS	36	2.915452	5.066937	2843.941519	0.021009	0.021752
RS	37	3.214710	5.066937	2941.621554	0.021730	0.022379
RS	38	3.543666	6.061632	2542.744458	0.018784	0.019219
RS	39	3.905269	6.061632	2629.042914	0.019421	0.019738
RS	40	4.302758	7.212675	2283.587396	0.016869	0.017017
RS	41	4.739695	7.212675	2359.449190	0.017430	0.017445
RS	42	5.219993	8.471410	2074.009016	0.015321	0.015206
RS	43	5.747957	8.471410	2139.697327	0.015806	0.015553
RS	44	6.328318	9.750824	1915.116114	0.014147	0.013794
RS	45	6.966274	9.750824	1970.131705	0.014554	0.014064
RS	46	7.667541	10.933408	1803.254870	0.013321	0.012749
RS	47	8.438404	10.933408	1846.075706	0.013637	0.012938
RS	48	9.285768	11.900593	1729.991578	0.012780	0.012003
RS	49	10.217226	11.900593	1757.705750	0.012984	0.012098
RS	50	11.241123	12.573309	1681.332057	0.012420	0.011454
RS	51	12.366633	12.573309	1689.383195	0.012480	0.011430
RS	52	13.603841	12.940031	1637.171045	0.012094	0.010958
RS	53	14.963830	12.940031	1619.657314	0.011965	0.010783
RS	54	16.458788	13.076169	1570.142499	0.011599	0.010272
RS	55	18.102107	13.076169	1521.662285	0.011241	0.009925
RS	56	19.908511	13.076169	1456.320058	0.010758	0.009473
RS	57	21.894186	13.076169	1374.715463	0.010155	0.008916
RS	58	24.076923	239.580955	75.985447	0.000561	0.000489
RS	59	26.476277	239.580955	83.336449	0.000616	0.000531
RS	60	29.113747	239.580955	91.370868	0.000675	0.000576
RS	61	32.012963	239.580955	100.145013	0.000740	0.000624
RS	62	35.199903	239.580955	109.717858	0.000811	0.000675
RS	63	38.703118	239.580955	13134.024099	0.097023	0.067575
PA	4+25*2+4+6 0.000529966 0.007162075 38.703118221 1236960.509756382 932.273689360 51.416464881 10.979523260 4.787424147 3.082370670 2.467667250 2.231295984 2.156503805 2.162294800 2.219656034 2.326055470 2.493921066 2.744411551 3.103291431 3.596517021 4.246140007 5.066936592 6.061631762 7.212674850 8.471410068 9.750823624 10.933407765 11.900592826 12.573308829 12.940030586 13.076169393 239.580954837
//
IT	18013
RD	19
LK	-92259.485453
QD	-91.984314 -> -65.502353
RI	0.0078105084
TR	0.000495	0.007249
MT	39.166172
MM	C_pi: 17.981788, n_recomb: 135766.598882
RS	0	0.000000	1319627.661094	0.000961	0.000000	0.000000
RS	1	0.009945	1319627.661094	0.001056	0.000000	0.000000
RS	2	0.020879	1319627.661094	0.001161	0.000000	0.000000
RS	3	0.032900	1319627.661094	0.001277	0.000000	0.000000
RS	4	0.046117	1231.111932	1.504711	0.000011	0.000007
RS	5	0.060648	1231.111932	1.654424	0.000012	0.000010
RS	6	0.076624	59.516858	37.621719	0.000277	0.000237
RS	7	0.094189	59.516858	41.353093	0.000305	0.000299
RS	8	0.113501	12.007619	225.135267	0.001658	0.001686
RS	9	0.134733	12.007619	247.085572	0.001820	0.001968
RS	10	0.158077	5.105802	636.708181	0.004690	0.005143
RS	11	0.183742	5.105802	696.411894	0.005129	0.005754
RS	12	0.211960	3.249106	1194.305355	0.008797	0.009869
RS	13	0.242984	3.249106	1300.136023	0.009576	0.010796
RS	14	0.277093	2.584207	1775.119256	0.013075	0.014656
RS	15	0.314594	2.584207	1922.424797	0.014160	0.015850
RS	16	0.355825	2.326201	2307.163955	0.016994	0.018888
RS	17	0.401156	2.326201	2485.681921	0.018308	0.020286
RS	18	0.450996	2.240011	2774.200960	0.020434	0.022484
RS	19	0.505791	2.240011	2973.400007	0.021901	0.024018
RS	20	0.566036	2.238367	3181.143763	0.023431	0.025529
RS	21	0.632273	2.238367	3391.409686	0.024980	0.027139
RS	22	0.705096	2.289899	3524.810556	0.025962	0.028042
RS	23	0.785162	2.289899	3736.862449	0.027524	0.029668
RS	24	0.873190	2.391435	3783.137146	0.027865	0.029884
RS	25	0.969972	2.391435	3987.882984	0.029373	0.031461
RS	26	1.076379	2.555389	3923.672826	0.028900	0.030820
RS	27	1.193368	2.555389	4113.359774	0.030297	0.032282
RS	28	1.321992	2.803211	3921.930851	0.028887	0.030658
RS	29	1.463407	2.803211	4091.835876	0.030139	0.031956
RS	30	1.618885	3.160921	3779.206812	0.027836	0.029396
RS	31	1.789826	3.160921	3928.373583	0.028935	0.030508
RS	32	1.977766	3.654696	3527.475716	0.025982	0.027273
RS	33	2.184397	3.654696	3657.751235	0.026941	0.028205
RS	34	2.411577	4.306715	3216.365641	0.023690	0.024673
RS	35	2.661350	4.306715	3330.593258	0.024532	0.025448
RS	36	2.935962	5.131887	2893.224640	0.021310	0.021972
RS	37	3.237884	5.131887	2993.929829	0.022052	0.022616
RS	38	3.569831	6.132817	2591.763419	0.019090	0.019440
RS	39	3.934791	6.132817	2680.698529	0.019745	0.019975
RS	40	4.336045	7.291293	2331.170168	0.017170	0.017232
RS	41	4.777203	7.291293	2409.323079	0.017746	0.017674
RS	42	5.262233	8.556771	2120.133578	0.015616	0.015416
RS	43	5.795500	8.556771	2187.779011	0.016114	0.015775
RS	44	6.381798	9.838792	1960.561206	0.014441	0.014002
RS	45	7.026403	9.838792	2017.161502	0.014858	0.014282
RS	46	7.735114	11.014731	1849.336405	0.013621	0.012962
RS	47	8.514304	11.014731	1893.246776	0.013945	0.013159
RS	48	9.370984	11.960227	1778.271764	0.013098	0.012231
RS	49	10.312859	11.960227	1806.313469	0.013305	0.012330
RS	50	11.348403	12.590342	1733.351284	0.012767	0.011705
RS	51	12.486929	12.590342	1740.459733	0.012819	0.011678
RS	52	13.738681	12.887384	1694.058150	0.012478	0.011240
RS	53	15.114917	12.887384	1673.455404	0.012326	0.011048
RS	54	16.628018	12.834290	1641.905295	0.012094	0.010644
RS	55	18.291595	12.834290	1585.135849	0.011675	0.010251
RS	56	20.120611	12.834290	1510.633871	0.011127	0.009747
RS	57	22.131521	12.834290	1419.269237	0.010454	0.009135
RS	58	24.342413	236.175585	77.911129	0.000574	0.000501
RS	59	26.773175	236.175585	85.456028	0.000629	0.000544
RS	60	29.445672	236.175585	93.701816	0.000690	0.000591
RS	61	32.383946	236.175585	102.705831	0.000756	0.000641
RS	62	35.614426	236.175585	112.527976	0.000829	0.000694
RS	63	39.166172	236.175585	13067.390160	0.096249	0.067619
PA	4+25*2+4+6 0.000495411 0.007249165 39.166172449 1319627.661094468 1231.111931756 59.516858066 12.007618655 5.105802159 3.249105724 2.584206950 2.326200850 2.240010856 2.238366849 2.289899298 2.391434852 2.555388583 2.803210920 3.160921236 3.654696157 4.306715247 5.131886894 6.132816811 7.291293154 8.556771415 9.838792043 11.014731148 11.960226959 12.590341820 12.887384152 12.834290263 236.175584678
//
IT	11434
RD	20
LK	-92209.272886
QD	-77.878284 -> -57.010629
RI	0.0076301606
TR	0.000473	0.007282
MT	39.686146
MM	C_pi: 17.876434, n_recomb: 135585.828886
RS	0	0.000000	1331019.557903	0.000953	0.000000	0.000000
RS	1	0.009968	1331019.557903	0.001048	0.000000	0.000000
RS	2	0.020929	1331019.557903	0.001153	0.000000	0.000000
RS	3	0.032983	1331019.557903	0.001268	0.000000	0.000000
RS	4	0.046239	1533.243765	1.210498	0.000009	0.000006
RS	5	0.060816	1533.243765	1.331219	0.000010	0.000008
RS	6	0.076845	66.315716	33.843583	0.000250	0.000222
RS	7	0.094473	66.315716	37.209170	0.000274	0.000278
RS	8	0.113858	12.751653	212.603927	0.001568	0.001648
RS	9	0.135175	12.751653	233.404945	0.001721	0.001912
RS	10	0.158616	5.324534	612.701895	0.004519	0.005091
RS	11	0.184395	5.324534	670.425086	0.004945	0.005663
RS	12	0.212743	3.366259	1157.793007	0.008539	0.009774
RS	13	0.243916	3.366259	1261.032421	0.009301	0.010642
RS	14	0.278197	2.670252	1727.303713	0.012740	0.014484
RS	15	0.315895	2.670252	1871.805402	0.013805	0.015611
RS	16	0.357351	2.399629	2251.691024	0.016607	0.018636
RS	17	0.402939	2.399629	2427.668640	0.017905	0.019971
RS	18	0.453071	2.307205	2715.646946	0.020029	0.022175
RS	19	0.508200	2.307205	2912.983422	0.021484	0.023655
RS	20	0.568824	2.301459	3124.593821	0.023045	0.025200
RS	21	0.635491	2.301459	3333.998120	0.024590	0.026766
RS	22	0.708803	2.349594	3475.343099	0.025632	0.027732
RS	23	0.789423	2.349594	3687.710055	0.027198	0.029327
RS	24	0.878079	2.448104	3745.360535	0.027624	0.029631
RS	25	0.975572	2.448104	3951.564617	0.029144	0.031188
RS	26	1.082783	2.609690	3900.636327	0.028769	0.030650
RS	27	1.200681	2.609690	4092.659088	0.030185	0.032101
RS	28	1.330330	2.856254	3914.269438	0.028869	0.030580
RS	29	1.472903	2.856254	4086.977987	0.030143	0.031873
RS	30	1.629687	3.214249	3785.071629	0.027916	0.029401
RS	31	1.802099	3.214249	3937.115230	0.029038	0.030512
RS	32	1.991697	3.710232	3543.376761	0.026134	0.027341
RS	33	2.200193	3.710232	3676.346195	0.027115	0.028275
RS	34	2.429472	4.366754	3238.440576	0.023885	0.024780
RS	35	2.681605	4.366754	3355.078146	0.024745	0.025559
RS	36	2.958870	5.199008	2918.290797	0.021524	0.022100
RS	37	3.263773	5.199008	3021.118218	0.022282	0.022748
RS	38	3.599067	6.209683	2617.726219	0.019307	0.019576
RS	39	3.967783	6.209683	2708.527882	0.019976	0.020116
RS	40	4.373253	7.379981	2357.034209	0.017384	0.017370
RS	41	4.819138	7.379981	2436.828084	0.017973	0.017818
RS	42	5.309468	8.657479	2145.809558	0.015826	0.015556
RS	43	5.848674	8.657479	2214.879358	0.016336	0.015922
RS	44	6.441627	9.948089	1986.626040	0.014652	0.014149
RS	45	7.093684	9.948089	2044.405075	0.015078	0.014435
RS	46	7.810737	11.123870	1876.832162	0.013842	0.013123
RS	47	8.599264	11.123870	1921.577680	0.014172	0.013324
RS	48	9.466390	12.054305	1808.532740	0.013339	0.012415
RS	49	10.419950	12.054305	1836.840139	0.013547	0.012513
RS	50	11.468559	12.648447	1767.819124	0.013038	0.011920
RS	51	12.621691	12.648447	1774.169225	0.013085	0.011886
RS	52	13.889766	12.882453	1734.021445	0.012789	0.011494
RS	53	15.284239	12.882453	1710.801001	0.012618	0.011284
RS	54	16.817711	12.650376	1698.337647	0.012526	0.011005
RS	55	18.504037	12.650376	1633.787886	0.012050	0.010562
RS	56	20.358452	12.650376	1550.833831	0.011438	0.010004
RS	57	22.397713	12.650376	1450.615823	0.010699	0.009337
RS	58	24.640242	234.603011	78.832572	0.000581	0.000509
RS	59	27.106303	234.603011	86.477587	0.000638	0.000553
RS	60	29.818177	234.603011	94.832771	0.000699	0.000601
RS	61	32.800364	234.603011	103.955923	0.000767	0.000653
RS	62	36.079811	234.603011	113.907306	0.000840	0.000707
RS	63	39.686146	234.603011	12915.207640	0.095255	0.067629
PA	4+25*2+4+6 0.000472943 0.007281547 39.686146477 1331019.557903307 1533.243764793 66.315715726 12.751652716 5.324534440 3.366259488 2.670252217 2.399628929 2.307204709 2.301459244 2.349593967 2.448104443 2.609689853 2.856254199 3.214249061 3.710232359 4.366754351 5.199007697 6.209683480 7.379981378 8.657479090 9.948089370 11.123869925 12.054304977 12.648447109 12.882452642 12.650376035 234.603010852
//
IT	3110
RD	21
LK	-92174.748517
QD	-68.036312 -> -16077.797904
RI	0.0076268616
TR	0.000473	0.007282
MT	39.686146
MM	C_pi: 17.822086, n_recomb: 135198.743515
RS	0	0.000000	1383659.882559	0.000915	0.000000	0.000000
RS	1	0.009968	1383659.882559	0.001006	0.000000	0.000000
RS	2	0.020929	1383659.882559	0.001106	0.000000	0.000000
RS	3	0.032983	1383659.882559	0.001216	0.000000	0.000000
RS	4	0.046239	1863.031781	0.993560	0.000007	0.000005
RS	5	0.060816	1863.031781	1.092649	0.000008	0.000007
RS	6	0.076845	72.094469	31.048174	0.000230	0.000210
RS	7	0.094473	72.094469	34.136533	0.000252	0.000262
RS	8	0.113858	13.271946	203.740503	0.001507	0.001623
RS	9	0.135175	13.271946	223.689718	0.001655	0.001876
RS	10	0.158616	5.463546	595.665895	0.004406	0.005066
RS	11	0.184395	5.463546	651.868398	0.004822	0.005615
RS	12	0.212743	3.441611	1130.037454	0.008358	0.009722
RS	13	0.243916	3.441611	1231.063903	0.009106	0.010555
RS	14	0.278197	2.727921	1687.993527	0.012485	0.014366
RS	15	0.315895	2.727921	1829.779731	0.013534	0.015452
RS	16	0.357351	2.450483	2202.802903	0.016293	0.018445
[truncated: 10,187,180 more chars]
