# Supplementary material for: Recent speciation associated with range expansion and a shift to self-fertilization in North American Arabidopsis
Source: Nat Commun. 2022 Dec 8;13:7564. doi: 10.1038/s41467-022-35368-1 (PMC9732334; doi:10.1038/s41467-022-35368-1)
Supplement: Supplementary file 5 — Source Data [file 41467_2022_35368_MOESM5_ESM.zip › Source Data/SuppFig23-2_lyrON11.1_02.psmc]

CC
CC	Brief Description of the file format:
CC	  CC  comments
CC	  MM  useful-messages
CC	  RD  round-of-iterations
CC	  LL  \log[P(sequence)]
CC	  QD  Q-before-opt Q-after-opt
CC	  TR  \theta_0 \rho_0
CC	  RS  k t_k \lambda_k \pi_k \sum_{l\not=k}A_{kl} A_{kk}
CC	  DC  begin end best-k t_k+\Delta_k max-prob
CC
MM	Version: 0.6.5-r67
MM	pattern:4+25*2+4+6, n:63, n_free_lambdas:28
MM	n_iterations:25, skip:1, max_t:5, theta/rho:5
MM	is_decoding:0
MM	n_seqs:27, sum_L:1229021, sum_n:38484
RD	0
LK	0.000000
QD	0.000000 -> 0.000000
RI	inf
TR	0.031813	0.006363
MT	5.000000
MM	C_pi: 1.000000, n_recomb: 7795.081191
RS	0	0.000000	1.000000	49.879756	0.006399	0.000000
RS	1	0.006440	1.000000	52.741325	0.006766	0.000000
RS	2	0.013294	1.000000	55.743272	0.007151	0.000000
RS	3	0.020590	1.000000	58.889333	0.007555	0.000000
RS	4	0.028356	1.000000	62.182886	0.007977	0.000000
RS	5	0.036622	1.000000	65.626866	0.008419	0.000000
RS	6	0.045421	1.000000	69.223667	0.008880	0.000000
RS	7	0.054785	1.000000	72.975047	0.009362	0.000000
RS	8	0.064753	1.000000	76.882005	0.009863	0.000000
RS	9	0.075363	1.000000	80.944660	0.010384	0.000000
RS	10	0.086656	1.000000	85.162112	0.010925	0.000000
RS	11	0.098677	1.000000	89.532292	0.011486	0.000000
RS	12	0.111471	1.000000	94.051802	0.012066	0.000000
RS	13	0.125090	1.000000	98.715741	0.012664	0.000000
RS	14	0.139585	1.000000	103.517520	0.013280	0.000000
RS	15	0.155014	1.000000	108.448673	0.013912	0.000000
RS	16	0.171437	1.000000	113.498653	0.014560	0.000000
RS	17	0.188917	1.000000	118.654625	0.015222	0.000000
RS	18	0.207523	1.000000	123.901255	0.015895	0.000000
RS	19	0.227327	1.000000	129.220506	0.016577	0.000000
RS	20	0.248406	1.000000	134.591426	0.017266	0.000000
RS	21	0.270843	1.000000	139.989962	0.017959	0.000000
RS	22	0.294725	1.000000	145.388780	0.018651	0.000000
RS	23	0.320144	1.000000	150.757119	0.019340	0.000000
RS	24	0.347201	1.000000	156.060672	0.020020	0.000000
RS	25	0.376000	1.000000	161.261517	0.020688	0.000000
RS	26	0.406654	1.000000	166.318102	0.021336	0.000000
RS	27	0.439282	1.000000	171.185305	0.021961	0.000000
RS	28	0.474011	1.000000	175.814564	0.022555	0.000000
RS	29	0.510976	1.000000	180.154122	0.023111	0.000000
RS	30	0.550322	1.000000	184.149371	0.023624	0.000000
RS	31	0.592202	1.000000	187.743325	0.024085	0.000000
RS	32	0.636779	1.000000	190.877242	0.024487	0.000000
RS	33	0.684227	1.000000	193.491387	0.024822	0.000000
RS	34	0.734730	1.000000	195.525964	0.025083	0.000000
RS	35	0.788485	1.000000	196.922215	0.025262	0.000000
RS	36	0.845702	1.000000	197.623678	0.025352	0.000000
RS	37	0.906604	1.000000	197.577613	0.025346	0.000000
RS	38	0.971428	1.000000	196.736564	0.025239	0.000000
RS	39	1.040426	1.000000	195.060041	0.025023	0.000000
RS	40	1.113868	1.000000	192.516281	0.024697	0.000000
RS	41	1.192040	1.000000	189.084037	0.024257	0.000000
RS	42	1.275245	1.000000	184.754336	0.023701	0.000000
RS	43	1.363809	1.000000	179.532125	0.023031	0.000000
RS	44	1.458076	1.000000	173.437717	0.022250	0.000000
RS	45	1.558414	1.000000	166.507947	0.021361	0.000000
RS	46	1.665214	1.000000	158.796929	0.020371	0.000000
RS	47	1.778891	1.000000	150.376305	0.019291	0.000000
RS	48	1.899889	1.000000	141.334911	0.018131	0.000000
RS	49	2.028679	1.000000	131.777749	0.016905	0.000000
RS	50	2.165763	1.000000	121.824232	0.015628	0.000000
RS	51	2.311675	1.000000	111.605667	0.014317	0.000000
RS	52	2.466983	1.000000	101.262003	0.012991	0.000000
RS	53	2.632293	1.000000	90.937905	0.011666	0.000000
RS	54	2.808249	1.000000	80.778302	0.010363	0.000000
RS	55	2.995536	1.000000	70.923573	0.009099	0.000000
RS	56	3.194884	1.000000	61.504626	0.007890	0.000000
RS	57	3.407070	1.000000	52.638150	0.006753	0.000000
RS	58	3.632920	1.000000	44.422327	0.005699	0.000000
RS	59	3.873315	1.000000	36.933329	0.004738	0.000000
RS	60	4.129191	1.000000	30.222864	0.003877	0.000000
RS	61	4.401545	1.000000	24.316981	0.003120	0.000000
RS	62	4.691438	1.000000	19.216268	0.002465	0.000000
RS	63	5.000000	1.000000	53.355661	0.006845	0.000000
PA	4+25*2+4+6 0.031813452 0.006362690 5.000000000 1.000000000 1.000000000 1.000000000 1.000000000 1.000000000 1.000000000 1.000000000 1.000000000 1.000000000 1.000000000 1.000000000 1.000000000 1.000000000 1.000000000 1.000000000 1.000000000 1.000000000 1.000000000 1.000000000 1.000000000 1.000000000 1.000000000 1.000000000 1.000000000 1.000000000 1.000000000 1.000000000 1.000000000
//
IT	8739
RD	1
LK	-134413.864646
QD	-8276.185974 -> -2576.819253
RI	0.0959692406
TR	0.016699	0.003950
MT	12.081981
MM	C_pi: 2.072305, n_recomb: 10020.169627
RS	0	0.000000	0.413973	189.135643	0.018875	0.000646
RS	1	0.007921	0.413973	200.100894	0.019970	0.003559
RS	2	0.016470	0.413973	211.368905	0.021094	0.009012
RS	3	0.025696	0.413973	222.892499	0.022244	0.015920
RS	4	0.035652	0.330517	292.897746	0.029231	0.022214
RS	5	0.046397	0.330517	305.602639	0.030499	0.027169
RS	6	0.057994	0.345045	304.858851	0.030425	0.031076
RS	7	0.070509	0.345045	316.843321	0.031621	0.034106
RS	8	0.084015	0.386616	293.676798	0.029309	0.036043
RS	9	0.098591	0.386616	304.769369	0.030416	0.036690
RS	10	0.114322	0.451886	270.610909	0.027007	0.036212
RS	11	0.131299	0.451886	280.872470	0.028031	0.035041
RS	12	0.149620	0.535563	246.050582	0.024556	0.033575
RS	13	0.169393	0.535563	255.554567	0.025504	0.032038
RS	14	0.190732	0.633597	224.417793	0.022397	0.030525
RS	15	0.213761	0.633597	233.226486	0.023276	0.029074
RS	16	0.238615	0.745458	206.044629	0.020563	0.027707
RS	17	0.265437	0.745458	214.215294	0.021378	0.026438
RS	18	0.294384	0.872537	190.288016	0.018990	0.025264
RS	19	0.325624	0.872537	197.872134	0.019747	0.024169
RS	20	0.359338	1.017312	176.477784	0.017612	0.023127
RS	21	0.395723	1.017312	183.520600	0.018315	0.022113
RS	22	0.434990	1.182030	164.241104	0.016391	0.021108
RS	23	0.477368	1.182030	170.782476	0.017044	0.020102
RS	24	0.523102	1.367369	153.493507	0.015318	0.019093
RS	25	0.572459	1.367369	159.568502	0.015925	0.018092
RS	26	0.625726	1.571846	144.268983	0.014398	0.017112
RS	27	0.683212	1.571846	149.907227	0.014961	0.016170
RS	28	0.745251	1.792648	136.526049	0.013625	0.015273
RS	29	0.812205	1.792648	141.749969	0.014146	0.014428
RS	30	0.884462	2.026831	130.095292	0.012983	0.013633
RS	31	0.962443	2.026831	134.918358	0.013465	0.012890
RS	32	1.046601	2.271587	124.749819	0.012450	0.012196
RS	33	1.137425	2.271587	129.175486	0.012892	0.011551
RS	34	1.235444	2.524139	120.259126	0.012002	0.010955
RS	35	1.341226	2.524139	124.280357	0.012403	0.010406
RS	36	1.455388	2.782255	116.382702	0.011615	0.009902
RS	37	1.578593	2.782255	119.982277	0.011974	0.009441
RS	38	1.711557	3.044907	112.863314	0.011264	0.009019
RS	39	1.855054	3.044907	116.015492	0.011578	0.008631
RS	40	2.009917	3.312319	109.446173	0.010923	0.008274
RS	41	2.177047	3.312319	112.119711	0.011189	0.007945
RS	42	2.357416	3.585666	105.900445	0.010569	0.007642
RS	43	2.552072	3.585666	108.062588	0.010785	0.007362
RS	44	2.762147	3.866892	102.028774	0.010182	0.007105
RS	45	2.988862	3.866892	103.649994	0.010344	0.006869
RS	46	3.233536	4.159065	97.663712	0.009747	0.006653
RS	47	3.497591	4.159065	98.723504	0.009852	0.006457
RS	48	3.782562	4.467293	92.662435	0.009248	0.006280
RS	49	4.090106	4.467293	93.156629	0.009297	0.006119
RS	50	4.422012	4.799766	86.916134	0.008674	0.005975
RS	51	4.780208	4.799766	86.865169	0.008669	0.005847
RS	52	5.166777	5.169640	80.360188	0.008020	0.005733
RS	53	5.583967	5.169640	79.817642	0.007966	0.005633
RS	54	6.034204	5.859443	69.867360	0.006973	0.005545
RS	55	6.520104	5.859443	69.244947	0.006911	0.005466
RS	56	7.044494	5.859443	68.166785	0.006803	0.005397
RS	57	7.610421	5.859443	66.618784	0.006648	0.005334
RS	58	8.221177	9.819473	39.416992	0.003934	0.005279
RS	59	8.880311	9.819473	39.725922	0.003965	0.005234
RS	60	9.591656	9.819473	39.820882	0.003974	0.005207
RS	61	10.359349	9.819473	39.683297	0.003960	0.005213
RS	62	11.187851	9.819473	39.297368	0.003922	0.005276
RS	63	12.081981	9.819473	420.396225	0.041955	0.046431
PA	4+25*2+4+6 0.016698984 0.003950356 12.081980705 0.413972855 0.330516577 0.345044613 0.386616230 0.451886177 0.535562992 0.633596897 0.745457649 0.872536659 1.017312050 1.182029724 1.367368698 1.571846008 1.792648315 2.026831150 2.271587372 2.524138927 2.782255173 3.044906616 3.312318802 3.585665941 3.866892338 4.159065247 4.467293262 4.799766064 5.169640064 5.859443069 9.819473207
//
IT	5010
RD	2
LK	-124890.846924
QD	-3902.703168 -> -1695.581684
RI	0.0813325146
TR	0.012125	0.004835
MT	14.335715
MM	C_pi: 4.290710, n_recomb: 25237.462143
RS	0	0.000000	0.823668	247.810295	0.009819	0.000262
RS	1	0.008212	0.823668	265.397920	0.010516	0.001394
RS	2	0.017099	0.823668	283.992105	0.011253	0.003546
RS	3	0.026716	0.823668	303.609440	0.012030	0.006835
RS	4	0.037122	0.426296	622.550305	0.024668	0.013814
RS	5	0.048383	0.426296	655.424141	0.025970	0.019601
RS	6	0.060569	0.380129	770.654582	0.030536	0.024411
RS	7	0.073755	0.380129	804.397435	0.031873	0.029940
RS	8	0.088024	0.390803	814.719126	0.032282	0.031565
RS	9	0.103466	0.390803	846.139923	0.033527	0.036265
RS	10	0.120175	0.435523	787.739121	0.031213	0.034851
RS	11	0.138257	0.435523	816.419603	0.032350	0.038337
RS	12	0.157823	0.505116	729.405881	0.028902	0.034952
RS	13	0.178996	0.505116	755.653114	0.029942	0.037233
RS	14	0.201908	0.594401	665.308153	0.026362	0.033195
RS	15	0.226702	0.594401	689.402544	0.027317	0.034785
RS	16	0.253532	0.702402	604.629731	0.023958	0.030853
RS	17	0.282565	0.702402	626.779716	0.024835	0.032104
RS	18	0.313983	0.831952	548.682537	0.021741	0.028479
RS	19	0.347981	0.831952	569.067840	0.022549	0.029508
RS	20	0.384770	0.989226	496.519250	0.019674	0.026167
RS	21	0.424581	0.989226	515.306563	0.020418	0.026984
RS	22	0.467662	1.182244	447.664452	0.017738	0.023873
RS	23	0.514280	1.182244	465.004089	0.018425	0.024448
RS	24	0.564727	1.419073	402.592480	0.015952	0.021545
RS	25	0.619316	1.419073	418.614166	0.016587	0.021852
RS	26	0.678389	1.706189	362.202926	0.014352	0.019175
RS	27	0.742313	1.706189	377.019171	0.014939	0.019239
RS	28	0.811487	2.047427	327.179557	0.012964	0.016846
RS	29	0.886341	2.047427	340.893579	0.013507	0.016759
RS	30	0.967343	2.444384	297.604982	0.011792	0.014700
RS	31	1.054997	2.444384	310.315551	0.012296	0.014539
RS	32	1.149849	2.896810	273.091562	0.010821	0.012801
RS	33	1.252491	2.896810	284.892271	0.011288	0.012607
RS	34	1.363562	3.401397	253.126736	0.010030	0.011157
RS	35	1.483755	3.401397	264.102817	0.010465	0.010962
RS	36	1.613818	3.951689	237.151159	0.009397	0.009768
RS	37	1.754563	3.951689	247.375103	0.009802	0.009597
RS	38	1.906866	4.540523	224.502549	0.008896	0.008621
RS	39	2.071676	4.540523	234.029239	0.009273	0.008484
RS	40	2.250022	5.161738	214.486470	0.008499	0.007682
RS	41	2.443014	5.161738	223.350066	0.008850	0.007577
RS	42	2.651855	5.809760	206.487061	0.008182	0.006912
RS	43	2.877847	5.809760	214.700167	0.008507	0.006837
RS	44	3.122398	6.478930	199.994306	0.007925	0.006284
RS	45	3.387032	6.478930	207.548235	0.008224	0.006244
RS	46	3.673399	7.165869	194.513902	0.007707	0.005785
RS	47	3.983283	7.165869	201.380084	0.007979	0.005782
RS	48	4.318617	7.875097	189.452516	0.007507	0.005398
RS	49	4.681488	7.875097	195.588091	0.007750	0.005430
RS	50	5.074161	8.624713	184.088828	0.007294	0.005100
RS	51	5.499080	8.624713	189.449972	0.007507	0.005161
RS	52	5.958896	9.453645	177.584333	0.007037	0.004861
RS	53	6.456473	9.453645	182.149585	0.007217	0.004939
RS	54	6.994913	11.047713	159.875565	0.006335	0.004441
RS	55	7.577572	11.047713	164.001268	0.006498	0.004534
RS	56	8.208081	11.047713	167.496527	0.006637	0.004606
RS	57	8.890369	11.047713	170.255553	0.006746	0.004648
RS	58	9.628688	24.462286	79.300964	0.003142	0.002839
RS	59	10.427642	24.462286	83.108086	0.003293	0.002947
RS	60	11.292208	24.462286	86.868831	0.003442	0.003035
RS	61	12.227775	24.462286	90.541217	0.003588	0.003102
RS	62	13.240174	24.462286	94.078056	0.003728	0.003148
RS	63	14.335715	24.462286	2174.190747	0.086149	0.050654
PA	4+25*2+4+6 0.012125234 0.004835476 14.335714590 0.823668300 0.426296238 0.380129339 0.390803255 0.435523351 0.505116004 0.594400727 0.702401970 0.831951875 0.989226182 1.182243906 1.419073266 1.706189002 2.047426980 2.444384160 2.896810288 3.401397180 3.951688782 4.540522550 5.161738076 5.809759827 6.478929616 7.165869323 7.875096773 8.624713249 9.453644707 11.047713160 24.462285993
//
IT	5523
RD	3
LK	-121285.655218
QD	-2407.404711 -> -1504.886671
RI	0.0609829614
TR	0.009256	0.005790
MT	15.746754
MM	C_pi: 6.396744, n_recomb: 44690.281514
RS	0	0.000000	1.908064	192.117584	0.004299	0.000119
RS	1	0.008373	1.908064	207.258502	0.004638	0.000614
RS	2	0.017446	1.908064	223.507594	0.005001	0.001536
RS	3	0.027280	1.908064	240.931210	0.005391	0.002932
RS	4	0.037936	0.637943	771.790634	0.017270	0.009166
RS	5	0.049485	0.637943	820.812583	0.018367	0.013189
RS	6	0.062001	0.482202	1149.137486	0.025713	0.019543
RS	7	0.075565	0.482202	1209.439947	0.027063	0.024267
RS	8	0.090264	0.451108	1355.781401	0.030337	0.028098
RS	9	0.106195	0.451108	1416.301377	0.031691	0.032455
RS	10	0.123458	0.473165	1407.571652	0.031496	0.032938
RS	11	0.142168	0.473165	1463.957015	0.032758	0.036617
RS	12	0.162444	0.526497	1366.853021	0.030585	0.034615
RS	13	0.184417	0.526497	1418.376690	0.031738	0.037495
RS	14	0.208231	0.601767	1286.983069	0.028798	0.034186
RS	15	0.234038	0.601767	1333.912863	0.029848	0.036407
RS	16	0.262005	0.696076	1194.821932	0.026736	0.032641
RS	17	0.292315	0.696076	1237.559898	0.027692	0.034452
RS	18	0.325162	0.811522	1099.278638	0.024598	0.030624
RS	19	0.360759	0.811522	1138.235976	0.025469	0.032174
RS	20	0.399337	0.954948	1001.583734	0.022412	0.028375
RS	21	0.441145	0.954948	1037.189784	0.023208	0.029694
RS	22	0.486453	1.136565	902.675893	0.020198	0.025938
RS	23	0.535555	1.136565	935.349353	0.020930	0.027001
RS	24	0.588767	1.368233	805.509707	0.018024	0.023340
RS	25	0.646435	1.368233	835.604110	0.018698	0.024126
RS	26	0.708932	1.661873	714.148116	0.015980	0.020660
RS	27	0.776661	1.661873	741.927079	0.016602	0.021183
RS	28	0.850060	2.028035	632.097138	0.014144	0.018027
RS	29	0.929606	2.028035	657.756077	0.014718	0.018341
RS	30	1.015811	2.475513	561.145360	0.012556	0.015580
RS	31	1.109234	2.475513	584.851473	0.013087	0.015758
RS	32	1.210479	3.010974	501.482179	0.011221	0.013416
RS	33	1.320201	3.010974	523.400330	0.011712	0.013510
RS	34	1.439109	3.636610	452.525772	0.010126	0.011565
RS	35	1.567973	3.636610	472.825986	0.010580	0.011610
RS	36	1.707627	4.348001	413.340523	0.009249	0.010021
RS	37	1.858973	4.348001	432.193978	0.009671	0.010045
RS	38	2.022991	5.135615	382.646724	0.008562	0.008762
RS	39	2.200741	5.135615	400.213675	0.008955	0.008785
RS	40	2.393374	5.987014	359.024548	0.008034	0.007753
RS	41	2.602136	5.987014	375.440875	0.008401	0.007785
RS	42	2.828376	6.886878	341.195830	0.007635	0.006953
RS	43	3.073559	6.886878	356.563429	0.007979	0.006998
RS	44	3.339270	7.816378	328.123885	0.007342	0.006326
RS	45	3.627228	7.816378	342.503915	0.007664	0.006389
RS	46	3.939295	8.757534	318.827582	0.007134	0.005847
RS	47	4.277492	8.757534	332.233974	0.007434	0.005933
RS	48	4.644003	9.704803	312.072709	0.006983	0.005493
RS	49	5.041202	9.704803	324.469828	0.007260	0.005604
RS	50	5.471657	10.678118	306.211722	0.006852	0.005234
RS	51	5.938152	10.678118	317.526926	0.007105	0.005365
RS	52	6.443706	11.736586	299.146820	0.006694	0.005026
RS	53	6.991587	11.736586	309.308364	0.006921	0.005166
RS	54	7.585341	13.814156	271.758108	0.006081	0.004552
RS	55	8.228807	13.814156	281.096426	0.006290	0.004693
RS	56	8.926149	13.814156	289.622137	0.006481	0.004814
RS	57	9.681877	13.814156	297.145784	0.006649	0.004908
RS	58	10.500879	39.052523	109.583444	0.002452	0.002286
RS	59	11.388453	39.052523	116.280697	0.002602	0.002387
RS	60	12.350341	39.052523	123.168729	0.002756	0.002475
RS	61	13.392764	39.052523	130.214231	0.002914	0.002548
RS	62	14.522466	39.052523	137.376071	0.003074	0.002605
RS	63	15.746754	39.052523	4788.289420	0.107144	0.053054
PA	4+25*2+4+6 0.009255768 0.005789799 15.746753880 1.908063904 0.637942570 0.482201623 0.451107705 0.473165459 0.526497457 0.601766779 0.696075787 0.811521538 0.954947876 1.136564794 1.368233254 1.661872796 2.028035191 2.475513123 3.010973568 3.636610184 4.348001060 5.135614821 5.987014205 6.886878271 7.816377876 8.757533758 9.704803157 10.678118093 11.736586270 13.814156091 39.052522698
//
IT	5265
RD	4
LK	-119726.695508
QD	-1809.392525 -> -1305.373004
RI	0.0450563772
TR	0.007327	0.006508
MT	17.129905
MM	C_pi: 7.873973, n_recomb: 61410.869355
RS	0	0.000000	4.520392	112.706529	0.001835	0.000054
RS	1	0.008517	4.520392	122.068922	0.001988	0.000270
RS	2	0.017759	4.520392	132.187247	0.002153	0.000666
RS	3	0.027788	4.520392	143.118681	0.002331	0.001256
RS	4	0.038671	0.981365	710.265711	0.011566	0.006048
RS	5	0.050481	0.981365	761.177954	0.012395	0.008719
RS	6	0.063297	0.630111	1264.131278	0.020585	0.015318
RS	7	0.077205	0.630111	1340.654994	0.021831	0.019116
RS	8	0.092297	0.538108	1657.983607	0.026998	0.024389
RS	9	0.108674	0.538108	1743.103745	0.028384	0.028181
RS	10	0.126446	0.532950	1845.028137	0.030044	0.030363
RS	11	0.145732	0.532950	1928.178308	0.031398	0.033729
RS	12	0.166660	0.569612	1881.905069	0.030644	0.033249
RS	13	0.189371	0.569612	1959.205376	0.031903	0.036080
RS	14	0.214016	0.631524	1837.426736	0.029920	0.033968
RS	15	0.240760	0.631524	1907.994090	0.031069	0.036295
RS	16	0.269781	0.712818	1753.687423	0.028557	0.033352
RS	17	0.301274	0.712818	1817.592893	0.029597	0.035307
RS	18	0.335450	0.814085	1648.333408	0.026841	0.031968
RS	19	0.372536	0.814085	1705.987723	0.027780	0.033666
RS	20	0.412780	0.941608	1525.878432	0.024847	0.030074
RS	21	0.456452	0.941608	1577.928172	0.025695	0.031552
RS	22	0.503843	1.105891	1389.240248	0.022622	0.027761
RS	23	0.555271	1.105891	1436.482529	0.023391	0.029003
RS	24	0.611078	1.319964	1244.802200	0.020270	0.025108
RS	25	0.671638	1.319964	1288.008092	0.020974	0.026093
RS	26	0.737356	1.597972	1101.523529	0.017937	0.022261
RS	27	0.808672	1.597972	1141.285264	0.018584	0.022998
RS	28	0.886060	1.954000	967.811998	0.015760	0.019411
RS	29	0.970040	1.954000	1004.515563	0.016357	0.019937
RS	30	1.061172	2.401685	849.020303	0.013825	0.016730
RS	31	1.160066	2.401685	882.918943	0.014377	0.017097
RS	32	1.267382	2.953492	747.277920	0.012168	0.014334
RS	33	1.383837	2.953492	778.576093	0.012678	0.014590
RS	34	1.510211	3.617522	662.792185	0.010793	0.012276
RS	35	1.647348	3.617522	691.695048	0.011263	0.012459
RS	36	1.796164	4.393630	594.697911	0.009684	0.010564
RS	37	1.957655	4.393630	621.428442	0.010119	0.010704
RS	38	2.132899	5.273079	541.259772	0.008814	0.009179
RS	39	2.323068	5.273079	566.050292	0.009217	0.009298
RS	40	2.529433	6.239861	500.318737	0.008147	0.008082
RS	41	2.753374	6.239861	523.388685	0.008523	0.008195
RS	42	2.996387	7.270568	469.835061	0.007651	0.007230
RS	43	3.260097	7.270568	491.368680	0.008001	0.007344
RS	44	3.546266	8.333925	448.124193	0.007297	0.006581
RS	45	3.856807	8.333925	468.251446	0.007625	0.006702
RS	46	4.193797	9.396984	433.604153	0.007061	0.006102
RS	47	4.559486	9.396984	452.381639	0.007366	0.006236
RS	48	4.956320	10.441820	424.289361	0.006909	0.005762
RS	49	5.386952	10.441820	441.686299	0.007192	0.005911
RS	50	5.854258	11.485345	417.456780	0.006798	0.005521
RS	51	6.361364	11.485345	433.365377	0.007057	0.005681
RS	52	6.911659	12.598774	409.507482	0.006668	0.005325
RS	53	7.508821	12.598774	423.801507	0.006901	0.005487
RS	54	8.156841	14.823327	372.815780	0.006071	0.004810
RS	55	8.860050	14.823327	385.944166	0.006285	0.004964
RS	56	9.623150	14.823327	397.932665	0.006480	0.005099
RS	57	10.451241	14.823327	408.508078	0.006652	0.005204
RS	58	11.349858	52.407441	120.855482	0.001968	0.001904
RS	59	12.325008	52.407441	129.038697	0.002101	0.001997
RS	60	13.383208	52.407441	137.584298	0.002240	0.002083
RS	61	14.531531	52.407441	146.474066	0.002385	0.002160
RS	62	15.777654	52.407441	155.682088	0.002535	0.002227
RS	63	17.129905	52.407441	6932.723869	0.112891	0.055970
PA	4+25*2+4+6 0.007327027 0.006508489 17.129904953 4.520391644 0.981365027 0.630111136 0.538107748 0.532950105 0.569612390 0.631524099 0.712817569 0.814084786 0.941607806 1.105891149 1.319964283 1.597971801 1.954000348 2.401685145 2.953492118 3.617521532 4.393629993 5.273078678 6.239860863 7.270568138 8.333924728 9.396983655 10.441819585 11.485344660 12.598773885 14.823326609 52.407440616
//
IT	5723
RD	5
LK	-118800.048098
QD	-1451.176463 -> -1095.870269
RI	0.0336423660
TR	0.005958	0.007037
MT	18.540937
MM	C_pi: 8.952580, n_recomb: 75065.171241
RS	0	0.000000	10.688063	58.889175	0.000785	0.000024
RS	1	0.008652	10.688063	63.932495	0.000852	0.000120
RS	2	0.018053	10.688063	69.402847	0.000925	0.000293
RS	3	0.028268	10.688063	75.335511	0.001004	0.000546
RS	4	0.039366	1.514708	575.007746	0.007660	0.004024
RS	5	0.051424	1.514708	619.619877	0.008254	0.005792
RS	6	0.064526	0.828517	1215.087346	0.016187	0.011993
RS	7	0.078762	0.828517	1296.837454	0.017276	0.015003
RS	8	0.094229	0.648306	1761.141640	0.023462	0.021005
RS	9	0.111034	0.648306	1862.591490	0.024813	0.024284
RS	10	0.129293	0.609023	2090.004833	0.027843	0.027689
RS	11	0.149133	0.609023	2195.139196	0.029243	0.030719
RS	12	0.170689	0.627799	2231.332671	0.029725	0.031488
RS	13	0.194110	0.627799	2332.074456	0.031067	0.034139
RS	14	0.219557	0.677253	2255.407279	0.030046	0.033125
RS	15	0.247206	0.677253	2348.638911	0.031288	0.035398
RS	16	0.277248	0.747491	2212.753551	0.029478	0.033345
RS	17	0.309889	0.747491	2297.447091	0.030606	0.035309
RS	18	0.345354	0.837210	2127.223055	0.028338	0.032639
RS	19	0.383887	0.837210	2203.264986	0.029351	0.034368
RS	20	0.425755	0.951796	2005.494149	0.026717	0.031228
RS	21	0.471245	0.951796	2073.412460	0.027621	0.032755
RS	22	0.520671	1.101448	1851.458769	0.024665	0.029202
RS	23	0.574374	1.101448	1912.298271	0.025475	0.030512
RS	24	0.632723	1.299370	1674.220391	0.022304	0.026657
RS	25	0.696121	1.299370	1729.234361	0.023036	0.027731
RS	26	0.765005	1.560449	1487.819050	0.019820	0.023775
RS	27	0.839848	1.560449	1538.100151	0.020490	0.024618
RS	28	0.921167	1.900381	1306.592171	0.017406	0.020797
RS	29	1.009522	1.900381	1352.886015	0.018023	0.021437
RS	30	1.105522	2.335565	1140.838390	0.015198	0.017939
RS	31	1.209828	2.335565	1183.588269	0.015767	0.018416
RS	32	1.323159	2.882405	995.941164	0.013268	0.015345
RS	33	1.446296	2.882405	1035.423993	0.013794	0.015701
RS	34	1.580087	3.553630	873.940058	0.011642	0.013096
RS	35	1.725454	3.553630	910.379308	0.012128	0.013366
RS	36	1.883399	4.353160	774.746986	0.010321	0.011220
RS	37	2.055010	4.353160	808.377307	0.010769	0.011433
RS	38	2.241469	5.274015	696.566574	0.009279	0.009703
RS	39	2.444062	5.274015	727.649521	0.009694	0.009883
RS	40	2.664183	6.298250	636.672610	0.008482	0.008508
RS	41	2.903350	6.298250	665.475521	0.008865	0.008672
RS	42	3.163211	7.396138	592.301124	0.007890	0.007590
RS	43	3.445556	7.396138	619.062782	0.008247	0.007747
RS	44	3.752330	8.525782	561.083727	0.007475	0.006904
RS	45	4.085648	8.525782	585.978924	0.007806	0.007060
RS	46	4.447805	9.640969	540.771497	0.007204	0.006410
RS	47	4.841298	9.640969	563.874465	0.007512	0.006572
RS	48	5.268836	10.712100	528.553466	0.007041	0.006070
RS	49	5.733368	10.712100	549.808826	0.007324	0.006239
RS	50	6.238092	11.751679	520.531855	0.006934	0.005835
RS	51	6.786486	11.751679	539.763680	0.007191	0.006007
RS	52	7.382330	12.838019	511.457349	0.006814	0.005639
RS	53	8.029728	12.838019	528.459506	0.007040	0.005805
RS	54	8.733142	15.042871	465.980929	0.006208	0.005082
RS	55	9.497417	15.042871	481.475627	0.006414	0.005234
RS	56	10.327820	15.042871	495.323006	0.006599	0.005364
RS	57	11.230073	15.042871	507.161788	0.006756	0.005462
RS	58	12.210392	65.113297	122.624010	0.001634	0.001598
RS	59	13.275532	65.113297	131.469710	0.001751	0.001683
RS	60	14.432831	65.113297	140.788836	0.001876	0.001764
RS	61	15.690264	65.113297	150.576769	0.002006	0.001840
RS	62	17.056495	65.113297	160.822122	0.002142	0.001909
RS	63	18.540937	65.113297	8495.054144	0.113169	0.058892
PA	4+25*2+4+6 0.005958400 0.007037209 18.540936798 10.688063443 1.514707853 0.828517159 0.648305549 0.609022774 0.627798886 0.677253127 0.747490554 0.837209795 0.951796145 1.101447933 1.299370446 1.560449236 1.900380576 2.335565287 2.882405011 3.553629985 4.353160250 5.274014663 6.298250064 7.396138424 8.525781853 9.640969382 10.712099714 11.751679096 12.838019095 15.042871060 65.113296542
//
IT	5245
RD	6
LK	-118129.938720
QD	-1182.049556 -> -910.072578
RI	0.0258540486
TR	0.004934	0.007422
MT	20.008332
MM	C_pi: 9.854746, n_recomb: 86715.984123
RS	0	0.000000	24.941568	29.454860	0.000340	0.000011
RS	1	0.008783	24.941568	32.031230	0.000369	0.000054
RS	2	0.018338	24.941568	34.831930	0.000402	0.000131
RS	3	0.028731	24.941568	37.876306	0.000437	0.000242
RS	4	0.040038	2.320127	441.683312	0.005093	0.002718
RS	5	0.052338	2.320127	477.848092	0.005510	0.003899
RS	6	0.065718	1.084553	1101.465486	0.012702	0.009468
RS	7	0.080273	1.084553	1181.607128	0.013626	0.011853
RS	8	0.096107	0.780403	1754.023130	0.020227	0.018126
RS	9	0.113331	0.780403	1864.752295	0.021504	0.020963
RS	10	0.132068	0.698231	2207.935766	0.025462	0.025190
RS	11	0.152451	0.698231	2329.969963	0.026869	0.027920
RS	12	0.174624	0.697016	2456.396437	0.028327	0.029639
RS	13	0.198744	0.697016	2577.600049	0.029725	0.032103
RS	14	0.224984	0.734247	2562.169500	0.029547	0.031990
RS	15	0.253527	0.734247	2676.688246	0.030867	0.034170
RS	16	0.284578	0.794825	2578.524482	0.029735	0.032911
RS	17	0.318356	0.794825	2683.666858	0.030948	0.034841
RS	18	0.355101	0.875231	2532.467252	0.029204	0.032831
RS	19	0.395073	0.875231	2627.084160	0.030295	0.034557
RS	20	0.438556	0.979846	2431.082653	0.028035	0.031929
RS	21	0.485858	0.979846	2515.139684	0.029004	0.033467
RS	22	0.537314	1.118452	2277.585113	0.026265	0.030261
RS	23	0.593290	1.118452	2352.059636	0.027124	0.031598
RS	24	0.654183	1.304141	2082.313468	0.024013	0.027917
RS	25	0.720424	1.304141	2148.817577	0.024780	0.029033
RS	26	0.792482	1.551999	1863.546030	0.021490	0.025094
RS	27	0.870870	1.551999	1923.724958	0.022184	0.025992
RS	28	0.956143	1.878477	1641.605354	0.018931	0.022065
RS	29	1.048905	1.878477	1696.702498	0.019566	0.022770
RS	30	1.149815	2.301616	1432.440879	0.016519	0.019085
RS	31	1.259588	2.301616	1483.223782	0.017104	0.019630
RS	32	1.379002	2.840501	1245.656357	0.014365	0.016335
RS	33	1.508905	2.840501	1292.559053	0.014906	0.016755
RS	34	1.650217	3.511349	1086.049886	0.012524	0.013923
RS	35	1.803940	3.511349	1129.344380	0.013023	0.014252
RS	36	1.971166	4.321483	955.030169	0.011013	0.011898
RS	37	2.153079	4.321483	994.954956	0.011474	0.012163
RS	38	2.350970	5.265756	851.213415	0.009816	0.010258
RS	39	2.566241	5.265756	888.034350	0.010241	0.010481
RS	40	2.800421	6.325015	771.562468	0.008898	0.008968
RS	41	3.055168	6.325015	805.566915	0.009290	0.009168
RS	42	3.332290	7.464346	712.695947	0.008219	0.007983
RS	43	3.633753	7.464346	744.151260	0.008581	0.008169
RS	44	3.961693	8.632572	671.583559	0.007745	0.007255
RS	45	4.318436	8.632572	700.683773	0.008080	0.007435
RS	46	4.706513	9.771611	645.287325	0.007441	0.006742
RS	47	5.128675	9.771611	672.094876	0.007751	0.006920
RS	48	5.587916	10.841173	630.122997	0.007267	0.006396
RS	49	6.087493	10.841173	654.520754	0.007548	0.006574
RS	50	6.630948	11.848957	620.944922	0.007161	0.006161
RS	51	7.222135	11.848957	642.644246	0.007411	0.006335
RS	52	7.865247	12.877565	610.726328	0.007043	0.005961
RS	53	8.564845	12.877565	629.401420	0.007258	0.006121
RS	54	9.325889	14.992144	557.011737	0.006423	0.005366
RS	55	10.153777	14.992144	573.774827	0.006617	0.005510
RS	56	11.054378	14.992144	588.212952	0.006783	0.005626
RS	57	12.034081	14.992144	599.873829	0.006918	0.005707
RS	58	13.099833	77.879580	120.787603	0.001393	0.001363
RS	59	14.259190	77.879580	129.923411	0.001498	0.001441
RS	60	15.520376	77.879580	139.609028	0.001610	0.001516
RS	61	16.892332	77.879580	149.851313	0.001728	0.001590
RS	62	18.384790	77.879580	160.651464	0.001853	0.001660
RS	63	20.008332	77.879580	9705.140491	0.111919	0.061511
PA	4+25*2+4+6 0.004934394 0.007421513 20.008331878 24.941568490 2.320127337 1.084553467 0.780403146 0.698231028 0.697016405 0.734246613 0.794824627 0.875230616 0.979845999 1.118452174 1.304141275 1.551999461 1.878476585 2.301615734 2.840501151 3.511348751 4.321483289 5.265755908 6.325014936 7.464345840 8.632572032 9.771611254 10.841173203 11.848956838 12.877564919 14.992143604 77.879580349
//
IT	5390
RD	7
LK	-117612.880995
QD	-970.623338 -> -756.609624
RI	0.0205577510
TR	0.004143	0.007694
MT	21.541124
MM	C_pi: 10.678703, n_recomb: 96997.318104
RS	0	0.000000	57.225227	14.505764	0.000150	0.000005
RS	1	0.008910	57.225227	15.796230	0.000163	0.000025
RS	2	0.018614	57.225227	17.201305	0.000177	0.000060
RS	3	0.029183	57.225227	18.731130	0.000193	0.000110
RS	4	0.040693	3.512065	331.786275	0.003421	0.001862
RS	5	0.053229	3.512065	360.022015	0.003712	0.002662
RS	6	0.066881	1.407472	971.420122	0.010015	0.007551
RS	7	0.081750	1.407472	1046.426796	0.010788	0.009449
RS	8	0.097945	0.934320	1691.047604	0.017434	0.015717
RS	9	0.115581	0.934320	1805.894691	0.018618	0.018182
RS	10	0.134790	0.798904	2247.238068	0.023168	0.022937
RS	11	0.155710	0.798904	2381.644016	0.024554	0.025411
RS	12	0.178494	0.774923	2594.647516	0.026750	0.027837
RS	13	0.203307	0.774923	2733.171410	0.028178	0.030133
RS	14	0.230332	0.799532	2783.817292	0.028700	0.030738
RS	15	0.259765	0.799532	2917.862388	0.030082	0.032827
RS	16	0.291820	0.851131	2866.924055	0.029557	0.032236
RS	17	0.326732	0.851131	2991.873897	0.030845	0.034129
RS	18	0.364754	0.923630	2871.708946	0.029606	0.032713
RS	19	0.406163	0.923630	2985.030412	0.030774	0.034430
RS	20	0.451263	1.020349	2804.058192	0.028909	0.032298
RS	21	0.500381	1.020349	2904.763244	0.029947	0.033843
RS	22	0.553875	1.150652	2664.980726	0.027475	0.031011
RS	23	0.612135	1.150652	2753.613032	0.028389	0.032365
RS	24	0.675587	1.327475	2464.418875	0.025407	0.028916
RS	25	0.744692	1.327475	2542.706505	0.026214	0.030060
RS	26	0.819954	1.565949	2223.603865	0.022924	0.026211
RS	27	0.901923	1.565949	2293.672936	0.023647	0.027146
RS	28	0.991194	1.882923	1968.328934	0.020293	0.023189
RS	29	1.088420	1.882923	2031.979485	0.020949	0.023936
RS	30	1.194309	2.297534	1720.358274	0.017736	0.020136
RS	31	1.309633	2.297534	1778.791663	0.018339	0.020727
RS	32	1.435232	2.830833	1494.112618	0.015404	0.017266
RS	33	1.572021	2.830833	1548.016619	0.015959	0.017733
RS	34	1.720999	3.501780	1297.857253	0.013380	0.014718
RS	35	1.883251	3.501780	1347.609029	0.013893	0.015090
RS	36	2.059960	4.320534	1135.138088	0.011703	0.012562
RS	37	2.252413	4.320534	1180.997793	0.012176	0.012866
RS	38	2.462014	5.283603	1005.452758	0.010366	0.010810
RS	39	2.690290	5.283603	1047.684344	0.010801	0.011067
RS	40	2.938907	6.370958	905.730560	0.009338	0.009432
RS	41	3.209674	6.370958	944.625277	0.009739	0.009659
RS	42	3.504568	7.543083	832.124572	0.008579	0.008384
RS	43	3.825737	7.543083	867.959114	0.008948	0.008591
RS	44	4.175521	8.740329	780.999200	0.008052	0.007615
RS	45	4.556472	8.740329	813.964907	0.008392	0.007811
RS	46	4.971366	9.893540	748.741060	0.007719	0.007081
RS	47	5.423227	9.893540	778.860433	0.008030	0.007270
RS	48	5.915349	10.952312	730.775188	0.007534	0.006729
RS	49	6.451319	10.952312	757.830465	0.007813	0.006912
RS	50	7.035044	11.919294	720.661950	0.007430	0.006494
RS	51	7.670780	11.919294	744.200789	0.007672	0.006666
RS	52	8.363160	12.879550	709.498680	0.007315	0.006290
RS	53	9.117231	12.879550	729.023451	0.007516	0.006440
RS	54	9.938491	14.871600	648.362920	0.006684	0.005663
RS	55	10.832925	14.871600	665.444196	0.006860	0.005794
RS	56	11.807053	14.871600	679.365988	0.007004	0.005893
RS	57	12.867977	14.871600	689.586514	0.007109	0.005952
RS	58	14.023429	90.999988	117.737784	0.001214	0.001184
RS	59	15.281833	90.999988	126.994471	0.001309	0.001255
RS	60	16.652361	90.999988	136.857454	0.001411	0.001327
RS	61	18.145004	90.999988	147.343338	0.001519	0.001397
RS	62	19.770641	90.999988	158.464188	0.001634	0.001466
RS	63	21.541124	90.999988	10707.271437	0.110387	0.063731
PA	4+25*2+4+6 0.004143104 0.007694263 21.541124247 57.225226525 3.512065275 1.407472277 0.934319905 0.798904184 0.774923032 0.799531706 0.851131426 0.923629824 1.020349439 1.150652409 1.327475130 1.565949423 1.882922528 2.297534147 2.830833040 3.501779889 4.320534363 5.283603443 6.370957697 7.543083286 8.740329348 9.893540196 10.952311729 11.919293973 12.879549836 14.871600351 90.999987697
//
IT	4801
RD	8
LK	-117204.371902
QD	-803.301782 -> -631.975922
RI	0.0168673508
TR	0.003520	0.007882
MT	23.133100
MM	C_pi: 11.451575, n_recomb: 106143.153113
RS	0	0.000000	128.940092	7.114582	0.000067	0.000003
RS	1	0.009033	128.940092	7.756950	0.000073	0.000012
RS	2	0.018882	128.940092	8.457289	0.000080	0.000028
RS	3	0.029620	128.940092	9.220826	0.000087	0.000051
RS	4	0.041328	5.246133	246.802027	0.002325	0.001294
RS	5	0.054094	5.246133	268.425820	0.002529	0.001843
RS	6	0.068013	1.807865	844.659959	0.007958	0.006084
RS	7	0.083190	1.807865	912.969242	0.008601	0.007607
RS	8	0.099737	1.110381	1600.384823	0.015078	0.013714
RS	9	0.117779	1.110381	1715.692907	0.016164	0.015866
RS	10	0.137450	0.910033	2236.075265	0.021067	0.020942
RS	11	0.158899	0.910033	2378.952504	0.022413	0.023196
RS	12	0.182285	0.860060	2669.924090	0.025154	0.026143
RS	13	0.207783	0.860060	2822.589077	0.026592	0.028293
RS	14	0.235584	0.871241	2938.148221	0.027681	0.029465
RS	15	0.265897	0.871241	3089.559482	0.029107	0.031471
RS	16	0.298948	0.914020	3089.572888	0.029108	0.031436
RS	17	0.334984	0.914020	3233.177124	0.030461	0.033295
RS	18	0.374275	0.979369	3150.897711	0.029685	0.032397
RS	19	0.417116	0.979369	3282.609778	0.030926	0.034110
RS	20	0.463826	1.069481	3125.618778	0.029447	0.032434
RS	21	0.514755	1.069481	3243.219963	0.030555	0.033990
RS	22	0.570285	1.193324	3011.291167	0.028370	0.031525
RS	23	0.630831	1.193324	3114.560603	0.029343	0.032898
RS	24	0.696846	1.363713	2815.974850	0.026530	0.029702
RS	25	0.768823	1.363713	2906.472344	0.027383	0.030871
RS	26	0.847302	1.595788	2562.495016	0.024142	0.027151
RS	27	0.932871	1.595788	2642.672337	0.024897	0.028115
RS	28	1.026168	1.906669	2281.264166	0.021492	0.024175
RS	29	1.127893	1.906669	2353.458726	0.022172	0.024955
RS	30	1.238806	2.316321	1999.665158	0.018839	0.021084
RS	31	1.359738	2.316321	2065.574559	0.019460	0.021711
RS	32	1.491594	2.847376	1737.197032	0.016367	0.018125
RS	33	1.635360	2.847376	1797.844900	0.016938	0.018628
RS	34	1.792111	3.521079	1506.087996	0.014189	0.015463
RS	35	1.963023	3.521079	1562.019118	0.014716	0.015870
RS	36	2.149372	4.350012	1312.542931	0.012366	0.013193
RS	37	2.352554	4.350012	1364.070334	0.012851	0.013529
RS	38	2.574088	5.332159	1157.359913	0.010904	0.011341
RS	39	2.815634	5.332159	1204.752325	0.011350	0.011626
RS	40	3.078998	6.446687	1037.722439	0.009777	0.009883
RS	41	3.366151	6.446687	1081.268327	0.010187	0.010134
RS	42	3.679243	7.649819	949.478988	0.008945	0.008776
RS	43	4.020615	7.649819	989.451486	0.009322	0.009002
RS	44	4.392823	8.873813	888.476108	0.008371	0.007970
RS	45	4.798652	8.873813	925.046121	0.008715	0.008180
RS	46	5.241138	10.038814	850.465817	0.008012	0.007417
RS	47	5.723594	10.038814	883.590340	0.008325	0.007615
RS	48	6.249629	11.084548	829.994131	0.007820	0.007060
RS	49	6.823179	11.084548	859.316222	0.008096	0.007245
RS	50	7.448538	12.008321	819.317559	0.007719	0.006827
RS	51	8.130384	12.008321	844.166016	0.007953	0.006994
RS	52	8.873820	12.896310	807.599552	0.007609	0.006621
RS	53	9.684409	12.896310	827.240897	0.007794	0.006759
RS	54	10.568217	14.747233	740.257976	0.006974	0.005973
RS	55	11.531859	14.747233	756.731714	0.007129	0.006088
RS	56	12.582544	14.747233	769.070078	0.007246	0.006166
RS	57	13.728136	14.747233	776.649448	0.007317	0.006198
RS	58	14.977207	104.427810	114.405648	0.001078	0.001046
RS	59	16.339104	104.427810	123.701171	0.001165	0.001112
RS	60	17.824019	104.427810	133.646790	0.001259	0.001180
RS	61	19.443064	104.427810	144.267459	0.001359	0.001247
RS	62	21.208354	104.427810	155.584635	0.001466	0.001315
RS	63	23.133100	104.427810	11558.571410	0.108896	0.065556
PA	4+25*2+4+6 0.003519576 0.007882030 23.133100301 128.940091570 5.246132767 1.807864754 1.110380776 0.910032577 0.860060097 0.871240918 0.914020488 0.979369288 1.069480545 1.193324418 1.363712511 1.595787670 1.906668797 2.316320632 2.847376083 3.521079192 4.350011581 5.332158935 6.446686701 7.649818990 8.873812885 10.038814204 11.084547914 12.008321292 12.896309848 14.747232576 104.427810319
//
IT	4565
RD	9
LK	-116876.095493
QD	-669.617393 -> -530.059998
RI	0.0142036703
TR	0.003021	0.008006
MT	24.772972
MM	C_pi: 12.173679, n_recomb: 114220.363675
RS	0	0.000000	285.373604	3.492457	0.000031	0.000001
RS	1	0.009151	285.373604	3.812067	0.000033	0.000006
RS	2	0.019139	285.373604	4.160928	0.000036	0.000013
RS	3	0.030042	285.373604	4.541717	0.000040	0.000024
RS	4	0.041942	7.727666	182.919744	0.001601	0.000911
RS	5	0.054931	7.727666	199.318793	0.001745	0.001293
RS	6	0.069108	2.296825	728.888621	0.006381	0.004954
RS	7	0.084583	2.296825	790.054249	0.006917	0.006188
RS	8	0.101474	1.308794	1497.333631	0.013109	0.012050
RS	9	0.119911	1.308794	1610.580492	0.014101	0.013940
RS	10	0.140035	1.030775	2191.752776	0.019189	0.019193
RS	11	0.162000	1.030775	2339.819568	0.020485	0.021256
RS	12	0.185976	0.951377	2698.016378	0.023621	0.024584
RS	13	0.212145	0.951377	2861.735318	0.025055	0.026604
RS	14	0.240709	0.948109	3037.707567	0.026595	0.028223
RS	15	0.271887	0.948109	3204.045978	0.028051	0.030155
RS	16	0.305918	0.981921	3255.094629	0.028498	0.030581
RS	17	0.343064	0.981921	3415.723234	0.029905	0.032410
RS	18	0.383608	1.040455	3374.709933	0.029546	0.031960
RS	19	0.427863	1.040455	3523.976200	0.030852	0.033670
RS	20	0.476167	1.124708	3396.810357	0.029739	0.032408
RS	21	0.528892	1.124708	3531.110644	0.030915	0.033977
RS	22	0.586441	1.243284	3314.583690	0.029019	0.031860
RS	23	0.649257	1.243284	3432.675978	0.030053	0.033255
RS	24	0.717821	1.408911	3132.981885	0.027429	0.030315
RS	25	0.792659	1.408911	3235.983959	0.028331	0.031510
RS	26	0.874346	1.636762	2875.106054	0.025172	0.027938
RS	27	0.963507	1.636762	2965.599665	0.025964	0.028930
RS	28	1.060828	1.944188	2575.001686	0.022544	0.025035
RS	29	1.167054	1.944188	2655.783511	0.023251	0.025844
RS	30	1.283002	2.351859	2265.216148	0.019832	0.021935
RS	31	1.409559	2.351859	2338.494281	0.020474	0.022591
RS	32	1.547698	2.883791	1970.335099	0.017250	0.018909
RS	33	1.698477	2.883791	2037.524804	0.017839	0.019442
RS	34	1.863055	3.563223	1706.849415	0.014943	0.016154
RS	35	2.042692	3.563223	1768.718252	0.015485	0.016590
RS	36	2.238769	4.404896	1484.004306	0.012992	0.013784
RS	37	2.452788	4.404896	1540.953122	0.013491	0.014147
RS	38	2.686391	5.408113	1304.254658	0.011419	0.011842
RS	39	2.941372	5.408113	1356.570787	0.011877	0.012152
RS	40	3.219685	6.551240	1165.302448	0.010202	0.010312
RS	41	3.523467	6.551240	1213.271595	0.010622	0.010583
RS	42	3.855048	7.786375	1062.860173	0.009305	0.009152
RS	43	4.216972	7.786375	1106.744278	0.009690	0.009394
RS	44	4.612015	9.037808	992.360707	0.008688	0.008313
RS	45	5.043208	9.037808	1032.296652	0.009038	0.008534
RS	46	5.513859	10.215146	948.976984	0.008308	0.007743
RS	47	6.027579	10.215146	984.834169	0.008622	0.007948
RS	48	6.588309	11.248193	926.422482	0.008111	0.007384
RS	49	7.200351	11.248193	957.668293	0.008384	0.007571
RS	50	7.868401	12.128613	915.673673	0.008017	0.007156
RS	51	8.597583	12.128613	941.361039	0.008242	0.007317
RS	52	9.393493	12.942706	903.944671	0.007914	0.006953
RS	53	10.262235	12.942706	923.029926	0.008081	0.007077
RS	54	11.210475	14.639418	832.004248	0.007284	0.006293
RS	55	12.245489	14.639418	846.939387	0.007415	0.006389
RS	56	13.375215	14.639418	856.642199	0.007500	0.006442
RS	57	14.608322	14.639418	860.421710	0.007533	0.006445
RS	58	15.954270	117.941735	111.196174	0.000974	0.000938
RS	59	17.423384	117.941735	120.491563	0.001055	0.001001
RS	60	19.026936	117.941735	130.472187	0.001142	0.001065
RS	61	20.777228	117.941735	141.170164	0.001236	0.001131
RS	62	22.687687	117.941735	152.615078	0.001336	0.001196
RS	63	24.772972	117.941735	12277.421295	0.107489	0.067026
PA	4+25*2+4+6 0.003020584 0.008006213 24.772971528 285.373604154 7.727666395 2.296825261 1.308793610 1.030774776 0.951376932 0.948108958 0.981920707 1.040454712 1.124708046 1.243284499 1.408911395 1.636762274 1.944188446 2.351859273 2.883790528 3.563223304 4.404896160 5.408113174 6.551240262 7.786374959 9.037807849 10.215146095 11.248193032 12.128613390 12.942705833 14.639417516 117.941735307
//
IT	5137
RD	10
LK	-116607.576774
QD	-561.307164 -> -445.501852
RI	0.0122086327
TR	0.002615	0.008083
MT	26.449426
MM	C_pi: 12.838863, n_recomb: 121256.901677
RS	0	0.000000	619.108881	1.724932	0.000014	0.000001
RS	1	0.009264	619.108881	1.884774	0.000016	0.000003
RS	2	0.019386	619.108881	2.059432	0.000017	0.000006
RS	3	0.030446	619.108881	2.250281	0.000019	0.000011
RS	4	0.042531	11.223045	135.560335	0.001118	0.000650
RS	5	0.055735	11.223045	147.944672	0.001220	0.000920
RS	6	0.070162	2.885369	626.682030	0.005168	0.004077
RS	7	0.085926	2.885369	680.880261	0.005615	0.005086
RS	8	0.103150	1.529450	1390.846881	0.011470	0.010667
RS	9	0.121970	1.529450	1500.375484	0.012374	0.012335
RS	10	0.142533	1.160310	2125.960914	0.017533	0.017669
RS	11	0.165001	1.160310	2276.542018	0.018775	0.019564
RS	12	0.189551	1.048036	2690.588344	0.022189	0.023166
RS	13	0.216375	1.048036	2862.499320	0.023607	0.025070
RS	14	0.245684	1.029233	3092.523322	0.025504	0.027039
RS	15	0.277708	1.029233	3271.247253	0.026978	0.028903
RS	16	0.312699	1.053768	3371.051701	0.027801	0.029710
RS	17	0.350931	1.053768	3546.748692	0.029250	0.031511
RS	18	0.392705	1.105572	3547.894718	0.029259	0.031448
RS	19	0.438349	1.105572	3713.443190	0.030625	0.033158
RS	20	0.488222	1.184375	3619.580503	0.029851	0.032266
RS	21	0.542715	1.184375	3769.946310	0.031091	0.033852
RS	22	0.602256	1.298437	3574.316036	0.029477	0.032060
RS	23	0.667313	1.298437	3707.063790	0.030572	0.033480
RS	24	0.738397	1.460444	3412.981379	0.028147	0.030790
RS	25	0.816066	1.460444	3528.552487	0.029100	0.032012
RS	26	0.900930	1.685638	3157.765290	0.026042	0.028597
RS	27	0.993656	1.685638	3258.667808	0.026874	0.029617
RS	28	1.094972	1.991602	2845.332392	0.023465	0.025784
RS	29	1.205674	1.991602	2934.707826	0.024202	0.026621
RS	30	1.326632	2.399665	2512.785215	0.020723	0.022694
RS	31	1.458795	2.399665	2593.326467	0.021387	0.023378
RS	32	1.603202	2.935120	2189.618637	0.018058	0.019623
RS	33	1.760986	2.935120	2263.159778	0.018664	0.020182
RS	34	1.933388	3.623056	1896.701604	0.015642	0.016789
RS	35	2.121761	3.623056	1964.274565	0.016199	0.017251
RS	36	2.327585	4.480192	1646.581966	0.013579	0.014333
RS	37	2.552476	4.480192	1708.707700	0.014092	0.014720
RS	38	2.798201	5.507043	1443.647698	0.011906	0.012310
RS	39	3.066690	5.507043	1500.648803	0.012376	0.012641
RS	40	3.360052	6.681147	1286.352553	0.010608	0.010715
RS	41	3.680591	6.681147	1338.516299	0.011039	0.011004
RS	42	4.030825	7.950486	1170.437230	0.009653	0.009507
RS	43	4.413504	7.950486	1218.011000	0.010045	0.009764
RS	44	4.831635	9.231393	1091.026179	0.008998	0.008638
RS	45	5.288501	9.231393	1134.103420	0.009353	0.008871
RS	46	5.787691	10.422856	1042.789652	0.008600	0.008056
RS	47	6.333126	10.422856	1081.134313	0.008916	0.008267
RS	48	6.929091	11.444649	1018.669440	0.008401	0.007698
RS	49	7.580265	11.444649	1051.540641	0.008672	0.007885
RS	50	8.291764	12.282486	1008.420173	0.008316	0.007478
RS	51	9.069177	12.282486	1034.538975	0.008532	0.007633
RS	52	9.918609	13.022010	997.337248	0.008225	0.007282
RS	53	10.846732	13.022010	1015.267754	0.008373	0.007391
RS	54	11.860836	14.554568	922.711092	0.007610	0.006621
RS	55	12.968887	14.554568	935.189733	0.007712	0.006696
RS	56	14.179588	14.554568	941.242923	0.007762	0.006722
RS	57	15.502448	14.554568	940.133253	0.007753	0.006690
RS	58	16.947858	131.253289	108.318677	0.000893	0.000855
RS	59	18.527170	131.253289	117.600948	0.000970	0.000915
RS	60	20.252790	131.253289	127.597654	0.001052	0.000976
RS	61	22.138270	131.253289	138.347093	0.001141	0.001039
RS	62	24.198422	131.253289	149.885873	0.001236	0.001104
RS	63	26.449426	131.253289	12870.654749	0.106144	0.068199
PA	4+25*2+4+6 0.002615260 0.008083345 26.449426129 619.108881147 11.223045223 2.885368992 1.529450080 1.160309740 1.048035629 1.029232631 1.053767558 1.105572435 1.184374927 1.298436799 1.460444120 1.685638369 1.991602069 2.399664610 2.935120204 3.623056310 4.480191951 5.507043269 6.681146595 7.950485887 9.231393402 10.422856060 11.444649376 12.282485827 13.022010419 14.554568101 131.253289130
//
IT	5798
RD	11
LK	-116383.814120
QD	-472.173887 -> -374.317473
RI	0.0106609551
TR	0.002281	0.008126
MT	28.149574
MM	C_pi: 13.440603, n_recomb: 127285.499556
RS	0	0.000000	1322.827015	0.855083	0.000007	0.000000
RS	1	0.009372	1322.827015	0.935250	0.000007	0.000001
RS	2	0.019622	1322.827015	1.022935	0.000008	0.000003
RS	3	0.030832	1322.827015	1.118844	0.000009	0.000005
RS	4	0.043093	16.071405	100.684650	0.000791	0.000470
RS	5	0.056504	16.071405	110.030636	0.000864	0.000663
RS	6	0.071171	3.584044	538.215768	0.004228	0.003390
RS	7	0.087212	3.584044	585.944042	0.004603	0.004222
RS	8	0.104757	1.771862	1286.245735	0.010105	0.009512
RS	9	0.123947	1.771862	1391.044235	0.010929	0.010993
RS	10	0.144934	1.297795	2046.909601	0.016081	0.016341
RS	11	0.167889	1.297795	2197.888442	0.017267	0.018089
RS	12	0.192994	1.149313	2656.681319	0.020872	0.021883
RS	13	0.220453	1.149313	2834.229782	0.022267	0.023682
RS	14	0.250485	1.113931	3111.013636	0.024441	0.025925
RS	15	0.283331	1.113931	3299.624027	0.025923	0.027725
RS	16	0.319256	1.128811	3444.406073	0.027060	0.028847
RS	17	0.358547	1.128811	3633.045681	0.028542	0.030620
RS	18	0.401521	1.173815	3675.512007	0.028876	0.030892
RS	19	0.448522	1.173815	3855.764878	0.030292	0.032603
RS	20	0.499928	1.247349	3796.875136	0.029830	0.032042
RS	21	0.556151	1.247349	3962.317030	0.031129	0.033646
RS	22	0.617644	1.357346	3791.410975	0.029787	0.032155
RS	23	0.684899	1.357346	3938.320350	0.030941	0.033602
RS	24	0.758458	1.516497	3655.193128	0.028716	0.031152
RS	25	0.838910	1.516497	3783.152024	0.029722	0.032405
RS	26	0.926901	1.740144	3408.495830	0.026778	0.029148
RS	27	1.023139	1.740144	3519.747273	0.027652	0.030198
RS	28	1.128397	2.046128	3089.593468	0.024273	0.026438
RS	29	1.243518	2.046128	3187.492534	0.025042	0.027303
RS	30	1.369429	2.456424	2739.474545	0.021522	0.023373
RS	31	1.507139	2.456424	2827.144443	0.022211	0.024083
RS	32	1.657755	2.997561	2392.232882	0.018794	0.020270
RS	33	1.822487	2.997561	2471.928157	0.019420	0.020854
RS	34	2.002656	3.696403	2073.088967	0.016287	0.017372
RS	35	2.199711	3.696403	2146.131994	0.016861	0.017857
RS	36	2.415233	4.571543	1798.047429	0.014126	0.014839
RS	37	2.650953	4.571543	1865.105378	0.014653	0.015249
RS	38	2.908764	5.624635	1573.633342	0.012363	0.012745
RS	39	3.190736	5.624635	1635.080465	0.012846	0.013096
RS	40	3.499134	6.832349	1399.244361	0.010993	0.011090
RS	41	3.836434	6.832349	1455.376185	0.011434	0.011396
RS	42	4.205345	8.138516	1270.797660	0.009984	0.009840
RS	43	4.608829	8.138516	1321.846977	0.010385	0.010111
RS	44	5.050126	9.451434	1183.212849	0.009296	0.008946
RS	45	5.532780	9.451434	1229.224244	0.009657	0.009189
RS	46	6.060667	10.659293	1130.741804	0.008884	0.008354
RS	47	6.638026	10.659293	1171.360736	0.009203	0.008572
RS	48	7.269494	11.671655	1105.632140	0.008686	0.008000
RS	49	7.960140	11.671655	1139.882272	0.008955	0.008188
RS	50	8.715512	12.468008	1096.499847	0.008614	0.007793
RS	51	9.541675	12.468008	1122.718167	0.008820	0.007941
RS	52	10.445264	13.132764	1086.790675	0.008538	0.007608
RS	53	11.433534	13.132764	1103.063018	0.008666	0.007700
RS	54	12.514422	14.493377	1011.589313	0.007947	0.006958
RS	55	13.696607	14.493377	1020.738723	0.008019	0.007008
RS	56	14.989583	14.493377	1022.201038	0.008031	0.007003
RS	57	16.403733	14.493377	1015.218639	0.007976	0.006934
RS	58	17.950413	144.044621	105.899224	0.000832	0.000790
RS	59	19.642043	144.044621	115.173351	0.000905	0.000848
RS	60	21.492208	144.044621	125.187252	0.000984	0.000907
RS	61	23.515764	144.044621	135.984571	0.001068	0.000969
RS	62	25.728962	144.044621	147.608000	0.001160	0.001032
RS	63	28.149574	144.044621	13343.870540	0.104834	0.069130
PA	4+25*2+4+6 0.002281390 0.008126308 28.149574045 1322.827014586 16.071405234 3.584044092 1.771861834 1.297794957 1.149313410 1.113930815 1.128810771 1.173814575 1.247349019 1.357345771 1.516497223 1.740143760 2.046127602 2.456423807 2.997560815 3.696402766 4.571543216 5.624635199 6.832348748 8.138516225 9.451434149 10.659293490 11.671655307 12.468007762 13.132763997 14.493376720 144.044620783
//
IT	5905
RD	12
LK	-116194.014632
QD	-397.726187 -> -313.725912
RI	0.0094218209
TR	0.002003	0.008145
MT	29.858476
MM	C_pi: 13.973545, n_recomb: 132348.473884
RS	0	0.000000	2779.716725	0.426785	0.000003	0.000000
RS	1	0.009474	2779.716725	0.467235	0.000004	0.000001
RS	2	0.019845	2779.716725	0.511520	0.000004	0.000002
RS	3	0.031199	2779.716725	0.560004	0.000004	0.000003
RS	4	0.043628	22.698194	75.058945	0.000567	0.000344
RS	5	0.057235	22.698194	82.123001	0.000621	0.000484
RS	6	0.072131	4.402811	462.505509	0.003495	0.002847
RS	7	0.088438	4.402811	504.396717	0.003811	0.003541
RS	8	0.106290	2.035161	1186.539154	0.008965	0.008543
RS	9	0.125834	2.035161	1286.057566	0.009717	0.009867
RS	10	0.147228	1.442317	1960.386538	0.014812	0.015183
RS	11	0.170650	1.442317	2110.130388	0.015944	0.016801
RS	12	0.196291	1.254548	2603.302090	0.019670	0.020725
RS	13	0.224360	1.254548	2784.266366	0.021037	0.022428
RS	14	0.255089	1.201632	3100.262410	0.023425	0.024883
RS	15	0.288730	1.201632	3296.394401	0.024907	0.026622
RS	16	0.325557	1.206466	3481.491713	0.026305	0.028004
RS	17	0.365873	1.206466	3680.896911	0.027812	0.029751
RS	18	0.410008	1.244509	3762.626086	0.028430	0.030312
RS	19	0.458325	1.244509	3955.814380	0.029889	0.032023
RS	20	0.511219	1.312799	3932.227287	0.029711	0.031759
RS	21	0.569124	1.312799	4111.488438	0.031066	0.033381
RS	22	0.632515	1.418965	3967.787384	0.029980	0.032169
RS	23	0.701911	1.418965	4128.089179	0.031191	0.033644
RS	24	0.777882	1.575746	3860.079525	0.029166	0.031424
RS	25	0.861050	1.575746	4000.014831	0.030223	0.032708
RS	26	0.952097	1.798612	3626.627232	0.027402	0.029609
RS	27	1.051770	1.798612	3748.007081	0.028319	0.030690
RS	28	1.160885	2.105686	3306.395740	0.024982	0.027009
RS	29	1.280337	2.105686	3412.653776	0.025785	0.027902
RS	30	1.411107	2.519609	2943.531562	0.022241	0.023981
RS	31	1.554264	2.519609	3038.148833	0.022956	0.024716
RS	32	1.710985	3.068129	2576.344955	0.019466	0.020858
RS	33	1.882552	3.068129	2661.977705	0.020113	0.021466
RS	34	2.070373	3.779845	2234.288707	0.016882	0.017906
RS	35	2.275988	3.779845	2312.560637	0.017473	0.018414
RS	36	2.501082	4.675192	1936.866563	0.014635	0.015307
RS	37	2.747502	4.675192	2008.609705	0.015177	0.015737
RS	38	3.017266	5.756906	1692.886309	0.012791	0.013148
RS	39	3.312586	5.756906	1758.540785	0.013287	0.013518
RS	40	3.635885	7.000773	1502.838088	0.011355	0.011440
RS	41	3.989812	7.000773	1562.715317	0.011808	0.011762
RS	42	4.377269	8.346410	1362.947344	0.010298	0.010151
RS	43	4.801432	8.346410	1417.267940	0.010709	0.010436
RS	44	5.265779	9.693908	1268.032882	0.009581	0.009235
RS	45	5.774118	9.693908	1316.790677	0.009949	0.009488
RS	46	6.330615	10.920506	1212.004852	0.009158	0.008637
RS	47	6.939833	10.920506	1254.718872	0.009480	0.008861
RS	48	7.606766	11.925313	1186.509158	0.008965	0.008290
RS	49	8.336883	11.925313	1221.946960	0.009233	0.008479
RS	50	9.136168	12.681369	1179.125338	0.008909	0.008098
RS	51	10.011176	12.681369	1205.194046	0.009106	0.008239
RS	52	10.969080	13.271432	1171.551380	0.008852	0.007930
RS	53	12.017732	13.271432	1185.772762	0.008959	0.008005
RS	54	13.165731	14.454074	1097.976219	0.008296	0.007301
RS	55	14.422488	14.454074	1103.000717	0.008334	0.007324
RS	56	15.798306	14.454074	1099.036838	0.008304	0.007285
RS	57	17.304466	14.454074	1085.336676	0.008201	0.007177
RS	58	18.953315	155.988494	104.019133	0.000786	0.000741
RS	59	20.758370	155.988494	113.303167	0.000856	0.000797
RS	60	22.734432	155.988494	123.350055	0.000932	0.000855
RS	61	24.897700	155.988494	134.208093	0.001014	0.000915
RS	62	27.265909	155.988494	145.925249	0.001103	0.000978
RS	63	29.858476	155.988494	13703.558165	0.103541	0.069872
PA	4+25*2+4+6 0.002003080 0.008144977 29.858476324 2779.716724938 22.698194356 4.402811489 2.035161210 1.442316879 1.254547704 1.201632234 1.206466193 1.244508759 1.312798870 1.418964932 1.575745520 1.798611505 2.105685772 2.519609177 3.068129174 3.779845170 4.675192230 5.756906463 7.000773323 8.346409779 9.693907607 10.920506035 11.925313141 12.681369437 13.271432364 14.454073974 155.988493792
//
IT	5669
RD	13
LK	-116030.624002
QD	-334.789827 -> -261.859419
RI	0.0084025757
TR	0.001769	0.008147
MT	31.559133
MM	C_pi: 14.433994, n_recomb: 136495.607608
RS	0	0.000000	5685.093850	0.217008	0.000002	0.000000
RS	1	0.009570	5685.093850	0.237784	0.000002	0.000000
RS	2	0.020055	5685.093850	0.260550	0.000002	0.000001
RS	3	0.031544	5685.093850	0.285498	0.000002	0.000001
RS	4	0.044132	31.622955	56.228501	0.000412	0.000255
RS	5	0.057926	31.622955	61.584871	0.000451	0.000358
RS	6	0.073039	5.349879	398.176175	0.002917	0.002414
RS	7	0.089598	5.349879	434.898464	0.003186	0.002998
RS	8	0.107742	2.317947	1093.338603	0.008010	0.007728
RS	9	0.127622	2.317947	1187.351249	0.008699	0.008918
RS	10	0.149405	1.592806	1870.503747	0.013704	0.014173
RS	11	0.173272	1.592806	2017.785642	0.014783	0.015676
RS	12	0.199423	1.363036	2535.961137	0.018579	0.019682
RS	13	0.228077	1.363036	2718.448249	0.019916	0.021297
RS	14	0.259473	1.291790	3066.223513	0.022464	0.023913
RS	15	0.293874	1.291790	3267.697322	0.023940	0.025594
RS	16	0.331566	1.286211	3488.000011	0.025554	0.027191
RS	17	0.372866	1.286211	3696.024674	0.027078	0.028911
RS	18	0.418118	1.317084	3814.141309	0.027943	0.029721
RS	19	0.467700	1.317084	4018.394217	0.029440	0.031431
RS	20	0.522027	1.380048	4029.418663	0.029521	0.031434
RS	21	0.581553	1.380048	4221.052011	0.030924	0.033073
RS	22	0.646776	1.482461	4105.948796	0.030081	0.032119
RS	23	0.718240	1.482461	4278.651103	0.031346	0.033622
RS	24	0.796543	1.637142	4028.920376	0.029517	0.031620
RS	25	0.882339	1.637142	4180.215711	0.030625	0.032936
RS	26	0.976346	1.859722	3812.422676	0.027931	0.029994
RS	27	1.079349	1.859722	3943.552842	0.028891	0.031106
RS	28	1.192209	2.168637	3495.259556	0.025607	0.027508
RS	29	1.315870	2.168637	3609.608540	0.026445	0.028430
RS	30	1.451364	2.587202	3124.050569	0.022888	0.024525
RS	31	1.599825	2.587202	3225.374629	0.023630	0.025285
RS	32	1.762493	3.144392	2740.871679	0.020080	0.021392
RS	33	1.940728	3.144392	2832.194744	0.020749	0.022023
RS	34	2.136020	3.870533	2379.207839	0.017431	0.018395
RS	35	2.350000	3.870533	2462.452782	0.018041	0.018925
RS	36	2.584458	4.787884	2062.037783	0.015107	0.015737
RS	37	2.841352	4.787884	2138.212081	0.015665	0.016187
RS	38	3.122831	5.900261	1800.525340	0.013191	0.013520
RS	39	3.431246	5.900261	1870.146117	0.013701	0.013908
RS	40	3.769175	7.182533	1596.372505	0.011695	0.011764
RS	41	4.139444	7.182533	1659.774504	0.012160	0.012102
RS	42	4.545146	8.570023	1446.224161	0.010595	0.010441
RS	43	4.989672	8.570023	1503.619850	0.011016	0.010739
RS	44	5.476738	9.954499	1344.883783	0.009853	0.009506
RS	45	6.010415	9.954499	1396.217609	0.010229	0.009770
RS	46	6.595163	11.202004	1286.007888	0.009422	0.008905
RS	47	7.235870	11.202004	1330.669460	0.009749	0.009135
RS	48	7.937891	12.201008	1260.732953	0.009236	0.008567
RS	49	8.707093	12.201008	1297.220376	0.009504	0.008757
RS	50	9.549905	12.917950	1255.717394	0.009200	0.008394
RS	51	10.473371	12.917950	1281.470906	0.009388	0.008529
RS	52	11.485211	13.433659	1251.039258	0.009165	0.008247
RS	53	12.593881	13.433659	1262.935822	0.009253	0.008305
RS	54	13.808647	14.433921	1181.292670	0.008654	0.007651
RS	55	15.139662	14.433921	1181.502799	0.008656	0.007644
RS	56	16.598051	14.433921	1171.412519	0.008582	0.007569
RS	57	18.196004	14.433921	1150.315360	0.008427	0.007418
RS	58	19.946876	166.768455	102.731293	0.000753	0.000704
RS	59	21.865302	166.768455	112.052861	0.000821	0.000759
RS	60	23.967315	166.768455	122.159329	0.000895	0.000816
RS	61	26.270484	166.768455	133.103062	0.000975	0.000876
RS	62	28.794059	166.768455	144.936598	0.001062	0.000938
RS	63	31.559133	166.768455	13957.332281	0.102255	0.070465
PA	4+25*2+4+6 0.001769118 0.008146757 31.559132872 5685.093849944 31.622954813 5.349878766 2.317946840 1.592806098 1.363035707 1.291789947 1.286210877 1.317083522 1.380047549 1.482461210 1.637141887 1.859721592 2.168636895 2.587201775 3.144391602 3.870533476 4.787884452 5.900260750 7.182533208 8.570023222 9.954499161 11.202004376 12.201007733 12.917950237 13.433659435 14.433921065 166.768455102
//
IT	5963
RD	14
LK	-115888.549765
QD	-281.179539 -> -217.505053
RI	0.0075470502
TR	0.001572	0.008137
MT	33.233137
MM	C_pi: 14.820717, n_recomb: 139787.751792
RS	0	0.000000	11615.488700	0.109638	0.000001	0.000000
RS	1	0.009659	11615.488700	0.120233	0.000001	0.000000
RS	2	0.020252	11615.488700	0.131852	0.000001	0.000000
RS	3	0.031867	11615.488700	0.144595	0.000001	0.000001
RS	4	0.044605	43.472244	42.362238	0.000303	0.000191
RS	5	0.058573	43.472244	46.441275	0.000332	0.000267
RS	6	0.073890	6.430174	343.814235	0.002460	0.002066
RS	7	0.090686	6.430174	376.020391	0.002690	0.002563
RS	8	0.109105	2.617802	1007.582412	0.007208	0.007039
RS	9	0.129304	2.617802	1096.102349	0.007841	0.008116
RS	10	0.151453	1.747857	1780.393444	0.012736	0.013292
RS	11	0.175742	1.747857	1924.335295	0.013766	0.014693
RS	12	0.202376	1.473901	2459.257658	0.017593	0.018744
RS	13	0.231584	1.473901	2641.698828	0.018898	0.020279
RS	14	0.263613	1.383767	3014.159497	0.021562	0.023014
RS	15	0.298735	1.383767	3219.019433	0.023028	0.024641
RS	16	0.337251	1.367488	3469.224654	0.024818	0.026412
RS	17	0.379486	1.367488	3683.820178	0.026353	0.028104
RS	18	0.425801	1.390970	3834.913814	0.027434	0.029130
RS	19	0.476590	1.390970	4048.336172	0.028961	0.030837
RS	20	0.532285	1.448462	4092.497112	0.029277	0.031080
RS	21	0.593360	1.448462	4294.937154	0.030725	0.032735
RS	22	0.660334	1.547091	4208.918268	0.030109	0.032019
RS	23	0.733777	1.547091	4392.860804	0.031425	0.033549
RS	24	0.814315	1.699785	4163.675655	0.029786	0.031755
RS	25	0.902632	1.699785	4325.542228	0.030944	0.033103
RS	26	0.999479	1.922367	3966.889764	0.028378	0.030313
RS	27	1.105682	1.922367	4107.248273	0.029382	0.031456
RS	28	1.222143	2.233606	3656.475691	0.026157	0.027944
RS	29	1.349853	2.233606	3778.544520	0.027031	0.028895
RS	30	1.489899	2.657506	3280.847151	0.023470	0.025012
RS	31	1.643473	2.657506	3388.572278	0.024241	0.025798
RS	32	1.811881	3.224284	2885.370656	0.020641	0.021876
RS	33	1.996557	3.224284	2982.099314	0.021333	0.022530
RS	34	2.199070	3.966010	2507.301042	0.017936	0.018842
RS	35	2.421145	3.966010	2595.242542	0.018566	0.019393
RS	36	2.664672	4.906756	2173.015813	0.015545	0.016132
RS	37	2.931721	4.906756	2253.356092	0.016120	0.016602
RS	38	3.224565	6.051425	1896.055831	0.013564	0.013863
RS	39	3.545696	6.051425	1969.396399	0.014088	0.014269
RS	40	3.897847	7.373961	1679.414526	0.012014	0.012063
RS	41	4.284013	7.373961	1746.120011	0.012491	0.012417
RS	42	4.707480	8.805347	1520.240838	0.010875	0.010710
RS	43	5.171851	8.805347	1580.520689	0.011307	0.011021
RS	44	5.681077	10.228868	1413.407646	0.010111	0.009759
RS	45	6.239491	10.228868	1467.160911	0.010496	0.010034
RS	46	6.851845	11.499176	1352.396727	0.009675	0.009157
RS	47	7.523348	11.499176	1398.885426	0.010007	0.009395
RS	48	8.259713	12.493946	1327.930676	0.009500	0.008832
RS	49	9.067207	12.493946	1365.377823	0.009768	0.009024
RS	50	9.952699	13.172915	1325.872923	0.009485	0.008681
RS	51	10.923724	13.172915	1351.225290	0.009666	0.008810
RS	52	11.988544	13.614857	1324.826960	0.009477	0.008558
RS	53	13.156218	13.614857	1334.245348	0.009545	0.008599
RS	54	14.436683	14.429958	1261.031049	0.009021	0.008006
RS	55	15.840831	14.429958	1255.868619	0.008984	0.007967
RS	56	17.380611	14.429958	1239.110438	0.008864	0.007853
RS	57	19.069124	14.429958	1210.122884	0.008657	0.007657
RS	58	20.920736	176.115092	102.063442	0.000730	0.000678
RS	59	22.951202	176.115092	111.456663	0.000797	0.000732
RS	60	25.177798	176.115092	121.656689	0.000870	0.000789
RS	61	27.619468	176.115092	132.719442	0.000949	0.000848
RS	62	30.296987	176.115092	144.701402	0.001035	0.000910
RS	63	33.233137	176.115092	14114.560592	0.100971	0.070944
PA	4+25*2+4+6 0.001571708 0.008137084 33.233137372 11615.488699972 43.472244046 6.430174292 2.617801879 1.747857039 1.473901071 1.383767256 1.367488361 1.390970038 1.448461556 1.547090985 1.699784763 1.922367364 2.233606492 2.657506078 3.224283647 3.966010327 4.906756130 6.051425334 7.373961072 8.805346686 10.228867662 11.499176499 12.493945961 13.172914968 13.614856566 14.429958391 176.115091867
//
IT	7284
RD	15
LK	-115764.511061
QD	-235.425531 -> -179.868952
RI	0.0068222251
TR	0.001405	0.008119
MT	34.866478
MM	C_pi: 15.137532, n_recomb: 142306.081633
RS	0	0.000000	22181.031605	0.058888	0.000000	0.000000
RS	1	0.009743	22181.031605	0.064628	0.000000	0.000000
RS	2	0.020434	22181.031605	0.070928	0.000000	0.000000
RS	3	0.032168	22181.031605	0.077842	0.000001	0.000000
RS	4	0.045045	58.934928	32.149038	0.000226	0.000145
RS	5	0.059176	58.934928	35.274456	0.000248	0.000203
RS	6	0.074684	7.643858	298.115123	0.002095	0.001787
RS	7	0.091703	7.643858	326.420075	0.002294	0.002213
RS	8	0.110379	2.931263	929.814873	0.006534	0.006460
RS	9	0.130876	2.931263	1013.036941	0.007119	0.007440
RS	10	0.153369	1.905635	1692.700872	0.011895	0.012529
RS	11	0.178054	1.905635	1832.745350	0.012879	0.013840
RS	12	0.205144	1.586052	2377.361965	0.016706	0.017907
RS	13	0.234873	1.586052	2558.526543	0.017979	0.019368
RS	14	0.267499	1.476790	2949.142515	0.020724	0.022187
RS	15	0.303303	1.476790	3155.711297	0.022176	0.023762
RS	16	0.342595	1.449667	3430.538273	0.024107	0.025673
RS	17	0.385716	1.449667	3649.834023	0.025648	0.027337
RS	18	0.433037	1.465581	3830.143741	0.026915	0.028549
RS	19	0.484969	1.465581	4050.907386	0.028466	0.030250
RS	20	0.541961	1.517438	4126.108318	0.028995	0.030709
RS	21	0.604505	1.517438	4337.758808	0.030482	0.032376
RS	22	0.673142	1.612197	4280.507150	0.030080	0.031881
RS	23	0.748467	1.612197	4474.433637	0.031442	0.033435
RS	24	0.831130	1.762919	4267.207724	0.029986	0.031839
RS	25	0.921847	1.762919	4438.735873	0.031191	0.033218
RS	26	1.021401	1.985657	4091.973783	0.028755	0.030575
RS	27	1.130656	1.985657	4240.926258	0.029801	0.031750
RS	28	1.250554	2.299525	3791.220391	0.026641	0.028324
RS	29	1.382134	2.299525	3920.551954	0.027550	0.029303
RS	30	1.526533	2.729235	3414.528922	0.023994	0.025447
RS	31	1.685000	2.729235	3528.292946	0.024794	0.026258
RS	32	1.858906	3.306271	3010.075479	0.021152	0.022314
RS	33	2.049756	3.306271	3111.892575	0.021868	0.022991
RS	34	2.259199	4.064456	2618.602398	0.018401	0.019249
RS	35	2.489047	4.064456	2710.947086	0.019050	0.019821
RS	36	2.741289	5.029712	2269.733734	0.015950	0.016493
RS	37	3.018105	5.029712	2353.967146	0.016542	0.016982
RS	38	3.321891	6.208040	1979.376386	0.013909	0.014176
RS	39	3.655274	6.208040	2056.188018	0.014449	0.014599
RS	40	4.021137	7.572470	1751.853937	0.012310	0.012337
RS	41	4.422645	7.572470	1821.643654	0.012801	0.012706
RS	42	4.863270	9.049588	1584.887945	0.011137	0.010957
RS	43	5.346824	9.049588	1647.867829	0.011580	0.011282
RS	44	5.877489	10.514067	1473.486691	0.010354	0.009993
RS	45	6.459855	10.514067	1529.516661	0.010748	0.010279
RS	46	7.098958	11.809001	1411.028859	0.009915	0.009393
RS	47	7.800327	11.809001	1459.249727	0.010254	0.009638
RS	48	8.570028	12.801095	1387.922825	0.009753	0.009082
RS	49	9.414718	12.801095	1426.284554	0.010023	0.009277
RS	50	10.341703	13.443364	1389.364173	0.009763	0.008956
RS	51	11.359001	13.443364	1414.305152	0.009938	0.009080
RS	52	12.475411	13.812526	1392.640785	0.009786	0.008861
RS	53	13.700589	13.812526	1399.547434	0.009835	0.008886
RS	54	15.045132	14.441521	1336.768975	0.009394	0.008362
RS	55	16.520668	14.441521	1325.829878	0.009317	0.008290
RS	56	18.139961	14.441521	1302.040402	0.009150	0.008136
RS	57	19.917016	14.441521	1264.868646	0.008888	0.007894
RS	58	21.867203	183.875026	102.017811	0.000717	0.000660
RS	59	24.007390	183.875026	111.520602	0.000784	0.000714
RS	60	26.356087	183.875026	121.852600	0.000856	0.000771
RS	61	28.933610	183.875026	133.072837	0.000935	0.000831
RS	62	31.762252	183.875026	145.241167	0.001021	0.000894
RS	63	34.866478	183.875026	14187.545145	0.099697	0.071331
PA	4+25*2+4+6 0.001405228 0.008119127 34.866478395 22181.031605288 58.934928096 7.643858376 2.931262805 1.905634501 1.586052104 1.476790322 1.449667346 1.465580687 1.517438416 1.612196885 1.762919449 1.985656974 2.299524527 2.729234533 3.306270915 4.064455568 5.029712118 6.208039702 7.572470453 9.049588124 10.514066916 11.809001190 12.801094837 13.443364142 13.812526287 14.441521475 183.875025798
//
IT	9060
RD	16
LK	-115656.447515
QD	-196.538323 -> -148.356228
RI	0.0062088390
TR	0.001265	0.008094
MT	36.453187
MM	C_pi: 15.394230, n_recomb: 144158.156914
RS	0	0.000000	43397.993353	0.030707	0.000000	0.000000
RS	1	0.009820	43397.993353	0.033724	0.000000	0.000000
RS	2	0.020604	43397.993353	0.037037	0.000000	0.000000
RS	3	0.032448	43397.993353	0.040677	0.000000	0.000000
RS	4	0.045454	78.799639	24.601172	0.000171	0.000111
RS	5	0.059737	78.799639	27.013503	0.000187	0.000155
RS	6	0.075424	8.983768	259.954500	0.001803	0.001561
RS	7	0.092650	8.983768	284.929096	0.001977	0.001930
RS	8	0.111568	3.253300	860.486423	0.005969	0.005974
RS	9	0.132344	3.253300	938.759139	0.006512	0.006872
RS	10	0.155161	2.063746	1609.859306	0.011167	0.011874
RS	11	0.180217	2.063746	1745.758447	0.012110	0.013105
RS	12	0.207735	1.698072	2294.346555	0.015915	0.017168
RS	13	0.237954	1.698072	2473.368729	0.017157	0.018561
RS	14	0.271141	1.569904	2876.286347	0.019952	0.021436
RS	15	0.307587	1.569904	3083.224930	0.021388	0.022960
RS	16	0.347612	1.532003	3377.617096	0.023430	0.024983
RS	17	0.391567	1.532003	3600.007166	0.024973	0.026617
RS	18	0.439839	1.540287	3805.565386	0.026399	0.027988
RS	19	0.492851	1.540287	4032.008465	0.027969	0.029680
RS	20	0.551069	1.586393	4135.664466	0.028688	0.030331
RS	21	0.615004	1.586393	4354.997289	0.030210	0.032008
RS	22	0.685217	1.677192	4325.485796	0.030005	0.031715
RS	23	0.762325	1.677192	4528.130330	0.031411	0.033293
RS	24	0.847005	1.825929	4343.426804	0.030130	0.031882
RS	25	0.940001	1.825929	4523.653049	0.031380	0.033289
RS	26	1.042129	2.048904	4190.693536	0.029070	0.030789
RS	27	1.154286	2.048904	4347.539994	0.030158	0.031994
RS	28	1.277456	2.365611	3901.687824	0.027065	0.028654
RS	29	1.412722	2.365611	4037.769482	0.028009	0.029660
RS	30	1.561271	2.801493	3526.615835	0.024464	0.025833
RS	31	1.724408	2.801493	3646.019863	0.025292	0.026669
RS	32	1.903564	3.389327	3116.013351	0.021615	0.022707
RS	33	2.100314	3.389327	3222.582778	0.022354	0.023406
RS	34	2.316384	4.164724	2713.796729	0.018825	0.019617
RS	35	2.553673	4.164724	2810.245184	0.019494	0.020208
RS	36	2.814263	5.155503	2352.664053	0.016320	0.016819
RS	37	3.100443	5.155503	2440.519220	0.016929	0.017326
RS	38	3.414726	6.368822	2050.821311	0.014226	0.014459
RS	39	3.759871	6.368822	2130.861044	0.014781	0.014899
RS	40	4.138909	7.776797	1813.942711	0.012583	0.012584
RS	41	4.555169	7.776797	1886.605936	0.013087	0.012969
RS	42	5.012306	9.301571	1640.359252	0.011379	0.011180
RS	43	5.514333	9.301571	1705.866596	0.011833	0.011518
RS	44	6.065660	10.809067	1525.265521	0.010581	0.010207
RS	45	6.671126	10.809067	1583.445883	0.010984	0.010503
RS	46	7.336049	12.130625	1462.000739	0.010142	0.009610
RS	47	8.066267	12.130625	1511.884011	0.010488	0.009862
RS	48	8.868193	13.121854	1440.747290	0.009994	0.009315
RS	49	9.748868	13.121854	1480.019809	0.010267	0.009513
RS	50	10.716024	13.729036	1446.163137	0.010032	0.009216
RS	51	11.778156	13.729036	1470.751965	0.010202	0.009336
RS	52	12.944588	14.026922	1454.388167	0.010089	0.009154
RS	53	14.225564	14.026922	1458.862712	0.010120	0.009163
RS	54	15.632331	14.470736	1408.209325	0.009769	0.008718
RS	55	17.177242	14.470736	1391.257141	0.009651	0.008611
RS	56	18.873864	14.470736	1360.259095	0.009436	0.008415
RS	57	20.737093	14.470736	1314.809327	0.009121	0.008127
RS	58	22.783291	190.060707	102.565171	0.000711	0.000650
RS	59	25.030425	190.060707	112.216278	0.000778	0.000705
RS	60	27.498228	190.060707	122.719900	0.000851	0.000762
RS	61	30.208367	190.060707	134.137793	0.000930	0.000823
RS	62	33.184643	190.060707	146.532672	0.001016	0.000887
RS	63	36.453187	190.060707	14192.030139	0.098448	0.071640
PA	4+25*2+4+6 0.001265321 0.008094121 36.453187195 43397.993352589 78.799638851 8.983767536 3.253300256 2.063745721 1.698071866 1.569903759 1.532002587 1.540287039 1.586393106 1.677192462 1.825929374 2.048904371 2.365611328 2.801493166 3.389326871 4.164723768 5.155503367 6.368822049 7.776796790 9.301570895 10.809067392 12.130625335 13.121854387 13.729035759 14.026921894 14.470736408 190.060707196
//
IT	7783
RD	17
LK	-115562.960413
QD	-163.793990 -> -122.388362
RI	0.0056967260
TR	0.001148	0.008062
MT	37.996943
MM	C_pi: 15.605491, n_recomb: 145472.259332
RS	0	0.000000	88361.015583	0.015322	0.000000	0.000000
RS	1	0.009892	88361.015583	0.016839	0.000000	0.000000
RS	2	0.020763	88361.015583	0.018505	0.000000	0.000000
RS	3	0.032709	88361.015583	0.020337	0.000000	0.000000
RS	4	0.045836	103.876689	19.010128	0.000131	0.000087
RS	5	0.060263	103.876689	20.888861	0.000144	0.000121
RS	6	0.076116	10.435672	228.303437	0.001569	0.001378
RS	7	0.093538	10.435672	250.466750	0.001722	0.001702
RS	8	0.112683	3.577703	799.821595	0.005498	0.005570
RS	9	0.133721	3.577703	873.611202	0.006005	0.006399
RS	10	0.156841	2.219340	1533.981403	0.010545	0.011319
RS	11	0.182248	2.219340	1665.773747	0.011451	0.012480
RS	12	0.210169	1.808341	2213.927128	0.015219	0.016525
RS	13	0.240851	1.808341	2390.309025	0.016431	0.017857
RS	14	0.274568	1.661997	2800.562492	0.019252	0.020763
RS	15	0.311621	1.661997	3006.910639	0.020670	0.022239
RS	16	0.352339	1.613681	3316.165408	0.022796	0.024347
RS	17	0.397085	1.613681	3540.376118	0.024337	0.025951
RS	18	0.446257	1.614430	3767.237241	0.025897	0.027455
RS	19	0.500294	1.614430	3997.951569	0.027483	0.029137
RS	20	0.559675	1.654769	4127.127062	0.028371	0.029958
RS	21	0.624931	1.654769	4352.775083	0.029922	0.031641
RS	22	0.696642	1.741569	4349.385642	0.029898	0.031535
RS	23	0.775447	1.741569	4559.559242	0.031343	0.033131
RS	24	0.862047	1.888326	4397.151548	0.030227	0.031893
RS	25	0.957214	1.888326	4585.129784	0.031519	0.033327
RS	26	1.061794	2.111620	4267.013601	0.029332	0.030963
RS	27	1.176720	2.111620	4431.041810	0.030460	0.032195
RS	28	1.303015	2.431356	3991.001915	0.027435	0.028939
RS	29	1.441803	2.431356	4133.302603	0.028413	0.029971
RS	30	1.594319	2.873743	3619.486691	0.024881	0.026174
RS	31	1.761923	2.873743	3744.120226	0.025738	0.027033
RS	32	1.946107	3.472895	3204.959645	0.022031	0.023057
RS	33	2.148510	3.472895	3315.944168	0.022794	0.023776
RS	34	2.370935	4.266279	2794.201178	0.019208	0.019944
RS	35	2.615363	4.266279	2894.461569	0.019897	0.020554
RS	36	2.883969	5.283680	2422.795987	0.016655	0.017109
RS	37	3.179147	5.283680	2514.014303	0.017282	0.017633
RS	38	3.503524	6.533481	2111.158850	0.014512	0.014710
RS	39	3.859988	6.533481	2194.198670	0.015083	0.015165
RS	40	4.251715	7.986930	1866.290032	0.012829	0.012803
RS	41	4.682191	7.986930	1941.631878	0.013347	0.013202
RS	42	5.155250	9.561686	1687.146252	0.011598	0.011378
RS	43	5.675106	9.561686	1755.025237	0.012064	0.011729
RS	44	6.246385	11.114741	1569.143811	0.010787	0.010396
RS	45	6.874177	11.114741	1629.367314	0.011201	0.010703
RS	46	7.564070	12.465405	1505.636059	0.010350	0.009805
RS	47	8.322208	12.465405	1557.136516	0.010704	0.010065
RS	48	9.155342	13.458056	1486.653210	0.010219	0.009528
RS	49	10.070891	13.458056	1526.869144	0.010496	0.009730
RS	50	11.077006	14.032212	1496.441932	0.010287	0.009459
RS	51	12.182648	14.032212	1520.797299	0.010454	0.009576
RS	52	13.397661	14.260853	1510.161187	0.010381	0.009431
RS	53	14.732864	14.260853	1512.382346	0.010396	0.009426
RS	54	16.200147	14.522088	1475.196818	0.010141	0.009067
RS	55	17.812576	14.522088	1452.163209	0.009982	0.008924
RS	56	19.584508	14.522088	1413.958866	0.009720	0.008687
RS	57	21.531721	14.522088	1360.322317	0.009351	0.008352
RS	58	23.671554	194.850907	103.646359	0.000712	0.000647
RS	59	26.023062	194.850907	113.482584	0.000780	0.000702
RS	60	28.607184	194.850907	124.195757	0.000854	0.000761
RS	61	31.446930	194.850907	135.850026	0.000934	0.000823
RS	62	34.567587	194.850907	148.510527	0.001021	0.000888
RS	63	37.996943	194.850907	14146.053330	0.097242	0.071880
PA	4+25*2+4+6 0.001148250 0.008061909 37.996942523 88361.015583042 103.876689285 10.435672292 3.577703073 2.219339714 1.808341272 1.661997356 1.613680732 1.614429646 1.654769485 1.741568952 1.888325792 2.111620285 2.431355780 2.873743107 3.472895117 4.266279214 5.283680370 6.533480761 7.986929837 9.561685530 11.114740945 12.465405171 13.458055635 14.032212205 14.260852523 14.522087583 194.850907176
//
IT	11265
RD	18
LK	-115482.843873
QD	-136.562905 -> -101.310986
RI	0.0052768588
TR	0.001051	0.008021
MT	39.510973
MM	C_pi: 15.788022, n_recomb: 146377.090197
RS	0	0.000000	183936.346336	0.007454	0.000000	0.000000
RS	1	0.009960	183936.346336	0.008197	0.000000	0.000000
RS	2	0.020912	183936.346336	0.009014	0.000000	0.000000
RS	3	0.032955	183936.346336	0.009912	0.000000	0.000000
RS	4	0.046198	135.056544	14.844566	0.000101	0.000068
RS	5	0.060759	135.056544	16.322254	0.000112	0.000095
RS	6	0.076771	11.977503	202.231596	0.001382	0.001230
RS	7	0.094378	11.977503	222.047645	0.001517	0.001516
RS	8	0.113738	3.897355	747.784393	0.005109	0.005236
RS	9	0.135026	3.897355	817.636356	0.005586	0.006009
RS	10	0.158435	2.369421	1466.574587	0.010019	0.010856
RS	11	0.184176	2.369421	1594.534184	0.010893	0.011957
RS	12	0.212480	1.915139	2139.153513	0.014614	0.015975
RS	13	0.243603	1.915139	2312.733871	0.015800	0.017251
RS	14	0.277826	1.751936	2726.233931	0.018625	0.020170
RS	15	0.315458	1.751936	2931.402308	0.020026	0.021600
RS	16	0.356838	1.693883	3251.335578	0.022212	0.023771
RS	17	0.402340	1.693883	3476.446835	0.023750	0.025345
RS	18	0.452374	1.687389	3720.827750	0.025419	0.026961
RS	19	0.507391	1.687389	3954.702543	0.027017	0.028630
RS	20	0.567888	1.722071	4106.329360	0.028053	0.029600
RS	21	0.634410	1.722071	4337.144537	0.029630	0.031288
RS	22	0.707558	1.804919	4357.812466	0.029771	0.031349
RS	23	0.787992	1.804919	4574.463608	0.031251	0.032962
RS	24	0.876437	1.949754	4433.469256	0.030288	0.031884
RS	25	0.973691	1.949754	4628.324134	0.031619	0.033341
RS	26	1.080631	2.173492	4325.292274	0.029549	0.031104
RS	27	1.198224	2.173492	4495.818600	0.030714	0.032361
RS	28	1.327528	2.496479	4062.731207	0.027755	0.029184
RS	29	1.469711	2.496479	4210.729476	0.028766	0.030241
RS	30	1.626056	2.945750	3695.959573	0.025250	0.026474
RS	31	1.797974	2.945750	3825.418391	0.026134	0.027353
RS	32	1.987014	3.556815	3279.088480	0.022402	0.023367
RS	33	2.194883	3.556815	3394.160857	0.023188	0.024104
RS	34	2.423456	4.369084	2861.483598	0.019549	0.020233
RS	35	2.674795	4.369084	2965.278561	0.020258	0.020860
RS	36	2.951167	5.414430	2481.409513	0.016952	0.017363
RS	37	3.255067	5.414430	2575.749659	0.017597	0.017902
RS	38	3.589235	6.702560	2161.385532	0.014766	0.014928
RS	39	3.956687	6.702560	2247.215411	0.015352	0.015398
RS	40	4.360738	8.203929	1909.686184	0.013046	0.012991
RS	41	4.805032	8.203929	1987.529170	0.013578	0.013403
RS	42	5.293579	9.831641	1725.889059	0.011791	0.011548
RS	43	5.830785	9.831641	1796.000425	0.012270	0.011910
RS	44	6.421498	11.433513	1605.648982	0.010969	0.010560
RS	45	7.071046	11.433513	1667.824894	0.011394	0.010878
RS	46	7.785290	12.816533	1542.362393	0.010537	0.009975
RS	47	8.570674	12.816533	1595.453903	0.010900	0.010244
RS	48	9.434282	13.813548	1525.979574	0.010425	0.009718
RS	49	10.383907	13.813548	1567.198367	0.010707	0.009925
RS	50	11.428116	14.357302	1540.446818	0.010524	0.009679
RS	51	12.576329	14.357302	1564.732201	0.010690	0.009795
RS	52	13.838906	14.519188	1560.111961	0.010658	0.009690
RS	53	15.227236	14.519188	1560.337639	0.010660	0.009672
RS	54	16.753846	14.601638	1537.619362	0.010505	0.009404
RS	55	18.432507	14.601638	1508.592378	0.010306	0.009226
RS	56	20.278365	14.601638	1463.345662	0.009997	0.008948
RS	57	22.308073	14.601638	1401.773897	0.009576	0.008567
RS	58	24.539942	198.541366	105.177908	0.000719	0.000649
RS	59	26.994107	198.541366	115.231759	0.000787	0.000705
RS	60	29.692710	198.541366	126.188156	0.000862	0.000765
RS	61	32.660097	198.541366	138.113369	0.000944	0.000829
RS	62	35.923039	198.541366	151.074582	0.001032	0.000896
RS	63	39.510973	198.541366	14066.660575	0.096099	0.072058
PA	4+25*2+4+6 0.001050540 0.008021406 39.510973340 183936.346335939 135.056544470 11.977502651 3.897355009 2.369420547 1.915138633 1.751935942 1.693883297 1.687389341 1.722071191 1.804918706 1.949754399 2.173492216 2.496479394 2.945750025 3.556815055 4.369083598 5.414430013 6.702560097 8.203928551 9.831640518 11.433513335 12.816533215 13.813548441 14.357301682 14.519188489 14.601638204 198.541366273
//
IT	8917
RD	19
LK	-115414.790738
QD	-114.207554 -> -84.400669
RI	0.0049390187
TR	0.000969	0.007972
MT	41.012616
MM	C_pi: 15.956949, n_recomb: 146985.191420
RS	0	0.000000	373413.735286	0.003710	0.000000	0.000000
RS	1	0.010025	373413.735286	0.004082	0.000000	0.000000
RS	2	0.021055	373413.735286	0.004492	0.000000	0.000000
RS	3	0.033191	373413.735286	0.004942	0.000000	0.000000
RS	4	0.046544	173.027827	11.735673	0.000080	0.000055
RS	5	0.061235	173.027827	12.911825	0.000088	0.000076
RS	6	0.077399	13.584469	180.832884	0.001230	0.001109
RS	7	0.095183	13.584469	198.702960	0.001352	0.001366
RS	8	0.114750	4.205651	703.909887	0.004789	0.004963
RS	9	0.136279	4.205651	770.394794	0.005241	0.005689
RS	10	0.159966	2.511255	1408.365083	0.009582	0.010475
RS	11	0.186028	2.511255	1532.927560	0.010429	0.011527
RS	12	0.214702	2.016921	2072.016351	0.014097	0.015511
RS	13	0.246252	2.016921	2242.896347	0.015259	0.016739
RS	14	0.280963	1.838705	2656.412400	0.018073	0.019655
RS	15	0.319155	1.838705	2860.126187	0.019459	0.021044
RS	16	0.361176	1.771886	3187.160699	0.021684	0.023257
RS	17	0.407409	1.771886	3412.574736	0.023217	0.024804
RS	18	0.458277	1.758634	3671.006786	0.024975	0.026509
RS	19	0.514245	1.758634	3907.222739	0.026582	0.028166
RS	20	0.575824	1.787890	4078.286902	0.027746	0.029266
RS	21	0.643575	1.787890	4313.355091	0.029346	0.030956
RS	22	0.718119	1.866918	4355.796679	0.029634	0.031167
RS	23	0.800137	1.866918	4578.038290	0.031146	0.032794
RS	24	0.890376	2.009957	4457.099221	0.030323	0.031862
RS	25	0.989662	2.009957	4658.055867	0.031691	0.033341
RS	26	1.098901	2.234306	4369.725279	0.029729	0.031221
RS	27	1.219092	2.234306	4546.119799	0.030929	0.032502
RS	28	1.351332	2.560812	4120.423659	0.028033	0.029398
RS	29	1.496829	2.560812	4273.625172	0.029075	0.030476
RS	30	1.656912	3.017394	3758.926657	0.025574	0.026737
RS	31	1.833044	3.017394	3892.822701	0.026484	0.027636
RS	32	2.026833	3.641050	3340.693281	0.022728	0.023638
RS	33	2.240050	3.641050	3459.540567	0.023537	0.024393
RS	34	2.474641	4.473250	2917.431433	0.019848	0.020484
RS	35	2.732751	4.473250	3024.499297	0.020577	0.021127
RS	36	3.016736	5.548083	2529.910086	0.017212	0.017581
RS	37	3.329191	5.548083	2627.147093	0.017874	0.018135
RS	38	3.672970	6.876764	2202.607824	0.014985	0.015112
RS	39	4.051213	6.876764	2291.033634	0.015587	0.015596
RS	40	4.467376	8.429036	1945.013828	0.013233	0.013149
RS	41	4.925258	8.429036	2025.194819	0.013778	0.013573
RS	42	5.429044	10.113367	1757.303865	0.011956	0.011688
RS	43	5.983335	10.113367	1829.520663	0.012447	0.012063
RS	44	6.593194	11.768125	1635.364659	0.011126	0.010696
RS	45	7.264192	11.768125	1699.412973	0.011562	0.011024
RS	46	8.002457	13.187510	1572.659732	0.010699	0.010119
RS	47	8.814735	13.187510	1627.326767	0.011071	0.010397
RS	48	9.708443	14.192461	1559.112739	0.010607	0.009883
RS	49	10.691747	14.192461	1601.408171	0.010895	0.010094
RS	50	11.773628	14.708850	1578.470514	0.010739	0.009875
RS	51	12.963967	14.708850	1602.875675	0.010905	0.009990
RS	52	14.273640	14.806732	1604.430474	0.010916	0.009926
RS	53	15.714608	14.806732	1602.972185	0.010906	0.009896
RS	54	17.300034	14.714782	1595.393888	0.010854	0.009724
RS	55	19.044400	14.714782	1560.594369	0.010617	0.009511
RS	56	20.963640	14.714782	1508.602434	0.010264	0.009194
RS	57	23.075286	14.714782	1439.474343	0.009793	0.008769
RS	58	25.398625	201.458125	107.066543	0.000728	0.000654
RS	59	27.954881	201.458125	117.364904	0.000798	0.000712
RS	60	30.767404	201.458125	128.592480	0.000875	0.000774
RS	61	33.861884	201.458125	140.817445	0.000958	0.000839
RS	62	37.266588	201.458125	154.108722	0.001048	0.000909
RS	63	41.012616	201.458125	13967.756556	0.095028	0.072176
PA	4+25*2+4+6 0.000968983 0.007971556 41.012615921 373413.735285971 173.027826556 13.584469159 4.205650940 2.511254888 2.016921057 1.838705412 1.771885532 1.758633729 1.787889656 1.866917516 2.009956722 2.234305945 2.560811754 3.017394372 3.641049663 4.473250148 5.548083418 6.876763692 8.429036132 10.113366690 11.768125171 13.187510430 14.192461457 14.708850368 14.806731702 14.714782254 201.458124701
//
IT	10359
RD	20
LK	-115357.323136
QD	-96.056907 -> -70.927674
RI	0.0046739966
TR	0.000901	0.007914
MT	42.507268
MM	C_pi: 16.121249, n_recomb: 147391.716929
RS	0	0.000000	657648.417821	0.002125	0.000000	0.000000
RS	1	0.010087	657648.417821	0.002340	0.000000	0.000000
RS	2	0.021192	657648.417821	0.002576	0.000000	0.000000
RS	3	0.033418	657648.417821	0.002836	0.000000	0.000000
RS	4	0.046876	218.628204	9.391249	0.000064	0.000044
RS	5	0.061692	218.628204	10.338487	0.000070	0.000061
RS	6	0.078003	15.235260	163.233194	0.001107	0.001009
RS	7	0.095959	15.235260	179.490329	0.001218	0.001242
RS	8	0.115726	4.497221	667.402899	0.004528	0.004739
RS	9	0.137487	4.497221	731.068047	0.004960	0.005427
RS	10	0.161444	2.642679	1359.302459	0.009222	0.010167
RS	11	0.187817	2.642679	1480.979928	0.010048	0.011178
RS	12	0.216850	2.112400	2013.438176	0.013660	0.015126
RS	13	0.248812	2.112400	2181.885803	0.014803	0.016313
RS	14	0.283999	1.921414	2592.962290	0.017592	0.019212
RS	15	0.322734	1.921414	2795.171315	0.018964	0.020566
RS	16	0.365377	1.847016	3126.350852	0.021211	0.022805
RS	17	0.412322	1.847016	3351.718919	0.022740	0.024326
RS	18	0.464003	1.827612	3621.202932	0.024569	0.026104
RS	19	0.520896	1.827612	3859.183084	0.026183	0.027749
RS	20	0.583529	1.851753	4046.910222	0.027457	0.028960
RS	21	0.652479	1.851753	4285.525202	0.029076	0.030651
RS	22	0.728385	1.927131	4347.472839	0.029496	0.030996
RS	23	0.811948	1.927131	4574.575028	0.031037	0.032637
RS	24	0.903941	2.068498	4472.139095	0.030342	0.031837
RS	25	1.005213	2.068498	4678.526513	0.031742	0.033335
RS	26	1.116701	2.293607	4404.116410	0.029880	0.031322
RS	27	1.239435	2.293607	4585.809533	0.031113	0.032624
RS	28	1.374550	2.623849	4167.445691	0.028275	0.029587
RS	29	1.523294	2.623849	4325.387900	0.029346	0.030686
RS	30	1.687043	3.088105	3811.244263	0.025858	0.026969
RS	31	1.867311	3.088105	3949.206907	0.026794	0.027887
RS	32	2.065762	3.724940	3392.133381	0.023014	0.023875
RS	33	2.284232	3.724940	3514.454987	0.023844	0.024646
RS	34	2.524741	4.578022	2963.964204	0.020109	0.020701
RS	35	2.789510	4.578022	3074.054858	0.020856	0.021358
RS	36	3.080989	5.683843	2569.832640	0.017435	0.017766
RS	37	3.401869	5.683843	2669.753617	0.018113	0.018333
RS	38	3.755119	7.055274	2236.072656	0.015171	0.015265
RS	39	4.144002	7.055274	2326.911645	0.015787	0.015760
RS	40	4.572114	8.661464	1973.305199	0.013388	0.013276
RS	41	5.043412	8.661464	2055.670534	0.013947	0.013712
RS	42	5.562251	10.406182	1782.258579	0.012092	0.011800
RS	43	6.133428	10.406182	1856.460649	0.012595	0.012185
RS	44	6.762223	12.118012	1659.038329	0.011256	0.010805
RS	45	7.454446	12.118012	1724.882629	0.011703	0.011142
RS	46	8.216498	13.577916	1597.175645	0.010836	0.010236
RS	47	9.055421	13.577916	1653.403422	0.011218	0.010522
RS	48	9.978970	14.594450	1586.613988	0.010765	0.010020
RS	49	10.995681	14.594450	1630.059600	0.011059	0.010237
RS	50	12.114953	15.086470	1610.989545	0.010930	0.010045
RS	51	13.347131	15.086470	1635.708424	0.011098	0.010160
RS	52	14.703605	15.122948	1643.496704	0.011151	0.010136
RS	53	16.196912	15.122948	1640.686813	0.011131	0.010097
RS	54	17.840856	14.860691	1648.661992	0.011186	0.010023
RS	55	19.650632	14.860691	1608.398877	0.010912	0.009778
RS	56	21.642968	14.860691	1550.043490	0.010516	0.009423
RS	57	23.836281	14.860691	1473.813994	0.009999	0.008956
RS	58	26.250842	203.850134	109.223112	0.000741	0.000663
RS	59	28.908972	203.850134	119.786562	0.000813	0.000722
RS	60	31.835239	203.850134	131.306719	0.000891	0.000786
RS	61	35.056693	203.850134	143.853478	0.000976	0.000853
RS	62	38.603109	203.850134	157.497241	0.001069	0.000925
RS	63	42.507268	203.850134	13860.713977	0.094040	0.072238
PA	4+25*2+4+6 0.000900908 0.007913528 42.507267815 657648.417820698 218.628203872 15.235260096 4.497221102 2.642679377 2.112400368 1.921413869 1.847016018 1.827612018 1.851752738 1.927130812 2.068497620 2.293607180 2.623849010 3.088105200 3.724940086 4.578021825 5.683842878 7.055274424 8.661463924 10.406182170 12.118012132 13.577916081 14.594449694 15.086470275 15.122947596 14.860690637 203.850134452
//
IT	13122
RD	21
LK	-115308.900298
QD	-81.435706 -> -60.222232
RI	0.0044669206
TR	0.000844	0.007847
MT	44.009082
MM	C_pi: 16.288057, n_recomb: 147652.626901
RS	0	0.000000	1246095.175394	0.001130	0.000000	0.000000
RS	1	0.010148	1246095.175394	0.001245	0.000000	0.000000
RS	2	0.021326	1246095.175394	0.001371	0.000000	0.000000
RS	3	0.033638	1246095.175394	0.001511	0.000000	0.000000
RS	4	0.047200	272.717118	7.603142	0.000051	0.000036
RS	5	0.062137	272.717118	8.374743	0.000057	0.000050
RS	6	0.078591	16.908649	148.708307	0.001007	0.000926
RS	7	0.096715	16.908649	163.627084	0.001108	0.001139
RS	8	0.116677	4.768312	637.315486	0.004316	0.004557
RS	9	0.138666	4.768312	698.660561	0.004732	0.005215
RS	10	0.162885	2.762283	1318.814402	0.008932	0.009920
RS	11	0.189563	2.762283	1438.140255	0.009740	0.010899
RS	12	0.218948	2.200747	1963.481661	0.013298	0.014810
RS	13	0.251315	2.200747	2129.858983	0.014425	0.015964
RS	14	0.286966	1.999482	2536.667504	0.017180	0.018836
RS	15	0.326235	1.999482	2737.471745	0.018540	0.020161
RS	16	0.369490	1.918833	3070.417276	0.020795	0.022410
RS	17	0.417134	1.918833	3295.573792	0.022320	0.023909
RS	18	0.469612	1.893992	3573.532067	0.024202	0.025744
RS	19	0.527417	1.893992	3812.887701	0.025823	0.027379
RS	20	0.591087	1.913394	4014.791571	0.027191	0.028685
RS	21	0.661219	1.913394	4256.416552	0.028827	0.030378
RS	22	0.738467	1.985341	4335.690776	0.029364	0.030842
RS	23	0.823555	1.985341	4567.056354	0.030931	0.032494
RS	24	0.917277	2.125193	4481.466520	0.030351	0.031813
RS	25	1.020510	2.125193	4692.703797	0.031782	0.033329
RS	26	1.134220	2.351219	4431.200501	0.030011	0.031412
RS	27	1.259469	2.351219	4617.674824	0.031274	0.032735
RS	28	1.397427	2.685423	4206.226948	0.028487	0.029757
RS	29	1.549386	2.685423	4368.473030	0.029586	0.030874
RS	30	1.716766	3.157711	3854.985049	0.026108	0.027176
RS	31	1.901132	3.157711	3996.654305	0.027068	0.028110
RS	32	2.104207	3.808325	3435.110511	0.023265	0.024084
RS	33	2.327890	3.808325	3560.610189	0.024115	0.024869
RS	34	2.574272	4.683279	3002.445412	0.020335	0.020887
RS	35	2.845657	4.683279	3115.311396	0.021099	0.021557
RS	36	3.144583	5.821655	2602.274547	0.017624	0.017920
RS	37	3.473843	5.821655	2704.668445	0.018318	0.018499
RS	38	3.836517	7.238214	2262.654696	0.015324	0.015387
RS	39	4.235995	7.238214	2355.725085	0.015955	0.015894
RS	40	4.676012	8.901643	1995.259009	0.013513	0.013373
RS	41	5.160682	8.901643	2079.654354	0.014085	0.013820
RS	42	5.694536	10.710912	1801.323000	0.012200	0.011884
RS	43	6.282566	10.710912	1877.386960	0.012715	0.012279
RS	44	6.930269	12.484514	1677.130078	0.011359	0.010886
RS	45	7.643701	12.484514	1744.687798	0.011816	0.011232
RS	46	8.429532	13.989536	1616.284304	0.010947	0.010326
RS	47	9.295110	13.989536	1674.048841	0.011338	0.010620
RS	48	10.248526	15.021604	1608.777695	0.010896	0.010130
RS	49	11.298695	15.021604	1653.436088	0.011198	0.010354
RS	50	12.455435	15.492351	1638.212786	0.011095	0.010187
RS	51	13.729561	15.492351	1663.431275	0.011266	0.010304
RS	52	15.132986	15.469914	1677.419171	0.011361	0.010320
RS	53	16.678830	15.469914	1673.596295	0.011335	0.010274
RS	54	18.381546	15.041141	1697.292314	0.011495	0.010299
RS	55	20.257055	15.041141	1651.948446	0.011188	0.010023
RS	56	22.322889	15.041141	1587.682357	0.010753	0.009632
RS	57	24.598365	15.041141	1504.870054	0.010192	0.009127
RS	58	27.104757	205.945656	111.561343	0.000756	0.000673
RS	59	29.865497	205.945656	122.404225	0.000829	0.000734
RS	60	32.906397	205.945656	134.231852	0.000909	0.000800
RS	61	36.255888	205.945656	147.115677	0.000996	0.000870
RS	62	39.945285	205.945656	161.127361	0.001091	0.000944
RS	63	44.009082	205.945656	13750.465144	0.093127	0.072252
PA	4+25*2+4+6 0.000843782 0.007847236 44.009082420 1246095.175394337 272.717118122 16.908648935 4.768311558 2.762283297 2.200746595 1.999482027 1.918833048 1.893991923 1.913393887 1.985341198 2.125193353 2.351218810 2.685423042 3.157711377 3.808325095 4.683279226 5.821654559 7.238213816 8.901643118 10.710911851 12.484513538 13.989536027 15.021603912 15.492351078 15.469913684 15.041140696 205.945655750
//
IT	14114
RD	22
LK	-115267.998122
QD	-69.703055 -> -51.704916
RI	0.0043067114
TR	0.000796	0.007774
MT	45.520161
MM	C_pi: 16.459918, n_recomb: 147813.215569
RS	0	0.000000	1205123.778603	0.001177	0.000000	0.000000
RS	1	0.010207	1205123.778603	0.001297	0.000000	0.000000
RS	2	0.021456	1205123.778603	0.001429	0.000000	0.000000
RS	3	0.033853	1205123.778603	0.001575	0.000000	0.000000
RS	4	0.047515	336.671361	6.214207	0.000042	0.000030
RS	5	0.062571	336.671361	6.848585	0.000046	0.000041
RS	6	0.079165	18.592117	136.613057	0.000924	0.000856
RS	7	0.097452	18.592117	150.412702	0.001018	0.001053
RS	8	0.117606	5.017534	612.592002	0.004144	0.004407
RS	9	0.139817	5.017534	672.046063	0.004547	0.005042
RS	10	0.164295	2.869592	1285.943407	0.008700	0.009724
RS	11	0.191271	2.869592	1403.420466	0.009495	0.010679
RS	12	0.221001	2.281664	1921.549729	0.013000	0.014552
RS	13	0.253765	2.281664	2086.241942	0.014114	0.015680
RS	14	0.289874	2.072631	2487.503878	0.016829	0.018518
RS	15	0.329668	2.072631	2687.080198	0.018179	0.019818
RS	16	0.373523	1.987100	3019.921007	0.020431	0.022068
RS	17	0.421855	1.987100	3244.814586	0.021952	0.023549
RS	18	0.475121	1.957551	3529.153936	0.023876	0.025427
RS	19	0.533823	1.957551	3769.630308	0.025503	0.027053
RS	20	0.598517	1.972602	3983.589874	0.026950	0.028441
RS	21	0.669814	1.972602	4227.820697	0.028602	0.030137
RS	22	0.748388	2.041332	4322.479863	0.029243	0.030707
RS	23	0.834982	2.041332	4557.625804	0.030834	0.032371
RS	24	0.930415	2.179787	4487.343666	0.030358	0.031797
RS	25	1.035588	2.179787	4702.935675	0.031817	0.033330
RS	26	1.151497	2.406842	4453.254493	0.030128	0.031499
RS	27	1.279236	2.406842	4644.049249	0.031418	0.032840
RS	28	1.420014	2.745166	4238.921103	0.028678	0.029913
RS	29	1.575160	2.745166	4405.067741	0.029802	0.031048
RS	30	1.746142	3.225739	3892.099152	0.026331	0.027364
RS	31	1.934576	3.225739	4037.133418	0.027312	0.028313
RS	32	2.142244	3.890594	3471.322938	0.023485	0.024269
RS	33	2.371108	3.890594	3599.714979	0.024353	0.025067
RS	34	2.623331	4.788247	3034.317171	0.020528	0.021047
RS	35	2.901300	4.788247	3149.718237	0.021309	0.021729
RS	36	3.207640	5.960568	2628.442593	0.017782	0.018046
RS	37	3.545247	5.960568	2733.104107	0.018490	0.018636
RS	38	3.917315	7.424468	2283.362935	0.015448	0.015482
RS	39	4.327359	7.424468	2378.487251	0.016091	0.015999
RS	40	4.779255	9.148288	2011.735512	0.013610	0.013445
RS	41	5.277277	9.148288	2098.008525	0.014194	0.013901
RS	42	5.826130	11.026184	1815.231956	0.012281	0.011942
RS	43	6.431005	11.026184	1893.033355	0.012807	0.012346
RS	44	7.097620	12.866160	1690.284497	0.011435	0.010942
RS	45	7.832274	12.866160	1759.467820	0.011903	0.011297
RS	46	8.641915	14.420815	1630.555667	0.011031	0.010391
RS	47	9.534194	14.420815	1689.822662	0.011432	0.010692
RS	48	10.517548	15.472214	1626.110134	0.011001	0.010215
RS	49	11.601272	15.472214	1672.028134	0.011312	0.010445
RS	50	12.795611	15.924569	1660.576625	0.011234	0.010303
RS	51	14.111855	15.924569	1686.461508	0.011409	0.010423
RS	52	15.562446	15.845388	1706.548549	0.011545	0.010478
RS	53	17.161099	15.845388	1702.036661	0.011515	0.010427
RS	54	18.922924	15.253152	1741.443156	0.011781	0.010550
RS	55	20.864577	15.253152	1691.435824	0.011443	0.010245
RS	56	23.004413	15.253152	1621.741080	0.010972	0.009823
RS	57	25.362661	15.253152	1532.885731	0.010370	0.009281
RS	58	27.961613	207.876011	114.017269	0.000771	0.000685
RS	59	30.825837	207.876011	125.148897	0.000847	0.000748
RS	60	33.982410	207.876011	137.293583	0.000929	0.000815
RS	61	37.461172	207.876011	150.524193	0.001018	0.000888
RS	62	41.295009	207.876011	164.913445	0.001116	0.000964
RS	63	45.520161	207.876011	13641.128289	0.092286	0.072221
PA	4+25*2+4+6 0.000795630 0.007774288 45.520161253 1205123.778602882 336.671360517 18.592116730 5.017533844 2.869592266 2.281664476 2.072630998 1.987100170 1.957550525 1.972601928 2.041331785 2.179786951 2.406841509 2.745166173 3.225738788 3.890594027 4.788246752 5.960568129 7.424467826 9.148288200 11.026184124 12.866159541 14.420815437 15.472213995 15.924568904 15.845387823 15.253151976 207.876010828
//
IT	16576
RD	23
LK	-115233.254988
QD	-60.293146 -> -44.905696
RI	0.0041690479
TR	0.000754	0.007689
MT	47.095474
MM	C_pi: 16.648167, n_recomb: 147864.028659
RS	0	0.000000	1222342.668880	0.001167	0.000000	0.000000
RS	1	0.010266	1222342.668880	0.001287	0.000000	0.000000
RS	2	0.021587	1222342.668880	0.001419	0.000000	0.000000
RS	3	0.034069	1222342.668880	0.001565	0.000000	0.000000
RS	4	0.047833	412.674870	5.111887	0.000035	0.000024
RS	5	0.063010	412.674870	5.636817	0.000038	0.000034
RS	6	0.079745	20.294080	126.339334	0.000854	0.000796
RS	7	0.098198	20.294080	139.186995	0.000941	0.000979
RS	8	0.118546	5.245002	592.317613	0.004006	0.004281
RS	9	0.140983	5.245002	650.255135	0.004398	0.004899
RS	10	0.165723	2.965202	1259.622670	0.008519	0.009570
RS	11	0.193003	2.965202	1375.722657	0.009304	0.010507
RS	12	0.223083	2.355567	1886.802833	0.012760	0.014344
RS	13	0.256252	2.355567	2050.213560	0.013866	0.015452
RS	14	0.292826	2.141285	2444.938574	0.016535	0.018250
RS	15	0.333155	2.141285	2643.525816	0.017878	0.019531
RS	16	0.377624	2.052317	2974.671737	0.020118	0.021771
RS	17	0.426658	2.052317	3199.345652	0.021637	0.023238
RS	18	0.480726	2.018884	3488.202581	0.023591	0.025148
RS	19	0.540346	2.018884	3729.657698	0.025224	0.026769
RS	20	0.606085	2.030053	3953.758800	0.026739	0.028228
RS	21	0.678574	2.030053	4200.307276	0.028407	0.029927
RS	22	0.758505	2.095868	4308.533560	0.029138	0.030591
RS	23	0.846642	2.095868	4547.080338	0.030752	0.032267
RS	24	0.943827	2.233191	4490.524589	0.030369	0.031790
RS	25	1.050990	2.233191	4710.057210	0.031854	0.033340
RS	26	1.169154	2.461564	4471.016535	0.030237	0.031586
RS	27	1.299450	2.461564	4665.727742	0.031554	0.032945
RS	28	1.443122	2.804377	4266.218073	0.028852	0.030062
RS	29	1.601543	2.804377	4435.897119	0.030000	0.031213
RS	30	1.776229	3.293810	3923.137620	0.026532	0.027537
RS	31	1.968849	3.293810	4071.215579	0.027534	0.028500
RS	32	2.181243	3.973834	3501.169431	0.023678	0.024434
RS	33	2.415443	3.973834	3632.179357	0.024564	0.025245
RS	34	2.673686	4.895653	3059.854990	0.020694	0.021185
RS	35	2.958442	4.895653	3177.556434	0.021490	0.021878
RS	36	3.272431	6.104249	2648.496473	0.017912	0.018150
RS	37	3.618655	6.104249	2755.222345	0.018633	0.018750
RS	38	4.000424	7.618944	2298.280097	0.015543	0.015554
RS	39	4.421387	7.618944	2395.279675	0.016199	0.016080
RS	40	4.885566	9.407962	2022.745480	0.013680	0.013493
RS	41	5.397400	9.407962	2110.739664	0.014275	0.013958
RS	42	5.961781	11.360543	1823.937056	0.012335	0.011978
RS	43	6.584102	11.360543	1903.344186	0.012872	0.012390
RS	44	7.270314	13.273675	1698.391067	0.011486	0.010975
RS	45	8.026973	13.273675	1769.101858	0.011964	0.011338
RS	46	8.861314	14.884569	1639.808513	0.011090	0.010432
RS	47	9.781311	14.884569	1700.530758	0.011501	0.010741
RS	48	10.795757	15.960776	1638.343026	0.011080	0.010276
RS	49	11.914350	15.960776	1685.553888	0.011399	0.010512
RS	50	13.147781	16.398654	1677.705471	0.011346	0.010395
RS	51	14.507840	16.398654	1704.414625	0.011527	0.010518
RS	52	16.007527	16.265268	1730.378458	0.011702	0.010611
RS	53	17.661176	16.265268	1725.509945	0.011670	0.010557
RS	54	19.484595	15.512469	1780.323755	0.012040	0.010778
RS	55	21.495211	15.512469	1726.157044	0.011674	0.010446
RS	56	23.712244	15.512469	1651.601623	0.011170	0.009994
RS	57	26.156884	15.512469	1557.323979	0.010532	0.009420
RS	58	28.852498	209.906062	116.530194	0.000788	0.000698
RS	59	31.824853	209.906062	127.956769	0.000865	0.000763
RS	60	35.102359	209.906062	140.424989	0.000950	0.000832
RS	61	38.716344	209.906062	154.009015	0.001042	0.000907
RS	62	42.701353	209.906062	168.782448	0.001141	0.000986
RS	63	47.095474	209.906062	13527.344606	0.091485	0.072153
PA	4+25*2+4+6 0.000754124 0.007689191 47.095474451 1222342.668880278 412.674869745 20.294079707 5.245001621 2.965202148 2.355567176 2.141284518 2.052317126 2.018884296 2.030052734 2.095868358 2.233190979 2.461564350 2.804376699 3.293809710 3.973833857 4.895653418 6.104249119 7.618944161 9.407961665 11.360543250 13.273674962 14.884568863 15.960776269 16.398654026 16.265267721 15.512469495 209.906062386
//
IT	9044
RD	24
LK	-115203.395771
QD	-52.713521 -> -40.905089
RI	0.0044593382
TR	0.000737	0.007804
MT	47.095525
MM	C_pi: 16.531577, n_recomb: 148942.395825
RS	0	0.000000	1833551.379116	0.000783	0.000000	0.000000
RS	1	0.010266	1833551.379116	0.000864	0.000000	0.000000
RS	2	0.021587	1833551.379116	0.000953	0.000000	0.000000
RS	3	0.034069	1833551.379116	0.001050	0.000000	0.000000
RS	4	0.047833	503.442544	4.218862	0.000028	0.000020
RS	5	0.063010	503.442544	4.652126	0.000031	0.000028
RS	6	0.079745	22.036597	117.149500	0.000787	0.000741
RS	7	0.098198	22.036597	129.072533	0.000867	0.000912
RS	8	0.118546	5.447134	574.373958	0.003856	0.004171
RS	9	0.140983	5.447134	630.662414	0.004234	0.004775
RS	10	0.165723	3.041221	1237.288329	0.008307	0.009441
RS	11	0.193003	3.041221	1351.658683	0.009075	0.010368
RS	12	0.223083	2.411575	1857.709953	0.012473	0.014168
RS	13	0.256252	2.411575	2019.299041	0.013558	0.015265
RS	14	0.292826	2.191600	2409.688479	0.016179	0.018018
RS	15	0.333155	2.191600	2606.603188	0.017501	0.019285
RS	16	0.377624	2.097594	2938.712084	0.019731	0.021510
RS	17	0.426658	2.097594	3162.392751	0.021232	0.022967
RS	18	0.480727	2.057966	3459.019714	0.023224	0.024902
RS	19	0.540346	2.057966	3700.648124	0.024846	0.026520
RS	20	0.606086	2.062350	3938.656149	0.026444	0.028041
RS	21	0.678575	2.062350	4186.740207	0.028110	0.029746
RS	22	0.758506	2.121572	4312.532746	0.028954	0.030495
RS	23	0.846643	2.121572	4553.761671	0.030574	0.032185
RS	24	0.943828	2.252923	4514.651118	0.030311	0.031795
RS	25	1.050991	2.252923	4737.484497	0.031807	0.033363
RS	26	1.169155	2.476076	4511.977209	0.030293	0.031678
RS	27	1.299450	2.476076	4710.043136	0.031623	0.033055
RS	28	1.443122	2.814468	4317.810817	0.028990	0.030209
RS	29	1.601544	2.814468	4490.539137	0.030150	0.031377
RS	30	1.776230	3.300499	3978.399787	0.026711	0.027703
RS	31	1.968850	3.300499	4129.124473	0.027723	0.028680
RS	32	2.181245	3.978709	3554.227167	0.023863	0.024588
RS	33	2.415444	3.978709	3687.552942	0.024758	0.025410
RS	34	2.673688	4.901370	3106.963721	0.020860	0.021308
RS	35	2.958443	4.901370	3226.760994	0.021664	0.022011
RS	36	3.272433	6.114740	2688.309609	0.018049	0.018236
RS	37	3.618658	6.114740	2796.982157	0.018779	0.018845
RS	38	4.000427	7.639151	2331.289063	0.015652	0.015607
RS	39	4.421390	7.639151	2430.114109	0.016316	0.016142
RS	40	4.885570	9.442209	2050.564136	0.013767	0.013522
RS	41	5.397404	9.442209	2140.275104	0.014370	0.013995
RS	42	5.961785	11.409821	1848.654819	0.012412	0.011994
RS	43	6.584107	11.409821	1929.686027	0.012956	0.012414
RS	44	7.270319	13.332234	1722.277016	0.011563	0.010989
RS	45	8.026979	13.332234	1794.530749	0.012048	0.011359
RS	46	8.861321	14.938341	1665.196683	0.011180	0.010454
RS	47	9.781319	14.938341	1727.351118	0.011597	0.010770
RS	48	10.795766	15.988982	1667.650462	0.011197	0.010316
RS	49	11.914360	15.988982	1716.033813	0.011521	0.010559
RS	50	13.147792	16.377976	1713.366642	0.011504	0.010464
RS	51	14.507853	16.377976	1740.579396	0.011686	0.010592
RS	52	16.007541	16.172579	1774.509511	0.011914	0.010721
RS	53	17.661192	16.172579	1768.588494	0.011874	0.010665
RS	54	19.484613	15.249931	1843.163592	0.012375	0.010981
RS	55	21.495231	15.249931	1783.089343	0.011972	0.010626
RS	56	23.712266	15.249931	1701.867194	0.011426	0.010146
RS	57	26.156909	15.249931	1600.354419	0.010745	0.009543
RS	58	28.852527	206.724782	119.354228	0.000801	0.000712
RS	59	31.824885	206.724782	131.046243	0.000880	0.000778
RS	60	35.102395	206.724782	143.801117	0.000965	0.000850
RS	61	38.716384	206.724782	157.693694	0.001059	0.000926
RS	62	42.701398	206.724782	172.797960	0.001160	0.001008
RS	63	47.095525	206.724782	13622.889969	0.091464	0.072053
PA	4+25*2+4+6 0.000737404 0.007803535 47.095524979 1833551.379115717 503.442543547 22.036597413 5.447134322 3.041221303 2.411574954 2.191600036 2.097593641 2.057966177 2.062350449 2.121572490 2.252922592 2.476075757 2.814467779 3.300498549 3.978709362 4.901369852 6.114740492 7.639150883 9.442209412 11.409820842 13.332233608 14.938341415 15.988982442 16.377976369 16.172579090 15.249931472 206.724782227
//
IT	11450
RD	25
LK	-115180.724934
QD	-47.076631 -> -36.718519
RI	0.0045462260
TR	0.000721	0.007882
MT	47.309938
MM	C_pi: 16.399490, n_recomb: 149228.091593
RS	0	0.000000	1838918.084416	0.000783	0.000000	0.000000
RS	1	0.010274	1838918.084416	0.000864	0.000000	0.000000
RS	2	0.021604	1838918.084416	0.000952	0.000000	0.000000
RS	3	0.034098	1838918.084416	0.001050	0.000000	0.000000
RS	4	0.047876	593.039549	3.591721	0.000024	0.000018
RS	5	0.063069	593.039549	3.960886	0.000027	0.000025
RS	6	0.079823	23.214095	111.544854	0.000747	0.000725
RS	7	0.098298	23.214095	122.911776	0.000824	0.000887
RS	8	0.118672	5.527165	567.911442	0.003806	0.004216
RS	9	0.141139	5.527165	623.647510	0.004179	0.004800
RS	10	0.165914	3.064910	1232.067766	0.008256	0.009556
RS	11	0.193235	3.064910	1346.132967	0.009021	0.010444
RS	12	0.223362	2.436288	1845.913365	0.012370	0.014235
RS	13	0.256585	2.436288	2006.870111	0.013448	0.015280
RS	14	0.293222	2.220313	2388.684648	0.016007	0.017983
RS	15	0.333622	2.220313	2584.630595	0.017320	0.019198
RS	16	0.378174	2.126987	2912.270257	0.019516	0.021395
RS	17	0.427303	2.126987	3135.086473	0.021009	0.022804
RS	18	0.481479	2.085003	3433.436824	0.023008	0.024754
RS	19	0.541222	2.085003	3674.771149	0.024625	0.026330
RS	20	0.607102	2.085389	3920.306811	0.026271	0.027906
RS	21	0.679752	2.085389	4168.908074	0.027936	0.029577
RS	22	0.759866	2.140157	4306.058079	0.028856	0.030407
RS	23	0.848210	2.140157	4548.524690	0.030480	0.032069
RS	24	0.945632	2.267342	4521.447102	0.030299	0.031768
RS	25	1.053063	2.267342	4745.893032	0.031803	0.033314
RS	26	1.171531	2.486967	4530.007625	0.030356	0.031704
RS	27	1.302172	2.486967	4729.683616	0.031694	0.033063
RS	28	1.446234	2.822736	4342.707187	0.029101	0.030267
RS	29	1.605098	2.822736	4516.823100	0.030268	0.031419
RS	30	1.780284	3.307525	4005.156997	0.026839	0.027768
RS	31	1.973469	3.307525	4157.022351	0.027857	0.028731
RS	32	2.186503	3.986762	3578.701901	0.023981	0.024639
RS	33	2.421424	3.986762	3713.008896	0.024881	0.025451
RS	34	2.680481	4.914119	3126.707611	0.020953	0.021335
RS	35	2.966155	4.914119	3247.418988	0.021761	0.022030
RS	36	3.281179	6.137617	2702.655193	0.018111	0.018236
RS	37	3.628570	6.137617	2812.218467	0.018845	0.018841
RS	38	4.011653	7.678946	2340.912000	0.015687	0.015587
RS	39	4.434095	7.678946	2440.609462	0.016355	0.016119
RS	40	4.899939	9.505437	2056.847208	0.013783	0.013490
RS	41	5.413645	9.505437	2147.411911	0.014390	0.013963
RS	42	5.980131	11.499376	1853.254156	0.012419	0.011959
RS	43	6.604819	11.499376	1935.132875	0.012968	0.012380
RS	44	7.293689	13.443618	1726.880507	0.011572	0.010960
RS	45	8.053335	13.443618	1799.996137	0.012062	0.011333
RS	46	8.891029	15.057467	1671.517528	0.011201	0.010441
RS	47	9.814790	15.057467	1734.547485	0.011623	0.010760
RS	48	10.833460	16.093670	1677.536278	0.011241	0.010327
RS	49	11.956791	16.093670	1726.721754	0.011571	0.010573
RS	50	13.195536	16.442733	1728.851140	0.011585	0.010511
RS	51	14.561553	16.442733	1756.493551	0.011771	0.010640
RS	52	16.067918	16.172402	1797.655321	0.012046	0.010815
RS	53	17.729050	16.172402	1791.063556	0.012002	0.010754
RS	54	19.560852	15.090840	1884.204261	0.012626	0.011185
RS	55	21.580857	15.090840	1819.260515	0.012191	0.010801
RS	56	23.808403	15.090840	1732.647895	0.011611	0.010290
RS	57	26.264812	15.090840	1625.393575	0.010892	0.009654
RS	58	28.973599	204.399223	121.162376	0.000812	0.000718
RS	59	31.960694	204.399223	133.027580	0.000891	0.000785
RS	60	35.254690	204.399223	145.968871	0.000978	0.000858
RS	61	38.887120	204.399223	160.061163	0.001073	0.000935
RS	62	42.892754	204.399223	175.378193	0.001175	0.001018
RS	63	47.309938	204.399223	13578.870581	0.090994	0.071968
PA	4+25*2+4+6 0.000721047 0.007882452 47.309937811 1838918.084415510 593.039548910 23.214094708 5.527164964 3.064910149 2.436287638 2.220313193 2.126986705 2.085003361 2.085389055 2.140156907 2.267341809 2.486967428 2.822736105 3.307525370 3.986762250 4.914119326 6.137617352 7.678946172 9.505437126 11.499376275 13.443617554 15.057467299 16.093669521 16.442732826 16.172401721 15.090840475 204.399223058
//
CC
CC	Brief Description of the file format:
CC	  CC  comments
CC	  MM  useful-messages
CC	  RD  round-of-iterations
CC	  LL  \log[P(sequence)]
CC	  QD  Q-before-opt Q-after-opt
CC	  TR  \theta_0 \rho_0
CC	  RS  k t_k \lambda_k \pi_k \sum_{l\not=k}A_{kl} A_{kk}
CC	  DC  begin end best-k t_k+\Delta_k max-prob
CC
MM	Version: 0.6.5-r67
MM	pattern:4+25*2+4+6, n:63, n_free_lambdas:28
MM	n_iterations:25, skip:1, max_t:5, theta/rho:5
MM	is_decoding:0
MM	n_seqs:18, sum_L:1231289, sum_n:38402
RD	0
LK	0.000000
QD	0.000000 -> 0.000000
RI	inf
TR	0.031685	0.006337
MT	5.000000
MM	C_pi: 1.000000, n_recomb: 7778.074974
RS	0	0.000000	1.000000	49.771569	0.006399	0.000000
RS	1	0.006440	1.000000	52.626928	0.006766	0.000000
RS	2	0.013294	1.000000	55.622358	0.007151	0.000000
RS	3	0.020590	1.000000	58.761589	0.007555	0.000000
RS	4	0.028356	1.000000	62.047992	0.007977	0.000000
RS	5	0.036622	1.000000	65.484493	0.008419	0.000000
RS	6	0.045421	1.000000	69.073484	0.008881	0.000000
RS	7	0.054785	1.000000	72.816715	0.009362	0.000000
RS	8	0.064753	1.000000	76.715186	0.009863	0.000000
RS	9	0.075363	1.000000	80.769015	0.010384	0.000000
RS	10	0.086656	1.000000	84.977303	0.010925	0.000000
RS	11	0.098677	1.000000	89.337985	0.011486	0.000000
RS	12	0.111471	1.000000	93.847671	0.012066	0.000000
RS	13	0.125090	1.000000	98.501469	0.012664	0.000000
RS	14	0.139585	1.000000	103.292806	0.013280	0.000000
RS	15	0.155014	1.000000	108.213232	0.013913	0.000000
RS	16	0.171437	1.000000	113.252224	0.014560	0.000000
RS	17	0.188917	1.000000	118.396974	0.015222	0.000000
RS	18	0.207523	1.000000	123.632181	0.015895	0.000000
RS	19	0.227327	1.000000	128.939846	0.016577	0.000000
RS	20	0.248406	1.000000	134.299064	0.017266	0.000000
RS	21	0.270843	1.000000	139.685831	0.017959	0.000000
RS	22	0.294725	1.000000	145.072875	0.018652	0.000000
RS	23	0.320144	1.000000	150.429499	0.019340	0.000000
RS	24	0.347201	1.000000	155.721471	0.020021	0.000000
RS	25	0.376000	1.000000	160.910950	0.020688	0.000000
RS	26	0.406654	1.000000	165.956476	0.021336	0.000000
RS	27	0.439282	1.000000	170.813022	0.021961	0.000000
RS	28	0.474011	1.000000	175.432133	0.022555	0.000000
RS	29	0.510976	1.000000	179.762165	0.023111	0.000000
RS	30	0.550322	1.000000	183.748625	0.023624	0.000000
RS	31	0.592202	1.000000	187.334655	0.024085	0.000000
RS	32	0.636779	1.000000	190.461638	0.024487	0.000000
RS	33	0.684227	1.000000	193.069970	0.024822	0.000000
RS	34	0.734730	1.000000	195.099987	0.025083	0.000000
RS	35	0.788485	1.000000	196.493057	0.025262	0.000000
RS	36	0.845702	1.000000	197.192843	0.025352	0.000000
RS	37	0.906604	1.000000	197.146720	0.025346	0.000000
RS	38	0.971428	1.000000	196.307338	0.025239	0.000000
RS	39	1.040426	1.000000	194.634296	0.025023	0.000000
RS	40	1.113868	1.000000	192.095902	0.024697	0.000000
RS	41	1.192040	1.000000	188.670959	0.024257	0.000000
RS	42	1.275245	1.000000	184.350516	0.023701	0.000000
RS	43	1.363809	1.000000	179.139511	0.023031	0.000000
RS	44	1.458076	1.000000	173.058217	0.022249	0.000000
RS	45	1.558414	1.000000	166.143393	0.021360	0.000000
RS	46	1.665214	1.000000	158.449035	0.020371	0.000000
RS	47	1.778891	1.000000	150.046636	0.019291	0.000000
RS	48	1.899889	1.000000	141.024841	0.018131	0.000000
RS	49	2.028679	1.000000	131.488425	0.016905	0.000000
RS	50	2.165763	1.000000	121.556544	0.015628	0.000000
RS	51	2.311675	1.000000	111.360221	0.014317	0.000000
RS	52	2.466983	1.000000	101.039100	0.012990	0.000000
RS	53	2.632293	1.000000	90.737534	0.011666	0.000000
RS	54	2.808249	1.000000	80.600132	0.010362	0.000000
RS	55	2.995536	1.000000	70.766967	0.009098	0.000000
RS	56	3.194884	1.000000	61.368660	0.007890	0.000000
RS	57	3.407070	1.000000	52.521641	0.006753	0.000000
RS	58	3.632920	1.000000	44.323873	0.005699	0.000000
RS	59	3.873315	1.000000	36.851359	0.004738	0.000000
RS	60	4.129191	1.000000	30.155688	0.003877	0.000000
RS	61	4.401545	1.000000	24.262847	0.003119	0.000000
RS	62	4.691438	1.000000	19.173418	0.002465	0.000000
RS	63	5.000000	1.000000	53.235917	0.006844	0.000000
PA	4+25*2+4+6 0.031685169 0.006337034 5.000000000 1.000000000 1.000000000 1.000000000 1.000000000 1.000000000 1.000000000 1.000000000 1.000000000 1.000000000 1.000000000 1.000000000 1.000000000 1.000000000 1.000000000 1.000000000 1.000000000 1.000000000 1.000000000 1.000000000 1.000000000 1.000000000 1.000000000 1.000000000 1.000000000 1.000000000 1.000000000 1.000000000 1.000000000
//
IT	6944
RD	1
LK	-134683.370080
QD	-8520.160994 -> -2692.826498
RI	0.1082196746
TR	0.016338	0.003909
MT	12.359977
MM	C_pi: 2.114065, n_recomb: 10133.250276
RS	0	0.000000	0.408408	194.780404	0.019222	0.000413
RS	1	0.007960	0.408408	206.069815	0.020336	0.003149
RS	2	0.016553	0.408408	217.662536	0.021480	0.008864
RS	3	0.025831	0.408408	229.507818	0.022649	0.015903
RS	4	0.035847	0.332050	296.190129	0.029230	0.021780
RS	5	0.046660	0.332050	309.129103	0.030506	0.026250
RS	6	0.058334	0.348284	307.038197	0.030300	0.030133
RS	7	0.070937	0.348284	319.248362	0.031505	0.033510
RS	8	0.084543	0.390676	295.712682	0.029182	0.035783
RS	9	0.099232	0.390676	307.022403	0.030299	0.036545
RS	10	0.115091	0.458553	271.610096	0.026804	0.035993
RS	11	0.132212	0.458553	282.076500	0.027837	0.034677
RS	12	0.150695	0.544684	246.704629	0.024346	0.033102
RS	13	0.170650	0.544684	256.399488	0.025303	0.031544
RS	14	0.192193	0.643650	225.555591	0.022259	0.030090
RS	15	0.215452	0.643650	234.543022	0.023146	0.028750
RS	16	0.240561	0.755408	207.829328	0.020510	0.027512
RS	17	0.267669	0.755408	216.168155	0.021333	0.026369
RS	18	0.296935	0.882346	192.499851	0.018997	0.025308
RS	19	0.328530	0.882346	200.241450	0.019761	0.024305
RS	20	0.362640	1.027775	178.816745	0.017647	0.023331
RS	21	0.399466	1.027775	186.005808	0.018356	0.022359
RS	22	0.439222	1.194387	166.482925	0.016429	0.021374
RS	23	0.482144	1.194387	173.159275	0.017088	0.020376
RS	24	0.528481	1.382532	155.572771	0.015353	0.019374
RS	25	0.578507	1.382532	161.772119	0.015964	0.018383
RS	26	0.632515	1.590172	146.216467	0.014429	0.017418
RS	27	0.690822	1.590172	151.969271	0.014997	0.016490
RS	28	0.753770	1.814261	138.383661	0.013656	0.015606
RS	29	0.821729	1.814261	143.712915	0.014182	0.014769
RS	30	0.895097	2.051919	131.885181	0.013015	0.013981
RS	31	0.974305	2.051919	136.804559	0.013501	0.013240
RS	32	1.059818	2.300637	126.469173	0.012481	0.012547
RS	33	1.152137	2.300637	130.982136	0.012926	0.011898
RS	34	1.251805	2.558269	121.876946	0.012027	0.011294
RS	35	1.359406	2.558269	125.976689	0.012432	0.010731
RS	36	1.475573	2.823140	117.858287	0.011631	0.010208
RS	37	1.600985	2.823140	121.528438	0.011993	0.009723
RS	38	1.736381	3.094214	114.174073	0.011267	0.009274
RS	39	1.882554	3.094214	117.390221	0.011585	0.008859
RS	40	2.040362	3.371379	110.592775	0.010914	0.008474
RS	41	2.210731	3.371379	113.325106	0.011183	0.008120
RS	42	2.394661	3.655440	106.899254	0.010549	0.007792
RS	43	2.593231	3.655440	109.116212	0.010768	0.007490
RS	44	2.807608	3.947904	102.907684	0.010155	0.007212
RS	45	3.039048	3.947904	104.580321	0.010321	0.006957
RS	46	3.288911	4.251325	98.458311	0.009716	0.006726
RS	47	3.558663	4.251325	99.565675	0.009826	0.006516
RS	48	3.849886	4.569986	93.416318	0.009219	0.006328
RS	49	4.164290	4.569986	93.952112	0.009272	0.006161
RS	50	4.503720	4.911407	87.668863	0.008652	0.006013
RS	51	4.870168	4.911407	87.649861	0.008650	0.005882
RS	52	5.265785	5.288760	81.130456	0.008006	0.005768
RS	53	5.692892	5.288760	80.606420	0.007955	0.005668
RS	54	6.153996	5.989660	70.630694	0.006970	0.005579
RS	55	6.651804	5.989660	70.012946	0.006909	0.005500
RS	56	7.189236	5.989660	68.930780	0.006802	0.005427
RS	57	7.769446	5.989660	67.369510	0.006648	0.005361
RS	58	8.395840	10.152210	39.429505	0.003891	0.005301
RS	59	9.072094	10.152210	39.774283	0.003925	0.005252
RS	60	9.802177	10.152210	39.905886	0.003938	0.005219
RS	61	10.590373	10.152210	39.805070	0.003928	0.005215
RS	62	11.441309	10.152210	39.455273	0.003894	0.005263
RS	63	12.359977	10.152210	425.039739	0.041945	0.045564
PA	4+25*2+4+6 0.016338388 0.003908959 12.359976768 0.408408165 0.332050323 0.348283768 0.390675545 0.458553314 0.544683933 0.643649578 0.755408287 0.882345676 1.027774811 1.194387436 1.382531643 1.590171814 1.814261436 2.051918983 2.300637245 2.558268547 2.823139668 3.094214439 3.371378899 3.655439854 3.947904110 4.251324654 4.569986343 4.911406994 5.288759708 5.989660263 10.152209580
//
IT	4739
RD	2
LK	-124869.684809
QD	-4117.051497 -> -1789.609402
RI	0.0914732723
TR	0.011721	0.004799
MT	14.744602
MM	C_pi: 4.465363, n_recomb: 26105.644955
RS	0	0.000000	0.820855	258.617559	0.009907	0.000155
RS	1	0.008260	0.820855	277.067626	0.010613	0.001131
RS	2	0.017203	0.820855	296.577662	0.011361	0.003220
RS	3	0.026884	0.820855	317.164806	0.012149	0.006586
RS	4	0.037365	0.432686	638.853066	0.024472	0.013435
RS	5	0.048712	0.432686	673.015993	0.025780	0.019197
RS	6	0.060996	0.388239	787.020368	0.030148	0.023744
RS	7	0.074295	0.388239	822.209582	0.031495	0.029079
RS	8	0.088693	0.399252	833.282762	0.031920	0.030736
RS	9	0.104279	0.399252	866.220473	0.033181	0.035570
RS	10	0.121153	0.446157	805.016488	0.030837	0.034284
RS	11	0.139421	0.446157	835.184468	0.031992	0.037889
RS	12	0.159198	0.518519	745.416573	0.028554	0.034531
RS	13	0.180609	0.518519	773.078170	0.029613	0.036793
RS	14	0.203788	0.609182	682.461290	0.026142	0.032838
RS	15	0.228882	0.609182	707.866202	0.027115	0.034433
RS	16	0.256049	0.716832	623.995419	0.023903	0.030671
RS	17	0.285460	0.716832	647.341281	0.024797	0.032003
RS	18	0.317300	0.845219	569.610864	0.021819	0.028545
RS	19	0.351770	0.845219	591.080869	0.022642	0.029684
RS	20	0.389088	1.001824	517.588401	0.019827	0.026439
RS	21	0.429488	1.001824	537.360452	0.020584	0.027345
RS	22	0.473226	1.195722	467.582704	0.017911	0.024243
RS	23	0.520576	1.195722	485.820330	0.018610	0.024863
RS	24	0.571837	1.434925	420.811647	0.016120	0.021918
RS	25	0.627333	1.434925	437.654820	0.016765	0.022247
RS	26	0.687414	1.724736	378.866264	0.014513	0.019533
RS	27	0.752457	1.724736	394.435177	0.015109	0.019636
RS	28	0.822872	2.067918	342.637254	0.013125	0.017230
RS	29	0.899105	2.067918	357.042133	0.013677	0.017190
RS	30	0.981634	2.465991	312.090886	0.011955	0.015118
RS	31	1.070980	2.465991	325.436416	0.012466	0.014996
RS	32	1.167707	2.919693	286.671361	0.010981	0.013233
RS	33	1.272424	2.919693	299.055153	0.011456	0.013063
RS	34	1.385791	3.428192	265.708658	0.010178	0.011574
RS	35	1.508522	3.428192	277.218065	0.010619	0.011384
RS	36	1.641391	3.988290	248.577262	0.009522	0.010133
RS	37	1.785236	3.988290	259.286327	0.009932	0.009946
RS	38	1.940962	4.594388	234.707006	0.008991	0.008905
RS	39	2.109553	4.594388	244.673515	0.009372	0.008740
RS	40	2.292069	5.239708	223.540314	0.008563	0.007878
RS	41	2.489662	5.239708	232.803073	0.008918	0.007745
RS	42	2.703576	5.917248	214.540755	0.008218	0.007032
RS	43	2.935161	5.917248	223.117807	0.008547	0.006935
RS	44	3.185875	6.619729	207.227284	0.007938	0.006346
RS	45	3.457299	6.619729	215.115109	0.008240	0.006289
RS	46	3.751144	7.341710	201.117320	0.007704	0.005805
RS	47	4.069261	7.341710	208.291268	0.007979	0.005791
RS	48	4.413656	8.085121	195.622859	0.007494	0.005394
RS	49	4.786498	8.085121	202.041588	0.007739	0.005420
RS	50	5.190139	8.866843	189.983756	0.007277	0.005086
RS	51	5.627122	8.866843	195.602170	0.007493	0.005143
RS	52	6.100201	9.727097	183.279643	0.007021	0.004842
RS	53	6.612358	9.727097	188.073539	0.007204	0.004918
RS	54	7.166821	11.376124	165.018796	0.006321	0.004423
RS	55	7.767084	11.376124	169.351209	0.006487	0.004514
RS	56	8.416931	11.376124	173.031539	0.006628	0.004584
RS	57	9.120458	11.376124	175.948614	0.006740	0.004626
RS	58	9.882098	25.883599	79.820755	0.003058	0.002795
RS	59	10.706652	25.883599	83.763314	0.003209	0.002904
RS	60	11.599317	25.883599	87.674322	0.003358	0.002992
RS	61	12.565719	25.883599	91.512154	0.003505	0.003058
RS	62	13.611949	25.883599	95.229710	0.003648	0.003102
RS	63	14.744602	25.883599	2259.632706	0.086557	0.050120
PA	4+25*2+4+6 0.011720771 0.004798949 14.744601612 0.820854545 0.432686421 0.388238752 0.399251621 0.446156545 0.518519053 0.609182140 0.716831586 0.845219160 1.001824030 1.195721912 1.434925432 1.724735942 2.067917808 2.465991074 2.919693088 3.428192472 3.988289618 4.594387842 5.239708042 5.917247969 6.619728946 7.341710278 8.085120539 8.866842895 9.727097048 11.376123770 25.883598579
//
IT	5148
RD	3
LK	-121063.937999
QD	-2542.589305 -> -1586.393798
RI	0.0667577658
TR	0.008848	0.005755
MT	16.232341
MM	C_pi: 6.727977, n_recomb: 46771.584196
RS	0	0.000000	1.932449	199.596774	0.004267	0.000065
RS	1	0.008425	1.932449	215.436472	0.004606	0.000470
RS	2	0.017559	1.932449	232.444700	0.004970	0.001322
RS	3	0.027463	1.932449	250.692220	0.005360	0.002693
RS	4	0.038201	0.656827	790.476727	0.016901	0.008600
RS	5	0.049844	0.656827	841.415405	0.017990	0.012650
RS	6	0.062468	0.498378	1174.671691	0.025115	0.018810
RS	7	0.076155	0.498378	1237.755339	0.026464	0.023437
RS	8	0.090995	0.465753	1390.666971	0.029733	0.027191
RS	9	0.107086	0.465753	1454.587625	0.031100	0.031529
RS	10	0.124532	0.489020	1446.063889	0.030918	0.032083
RS	11	0.143447	0.489020	1506.045058	0.032200	0.035859
RS	12	0.163957	0.544671	1406.728416	0.030077	0.033968
RS	13	0.186194	0.544671	1461.821812	0.031254	0.036889
RS	14	0.210305	0.621109	1331.265328	0.028463	0.033738
RS	15	0.236447	0.621109	1381.602180	0.029539	0.035970
RS	16	0.264791	0.714613	1245.640879	0.026632	0.032426
RS	17	0.295523	0.714613	1291.524851	0.027613	0.034287
RS	18	0.328844	0.827969	1155.381355	0.024703	0.030685
RS	19	0.364973	0.827969	1197.174586	0.025596	0.032321
RS	20	0.404145	0.969443	1059.339361	0.022649	0.028673
RS	21	0.446617	0.969443	1097.478257	0.023465	0.030080
RS	22	0.492667	1.150546	958.201540	0.020487	0.026367
RS	23	0.542596	1.150546	993.149744	0.021234	0.027494
RS	24	0.596733	1.383243	856.602039	0.018315	0.023801
RS	25	0.655429	1.383243	888.758201	0.019002	0.024626
RS	26	0.719071	1.678085	760.590737	0.016262	0.021110
RS	27	0.788074	1.678085	790.247667	0.016896	0.021665
RS	28	0.862891	2.043908	674.580332	0.014423	0.018475
RS	29	0.944010	2.043908	701.954910	0.015008	0.018826
RS	30	1.031964	2.488690	600.301929	0.012835	0.016040
RS	31	1.127327	2.488690	625.580673	0.013375	0.016255
RS	32	1.230724	3.019723	537.600111	0.011494	0.013881
RS	33	1.342832	3.019723	560.963237	0.011994	0.014008
RS	34	1.464385	3.642271	485.524114	0.010381	0.012016
RS	35	1.596178	3.642271	507.150575	0.010843	0.012084
RS	36	1.739074	4.357316	442.953108	0.009471	0.010430
RS	37	1.894008	4.357316	463.017398	0.009900	0.010462
RS	38	2.061995	5.159792	408.778636	0.008740	0.009101
RS	39	2.244134	5.159792	427.444031	0.009139	0.009116
RS	40	2.441617	6.038425	381.905774	0.008165	0.008007
RS	41	2.655738	6.038425	399.315300	0.008538	0.008023
RS	42	2.887897	6.976407	361.283899	0.007724	0.007124
RS	43	3.139615	6.976407	377.550677	0.008072	0.007153
RS	44	3.412539	7.951887	345.969743	0.007397	0.006430
RS	45	3.708456	7.951887	361.167823	0.007722	0.006479
RS	46	4.029302	8.942654	334.998394	0.007162	0.005901
RS	47	4.377178	8.942654	349.153519	0.007465	0.005977
RS	48	4.754362	9.938356	327.103076	0.006994	0.005515
RS	49	5.163322	9.938356	340.187566	0.007273	0.005620
RS	50	5.606734	10.956814	320.499287	0.006852	0.005238
RS	51	6.087503	10.956814	332.442868	0.007108	0.005366
RS	52	6.608774	12.059372	312.868164	0.006689	0.005020
RS	53	7.173960	12.059372	323.597664	0.006919	0.005158
RS	54	7.786761	14.216113	283.966425	0.006071	0.004540
RS	55	8.451187	14.216113	293.827897	0.006282	0.004678
RS	56	9.171589	14.216113	302.835970	0.006475	0.004799
RS	57	9.952682	14.216113	310.789172	0.006645	0.004891
RS	58	10.799578	41.828346	110.209240	0.002356	0.002218
RS	59	11.717822	41.828346	117.103064	0.002504	0.002318
RS	60	12.713424	41.828346	124.215466	0.002656	0.002405
RS	61	13.792901	41.828346	131.515553	0.002812	0.002477
RS	62	14.963320	41.828346	138.964547	0.002971	0.002532
RS	63	16.232341	41.828346	5038.904228	0.107734	0.052628
PA	4+25*2+4+6 0.008847601 0.005755267 16.232341499 1.932448632 0.656826707 0.498378010 0.465752563 0.489019784 0.544671090 0.621109277 0.714612543 0.827968589 0.969443144 1.150546057 1.383243123 1.678085093 2.043908232 2.488690188 3.019722570 3.642271416 4.357315645 5.159791777 6.038424524 6.976406553 7.951886771 8.942654245 9.938356472 10.956813887 12.059371757 14.216113416 41.828345710
//
IT	5231
RD	4
LK	-119410.809147
QD	-1913.419856 -> -1377.037964
RI	0.0483200157
TR	0.006932	0.006473
MT	17.688007
MM	C_pi: 8.327736, n_recomb: 64629.488272
RS	0	0.000000	4.654696	115.786569	0.001792	0.000027
RS	1	0.008572	4.654696	125.473796	0.001941	0.000198
RS	2	0.017878	4.654696	135.949457	0.002104	0.000551
RS	3	0.027982	4.654696	147.273793	0.002279	0.001111
RS	4	0.038952	1.026535	720.023439	0.011141	0.005489
RS	5	0.050863	1.026535	772.370959	0.011951	0.008135
RS	6	0.063794	0.659190	1284.013119	0.019867	0.014476
RS	7	0.077834	0.659190	1363.520040	0.021097	0.018232
RS	8	0.093077	0.561238	1693.734096	0.026207	0.023409
RS	9	0.109627	0.561238	1783.336166	0.027593	0.027162
RS	10	0.127595	0.555609	1891.388490	0.029265	0.029361
RS	11	0.147104	0.555609	1979.826208	0.030633	0.032760
RS	12	0.168285	0.593847	1935.453826	0.029947	0.032389
RS	13	0.191281	0.593847	2018.362176	0.031230	0.035253
RS	14	0.216248	0.656550	1901.351156	0.029419	0.033335
RS	15	0.243356	0.656550	1977.535152	0.030598	0.035672
RS	16	0.272787	0.736631	1831.240090	0.028334	0.032999
RS	17	0.304741	0.736631	1900.500744	0.029406	0.034985
RS	18	0.339434	0.835153	1738.182961	0.026895	0.031930
RS	19	0.377100	0.835153	1800.722156	0.027862	0.033696
RS	20	0.417996	0.959833	1622.223192	0.025100	0.030322
RS	21	0.462396	0.959833	1678.602502	0.025973	0.031888
RS	22	0.510603	1.122601	1484.801563	0.022974	0.028198
RS	23	0.562941	1.122601	1535.863370	0.023764	0.029518
RS	24	0.619766	1.336677	1334.531492	0.020649	0.025630
RS	25	0.681462	1.336677	1381.140404	0.021370	0.026671
RS	26	0.748446	1.614820	1183.816858	0.018317	0.022805
RS	27	0.821171	1.614820	1226.637862	0.018980	0.023581
RS	28	0.900130	1.969093	1043.098790	0.016140	0.019958
RS	29	0.985858	1.969093	1082.567718	0.016750	0.020516
RS	30	1.078933	2.411711	918.071979	0.014205	0.017276
RS	31	1.179987	2.411711	954.484355	0.014769	0.017674
RS	32	1.289702	2.955088	810.513650	0.012541	0.014871
RS	33	1.408822	2.955088	844.109615	0.013061	0.015157
RS	34	1.538153	3.610075	720.113636	0.011142	0.012787
RS	35	1.678569	3.610075	751.122378	0.011622	0.012994
RS	36	1.831021	4.382639	645.731811	0.009991	0.011024
RS	37	1.996541	4.382639	674.386720	0.010435	0.011180
RS	38	2.176248	5.270386	585.911088	0.009066	0.009566
RS	39	2.371360	5.270386	612.448175	0.009476	0.009690
RS	40	2.583195	6.260462	539.038068	0.008340	0.008385
RS	41	2.813188	6.260462	563.683548	0.008722	0.008493
RS	42	3.062896	7.328967	503.477187	0.007790	0.007449
RS	43	3.334007	7.328967	526.428784	0.008145	0.007554
RS	44	3.628357	8.441213	477.721460	0.007392	0.006728
RS	45	3.947937	8.441213	499.127034	0.007723	0.006840
RS	46	4.294911	9.558523	460.210677	0.007121	0.006193
RS	47	4.671626	9.558523	480.144478	0.007429	0.006320
RS	48	5.080631	10.656352	448.867330	0.006945	0.005815
RS	49	5.524695	10.656352	467.310736	0.007231	0.005959
RS	50	6.006823	11.748359	440.702789	0.006819	0.005550
RS	51	6.530276	11.748359	457.551437	0.007080	0.005708
RS	52	7.098598	12.908030	431.719813	0.006680	0.005339
RS	53	7.715634	12.908030	446.845454	0.006914	0.005499
RS	54	8.385560	15.214782	392.433168	0.006072	0.004811
RS	55	9.112910	15.214782	406.324310	0.006287	0.004963
RS	56	9.902606	15.214782	418.997279	0.006483	0.005096
RS	57	10.759991	15.214782	430.158905	0.006656	0.005200
RS	58	11.690867	56.576319	121.078968	0.001873	0.001828
RS	59	12.701535	56.576319	129.454719	0.002003	0.001919
RS	60	13.798834	56.576319	138.226207	0.002139	0.002003
RS	61	14.990189	56.576319	147.379101	0.002280	0.002079
RS	62	16.283662	56.576319	156.891586	0.002428	0.002145
RS	63	17.688007	56.576319	7339.493681	0.113563	0.055646
PA	4+25*2+4+6 0.006932119 0.006472825 17.688006867 4.654696371 1.026534773 0.659189633 0.561237577 0.555608632 0.593846883 0.656549922 0.736631373 0.835152877 0.959832623 1.122601390 1.336677313 1.614820189 1.969093163 2.411711335 2.955087624 3.610075168 4.382639018 5.270385878 6.260462348 7.328967321 8.441212765 9.558522655 10.656351868 11.748358884 12.908029505 15.214782314 56.576318927
//
IT	4703
RD	5
LK	-118423.159305
QD	-1537.724785 -> -1157.539132
RI	0.0356438280
TR	0.005581	0.007000
MT	19.172507
MM	C_pi: 9.504885, n_recomb: 79285.604931
RS	0	0.000000	11.174299	59.787305	0.000754	0.000012
RS	1	0.008710	11.174299	64.943906	0.000819	0.000085
RS	2	0.018178	11.174299	70.540456	0.000890	0.000234
RS	3	0.028471	11.174299	76.613620	0.000966	0.000469
RS	4	0.039661	1.609892	575.650677	0.007260	0.003550
RS	5	0.051825	1.609892	620.901836	0.007831	0.005265
RS	6	0.065049	0.877270	1223.595728	0.015433	0.011119
RS	7	0.079425	0.877270	1307.687373	0.016493	0.014090
RS	8	0.095052	0.682705	1788.261713	0.022555	0.019951
RS	9	0.112041	0.682705	1894.310144	0.023892	0.023198
RS	10	0.130509	0.640139	2133.183726	0.026905	0.026588
RS	11	0.150586	0.640139	2244.491606	0.028309	0.029622
RS	12	0.172412	0.659387	2287.388817	0.028850	0.030474
RS	13	0.196139	0.659387	2395.206628	0.030210	0.033139
RS	14	0.221932	0.709103	2328.110643	0.029364	0.032317
RS	15	0.249972	0.709103	2428.851968	0.030634	0.034593
RS	16	0.280454	0.777691	2306.924247	0.029096	0.032829
RS	17	0.313591	0.777691	2399.107723	0.030259	0.034809
RS	18	0.349614	0.864099	2242.426151	0.028283	0.032464
RS	19	0.388774	0.864099	2325.501136	0.029331	0.034246
RS	20	0.431346	0.975146	2134.714234	0.026924	0.031382
RS	21	0.477625	0.975146	2208.922630	0.027860	0.032988
RS	22	0.527935	1.122554	1984.280958	0.025027	0.029598
RS	23	0.582628	1.122554	2050.621647	0.025864	0.030991
RS	24	0.642083	1.319784	1802.228968	0.022731	0.027191
RS	25	0.706718	1.319784	1862.060601	0.023485	0.028333
RS	26	0.776981	1.580341	1607.166223	0.020271	0.024376
RS	27	0.853365	1.580341	1661.700939	0.020958	0.025267
RS	28	0.936402	1.917746	1416.680371	0.017868	0.021426
RS	29	1.026671	1.917746	1466.756337	0.018500	0.022102
RS	30	1.124802	2.346610	1242.050289	0.015666	0.018574
RS	31	1.231480	2.346610	1288.190593	0.016247	0.019081
RS	32	1.347450	2.882708	1088.515641	0.013729	0.015968
RS	33	1.473520	2.882708	1131.067032	0.014266	0.016350
RS	34	1.610572	3.541027	957.581768	0.012078	0.013684
RS	35	1.759560	3.541027	996.819804	0.012573	0.013976
RS	36	1.921524	4.331614	848.893827	0.010707	0.011745
RS	37	2.097596	4.331614	885.080483	0.011163	0.011974
RS	38	2.289003	5.254694	761.121758	0.009600	0.010144
RS	39	2.497081	5.254694	794.527237	0.010021	0.010332
RS	40	2.723283	6.296864	692.345099	0.008732	0.008858
RS	41	2.969186	6.296864	723.242232	0.009122	0.009022
RS	42	3.236508	7.429021	640.393466	0.008077	0.007851
RS	43	3.527112	7.429021	669.032981	0.008438	0.008004
RS	44	3.843028	8.606102	603.159992	0.007607	0.007089
RS	45	4.186459	8.606102	629.734789	0.007943	0.007239
RS	46	4.559803	9.775550	578.410498	0.007295	0.006536
RS	47	4.965665	9.775550	603.013187	0.007606	0.006692
RS	48	5.406876	10.899957	563.171782	0.007103	0.006153
RS	49	5.886516	10.899957	585.757956	0.007388	0.006317
RS	50	6.407932	11.987418	553.144293	0.006977	0.005889
RS	51	6.974763	11.987418	573.537195	0.007234	0.006057
RS	52	7.590963	13.117905	542.490145	0.006842	0.005673
RS	53	8.260834	13.117905	560.477241	0.007069	0.005835
RS	54	8.989049	15.397996	493.310681	0.006222	0.005096
RS	55	9.780691	15.397996	509.695696	0.006429	0.005246
RS	56	10.641284	15.397996	524.294526	0.006613	0.005373
RS	57	11.576832	15.397996	536.716932	0.006769	0.005468
RS	58	12.593866	70.733790	122.346440	0.001543	0.001521
RS	59	13.699481	70.733790	131.356053	0.001657	0.001603
RS	60	14.901394	70.733790	140.873851	0.001777	0.001682
RS	61	16.207992	70.733790	150.900025	0.001903	0.001756
RS	62	17.628392	70.733790	161.428425	0.002036	0.001825
RS	63	19.172507	70.733790	9034.304705	0.113946	0.058678
PA	4+25*2+4+6 0.005580786 0.007000034 19.172506735 11.174299177 1.609891732 0.877269718 0.682705260 0.640138610 0.659387310 0.709103451 0.777690766 0.864098763 0.975145810 1.122554284 1.319784262 1.580340849 1.917746466 2.346609624 2.882708020 3.541026510 4.331614336 5.254693982 6.296864134 7.429021268 8.606102340 9.775549659 10.899956607 11.987418138 13.117905192 15.397995789 70.733789710
//
IT	6414
RD	6
LK	-117705.168662
QD	-1255.095687 -> -962.801962
RI	0.0272201806
TR	0.004574	0.007383
MT	20.717670
MM	C_pi: 10.494458, n_recomb: 91841.966806
RS	0	0.000000	26.430164	29.577990	0.000322	0.000005
RS	1	0.008843	26.430164	32.183423	0.000350	0.000037
RS	2	0.018468	26.430164	35.017385	0.000381	0.000102
RS	3	0.028944	26.430164	38.099739	0.000415	0.000203
RS	4	0.040347	2.504108	436.534938	0.004753	0.002340
RS	5	0.052758	2.504108	472.707780	0.005147	0.003462
RS	6	0.066266	1.161938	1098.928140	0.011965	0.008621
RS	7	0.080969	1.161938	1180.474190	0.012853	0.010955
RS	8	0.096972	0.829349	1769.222995	0.019264	0.017020
RS	9	0.114390	0.829349	1884.036132	0.020514	0.019830
RS	10	0.133349	0.739545	2242.206933	0.024414	0.024009
RS	11	0.153984	0.739545	2370.607802	0.025812	0.026734
RS	12	0.176443	0.737215	2507.706232	0.027305	0.028508
RS	13	0.200889	0.737215	2636.840450	0.028711	0.030972
RS	14	0.227497	0.773977	2635.324263	0.028694	0.031032
RS	15	0.256457	0.773977	2758.790871	0.030038	0.033207
RS	16	0.287979	0.832370	2680.340860	0.029184	0.032234
RS	17	0.322288	0.832370	2794.866850	0.030431	0.034173
RS	18	0.359631	0.908865	2664.330636	0.029010	0.032509
RS	19	0.400276	0.908865	2768.104389	0.030140	0.034276
RS	20	0.444515	1.009279	2585.911109	0.028156	0.031965
RS	21	0.492667	1.009279	2678.343759	0.029163	0.033576
RS	22	0.545076	1.145008	2442.637967	0.026596	0.030586
RS	23	0.602121	1.145008	2524.468603	0.027487	0.032006
RS	24	0.664209	1.329456	2245.893298	0.024454	0.028430
RS	25	0.731788	1.329456	2318.776125	0.025247	0.029621
RS	26	0.805343	1.576333	2019.095565	0.021984	0.025718
RS	27	0.885403	1.576333	2084.812897	0.022700	0.026674
RS	28	0.972542	1.899824	1786.869205	0.019456	0.022749
RS	29	1.067387	1.899824	1846.799388	0.020108	0.023496
RS	30	1.170619	2.315925	1566.880710	0.017061	0.019795
RS	31	1.282980	2.315925	1621.919342	0.017660	0.020372
RS	32	1.405277	2.842688	1368.935018	0.014905	0.017040
RS	33	1.538388	2.842688	1419.634901	0.015457	0.017487
RS	34	1.683271	3.498146	1197.410949	0.013038	0.014590
RS	35	1.840966	3.498146	1244.139691	0.013547	0.014939
RS	36	2.012605	4.295526	1053.582467	0.011472	0.012493
RS	37	2.199423	4.295526	1096.635387	0.011940	0.012772
RS	38	2.402761	5.237260	936.804084	0.010200	0.010758
RS	39	2.624080	5.237260	976.467591	0.010632	0.010990
RS	40	2.864971	6.309598	845.165076	0.009202	0.009367
RS	41	3.127163	6.309598	881.732035	0.009601	0.009570
RS	42	3.412541	7.479170	776.089447	0.008450	0.008287
RS	43	3.723155	7.479170	809.835278	0.008818	0.008472
RS	44	4.061237	8.692124	726.890666	0.007915	0.007479
RS	45	4.429215	8.692124	758.023498	0.008254	0.007654
RS	46	4.829734	9.883893	694.629540	0.007563	0.006901
RS	47	5.265670	9.883893	723.225669	0.007875	0.007075
RS	48	5.740156	11.005622	675.381936	0.007354	0.006509
RS	49	6.256601	11.005622	701.327945	0.007636	0.006682
RS	50	6.818716	12.059565	663.459031	0.007224	0.006240
RS	51	7.430538	12.059565	686.454743	0.007474	0.006410
RS	52	8.096463	13.128936	651.054813	0.007089	0.006015
RS	53	8.821277	13.128936	670.758238	0.007303	0.006171
RS	54	9.610185	15.307669	592.549936	0.006452	0.005395
RS	55	10.468857	15.307669	610.211234	0.006644	0.005536
RS	56	11.403461	15.307669	625.323910	0.006809	0.005648
RS	57	12.420713	15.307669	637.397504	0.006940	0.005725
RS	58	13.527920	85.060514	120.030429	0.001307	0.001289
RS	59	14.733037	85.060514	129.294580	0.001408	0.001363
RS	60	16.044722	85.060514	139.142827	0.001515	0.001436
RS	61	17.472400	85.060514	149.587428	0.001629	0.001507
RS	62	19.026328	85.060514	160.635585	0.001749	0.001575
RS	63	20.717670	85.060514	10361.845405	0.112823	0.061408
PA	4+25*2+4+6 0.004574393 0.007382917 20.717669521 26.430164222 2.504107569 1.161937541 0.829348804 0.739545358 0.737214527 0.773976811 0.832370108 0.908864652 1.009279019 1.145007757 1.329456315 1.576332635 1.899824106 2.315924640 2.842688431 3.498145541 4.295526363 5.237259786 6.309598071 7.479169726 8.692124296 9.883893308 11.005621870 12.059564647 13.128936069 15.307668529 85.060513648
//
IT	5269
RD	7
LK	-117148.794489
QD	-1032.236233 -> -801.280156
RI	0.0215817278
TR	0.003800	0.007655
MT	22.331426
MM	C_pi: 11.397015, n_recomb: 102933.525705
RS	0	0.000000	61.338413	14.426105	0.000140	0.000002
RS	1	0.008972	61.338413	15.718586	0.000153	0.000017
RS	2	0.018749	61.338413	17.126686	0.000166	0.000046
RS	3	0.029403	61.338413	18.660712	0.000181	0.000090
RS	4	0.041014	3.845868	323.777308	0.003145	0.001569
RS	5	0.053665	3.845868	351.633953	0.003416	0.002314
RS	6	0.067452	1.525094	959.868037	0.009325	0.006760
RS	7	0.082476	1.525094	1035.339789	0.010058	0.008598
RS	8	0.098848	1.001626	1693.645315	0.016454	0.014589
RS	9	0.116689	1.001626	1811.703386	0.017601	0.017025
RS	10	0.136130	0.852324	2269.493025	0.022048	0.021692
RS	11	0.157316	0.852324	2409.925386	0.023412	0.024158
RS	12	0.180403	0.825023	2636.317951	0.025612	0.026611
RS	13	0.205561	0.825023	2783.059371	0.027037	0.028899
RS	14	0.232976	0.848199	2850.965336	0.027697	0.029651
RS	15	0.262851	0.848199	2994.887068	0.029095	0.031727
RS	16	0.295406	0.896939	2968.694832	0.028841	0.031410
RS	17	0.330882	0.896939	3104.556640	0.030161	0.033303
RS	18	0.369541	0.964830	3011.993300	0.029262	0.032242
RS	19	0.411668	0.964830	3136.428056	0.030470	0.033992
RS	20	0.457576	1.056624	2976.784044	0.028919	0.032209
RS	21	0.507602	1.056624	3087.966751	0.030000	0.033820
RS	22	0.562116	1.183391	2856.064446	0.027747	0.031248
RS	23	0.621522	1.183391	2954.032427	0.028698	0.032685
RS	24	0.686257	1.358442	2659.310549	0.025835	0.029388
RS	25	0.756801	1.358442	2745.686569	0.026674	0.030611
RS	26	0.833673	1.595516	2412.915756	0.023441	0.026837
RS	27	0.917443	1.595516	2489.928043	0.024190	0.027836
RS	28	1.008729	1.909126	2147.721943	0.020865	0.023910
RS	29	1.108205	1.909126	2217.328803	0.021541	0.024706
RS	30	1.216605	2.316165	1887.912964	0.018341	0.020906
RS	31	1.334732	2.316165	1951.492426	0.018959	0.021533
RS	32	1.463457	2.836351	1648.522401	0.016015	0.018044
RS	33	1.603732	2.836351	1706.940278	0.016583	0.018538
RS	34	1.756592	3.490092	1437.613758	0.013966	0.015459
RS	35	1.923166	3.490092	1491.400616	0.014489	0.015852
RS	36	2.104686	4.293202	1258.834566	0.012230	0.013226
RS	37	2.302492	4.293202	1308.350010	0.012711	0.013544
RS	38	2.518045	5.249899	1112.788756	0.010811	0.011371
RS	39	2.752938	5.249899	1158.337458	0.011253	0.011637
RS	40	3.008906	6.346093	997.917187	0.009695	0.009883
RS	41	3.287839	6.346093	1039.798693	0.010102	0.010114
RS	42	3.591798	7.544571	911.415252	0.008854	0.008732
RS	43	3.923029	7.544571	949.909365	0.009228	0.008941
RS	44	4.283977	8.783516	850.084914	0.008259	0.007878
RS	45	4.677311	8.783516	885.389669	0.008602	0.008072
RS	46	5.105934	9.987402	810.289537	0.007872	0.007275
RS	47	5.573014	9.987402	842.431915	0.008184	0.007461
RS	48	6.082001	11.096751	787.133347	0.007647	0.006872
RS	49	6.636654	11.096751	815.885860	0.007926	0.007050
RS	50	7.241071	12.107765	773.494629	0.007515	0.006599
RS	51	7.899717	12.107765	798.375354	0.007756	0.006766
RS	52	8.617457	13.104857	759.501682	0.007379	0.006365
RS	53	9.399593	13.104857	779.979729	0.007578	0.006510
RS	54	10.251903	15.147517	692.576440	0.006728	0.005710
RS	55	11.180683	15.147517	710.423745	0.006902	0.005836
RS	56	12.192793	15.147517	724.778902	0.007041	0.005930
RS	57	13.295711	15.147517	735.053823	0.007141	0.005982
RS	58	14.497583	99.837677	116.541415	0.001132	0.001112
RS	59	15.807288	99.837677	125.888948	0.001223	0.001180
RS	60	17.234500	99.837677	135.875546	0.001320	0.001249
RS	61	18.789763	99.837677	146.523592	0.001423	0.001316
RS	62	20.484565	99.837677	157.851665	0.001534	0.001383
RS	63	22.331426	99.837677	11468.251089	0.111414	0.063733
PA	4+25*2+4+6 0.003800146 0.007655070 22.331426401 61.338413231 3.845868356 1.525094411 1.001625917 0.852324066 0.825022822 0.848199018 0.896938811 0.964830210 1.056623744 1.183390582 1.358442321 1.595515972 1.909125730 2.316165381 2.836350624 3.490092216 4.293201580 5.249898723 6.346093005 7.544571163 8.783515545 9.987401559 11.096751470 12.107764906 13.104857142 15.147517177 99.837677495
//
IT	5278
RD	8
LK	-116707.288216
QD	-854.793233 -> -668.921162
RI	0.0176807540
TR	0.003192	0.007844
MT	24.004751
MM	C_pi: 12.237037, n_recomb: 112774.483592
RS	0	0.000000	139.516141	7.016166	0.000062	0.000001
RS	1	0.009097	139.516141	7.654162	0.000068	0.000008
RS	2	0.019021	139.516141	8.350148	0.000074	0.000021
RS	3	0.029847	139.516141	9.109391	0.000081	0.000041
RS	4	0.041659	5.822706	237.860468	0.002109	0.001069
RS	5	0.054545	5.822706	258.911616	0.002296	0.001571
RS	6	0.068604	1.980382	826.339436	0.007327	0.005362
RS	7	0.083941	1.980382	894.294882	0.007930	0.006820
RS	8	0.100673	1.200410	1590.769511	0.014106	0.012587
RS	9	0.118928	1.200410	1708.232893	0.015147	0.014706
RS	10	0.138842	0.977618	2244.551785	0.019903	0.019651
RS	11	0.160569	0.977618	2392.711957	0.021217	0.021893
RS	12	0.184272	0.921437	2698.311672	0.023927	0.024838
RS	13	0.210131	0.921437	2858.970448	0.025351	0.026973
RS	14	0.238342	0.929950	2993.951119	0.026548	0.028264
RS	15	0.269120	0.929950	3155.638321	0.027982	0.030250
RS	16	0.302697	0.969034	3184.432218	0.028237	0.030470
RS	17	0.339329	0.969034	3340.020754	0.029617	0.032323
RS	18	0.379293	1.028949	3291.711639	0.029188	0.031780
RS	19	0.422892	1.028949	3436.191788	0.030470	0.033519
RS	20	0.470457	1.113296	3308.240653	0.029335	0.032214
RS	21	0.522349	1.113296	3438.303147	0.030488	0.033831
RS	22	0.578962	1.232864	3221.288918	0.028564	0.031665
RS	23	0.640724	1.232864	3335.898576	0.029580	0.033119
RS	24	0.708105	1.400893	3036.595750	0.026926	0.030118
RS	25	0.781615	1.400893	3136.985405	0.027816	0.031369
RS	26	0.861812	1.631109	2781.648379	0.024666	0.027763
RS	27	0.949304	1.631109	2870.274700	0.025451	0.028797
RS	28	1.044754	1.938217	2492.303470	0.022100	0.024918
RS	29	1.148888	1.938217	2571.651383	0.022803	0.025752
RS	30	1.262494	2.339785	2198.919259	0.019498	0.021903
RS	31	1.386434	2.339785	2270.900701	0.020137	0.022569
RS	32	1.521649	2.856857	1922.041017	0.017043	0.018967
RS	33	1.669164	2.856857	1987.919863	0.017627	0.019499
RS	34	1.830097	3.511809	1673.983922	0.014844	0.016274
RS	35	2.005670	3.511809	1734.526365	0.015380	0.016702
RS	36	2.197214	4.322640	1461.367048	0.012958	0.013925
RS	37	2.406182	4.322640	1517.039878	0.013452	0.014276
RS	38	2.634159	5.295084	1286.541415	0.011408	0.011963
RS	39	2.882874	5.295084	1337.682695	0.011862	0.012257
RS	40	3.154214	6.414612	1148.647321	0.010185	0.010387
RS	41	3.450236	6.414612	1195.560278	0.010601	0.010643
RS	42	3.773187	7.640323	1044.851388	0.009265	0.009171
RS	43	4.125514	7.640323	1087.807165	0.009646	0.009399
RS	44	4.509892	8.902874	971.535992	0.008615	0.008274
RS	45	4.929235	8.902874	1010.702182	0.008962	0.008482
RS	46	5.386723	10.116252	924.415053	0.008197	0.007648
RS	47	5.885828	10.116252	959.739347	0.008510	0.007842
RS	48	6.430333	11.210716	897.636212	0.007960	0.007236
RS	49	7.024371	11.210716	928.732331	0.008235	0.007416
RS	50	7.672445	12.176163	882.638893	0.007827	0.006961
RS	51	8.379472	12.176163	908.779933	0.008058	0.007121
RS	52	9.150814	13.096709	867.435202	0.007692	0.006721
RS	53	9.992322	13.096709	887.827999	0.007873	0.006852
RS	54	10.910379	14.982878	793.466781	0.007036	0.006040
RS	55	11.911947	14.982878	810.411216	0.007186	0.006148
RS	56	13.004624	14.982878	822.756188	0.007296	0.006218
RS	57	14.196698	14.982878	829.826459	0.007358	0.006242
RS	58	15.497209	114.952165	112.826267	0.001000	0.000977
RS	59	16.916022	114.952165	122.176144	0.001083	0.001040
RS	60	18.463899	114.952165	132.206770	0.001172	0.001105
RS	61	20.152579	114.952165	142.949087	0.001268	0.001169
RS	62	21.994872	114.952165	154.431390	0.001369	0.001234
RS	63	24.004751	114.952165	12407.981075	0.110025	0.065650
PA	4+25*2+4+6 0.003192245 0.007843918 24.004751069 139.516141084 5.822705890 1.980382455 1.200409893 0.977618002 0.921436884 0.929950256 0.969033864 1.028948813 1.113296390 1.232863670 1.400893319 1.631108539 1.938216621 2.339784801 2.856856886 3.511809268 4.322639713 5.295084132 6.414611922 7.640323071 8.902873906 10.116252084 11.210716425 12.176162758 13.096708598 14.982878416 114.952164604
//
IT	4581
RD	9
LK	-116350.403899
QD	-711.811647 -> -559.244556
RI	0.0148640614
TR	0.002707	0.007972
MT	25.721979
MM	C_pi: 13.010409, n_recomb: 121408.648722
RS	0	0.000000	311.016085	3.420150	0.000028	0.000000
RS	1	0.009216	311.016085	3.735372	0.000031	0.000003
RS	2	0.019281	311.016085	4.079650	0.000034	0.000010
RS	3	0.030274	311.016085	4.455663	0.000037	0.000019
RS	4	0.042279	8.685110	174.136971	0.001434	0.000739
RS	5	0.055392	8.685110	189.895379	0.001564	0.001083
RS	6	0.069712	2.542230	705.818366	0.005814	0.004304
RS	7	0.085353	2.542230	765.970332	0.006309	0.005472
RS	8	0.102434	1.426404	1476.399675	0.012161	0.010944
RS	9	0.121090	1.426404	1590.676826	0.013102	0.012793
RS	10	0.141466	1.114737	2185.452879	0.018001	0.017872
RS	11	0.163719	1.114737	2337.757747	0.019255	0.019919
RS	12	0.188023	1.025482	2710.327933	0.022324	0.023212
RS	13	0.214566	1.025482	2881.366047	0.023733	0.025212
RS	14	0.243556	1.018024	3077.637618	0.025349	0.026919
RS	15	0.275218	1.018024	3254.125381	0.026803	0.028824
RS	16	0.309797	1.047128	3336.841617	0.027484	0.029482
RS	17	0.347563	1.047128	3510.013020	0.028911	0.031298
RS	18	0.388810	1.099246	3508.516898	0.028898	0.031198
RS	19	0.433858	1.099246	3671.796344	0.030243	0.032929
RS	20	0.483057	1.176760	3581.188423	0.029497	0.032053
RS	21	0.536790	1.176760	3729.686926	0.030720	0.033679
RS	22	0.595476	1.290198	3535.725747	0.029123	0.031895
RS	23	0.659570	1.290198	3667.073305	0.030204	0.033370
RS	24	0.729570	1.452776	3372.695803	0.027780	0.030665
RS	25	0.806022	1.452776	3487.406685	0.028725	0.031945
RS	26	0.889519	1.678217	3118.912606	0.025689	0.028525
RS	27	0.980712	1.678217	3219.414779	0.026517	0.029592
RS	28	1.080308	1.981372	2813.887761	0.023177	0.025789
RS	29	1.189083	1.981372	2903.072006	0.023912	0.026658
RS	30	1.307883	2.380369	2493.514103	0.020538	0.022792
RS	31	1.437631	2.380369	2573.819353	0.021200	0.023493
RS	32	1.579336	2.897409	2183.810126	0.017987	0.019808
RS	33	1.734100	2.897409	2256.949186	0.018590	0.020373
RS	34	1.903128	3.556585	1901.674068	0.015663	0.017030
RS	35	2.087732	3.556585	1968.708892	0.016216	0.017489
RS	36	2.289350	4.377830	1657.138489	0.013649	0.014582
RS	37	2.509548	4.377830	1718.686803	0.014156	0.014960
RS	38	2.750039	5.368175	1454.724490	0.011982	0.012525
RS	39	3.012694	5.368175	1511.179060	0.012447	0.012844
RS	40	3.299554	6.512554	1294.582640	0.010663	0.010870
RS	41	3.612851	6.512554	1346.254336	0.011089	0.011147
RS	42	3.955020	7.766439	1174.049497	0.009670	0.009595
RS	43	4.328724	7.766439	1221.193736	0.010059	0.009840
RS	44	4.736867	9.053091	1089.208179	0.008971	0.008659
RS	45	5.182624	9.053091	1131.946620	0.009323	0.008880
RS	46	5.669461	10.276229	1035.189639	0.008526	0.008013
RS	47	6.201164	10.276229	1073.364724	0.008841	0.008214
RS	48	6.781868	11.355927	1005.235427	0.008280	0.007594
RS	49	7.416088	11.355927	1038.259718	0.008552	0.007775
RS	50	8.108757	12.275487	989.381565	0.008149	0.007320
RS	51	8.865261	12.275487	1016.217777	0.008370	0.007474
RS	52	9.691484	13.117564	973.526758	0.008019	0.007079
RS	53	10.593849	13.117564	993.033731	0.008179	0.007194
RS	54	11.579375	14.832732	894.351294	0.007366	0.006383
RS	55	12.655725	14.832732	909.281191	0.007489	0.006471
RS	56	13.831269	14.832732	918.364778	0.007564	0.006513
RS	57	15.115150	14.832732	920.858886	0.007585	0.006504
RS	58	16.517351	130.074493	109.310425	0.000900	0.000874
RS	59	18.048776	130.074493	118.627423	0.000977	0.000933
RS	60	19.721334	130.074493	128.657938	0.001060	0.000994
RS	61	21.548033	130.074493	139.440162	0.001149	0.001056
RS	62	23.543076	130.074493	151.010686	0.001244	0.001119
RS	63	25.721979	130.074493	13195.609115	0.108688	0.067203
PA	4+25*2+4+6 0.002706772 0.007971790 25.721979374 311.016085019 8.685109795 2.542230156 1.426403733 1.114736587 1.025481844 1.018023509 1.047127620 1.099245897 1.176759771 1.290197670 1.452776055 1.678216510 1.981371856 2.380369231 2.897408678 3.556584522 4.377830277 5.368174731 6.512553836 7.766439377 9.053091054 10.276228750 11.355926644 12.275486801 13.117563767 14.832731850 130.074493460
//
IT	5262
RD	10
LK	-116056.018938
QD	-594.694995 -> -466.763343
RI	0.0127393688
TR	0.002313	0.008056
MT	27.464520
MM	C_pi: 13.705451, n_recomb: 128840.145324
RS	0	0.000000	679.866662	1.675459	0.000013	0.000000
RS	1	0.009329	679.866662	1.831810	0.000014	0.000002
RS	2	0.019528	679.866662	2.002756	0.000016	0.000005
RS	3	0.030679	679.866662	2.189660	0.000017	0.000009
RS	4	0.042871	12.759714	127.493145	0.000990	0.000519
RS	5	0.056199	12.759714	139.242606	0.001081	0.000759
RS	6	0.070771	3.225193	600.481289	0.004661	0.003495
RS	7	0.086702	3.225193	653.159289	0.005070	0.004440
RS	8	0.104120	1.679915	1359.636277	0.010553	0.009591
RS	9	0.123163	1.679915	1469.065709	0.011402	0.011214
RS	10	0.143982	1.262963	2104.312050	0.016333	0.016329
RS	11	0.166743	1.262963	2257.858164	0.017524	0.018203
RS	12	0.191628	1.136384	2684.537886	0.020836	0.021737
RS	13	0.218834	1.136384	2862.691783	0.022219	0.023614
RS	14	0.248578	1.111569	3112.577363	0.024158	0.025641
RS	15	0.281097	1.111569	3300.808565	0.025619	0.027470
RS	16	0.316650	1.130200	3433.932615	0.026653	0.028484
RS	17	0.355520	1.130200	3622.178147	0.028114	0.030265
RS	18	0.398016	1.174432	3667.399949	0.028465	0.030542
RS	19	0.444476	1.174432	3847.710408	0.029864	0.032267
RS	20	0.495271	1.245347	3797.480949	0.029474	0.031773
RS	21	0.550804	1.245347	3963.419512	0.030762	0.033412
RS	22	0.611518	1.353255	3798.307437	0.029481	0.031982
RS	23	0.677896	1.353255	3946.020414	0.030627	0.033481
RS	24	0.750467	1.511382	3664.262230	0.028440	0.031065
RS	25	0.829807	1.511382	3793.278337	0.029442	0.032375
RS	26	0.916550	1.733474	3419.932410	0.026544	0.029149
RS	27	1.011385	1.733474	3532.392734	0.027417	0.030249
RS	28	1.115067	2.034525	3107.084900	0.024116	0.026541
RS	29	1.228422	2.034525	3206.125609	0.024885	0.027443
RS	30	1.352351	2.433172	2766.318437	0.021471	0.023584
RS	31	1.487842	2.433172	2854.851386	0.022158	0.024316
RS	32	1.635973	2.952666	2428.870132	0.018852	0.020573
RS	33	1.797924	2.952666	2509.071853	0.019474	0.021167
RS	34	1.974983	3.618691	2116.326656	0.016426	0.017728
RS	35	2.168560	3.618691	2189.595773	0.016995	0.018214
RS	36	2.380196	4.452942	1842.434378	0.014300	0.015194
RS	37	2.611575	4.452942	1909.576965	0.014821	0.015598
RS	38	2.864541	5.463592	1614.209449	0.012529	0.013054
RS	39	3.141105	5.463592	1675.695430	0.013006	0.013396
RS	40	3.443471	6.634957	1433.079321	0.011123	0.011329
RS	41	3.774044	6.634957	1489.235237	0.011559	0.011625
RS	42	4.135457	7.918853	1296.742677	0.010065	0.010001
RS	43	4.530587	7.918853	1347.805829	0.010461	0.010261
RS	44	4.962578	9.231165	1201.107756	0.009322	0.009030
RS	45	5.434870	9.231165	1247.143167	0.009680	0.009263
RS	46	5.951223	10.465391	1140.807993	0.008854	0.008367
RS	47	6.515747	10.465391	1181.531844	0.009171	0.008575
RS	48	7.132936	11.531368	1108.256184	0.008602	0.007945
RS	49	7.807703	11.531368	1142.841988	0.008870	0.008126
RS	50	8.545419	12.405533	1092.157063	0.008477	0.007676
RS	51	9.351958	12.405533	1119.192896	0.008687	0.007822
RS	52	10.233739	13.168210	1076.346912	0.008354	0.007439
RS	53	11.197783	13.168210	1094.248983	0.008493	0.007536
RS	54	12.251763	14.701247	994.161828	0.007716	0.006740
RS	55	13.404070	14.701247	1005.970415	0.007808	0.006803
RS	56	14.663876	14.701247	1010.577299	0.007844	0.006815
RS	57	16.041211	14.701247	1007.198923	0.007817	0.006767
RS	58	17.547038	144.762302	106.229204	0.000825	0.000794
RS	59	19.193346	144.762302	115.506896	0.000897	0.000850
RS	60	20.993239	144.762302	125.524980	0.000974	0.000908
RS	61	22.961046	144.762302	136.327811	0.001058	0.000968
RS	62	25.112431	144.762302	147.959050	0.001148	0.001029
RS	63	27.464520	144.762302	13834.151148	0.107375	0.068451
PA	4+25*2+4+6 0.002312662 0.008056303 27.464520236 679.866661870 12.759713585 3.225193457 1.679915186 1.262963483 1.136384288 1.111569060 1.130199715 1.174431593 1.245346651 1.353254663 1.511381657 1.733474405 2.034524894 2.433171687 2.952666146 3.618690502 4.452942095 5.463591792 6.634957373 7.918853499 9.231165443 10.465390511 11.531368274 12.405533435 13.168210031 14.701246772 144.762301893
//
IT	5202
RD	11
LK	-115807.951091
QD	-497.053324 -> -387.581769
RI	0.0110682168
TR	0.001988	0.008111
MT	29.209445
MM	C_pi: 14.309129, n_recomb: 135070.471981
RS	0	0.000000	1458.696921	0.825801	0.000006	0.000000
RS	1	0.009436	1458.696921	0.903751	0.000007	0.000001
RS	2	0.019762	1458.696921	0.989062	0.000007	0.000002
RS	3	0.031062	1458.696921	1.082430	0.000008	0.000004
RS	4	0.043428	18.461957	93.563757	0.000693	0.000369
RS	5	0.056962	18.461957	102.319423	0.000758	0.000539
RS	6	0.071772	4.043499	510.058824	0.003776	0.002871
RS	7	0.087980	4.043499	555.886482	0.004116	0.003644
RS	8	0.105717	1.960743	1245.700425	0.009223	0.008474
RS	9	0.125128	1.960743	1349.293306	0.009990	0.009906
RS	10	0.146370	1.421511	2009.434698	0.014877	0.014992
RS	11	0.169617	1.421511	2161.918099	0.016006	0.016712
RS	12	0.195057	1.253471	2630.113866	0.019472	0.020404
RS	13	0.222898	1.253471	2812.453476	0.020822	0.022169
RS	14	0.253365	1.209953	3107.330963	0.023005	0.024438
RS	15	0.286708	1.209953	3304.289753	0.024463	0.026195
RS	16	0.323196	1.217527	3482.786030	0.025785	0.027498
RS	17	0.363127	1.217527	3683.387501	0.027270	0.029243
RS	18	0.406826	1.253608	3773.364313	0.027936	0.029843
RS	19	0.454649	1.253608	3968.549303	0.029381	0.031561
RS	20	0.506984	1.317908	3959.720468	0.029316	0.031408
RS	21	0.564257	1.317908	4141.633968	0.030663	0.033060
RS	22	0.626934	1.420546	4009.264884	0.029683	0.031957
RS	23	0.695525	1.420546	4172.523544	0.030891	0.033482
RS	24	0.770587	1.574802	3909.510834	0.028944	0.031343
RS	25	0.852733	1.574802	4052.464303	0.030003	0.032686
RS	26	0.942630	1.794476	3681.513688	0.027256	0.029658
RS	27	1.041009	1.794476	3805.781417	0.028176	0.030792
RS	28	1.148670	2.094696	3367.962477	0.024935	0.027190
RS	29	1.266491	2.094696	3476.748051	0.025740	0.028125
RS	30	1.395428	2.494603	3013.203781	0.022308	0.024290
RS	31	1.536532	2.494603	3109.804232	0.023024	0.025052
RS	32	1.690949	3.018440	2653.277170	0.019644	0.021269
RS	33	1.859937	3.018440	2740.315797	0.020288	0.021891
RS	34	2.044870	3.693399	2314.395596	0.017135	0.018370
RS	35	2.247252	3.693399	2393.627407	0.017721	0.018882
RS	36	2.468731	4.542818	2014.188340	0.014912	0.015765
RS	37	2.711108	4.542818	2086.634902	0.015448	0.016192
RS	38	2.976354	5.575914	1762.390717	0.013048	0.013551
RS	39	3.266628	5.575914	1828.619228	0.013538	0.013914
RS	40	3.584292	6.776297	1561.928377	0.011564	0.011762
RS	41	3.931929	6.776297	1622.290749	0.012011	0.012077
RS	42	4.312368	8.092080	1411.032064	0.010447	0.010387
RS	43	4.728704	8.092080	1465.748581	0.010852	0.010663
RS	44	5.184324	9.431763	1305.557239	0.009666	0.009386
RS	45	5.682935	9.431763	1354.630165	0.010029	0.009631
RS	46	6.228593	10.678576	1239.741007	0.009178	0.008710
RS	47	6.825737	10.678576	1282.744890	0.009497	0.008924
RS	48	7.479226	11.732056	1205.263118	0.008923	0.008288
RS	49	8.194375	11.732056	1241.100993	0.009189	0.008470
RS	50	8.977004	12.561545	1189.600881	0.008807	0.008028
RS	51	9.833479	12.561545	1216.426731	0.009006	0.008166
RS	52	10.770768	13.244375	1174.625184	0.008696	0.007799
RS	53	11.796497	13.244375	1190.313752	0.008813	0.007877
RS	54	12.919009	14.586686	1091.863120	0.008084	0.007110
RS	55	14.147438	14.586686	1099.492435	0.008140	0.007145
RS	56	15.491778	14.586686	1098.492373	0.008133	0.007122
RS	57	16.962965	14.586686	1088.073451	0.008056	0.007032
RS	58	18.572968	158.495009	103.738794	0.000768	0.000733
RS	59	20.334885	158.495009	112.991569	0.000837	0.000787
RS	60	22.263050	158.495009	123.008032	0.000911	0.000843
RS	61	24.373151	158.495009	133.837785	0.000991	0.000902
RS	62	26.682354	158.495009	145.530504	0.001077	0.000962
RS	63	29.209445	158.495009	14324.608119	0.106053	0.069456
PA	4+25*2+4+6 0.001988003 0.008111219 29.209445103 1458.696921087 18.461956703 4.043499299 1.960742683 1.421510672 1.253471478 1.209952554 1.217526509 1.253608487 1.317907628 1.420545972 1.574802115 1.794476379 2.094696312 2.494603369 3.018439515 3.693398880 4.542818333 5.575914264 6.776297112 8.092080024 9.431762572 10.678575574 11.732055625 12.561545225 13.244374630 14.586685953 158.495008579
//
IT	6373
RD	12
LK	-115594.813099
QD	-414.360497 -> -319.219324
RI	0.0097027367
TR	0.001718	0.008147
MT	30.926507
MM	C_pi: 14.808373, n_recomb: 140103.284267
RS	0	0.000000	3058.712514	0.411890	0.000003	0.000000
RS	1	0.009535	3058.712514	0.451178	0.000003	0.000000
RS	2	0.019978	3058.712514	0.494217	0.000004	0.000001
RS	3	0.031418	3058.712514	0.541363	0.000004	0.000002
RS	4	0.043948	26.312856	68.915882	0.000492	0.000267
RS	5	0.057673	26.312856	75.449912	0.000539	0.000389
RS	6	0.072706	5.009463	433.288387	0.003093	0.002385
RS	7	0.089173	5.009463	473.002315	0.003376	0.003023
RS	8	0.107210	2.267974	1137.440848	0.008119	0.007546
RS	9	0.126967	2.267974	1234.677265	0.008813	0.008817
RS	10	0.148607	1.589356	1906.573469	0.013608	0.013832
RS	11	0.172311	1.589356	2056.192201	0.014676	0.015416
RS	12	0.198274	1.376003	2554.067601	0.018230	0.019202
RS	13	0.226714	1.376003	2738.003378	0.019543	0.020863
RS	14	0.257864	1.312550	3068.940871	0.021905	0.023311
RS	15	0.291985	1.312550	3271.729028	0.023352	0.024999
RS	16	0.329359	1.308473	3489.595054	0.024907	0.026534
RS	17	0.370297	1.308473	3699.731857	0.026407	0.028243
RS	18	0.415138	1.336024	3831.190872	0.027345	0.029119
RS	19	0.464254	1.336024	4038.812175	0.028827	0.030829
RS	20	0.518054	1.393501	4070.870346	0.029056	0.030978
RS	21	0.576983	1.393501	4266.903158	0.030455	0.032643
RS	22	0.641530	1.490868	4169.626893	0.029761	0.031843
RS	23	0.712232	1.490868	4347.200429	0.031029	0.033395
RS	24	0.789675	1.641511	4107.692280	0.029319	0.031522
RS	25	0.874502	1.641511	4263.859062	0.030434	0.032898
RS	26	0.967417	1.859285	3901.595859	0.027848	0.030067
RS	27	1.069191	1.859285	4037.255910	0.028816	0.031237
RS	28	1.180669	2.159476	3593.647519	0.025650	0.027749
RS	29	1.302775	2.159476	3711.894212	0.026494	0.028717
RS	30	1.436524	2.561702	3230.988078	0.023061	0.024918
RS	31	1.583026	2.561702	3335.393604	0.023807	0.025711
RS	32	1.743496	3.091165	2853.893071	0.020370	0.021901
RS	33	1.919265	3.091165	2947.484529	0.021038	0.022551
RS	34	2.111794	3.776513	2493.007817	0.017794	0.018962
RS	35	2.322680	3.776513	2577.895746	0.018400	0.019500
RS	36	2.553673	4.642634	2169.885677	0.015488	0.016295
RS	37	2.806690	4.642634	2247.322431	0.016040	0.016746
RS	38	3.083831	5.699721	1897.116331	0.013541	0.014017
RS	39	3.387396	5.699721	1967.781941	0.014045	0.014401
RS	40	3.719906	6.930603	1679.295685	0.011986	0.012172
RS	41	4.084118	6.930603	1743.577009	0.012445	0.012504
RS	42	4.483057	8.279638	1515.335693	0.010816	0.010754
RS	43	4.920033	8.279638	1573.439444	0.011231	0.011045
RS	44	5.398673	9.647922	1401.156771	0.010001	0.009728
RS	45	5.922949	9.647922	1453.020427	0.010371	0.009984
RS	46	6.497213	10.908401	1330.705230	0.009498	0.009041
RS	47	7.126231	10.908401	1375.752352	0.009820	0.009263
RS	48	7.815223	11.950298	1295.037312	0.009243	0.008624
RS	49	8.569908	11.950298	1331.877193	0.009506	0.008806
RS	50	9.396548	12.735727	1280.533456	0.009140	0.008376
RS	51	10.302006	12.735727	1306.835058	0.009328	0.008505
RS	52	11.293795	13.338563	1267.235032	0.009045	0.008161
RS	53	12.380148	13.338563	1280.234823	0.009138	0.008219
RS	54	13.570080	14.483741	1186.444399	0.008468	0.007493
RS	55	14.873467	14.483741	1188.932590	0.008486	0.007497
RS	56	16.301127	14.483741	1181.331787	0.008432	0.007435
RS	57	17.864908	14.483741	1162.885789	0.008300	0.007300
RS	58	19.577790	170.692883	101.953132	0.000728	0.000689
RS	59	21.453987	170.692883	111.211108	0.000794	0.000741
RS	60	23.509073	170.692883	121.254251	0.000865	0.000796
RS	61	25.760103	170.692883	132.136621	0.000943	0.000853
RS	62	28.225760	170.692883	143.912973	0.001027	0.000912
RS	63	30.926507	170.692883	14668.361476	0.104697	0.070272
PA	4+25*2+4+6 0.001717948 0.008147418 30.926507287 3058.712514128 26.312856358 5.009463106 2.267973794 1.589356071 1.376003330 1.312550479 1.308473270 1.336023834 1.393501465 1.490868316 1.641511214 1.859285053 2.159476368 2.561701790 3.091165033 3.776512824 4.642633953 5.699721431 6.930602602 8.279638104 9.647921823 10.908400996 11.950298280 12.735727447 13.338562654 14.483741462 170.692883224
//
IT	6937
RD	13
LK	-115409.159698
QD	-343.603059 -> -260.327142
RI	0.0085530053
TR	0.001493	0.008173
MT	32.583046
MM	C_pi: 15.194633, n_recomb: 143961.608541
RS	0	0.000000	6309.676044	0.206771	0.000001	0.000000
RS	1	0.009625	6309.676044	0.226682	0.000002	0.000000
RS	2	0.020177	6309.676044	0.248511	0.000002	0.000001
RS	3	0.031744	6309.676044	0.272444	0.000002	0.000001
RS	4	0.044424	36.929494	51.022532	0.000354	0.000195
RS	5	0.058325	36.929494	55.914751	0.000388	0.000284
RS	6	0.073564	6.131337	368.639336	0.002561	0.002004
RS	7	0.090269	6.131337	402.997549	0.002799	0.002537
RS	8	0.108583	2.599305	1036.619694	0.007201	0.006775
RS	9	0.128659	2.599305	1127.330041	0.007831	0.007909
RS	10	0.150668	1.764976	1800.177572	0.012505	0.012828
RS	11	0.174795	1.764976	1945.576426	0.013515	0.014289
RS	12	0.201244	1.502998	2462.335593	0.017104	0.018122
RS	13	0.230239	1.502998	2645.641478	0.018377	0.019688
RS	14	0.262025	1.418617	3003.792105	0.020865	0.022262
RS	15	0.296870	1.418617	3209.710201	0.022296	0.023882
RS	16	0.335069	1.402348	3460.412037	0.024037	0.025603
RS	17	0.376945	1.402348	3677.274444	0.025543	0.027275
RS	18	0.422851	1.420939	3845.968120	0.026715	0.028383
RS	19	0.473176	1.420939	4063.423360	0.028226	0.030083
RS	20	0.528344	1.471263	4134.619719	0.028720	0.030502
RS	21	0.588823	1.471263	4342.624433	0.030165	0.032178
RS	22	0.655122	1.563187	4281.395192	0.029740	0.031659
RS	23	0.727804	1.563187	4471.706443	0.031062	0.033236
RS	24	0.807480	1.710224	4259.225034	0.029586	0.031617
RS	25	0.894826	1.710224	4427.552607	0.030755	0.033026
RS	26	0.990578	1.926309	4079.287563	0.028336	0.030390
RS	27	1.095547	1.926309	4225.660902	0.029353	0.031596
RS	28	1.210620	2.226891	3782.381606	0.026274	0.028228
RS	29	1.336768	2.226891	3909.618500	0.027157	0.029230
RS	30	1.475058	2.632039	3417.469958	0.023739	0.025476
RS	31	1.626658	2.632039	3529.296940	0.024516	0.026300
RS	32	1.792850	3.167899	3028.407160	0.021036	0.022475
RS	33	1.975038	3.167899	3128.192578	0.021729	0.023152
RS	34	2.174762	3.864513	2649.972201	0.018407	0.019507
RS	35	2.393709	3.864513	2740.162862	0.019034	0.020070
RS	36	2.633731	4.748266	2307.563069	0.016029	0.016789
RS	37	2.896854	4.748266	2389.645387	0.016599	0.017262
RS	38	3.185303	5.830237	2016.692104	0.014009	0.014453
RS	39	3.501516	5.830237	2091.468394	0.014528	0.014858
RS	40	3.848165	7.092425	1783.732728	0.012390	0.012558
RS	41	4.228178	7.092425	1851.633036	0.012862	0.012908
RS	42	4.644768	8.475421	1608.397531	0.011172	0.011103
RS	43	5.101456	8.475421	1669.620019	0.011598	0.011409
RS	44	5.602099	9.872909	1486.786696	0.010328	0.010055
RS	45	6.150930	9.872909	1541.205733	0.010706	0.010322
RS	46	6.752587	11.147604	1412.661331	0.009813	0.009362
RS	47	7.412153	11.147604	1459.546490	0.010138	0.009590
RS	48	8.135203	12.178460	1376.577655	0.009562	0.008951
RS	49	8.927847	12.178460	1414.230698	0.009824	0.009134
RS	50	9.796783	12.920367	1363.966478	0.009475	0.008719
RS	51	10.749356	12.920367	1389.532445	0.009652	0.008841
RS	52	11.793614	13.443495	1353.206098	0.009400	0.008522
RS	53	12.938382	13.443495	1363.195300	0.009469	0.008561
RS	54	14.193336	14.387660	1276.931510	0.008870	0.007889
RS	55	15.569079	14.387660	1273.465754	0.008846	0.007858
RS	56	17.077239	14.387660	1258.461502	0.008742	0.007754
RS	57	18.730560	14.387660	1231.236743	0.008553	0.007571
RS	58	20.543014	180.814077	100.953547	0.000701	0.000657
RS	59	22.529919	180.814077	110.258720	0.000766	0.000709
RS	60	24.708064	180.814077	120.370061	0.000836	0.000763
RS	61	27.095858	180.814077	131.345394	0.000912	0.000820
RS	62	29.713478	180.814077	143.243700	0.000995	0.000879
RS	63	32.583046	180.814077	14870.317076	0.103294	0.070942
PA	4+25*2+4+6 0.001492756 0.008172550 32.583045879 6309.676043911 36.929493753 6.131336691 2.599304589 1.764975904 1.502997855 1.418617149 1.402347551 1.420938973 1.471263444 1.563186894 1.710223674 1.926309106 2.226891013 2.632039044 3.167899080 3.864513421 4.748266144 5.830237494 7.092424740 8.475421363 9.872908670 11.147603799 12.178460065 12.920366928 13.443495252 14.387659819 180.814076807
//
IT	6749
RD	14
LK	-115246.712043
QD	-282.955475 -> -210.331528
RI	0.0075709548
TR	0.001306	0.008190
MT	34.154827
MM	C_pi: 15.470935, n_recomb: 146724.865652
RS	0	0.000000	12603.069068	0.106276	0.000001	0.000000
RS	1	0.009707	12603.069068	0.116597	0.000001	0.000000
RS	2	0.020356	12603.069068	0.127920	0.000001	0.000000
RS	3	0.032039	12603.069068	0.140344	0.000001	0.000001
RS	4	0.044855	50.991589	38.051285	0.000259	0.000145
RS	5	0.058916	50.991589	41.735310	0.000284	0.000211
RS	6	0.074342	7.408853	314.740082	0.002145	0.001705
RS	7	0.091265	7.408853	344.490420	0.002348	0.002155
RS	8	0.109831	2.950217	944.713010	0.006439	0.006136
RS	9	0.130199	2.950217	1029.029613	0.007013	0.007156
RS	10	0.152544	1.945859	1694.600713	0.011550	0.011966
RS	11	0.177058	1.945859	1834.892042	0.012506	0.013319
RS	12	0.203951	1.632959	2361.066854	0.016092	0.017162
RS	13	0.233455	1.632959	2541.970534	0.017325	0.018637
RS	14	0.265823	1.527086	2918.940353	0.019894	0.021296
RS	15	0.301333	1.527086	3125.633579	0.021303	0.022850
RS	16	0.340290	1.498283	3402.381951	0.023189	0.024715
RS	17	0.383028	1.498283	3623.346538	0.024695	0.026346
RS	18	0.429915	1.507537	3824.332704	0.026065	0.027652
RS	19	0.481353	1.507537	4049.037122	0.027596	0.029337
RS	20	0.537784	1.550357	4156.528378	0.028329	0.029996
RS	21	0.599693	1.550357	4374.229031	0.029812	0.031678
RS	22	0.667611	1.636582	4348.694736	0.029638	0.031417
RS	23	0.742121	1.636582	4549.947202	0.031010	0.033017
RS	24	0.823865	1.779888	4366.677798	0.029761	0.031641
RS	25	0.913543	1.779888	4545.871191	0.030982	0.033081
RS	26	1.011925	1.994319	4215.744260	0.028732	0.030638
RS	27	1.119858	1.994319	4371.939061	0.029797	0.031877
RS	28	1.238268	2.295468	3934.265557	0.026814	0.028633
RS	29	1.368171	2.295468	4069.862277	0.027738	0.029668
RS	30	1.510684	2.703863	3572.046239	0.024345	0.025968
RS	31	1.667031	2.703863	3690.805931	0.025155	0.026822
RS	32	1.838553	3.246569	3175.846256	0.021645	0.022992
RS	33	2.026725	3.246569	3281.403843	0.022364	0.023696
RS	34	2.233163	3.954977	2784.193809	0.018976	0.020005
RS	35	2.459639	3.954977	2879.298446	0.019624	0.020592
RS	36	2.708099	4.856916	2426.159682	0.016535	0.017243
RS	37	2.980677	4.856916	2512.523760	0.017124	0.017739
RS	38	3.279713	5.964305	2120.154047	0.014450	0.014858
RS	39	3.607776	5.964305	2198.705520	0.014985	0.015282
RS	40	3.967684	7.258280	1874.385749	0.012775	0.012919
RS	41	4.362527	7.258280	1945.604095	0.013260	0.013287
RS	42	4.795697	8.675628	1689.465205	0.011515	0.011431
RS	43	5.270914	8.675628	1753.545849	0.011951	0.011752
RS	44	5.792260	10.102668	1561.763261	0.010644	0.010365
RS	45	6.364211	10.102668	1618.522582	0.011031	0.010644
RS	46	6.991682	11.391963	1484.960869	0.010121	0.009668
RS	47	7.680059	11.391963	1533.517759	0.010452	0.009905
RS	48	8.435257	12.412373	1449.233848	0.009877	0.009268
RS	49	9.263760	12.412373	1487.579337	0.010139	0.009452
RS	50	10.172685	13.111620	1439.230411	0.009809	0.009056
RS	51	11.169837	13.111620	1463.961445	0.009978	0.009171
RS	52	12.263781	13.556096	1431.856916	0.009759	0.008882
RS	53	13.463913	13.556096	1438.684607	0.009805	0.008901
RS	54	14.780539	14.298537	1362.518520	0.009286	0.008294
RS	55	16.224968	14.298537	1352.488892	0.009218	0.008226
RS	56	17.809606	14.298537	1329.520226	0.009061	0.008078
RS	57	19.548061	14.298537	1293.043446	0.008813	0.007844
RS	58	21.455266	188.537402	100.773820	0.000687	0.000637
RS	59	23.547600	188.537402	110.175670	0.000751	0.000689
RS	60	25.843033	188.537402	120.405201	0.000821	0.000743
RS	61	28.361279	188.537402	131.523385	0.000896	0.000800
RS	62	31.123968	188.537402	143.592652	0.000979	0.000860
RS	63	34.154827	188.537402	14944.161636	0.101852	0.071497
PA	4+25*2+4+6 0.001305963 0.008190419 34.154826960 12603.069068398 50.991589350 7.408852968 2.950216881 1.945858514 1.632958508 1.527085805 1.498283371 1.507536792 1.550356538 1.636582032 1.779887607 1.994319331 2.295467808 2.703863275 3.246569292 3.954977390 4.856915897 5.964305167 7.258279742 8.675628071 10.102667840 11.391962880 12.412373208 13.111620090 13.556096396 14.298536716 188.537401571
//
IT	8709
RD	15
LK	-115105.466688
QD	-231.420506 -> -168.935498
RI	0.0067380525
TR	0.001153	0.008201
MT	35.638997
MM	C_pi: 15.657290, n_recomb: 148561.120921
RS	0	0.000000	24845.092689	0.054957	0.000000	0.000000
RS	1	0.009781	24845.092689	0.060334	0.000000	0.000000
RS	2	0.020518	24845.092689	0.066239	0.000000	0.000000
RS	3	0.032306	24845.092689	0.072721	0.000000	0.000000
RS	4	0.045246	69.162154	28.677154	0.000193	0.000110
RS	5	0.059452	69.162154	31.477126	0.000212	0.000160
RS	6	0.075048	8.828725	270.427469	0.001820	0.001470
RS	7	0.092169	8.828725	296.295783	0.001994	0.001855
RS	8	0.110964	3.313120	863.243533	0.005811	0.005614
RS	9	0.131598	3.313120	941.588283	0.006338	0.006537
RS	10	0.154250	2.128395	1594.389068	0.010732	0.011239
RS	11	0.179117	2.128395	1729.199064	0.011640	0.012495
RS	12	0.206417	1.763750	2257.170355	0.015194	0.016323
RS	13	0.236387	1.763750	2434.484057	0.016387	0.017714
RS	14	0.269288	1.636541	2822.693861	0.019000	0.020422
RS	15	0.305407	1.636541	3028.344303	0.020385	0.021911
RS	16	0.345059	1.595204	3324.544283	0.022378	0.023883
RS	17	0.388588	1.595204	3547.411039	0.023878	0.025473
RS	18	0.436376	1.594948	3775.306558	0.025412	0.026942
RS	19	0.488837	1.594948	4004.944878	0.026958	0.028607
RS	20	0.546430	1.630019	4144.991195	0.027901	0.029477
RS	21	0.609655	1.630019	4370.223900	0.029417	0.031161
RS	22	0.679065	1.710330	4378.787097	0.029475	0.031137
RS	23	0.755263	1.710330	4589.171396	0.030891	0.032754
RS	24	0.838914	1.849785	4435.833785	0.029859	0.031606
RS	25	0.930746	1.849785	4624.516154	0.031129	0.033075
RS	26	1.031561	2.062563	4315.246997	0.029047	0.030819
RS	27	1.142235	2.062563	4480.274448	0.030158	0.032090
RS	28	1.263735	2.364414	4052.224482	0.027276	0.028971
RS	29	1.397118	2.364414	4195.473728	0.028241	0.030038
RS	30	1.543547	2.776338	3696.583231	0.024883	0.026397
RS	31	1.704297	2.776338	3821.742385	0.025725	0.027279
RS	32	1.880771	3.326306	3297.334546	0.022195	0.023452
RS	33	2.074504	3.326306	3408.227621	0.022942	0.024182
RS	34	2.287187	4.047049	2896.317614	0.019496	0.020453
RS	35	2.520670	4.047049	2995.953406	0.020166	0.021063
RS	36	2.776991	4.967833	2526.031252	0.017003	0.017656
RS	37	3.058381	4.967833	2616.331518	0.017611	0.018172
RS	38	3.367294	6.101383	2207.701865	0.014861	0.015228
RS	39	3.706420	6.101383	2289.717806	0.015413	0.015671
RS	40	4.078715	7.427947	1951.375546	0.013135	0.013250
RS	41	4.487423	7.427947	2025.640001	0.013635	0.013635
RS	42	4.936106	8.880533	1758.604404	0.011838	0.011734
RS	43	5.428674	8.880533	1825.316689	0.012287	0.012070
RS	44	5.969418	10.338079	1626.111949	0.010946	0.010654
RS	45	6.563051	10.338079	1685.038602	0.011342	0.010944
RS	46	7.214745	11.643076	1547.585279	0.010417	0.009957
RS	47	7.930179	11.643076	1597.703973	0.010755	0.010201
RS	48	8.715589	12.654357	1512.945642	0.010184	0.009569
RS	49	9.577817	12.654357	1551.943425	0.010446	0.009756
RS	50	10.524377	13.312691	1506.211370	0.010139	0.009381
RS	51	11.563517	13.312691	1530.128705	0.010300	0.009489
RS	52	12.704293	13.680777	1503.021713	0.010117	0.009234
RS	53	13.956645	13.680777	1506.716703	0.010142	0.009234
RS	54	15.331485	14.224337	1442.803437	0.009712	0.008703
RS	55	16.840796	14.224337	1425.843330	0.009598	0.008596
RS	56	18.497727	14.224337	1394.620935	0.009388	0.008402
RS	57	20.316718	14.224337	1348.712732	0.009079	0.008116
RS	58	22.313620	193.936186	101.385749	0.000682	0.000627
RS	59	24.505833	193.936186	110.936301	0.000747	0.000679
RS	60	26.912461	193.936186	121.337286	0.000817	0.000734
RS	61	29.554473	193.936186	132.652313	0.000893	0.000792
RS	62	32.454894	193.936186	144.946583	0.000976	0.000853
RS	63	35.638997	193.936186	14916.402763	0.100406	0.071953
PA	4+25*2+4+6 0.001152540 0.008200721 35.638996624 24845.092688735 69.162153716 8.828724556 3.313120362 2.128394789 1.763750211 1.636541414 1.595203920 1.594947640 1.630018537 1.710330189 1.849784932 2.062562997 2.364414142 2.776337546 3.326306113 4.047049361 4.967832915 6.101383235 7.427947471 8.880533043 10.338078588 11.643075800 12.654356991 13.312690998 13.680776618 14.224337325 193.936186020
//
IT	7791
RD	16
LK	-114984.509923
QD	-188.394192 -> -135.618039
RI	0.0060503549
TR	0.001028	0.008201
MT	37.053229
MM	C_pi: 15.785277, n_recomb: 149704.431688
RS	0	0.000000	47842.600300	0.028944	0.000000	0.000000
RS	1	0.009848	47842.600300	0.031796	0.000000	0.000000
RS	2	0.020667	47842.600300	0.034929	0.000000	0.000000
RS	3	0.032550	47842.600300	0.038370	0.000000	0.000000
RS	4	0.045604	92.053650	21.905531	0.000146	0.000085
RS	5	0.059944	92.053650	24.060419	0.000161	0.000123
RS	6	0.075696	10.361591	234.607043	0.001567	0.001287
RS	7	0.092999	10.361591	257.279992	0.001719	0.001620
RS	8	0.112006	3.677374	793.401564	0.005300	0.005195
RS	9	0.132885	3.677374	866.440066	0.005788	0.006038
RS	10	0.155821	2.307755	1503.832483	0.010045	0.010640
RS	11	0.181015	2.307755	1633.299377	0.010910	0.011812
RS	12	0.208690	1.892600	2157.505626	0.014412	0.015607
RS	13	0.239091	1.892600	2330.685168	0.015569	0.016922
RS	14	0.272486	1.745132	2723.805368	0.018195	0.019649
RS	15	0.309170	1.745132	2927.258432	0.019554	0.021076
RS	16	0.349467	1.691806	3236.791757	0.021621	0.023124
RS	17	0.393732	1.691806	3459.958216	0.023112	0.024669
RS	18	0.442356	1.682199	3709.331953	0.024778	0.026270
RS	19	0.495770	1.682199	3942.065620	0.026332	0.027913
RS	20	0.554443	1.709483	4110.381018	0.027457	0.028964
RS	21	0.618895	1.709483	4341.309257	0.028999	0.030645
RS	22	0.689695	1.783809	4381.322642	0.029266	0.030834
RS	23	0.767467	1.783809	4599.213645	0.030722	0.032465
RS	24	0.852898	1.919399	4475.117098	0.029893	0.031529
RS	25	0.946743	1.919399	4671.990869	0.031208	0.033022
RS	26	1.049830	2.130610	4384.739199	0.029289	0.030944
RS	27	1.163069	2.130610	4557.634295	0.030444	0.032244
RS	28	1.287461	2.433395	4141.710623	0.027666	0.029248
RS	29	1.424103	2.433395	4291.913781	0.028669	0.030343
RS	30	1.574202	2.849240	3795.231873	0.025351	0.026764
RS	31	1.739084	2.849240	3926.272845	0.026227	0.027673
RS	32	1.920203	3.407061	3395.967394	0.022684	0.023854
RS	33	2.119160	3.407061	3511.788866	0.023458	0.024608
RS	34	2.337711	4.140962	2988.636732	0.019964	0.020850
RS	35	2.577786	4.140962	3092.462453	0.020657	0.021481
RS	36	2.841504	5.081680	2608.894592	0.017427	0.018022
RS	37	3.131194	5.081680	2702.833899	0.018054	0.018558
RS	38	3.449414	6.242772	2280.646215	0.015234	0.015557
RS	39	3.798973	6.242772	2365.866925	0.015804	0.016018
RS	40	4.182958	7.603612	2015.726416	0.013465	0.013545
RS	41	4.604760	7.603612	2092.816660	0.013980	0.013946
RS	42	5.068102	9.093397	1816.643409	0.012135	0.012006
RS	43	5.577075	9.093397	1885.813098	0.012597	0.012356
RS	44	6.136174	10.583655	1680.513763	0.011226	0.010915
RS	45	6.750335	10.583655	1741.490240	0.011633	0.011217
RS	46	7.424981	11.906730	1601.105168	0.010695	0.010221
RS	47	8.166069	11.906730	1652.739263	0.011040	0.010473
RS	48	8.980142	12.911463	1568.184599	0.010475	0.009848
RS	49	9.874387	12.911463	1607.875266	0.010740	0.010038
RS	50	10.856701	13.531773	1565.294179	0.010456	0.009687
RS	51	11.935757	13.531773	1588.531446	0.010611	0.009790
RS	52	13.121082	13.826890	1567.005285	0.010467	0.009571
RS	53	14.423142	13.826890	1567.760546	0.010472	0.009553
RS	54	15.853435	14.177398	1517.779394	0.010139	0.009108
RS	55	17.424587	14.177398	1493.770918	0.009978	0.008961
RS	56	19.150472	14.177398	1454.268498	0.009714	0.008720
RS	57	21.046329	14.177398	1399.017982	0.009345	0.008381
RS	58	23.128897	197.452458	102.693060	0.000686	0.000625
RS	59	25.416563	197.452458	112.441152	0.000751	0.000678
RS	60	27.929527	197.452458	123.064072	0.000822	0.000734
RS	61	30.689977	197.452458	134.627665	0.000899	0.000794
RS	62	33.722286	197.452458	147.199365	0.000983	0.000856
RS	63	37.053229	197.452458	14821.773370	0.099007	0.072320
PA	4+25*2+4+6 0.001027753 0.008200882 37.053228630 47842.600300140 92.053649672 10.361590740 3.677373676 2.307755126 1.892599562 1.745132445 1.691805932 1.682198718 1.709482982 1.783809216 1.919398884 2.130610349 2.433395463 2.849239918 3.407061330 4.140961552 5.081679717 6.242771888 7.603612160 9.093397373 10.583655475 11.906730437 12.911463333 13.531772682 13.826890030 14.177397701 197.452457998
//
IT	10246
RD	17
LK	-114882.844823
QD	-153.256347 -> -109.430960
RI	0.0055019084
TR	0.000927	0.008188
MT	38.429170
MM	C_pi: 15.887468, n_recomb: 150386.139305
RS	0	0.000000	88581.100800	0.015800	0.000000	0.000000
RS	1	0.009912	88581.100800	0.017367	0.000000	0.000000
RS	2	0.020806	88581.100800	0.019089	0.000000	0.000000
RS	3	0.032780	88581.100800	0.020982	0.000000	0.000000
RS	4	0.045941	120.063178	17.014892	0.000113	0.000067
RS	5	0.060406	120.063178	18.700169	0.000124	0.000097
RS	6	0.076305	11.963889	206.115680	0.001371	0.001144
RS	7	0.093780	11.963889	226.215379	0.001504	0.001438
RS	8	0.112988	4.030691	735.545570	0.004891	0.004864
RS	9	0.134098	4.030691	804.092435	0.005347	0.005642
RS	10	0.157302	2.478627	1425.866537	0.009481	0.010160
RS	11	0.182805	2.478627	1550.533236	0.010310	0.011261
RS	12	0.210836	2.016469	2067.404813	0.013747	0.015014
RS	13	0.241645	2.016469	2236.473282	0.014872	0.016260
RS	14	0.275509	1.850882	2629.499040	0.017485	0.018984
RS	15	0.312728	1.850882	2830.232166	0.018820	0.020352
RS	16	0.353637	1.786717	3147.776921	0.020931	0.022447
RS	17	0.398601	1.786717	3370.260614	0.022411	0.023949
RS	18	0.448021	1.768287	3636.047026	0.024178	0.025653
RS	19	0.502339	1.768287	3870.584073	0.025738	0.027270
RS	20	0.562042	1.788019	4062.706403	0.027015	0.028476
RS	21	0.627662	1.788019	4297.920310	0.028579	0.030150
RS	22	0.699787	1.856486	4366.054339	0.029032	0.030528
RS	23	0.779060	1.856486	4590.118733	0.030522	0.032167
RS	24	0.866190	1.988346	4493.471749	0.029880	0.031425
RS	25	0.961957	1.988346	4697.414325	0.031236	0.032938
RS	26	1.067216	2.198220	4431.951561	0.029470	0.031026
RS	27	1.182908	2.198220	4611.845499	0.030667	0.032351
RS	28	1.310067	2.502312	4209.115910	0.027989	0.029472
RS	29	1.449830	2.502312	4365.629937	0.029029	0.030593
RS	30	1.603446	2.922660	3873.077460	0.025754	0.027076
RS	31	1.772288	2.922660	4009.525172	0.026662	0.028009
RS	32	1.957865	3.489190	3475.692089	0.023112	0.024201
RS	33	2.161837	3.489190	3596.078237	0.023912	0.024976
RS	34	2.386025	4.237466	3064.172282	0.020375	0.021193
RS	35	2.632435	4.237466	3171.894658	0.021092	0.021844
RS	36	2.903268	5.199772	2677.070826	0.017801	0.018340
RS	37	3.200946	5.199772	2774.402693	0.018449	0.018894
RS	38	3.528128	6.390612	2340.778929	0.015565	0.015842
RS	39	3.887741	6.390612	2428.995651	0.016152	0.016319
RS	40	4.282997	7.788511	2068.846538	0.013757	0.013801
RS	41	4.717431	7.788511	2148.591619	0.014287	0.014217
RS	42	5.194924	9.318830	1864.708193	0.012399	0.012242
RS	43	5.719746	9.318830	1936.208710	0.012875	0.012605
RS	44	6.296587	10.845520	1725.890919	0.011476	0.011142
RS	45	6.930603	10.845520	1788.847089	0.011895	0.011456
RS	46	7.627462	12.190579	1646.285060	0.010947	0.010453
RS	47	8.393392	12.190579	1699.438988	0.011301	0.010714
RS	48	9.235239	13.192692	1615.587911	0.010743	0.010099
RS	49	10.160528	13.192692	1656.073401	0.011012	0.010292
RS	50	11.177530	13.778940	1617.001818	0.010752	0.009966
RS	51	12.295336	13.778940	1639.777149	0.010904	0.010065
RS	52	13.523935	14.005377	1624.219793	0.010800	0.009885
RS	53	14.874311	14.005377	1622.355845	0.010788	0.009850
RS	54	16.358533	14.170523	1587.510659	0.010556	0.009499
RS	55	17.989868	14.170523	1556.560429	0.010350	0.009311
RS	56	19.782898	14.170523	1508.979373	0.010034	0.009024
RS	57	21.753649	14.170523	1444.696903	0.009607	0.008634
RS	58	23.919737	199.703943	104.553925	0.000695	0.000629
RS	59	26.300523	199.703943	114.540821	0.000762	0.000684
RS	60	28.917287	199.703943	125.428652	0.000834	0.000741
RS	61	31.793420	199.703943	137.285216	0.000913	0.000803
RS	62	34.954628	199.703943	150.179782	0.000999	0.000868
RS	63	38.429170	199.703943	14692.218677	0.097697	0.072599
PA	4+25*2+4+6 0.000926746 0.008187650 38.429169541 88581.100800254 120.063178464 11.963889418 4.030691374 2.478626945 2.016469437 1.850881720 1.786717171 1.768286739 1.788018637 1.856486092 1.988345568 2.198219941 2.502312304 2.922659930 3.489190007 4.237466409 5.199771745 6.390611713 7.788511209 9.318829640 10.845520141 12.190579205 13.192692117 13.778939503 14.005377166 14.170523311 199.703942540
//
IT	10399
RD	18
LK	-114798.726276
QD	-125.149774 -> -89.144042
RI	0.0050764208
TR	0.000845	0.008158
MT	39.802239
MM	C_pi: 15.989041, n_recomb: 150780.169545
RS	0	0.000000	160710.035479	0.008784	0.000000	0.000000
RS	1	0.009973	160710.035479	0.009660	0.000000	0.000000
RS	2	0.020940	160710.035479	0.010624	0.000000	0.000000
RS	3	0.033002	160710.035479	0.011684	0.000000	0.000000
RS	4	0.046266	153.686168	13.437161	0.000089	0.000054
RS	5	0.060853	153.686168	14.776686	0.000098	0.000077
RS	6	0.076894	13.587954	183.682882	0.001218	0.001033
RS	7	0.094536	13.587954	201.741475	0.001338	0.001295
RS	8	0.113937	4.361447	689.078153	0.004570	0.004608
RS	9	0.135272	4.361447	753.986280	0.005001	0.005336
RS	10	0.158736	2.636236	1361.590662	0.009030	0.009788
RS	11	0.184539	2.636236	1482.237190	0.009830	0.010830
RS	12	0.212916	2.132614	1989.825386	0.013197	0.014535
RS	13	0.244123	2.132614	2155.199308	0.014294	0.015723
RS	14	0.278442	1.951999	2544.360776	0.016875	0.018423
RS	15	0.316184	1.951999	2742.332567	0.018188	0.019739
RS	16	0.357689	1.878685	3063.500171	0.020318	0.021857
RS	17	0.403334	1.878685	3284.828346	0.021786	0.023318
RS	18	0.453531	1.852340	3562.496446	0.023627	0.025098
RS	19	0.508734	1.852340	3798.024265	0.025189	0.026691
RS	20	0.569443	1.865009	4009.676956	0.026593	0.028024
RS	21	0.636206	1.865009	4248.168767	0.028175	0.029690
RS	22	0.709627	1.927924	4340.854924	0.028789	0.030232
RS	23	0.790370	1.927924	4570.056378	0.030309	0.031878
RS	24	0.879165	2.056338	4498.382679	0.029834	0.031310
RS	25	0.976817	2.056338	4708.463932	0.031227	0.032839
RS	26	1.084207	2.265229	4463.593662	0.029603	0.031079
RS	27	1.202306	2.265229	4649.728920	0.030838	0.032426
RS	28	1.332184	2.571141	4260.130162	0.028254	0.029655
RS	29	1.475014	2.571141	4422.373441	0.029330	0.030799
RS	30	1.632089	2.996735	3934.764734	0.026096	0.027338
RS	31	1.804828	2.996735	4076.181441	0.027034	0.028293
RS	32	1.994795	3.573065	3540.174560	0.023479	0.024496
RS	33	2.203706	3.573065	3664.791558	0.024306	0.025291
RS	34	2.433453	4.337259	3125.778841	0.020731	0.021485
RS	35	2.686111	4.337259	3237.133657	0.021469	0.022153
RS	36	2.963967	5.323335	2732.739958	0.018124	0.018608
RS	37	3.269534	5.323335	2833.248128	0.018791	0.019178
RS	38	3.605574	6.546860	2389.777628	0.015849	0.016080
RS	39	3.975127	6.546860	2480.811354	0.016453	0.016573
RS	40	4.381535	7.985611	2112.033320	0.014007	0.014013
RS	41	4.828474	7.985611	2194.290275	0.014553	0.014443
RS	42	5.319986	9.561043	1903.815840	0.012626	0.012437
RS	43	5.860516	9.561043	1977.546217	0.013115	0.012813
RS	44	6.454952	11.129284	1763.048389	0.011693	0.011332
RS	45	7.108671	11.129284	1827.937999	0.012123	0.011657
RS	46	7.827584	12.501608	1683.763147	0.011167	0.010650
RS	47	8.618194	12.501608	1738.465855	0.011530	0.010919
RS	48	9.487651	13.506148	1655.656107	0.010981	0.010315
RS	49	10.443817	13.506148	1697.068654	0.011255	0.010513
RS	50	11.495342	14.063079	1661.701936	0.011021	0.010212
RS	51	12.651733	14.063079	1684.280372	0.011170	0.010309
RS	52	13.923451	14.225545	1674.898790	0.011108	0.010169
RS	53	15.321995	14.225545	1670.818675	0.011081	0.010120
RS	54	16.860015	14.213606	1651.878934	0.010956	0.009868
RS	55	18.551420	14.213606	1614.278229	0.010706	0.009641
RS	56	20.411507	14.213606	1559.002045	0.010340	0.009308
RS	57	22.457099	14.213606	1486.168690	0.009857	0.008868
RS	58	24.706695	201.271998	106.814740	0.000708	0.000638
RS	59	27.180642	201.271998	117.072105	0.000776	0.000694
RS	60	29.901313	201.271998	128.258033	0.000851	0.000753
RS	61	32.893313	201.271998	140.442079	0.000931	0.000817
RS	62	36.183703	201.271998	153.695064	0.001019	0.000884
RS	63	39.802239	201.271998	14549.263866	0.096493	0.072796
PA	4+25*2+4+6 0.000844846 0.008158343 39.802239353 160710.035478986 153.686167834 13.587953840 4.361446942 2.636236160 2.132614034 1.951998774 1.878684689 1.852340039 1.865009130 1.927924421 2.056338360 2.265228557 2.571141487 2.996734652 3.573064671 4.337258633 5.323334545 6.546860291 7.985611346 9.561042773 11.129284218 12.501608270 13.506147609 14.063079145 14.225545172 14.213606147 201.271997661
//
IT	13335
RD	19
LK	-114729.728168
QD	-103.008538 -> -73.510723
RI	0.0047529782
TR	0.000778	0.008113
MT	41.197333
MM	C_pi: 16.104295, n_recomb: 151000.244809
RS	0	0.000000	319139.180733	0.004456	0.000000	0.000000
RS	1	0.010033	319139.180733	0.004903	0.000000	0.000000
RS	2	0.021072	319139.180733	0.005396	0.000000	0.000000
RS	3	0.033219	319139.180733	0.005937	0.000000	0.000000
RS	4	0.046585	192.704162	10.819329	0.000072	0.000044
RS	5	0.061292	192.704162	11.904614	0.000079	0.000063
RS	6	0.077474	15.193152	166.049787	0.001100	0.000945
RS	7	0.095280	15.193152	182.498508	0.001209	0.001183
RS	8	0.114872	4.661235	652.651007	0.004322	0.004411
RS	9	0.136430	4.661235	714.717106	0.004733	0.005101
RS	10	0.160151	2.777244	1310.517733	0.008679	0.009505
RS	11	0.186252	2.777244	1427.998587	0.009457	0.010503
RS	12	0.214971	2.239109	1925.456775	0.012751	0.014157
RS	13	0.246572	2.239109	2087.751398	0.013826	0.015297
RS	14	0.281343	2.047140	2470.385633	0.016360	0.017959
RS	15	0.319603	2.047140	2665.848434	0.017655	0.019230
RS	16	0.361701	1.966774	2987.111474	0.019782	0.021350
RS	17	0.408023	1.966774	3207.154540	0.021239	0.022776
RS	18	0.458993	1.933662	3492.914170	0.023132	0.024610
RS	19	0.515076	1.933662	3728.972553	0.024695	0.026179
RS	20	0.576786	1.939937	3956.322934	0.026201	0.027617
RS	21	0.644687	1.939937	4197.401854	0.027797	0.029274
RS	22	0.719401	1.997712	4311.222684	0.028551	0.029957
RS	23	0.801611	1.997712	4544.774785	0.030098	0.031608
RS	24	0.892069	2.123051	4495.352837	0.029771	0.031193
RS	25	0.991602	2.123051	4710.813671	0.031197	0.032738
RS	26	1.101121	2.331372	4484.801361	0.029701	0.031113
RS	27	1.221629	2.331372	4676.522794	0.030970	0.032480
RS	28	1.354226	2.639646	4299.316940	0.028472	0.029806
RS	29	1.500127	2.639646	4466.761564	0.029581	0.030970
RS	30	1.660667	3.071279	3984.132189	0.026385	0.027561
RS	31	1.837313	3.071279	4130.106944	0.027352	0.028535
RS	32	2.031681	3.658550	3592.558151	0.023792	0.024747
RS	33	2.245551	3.658550	3721.086696	0.024643	0.025559
RS	34	2.480878	4.440346	3175.937706	0.021033	0.021730
RS	35	2.739815	4.440346	3290.672392	0.021792	0.022414
RS	36	3.024731	5.452573	2777.858602	0.018396	0.018831
RS	37	3.338232	5.452573	2881.337662	0.019082	0.019415
RS	38	3.683186	6.712063	2429.177114	0.016087	0.016275
RS	39	4.062750	6.712063	2522.858945	0.016708	0.016782
RS	40	4.480394	8.195983	2146.491932	0.014215	0.014185
RS	41	4.939941	8.195983	2231.126249	0.014776	0.014627
RS	42	5.445593	9.821777	1934.925022	0.012814	0.012594
RS	43	6.001977	9.821777	2010.790102	0.013316	0.012981
RS	44	6.614183	11.437457	1792.754276	0.011873	0.011485
RS	45	7.287810	11.437457	1859.534017	0.012315	0.011819
RS	46	8.029022	12.843056	1714.155359	0.011352	0.010810
RS	47	8.844599	12.843056	1770.436706	0.011725	0.011087
RS	48	9.742002	13.855627	1688.870287	0.011185	0.010494
RS	49	10.729440	13.855627	1731.344259	0.011466	0.010697
RS	50	11.815947	14.388196	1699.749119	0.011257	0.010423
RS	51	13.011463	14.388196	1722.406673	0.011407	0.010519
RS	52	14.326923	14.491247	1719.261836	0.011386	0.010420
RS	53	15.774362	14.491247	1713.404536	0.011347	0.010359
RS	54	17.367022	14.309887	1710.776903	0.011330	0.010208
RS	55	19.119471	14.309887	1666.947071	0.011039	0.009943
RS	56	21.047742	14.309887	1604.483616	0.010626	0.009569
RS	57	23.169475	14.309887	1523.691990	0.010091	0.009082
RS	58	25.504078	202.567994	109.341705	0.000724	0.000649
RS	59	28.072911	202.567994	119.891936	0.000794	0.000707
RS	60	30.899472	202.567994	131.399538	0.000870	0.000769
RS	61	34.009618	202.567994	143.935687	0.000953	0.000835
RS	62	37.431803	202.567994	157.572539	0.001044	0.000904
RS	63	41.197333	202.567994	14405.163282	0.095398	0.072917
PA	4+25*2+4+6 0.000778052 0.008112551 41.197332940 319139.180733478 192.704162372 15.193151854 4.661235172 2.777243831 2.239108749 2.047139949 1.966773789 1.933662208 1.939937466 1.997711698 2.123050771 2.331371786 2.639645580 3.071278561 3.658550053 4.440345595 5.452573113 6.712062878 8.195982873 9.821777150 11.437456678 12.843056425 13.855626856 14.388195545 14.491247496 14.309886691 202.567994126
//
IT	26576
RD	20
LK	-114673.183569
QD	-85.710655 -> -61.444788
RI	0.0045107113
TR	0.000723	0.008053
MT	42.620851
MM	C_pi: 16.237393, n_recomb: 151117.507046
RS	0	0.000000	448658.904680	0.003191	0.000000	0.000000
RS	1	0.010092	448658.904680	0.003513	0.000000	0.000000
RS	2	0.021203	448658.904680	0.003868	0.000000	0.000000
RS	3	0.033435	448658.904680	0.004258	0.000000	0.000000
RS	4	0.046901	237.499740	8.855970	0.000059	0.000036
RS	5	0.061726	237.499740	9.749696	0.000065	0.000052
RS	6	0.078048	16.753057	152.089241	0.001006	0.000874
RS	7	0.096017	16.753057	167.262415	0.001107	0.001093
RS	8	0.115799	4.925689	624.599741	0.004133	0.004262
RS	9	0.137578	4.925689	684.511797	0.004530	0.004923
RS	10	0.161554	2.899947	1271.234150	0.008412	0.009297
RS	11	0.187951	2.899947	1386.366073	0.009174	0.010261
RS	12	0.217011	2.334847	1873.566688	0.012398	0.013864
RS	13	0.249004	2.334847	2033.450394	0.013456	0.014967
RS	14	0.284226	2.135493	2407.674643	0.015932	0.017579
RS	15	0.323002	2.135493	2601.012697	0.017212	0.018814
RS	16	0.365692	2.050302	2919.718949	0.019321	0.020919
RS	17	0.412690	2.050302	3138.541836	0.020769	0.022314
RS	18	0.464432	2.011703	3429.313737	0.022693	0.024183
RS	19	0.521395	2.011703	3665.666084	0.024257	0.025733
RS	20	0.584107	2.012307	3905.512059	0.025844	0.027255
RS	21	0.653147	2.012307	4148.708230	0.027454	0.028905
RS	22	0.729156	2.065388	4280.601831	0.028326	0.029710
RS	23	0.812835	2.065388	4517.904838	0.029897	0.031366
RS	24	0.904959	2.187993	4488.169163	0.029700	0.031085
RS	25	1.006381	2.187993	4708.385978	0.031157	0.032644
RS	26	1.118038	2.396108	4499.360614	0.029774	0.031139
RS	27	1.240964	2.396108	4696.096440	0.031076	0.032524
RS	28	1.376295	2.707206	4330.195725	0.028654	0.029936
RS	29	1.525285	2.707206	4502.356728	0.029794	0.031119
RS	30	1.689310	3.145545	4024.308267	0.026630	0.027753
RS	31	1.869889	3.145545	4174.447086	0.027624	0.028744
RS	32	2.068693	3.744764	3635.489321	0.024057	0.024960
RS	33	2.287560	3.744764	3767.614669	0.024932	0.025788
RS	34	2.528515	4.545643	3216.859931	0.021287	0.021936
RS	35	2.793787	4.545643	3334.721155	0.022067	0.022634
RS	36	3.085831	5.586231	2814.221417	0.018623	0.019013
RS	37	3.407349	5.586231	2920.464192	0.019326	0.019611
RS	38	3.761314	6.884808	2460.429218	0.016282	0.016430
RS	39	4.151003	6.884808	2556.587934	0.016918	0.016949
RS	40	4.580018	8.418042	2173.419085	0.014382	0.014317
RS	41	5.052331	8.418042	2260.292143	0.014957	0.014771
RS	42	5.572310	10.099379	1959.020097	0.012964	0.012713
RS	43	6.144765	10.099379	2036.917995	0.013479	0.013111
RS	44	6.774994	11.768331	1815.831448	0.012016	0.011601
RS	45	7.468826	11.768331	1884.447565	0.012470	0.011945
RS	46	8.232680	13.213110	1738.160302	0.011502	0.010935
RS	47	9.073623	13.213110	1796.035290	0.011885	0.011220
RS	48	9.999435	14.239111	1715.821358	0.011354	0.010639
RS	49	11.018681	14.239111	1759.472653	0.011643	0.010847
RS	50	12.140790	14.751906	1731.626620	0.011459	0.010598
RS	51	13.376144	14.751906	1754.621652	0.011611	0.010695
RS	52	14.736171	14.799517	1757.671047	0.011631	0.010636
RS	53	16.233453	14.799517	1750.470689	0.011584	0.010565
RS	54	17.881843	14.455056	1764.290297	0.011675	0.010517
RS	55	19.696590	14.455056	1714.723202	0.011347	0.010218
RS	56	21.694483	14.455056	1645.643731	0.010890	0.009803
RS	57	23.894006	14.455056	1557.537824	0.010307	0.009274
RS	58	26.315507	203.810468	112.030651	0.000741	0.000662
RS	59	28.981389	203.810468	122.888037	0.000813	0.000722
RS	60	31.916314	203.810468	134.732356	0.000892	0.000786
RS	61	35.147435	203.810468	147.636287	0.000977	0.000854
RS	62	38.704644	203.810468	161.673152	0.001070	0.000927
RS	63	42.620851	203.810468	14266.479828	0.094407	0.072970
PA	4+25*2+4+6 0.000723217 0.008052709 42.620851042 448658.904680139 237.499739720 16.753057417 4.925688586 2.899946866 2.334846932 2.135492845 2.050301809 2.011703035 2.012306597 2.065387969 2.187992864 2.396107965 2.707205917 3.145545357 3.744763764 4.545643448 5.586231097 6.884808357 8.418041956 10.099378552 11.768330806 13.213109592 14.239110686 14.751905956 14.799517458 14.455056350 203.810468409
//
IT	20304
RD	21
LK	-114626.599491
QD	-72.223238 -> -52.079923
RI	0.0043266929
TR	0.000678	0.007980
MT	44.084142
MM	C_pi: 16.390005, n_recomb: 151160.151747
RS	0	0.000000	575165.073991	0.002504	0.000000	0.000000
RS	1	0.010151	575165.073991	0.002758	0.000000	0.000000
RS	2	0.021332	575165.073991	0.003039	0.000000	0.000000
RS	3	0.033649	575165.073991	0.003347	0.000000	0.000000
RS	4	0.047215	288.301111	7.355704	0.000049	0.000030
RS	5	0.062159	288.301111	8.102446	0.000054	0.000043
RS	6	0.078620	18.253312	140.900005	0.000932	0.000815
RS	7	0.096752	18.253312	155.052607	0.001026	0.001020
RS	8	0.116724	5.153606	603.350954	0.003991	0.004148
RS	9	0.138724	5.153606	661.683737	0.004377	0.004789
RS	10	0.162956	3.004234	1241.969653	0.008216	0.009148
RS	11	0.189649	3.004234	1355.481660	0.008967	0.010090
RS	12	0.219051	2.419600	1832.716710	0.012124	0.013641
RS	13	0.251438	2.419600	1990.834357	0.013170	0.014717
RS	14	0.287112	2.216785	2355.370668	0.015582	0.017270
RS	15	0.326408	2.216785	2547.012289	0.016850	0.018477
RS	16	0.369693	2.129045	2861.120911	0.018928	0.020554
RS	17	0.417371	2.129045	3078.887407	0.020368	0.021925
RS	18	0.469889	2.086262	3372.241796	0.022309	0.023814
RS	19	0.527738	2.086262	3608.788764	0.023874	0.025348
RS	20	0.591460	2.081944	3858.475721	0.025526	0.026936
RS	21	0.661650	2.081944	4103.468597	0.027146	0.028581
RS	22	0.738965	2.130804	4250.759215	0.028121	0.029491
RS	23	0.824128	2.130804	4491.348694	0.029713	0.031153
RS	24	0.917936	2.251000	4478.971398	0.029631	0.030991
RS	25	1.021267	2.251000	4703.424822	0.031116	0.032563
RS	26	1.135086	2.459229	4509.579417	0.029833	0.031164
RS	27	1.260459	2.459229	4710.824933	0.031164	0.032567
RS	28	1.398559	2.773572	4355.002944	0.028811	0.030053
RS	29	1.550678	2.773572	4531.430517	0.029978	0.031254
RS	30	1.718238	3.219227	4057.323724	0.026841	0.027922
RS	31	1.902807	3.219227	4211.245880	0.027859	0.028929
RS	32	2.106111	3.831290	3670.762272	0.024284	0.025145
RS	33	2.330053	3.831290	3806.169674	0.025180	0.025987
RS	34	2.576727	4.652669	3250.038760	0.021501	0.022109
RS	35	2.848441	4.652669	3370.767887	0.022299	0.022820
RS	36	3.147737	5.723729	2843.071322	0.018808	0.019161
RS	37	3.477414	5.723729	2951.862698	0.019528	0.019770
RS	38	3.840556	7.064504	2484.540749	0.016436	0.016550
RS	39	4.240561	7.064504	2582.996009	0.017088	0.017080
RS	40	4.681171	8.651249	2193.631848	0.014512	0.014416
RS	41	5.166506	8.651249	2282.594232	0.015101	0.014880
RS	42	5.701108	10.393391	1976.776560	0.013077	0.012798
RS	43	6.289977	10.393391	2056.591740	0.013605	0.013206
RS	44	6.938622	12.121606	1832.835447	0.012125	0.011684
RS	45	7.653111	12.121606	1903.216739	0.012591	0.012038
RS	46	8.440128	13.611580	1756.234431	0.011618	0.011026
RS	47	9.307034	13.611580	1815.695920	0.012012	0.011320
RS	48	10.261940	14.656368	1736.877361	0.011490	0.010750
RS	49	11.313779	14.656368	1781.794991	0.011787	0.010965
RS	50	12.472389	15.153766	1757.603206	0.011627	0.010740
RS	51	13.748609	15.153766	1781.165815	0.011783	0.010838
RS	52	15.154378	15.149486	1790.272391	0.011844	0.010818
RS	53	16.702847	15.149486	1782.144417	0.011790	0.010741
RS	54	18.408500	14.646999	1812.312669	0.011989	0.010795
RS	55	20.287294	14.646999	1757.549285	0.011627	0.010463
RS	56	22.356803	14.646999	1682.468567	0.011130	0.010013
RS	57	24.636388	14.646999	1587.726593	0.010504	0.009444
RS	58	27.147374	205.146560	114.800001	0.000759	0.000676
RS	59	29.913248	205.146560	125.972429	0.000833	0.000738
RS	60	32.959887	205.146560	138.161742	0.000914	0.000804
RS	61	36.315788	205.146560	151.442018	0.001002	0.000875
RS	62	40.012347	205.146560	165.887585	0.001097	0.000950
RS	63	44.084142	205.146560	14133.449212	0.093500	0.072967
PA	4+25*2+4+6 0.000677682 0.007980126 44.084142160 575165.073991331 288.301110964 18.253311990 5.153605838 3.004233849 2.419600214 2.216785124 2.129044752 2.086262070 2.081943959 2.130803554 2.251000431 2.459228751 2.773572190 3.219226891 3.831289974 4.652668577 5.723728793 7.064504178 8.651249373 10.393391473 12.121606260 13.611580092 14.656368037 15.153766019 15.149486211 14.646999312 205.146559604
//
IT	31931
RD	22
LK	-114587.821450
QD	-61.672505 -> -44.750589
RI	0.0041855906
TR	0.000640	0.007898
MT	45.584523
MM	C_pi: 16.559863, n_recomb: 151151.665316
RS	0	0.000000	1149607.472674	0.001260	0.000000	0.000000
RS	1	0.010209	1149607.472674	0.001389	0.000000	0.000000
RS	2	0.021461	1149607.472674	0.001530	0.000000	0.000000
RS	3	0.033861	1149607.472674	0.001687	0.000000	0.000000
RS	4	0.047528	345.257830	6.190389	0.000041	0.000025
RS	5	0.062590	345.257830	6.822503	0.000045	0.000036
RS	6	0.079189	19.691125	131.781077	0.000872	0.000766
RS	7	0.097483	19.691125	145.104372	0.000960	0.000959
RS	8	0.117645	5.348140	587.325513	0.003886	0.004061
RS	9	0.139865	5.348140	644.526866	0.004264	0.004689
RS	10	0.164354	3.091384	1220.856016	0.008077	0.009043
RS	11	0.191343	3.091384	1333.358129	0.008821	0.009972
RS	12	0.221087	2.493948	1801.118520	0.011916	0.013473
RS	13	0.253868	2.493948	1958.036027	0.012954	0.014531
RS	14	0.289996	2.291252	2312.072521	0.015296	0.017018
RS	15	0.329812	2.291252	2502.422606	0.016556	0.018205
RS	16	0.373693	2.203023	2810.531563	0.018594	0.020244
RS	17	0.422054	2.203023	3027.439852	0.020029	0.021597
RS	18	0.475353	2.157315	3321.483615	0.021975	0.023493
RS	19	0.534092	2.157315	3558.200747	0.023541	0.025015
RS	20	0.598829	2.148775	3815.624157	0.025244	0.026658
RS	21	0.670176	2.148775	4062.193163	0.026875	0.028301
RS	22	0.748806	2.193791	4222.759204	0.027937	0.029300
RS	23	0.835463	2.193791	4466.276057	0.029548	0.030969
RS	24	0.930968	2.311853	4469.244156	0.029568	0.030912
RS	25	1.036224	2.311853	4697.505767	0.031078	0.032498
RS	26	1.152225	2.520419	4517.229185	0.029885	0.031193
RS	27	1.280070	2.520419	4722.547369	0.031244	0.032613
RS	28	1.420966	2.838300	4375.630017	0.028949	0.030162
RS	29	1.576248	2.838300	4555.917857	0.030141	0.031380
RS	30	1.747382	3.291680	4085.075374	0.027026	0.028076
RS	31	1.935988	3.291680	4242.423592	0.028067	0.029098
RS	32	2.143850	3.917299	3700.101329	0.024479	0.025307
RS	33	2.372933	3.917299	3838.487979	0.025395	0.026163
RS	34	2.625404	4.760316	3277.019078	0.021680	0.022256
RS	35	2.903651	4.760316	3400.362571	0.022496	0.022978
RS	36	3.210305	5.863673	2865.739653	0.018959	0.019280
RS	37	3.548267	5.863673	2976.866577	0.019695	0.019900
RS	38	3.920732	7.249337	2502.685600	0.016557	0.016641
RS	39	4.331224	7.249337	2603.256201	0.017223	0.017181
RS	40	4.783625	8.893421	2208.139954	0.014609	0.014485
RS	41	5.282213	8.893421	2299.038880	0.015210	0.014959
RS	42	5.831703	10.701227	1989.078364	0.013159	0.012855
RS	43	6.437293	10.701227	2070.688300	0.013699	0.013272
RS	44	7.104710	12.494243	1844.557648	0.012203	0.011739
RS	45	7.840266	12.494243	1916.620694	0.012680	0.012101
RS	46	8.650918	14.035022	1769.087514	0.011704	0.011089
RS	47	9.544333	14.035022	1830.109367	0.012108	0.011390
RS	48	10.528959	15.103585	1752.670381	0.011595	0.010831
RS	49	11.614110	15.103585	1798.916475	0.011901	0.011053
RS	50	12.810048	15.589447	1778.242416	0.011765	0.010852
RS	51	14.128084	15.589447	1802.567796	0.011926	0.010953
RS	52	15.580683	15.536095	1817.553814	0.012025	0.010970
RS	53	17.181583	15.536095	1808.875049	0.011967	0.010888
RS	54	18.945926	14.879342	1855.132428	0.012273	0.011042
RS	55	20.890396	14.879342	1795.718566	0.011880	0.010682
RS	56	23.033386	14.879342	1715.248919	0.011348	0.010198
RS	57	25.395161	14.879342	1614.537326	0.010682	0.009594
RS	58	27.998059	206.616267	117.601271	0.000778	0.000691
RS	59	30.866696	206.616267	129.092399	0.000854	0.000755
RS	60	34.028204	206.616267	141.630472	0.000937	0.000823
RS	61	37.512481	206.616267	155.290864	0.001027	0.000896
RS	62	41.352482	206.616267	170.148762	0.001126	0.000974
RS	63	45.584523	206.616267	14006.896588	0.092668	0.072915
PA	4+25*2+4+6 0.000639521 0.007897800 45.584523482 1149607.472673766 345.257830450 19.691125044 5.348140358 3.091383980 2.493948494 2.291251999 2.203023187 2.157315434 2.148774902 2.193791186 2.311853003 2.520419326 2.838299559 3.291679958 3.917298894 4.760316137 5.863672962 7.249336885 8.893420905 10.701226917 12.494243496 14.035022402 15.103585489 15.589446763 15.536095182 14.879342063 206.616266540
//
IT	25189
RD	23
LK	-114555.136720
QD	-53.362513 -> -38.958534
RI	0.0040812767
TR	0.000607	0.007812
MT	47.092467
MM	C_pi: 16.739005, n_recomb: 151121.973312
RS	0	0.000000	1139610.326461	0.001278	0.000000	0.000000
RS	1	0.010266	1139610.326461	0.001409	0.000000	0.000000
RS	2	0.021586	1139610.326461	0.001554	0.000000	0.000000
RS	3	0.034069	1139610.326461	0.001714	0.000000	0.000000
RS	4	0.047832	413.292092	5.209928	0.000034	0.000021
RS	5	0.063009	413.292092	5.744926	0.000038	0.000031
RS	6	0.079744	21.093355	124.070749	0.000821	0.000723
RS	7	0.098197	21.093355	136.692691	0.000905	0.000906
RS	8	0.118544	5.513262	575.265248	0.003807	0.003992
RS	9	0.140980	5.513262	631.673320	0.004180	0.004612
RS	10	0.165720	3.163251	1206.168474	0.007981	0.008974
RS	11	0.192999	3.163251	1318.140664	0.008722	0.009896
RS	12	0.223079	2.558624	1777.078308	0.011759	0.013349
RS	13	0.256247	2.558624	1933.258315	0.012793	0.014396
RS	14	0.292820	2.359175	2276.299788	0.015063	0.016813
RS	15	0.333148	2.359175	2465.698237	0.016316	0.017985
RS	16	0.377616	2.272268	2766.848080	0.018309	0.019980
RS	17	0.426649	2.272268	2983.075016	0.019740	0.021320
RS	18	0.480716	2.224642	3276.565854	0.021682	0.023215
RS	19	0.540333	2.224642	3513.453734	0.023249	0.024729
RS	20	0.606071	2.212414	3777.109795	0.024994	0.026415
RS	21	0.678558	2.212414	4025.090300	0.026635	0.028058
RS	22	0.758486	2.253840	4197.311573	0.027774	0.029137
RS	23	0.846620	2.253840	4443.465510	0.029403	0.030814
RS	24	0.943802	2.369873	4460.221638	0.029514	0.030850
RS	25	1.050961	2.369873	4691.929276	0.031047	0.032450
RS	26	1.169121	2.578815	4523.887097	0.029935	0.031229
RS	27	1.299411	2.578815	4732.894083	0.031318	0.032665
RS	28	1.443078	2.900241	4393.894947	0.029075	0.030270
RS	29	1.601493	2.900241	4577.672835	0.030291	0.031504
RS	30	1.776172	3.361446	4109.386547	0.027193	0.028219
RS	31	1.968784	3.361446	4269.826385	0.028254	0.029256
RS	32	2.181169	4.000847	3725.301707	0.024651	0.025454
RS	33	2.415359	4.000847	3866.377427	0.025584	0.026321
RS	34	2.673591	4.866014	3299.478204	0.021833	0.022382
RS	35	2.958333	4.866014	3425.189605	0.022665	0.023115
RS	36	3.272308	6.002634	2883.771459	0.019082	0.019376
RS	37	3.618516	6.002634	2997.024618	0.019832	0.020006
RS	38	4.000267	7.434876	2516.238701	0.016650	0.016708
RS	39	4.421208	7.434876	2618.745552	0.017329	0.017257
RS	40	4.885365	9.138913	2218.176527	0.014678	0.014529
RS	41	5.397172	9.138913	2310.859065	0.015291	0.015012
RS	42	5.961523	11.015852	1997.047603	0.013215	0.012887
RS	43	6.583812	11.015852	2080.326055	0.013766	0.013312
RS	44	7.269985	12.877776	1852.032726	0.012255	0.011768
RS	45	8.026603	12.877776	1925.685026	0.012743	0.012138
RS	46	8.860897	14.473506	1777.703471	0.011763	0.011126
RS	47	9.780841	14.473506	1840.242162	0.012177	0.011435
RS	48	10.795228	15.569429	1764.161555	0.011674	0.010886
RS	49	11.913754	15.569429	1811.768486	0.011989	0.011114
RS	50	13.147111	16.046546	1794.472945	0.011874	0.010936
RS	51	14.507086	16.046546	1819.711242	0.012041	0.011041
RS	52	16.006680	15.946144	1840.389149	0.012178	0.011094
RS	53	17.660224	15.946144	1831.476784	0.012119	0.011009
RS	54	19.483525	15.137526	1893.527767	0.012530	0.011261
RS	55	21.494010	15.137526	1829.959236	0.012109	0.010875
RS	56	23.710895	15.137526	1744.654931	0.011545	0.010362
RS	57	26.155370	15.137526	1638.574027	0.010843	0.009726
RS	58	28.850800	208.144188	120.403082	0.000797	0.000706
RS	59	31.822948	208.144188	132.212708	0.000875	0.000771
RS	60	35.100223	208.144188	145.099085	0.000960	0.000842
RS	61	38.713949	208.144188	159.138764	0.001053	0.000918
RS	62	42.698668	208.144188	174.407638	0.001154	0.000999
RS	63	47.092467	208.144188	13889.876733	0.091912	0.072825
PA	4+25*2+4+6 0.000607462 0.007811642 47.092466840 1139610.326461459 413.292091604 21.093355232 5.513262105 3.163250869 2.558623682 2.359174995 2.272268027 2.224641788 2.212414297 2.253840429 2.369873056 2.578815475 2.900240923 3.361446116 4.000846937 4.866013826 6.002634315 7.434876384 9.138912632 11.015851822 12.877776161 14.473506427 15.569429272 16.046546093 15.946143915 15.137526409 208.144187522
//
IT	24894
RD	24
LK	-114527.276937
QD	-46.769127 -> -35.751262
RI	0.0043644524
TR	0.000594	0.007914
MT	47.136558
MM	C_pi: 16.631163, n_recomb: 152061.111770
RS	0	0.000000	1366973.414550	0.001072	0.000000	0.000000
RS	1	0.010268	1366973.414550	0.001182	0.000000	0.000000
RS	2	0.021590	1366973.414550	0.001303	0.000000	0.000000
RS	3	0.034075	1366973.414550	0.001437	0.000000	0.000000
RS	4	0.047841	492.200772	4.401068	0.000029	0.000018
RS	5	0.063021	492.200772	4.853111	0.000032	0.000026
RS	6	0.079760	22.475395	117.151694	0.000770	0.000685
RS	7	0.098218	22.475395	129.079064	0.000849	0.000859
RS	8	0.118570	5.646629	565.197314	0.003717	0.003939
RS	9	0.141013	5.646629	620.690107	0.004082	0.004554
RS	10	0.165759	3.212709	1195.339060	0.007861	0.008932
RS	11	0.193047	3.212709	1306.505895	0.008592	0.009854
RS	12	0.223137	2.603360	1758.538093	0.011565	0.013260
RS	13	0.256316	2.603360	1913.559708	0.012584	0.014303
RS	14	0.292902	2.406998	2247.634722	0.014781	0.016646
RS	15	0.333244	2.406998	2435.542819	0.016017	0.017809
RS	16	0.377729	2.320164	2731.994567	0.017966	0.019754
RS	17	0.426782	2.320164	2946.902242	0.019380	0.021085
RS	18	0.480871	2.268623	3242.649313	0.021325	0.022972
RS	19	0.540514	2.268623	3479.005374	0.022879	0.024481
RS	20	0.606281	2.250124	3752.219988	0.024676	0.026204
RS	21	0.678800	2.250124	4000.886692	0.026311	0.027847
RS	22	0.758766	2.284662	4188.319248	0.027544	0.028997
RS	23	0.846943	2.284662	4436.402871	0.029175	0.030684
RS	24	0.944173	2.394226	4470.435552	0.029399	0.030804
RS	25	1.051388	2.394226	4704.928689	0.030941	0.032419
RS	26	1.169610	2.597549	4551.946206	0.029935	0.031273
RS	27	1.299972	2.597549	4764.039155	0.031330	0.032726
RS	28	1.443719	2.914378	4434.772739	0.029164	0.030378
RS	29	1.602225	2.914378	4621.502030	0.030392	0.031627
RS	30	1.777007	3.372273	4156.518927	0.027335	0.028356
RS	31	1.969735	3.372273	4319.585259	0.028407	0.029406
RS	32	2.182252	4.010230	3772.606111	0.024810	0.025588
RS	33	2.416590	4.010230	3915.991458	0.025753	0.026466
RS	34	2.674989	4.876775	3342.695926	0.021983	0.022492
RS	35	2.959920	4.876775	3470.487968	0.022823	0.023234
RS	36	3.274108	6.018745	2920.938300	0.019209	0.019453
RS	37	3.620556	6.018745	3036.117934	0.019966	0.020091
RS	38	4.002577	7.461091	2547.374078	0.016752	0.016754
RS	39	4.423823	7.461091	2651.689302	0.017438	0.017311
RS	40	4.888322	9.179482	2244.554682	0.014761	0.014552
RS	41	5.400514	9.179482	2338.943482	0.015382	0.015043
RS	42	5.965298	11.072136	2020.536404	0.013288	0.012898
RS	43	6.588073	11.072136	2105.433614	0.013846	0.013330
RS	44	7.274794	12.945304	1874.725367	0.012329	0.011776
RS	45	8.032026	12.945304	1949.918053	0.012823	0.012154
RS	46	8.867009	14.540352	1801.774209	0.011849	0.011141
RS	47	9.787727	14.540352	1865.746058	0.012270	0.011458
RS	48	10.802983	15.617095	1791.886909	0.011784	0.010919
RS	49	11.922484	15.617095	1840.679650	0.012105	0.011154
RS	50	13.156933	16.053171	1828.201173	0.012023	0.010996
RS	51	14.518133	16.053171	1853.989852	0.012192	0.011105
RS	52	16.019099	15.889014	1882.268621	0.012378	0.011193
RS	53	17.674182	15.889014	1872.413037	0.012314	0.011107
RS	54	19.499207	14.922864	1954.399767	0.012853	0.011455
RS	55	21.511622	14.922864	1884.962714	0.012396	0.011045
RS	56	23.730668	14.922864	1793.073078	0.011792	0.010506
RS	57	26.177563	14.922864	1679.884409	0.011047	0.009842
RS	58	28.875700	204.965442	123.404303	0.000812	0.000721
RS	59	31.850878	204.965442	135.495191	0.000891	0.000788
RS	60	35.131543	204.965442	148.684896	0.000978	0.000861
RS	61	38.749061	204.965442	163.050542	0.001072	0.000939
RS	62	42.738019	204.965442	178.668246	0.001175	0.001023
RS	63	47.136558	204.965442	13969.909940	0.091870	0.072706
PA	4+25*2+4+6 0.000593926 0.007914371 47.136558093 1366973.414549594 492.200771889 22.475395397 5.646628949 3.212709093 2.603360207 2.406998260 2.320163684 2.268622617 2.250124022 2.284662042 2.394226059 2.597548959 2.914377881 3.372272850 4.010230456 4.876774780 6.018744653 7.461091110 9.179481866 11.072135882 12.945304363 14.540351823 15.617094665 16.053171413 15.889014361 14.922864486 204.965442277
//
IT	27413
RD	25
LK	-114506.171448
QD	-41.928413 -> -31.891783
RI	0.0043931524
TR	0.000579	0.007955
MT	47.597188
MM	C_pi: 16.554105, n_recomb: 152122.400015
RS	0	0.000000	1378014.819470	0.001065	0.000000	0.000000
RS	1	0.010285	1378014.819470	0.001175	0.000000	0.000000
RS	2	0.021627	1378014.819470	0.001296	0.000000	0.000000
RS	3	0.034137	1378014.819470	0.001429	0.000000	0.000000
RS	4	0.047932	565.070778	3.843686	0.000025	0.000016
RS	5	0.063147	565.070778	4.239153	0.000028	0.000023
RS	6	0.079926	23.272511	113.476458	0.000746	0.000679
RS	7	0.098431	23.272511	125.052402	0.000822	0.000847
RS	8	0.118840	5.659529	565.788384	0.003719	0.004020
RS	9	0.141347	5.659529	621.433618	0.004085	0.004625
RS	10	0.166169	3.210477	1200.503161	0.007892	0.009106
RS	11	0.193544	3.210477	1312.307043	0.008627	0.010002
RS	12	0.223735	2.617032	1756.156207	0.011544	0.013382
RS	13	0.257030	2.617032	1911.306882	0.012564	0.014385
RS	14	0.293750	2.433923	2232.321413	0.014675	0.016647
RS	15	0.334247	2.433923	2419.632757	0.015906	0.017767
RS	16	0.378908	2.353596	2706.412052	0.017791	0.019652
RS	17	0.428163	2.353596	2920.415131	0.019198	0.020942
RS	18	0.482484	2.302659	3212.938745	0.021121	0.022814
RS	19	0.542391	2.302659	3448.652711	0.022670	0.024286
RS	20	0.608460	2.281272	3725.416646	0.024490	0.026040
RS	21	0.681324	2.281272	3974.127648	0.026125	0.027653
RS	22	0.761681	2.311733	4170.355753	0.027414	0.028871
RS	23	0.850304	2.311733	4419.261180	0.029051	0.030533
RS	24	0.948041	2.417313	4464.645829	0.029349	0.030739
RS	25	1.055830	2.417313	4700.500434	0.030899	0.032334
RS	26	1.174705	2.617535	4557.872528	0.029962	0.031268
RS	27	1.305806	2.617535	4771.488471	0.031366	0.032704
RS	28	1.450391	2.932656	4448.964983	0.029246	0.030414
RS	29	1.609846	2.932656	4637.094397	0.030483	0.031649
RS	30	1.785701	3.390832	4174.329206	0.027441	0.028409
RS	31	1.979642	3.390832	4338.576366	0.028520	0.029446
RS	32	2.193529	4.032121	3789.745596	0.024912	0.025633
RS	33	2.429415	4.032121	3934.138414	0.025862	0.026501
RS	34	2.689560	4.906498	3356.401497	0.022064	0.022516
RS	35	2.976462	4.906498	3485.111980	0.022910	0.023251
RS	36	3.292871	6.062681	2930.148855	0.019262	0.019452
RS	37	3.641821	6.062681	3046.213008	0.020025	0.020086
RS	38	4.026661	7.527005	2552.484625	0.016779	0.016733
RS	39	4.451081	7.527005	2657.666235	0.017471	0.017288
RS	40	4.919152	9.275075	2246.735550	0.014769	0.014519
RS	41	5.435363	9.275075	2341.977183	0.015395	0.015009
RS	42	6.004665	11.201929	2021.259846	0.013287	0.012861
RS	43	6.632519	11.201929	2107.010199	0.013851	0.013295
RS	44	7.324947	13.106756	1875.511073	0.012329	0.011746
RS	45	8.088590	13.106756	1951.579665	0.012829	0.012125
RS	46	8.930772	14.721336	1804.141252	0.011860	0.011125
RS	47	9.859571	14.721336	1869.018580	0.012286	0.011444
RS	48	10.883896	15.796524	1797.476786	0.011816	0.010925
RS	49	12.013570	15.796524	1847.137721	0.012142	0.011163
RS	50	13.259430	16.205008	1838.881377	0.012088	0.011035
RS	51	14.633424	16.205008	1865.243117	0.012261	0.011146
RS	52	16.148730	15.986067	1900.090518	0.012491	0.011278
RS	53	17.819884	15.986067	1889.847024	0.012423	0.011187
RS	54	19.662913	14.872264	1989.700189	0.013080	0.011648
RS	55	21.695494	14.872264	1915.841117	0.012594	0.011210
RS	56	23.937122	14.872264	1819.055806	0.011958	0.010641
RS	57	26.409298	14.872264	1700.658241	0.011180	0.009946
RS	58	29.135733	203.352629	125.352348	0.000824	0.000728
RS	59	32.142577	203.352629	137.637474	0.000905	0.000797
RS	60	35.458669	203.352629	151.036697	0.000993	0.000871
RS	61	39.115816	203.352629	165.627211	0.001089	0.000950
RS	62	43.149094	203.352629	181.484815	0.001193	0.001035
RS	63	47.597188	203.352629	13891.067808	0.091315	0.072603
PA	4+25*2+4+6 0.000579013 0.007954627 47.597187904 1378014.819470353 565.070778479 23.272510794 5.659529497 3.210477058 2.617032133 2.433922521 2.353596042 2.302659361 2.281272220 2.311732562 2.417313482 2.617535291 2.932656043 3.390832474 4.032120912 4.906498103 6.062680528 7.527005090 9.275074841 11.201929051 13.106756318 14.721335576 15.796523715 16.205008137 15.986067079 14.872264200 203.352629229
//
CC
CC	Brief Description of the file format:
CC	  CC  comments
CC	  MM  useful-messages
CC	  RD  round-of-iterations
CC	  LL  \log[P(sequence)]
CC	  QD  Q-before-opt Q-after-opt
CC	  TR  \theta_0 \rho_0
CC	  RS  k t_k \lambda_k \pi_k \sum_{l\not=k}A_{kl} A_{kk}
CC	  DC  begin end best-k t_k+\Delta_k max-prob
CC
MM	Version: 0.6.5-r67
MM	pattern:4+25*2+4+6, n:63, n_free_lambdas:28
MM	n_iterations:25, skip:1, max_t:5, theta/rho:5
MM	is_decoding:0
MM	n_seqs:27, sum_L:1187925, sum_n:38094
RD	0
LK	0.000000
QD	0.000000 -> 0.000000
RI	inf
TR	0.032593	0.006519
MT	5.000000
MM	C_pi: 1.000000, n_recomb: 7718.477731
RS	0	0.000000	1.000000	49.385754	0.006398	0.000000
RS	1	0.006440	1.000000	52.219010	0.006765	0.000000
RS	2	0.013294	1.000000	55.191258	0.007151	0.000000
RS	3	0.020590	1.000000	58.306198	0.007554	0.000000
RS	4	0.028356	1.000000	61.567177	0.007977	0.000000
RS	5	0.036622	1.000000	64.977098	0.008418	0.000000
RS	6	0.045421	1.000000	68.538337	0.008880	0.000000
RS	7	0.054785	1.000000	72.252631	0.009361	0.000000
RS	8	0.064753	1.000000	76.120973	0.009862	0.000000
RS	9	0.075363	1.000000	80.143481	0.010383	0.000000
RS	10	0.086656	1.000000	84.319266	0.010924	0.000000
RS	11	0.098677	1.000000	88.646281	0.011485	0.000000
RS	12	0.111471	1.000000	93.121162	0.012065	0.000000
RS	13	0.125090	1.000000	97.739058	0.012663	0.000000
RS	14	0.139585	1.000000	102.493448	0.013279	0.000000
RS	15	0.155014	1.000000	107.375952	0.013912	0.000000
RS	16	0.171437	1.000000	112.376128	0.014559	0.000000
RS	17	0.188917	1.000000	117.481271	0.015221	0.000000
RS	18	0.207523	1.000000	122.676202	0.015894	0.000000
RS	19	0.227327	1.000000	127.943063	0.016576	0.000000
RS	20	0.248406	1.000000	133.261113	0.017265	0.000000
RS	21	0.270843	1.000000	138.606539	0.017958	0.000000
RS	22	0.294725	1.000000	143.952281	0.018650	0.000000
RS	23	0.320144	1.000000	149.267884	0.019339	0.000000
RS	24	0.347201	1.000000	154.519382	0.020019	0.000000
RS	25	0.376000	1.000000	159.669231	0.020687	0.000000
RS	26	0.406654	1.000000	164.676293	0.021335	0.000000
RS	27	0.439282	1.000000	169.495892	0.021960	0.000000
RS	28	0.474011	1.000000	174.079951	0.022554	0.000000
RS	29	0.510976	1.000000	178.377223	0.023110	0.000000
RS	30	0.550322	1.000000	182.333640	0.023623	0.000000
RS	31	0.592202	1.000000	185.892782	0.024084	0.000000
RS	32	0.636779	1.000000	188.996483	0.024486	0.000000
RS	33	0.684227	1.000000	191.585598	0.024822	0.000000
RS	34	0.734730	1.000000	193.600919	0.025083	0.000000
RS	35	0.788485	1.000000	194.984262	0.025262	0.000000
RS	36	0.845702	1.000000	195.679717	0.025352	0.000000
RS	37	0.906604	1.000000	195.635058	0.025346	0.000000
RS	38	0.971428	1.000000	194.803287	0.025239	0.000000
RS	39	1.040426	1.000000	193.144303	0.025024	0.000000
RS	40	1.113868	1.000000	190.626644	0.024697	0.000000
RS	41	1.192040	1.000000	187.229257	0.024257	0.000000
RS	42	1.275245	1.000000	182.943241	0.023702	0.000000
RS	43	1.363809	1.000000	177.773477	0.023032	0.000000
RS	44	1.458076	1.000000	171.740057	0.022251	0.000000
RS	45	1.558414	1.000000	164.879435	0.021362	0.000000
RS	46	1.665214	1.000000	157.245169	0.020373	0.000000
RS	47	1.778891	1.000000	148.908177	0.019292	0.000000
RS	48	1.899889	1.000000	139.956399	0.018133	0.000000
RS	49	2.028679	1.000000	130.493786	0.016907	0.000000
RS	50	2.165763	1.000000	120.638560	0.015630	0.000000
RS	51	2.311675	1.000000	110.520726	0.014319	0.000000
RS	52	2.466983	1.000000	100.278846	0.012992	0.000000
RS	53	2.632293	1.000000	90.056161	0.011668	0.000000
RS	54	2.808249	1.000000	79.996177	0.010364	0.000000
RS	55	2.995536	1.000000	70.237901	0.009100	0.000000
RS	56	3.194884	1.000000	60.910970	0.007892	0.000000
RS	57	3.407070	1.000000	52.130944	0.006754	0.000000
RS	58	3.632920	1.000000	43.995065	0.005700	0.000000
RS	59	3.873315	1.000000	36.578787	0.004739	0.000000
RS	60	4.129191	1.000000	29.933338	0.003878	0.000000
RS	61	4.401545	1.000000	24.084543	0.003120	0.000000
RS	62	4.691438	1.000000	19.033016	0.002466	0.000000
RS	63	5.000000	1.000000	52.851470	0.006847	0.000000
PA	4+25*2+4+6 0.032593113 0.006518623 5.000000000 1.000000000 1.000000000 1.000000000 1.000000000 1.000000000 1.000000000 1.000000000 1.000000000 1.000000000 1.000000000 1.000000000 1.000000000 1.000000000 1.000000000 1.000000000 1.000000000 1.000000000 1.000000000 1.000000000 1.000000000 1.000000000 1.000000000 1.000000000 1.000000000 1.000000000 1.000000000 1.000000000 1.000000000
//
IT	10567
RD	1
LK	-132557.224060
QD	-7851.915417 -> -2422.387896
RI	0.0781639798
TR	0.017269	0.004044
MT	11.962953
MM	C_pi: 2.029980, n_recomb: 9713.271330
RS	0	0.000000	0.424220	178.576743	0.018385	0.001215
RS	1	0.007904	0.424220	188.999309	0.019458	0.004583
RS	2	0.016433	0.424220	199.724514	0.020562	0.008950
RS	3	0.025637	0.424220	210.710356	0.021693	0.014523
RS	4	0.035568	0.340455	275.648339	0.028379	0.020852
RS	5	0.046283	0.340455	287.870732	0.029637	0.026426
RS	6	0.057846	0.354103	288.504941	0.029702	0.030272
RS	7	0.070323	0.354103	300.123684	0.030898	0.032646
RS	8	0.083786	0.395065	279.621069	0.028788	0.034064
RS	9	0.098313	0.395065	290.419239	0.029899	0.034717
RS	10	0.113988	0.455251	261.703195	0.026943	0.034702
RS	11	0.130902	0.455251	271.702755	0.027972	0.034204
RS	12	0.149154	0.532527	241.167182	0.024829	0.033417
RS	13	0.168848	0.532527	250.428235	0.025782	0.032450
RS	14	0.190098	0.626223	221.173625	0.022770	0.031333
RS	15	0.213029	0.626223	229.755615	0.023654	0.030081
RS	16	0.237772	0.737279	202.757468	0.020874	0.028734
RS	17	0.264470	0.737279	210.715098	0.021694	0.027362
RS	18	0.293279	0.865550	186.557384	0.019206	0.026031
RS	19	0.324365	0.865550	193.940930	0.019967	0.024778
RS	20	0.357909	1.011023	172.614472	0.017771	0.023609
RS	21	0.394103	1.011023	179.469522	0.018477	0.022503
RS	22	0.433159	1.175251	160.515505	0.016525	0.021427
RS	23	0.475302	1.175251	166.882017	0.017181	0.020350
RS	24	0.520776	1.359520	149.965684	0.015439	0.019262
RS	25	0.569844	1.359520	155.878148	0.016048	0.018176
RS	26	0.622791	1.562212	140.966705	0.014513	0.017118
RS	27	0.679923	1.562212	146.453979	0.015078	0.016116
RS	28	0.741570	1.779483	133.522135	0.013746	0.015184
RS	29	0.808091	1.779483	138.605523	0.014270	0.014327
RS	30	0.879870	2.007658	127.453016	0.013122	0.013540
RS	31	0.957322	2.007658	132.144004	0.013604	0.012817
RS	32	1.040897	2.243615	122.499551	0.012612	0.012153
RS	33	1.131077	2.243615	126.798555	0.013054	0.011543
RS	34	1.228386	2.484419	118.404493	0.012190	0.010984
RS	35	1.333386	2.484419	122.300371	0.012591	0.010471
RS	36	1.446686	2.727695	114.911161	0.011830	0.010002
RS	37	1.568941	2.727695	118.381526	0.012188	0.009574
RS	38	1.700860	2.972390	111.745797	0.011504	0.009183
RS	39	1.843206	2.972390	114.758863	0.011815	0.008825
RS	40	1.996804	3.219012	108.629113	0.011184	0.008498
RS	41	2.162543	3.219012	111.147365	0.011443	0.008198
RS	42	2.341382	3.469726	105.289979	0.010840	0.007921
RS	43	2.534357	3.469726	107.275763	0.011044	0.007664
RS	44	2.742586	3.728215	101.485933	0.010448	0.007424
RS	45	2.967274	3.728215	102.908520	0.010595	0.007198
RS	46	3.209722	3.999734	97.018955	0.009988	0.006984
RS	47	3.471334	3.999734	97.862549	0.010075	0.006779
RS	48	3.753625	4.291088	91.756305	0.009446	0.006583
RS	49	4.058229	4.291088	92.027689	0.009474	0.006395
RS	50	4.386910	4.611238	85.638998	0.008817	0.006218
RS	51	4.741571	4.611238	85.374029	0.008789	0.006051
RS	52	5.124265	4.972639	78.684105	0.008101	0.005897
RS	53	5.537209	4.972639	77.952184	0.008025	0.005758
RS	54	5.982794	5.651043	67.885916	0.006989	0.005634
RS	55	6.463599	5.651043	67.121508	0.006910	0.005527
RS	56	6.982409	5.651043	65.909011	0.006785	0.005434
RS	57	7.542227	5.651043	64.238015	0.006613	0.005353
RS	58	8.146295	9.658078	37.206740	0.003831	0.005285
RS	59	8.798111	9.658078	37.479146	0.003859	0.005228
RS	60	9.501449	9.658078	37.548871	0.003866	0.005190
RS	61	10.260381	9.658078	37.398712	0.003850	0.005181
RS	62	11.079302	9.658078	37.014139	0.003811	0.005225
RS	63	11.962953	9.658078	394.046343	0.040568	0.045870
PA	4+25*2+4+6 0.017268608 0.004044492 11.962952614 0.424220085 0.340455055 0.354102612 0.395064831 0.455250740 0.532526970 0.626222610 0.737278938 0.865550041 1.011022568 1.175250530 1.359519958 1.562212408 1.779482841 2.007658482 2.243614912 2.484419346 2.727695465 2.972390175 3.219012260 3.469725609 3.728214741 3.999733686 4.291087747 4.611237526 4.972639084 5.651043296 9.658078253
//
IT	5264
RD	2
LK	-123529.565030
QD	-3623.762849 -> -1580.682196
RI	0.0684381178
TR	0.012731	0.004887
MT	14.140120
MM	C_pi: 4.078451, n_recomb: 23444.396997
RS	0	0.000000	0.831327	227.537787	0.009705	0.000501
RS	1	0.008189	0.831327	243.664631	0.010393	0.001959
RS	2	0.017048	0.831327	260.715940	0.011121	0.004079
RS	3	0.026633	0.831327	278.707728	0.011888	0.006877
RS	4	0.037003	0.441287	557.408571	0.023776	0.012957
RS	5	0.048222	0.441287	587.323522	0.025052	0.018205
RS	6	0.060360	0.391451	694.811038	0.029637	0.023077
RS	7	0.073492	0.391451	725.941990	0.030964	0.028637
RS	8	0.087699	0.400474	739.589910	0.031547	0.030339
RS	9	0.103070	0.400474	768.854555	0.032795	0.034670
RS	10	0.119699	0.439268	727.743793	0.031041	0.033670
RS	11	0.137690	0.439268	754.520048	0.032183	0.037102
RS	12	0.157154	0.500452	686.246771	0.029271	0.034490
RS	13	0.178212	0.500452	710.671999	0.030313	0.037049
RS	14	0.200995	0.583004	631.679718	0.026944	0.033511
RS	15	0.225643	0.583004	654.032827	0.027897	0.035366
RS	16	0.252309	0.688580	573.445451	0.024460	0.031509
RS	17	0.281160	0.688580	593.978732	0.025336	0.032876
RS	18	0.312372	0.819316	517.239032	0.022062	0.029082
RS	19	0.346141	0.819316	536.146932	0.022869	0.030078
RS	20	0.382675	0.978606	465.469260	0.019854	0.026544
RS	21	0.422201	0.978606	482.906475	0.020598	0.027288
RS	22	0.464964	1.172678	418.272940	0.017841	0.024072
RS	23	0.511228	1.172678	434.373243	0.018528	0.024609
RS	24	0.561281	1.409906	375.383229	0.016012	0.021658
RS	25	0.615433	1.409906	390.264006	0.016646	0.021927
RS	26	0.674019	1.697164	337.235553	0.014384	0.019194
RS	27	0.737403	1.697164	350.999608	0.014972	0.019186
RS	28	0.805977	2.036395	304.604399	0.012993	0.016755
RS	29	0.880167	2.036395	317.347277	0.013536	0.016617
RS	30	0.960432	2.425671	277.650586	0.011843	0.014580
RS	31	1.047269	2.425671	289.465513	0.012347	0.014418
RS	32	1.141218	2.861340	255.868749	0.010914	0.012745
RS	33	1.242861	2.861340	266.843632	0.011382	0.012581
RS	34	1.352826	3.337171	238.594989	0.010177	0.011210
RS	35	1.471797	3.337171	248.806823	0.010613	0.011059
RS	36	1.600510	3.844796	225.137870	0.009603	0.009939
RS	37	1.739763	3.844796	234.646925	0.010009	0.009812
RS	38	1.890420	4.377122	214.709079	0.009158	0.008895
RS	39	2.053414	4.377122	223.553896	0.009535	0.008794
RS	40	2.229755	4.930463	206.493672	0.008808	0.008035
RS	41	2.420537	4.930463	214.689435	0.009157	0.007958
RS	42	2.626941	5.504803	199.739863	0.008520	0.007318
RS	43	2.850248	5.504803	207.280559	0.008841	0.007260
RS	44	3.091841	6.102391	193.827470	0.008268	0.006707
RS	45	3.353218	6.102391	200.690431	0.008560	0.006665
RS	46	3.635999	6.726857	188.263914	0.008030	0.006181
RS	47	3.941937	6.726857	194.415235	0.008293	0.006159
RS	48	4.272928	7.385337	182.600475	0.007789	0.005734
RS	49	4.631023	7.385337	188.002156	0.008019	0.005740
RS	50	5.018442	8.094415	176.326027	0.007521	0.005363
RS	51	5.437587	8.094415	180.948366	0.007718	0.005400
RS	52	5.891055	8.888642	168.822040	0.007201	0.005056
RS	53	6.381658	8.888642	172.664275	0.007365	0.005115
RS	54	6.912435	10.430288	150.511404	0.006420	0.004569
RS	55	7.486677	10.430288	153.990814	0.006568	0.004646
RS	56	8.107943	10.430288	156.831607	0.006690	0.004697
RS	57	8.780085	10.430288	158.936273	0.006779	0.004715
RS	58	9.507267	23.547037	72.458774	0.003091	0.002810
RS	59	10.293998	23.547037	75.861286	0.003236	0.002906
RS	60	11.145153	23.547037	79.210111	0.003379	0.002983
RS	61	12.066009	23.547037	82.466256	0.003518	0.003041
RS	62	13.062273	23.547037	85.586110	0.003651	0.003083
RS	63	14.140120	23.547037	1931.385418	0.082382	0.049943
PA	4+25*2+4+6 0.012731269 0.004887216 14.140119923 0.831327357 0.441287059 0.391451060 0.400474043 0.439268380 0.500451624 0.583003542 0.688579868 0.819316427 0.978605662 1.172678280 1.409906067 1.697163772 2.036395405 2.425671122 2.861339927 3.337170906 3.844796347 4.377121879 4.930463275 5.504802985 6.102390965 6.726856566 7.385337292 8.094415469 8.888641682 10.430288391 23.547037451
//
IT	5352
RD	3
LK	-120202.463545
QD	-2237.152883 -> -1415.756798
RI	0.0527603057
TR	0.009901	0.005809
MT	15.464920
MM	C_pi: 5.982085, n_recomb: 40572.103581
RS	0	0.000000	1.888145	175.799170	0.004333	0.000244
RS	1	0.008342	1.888145	189.594220	0.004673	0.000925
RS	2	0.017379	1.888145	204.393726	0.005038	0.001908
RS	3	0.027171	1.888145	220.257342	0.005429	0.003194
RS	4	0.037779	0.659439	675.462671	0.016648	0.008985
RS	5	0.049273	0.659439	718.668215	0.017713	0.012463
RS	6	0.061725	0.497143	1009.363582	0.024878	0.018442
RS	7	0.075215	0.497143	1063.131251	0.026204	0.023034
RS	8	0.089831	0.462250	1200.023590	0.029578	0.026945
RS	9	0.105667	0.462250	1254.619580	0.030923	0.031143
RS	10	0.122823	0.476861	1268.510916	0.031266	0.032050
RS	11	0.141410	0.476861	1319.730045	0.032528	0.035597
RS	12	0.161548	0.520225	1256.698727	0.030974	0.034316
RS	13	0.183366	0.520225	1303.429928	0.032126	0.037311
RS	14	0.207004	0.587498	1196.089428	0.029481	0.034519
RS	15	0.232613	0.587498	1238.449537	0.030525	0.036910
RS	16	0.260359	0.678981	1109.138523	0.027337	0.033205
RS	17	0.290420	0.678981	1147.619687	0.028286	0.035098
RS	18	0.322988	0.796354	1012.384051	0.024953	0.031054
RS	19	0.358272	0.796354	1047.486646	0.025818	0.032581
RS	20	0.396500	0.943578	914.872809	0.022549	0.028543
RS	21	0.437917	0.943578	947.020247	0.023342	0.029798
RS	22	0.482789	1.128655	819.867271	0.020208	0.025907
RS	23	0.531404	1.128655	849.419712	0.020936	0.026931
RS	24	0.584075	1.363558	728.863962	0.017965	0.023224
RS	25	0.641139	1.363558	756.118310	0.018636	0.023998
RS	26	0.702963	1.661074	644.379892	0.015882	0.020516
RS	27	0.769944	1.661074	669.557433	0.016503	0.021016
RS	28	0.842513	2.030314	569.641392	0.014040	0.017859
RS	29	0.921136	2.030314	592.906246	0.014614	0.018139
RS	30	1.006317	2.475542	506.494116	0.012484	0.015418
RS	31	1.098603	2.475542	527.995334	0.013014	0.015577
RS	32	1.198588	2.997386	454.842137	0.011211	0.013319
RS	33	1.306914	2.997386	474.736342	0.011701	0.013417
RS	34	1.424275	3.591411	413.698801	0.010197	0.011577
RS	35	1.551427	3.591411	432.148662	0.010651	0.011643
RS	36	1.689185	4.247552	381.743836	0.009409	0.010160
RS	37	1.838435	4.247552	398.905650	0.009832	0.010214
RS	38	2.000136	4.954331	357.340664	0.008808	0.009021
RS	39	2.175324	4.954331	373.347704	0.009202	0.009076
RS	40	2.365127	5.702945	338.759168	0.008350	0.008110
RS	41	2.570763	5.702945	353.709180	0.008718	0.008168
RS	42	2.793552	6.488014	324.456137	0.007997	0.007373
RS	43	3.034926	6.488014	338.407177	0.008341	0.007434
RS	44	3.296434	7.304847	313.256181	0.007721	0.006766
RS	45	3.579758	7.304847	326.228304	0.008041	0.006831
RS	46	3.886715	8.147544	304.306204	0.007500	0.006263
RS	47	4.219278	8.147544	316.283999	0.007796	0.006340
RS	48	4.579583	9.014501	296.768506	0.007315	0.005857
RS	49	4.969944	9.014501	307.704640	0.007584	0.005954
RS	50	5.392868	9.922324	289.460101	0.007134	0.005535
RS	51	5.851071	9.922324	299.289314	0.007377	0.005651
RS	52	6.347496	10.922768	280.705086	0.006919	0.005265
RS	53	6.885332	10.922768	289.380765	0.007133	0.005391
RS	54	7.468034	12.910538	252.460072	0.006223	0.004714
RS	55	8.099343	12.910538	260.425706	0.006419	0.004842
RS	56	8.783314	12.910538	267.544928	0.006594	0.004946
RS	57	9.524341	12.910538	273.642031	0.006745	0.005016
RS	58	10.327183	36.929995	99.516082	0.002453	0.002282
RS	59	11.196996	36.929995	105.473136	0.002600	0.002375
RS	60	12.139367	36.929995	111.581189	0.002750	0.002457
RS	61	13.160348	36.929995	117.807635	0.002904	0.002525
RS	62	14.266498	36.929995	124.112732	0.003059	0.002580
RS	63	15.464920	36.929995	4156.073953	0.102437	0.052046
PA	4+25*2+4+6 0.009901029 0.005808532 15.464920092 1.888145479 0.659439087 0.497143492 0.462249705 0.476861331 0.520224593 0.587498349 0.678981163 0.796353789 0.943578131 1.128655426 1.363558009 1.661073534 2.030314336 2.475542406 2.997386302 3.591411242 4.247552199 4.954330991 5.702945279 6.488013698 7.304847313 8.147543805 9.014500506 9.922323911 10.922768188 12.910537633 36.929995184
//
IT	5932
RD	4
LK	-118787.240456
QD	-1698.080354 -> -1243.060582
RI	0.0396911462
TR	0.007978	0.006509
MT	16.754315
MM	C_pi: 7.288872, n_recomb: 55049.521504
RS	0	0.000000	4.371135	104.206345	0.001893	0.000118
RS	1	0.008479	4.371135	112.816642	0.002049	0.000435
RS	2	0.017676	4.371135	122.117747	0.002218	0.000883
RS	3	0.027654	4.371135	132.161445	0.002401	0.001464
RS	4	0.038477	1.006531	618.249620	0.011231	0.006203
RS	5	0.050218	1.006531	662.590831	0.012036	0.008524
RS	6	0.062955	0.647870	1097.930350	0.019944	0.014699
RS	7	0.076772	0.647870	1164.894974	0.021161	0.018243
RS	8	0.091760	0.550035	1449.823453	0.026337	0.023427
RS	9	0.108018	0.550035	1525.122346	0.027705	0.027083
RS	10	0.125656	0.535662	1642.329009	0.029834	0.029644
RS	11	0.144788	0.535662	1716.592824	0.031183	0.032905
RS	12	0.165543	0.560818	1709.942997	0.031062	0.033099
RS	13	0.188058	0.560818	1779.058051	0.032317	0.035982
RS	14	0.212482	0.613725	1688.835290	0.030678	0.034376
RS	15	0.238976	0.613725	1751.594408	0.031819	0.036824
RS	16	0.267717	0.692033	1609.580613	0.029239	0.033934
RS	17	0.298895	0.692033	1666.150370	0.030266	0.035955
RS	18	0.332716	0.795941	1498.745400	0.027225	0.032356
RS	19	0.369405	0.795941	1549.764696	0.028152	0.034039
RS	20	0.409205	0.928699	1373.142104	0.024944	0.030148
RS	21	0.452379	0.928699	1419.334388	0.025783	0.031571
RS	22	0.499214	1.098420	1240.517139	0.022535	0.027590
RS	23	0.550019	1.098420	1282.595416	0.023299	0.028786
RS	24	0.605133	1.318245	1105.441681	0.020081	0.024812
RS	25	0.664919	1.318245	1144.045504	0.020782	0.025776
RS	26	0.729775	1.603589	974.018135	0.017693	0.021922
RS	27	0.800129	1.603589	1009.623683	0.018340	0.022644
RS	28	0.876449	1.967760	853.606061	0.015506	0.019075
RS	29	0.959239	1.967760	886.507426	0.016104	0.019580
RS	30	1.049049	2.420078	749.274023	0.013611	0.016438
RS	31	1.146474	2.420078	779.666474	0.014163	0.016787
RS	32	1.252159	2.966005	662.494493	0.012035	0.014130
RS	33	1.366805	2.966005	690.559551	0.012544	0.014380
RS	34	1.491172	3.604638	592.651728	0.010766	0.012198
RS	35	1.626083	3.604638	618.589833	0.011237	0.012387
RS	36	1.772433	4.326831	538.101609	0.009775	0.010629
RS	37	1.931192	4.326831	562.127699	0.010211	0.010785
RS	38	2.103411	5.118850	496.428074	0.009018	0.009382
RS	39	2.290233	5.118850	518.747444	0.009423	0.009524
RS	40	2.492894	5.967435	464.922665	0.008446	0.008402
RS	41	2.712739	5.967435	485.704962	0.008823	0.008538
RS	42	2.951224	6.861296	441.141372	0.008014	0.007630
RS	43	3.209929	6.861296	460.505334	0.008365	0.007761
RS	44	3.490569	7.787686	423.265354	0.007689	0.007015
RS	45	3.795004	7.787686	441.273561	0.008016	0.007144
RS	46	4.125251	8.730028	410.018907	0.007448	0.006527
RS	47	4.483499	8.730028	426.674222	0.007751	0.006659
RS	48	4.872122	9.676358	400.110264	0.007268	0.006148
RS	49	5.293695	9.676358	415.353012	0.007545	0.006289
RS	50	5.751013	10.639818	391.572742	0.007113	0.005853
RS	51	6.247105	10.639818	405.295684	0.007362	0.006004
RS	52	6.785259	11.682284	381.472310	0.006930	0.005599
RS	53	7.369042	11.682284	393.579490	0.007150	0.005751
RS	54	8.002322	13.794314	343.969748	0.006248	0.005003
RS	55	8.689297	13.794314	355.067550	0.006450	0.005146
RS	56	9.434518	13.794314	364.982780	0.006630	0.005267
RS	57	10.242925	13.794314	373.464224	0.006784	0.005354
RS	58	11.119874	48.810750	110.135196	0.002001	0.001929
RS	59	12.071178	48.810750	117.434841	0.002133	0.002019
RS	60	13.103140	48.810750	125.034389	0.002271	0.002102
RS	61	14.222600	48.810750	132.913399	0.002414	0.002177
RS	62	15.436976	48.810750	141.044170	0.002562	0.002243
RS	63	16.754315	48.810750	5944.605458	0.107987	0.054703
PA	4+25*2+4+6 0.007977914 0.006508567 16.754314825 4.371134771 1.006531405 0.647870172 0.550034745 0.535661752 0.560818271 0.613725153 0.692032715 0.795940642 0.928699068 1.098420202 1.318244610 1.603588872 1.967759628 2.420078398 2.966005356 3.604638306 4.326831055 5.118850343 5.967434529 6.861295718 7.787685539 8.730028140 9.676358459 10.639818100 11.682284362 13.794314388 48.810750188
//
IT	5064
RD	5
LK	-117950.285208
QD	-1378.236485 -> -1055.407722
RI	0.0299075656
TR	0.006587	0.007026
MT	18.084656
MM	C_pi: 8.232717, n_recomb: 66782.038957
RS	0	0.000000	10.086689	55.377644	0.000829	0.000057
RS	1	0.008610	10.086689	60.093826	0.000900	0.000205
RS	2	0.017961	10.086689	65.206836	0.000976	0.000410
RS	3	0.028116	10.086689	70.749198	0.001059	0.000673
RS	4	0.039147	1.535383	502.583821	0.007526	0.004294
RS	5	0.051127	1.535383	541.454019	0.008108	0.005862
RS	6	0.064138	0.846994	1052.756078	0.015764	0.011760
RS	7	0.078270	0.846994	1123.728879	0.016827	0.014511
RS	8	0.093618	0.659919	1532.953760	0.022955	0.020322
RS	9	0.110288	0.659919	1621.747583	0.024284	0.023436
RS	10	0.128393	0.609814	1850.204817	0.027705	0.027128
RS	11	0.148057	0.609814	1943.192553	0.029098	0.030062
RS	12	0.169414	0.615580	2016.263032	0.030192	0.031451
RS	13	0.192609	0.615580	2105.658680	0.031530	0.034131
RS	14	0.217802	0.655086	2062.184051	0.030879	0.033608
RS	15	0.245164	0.655086	2144.492047	0.032112	0.035978
RS	16	0.274881	0.722225	2019.805770	0.030245	0.033976
RS	17	0.307157	0.722225	2094.072979	0.031357	0.036003
RS	18	0.342211	0.815212	1921.469676	0.028772	0.033046
RS	19	0.380284	0.815212	1987.986662	0.029768	0.034773
RS	20	0.421635	0.936171	1789.889946	0.026802	0.031284
RS	21	0.466546	0.936171	1849.448272	0.027694	0.032767
RS	22	0.515323	1.092778	1636.677845	0.024508	0.028967
RS	23	0.568300	1.092778	1690.295516	0.025311	0.030232
RS	24	0.625839	1.298433	1469.406343	0.022003	0.026246
RS	25	0.688331	1.298433	1518.151289	0.022733	0.027292
RS	26	0.756203	1.569661	1298.214965	0.019440	0.023282
RS	27	0.829919	1.569661	1342.966744	0.020110	0.024106
RS	28	0.909981	1.922008	1135.536913	0.017004	0.020293
RS	29	0.996937	1.922008	1176.846529	0.017622	0.020915
RS	30	1.091379	2.368125	990.839231	0.014837	0.017488
RS	31	1.193953	2.368125	1029.009034	0.015408	0.017950
RS	32	1.305357	2.917342	868.262200	0.013001	0.015005
RS	33	1.426353	2.917342	903.501004	0.013529	0.015351
RS	34	1.557767	3.572271	768.391607	0.011506	0.012905
RS	35	1.700494	3.572271	800.908473	0.011993	0.013173
RS	36	1.855510	4.325502	689.799048	0.010329	0.011193
RS	37	2.023872	4.325502	719.829977	0.010779	0.011413
RS	38	2.206730	5.162219	629.575317	0.009427	0.009836
RS	39	2.405331	5.162219	657.365071	0.009843	0.010031
RS	40	2.621030	6.065394	584.154145	0.008747	0.008777
RS	41	2.855301	6.065394	609.920440	0.009133	0.008959
RS	42	3.109742	7.017874	550.214092	0.008239	0.007957
RS	43	3.386088	7.017874	574.118810	0.008597	0.008130
RS	44	3.686228	7.998891	525.264348	0.007865	0.007321
RS	45	4.012208	7.998891	547.396614	0.008197	0.007487
RS	46	4.366254	8.981837	507.551104	0.007600	0.006834
RS	47	4.750782	8.981837	527.912902	0.007905	0.006998
RS	48	5.168416	9.945247	495.257032	0.007416	0.006469
RS	49	5.622007	9.945247	513.751095	0.007693	0.006634
RS	50	6.114651	10.898254	485.544037	0.007271	0.006191
RS	51	6.649709	10.898254	501.991436	0.007517	0.006356
RS	52	7.230835	11.908827	474.095697	0.007099	0.005943
RS	53	7.861992	11.908827	488.328435	0.007312	0.006099
RS	54	8.547490	13.992101	428.117377	0.006411	0.005304
RS	55	9.292007	13.992101	441.045401	0.006604	0.005447
RS	56	10.100624	13.992101	452.298733	0.006773	0.005564
RS	57	10.978860	13.992101	461.549512	0.006911	0.005645
RS	58	11.932709	59.906504	112.543706	0.001685	0.001646
RS	59	12.968681	59.906504	120.485051	0.001804	0.001730
RS	60	14.093846	59.906504	128.824975	0.001929	0.001811
RS	61	15.315884	59.906504	137.554213	0.002060	0.001886
RS	62	16.643134	59.906504	146.656842	0.002196	0.001956
RS	63	18.084656	59.906504	7230.565722	0.108271	0.057439
PA	4+25*2+4+6 0.006587415 0.007026026 18.084656404 10.086688957 1.535383326 0.846993751 0.659919368 0.609813599 0.615579797 0.655085533 0.722224867 0.815211864 0.936170635 1.092778177 1.298433402 1.569661318 1.922008076 2.368124916 2.917342067 3.572271103 4.325501843 5.162219203 6.065393524 7.017873729 7.998891239 8.981837062 9.945246678 10.898254477 11.908826682 13.992100784 59.906503773
//
IT	4920
RD	6
LK	-117340.281064
QD	-1134.797205 -> -884.834214
RI	0.0230483046
TR	0.005526	0.007402
MT	19.487948
MM	C_pi: 9.027972, n_recomb: 76816.649313
RS	0	0.000000	23.000419	28.234196	0.000368	0.000028
RS	1	0.008738	23.000419	30.690126	0.000400	0.000098
RS	2	0.018239	23.000419	33.358625	0.000434	0.000193
RS	3	0.028571	23.000419	36.257900	0.000472	0.000313
RS	4	0.039805	2.321391	389.530522	0.005071	0.002998
RS	5	0.052021	2.321391	421.267146	0.005484	0.004070
RS	6	0.065304	1.100888	956.921792	0.012457	0.009477
RS	7	0.079749	1.100888	1026.443277	0.013362	0.011643
RS	8	0.095455	0.790533	1526.796225	0.019876	0.017704
RS	9	0.112533	0.790533	1623.303309	0.021132	0.020363
RS	10	0.131104	0.696326	1952.206277	0.025414	0.024789
RS	11	0.151298	0.696326	2059.672850	0.026813	0.027420
RS	12	0.173256	0.680694	2216.235815	0.028851	0.029700
RS	13	0.197132	0.680694	2323.493827	0.030247	0.032179
RS	14	0.223095	0.707071	2339.401505	0.030454	0.032543
RS	15	0.251327	0.707071	2440.282967	0.031768	0.034806
RS	16	0.282026	0.764460	2350.019557	0.030593	0.033601
RS	17	0.315406	0.764460	2441.867283	0.031788	0.035595
RS	18	0.351704	0.848719	2282.149324	0.029709	0.033286
RS	19	0.391173	0.848719	2364.389455	0.030780	0.035021
RS	20	0.434091	0.960674	2161.854124	0.028143	0.032006
RS	21	0.480759	0.960674	2234.981487	0.029095	0.033514
RS	22	0.531505	1.107442	2003.083713	0.026076	0.030010
RS	23	0.586685	1.107442	2068.214387	0.026924	0.031307
RS	24	0.646687	1.302423	1815.494832	0.023634	0.027443
RS	25	0.711932	1.302423	1874.074368	0.024397	0.028529
RS	26	0.782877	1.562698	1612.893520	0.020997	0.024492
RS	27	0.860022	1.562698	1666.277203	0.021692	0.025370
RS	28	0.943907	1.905123	1413.046293	0.018395	0.021423
RS	29	1.035122	1.905123	1462.160609	0.019034	0.022111
RS	30	1.134307	2.344622	1230.515515	0.016019	0.018490
RS	31	1.242159	2.344622	1275.864603	0.016609	0.019021
RS	32	1.359435	2.893521	1072.964865	0.013968	0.015859
RS	33	1.486959	2.893521	1114.830479	0.014513	0.016270
RS	34	1.625625	3.557486	942.942558	0.012275	0.013614
RS	35	1.776408	3.557486	981.547828	0.012778	0.013938
RS	36	1.940365	4.330968	839.786772	0.010932	0.011775
RS	37	2.118650	4.330968	875.373059	0.011396	0.012042
RS	38	2.312512	5.198640	760.431281	0.009899	0.010316
RS	39	2.523314	5.198640	793.261804	0.010327	0.010549
RS	40	2.752536	6.140255	700.626746	0.009121	0.009183
RS	41	3.001786	6.140255	730.948446	0.009515	0.009396
RS	42	3.272816	7.133023	656.248852	0.008543	0.008312
RS	43	3.567528	7.133023	684.250503	0.008908	0.008512
RS	44	3.887991	8.148338	624.144120	0.008125	0.007650
RS	45	4.236456	8.148338	649.924285	0.008461	0.007840
RS	46	4.615370	9.150124	602.049594	0.007837	0.007157
RS	47	5.027392	9.150124	625.586747	0.008144	0.007340
RS	48	5.475416	10.108200	587.568669	0.007649	0.006800
RS	49	5.962588	10.108200	608.696067	0.007924	0.006977
RS	50	6.492329	11.027735	576.916979	0.007510	0.006533
RS	51	7.068357	11.027735	595.343719	0.007750	0.006702
RS	52	7.694718	11.980695	564.281612	0.007346	0.006287
RS	53	8.375809	11.980695	579.731228	0.007547	0.006438
RS	54	9.116414	13.974594	510.512144	0.006646	0.005613
RS	55	9.921731	13.974594	524.299155	0.006825	0.005747
RS	56	10.797415	13.974594	535.773339	0.006975	0.005851
RS	57	11.749616	13.974594	544.529722	0.007089	0.005915
RS	58	12.785019	70.987258	111.840583	0.001456	0.001425
RS	59	13.910894	70.987258	120.112376	0.001564	0.001504
RS	60	15.135146	70.987258	128.853602	0.001677	0.001581
RS	61	16.466371	70.987258	138.064650	0.001797	0.001656
RS	62	17.913917	70.987258	147.740038	0.001923	0.001727
RS	63	19.487948	70.987258	8226.484862	0.107092	0.059949
PA	4+25*2+4+6 0.005525831 0.007402013 19.487948172 23.000418520 2.321390631 1.100888483 0.790532710 0.696325832 0.680694436 0.707071252 0.764460079 0.848719036 0.960674475 1.107442333 1.302423148 1.562697527 1.905122759 2.344621540 2.893520921 3.557485664 4.330967627 5.198640119 6.140255358 7.133022767 8.148337991 9.150124017 10.108200324 11.027735272 11.980694678 13.974593578 70.987257508
//
IT	4843
RD	7
LK	-116864.314017
QD	-940.224896 -> -741.550259
RI	0.0183075644
TR	0.004691	0.007667
MT	20.972688
MM	C_pi: 9.769233, n_recomb: 85760.500805
RS	0	0.000000	51.719646	14.166646	0.000165	0.000014
RS	1	0.008864	51.719646	15.420170	0.000180	0.000047
RS	2	0.018514	51.719646	16.784397	0.000196	0.000092
RS	3	0.029019	51.719646	18.269065	0.000213	0.000147
RS	4	0.040455	3.470769	295.817412	0.003449	0.002112
RS	5	0.052905	3.470769	320.850675	0.003741	0.002852
RS	6	0.066459	1.418502	848.597314	0.009895	0.007693
RS	7	0.081214	1.418502	913.891091	0.010656	0.009421
RS	8	0.097277	0.941925	1476.163134	0.017213	0.015500
RS	9	0.114763	0.941925	1576.269209	0.018380	0.017791
RS	10	0.133800	0.793731	1989.927010	0.023203	0.022682
RS	11	0.154524	0.793731	2108.230014	0.024583	0.025052
RS	12	0.177085	0.754031	2343.607868	0.027327	0.027984
RS	13	0.201646	0.754031	2466.280269	0.028758	0.030286
RS	14	0.228384	0.766915	2544.935327	0.029675	0.031352
RS	15	0.257492	0.766915	2663.191802	0.031054	0.033516
RS	16	0.289181	0.815251	2616.005474	0.030504	0.032987
RS	17	0.323678	0.815251	2725.194064	0.031777	0.034945
RS	18	0.361233	0.892177	2589.602374	0.030196	0.033229
RS	19	0.402116	0.892177	2687.893135	0.031342	0.034964
RS	20	0.446624	0.997116	2492.827646	0.029067	0.032421
RS	21	0.495077	0.997116	2580.058650	0.030084	0.033947
RS	22	0.547825	1.136600	2340.352742	0.027289	0.030775
RS	23	0.605249	1.136600	2417.463346	0.028189	0.032097
RS	24	0.667762	1.323990	2142.711807	0.024985	0.028417
RS	25	0.735817	1.323990	2211.374552	0.025785	0.029533
RS	26	0.809904	1.576744	1916.596513	0.022348	0.025540
RS	27	0.890558	1.576744	1978.626226	0.023072	0.026455
RS	28	0.978362	1.912648	1684.888857	0.019646	0.022443
RS	29	1.073948	1.912648	1741.659426	0.020308	0.023176
RS	30	1.178007	2.348311	1467.596080	0.017113	0.019418
RS	31	1.291290	2.348311	1519.902144	0.017723	0.019997
RS	32	1.414615	2.898499	1276.506056	0.014885	0.016666
RS	33	1.548871	2.898499	1324.764485	0.015447	0.017124
RS	34	1.695027	3.571520	1116.765452	0.013022	0.014295
RS	35	1.854139	3.571520	1161.240428	0.013541	0.014662
RS	36	2.027355	4.363610	988.982549	0.011532	0.012344
RS	37	2.215925	4.363610	1029.922993	0.012009	0.012648
RS	38	2.421209	5.259212	890.261840	0.010381	0.010793
RS	39	2.644690	5.259212	927.940547	0.010820	0.011057
RS	40	2.887980	6.235225	815.861428	0.009513	0.009591
RS	41	3.152836	6.235225	850.543028	0.009918	0.009830
RS	42	3.441169	7.263469	760.944746	0.008873	0.008674
RS	43	3.755059	7.263469	792.832820	0.009245	0.008894
RS	44	4.096773	8.307629	721.729997	0.008416	0.007985
RS	45	4.468777	8.307629	750.917740	0.008756	0.008192
RS	46	4.873755	9.322397	695.440493	0.008109	0.007484
RS	47	5.314631	9.322397	721.861008	0.008417	0.007679
RS	48	5.794586	10.269226	679.070344	0.007918	0.007132
RS	49	6.317084	10.269226	702.453946	0.008191	0.007316
RS	50	6.885897	11.149208	667.837954	0.007787	0.006875
RS	51	7.505130	11.149208	687.735541	0.008019	0.007042
RS	52	8.179251	12.037032	654.333004	0.007630	0.006632
RS	53	8.913127	12.037032	670.311441	0.007816	0.006773
RS	54	9.712055	13.916474	593.604793	0.006922	0.005930
RS	55	10.581799	13.916474	607.437249	0.007083	0.006051
RS	56	11.528638	13.916474	618.184890	0.007208	0.006137
RS	57	12.559405	13.916474	625.368422	0.007292	0.006179
RS	58	13.681539	82.403882	110.058322	0.001283	0.001254
RS	59	14.903140	82.403882	118.520355	0.001382	0.001328
RS	60	16.233025	82.403882	127.507178	0.001487	0.001402
RS	61	17.680790	82.403882	137.027640	0.001598	0.001475
RS	62	19.256886	82.403882	147.085532	0.001715	0.001546
RS	63	20.972688	82.403882	9062.294145	0.105670	0.062127
PA	4+25*2+4+6 0.004690703 0.007666628 20.972688379 51.719646040 3.470769296 1.418502237 0.941924584 0.793731336 0.754031431 0.766915421 0.815251069 0.892177424 0.997116076 1.136599699 1.323990134 1.576744392 1.912648220 2.348310949 2.898499016 3.571520344 4.363609645 5.259212157 6.235224785 7.263469053 8.307628979 9.322397413 10.269225732 11.149207726 12.037031854 13.916473611 82.403881516
//
IT	5065
RD	8
LK	-116484.874377
QD	-784.081262 -> -624.095159
RI	0.0149773335
TR	0.004024	0.007845
MT	22.531750
MM	C_pi: 10.483113, n_recomb: 93834.205080
RS	0	0.000000	114.686421	7.062782	0.000075	0.000007
RS	1	0.008987	114.686421	7.697199	0.000082	0.000023
RS	2	0.018783	114.686421	8.388568	0.000089	0.000044
RS	3	0.029458	114.686421	9.141997	0.000097	0.000070
RS	4	0.041093	5.129903	222.475630	0.002371	0.001501
RS	5	0.053774	5.129903	241.857595	0.002577	0.002017
RS	6	0.067594	1.810573	742.785651	0.007916	0.006290
RS	7	0.082657	1.810573	802.586221	0.008553	0.007683
RS	8	0.099073	1.114702	1403.147945	0.014953	0.013642
RS	9	0.116964	1.114702	1503.933897	0.016028	0.015634
RS	10	0.136464	0.901227	1986.323165	0.021168	0.020807
RS	11	0.157716	0.901227	2112.344023	0.022511	0.022957
RS	12	0.180878	0.834309	2418.484252	0.025774	0.026362
RS	13	0.206122	0.834309	2554.093233	0.027219	0.028511
RS	14	0.233634	0.832891	2694.178703	0.028712	0.030132
RS	15	0.263620	0.832891	2828.282433	0.030141	0.032209
RS	16	0.296300	0.872341	2827.972847	0.030138	0.032248
RS	17	0.331917	0.872341	2953.872987	0.031480	0.034174
RS	18	0.370735	0.942694	2849.346598	0.030366	0.032981
RS	19	0.413042	0.942694	2963.720353	0.031585	0.034719
RS	20	0.459152	1.041865	2784.573609	0.029675	0.032619
RS	21	0.509405	1.041865	2886.311084	0.030760	0.034163
RS	22	0.564175	1.175797	2647.605874	0.028216	0.031327
RS	23	0.623867	1.175797	2737.194234	0.029171	0.032674
RS	24	0.688925	1.357837	2448.624386	0.026095	0.029205
RS	25	0.759829	1.357837	2527.763049	0.026939	0.030349
RS	26	0.837105	1.605778	2206.255439	0.023512	0.026441
RS	27	0.921327	1.605778	2277.135442	0.024268	0.027388
RS	28	1.013118	1.938163	1948.010283	0.020760	0.023353
RS	29	1.113159	1.938163	2012.472216	0.021447	0.024121
RS	30	1.222191	2.372995	1699.383549	0.018110	0.020267
RS	31	1.341023	2.372995	1758.577188	0.018741	0.020884
RS	32	1.470534	2.927135	1476.682148	0.015737	0.017416
RS	33	1.611685	2.927135	1531.219556	0.016318	0.017912
RS	34	1.765522	3.611248	1288.149911	0.013728	0.014937
RS	35	1.933184	3.611248	1338.371635	0.014263	0.015340
RS	36	2.115916	4.423261	1136.099234	0.012108	0.012885
RS	37	2.315070	4.423261	1182.274177	0.012600	0.013221
RS	38	2.532123	5.347496	1018.121255	0.010850	0.011252
RS	39	2.768684	5.347496	1060.531089	0.011302	0.011543
RS	40	3.026505	6.358261	929.165200	0.009902	0.009987
RS	41	3.307498	6.358261	968.086294	0.010317	0.010248
RS	42	3.613745	7.422133	863.790163	0.009205	0.009027
RS	43	3.947516	7.422133	899.432454	0.009585	0.009265
RS	44	4.311284	8.495151	817.633184	0.008714	0.008314
RS	45	4.707746	8.495151	850.072246	0.009059	0.008535
RS	46	5.139840	9.522790	787.420991	0.008392	0.007806
RS	47	5.610768	9.522790	816.524458	0.008702	0.008010
RS	48	6.124020	10.458139	769.534648	0.008201	0.007458
RS	49	6.683400	10.458139	794.896572	0.008471	0.007645
RS	50	7.293055	11.298004	758.169308	0.008080	0.007211
RS	51	7.957502	11.298004	779.132397	0.008303	0.007375
RS	52	8.681665	12.118749	744.251192	0.007932	0.006974
RS	53	9.470913	12.118749	760.166416	0.008101	0.007103
RS	54	10.331093	13.870207	677.692515	0.007222	0.006254
RS	55	11.268582	13.870207	690.793113	0.007362	0.006359
RS	56	12.290328	13.870207	699.916383	0.007459	0.006423
RS	57	13.403902	13.870207	704.516264	0.007508	0.006438
RS	58	14.617558	94.179597	107.960043	0.001151	0.001120
RS	59	15.940290	94.179597	116.541817	0.001242	0.001190
RS	60	17.381903	94.179597	125.693861	0.001340	0.001261
RS	61	18.953080	94.179597	135.432511	0.001443	0.001332
RS	62	20.665465	94.179597	145.769854	0.001553	0.001402
RS	63	22.531750	94.179597	9788.561760	0.104318	0.063955
PA	4+25*2+4+6 0.004023522 0.007844807 22.531750233 114.686420816 5.129902680 1.810573000 1.114702443 0.901227205 0.834308924 0.832890783 0.872340942 0.942693894 1.041864657 1.175796539 1.357836875 1.605778032 1.938162941 2.372995260 2.927134996 3.611248287 4.423261088 5.347496318 6.358261204 7.422133351 8.495151098 9.522789981 10.458139226 11.298003906 12.118749455 13.870206515 94.179596745
//
IT	4448
RD	9
LK	-116178.571119
QD	-658.225207 -> -527.805648
RI	0.0125703441
TR	0.003485	0.007957
MT	24.152812
MM	C_pi: 11.169808, n_recomb: 101091.138436
RS	0	0.000000	250.799314	3.514693	0.000035	0.000003
RS	1	0.009107	250.799314	3.834783	0.000038	0.000011
RS	2	0.019044	250.799314	4.184023	0.000041	0.000021
RS	3	0.029885	250.799314	4.565070	0.000045	0.000034
RS	4	0.041714	7.496445	166.498024	0.001647	0.001076
RS	5	0.054620	7.496445	181.344348	0.001794	0.001440
RS	6	0.068702	2.288822	645.299479	0.006383	0.005183
RS	7	0.084066	2.288822	699.188980	0.006916	0.006316
RS	8	0.100829	1.309405	1319.456881	0.013052	0.012075
RS	9	0.119119	1.309405	1418.860705	0.014035	0.013821
RS	10	0.139075	1.018148	1954.984933	0.019339	0.019152
RS	11	0.160848	1.018148	2086.062921	0.020635	0.021113
RS	12	0.184604	0.920588	2453.539703	0.024271	0.024862
RS	13	0.210523	0.920588	2599.629701	0.025716	0.026878
RS	14	0.238803	0.903812	2797.199819	0.027670	0.028936
RS	15	0.269658	0.903812	2945.336509	0.029135	0.030936
RS	16	0.303324	0.934215	2992.655847	0.029604	0.031450
RS	17	0.340055	0.934215	3134.213390	0.031004	0.033349
RS	18	0.380132	0.998337	3064.779807	0.030317	0.032615
RS	19	0.423858	0.998337	3194.846966	0.031604	0.034358
RS	20	0.471567	1.092472	3037.611208	0.030048	0.032663
RS	21	0.523621	1.092472	3153.927958	0.031199	0.034229
RS	22	0.580415	1.221979	2923.151742	0.028916	0.031716
RS	23	0.642382	1.221979	3025.514175	0.029929	0.033091
RS	24	0.709992	1.400216	2730.131279	0.027007	0.029842
RS	25	0.783760	1.400216	2820.054034	0.027896	0.031015
RS	26	0.864245	1.645319	2478.111472	0.024514	0.027214
RS	27	0.952061	1.645319	2558.036980	0.025304	0.028190
RS	28	1.047874	1.976522	2198.567318	0.021748	0.024161
RS	29	1.152413	1.976522	2270.777827	0.022463	0.024960
RS	30	1.266473	2.413071	1922.307546	0.019016	0.021037
RS	31	1.390920	2.413071	1988.343513	0.019669	0.021687
RS	32	1.526701	2.973717	1670.359643	0.016523	0.018107
RS	33	1.674848	2.973717	1731.076928	0.017124	0.018635
RS	34	1.836486	3.671307	1454.429017	0.014387	0.015533
RS	35	2.012846	3.671307	1510.279736	0.014940	0.015967
RS	36	2.205267	4.505361	1278.898849	0.012651	0.013392
RS	37	2.415212	4.505361	1330.188671	0.013158	0.013756
RS	38	2.644277	5.460160	1142.119789	0.011298	0.011684
RS	39	2.894203	5.460160	1189.143444	0.011763	0.011999
RS	40	3.166891	6.507547	1038.920730	0.010277	0.010363
RS	41	3.464413	6.507547	1081.964226	0.010703	0.010643
RS	42	3.789031	7.608965	963.363235	0.009530	0.009364
RS	43	4.143212	7.608965	1002.637369	0.009918	0.009618
RS	44	4.529650	8.712764	910.566512	0.009007	0.008630
RS	45	4.951281	8.712764	946.119521	0.009359	0.008862
RS	46	5.411310	9.755092	876.792233	0.008673	0.008115
RS	47	5.913236	9.755092	908.408619	0.008986	0.008327
RS	48	6.460873	10.680497	857.827174	0.008486	0.007774
RS	49	7.058384	10.680497	884.933023	0.008754	0.007963
RS	50	7.710311	11.481166	846.848678	0.008377	0.007540
RS	51	8.421611	11.481166	868.526798	0.008592	0.007698
RS	52	9.197690	12.234359	833.085629	0.008241	0.007311
RS	53	10.044448	12.234359	848.402511	0.008392	0.007426
RS	54	10.968322	13.848034	762.141466	0.007539	0.006583
RS	55	11.976335	13.848034	773.733038	0.007654	0.006669
RS	56	13.076150	13.848034	780.351160	0.007719	0.006708
RS	57	14.276127	13.848034	781.395927	0.007730	0.006693
RS	58	15.585388	106.168959	105.863409	0.001047	0.001014
RS	59	17.013886	106.168959	114.526681	0.001133	0.001081
RS	60	18.572480	106.168959	123.798663	0.001225	0.001149
RS	61	20.273018	106.168959	133.702342	0.001323	0.001218
RS	62	22.128427	106.168959	144.257218	0.001427	0.001287
RS	63	24.152812	106.168959	10419.944562	0.103075	0.065458
PA	4+25*2+4+6 0.003484816 0.007957232 24.152812039 250.799314177 7.496444892 2.288822303 1.309405371 1.018147910 0.920588395 0.903811833 0.934215257 0.998336672 1.092472161 1.221978951 1.400215861 1.645318502 1.976522292 2.413070740 2.973717314 3.671307413 4.505360735 5.460160435 6.507546722 7.608965025 8.712764324 9.755091527 10.680496961 11.481165646 12.234358973 13.848033650 106.168959192
//
IT	5626
RD	10
LK	-115928.181194
QD	-555.898465 -> -448.134957
RI	0.0107758381
TR	0.003045	0.008020
MT	25.824216
MM	C_pi: 11.822761, n_recomb: 107542.050184
RS	0	0.000000	541.098272	1.750033	0.000016	0.000002
RS	1	0.009223	541.098272	1.911472	0.000018	0.000006
RS	2	0.019296	541.098272	2.087809	0.000019	0.000010
RS	3	0.030298	541.098272	2.280417	0.000021	0.000016
RS	4	0.042315	10.831029	124.361924	0.001156	0.000779
RS	5	0.055440	10.831029	135.666798	0.001262	0.001038
RS	6	0.069776	2.865368	558.249439	0.005191	0.004305
RS	7	0.085434	2.865368	606.299275	0.005638	0.005234
RS	8	0.102536	1.526252	1232.064972	0.011457	0.010753
RS	9	0.121215	1.526252	1328.680803	0.012355	0.012294
RS	10	0.141617	1.143777	1905.135656	0.017715	0.017698
RS	11	0.163901	1.143777	2039.056651	0.018961	0.019496
RS	12	0.188239	1.012065	2458.097574	0.022857	0.023493
RS	13	0.214823	1.012065	2612.337401	0.024291	0.025390
RS	14	0.243858	0.978781	2861.911724	0.026612	0.027794
RS	15	0.275571	0.978781	3022.109490	0.028102	0.029724
RS	16	0.310208	0.999804	3115.721758	0.028972	0.030635
RS	17	0.348041	0.999804	3271.552692	0.030421	0.032509
RS	18	0.389362	1.057783	3239.086715	0.030119	0.032178
RS	19	0.434494	1.057783	3384.069800	0.031467	0.033925
RS	20	0.483789	1.147294	3252.776551	0.030247	0.032600
RS	21	0.537630	1.147294	3383.388439	0.031461	0.034187
RS	22	0.596436	1.273097	3165.904748	0.029439	0.031982
RS	23	0.660666	1.273097	3281.064857	0.030510	0.033385
RS	24	0.730820	1.448593	2984.789905	0.027755	0.030355
RS	25	0.807444	1.448593	3085.630319	0.028692	0.031558
RS	26	0.891134	1.692285	2728.973376	0.025376	0.027876
RS	27	0.982543	1.692285	2818.044060	0.026204	0.028882
RS	28	1.082383	2.024087	2433.131771	0.022625	0.024877
RS	29	1.191430	2.024087	2513.099348	0.023369	0.025705
RS	30	1.310534	2.464407	2133.058162	0.019835	0.021733
RS	31	1.440623	2.464407	2205.862096	0.020512	0.022412
RS	32	1.582710	3.033777	1854.541450	0.017245	0.018739
RS	33	1.737901	3.033777	1921.314851	0.017866	0.019295
RS	34	1.907404	3.747113	1612.988436	0.014999	0.016083
RS	35	2.092540	3.747113	1674.325241	0.015569	0.016544
RS	36	2.294751	4.605488	1415.129018	0.013159	0.013861
RS	37	2.515611	4.605488	1471.389200	0.013682	0.014251
RS	38	2.756840	5.593159	1260.320444	0.011719	0.012086
RS	39	3.020317	5.593159	1311.818449	0.012198	0.012423
RS	40	3.308094	6.679617	1143.433964	0.010632	0.010713
RS	41	3.622411	6.679617	1190.466049	0.011070	0.011012
RS	42	3.965716	7.821192	1058.148632	0.009839	0.009679
RS	43	4.340684	7.821192	1100.923475	0.010237	0.009948
RS	44	4.750234	8.958416	999.138492	0.009291	0.008926
RS	45	5.197555	8.958416	1037.669916	0.009649	0.009170
RS	46	5.686131	10.017911	962.240701	0.008948	0.008408
RS	47	6.219766	10.017911	996.215533	0.009263	0.008628
RS	48	6.802618	10.935435	942.682469	0.008766	0.008076
RS	49	7.439223	10.935435	971.330299	0.009032	0.008267
RS	50	8.134541	11.698213	932.655282	0.008672	0.007857
RS	51	8.893985	11.698213	954.748156	0.008878	0.008009
RS	52	9.723471	12.383730	919.698131	0.008552	0.007640
RS	53	10.629457	12.383730	933.942544	0.008684	0.007740
RS	54	11.619000	13.851522	846.073845	0.007867	0.006916
RS	55	12.699804	13.851522	855.389486	0.007954	0.006980
RS	56	13.880288	13.851522	858.652475	0.007984	0.006991
RS	57	15.169644	13.851522	855.227055	0.007952	0.006942
RS	58	16.577913	118.164302	103.929781	0.000966	0.000931
RS	59	18.116062	118.164302	112.655180	0.001048	0.000995
RS	60	19.796069	118.164302	122.022522	0.001135	0.001061
RS	61	21.631018	118.164302	132.060707	0.001228	0.001128
RS	62	23.635197	118.164302	142.795845	0.001328	0.001196
RS	63	25.824216	118.164302	10959.966523	0.101913	0.066676
PA	4+25*2+4+6 0.003045342 0.008020240 25.824216364 541.098271813 10.831029049 2.865367813 1.526251723 1.143776654 1.012064852 0.978781405 0.999804264 1.057783383 1.147294452 1.273096592 1.448592917 1.692284646 2.024087336 2.464406624 3.033777229 3.747112578 4.605487644 5.593159209 6.679616501 7.821192414 8.958415726 10.017911020 10.935435238 11.698213477 12.383730427 13.851521821 118.164302426
//
IT	5481
RD	11
LK	-115720.658782
QD	-471.793397 -> -381.477909
RI	0.0093982374
TR	0.002683	0.008046
MT	27.535756
MM	C_pi: 12.435762, n_recomb: 113204.109601
RS	0	0.000000	1151.541311	0.873845	0.000008	0.000001
RS	1	0.009334	1151.541311	0.955435	0.000008	0.000003
RS	2	0.019538	1151.541311	1.044646	0.000009	0.000005
RS	3	0.030695	1151.541311	1.142191	0.000010	0.000008
RS	4	0.042894	15.473356	92.900952	0.000821	0.000569
RS	5	0.056231	15.473356	101.486029	0.000896	0.000755
RS	6	0.070813	3.552475	482.015552	0.004258	0.003604
RS	7	0.086756	3.552475	524.570395	0.004634	0.004373
RS	8	0.104187	1.765078	1145.375672	0.010118	0.009635
RS	9	0.123245	1.765078	1238.308074	0.010939	0.011005
RS	10	0.144082	1.277336	1843.512282	0.016285	0.016424
RS	11	0.166863	1.277336	1978.495639	0.017477	0.018080
RS	12	0.191771	1.108016	2439.639851	0.021551	0.022253
RS	13	0.219004	1.108016	2599.913847	0.022967	0.024043
RS	14	0.248778	1.057096	2895.212485	0.025575	0.026720
RS	15	0.281332	1.057096	3065.479658	0.027079	0.028585
RS	16	0.316923	1.068334	3202.631098	0.028291	0.029829
RS	17	0.355837	1.068334	3371.155857	0.029779	0.031678
RS	18	0.398383	1.120113	3375.920604	0.029822	0.031699
RS	19	0.444900	1.120113	3534.754824	0.031225	0.033451
RS	20	0.495759	1.205199	3431.876358	0.030316	0.032461
RS	21	0.551364	1.205199	3576.197215	0.031591	0.034070
RS	22	0.612160	1.327749	3376.005702	0.029822	0.032152
RS	23	0.678629	1.327749	3503.727767	0.030951	0.033584
RS	24	0.751303	1.501237	3211.448051	0.028369	0.030768
RS	25	0.830760	1.501237	3323.151366	0.029355	0.032002
RS	26	0.917633	1.744562	2956.852647	0.026120	0.028444
RS	27	1.012615	1.744562	3055.049139	0.026987	0.029480
RS	28	1.116462	2.078315	2649.335273	0.023403	0.025511
RS	29	1.230001	2.078315	2736.998157	0.024178	0.026368
RS	30	1.354137	2.524044	2329.214560	0.020575	0.022361
RS	31	1.489860	2.524044	2408.668586	0.021277	0.023067
RS	32	1.638251	3.104016	2026.953986	0.017905	0.019315
RS	33	1.800492	3.104016	2099.627887	0.018547	0.019898
RS	34	1.977875	3.835157	1761.796059	0.015563	0.016587
RS	35	2.171815	3.835157	1828.448729	0.016152	0.017073
RS	36	2.383856	4.720074	1543.021033	0.013630	0.014293
RS	37	2.615689	4.720074	1604.082617	0.014170	0.014706
RS	38	2.869159	5.743041	1371.185161	0.012113	0.012455
RS	39	3.146288	5.743041	1426.997479	0.012606	0.012813
RS	40	3.449282	6.871231	1241.357341	0.010966	0.011035
RS	41	3.780557	6.871231	1292.229282	0.011415	0.011352
RS	42	4.142751	8.055848	1146.940287	0.010132	0.009971
RS	43	4.538751	8.055848	1193.077586	0.010539	0.010254
RS	44	4.971712	9.229451	1082.233990	0.009560	0.009203
RS	45	5.445084	9.229451	1123.611761	0.009926	0.009457
RS	46	5.962638	10.308854	1042.703241	0.009211	0.008684
RS	47	6.528498	10.308854	1078.899802	0.009531	0.008910
RS	48	7.147173	11.220701	1023.063660	0.009037	0.008363
RS	49	7.823593	11.220701	1053.088021	0.009303	0.008554
RS	50	8.563147	11.946921	1014.574933	0.008962	0.008162
RS	51	9.371727	11.946921	1036.840638	0.009159	0.008308
RS	52	10.255777	12.564749	1003.122893	0.008861	0.007962
RS	53	11.222341	12.564749	1015.897359	0.008974	0.008045
RS	54	12.279119	13.879768	928.694910	0.008204	0.007252
RS	55	13.434532	13.879768	935.003545	0.008259	0.007291
RS	56	14.697787	13.879768	934.119670	0.008252	0.007272
RS	57	16.078948	13.879768	925.393824	0.008175	0.007185
RS	58	17.589021	129.946414	102.258934	0.000903	0.000864
RS	59	19.240037	129.946414	111.040521	0.000981	0.000926
RS	60	21.045152	129.946414	120.493515	0.001064	0.000990
RS	61	23.018749	129.946414	130.652076	0.001154	0.001056
RS	62	25.176553	129.946414	141.548207	0.001250	0.001124
RS	63	27.535756	129.946414	11411.236894	0.100802	0.067654
PA	4+25*2+4+6 0.002682955 0.008046429 27.535756339 1151.541311413 15.473356080 3.552475433 1.765077886 1.277335760 1.108016316 1.057095977 1.068334282 1.120112925 1.205198807 1.327748968 1.501237199 1.744561719 2.078314854 2.524043997 3.104016306 3.835157088 4.720074061 5.743040744 6.871231476 8.055848475 9.229451168 10.308853636 11.220700615 11.946920555 12.564748902 13.879767762 129.946414258
//
IT	5090
RD	12
LK	-115546.210469
QD	-401.882862 -> -325.153596
RI	0.0083124648
TR	0.002381	0.008045
MT	29.277756
MM	C_pi: 13.004505, n_recomb: 118110.282763
RS	0	0.000000	2421.169238	0.437606	0.000004	0.000000
RS	1	0.009440	2421.169238	0.478932	0.000004	0.000001
RS	2	0.019770	2421.169238	0.524162	0.000004	0.000003
RS	3	0.031076	2421.169238	0.573666	0.000005	0.000004
RS	4	0.043450	21.861242	69.513797	0.000589	0.000419
RS	5	0.056991	21.861242	76.030698	0.000644	0.000555
RS	6	0.071810	4.362319	416.096509	0.003523	0.003041
RS	7	0.088029	4.362319	453.636338	0.003841	0.003683
RS	8	0.105778	2.025358	1062.101598	0.008992	0.008687
RS	9	0.125203	2.025358	1150.840063	0.009744	0.009912
RS	10	0.146461	1.417941	1775.142126	0.015030	0.015307
RS	11	0.169727	1.417941	1909.806611	0.016170	0.016840
RS	12	0.195188	1.207755	2404.278566	0.020356	0.021132
RS	13	0.223053	1.207755	2568.737337	0.021749	0.022828
RS	14	0.253548	1.138162	2903.212855	0.024581	0.025717
RS	15	0.286922	1.138162	3081.641421	0.026091	0.027521
RS	16	0.323446	1.139199	3258.698479	0.027590	0.029044
RS	17	0.363418	1.139199	3438.260364	0.029111	0.030869
RS	18	0.407164	1.184642	3479.322779	0.029458	0.031198
RS	19	0.455038	1.184642	3650.760848	0.030910	0.032955
RS	20	0.507432	1.265373	3577.506323	0.030290	0.032267
RS	21	0.564772	1.265373	3734.724172	0.031621	0.033897
RS	22	0.627525	1.384945	3554.654840	0.030096	0.032248
RS	23	0.696201	1.384945	3694.487790	0.031280	0.033709
RS	24	0.771360	1.556921	3410.145045	0.028873	0.031100
RS	25	0.853614	1.556921	3532.485741	0.029908	0.032366
RS	26	0.943632	1.800633	3160.959391	0.026763	0.028934
RS	27	1.042148	1.800633	3268.145393	0.027670	0.029999
RS	28	1.149963	2.137366	2845.900799	0.024095	0.026074
RS	29	1.267956	2.137366	2941.124621	0.024902	0.026959
RS	30	1.397087	2.589811	2509.304647	0.021245	0.022928
RS	31	1.538407	2.589811	2595.246472	0.021973	0.023660
RS	32	1.693068	3.181952	2186.135106	0.018509	0.019839
RS	33	1.862328	3.181952	2264.524151	0.019173	0.020447
RS	34	2.047566	3.932715	1899.508158	0.016082	0.017048
RS	35	2.250290	3.932715	1971.283782	0.016690	0.017558
RS	36	2.472150	4.846253	1661.386650	0.014066	0.014688
RS	37	2.714954	4.846253	1727.062203	0.014622	0.015123
RS	38	2.980677	5.906899	1473.677570	0.012477	0.012794
RS	39	3.271484	5.906899	1533.629783	0.012985	0.013172
RS	40	3.589742	7.079539	1331.779312	0.011276	0.011332
RS	41	3.938042	7.079539	1386.333206	0.011738	0.011665
RS	42	4.319221	8.310160	1228.922114	0.010405	0.010239
RS	43	4.736383	8.310160	1278.281431	0.010823	0.010537
RS	44	5.192923	9.523190	1159.095551	0.009814	0.009459
RS	45	5.692559	9.523190	1203.195103	0.010187	0.009724
RS	46	6.239359	10.625284	1117.450467	0.009461	0.008941
RS	47	6.837775	10.625284	1155.753175	0.009785	0.009173
RS	48	7.492681	11.533638	1098.245894	0.009298	0.008633
RS	49	8.209407	11.533638	1129.521481	0.009563	0.008826
RS	50	8.993790	12.224615	1091.877122	0.009245	0.008453
RS	51	9.852217	12.224615	1114.138335	0.009433	0.008593
RS	52	10.791676	12.774781	1082.648652	0.009166	0.008274
RS	53	11.819818	12.774781	1093.644465	0.009260	0.008341
RS	54	12.945013	13.931193	1009.373887	0.008546	0.007590
RS	55	14.176424	13.931193	1012.005707	0.008568	0.007602
RS	56	15.524075	13.931193	1006.267186	0.008520	0.007549
RS	57	16.998941	13.931193	991.520158	0.008395	0.007422
RS	58	18.613030	141.304043	100.917349	0.000854	0.000812
RS	59	20.379485	141.304043	109.759404	0.000929	0.000873
RS	60	22.312687	141.304043	119.299745	0.001010	0.000935
RS	61	24.428377	141.304043	129.577232	0.001097	0.001000
RS	62	26.743783	141.304043	140.629116	0.001191	0.001067
RS	63	29.277756	141.304043	11778.059281	0.099721	0.068434
PA	4+25*2+4+6 0.002380985 0.008045444 29.277755790 2421.169237618 21.861241886 4.362319296 2.025357925 1.417940926 1.207754861 1.138161915 1.139199013 1.184642403 1.265373349 1.384945033 1.556921403 1.800633209 2.137365637 2.589811218 3.181952254 3.932715169 4.846253180 5.906898606 7.079538878 8.310159746 9.523190059 10.625283502 11.533637559 12.224615055 12.774781288 13.931192645 141.304043171
//
IT	6014
RD	13
LK	-115397.608902
QD	-343.166109 -> -277.206779
RI	0.0074367793
TR	0.002127	0.008025
MT	31.040674
MM	C_pi: 13.526650, n_recomb: 122305.990904
RS	0	0.000000	5012.256130	0.220832	0.000002	0.000000
RS	1	0.009541	5012.256130	0.241911	0.000002	0.000001
RS	2	0.019992	5012.256130	0.265003	0.000002	0.000001
RS	3	0.031441	5012.256130	0.290300	0.000002	0.000002
RS	4	0.043981	30.554820	52.155711	0.000426	0.000312
RS	5	0.057719	30.554820	57.108271	0.000467	0.000411
RS	6	0.072767	5.306765	359.560292	0.002940	0.002586
RS	7	0.089250	5.306765	392.613416	0.003210	0.003126
RS	8	0.107307	2.306173	983.812901	0.008044	0.007880
RS	9	0.127086	2.306173	1068.127382	0.008733	0.008983
RS	10	0.148752	1.564631	1703.678855	0.013930	0.014328
RS	11	0.172485	1.564631	1836.989000	0.015020	0.015754
RS	12	0.198483	1.310621	2356.908708	0.019271	0.020123
RS	13	0.226961	1.310621	2523.981421	0.020637	0.021732
RS	14	0.258157	1.221456	2891.207070	0.023639	0.024786
RS	15	0.292328	1.221456	3076.036216	0.025150	0.026533
RS	16	0.329760	1.211906	3288.875870	0.026891	0.028290
RS	17	0.370764	1.211906	3477.828627	0.028435	0.030090
RS	18	0.415679	1.250844	3553.417925	0.029054	0.030690
RS	19	0.464880	1.250844	3736.118220	0.030547	0.032449
RS	20	0.518775	1.327202	3692.736370	0.030193	0.032036
RS	21	0.577812	1.327202	3861.886268	0.031576	0.033686
RS	22	0.642482	1.443936	3703.814677	0.030283	0.032286
RS	23	0.713322	1.443936	3855.141814	0.031520	0.033777
RS	24	0.790921	1.614725	3581.828092	0.029286	0.031365
RS	25	0.875924	1.614725	3714.437557	0.030370	0.032662
RS	26	0.969036	1.859365	3341.440709	0.027320	0.029356
RS	27	1.071033	1.859365	3457.375426	0.028268	0.030452
RS	28	1.182761	2.199853	3022.445901	0.024712	0.026574
RS	29	1.305149	2.199853	3125.028572	0.025551	0.027487
RS	30	1.439214	2.660043	2672.668345	0.021852	0.023440
RS	31	1.586070	2.660043	2764.894050	0.022606	0.024197
RS	32	1.746938	3.265645	2331.329045	0.019061	0.020317
RS	33	1.923154	3.265645	2415.221571	0.019747	0.020949
RS	34	2.116183	4.037606	2025.384106	0.016560	0.017469
RS	35	2.327628	4.037606	2102.071602	0.017187	0.018002
RS	36	2.559248	4.981663	1769.552679	0.014468	0.015049
RS	37	2.812967	4.981663	1839.641375	0.015041	0.015505
RS	38	3.090892	6.082248	1567.207717	0.012814	0.013103
RS	39	3.395335	6.082248	1631.115915	0.013336	0.013499
RS	40	3.728824	7.301977	1414.184596	0.011563	0.011602
RS	41	4.094131	7.301977	1472.257484	0.012037	0.011951
RS	42	4.494293	8.581564	1303.626067	0.010659	0.010485
RS	43	4.932634	8.581564	1356.067870	0.011088	0.010796
RS	44	5.412796	9.837044	1229.283642	0.010051	0.009694
RS	45	5.938771	9.837044	1275.989695	0.010433	0.009970
RS	46	6.514929	10.964574	1186.046386	0.009697	0.009179
RS	47	7.146059	10.964574	1226.361338	0.010027	0.009419
RS	48	7.837404	11.871561	1167.776583	0.009548	0.008887
RS	49	8.594710	11.871561	1200.218124	0.009813	0.009082
RS	50	9.424271	12.528547	1164.086219	0.009518	0.008731
RS	51	10.332980	12.528547	1186.230993	0.009699	0.008865
RS	52	11.328389	13.011155	1157.789821	0.009466	0.008576
RS	53	12.418770	13.011155	1166.792487	0.009540	0.008627
RS	54	13.613184	14.004108	1087.627909	0.008893	0.007928
RS	55	14.921556	14.004108	1085.995253	0.008879	0.007911
RS	56	16.354760	14.004108	1074.798146	0.008788	0.007822
RS	57	17.924706	14.004108	1053.436130	0.008613	0.007654
RS	58	19.644440	152.043871	99.949330	0.000817	0.000772
RS	59	21.528254	152.043871	108.863955	0.000890	0.000831
RS	60	23.591802	152.043871	118.502134	0.000969	0.000893
RS	61	25.852233	152.043871	128.906941	0.001054	0.000957
RS	62	28.328332	152.043871	140.120312	0.001146	0.001023
RS	63	31.040674	152.043871	12066.419766	0.098658	0.069056
PA	4+25*2+4+6 0.002126978 0.008024564 31.040673865 5012.256129607 30.554819556 5.306764735 2.306173198 1.564631394 1.310620531 1.221456086 1.211905958 1.250844257 1.327202148 1.443936477 1.614724880 1.859364628 2.199853317 2.660043488 3.265645037 4.037605992 4.981663440 6.082247828 7.301977092 8.581563682 9.837044297 10.964573816 11.871561158 12.528546973 13.011154720 14.004107720 152.043871273
//
IT	6234
RD	14
LK	-115269.602315
QD	-293.429872 -> -236.215149
RI	0.0067170228
TR	0.001912	0.007989
MT	32.814230
MM	C_pi: 14.001382, n_recomb: 125844.813759
RS	0	0.000000	10431.467442	0.110108	0.000001	0.000000
RS	1	0.009637	10431.467442	0.120724	0.000001	0.000000
RS	2	0.020203	10431.467442	0.132365	0.000001	0.000001
RS	3	0.031788	10431.467442	0.145128	0.000001	0.000001
RS	4	0.044489	42.262193	39.269421	0.000312	0.000234
RS	5	0.058414	42.262193	43.041589	0.000342	0.000307
RS	6	0.073680	6.397101	311.312728	0.002474	0.002216
RS	7	0.090419	6.397101	340.404036	0.002705	0.002674
RS	8	0.108770	2.606251	911.286910	0.007241	0.007191
RS	9	0.128890	2.606251	991.142604	0.007876	0.008189
RS	10	0.150949	1.716367	1631.719212	0.012966	0.013469
RS	11	0.175133	1.716367	1762.926416	0.014009	0.014800
RS	12	0.201649	1.415919	2301.457275	0.018288	0.019215
RS	13	0.230720	1.415919	2469.843026	0.019626	0.020746
RS	14	0.262592	1.306468	2863.734983	0.022756	0.023926
RS	15	0.297537	1.306468	3053.384486	0.024263	0.025619
RS	16	0.335848	1.286007	3297.680635	0.026204	0.027570
RS	17	0.377853	1.286007	3494.447485	0.027768	0.029346
RS	18	0.423905	1.318255	3602.256392	0.028625	0.030182
RS	19	0.474395	1.318255	3794.849843	0.030155	0.031943
RS	20	0.529752	1.390169	3780.848077	0.030044	0.031778
RS	21	0.590443	1.390169	3960.872449	0.031474	0.033448
RS	22	0.656983	1.504113	3825.888063	0.030402	0.032280
RS	23	0.729936	1.504113	3987.972752	0.031690	0.033799
RS	24	0.809920	1.673911	3728.029777	0.029624	0.031576
RS	25	0.897612	1.673911	3870.425329	0.030756	0.032905
RS	26	0.993756	1.919843	3499.113651	0.027805	0.029721
RS	27	1.099164	1.919843	3623.466854	0.028793	0.030847
RS	28	1.214732	2.264655	3179.259832	0.025263	0.027021
RS	29	1.341437	2.264655	3288.938293	0.026135	0.027961
RS	30	1.480353	2.733382	2819.264224	0.022403	0.023903
RS	31	1.632657	2.733382	2917.531667	0.023184	0.024686
RS	32	1.799639	3.353482	2462.329040	0.019566	0.020752
RS	33	1.982714	3.353482	2551.489721	0.020275	0.021407
RS	34	2.183432	4.147967	2139.162064	0.016998	0.017853
RS	35	2.403494	4.147967	2220.534934	0.017645	0.018407
RS	36	2.644764	5.124217	1867.260486	0.014838	0.015379
RS	37	2.909286	5.124217	1941.550908	0.015428	0.015854
RS	38	3.199301	6.266828	1651.539516	0.013124	0.013384
RS	39	3.517266	6.266828	1719.212851	0.013661	0.013799
RS	40	3.865874	7.536160	1488.361425	0.011827	0.011847
RS	41	4.248078	7.536160	1549.787191	0.012315	0.012213
RS	42	4.667117	8.867544	1370.860850	0.010893	0.010708
RS	43	5.126540	8.867544	1426.247238	0.011333	0.011032
RS	44	5.630239	10.168380	1292.610542	0.010271	0.009909
RS	45	6.182481	10.168380	1341.816403	0.010662	0.010195
RS	46	6.787945	11.323993	1248.286556	0.009919	0.009400
RS	47	7.451760	11.323993	1290.539262	0.010255	0.009647
RS	48	8.179548	12.231611	1231.422636	0.009785	0.009124
RS	49	8.977476	12.231611	1264.981123	0.010052	0.009322
RS	50	9.852303	12.855757	1230.932810	0.009781	0.008995
RS	51	10.811439	12.855757	1252.910418	0.009956	0.009124
RS	52	11.863011	13.270976	1228.246728	0.009760	0.008869
RS	53	13.015927	13.270976	1235.134643	0.009815	0.008903
RS	54	14.279953	14.096538	1163.095646	0.009242	0.008266
RS	55	15.665797	14.096538	1156.707915	0.009192	0.008218
RS	56	17.185200	14.096538	1139.565111	0.009055	0.008091
RS	57	18.851032	14.096538	1111.130870	0.008829	0.007879
RS	58	20.677407	161.996178	99.382073	0.000790	0.000741
RS	59	22.679795	161.996178	108.387147	0.000861	0.000800
RS	60	24.875161	161.996178	118.140199	0.000939	0.000861
RS	61	27.282101	161.996178	128.688100	0.001023	0.000925
RS	62	29.921005	161.996178	140.076964	0.001113	0.000991
RS	63	32.814230	161.996178	12283.546054	0.097609	0.069551
PA	4+25*2+4+6 0.001911710 0.007989340 32.814230434 10431.467442099 42.262193139 6.397100589 2.606250895 1.716366884 1.415918790 1.306468393 1.286006585 1.318254925 1.390169117 1.504113349 1.673910710 1.919843239 2.264655124 2.733381545 3.353482497 4.147966925 5.124217292 6.266827915 7.536159629 8.867543922 10.168380203 11.323993107 12.231610775 12.855756864 13.270975844 14.096538482 161.996177704
//
IT	6823
RD	15
LK	-115158.422691
QD	-251.050961 -> -201.135708
RI	0.0061173153
TR	0.001728	0.007944
MT	34.587479
MM	C_pi: 14.429157, n_recomb: 128784.882438
RS	0	0.000000	21412.474700	0.055342	0.000000	0.000000
RS	1	0.009729	21412.474700	0.060729	0.000000	0.000000
RS	2	0.020404	21412.474700	0.066640	0.000001	0.000000
RS	3	0.032118	21412.474700	0.073127	0.000001	0.000001
RS	4	0.044971	57.864185	29.690864	0.000231	0.000177
RS	5	0.059075	57.864185	32.572984	0.000253	0.000232
RS	6	0.074551	7.642883	270.282480	0.002099	0.001912
RS	7	0.091532	7.642883	295.908157	0.002298	0.002304
RS	8	0.110166	2.923706	844.864674	0.006560	0.006600
RS	9	0.130612	2.923706	920.363964	0.007147	0.007510
RS	10	0.153047	1.871912	1561.164165	0.012122	0.012715
RS	11	0.177666	1.871912	1689.757985	0.013121	0.013963
RS	12	0.204679	1.522896	2241.050045	0.017401	0.018399
RS	13	0.234320	1.522896	2409.697487	0.018711	0.019860
RS	14	0.266845	1.392659	2824.674007	0.021933	0.023133
RS	15	0.302534	1.392659	3017.758646	0.023433	0.024776
RS	16	0.341696	1.361047	3289.188015	0.025540	0.026888
RS	17	0.384667	1.361047	3492.300055	0.027117	0.028639
RS	18	0.431819	1.386437	3629.670423	0.028184	0.029683
RS	19	0.483558	1.386437	3830.809326	0.029746	0.031444
RS	20	0.540330	1.453797	3845.170888	0.029857	0.031504
RS	21	0.602626	1.453797	4034.967478	0.031331	0.033191
RS	22	0.670982	1.564928	3923.524998	0.030466	0.032240
RS	23	0.745989	1.564928	4095.549207	0.031801	0.033786
RS	24	0.828293	1.733828	3850.678060	0.029900	0.031742
RS	25	0.918603	1.733828	4002.288401	0.031077	0.033102
RS	26	1.017700	1.981281	3635.246382	0.028227	0.030038
RS	27	1.126438	1.981281	3767.612576	0.029255	0.031194
RS	28	1.245754	2.330807	3317.095013	0.025757	0.027421
RS	29	1.376678	2.330807	3433.551709	0.026661	0.028387
RS	30	1.520340	2.808646	2949.496917	0.022903	0.024323
RS	31	1.677978	2.808646	3053.528065	0.023710	0.025130
RS	32	1.850951	3.444050	2579.327334	0.020028	0.021149
RS	33	2.040754	3.444050	2673.498094	0.020759	0.021826
RS	34	2.249021	4.262148	2240.917641	0.017400	0.018204
RS	35	2.477550	4.262148	2326.734761	0.018067	0.018778
RS	36	2.728312	5.272023	1954.540352	0.015177	0.015678
RS	37	3.003469	5.272023	2032.811156	0.015785	0.016172
RS	38	3.305396	6.458520	1726.688692	0.013408	0.013639
RS	39	3.636697	6.458520	1797.929630	0.013961	0.014071
RS	40	4.000229	7.779764	1554.319954	0.012069	0.012069
RS	41	4.399127	7.779764	1618.928828	0.012571	0.012449
RS	42	4.836834	9.165602	1430.627612	0.011109	0.010910
RS	43	5.317123	9.165602	1488.820808	0.011561	0.011247
RS	44	5.844138	10.514550	1349.058128	0.010475	0.010104
RS	45	6.422425	10.514550	1400.662855	0.010876	0.010402
RS	46	7.056972	11.700695	1304.128805	0.010126	0.009602
RS	47	7.753251	11.700695	1348.259467	0.010469	0.009856
RS	48	8.517270	12.610824	1289.098150	0.010010	0.009345
RS	49	9.355618	12.610824	1323.754381	0.010279	0.009546
RS	50	10.275526	13.203211	1292.281453	0.010034	0.009244
RS	51	11.284929	13.203211	1314.094950	0.010204	0.009369
RS	52	12.392533	13.551272	1293.839892	0.010047	0.009150
RS	53	13.607893	13.551272	1298.578429	0.010083	0.009169
RS	54	14.941492	14.206392	1235.488359	0.009593	0.008603
RS	55	16.404832	14.206392	1223.961982	0.009504	0.008522
RS	56	18.010537	14.206392	1200.510809	0.009322	0.008356
RS	57	19.772455	14.206392	1164.687579	0.009044	0.008099
RS	58	21.705785	171.024811	99.226528	0.000770	0.000719
RS	59	23.827202	171.024811	108.343748	0.000841	0.000777
RS	60	26.155006	171.024811	118.233091	0.000918	0.000838
RS	61	28.709275	171.024811	128.944855	0.001001	0.000902
RS	62	31.512041	171.024811	140.528879	0.001091	0.000969
RS	63	34.587479	171.024811	12437.336425	0.096575	0.069943
PA	4+25*2+4+6 0.001728355 0.007943982 34.587478680 21412.474699626 57.864185344 7.642882999 2.923705783 1.871911896 1.522896293 1.392658532 1.361047019 1.386436515 1.453796729 1.564928341 1.733827900 1.981280636 2.330806985 2.808646405 3.444049545 4.262148400 5.272023264 6.458520082 7.779764413 9.165602036 10.514550392 11.700695127 12.610824468 13.203211077 13.551272458 14.206392097 171.024811295
//
IT	7087
RD	16
LK	-115061.384407
QD	-214.838382 -> -171.184573
RI	0.0056133482
TR	0.001572	0.007891
MT	36.351302
MM	C_pi: 14.812334, n_recomb: 131188.553152
RS	0	0.000000	44278.363829	0.027475	0.000000	0.000000
RS	1	0.009815	44278.363829	0.030173	0.000000	0.000000
RS	2	0.020594	44278.363829	0.033136	0.000000	0.000000
RS	3	0.032430	44278.363829	0.036390	0.000000	0.000000
RS	4	0.045428	78.429029	22.560295	0.000172	0.000135
RS	5	0.059702	78.429029	24.771347	0.000189	0.000176
RS	6	0.075377	9.051685	235.467538	0.001795	0.001662
RS	7	0.092590	9.051685	258.081978	0.001967	0.001999
RS	8	0.111493	3.255989	784.626503	0.005981	0.006094
RS	9	0.132252	3.255989	855.968607	0.006525	0.006927
RS	10	0.155048	2.029786	1493.472384	0.011384	0.012054
RS	11	0.180081	2.029786	1619.145427	0.012342	0.013230
RS	12	0.207571	1.630694	2178.296751	0.016604	0.017668
RS	13	0.237759	1.630694	2346.389656	0.017886	0.019066
RS	14	0.270911	1.479449	2777.407562	0.021171	0.022405
RS	15	0.307316	1.479449	2972.747515	0.022660	0.024001
RS	16	0.347295	1.436557	3267.147283	0.024904	0.026245
RS	17	0.391197	1.436557	3475.275839	0.026491	0.027973
RS	18	0.439409	1.454951	3639.374570	0.027742	0.029198
RS	19	0.492352	1.454951	3847.776356	0.029330	0.030957
RS	20	0.550492	1.517642	3889.070131	0.029645	0.031222
RS	21	0.614339	1.517642	4087.536765	0.031158	0.032925
RS	22	0.684452	1.625899	3999.559814	0.030487	0.032174
RS	23	0.761447	1.625899	4180.662696	0.031868	0.033746
RS	24	0.845999	1.793916	3952.008511	0.030125	0.031872
RS	25	0.938850	1.793916	4112.201972	0.031346	0.033261
RS	26	1.040814	2.043020	3751.464410	0.028596	0.030314
RS	27	1.152786	2.043020	3891.380993	0.029663	0.031499
RS	28	1.275749	2.397510	3437.086843	0.026200	0.027779
RS	29	1.410780	2.397510	3559.959939	0.027136	0.028772
RS	30	1.559065	2.884881	3064.119045	0.023357	0.024704
RS	31	1.721904	2.884881	3173.606015	0.024191	0.025534
RS	32	1.900726	3.536206	2682.823081	0.020450	0.021509
RS	33	2.097099	3.536206	2781.727024	0.021204	0.022208
RS	34	2.312747	4.378807	2330.999705	0.017768	0.018522
RS	35	2.549561	4.378807	2421.008042	0.018454	0.019116
RS	36	2.809618	5.423551	2031.649379	0.015486	0.015948
RS	37	3.095201	5.423551	2113.671451	0.016112	0.016461
RS	38	3.408813	6.655618	1792.860698	0.013666	0.013868
RS	39	3.753207	6.655618	1867.466529	0.014235	0.014316
RS	40	4.131404	8.030932	1612.231954	0.012289	0.012267
RS	41	4.546721	8.030932	1679.851153	0.012805	0.012663
RS	42	5.002802	9.473753	1483.068392	0.011305	0.011090
RS	43	5.503648	9.473753	1543.930237	0.011769	0.011441
RS	44	6.053652	10.873443	1398.738377	0.010662	0.010280
RS	45	6.657640	10.873443	1452.644702	0.011073	0.010588
RS	46	7.320910	12.092503	1353.641897	0.010318	0.009785
RS	47	8.049280	12.092503	1399.601650	0.010669	0.010048
RS	48	8.849141	13.006933	1340.825515	0.010221	0.009550
RS	49	9.727510	13.006933	1376.583996	0.010493	0.009755
RS	50	10.692091	13.568637	1348.096897	0.010276	0.009479
RS	51	11.751347	13.568637	1369.795107	0.010441	0.009601
RS	52	12.914570	13.849917	1354.475989	0.010325	0.009420
RS	53	14.191964	13.849917	1357.109839	0.010345	0.009424
RS	54	15.594737	14.332495	1304.564678	0.009944	0.008937
RS	55	17.135193	14.332495	1287.630256	0.009815	0.008822
RS	56	18.826847	14.332495	1257.636769	0.009586	0.008616
RS	57	20.684538	14.332495	1214.248458	0.009256	0.008313
RS	58	22.724564	179.047807	99.479472	0.000758	0.000703
RS	59	24.964820	179.047807	108.732732	0.000829	0.000761
RS	60	27.424961	179.047807	118.782383	0.000905	0.000823
RS	61	30.126567	179.047807	129.681824	0.000989	0.000887
RS	62	33.093338	179.047807	141.484198	0.001078	0.000955
RS	63	36.351302	179.047807	12536.216850	0.095559	0.070253
PA	4+25*2+4+6 0.001571717 0.007891355 36.351301935 44278.363829023 78.429028637 9.051684586 3.255989198 2.029785554 1.630693850 1.479449335 1.436556939 1.454950736 1.517641820 1.625898665 1.793916350 2.043020169 2.397509690 2.884880662 3.536206090 4.378807364 5.423550895 6.655618473 8.030932058 9.473752854 10.873443093 12.092503310 13.006933204 13.568637132 13.849916784 14.332495172 179.047807393
//
IT	6901
RD	17
LK	-114976.543841
QD	-183.903057 -> -145.739359
RI	0.0051888286
TR	0.001438	0.007833
MT	38.099615
MM	C_pi: 15.155232, n_recomb: 133121.852479
RS	0	0.000000	83920.523044	0.014820	0.000000	0.000000
RS	1	0.009897	83920.523044	0.016287	0.000000	0.000000
RS	2	0.020773	83920.523044	0.017900	0.000000	0.000000
RS	3	0.032726	83920.523044	0.019672	0.000000	0.000000
RS	4	0.045861	105.288818	17.231386	0.000129	0.000103
RS	5	0.060297	105.288818	18.935141	0.000142	0.000135
RS	6	0.076161	10.628506	205.969585	0.001547	0.001455
RS	7	0.093596	10.628506	225.980849	0.001698	0.001748
RS	8	0.112755	3.599954	730.474677	0.005487	0.005659
RS	9	0.133811	3.599954	797.924965	0.005994	0.006427
RS	10	0.156951	2.188340	1429.726745	0.010740	0.011478
RS	11	0.182381	2.188340	1552.342125	0.011661	0.012590
RS	12	0.210328	1.738348	2115.405325	0.015891	0.017018
RS	13	0.241040	1.738348	2282.348347	0.017145	0.018357
RS	14	0.274792	1.566182	2724.995666	0.020470	0.021742
RS	15	0.311885	1.566182	2921.625641	0.021947	0.023293
RS	16	0.352648	1.512038	3235.043757	0.024301	0.025646
RS	17	0.397446	1.512038	3447.026415	0.025894	0.027349
RS	18	0.446677	1.523360	3634.954613	0.027305	0.028732
RS	19	0.500781	1.523360	3849.439351	0.028917	0.030488
RS	20	0.560239	1.581283	3915.940747	0.029416	0.030938
RS	21	0.625582	1.581283	4122.016124	0.030964	0.032654
RS	22	0.697391	1.686588	4056.989514	0.030476	0.032090
RS	23	0.776307	1.686588	4246.304311	0.031898	0.033686
RS	24	0.863034	1.853701	4034.491117	0.030307	0.031973
RS	25	0.958343	1.853701	4202.604861	0.031570	0.033391
RS	26	1.063086	2.104507	3849.715598	0.028919	0.030555
RS	27	1.178194	2.104507	3996.682478	0.030023	0.031768
RS	28	1.304694	2.464127	3540.670227	0.026597	0.028100
RS	29	1.443714	2.464127	3669.566781	0.027565	0.029119
RS	30	1.596492	2.961321	3164.186108	0.023769	0.025049
RS	31	1.764391	2.961321	3278.799203	0.024630	0.025902
RS	32	1.948906	3.629055	2773.586081	0.020835	0.021837
RS	33	2.151682	3.629055	2876.932856	0.021611	0.022556
RS	34	2.374527	4.496908	2409.984065	0.018104	0.018810
RS	35	2.619426	4.496908	2503.922720	0.018809	0.019423
RS	36	2.888562	5.577629	2099.038891	0.015768	0.016191
RS	37	3.184334	5.577629	2184.578385	0.016410	0.016722
RS	38	3.509378	6.856859	1850.419228	0.013900	0.014072
RS	39	3.866591	6.856859	1928.184293	0.014484	0.014536
RS	40	4.259157	8.288334	1662.401044	0.012488	0.012442
RS	41	4.690574	8.288334	1732.856037	0.013017	0.012853
RS	42	5.164688	9.790628	1528.439473	0.011482	0.011249
RS	43	5.685724	9.790628	1591.831471	0.011958	0.011613
RS	44	6.258326	11.243684	1441.861459	0.010831	0.010436
RS	45	6.887597	11.243684	1497.974353	0.011253	0.010755
RS	46	7.579146	12.498041	1396.988101	0.010494	0.009951
RS	47	8.339136	12.498041	1444.735482	0.010853	0.010222
RS	48	9.174341	13.418593	1386.710464	0.010417	0.009736
RS	49	10.092204	13.418593	1423.593495	0.010694	0.009946
RS	50	11.100906	13.950764	1398.420976	0.010505	0.009698
RS	51	12.209438	13.950764	1420.089976	0.010668	0.009817
RS	52	13.427679	14.165822	1410.130199	0.010593	0.009676
RS	53	14.766487	14.165822	1410.773551	0.010598	0.009666
RS	54	16.237794	14.474729	1370.122761	0.010292	0.009265
RS	55	17.854714	14.474729	1347.627631	0.010123	0.009115
RS	56	19.631656	14.474729	1310.985895	0.009848	0.008868
RS	57	21.584460	14.474729	1259.992093	0.009465	0.008519
RS	58	23.730528	186.048714	100.123582	0.000752	0.000693
RS	59	26.088989	186.048714	109.537436	0.000823	0.000752
RS	60	28.680862	186.048714	119.772336	0.000900	0.000814
RS	61	31.529248	186.048714	130.884479	0.000983	0.000879
RS	62	34.659532	186.048714	142.929934	0.001074	0.000948
RS	63	38.099615	186.048714	12588.963395	0.094567	0.070493
PA	4+25*2+4+6 0.001437724 0.007833216 38.099615193 83920.523044442 105.288818324 10.628505831 3.599954013 2.188340047 1.738347612 1.566182380 1.512038356 1.523359510 1.581282633 1.686587601 1.853701315 2.104507014 2.464126505 2.961321019 3.629054702 4.496907579 5.577628899 6.856859379 8.288334071 9.790628499 11.243683698 12.498041310 13.418592650 13.950763595 14.165821584 14.474729067 186.048713846
//
IT	6067
RD	18
LK	-114902.434620
QD	-157.554997 -> -124.266961
RI	0.0048332643
TR	0.001323	0.007771
MT	39.826529
MM	C_pi: 15.463066, n_recomb: 134655.418080
RS	0	0.000000	155902.706301	0.008127	0.000000	0.000000
RS	1	0.009974	155902.706301	0.008937	0.000000	0.000000
RS	2	0.020943	155902.706301	0.009829	0.000000	0.000000
RS	3	0.033005	155902.706301	0.010810	0.000000	0.000000
RS	4	0.046271	140.019849	13.236998	0.000098	0.000080
RS	5	0.060860	140.019849	14.556525	0.000108	0.000104
RS	6	0.076905	12.373463	181.025530	0.001344	0.001283
RS	7	0.094549	12.373463	198.797430	0.001476	0.001539
RS	8	0.113953	3.951736	682.221883	0.005066	0.005286
RS	9	0.135293	3.951736	746.090023	0.005541	0.005998
RS	10	0.158761	2.345741	1370.734409	0.010180	0.010978
RS	11	0.184570	2.345741	1490.296777	0.011067	0.012034
RS	12	0.212952	1.844784	2054.226391	0.015255	0.016442
RS	13	0.244166	1.844784	2219.625809	0.016484	0.017730
RS	14	0.278493	1.652145	2670.106677	0.019829	0.021141
RS	15	0.316244	1.652145	2867.272169	0.021293	0.022651
RS	16	0.357760	1.586943	3196.087139	0.023735	0.025090
RS	17	0.403417	1.586943	3410.942896	0.025331	0.026770
RS	18	0.453627	1.591196	3619.831605	0.026882	0.028290
RS	19	0.508846	1.591196	3839.349501	0.028512	0.030042
RS	20	0.569572	1.644274	3929.172385	0.029179	0.030659
RS	21	0.636355	1.644274	4141.869796	0.030759	0.032387
RS	22	0.709799	1.746544	4098.944696	0.030440	0.031995
RS	23	0.790568	1.746544	4295.631581	0.031901	0.033614
RS	24	0.879393	1.912701	4100.842298	0.030454	0.032052
RS	25	0.977077	1.912701	4276.209300	0.031757	0.033496
RS	26	1.084504	2.165205	3932.226705	0.029202	0.030768
RS	27	1.202646	2.165205	4085.726532	0.030342	0.032007
RS	28	1.332571	2.530027	3629.618142	0.026955	0.028390
RS	29	1.475455	2.530027	3764.127009	0.027954	0.029433
RS	30	1.632591	3.037234	3251.059221	0.024144	0.025363
RS	31	1.805399	3.037234	3370.455836	0.025030	0.026237
RS	32	1.995442	3.721725	2852.669426	0.021185	0.022133
RS	33	2.204441	3.721725	2960.161368	0.021983	0.022872
RS	34	2.434285	4.615435	2478.693509	0.018408	0.019069
RS	35	2.687054	4.615435	2576.298388	0.019133	0.019700
RS	36	2.965033	5.733116	2157.364165	0.016021	0.016408
RS	37	3.270738	5.733116	2246.186344	0.016681	0.016955
RS	38	3.606934	7.060968	1899.909232	0.014109	0.014251
RS	39	3.976663	7.060968	1980.627790	0.014709	0.014731
RS	40	4.383267	8.550593	1705.289851	0.012664	0.012595
RS	41	4.830427	8.550593	1778.406207	0.013207	0.013019
RS	42	5.322186	10.114805	1567.134302	0.011638	0.011387
RS	43	5.862992	10.114805	1632.918299	0.012127	0.011763
RS	44	6.457739	11.623809	1478.763417	0.010982	0.010571
RS	45	7.111805	11.623809	1536.989161	0.011414	0.010901
RS	46	7.831108	12.915828	1434.447482	0.010653	0.010096
RS	47	8.622153	12.915828	1483.945326	0.011020	0.010376
RS	48	9.492097	13.844317	1426.974475	0.010597	0.009904
RS	49	10.448809	13.844317	1465.015971	0.010880	0.010119
RS	50	11.500943	14.348139	1443.409826	0.010719	0.009899
RS	51	12.658017	14.348139	1465.162902	0.010881	0.010017
RS	52	13.930496	14.497668	1460.887293	0.010849	0.009917
RS	53	15.329893	14.497668	1459.710229	0.010840	0.009895
RS	54	16.868864	14.632552	1432.055837	0.010635	0.009585
RS	55	18.561332	14.632552	1403.957706	0.010426	0.009400
RS	56	20.422606	14.632552	1360.679731	0.010105	0.009113
RS	57	22.469522	14.632552	1302.161351	0.009670	0.008718
RS	58	24.720597	192.064895	101.128848	0.000751	0.000689
RS	59	27.196194	192.064895	110.727018	0.000822	0.000748
RS	60	29.918706	192.064895	121.171393	0.000900	0.000811
RS	61	32.912760	192.064895	132.520699	0.000984	0.000877
RS	62	36.205439	192.064895	144.833570	0.001076	0.000947
RS	63	39.826529	192.064895	12604.893995	0.093609	0.070675
PA	4+25*2+4+6 0.001323159 0.007771031 39.826529496 155902.706300931 140.019849390 12.373463305 3.951736252 2.345741328 1.844784467 1.652145334 1.586943269 1.591196123 1.644274214 1.746544380 1.912700784 2.165205147 2.530027124 3.037234319 3.721725164 4.615435498 5.733115645 7.060967762 8.550593207 10.114804600 11.623809406 12.915828236 13.844316555 14.348138625 14.497668379 14.632552227 192.064895323
//
IT	7910
RD	19
LK	-114837.872811
QD	-135.227194 -> -106.279964
RI	0.0045367481
TR	0.001225	0.007705
MT	41.536235
MM	C_pi: 15.743408, n_recomb: 135854.029955
RS	0	0.000000	297667.095353	0.004323	0.000000	0.000000
RS	1	0.010047	297667.095353	0.004758	0.000000	0.000000
RS	2	0.021104	297667.095353	0.005236	0.000000	0.000000
RS	3	0.033271	297667.095353	0.005763	0.000000	0.000000
RS	4	0.046661	184.386967	10.237720	0.000075	0.000062
RS	5	0.061397	184.386967	11.266048	0.000083	0.000081
RS	6	0.077612	14.283964	159.944792	0.001177	0.001139
RS	7	0.095458	14.283964	175.796629	0.001294	0.001365
RS	8	0.115095	4.307029	639.598105	0.004708	0.004966
RS	9	0.136707	4.307029	700.221647	0.005154	0.005631
RS	10	0.160489	2.500072	1317.075524	0.009695	0.010546
RS	11	0.186661	2.500072	1433.709595	0.010553	0.011554
RS	12	0.215462	1.948952	1996.233930	0.014694	0.015937
RS	13	0.247157	1.948952	2159.878984	0.015899	0.017178
RS	14	0.282036	1.736656	2615.015356	0.019249	0.020602
RS	15	0.320420	1.736656	2812.168237	0.020700	0.022074
RS	16	0.362661	1.660770	3153.136280	0.023210	0.024580
RS	17	0.409145	1.660770	3370.076474	0.024807	0.026237
RS	18	0.460300	1.658064	3597.154956	0.026478	0.027876
RS	19	0.516594	1.658064	3820.808695	0.028124	0.029623
RS	20	0.578544	1.706282	3931.943751	0.028942	0.030391
RS	21	0.646719	1.706282	4150.379055	0.030550	0.032129
RS	22	0.721743	1.805470	4128.419040	0.030389	0.031896
RS	23	0.804305	1.805470	4331.693715	0.031885	0.033535
RS	24	0.895162	1.970623	4153.727890	0.030575	0.032115
RS	25	0.995148	1.970623	4335.701732	0.031914	0.033584
RS	26	1.105179	2.224821	4001.230265	0.029452	0.030957
RS	27	1.226266	2.224821	4160.747153	0.030627	0.032222
RS	28	1.359518	2.594905	3705.720016	0.027277	0.028653
RS	29	1.506159	2.594905	3845.425200	0.028306	0.029719
RS	30	1.667532	3.112289	3326.143812	0.024483	0.025647
RS	31	1.845119	3.112289	3449.976909	0.025395	0.026542
RS	32	2.040549	3.813888	2921.150120	0.021502	0.022402
RS	33	2.255614	3.813888	3032.488141	0.022322	0.023158
RS	34	2.492287	4.734074	2537.967471	0.018682	0.019300
RS	35	2.752738	4.734074	2638.975260	0.019425	0.019948
RS	36	3.039358	5.889759	2207.289185	0.016248	0.016598
RS	37	3.354775	5.889759	2299.161050	0.016924	0.017161
RS	38	3.701882	7.267828	1941.867156	0.014294	0.014406
RS	39	4.083864	7.267828	2025.335076	0.014908	0.014900
RS	40	4.504224	8.817816	1741.339195	0.012818	0.012725
RS	41	4.966819	8.817816	1816.943386	0.013374	0.013161
RS	42	5.475891	10.446664	1599.521326	0.011774	0.011503
RS	43	6.036111	10.446664	1667.559244	0.012275	0.011891
RS	44	6.652617	12.014543	1509.747065	0.011113	0.010686
RS	45	7.331065	12.014543	1569.991808	0.011556	0.011026
RS	46	8.077677	13.346927	1466.260629	0.010793	0.010222
RS	47	8.899303	13.346927	1517.473123	0.011170	0.010510
RS	48	9.803479	14.285454	1461.794365	0.010760	0.010053
RS	49	10.798499	14.285454	1501.034864	0.011049	0.010273
RS	50	11.893491	14.762373	1483.166544	0.010917	0.010081
RS	51	13.098498	14.762373	1505.136826	0.011079	0.010199
RS	52	14.424575	14.847319	1506.770007	0.011091	0.010141
RS	53	15.883885	14.847319	1503.989127	0.011071	0.010108
RS	54	17.489814	14.808673	1490.178461	0.010969	0.009893
RS	55	19.257094	14.808673	1456.544041	0.010721	0.009674
RS	56	21.201936	14.808673	1406.755736	0.010355	0.009347
RS	57	23.342179	14.808673	1340.907817	0.009870	0.008908
RS	58	25.697457	197.213009	102.452285	0.000754	0.000688
RS	59	28.289373	197.213009	112.256534	0.000826	0.000748
RS	60	31.141704	197.213009	122.932695	0.000905	0.000812
RS	61	34.280614	197.213009	134.541780	0.000990	0.000880
RS	62	37.734896	197.213009	147.144658	0.001083	0.000951
RS	63	41.536235	197.213009	12591.903387	0.092687	0.070804
PA	4+25*2+4+6 0.001225103 0.007704714 41.536235209 297667.095352985 184.386967328 14.283964279 4.307029441 2.500072258 1.948952256 1.736656448 1.660769753 1.658063816 1.706282459 1.805470365 1.970623053 2.224820891 2.594905492 3.112289265 3.813887531 4.734074075 5.889758874 7.267827843 8.817815554 10.446663828 12.014542987 13.346926657 14.285454160 14.762372615 14.847318915 14.808672615 197.213008528
//
IT	8311
RD	20
LK	-114781.788093
QD	-116.416722 -> -91.310778
RI	0.0042932266
TR	0.001141	0.007635
MT	43.227867
MM	C_pi: 16.002422, n_recomb: 136784.388749
RS	0	0.000000	529822.085148	0.002462	0.000000	0.000000
RS	1	0.010117	529822.085148	0.002711	0.000000	0.000000
RS	2	0.021257	529822.085148	0.002985	0.000000	0.000000
RS	3	0.033524	529822.085148	0.003287	0.000000	0.000000
RS	4	0.047033	240.631192	7.970118	0.000058	0.000049
RS	5	0.061908	240.631192	8.776390	0.000064	0.000064
RS	6	0.078287	16.356550	142.103205	0.001039	0.001018
RS	7	0.096324	16.356550	156.309580	0.001143	0.001218
RS	8	0.116186	4.661810	602.183334	0.004402	0.004691
RS	9	0.138057	4.661810	659.902488	0.004824	0.005316
RS	10	0.162141	2.649589	1268.986979	0.009277	0.010176
RS	11	0.188661	2.649589	1382.898625	0.010110	0.011141
RS	12	0.217864	2.049874	1942.443808	0.014201	0.015496
RS	13	0.250022	2.049874	2104.268451	0.015384	0.016696
RS	14	0.285432	1.819063	2561.489136	0.018726	0.020121
RS	15	0.324426	1.819063	2758.259545	0.020165	0.021558
RS	16	0.367364	1.733038	3108.537742	0.022726	0.024117
RS	17	0.414646	1.733038	3326.951921	0.024323	0.025752
RS	18	0.466712	1.723556	3569.684459	0.026097	0.027493
RS	19	0.524044	1.723556	3796.731470	0.027757	0.029234
RS	20	0.587178	1.766946	3927.184339	0.028711	0.030138
RS	21	0.656698	1.766946	4150.589929	0.030344	0.031884
RS	22	0.733251	1.863006	4148.343980	0.030328	0.031798
RS	23	0.817549	1.863006	4357.497853	0.031857	0.033455
RS	24	0.910375	2.027104	4195.867748	0.030675	0.032168
RS	25	1.012593	2.027104	4383.843429	0.032049	0.033661
RS	26	1.125151	2.282955	4059.130029	0.029675	0.031128
RS	27	1.249097	2.282955	4224.167216	0.030882	0.032417
RS	28	1.385582	2.658304	3771.012540	0.027569	0.028893
RS	29	1.535875	2.658304	3915.506452	0.028625	0.029981
RS	30	1.701372	3.185963	3391.101733	0.024792	0.025907
RS	31	1.883613	3.185963	3519.029993	0.025727	0.026820
RS	32	2.084290	3.904920	2980.381495	0.021789	0.022644
RS	33	2.305270	3.904920	3095.272417	0.022629	0.023417
RS	34	2.548606	4.852120	2588.894941	0.018927	0.019506
RS	35	2.816559	4.852120	2693.049226	0.019688	0.020170
RS	36	3.111620	6.046757	2249.713002	0.016447	0.016764
RS	37	3.436532	6.046757	2344.408357	0.017139	0.017341
RS	38	3.794315	7.476586	1977.042773	0.014454	0.014538
RS	39	4.188294	7.476586	2063.061809	0.015083	0.015045
RS	40	4.622130	9.089132	1771.188223	0.012949	0.012832
RS	41	5.099857	9.089132	1849.110975	0.013518	0.013281
RS	42	5.625915	10.785360	1626.154501	0.011888	0.011598
RS	43	6.205192	10.785360	1696.310546	0.012401	0.011996
RS	44	6.843074	12.415122	1535.292541	0.011224	0.010779
RS	45	7.545488	12.415122	1597.462919	0.011679	0.011130
RS	46	8.318964	13.790643	1492.845284	0.010914	0.010326
RS	47	9.170691	13.790643	1545.736125	0.011301	0.010624
RS	48	10.108586	14.741389	1491.524427	0.010904	0.010181
RS	49	11.141364	14.741389	1532.005659	0.011200	0.010407
RS	50	12.278627	15.192879	1517.979940	0.011098	0.010244
RS	51	13.530944	15.192879	1540.309335	0.011261	0.010363
RS	52	14.909954	15.214224	1547.992027	0.011317	0.010347
RS	53	16.428476	15.214224	1543.851981	0.011287	0.010304
RS	54	18.100624	15.002922	1544.504257	0.011292	0.010188
RS	55	19.941938	15.002922	1505.487198	0.011006	0.009936
RS	56	21.969534	15.002922	1449.402518	0.010596	0.009569
RS	57	24.202257	15.002922	1376.504893	0.010063	0.009088
RS	58	26.660860	201.614351	104.048135	0.000761	0.000691
RS	59	29.368194	201.614351	114.077500	0.000834	0.000752
RS	60	32.349422	201.614351	125.004983	0.000914	0.000818
RS	61	35.632254	201.614351	136.893653	0.001001	0.000887
RS	62	39.247203	201.614351	149.806317	0.001095	0.000960
RS	63	43.227867	201.614351	12558.286855	0.091811	0.070886
PA	4+25*2+4+6 0.001141235 0.007635087 43.227867408 529822.085148347 240.631192222 16.356550433 4.661809652 2.649589169 2.049873506 1.819062980 1.733038292 1.723556346 1.766946086 1.863006092 2.027103575 2.282955109 2.658304078 3.185962958 3.904920447 4.852119938 6.046756823 7.476586005 9.089131888 10.785360023 12.415121899 13.790643208 14.741389033 15.192878932 15.214223593 15.002921732 201.614350775
//
IT	7251
RD	21
LK	-114733.191370
QD	-100.664690 -> -78.919700
RI	0.0040945812
TR	0.001069	0.007562
MT	44.908541
MM	C_pi: 16.246738, n_recomb: 137498.734302
RS	0	0.000000	982106.273283	0.001343	0.000000	0.000000
RS	1	0.010183	982106.273283	0.001480	0.000000	0.000000
RS	2	0.021404	982106.273283	0.001631	0.000000	0.000000
RS	3	0.033767	982106.273283	0.001797	0.000000	0.000000
RS	4	0.047388	311.378003	6.245274	0.000045	0.000039
RS	5	0.062397	311.378003	6.881311	0.000050	0.000050
RS	6	0.078935	18.584281	126.979405	0.000923	0.000915
RS	7	0.097156	18.584281	139.776132	0.001017	0.001094
RS	8	0.117233	5.012176	569.521651	0.004142	0.004455
RS	9	0.139355	5.012176	624.668892	0.004543	0.005046
RS	10	0.163729	2.792708	1226.494295	0.008920	0.009859
RS	11	0.190585	2.792708	1337.946985	0.009731	0.010790
RS	12	0.220177	2.146690	1893.498801	0.013771	0.015115
RS	13	0.252781	2.146690	2053.552786	0.014935	0.016280
RS	14	0.288706	1.898811	2510.806216	0.018261	0.019695
RS	15	0.328289	1.898811	2706.976519	0.019687	0.021101
RS	16	0.371903	1.803341	3064.139040	0.022285	0.023698
RS	17	0.419958	1.803341	3283.578924	0.023881	0.025314
RS	18	0.472907	1.787375	3539.621132	0.025743	0.027142
RS	19	0.531248	1.787375	3769.465182	0.027415	0.028878
RS	20	0.595530	1.826012	3917.325068	0.028490	0.029902
RS	21	0.666358	1.826012	4145.050234	0.030146	0.031656
RS	22	0.744398	1.918939	4161.161758	0.030263	0.031705
RS	23	0.830386	1.918939	4375.567302	0.031823	0.033380
RS	24	0.925130	2.081938	4229.592248	0.030761	0.032216
RS	25	1.029522	2.081938	4423.013236	0.032168	0.033731
RS	26	1.144545	2.339409	4107.999453	0.029877	0.031287
RS	27	1.271281	2.339409	4278.085429	0.031114	0.032597
RS	28	1.410923	2.720023	3827.250192	0.027835	0.029115
RS	29	1.564784	2.720023	3976.137847	0.028918	0.030222
RS	30	1.734314	3.258047	3447.374951	0.025072	0.026145
RS	31	1.921108	3.258047	3579.064460	0.026030	0.027076
RS	32	2.126924	3.994616	3031.524276	0.022048	0.022863
RS	33	2.353698	3.994616	3149.681088	0.022907	0.023652
RS	34	2.603566	4.969359	2632.422688	0.019145	0.019688
RS	35	2.878878	4.969359	2739.472665	0.019924	0.020366
RS	36	3.182226	6.203984	2285.391627	0.016621	0.016906
RS	37	3.516465	6.203984	2382.689480	0.017329	0.017497
RS	38	3.884741	7.687245	2006.059399	0.014590	0.014646
RS	39	4.290520	7.687245	2094.435140	0.015232	0.015166
RS	40	4.737619	9.364777	1795.355036	0.013057	0.012917
RS	41	5.230249	9.364777	1875.428997	0.013640	0.013377
RS	42	5.773044	11.131436	1647.470292	0.011982	0.011671
RS	43	6.371114	11.131436	1719.608313	0.012506	0.012080
RS	44	7.030088	12.826419	1555.771474	0.011315	0.010852
RS	45	7.756166	12.826419	1619.771384	0.011780	0.011212
RS	46	8.556184	14.248184	1514.512007	0.011015	0.010410
RS	47	9.437669	14.248184	1569.040362	0.011411	0.010716
RS	48	10.408919	15.213582	1516.414418	0.011029	0.010288
RS	49	11.479074	15.213582	1558.173777	0.011332	0.010520
RS	50	12.658207	15.641301	1548.029097	0.011258	0.010386
RS	51	13.957414	15.641301	1570.860792	0.011425	0.010506
RS	52	15.388923	15.600156	1584.647898	0.011525	0.010533
RS	53	16.966207	15.600156	1579.411841	0.011487	0.010482
RS	54	18.704111	15.217394	1594.927295	0.011600	0.010467
RS	55	20.618991	15.217394	1550.760249	0.011278	0.010182
RS	56	22.728868	15.217394	1488.672149	0.010827	0.009778
RS	57	25.053602	15.217394	1409.079473	0.010248	0.009256
RS	58	27.615069	205.424737	105.863270	0.000770	0.000696
RS	59	30.437379	205.424737	116.133366	0.000845	0.000759
RS	60	33.547093	205.424737	127.328177	0.000926	0.000826
RS	61	36.973479	205.424737	139.512627	0.001015	0.000897
RS	62	40.748785	205.424737	152.751178	0.001111	0.000973
RS	63	44.908541	205.424737	12509.753490	0.090981	0.070926
PA	4+25*2+4+6 0.001069351 0.007561958 44.908540719 982106.273283480 311.378003325 18.584280605 5.012175829 2.792707782 2.146690020 1.898811444 1.803341081 1.787374674 1.826011899 1.918939306 2.081937730 2.339408703 2.720023092 3.258046792 3.994616318 4.969359436 6.203984172 7.687245027 9.364776566 11.131435958 12.826419225 14.248183848 15.213581883 15.641300802 15.600155876 15.217393593 205.424737238
//
IT	9791
RD	22
LK	-114691.115598
QD	-87.538024 -> -68.695218
RI	0.0039346392
TR	0.001008	0.007486
MT	46.580722
MM	C_pi: 16.480991, n_recomb: 138044.716477
RS	0	0.000000	929135.384772	0.001434	0.000000	0.000000
RS	1	0.010247	929135.384772	0.001581	0.000000	0.000000
RS	2	0.021544	929135.384772	0.001743	0.000000	0.000000
RS	3	0.033999	929135.384772	0.001922	0.000000	0.000000
RS	4	0.047730	399.746340	4.924829	0.000036	0.000031
RS	5	0.062868	399.746340	5.429590	0.000039	0.000040
RS	6	0.079558	20.965138	114.090619	0.000826	0.000827
RS	7	0.097957	20.965138	125.674729	0.000910	0.000988
RS	8	0.118242	5.355270	541.065218	0.003919	0.004251
RS	9	0.140605	5.355270	593.948257	0.004303	0.004813
RS	10	0.165261	2.928375	1189.319377	0.008615	0.009590
RS	11	0.192442	2.928375	1298.598154	0.009407	0.010491
RS	12	0.222409	2.238783	1849.623218	0.013399	0.014786
RS	13	0.255447	2.238783	2008.031576	0.014546	0.015921
RS	14	0.291870	1.975486	2463.735735	0.017847	0.019320
RS	15	0.332025	1.975486	2659.202283	0.019263	0.020698
RS	16	0.376295	1.871379	3021.204017	0.021886	0.023322
RS	17	0.425102	1.871379	3241.352336	0.023480	0.024920
RS	18	0.478910	1.849257	3508.681549	0.025417	0.026823
RS	19	0.538231	1.849257	3740.855952	0.027099	0.028553
RS	20	0.603631	1.883258	3904.340138	0.028283	0.029688
RS	21	0.675733	1.883258	4135.844833	0.029960	0.031449
RS	22	0.755224	1.973057	4168.982912	0.030200	0.031622
RS	23	0.842860	1.973057	4388.096597	0.031788	0.033313
RS	24	0.939476	2.134917	4256.975258	0.030838	0.032264
RS	25	1.045992	2.134917	4455.341822	0.032275	0.033799
RS	26	1.163423	2.393945	4149.782442	0.030061	0.031437
RS	27	1.292888	2.393945	4324.480734	0.031327	0.032768
RS	28	1.435619	2.779780	3876.165720	0.028079	0.029323
RS	29	1.592975	2.779780	4029.073271	0.029187	0.030449
RS	30	1.766457	3.328190	3496.457441	0.025328	0.026365
RS	31	1.957715	3.328190	3631.588225	0.026307	0.027312
RS	32	2.168571	4.082549	3075.828464	0.022281	0.023062
RS	33	2.401034	4.082549	3196.975304	0.023159	0.023865
RS	34	2.657319	5.085316	2669.572830	0.019338	0.019850
RS	35	2.939864	5.085316	2779.277960	0.020133	0.020541
RS	36	3.251363	6.360881	2315.186272	0.016771	0.017028
RS	37	3.594781	6.360881	2414.874505	0.017493	0.017630
RS	38	3.973390	7.899223	2029.641924	0.014703	0.014734
RS	39	4.390795	7.899223	2120.187064	0.015359	0.015265
RS	40	4.850973	9.644181	1814.463637	0.013144	0.012981
RS	41	5.358305	9.644181	1896.526110	0.013738	0.013453
RS	42	5.917624	11.484406	1664.011350	0.012054	0.011724
RS	43	6.534257	11.484406	1737.996920	0.012590	0.012143
RS	44	7.214078	13.248049	1571.663173	0.011385	0.010905
RS	45	7.963560	13.248049	1637.394869	0.011861	0.011274
RS	46	8.789843	14.719260	1531.684765	0.011096	0.010474
RS	47	9.700796	14.719260	1587.804699	0.011502	0.010789
RS	48	10.705096	15.701821	1536.832796	0.011133	0.010374
RS	49	11.812307	15.701821	1579.900071	0.011445	0.010614
RS	50	13.032976	16.107429	1573.622694	0.011399	0.010506
RS	51	14.378728	16.107429	1597.093229	0.011569	0.010630
RS	52	15.862381	16.004838	1616.975160	0.011713	0.010698
RS	53	17.498066	16.004838	1610.909333	0.011669	0.010642
RS	54	19.301361	15.451802	1641.504315	0.011891	0.010727
RS	55	21.289442	15.451802	1592.474325	0.011536	0.010412
RS	56	23.481245	15.451802	1524.727853	0.011045	0.009973
RS	57	25.897644	15.451802	1438.841149	0.010423	0.009412
RS	58	28.561654	208.773508	107.850011	0.000781	0.000704
RS	59	31.498649	208.773508	118.373098	0.000857	0.000768
RS	60	34.736601	208.773508	129.847749	0.000941	0.000837
RS	61	38.306350	208.773508	142.340556	0.001031	0.000910
RS	62	42.241896	208.773508	155.917384	0.001129	0.000988
RS	63	46.580722	208.773508	12451.543395	0.090199	0.070927
PA	4+25*2+4+6 0.001007642 0.007485903 46.580721910 929135.384771997 399.746340127 20.965138114 5.355269889 2.928375004 2.238783461 1.975485678 1.871378629 1.849256652 1.883258382 1.973057342 2.134916575 2.393945493 2.779780470 3.328189537 4.082549365 5.085316378 6.360880790 7.899222765 9.644181240 11.484406149 13.248048785 14.719260432 15.701821216 16.107429245 16.004837883 15.451802111 208.773507937
//
IT	8394
RD	23
LK	-114654.652455
QD	-76.638042 -> -60.669900
RI	0.0039969321
TR	0.000968	0.007509
MT	47.427266
MM	C_pi: 16.547381, n_recomb: 138962.510507
RS	0	0.000000	1401847.375335	0.000959	0.000000	0.000000
RS	1	0.010279	1401847.375335	0.001058	0.000000	0.000000
RS	2	0.021614	1401847.375335	0.001167	0.000000	0.000000
RS	3	0.034114	1401847.375335	0.001287	0.000000	0.000000
RS	4	0.047899	510.625927	3.895844	0.000028	0.000025
RS	5	0.063101	510.625927	4.296405	0.000031	0.000032
RS	6	0.079865	23.501549	102.909034	0.000741	0.000751
RS	7	0.098353	23.501549	113.401068	0.000816	0.000897
RS	8	0.118741	5.683999	515.868045	0.003712	0.004074
RS	9	0.141224	5.683999	566.581248	0.004077	0.004612
RS	10	0.166018	3.050481	1156.615527	0.008323	0.009360
RS	11	0.193361	3.050481	1263.672317	0.009094	0.010238
RS	12	0.223515	2.319663	1810.770264	0.013031	0.014504
RS	13	0.256767	2.319663	1967.282005	0.014157	0.015613
RS	14	0.293438	2.041762	2421.638229	0.017427	0.018990
RS	15	0.333878	2.041762	2615.937203	0.018825	0.020345
RS	16	0.378474	1.928724	2982.997203	0.021466	0.022986
RS	17	0.427655	1.928724	3203.225575	0.023051	0.024568
RS	18	0.481890	1.899462	3482.338788	0.025060	0.026535
RS	19	0.541700	1.899462	3716.126696	0.026742	0.028261
RS	20	0.607658	1.927335	3896.155082	0.028037	0.029494
RS	21	0.680395	1.927335	4130.710466	0.029725	0.031263
RS	22	0.760608	2.012035	4182.097447	0.030095	0.031549
RS	23	0.849066	2.012035	4405.234754	0.031701	0.033256
RS	24	0.946617	2.170120	4290.302271	0.030874	0.032313
RS	25	1.054194	2.170120	4493.004826	0.032332	0.033868
RS	26	1.172829	2.427098	4198.069539	0.030210	0.031582
RS	27	1.303658	2.427098	4376.854270	0.031497	0.032933
RS	28	1.447934	2.813156	3931.851694	0.028294	0.029520
RS	29	1.607039	2.813156	4088.336242	0.029420	0.030664
RS	30	1.782499	3.365019	3552.239710	0.025563	0.026570
RS	31	1.975993	3.365019	3690.449102	0.026557	0.027532
RS	32	2.189375	4.127612	3126.501424	0.022499	0.023244
RS	33	2.424691	4.127612	3250.351066	0.023390	0.024060
RS	34	2.684193	5.145479	2712.628685	0.019521	0.019992
RS	35	2.970368	5.145479	2824.768402	0.020328	0.020695
RS	36	3.285958	6.445054	2350.434664	0.016914	0.017129
RS	37	3.633987	6.445054	2452.346990	0.017648	0.017743
RS	38	4.017787	8.017219	2058.332432	0.014812	0.014802
RS	39	4.441037	8.017219	2150.922226	0.015478	0.015343
RS	40	4.907792	9.804239	1838.473857	0.013230	0.013027
RS	41	5.422521	9.804239	1922.431067	0.013834	0.013508
RS	42	5.990158	11.689421	1685.407549	0.012129	0.011758
RS	43	6.616140	11.689421	1761.169587	0.012674	0.012186
RS	44	7.306463	13.491695	1592.532630	0.011460	0.010938
RS	45	8.067742	13.491695	1659.940466	0.011945	0.011317
RS	46	8.907270	14.983740	1554.145144	0.011184	0.010519
RS	47	9.833089	14.983740	1611.807346	0.011599	0.010841
RS	48	10.854069	15.959561	1563.055024	0.011248	0.010441
RS	49	11.979992	15.959561	1607.370992	0.011567	0.010687
RS	50	13.221643	16.326281	1605.750258	0.011555	0.010607
RS	51	14.590919	16.326281	1629.756412	0.011728	0.010734
RS	52	16.100936	16.152976	1656.734436	0.011922	0.010843
RS	53	17.766162	16.152976	1649.620218	0.011871	0.010782
RS	54	19.602549	15.421938	1697.422241	0.012215	0.010969
RS	55	21.627691	15.421938	1642.824825	0.011822	0.010624
RS	56	23.860989	15.421938	1568.719767	0.011289	0.010153
RS	57	26.323838	15.421938	1475.867480	0.010621	0.009555
RS	58	29.039832	209.070356	110.084271	0.000792	0.000713
RS	59	32.034993	209.070356	120.852813	0.000870	0.000779
RS	60	35.338013	209.070356	132.596296	0.000954	0.000850
RS	61	38.980537	209.070356	145.382562	0.001046	0.000925
RS	62	42.997460	209.070356	159.278481	0.001146	0.001005
RS	63	47.427266	209.070356	12482.135569	0.089824	0.070894
PA	4+25*2+4+6 0.000967977 0.007508518 47.427265725 1401847.375335029 510.625926704 23.501548519 5.683999491 3.050480927 2.319662859 2.041761622 1.928724151 1.899461610 1.927335288 2.012034866 2.170120294 2.427097865 2.813156294 3.365019149 4.127611837 5.145478560 6.445053985 8.017219446 9.804239131 11.689421072 13.491695403 14.983740475 15.959560995 16.326280854 16.152975885 15.421937791 209.070356474
//
IT	8048
RD	24
LK	-114624.628965
QD	-67.902928 -> -53.928497
RI	0.0039703058
TR	0.000931	0.007508
MT	48.392715
MM	C_pi: 16.602706, n_recomb: 139397.813878
RS	0	0.000000	1392304.457911	0.000972	0.000000	0.000000
RS	1	0.010314	1392304.457911	0.001072	0.000000	0.000000
RS	2	0.021691	1392304.457911	0.001183	0.000000	0.000000
RS	3	0.034242	1392304.457911	0.001305	0.000000	0.000000
RS	4	0.048088	637.286036	3.145466	0.000023	0.000020
RS	5	0.063361	637.286036	3.470004	0.000025	0.000026
RS	6	0.080210	25.845029	94.359182	0.000677	0.000701
RS	7	0.098796	25.845029	104.020127	0.000746	0.000834
RS	8	0.119300	5.941905	498.006523	0.003573	0.003988
RS	9	0.141918	5.941905	547.224103	0.003926	0.004501
RS	10	0.166869	3.140615	1134.840521	0.008141	0.009280
RS	11	0.194393	3.140615	1240.536781	0.008899	0.010121
RS	12	0.224756	2.382051	1783.217300	0.012792	0.014378
RS	13	0.258251	2.382051	1938.521134	0.013906	0.015444
RS	14	0.295200	2.095801	2388.777617	0.017136	0.018797
RS	15	0.335960	2.095801	2582.229492	0.018524	0.020109
RS	16	0.380924	1.977226	2950.476088	0.021166	0.022758
RS	17	0.430526	1.977226	3170.680637	0.022746	0.024304
RS	18	0.485243	1.942905	3457.234143	0.024801	0.026322
RS	19	0.545604	1.942905	3692.134159	0.026486	0.028023
RS	20	0.612190	1.966091	3884.350757	0.027865	0.029342
RS	21	0.685643	1.966091	4121.137879	0.029564	0.031095
RS	22	0.766673	2.046780	4186.865108	0.030035	0.031487
RS	23	0.856060	2.046780	4413.004150	0.031658	0.033186
RS	24	0.954666	2.202022	4311.179124	0.030927	0.032345
RS	25	1.063442	2.202022	4517.116891	0.032405	0.033896
RS	26	1.183437	2.457861	4230.884642	0.030351	0.031686
RS	27	1.315808	2.457861	4412.679582	0.031655	0.033036
RS	28	1.461831	2.845188	3970.330691	0.028482	0.029661
RS	29	1.622915	2.845188	4129.402145	0.029623	0.030804
RS	30	1.800612	3.401844	3590.301548	0.025756	0.026712
RS	31	1.996638	3.401844	3730.706035	0.026763	0.027674
RS	32	2.212880	4.174535	3159.868841	0.022668	0.023360
RS	33	2.451426	4.174535	3285.638951	0.023570	0.024178
RS	34	2.714574	5.210176	2739.362463	0.019651	0.020072
RS	35	3.004863	5.210176	2853.239703	0.020468	0.020778
RS	36	3.325092	6.537564	2370.562723	0.017006	0.017175
RS	37	3.678349	6.537564	2474.071828	0.017748	0.017792
RS	38	4.068040	8.148774	2073.054876	0.014872	0.014821
RS	39	4.497922	8.148774	2167.121422	0.015546	0.015367
RS	40	4.972142	9.984536	1849.480772	0.013268	0.013029
RS	41	5.495272	9.984536	1934.819635	0.013880	0.013515
RS	42	6.072356	11.922653	1694.488241	0.012156	0.011754
RS	43	6.708960	11.922653	1771.570369	0.012709	0.012188
RS	44	7.411222	13.772175	1601.471459	0.011488	0.010939
RS	45	8.185913	13.772175	1670.166021	0.011981	0.011323
RS	46	9.040504	15.293428	1564.741175	0.011225	0.010534
RS	47	9.983236	15.293428	1623.647080	0.011648	0.010862
RS	48	11.023199	16.269665	1577.200154	0.011314	0.010481
RS	49	12.170422	16.269665	1622.602143	0.011640	0.010732
RS	50	13.435967	16.603085	1625.411506	0.011660	0.010684
RS	51	14.832037	16.603085	1649.999774	0.011837	0.010813
RS	52	16.372096	16.363381	1683.700847	0.012078	0.010968
RS	53	18.070992	16.363381	1675.886467	0.012022	0.010902
RS	54	19.945109	15.461330	1740.451985	0.012486	0.011202
RS	55	22.012519	15.461330	1680.977434	0.012059	0.010826
RS	56	24.293156	15.461330	1601.350652	0.011488	0.010320
RS	57	26.809014	15.461330	1502.503334	0.010779	0.009686
RS	58	29.584352	209.625980	111.906570	0.000803	0.000720
RS	59	32.645932	209.625980	122.882482	0.000882	0.000787
RS	60	36.023277	209.625980	134.853072	0.000967	0.000859
RS	61	39.748954	209.625980	147.887046	0.001061	0.000935
RS	62	43.858890	209.625980	162.051844	0.001163	0.001017
RS	63	48.392715	209.625980	12438.006646	0.089227	0.070850
PA	4+25*2+4+6 0.000931390 0.007508401 48.392714909 1392304.457911203 637.286035623 25.845029112 5.941904810 3.140615414 2.382051129 2.095800613 1.977225932 1.942904908 1.966090805 2.046779768 2.202022216 2.457861444 2.845188337 3.401843943 4.174535170 5.210176362 6.537563924 8.148774317 9.984536166 11.922652572 13.772174626 15.293428442 16.269665438 16.603085455 16.363380683 15.461330008 209.625980243
//
IT	8401
RD	25
LK	-114598.410931
QD	-60.576923 -> -49.355979
RI	0.0041042387
TR	0.000911	0.007597
MT	48.583506
MM	C_pi: 16.504914, n_recomb: 140161.099468
RS	0	0.000000	1435798.702463	0.000948	0.000000	0.000000
RS	1	0.010321	1435798.702463	0.001046	0.000000	0.000000
RS	2	0.021706	1435798.702463	0.001154	0.000000	0.000000
RS	3	0.034267	1435798.702463	0.001273	0.000000	0.000000
RS	4	0.048125	785.505988	2.567397	0.000018	0.000017
RS	5	0.063412	785.505988	2.832484	0.000020	0.000022
RS	6	0.080277	28.111206	87.292163	0.000623	0.000656
RS	7	0.098883	28.111206	96.241437	0.000687	0.000780
RS	8	0.119409	6.152031	484.125399	0.003454	0.003914
RS	9	0.142054	6.152031	532.075163	0.003796	0.004409
RS	10	0.167035	3.206313	1119.279508	0.007986	0.009215
RS	11	0.194595	3.206313	1223.820888	0.008732	0.010034
RS	12	0.224999	2.427572	1762.801963	0.012577	0.014272
RS	13	0.258541	2.427572	1916.941634	0.013677	0.015312
RS	14	0.295545	2.135815	2363.090082	0.016860	0.018626
RS	15	0.336368	2.135815	2555.524436	0.018233	0.019912
RS	16	0.381404	2.012557	2924.784666	0.020867	0.022553
RS	17	0.431088	2.012557	3144.593037	0.022436	0.024078
RS	18	0.485900	1.973004	3438.513902	0.024533	0.026132
RS	19	0.546369	1.973004	3673.997164	0.026213	0.027819
RS	20	0.613078	1.990668	3878.594267	0.027672	0.029209
RS	21	0.686672	1.990668	4116.987687	0.029373	0.030956
RS	22	0.767862	2.065969	4197.444903	0.029947	0.031438
RS	23	0.857431	2.065969	4425.921902	0.031577	0.033138
RS	24	0.956245	2.216318	4337.693957	0.030948	0.032383
RS	25	1.065256	2.216318	4546.215436	0.032436	0.033939
RS	26	1.185518	2.468025	4269.135090	0.030459	0.031790
RS	27	1.318192	2.468025	4453.338593	0.031773	0.033145
RS	28	1.464559	2.852306	4013.949104	0.028638	0.029797
RS	29	1.626032	2.852306	4175.079224	0.029788	0.030944
RS	30	1.804170	3.407626	3633.100196	0.025921	0.026844
RS	31	2.000693	3.407626	3775.256011	0.026935	0.027809
RS	32	2.217498	4.181814	3197.523788	0.022813	0.023464
RS	33	2.456679	4.181814	3324.854503	0.023722	0.024286
RS	34	2.720545	5.223404	2769.967288	0.019763	0.020139
RS	35	3.011644	5.223404	2885.296206	0.020586	0.020849
RS	36	3.332786	6.562905	2394.233482	0.017082	0.017206
RS	37	3.687073	6.562905	2499.113246	0.017830	0.017828
RS	38	4.077923	8.193201	2091.119977	0.014919	0.014825
RS	39	4.509113	8.193201	2186.482708	0.015600	0.015376
RS	40	4.984804	10.053658	1863.753379	0.013297	0.013017
RS	41	5.509589	10.053658	1950.327562	0.013915	0.013508
RS	42	6.088536	12.017447	1706.881947	0.012178	0.011735
RS	43	6.727233	12.017447	1785.163498	0.012737	0.012174
RS	44	7.431849	13.885665	1613.894788	0.011515	0.010924
RS	45	8.209186	13.885665	1683.774101	0.012013	0.011314
RS	46	9.066748	15.409261	1579.135221	0.011267	0.010532
RS	47	10.012817	15.409261	1639.193864	0.011695	0.010867
RS	48	11.056527	16.364265	1595.615478	0.011384	0.010503
RS	49	12.207954	16.364265	1642.011368	0.011715	0.010761
RS	50	13.478217	16.650565	1649.991252	0.011772	0.010742
RS	51	14.879578	16.650565	1675.043331	0.011951	0.010875
RS	52	16.425570	16.339021	1716.397525	0.012246	0.011073
RS	53	18.131118	16.339021	1707.682735	0.012184	0.011004
RS	54	20.012690	15.267994	1791.013304	0.012778	0.011412
RS	55	22.088452	15.267994	1726.040258	0.012315	0.011008
RS	56	24.378447	15.267994	1640.297391	0.011703	0.010471
RS	57	26.904784	15.267994	1534.907432	0.010951	0.009804
RS	58	29.691857	207.606240	113.822555	0.000812	0.000728
RS	59	32.766573	207.606240	124.986536	0.000892	0.000796
RS	60	36.158621	207.606240	137.160817	0.000979	0.000869
RS	61	39.900750	207.606240	150.414593	0.001073	0.000947
RS	62	44.029092	207.606240	164.815549	0.001176	0.001031
RS	63	48.583506	207.606240	12468.981675	0.088962	0.070785
PA	4+25*2+4+6 0.000911120 0.007596838 48.583505569 1435798.702463435 785.505987705 28.111205531 6.152031333 3.206312903 2.427572041 2.135815062 2.012556502 1.973003739 1.990667854 2.065968889 2.216317917 2.468025025 2.852305880 3.407625604 4.181814200 5.223404270 6.562905279 8.193200763 10.053657523 12.017446993 13.885664520 15.409261203 16.364265289 16.650564502 16.339020753 15.267994450 207.606239873
//
CC
CC	Brief Description of the file format:
CC	  CC  comments
CC	  MM  useful-messages
CC	  RD  round-of-iterations
CC	  LL  \log[P(sequence)]
CC	  QD  Q-before-opt Q-after-opt
CC	  TR  \theta_0 \rho_0
CC	  RS  k t_k \lambda_k \pi_k \sum_{l\not=k}A_{kl} A_{kk}
CC	  DC  begin end best-k t_k+\Delta_k max-prob
CC
MM	Version: 0.6.5-r67
MM	pattern:4+25*2+4+6, n:63, n_free_lambdas:28
MM	n_iterations:25, skip:1, max_t:5, theta/rho:5
MM	is_decoding:0
MM	n_seqs:25, sum_L:1220275, sum_n:40437
RD	0
LK	0.000000
QD	0.000000 -> 0.000000
RI	inf
TR	0.033699	0.006740
MT	5.000000
MM	C_pi: 1.000000, n_recomb: 8196.811883
RS	0	0.000000	1.000000	52.440555	0.006398	0.000000
RS	1	0.006440	1.000000	55.449106	0.006765	0.000000
RS	2	0.013294	1.000000	58.605253	0.007150	0.000000
RS	3	0.020590	1.000000	61.912927	0.007553	0.000000
RS	4	0.028356	1.000000	65.375683	0.007976	0.000000
RS	5	0.036622	1.000000	68.996605	0.008417	0.000000
RS	6	0.045421	1.000000	72.778216	0.008879	0.000000
RS	7	0.054785	1.000000	76.722364	0.009360	0.000000
RS	8	0.064753	1.000000	80.830103	0.009861	0.000000
RS	9	0.075363	1.000000	85.101562	0.010382	0.000000
RS	10	0.086656	1.000000	89.535798	0.010923	0.000000
RS	11	0.098677	1.000000	94.130638	0.011484	0.000000
RS	12	0.111471	1.000000	98.882515	0.012064	0.000000
RS	13	0.125090	1.000000	103.786278	0.012662	0.000000
RS	14	0.139585	1.000000	108.835008	0.013278	0.000000
RS	15	0.155014	1.000000	114.019807	0.013910	0.000000
RS	16	0.171437	1.000000	119.329591	0.014558	0.000000
RS	17	0.188917	1.000000	124.750872	0.015219	0.000000
RS	18	0.207523	1.000000	130.267535	0.015892	0.000000
RS	19	0.227327	1.000000	135.860622	0.016575	0.000000
RS	20	0.248406	1.000000	141.508111	0.017264	0.000000
RS	21	0.270843	1.000000	147.184720	0.017956	0.000000
RS	22	0.294725	1.000000	152.861719	0.018649	0.000000
RS	23	0.320144	1.000000	158.506772	0.019338	0.000000
RS	24	0.347201	1.000000	164.083815	0.020018	0.000000
RS	25	0.376000	1.000000	169.552985	0.020685	0.000000
RS	26	0.406654	1.000000	174.870601	0.021334	0.000000
RS	27	0.439282	1.000000	179.989227	0.021958	0.000000
RS	28	0.474011	1.000000	184.857811	0.022552	0.000000
RS	29	0.510976	1.000000	189.421938	0.023109	0.000000
RS	30	0.550322	1.000000	193.624194	0.023622	0.000000
RS	31	0.592202	1.000000	197.404666	0.024083	0.000000
RS	32	0.636779	1.000000	200.701588	0.024485	0.000000
RS	33	0.684227	1.000000	203.452151	0.024821	0.000000
RS	34	0.734730	1.000000	205.593477	0.025082	0.000000
RS	35	0.788485	1.000000	207.063774	0.025262	0.000000
RS	36	0.845702	1.000000	207.803663	0.025352	0.000000
RS	37	0.906604	1.000000	207.757671	0.025346	0.000000
RS	38	0.971428	1.000000	206.875880	0.025239	0.000000
RS	39	1.040426	1.000000	205.115686	0.025024	0.000000
RS	40	1.113868	1.000000	202.443662	0.024698	0.000000
RS	41	1.192040	1.000000	198.837429	0.024258	0.000000
RS	42	1.275245	1.000000	194.287510	0.023703	0.000000
RS	43	1.363809	1.000000	188.799059	0.023033	0.000000
RS	44	1.458076	1.000000	182.393387	0.022252	0.000000
RS	45	1.558414	1.000000	175.109171	0.021363	0.000000
RS	46	1.665214	1.000000	167.003258	0.020374	0.000000
RS	47	1.778891	1.000000	158.150927	0.019294	0.000000
RS	48	1.899889	1.000000	148.645536	0.018135	0.000000
RS	49	2.028679	1.000000	138.597448	0.016909	0.000000
RS	50	2.165763	1.000000	128.132187	0.015632	0.000000
RS	51	2.311675	1.000000	117.387792	0.014321	0.000000
RS	52	2.466983	1.000000	106.511401	0.012994	0.000000
RS	53	2.632293	1.000000	95.655125	0.011670	0.000000
RS	54	2.808249	1.000000	84.971364	0.010366	0.000000
RS	55	2.995536	1.000000	74.607755	0.009102	0.000000
RS	56	3.194884	1.000000	64.701987	0.007894	0.000000
RS	57	3.407070	1.000000	55.376813	0.006756	0.000000
RS	58	3.632920	1.000000	46.735537	0.005702	0.000000
RS	59	3.873315	1.000000	38.858332	0.004741	0.000000
RS	60	4.129191	1.000000	31.799648	0.003880	0.000000
RS	61	4.401545	1.000000	25.586958	0.003122	0.000000
RS	62	4.691438	1.000000	20.220959	0.002467	0.000000
RS	63	5.000000	1.000000	56.157154	0.006851	0.000000
PA	4+25*2+4+6 0.033699102 0.006739820 5.000000000 1.000000000 1.000000000 1.000000000 1.000000000 1.000000000 1.000000000 1.000000000 1.000000000 1.000000000 1.000000000 1.000000000 1.000000000 1.000000000 1.000000000 1.000000000 1.000000000 1.000000000 1.000000000 1.000000000 1.000000000 1.000000000 1.000000000 1.000000000 1.000000000 1.000000000 1.000000000 1.000000000 1.000000000
//
IT	8547
RD	1
LK	-139373.254235
QD	-8051.492113 -> -2537.300612
RI	0.0856831582
TR	0.018056	0.004246
MT	11.727695
MM	C_pi: 1.969968, n_recomb: 10163.767632
RS	0	0.000000	0.388926	202.768954	0.019950	0.001019
RS	1	0.007871	0.388926	214.179935	0.021073	0.004468
RS	2	0.016361	0.388926	225.859283	0.022222	0.010248
RS	3	0.025519	0.388926	237.751048	0.023392	0.017353
RS	4	0.035398	0.319771	302.913575	0.029803	0.023773
RS	5	0.046055	0.319771	315.640376	0.031055	0.028364
RS	6	0.057550	0.341726	307.313605	0.030236	0.031280
RS	7	0.069950	0.341726	319.242991	0.031410	0.033225
RS	8	0.083327	0.387335	292.440627	0.028773	0.034497
RS	9	0.097756	0.387335	303.489640	0.029860	0.034959
RS	10	0.113320	0.453264	269.167973	0.026483	0.034561
RS	11	0.130110	0.453264	279.400180	0.027490	0.033531
RS	12	0.148221	0.535805	245.410479	0.024146	0.032193
RS	13	0.167757	0.535805	254.894525	0.025079	0.030783
RS	14	0.188831	0.630491	225.028071	0.022140	0.029423
RS	15	0.211564	0.630491	233.824738	0.023006	0.028159
RS	16	0.236086	0.736908	207.892361	0.020454	0.027008
RS	17	0.262538	0.736908	216.056779	0.021258	0.025965
RS	18	0.291072	0.857481	192.965854	0.018986	0.025009
RS	19	0.321852	0.857481	200.546070	0.019731	0.024107
RS	20	0.355055	0.995796	179.465603	0.017657	0.023223
RS	21	0.390870	0.995796	186.503767	0.018350	0.022325
RS	22	0.429505	1.155005	167.090167	0.016440	0.021386
RS	23	0.471180	1.155005	173.624394	0.017083	0.020397
RS	24	0.516136	1.335915	155.963886	0.015345	0.019366
RS	25	0.564629	1.335915	162.028806	0.015942	0.018322
RS	26	0.616940	1.536054	146.364117	0.014401	0.017294
RS	27	0.673367	1.536054	151.989617	0.014954	0.016308
RS	28	0.734236	1.751499	138.364163	0.013613	0.015377
RS	29	0.799896	1.751499	143.572866	0.014126	0.014505
RS	30	0.870723	1.978879	131.785179	0.012966	0.013690
RS	31	0.947125	1.978879	136.590279	0.013439	0.012930
RS	32	1.029540	2.215157	126.373449	0.012434	0.012224
RS	33	1.118442	2.215157	130.777517	0.012867	0.011571
RS	34	1.214341	2.457211	121.883692	0.011992	0.010971
RS	35	1.317788	2.457211	125.877997	0.012385	0.010422
RS	36	1.429376	2.702610	118.055000	0.011615	0.009923
RS	37	1.549748	2.702610	121.619749	0.011966	0.009469
RS	38	1.679593	2.950449	114.599912	0.011275	0.009057
RS	39	1.819658	2.950449	117.706211	0.011581	0.008682
RS	40	1.970747	3.201370	111.230426	0.010944	0.008338
RS	41	2.133728	3.201370	113.843946	0.011201	0.008023
RS	42	2.309536	3.456890	107.694423	0.010596	0.007733
RS	43	2.499181	3.456890	109.779912	0.010801	0.007467
RS	44	2.703753	3.718983	103.788079	0.010212	0.007222
RS	45	2.924426	3.718983	105.314282	0.010362	0.006999
RS	46	3.162467	3.990341	99.348103	0.009775	0.006796
RS	47	3.419243	3.990341	100.293473	0.009868	0.006613
RS	48	3.696230	4.275217	94.241679	0.009272	0.006448
RS	49	3.995017	4.275217	94.601456	0.009308	0.006300
RS	50	4.317320	4.580614	88.367123	0.008694	0.006168
RS	51	4.664990	4.580614	88.161742	0.008674	0.006051
RS	52	5.040025	4.918472	81.657080	0.008034	0.005949
RS	53	5.444576	4.918472	80.941775	0.007964	0.005859
RS	54	5.880969	5.548059	71.035412	0.006989	0.005778
RS	55	6.351708	5.548059	70.233614	0.006910	0.005705
RS	56	6.859498	5.548059	68.966580	0.006786	0.005636
RS	57	7.407253	5.548059	67.223615	0.006614	0.005570
RS	58	7.998121	9.165935	40.234987	0.003959	0.005507
RS	59	8.635493	9.165935	40.432681	0.003978	0.005452
RS	60	9.323031	9.165935	40.405390	0.003975	0.005412
RS	61	10.064682	9.165935	40.135954	0.003949	0.005403
RS	62	10.864705	9.165935	39.610455	0.003897	0.005449
RS	63	11.727695	9.165935	409.202008	0.040261	0.046754
PA	4+25*2+4+6 0.018055693 0.004245708 11.727695465 0.388925552 0.319770813 0.341726303 0.387334824 0.453264236 0.535804749 0.630491257 0.736907959 0.857481003 0.995796204 1.155004501 1.335914612 1.536053658 1.751499176 1.978878975 2.215156555 2.457210541 2.702610016 2.950448990 3.201370239 3.456890106 3.718982697 3.990341187 4.275217056 4.580614090 4.918472290 5.548059464 9.165934503
//
IT	5665
RD	2
LK	-130196.700695
QD	-3765.931160 -> -1682.646050
RI	0.0736296939
TR	0.013334	0.005088
MT	13.995282
MM	C_pi: 3.916707, n_recomb: 24077.594952
RS	0	0.000000	0.729930	265.396897	0.011023	0.000432
RS	1	0.008171	0.729930	283.764110	0.011785	0.001897
RS	2	0.017010	0.729930	303.114295	0.012589	0.004392
RS	3	0.026572	0.729930	323.451361	0.013434	0.008067
RS	4	0.036914	0.398304	627.819667	0.026075	0.015382
RS	5	0.048102	0.398304	659.576825	0.027394	0.021395
RS	6	0.060204	0.368767	745.681023	0.030970	0.025553
RS	7	0.073295	0.368767	777.387248	0.032287	0.030684
RS	8	0.087456	0.388423	767.916189	0.031893	0.031277
RS	9	0.102773	0.388423	797.300625	0.033114	0.035282
RS	10	0.119343	0.436615	735.834367	0.030561	0.033469
RS	11	0.137266	0.436615	762.713993	0.031677	0.036604
RS	12	0.156654	0.506642	681.173452	0.028291	0.033380
RS	13	0.177626	0.506642	705.809586	0.029314	0.035526
RS	14	0.200311	0.593555	624.251703	0.025927	0.031830
RS	15	0.224851	0.593555	646.869561	0.026866	0.033358
RS	16	0.251396	0.696298	571.418472	0.023732	0.029814
RS	17	0.280110	0.696298	592.193585	0.024595	0.031088
RS	18	0.311170	0.818646	522.043796	0.021682	0.027826
RS	19	0.344768	0.818646	541.141476	0.022475	0.028945
RS	20	0.381111	0.968197	474.388110	0.019702	0.025883
RS	21	0.420425	0.968197	491.973169	0.020433	0.026812
RS	22	0.462950	1.154582	428.002374	0.017776	0.023864
RS	23	0.508951	1.154582	444.228173	0.018450	0.024522
RS	24	0.558711	1.386999	384.001172	0.015948	0.021660
RS	25	0.612536	1.386999	398.996298	0.016571	0.021977
RS	26	0.670760	1.671317	344.239434	0.014297	0.019258
RS	27	0.733742	1.671317	358.108806	0.014873	0.019283
RS	28	0.801870	2.009009	310.069867	0.012878	0.016852
RS	29	0.875565	2.009009	322.907930	0.013411	0.016736
RS	30	0.955282	2.399499	281.655888	0.011698	0.014671
RS	31	1.041513	2.399499	293.554692	0.012192	0.014497
RS	32	1.134790	2.841086	258.456086	0.010734	0.012770
RS	33	1.235689	2.841086	269.503695	0.011193	0.012569
RS	34	1.344833	3.328504	239.877290	0.009963	0.011139
RS	35	1.462895	3.328504	250.153527	0.010389	0.010945
RS	36	1.590605	3.853228	225.304327	0.009357	0.009782
RS	37	1.728750	3.853228	234.875351	0.009755	0.009624
RS	38	1.878184	4.407609	213.970802	0.008887	0.008685
RS	39	2.039829	4.407609	222.883403	0.009257	0.008569
RS	40	2.214682	4.987078	205.066355	0.008517	0.007801
RS	41	2.403823	4.987078	213.345307	0.008861	0.007717
RS	42	2.608419	5.588005	197.928213	0.008220	0.007078
RS	43	2.829734	5.588005	205.576868	0.008538	0.007020
RS	44	3.069133	6.205172	192.086019	0.007978	0.006485
RS	45	3.328094	6.205172	199.087298	0.008269	0.006460
RS	46	3.608216	6.833631	187.130515	0.007772	0.006015
RS	47	3.911227	6.833631	193.447811	0.008034	0.006027
RS	48	4.238999	7.475030	182.545664	0.007582	0.005657
RS	49	4.593554	7.475030	188.127561	0.007813	0.005707
RS	50	4.977081	8.144489	177.642156	0.007378	0.005390
RS	51	5.391948	8.144489	182.435995	0.007577	0.005469
RS	52	5.840714	8.878604	171.558407	0.007125	0.005179
RS	53	6.326151	8.878604	175.536445	0.007290	0.005273
RS	54	6.851255	10.298879	154.810569	0.006430	0.004769
RS	55	7.419267	10.298879	158.354961	0.006577	0.004869
RS	56	8.033693	10.298879	161.242066	0.006697	0.004941
RS	57	8.698327	10.298879	163.372314	0.006785	0.004975
RS	58	9.417269	22.187870	77.972047	0.003238	0.003071
RS	59	10.194959	22.187870	81.485853	0.003384	0.003173
RS	60	11.036197	22.187870	84.918175	0.003527	0.003251
RS	61	11.946176	22.187870	88.225452	0.003664	0.003303
RS	62	12.930512	22.187870	91.359421	0.003794	0.003331
RS	63	13.995282	22.187870	1962.330853	0.081500	0.050741
PA	4+25*2+4+6 0.013334487 0.005087919 13.995281933 0.729930493 0.398303566 0.368767409 0.388422542 0.436614629 0.506641914 0.593555324 0.696298032 0.818645745 0.968197269 1.154582077 1.386998654 1.671316927 2.009009356 2.399498517 2.841085827 3.328504475 3.853227590 4.407609098 4.987078323 5.588004821 6.205171641 6.833631147 7.475029683 8.144489102 8.878603865 10.298878635 22.187869603
//
IT	5506
RD	3
LK	-126812.503738
QD	-2326.246037 -> -1499.524507
RI	0.0547126472
TR	0.010431	0.006014
MT	15.394282
MM	C_pi: 5.707459, n_recomb: 41180.393628
RS	0	0.000000	1.589382	211.733976	0.005142	0.000215
RS	1	0.008334	1.589382	228.136344	0.005540	0.000913
RS	2	0.017362	1.589382	245.698026	0.005966	0.002059
RS	3	0.027143	1.589382	264.481763	0.006423	0.003733
RS	4	0.037740	0.573637	783.391453	0.019023	0.010742
RS	5	0.049219	0.573637	831.203648	0.020184	0.015122
RS	6	0.061654	0.456238	1103.626892	0.026800	0.021171
RS	7	0.075127	0.456238	1159.442805	0.028155	0.025786
RS	8	0.089722	0.442461	1252.129701	0.030406	0.028579
RS	9	0.105533	0.442461	1306.992925	0.031738	0.032426
RS	10	0.122662	0.471993	1276.606400	0.031000	0.032173
RS	11	0.141219	0.471993	1327.595605	0.032239	0.035436
RS	12	0.161322	0.527938	1233.110559	0.029944	0.033297
RS	13	0.183100	0.527938	1279.792570	0.031078	0.035949
RS	14	0.206694	0.602302	1163.542802	0.028255	0.032848
RS	15	0.232253	0.602302	1206.116781	0.029289	0.034927
RS	16	0.259943	0.692362	1087.120092	0.026399	0.031515
RS	17	0.289941	0.692362	1125.870147	0.027340	0.033265
RS	18	0.322438	0.801154	1007.335886	0.024462	0.029819
RS	19	0.357644	0.801154	1042.588597	0.025318	0.031390
RS	20	0.395784	0.937141	922.408158	0.022399	0.027909
RS	21	0.437102	0.937141	954.561881	0.023180	0.029297
RS	22	0.481864	1.112554	832.281362	0.020211	0.025733
RS	23	0.530357	1.112554	861.764136	0.020927	0.026871
RS	24	0.582890	1.341062	740.661797	0.017986	0.023270
RS	25	0.639802	1.341062	767.836810	0.018646	0.024097
RS	26	0.701457	1.634836	653.474969	0.015869	0.020604
RS	27	0.768250	1.634836	678.588430	0.016478	0.021120
RS	28	0.840610	2.002403	575.800651	0.013982	0.017924
RS	29	0.919000	2.002403	599.014954	0.014546	0.018213
RS	30	1.003923	2.449787	509.764344	0.012379	0.015444
RS	31	1.095924	2.449787	531.219317	0.012900	0.015602
RS	32	1.195591	2.981160	455.209317	0.011054	0.013281
RS	33	1.303565	2.981160	475.051886	0.011536	0.013361
RS	34	1.420538	3.595042	411.306587	0.009988	0.011454
RS	35	1.547259	3.595042	429.694135	0.010434	0.011492
RS	36	1.684541	4.282340	376.959458	0.009154	0.009954
RS	37	1.833264	4.282340	394.051426	0.009569	0.009983
RS	38	1.994381	5.030901	350.641408	0.008515	0.008758
RS	39	2.168926	5.030901	366.582626	0.008902	0.008797
RS	40	2.358018	5.829736	330.669085	0.008030	0.007817
RS	41	2.562868	5.829736	345.574738	0.008392	0.007868
RS	42	2.784791	6.666761	315.675093	0.007666	0.007075
RS	43	3.025208	6.666761	329.623976	0.008004	0.007137
RS	44	3.285662	7.523904	304.773250	0.007401	0.006491
RS	45	3.567821	7.523904	317.804455	0.007717	0.006568
RS	46	3.873496	8.380125	297.251361	0.007218	0.006047
RS	47	4.204646	8.380125	309.357940	0.007512	0.006149
RS	48	4.563393	9.225254	292.101867	0.007093	0.005732
RS	49	4.952039	9.225254	303.226137	0.007363	0.005861
RS	50	5.373074	10.075879	287.772354	0.006988	0.005515
RS	51	5.829198	10.075879	297.817556	0.007232	0.005666
RS	52	6.323335	10.989785	282.124593	0.006851	0.005347
RS	53	6.858653	10.989785	290.997879	0.007066	0.005504
RS	54	7.438585	12.807223	257.538609	0.006254	0.004890
RS	55	8.066847	12.807223	265.617180	0.006450	0.005039
RS	56	8.747469	12.807223	272.828313	0.006625	0.005162
RS	57	9.484814	12.807223	278.993182	0.006775	0.005249
RS	58	10.283609	34.521578	107.580509	0.002612	0.002504
RS	59	11.148975	34.521578	113.840953	0.002764	0.002605
RS	60	12.086460	34.521578	120.229266	0.002920	0.002689
RS	61	13.102075	34.521578	126.705937	0.003077	0.002755
RS	62	14.202331	34.521578	133.223589	0.003235	0.002803
RS	63	15.394282	34.521578	4175.675182	0.101400	0.052999
PA	4+25*2+4+6 0.010430811 0.006014237 15.394281587 1.589381714 0.573637496 0.456238431 0.442460667 0.471993465 0.527938417 0.602302060 0.692361594 0.801154462 0.937141488 1.112553821 1.341062366 1.634835927 2.002403193 2.449787079 2.981160037 3.595041698 4.282339833 5.030901155 5.829735974 6.666760642 7.523904355 8.380125059 9.225253916 10.075878586 10.989784530 12.807222731 34.521578142
//
IT	5421
RD	4
LK	-125387.031077
QD	-1765.874951 -> -1306.822992
RI	0.0398546563
TR	0.008455	0.006722
MT	16.729163
MM	C_pi: 6.936015, n_recomb: 55595.412461
RS	0	0.000000	3.505726	131.200065	0.002360	0.000108
RS	1	0.008476	3.505726	141.966785	0.002554	0.000444
RS	2	0.017671	3.505726	153.584634	0.002763	0.000978
RS	3	0.027645	3.505726	166.115186	0.002988	0.001745
RS	4	0.038464	0.841418	744.441969	0.013390	0.007546
RS	5	0.050201	0.841418	795.919587	0.014316	0.010634
RS	6	0.062932	0.576518	1235.778544	0.022228	0.017390
RS	7	0.076742	0.576518	1307.535426	0.023519	0.021248
RS	8	0.091723	0.516941	1537.161096	0.027649	0.025610
RS	9	0.107974	0.516941	1613.802147	0.029028	0.029028
RS	10	0.125602	0.525732	1661.834057	0.029892	0.030261
RS	11	0.144725	0.525732	1735.758208	0.031221	0.033218
RS	12	0.165468	0.568311	1674.432381	0.030118	0.032310
RS	13	0.187969	0.568311	1743.079167	0.031353	0.034871
RS	14	0.212378	0.631301	1631.559115	0.029347	0.032766
RS	15	0.238856	0.631301	1694.322552	0.030476	0.034914
RS	16	0.267578	0.709645	1563.701545	0.028126	0.032222
RS	17	0.298734	0.709645	1620.563943	0.029149	0.034074
RS	18	0.332532	0.805064	1479.206034	0.026607	0.031078
RS	19	0.369194	0.805064	1530.416415	0.027528	0.032752
RS	20	0.408963	0.925680	1376.327530	0.024756	0.029477
RS	21	0.452104	0.925680	1422.429777	0.025585	0.030989
RS	22	0.498901	1.084350	1254.809260	0.022570	0.027398
RS	23	0.549665	1.084350	1296.590760	0.023322	0.028692
RS	24	0.604732	1.296387	1121.023067	0.020164	0.024862
RS	25	0.664466	1.296387	1159.276407	0.020852	0.025884
RS	26	0.729263	1.576929	986.279342	0.017740	0.022028
RS	27	0.799553	1.576929	1021.571182	0.018375	0.022769
RS	28	0.875801	1.938868	861.411276	0.015494	0.019144
RS	29	0.958511	1.938868	894.055008	0.016081	0.019650
RS	30	1.048232	2.393555	752.406418	0.013534	0.016436
RS	31	1.145558	2.393555	782.585781	0.014076	0.016778
RS	32	1.251134	2.950890	660.850377	0.011887	0.014043
RS	33	1.365658	2.950890	688.725703	0.012388	0.014277
RS	34	1.489890	3.614396	586.463553	0.010549	0.012018
RS	35	1.624652	3.614396	612.216189	0.011012	0.012187
RS	36	1.770836	4.377280	528.003377	0.009497	0.010367
RS	37	1.929411	4.377280	551.842181	0.009926	0.010505
RS	38	2.101427	5.225823	483.244446	0.008692	0.009062
RS	39	2.288024	5.225823	505.385121	0.009090	0.009191
RS	40	2.490437	6.144241	449.545704	0.008086	0.008049
RS	41	2.710007	6.144241	470.181469	0.008457	0.008177
RS	42	2.948188	7.112378	424.720101	0.007639	0.007270
RS	43	3.206557	7.112378	444.002016	0.007986	0.007398
RS	44	3.486826	8.099393	407.373288	0.007327	0.006678
RS	45	3.790852	8.099393	425.397517	0.007652	0.006812
RS	46	4.120647	9.067861	396.424960	0.007131	0.006249
RS	47	4.478396	9.067861	413.215016	0.007433	0.006398
RS	48	4.866468	9.994042	390.313979	0.007021	0.005962
RS	49	5.287434	9.994042	405.802305	0.007299	0.006129
RS	50	5.744082	10.892230	386.506665	0.006952	0.005779
RS	51	6.239436	10.892230	400.541782	0.007205	0.005959
RS	52	6.776777	11.834616	381.360908	0.006860	0.005637
RS	53	7.359664	11.834616	393.773367	0.007083	0.005816
RS	54	7.991958	13.756055	349.737558	0.006291	0.005151
RS	55	8.677845	13.756055	361.015445	0.006494	0.005314
RS	56	9.421870	13.756055	371.091159	0.006675	0.005450
RS	57	10.228959	13.756055	379.709453	0.006830	0.005550
RS	58	11.104459	45.353570	120.094659	0.002160	0.002123
RS	59	12.054168	45.353570	127.869810	0.002300	0.002220
RS	60	13.084375	45.353570	135.932003	0.002445	0.002307
RS	61	14.201905	45.353570	144.253187	0.002595	0.002383
RS	62	15.414158	45.353570	152.796916	0.002748	0.002447
RS	63	16.729163	45.353570	5955.877584	0.107129	0.055784
PA	4+25*2+4+6 0.008455157 0.006721696 16.729163421 3.505726404 0.841417619 0.576517834 0.516940578 0.525731552 0.568311325 0.631301219 0.709644948 0.805063675 0.925680323 1.084349947 1.296386548 1.576929355 1.938867544 2.393554698 2.950890023 3.614395575 4.377279593 5.225823050 6.144240916 7.112377605 8.099392887 9.067860885 9.994041938 10.892229848 11.834616041 13.756054952 45.353569965
//
IT	4814
RD	5
LK	-124541.305126
QD	-1429.334698 -> -1102.217701
RI	0.0293097756
TR	0.007016	0.007248
MT	18.089703
MM	C_pi: 7.830193, n_recomb: 67340.773169
RS	0	0.000000	7.667310	73.494518	0.001091	0.000054
RS	1	0.008610	7.667310	79.731629	0.001184	0.000218
RS	2	0.017962	7.667310	86.489572	0.001284	0.000472
RS	3	0.028118	7.667310	93.810319	0.001393	0.000830
RS	4	0.039149	1.230487	631.363925	0.009376	0.005354
RS	5	0.051130	1.230487	678.827356	0.010080	0.007533
RS	6	0.064143	0.728658	1226.595140	0.018215	0.014310
RS	7	0.078276	0.728658	1305.598962	0.019388	0.017512
RS	8	0.093625	0.606792	1662.090041	0.024682	0.022839
RS	9	0.110297	0.606792	1754.320153	0.026051	0.025861
RS	10	0.128403	0.591524	1894.002272	0.028126	0.028211
RS	11	0.148069	0.591524	1987.130908	0.029509	0.030868
RS	12	0.169428	0.621057	1981.630452	0.029427	0.030968
RS	13	0.192626	0.621057	2070.213430	0.030742	0.033340
RS	14	0.217822	0.674258	1988.886377	0.029535	0.032125
RS	15	0.245186	0.674258	2070.836277	0.030752	0.034206
RS	16	0.274907	0.743097	1953.617356	0.029011	0.032271
RS	17	0.307187	0.743097	2028.107558	0.030117	0.034114
RS	18	0.342247	0.827814	1887.540161	0.028030	0.031719
RS	19	0.380324	0.827814	1954.334776	0.029022	0.033400
RS	20	0.421681	0.935921	1787.958502	0.026551	0.030552
RS	21	0.466598	0.935921	1847.432148	0.027434	0.032088
RS	22	0.515383	1.080304	1652.863048	0.024545	0.028730
RS	23	0.568368	1.080304	1706.019746	0.025334	0.030075
RS	24	0.625915	1.276855	1489.870381	0.022124	0.026280
RS	25	0.688417	1.276855	1537.994798	0.022839	0.027382
RS	26	0.756301	1.542039	1315.363272	0.019533	0.023394
RS	27	0.830029	1.542039	1359.519461	0.020189	0.024241
RS	28	0.910106	1.891178	1146.771585	0.017029	0.020373
RS	29	0.997077	1.891178	1187.583389	0.017635	0.020996
RS	30	1.091537	2.339232	995.332456	0.014781	0.017483
RS	31	1.194129	2.339232	1033.106839	0.015341	0.017934
RS	32	1.305555	2.900569	865.714138	0.012856	0.014891
RS	33	1.426575	2.900569	900.633062	0.013374	0.015221
RS	34	1.558015	3.583214	759.177736	0.011274	0.012683
RS	35	1.700772	3.583214	791.414993	0.011752	0.012933
RS	36	1.855820	4.383276	674.925071	0.010023	0.010881
RS	37	2.024218	4.383276	704.695836	0.010465	0.011086
RS	38	2.207116	5.286904	610.297645	0.009063	0.009462
RS	39	2.405761	5.286904	637.851173	0.009472	0.009646
RS	40	2.621510	6.274810	561.779462	0.008342	0.008368
RS	41	2.855835	6.274810	587.360536	0.008722	0.008542
RS	42	3.110335	7.319724	526.359764	0.007816	0.007538
RS	43	3.386749	7.319724	550.173094	0.008170	0.007706
RS	44	3.686962	8.379285	502.093526	0.007456	0.006925
RS	45	4.013023	8.379285	524.275918	0.007785	0.007094
RS	46	4.367159	9.401334	487.479653	0.007239	0.006498
RS	47	4.751786	9.401334	508.065542	0.007545	0.006674
RS	48	5.169530	10.349730	480.346145	0.007133	0.006228
RS	49	5.623242	10.349730	499.231512	0.007414	0.006414
RS	50	6.116020	11.235615	477.103775	0.007085	0.006066
RS	51	6.651226	11.235615	494.048550	0.007337	0.006257
RS	52	7.232514	12.141285	472.472096	0.007016	0.005938
RS	53	7.863851	12.141285	487.199567	0.007235	0.006119
RS	54	8.549547	14.032297	434.519801	0.006453	0.005424
RS	55	9.294283	14.032297	447.743356	0.006649	0.005584
RS	56	10.103141	14.032297	459.280915	0.006820	0.005714
RS	57	10.981642	14.032297	468.799550	0.006962	0.005806
RS	58	11.935784	55.444346	123.804034	0.001838	0.001817
RS	59	12.972078	55.444346	132.362109	0.001966	0.001908
RS	60	14.097598	55.444346	141.317752	0.002099	0.001994
RS	61	15.320027	55.444346	150.654278	0.002237	0.002073
RS	62	16.647708	55.444346	160.346971	0.002381	0.002143
RS	63	18.089703	55.444346	7250.808802	0.107673	0.058636
PA	4+25*2+4+6 0.007016247 0.007247690 18.089703427 7.667310463 1.230487487 0.728657753 0.606791502 0.591524456 0.621057199 0.674257897 0.743097359 0.827814193 0.935920774 1.080304482 1.276854997 1.542039408 1.891177818 2.339231678 2.900569351 3.583214193 4.383276261 5.286903685 6.274810489 7.319723826 8.379284933 9.401334108 10.349729821 11.235614708 12.141285037 14.032297445 55.444345792
//
IT	5531
RD	6
LK	-123922.534560
QD	-1172.772937 -> -918.805432
RI	0.0221951576
TR	0.005910	0.007632
MT	19.512553
MM	C_pi: 8.589673, n_recomb: 77459.494440
RS	0	0.000000	16.512980	39.686873	0.000512	0.000028
RS	1	0.008740	16.512980	43.133184	0.000557	0.000109
RS	2	0.018244	16.512980	46.876644	0.000605	0.000232
RS	3	0.028578	16.512980	50.942486	0.000658	0.000402
RS	4	0.039816	1.781249	511.626782	0.006605	0.003846
RS	5	0.052036	1.781249	552.400900	0.007131	0.005393
RS	6	0.065324	0.914364	1156.709958	0.014933	0.011851
RS	7	0.079774	0.914364	1237.305048	0.015974	0.014516
RS	8	0.095486	0.709799	1697.945001	0.021920	0.020400
RS	9	0.112571	0.709799	1800.668591	0.023247	0.023093
RS	10	0.131150	0.666230	2028.162015	0.026184	0.026244
RS	11	0.151353	0.666230	2136.904285	0.027587	0.028654
RS	12	0.173321	0.682416	2192.947589	0.028311	0.029526
RS	13	0.197209	0.682416	2299.301486	0.029684	0.031720
RS	14	0.223186	0.726864	2259.034324	0.029164	0.031224
RS	15	0.251432	0.726864	2359.127875	0.030456	0.033211
RS	16	0.282147	0.787917	2268.748006	0.029289	0.031936
RS	17	0.315547	0.787917	2360.614358	0.030475	0.033739
RS	18	0.351866	0.864213	2235.646942	0.028862	0.031926
RS	19	0.391359	0.864213	2318.215602	0.029928	0.033590
RS	20	0.434304	0.962656	2154.968095	0.027821	0.031218
RS	21	0.481003	0.962656	2228.077943	0.028764	0.032750
RS	22	0.531782	1.096065	2021.359730	0.026096	0.029726
RS	23	0.587000	1.096065	2085.938510	0.026929	0.031086
RS	24	0.647044	1.280596	1841.809294	0.023778	0.027455
RS	25	0.712336	1.280596	1899.524251	0.024523	0.028594
RS	26	0.783335	1.533398	1636.560817	0.021128	0.024606
RS	27	0.860538	1.533398	1689.046148	0.021806	0.025510
RS	28	0.944489	1.871263	1429.561073	0.018456	0.021516
RS	29	1.035778	1.871263	1477.897990	0.019080	0.022207
RS	30	1.135045	2.311662	1238.069307	0.015983	0.018491
RS	31	1.242989	2.311662	1282.807966	0.016561	0.019011
RS	32	1.360366	2.872437	1070.880606	0.013825	0.015735
RS	33	1.488003	2.872437	1112.282872	0.014360	0.016128
RS	34	1.626794	3.565431	931.725670	0.012029	0.013365
RS	35	1.777717	3.565431	969.964393	0.012522	0.013671
RS	36	1.941830	4.389613	820.883180	0.010598	0.011424
RS	37	2.120286	4.389613	856.159699	0.011053	0.011677
RS	38	2.314340	5.331588	735.606957	0.009497	0.009895
RS	39	2.525354	5.331588	768.178338	0.009917	0.010119
RS	40	2.754810	6.369390	671.653814	0.008671	0.008721
RS	41	3.004321	6.369390	701.794788	0.009060	0.008928
RS	42	3.275640	7.469389	625.236453	0.008072	0.007838
RS	43	3.570672	7.469389	653.188147	0.008433	0.008034
RS	44	3.891489	8.578641	593.855023	0.007667	0.007199
RS	45	4.240346	8.578641	619.777871	0.008001	0.007390
RS	46	4.619694	9.631594	575.553938	0.007430	0.006767
RS	47	5.032196	9.631594	599.471199	0.007739	0.006960
RS	48	5.480751	10.580852	567.507103	0.007327	0.006508
RS	49	5.968511	10.580852	589.246422	0.007607	0.006703
RS	50	6.498900	11.434294	565.008763	0.007294	0.006362
RS	51	7.075645	11.434294	584.198663	0.007542	0.006554
RS	52	7.702799	12.281864	561.024968	0.007243	0.006244
RS	53	8.384765	12.281864	577.238486	0.007452	0.006418
RS	54	9.126336	14.090798	517.330341	0.006679	0.005705
RS	55	9.932720	14.090798	531.583026	0.006863	0.005855
RS	56	10.809582	14.090798	543.527645	0.007017	0.005972
RS	57	11.763083	14.090798	552.752557	0.007136	0.006046
RS	58	12.799919	65.534971	123.963357	0.001600	0.001579
RS	59	13.927375	65.534971	132.964846	0.001717	0.001665
RS	60	15.153371	65.534971	142.446506	0.001839	0.001747
RS	61	16.486520	65.534971	152.401945	0.001968	0.001826
RS	62	17.936186	65.534971	162.817405	0.002102	0.001900
RS	63	19.512553	65.534971	8267.650385	0.106735	0.061253
PA	4+25*2+4+6 0.005909825 0.007632163 19.512553445 16.512979560 1.781248561 0.914363587 0.709799118 0.666229539 0.682415691 0.726864206 0.787916666 0.864213272 0.962655732 1.096065379 1.280595784 1.533398143 1.871262823 2.311661531 2.872437112 3.565430984 4.389613471 5.331588270 6.369389594 7.469388590 8.578640623 9.631594063 10.580852099 11.434294411 12.281863632 14.090797915 65.534971144
//
IT	5568
RD	7
LK	-123438.546620
QD	-968.624588 -> -766.354765
RI	0.0174168340
TR	0.005034	0.007905
MT	21.008110
MM	C_pi: 9.302188, n_recomb: 86547.594112
RS	0	0.000000	34.975735	21.160880	0.000244	0.000014
RS	1	0.008867	34.975735	23.031948	0.000266	0.000055
RS	2	0.018520	34.975735	25.067950	0.000290	0.000115
RS	3	0.029029	34.975735	27.283331	0.000315	0.000198
RS	4	0.040470	2.548469	406.601953	0.004698	0.002793
RS	5	0.052926	2.548469	440.424232	0.005089	0.003901
RS	6	0.066485	1.137003	1064.969831	0.012305	0.009878
RS	7	0.081248	1.137003	1143.857000	0.013217	0.012109
RS	8	0.097319	0.825132	1686.030505	0.019481	0.018274
RS	9	0.114815	0.825132	1795.466180	0.020745	0.020698
RS	10	0.133862	0.748240	2101.664844	0.024283	0.024422
RS	11	0.154599	0.748240	2222.950104	0.025685	0.026636
RS	12	0.177174	0.750290	2338.924986	0.027025	0.028094
RS	13	0.201751	0.750290	2460.952671	0.028435	0.030141
RS	14	0.228507	0.786472	2464.953720	0.028481	0.030210
RS	15	0.257635	0.786472	2582.043021	0.029834	0.032113
RS	16	0.289347	0.840791	2524.881524	0.029173	0.031385
RS	17	0.323870	0.840791	2633.792709	0.030432	0.033150
RS	18	0.361454	0.910183	2533.005942	0.029267	0.031853
RS	19	0.402371	0.910183	2631.619537	0.030407	0.033502
RS	20	0.446916	1.000967	2481.756387	0.028675	0.031586
RS	21	0.495410	1.000967	2569.071954	0.029684	0.033116
RS	22	0.548205	1.125951	2361.163389	0.027282	0.030450
RS	23	0.605681	1.125951	2437.706264	0.028166	0.031819
RS	24	0.668253	1.301505	2175.823561	0.025140	0.028409
RS	25	0.736374	1.301505	2243.426553	0.025921	0.029572
RS	26	0.810535	1.545233	1948.335921	0.022512	0.025658
RS	27	0.891271	1.545233	2009.165590	0.023215	0.026599
RS	28	0.979167	1.874931	1708.566794	0.019741	0.022551
RS	29	1.074856	1.874931	1764.249674	0.020385	0.023288
RS	30	1.179030	2.309988	1480.059657	0.017101	0.019433
RS	31	1.292441	2.309988	1531.503807	0.017696	0.020001
RS	32	1.415907	2.871067	1276.486081	0.014749	0.016543
RS	33	1.550322	2.871067	1324.112838	0.015299	0.016983
RS	34	1.696655	3.573326	1104.822990	0.012765	0.014032
RS	35	1.855963	3.573326	1148.836663	0.013274	0.014382
RS	36	2.029398	4.418421	967.030126	0.011173	0.011966
RS	37	2.218210	4.418421	1007.618075	0.011642	0.012256
RS	38	2.423764	5.393681	860.635662	0.009944	0.010335
RS	39	2.647545	5.393681	898.049759	0.010376	0.010590
RS	40	2.891168	6.474980	780.846566	0.009022	0.009085
RS	41	3.156393	6.474980	815.377243	0.009421	0.009317
RS	42	3.445136	7.622829	723.176456	0.008356	0.008151
RS	43	3.759481	7.622829	755.088326	0.008725	0.008368
RS	44	4.101699	8.774274	684.588698	0.007910	0.007483
RS	45	4.474261	8.774274	714.051600	0.008250	0.007691
RS	46	4.879858	9.851098	662.661820	0.007657	0.007045
RS	47	5.321419	9.851098	689.667476	0.007969	0.007249
RS	48	5.802133	10.795214	653.893956	0.007555	0.006793
RS	49	6.325472	10.795214	678.169580	0.007836	0.006994
RS	50	6.895215	11.611151	652.416542	0.007538	0.006661
RS	51	7.515477	11.611151	673.412427	0.007781	0.006851
RS	52	8.190736	12.394887	649.346945	0.007503	0.006551
RS	53	8.925871	12.394887	666.433139	0.007700	0.006715
RS	54	9.726190	14.100378	600.621096	0.006940	0.005995
RS	55	10.597472	14.100378	615.150815	0.007108	0.006132
RS	56	11.546011	14.100378	626.623691	0.007240	0.006231
RS	57	12.578656	14.100378	634.550931	0.007332	0.006284
RS	58	13.702865	75.962554	122.741912	0.001418	0.001394
RS	59	14.926757	75.962554	132.024142	0.001525	0.001475
RS	60	16.259171	75.962554	141.852976	0.001639	0.001555
RS	61	17.709729	75.962554	152.231353	0.001759	0.001633
RS	62	19.288907	75.962554	163.155611	0.001885	0.001708
RS	63	21.008110	75.962554	9132.406198	0.105519	0.063530
PA	4+25*2+4+6 0.005034101 0.007904838 21.008109711 34.975735304 2.548469377 1.137002613 0.825131930 0.748240041 0.750290142 0.786472109 0.840790796 0.910182625 1.000966837 1.125950725 1.301504559 1.545233042 1.874931018 2.309988260 2.871067427 3.573326387 4.418421231 5.393681391 6.474979556 7.622829413 8.774274267 9.851097660 10.795213606 11.611150551 12.394887241 14.100377552 75.962553532
//
IT	5798
RD	8
LK	-123051.950014
QD	-805.710601 -> -642.534101
RI	0.0141311290
TR	0.004331	0.008091
MT	22.570306
MM	C_pi: 9.992666, n_recomb: 94822.322602
RS	0	0.000000	72.906973	11.238054	0.000119	0.000007
RS	1	0.008990	72.906973	12.247287	0.000129	0.000028
RS	2	0.018789	72.906973	13.347044	0.000141	0.000058
RS	3	0.029469	72.906973	14.545425	0.000153	0.000099
RS	4	0.041108	3.604157	320.112488	0.003376	0.002049
RS	5	0.053795	3.604157	347.629620	0.003666	0.002849
RS	6	0.067621	1.400746	967.848100	0.010207	0.008288
RS	7	0.082691	1.400746	1043.136418	0.011001	0.010167
RS	8	0.099116	0.952444	1646.856000	0.017368	0.016432
RS	9	0.117017	0.952444	1760.144591	0.018563	0.018631
RS	10	0.136528	0.836586	2134.704009	0.022513	0.022762
RS	11	0.157793	0.836586	2265.852968	0.023896	0.024818
RS	12	0.180969	0.823390	2437.211984	0.025703	0.026722
RS	13	0.206229	0.823390	2572.815752	0.027133	0.028650
RS	14	0.233761	0.851412	2620.604290	0.027637	0.029166
RS	15	0.263767	0.851412	2753.309214	0.029037	0.030998
RS	16	0.296471	0.899571	2731.897658	0.028811	0.030720
RS	17	0.332115	0.899571	2857.204969	0.030132	0.032454
RS	18	0.370964	0.962961	2785.498129	0.029376	0.031602
RS	19	0.413306	0.962961	2900.152430	0.030585	0.033243
RS	20	0.459454	1.047367	2770.570079	0.029219	0.031746
RS	21	0.509751	1.047367	2872.525552	0.030294	0.033279
RS	22	0.564570	1.165651	2671.684738	0.028176	0.030966
RS	23	0.624317	1.165651	2760.771881	0.029115	0.032346
RS	24	0.689436	1.334434	2489.568317	0.026255	0.029181
RS	25	0.760410	1.334434	2567.526254	0.027077	0.030364
RS	26	0.837764	1.571700	2247.644749	0.023704	0.026564
RS	27	0.922073	1.571700	2317.054416	0.024436	0.027534
RS	28	1.013961	1.896047	1980.780810	0.020889	0.023480
RS	29	1.114110	1.896047	2043.837402	0.021554	0.024252
RS	30	1.223264	2.328426	1718.748402	0.018126	0.020301
RS	31	1.342230	2.328426	1776.804007	0.018738	0.020907
RS	32	1.471892	2.891931	1480.548003	0.015614	0.017303
RS	33	1.613212	2.891931	1534.263085	0.016180	0.017781
RS	34	1.767236	3.604681	1277.026609	0.013468	0.014669
RS	35	1.935108	3.604681	1326.681356	0.013991	0.015054
RS	36	2.118072	4.470853	1112.363164	0.011731	0.012489
RS	37	2.317485	4.470853	1158.143652	0.012214	0.012812
RS	38	2.534827	5.478669	984.707059	0.010385	0.010765
RS	39	2.771708	5.478669	1026.856371	0.010829	0.011047
RS	40	3.029886	6.602116	888.920352	0.009375	0.009444
RS	41	3.311275	6.602116	927.736219	0.009784	0.009698
RS	42	3.617962	7.796212	819.906096	0.008647	0.008461
RS	43	3.952221	7.796212	855.667334	0.009024	0.008696
RS	44	4.316532	8.988277	774.129571	0.008164	0.007767
RS	45	4.713595	8.988277	807.003895	0.008511	0.007989
RS	46	5.146356	10.087695	748.713861	0.007896	0.007321
RS	47	5.618024	10.087695	778.643296	0.008212	0.007534
RS	48	6.132097	11.025914	739.475789	0.007799	0.007076
RS	49	6.692387	11.025914	766.056139	0.008079	0.007280
RS	50	7.303049	11.803847	739.366463	0.007797	0.006958
RS	51	7.968612	11.803847	761.820815	0.008034	0.007144
RS	52	8.694012	12.522338	737.588381	0.007779	0.006859
RS	53	9.484628	12.522338	755.022428	0.007962	0.007011
RS	54	10.346323	14.112030	684.798068	0.007222	0.006293
RS	55	11.285489	14.112030	698.893657	0.007371	0.006414
RS	56	12.309089	14.112030	709.068308	0.007478	0.006492
RS	57	13.424714	14.112030	714.761655	0.007538	0.006520
RS	58	14.640639	86.762142	120.995936	0.001276	0.001248
RS	59	15.965880	86.762142	130.470568	0.001376	0.001325
RS	60	17.410266	86.762142	140.547462	0.001482	0.001402
RS	61	18.984507	86.762142	151.238026	0.001595	0.001479
RS	62	20.700279	86.762142	162.547874	0.001714	0.001554
RS	63	22.570306	86.762142	9894.488073	0.104348	0.065453
PA	4+25*2+4+6 0.004330813 0.008090616 22.570305580 72.906972876 3.604156756 1.400746142 0.952444455 0.836586085 0.823389652 0.851412483 0.899570723 0.962961144 1.047367380 1.165651168 1.334433899 1.571699779 1.896047272 2.328426072 2.891931469 3.604681459 4.470852733 5.478668795 6.602115534 7.796211678 8.988276569 10.087694762 11.025914330 11.803847353 12.522337873 14.112029523 86.762141624
//
IT	5782
RD	9
LK	-122739.322931
QD	-675.067284 -> -541.862436
RI	0.0117933974
TR	0.003760	0.008210
MT	24.186866
MM	C_pi: 10.661118, n_recomb: 102333.778991
RS	0	0.000000	149.703913	5.965927	0.000058	0.000004
RS	1	0.009110	149.703913	6.509241	0.000064	0.000014
RS	2	0.019049	149.703913	7.102018	0.000069	0.000030
RS	3	0.029894	149.703913	7.748758	0.000076	0.000050
RS	4	0.041727	5.040068	250.807594	0.002451	0.001517
RS	5	0.054638	5.040068	272.938393	0.002667	0.002101
RS	6	0.068725	1.709856	872.716395	0.008528	0.007005
RS	7	0.084095	1.709856	943.372760	0.009219	0.008596
RS	8	0.100865	1.091358	1591.486037	0.015552	0.014844
RS	9	0.119163	1.091358	1706.427144	0.016675	0.016850
RS	10	0.139128	0.930455	2138.983907	0.020902	0.021267
RS	11	0.160912	0.930455	2277.625230	0.022257	0.023193
RS	12	0.184680	0.900758	2498.509332	0.024415	0.025438
RS	13	0.210613	0.900758	2645.587356	0.025853	0.027267
RS	14	0.238909	0.920527	2734.687936	0.026723	0.028136
RS	15	0.269782	0.920527	2881.396625	0.028157	0.029908
RS	16	0.303468	0.962798	2895.988162	0.028299	0.030000
RS	17	0.340222	0.962798	3036.680425	0.029674	0.031709
RS	18	0.380324	1.020695	2996.567770	0.029282	0.031241
RS	19	0.424080	1.020695	3126.866050	0.030556	0.032878
RS	20	0.471822	1.099494	3022.183554	0.029533	0.031759
RS	21	0.523913	1.099494	3138.886840	0.030673	0.033300
RS	22	0.580749	1.212198	2951.405417	0.028841	0.031322
RS	23	0.642762	1.212198	3053.419864	0.029838	0.032719
RS	24	0.710425	1.375727	2779.960168	0.027166	0.029803
RS	25	0.784252	1.375727	2868.674030	0.028033	0.031008
RS	26	0.864804	1.608443	2530.651765	0.024729	0.027343
RS	27	0.952694	1.608443	2608.896033	0.025494	0.028341
RS	28	1.048590	1.929640	2242.307110	0.021912	0.024309
RS	29	1.153222	1.929640	2312.813268	0.022601	0.025112
RS	30	1.267386	2.361632	1950.589553	0.019061	0.021094
RS	31	1.391950	2.361632	2015.204409	0.019692	0.021733
RS	32	1.527861	2.929713	1680.040119	0.016417	0.018009
RS	33	1.676153	2.929713	1739.731000	0.017001	0.018520
RS	34	1.837953	3.654705	1445.847578	0.014129	0.015268
RS	35	2.014494	3.654705	1501.017123	0.014668	0.015684
RS	36	2.207116	4.543191	1254.856994	0.012262	0.012986
RS	37	2.417285	4.543191	1305.709617	0.012759	0.013336
RS	38	2.646600	5.584363	1106.166795	0.010809	0.011176
RS	39	2.896805	5.584363	1152.939479	0.011266	0.011481
RS	40	3.169803	6.750547	994.492467	0.009718	0.009789
RS	41	3.467669	6.750547	1037.486159	0.010138	0.010062
RS	42	3.792671	7.991419	914.240793	0.008934	0.008761
RS	43	4.147278	7.991419	953.742128	0.009320	0.009012
RS	44	4.534189	9.224724	861.424373	0.008418	0.008041
RS	45	4.956346	9.224724	897.589837	0.008771	0.008276
RS	46	5.416960	10.347476	832.736631	0.008137	0.007589
RS	47	5.919534	10.347476	865.442866	0.008457	0.007811
RS	48	6.467890	11.280612	823.329803	0.008046	0.007351
RS	49	7.066200	11.280612	852.012328	0.008326	0.007558
RS	50	7.719014	12.021102	824.985045	0.008062	0.007250
RS	51	8.431296	12.021102	848.590411	0.008292	0.007431
RS	52	9.208464	12.673733	824.961760	0.008061	0.007163
RS	53	10.056430	12.673733	842.262867	0.008231	0.007303
RS	54	10.981642	14.137657	769.352771	0.007518	0.006596
RS	55	11.991138	14.137657	782.301934	0.007645	0.006699
RS	56	13.092594	14.137657	790.364842	0.007723	0.006755
RS	57	14.294389	14.137657	792.919805	0.007748	0.006754
RS	58	15.605663	97.810993	119.103485	0.001164	0.001132
RS	59	17.036389	97.810993	128.717639	0.001258	0.001205
RS	60	18.597449	97.810993	138.981651	0.001358	0.001280
RS	61	20.300715	97.810993	149.914599	0.001465	0.001355
RS	62	22.159143	97.810993	161.530554	0.001578	0.001430
RS	63	24.186866	97.810993	10568.026465	0.103270	0.067047
PA	4+25*2+4+6 0.003760492 0.008210348 24.186865919 149.703913109 5.040067662 1.709856120 1.091357743 0.930454652 0.900758326 0.920527388 0.962797768 1.020695366 1.099493978 1.212197965 1.375727085 1.608443187 1.929640227 2.361632328 2.929712774 3.654705036 4.543191303 5.584362604 6.750546904 7.991418833 9.224723542 10.347476164 11.280611841 12.021102327 12.673732534 14.137657453 97.810992879
//
IT	4729
RD	10
LK	-122483.442815
QD	-569.291358 -> -459.154796
RI	0.0100706371
TR	0.003294	0.008280
MT	25.846177
MM	C_pi: 11.300975, n_recomb: 109085.898639
RS	0	0.000000	302.864490	3.173867	0.000029	0.000002
RS	1	0.009224	302.864490	3.466657	0.000032	0.000008
RS	2	0.019299	302.864490	3.786460	0.000035	0.000015
RS	3	0.030303	302.864490	4.135768	0.000038	0.000026
RS	4	0.042323	6.970375	196.097506	0.001798	0.001134
RS	5	0.055451	6.970375	213.776379	0.001960	0.001565
RS	6	0.069790	2.068183	783.217349	0.007180	0.005966
RS	7	0.085452	2.068183	848.770203	0.007781	0.007321
RS	8	0.102558	1.241241	1526.904854	0.013997	0.013480
RS	9	0.121242	1.241241	1641.827908	0.015051	0.015318
RS	10	0.141650	1.029026	2122.481773	0.019457	0.019935
RS	11	0.163940	1.029026	2266.547550	0.020778	0.021748
RS	12	0.188286	0.981582	2530.531297	0.023198	0.024253
RS	13	0.214878	0.981582	2687.044272	0.024632	0.025997
RS	14	0.243923	0.992931	2813.813027	0.025794	0.027146
RS	15	0.275647	0.992931	2972.770935	0.027252	0.028864
RS	16	0.310297	1.029439	3022.074384	0.027704	0.029263
RS	17	0.348143	1.029439	3176.850183	0.029122	0.030950
RS	18	0.389480	1.082109	3169.164900	0.029052	0.030811
RS	19	0.434631	1.082109	3314.346031	0.030383	0.032448
RS	20	0.483946	1.155761	3237.408856	0.029678	0.031667
RS	21	0.537810	1.155761	3368.612816	0.030880	0.033221
RS	22	0.596642	1.263598	3199.207493	0.029327	0.031556
RS	23	0.660901	1.263598	3314.257338	0.030382	0.032972
RS	24	0.731088	1.422914	3044.409343	0.027908	0.030302
RS	25	0.807749	1.422914	3144.114086	0.028822	0.031531
RS	26	0.891481	1.652464	2793.941109	0.025612	0.028013
RS	27	0.982936	1.652464	2881.198540	0.026412	0.029036
RS	28	1.082828	1.972185	2489.503977	0.022822	0.025047
RS	29	1.191933	1.972185	2567.508812	0.023537	0.025878
RS	30	1.311103	2.405660	2172.119096	0.019912	0.021817
RS	31	1.441265	2.405660	2243.229476	0.020564	0.022484
RS	32	1.583434	2.980214	1871.903665	0.017160	0.018660
RS	33	1.738716	2.980214	1937.443589	0.017761	0.019200
RS	34	1.908322	3.719234	1608.684098	0.014747	0.015826
RS	35	2.093572	3.719234	1669.221316	0.015302	0.016270
RS	36	2.295910	4.631622	1392.331772	0.012764	0.013451
RS	37	2.516912	4.631622	1448.111220	0.013275	0.013826
RS	38	2.758300	5.707576	1223.185946	0.011213	0.011562
RS	39	3.021953	5.707576	1274.445077	0.011683	0.011889
RS	40	3.309926	6.917909	1096.006667	0.010047	0.010114
RS	41	3.624463	6.917909	1143.048782	0.010478	0.010406
RS	42	3.968012	8.207084	1004.815528	0.009211	0.009044
RS	43	4.343251	8.207084	1047.931228	0.009606	0.009310
RS	44	4.753103	9.483199	945.239728	0.008665	0.008302
RS	45	5.200760	9.483199	984.567600	0.009026	0.008548
RS	46	5.689709	10.630805	913.574712	0.008375	0.007845
RS	47	6.223760	10.630805	948.913267	0.008699	0.008074
RS	48	6.807072	11.560126	904.343224	0.008290	0.007617
RS	49	7.444190	11.560126	934.942081	0.008571	0.007826
RS	50	8.140077	12.263880	908.191986	0.008325	0.007533
RS	51	8.900153	12.263880	932.673507	0.008550	0.007710
RS	52	9.730339	12.850064	910.448718	0.008346	0.007463
RS	53	10.637103	12.850064	927.179748	0.008500	0.007589
RS	54	11.627508	14.179265	853.503708	0.007824	0.006904
RS	55	12.709270	14.179265	864.597196	0.007926	0.006986
RS	56	13.890815	14.179265	869.755247	0.007973	0.007016
RS	57	15.181347	14.179265	868.309701	0.007960	0.006985
RS	58	16.590919	108.926783	117.267719	0.001075	0.001039
RS	59	18.130513	108.926783	126.989887	0.001164	0.001110
RS	60	19.812120	108.926783	137.403243	0.001260	0.001182
RS	61	21.648842	108.926783	148.533768	0.001362	0.001256
RS	62	23.654985	108.926783	160.403191	0.001470	0.001330
RS	63	25.846177	108.926783	11155.639270	0.102265	0.068353
PA	4+25*2+4+6 0.003293603 0.008280450 25.846177161 302.864490308 6.970374905 2.068183211 1.241240792 1.029026061 0.981582319 0.992930815 1.029438561 1.082108836 1.155760777 1.263598486 1.422914319 1.652463841 1.972184928 2.405659587 2.980214176 3.719233701 4.631622217 5.707575816 6.917909384 8.207083858 9.483199420 10.630805373 11.560125626 12.263880041 12.850064134 14.179265129 108.926783141
//
IT	4542
RD	11
LK	-122271.265235
QD	-482.636213 -> -390.351380
RI	0.0087592220
TR	0.002908	0.008314
MT	27.537383
MM	C_pi: 11.905369, n_recomb: 115084.728982
RS	0	0.000000	604.307050	1.693712	0.000015	0.000001
RS	1	0.009334	604.307050	1.851843	0.000016	0.000004
RS	2	0.019539	604.307050	2.024742	0.000018	0.000008
RS	3	0.030696	604.307050	2.213789	0.000019	0.000013
RS	4	0.042895	9.535639	153.289718	0.001332	0.000856
RS	5	0.056232	9.535639	167.361808	0.001454	0.001177
RS	6	0.070814	2.479003	701.104394	0.006092	0.005122
RS	7	0.086757	2.479003	761.453591	0.006616	0.006283
RS	8	0.104189	1.401202	1457.903072	0.012668	0.012311
RS	9	0.123247	1.401202	1571.580152	0.013656	0.014003
RS	10	0.144084	1.131431	2091.242415	0.018171	0.018754
RS	11	0.166866	1.131431	2238.978230	0.019455	0.020468
RS	12	0.191774	1.065122	2539.510241	0.022066	0.023169
RS	13	0.219008	1.065122	2703.555260	0.023492	0.024839
RS	14	0.248783	1.067913	2863.661686	0.024883	0.026209
RS	15	0.281337	1.067913	3033.077199	0.026355	0.027879
RS	16	0.316930	1.098715	3114.795678	0.027065	0.028530
RS	17	0.355844	1.098715	3282.172384	0.028520	0.030196
RS	18	0.398391	1.146300	3306.464467	0.028731	0.030342
RS	19	0.444910	1.146300	3465.489688	0.030113	0.031979
RS	20	0.495770	1.215056	3417.798125	0.029698	0.031500
RS	21	0.551377	1.215056	3562.947265	0.030959	0.033069
RS	22	0.612174	1.318477	3414.988466	0.029674	0.031694
RS	23	0.678646	1.318477	3542.910721	0.030785	0.033133
RS	24	0.751322	1.474285	3281.456766	0.028513	0.030700
RS	25	0.830782	1.474285	3392.194981	0.029476	0.031955
RS	26	0.917658	1.701661	3035.172001	0.026373	0.028588
RS	27	1.012643	1.701661	3131.508851	0.027210	0.029638
RS	28	1.116493	2.021180	2719.628597	0.023632	0.025704
RS	29	1.230037	2.021180	2805.124136	0.024374	0.026561
RS	30	1.354178	2.457619	2380.603148	0.020686	0.022472
RS	31	1.489906	2.457619	2458.114068	0.021359	0.023165
RS	32	1.638303	3.040269	2053.631268	0.017845	0.019259
RS	33	1.800550	3.040269	2124.869500	0.018464	0.019824
RS	34	1.977941	3.794971	1763.357035	0.015322	0.016343
RS	35	2.171889	3.794971	1829.090402	0.015893	0.016811
RS	36	2.383940	4.732914	1522.938031	0.013233	0.013883
RS	37	2.615783	4.732914	1583.473653	0.013759	0.014281
RS	38	2.869265	5.845330	1334.200801	0.011593	0.011921
RS	39	3.146406	5.845330	1389.785189	0.012076	0.012268
RS	40	3.449415	7.101618	1192.126147	0.010359	0.010417
RS	41	3.780706	7.101618	1243.066405	0.010801	0.010726
RS	42	4.142918	8.441047	1090.464950	0.009475	0.009310
RS	43	4.538938	8.441047	1137.053941	0.009880	0.009589
RS	44	4.971921	9.761993	1024.519779	0.008902	0.008548
RS	45	5.445317	9.761993	1066.874016	0.009270	0.008805
RS	46	5.962898	10.936293	990.233734	0.008604	0.008087
RS	47	6.528789	10.936293	1028.064212	0.008933	0.008324
RS	48	7.147498	11.863192	981.547940	0.008529	0.007870
RS	49	7.823956	11.863192	1013.897074	0.008810	0.008081
RS	50	8.563552	12.530871	988.032366	0.008585	0.007806
RS	51	9.372179	12.530871	1013.154393	0.008804	0.007978
RS	52	10.256281	13.049940	993.133067	0.008630	0.007756
RS	53	11.222901	13.049940	1008.913342	0.008767	0.007868
RS	54	12.279743	14.236303	936.500582	0.008137	0.007214
RS	55	13.435228	14.236303	945.052607	0.008212	0.007275
RS	56	14.698561	14.236303	946.555695	0.008225	0.007277
RS	57	16.079809	14.236303	940.314039	0.008171	0.007212
RS	58	17.589979	119.909938	115.617089	0.001005	0.000965
RS	59	19.241103	119.909938	125.431104	0.001090	0.001033
RS	60	21.046338	119.909938	135.972798	0.001182	0.001104
RS	61	23.020067	119.909938	147.274350	0.001280	0.001176
RS	62	25.178017	119.909938	159.364376	0.001385	0.001250
RS	63	27.537383	119.909938	11658.347900	0.101302	0.069415
PA	4+25*2+4+6 0.002907644 0.008313712 27.537383052 604.307050411 9.535639269 2.479002909 1.401201873 1.131430530 1.065121698 1.067912728 1.098714706 1.146300019 1.215055770 1.318476983 1.474284791 1.701660672 2.021180344 2.457618986 3.040268884 3.794971461 4.732914217 5.845330163 7.101618191 8.441047064 9.761992962 10.936293414 11.863191740 12.530870563 13.049939533 14.236302617 119.909937628
//
IT	6146
RD	12
LK	-122092.967226
QD	-410.790376 -> -332.460396
RI	0.0077323802
TR	0.002585	0.008320
MT	29.251024
MM	C_pi: 12.469430, n_recomb: 120352.036788
RS	0	0.000000	1187.904613	0.909079	0.000008	0.000001
RS	1	0.009438	1187.904613	0.994911	0.000008	0.000002
RS	2	0.019767	1187.904613	1.088851	0.000009	0.000004
RS	3	0.031071	1187.904613	1.191665	0.000010	0.000007
RS	4	0.043441	12.907173	119.968351	0.000997	0.000652
RS	5	0.056980	12.907173	131.154713	0.001090	0.000894
RS	6	0.071795	2.945011	627.018669	0.005210	0.004431
RS	7	0.088010	2.945011	682.300902	0.005669	0.005434
RS	8	0.105754	1.570133	1387.831215	0.011531	0.011310
RS	9	0.125174	1.570133	1499.400742	0.012458	0.012873
RS	10	0.146426	1.236772	2049.999411	0.017033	0.017711
RS	11	0.169684	1.236772	2199.961597	0.018279	0.019338
RS	12	0.195137	1.150685	2530.710162	0.021028	0.022185
RS	13	0.222992	1.150685	2700.575878	0.022439	0.023787
RS	14	0.253477	1.144875	2889.370682	0.024008	0.025330
RS	15	0.286838	1.144875	3067.505992	0.025488	0.026956
RS	16	0.323348	1.170029	3178.678895	0.026412	0.027815
RS	17	0.363305	1.170029	3357.097709	0.027894	0.029461
RS	18	0.407032	1.212598	3412.030460	0.028350	0.029851
RS	19	0.454886	1.212598	3583.682203	0.029777	0.031489
RS	20	0.507257	1.276588	3565.647038	0.029627	0.031280
RS	21	0.564571	1.276588	3723.952161	0.030942	0.032864
RS	22	0.627294	1.375862	3599.692860	0.029910	0.031758
RS	23	0.695936	1.375862	3740.094507	0.031076	0.033220
RS	24	0.771058	1.528634	3490.825831	0.029005	0.031015
RS	25	0.853269	1.528634	3612.459433	0.030016	0.032297
RS	26	0.943240	1.754555	3253.158892	0.027030	0.029082
RS	27	1.041702	1.754555	3358.525035	0.027906	0.030159
RS	28	1.149457	2.074836	2931.000340	0.024354	0.026289
RS	29	1.267383	2.074836	3023.913731	0.025126	0.027171
RS	30	1.396438	2.515430	2574.188111	0.021389	0.023067
RS	31	1.537673	2.515430	2657.970073	0.022085	0.023785
RS	32	1.692239	3.107536	2223.450723	0.018475	0.019809
RS	33	1.861393	3.107536	2300.214323	0.019112	0.020397
RS	34	2.046511	3.879415	1908.287565	0.015856	0.016819
RS	35	2.249102	3.879415	1979.026736	0.016444	0.017310
RS	36	2.470813	4.844519	1645.324229	0.013671	0.014283
RS	37	2.713449	4.844519	1710.427422	0.014212	0.014702
RS	38	2.978986	5.995182	1438.063906	0.011949	0.012254
RS	39	3.269584	5.995182	1497.795964	0.012445	0.012619
RS	40	3.587610	7.299433	1281.872751	0.010651	0.010698
RS	41	3.935651	7.299433	1336.547551	0.011105	0.011023
RS	42	4.316540	8.691342	1170.335067	0.009724	0.009555
RS	43	4.733378	8.691342	1220.247900	0.010139	0.009849
RS	44	5.189558	10.059375	1098.494287	0.009127	0.008776
RS	45	5.688793	10.059375	1143.737839	0.009503	0.009044
RS	46	6.235147	11.262372	1061.986025	0.008824	0.008314
RS	47	6.833065	11.262372	1102.177979	0.009158	0.008558
RS	48	7.487416	12.188305	1054.225600	0.008760	0.008110
RS	49	8.203526	12.188305	1088.184998	0.009042	0.008324
RS	50	8.987222	12.820519	1063.786175	0.008839	0.008068
RS	51	9.844885	12.820519	1089.360587	0.009051	0.008236
RS	52	10.783496	13.271853	1072.307691	0.008910	0.008041
RS	53	11.810693	13.271853	1086.826563	0.009030	0.008140
RS	54	12.934838	14.308227	1017.727910	0.008456	0.007527
RS	55	14.165082	14.308227	1023.100009	0.008501	0.007563
RS	56	15.511438	14.308227	1020.265700	0.008477	0.007535
RS	57	16.984864	14.308227	1008.523277	0.008380	0.007434
RS	58	18.597354	130.568219	114.241294	0.000949	0.000906
RS	59	20.362032	130.568219	124.143069	0.001031	0.000973
RS	60	22.293264	130.568219	134.805425	0.001120	0.001042
RS	61	24.406767	130.568219	146.266095	0.001215	0.001113
RS	62	26.719745	130.568219	158.559865	0.001317	0.001187
RS	63	29.251024	130.568219	12078.822164	0.100362	0.070274
PA	4+25*2+4+6 0.002585405 0.008319779 29.251024302 1187.904613191 12.907173285 2.945011039 1.570133013 1.236771918 1.150684844 1.144874782 1.170029062 1.212598038 1.276588061 1.375862096 1.528633591 1.754555196 2.074835564 2.515430370 3.107535575 3.879414539 4.844518943 5.995182193 7.299433194 8.691341994 10.059374689 11.262371586 12.188304911 12.820519136 13.271852542 14.308227392 130.568219315
//
IT	5740
RD	13
LK	-121941.236140
QD	-350.568525 -> -283.319153
RI	0.0069087156
TR	0.002314	0.008306
MT	30.977857
MM	C_pi: 12.990169, n_recomb: 124923.276787
RS	0	0.000000	2307.755779	0.489864	0.000004	0.000000
RS	1	0.009537	2307.755779	0.536604	0.000004	0.000001
RS	2	0.019985	2307.755779	0.587807	0.000005	0.000002
RS	3	0.031428	2307.755779	0.643897	0.000005	0.000004
RS	4	0.043963	17.290541	94.104576	0.000753	0.000501
RS	5	0.057693	17.290541	103.000203	0.000825	0.000685
RS	6	0.072733	3.468210	560.934853	0.004490	0.003863
RS	7	0.089208	3.468210	611.427563	0.004894	0.004735
RS	8	0.107253	1.746745	1318.962536	0.010558	0.010449
RS	9	0.127020	1.746745	1427.854578	0.011430	0.011900
RS	10	0.148672	1.344136	2002.412122	0.016029	0.016792
RS	11	0.172389	1.344136	2153.444081	0.017238	0.018340
RS	12	0.198368	1.237615	2508.509694	0.020080	0.021293
RS	13	0.226825	1.237615	2682.699795	0.021475	0.022835
RS	14	0.257996	1.223291	2895.491060	0.023178	0.024510
RS	15	0.292140	1.223291	3080.720858	0.024661	0.026095
RS	16	0.329540	1.242891	3218.019302	0.025760	0.027124
RS	17	0.370507	1.242891	3405.924445	0.027264	0.028752
RS	18	0.415382	1.280473	3489.571604	0.027934	0.029351
RS	19	0.464536	1.280473	3672.537416	0.029398	0.030990
RS	20	0.518378	1.339753	3683.741449	0.029488	0.031023
RS	21	0.577356	1.339753	3854.251628	0.030853	0.032622
RS	22	0.641959	1.435025	3755.026350	0.030059	0.031764
RS	23	0.712723	1.435025	3907.333378	0.031278	0.033251
RS	24	0.790236	1.585070	3673.145934	0.029403	0.031262
RS	25	0.875142	1.585070	3805.381194	0.030462	0.032572
RS	26	0.968146	1.810043	3447.687446	0.027598	0.029508
RS	27	1.070020	1.810043	3561.923820	0.028513	0.030611
RS	28	1.181610	2.131808	3122.846282	0.024998	0.026810
RS	29	1.303844	2.131808	3223.040323	0.025800	0.027717
RS	30	1.437735	2.577492	2751.843736	0.022028	0.023607
RS	31	1.584396	2.577492	2841.732428	0.022748	0.024348
RS	32	1.745045	3.180190	2380.274338	0.019054	0.020312
RS	33	1.921015	3.180190	2462.370741	0.019711	0.020923
RS	34	2.113769	3.970558	2042.466737	0.016350	0.017258
RS	35	2.324907	3.970558	2118.007545	0.016954	0.017770
RS	36	2.556182	4.964338	1758.609201	0.014078	0.014651
RS	37	2.809514	4.964338	1828.079772	0.014634	0.015090
RS	38	3.087008	6.155011	1534.030905	0.012280	0.012560
RS	39	3.390968	6.155011	1597.723226	0.012790	0.012943
RS	40	3.723918	7.509304	1364.614959	0.010924	0.010956
RS	41	4.088624	7.509304	1422.853581	0.011390	0.011296
RS	42	4.488112	8.956014	1243.881474	0.009957	0.009782
RS	43	4.925702	8.956014	1296.965744	0.010382	0.010089
RS	44	5.405027	10.373513	1166.670039	0.009339	0.008987
RS	45	5.930068	10.373513	1214.669352	0.009723	0.009266
RS	46	6.505184	11.607286	1128.358986	0.009032	0.008526
RS	47	7.135151	11.607286	1170.795551	0.009372	0.008777
RS	48	7.825202	12.533694	1121.901271	0.008981	0.008336
RS	49	8.581066	12.533694	1157.360043	0.009265	0.008553
RS	50	9.409020	13.131026	1134.962080	0.009085	0.008319
RS	51	10.315940	13.131026	1160.852235	0.009293	0.008483
RS	52	11.309358	13.514070	1147.476996	0.009185	0.008319
RS	53	12.397522	13.514070	1160.501420	0.009290	0.008403
RS	54	13.589470	14.394325	1096.712050	0.008779	0.007841
RS	55	14.895099	14.394325	1098.332948	0.008792	0.007851
RS	56	16.325253	14.394325	1090.565908	0.008730	0.007791
RS	57	17.891806	14.394325	1072.726807	0.008587	0.007652
RS	58	19.607770	140.723155	113.203500	0.000906	0.000860
RS	59	21.487393	140.723155	123.198484	0.000986	0.000925
RS	60	23.546285	140.723155	133.984428	0.001073	0.000993
RS	61	25.801543	140.723155	145.604043	0.001166	0.001064
RS	62	28.271895	140.723155	158.097627	0.001266	0.001137
RS	63	30.977857	140.723155	12421.597972	0.099434	0.070969
PA	4+25*2+4+6 0.002313886 0.008305963 30.977856871 2307.755778685 17.290541226 3.468210080 1.746744545 1.344135785 1.237615197 1.223290564 1.242890731 1.280472876 1.339753285 1.435024963 1.585070304 1.810042643 2.131807785 2.577492346 3.180189885 3.970558450 4.964337598 6.155010685 7.509303663 8.956013961 10.373513098 11.607285582 12.533693647 13.131025865 13.514070028 14.394324679 140.723154988
//
IT	5756
RD	14
LK	-121810.694577
QD	-299.629262 -> -241.364039
RI	0.0062349943
TR	0.002083	0.008278
MT	32.707901
MM	C_pi: 13.466044, n_recomb: 128843.369679
RS	0	0.000000	4420.054574	0.265944	0.000002	0.000000
RS	1	0.009632	4420.054574	0.291571	0.000002	0.000001
RS	2	0.020191	4420.054574	0.319668	0.000002	0.000001
RS	3	0.031768	4420.054574	0.350474	0.000003	0.000002
RS	4	0.044459	22.936098	74.027261	0.000575	0.000389
RS	5	0.058373	22.936098	81.110655	0.000630	0.000530
RS	6	0.073627	4.049968	502.423577	0.003899	0.003392
RS	7	0.090350	4.049968	548.476559	0.004257	0.004156
RS	8	0.108684	1.929559	1252.791802	0.009723	0.009709
RS	9	0.128784	1.929559	1358.662162	0.010545	0.011061
RS	10	0.150820	1.452597	1951.251817	0.015144	0.015983
RS	11	0.174978	1.452597	2102.448457	0.016318	0.017461
RS	12	0.201463	1.325305	2476.433449	0.019220	0.020488
RS	13	0.230499	1.325305	2653.664786	0.020596	0.021976
RS	14	0.262332	1.302672	2885.973473	0.022399	0.023750
RS	15	0.297230	1.302672	3076.816943	0.023880	0.025296
RS	16	0.335490	1.316859	3236.786006	0.025122	0.026463
RS	17	0.377436	1.316859	3432.679046	0.026642	0.028072
RS	18	0.423421	1.349493	3542.686746	0.027496	0.028852
RS	19	0.473835	1.349493	3735.623018	0.028994	0.030491
RS	20	0.529105	1.404052	3775.103130	0.029300	0.030740
RS	21	0.589699	1.404052	3956.767096	0.030710	0.032353
RS	22	0.656129	1.495374	3883.183742	0.030139	0.031725
RS	23	0.728957	1.495374	4046.688178	0.031408	0.033236
RS	24	0.808799	1.642868	3829.734678	0.029724	0.031453
RS	25	0.896332	1.642868	3972.149632	0.030829	0.032791
RS	26	0.992296	1.867236	3619.279851	0.028091	0.029874
RS	27	1.097503	1.867236	3742.130663	0.029044	0.031005
RS	28	1.212843	2.191011	3295.123509	0.025575	0.027276
RS	29	1.339292	2.191011	3402.400085	0.026407	0.028208
RS	30	1.477920	2.642501	2913.195931	0.022610	0.024098
RS	31	1.629901	2.642501	3008.993361	0.023354	0.024862
RS	32	1.796519	3.256687	2523.605824	0.019587	0.020774
RS	33	1.979187	3.256687	2610.824006	0.020264	0.021406
RS	34	2.179448	4.066659	2165.380577	0.016806	0.017661
RS	35	2.398997	4.066659	2245.507709	0.017428	0.018193
RS	36	2.639693	5.090475	1862.323735	0.014454	0.014989
RS	37	2.903573	5.090475	1935.953584	0.015026	0.015447
RS	38	3.192868	6.322819	1621.701025	0.012587	0.012840
RS	39	3.510027	6.322819	1689.160325	0.013110	0.013241
RS	40	3.857734	7.729163	1440.019809	0.011177	0.011192
RS	41	4.238932	7.729163	1501.647963	0.011655	0.011548
RS	42	4.656845	9.232994	1310.816321	0.010174	0.009989
RS	43	5.115010	9.232994	1366.919522	0.010609	0.010309
RS	44	5.617304	10.702315	1228.787133	0.009537	0.009182
RS	45	6.167978	10.702315	1279.413969	0.009930	0.009471
RS	46	6.771691	11.968895	1189.097907	0.009229	0.008723
RS	47	7.433552	11.968895	1233.676343	0.009575	0.008982
RS	48	8.159161	12.897174	1184.302832	0.009192	0.008549
RS	49	8.954660	12.897174	1221.178672	0.009478	0.008769
RS	50	9.826778	13.460186	1201.259093	0.009323	0.008558
RS	51	10.782895	13.460186	1227.379160	0.009526	0.008718
RS	52	11.831104	13.774485	1218.319068	0.009456	0.008588
RS	53	12.980272	13.774485	1229.695442	0.009544	0.008658
RS	54	14.240126	14.493482	1173.096752	0.009105	0.008156
RS	55	15.621324	14.493482	1170.477293	0.009084	0.008138
RS	56	17.135555	14.493482	1157.282963	0.008982	0.008043
RS	57	18.795633	14.493482	1132.871192	0.008793	0.007865
RS	58	20.615605	150.213823	112.546612	0.000874	0.000823
RS	59	22.610871	150.213823	122.647586	0.000952	0.000888
RS	60	24.798314	150.213823	133.568252	0.001037	0.000955
RS	61	27.196446	150.213823	145.355788	0.001128	0.001026
RS	62	29.825559	150.213823	158.055402	0.001227	0.001099
RS	63	32.707901	150.213823	12692.664548	0.098512	0.071530
PA	4+25*2+4+6 0.002083364 0.008277884 32.707900911 4420.054573580 22.936097695 4.049967595 1.929558681 1.452597181 1.325305121 1.302672109 1.316859001 1.349492505 1.404052310 1.495373756 1.642868270 1.867235672 2.191010973 2.642501406 3.256687470 4.066659069 5.090475185 6.322819422 7.729163145 9.232993958 10.702315284 11.968895230 12.897174300 13.460185616 13.774485390 14.493481827 150.213822770
//
IT	6566
RD	15
LK	-121697.430063
QD	-256.254877 -> -205.455664
RI	0.0056753495
TR	0.001886	0.008240
MT	34.431936
MM	C_pi: 13.897046, n_recomb: 132161.851532
RS	0	0.000000	8386.446193	0.144898	0.000001	0.000000
RS	1	0.009721	8386.446193	0.158990	0.000001	0.000000
RS	2	0.020387	8386.446193	0.174453	0.000001	0.000001
RS	3	0.032089	8386.446193	0.191421	0.000001	0.000001
RS	4	0.044930	30.128548	58.452076	0.000442	0.000304
RS	5	0.059018	30.128548	64.106584	0.000485	0.000413
RS	6	0.074476	4.690478	450.905575	0.003412	0.003000
RS	7	0.091436	4.690478	492.901300	0.003730	0.003673
RS	8	0.110046	2.116906	1190.268330	0.009006	0.009070
RS	9	0.130464	2.116906	1292.945480	0.009783	0.010336
RS	10	0.152867	1.561157	1898.680039	0.014366	0.015272
RS	11	0.177448	1.561157	2049.356637	0.015506	0.016688
RS	12	0.204418	1.413081	2437.476871	0.018443	0.019763
RS	13	0.234010	1.413081	2616.676015	0.019799	0.021201
RS	14	0.266479	1.382529	2864.247837	0.021672	0.023046
RS	15	0.302104	1.382529	3059.385396	0.023149	0.024556
RS	16	0.341192	1.391517	3238.567567	0.024505	0.025834
RS	17	0.384080	1.391517	3441.042984	0.026037	0.027424
RS	18	0.431136	1.419240	3574.872627	0.027049	0.028360
RS	19	0.482767	1.419240	3776.452423	0.028574	0.029997
RS	20	0.539417	1.469047	3842.796240	0.029076	0.030440
RS	21	0.601574	1.469047	4034.510610	0.030527	0.032067
RS	22	0.669773	1.556409	3986.592365	0.030164	0.031651
RS	23	0.744602	1.556409	4160.491856	0.031480	0.033185
RS	24	0.826705	1.701437	3962.266628	0.029980	0.031598
RS	25	0.916788	1.701437	4114.337121	0.031131	0.032963
RS	26	1.015629	1.925412	3768.918518	0.028517	0.030190
RS	27	1.124078	1.925412	3900.043536	0.029510	0.031349
RS	28	1.243069	2.251569	3448.259381	0.026091	0.027693
RS	29	1.373626	2.251569	3562.363286	0.026955	0.028650
RS	30	1.516876	2.709398	3058.315478	0.023141	0.024545
RS	31	1.674050	2.709398	3159.789990	0.023908	0.025331
RS	32	1.846503	3.335790	2653.316126	0.020076	0.021197
RS	33	2.035720	3.335790	2745.426696	0.020773	0.021849
RS	34	2.243330	4.166296	2276.829341	0.017228	0.018031
RS	35	2.471122	4.166296	2361.316912	0.017867	0.018582
RS	36	2.721058	5.221345	1956.268096	0.014802	0.015299
RS	37	2.995289	5.221345	2033.842174	0.015389	0.015775
RS	38	3.296178	6.496909	1700.896822	0.012870	0.013097
RS	39	3.626316	6.496909	1771.925050	0.013407	0.013513
RS	40	3.988546	7.957244	1507.937950	0.011410	0.011407
RS	41	4.385988	7.957244	1572.778653	0.011900	0.011777
RS	42	4.822064	9.520460	1371.013612	0.010374	0.010178
RS	43	5.300532	9.520460	1429.983362	0.010820	0.010510
RS	44	5.825510	11.043917	1284.728206	0.009721	0.009359
RS	45	6.401521	11.043917	1337.858934	0.010123	0.009659
RS	46	7.033525	12.345320	1244.074170	0.009413	0.008904
RS	47	7.726965	12.345320	1290.704026	0.009766	0.009171
RS	48	8.487814	13.276820	1241.277349	0.009392	0.008748
RS	49	9.322623	13.276820	1279.513381	0.009681	0.008971
RS	50	10.238584	13.806082	1262.487169	0.009553	0.008785
RS	51	11.243584	13.806082	1288.798307	0.009752	0.008942
RS	52	12.346278	14.051348	1284.608111	0.009720	0.008848
RS	53	13.556164	14.051348	1294.260330	0.009793	0.008904
RS	54	14.883661	14.604995	1246.576193	0.009432	0.008469
RS	55	16.340202	14.604995	1239.321121	0.009377	0.008422
RS	56	17.938332	14.604995	1220.315890	0.009233	0.008293
RS	57	19.691814	14.604995	1188.982733	0.008996	0.008073
RS	58	21.615750	158.910202	112.294587	0.000850	0.000796
RS	59	23.726708	158.910202	122.519597	0.000927	0.000860
RS	60	26.042870	158.910202	133.592076	0.001011	0.000927
RS	61	28.584183	158.910202	145.563207	0.001101	0.000998
RS	62	31.372534	158.910202	158.482549	0.001199	0.001071
RS	63	34.431936	158.910202	12898.666289	0.097597	0.071983
PA	4+25*2+4+6 0.001886497 0.008239574 34.431936210 8386.446192944 30.128547686 4.690477524 2.116906445 1.561157271 1.413081420 1.382528755 1.391517046 1.419239545 1.469047454 1.556408677 1.701436940 1.925412275 2.251568655 2.709398342 3.335789579 4.166295660 5.221344559 6.496908968 7.957243543 9.520459581 11.043917409 12.345320236 13.276820035 13.806081537 14.051347586 14.604994763 158.910202057
//
IT	5718
RD	16
LK	-121598.608636
QD	-219.182159 -> -174.747085
RI	0.0052058331
TR	0.001718	0.008194
MT	36.139814
MM	C_pi: 14.284161, n_recomb: 134933.107926
RS	0	0.000000	15735.559783	0.079431	0.000001	0.000000
RS	1	0.009805	15735.559783	0.087223	0.000001	0.000000
RS	2	0.020571	15735.559783	0.095779	0.000001	0.000000
RS	3	0.032393	15735.559783	0.105176	0.000001	0.000001
RS	4	0.045374	39.208308	46.343343	0.000343	0.000239
RS	5	0.059628	39.208308	50.871007	0.000377	0.000324
RS	6	0.075280	5.388880	405.715942	0.003007	0.002671
RS	7	0.092466	5.388880	444.041160	0.003291	0.003268
RS	8	0.111337	2.306897	1131.985797	0.008389	0.008520
RS	9	0.132059	2.306897	1231.429806	0.009126	0.009711
RS	10	0.154812	1.668755	1846.372078	0.013684	0.014649
RS	11	0.179796	1.668755	1996.032985	0.014793	0.016009
RS	12	0.207230	1.500237	2394.120003	0.017743	0.019113
RS	13	0.237354	1.500237	2574.409863	0.019079	0.020506
RS	14	0.270432	1.462330	2833.329594	0.020998	0.022398
RS	15	0.306752	1.462330	3031.610765	0.022468	0.023874
RS	16	0.346634	1.466420	3226.654190	0.023913	0.025239
RS	17	0.390427	1.466420	3434.424363	0.025453	0.026810
RS	18	0.438513	1.489299	3589.434522	0.026602	0.027879
RS	19	0.491314	1.489299	3798.383947	0.028150	0.029514
RS	20	0.549292	1.534308	3889.898134	0.028828	0.030131
RS	21	0.612955	1.534308	4090.548294	0.030315	0.031770
RS	22	0.682860	1.617654	4067.864084	0.030147	0.031551
RS	23	0.759619	1.617654	4251.298250	0.031507	0.033107
RS	24	0.843904	1.760221	4072.755289	0.030184	0.031705
RS	25	0.936454	1.760221	4233.880463	0.031378	0.033097
RS	26	1.038078	1.983917	3897.978955	0.028888	0.030464
RS	27	1.149666	1.983917	4036.968198	0.029918	0.031649
RS	28	1.272195	2.312682	3583.113075	0.026555	0.028066
RS	29	1.406739	2.312682	3703.738030	0.027449	0.029048
RS	30	1.554474	2.777220	3187.678127	0.023624	0.024951
RS	31	1.716695	2.777220	3294.566335	0.024416	0.025759
RS	32	1.894821	3.416345	2769.644926	0.020526	0.021584
RS	33	2.090413	3.416345	2866.400531	0.021243	0.022255
RS	34	2.305182	4.268111	2376.932082	0.017616	0.018370
RS	35	2.541010	4.268111	2465.543984	0.018272	0.018939
RS	36	2.799960	5.355397	2040.503612	0.015122	0.015582
RS	37	3.084300	5.355397	2121.800668	0.015725	0.016075
RS	38	3.396520	6.675537	1771.664456	0.013130	0.013329
RS	39	3.739352	6.675537	1846.059483	0.013681	0.013761
RS	40	4.115800	8.191651	1568.408645	0.011624	0.011602
RS	41	4.529158	8.191651	1636.282586	0.012127	0.011985
RS	42	4.983045	9.816367	1424.510211	0.010557	0.010348
RS	43	5.481436	9.816367	1486.193926	0.011014	0.010692
RS	44	6.028694	11.396161	1334.518020	0.009890	0.009520
RS	45	6.629611	11.396161	1390.032259	0.010302	0.009830
RS	46	7.289448	12.734279	1293.292559	0.009585	0.009070
RS	47	8.013981	12.734279	1341.892765	0.009945	0.009344
RS	48	8.809554	13.670283	1292.794514	0.009581	0.008932
RS	49	9.683133	13.670283	1332.354579	0.009874	0.009160
RS	50	10.642367	14.166357	1318.572035	0.009772	0.009000
RS	51	11.695652	14.166357	1345.075968	0.009968	0.009155
RS	52	12.852213	14.342461	1346.223302	0.009977	0.009098
RS	53	14.122173	14.342461	1354.146415	0.010036	0.009141
RS	54	15.516653	14.727676	1316.910903	0.009760	0.008781
RS	55	17.047861	14.727676	1304.725092	0.009669	0.008704
RS	56	18.729204	14.727676	1279.640284	0.009484	0.008538
RS	57	20.575402	14.727676	1241.164955	0.009198	0.008277
RS	58	22.602619	166.714736	112.455267	0.000833	0.000776
RS	59	24.828604	166.714736	122.825706	0.000910	0.000840
RS	60	27.272846	166.714736	134.070933	0.000994	0.000908
RS	61	29.956746	166.714736	146.245716	0.001084	0.000978
RS	62	32.903801	166.714736	159.403453	0.001181	0.001053
RS	63	36.139814	166.714736	13047.003886	0.096692	0.072348
PA	4+25*2+4+6 0.001717807 0.008194201 36.139813783 15735.559783173 39.208308034 5.388880272 2.306897393 1.668755047 1.500237109 1.462330053 1.466420124 1.489299098 1.534308326 1.617653966 1.760220692 1.983917108 2.312681913 2.777220119 3.416345365 4.268110698 5.355396661 6.675537006 8.191650760 9.816366886 11.396160980 12.734278542 13.670282715 14.166356624 14.342460591 14.727676184 166.714735989
//
IT	5611
RD	17
LK	-121512.170945
QD	-187.469896 -> -148.581821
RI	0.0048098900
TR	0.001573	0.008144
MT	37.825163
MM	C_pi: 14.630420, n_recomb: 137214.535305
RS	0	0.000000	28747.049457	0.044527	0.000000	0.000000
RS	1	0.009884	28747.049457	0.048931	0.000000	0.000000
RS	2	0.020745	28747.049457	0.053770	0.000000	0.000000
RS	3	0.032680	28747.049457	0.059087	0.000000	0.000000
RS	4	0.045795	50.571518	36.904463	0.000269	0.000190
RS	5	0.060205	50.571518	40.542554	0.000295	0.000257
RS	6	0.076040	6.142608	366.223345	0.002669	0.002394
RS	7	0.093441	6.142608	401.257034	0.002924	0.002928
RS	8	0.112561	2.497385	1078.348723	0.007859	0.008045
RS	9	0.133571	2.497385	1174.626022	0.008561	0.009171
RS	10	0.156657	1.774234	1795.735098	0.013087	0.014106
RS	11	0.182026	1.774234	1944.056354	0.014168	0.015418
RS	12	0.209902	1.586022	2348.519896	0.017116	0.018533
RS	13	0.240533	1.586022	2529.213886	0.018433	0.019885
RS	14	0.274192	1.541517	2795.940555	0.020376	0.021805
RS	15	0.311178	1.541517	2996.393574	0.021837	0.023249
RS	16	0.351820	1.541116	3204.111820	0.023351	0.024680
RS	17	0.396479	1.541116	3416.030820	0.024896	0.026233
RS	18	0.445552	1.559265	3589.571025	0.026160	0.027415
RS	19	0.499476	1.559265	3804.703846	0.027728	0.029046
RS	20	0.558730	1.599440	3919.494585	0.028565	0.029820
RS	21	0.623840	1.599440	4127.993573	0.030084	0.031469
RS	22	0.695386	1.678703	4129.727182	0.030097	0.031431
RS	23	0.774004	1.678703	4321.813621	0.031497	0.033008
RS	24	0.860392	1.818775	4163.410241	0.030342	0.031782
RS	25	0.955319	1.818775	4332.940669	0.031578	0.033200
RS	26	1.059630	2.042227	4008.130874	0.029211	0.030701
RS	27	1.174250	2.042227	4154.522075	0.030278	0.031912
RS	28	1.300200	2.373742	3700.832610	0.026971	0.028402
RS	29	1.438599	2.373742	3827.631283	0.027895	0.029407
RS	30	1.590677	2.845239	3302.045403	0.024065	0.025321
RS	31	1.757788	2.845239	3414.057072	0.024881	0.026150
RS	32	1.941415	3.497505	2873.078179	0.020939	0.021937
RS	33	2.143194	3.497505	2974.216330	0.021676	0.022628
RS	34	2.364916	4.371130	2466.006877	0.017972	0.018679
RS	35	2.608554	4.371130	2558.499000	0.018646	0.019266
RS	36	2.876273	5.491542	2115.256328	0.015416	0.015839
RS	37	3.170455	5.491542	2200.050718	0.016034	0.016347
RS	38	3.493714	6.857547	1834.174798	0.013367	0.013539
RS	39	3.848925	6.857547	1911.731976	0.013932	0.013985
RS	40	4.239246	8.431166	1621.577246	0.011818	0.011775
RS	41	4.668147	8.431166	1692.303741	0.012333	0.012172
RS	42	5.139441	10.119500	1471.426686	0.010724	0.010500
RS	43	5.657319	10.119500	1535.671822	0.011192	0.010856
RS	44	6.226386	11.757857	1378.252005	0.010045	0.009664
RS	45	6.851700	11.757857	1436.031859	0.010466	0.009984
RS	46	7.538822	13.134607	1336.818871	0.009743	0.009220
RS	47	8.293861	13.134607	1387.315613	0.010111	0.009502
RS	48	9.123529	14.076449	1338.879769	0.009758	0.009102
RS	49	10.035203	14.076449	1379.744532	0.010055	0.009334
RS	50	11.036990	14.540005	1369.487773	0.009981	0.009200
RS	51	12.137795	14.540005	1396.221209	0.010175	0.009354
RS	52	13.347407	14.647036	1403.084782	0.010225	0.009336
RS	53	14.676579	14.647036	1409.338962	0.010271	0.009368
RS	54	16.137129	14.861817	1383.873295	0.010085	0.009089
RS	55	17.742044	14.861817	1366.567371	0.009959	0.008980
RS	56	19.505592	14.861817	1335.252408	0.009731	0.008778
RS	57	21.443453	14.861817	1289.541754	0.009398	0.008475
RS	58	23.572857	173.587156	113.020920	0.000824	0.000763
RS	59	25.912736	173.587156	123.559924	0.000900	0.000827
RS	60	28.483893	173.587156	135.000934	0.000984	0.000895
RS	61	31.309190	173.587156	147.401923	0.001074	0.000967
RS	62	34.413746	173.587156	160.819643	0.001172	0.001042
RS	63	37.825163	173.587156	13145.343541	0.095801	0.072640
PA	4+25*2+4+6 0.001572959 0.008143594 37.825162833 28747.049456766 50.571517917 6.142608436 2.497384686 1.774233888 1.586021989 1.541517209 1.541115599 1.559264806 1.599440371 1.678703250 1.818774634 2.042226988 2.373741884 2.845238540 3.497504566 4.371130172 5.491542070 6.857546798 8.431165939 10.119499555 11.757856901 13.134606558 14.076448744 14.540005196 14.647036264 14.861816839 173.587156188
//
IT	4830
RD	18
LK	-121436.568440
QD	-160.396119 -> -126.417461
RI	0.0044764867
TR	0.001449	0.008089
MT	39.483941
MM	C_pi: 14.940355, n_recomb: 139068.034605
RS	0	0.000000	53491.239044	0.024417	0.000000	0.000000
RS	1	0.009959	53491.239044	0.026849	0.000000	0.000000
RS	2	0.020910	53491.239044	0.029525	0.000000	0.000000
RS	3	0.032951	53491.239044	0.032467	0.000000	0.000000
RS	4	0.046191	64.642526	29.539798	0.000212	0.000152
RS	5	0.060750	64.642526	32.475971	0.000234	0.000205
RS	6	0.076760	6.947955	331.802482	0.002386	0.002159
RS	7	0.094363	6.947955	363.904514	0.002617	0.002640
RS	8	0.113719	2.686053	1029.606781	0.007404	0.007638
RS	9	0.135003	2.686053	1122.867801	0.008074	0.008707
RS	10	0.158407	1.876400	1747.926460	0.012569	0.013637
RS	11	0.184142	1.876400	1894.736656	0.013625	0.014906
RS	12	0.212439	1.669656	2302.557173	0.016557	0.018020
RS	13	0.243555	1.669656	2483.150341	0.017856	0.019335
RS	14	0.277769	1.619515	2754.525005	0.019807	0.021265
RS	15	0.315391	1.619515	2956.360200	0.021258	0.022679
RS	16	0.356759	1.615141	3173.791720	0.022822	0.024159
RS	17	0.402248	1.615141	3388.872377	0.024368	0.025694
RS	18	0.452266	1.628745	3578.336360	0.025731	0.026971
RS	19	0.507266	1.628745	3798.581997	0.027315	0.028598
RS	20	0.567743	1.664081	3934.640759	0.028293	0.029511
RS	21	0.634243	1.664081	4149.964229	0.029841	0.031169
RS	22	0.707365	1.739187	4175.037110	0.030022	0.031298
RS	23	0.787770	1.739187	4374.906651	0.031459	0.032895
RS	24	0.876183	1.876704	4236.686654	0.030465	0.031834
RS	25	0.973400	1.876704	4413.953447	0.031740	0.033277
RS	26	1.080299	2.099908	4101.323296	0.029491	0.030906
RS	27	1.197844	2.099908	4254.623337	0.030594	0.032143
RS	28	1.327095	2.434243	3802.894167	0.027346	0.028705
RS	29	1.469218	2.434243	3935.491508	0.028299	0.029732
RS	30	1.625495	2.912874	3402.478041	0.024466	0.025659
RS	31	1.797336	2.912874	3519.304927	0.025306	0.026506
RS	32	1.986290	3.578580	2964.389064	0.021316	0.022260
RS	33	2.194062	3.578580	3069.637787	0.022073	0.022968
RS	34	2.422526	4.474579	2544.616238	0.018298	0.018960
RS	35	2.673742	4.474579	2640.740934	0.018989	0.019563
RS	36	2.949977	5.628925	2180.957092	0.015683	0.016070
RS	37	3.253722	5.628925	2269.022583	0.016316	0.016594
RS	38	3.587716	7.042036	1888.773858	0.013582	0.013725
RS	39	3.954973	7.042036	1969.289166	0.014161	0.014186
RS	40	4.358804	8.674892	1667.731141	0.011992	0.011928
RS	41	4.802853	8.674892	1741.130627	0.012520	0.012338
RS	42	5.291124	10.428997	1512.008287	0.010872	0.010632
RS	43	5.828022	10.428997	1578.663890	0.011352	0.011000
RS	44	6.418389	12.128205	1416.138365	0.010183	0.009790
RS	45	7.067550	12.128205	1476.068702	0.010614	0.010120
RS	46	7.781361	13.545620	1374.818631	0.009886	0.009353
RS	47	8.566259	13.545620	1427.143996	0.010262	0.009644
RS	48	9.429324	14.494738	1379.652767	0.009921	0.009256
RS	49	10.378342	14.494738	1421.816043	0.010224	0.009493
RS	50	11.421872	14.926560	1415.301251	0.010177	0.009386
RS	51	12.569326	14.926560	1442.329195	0.010371	0.009540
RS	52	13.831053	14.964841	1455.197505	0.010464	0.009562
RS	53	15.218436	14.964841	1459.899080	0.010498	0.009583
RS	54	16.743986	15.008157	1447.300651	0.010407	0.009390
RS	55	18.421465	15.008157	1424.790072	0.010245	0.009250
RS	56	20.266003	15.008157	1387.208405	0.009975	0.009011
RS	57	22.294237	15.008157	1334.288958	0.009595	0.008666
RS	58	24.524460	179.540849	113.971031	0.000820	0.000755
RS	59	26.976790	179.540849	124.702064	0.000897	0.000820
RS	60	29.673346	179.540849	136.362460	0.000981	0.000889
RS	61	32.638449	179.540849	149.013042	0.001072	0.000961
RS	62	35.898845	179.540849	162.713465	0.001170	0.001038
RS	63	39.483941	179.540849	13201.905237	0.094931	0.072869
PA	4+25*2+4+6 0.001448509 0.008088888 39.483940692 53491.239044085 64.642526271 6.947954555 2.686052622 1.876399976 1.669656464 1.619514752 1.615141472 1.628744648 1.664081069 1.739186819 1.876704305 2.099907685 2.434243014 2.912873858 3.578580293 4.474579008 5.628925414 7.042036425 8.674892195 10.428996516 12.128205352 13.545620426 14.494737991 14.926559651 14.964840644 15.008156502 179.540848943
//
IT	6139
RD	19
LK	-121370.573149
QD	-137.379667 -> -107.773679
RI	0.0041976271
TR	0.001342	0.008031
MT	41.113943
MM	C_pi: 15.219265, n_recomb: 140556.914018
RS	0	0.000000	101665.064002	0.013068	0.000000	0.000000
RS	1	0.010029	101665.064002	0.014379	0.000000	0.000000
RS	2	0.021065	101665.064002	0.015822	0.000000	0.000000
RS	3	0.033207	101665.064002	0.017410	0.000000	0.000000
RS	4	0.046566	81.927323	23.769796	0.000169	0.000122
RS	5	0.061266	81.927323	26.150450	0.000186	0.000165
RS	6	0.077440	7.800016	301.864794	0.002148	0.001961
RS	7	0.095236	7.800016	331.369968	0.002358	0.002396
RS	8	0.114817	2.870501	985.873892	0.007014	0.007288
RS	9	0.136362	2.870501	1076.332732	0.007658	0.008309
RS	10	0.160068	1.974069	1703.858489	0.012122	0.013236
RS	11	0.186151	1.974069	1849.117473	0.013156	0.014468
RS	12	0.214850	1.750349	2257.827623	0.016063	0.017571
RS	13	0.246427	1.750349	2437.982321	0.017345	0.018852
RS	14	0.281172	1.695731	2711.231865	0.019289	0.020778
RS	15	0.319401	1.695731	2913.837055	0.020731	0.022164
RS	16	0.361464	1.688029	3138.269370	0.022327	0.023677
RS	17	0.407746	1.688029	3355.689746	0.023874	0.025193
RS	18	0.458670	1.697342	3558.592177	0.025318	0.026550
RS	19	0.514701	1.697342	3783.013480	0.026914	0.028172
RS	20	0.576352	1.727862	3938.322640	0.028019	0.029209
RS	21	0.644186	1.727862	4159.534527	0.029593	0.030875
RS	22	0.718823	1.798747	4206.672076	0.029929	0.031159
RS	23	0.800946	1.798747	4413.496304	0.031400	0.032774
RS	24	0.891305	1.933641	4295.159089	0.030558	0.031868
RS	25	0.990727	1.933641	4479.497951	0.031870	0.033334
RS	26	1.100120	2.156559	4179.708174	0.029737	0.031087
RS	27	1.220484	2.156559	4339.410278	0.030873	0.032347
RS	28	1.352920	2.493732	3891.003142	0.027683	0.028978
RS	29	1.498639	2.493732	4029.007239	0.028665	0.030027
RS	30	1.658973	2.979599	3490.284404	0.024832	0.025966
RS	31	1.835387	2.979599	3611.605956	0.025695	0.026832
RS	32	2.029494	3.658973	3044.555782	0.021661	0.022554
RS	33	2.243069	3.658973	3153.637376	0.022437	0.023279
RS	34	2.478064	4.577770	2613.508097	0.018594	0.019213
RS	35	2.736628	4.577770	2713.016558	0.019302	0.019832
RS	36	3.021123	5.766799	2238.186982	0.015924	0.016276
RS	37	3.334153	5.766799	2329.298647	0.016572	0.016815
RS	38	3.678577	7.228222	1935.931452	0.013773	0.013889
RS	39	4.057544	7.228222	2019.202929	0.014366	0.014363
RS	40	4.474520	8.922076	1707.257960	0.012146	0.012061
RS	41	4.933315	8.922076	1783.152908	0.012686	0.012483
RS	42	5.438125	10.744167	1546.583834	0.011003	0.010746
RS	43	5.993564	10.744167	1615.500715	0.011494	0.011125
RS	44	6.604711	12.506629	1448.455303	0.010305	0.009898
RS	45	7.277151	12.506629	1510.422911	0.010746	0.010238
RS	46	8.017033	13.966849	1407.525091	0.010014	0.009469
RS	47	8.831121	13.966849	1461.614566	0.010399	0.009769
RS	48	9.726856	14.924802	1415.297059	0.010069	0.009393
RS	49	10.712428	14.924802	1458.760959	0.010378	0.009636
RS	50	11.796847	15.325813	1456.137893	0.010360	0.009556
RS	51	12.990026	15.325813	1483.545764	0.010555	0.009710
RS	52	14.302874	15.295847	1502.622576	0.010690	0.009773
RS	53	15.747391	15.295847	1505.932744	0.010714	0.009785
RS	54	17.336785	15.167463	1507.076436	0.010722	0.009682
RS	55	19.085586	15.167463	1479.374985	0.010525	0.009511
RS	56	21.009780	15.167463	1435.594625	0.010214	0.009236
RS	57	23.126958	15.167463	1375.599804	0.009787	0.008850
RS	58	25.456476	184.636214	115.271117	0.000820	0.000752
RS	59	28.019631	184.636214	126.216454	0.000898	0.000818
RS	60	30.839853	184.636214	138.118753	0.000983	0.000887
RS	61	33.942926	184.636214	151.041360	0.001075	0.000961
RS	62	37.357218	184.636214	165.046418	0.001174	0.001039
RS	63	41.113943	184.636214	13224.882270	0.094089	0.073043
PA	4+25*2+4+6 0.001341623 0.008030859 41.113942546 101665.064001830 81.927323019 7.800016182 2.870501066 1.974068597 1.750349483 1.695731454 1.688029365 1.697342291 1.727862253 1.798746954 1.933641194 2.156558528 2.493731682 2.979598767 3.658973493 4.577769574 5.766798593 7.228222164 8.922075611 10.744167338 12.506629114 13.966849322 14.924802053 15.325812623 15.295846847 15.167462584 184.636214062
//
IT	6600
RD	20
LK	-121313.134095
QD	-117.922485 -> -92.202081
RI	0.0039661597
TR	0.001250	0.007970
MT	42.717841
MM	C_pi: 15.473327, n_recomb: 141740.566113
RS	0	0.000000	191392.202327	0.007043	0.000000	0.000000
RS	1	0.010096	191392.202327	0.007754	0.000000	0.000000
RS	2	0.021211	191392.202327	0.008537	0.000000	0.000000
RS	3	0.033449	191392.202327	0.009400	0.000000	0.000000
RS	4	0.046922	102.949490	19.239224	0.000136	0.000099
RS	5	0.061756	102.949490	21.179739	0.000149	0.000133
RS	6	0.078086	8.692303	275.884888	0.001946	0.001791
RS	7	0.096066	8.692303	303.101965	0.002138	0.002187
RS	8	0.115861	3.048479	947.113823	0.006682	0.006990
RS	9	0.137655	3.048479	1035.028469	0.007302	0.007970
RS	10	0.161648	2.066151	1664.198783	0.011741	0.012897
RS	11	0.188065	2.066151	1807.976478	0.012756	0.014097
RS	12	0.217148	1.827348	2215.637872	0.015632	0.017180
RS	13	0.249167	1.827348	2395.167512	0.016898	0.018433
RS	14	0.284420	1.769606	2667.882809	0.018822	0.020341
RS	15	0.323231	1.769606	2870.813724	0.020254	0.021702
RS	16	0.365961	1.759332	3099.814533	0.021870	0.023233
RS	17	0.413004	1.759332	3318.918360	0.023415	0.024733
RS	18	0.464798	1.764684	3532.946583	0.024925	0.026155
RS	19	0.521820	1.764684	3760.750240	0.026533	0.027771
RS	20	0.584599	1.790473	3933.288081	0.027750	0.028919
RS	21	0.653717	1.790473	4159.557777	0.029346	0.030591
RS	22	0.729813	1.857106	4227.340373	0.029824	0.031018
RS	23	0.813591	1.857106	4440.352698	0.031327	0.032649
RS	24	0.905828	1.989313	4341.325406	0.030629	0.031889
RS	25	1.007377	1.989313	4532.096839	0.031975	0.033377
RS	26	1.119179	2.211899	4245.435302	0.029952	0.031247
RS	27	1.242268	2.211899	4411.034892	0.031120	0.032530
RS	28	1.377784	2.551908	3966.906268	0.027987	0.029227
RS	29	1.526982	2.551908	4109.919156	0.028996	0.030296
RS	30	1.691244	3.045080	3566.836936	0.025165	0.026247
RS	31	1.872089	3.045080	3692.326954	0.026050	0.027131
RS	32	2.071192	3.738317	3114.636087	0.021974	0.022822
RS	33	2.290397	3.738317	3227.270804	0.022769	0.023562
RS	34	2.531734	4.680320	2673.493888	0.018862	0.019442
RS	35	2.797435	4.680320	2776.138592	0.019586	0.020075
RS	36	3.089963	5.904807	2287.576556	0.016139	0.016459
RS	37	3.412023	5.904807	2381.512483	0.016802	0.017010
RS	38	3.766600	7.415830	1976.152339	0.013942	0.014031
RS	39	4.156974	7.415830	2061.981271	0.014548	0.014517
RS	40	4.586762	9.172580	1740.575535	0.012280	0.012172
RS	41	5.059940	9.172580	1818.791018	0.012832	0.012606
RS	42	5.580892	11.065106	1575.501799	0.011115	0.010841
RS	43	6.154439	11.065106	1646.532469	0.011617	0.011230
RS	44	6.785891	12.893487	1475.496332	0.010410	0.009988
RS	45	7.481096	12.893487	1539.388937	0.010861	0.010338
RS	46	8.246488	14.398932	1435.180368	0.010125	0.009568
RS	47	9.089156	14.398932	1490.970609	0.010519	0.009875
RS	48	10.016900	15.367476	1446.006119	0.010202	0.009512
RS	49	11.038309	15.367476	1490.776710	0.010518	0.009762
RS	50	12.162841	15.738768	1492.132434	0.010527	0.009709
RS	51	13.400906	15.738768	1520.018672	0.010724	0.009864
RS	52	14.763967	15.641244	1545.423840	0.010903	0.009969
RS	53	16.264644	15.641244	1547.537984	0.010918	0.009972
RS	54	17.916830	15.341615	1563.075314	0.011028	0.009963
RS	55	19.735822	15.341615	1530.287865	0.010796	0.009762
RS	56	21.738460	15.341615	1480.471708	0.010445	0.009450
RS	57	23.943287	15.341615	1413.629528	0.009973	0.009026
RS	58	26.370714	188.979110	116.875718	0.000825	0.000753
RS	59	29.043216	188.979110	128.055327	0.000903	0.000819
RS	60	31.985536	188.979110	140.219754	0.000989	0.000891
RS	61	35.224915	188.979110	153.434575	0.001083	0.000966
RS	62	38.791343	188.979110	167.764028	0.001184	0.001046
RS	63	42.717841	188.979110	13221.549031	0.093280	0.073167
PA	4+25*2+4+6 0.001249805 0.007969618 42.717841075 191392.202326850 102.949490157 8.692302927 3.048478567 2.066151116 1.827347593 1.769605649 1.759331966 1.764683937 1.790472740 1.857105608 1.989313485 2.211898986 2.551907997 3.045080188 3.738316604 4.680319624 5.904806752 7.415830394 9.172580253 11.065105580 12.893486518 14.398931974 15.367475928 15.738768394 15.641243902 15.341615395 188.979109611
//
IT	6442
RD	21
LK	-121263.279313
QD	-101.573625 -> -79.275923
RI	0.0037760734
TR	0.001171	0.007905
MT	44.298572
MM	C_pi: 15.708295, n_recomb: 142675.342060
RS	0	0.000000	317669.045718	0.004296	0.000000	0.000000
RS	1	0.010159	317669.045718	0.004733	0.000000	0.000000
RS	2	0.021351	317669.045718	0.005214	0.000000	0.000000
RS	3	0.033680	317669.045718	0.005744	0.000000	0.000000
RS	4	0.047261	128.446002	15.649208	0.000110	0.000081
RS	5	0.062222	128.446002	17.238042	0.000121	0.000109
RS	6	0.078702	9.619641	253.316508	0.001775	0.001645
RS	7	0.096858	9.619641	278.520195	0.001952	0.002009
RS	8	0.116857	3.218044	913.153882	0.006400	0.006737
RS	9	0.138889	3.218044	998.806315	0.007001	0.007681
RS	10	0.163158	2.151772	1629.328216	0.011420	0.012614
RS	11	0.189894	2.151772	1771.776512	0.012418	0.013788
RS	12	0.219345	1.900051	2176.891221	0.015258	0.016846
RS	13	0.251789	1.900051	2355.730897	0.016511	0.018074
RS	14	0.287529	1.840657	2625.890977	0.018405	0.019953
[truncated: 10,202,904 more chars]
