# Supplementary material for: Recent speciation associated with range expansion and a shift to self-fertilization in North American Arabidopsis
Source: Nat Commun. 2022 Dec 8;13:7564. doi: 10.1038/s41467-022-35368-1 (PMC9732334; doi:10.1038/s41467-022-35368-1)
Supplement: Supplementary file 5 — Source Data [file 41467_2022_35368_MOESM5_ESM.zip › Source Data/SuppFig23-2_lyrON11.1_24.psmc]

CC
CC	Brief Description of the file format:
CC	  CC  comments
CC	  MM  useful-messages
CC	  RD  round-of-iterations
CC	  LL  \log[P(sequence)]
CC	  QD  Q-before-opt Q-after-opt
CC	  TR  \theta_0 \rho_0
CC	  RS  k t_k \lambda_k \pi_k \sum_{l\not=k}A_{kl} A_{kk}
CC	  DC  begin end best-k t_k+\Delta_k max-prob
CC
MM	Version: 0.6.5-r67
MM	pattern:4+25*2+4+6, n:63, n_free_lambdas:28
MM	n_iterations:25, skip:1, max_t:5, theta/rho:5
MM	is_decoding:0
MM	n_seqs:26, sum_L:1224783, sum_n:32359
RD	0
LK	0.000000
QD	0.000000 -> 0.000000
RI	inf
TR	0.026775	0.005355
MT	5.000000
MM	C_pi: 1.000000, n_recomb: 6541.314725
RS	0	0.000000	1.000000	41.878023	0.006402	0.000000
RS	1	0.006440	1.000000	44.280390	0.006769	0.000000
RS	2	0.013294	1.000000	46.800588	0.007155	0.000000
RS	3	0.020590	1.000000	49.441751	0.007558	0.000000
RS	4	0.028356	1.000000	52.206711	0.007981	0.000000
RS	5	0.036622	1.000000	55.097926	0.008423	0.000000
RS	6	0.045421	1.000000	58.117404	0.008885	0.000000
RS	7	0.054785	1.000000	61.266612	0.009366	0.000000
RS	8	0.064753	1.000000	64.546387	0.009867	0.000000
RS	9	0.075363	1.000000	67.956819	0.010389	0.000000
RS	10	0.086656	1.000000	71.497147	0.010930	0.000000
RS	11	0.098677	1.000000	75.165627	0.011491	0.000000
RS	12	0.111471	1.000000	78.959395	0.012071	0.000000
RS	13	0.125090	1.000000	82.874329	0.012669	0.000000
RS	14	0.139585	1.000000	86.904889	0.013286	0.000000
RS	15	0.155014	1.000000	91.043954	0.013918	0.000000
RS	16	0.171437	1.000000	95.282660	0.014566	0.000000
RS	17	0.188917	1.000000	99.610218	0.015228	0.000000
RS	18	0.207523	1.000000	104.013745	0.015901	0.000000
RS	19	0.227327	1.000000	108.478081	0.016584	0.000000
RS	20	0.248406	1.000000	112.985627	0.017273	0.000000
RS	21	0.270843	1.000000	117.516174	0.017965	0.000000
RS	22	0.294725	1.000000	122.046761	0.018658	0.000000
RS	23	0.320144	1.000000	126.551550	0.019347	0.000000
RS	24	0.347201	1.000000	131.001725	0.020027	0.000000
RS	25	0.376000	1.000000	135.365438	0.020694	0.000000
RS	26	0.406654	1.000000	139.607796	0.021342	0.000000
RS	27	0.439282	1.000000	143.690906	0.021967	0.000000
RS	28	0.474011	1.000000	147.573994	0.022560	0.000000
RS	29	0.510976	1.000000	151.213605	0.023117	0.000000
RS	30	0.550322	1.000000	154.563894	0.023629	0.000000
RS	31	0.592202	1.000000	157.577024	0.024090	0.000000
RS	32	0.636779	1.000000	160.203690	0.024491	0.000000
RS	33	0.684227	1.000000	162.393758	0.024826	0.000000
RS	34	0.734730	1.000000	164.097053	0.025086	0.000000
RS	35	0.788485	1.000000	165.264274	0.025265	0.000000
RS	36	0.845702	1.000000	165.848060	0.025354	0.000000
RS	37	0.906604	1.000000	165.804182	0.025347	0.000000
RS	38	0.971428	1.000000	165.092856	0.025238	0.000000
RS	39	1.040426	1.000000	163.680157	0.025023	0.000000
RS	40	1.113868	1.000000	161.539494	0.024695	0.000000
RS	41	1.192040	1.000000	158.653116	0.024254	0.000000
RS	42	1.275245	1.000000	155.013580	0.023698	0.000000
RS	43	1.363809	1.000000	150.625136	0.023027	0.000000
RS	44	1.458076	1.000000	145.504941	0.022244	0.000000
RS	45	1.558414	1.000000	139.684022	0.021354	0.000000
RS	46	1.665214	1.000000	133.207907	0.020364	0.000000
RS	47	1.778891	1.000000	126.136838	0.019283	0.000000
RS	48	1.899889	1.000000	118.545477	0.018123	0.000000
RS	49	2.028679	1.000000	110.522047	0.016896	0.000000
RS	50	2.165763	1.000000	102.166847	0.015619	0.000000
RS	51	2.311675	1.000000	93.590140	0.014308	0.000000
RS	52	2.466983	1.000000	84.909415	0.012980	0.000000
RS	53	2.632293	1.000000	76.246091	0.011656	0.000000
RS	54	2.808249	1.000000	67.721776	0.010353	0.000000
RS	55	2.995536	1.000000	59.454227	0.009089	0.000000
RS	56	3.194884	1.000000	51.553223	0.007881	0.000000
RS	57	3.407070	1.000000	44.116575	0.006744	0.000000
RS	58	3.632920	1.000000	37.226538	0.005691	0.000000
RS	59	3.873315	1.000000	30.946879	0.004731	0.000000
RS	60	4.129191	1.000000	25.320820	0.003871	0.000000
RS	61	4.401545	1.000000	20.370047	0.003114	0.000000
RS	62	4.691438	1.000000	16.094886	0.002460	0.000000
RS	63	5.000000	1.000000	44.663521	0.006828	0.000000
PA	4+25*2+4+6 0.026775475 0.005355095 5.000000000 1.000000000 1.000000000 1.000000000 1.000000000 1.000000000 1.000000000 1.000000000 1.000000000 1.000000000 1.000000000 1.000000000 1.000000000 1.000000000 1.000000000 1.000000000 1.000000000 1.000000000 1.000000000 1.000000000 1.000000000 1.000000000 1.000000000 1.000000000 1.000000000 1.000000000 1.000000000 1.000000000 1.000000000
//
IT	12516
RD	1
LK	-119840.654057
QD	-8241.835976 -> -2493.727015
RI	0.0955986021
TR	0.013048	0.003250
MT	13.281157
MM	C_pi: 2.428040, n_recomb: 9628.197340
RS	0	0.000000	0.517167	148.711082	0.015445	0.000345
RS	1	0.008082	0.517167	158.140311	0.016425	0.002433
RS	2	0.016817	0.517167	167.946804	0.017443	0.006122
RS	3	0.026259	0.517167	178.108538	0.018499	0.011223
RS	4	0.036463	0.397531	244.570338	0.025401	0.017060
RS	5	0.047492	0.397531	256.821912	0.026674	0.022412
RS	6	0.059413	0.399633	267.666364	0.027800	0.026494
RS	7	0.072297	0.399633	279.764812	0.029057	0.029364
RS	8	0.086222	0.433378	269.304731	0.027970	0.031385
RS	9	0.101273	0.433378	280.750515	0.029159	0.032816
RS	10	0.117540	0.486710	260.427174	0.027048	0.033752
RS	11	0.135122	0.486710	271.103223	0.028157	0.034186
RS	12	0.154124	0.558903	245.683025	0.025517	0.034107
RS	13	0.174663	0.558903	255.589939	0.026546	0.033574
RS	14	0.196862	0.650651	228.384606	0.023720	0.032699
RS	15	0.220854	0.650651	237.564025	0.024674	0.031585
RS	16	0.246786	0.762364	210.909995	0.021905	0.030314
RS	17	0.274814	0.762364	219.413830	0.022789	0.028955
RS	18	0.305107	0.893674	194.730823	0.020225	0.027585
RS	19	0.337848	0.893674	202.610802	0.021043	0.026264
RS	20	0.373236	1.043577	180.524536	0.018750	0.025031
RS	21	0.411483	1.043577	187.828709	0.019508	0.023891
RS	22	0.452822	1.212738	168.150372	0.017464	0.022828
RS	23	0.497501	1.212738	174.920909	0.018168	0.021816
RS	24	0.545792	1.403504	157.202229	0.016327	0.020831
RS	25	0.597986	1.403504	163.475163	0.016979	0.019855
RS	26	0.654398	1.617717	147.449205	0.015314	0.018882
RS	27	0.715369	1.617717	153.255266	0.015917	0.017916
RS	28	0.781269	1.855193	138.849793	0.014421	0.016963
RS	29	0.852494	1.855193	144.214330	0.014978	0.016035
RS	30	0.929476	2.113996	131.384277	0.013646	0.015139
RS	31	1.012679	2.113996	136.326117	0.014159	0.014284
RS	32	1.102607	2.391165	124.975980	0.012980	0.013475
RS	33	1.199803	2.391165	129.506047	0.013451	0.012717
RS	34	1.304855	2.683398	119.485376	0.012410	0.012012
RS	35	1.418397	2.683398	123.605671	0.012838	0.011359
RS	36	1.541116	2.987649	114.726716	0.011916	0.010757
RS	37	1.673753	2.987649	118.430023	0.012300	0.010204
RS	38	1.817110	3.301811	110.480775	0.011475	0.009697
RS	39	1.972053	3.301811	113.751476	0.011814	0.009231
RS	40	2.139519	3.625011	106.516986	0.011063	0.008804
RS	41	2.320519	3.625011	109.333077	0.011356	0.008410
RS	42	2.516149	3.957633	102.612727	0.010658	0.008048
RS	43	2.727589	3.957633	104.948932	0.010900	0.007713
RS	44	2.956118	4.301129	98.569430	0.010238	0.007404
RS	45	3.203118	4.301129	100.401118	0.010428	0.007120
RS	46	3.470080	4.658123	94.217140	0.009786	0.006859
RS	47	3.758618	4.658123	95.525047	0.009921	0.006620
RS	48	4.070476	5.033215	89.409636	0.009286	0.006403
RS	49	4.407539	5.033215	90.185843	0.009367	0.006206
RS	50	4.771844	5.434914	84.015915	0.008726	0.006028
RS	51	5.165593	5.434914	84.271871	0.008753	0.005868
RS	52	5.591164	5.878778	77.921649	0.008093	0.005723
RS	53	6.051131	5.878778	77.698308	0.008070	0.005591
RS	54	6.548273	6.705783	67.855981	0.007048	0.005468
RS	55	7.085595	6.705783	67.537620	0.007015	0.005354
RS	56	7.666343	6.705783	66.774639	0.006935	0.005247
RS	57	8.294029	6.705783	65.546880	0.006808	0.005146
RS	58	8.972445	12.255008	35.797514	0.003718	0.005052
RS	59	9.705691	12.255008	36.400920	0.003781	0.004971
RS	60	10.498199	12.255008	36.832460	0.003825	0.004908
RS	61	11.354758	12.255008	37.071056	0.003850	0.004875
RS	62	12.280546	12.255008	37.096938	0.003853	0.004892
RS	63	13.281157	12.255008	444.909834	0.046209	0.041692
PA	4+25*2+4+6 0.013048068 0.003250427 13.281157017 0.517166615 0.397530556 0.399633408 0.433378220 0.486710072 0.558903217 0.650650501 0.762363672 0.893674374 1.043576717 1.212738037 1.403503895 1.617716789 1.855192661 2.113995552 2.391165257 2.683398008 2.987648547 3.301810741 3.625010967 3.957633018 4.301129341 4.658123076 5.033215046 5.434913635 5.878777504 6.705783010 12.255008280
//
IT	4580
RD	2
LK	-109885.071185
QD	-4281.361789 -> -1729.034177
RI	0.0902496746
TR	0.008986	0.004235
MT	15.532318
MM	C_pi: 5.655777, n_recomb: 28989.204566
RS	0	0.000000	1.182783	201.501661	0.006951	0.000113
RS	1	0.008349	1.182783	216.729937	0.007476	0.000813
RS	2	0.017396	1.182783	232.966369	0.008036	0.002171
RS	3	0.027197	1.182783	250.253065	0.008633	0.004226
RS	4	0.037817	0.582464	542.771610	0.018723	0.009091
RS	5	0.049324	0.582464	576.125957	0.019874	0.013498
RS	6	0.061791	0.485954	730.046391	0.025183	0.018347
RS	7	0.075299	0.485954	768.449533	0.026508	0.023406
RS	8	0.089935	0.472786	829.023158	0.028598	0.026138
RS	9	0.105794	0.472786	867.433083	0.029923	0.030519
RS	10	0.122976	0.496641	862.322603	0.029746	0.031008
RS	11	0.141592	0.496641	898.583688	0.030997	0.034833
RS	12	0.161764	0.546446	849.951754	0.029320	0.033672
RS	13	0.183619	0.546446	883.387368	0.030473	0.036952
RS	14	0.207299	0.620601	807.874897	0.027868	0.034456
RS	15	0.232956	0.620601	838.485504	0.028924	0.037010
RS	16	0.260755	0.720201	749.710170	0.025862	0.033614
RS	17	0.290875	0.720201	777.736027	0.026828	0.035477
RS	18	0.323510	0.847052	685.997372	0.023664	0.031713
RS	19	0.358870	0.847052	711.707105	0.024551	0.033024
RS	20	0.397182	1.003258	623.518293	0.021509	0.029293
RS	21	0.438693	1.003258	647.143434	0.022324	0.030213
RS	22	0.483669	1.193217	564.876123	0.019486	0.026724
RS	23	0.532401	1.193217	586.615457	0.020236	0.027387
RS	24	0.585202	1.424787	510.346183	0.017605	0.024179
RS	25	0.642411	1.424787	530.376626	0.018296	0.024619
RS	26	0.704396	1.707951	459.993925	0.015868	0.021661
RS	27	0.771557	1.707951	478.471970	0.016505	0.021866
RS	28	0.844325	2.052075	414.412710	0.014295	0.019155
RS	29	0.923169	2.052075	431.475371	0.014884	0.019149
RS	30	1.008595	2.464028	374.290221	0.012911	0.016720
RS	31	1.101154	2.464028	390.060694	0.013455	0.016567
RS	32	1.201441	2.947184	339.971715	0.011728	0.014458
RS	33	1.310101	2.947184	354.565184	0.012231	0.014230
RS	34	1.427834	3.500778	311.376060	0.010741	0.012452
RS	35	1.555396	3.500778	324.901236	0.011208	0.012207
RS	36	1.693608	4.119927	288.080518	0.009938	0.010739
RS	37	1.843361	4.119927	300.636563	0.010371	0.010514
RS	38	2.005616	4.797201	269.407999	0.009293	0.009315
RS	39	2.181418	4.797201	281.078803	0.009696	0.009125
RS	40	2.371899	5.524687	254.553037	0.008781	0.008148
RS	41	2.578283	5.524687	265.401815	0.009155	0.007995
RS	42	2.801899	6.295626	242.695886	0.008372	0.007192
RS	43	3.044184	6.295626	252.762061	0.008719	0.007071
RS	44	3.306699	7.104610	233.096375	0.008041	0.006406
RS	45	3.591132	7.104610	242.395093	0.008362	0.006318
RS	46	3.899312	7.948381	225.092057	0.007765	0.005765
RS	47	4.233223	7.948381	233.615694	0.008059	0.005712
RS	48	4.595014	8.830629	217.988151	0.007520	0.005252
RS	49	4.987010	8.830629	225.711063	0.007786	0.005234
RS	50	5.411736	9.771526	210.929712	0.007276	0.004845
RS	51	5.871922	9.771526	217.820568	0.007514	0.004855
RS	52	6.370531	10.820041	202.863997	0.006998	0.004508
RS	53	6.910770	10.820041	208.909898	0.007206	0.004534
RS	54	7.496114	12.854038	181.157340	0.006249	0.004009
RS	55	8.130330	12.854038	186.708333	0.006441	0.004053
RS	56	8.817498	12.854038	191.627537	0.006610	0.004079
RS	57	9.562039	12.854038	195.788475	0.006754	0.004083
RS	58	10.368743	33.827181	77.240850	0.002664	0.002276
RS	59	11.242801	33.827181	81.621077	0.002816	0.002361
RS	60	12.189836	33.827181	86.069330	0.002969	0.002436
RS	61	13.215940	33.827181	90.554321	0.003124	0.002500
RS	62	14.327717	33.827181	95.039034	0.003278	0.002553
RS	63	15.532318	33.827181	2806.906523	0.096826	0.047158
PA	4+25*2+4+6 0.008986076 0.004235017 15.532317792 1.182782581 0.582464214 0.485954446 0.472785708 0.496641301 0.546445669 0.620600507 0.720200783 0.847052413 1.003257866 1.193216510 1.424787155 1.707950611 2.052074756 2.464028236 2.947184334 3.500778317 4.119926590 4.797200605 5.524686719 6.295626343 7.104610217 7.948380947 8.830628955 9.771525608 10.820040652 12.854038322 33.827180640
//
IT	5459
RD	3
LK	-105679.939743
QD	-2648.642428 -> -1567.974332
RI	0.0723157903
TR	0.006421	0.005225
MT	16.962174
MM	C_pi: 8.878006, n_recomb: 55523.847955
RS	0	0.000000	3.081398	149.482862	0.002692	0.000043
RS	1	0.008500	3.081398	161.726695	0.002913	0.000315
RS	2	0.017722	3.081398	174.930977	0.003151	0.000845
RS	3	0.027728	3.081398	189.163565	0.003407	0.001637
RS	4	0.038585	0.974544	643.929559	0.011597	0.005447
RS	5	0.050365	0.974544	689.936898	0.012426	0.008045
RS	6	0.063145	0.674300	1063.880201	0.019161	0.013207
RS	7	0.077012	0.674300	1129.870524	0.020349	0.017023
RS	8	0.092058	0.584358	1379.570157	0.024846	0.021497
RS	9	0.108383	0.584358	1453.940418	0.026186	0.025445
RS	10	0.126095	0.568492	1570.482237	0.028285	0.027928
RS	11	0.145313	0.568492	1645.066089	0.029628	0.031596
RS	12	0.166164	0.591930	1651.311304	0.029741	0.032060
RS	13	0.188788	0.591930	1721.810466	0.031010	0.035400
RS	14	0.213334	0.644863	1645.406649	0.029634	0.034107
RS	15	0.239967	0.644863	1710.175184	0.030801	0.037007
RS	16	0.268864	0.724995	1579.473751	0.028447	0.034357
RS	17	0.300217	0.724995	1638.343832	0.029507	0.036778
RS	18	0.334234	0.832756	1478.680535	0.026631	0.033295
RS	19	0.371144	0.832756	1532.098144	0.027594	0.035276
RS	20	0.411190	0.970244	1362.157124	0.024533	0.031421
RS	21	0.454640	0.970244	1410.712500	0.025407	0.033016
RS	22	0.501784	1.142909	1240.271330	0.022338	0.029065
RS	23	0.552935	1.142909	1284.546402	0.023135	0.030328
RS	24	0.608433	1.360649	1117.760007	0.020131	0.026420
RS	25	0.668649	1.360649	1158.292985	0.020861	0.027394
RS	26	0.733983	1.636918	998.172589	0.017977	0.023618
RS	27	0.804870	1.636918	1035.423071	0.018648	0.024328
RS	28	0.881782	1.986405	885.652658	0.015951	0.020783
RS	29	0.965232	1.986405	919.975479	0.016569	0.021258
RS	30	1.055776	2.423011	783.997860	0.014120	0.018045
RS	31	1.154015	2.423011	815.658884	0.014690	0.018332
RS	32	1.260604	2.958081	695.599528	0.012528	0.015522
RS	33	1.376253	2.958081	724.817587	0.013054	0.015675
RS	34	1.501732	3.598368	621.264567	0.011189	0.013293
RS	35	1.637877	3.598368	648.247154	0.011675	0.013363
RS	36	1.785594	4.344104	560.554120	0.010096	0.011395
RS	37	1.945867	4.344104	585.511713	0.010545	0.011421
RS	38	2.119762	5.189084	512.136396	0.009224	0.009822
RS	39	2.308439	5.189084	535.276950	0.009640	0.009832
RS	40	2.513152	6.122448	474.203814	0.008541	0.008545
RS	41	2.735266	6.122448	495.717084	0.008928	0.008554
RS	42	2.976259	7.131165	444.833225	0.008012	0.007518
RS	43	3.237736	7.131165	464.874990	0.008373	0.007533
RS	44	3.521439	8.201073	422.274848	0.007605	0.006694
RS	45	3.829255	8.201073	440.956418	0.007942	0.006720
RS	46	4.163236	9.318861	404.980145	0.007294	0.006037
RS	47	4.525605	9.318861	422.362713	0.007607	0.006076
RS	48	4.918774	10.480199	391.349161	0.007048	0.005514
RS	49	5.345362	10.480199	407.443365	0.007338	0.005570
RS	50	5.808209	11.706175	379.386980	0.006833	0.005095
RS	51	6.310398	11.706175	394.165493	0.007099	0.005167
RS	52	6.855272	13.064590	366.542482	0.006602	0.004740
RS	53	7.446459	13.064590	379.977524	0.006844	0.004821
RS	54	8.087896	15.743100	327.089394	0.005891	0.004138
RS	55	8.783855	15.743100	339.540131	0.006115	0.004229
RS	56	9.538968	15.743100	351.141583	0.006324	0.004307
RS	57	10.358266	15.743100	361.660329	0.006514	0.004367
RS	58	11.247202	57.975099	102.961949	0.001854	0.001708
RS	59	12.211697	57.975099	110.072744	0.001982	0.001787
RS	60	13.258172	57.975099	117.525880	0.002117	0.001860
RS	61	14.393596	57.975099	125.311431	0.002257	0.001928
RS	62	15.625529	57.975099	133.413567	0.002403	0.001986
RS	63	16.962174	57.975099	6560.753755	0.118161	0.049464
PA	4+25*2+4+6 0.006420899 0.005224711 16.962174359 3.081397791 0.974544064 0.674300399 0.584357781 0.568491587 0.591930033 0.644862838 0.724995248 0.832755804 0.970244129 1.142909180 1.360648864 1.636918209 1.986405295 2.423010926 2.958081239 3.598367750 4.344103504 5.189084272 6.122448019 7.131165320 8.201073289 9.318860886 10.480198892 11.706175404 13.064590072 15.743100430 57.975099368
//
IT	5421
RD	4
LK	-103814.297760
QD	-1974.709562 -> -1377.644273
RI	0.0556518650
TR	0.004804	0.005950
MT	18.391741
MM	C_pi: 11.098940, n_recomb: 78300.794404
RS	0	0.000000	8.169118	80.111800	0.001023	0.000017
RS	1	0.008639	8.169118	86.938636	0.001110	0.000123
RS	2	0.018023	8.169118	94.338460	0.001205	0.000330
RS	3	0.028219	8.169118	102.357783	0.001307	0.000635
RS	4	0.039295	1.676540	539.546357	0.006891	0.003252
RS	5	0.051328	1.676540	581.804715	0.007430	0.004747
RS	6	0.064400	0.969729	1080.616236	0.013801	0.009309
RS	7	0.078602	0.969729	1156.219047	0.014766	0.011949
RS	8	0.094031	0.752255	1588.697901	0.020290	0.016946
RS	9	0.110792	0.752255	1686.376791	0.021537	0.020123
RS	10	0.129001	0.679601	1974.701783	0.025219	0.023944
RS	11	0.148783	0.679601	2081.262876	0.026580	0.027180
RS	12	0.170275	0.670667	2216.481582	0.028307	0.029214
RS	13	0.193622	0.670667	2322.262630	0.029658	0.032314
RS	14	0.218987	0.700934	2322.799793	0.029665	0.032509
RS	15	0.246543	0.700934	2422.294351	0.030936	0.035336
RS	16	0.276479	0.762010	2319.668461	0.029625	0.033937
RS	17	0.309001	0.762010	2410.590182	0.030786	0.036421
RS	18	0.344332	0.851248	2239.739551	0.028604	0.033864
RS	19	0.382716	0.851248	2321.725870	0.029651	0.036006
RS	20	0.424415	0.969181	2112.082769	0.026974	0.032735
RS	21	0.469717	0.969181	2185.677528	0.027914	0.034552
RS	22	0.518932	1.120650	1955.143452	0.024970	0.030862
RS	23	0.572399	1.120650	2021.279941	0.025814	0.032370
RS	24	0.630484	1.315514	1779.855195	0.022731	0.028437
RS	25	0.693587	1.315514	1839.622164	0.023494	0.029655
RS	26	0.762141	1.567718	1595.849493	0.020381	0.025634
RS	27	0.836617	1.567718	1650.290503	0.021076	0.026584
RS	28	0.917526	1.893311	1413.844167	0.018057	0.022657
RS	29	1.005425	1.893311	1463.783752	0.018694	0.023371
RS	30	1.100918	2.308781	1243.682561	0.015883	0.019712
RS	31	1.204659	2.308781	1289.679965	0.016471	0.020230
RS	32	1.317362	2.829425	1092.183517	0.013949	0.016965
RS	33	1.439801	2.829425	1134.604720	0.014490	0.017331
RS	34	1.572817	3.466873	962.717470	0.012295	0.014524
RS	35	1.717323	3.466873	1001.838703	0.012795	0.014780
RS	36	1.874312	4.226068	855.833965	0.010930	0.012437
RS	37	2.044863	4.226068	891.914352	0.011391	0.012618
RS	38	2.230148	5.103808	770.027088	0.009834	0.010705
RS	39	2.431437	5.103808	803.333806	0.010260	0.010841
RS	40	2.650116	6.089354	702.609602	0.008973	0.009299
RS	41	2.887685	6.089354	733.406600	0.009367	0.009409
RS	42	3.145776	7.166333	650.493641	0.008308	0.008173
RS	43	3.426162	7.166333	679.015675	0.008672	0.008271
RS	44	3.730770	8.314128	610.763387	0.007800	0.007280
RS	45	4.061691	8.314128	637.191340	0.008138	0.007374
RS	46	4.421199	9.510858	580.789549	0.007417	0.006577
RS	47	4.811763	9.510858	605.232330	0.007730	0.006671
RS	48	5.236066	10.743639	557.866590	0.007125	0.006021
RS	49	5.697022	10.743639	580.353296	0.007412	0.006118
RS	50	6.197798	12.028867	538.667364	0.006879	0.005571
RS	51	6.741833	12.028867	559.163818	0.007141	0.005671
RS	52	7.332865	13.438770	518.944211	0.006628	0.005178
RS	53	7.974954	13.438770	537.415722	0.006863	0.005278
RS	54	8.672509	16.244111	460.747971	0.005884	0.004474
RS	55	9.430322	16.244111	477.871952	0.006103	0.004578
RS	56	10.253600	16.244111	493.649007	0.006305	0.004668
RS	57	11.147996	16.244111	507.730023	0.006484	0.004738
RS	58	12.119654	81.424103	106.405116	0.001359	0.001328
RS	59	13.175250	81.424103	114.404261	0.001461	0.001396
RS	60	14.322032	81.424103	122.893229	0.001570	0.001462
RS	61	15.567880	81.424103	131.881816	0.001684	0.001526
RS	62	16.921351	81.424103	141.375799	0.001806	0.001586
RS	63	18.391741	81.424103	9560.142190	0.122095	0.052197
PA	4+25*2+4+6 0.004803916 0.005950241 18.391740586 8.169117682 1.676539945 0.969729316 0.752254982 0.679601002 0.670667110 0.700934471 0.762009934 0.851247838 0.969180962 1.120649953 1.315513891 1.567718350 1.893311254 2.308780509 2.829424611 3.466873414 4.226067728 5.103808027 6.089353579 7.166333155 8.314128055 9.510858498 10.743639103 12.028867322 13.438769692 16.244110621 81.424102744
//
IT	5539
RD	5
LK	-102718.252276
QD	-1585.245469 -> -1171.701335
RI	0.0426580287
TR	0.003735	0.006488
MT	19.806899
MM	C_pi: 12.592058, n_recomb: 96129.049135
RS	0	0.000000	21.297952	38.004554	0.000395	0.000007
RS	1	0.008766	21.297952	41.319406	0.000430	0.000050
RS	2	0.018300	21.297952	44.921813	0.000467	0.000134
RS	3	0.028670	21.297952	48.836432	0.000508	0.000256
RS	4	0.039949	2.870038	393.242085	0.004091	0.001999
RS	5	0.052216	2.870038	425.826341	0.004430	0.002884
RS	6	0.065559	1.400152	942.318823	0.009803	0.006688
RS	7	0.080071	1.400152	1013.941631	0.010548	0.008510
RS	8	0.095856	0.979205	1554.454546	0.016170	0.013405
RS	9	0.113024	0.979205	1660.153544	0.017270	0.015875
RS	10	0.131697	0.826017	2094.483039	0.021788	0.020320
RS	11	0.152007	0.826017	2220.518590	0.023099	0.023064
RS	12	0.174098	0.776095	2497.628206	0.025982	0.026158
RS	13	0.198124	0.776095	2630.413393	0.027363	0.028936
RS	14	0.224257	0.781082	2745.125818	0.028557	0.030347
RS	15	0.252681	0.781082	2874.775063	0.029905	0.032992
RS	16	0.283596	0.823510	2849.114402	0.029638	0.032776
RS	17	0.317221	0.823510	2969.934416	0.030895	0.035186
RS	18	0.353793	0.896438	2838.976558	0.029533	0.033652
RS	19	0.393572	0.896438	2948.512048	0.030672	0.035793
RS	20	0.436837	0.998126	2746.463148	0.028571	0.033316
RS	21	0.483895	0.998126	2844.262040	0.029588	0.035182
RS	22	0.535077	1.132216	2594.043483	0.026985	0.032035
RS	23	0.590747	1.132216	2680.831772	0.027888	0.033625
RS	24	0.651296	1.307862	2396.982473	0.024935	0.029986
RS	25	0.717152	1.307862	2474.200021	0.025738	0.031304
RS	26	0.788782	1.538525	2170.664725	0.022581	0.027356
RS	27	0.866690	1.538525	2240.019021	0.023302	0.028418
RS	28	0.951428	1.840082	1933.257587	0.020111	0.024388
RS	29	1.043593	1.840082	1996.268398	0.020767	0.025221
RS	30	1.143837	2.229471	1702.290238	0.017708	0.021343
RS	31	1.252869	2.229471	1760.043105	0.018309	0.021982
RS	32	1.371458	2.723326	1490.889998	0.015509	0.018438
RS	33	1.500442	2.723326	1544.055340	0.016062	0.018920
RS	34	1.640733	3.335476	1306.687619	0.013593	0.015818
RS	35	1.793321	3.335476	1355.674110	0.014103	0.016181
RS	36	1.959284	4.073449	1152.521183	0.011989	0.013558
RS	37	2.139796	4.073449	1197.628374	0.012459	0.013834
RS	38	2.336131	4.936035	1027.581118	0.010690	0.011674
RS	39	2.549676	4.936035	1069.088253	0.011121	0.011889
RS	40	2.781939	5.912755	928.816727	0.009662	0.010140
RS	41	3.034563	5.912755	967.001779	0.010059	0.010315
RS	42	3.309330	6.985032	852.222876	0.008865	0.008913
RS	43	3.608183	6.985032	887.339655	0.009231	0.009063
RS	44	3.933233	8.127403	793.806546	0.008258	0.007943
RS	45	4.286776	8.127403	826.048663	0.008593	0.008078
RS	46	4.671309	9.311090	749.849474	0.007800	0.007182
RS	47	5.089550	9.311090	779.317883	0.008107	0.007307
RS	48	5.544452	10.515534	716.479275	0.007453	0.006582
RS	49	6.039230	10.515534	743.166433	0.007731	0.006699
RS	50	6.577379	11.750692	688.951885	0.007167	0.006091
RS	51	7.162701	11.750692	712.768811	0.007415	0.006202
RS	52	7.799330	13.085927	661.234146	0.006879	0.005652
RS	53	8.491765	13.085927	682.117413	0.007096	0.005753
RS	54	9.244897	15.751867	584.922287	0.006085	0.004851
RS	55	10.064046	15.751867	604.213161	0.006285	0.004951
RS	56	10.955000	15.751867	621.320789	0.006463	0.005031
RS	57	11.924053	15.751867	635.773525	0.006614	0.005088
RS	58	12.978050	103.865985	101.190937	0.001053	0.001047
RS	59	14.124438	103.865985	109.204922	0.001136	0.001104
RS	60	15.371316	103.865985	117.771109	0.001225	0.001161
RS	61	16.727491	103.865985	126.912225	0.001320	0.001217
RS	62	18.202545	103.865985	136.648802	0.001422	0.001273
RS	63	19.806899	103.865985	11586.017099	0.120526	0.054859
PA	4+25*2+4+6 0.003734585 0.006487619 19.806898673 21.297951710 2.870037947 1.400152497 0.979205016 0.826016695 0.776094606 0.781081872 0.823509889 0.896438231 0.998125809 1.132215804 1.307862258 1.538525170 1.840082098 2.229470784 2.723325505 3.335475706 4.073448621 4.936034628 5.912754799 6.985031574 8.127402785 9.311089957 10.515533904 11.750691964 13.085926628 15.751867250 103.865984510
//
IT	5890
RD	6
LK	-101938.500566
QD	-1297.424329 -> -984.895966
RI	0.0333606545
TR	0.002974	0.006886
MT	21.261538
MM	C_pi: 13.709551, n_recomb: 110416.966794
RS	0	0.000000	53.510304	17.511390	0.000159	0.000003
RS	1	0.008888	53.510304	19.065028	0.000173	0.000022
RS	2	0.018565	53.510304	20.756246	0.000188	0.000058
RS	3	0.029103	53.510304	22.597180	0.000205	0.000109
RS	4	0.040577	4.799825	273.937037	0.002481	0.001278
RS	5	0.053070	4.799825	297.486926	0.002694	0.001822
RS	6	0.066675	1.994882	775.440755	0.007023	0.004949
RS	7	0.081488	1.994882	837.880325	0.007588	0.006232
RS	8	0.097618	1.267885	1419.911627	0.012860	0.010800
RS	9	0.115181	1.267885	1523.997462	0.013802	0.012715
RS	10	0.134306	1.004952	2056.627689	0.018626	0.017360
RS	11	0.155130	1.004952	2191.637796	0.019849	0.019653
RS	12	0.177805	0.903585	2588.987894	0.023447	0.023369
RS	13	0.202495	0.903585	2740.028528	0.024815	0.025820
RS	14	0.229379	0.879581	2970.193654	0.026900	0.028099
RS	15	0.258653	0.879581	3124.036836	0.028293	0.030532
RS	16	0.290528	0.902832	3192.998342	0.028918	0.031268
RS	17	0.325237	0.902832	3340.397162	0.030253	0.033562
RS	18	0.363030	0.960848	3276.415330	0.029673	0.032937
RS	19	0.404182	0.960848	3412.090942	0.030902	0.035028
RS	20	0.448992	1.049115	3248.435980	0.029420	0.033334
RS	21	0.497784	1.049115	3370.080306	0.030521	0.035193
RS	22	0.550912	1.169848	3130.817754	0.028354	0.032657
RS	23	0.608763	1.169848	3238.200216	0.029327	0.034269
RS	24	0.671754	1.331373	2939.854076	0.026625	0.031049
RS	25	0.740344	1.331373	3034.249947	0.027480	0.032407
RS	26	0.815031	1.546495	2694.573851	0.024404	0.028686
RS	27	0.896355	1.546495	2778.123409	0.025160	0.029799
RS	28	0.984906	1.830558	2419.647244	0.021914	0.025829
RS	29	1.081328	1.830558	2494.578921	0.022592	0.026720
RS	30	1.186319	2.200253	2140.434264	0.019385	0.022774
RS	31	1.300642	2.200253	2208.506546	0.020002	0.023477
RS	32	1.425125	2.672483	1877.230576	0.017001	0.019781
RS	33	1.560671	2.672483	1939.585852	0.017566	0.020330
RS	34	1.708265	3.261912	1643.073506	0.014881	0.017035
RS	35	1.868975	3.261912	1700.374577	0.015400	0.017462
RS	36	2.043969	3.977224	1444.186131	0.013079	0.014638
RS	37	2.234516	3.977224	1496.831277	0.013556	0.014973
RS	38	2.441998	4.818063	1281.328164	0.011604	0.012626
RS	39	2.667920	4.818063	1329.615809	0.012042	0.012893
RS	40	2.913920	5.773669	1151.690614	0.010430	0.010982
RS	41	3.181784	5.773669	1195.888820	0.010831	0.011200
RS	42	3.473455	6.823328	1050.729562	0.009516	0.009665
RS	43	3.791048	6.823328	1091.071447	0.009881	0.009850
RS	44	4.136868	7.937322	973.583814	0.008817	0.008624
RS	45	4.513422	7.937322	1010.226938	0.009149	0.008785
RS	46	4.923443	9.080831	915.539913	0.008292	0.007809
RS	47	5.369905	9.080831	948.520517	0.008590	0.007951
RS	48	5.856047	10.226217	871.587480	0.007894	0.007165
RS	49	6.385394	10.226217	900.796846	0.008158	0.007291
RS	50	6.961788	11.376417	835.549170	0.007567	0.006635
RS	51	7.589409	11.376417	860.777358	0.007796	0.006744
RS	52	8.272811	12.594675	799.555556	0.007241	0.006151
RS	53	9.016950	12.594675	820.663025	0.007432	0.006241
RS	54	9.827225	15.019263	706.589091	0.006399	0.005265
RS	55	10.709514	15.019263	725.836359	0.006574	0.005351
RS	56	11.670217	15.019263	741.750397	0.006718	0.005412
RS	57	12.716302	15.019263	753.742998	0.006826	0.005441
RS	58	13.855360	125.924385	94.132053	0.000853	0.000850
RS	59	15.095652	125.924385	101.880114	0.000923	0.000899
RS	60	16.446176	125.924385	110.204431	0.000998	0.000948
RS	61	17.916728	125.924385	119.136097	0.001079	0.000999
RS	62	19.517977	125.924385	128.705459	0.001166	0.001049
RS	63	21.261538	125.924385	12997.082179	0.117709	0.057149
PA	4+25*2+4+6 0.002974380 0.006886280 21.261537684 53.510303659 4.799825454 1.994881751 1.267884736 1.004951557 0.903584718 0.879580629 0.902831665 0.960847587 1.049114585 1.169848319 1.331373385 1.546495282 1.830557709 2.200252695 2.672483391 3.261912087 3.977223529 4.818063243 5.773668522 6.823328323 7.937321766 9.080831448 10.226217227 11.376417248 12.594675240 15.019263223 125.924385235
//
IT	6102
RD	7
LK	-101342.647512
QD	-1070.267789 -> -823.889878
RI	0.0268254428
TR	0.002403	0.007178
MT	22.793961
MM	C_pi: 14.620064, n_recomb: 122118.842283
RS	0	0.000000	128.417526	8.138403	0.000067	0.000001
RS	1	0.009007	128.417526	8.871109	0.000073	0.000010
RS	2	0.018826	128.417526	9.669746	0.000079	0.000026
RS	3	0.029529	128.417526	10.540242	0.000086	0.000049
RS	4	0.041196	7.781665	189.453502	0.001551	0.000849
RS	5	0.053914	7.781665	206.175702	0.001688	0.001195
RS	6	0.067778	2.785069	625.731289	0.005124	0.003766
RS	7	0.082891	2.785069	678.274912	0.005554	0.004692
RS	8	0.099364	1.622006	1258.882098	0.010309	0.008865
RS	9	0.117322	1.622006	1356.581558	0.011109	0.010364
RS	10	0.136897	1.215470	1944.518105	0.015923	0.014980
RS	11	0.158235	1.215470	2081.306455	0.017043	0.016895
RS	12	0.181495	1.050879	2568.210472	0.021030	0.020938
RS	13	0.206850	1.050879	2730.104538	0.022356	0.023094
RS	14	0.234489	0.993344	3060.833483	0.025064	0.025956
RS	15	0.264618	0.993344	3232.824078	0.026473	0.028188
RS	16	0.297461	0.996036	3395.746981	0.027807	0.029645
RS	17	0.333261	0.996036	3565.667433	0.029198	0.031820
RS	18	0.372287	1.039525	3578.559777	0.029304	0.031946
RS	19	0.414828	1.039525	3738.228783	0.030611	0.033981
RS	20	0.461200	1.116030	3629.401806	0.029720	0.032983
RS	21	0.511750	1.116030	3774.185393	0.030906	0.034828
RS	22	0.566852	1.226182	3565.582907	0.029198	0.032879
RS	23	0.626918	1.226182	3693.682913	0.030247	0.034501
RS	24	0.692394	1.377479	3401.276798	0.027852	0.031726
RS	25	0.763768	1.377479	3513.229039	0.028769	0.033109
RS	26	0.841571	1.582127	3156.612245	0.025849	0.029677
RS	27	0.926382	1.582127	3254.583269	0.026651	0.030823
RS	28	1.018832	1.854950	2860.986619	0.023428	0.026992
RS	29	1.119609	1.854950	2947.730331	0.024138	0.027922
RS	30	1.229464	2.212283	2546.764371	0.020855	0.023991
RS	31	1.349214	2.212283	2624.712251	0.021493	0.024735
RS	32	1.479750	2.670962	2241.450879	0.018355	0.020967
RS	33	1.622044	2.670962	2312.310847	0.018935	0.021559
RS	34	1.777155	3.245930	1964.029920	0.016083	0.018140
RS	35	1.946238	3.245930	2028.826901	0.016614	0.018610
RS	36	2.130550	3.946293	1724.851426	0.014124	0.015642
RS	37	2.331464	3.946293	1784.161018	0.014610	0.016018
RS	38	2.550475	4.771821	1526.943328	0.012504	0.013528
RS	39	2.789213	4.771821	1581.121885	0.012947	0.013831
RS	40	3.049456	5.710956	1368.288199	0.011205	0.011792
RS	41	3.333139	5.710956	1417.599692	0.011608	0.012042
RS	42	3.642375	6.740625	1244.200027	0.010188	0.010399
RS	43	3.979465	6.740625	1288.839649	0.010554	0.010609
RS	44	4.346917	7.826948	1149.199021	0.009410	0.009298
RS	45	4.747468	7.826948	1189.254200	0.009738	0.009477
RS	46	5.184098	8.929281	1077.733603	0.008825	0.008437
RS	47	5.660056	8.929281	1113.126052	0.009115	0.008588
RS	48	6.178886	10.013096	1023.739061	0.008383	0.007756
RS	49	6.744449	10.013096	1054.192555	0.008633	0.007883
RS	50	7.360954	11.073996	979.644085	0.008022	0.007193
RS	51	8.032991	11.073996	1004.747949	0.008228	0.007293
RS	52	8.765560	12.167532	935.736921	0.007663	0.006669
RS	53	9.564114	12.167532	955.199673	0.007822	0.006740
RS	54	10.434597	14.319185	828.443483	0.006784	0.005715
RS	55	11.383488	14.319185	845.554298	0.006924	0.005779
RS	56	12.417849	14.319185	857.909799	0.007025	0.005811
RS	57	13.545379	14.319185	864.828974	0.007082	0.005803
RS	58	14.774470	147.776034	87.472888	0.000716	0.000711
RS	59	16.114269	147.776034	94.902421	0.000777	0.000754
RS	60	17.574750	147.776034	102.916541	0.000843	0.000799
RS	61	19.166781	147.776034	111.552044	0.000913	0.000844
RS	62	20.902212	147.776034	120.846100	0.000990	0.000890
RS	63	22.793961	147.776034	14022.152241	0.114824	0.058997
PA	4+25*2+4+6 0.002402528 0.007177672 22.793960677 128.417525699 7.781665108 2.785068769 1.622005817 1.215470055 1.050878603 0.993344061 0.996035713 1.039525083 1.116030187 1.226181609 1.377478608 1.582126989 1.854950283 2.212283438 2.670962467 3.245930343 3.946292758 4.771820540 5.710955665 6.740624645 7.826948192 8.929280888 10.013096265 11.073995732 12.167532295 14.319184961 147.776034104
//
IT	5553
RD	8
LK	-100868.549943
QD	-886.742370 -> -684.527190
RI	0.0221204155
TR	0.001953	0.007389
MT	24.407554
MM	C_pi: 15.372844, n_recomb: 131648.229542
RS	0	0.000000	293.601885	3.871793	0.000029	0.000001
RS	1	0.009125	293.601885	4.225117	0.000032	0.000005
RS	2	0.019083	293.601885	4.610685	0.000035	0.000012
RS	3	0.029950	293.601885	5.031439	0.000038	0.000023
RS	4	0.041808	12.200829	132.058994	0.001003	0.000584
RS	5	0.054749	12.200829	143.957221	0.001093	0.000812
RS	6	0.068870	3.802262	502.803940	0.003819	0.002938
RS	7	0.084280	3.802262	546.398561	0.004150	0.003621
RS	8	0.101096	2.045993	1100.763707	0.008361	0.007398
RS	9	0.119446	2.045993	1190.084016	0.009040	0.008584
RS	10	0.139472	1.458049	1800.077383	0.013673	0.013049
RS	11	0.161324	1.458049	1933.962387	0.014690	0.014656
RS	12	0.185171	1.217352	2480.730285	0.018844	0.018834
RS	13	0.211193	1.217352	2647.542184	0.020111	0.020735
RS	14	0.239591	1.121102	3058.603829	0.023233	0.023973
RS	15	0.270579	1.121102	3243.030541	0.024634	0.026023
RS	16	0.304396	1.101174	3490.593600	0.026515	0.028016
RS	17	0.341298	1.101174	3678.513508	0.027942	0.030082
RS	18	0.381567	1.129715	3768.490579	0.028625	0.030814
RS	19	0.425512	1.129715	3949.183933	0.029998	0.032798
RS	20	0.473466	1.195125	3902.519191	0.029644	0.032399
RS	21	0.525797	1.195125	4068.934688	0.030908	0.034234
RS	22	0.582903	1.296290	3902.999979	0.029647	0.032821
RS	23	0.645219	1.296290	4051.404889	0.030774	0.034458
RS	24	0.713223	1.439885	3779.502287	0.028709	0.032115
RS	25	0.787432	1.439885	3909.212549	0.029694	0.033526
RS	26	0.868412	1.637598	3550.876352	0.026972	0.030400
RS	27	0.956783	1.637598	3663.644274	0.027829	0.031580
RS	28	1.053217	1.903846	3249.210973	0.024681	0.027925
RS	29	1.158452	1.903846	3348.025507	0.025432	0.028891
RS	30	1.273289	2.254654	2912.597625	0.022124	0.025021
RS	31	1.398605	2.254654	3000.444101	0.022791	0.025801
RS	32	1.535357	2.706745	2575.237644	0.019562	0.022008
RS	33	1.684588	2.706745	2654.393897	0.020163	0.022636
RS	34	1.847437	3.275151	2262.138350	0.017183	0.019136
RS	35	2.025147	3.275151	2334.051739	0.017729	0.019641
RS	36	2.219072	3.969063	1988.174608	0.015102	0.016566
RS	37	2.430694	3.969063	2053.662941	0.015600	0.016975
RS	38	2.661627	4.787984	1759.134334	0.013362	0.014372
RS	39	2.913634	4.787984	1818.656670	0.013815	0.014706
RS	40	3.188636	5.719158	1574.260271	0.011958	0.012563
RS	41	3.488734	5.719158	1628.095650	0.012367	0.012838
RS	42	3.816216	6.736922	1429.079820	0.010855	0.011107
RS	43	4.173582	6.736922	1477.382391	0.011222	0.011337
RS	44	4.563559	7.803102	1317.760388	0.010010	0.009957
RS	45	4.989122	7.803102	1360.524860	0.010335	0.010148
RS	46	5.453519	8.871201	1234.090959	0.009374	0.009057
RS	47	5.960293	8.871201	1271.082135	0.009655	0.009213
RS	48	6.513312	9.899733	1171.080364	0.008896	0.008347
RS	49	7.116796	9.899733	1201.788860	0.009129	0.008470
RS	50	7.775349	10.876722	1119.847579	0.008506	0.007757
RS	51	8.493997	10.876722	1143.571115	0.008687	0.007843
RS	52	9.278224	11.849114	1068.888930	0.008119	0.007202
RS	53	10.134014	11.849114	1085.077526	0.008242	0.007249
RS	54	11.067897	13.721467	950.433548	0.007219	0.006197
RS	55	12.087000	13.721467	963.327407	0.007317	0.006233
RS	56	13.199098	13.721467	969.826441	0.007367	0.006226
RS	57	14.412679	13.721467	969.200376	0.007362	0.006173
RS	58	15.737003	168.951934	81.866834	0.000622	0.000613
RS	59	17.182175	168.951934	89.007919	0.000676	0.000652
RS	60	18.759223	168.951934	96.736259	0.000735	0.000693
RS	61	20.480181	168.951934	105.092785	0.000798	0.000735
RS	62	22.358181	168.951934	114.119673	0.000867	0.000778
RS	63	24.407554	168.951934	14756.731152	0.112092	0.060443
PA	4+25*2+4+6 0.001953110 0.007389121 24.407554500 293.601885009 12.200828676 3.802262324 2.045993472 1.458049165 1.217351866 1.121101963 1.101173745 1.129715317 1.195125289 1.296290492 1.439885295 1.637597947 1.903845510 2.254653718 2.706745294 3.275150885 3.969063212 4.787983711 5.719157930 6.736921910 7.803102363 8.871201127 9.899732549 10.876721807 11.849113590 13.721467184 168.951934151
//
IT	6019
RD	9
LK	-100475.489320
QD	-734.482834 -> -561.299955
RI	0.0185553444
TR	0.001588	0.007547
MT	26.065332
MM	C_pi: 15.950113, n_recomb: 139064.382812
RS	0	0.000000	639.594398	1.894718	0.000014	0.000000
RS	1	0.009239	639.594398	2.069810	0.000015	0.000002
RS	2	0.019331	639.594398	2.261087	0.000016	0.000006
RS	3	0.030356	639.594398	2.470046	0.000018	0.000011
RS	4	0.042399	18.504244	93.234593	0.000670	0.000415
RS	5	0.055555	18.504244	101.777836	0.000732	0.000570
RS	6	0.069926	5.077460	404.426312	0.002908	0.002343
RS	7	0.085625	5.077460	440.390688	0.003167	0.002857
RS	8	0.102774	2.544955	954.727338	0.006865	0.006260
RS	9	0.121508	2.544955	1035.007940	0.007443	0.007210
RS	10	0.141973	1.734229	1642.047140	0.011808	0.011457
RS	11	0.164328	1.734229	1769.881563	0.012727	0.012813
RS	12	0.188748	1.403492	2350.049737	0.016899	0.017000
RS	13	0.215425	1.403492	2516.891600	0.018099	0.018681
RS	14	0.244566	1.262679	2986.953179	0.021479	0.022147
RS	15	0.276400	1.262679	3178.388186	0.022856	0.024034
RS	16	0.311174	1.217445	3497.313130	0.025149	0.026421
RS	17	0.349161	1.217445	3698.303437	0.026594	0.028387
RS	18	0.390658	1.229922	3860.297209	0.027759	0.029606
RS	19	0.435989	1.229922	4058.202498	0.029182	0.031546
RS	20	0.485507	1.284102	4075.547797	0.029307	0.031660
RS	21	0.539600	1.284102	4261.096262	0.030641	0.033491
RS	22	0.598691	1.376913	4144.965533	0.029806	0.032560
RS	23	0.663241	1.376913	4312.361578	0.031010	0.034219
RS	24	0.733755	1.514171	4071.703135	0.029279	0.032286
RS	25	0.810784	1.514171	4218.708351	0.030336	0.033733
RS	26	0.894928	1.707107	3871.250918	0.027838	0.030913
RS	27	0.986847	1.707107	3998.805523	0.028755	0.032134
RS	28	1.087258	1.969808	3576.386060	0.025717	0.028672
RS	29	1.196945	1.969808	3687.384220	0.026516	0.029679
RS	30	1.316766	2.318073	3229.362621	0.023222	0.025897
RS	31	1.447657	2.318073	3327.148205	0.023925	0.026716
RS	32	1.590641	2.768549	2870.193553	0.020639	0.022926
RS	33	1.746835	2.768549	2957.544343	0.021267	0.023590
RS	34	1.917459	3.336278	2529.659899	0.018191	0.020039
RS	35	2.103846	3.336278	2608.452792	0.018757	0.020578
RS	36	2.307453	4.030385	2227.273806	0.016016	0.017421
RS	37	2.529871	4.030385	2298.605875	0.016529	0.017860
RS	38	2.772838	4.849865	1971.899363	0.014180	0.015166
RS	39	3.038251	4.849865	2036.368031	0.014643	0.015527
RS	40	3.328185	5.780529	1764.397021	0.012688	0.013298
RS	41	3.644906	5.780529	1822.317424	0.013104	0.013596
RS	42	3.990887	6.793907	1600.837705	0.011511	0.011791
RS	43	4.368833	6.793907	1652.326198	0.011882	0.012038
RS	44	4.781696	7.847409	1475.292054	0.010609	0.010600
RS	45	5.232702	7.847409	1520.235966	0.010932	0.010802
RS	46	5.725376	8.888578	1381.091244	0.009931	0.009670
RS	47	6.263566	8.888578	1419.063323	0.010204	0.009830
RS	48	6.851478	9.868914	1310.470534	0.009423	0.008939
RS	49	7.493706	9.868914	1340.666633	0.009641	0.009055
RS	50	8.195267	10.768637	1253.377741	0.009013	0.008330
RS	51	8.961643	10.768637	1274.707273	0.009166	0.008399
RS	52	9.798823	11.625575	1196.618590	0.008605	0.007751
RS	53	10.713348	11.625575	1208.139994	0.008688	0.007767
RS	54	11.712363	13.219378	1070.878823	0.007701	0.006714
RS	55	12.803674	13.219378	1077.492774	0.007748	0.006713
RS	56	13.995809	13.219378	1075.929450	0.007737	0.006660
RS	57	15.298081	13.219378	1065.472429	0.007662	0.006551
RS	58	16.720667	188.235399	77.512477	0.000557	0.000544
RS	59	18.274682	188.235399	84.428548	0.000607	0.000580
RS	60	19.972267	188.235399	91.933644	0.000661	0.000618
RS	61	21.826688	188.235399	100.071849	0.000720	0.000657
RS	62	23.852434	188.235399	108.889157	0.000783	0.000698
RS	63	26.065332	188.235399	15220.926051	0.109452	0.061566
PA	4+25*2+4+6 0.001588155 0.007547026 26.065332316 639.594397976 18.504243805 5.077459917 2.544955306 1.734228992 1.403491618 1.262678806 1.217445483 1.229922476 1.284101816 1.376913051 1.514171331 1.707106872 1.969808477 2.318073487 2.768549349 3.336277919 4.030385241 4.849864543 5.780528747 6.793906934 7.847408828 8.888578453 9.868914371 10.768636708 11.625575245 13.219377708 188.235398620
//
IT	7164
RD	10
LK	-100135.756790
QD	-604.287536 -> -450.890807
RI	0.0156532146
TR	0.001288	0.007676
MT	27.681503
MM	C_pi: 16.290665, n_recomb: 144148.771936
RS	0	0.000000	1324.200497	0.957185	0.000007	0.000000
RS	1	0.009343	1324.200497	1.046644	0.000007	0.000001
RS	2	0.019558	1324.200497	1.144466	0.000008	0.000003
RS	3	0.030728	1324.200497	1.251435	0.000009	0.000006
RS	4	0.042942	27.162150	66.696082	0.000463	0.000304
RS	5	0.056296	27.162150	72.893682	0.000506	0.000413
RS	6	0.070899	6.637806	325.691015	0.002259	0.001906
RS	7	0.086865	6.637806	355.246633	0.002464	0.002300
RS	8	0.104323	3.123994	821.801865	0.005701	0.005361
RS	9	0.123413	3.123994	892.920042	0.006194	0.006128
RS	10	0.144286	2.046112	1477.569467	0.010250	0.010122
RS	11	0.167108	2.046112	1597.009092	0.011079	0.011271
RS	12	0.192063	1.610298	2186.947091	0.015171	0.015381
RS	13	0.219350	1.610298	2349.490558	0.016299	0.016872
RS	14	0.249186	1.418337	2857.115686	0.019821	0.020456
RS	15	0.281809	1.418337	3050.144400	0.021160	0.022196
RS	16	0.317481	1.344466	3424.875995	0.023759	0.024866
RS	17	0.356485	1.344466	3633.438165	0.025206	0.026739
RS	18	0.399133	1.339099	3858.979401	0.026771	0.028351
RS	19	0.445765	1.339099	4069.278980	0.028230	0.030248
RS	20	0.496754	1.381177	4148.861032	0.028782	0.030804
RS	21	0.552507	1.381177	4349.823880	0.030176	0.032633
RS	22	0.613469	1.465414	4287.429586	0.029743	0.032139
RS	23	0.680126	1.465414	4471.286149	0.031019	0.033826
RS	24	0.753011	1.596691	4270.218873	0.029624	0.032280
RS	25	0.832705	1.596691	4433.003667	0.030753	0.033769
RS	26	0.919845	1.785772	4107.664911	0.028496	0.031254
RS	27	1.015126	1.785772	4249.186696	0.029478	0.032523
RS	28	1.119309	2.046443	3831.257084	0.026578	0.029266
RS	29	1.233225	2.046443	3953.986228	0.027430	0.030320
RS	30	1.357784	2.394309	3485.644397	0.024181	0.026645
RS	31	1.493980	2.394309	3593.041457	0.024926	0.027508
RS	32	1.642901	2.845930	3115.479805	0.021613	0.023745
RS	33	1.805735	2.845930	3210.692024	0.022273	0.024448
RS	34	1.983782	3.416322	2756.707845	0.019124	0.020866
RS	35	2.178464	3.416322	2841.998884	0.019716	0.021440
RS	36	2.391333	4.114418	2433.352639	0.016881	0.018220
RS	37	2.624091	4.114418	2510.103276	0.017413	0.018691
RS	38	2.878595	4.938557	2157.492201	0.014967	0.015921
RS	39	3.156876	4.938557	2226.457750	0.015446	0.016310
RS	40	3.461156	5.872951	1931.881392	0.013402	0.014007
RS	41	3.793864	5.872951	1993.428982	0.013829	0.014328
RS	42	4.157655	6.886219	1753.425950	0.012164	0.012459
RS	43	4.555435	6.886219	1807.639145	0.012540	0.012723
RS	44	4.990378	7.931328	1616.358984	0.011213	0.011235
RS	45	5.465957	7.931328	1663.009013	0.011537	0.011448
RS	46	5.985967	8.949912	1513.773226	0.010501	0.010283
RS	47	6.554560	8.949912	1552.214494	0.010768	0.010445
RS	48	7.176276	9.886515	1437.324930	0.009971	0.009536
RS	49	7.856076	9.886515	1466.406377	0.010173	0.009646
RS	50	8.599388	10.713577	1375.973032	0.009546	0.008916
RS	51	9.412145	10.713577	1394.123814	0.009671	0.008965
RS	52	10.300836	11.459569	1315.006306	0.009123	0.008320
RS	53	11.272554	11.459569	1320.746546	0.009162	0.008303
RS	54	12.335057	12.776764	1186.428348	0.008231	0.007271
RS	55	13.496826	12.776764	1184.814911	0.008219	0.007225
RS	56	14.767137	12.776764	1173.203309	0.008139	0.007117
RS	57	16.156128	12.776764	1150.970451	0.007985	0.006943
RS	58	17.674888	203.543911	74.521493	0.000517	0.000497
RS	59	19.335542	203.543911	81.294156	0.000564	0.000531
RS	60	21.151345	203.543911	88.659140	0.000615	0.000568
RS	61	23.136793	203.543911	96.662956	0.000671	0.000606
RS	62	25.307736	203.543911	105.354497	0.000731	0.000645
RS	63	27.681503	203.543911	15387.364215	0.106746	0.062453
PA	4+25*2+4+6 0.001288461 0.007676311 27.681503493 1324.200496610 27.162149666 6.637805574 3.123993521 2.046112060 1.610298218 1.418336642 1.344465566 1.339099141 1.381176888 1.465413846 1.596691478 1.785772176 2.046443219 2.394309310 2.845930438 3.416321706 4.114418064 4.938556632 5.872951241 6.886218973 7.931328294 8.949912404 9.886514894 10.713577250 11.459569407 12.776763940 203.543910662
//
IT	8560
RD	11
LK	-99833.688058
QD	-490.589834 -> -354.025887
RI	0.0131427808
TR	0.001048	0.007793
MT	29.159728
MM	C_pi: 16.353802, n_recomb: 146735.553935
RS	0	0.000000	2622.855311	0.496109	0.000003	0.000000
RS	1	0.009433	2622.855311	0.542925	0.000004	0.000001
RS	2	0.019755	2622.855311	0.594160	0.000004	0.000002
RS	3	0.031051	2622.855311	0.650232	0.000004	0.000003
RS	4	0.043413	38.564357	48.389219	0.000330	0.000230
RS	5	0.056941	38.564357	52.937107	0.000361	0.000309
RS	6	0.071745	8.492443	262.778304	0.001791	0.001583
RS	7	0.087945	8.492443	287.010529	0.001956	0.001890
RS	8	0.105673	3.784218	702.371245	0.004787	0.004648
RS	9	0.125073	3.784218	764.569233	0.005211	0.005270
RS	10	0.146304	2.394474	1312.331165	0.008944	0.009000
RS	11	0.169537	2.394474	1421.737574	0.009689	0.009974
RS	12	0.194962	1.838194	2000.967460	0.013637	0.013951
RS	13	0.222785	1.838194	2155.528328	0.014690	0.015272
RS	14	0.253232	1.588029	2680.019098	0.018264	0.018894
RS	15	0.286551	1.588029	2869.482767	0.019555	0.020495
RS	16	0.323014	1.481727	3283.035810	0.022374	0.023362
RS	17	0.362915	1.481727	3493.406859	0.023808	0.025142
RS	18	0.406581	1.456238	3771.278153	0.025701	0.027069
RS	19	0.454365	1.456238	3988.422888	0.027181	0.028921
RS	20	0.506657	1.484793	4125.195363	0.028113	0.029859
RS	21	0.563881	1.484793	4336.815042	0.029555	0.031683
RS	22	0.626503	1.559619	4328.915239	0.029501	0.031587
RS	23	0.695032	1.559619	4525.550968	0.030842	0.033299
RS	24	0.770025	1.684534	4369.892333	0.029781	0.032122
RS	25	0.852091	1.684534	4545.853242	0.030980	0.033655
RS	26	0.941900	1.869780	4252.244658	0.028979	0.031444
RS	27	1.040179	1.869780	4406.000766	0.030027	0.032764
RS	28	1.147729	2.128808	4004.378704	0.027290	0.029724
RS	29	1.265423	2.128808	4137.685358	0.028198	0.030828
RS	30	1.394220	2.477004	3671.469332	0.025021	0.027278
RS	31	1.535165	2.477004	3787.643829	0.025813	0.028189
RS	32	1.689405	2.930804	3301.340194	0.022499	0.024472
RS	33	1.858195	2.930804	3403.726397	0.023196	0.025218
RS	34	2.042905	3.505117	2934.209520	0.019997	0.021624
RS	35	2.245039	3.505117	3025.371244	0.020618	0.022236
RS	36	2.466240	4.208586	2598.213031	0.017707	0.018969
RS	37	2.708306	4.208586	2679.787042	0.018263	0.019474
RS	38	2.973206	5.038749	2308.620227	0.015733	0.016642
RS	39	3.263092	5.038749	2381.519959	0.016230	0.017060
RS	40	3.580323	5.978144	2070.238007	0.014109	0.014693
RS	41	3.927477	5.978144	2134.890543	0.014549	0.015039
RS	42	4.307377	6.992485	1881.051883	0.012819	0.013114
RS	43	4.723112	6.992485	1937.513034	0.013204	0.013397
RS	44	5.178062	8.030393	1735.716150	0.011829	0.011866
RS	45	5.675926	8.030393	1783.638237	0.012155	0.012091
RS	46	6.220752	9.027849	1627.312289	0.011090	0.010898
RS	47	6.816971	9.027849	1665.816733	0.011353	0.011064
RS	48	7.469428	9.922768	1547.138553	0.010544	0.010143
RS	49	8.183430	9.922768	1574.691838	0.010731	0.010245
RS	50	8.964782	10.680146	1483.389362	0.010109	0.009518
RS	51	9.819837	10.680146	1497.866256	0.010208	0.009546
RS	52	10.755546	11.319241	1420.072786	0.009678	0.008913
RS	53	11.779518	11.319241	1419.314853	0.009673	0.008859
RS	54	12.900078	12.364915	1293.331834	0.008814	0.007872
RS	55	14.126338	12.364915	1281.879033	0.008736	0.007771
RS	56	15.468266	12.364915	1258.691517	0.008578	0.007600
RS	57	16.936776	12.364915	1223.325220	0.008337	0.007352
RS	58	18.543805	212.863801	72.969107	0.000497	0.000469
RS	59	20.302421	212.863801	79.692264	0.000543	0.000503
RS	60	22.226922	212.863801	87.014051	0.000593	0.000538
RS	61	24.332955	212.863801	94.982795	0.000647	0.000576
RS	62	26.637644	212.863801	103.649482	0.000706	0.000615
RS	63	29.159728	212.863801	15240.386495	0.103863	0.063176
PA	4+25*2+4+6 0.001048105 0.007792641 29.159728226 2622.855310556 38.564356616 8.492442813 3.784217785 2.394474221 1.838194282 1.588028964 1.481727025 1.456238118 1.484792717 1.559619081 1.684533504 1.869779983 2.128808296 2.477004466 2.930804127 3.505116826 4.208585696 5.038748845 5.978144221 6.992484643 8.030392746 9.027849310 9.922767536 10.680146364 11.319240839 12.364914518 212.863801492
//
IT	12169
RD	12
LK	-99566.421240
QD	-391.938946 -> -274.422793
RI	0.0109897166
TR	0.000864	0.007892
MT	30.495808
MM	C_pi: 16.217220, n_recomb: 147324.327673
RS	0	0.000000	4869.011727	0.270456	0.000002	0.000000
RS	1	0.009510	4869.011727	0.296189	0.000002	0.000000
RS	2	0.019925	4869.011727	0.324370	0.000002	0.000001
RS	3	0.031330	4869.011727	0.355235	0.000002	0.000002
RS	4	0.043820	52.680332	35.952415	0.000244	0.000181
RS	5	0.057498	52.680332	39.363114	0.000267	0.000240
RS	6	0.072476	10.597810	214.094669	0.001453	0.001350
RS	7	0.088879	10.597810	234.091743	0.001589	0.001593
RS	8	0.106842	4.512838	600.240608	0.004074	0.004095
RS	9	0.126514	4.512838	654.383878	0.004442	0.004603
RS	10	0.148056	2.774625	1157.949741	0.007860	0.008078
RS	11	0.171647	2.774625	1256.953252	0.008532	0.008904
RS	12	0.197481	2.084928	1811.202149	0.012294	0.012718
RS	13	0.225772	2.084928	1955.689506	0.013275	0.013886
RS	14	0.256754	1.770382	2479.983671	0.016833	0.017487
RS	15	0.290683	1.770382	2662.239542	0.018071	0.018955
RS	16	0.327838	1.628160	3098.546734	0.021032	0.021949
RS	17	0.368527	1.628160	3306.121464	0.022441	0.023632
RS	18	0.413085	1.580383	3623.635164	0.024596	0.025808
RS	19	0.461881	1.580383	3842.760814	0.026084	0.027605
RS	20	0.515317	1.594012	4028.604376	0.027345	0.028869
RS	21	0.573836	1.594012	4246.366369	0.028823	0.030678
RS	22	0.637919	1.658549	4289.782366	0.029118	0.030941
RS	23	0.708098	1.658549	4495.438469	0.030514	0.032668
RS	24	0.784950	1.776644	4386.778114	0.029776	0.031840
RS	25	0.869112	1.776644	4573.070912	0.031041	0.033410
RS	26	0.961277	1.957959	4316.835886	0.029302	0.031499
RS	27	1.062208	1.957959	4480.829387	0.030415	0.032865
RS	28	1.172737	2.215584	4103.940408	0.027857	0.030049
RS	29	1.293778	2.215584	4246.472464	0.028824	0.031203
RS	30	1.426330	2.564671	3792.171587	0.025740	0.027794
RS	31	1.571489	2.564671	3916.188789	0.026582	0.028752
RS	32	1.730452	3.021524	3431.059112	0.023289	0.025100
RS	33	1.904534	3.021524	3539.923354	0.024028	0.025889
RS	34	2.095171	3.600893	3064.100152	0.020798	0.022302
RS	35	2.303938	3.600893	3160.566271	0.021453	0.022953
RS	36	2.532560	4.311083	2722.956339	0.018483	0.019656
RS	37	2.782924	4.311083	2808.866899	0.019066	0.020195
RS	38	3.057099	5.148796	2425.875973	0.016466	0.017316
RS	39	3.357348	5.148796	2502.288149	0.016985	0.017763
RS	40	3.686152	6.094841	2179.770654	0.014796	0.015345
RS	41	4.046226	6.094841	2247.172606	0.015253	0.015715
RS	42	4.440545	7.112052	1983.865229	0.013466	0.013744
RS	43	4.872364	7.112052	2042.290337	0.013863	0.014046
RS	44	5.345250	8.144856	1833.426297	0.012445	0.012480
RS	45	5.863110	8.144856	1882.411973	0.012777	0.012718
RS	46	6.430219	9.123876	1721.717645	0.011687	0.011504
RS	47	7.051262	9.123876	1760.150740	0.011947	0.011674
RS	48	7.731368	9.980748	1639.890572	0.011131	0.010748
RS	49	8.476155	9.980748	1665.838738	0.011307	0.010844
RS	50	9.291772	10.673521	1575.592608	0.010695	0.010125
RS	51	10.184958	10.673521	1586.326365	0.010768	0.010133
RS	52	11.163088	11.212660	1511.805632	0.010262	0.009520
RS	53	12.234240	11.212660	1504.367690	0.010211	0.009427
RS	54	13.407263	12.000173	1391.154135	0.009443	0.008507
RS	55	14.691844	12.000173	1368.821575	0.009291	0.008345
RS	56	16.098592	12.000173	1333.181279	0.009049	0.008102
RS	57	17.639126	12.000173	1284.043050	0.008716	0.007774
RS	58	19.326169	216.458866	72.770009	0.000494	0.000457
RS	59	21.173655	216.458866	79.539822	0.000540	0.000491
RS	60	23.196843	216.458866	86.918854	0.000590	0.000528
RS	61	25.412441	216.458866	94.956857	0.000645	0.000566
RS	62	27.838750	216.458866	103.706339	0.000704	0.000606
RS	63	30.495808	216.458866	14868.038572	0.100920	0.063768
PA	4+25*2+4+6 0.000863880 0.007891819 30.495807791 4869.011726829 52.680331552 10.597810072 4.512837806 2.774624829 2.084928121 1.770382073 1.628159814 1.580383488 1.594011679 1.658549363 1.776644381 1.957958862 2.215584445 2.564671017 3.021524248 3.600893010 4.311082767 5.148795601 6.094841068 7.112051798 8.144855840 9.123876258 9.980748471 10.673520773 11.212659721 12.000173029 216.458865835
//
IT	14008
RD	13
LK	-99339.435370
QD	-309.680043 -> -213.547779
RI	0.0092682770
TR	0.000727	0.007957
MT	31.790070
MM	C_pi: 16.036802, n_recomb: 146919.576405
RS	0	0.000000	8495.221091	0.155784	0.000001	0.000000
RS	1	0.009582	8495.221091	0.170718	0.000001	0.000000
RS	2	0.020083	8495.221091	0.187085	0.000001	0.000001
RS	3	0.031590	8495.221091	0.205022	0.000001	0.000001
RS	4	0.044199	68.797260	27.741045	0.000189	0.000150
RS	5	0.058017	68.797260	30.394639	0.000207	0.000196
RS	6	0.073158	12.822546	178.580098	0.001215	0.001190
RS	7	0.089751	12.822546	195.440583	0.001330	0.001388
RS	8	0.107934	5.274271	519.364196	0.003535	0.003690
RS	9	0.127858	5.274271	566.929969	0.003859	0.004107
RS	10	0.149693	3.172957	1026.767317	0.006989	0.007359
RS	11	0.173619	3.172957	1116.411483	0.007599	0.008061
RS	12	0.199838	2.343825	1639.444211	0.011159	0.011706
RS	13	0.228570	2.343825	1773.825528	0.012073	0.012737
RS	14	0.260054	1.961547	2287.182584	0.015568	0.016281
RS	15	0.294556	1.961547	2460.934858	0.016750	0.017624
RS	16	0.332363	1.781348	2907.544077	0.019790	0.020690
RS	17	0.373794	1.781348	3109.989754	0.021168	0.022274
RS	18	0.419195	1.710007	3455.284745	0.023518	0.024637
RS	19	0.468946	1.710007	3673.470873	0.025003	0.026370
RS	20	0.523464	1.707934	3898.767273	0.026537	0.027903
RS	21	0.583206	1.707934	4119.656544	0.028040	0.029684
RS	22	0.648673	1.761843	4207.863746	0.028641	0.030261
RS	23	0.720414	1.761843	4419.838580	0.030083	0.031991
RS	24	0.799029	1.873157	4355.198586	0.029643	0.031480
RS	25	0.885177	1.873157	4549.681841	0.030967	0.033074
RS	26	0.979580	2.050976	4331.208292	0.029480	0.031446
RS	27	1.083028	2.050976	4503.917050	0.030656	0.032851
RS	28	1.196390	2.308080	4154.824226	0.028280	0.030256
RS	29	1.320615	2.308080	4305.593126	0.029306	0.031453
RS	30	1.456743	2.659437	3867.999265	0.026327	0.028191
RS	31	1.605915	2.659437	3999.254714	0.027221	0.029190
RS	32	1.769382	3.121291	3520.877916	0.023965	0.025616
RS	33	1.948512	3.121291	3635.856958	0.024747	0.026444
RS	34	2.144808	3.708330	3159.314365	0.021504	0.022880
RS	35	2.359913	3.708330	3260.862695	0.022195	0.023567
RS	36	2.595630	4.428581	2817.925086	0.019180	0.020256
RS	37	2.853934	4.428581	2908.036075	0.019793	0.020827
RS	38	3.136990	5.277911	2517.659379	0.017136	0.017914
RS	39	3.447170	5.277911	2597.511813	0.017680	0.018389
RS	40	3.787071	6.235430	2267.429295	0.015433	0.015931
RS	41	4.159544	6.235430	2337.570030	0.015911	0.016325
RS	42	4.567708	7.261080	2067.745223	0.014074	0.014319
RS	43	5.014983	7.261080	2128.191684	0.014485	0.014639
RS	44	5.505118	8.295128	1914.578410	0.013031	0.013048
RS	45	6.042220	8.295128	1964.763153	0.013373	0.013297
RS	46	6.630788	9.262836	1801.511818	0.012262	0.012071
RS	47	7.275755	9.262836	1840.095702	0.012525	0.012246
RS	48	7.982524	10.089748	1719.682909	0.011705	0.011321
RS	49	8.757019	10.089748	1744.334880	0.011873	0.011411
RS	50	9.605729	10.727217	1656.374601	0.011274	0.010709
RS	51	10.535765	10.727217	1663.732842	0.011324	0.010697
RS	52	11.554919	11.177440	1593.753852	0.010848	0.010113
RS	53	12.671733	11.177440	1579.965806	0.010754	0.009981
RS	54	13.895564	11.727923	1482.584742	0.010091	0.009150
RS	55	15.236666	11.727923	1448.942989	0.009862	0.008921
RS	56	16.706277	11.727923	1400.588721	0.009533	0.008601
RS	57	18.316712	11.727923	1337.637849	0.009105	0.008189
RS	58	20.081463	216.852646	73.638934	0.000501	0.000458
RS	59	22.015319	216.852646	80.539411	0.000548	0.000493
RS	60	24.134484	216.852646	88.064679	0.000599	0.000531
RS	61	26.456714	216.852646	96.265830	0.000655	0.000571
RS	62	29.001469	216.852646	105.196698	0.000716	0.000613
RS	63	31.790070	216.852646	14424.514249	0.098180	0.064231
PA	4+25*2+4+6 0.000726921 0.007957280 31.790069782 8495.221091319 68.797259674 12.822546465 5.274271269 3.172957390 2.343824717 1.961546791 1.781347524 1.710006989 1.707934494 1.761842926 1.873157171 2.050976174 2.308080108 2.659437426 3.121290535 3.708330109 4.428581322 5.277910646 6.235430388 7.261079519 8.295127637 9.262836156 10.089748239 10.727216601 11.177440246 11.727923458 216.852646367
//
IT	19693
RD	14
LK	-99155.753200
QD	-244.519502 -> -168.538993
RI	0.0079857508
TR	0.000625	0.007979
MT	33.142232
MM	C_pi: 15.918352, n_recomb: 146266.470746
RS	0	0.000000	13851.797911	0.095861	0.000001	0.000000
RS	1	0.009655	13851.797911	0.105120	0.000001	0.000000
RS	2	0.020241	13851.797911	0.115274	0.000001	0.000000
RS	3	0.031850	13851.797911	0.126409	0.000001	0.000001
RS	4	0.044580	85.009010	22.585757	0.000154	0.000130
RS	5	0.058538	85.009010	24.763503	0.000169	0.000168
RS	6	0.073845	14.967225	154.137314	0.001054	0.001087
RS	7	0.090628	14.967225	168.831924	0.001154	0.001252
RS	8	0.109033	6.016359	459.543987	0.003142	0.003411
RS	9	0.129214	6.016359	502.184689	0.003433	0.003759
RS	10	0.151344	3.569060	923.497787	0.006314	0.006826
RS	11	0.175610	3.569060	1005.568270	0.006875	0.007426
RS	12	0.202219	2.604700	1497.037443	0.010235	0.010913
RS	13	0.231397	2.604700	1622.605857	0.011093	0.011828
RS	14	0.263392	2.155566	2119.798540	0.014493	0.015296
RS	15	0.298476	2.155566	2285.473584	0.015625	0.016525
RS	16	0.336947	1.937445	2734.033763	0.018692	0.019623
RS	17	0.379133	1.937445	2930.867598	0.020038	0.021113
RS	18	0.425391	1.842474	3294.394919	0.022523	0.023609
RS	19	0.476116	1.842474	3510.456660	0.024000	0.025275
RS	20	0.531737	1.824745	3766.002795	0.025748	0.027022
RS	21	0.592729	1.824745	3988.458468	0.027268	0.028767
RS	22	0.659609	1.868276	4113.720726	0.028125	0.029605
RS	23	0.732946	1.868276	4330.412700	0.029606	0.031328
RS	24	0.813364	1.973372	4304.138833	0.029427	0.031092
RS	25	0.901546	1.973372	4505.430366	0.030803	0.032702
RS	26	0.998241	2.148632	4321.450231	0.029545	0.031327
RS	27	1.104271	2.148632	4501.846722	0.030778	0.032761
RS	28	1.220539	2.406624	4179.508899	0.028575	0.030370
RS	29	1.348032	2.406624	4337.852540	0.029657	0.031602
RS	30	1.487833	2.762279	3917.636194	0.026784	0.028482
RS	31	1.641132	2.762279	4055.766501	0.027729	0.029517
RS	32	1.809231	3.231931	3585.922286	0.024516	0.026022
RS	33	1.993560	3.231931	3706.861757	0.025343	0.026885
RS	34	2.195684	3.830375	3231.933457	0.022096	0.023350
RS	35	2.417323	3.830375	3338.542548	0.022825	0.024068
RS	36	2.660361	4.565502	2892.734316	0.019777	0.020753
RS	37	2.926862	4.565502	2987.108685	0.020422	0.021352
RS	38	3.219093	5.432475	2591.631842	0.017719	0.018417
RS	39	3.539538	5.432475	2675.049753	0.018289	0.018917
RS	40	3.890921	6.408701	2339.395058	0.015994	0.016431
RS	41	4.276228	6.408701	2412.457492	0.016494	0.016846
RS	42	4.698735	7.451225	2137.743824	0.014615	0.014813
RS	43	5.162034	7.451225	2200.459483	0.015044	0.015151
RS	44	5.670062	8.495975	1983.384278	0.013560	0.013541
RS	45	6.227137	8.495975	2035.094157	0.013914	0.013803
RS	46	6.837997	9.462682	1870.263407	0.012787	0.012570
RS	47	7.507832	9.462682	1909.419080	0.013054	0.012750
RS	48	8.242337	10.270551	1789.606236	0.012235	0.011833
RS	49	9.047756	10.270551	1813.490461	0.012399	0.011918
RS	50	9.930935	10.864247	1728.455138	0.011817	0.011238
RS	51	10.899381	10.864247	1733.065578	0.011849	0.011208
RS	52	11.961326	11.238120	1668.329107	0.011406	0.010660
RS	53	13.125798	11.238120	1648.849349	0.011273	0.010490
RS	54	14.402695	11.574267	1569.231731	0.010729	0.009768
RS	55	15.802872	11.574267	1524.335861	0.010422	0.009468
RS	56	17.338229	11.574267	1463.466925	0.010005	0.009070
RS	57	19.021819	11.574267	1387.076792	0.009483	0.008574
RS	58	20.867953	216.405905	75.224202	0.000514	0.000466
RS	59	22.892324	216.405905	82.317821	0.000563	0.000504
RS	60	25.112139	216.405905	90.056356	0.000616	0.000543
RS	61	27.546269	216.405905	98.492348	0.000673	0.000585
RS	62	30.215403	216.405905	107.681005	0.000736	0.000630
RS	63	33.142232	216.405905	14010.341178	0.095786	0.064561
PA	4+25*2+4+6 0.000625330 0.007978592 33.142232200 13851.797911343 85.009010169 14.967224838 6.016359259 3.569059812 2.604699653 2.155566256 1.937445368 1.842473593 1.824744633 1.868276422 1.973371632 2.148631553 2.406623831 2.762278831 3.231931111 3.830375192 4.565502097 5.432475275 6.408700796 7.451224562 8.495974729 9.462682158 10.270550688 10.864246604 11.238120234 11.574267060 216.405904905
//
IT	35445
RD	15
LK	-99011.217239
QD	-194.735713 -> -135.213242
RI	0.0070661574
TR	0.000549	0.007956
MT	34.599936
MM	C_pi: 15.892439, n_recomb: 145662.076990
RS	0	0.000000	20383.308389	0.065394	0.000000	0.000000
RS	1	0.009729	20383.308389	0.071759	0.000000	0.000000
RS	2	0.020405	20383.308389	0.078744	0.000001	0.000000
RS	3	0.032120	20383.308389	0.086410	0.000001	0.000001
RS	4	0.044974	99.454412	19.432508	0.000133	0.000118
RS	5	0.059079	99.454412	21.321242	0.000146	0.000151
RS	6	0.074557	16.822226	138.245436	0.000949	0.001025
RS	7	0.091540	16.822226	151.545996	0.001040	0.001170
RS	8	0.110175	6.687391	417.468058	0.002866	0.003229
RS	9	0.130624	6.687391	456.657305	0.003135	0.003527
RS	10	0.153062	3.942391	845.992447	0.005808	0.006445
RS	11	0.177683	3.942391	922.337064	0.006332	0.006967
RS	12	0.204700	2.857248	1384.627759	0.009506	0.010310
RS	13	0.234345	2.857248	1503.088534	0.010319	0.011131
RS	14	0.266874	2.346265	1982.271281	0.013609	0.014514
RS	15	0.302569	2.346265	2141.029959	0.014699	0.015647
RS	16	0.341736	2.092304	2586.340192	0.017756	0.018746
RS	17	0.384714	2.092304	2778.003707	0.019072	0.020152
RS	18	0.431873	1.974738	3152.641941	0.021644	0.022738
RS	19	0.483621	1.974738	3366.349202	0.023111	0.024342
RS	20	0.540403	1.942070	3644.368219	0.025019	0.026252
RS	21	0.602710	1.942070	3867.676392	0.026552	0.027961
RS	22	0.671079	1.975927	4022.581397	0.027616	0.029010
RS	23	0.746100	1.975927	4243.040013	0.029129	0.030722
RS	24	0.828420	2.075620	4248.910455	0.029170	0.030717
RS	25	0.918748	2.075620	4456.056780	0.030592	0.032336
RS	26	1.017866	2.249435	4301.888554	0.029533	0.031179
RS	27	1.126626	2.249435	4489.177183	0.030819	0.032635
RS	28	1.245969	2.509846	4190.623660	0.028769	0.030423
RS	29	1.376922	2.509846	4355.972356	0.029905	0.031684
RS	30	1.520617	2.871914	3951.694456	0.027129	0.028690
RS	31	1.678292	2.871914	4096.349072	0.028122	0.029756
RS	32	1.851307	3.352262	3634.771188	0.024953	0.026334
RS	33	2.041156	3.352262	3761.495576	0.025823	0.027226
RS	34	2.249476	3.965988	3288.698648	0.022578	0.023721
RS	35	2.478064	3.965988	3400.318331	0.023344	0.024467
RS	36	2.728892	4.721045	2952.577281	0.020270	0.021151
RS	37	3.004124	4.721045	3051.252937	0.020947	0.021775
RS	38	3.306134	5.612061	2651.746394	0.018205	0.018823
RS	39	3.637528	5.612061	2738.836182	0.018803	0.019346
RS	40	4.001164	6.614764	2398.646160	0.016467	0.016837
RS	41	4.400179	6.614764	2474.800416	0.016990	0.017272
RS	42	4.838016	7.683227	2196.097646	0.015077	0.015219
RS	43	5.318451	7.683227	2261.322965	0.015524	0.015573
RS	44	5.845629	8.748796	2041.505385	0.014015	0.013950
RS	45	6.424098	8.748796	2095.066221	0.014383	0.014224
RS	46	7.058848	9.725298	1929.190324	0.013244	0.012988
RS	47	7.755355	9.725298	1969.350221	0.013520	0.013175
RS	48	8.519628	10.525293	1850.500752	0.012704	0.012268
RS	49	9.358259	10.525293	1874.180279	0.012867	0.012351
RS	50	10.278483	11.086457	1792.356479	0.012305	0.011696
RS	51	11.288238	11.086457	1794.923753	0.012323	0.011651
RS	52	12.396236	11.395504	1735.776515	0.011916	0.011143
RS	53	13.612035	11.395504	1711.413537	0.011749	0.010939
RS	54	14.946122	11.536812	1650.710070	0.011332	0.010339
RS	55	16.410007	11.536812	1594.959776	0.010950	0.009970
RS	56	18.016318	11.536812	1522.100662	0.010450	0.009494
RS	57	19.778912	11.536812	1432.933017	0.009837	0.008916
RS	58	21.712995	216.285262	77.238145	0.000530	0.000478
RS	59	23.835250	216.285262	84.566235	0.000581	0.000517
RS	60	26.163986	216.285262	92.562825	0.000635	0.000559
RS	61	28.719293	216.285262	101.282054	0.000695	0.000604
RS	62	31.523213	216.285262	110.780615	0.000761	0.000651
RS	63	34.599936	216.285262	13654.122925	0.093738	0.064766
PA	4+25*2+4+6 0.000548745 0.007956491 34.599936301 20383.308389308 99.454412329 16.822225972 6.687390738 3.942390958 2.857247782 2.346264796 2.092304467 1.974738256 1.942069623 1.975927046 2.075620301 2.249434720 2.509846108 2.871913727 3.352261541 3.965987951 4.721045012 5.612061004 6.614763639 7.683227046 8.748796226 9.725298242 10.525292816 11.086456667 11.395504139 11.536812091 216.285262454
//
IT	50033
RD	16
LK	-98897.932291
QD	-157.208000 -> -110.209479
RI	0.0064746801
TR	0.000492	0.007931
MT	35.985632
MM	C_pi: 15.903157, n_recomb: 145319.965105
RS	0	0.000000	29791.598523	0.044957	0.000000	0.000000
RS	1	0.009798	29791.598523	0.049364	0.000000	0.000000
RS	2	0.020555	29791.598523	0.054202	0.000000	0.000000
RS	3	0.032366	29791.598523	0.059516	0.000000	0.000000
RS	4	0.045335	112.217550	17.348174	0.000119	0.000111
RS	5	0.059574	112.217550	19.046461	0.000131	0.000142
RS	6	0.075209	18.255172	128.491845	0.000884	0.000994
RS	7	0.092375	18.255172	140.951852	0.000970	0.001126
RS	8	0.111223	7.250872	388.910169	0.002676	0.003118
RS	9	0.131917	7.250872	425.773931	0.002930	0.003382
RS	10	0.154640	4.275303	789.384845	0.005432	0.006180
RS	11	0.179588	4.275303	861.525408	0.005928	0.006645
RS	12	0.206981	3.090992	1298.003492	0.008932	0.009858
RS	13	0.237057	3.090992	1410.880488	0.009709	0.010606
RS	14	0.270081	2.526470	1871.938080	0.012881	0.013900
RS	15	0.306340	2.526470	2024.939847	0.013934	0.014956
RS	16	0.346151	2.239823	2464.448804	0.016959	0.018035
RS	17	0.389863	2.239823	2651.562526	0.018246	0.019371
RS	18	0.437857	2.101215	3032.694036	0.020869	0.022013
RS	19	0.490554	2.101215	3244.092329	0.022324	0.023564
RS	20	0.548414	2.054288	3539.224132	0.024355	0.025595
RS	21	0.611942	2.054288	3762.965507	0.025894	0.027272
RS	22	0.681695	2.078886	3941.937391	0.027126	0.028490
RS	23	0.758282	2.078886	4165.449800	0.028664	0.030191
RS	24	0.842372	2.173440	4198.401355	0.028891	0.030375
RS	25	0.934702	2.173440	4410.587213	0.030351	0.032001
RS	26	1.036077	2.345985	4282.169665	0.029467	0.031026
RS	27	1.147385	2.345985	4475.586173	0.030798	0.032501
RS	28	1.269598	2.609003	4197.889969	0.028887	0.030440
RS	29	1.403785	2.609003	4369.617385	0.030069	0.031726
RS	30	1.551119	2.977787	3979.402781	0.027384	0.028839
RS	31	1.712887	2.977787	4130.119195	0.028421	0.029932
RS	32	1.890506	3.469286	3675.877527	0.025295	0.026572
RS	33	2.085526	3.469286	3808.073877	0.026205	0.027490
RS	34	2.299654	4.099043	3337.123132	0.022964	0.024010
RS	35	2.534761	4.099043	3453.562213	0.023765	0.024780
RS	36	2.792903	4.875121	3004.054258	0.020672	0.021463
RS	37	3.076336	4.875121	3106.934616	0.021380	0.022110
RS	38	3.387539	5.791679	2703.814794	0.018606	0.019142
RS	39	3.729232	5.791679	2794.556307	0.019230	0.019686
RS	40	4.104403	6.822884	2450.318014	0.016862	0.017158
RS	41	4.516331	6.822884	2529.613717	0.017407	0.017611
RS	42	4.968618	7.919806	2247.410981	0.015465	0.015541
RS	43	5.465218	7.919806	2315.267179	0.015932	0.015910
RS	44	6.010472	9.009272	2093.123750	0.014404	0.014278
RS	45	6.609148	9.009272	2148.738747	0.014786	0.014564
RS	46	7.266479	9.999138	1982.156504	0.013640	0.013328
RS	47	7.988213	9.999138	2023.622098	0.013925	0.013522
RS	48	8.780659	10.795333	1906.004310	0.013116	0.012628
RS	49	9.650745	10.795333	1929.898151	0.013280	0.012711
RS	50	10.606078	11.328696	1851.521383	0.012741	0.012082
RS	51	11.655010	11.328696	1852.593607	0.012748	0.012025
RS	52	12.806712	11.578532	1799.342553	0.012382	0.011558
RS	53	14.071252	11.578532	1770.744695	0.012185	0.011326
RS	54	15.459686	11.535833	1729.944902	0.011904	0.010855
RS	55	16.984153	11.535833	1663.645013	0.011448	0.010418
RS	56	18.657979	11.535833	1579.203494	0.010867	0.009869
RS	57	20.495800	11.535833	1477.777069	0.010169	0.009213
RS	58	22.513682	215.965138	79.523098	0.000547	0.000492
RS	59	24.729266	215.965138	87.107706	0.000599	0.000533
RS	60	27.161923	215.965138	95.385880	0.000656	0.000577
RS	61	29.832921	215.965138	104.413370	0.000719	0.000624
RS	62	32.765611	215.965138	114.248341	0.000786	0.000673
RS	63	35.985632	215.965138	13380.812924	0.092078	0.064863
PA	4+25*2+4+6 0.000491532 0.007931276 35.985631782 29791.598522922 112.217550423 18.255172000 7.250871788 4.275303342 3.090992404 2.526470213 2.239823439 2.101214511 2.054287784 2.078886395 2.173439561 2.345985270 2.609002977 2.977787500 3.469286471 4.099042687 4.875121256 5.791679433 6.822884126 7.919806209 9.009272023 9.999138060 10.795333334 11.328695634 11.578532176 11.535832881 215.965138082
//
IT	12770
RD	17
LK	-98808.375282
QD	-128.828314 -> -96.440757
RI	0.0060845880
TR	0.000480	0.007892
MT	37.264621
MM	C_pi: 15.944637, n_recomb: 144998.883032
RS	0	0.000000	39774.146869	0.033812	0.000000	0.000000
RS	1	0.009858	39774.146869	0.037147	0.000000	0.000000
RS	2	0.020688	39774.146869	0.040811	0.000000	0.000000
RS	3	0.032586	39774.146869	0.044836	0.000000	0.000000
RS	4	0.045657	120.054444	16.318555	0.000113	0.000108
RS	5	0.060016	120.054444	17.926096	0.000124	0.000137
RS	6	0.075791	19.138578	123.478176	0.000852	0.000992
RS	7	0.093121	19.138578	135.531870	0.000935	0.001116
RS	8	0.112159	7.659572	371.368159	0.002561	0.003075
RS	9	0.133074	7.659572	406.846564	0.002806	0.003315
RS	10	0.156051	4.548724	749.486115	0.005169	0.006022
RS	11	0.181294	4.548724	818.677676	0.005646	0.006443
RS	12	0.209024	3.295062	1232.227386	0.008498	0.009543
RS	13	0.239489	3.295062	1340.804414	0.009247	0.010232
RS	14	0.272956	2.688611	1784.104907	0.012304	0.013437
RS	15	0.309723	2.688611	1932.360080	0.013327	0.014429
RS	16	0.350115	2.374744	2363.669957	0.016301	0.017476
RS	17	0.394488	2.374744	2546.744910	0.017564	0.018751
RS	18	0.443236	2.217616	2930.471456	0.020210	0.021424
RS	19	0.496790	2.217616	3139.522803	0.021652	0.022926
RS	20	0.555623	2.157804	3446.788785	0.023771	0.025048
RS	21	0.620256	2.157804	3670.429878	0.025314	0.026693
RS	22	0.691261	2.173800	3868.435467	0.026679	0.028044
RS	23	0.769265	2.173800	4094.117335	0.028236	0.029732
RS	24	0.854960	2.263536	4149.447346	0.028617	0.030070
RS	25	0.949102	2.263536	4365.610423	0.030108	0.031698
RS	26	1.052525	2.434931	4259.032759	0.029373	0.030875
RS	27	1.166144	2.434931	4457.497348	0.030742	0.032363
RS	28	1.290964	2.700538	4197.832227	0.028951	0.030430
RS	29	1.428089	2.700538	4374.952578	0.030172	0.031734
RS	30	1.578731	3.075919	3997.151097	0.027567	0.028937
RS	31	1.744225	3.075919	4153.089545	0.028642	0.030051
RS	32	1.926034	3.578432	3705.514934	0.025555	0.026743
RS	33	2.125765	3.578432	3842.497717	0.026500	0.027683
RS	34	2.345187	4.224104	3373.491008	0.023266	0.024222
RS	35	2.586240	4.224104	3494.202408	0.024098	0.025012
RS	36	2.851056	5.021211	3043.496157	0.020990	0.021695
RS	37	3.141979	5.021211	3150.151846	0.021725	0.022360
RS	38	3.461582	5.963520	2744.226471	0.018926	0.019381
RS	39	3.812691	5.963520	2838.291665	0.019575	0.019942
RS	40	4.198415	7.023683	2490.886021	0.017179	0.017399
RS	41	4.622163	7.023683	2573.088072	0.017746	0.017868
RS	42	5.087686	8.149847	2288.212641	0.015781	0.015786
RS	43	5.599102	8.149847	2358.558510	0.016266	0.016169
RS	44	6.160934	9.264305	2134.811453	0.014723	0.014531
RS	45	6.778153	9.264305	2192.442649	0.015120	0.014828
RS	46	7.456219	10.269086	2025.718641	0.013971	0.013596
RS	47	8.201131	10.269086	2068.574692	0.014266	0.013797
RS	48	9.019478	11.063511	1952.617493	0.013466	0.012917
RS	49	9.918499	11.063511	1976.959858	0.013634	0.013001
RS	50	10.906149	11.571751	1902.368212	0.013120	0.012400
RS	51	11.991163	11.571751	1902.355692	0.013120	0.012335
RS	52	13.183141	11.765854	1855.372219	0.012796	0.011911
RS	53	14.492628	11.765854	1823.122056	0.012573	0.011654
RS	54	15.931207	11.545223	1803.398151	0.012437	0.011318
RS	55	17.511604	11.545223	1726.897823	0.011910	0.010817
RS	56	19.247802	11.545223	1631.356420	0.011251	0.010198
RS	57	21.155158	11.545223	1518.291800	0.010471	0.009470
RS	58	23.250546	215.965125	81.542635	0.000562	0.000505
RS	59	25.552503	215.965125	89.355126	0.000616	0.000548
RS	60	28.081393	215.965125	97.883340	0.000675	0.000594
RS	61	30.859587	215.965125	107.184373	0.000739	0.000643
RS	62	33.911663	215.965125	117.317581	0.000809	0.000696
RS	63	37.264621	215.965125	13144.614850	0.090653	0.064878
PA	4+25*2+4+6 0.000480295 0.007892065 37.264620643 39774.146869033 120.054444459 19.138578419 7.659572458 4.548723780 3.295062154 2.688610680 2.374744063 2.217616314 2.157803846 2.173800456 2.263536455 2.434931463 2.700538194 3.075918507 3.578431627 4.224103537 5.021210867 5.963519943 7.023683450 8.149847253 9.264305190 10.269085684 11.063511262 11.571750658 11.765853948 11.545223287 215.965125210
//
IT	3941
RD	18
LK	-98750.171726
QD	-108.465331 -> -100.522035
RI	0.0063220154
TR	0.000482	0.007892
MT	37.264634
MM	C_pi: 15.890796, n_recomb: 144538.151629
RS	0	0.000000	49406.959917	0.027139	0.000000	0.000000
RS	1	0.009858	49406.959917	0.029815	0.000000	0.000000
RS	2	0.020688	49406.959917	0.032756	0.000000	0.000000
RS	3	0.032586	49406.959917	0.035987	0.000000	0.000000
RS	4	0.045657	121.406240	16.088813	0.000111	0.000112
RS	5	0.060016	121.406240	17.673747	0.000122	0.000141
RS	6	0.075791	19.135925	123.127880	0.000852	0.001037
RS	7	0.093121	19.135925	135.147362	0.000935	0.001161
RS	8	0.112159	7.783724	364.365379	0.002521	0.003157
RS	9	0.133074	7.783724	399.193023	0.002762	0.003382
RS	10	0.156051	4.685805	725.520604	0.005020	0.006066
RS	11	0.181294	4.685805	792.634701	0.005484	0.006454
RS	12	0.209024	3.415995	1185.773619	0.008204	0.009493
RS	13	0.239489	3.415995	1290.700544	0.008930	0.010133
RS	14	0.272956	2.790348	1716.286491	0.011874	0.013279
RS	15	0.309723	2.790348	1859.878692	0.012868	0.014212
RS	16	0.350115	2.459773	2280.839247	0.015780	0.017230
RS	17	0.394488	2.459773	2459.164326	0.017014	0.018445
RS	18	0.443236	2.288826	2841.898933	0.019662	0.021132
RS	19	0.496790	2.288826	3047.032062	0.021081	0.022580
RS	20	0.555623	2.217668	3362.207489	0.023262	0.024758
RS	21	0.620256	2.217668	3583.398098	0.024792	0.026360
RS	22	0.691261	2.224460	3796.325557	0.026265	0.027799
RS	23	0.769265	2.224460	4021.245349	0.027821	0.029456
RS	24	0.854960	2.306925	4095.571013	0.028336	0.029899
RS	25	0.949102	2.306925	4312.463264	0.029836	0.031507
RS	26	1.052525	2.472759	4225.559536	0.029235	0.030786
RS	27	1.166144	2.472759	4425.775491	0.030620	0.032263
RS	28	1.290964	2.734270	4183.442955	0.028944	0.030413
RS	29	1.428089	2.734270	4362.820549	0.030185	0.031712
RS	30	1.578732	3.106800	3998.187416	0.027662	0.028973
RS	31	1.744225	3.106800	4156.496043	0.028757	0.030084
RS	32	1.926034	3.607520	3717.515161	0.025720	0.026809
RS	33	2.125766	3.607520	3856.760757	0.026683	0.027748
RS	34	2.345187	4.252274	3392.405574	0.023471	0.024300
RS	35	2.586240	4.252274	3515.186592	0.024320	0.025091
RS	36	2.851057	5.048958	3066.380039	0.021215	0.021774
RS	37	3.141980	5.048958	3174.897231	0.021966	0.022443
RS	38	3.461582	5.990568	2769.363998	0.019160	0.019459
RS	39	3.812692	5.990568	2865.089128	0.019822	0.020023
RS	40	4.198416	7.048370	2517.596238	0.017418	0.017476
RS	41	4.622164	7.048370	2601.255855	0.017997	0.017949
RS	42	5.087688	8.168363	2316.565096	0.016027	0.015866
RS	43	5.599103	8.168363	2388.138619	0.016523	0.016254
RS	44	6.160936	9.270053	2165.368254	0.014981	0.014621
RS	45	6.778155	9.270053	2223.920617	0.015386	0.014922
RS	46	7.456221	10.252198	2059.390133	0.014248	0.013702
RS	47	8.201133	10.252198	2102.695156	0.014548	0.013905
RS	48	9.019480	11.010781	1990.536122	0.013772	0.013046
RS	49	9.918502	11.010781	2014.529450	0.013938	0.013130
RS	50	10.906152	11.466188	1945.793313	0.013462	0.012561
RS	51	11.991167	11.466188	1944.021410	0.013450	0.012489
RS	52	13.183145	11.584752	1905.533982	0.013184	0.012112
RS	53	14.492632	11.584752	1869.002662	0.012931	0.011836
RS	54	15.931211	11.165562	1876.114493	0.012980	0.011642
RS	55	17.511610	11.165562	1787.795731	0.012369	0.011083
RS	56	19.247808	11.165562	1679.869342	0.011622	0.010404
RS	57	21.155165	11.165562	1554.278115	0.010753	0.009615
RS	58	23.250554	215.965138	80.474232	0.000557	0.000512
RS	59	25.552512	215.965138	88.184362	0.000610	0.000556
RS	60	28.081402	215.965138	96.600836	0.000668	0.000604
RS	61	30.859598	215.965138	105.780004	0.000732	0.000655
RS	62	33.911675	215.965138	115.780443	0.000801	0.000709
RS	63	37.264634	215.965138	12972.384805	0.089751	0.064681
PA	4+25*2+4+6 0.000481729 0.007892065 37.264633970 49406.959917497 121.406239956 19.135925039 7.783724233 4.685805155 3.415994897 2.790348372 2.459773441 2.288826035 2.217668402 2.224460485 2.306925180 2.472758842 2.734270423 3.106799950 3.607519847 4.252273516 5.048958409 5.990568176 7.048369640 8.168362815 9.270052994 10.252198254 11.010781388 11.466188158 11.584751757 11.165561886 215.965138082
//
IT	6556
RD	19
LK	-110874.508479
QD	-7060.168013 -> -693.482468
RI	0.0019577134
TR	0.000472	0.006662
MT	48.519763
MM	C_pi: 32.459493, n_recomb: 239012.755193
RS	0	0.000000	61912.163707	0.035948	0.000000	0.000000
RS	1	0.010318	61912.163707	0.039659	0.000000	0.000000
RS	2	0.021701	61912.163707	0.043753	0.000000	0.000000
RS	3	0.034259	61912.163707	0.048269	0.000000	0.000000
RS	4	0.048112	134.136530	24.577837	0.000103	0.000093
RS	5	0.063395	134.136530	27.112071	0.000113	0.000117
RS	6	0.080255	21.122491	189.853938	0.000794	0.000868
RS	7	0.098854	21.122491	209.263543	0.000876	0.000969
RS	8	0.119373	8.787004	553.996067	0.002318	0.002590
RS	9	0.142008	8.787004	609.554397	0.002550	0.002779
RS	10	0.166980	5.388264	1092.353595	0.004570	0.004930
RS	11	0.194528	5.388264	1198.721034	0.005015	0.005270
RS	12	0.224918	3.973559	1780.841111	0.007451	0.007748
RS	13	0.258444	3.973559	1947.470522	0.008148	0.008325
RS	14	0.295430	3.269482	2583.127224	0.010807	0.010975
RS	15	0.336232	3.269482	2812.916029	0.011769	0.011832
RS	16	0.381244	2.897407	3448.523992	0.014428	0.014477
RS	17	0.430900	2.897407	3737.064447	0.015635	0.015609
RS	18	0.485681	2.708384	4321.281014	0.018080	0.018071
RS	19	0.546113	2.708384	4657.614913	0.019487	0.019440
RS	20	0.612782	2.636112	5143.496901	0.021520	0.021546
RS	21	0.686329	2.636112	5511.616790	0.023060	0.023086
RS	22	0.767465	2.657062	5842.745580	0.024445	0.024603
RS	23	0.856974	2.657062	6223.291116	0.026037	0.026228
RS	24	0.955718	2.770301	6339.964477	0.026526	0.026890
RS	25	1.064650	2.770301	6713.477253	0.028088	0.028505
RS	26	1.184823	2.986928	6576.936516	0.027517	0.028117
RS	27	1.317396	2.986928	6928.026012	0.028986	0.029640
RS	28	1.463648	3.324060	6544.274622	0.027380	0.028190
RS	29	1.624991	3.324060	6864.283602	0.028719	0.029569
RS	30	1.802982	3.803240	6283.261546	0.026288	0.027241
RS	31	1.999339	3.803240	6569.933974	0.027488	0.028454
RS	32	2.215956	4.449220	5866.354860	0.024544	0.025555
RS	33	2.454925	4.449220	6121.505187	0.025612	0.026607
RS	34	2.718552	5.286202	5373.060298	0.022480	0.023473
RS	35	3.009380	5.286202	5600.063635	0.023430	0.024380
RS	36	3.330217	6.329592	4872.585319	0.020386	0.021306
RS	37	3.684160	6.329592	5074.729042	0.021232	0.022086
RS	38	4.074623	7.576820	4413.512890	0.018466	0.019278
RS	39	4.505376	7.576820	4593.310468	0.019218	0.019948
RS	40	4.980576	8.997768	4023.060361	0.016832	0.017524
RS	41	5.504808	8.997768	4182.072163	0.017497	0.018094
RS	42	6.083133	10.528784	3711.372680	0.015528	0.016097
RS	43	6.721131	10.528784	3850.091456	0.016108	0.016572
RS	44	7.424960	12.069289	3478.310354	0.014553	0.015001
RS	45	8.201413	12.069289	3595.836822	0.015045	0.015378
RS	46	9.057983	13.487258	3317.741969	0.013881	0.014211
RS	47	10.002938	13.487258	3411.154928	0.014272	0.014478
RS	48	11.045396	14.641183	3218.019187	0.013464	0.013675
RS	49	12.195419	14.641183	3281.459095	0.013729	0.013807
RS	50	13.464105	15.415514	3159.803353	0.013220	0.013305
RS	51	14.863699	15.415514	3183.473473	0.013319	0.013262
RS	52	16.407708	15.750225	3113.443731	0.013026	0.012970
RS	53	18.111034	15.750225	3083.070337	0.012899	0.012696
RS	54	19.990116	15.419684	3079.544183	0.012884	0.012721
RS	55	22.063087	15.419684	2969.877522	0.012426	0.012105
RS	56	24.349956	15.419684	2824.552708	0.011818	0.011364
RS	57	26.872792	15.419684	2645.413784	0.011068	0.010513
RS	58	29.655944	461.730262	89.435103	0.000374	0.000545
RS	59	32.726271	461.730262	98.930318	0.000414	0.000598
RS	60	36.113406	461.730262	109.452326	0.000458	0.000656
RS	61	39.850038	461.730262	121.113751	0.000507	0.000720
RS	62	43.972229	461.730262	134.039172	0.000561	0.000791
RS	63	48.519763	461.730262	31680.616967	0.132548	0.114119
PA	4+25*2+4+6 0.000471973 0.006662057 48.519763437 61912.163707269 134.136530165 21.122490667 8.787004002 5.388264134 3.973559042 3.269481792 2.897406616 2.708384260 2.636112205 2.657061764 2.770301376 2.986928059 3.324060132 3.803240089 4.449220349 5.286201637 6.329591548 7.576819641 8.997768055 10.528784303 12.069288951 13.487258325 14.641182945 15.415513653 15.750224630 15.419684027 461.730262432
//
IT	5348
RD	20
LK	-102254.064168
QD	-1665.395605 -> -438.913142
RI	0.0116472608
TR	0.000488	0.006202
MT	54.154589
MM	C_pi: 36.156673, n_recomb: 246978.035425
RS	0	0.000000	71485.586559	0.032653	0.000000	0.000000
RS	1	0.010511	71485.586559	0.036086	0.000000	0.000000
RS	2	0.022126	71485.586559	0.039880	0.000000	0.000000
RS	3	0.034962	71485.586559	0.044073	0.000000	0.000000
RS	4	0.049147	123.773187	28.129720	0.000114	0.000101
RS	5	0.064823	123.773187	31.083756	0.000126	0.000133
RS	6	0.082147	18.924601	224.549234	0.000909	0.001035
RS	7	0.101292	18.924601	247.902002	0.001004	0.001201
RS	8	0.122449	8.002911	646.569928	0.002618	0.003233
RS	9	0.145829	8.002911	712.388570	0.002884	0.003538
RS	10	0.171667	5.029085	1247.333767	0.005050	0.006229
RS	11	0.200221	5.029085	1370.350377	0.005548	0.006681
RS	12	0.231776	3.786864	1995.850723	0.008081	0.009689
RS	13	0.266648	3.786864	2184.601090	0.008845	0.010353
RS	14	0.305184	3.165060	2854.947494	0.011560	0.013445
RS	15	0.347771	3.165060	3111.087309	0.012597	0.014368
RS	16	0.394835	2.837013	3773.074887	0.015277	0.017327
RS	17	0.446844	2.837013	4090.665481	0.016563	0.018512
RS	18	0.504321	2.674104	4692.536439	0.019000	0.021149
RS	19	0.567838	2.674104	5058.778760	0.020483	0.022563
RS	20	0.638032	2.619108	5551.953504	0.022480	0.024703
RS	21	0.715603	2.619108	5948.727815	0.024086	0.026279
RS	22	0.801327	2.653149	6273.117873	0.025399	0.027685
RS	23	0.896062	2.653149	6678.887084	0.027042	0.029330
RS	24	1.000754	2.778206	6770.875701	0.027415	0.029737
RS	25	1.116449	2.778206	7164.447481	0.029008	0.031348
RS	26	1.244304	3.007695	6984.010992	0.028278	0.030577
RS	27	1.385598	3.007695	7349.242084	0.029757	0.032065
RS	28	1.541743	3.361036	6905.648584	0.027961	0.030144
RS	29	1.714299	3.361036	7234.247549	0.029291	0.031455
RS	30	1.904992	3.862441	6584.229490	0.026659	0.028628
RS	31	2.115728	3.862441	6875.062935	0.027837	0.029746
RS	32	2.348613	4.539989	6101.056496	0.024703	0.026376
RS	33	2.605976	4.539989	6357.262416	0.025740	0.027315
RS	34	2.890389	5.421944	5543.342056	0.022445	0.023777
RS	35	3.204695	5.421944	5769.402075	0.023360	0.024561
RS	36	3.552037	6.528232	4985.290646	0.020185	0.021167
RS	37	3.935886	6.528232	5185.221723	0.020995	0.021822
RS	38	4.360080	7.860491	4477.527366	0.018129	0.018776
RS	39	4.828859	7.860491	4654.242204	0.018845	0.019323
RS	40	5.346909	9.391189	4047.100189	0.016386	0.016728
RS	41	5.919410	9.391189	4202.349001	0.017015	0.017181
RS	42	6.552083	11.056059	3702.747719	0.014992	0.015060
RS	43	7.251254	11.056059	3837.113154	0.015536	0.015426
RS	44	8.023911	12.749080	3442.485965	0.013938	0.013757
RS	45	8.877779	12.749080	3555.126652	0.014395	0.014036
RS	46	9.821393	14.326832	3258.399926	0.013193	0.012779
RS	47	10.864187	14.326832	3346.460934	0.013550	0.012961
RS	48	12.016583	15.630737	3137.460633	0.012703	0.012059
RS	49	13.290103	15.630737	3195.185659	0.012937	0.012124
RS	50	14.697477	16.524505	3059.712619	0.012389	0.011508
RS	51	16.252774	16.524505	3077.450351	0.012460	0.011424
RS	52	17.971541	16.925936	2996.073545	0.012131	0.011003
RS	53	19.870960	16.925936	2959.649654	0.011983	0.010725
RS	54	21.970018	16.520074	2955.436960	0.011966	0.010536
RS	55	24.289699	16.520074	2837.710436	0.011490	0.009983
RS	56	26.853192	16.520074	2684.605947	0.010870	0.009315
RS	57	29.686121	16.520074	2498.502110	0.010116	0.008543
RS	58	32.816808	605.205487	68.902821	0.000279	0.000282
RS	59	36.276546	605.205487	76.460103	0.000310	0.000305
RS	60	40.099923	605.205487	84.873053	0.000344	0.000330
RS	61	44.325157	605.205487	94.242380	0.000382	0.000358
RS	62	48.994487	605.205487	104.680841	0.000424	0.000388
RS	63	54.154589	605.205487	32091.506469	0.129937	0.088816
PA	4+25*2+4+6 0.000487699 0.006202498 54.154588869 71485.586559364 123.773187482 18.924601497 8.002910820 5.029085408 3.786864329 3.165059665 2.837013122 2.674104438 2.619107559 2.653149470 2.778206136 3.007694749 3.361035838 3.862440839 4.539988897 5.421944078 6.528231848 7.860490815 9.391189151 11.056058932 12.749079644 14.326831557 15.630736841 16.524504861 16.925935551 16.520073915 605.205486742
//
IT	4843
RD	21
LK	-100446.330838
QD	-708.603441 -> -361.325207
RI	0.0123573727
TR	0.000525	0.006041
MT	56.768088
MM	C_pi: 34.637651, n_recomb: 232005.537699
RS	0	0.000000	109789.871813	0.020265	0.000000	0.000000
RS	1	0.010593	109789.871813	0.022413	0.000000	0.000000
RS	2	0.022308	109789.871813	0.024788	0.000000	0.000000
RS	3	0.035265	109789.871813	0.027415	0.000000	0.000000
RS	4	0.049593	133.252209	24.980175	0.000108	0.000086
RS	5	0.065440	133.252209	27.624286	0.000119	0.000117
RS	6	0.082965	19.080550	213.244451	0.000919	0.000962
RS	7	0.102347	19.080550	235.596082	0.001015	0.001145
RS	8	0.123782	7.961192	623.229696	0.002686	0.003102
RS	9	0.147487	7.961192	687.143299	0.002962	0.003469
RS	10	0.173704	5.010131	1202.179361	0.005182	0.006078
RS	11	0.202697	5.010131	1321.572846	0.005696	0.006633
RS	12	0.234763	3.785210	1919.549247	0.008274	0.009567
RS	13	0.270224	3.785210	2102.289052	0.009061	0.010363
RS	14	0.309443	3.170253	2743.162486	0.011824	0.013408
RS	15	0.352815	3.170253	2990.775680	0.012891	0.014482
RS	16	0.400783	2.843160	3626.901169	0.015633	0.017431
RS	17	0.453831	2.843160	3933.742917	0.016955	0.018780
RS	18	0.512499	2.678154	4516.915378	0.019469	0.021436
RS	19	0.577382	2.678154	4870.606536	0.020993	0.023021
RS	20	0.649137	2.619517	5353.422700	0.023075	0.025193
RS	21	0.728494	2.619517	5736.130732	0.024724	0.026939
RS	22	0.816258	2.649192	6058.271805	0.026113	0.028369
RS	23	0.913318	2.649192	6448.542411	0.027795	0.030176
RS	24	1.020660	2.769625	6545.267591	0.028212	0.030570
RS	25	1.139372	2.769625	6921.900264	0.029835	0.032325
RS	26	1.270661	2.994494	6751.667228	0.029101	0.031484
RS	27	1.415856	2.994494	7098.636134	0.030597	0.033091
RS	28	1.576432	3.343450	6669.193948	0.028746	0.031040
RS	29	1.754019	3.343450	6978.585034	0.030079	0.032442
RS	30	1.950417	3.841062	6345.550981	0.027351	0.029437
RS	31	2.167620	3.841062	6616.815236	0.028520	0.030621
RS	32	2.407831	4.516059	5861.872263	0.025266	0.027048
RS	33	2.673489	4.516059	6098.759170	0.026287	0.028031
RS	34	2.967288	5.397747	5305.295580	0.022867	0.024289
RS	35	3.292209	5.397747	5512.757167	0.023761	0.025102
RS	36	3.651549	6.507437	4749.639162	0.020472	0.021522
RS	37	4.048955	6.507437	4931.948540	0.021258	0.022195
RS	38	4.488458	7.848227	4244.792605	0.018296	0.018991
RS	39	4.974519	7.848227	4404.931502	0.018986	0.019549
RS	40	5.512068	9.393566	3816.896364	0.016452	0.016825
RS	41	6.106561	9.393566	3956.570348	0.017054	0.017284
RS	42	6.764029	11.078957	3473.823672	0.014973	0.015061
RS	43	7.491143	11.078957	3593.533143	0.015489	0.015431
RS	44	8.295281	12.796182	3212.852873	0.013848	0.013683
RS	45	9.184602	12.796182	3311.695682	0.014274	0.013962
RS	46	10.168130	14.397087	3025.533893	0.013041	0.012642
RS	47	11.255845	14.397087	3100.665094	0.013365	0.012823
RS	48	12.458782	15.715451	2898.732740	0.012494	0.011871
RS	49	13.789148	15.715451	2944.521798	0.012692	0.011933
RS	50	15.260441	16.604387	2813.153464	0.012125	0.011276
RS	51	16.887589	16.604387	2820.213188	0.012156	0.011186
RS	52	18.687103	16.967581	2741.543137	0.011817	0.010736
RS	53	20.677242	16.967581	2696.023789	0.011621	0.010447
RS	54	22.878198	16.374957	2706.304072	0.011665	0.010265
RS	55	25.312304	16.374957	2578.293527	0.011113	0.009685
RS	56	28.004257	16.374957	2417.744448	0.010421	0.008985
RS	57	30.981372	16.374957	2227.814419	0.009602	0.008178
RS	58	34.273856	652.384213	56.216476	0.000242	0.000220
RS	59	37.915117	652.384213	62.452606	0.000269	0.000238
RS	60	41.942100	652.384213	69.405041	0.000299	0.000257
RS	61	46.395667	652.384213	77.159725	0.000333	0.000278
RS	62	51.321004	652.384213	85.813167	0.000370	0.000301
RS	63	56.768088	652.384213	27644.987439	0.119157	0.077938
PA	4+25*2+4+6 0.000524674 0.006040939 56.768087895 109789.871813016 133.252208852 19.080550072 7.961191945 5.010131183 3.785210292 3.170252507 2.843159539 2.678154195 2.619517195 2.649192174 2.769625055 2.994494192 3.343449775 3.841061743 4.516058807 5.397747142 6.507436874 7.848226790 9.393565886 11.078956943 12.796181556 14.397087378 15.715451232 16.604387211 16.967581472 16.374956726 652.384212886
//
IT	4859
RD	22
LK	-99898.703019
QD	-463.917863 -> -331.046600
RI	0.0111229331
TR	0.000556	0.005926
MT	59.103403
MM	C_pi: 32.964375, n_recomb: 217983.964293
RS	0	0.000000	170139.436260	0.012447	0.000000	0.000000
RS	1	0.010664	170139.436260	0.013775	0.000000	0.000000
RS	2	0.022465	170139.436260	0.015244	0.000000	0.000000
RS	3	0.035524	170139.436260	0.016870	0.000000	0.000000
RS	4	0.049976	150.521273	21.102552	0.000097	0.000076
RS	5	0.065969	150.521273	23.351434	0.000107	0.000103
RS	6	0.083668	20.056462	193.842518	0.000889	0.000910
RS	7	0.103254	20.056462	214.306020	0.000983	0.001088
RS	8	0.124928	8.210947	578.177856	0.002652	0.003004
RS	9	0.148914	8.210947	637.915541	0.002926	0.003373
RS	10	0.175458	5.151944	1120.178153	0.005139	0.005925
RS	11	0.204832	5.151944	1232.322370	0.005653	0.006490
RS	12	0.237339	3.891425	1791.676849	0.008219	0.009360
RS	13	0.273312	3.891425	1963.746798	0.009009	0.010171
RS	14	0.313121	3.256480	2566.537051	0.011774	0.013173
RS	15	0.357175	3.256480	2800.431434	0.012847	0.014269
RS	16	0.405927	2.915130	3405.018321	0.015620	0.017211
RS	17	0.459878	2.915130	3696.010651	0.016955	0.018591
RS	18	0.519582	2.738883	4258.152228	0.019534	0.021284
RS	19	0.585653	2.738883	4594.975489	0.021079	0.022908
RS	20	0.658770	2.671074	5068.785212	0.023253	0.025155
RS	21	0.739683	2.671074	5434.569865	0.024931	0.026948
RS	22	0.829225	2.693405	5759.859023	0.026423	0.028473
RS	23	0.928316	2.693405	6133.764338	0.028139	0.030331
RS	24	1.037973	2.808348	6244.697096	0.028648	0.030817
RS	25	1.159324	2.808348	6605.739893	0.030304	0.032622
RS	26	1.293616	3.029663	6458.500721	0.029628	0.031845
RS	27	1.442228	3.029663	6790.603582	0.031152	0.033497
RS	28	1.606688	3.377147	6389.834529	0.029313	0.031468
RS	29	1.788685	3.377147	6684.973118	0.030667	0.032905
RS	30	1.990090	3.875682	6083.253134	0.027907	0.029879
RS	31	2.212973	3.875682	6340.852035	0.029089	0.031089
RS	32	2.459623	4.554566	5617.523407	0.025770	0.027461
RS	33	2.732576	4.554566	5841.398852	0.026797	0.028463
RS	34	3.034636	5.443922	5078.287045	0.023297	0.024648
RS	35	3.368907	5.443922	5273.483360	0.024192	0.025475
RS	36	3.738823	6.565910	4538.465846	0.020820	0.021816
RS	37	4.148187	6.565910	4709.310517	0.021604	0.022501
RS	38	4.601204	7.924182	4047.392360	0.018567	0.019224
RS	39	5.102530	7.924182	4196.864819	0.019253	0.019792
RS	40	5.657317	9.491768	3630.913475	0.016657	0.017007
RS	41	6.271264	9.491768	3760.673362	0.017252	0.017475
RS	42	6.950682	11.202248	3296.751717	0.015124	0.015204
RS	43	7.702551	11.202248	3407.236111	0.015631	0.015581
RS	44	8.534598	12.943397	3042.144616	0.013956	0.013798
RS	45	9.455372	12.943397	3132.391820	0.014370	0.014084
RS	46	10.474336	14.560847	2858.691308	0.013114	0.012740
RS	47	11.601960	14.560847	2925.814356	0.013422	0.012926
RS	48	12.849832	15.880073	2733.540242	0.012540	0.011962
RS	49	14.230774	15.880073	2771.882234	0.012716	0.012026
RS	50	15.758976	16.744000	2648.122076	0.012148	0.011368
RS	51	17.450142	16.744000	2648.240878	0.012149	0.011273
RS	52	19.321651	17.043483	2576.569314	0.011820	0.010835
RS	53	21.392733	17.043483	2524.371189	0.011581	0.010528
RS	54	23.684671	16.216997	2556.188963	0.011727	0.010433
RS	55	26.221016	16.216997	2417.316415	0.011089	0.009798
RS	56	29.027831	16.216997	2247.906060	0.010312	0.009040
RS	57	32.133959	16.216997	2051.850949	0.009413	0.008172
RS	58	35.571318	667.496879	49.874596	0.000229	0.000202
RS	59	39.375229	667.496879	55.449042	0.000254	0.000219
RS	60	43.584781	667.496879	61.668924	0.000283	0.000237
RS	61	48.243230	667.496879	68.612314	0.000315	0.000257
RS	62	53.398446	667.496879	76.366948	0.000350	0.000279
RS	63	59.103403	667.496879	24045.425030	0.110308	0.072211
PA	4+25*2+4+6 0.000555690 0.005926480 59.103402965 170139.436259915 150.521272632 20.056461526 8.210946748 5.151943812 3.891424944 3.256479922 2.915129509 2.738882718 2.671074350 2.693405338 2.808348131 3.029663026 3.377146501 3.875681908 4.554566346 5.443921946 6.565909575 7.924181509 9.491767894 11.202248291 12.943397147 14.560846668 15.880073078 16.744000034 17.043483040 16.216997087 667.496879490
//
IT	4227
RD	23
LK	-99677.155767
QD	-381.977050 -> -317.334677
RI	0.0100877319
TR	0.000571	0.005787
MT	62.104635
MM	C_pi: 32.128837, n_recomb: 208338.981156
RS	0	0.000000	246574.646067	0.008311	0.000000	0.000000
RS	1	0.010751	246574.646067	0.009205	0.000000	0.000000
RS	2	0.022657	246574.646067	0.010195	0.000000	0.000000
RS	3	0.035844	246574.646067	0.011291	0.000000	0.000000
RS	4	0.050448	169.352419	18.207485	0.000087	0.000068
RS	5	0.066622	169.352419	20.163878	0.000097	0.000093
RS	6	0.084535	21.033321	179.721471	0.000863	0.000883
RS	7	0.104374	21.033321	198.857041	0.000954	0.001057
RS	8	0.126345	8.468762	545.951071	0.002620	0.002974
RS	9	0.150679	8.468762	602.861291	0.002894	0.003339
RS	10	0.177628	5.310623	1060.139102	0.005089	0.005878
RS	11	0.207475	5.310623	1167.284794	0.005603	0.006434
RS	12	0.240531	4.018732	1695.486649	0.008138	0.009275
RS	13	0.277140	4.018732	1860.032717	0.008928	0.010071
RS	14	0.317686	3.366046	2431.102980	0.011669	0.013046
RS	15	0.362590	3.366046	2655.246328	0.012745	0.014125
RS	16	0.412321	3.012021	3232.973410	0.015518	0.017063
RS	17	0.467399	3.012021	3512.806939	0.016861	0.018428
RS	18	0.528398	2.826143	4056.576256	0.019471	0.021151
RS	19	0.595955	2.826143	4381.855708	0.021032	0.022765
RS	20	0.670775	2.751173	4847.235851	0.023266	0.025073
RS	21	0.753639	2.751173	5201.994366	0.024969	0.026865
RS	22	0.845411	2.768908	5528.874995	0.026538	0.028473
RS	23	0.947049	2.768908	5892.834938	0.028285	0.030337
RS	24	1.059614	2.882241	6014.246832	0.028868	0.030909
RS	25	1.184280	2.882241	6366.566643	0.030559	0.032724
RS	26	1.322349	3.105493	6236.508296	0.029934	0.032018
RS	27	1.475261	3.105493	6560.930660	0.031492	0.033679
RS	28	1.644613	3.459174	6181.259705	0.029669	0.031691
RS	29	1.832170	3.459174	6469.472317	0.031053	0.033137
RS	30	2.039892	3.969137	5890.267216	0.028273	0.030118
RS	31	2.269945	3.969137	6141.472303	0.029478	0.031333
RS	32	2.524730	4.665988	5440.349497	0.026113	0.027686
RS	33	2.806906	4.665988	5658.256039	0.027159	0.028692
RS	34	3.119418	5.581410	4916.066712	0.023596	0.024841
RS	35	3.465527	5.581410	5105.689882	0.024507	0.025672
RS	36	3.848845	6.739008	4389.799454	0.021070	0.021973
RS	37	4.273373	6.739008	4555.464783	0.021866	0.022661
RS	38	4.743540	8.143095	3910.659167	0.018771	0.019347
RS	39	5.264254	8.143095	4055.342332	0.019465	0.019920
RS	40	5.840947	9.765692	3504.432338	0.016821	0.017105
RS	41	6.479640	9.765692	3629.780529	0.017422	0.017578
RS	42	7.186995	11.536871	3178.877392	0.015258	0.015286
RS	43	7.970397	11.536871	3285.307987	0.015769	0.015669
RS	44	8.838019	13.337843	2931.310601	0.014070	0.013874
RS	45	9.798917	13.337843	3017.834251	0.014485	0.014167
RS	46	10.863117	15.004597	2753.481179	0.013216	0.012820
RS	47	12.041727	15.004597	2817.163782	0.013522	0.013011
RS	48	13.347045	16.350610	2632.849853	0.012637	0.012054
RS	49	14.792693	16.350610	2667.931287	0.012806	0.012120
RS	50	16.393759	17.205493	2551.440292	0.012247	0.011481
RS	51	18.166950	17.205493	2548.223534	0.012231	0.011382
RS	52	20.130771	17.445183	2484.367632	0.011925	0.010975
RS	53	22.305716	17.445183	2428.116890	0.011655	0.010652
RS	54	24.714482	16.360974	2484.248573	0.011924	0.010677
RS	55	27.382207	16.360974	2335.035901	0.011208	0.009983
RS	56	30.336730	16.360974	2156.333331	0.010350	0.009162
RS	57	33.608885	16.360974	1952.691608	0.009373	0.008232
RS	58	37.232819	681.259026	46.732353	0.000224	0.000196
RS	59	41.246350	681.259026	52.001273	0.000250	0.000214
RS	60	45.691363	681.259026	57.885637	0.000278	0.000232
RS	61	50.614244	681.259026	64.460490	0.000309	0.000253
RS	62	56.066370	681.259026	71.810213	0.000345	0.000275
RS	63	62.104635	681.259026	21704.066115	0.104177	0.068806
PA	4+25*2+4+6 0.000571070 0.005786550 62.104634916 246574.646066750 169.352419399 21.033320684 8.468761871 5.310622990 4.018732303 3.366046240 3.012021002 2.826143015 2.751172752 2.768907692 2.882241035 3.105493376 3.459174455 3.969136917 4.665987680 5.581409951 6.739007531 8.143095246 9.765692138 11.536870503 13.337842811 15.004597446 16.350610140 17.205492547 17.445182716 16.360974367 681.259026207
//
IT	5625
RD	24
LK	-99564.165395
QD	-347.429387 -> -308.910386
RI	0.0093886252
TR	0.000572	0.005618
MT	65.868697
MM	C_pi: 32.014661, n_recomb: 202120.602848
RS	0	0.000000	361989.083253	0.005560	0.000000	0.000000
RS	1	0.010854	361989.083253	0.006164	0.000000	0.000000
RS	2	0.022886	361989.083253	0.006834	0.000000	0.000000
RS	3	0.036224	361989.083253	0.007576	0.000000	0.000000
RS	4	0.051010	188.712310	16.108657	0.000080	0.000061
RS	5	0.067401	188.712310	17.856323	0.000088	0.000084
RS	6	0.085570	21.853872	170.851033	0.000845	0.000863
RS	7	0.105712	21.853872	189.222559	0.000936	0.001035
RS	8	0.128040	8.668201	527.850116	0.002612	0.002967
RS	9	0.152792	8.668201	583.426928	0.002887	0.003335
RS	10	0.180230	5.444719	1025.242654	0.005072	0.005879
RS	11	0.210646	5.444719	1129.950700	0.005590	0.006434
RS	12	0.244363	4.137243	1636.111579	0.008095	0.009255
RS	13	0.281740	4.137243	1796.702574	0.008889	0.010045
RS	14	0.323175	3.475546	2343.827446	0.011596	0.012994
RS	15	0.369106	3.475546	2562.629478	0.012679	0.014062
RS	16	0.420023	3.114315	3119.238024	0.015433	0.016989
RS	17	0.476466	3.114315	3392.934737	0.016787	0.018342
RS	18	0.539036	2.922750	3921.615658	0.019402	0.021077
RS	19	0.608397	2.922750	4240.743705	0.020981	0.022683
RS	20	0.685286	2.843934	4698.370276	0.023245	0.025029
RS	21	0.770521	2.843934	5047.648977	0.024973	0.026818
RS	22	0.865008	2.860374	5373.988418	0.026588	0.028480
RS	23	0.969749	2.860374	5733.525619	0.028367	0.030348
RS	24	1.085860	2.975905	5860.344038	0.028994	0.030977
RS	25	1.214574	2.975905	6209.314688	0.030721	0.032800
RS	26	1.357257	3.205928	6088.645697	0.030124	0.032136
RS	27	1.515428	3.205928	6410.545122	0.031716	0.033806
RS	28	1.690767	3.572248	6042.140814	0.029894	0.031836
RS	29	1.885137	3.572248	6328.343827	0.031310	0.033289
RS	30	2.100604	4.102363	5760.752822	0.028502	0.030262
RS	31	2.339457	4.102363	6010.230943	0.029736	0.031483
RS	32	2.604236	4.828985	5320.300532	0.026322	0.027809
RS	33	2.897754	4.828985	5536.646529	0.027393	0.028819
RS	34	3.223131	5.786222	4805.009092	0.023773	0.024932
RS	35	3.583824	5.786222	4993.198775	0.024704	0.025767
RS	36	3.983666	6.999917	4287.180529	0.021211	0.022032
RS	37	4.426908	6.999917	4451.535529	0.022024	0.022724
RS	38	4.918258	8.475513	3815.922723	0.018879	0.019380
RS	39	5.462941	8.475513	3959.427931	0.019589	0.019958
RS	40	6.066742	10.183819	3417.016384	0.016906	0.017121
RS	41	6.736081	10.183819	3541.333395	0.017521	0.017600
RS	42	7.478070	12.050304	3098.206901	0.015329	0.015296
RS	43	8.300594	12.050304	3203.767229	0.015851	0.015686
RS	44	9.212395	13.947364	2856.833450	0.014134	0.013887
RS	45	10.223163	13.947364	2942.650166	0.014559	0.014187
RS	46	11.343640	15.698082	2684.735626	0.013283	0.012845
RS	47	12.585733	15.698082	2747.841047	0.013595	0.013043
RS	48	13.962644	17.100080	2569.625661	0.012713	0.012099
RS	49	15.489004	17.100080	2604.133902	0.012884	0.012170
RS	50	17.181036	17.966028	2494.003206	0.012339	0.011554
RS	51	19.056720	17.966028	2489.872845	0.012319	0.011455
RS	52	21.135992	18.154053	2433.738869	0.012041	0.011086
RS	53	23.440948	18.154053	2375.382906	0.011752	0.010751
RS	54	25.996084	16.791259	2456.915169	0.012156	0.010909
RS	55	28.828555	16.791259	2298.175815	0.011370	0.010159
RS	56	31.968462	16.791259	2110.344799	0.010441	0.009280
RS	57	35.449175	16.791259	1898.569863	0.009393	0.008292
RS	58	39.307685	701.227573	45.161850	0.000223	0.000195
RS	59	43.584998	701.227573	50.307173	0.000249	0.000213
RS	60	48.326571	701.227573	56.059975	0.000277	0.000233
RS	61	53.582794	701.227573	62.495088	0.000309	0.000254
RS	62	59.409528	701.227573	69.696714	0.000345	0.000277
RS	63	65.868697	701.227573	20206.323627	0.099972	0.066616
PA	4+25*2+4+6 0.000571972 0.005618269 65.868696663 361989.083252734 188.712310195 21.853871649 8.668201497 5.444718530 4.137242778 3.475546365 3.114314575 2.922749807 2.843934471 2.860374047 2.975905018 3.205928148 3.572248437 4.102363067 4.828985048 5.786222470 6.999917078 8.475512917 10.183819268 12.050303798 13.947364124 15.698082284 17.100079635 17.966027673 18.154052979 16.791259430 701.227572836
//
IT	4830
RD	25
LK	-99493.935364
QD	-329.272929 -> -302.018174
RI	0.0088996464
TR	0.000563	0.005434
MT	70.291065
MM	C_pi: 32.393022, n_recomb: 198138.112758
RS	0	0.000000	613750.554663	0.003255	0.000000	0.000000
RS	1	0.010968	613750.554663	0.003612	0.000000	0.000000
RS	2	0.023139	613750.554663	0.004008	0.000000	0.000000
RS	3	0.036646	613750.554663	0.004448	0.000000	0.000000
RS	4	0.051633	210.236282	14.408355	0.000073	0.000055
RS	5	0.068265	210.236282	15.988125	0.000081	0.000076
RS	6	0.086721	22.633670	164.723803	0.000831	0.000839
RS	7	0.107201	22.633670	182.627434	0.000922	0.001012
RS	8	0.129927	8.834167	518.256242	0.002616	0.002956
RS	9	0.155146	8.834167	573.412118	0.002894	0.003333
RS	10	0.183131	5.559620	1006.747268	0.005081	0.005881
RS	11	0.214185	5.559620	1110.705761	0.005606	0.006448
RS	12	0.248646	4.245809	1601.858762	0.008085	0.009249
RS	13	0.286886	4.245809	1760.940872	0.008887	0.010047
RS	14	0.329321	3.581092	2290.429277	0.011560	0.012968
RS	15	0.376409	3.581092	2506.980642	0.012653	0.014041
RS	16	0.428663	3.216722	3047.444458	0.015380	0.016947
RS	17	0.486648	3.216722	3318.561880	0.016749	0.018304
RS	18	0.550993	3.022424	3835.446447	0.019357	0.021037
RS	19	0.622396	3.022424	4152.246115	0.020956	0.022651
RS	20	0.701630	2.942203	4603.465105	0.023234	0.025015
RS	21	0.789554	2.942203	4951.151689	0.024988	0.026816
RS	22	0.887123	2.959679	5276.108081	0.026628	0.028510
RS	23	0.995393	2.959679	5634.998294	0.028440	0.030394
RS	24	1.115538	3.080008	5763.998525	0.029091	0.031054
RS	25	1.248861	3.080008	6113.156808	0.030853	0.032896
RS	26	1.396808	3.320074	5996.336753	0.030263	0.032248
RS	27	1.560981	3.320074	6318.953885	0.031892	0.033937
RS	28	1.743161	3.703425	5954.483336	0.030052	0.031960
RS	29	1.945324	3.703425	6241.628482	0.031501	0.033429
RS	30	2.169660	4.259748	5677.343899	0.028653	0.030372
RS	31	2.418601	4.259748	5927.798125	0.029918	0.031606
RS	32	2.694847	5.024533	5240.619094	0.026449	0.027887
RS	33	3.001393	5.024533	5457.900311	0.027546	0.028908
RS	34	3.341561	6.035103	4728.893384	0.023867	0.024973
RS	35	3.719040	6.035103	4917.966549	0.024821	0.025816
RS	36	4.137921	7.320284	4214.850322	0.021272	0.022037
RS	37	4.602746	7.320284	4380.050657	0.022106	0.022738
RS	38	5.118555	8.887210	3747.765272	0.018915	0.019359
RS	39	5.690938	8.887210	3892.102847	0.019643	0.019945
RS	40	6.326102	10.705521	3353.418495	0.016925	0.017085
RS	41	7.030933	10.705521	3478.589254	0.017556	0.017573
RS	42	7.813070	12.695284	3039.471615	0.015340	0.015256
RS	43	8.680995	12.695284	3145.944801	0.015878	0.015655
RS	44	9.644115	14.718311	2803.182723	0.014148	0.013853
RS	45	10.712873	14.718311	2889.998024	0.014586	0.014162
RS	46	11.898855	16.581966	2636.403019	0.013306	0.012826
RS	47	13.214917	16.581966	2700.577586	0.013630	0.013033
RS	48	14.675329	18.064637	2527.019071	0.012754	0.012103
RS	49	16.295923	18.064637	2562.544940	0.012933	0.012182
RS	50	18.094267	18.958639	2457.930566	0.012405	0.011590
RS	51	20.089857	18.958639	2454.393406	0.012387	0.011495
RS	52	22.304329	19.101311	2405.652202	0.012141	0.011163
RS	53	24.761689	19.101311	2346.518334	0.011843	0.010822
RS	54	27.488578	17.437543	2453.804935	0.012384	0.011114
RS	55	30.514559	17.437543	2286.304040	0.011539	0.010314
RS	56	33.872437	17.437543	2089.702215	0.010547	0.009383
RS	57	37.598614	17.437543	1869.703279	0.009436	0.008343
RS	58	41.733488	727.743932	44.392240	0.000224	0.000195
RS	59	46.321885	727.743932	49.509425	0.000250	0.000214
RS	60	51.413548	727.743932	55.238206	0.000279	0.000234
RS	61	57.063677	727.743932	61.654834	0.000311	0.000256
RS	62	63.333525	727.743932	68.845200	0.000347	0.000280
RS	63	70.291065	727.743932	19216.950050	0.096988	0.065125
PA	4+25*2+4+6 0.000562604 0.005433611 70.291064884 613750.554662984 210.236282248 22.633669806 8.834167234 5.559619856 4.245809417 3.581092483 3.216721988 3.022424101 2.942202779 2.959679255 3.080008380 3.320073925 3.703424940 4.259747807 5.024532967 6.035103052 7.320284434 8.887210317 10.705521290 12.695284467 14.718310816 16.581966412 18.064637281 18.958638726 19.101310763 17.437542951 727.743932467
//
CC
CC	Brief Description of the file format:
CC	  CC  comments
CC	  MM  useful-messages
CC	  RD  round-of-iterations
CC	  LL  \log[P(sequence)]
CC	  QD  Q-before-opt Q-after-opt
CC	  TR  \theta_0 \rho_0
CC	  RS  k t_k \lambda_k \pi_k \sum_{l\not=k}A_{kl} A_{kk}
CC	  DC  begin end best-k t_k+\Delta_k max-prob
CC
MM	Version: 0.6.5-r67
MM	pattern:4+25*2+4+6, n:63, n_free_lambdas:28
MM	n_iterations:25, skip:1, max_t:5, theta/rho:5
MM	is_decoding:0
MM	n_seqs:30, sum_L:1227412, sum_n:31750
RD	0
LK	0.000000
QD	0.000000 -> 0.000000
RI	inf
TR	0.026208	0.005242
MT	5.000000
MM	C_pi: 1.000000, n_recomb: 6416.756518
RS	0	0.000000	1.000000	41.082910	0.006402	0.000000
RS	1	0.006440	1.000000	43.439648	0.006770	0.000000
RS	2	0.013294	1.000000	45.911977	0.007155	0.000000
RS	3	0.020590	1.000000	48.502971	0.007559	0.000000
RS	4	0.028356	1.000000	51.215407	0.007982	0.000000
RS	5	0.036622	1.000000	54.051698	0.008424	0.000000
RS	6	0.045421	1.000000	57.013811	0.008885	0.000000
RS	7	0.054785	1.000000	60.103186	0.009367	0.000000
RS	8	0.064753	1.000000	63.320642	0.009868	0.000000
RS	9	0.075363	1.000000	66.666268	0.010389	0.000000
RS	10	0.086656	1.000000	70.139317	0.010931	0.000000
RS	11	0.098677	1.000000	73.738075	0.011491	0.000000
RS	12	0.111471	1.000000	77.459734	0.012071	0.000000
RS	13	0.125090	1.000000	81.300247	0.012670	0.000000
RS	14	0.139585	1.000000	85.254179	0.013286	0.000000
RS	15	0.155014	1.000000	89.314545	0.013919	0.000000
RS	16	0.171437	1.000000	93.472645	0.014567	0.000000
RS	17	0.188917	1.000000	97.717896	0.015229	0.000000
RS	18	0.207523	1.000000	102.037657	0.015902	0.000000
RS	19	0.227327	1.000000	106.417055	0.016584	0.000000
RS	20	0.248406	1.000000	110.838823	0.017273	0.000000
RS	21	0.270843	1.000000	115.283135	0.017966	0.000000
RS	22	0.294725	1.000000	119.727465	0.018659	0.000000
RS	23	0.320144	1.000000	124.146463	0.019347	0.000000
RS	24	0.347201	1.000000	128.511861	0.020028	0.000000
RS	25	0.376000	1.000000	132.792412	0.020695	0.000000
RS	26	0.406654	1.000000	136.953886	0.021343	0.000000
RS	27	0.439282	1.000000	140.959108	0.021967	0.000000
RS	28	0.474011	1.000000	144.768079	0.022561	0.000000
RS	29	0.510976	1.000000	148.338167	0.023117	0.000000
RS	30	0.550322	1.000000	151.624399	0.023629	0.000000
RS	31	0.592202	1.000000	154.579848	0.024090	0.000000
RS	32	0.636779	1.000000	157.156145	0.024492	0.000000
RS	33	0.684227	1.000000	159.304111	0.024826	0.000000
RS	34	0.734730	1.000000	160.974525	0.025087	0.000000
RS	35	0.788485	1.000000	162.119028	0.025265	0.000000
RS	36	0.845702	1.000000	162.691161	0.025354	0.000000
RS	37	0.906604	1.000000	162.647541	0.025347	0.000000
RS	38	0.971428	1.000000	161.949146	0.025238	0.000000
RS	39	1.040426	1.000000	160.562702	0.025022	0.000000
RS	40	1.113868	1.000000	158.462133	0.024695	0.000000
RS	41	1.192040	1.000000	155.630033	0.024254	0.000000
RS	42	1.275245	1.000000	152.059111	0.023697	0.000000
RS	43	1.363809	1.000000	147.753549	0.023026	0.000000
RS	44	1.458076	1.000000	142.730186	0.022243	0.000000
RS	45	1.558414	1.000000	137.019473	0.021353	0.000000
RS	46	1.665214	1.000000	130.666083	0.020363	0.000000
RS	47	1.778891	1.000000	123.729127	0.019282	0.000000
RS	48	1.899889	1.000000	116.281856	0.018122	0.000000
RS	49	2.028679	1.000000	108.410825	0.016895	0.000000
RS	50	2.165763	1.000000	100.214434	0.015618	0.000000
RS	51	2.311675	1.000000	91.800854	0.014306	0.000000
RS	52	2.466983	1.000000	83.285342	0.012979	0.000000
RS	53	2.632293	1.000000	74.787010	0.011655	0.000000
RS	54	2.808249	1.000000	66.425147	0.010352	0.000000
RS	55	2.995536	1.000000	58.315263	0.009088	0.000000
RS	56	3.194884	1.000000	50.565039	0.007880	0.000000
RS	57	3.407070	1.000000	43.270411	0.006743	0.000000
RS	58	3.632920	1.000000	36.512054	0.005690	0.000000
RS	59	3.873315	1.000000	30.352502	0.004730	0.000000
RS	60	4.129191	1.000000	24.834136	0.003870	0.000000
RS	61	4.401545	1.000000	19.978209	0.003113	0.000000
RS	62	4.691438	1.000000	15.785025	0.002460	0.000000
RS	63	5.000000	1.000000	43.800843	0.006826	0.000000
PA	4+25*2+4+6 0.026207881 0.005241576 5.000000000 1.000000000 1.000000000 1.000000000 1.000000000 1.000000000 1.000000000 1.000000000 1.000000000 1.000000000 1.000000000 1.000000000 1.000000000 1.000000000 1.000000000 1.000000000 1.000000000 1.000000000 1.000000000 1.000000000 1.000000000 1.000000000 1.000000000 1.000000000 1.000000000 1.000000000 1.000000000 1.000000000 1.000000000
//
IT	14373
RD	1
LK	-117737.335651
QD	-8292.877434 -> -2466.676001
RI	0.0891513200
TR	0.012603	0.003176
MT	13.444736
MM	C_pi: 2.488154, n_recomb: 9661.476633
RS	0	0.000000	0.480577	160.900858	0.016654	0.000434
RS	1	0.008103	0.480577	170.916266	0.017690	0.003130
RS	2	0.016863	0.480577	181.297437	0.018765	0.007736
RS	3	0.026332	0.480577	192.014134	0.019874	0.014108
RS	4	0.036568	0.373858	260.129703	0.026924	0.021228
RS	5	0.047635	0.373858	272.685689	0.028224	0.027018
RS	6	0.059597	0.387393	275.339060	0.028499	0.030336
RS	7	0.072530	0.387393	287.496741	0.029757	0.031826
RS	8	0.086510	0.430833	269.692009	0.027914	0.032590
RS	9	0.101622	0.430833	281.105191	0.029095	0.033132
RS	10	0.117960	0.491252	256.849972	0.026585	0.033441
RS	11	0.135621	0.491252	267.477756	0.027685	0.033410
RS	12	0.154713	0.568434	240.677680	0.024911	0.033041
RS	13	0.175353	0.568434	250.544313	0.025932	0.032411
RS	14	0.197664	0.662771	223.678948	0.023152	0.031578
RS	15	0.221784	0.662771	232.829948	0.024099	0.030550
RS	16	0.247858	0.776798	206.787413	0.021403	0.029332
RS	17	0.276045	0.776798	215.272584	0.022282	0.027969
RS	18	0.306516	0.911624	190.973312	0.019766	0.026549
RS	19	0.339456	0.911624	198.842721	0.020581	0.025167
RS	20	0.375064	1.065687	177.104273	0.018331	0.023886
RS	21	0.413559	1.065687	184.406087	0.019087	0.022722
RS	22	0.455172	1.239037	165.128196	0.017091	0.021659
RS	23	0.500158	1.239037	171.904980	0.017793	0.020666
RS	24	0.548788	1.434095	154.589804	0.016001	0.019712
RS	25	0.601360	1.434095	160.877327	0.016651	0.018777
RS	26	0.658190	1.652718	145.235178	0.015032	0.017855
RS	27	0.719626	1.652718	151.063563	0.015636	0.016949
RS	28	0.786041	1.894429	137.027121	0.014183	0.016067
RS	29	0.857836	1.894429	142.421030	0.014741	0.015219
RS	30	0.935449	2.156911	129.947297	0.013450	0.014411
RS	31	1.019351	2.156911	134.924686	0.013965	0.013648
RS	32	1.110052	2.437086	123.903918	0.012825	0.012932
RS	33	1.208102	2.437086	128.474554	0.013298	0.012265
RS	34	1.314097	2.731685	118.745095	0.012291	0.011644
RS	35	1.428681	2.731685	122.909540	0.012722	0.011071
RS	36	1.552550	3.037713	114.281292	0.011829	0.010542
RS	37	1.686456	3.037713	118.030620	0.012217	0.010057
RS	38	1.831212	3.353192	110.291238	0.011416	0.009611
RS	39	1.987697	3.353192	113.607899	0.011759	0.009203
RS	40	2.156863	3.677990	106.527569	0.011026	0.008827
RS	41	2.339735	3.677990	109.387950	0.011322	0.008480
RS	42	2.537426	4.013940	102.743430	0.010634	0.008157
RS	43	2.751136	4.013940	105.121957	0.010881	0.007854
RS	44	2.982163	4.364168	98.727924	0.010219	0.007569
RS	45	3.231910	4.364168	100.601776	0.010413	0.007299
RS	46	3.501894	4.732661	94.320628	0.009763	0.007044
RS	47	3.793754	4.732661	95.674488	0.009903	0.006804
RS	48	4.109264	5.124532	89.408819	0.009254	0.006579
RS	49	4.450339	5.124532	90.239716	0.009340	0.006370
RS	50	4.819052	5.548254	83.901850	0.008684	0.006175
RS	51	5.217641	5.548254	84.225641	0.008718	0.005995
RS	52	5.648528	6.019346	77.718919	0.008044	0.005829
RS	53	6.114329	6.019346	77.579018	0.008030	0.005675
RS	54	6.617875	6.897270	67.529654	0.006990	0.005531
RS	55	7.162222	6.897270	67.308957	0.006967	0.005397
RS	56	7.750678	6.897270	66.649269	0.006898	0.005272
RS	57	8.386816	6.897270	65.528604	0.006782	0.005157
RS	58	9.074500	12.809458	35.280222	0.003652	0.005055
RS	59	9.817907	12.809458	35.948295	0.003721	0.004970
RS	60	10.621552	12.809458	36.453878	0.003773	0.004909
RS	61	11.490316	12.809458	36.775533	0.003806	0.004881
RS	62	12.429476	12.809458	36.892809	0.003819	0.004899
RS	63	13.444736	12.809458	456.544295	0.047254	0.041389
PA	4+25*2+4+6 0.012603221 0.003176059 13.444736004 0.480577469 0.373857737 0.387392759 0.430833340 0.491251945 0.568434238 0.662771225 0.776798487 0.911623716 1.065687180 1.239037037 1.434094906 1.652717829 1.894429207 2.156911373 2.437086105 2.731685162 3.037712574 3.353191853 3.677989960 4.013940334 4.364168167 4.732660532 5.124531507 5.548254013 6.019345999 6.897270203 12.809457600
//
IT	4676
RD	2
LK	-107650.419581
QD	-4270.429783 -> -1706.374200
RI	0.0868786179
TR	0.008595	0.004183
MT	15.691441
MM	C_pi: 5.858829, n_recomb: 29715.962817
RS	0	0.000000	1.061232	230.533431	0.007758	0.000138
RS	1	0.008367	1.061232	247.782396	0.008338	0.001063
RS	2	0.017433	1.061232	266.139432	0.008956	0.002817
RS	3	0.027258	1.061232	285.644153	0.009612	0.005411
RS	4	0.037906	0.527775	612.595017	0.020615	0.011384
RS	5	0.049444	0.527775	648.918059	0.021837	0.016711
RS	6	0.061947	0.457191	790.450170	0.026600	0.021674
RS	7	0.075497	0.457191	830.570054	0.027950	0.027024
RS	8	0.090180	0.461138	863.154165	0.029047	0.028644
RS	9	0.106092	0.461138	902.382074	0.030367	0.032552
RS	10	0.123335	0.496816	874.281594	0.029421	0.031809
RS	11	0.142020	0.496816	911.069789	0.030659	0.035061
RS	12	0.162269	0.554842	849.284562	0.028580	0.033153
RS	13	0.184212	0.554842	883.243267	0.029723	0.036007
RS	14	0.207991	0.633461	804.089927	0.027059	0.033293
RS	15	0.233760	0.633461	835.264680	0.028108	0.035634
RS	16	0.261684	0.735629	746.960272	0.025137	0.032331
RS	17	0.291945	0.735629	775.558525	0.026099	0.034163
RS	18	0.324737	0.865217	684.653733	0.023040	0.030564
RS	19	0.360274	0.865217	710.921951	0.023924	0.031879
RS	20	0.398783	1.025087	623.171335	0.020971	0.028268
RS	21	0.440514	1.025087	647.333297	0.021784	0.029148
RS	22	0.485737	1.219743	565.260358	0.019022	0.025742
RS	23	0.534744	1.219743	587.511808	0.019771	0.026341
RS	24	0.587850	1.457256	511.280005	0.017206	0.023213
RS	25	0.645400	1.457256	531.795961	0.017896	0.023592
RS	26	0.707765	1.747609	461.418202	0.015528	0.020721
RS	27	0.775348	1.747609	480.353998	0.016165	0.020882
RS	28	0.848585	2.099085	416.508880	0.014016	0.018279
RS	29	0.927950	2.099085	434.002320	0.014605	0.018267
RS	30	1.013955	2.516177	377.408600	0.012701	0.015979
RS	31	1.107155	2.516177	393.586514	0.013245	0.015871
RS	32	1.208153	3.000013	344.354525	0.011588	0.013920
RS	33	1.317602	3.000013	359.336876	0.012092	0.013771
RS	34	1.436207	3.548864	317.021865	0.010668	0.012137
RS	35	1.564736	3.548864	330.920234	0.011136	0.011976
RS	36	1.704019	4.158088	294.806619	0.009921	0.010620
RS	37	1.854954	4.158088	307.719568	0.010355	0.010470
RS	38	2.018518	4.821448	276.944568	0.009320	0.009351
RS	39	2.195767	4.821448	288.952136	0.009724	0.009222
RS	40	2.387845	5.534698	262.521853	0.008834	0.008296
RS	41	2.595994	5.534698	273.681290	0.009210	0.008189
RS	42	2.821558	6.297724	250.600797	0.008433	0.007408
RS	43	3.065994	6.297724	260.946149	0.008781	0.007315
RS	44	3.330881	7.112587	240.409624	0.008090	0.006643
RS	45	3.617930	7.112587	249.954851	0.008411	0.006561
RS	46	3.928996	7.980941	231.393834	0.007787	0.005978
RS	47	4.266087	7.980941	240.136568	0.008081	0.005915
RS	48	4.631382	8.906528	223.074206	0.007507	0.005414
RS	49	5.027239	8.906528	230.999801	0.007774	0.005377
RS	50	5.456217	9.906236	214.811397	0.007229	0.004945
RS	51	5.921085	9.906236	221.902122	0.007467	0.004936
RS	52	6.424847	11.026046	205.693229	0.006922	0.004552
RS	53	6.970757	11.026046	211.948467	0.007132	0.004562
RS	54	7.562341	13.192558	182.623081	0.006146	0.004003
RS	55	8.203421	13.192558	188.394281	0.006340	0.004033
RS	56	8.898138	13.192558	193.548763	0.006513	0.004045
RS	57	9.650980	13.192558	197.958413	0.006662	0.004037
RS	58	10.466808	35.614699	76.216678	0.002565	0.002208
RS	59	11.350895	35.614699	80.636689	0.002714	0.002287
RS	60	12.308949	35.614699	85.141748	0.002865	0.002358
RS	61	13.347160	35.614699	89.702875	0.003019	0.002420
RS	62	14.472235	35.614699	94.285436	0.003173	0.002474
RS	63	15.691441	35.614699	2906.195742	0.097799	0.046965
PA	4+25*2+4+6 0.008595243 0.004182904 15.691440507 1.061232009 0.527775060 0.457190813 0.461138224 0.496816253 0.554841595 0.633460973 0.735629299 0.865217304 1.025087288 1.219743255 1.457256219 1.747608637 2.099084999 2.516177190 3.000013354 3.548864192 4.158088098 4.821447659 5.534698343 6.297724073 7.112587409 7.980940649 8.906528186 9.906235851 11.026045597 13.192557932 35.614699466
//
IT	5645
RD	3
LK	-103437.525027
QD	-2632.861521 -> -1556.800163
RI	0.0696113244
TR	0.006059	0.005151
MT	17.235256
MM	C_pi: 9.213357, n_recomb: 56899.854023
RS	0	0.000000	2.638687	179.327821	0.003152	0.000056
RS	1	0.008527	2.638687	193.969264	0.003409	0.000434
RS	2	0.017782	2.638687	209.746266	0.003686	0.001163
RS	3	0.027825	2.638687	226.736306	0.003985	0.002218
RS	4	0.038725	0.845751	760.828154	0.013371	0.007176
RS	5	0.050554	0.845751	813.778483	0.014302	0.010395
RS	6	0.063392	0.613865	1194.015125	0.020985	0.016093
RS	7	0.077325	0.613865	1265.578074	0.022242	0.020269
RS	8	0.092446	0.556946	1473.543255	0.025897	0.024105
RS	9	0.108856	0.556946	1550.891625	0.027257	0.027886
RS	10	0.126666	0.560167	1618.836930	0.028451	0.029248
RS	11	0.145994	0.560167	1694.899923	0.029787	0.032544
RS	12	0.166970	0.595729	1665.509579	0.029271	0.032101
RS	13	0.189735	0.595729	1737.053953	0.030528	0.035071
RS	14	0.214442	0.655483	1644.293716	0.028898	0.033333
RS	15	0.241255	0.655483	1710.141275	0.030055	0.035943
RS	16	0.270354	0.739572	1574.961364	0.027680	0.033205
RS	17	0.301935	0.739572	1634.991255	0.028735	0.035456
RS	18	0.336209	0.850691	1474.825675	0.025920	0.032064
RS	19	0.373405	0.850691	1529.430020	0.026879	0.033969
RS	20	0.413773	0.992052	1359.731105	0.023897	0.030260
RS	21	0.457584	0.992052	1409.457872	0.024771	0.031812
RS	22	0.505130	1.169757	1239.060847	0.021776	0.028001
RS	23	0.556731	1.169757	1284.467158	0.022574	0.029219
RS	24	0.612731	1.394380	1117.310282	0.019636	0.025432
RS	25	0.673507	1.394380	1158.918232	0.020368	0.026356
RS	26	0.739466	1.679750	998.323862	0.017545	0.022698
RS	27	0.811049	1.679750	1036.579212	0.018218	0.023361
RS	28	0.888735	2.039615	886.954065	0.015588	0.019950
RS	29	0.973047	2.039615	922.200616	0.016207	0.020397
RS	30	1.064548	2.484863	787.569668	0.013841	0.017344
RS	31	1.163851	2.484863	820.072571	0.014413	0.017632
RS	32	1.271622	3.022942	702.364251	0.012344	0.014998
RS	33	1.388583	3.022942	732.355392	0.012871	0.015182
RS	34	1.515517	3.657360	631.490190	0.011098	0.012969
RS	35	1.653275	3.657360	659.195195	0.011585	0.013089
RS	36	1.802781	4.386737	573.903125	0.010086	0.011261
RS	37	1.965034	4.386737	599.544537	0.010537	0.011343
RS	38	2.141124	5.205368	527.911265	0.009278	0.009849
RS	39	2.332229	5.205368	551.697709	0.009696	0.009913
RS	40	2.539630	6.107581	491.364132	0.008636	0.008690
RS	41	2.764716	6.107581	513.474856	0.009024	0.008746
RS	42	3.008996	7.091060	462.052629	0.008120	0.007735
RS	43	3.274106	7.091060	482.627323	0.008482	0.007784
RS	44	3.561823	8.154565	438.192008	0.007701	0.006935
RS	45	3.874073	8.154565	457.329556	0.008037	0.006978
RS	46	4.212950	9.294058	418.537744	0.007356	0.006259
RS	47	4.580724	9.294058	436.298564	0.007668	0.006303
RS	48	4.979859	10.506657	402.014878	0.007065	0.005692
RS	49	5.413028	10.506657	418.423003	0.007354	0.005744
RS	50	5.883135	11.808869	387.124109	0.006804	0.005217
RS	51	6.393328	11.808869	402.176241	0.007068	0.005278
RS	52	6.947027	13.263596	371.632745	0.006531	0.004804
RS	53	7.547940	13.263596	385.328642	0.006772	0.004871
RS	54	8.200095	16.126277	328.871161	0.005780	0.004138
RS	55	8.907860	16.126277	341.588724	0.006003	0.004214
RS	56	9.675978	16.126277	353.471777	0.006212	0.004278
RS	57	10.509595	16.126277	364.284377	0.006402	0.004325
RS	58	11.414296	61.498797	100.224372	0.001761	0.001645
RS	59	12.396142	61.498797	107.248884	0.001885	0.001718
RS	60	13.461712	61.498797	114.627094	0.002015	0.001788
RS	61	14.618146	61.498797	122.352134	0.002150	0.001855
RS	62	15.873191	61.498797	130.411631	0.002292	0.001915
RS	63	17.235256	61.498797	6717.732219	0.118062	0.049290
PA	4+25*2+4+6 0.006059272 0.005150956 17.235255605 2.638687380 0.845751460 0.613865311 0.556945995 0.560166987 0.595729425 0.655482793 0.739572365 0.850690793 0.992052249 1.169756600 1.394379771 1.679749962 2.039614734 2.484863432 3.022941694 3.657359846 4.386736627 5.205367550 6.107581235 7.091059673 8.154565294 9.294058444 10.506656657 11.808868778 13.263595571 16.126277057 61.498797350
//
IT	5270
RD	4
LK	-101582.918473
QD	-1955.110419 -> -1363.946679
RI	0.0529737629
TR	0.004481	0.005836
MT	18.813884
MM	C_pi: 11.522334, n_recomb: 79850.098485
RS	0	0.000000	6.621738	101.170577	0.001267	0.000023
RS	1	0.008677	6.621738	109.802257	0.001375	0.000181
RS	2	0.018108	6.621738	119.156511	0.001492	0.000486
RS	3	0.028357	6.621738	129.291322	0.001619	0.000921
RS	4	0.039495	1.388277	666.748455	0.008350	0.004549
RS	5	0.051599	1.388277	718.069840	0.008993	0.006471
RS	6	0.064754	0.854145	1251.928316	0.015678	0.011776
RS	7	0.079051	0.854145	1337.070074	0.016745	0.014713
RS	8	0.094588	0.701271	1732.948500	0.021703	0.019429
RS	9	0.111473	0.701271	1836.701602	0.023002	0.022552
RS	10	0.129823	0.659865	2062.493279	0.025830	0.025465
RS	11	0.149766	0.659865	2172.032508	0.027201	0.028474
RS	12	0.171439	0.668620	2251.807306	0.028200	0.029615
RS	13	0.194993	0.668620	2359.080580	0.029544	0.032460
RS	14	0.220591	0.708721	2326.935866	0.029141	0.032098
RS	15	0.248410	0.708721	2427.609302	0.030402	0.034687
RS	16	0.278643	0.775725	2310.278863	0.028933	0.033043
RS	17	0.311500	0.775725	2402.481249	0.030087	0.035340
RS	18	0.347207	0.869692	2225.878366	0.027876	0.032736
RS	19	0.386013	0.869692	2309.294563	0.028920	0.034757
RS	20	0.428187	0.992443	2097.839147	0.026272	0.031550
RS	21	0.474020	0.992443	2172.962414	0.027213	0.033299
RS	22	0.523830	1.149675	1942.045838	0.024321	0.029722
RS	23	0.577962	1.149675	2009.747773	0.025169	0.031189
RS	24	0.636792	1.352245	1768.043658	0.022142	0.027379
RS	25	0.700727	1.352245	1829.361292	0.022910	0.028566
RS	26	0.770209	1.614848	1585.383416	0.019854	0.024673
RS	27	0.845721	1.614848	1641.312379	0.020555	0.025598
RS	28	0.927786	1.952978	1405.765082	0.017605	0.021813
RS	29	1.016971	1.952978	1457.079735	0.018248	0.022510
RS	30	1.113895	2.380330	1239.982191	0.015529	0.019019
RS	31	1.219230	2.380330	1287.204596	0.016120	0.019534
RS	32	1.333706	2.907866	1094.607075	0.013708	0.016455
RS	33	1.458115	2.907866	1138.100188	0.014253	0.016833
RS	34	1.593319	3.542685	971.916120	0.012172	0.014209
RS	35	1.740256	3.542685	1011.981637	0.012674	0.014492
RS	36	1.899943	4.286199	871.354990	0.010912	0.012308
RS	37	2.073486	4.286199	908.282122	0.011375	0.012527
RS	38	2.262089	5.134025	790.663633	0.009902	0.010736
RS	39	2.467058	5.134025	824.734978	0.010329	0.010914
RS	40	2.689813	6.079984	726.488248	0.009098	0.009452
RS	41	2.931897	6.079984	757.962948	0.009492	0.009603
RS	42	3.194988	7.119736	675.225949	0.008456	0.008402
RS	43	3.480908	7.119736	704.320520	0.008821	0.008533
RS	44	3.791639	8.248501	633.918833	0.007939	0.007535
RS	45	4.129334	8.248501	660.796848	0.008275	0.007651
RS	46	4.496331	9.456967	600.462950	0.007520	0.006816
RS	47	4.895175	9.456967	625.230497	0.007830	0.006921
RS	48	5.328628	10.736088	573.014909	0.007176	0.006217
RS	49	5.799693	10.736088	595.719013	0.007460	0.006315
RS	50	6.311635	12.098773	549.043979	0.006876	0.005708
RS	51	6.868001	12.098773	569.687228	0.007134	0.005802
RS	52	7.472645	13.612197	524.848090	0.006573	0.005251
RS	53	8.129756	13.612197	543.443141	0.006806	0.005338
RS	54	8.843888	16.622378	461.219907	0.005776	0.004471
RS	55	9.619987	16.622378	478.514389	0.005993	0.004561
RS	56	10.463433	16.622378	494.460115	0.006192	0.004636
RS	57	11.380068	16.622378	508.703326	0.006371	0.004693
RS	58	12.376243	86.947487	102.220128	0.001280	0.001268
RS	59	13.458861	86.947487	110.004677	0.001378	0.001331
RS	60	14.635422	86.947487	118.279890	0.001481	0.001393
RS	61	15.914079	86.947487	127.058088	0.001591	0.001455
RS	62	17.303690	86.947487	136.348050	0.001708	0.001515
RS	63	18.813884	86.947487	9673.979163	0.121152	0.052030
PA	4+25*2+4+6 0.004480814 0.005835877 18.813883812 6.621738239 1.388277224 0.854144695 0.701271129 0.659864676 0.668619605 0.708720579 0.775724676 0.869692284 0.992442986 1.149675002 1.352244895 1.614847990 1.952977752 2.380329594 2.907866342 3.542685423 4.286199367 5.134025426 6.079984075 7.119736315 8.248501254 9.456967447 10.736087972 12.098773232 13.612196671 16.622377893 86.947487291
//
IT	6355
RD	5
LK	-100499.613179
QD	-1563.113625 -> -1156.430210
RI	0.0401326486
TR	0.003449	0.006327
MT	20.393580
MM	C_pi: 13.083647, n_recomb: 97560.283520
RS	0	0.000000	16.241808	50.837150	0.000521	0.000010
RS	1	0.008816	16.241808	55.289169	0.000567	0.000079
RS	2	0.018409	16.241808	60.128221	0.000616	0.000212
RS	3	0.028848	16.241808	65.387426	0.000670	0.000399
RS	4	0.040207	2.260317	509.716991	0.005225	0.002974
RS	5	0.052567	2.260317	551.517968	0.005653	0.004168
RS	6	0.066018	1.192625	1127.149873	0.011553	0.008818
RS	7	0.080654	1.192625	1210.963053	0.012412	0.010889
RS	8	0.096580	0.893597	1730.219268	0.017735	0.015768
RS	9	0.113910	0.893597	1845.124527	0.018913	0.018231
RS	10	0.132768	0.791101	2215.355574	0.022708	0.021973
RS	11	0.153289	0.791101	2346.419080	0.024051	0.024565
RS	12	0.175618	0.766945	2556.185159	0.026201	0.026824
RS	13	0.199917	0.766945	2691.268767	0.027586	0.029416
RS	14	0.226357	0.785795	2758.724723	0.028277	0.030214
RS	15	0.255128	0.785795	2889.642437	0.029619	0.032670
RS	16	0.286436	0.836675	2836.884303	0.029078	0.032097
RS	17	0.320504	0.836675	2958.865083	0.030329	0.034340
RS	18	0.357575	0.916181	2813.606751	0.028840	0.032641
RS	19	0.397914	0.916181	2924.523668	0.029977	0.034657
RS	20	0.441810	1.024085	2715.947826	0.027839	0.032152
RS	21	0.489575	1.024085	2815.400053	0.028858	0.033940
RS	22	0.541552	1.165056	2562.888726	0.026270	0.030849
RS	23	0.598110	1.165056	2651.541080	0.027178	0.032396
RS	24	0.659655	1.349466	2367.065319	0.024263	0.028855
RS	25	0.726625	1.349466	2446.265803	0.025074	0.030152
RS	26	0.799500	1.591826	2142.963159	0.021966	0.026322
RS	27	0.878799	1.591826	2214.318235	0.022697	0.027375
RS	28	0.965089	1.907835	1909.601661	0.019574	0.023488
RS	29	1.058986	1.907835	1974.516066	0.020239	0.024318
RS	30	1.161161	2.312012	1685.652011	0.017278	0.020614
RS	31	1.272343	2.312012	1745.103799	0.017887	0.021257
RS	32	1.393328	2.816771	1483.894091	0.015210	0.017909
RS	33	1.524978	2.816771	1538.500153	0.015770	0.018403
RS	34	1.668234	3.430922	1310.435263	0.013432	0.015498
RS	35	1.824120	3.430922	1360.613485	0.013946	0.015880
RS	36	1.993748	4.157279	1166.500002	0.011957	0.013432
RS	37	2.178331	4.157279	1212.589592	0.012429	0.013735
RS	38	2.379186	4.991865	1050.103730	0.010764	0.011715
RS	39	2.597749	4.991865	1092.417020	0.011197	0.011962
RS	40	2.835580	5.927543	957.136783	0.009811	0.010309
RS	41	3.094377	5.927543	995.962257	0.010209	0.010518
RS	42	3.375990	6.957559	882.808241	0.009049	0.009161
RS	43	3.682430	6.957559	918.392001	0.009414	0.009341
RS	44	4.015885	8.073364	823.044439	0.008436	0.008218
RS	45	4.378737	8.073364	855.570646	0.008770	0.008375
RS	46	4.773578	9.260681	774.852172	0.007942	0.007442
RS	47	5.203228	9.260681	804.427594	0.008245	0.007579
RS	48	5.670755	10.504887	735.540854	0.007539	0.006797
RS	49	6.179499	10.504887	762.188678	0.007812	0.006917
RS	50	6.733093	11.813951	701.470407	0.007190	0.006244
RS	51	7.335491	11.813951	725.158859	0.007433	0.006348
RS	52	7.990997	13.252586	667.417261	0.006841	0.005733
RS	53	8.704291	13.252586	688.159183	0.007054	0.005822
RS	54	9.480468	16.127880	583.557208	0.005982	0.004848
RS	55	10.325072	16.127880	602.852299	0.006179	0.004935
RS	56	11.244136	16.127880	619.935227	0.006354	0.005003
RS	57	12.244223	16.127880	634.327458	0.006502	0.005047
RS	58	13.332477	111.519385	96.316039	0.000987	0.000994
RS	59	14.516670	111.519385	104.039918	0.001066	0.001047
RS	60	15.805261	111.519385	112.308653	0.001151	0.001101
RS	61	17.207452	111.519385	121.146722	0.001242	0.001155
RS	62	18.733260	111.519385	130.576853	0.001338	0.001210
RS	63	20.393580	111.519385	11618.967501	0.119095	0.054656
PA	4+25*2+4+6 0.003449310 0.006326537 20.393580418 16.241808075 2.260316924 1.192625401 0.893596513 0.791101051 0.766945473 0.785795199 0.836675220 0.916181266 1.024085284 1.165055519 1.349465804 1.591826043 1.907835294 2.312012162 2.816771067 3.430922390 4.157279344 4.991864602 5.927543221 6.957559323 8.073364086 9.260680826 10.504887180 11.813950561 13.252586002 16.127880158 111.519384925
//
IT	4786
RD	6
LK	-99734.134306
QD	-1274.204752 -> -968.717335
RI	0.0311063097
TR	0.002722	0.006677
MT	22.031328
MM	C_pi: 14.263896, n_recomb: 111587.137914
RS	0	0.000000	38.148169	24.983615	0.000224	0.000005
RS	1	0.008949	38.148169	27.213521	0.000244	0.000037
RS	2	0.018698	38.148169	29.641890	0.000266	0.000098
RS	3	0.029320	38.148169	32.286278	0.000289	0.000182
RS	4	0.040893	3.583510	373.760389	0.003349	0.002023
RS	5	0.053501	3.583510	405.731160	0.003636	0.002798
RS	6	0.067238	1.641593	958.768505	0.008592	0.006809
RS	7	0.082203	1.641593	1034.719439	0.009273	0.008306
RS	8	0.098508	1.132975	1612.708831	0.014452	0.013049
RS	9	0.116272	1.132975	1728.589996	0.015491	0.014981
RS	10	0.135626	0.949955	2202.597799	0.019739	0.019098
RS	11	0.156712	0.949955	2344.876648	0.021014	0.021285
RS	12	0.179684	0.885580	2669.735797	0.023925	0.024245
RS	13	0.204713	0.885580	2824.281305	0.025310	0.026556
RS	14	0.231981	0.880710	2996.115341	0.026850	0.028199
RS	15	0.261689	0.880710	3151.552302	0.028243	0.030482
RS	16	0.294056	0.915572	3181.230323	0.028509	0.030781
RS	17	0.329319	0.915572	3329.665322	0.029839	0.032930
RS	18	0.367737	0.982437	3241.204594	0.029046	0.032044
RS	19	0.409594	0.982437	3378.058542	0.030273	0.034017
RS	20	0.455197	1.078670	3201.052027	0.028687	0.032210
RS	21	0.504880	1.078670	3324.289193	0.029791	0.033989
RS	22	0.559009	1.207712	3079.111639	0.027594	0.031448
RS	23	0.617982	1.207712	3188.520541	0.028574	0.033015
RS	24	0.682233	1.379326	2888.206658	0.025883	0.029857
RS	25	0.752233	1.379326	2984.960309	0.026750	0.031197
RS	26	0.828498	1.607638	2645.563627	0.023708	0.027577
RS	27	0.911587	1.607638	2731.647039	0.024480	0.028690
RS	28	1.002112	1.908145	2376.296859	0.021295	0.024856
RS	29	1.100737	1.908145	2453.743950	0.021989	0.025757
RS	30	1.208188	2.295495	2106.862184	0.018881	0.021985
RS	31	1.325255	2.295495	2177.230048	0.019511	0.022702
RS	32	1.452798	2.782623	1857.040243	0.016642	0.019210
RS	33	1.591754	2.782623	1921.336766	0.017218	0.019774
RS	34	1.743145	3.379061	1637.903054	0.014678	0.016688
RS	35	1.908084	3.379061	1696.755882	0.015206	0.017134
RS	36	2.087783	4.088060	1453.563436	0.013026	0.014502
RS	37	2.283563	4.088060	1507.401541	0.013509	0.014860
RS	38	2.496862	4.905307	1303.157537	0.011678	0.012669
RS	39	2.729250	4.905307	1352.322583	0.012119	0.012964
RS	40	2.982433	5.822161	1182.390700	0.010596	0.011163
RS	41	3.258273	5.822161	1227.177892	0.010997	0.011411
RS	42	3.558797	6.829108	1085.609948	0.009729	0.009932
RS	43	3.886214	6.829108	1126.262307	0.010093	0.010143
RS	44	4.242932	7.913618	1007.792223	0.009031	0.008922
RS	45	4.631571	7.913618	1044.475428	0.009360	0.009103
RS	46	5.054988	9.056396	945.119402	0.008470	0.008092
RS	47	5.516296	9.056396	977.894080	0.008764	0.008245
RS	48	6.018886	10.237185	894.058115	0.008012	0.007401
RS	49	6.566451	10.237185	922.868645	0.008270	0.007529
RS	50	7.163017	11.458104	849.840572	0.007616	0.006804
RS	51	7.812967	11.458104	874.565059	0.007838	0.006907
RS	52	8.521081	12.778002	805.700418	0.007220	0.006243
RS	53	9.292562	12.778002	826.316847	0.007405	0.006322
RS	54	10.133081	15.410261	703.156115	0.006301	0.005265
RS	55	11.048816	15.410261	722.204981	0.006472	0.005340
RS	56	12.046498	15.410261	737.859170	0.006612	0.005389
RS	57	13.133461	15.410261	749.522511	0.006717	0.005407
RS	58	14.317693	135.808256	89.075147	0.000798	0.000804
RS	59	15.607899	135.808256	96.499681	0.000865	0.000850
RS	60	17.013563	135.808256	104.488068	0.000936	0.000898
RS	61	18.545017	135.808256	113.072496	0.001013	0.000946
RS	62	20.213517	135.808256	122.284791	0.001096	0.000995
RS	63	22.031328	135.808256	12944.216607	0.116001	0.056880
PA	4+25*2+4+6 0.002722382 0.006677129 22.031327820 38.148169299 3.583509921 1.641593288 1.132975245 0.949955417 0.885579718 0.880710281 0.915571924 0.982436860 1.078669907 1.207712238 1.379325638 1.607638402 1.908144601 2.295495207 2.782623047 3.379061466 4.088059812 4.905307136 5.822161006 6.829107603 7.913617765 9.056395939 10.237184750 11.458104332 12.778001501 15.410260735 135.808256146
//
IT	5412
RD	7
LK	-99152.297565
QD	-1046.852844 -> -806.611593
RI	0.0248590339
TR	0.002179	0.006922
MT	23.766771
MM	C_pi: 15.231744, n_recomb: 122930.197519
RS	0	0.000000	85.028726	12.468732	0.000101	0.000002
RS	1	0.009079	85.028726	13.599747	0.000111	0.000018
RS	2	0.018983	85.028726	14.833249	0.000121	0.000048
RS	3	0.029786	85.028726	16.178503	0.000132	0.000088
RS	4	0.041570	5.488734	273.057759	0.002221	0.001431
RS	5	0.054424	5.488734	297.135316	0.002417	0.001955
RS	6	0.068444	2.211392	800.699874	0.006513	0.005408
RS	7	0.083738	2.211392	867.155172	0.007054	0.006519
RS	8	0.100420	1.419290	1458.949360	0.011868	0.011004
RS	9	0.118617	1.419290	1570.330857	0.012774	0.012530
RS	10	0.138467	1.134498	2107.920915	0.017147	0.016762
RS	11	0.160118	1.134498	2254.071831	0.018336	0.018601
RS	12	0.183735	1.021835	2667.960539	0.021703	0.021970
RS	13	0.209497	1.021835	2834.775943	0.023060	0.024022
RS	14	0.237597	0.990122	3099.611897	0.025214	0.026253
RS	15	0.268249	0.990122	3273.756742	0.026631	0.028365
RS	16	0.301684	1.008268	3386.648924	0.027549	0.029333
RS	17	0.338154	1.008268	3557.561801	0.028940	0.031385
RS	18	0.377936	1.063298	3535.501899	0.028760	0.031173
RS	19	0.421330	1.063298	3696.061727	0.030066	0.033100
RS	20	0.468663	1.149821	3565.861395	0.029007	0.031913
RS	21	0.520294	1.149821	3712.003075	0.030196	0.033679
RS	22	0.576613	1.269951	3492.538414	0.028411	0.031665
RS	23	0.638046	1.269951	3622.646852	0.029469	0.033243
RS	24	0.705056	1.432869	3325.951366	0.027056	0.030489
RS	25	0.778150	1.432869	3440.502114	0.027987	0.031857
RS	26	0.857881	1.652381	3083.669143	0.025085	0.028501
RS	27	0.944851	1.652381	3184.638869	0.025906	0.029655
RS	28	1.039717	1.943777	2794.987163	0.022736	0.025947
RS	29	1.143197	1.943777	2884.857094	0.023467	0.026896
RS	30	1.256072	2.321682	2493.169664	0.020281	0.023136
RS	31	1.379195	2.321682	2574.065615	0.020939	0.023903
RS	32	1.513497	2.799243	2204.945640	0.017937	0.020341
RS	33	1.659993	2.799243	2278.339945	0.018534	0.020955
RS	34	1.819790	3.386280	1946.902157	0.015837	0.017754
RS	35	1.994095	3.386280	2013.715198	0.016381	0.018247
RS	36	2.184227	4.085999	1726.781463	0.014047	0.015483
RS	37	2.391621	4.085999	1787.588788	0.014541	0.015882
RS	38	2.617845	4.893285	1545.531724	0.012572	0.013565
RS	39	2.864610	4.893285	1600.728638	0.013021	0.013894
RS	40	3.133778	5.797646	1399.193211	0.011382	0.011981
RS	41	3.427386	5.797646	1449.080761	0.011788	0.012257
RS	42	3.747652	6.786558	1281.603605	0.010425	0.010683
RS	43	4.096996	6.786558	1326.404064	0.010790	0.010917
RS	44	4.478058	7.843329	1186.999546	0.009656	0.009619
RS	45	4.893718	7.843329	1226.829562	0.009980	0.009815
RS	46	5.347118	8.943435	1110.852838	0.009036	0.008743
RS	47	5.841684	8.943435	1145.682814	0.009320	0.008904
RS	48	6.381154	10.060632	1048.846729	0.008532	0.008013
RS	49	6.969604	10.060632	1078.483113	0.008773	0.008141
RS	50	7.611482	11.190391	995.118979	0.008095	0.007378
RS	51	8.311638	11.190391	1019.279323	0.008292	0.007472
RS	52	9.075365	12.383801	941.369728	0.007658	0.006773
RS	53	9.908433	12.383801	959.933541	0.007809	0.006834
RS	54	10.817139	14.738815	822.618586	0.006692	0.005719
RS	55	11.808350	14.738815	839.302634	0.006827	0.005773
RS	56	12.889558	14.738815	851.136295	0.006924	0.005794
RS	57	14.068932	14.738815	857.431913	0.006975	0.005776
RS	58	15.355387	159.910783	82.501728	0.000671	0.000673
RS	59	16.758644	159.910783	89.599507	0.000729	0.000714
RS	60	18.289308	159.910783	97.266734	0.000791	0.000756
RS	61	19.958948	159.910783	105.540821	0.000859	0.000800
RS	62	21.780181	159.910783	114.459879	0.000931	0.000845
RS	63	23.766771	159.910783	13882.956505	0.112934	0.058648
PA	4+25*2+4+6 0.002178747 0.006921978 23.766770568 85.028725719 5.488734470 2.211392308 1.419289807 1.134498400 1.021835095 0.990122308 1.008268281 1.063298155 1.149820957 1.269951269 1.432868797 1.652380711 1.943777096 2.321681877 2.799243271 3.386279920 4.085999361 4.893285092 5.797645572 6.786558215 7.843328650 8.943434549 10.060631740 11.190390951 12.383801003 14.738814825 159.910782616
//
IT	7265
RD	8
LK	-98689.937239
QD	-863.383023 -> -665.726229
RI	0.0204035859
TR	0.001753	0.007091
MT	25.598997
MM	C_pi: 16.029178, n_recomb: 132000.941380
RS	0	0.000000	179.328256	6.413038	0.000049	0.000001
RS	1	0.009208	179.328256	7.003384	0.000053	0.000010
RS	2	0.019263	179.328256	7.648060	0.000058	0.000025
RS	3	0.030244	179.328256	8.352063	0.000063	0.000045
RS	4	0.042236	8.102307	201.715980	0.001528	0.001050
RS	5	0.055333	8.102307	219.927599	0.001666	0.001417
RS	6	0.069635	2.909434	666.510443	0.005049	0.004405
RS	7	0.085254	2.909434	723.845712	0.005484	0.005249
RS	8	0.102312	1.753077	1301.231623	0.009858	0.009430
RS	9	0.120940	1.753077	1405.433889	0.010647	0.010647
RS	10	0.141283	1.344293	1973.770745	0.014953	0.014842
RS	11	0.163499	1.344293	2118.743262	0.016051	0.016393
RS	12	0.187761	1.174793	2594.714767	0.019657	0.019976
RS	13	0.214257	1.174793	2767.839237	0.020968	0.021800
RS	14	0.243192	1.112589	3108.524077	0.023549	0.024427
RS	15	0.274791	1.112589	3295.777629	0.024968	0.026384
RS	16	0.309300	1.112693	3484.489508	0.026397	0.027859
RS	17	0.346987	1.112693	3673.413330	0.027829	0.029821
RS	18	0.388143	1.155882	3718.583454	0.028171	0.030157
RS	19	0.433089	1.155882	3899.804540	0.029544	0.032044
RS	20	0.482174	1.233633	3823.373802	0.028965	0.031391
RS	21	0.535778	1.233633	3990.729655	0.030233	0.033152
RS	22	0.594317	1.346641	3808.203597	0.028850	0.031617
RS	23	0.658247	1.346641	3958.372831	0.029987	0.033211
RS	24	0.728063	1.503533	3679.159587	0.027872	0.030848
RS	25	0.804307	1.503533	3811.497055	0.028875	0.032247
RS	26	0.887572	1.717907	3452.002421	0.026151	0.029171
RS	27	0.978503	1.717907	3568.068938	0.027031	0.030362
RS	28	1.077806	2.004944	3158.183670	0.023925	0.026816
RS	29	1.186253	2.004944	3260.630877	0.024702	0.027807
RS	30	1.304686	2.379268	2836.366598	0.021487	0.024102
RS	31	1.434023	2.379268	2927.772011	0.022180	0.024912
RS	32	1.575268	2.854190	2519.644541	0.019088	0.021325
RS	33	1.729519	2.854190	2601.940521	0.019712	0.021982
RS	34	1.897973	3.439640	2230.222707	0.016896	0.018707
RS	35	2.081938	3.439640	2304.664678	0.017459	0.019238
RS	36	2.282840	4.138576	1979.874316	0.014999	0.016379
RS	37	2.502241	4.138576	2047.229498	0.015509	0.016813
RS	38	2.741844	4.944805	1771.865173	0.013423	0.014398
RS	39	3.003508	4.944805	1832.610435	0.013883	0.014757
RS	40	3.289265	5.845773	1603.006008	0.012144	0.012756
RS	41	3.601333	5.845773	1657.456189	0.012556	0.013055
RS	42	3.942135	6.825782	1466.959826	0.011113	0.011406
RS	43	4.314316	6.825782	1515.307129	0.011480	0.011657
RS	44	4.720766	7.863808	1357.446823	0.010284	0.010298
RS	45	5.164640	7.863808	1399.734234	0.010604	0.010505
RS	46	5.649384	8.929873	1269.367935	0.009616	0.009386
RS	47	6.178761	8.929873	1305.434283	0.009890	0.009551
RS	48	6.756881	9.991321	1197.721469	0.009074	0.008626
RS	49	7.388231	9.991321	1227.173160	0.009297	0.008749
RS	50	8.077713	11.036290	1135.625838	0.008603	0.007961
RS	51	8.830680	11.036290	1157.935243	0.008772	0.008040
RS	52	9.652976	12.106928	1073.295229	0.008131	0.007320
RS	53	10.550986	12.106928	1088.146820	0.008243	0.007355
RS	54	11.531680	14.176430	941.704244	0.007134	0.006208
RS	55	12.602672	14.176430	953.928660	0.007227	0.006234
RS	56	13.772276	14.176430	959.633875	0.007270	0.006218
RS	57	15.049571	14.176430	958.087762	0.007258	0.006153
RS	58	16.444475	183.159921	77.123326	0.000584	0.000581
RS	59	17.967814	183.159921	83.939484	0.000636	0.000618
RS	60	19.631416	183.159921	91.326619	0.000692	0.000657
RS	61	21.448195	183.159921	99.325957	0.000752	0.000697
RS	62	23.432254	183.159921	107.980231	0.000818	0.000739
RS	63	25.598997	183.159921	14527.125784	0.110053	0.060012
PA	4+25*2+4+6 0.001752974 0.007090545 25.598996836 179.328255745 8.102306818 2.909434076 1.753076890 1.344293443 1.174792771 1.112589483 1.112692688 1.155881540 1.233632553 1.346640592 1.503533078 1.717907001 2.004944171 2.379267896 2.854189622 3.439640239 4.138576243 4.944804943 5.845773324 6.825782374 7.863807903 8.929873242 9.991320594 11.036290105 12.106927667 14.176429585 183.159921219
//
IT	7016
RD	9
LK	-98305.273122
QD	-710.929647 -> -540.680924
RI	0.0170261634
TR	0.001409	0.007211
MT	27.474216
MM	C_pi: 16.621864, n_recomb: 138803.106760
RS	0	0.000000	358.231878	3.410565	0.000025	0.000001
RS	1	0.009330	358.231878	3.728790	0.000027	0.000005
RS	2	0.019530	358.231878	4.076710	0.000029	0.000013
RS	3	0.030682	358.231878	4.457097	0.000032	0.000024
RS	4	0.042874	11.528677	151.333992	0.001090	0.000797
RS	5	0.056203	11.528677	165.261206	0.001191	0.001064
RS	6	0.070777	3.739355	555.541244	0.004002	0.003668
RS	7	0.086710	3.739355	604.705362	0.004357	0.004323
RS	8	0.104129	2.135214	1150.054511	0.008286	0.008191
RS	9	0.123174	2.135214	1245.758164	0.008975	0.009169
RS	10	0.143995	1.580009	1818.627637	0.013102	0.013235
RS	11	0.166759	1.580009	1958.713652	0.014111	0.014547
RS	12	0.191647	1.344654	2471.651267	0.017807	0.018211
RS	13	0.218857	1.344654	2645.898605	0.019062	0.019836
RS	14	0.248605	1.247789	3043.468604	0.021927	0.022721
RS	15	0.281129	1.247789	3238.281427	0.023330	0.024539
RS	16	0.316687	1.227917	3491.593037	0.025155	0.026394
RS	17	0.355563	1.227917	3693.497507	0.026610	0.028274
RS	18	0.398066	1.258556	3801.992396	0.027391	0.029056
RS	19	0.444534	1.258556	3999.883217	0.028817	0.030909
RS	20	0.495337	1.327618	3979.423478	0.028670	0.030716
RS	21	0.550880	1.327618	4165.222976	0.030008	0.032477
RS	22	0.611605	1.434247	4026.628813	0.029010	0.031375
RS	23	0.677996	1.434247	4195.219706	0.030224	0.032993
RS	24	0.750581	1.586536	3943.970227	0.028414	0.031001
RS	25	0.829937	1.586536	4093.303689	0.029490	0.032437
RS	26	0.916698	1.797936	3743.646960	0.026971	0.029642
RS	27	1.011552	1.797936	3874.507172	0.027914	0.030877
RS	28	1.115257	2.083599	3457.293071	0.024908	0.027508
RS	29	1.228637	2.083599	3572.193269	0.025736	0.028544
RS	30	1.352594	2.458210	3127.312331	0.022531	0.024919
RS	31	1.488117	2.458210	3229.096724	0.023264	0.025774
RS	32	1.636284	2.935225	2792.255969	0.020117	0.022190
RS	33	1.798274	2.935225	2883.245740	0.020772	0.022889
RS	34	1.975377	3.524649	2479.655127	0.017865	0.019566
RS	35	2.169003	3.524649	2561.437852	0.018454	0.020136
RS	36	2.380694	4.229046	2205.478007	0.015889	0.017205
RS	37	2.612136	4.229046	2279.033673	0.016419	0.017673
RS	38	2.865170	5.041011	1975.626190	0.014233	0.015180
RS	39	3.141811	5.041011	2041.533105	0.014708	0.015567
RS	40	3.444262	5.945794	1788.042817	0.012882	0.013493
RS	41	3.774931	5.945794	1846.637588	0.013304	0.013816
RS	42	4.136450	6.924435	1636.527030	0.011790	0.012104
RS	43	4.531698	6.924435	1687.965741	0.012161	0.012371
RS	44	4.963822	7.951485	1514.515951	0.010911	0.010963
RS	45	5.436261	7.951485	1558.747441	0.011230	0.011179
RS	46	5.952777	8.991301	1416.509376	0.010205	0.010024
RS	47	6.517483	8.991301	1453.203000	0.010470	0.010191
RS	48	7.134874	10.004527	1336.941347	0.009632	0.009241
RS	49	7.809866	10.004527	1365.442026	0.009837	0.009357
RS	50	8.547833	10.971509	1268.024757	0.009135	0.008554
RS	51	9.354649	10.971509	1287.466481	0.009275	0.008615
RS	52	10.236740	11.924598	1198.592545	0.008635	0.007884
RS	53	11.201126	11.924598	1208.338492	0.008705	0.007889
RS	54	12.255487	13.706891	1058.304668	0.007625	0.006734
RS	55	13.408217	13.706891	1064.011227	0.007666	0.006723
RS	56	14.668492	13.706891	1061.400446	0.007647	0.006660
RS	57	16.046348	13.706891	1049.763158	0.007563	0.006539
RS	58	17.552753	203.902927	73.088545	0.000527	0.000517
RS	59	19.199702	203.902927	79.696650	0.000574	0.000552
RS	60	21.000305	203.902927	86.877453	0.000626	0.000588
RS	61	22.968900	203.902927	94.675106	0.000682	0.000627
RS	62	25.121159	203.902927	103.135886	0.000743	0.000666
RS	63	27.474216	203.902927	14887.179966	0.107254	0.061064
PA	4+25*2+4+6 0.001408733 0.007211191 27.474216319 358.231877652 11.528677404 3.739354852 2.135214101 1.580009143 1.344654261 1.247789282 1.227917274 1.258556286 1.327617716 1.434247437 1.586536141 1.797935841 2.083598826 2.458210299 2.935225312 3.524649124 4.229046028 5.041010622 5.945793751 6.924434958 7.951484694 8.991300526 10.004527048 10.971508568 11.924597966 13.706890515 203.902927364
//
IT	7705
RD	10
LK	-97970.887462
QD	-580.175422 -> -428.922013
RI	0.0142502858
TR	0.001130	0.007309
MT	29.281376
MM	C_pi: 16.932484, n_recomb: 143054.078662
RS	0	0.000000	677.157617	1.878051	0.000013	0.000000
RS	1	0.009440	677.157617	2.055381	0.000014	0.000003
RS	2	0.019771	677.157617	2.249460	0.000016	0.000008
RS	3	0.031077	677.157617	2.461871	0.000017	0.000014
RS	4	0.043451	15.821703	115.267890	0.000806	0.000626
RS	5	0.056992	15.821703	126.042597	0.000881	0.000826
RS	6	0.071812	4.697865	463.572395	0.003241	0.003118
RS	7	0.088031	4.697865	505.533771	0.003534	0.003636
RS	8	0.105781	2.565963	1007.260755	0.007041	0.007198
RS	9	0.125207	2.565963	1093.722461	0.007646	0.007989
RS	10	0.146466	1.842576	1649.695702	0.011532	0.011868
RS	11	0.169732	1.842576	1781.870461	0.012456	0.012980
RS	12	0.195195	1.532025	2308.371143	0.016136	0.016630
RS	13	0.223061	1.532025	2478.886025	0.017328	0.018080
RS	14	0.253558	1.395754	2913.588473	0.020367	0.021119
RS	15	0.286933	1.395754	3110.185487	0.021741	0.022808
RS	16	0.323460	1.353363	3414.476279	0.023868	0.024946
RS	17	0.363434	1.353363	3623.565252	0.025330	0.026749
RS	18	0.407182	1.370054	3788.404409	0.026482	0.027895
RS	19	0.455059	1.370054	3997.815890	0.027946	0.029715
RS	20	0.507456	1.429734	4032.335404	0.028187	0.029922
RS	21	0.564800	1.429734	4232.456472	0.029586	0.031686
RS	22	0.627556	1.529818	4141.991206	0.028954	0.030978
RS	23	0.696237	1.529818	4326.016096	0.030240	0.032624
RS	24	0.771401	1.677812	4111.206510	0.028739	0.030984
RS	25	0.853660	1.677812	4275.553231	0.029888	0.032464
RS	26	0.943685	1.887046	3947.178452	0.027592	0.029948
RS	27	1.042208	1.887046	4091.574271	0.028602	0.031233
RS	28	1.150031	2.172651	3679.849181	0.025723	0.028054
RS	29	1.268033	2.172651	3806.365390	0.026608	0.029141
RS	30	1.397175	2.549373	3353.535213	0.023442	0.025614
RS	31	1.538507	2.549373	3465.055559	0.024222	0.026517
RS	32	1.693180	3.030789	3010.968856	0.021048	0.022958
RS	33	1.862455	3.030789	3110.078900	0.021741	0.023701
RS	34	2.047709	3.626899	2684.421040	0.018765	0.020351
RS	35	2.250451	3.626899	2772.992989	0.019384	0.020962
RS	36	2.472332	4.339785	2393.931494	0.016734	0.017975
RS	37	2.715157	4.339785	2473.151383	0.017288	0.018479
RS	38	2.980906	5.160735	2148.201947	0.015017	0.015922
RS	39	3.271741	5.160735	2218.755520	0.015510	0.016340
RS	40	3.590030	6.072750	1946.596306	0.013607	0.014204
RS	41	3.938366	6.072750	2008.845301	0.014043	0.014551
RS	42	4.319584	7.053578	1783.358059	0.012466	0.012786
RS	43	4.736789	7.053578	1837.416817	0.012844	0.013071
RS	44	5.193378	8.073390	1651.880956	0.011547	0.011621
RS	45	5.693069	8.073390	1697.587773	0.011867	0.011848
RS	46	6.239929	9.090873	1546.456612	0.010810	0.010663
RS	47	6.838413	9.090873	1583.280290	0.011068	0.010832
RS	48	7.493394	10.059927	1461.112469	0.010214	0.009865
RS	49	8.210204	10.059927	1488.082735	0.010402	0.009972
RS	50	8.994680	10.952972	1387.312926	0.009698	0.009164
RS	51	9.853210	10.952972	1403.135318	0.009808	0.009204
RS	52	10.792784	11.792131	1312.677225	0.009176	0.008473
RS	53	11.821054	11.792131	1316.252022	0.009201	0.008442
RS	54	12.946391	13.286620	1168.470194	0.008168	0.007303
RS	55	14.177960	13.286620	1165.766136	0.008149	0.007247
RS	56	15.525787	13.286620	1152.935619	0.008059	0.007128
RS	57	17.000848	13.286620	1129.375853	0.007895	0.006941
RS	58	18.615154	219.486528	70.495029	0.000493	0.000475
RS	59	20.381848	219.486528	76.984952	0.000538	0.000509
RS	60	22.315317	219.486528	84.051598	0.000588	0.000544
RS	61	24.431304	219.486528	91.741368	0.000641	0.000581
RS	62	26.747039	219.486528	100.103206	0.000700	0.000620
RS	63	29.281376	219.486528	14927.637029	0.104350	0.061895
PA	4+25*2+4+6 0.001129576 0.007309118 29.281376486 677.157617166 15.821703142 4.697864623 2.565963087 1.842575839 1.532025336 1.395753751 1.353362812 1.370054371 1.429733999 1.529818020 1.677812474 1.887045954 2.172651441 2.549372581 3.030788873 3.626898558 4.339784757 5.160734960 6.072750070 7.053577701 8.073389617 9.090872927 10.059927216 10.952971620 11.792130516 13.286620457 219.486527828
//
IT	12237
RD	11
LK	-97673.362987
QD	-466.118757 -> -332.663614
RI	0.0118531281
TR	0.000911	0.007396
MT	30.925553
MM	C_pi: 16.943105, n_recomb: 144730.979309
RS	0	0.000000	1209.322063	1.073827	0.000007	0.000000
RS	1	0.009535	1209.322063	1.176246	0.000008	0.000002
RS	2	0.019978	1209.322063	1.288436	0.000009	0.000005
RS	3	0.031418	1209.322063	1.411331	0.000010	0.000008
RS	4	0.043948	20.897117	89.435875	0.000618	0.000509
RS	5	0.057672	20.897117	97.900998	0.000676	0.000665
RS	6	0.072706	5.762776	388.187535	0.002682	0.002712
RS	7	0.089172	5.762776	423.955515	0.002929	0.003128
RS	8	0.107209	3.040513	875.984831	0.006053	0.006408
RS	9	0.126966	3.040513	953.069570	0.006585	0.007048
RS	10	0.148606	2.130997	1476.102839	0.010199	0.010710
RS	11	0.172309	2.130997	1598.258392	0.011043	0.011650
RS	12	0.198273	1.736482	2118.138442	0.014635	0.015221
RS	13	0.226711	1.736482	2280.880624	0.015759	0.016512
RS	14	0.257862	1.555976	2733.500863	0.018887	0.019625
RS	15	0.291982	1.555976	2926.522498	0.020220	0.021192
RS	16	0.329356	1.488242	3266.702545	0.022571	0.023533
RS	17	0.370293	1.488242	3477.094652	0.024025	0.025258
RS	18	0.415134	1.489220	3688.556609	0.025486	0.026700
RS	19	0.464249	1.489220	3903.801594	0.026973	0.028483
RS	20	0.518048	1.538376	3989.019159	0.027562	0.029038
RS	21	0.576976	1.538376	4198.484203	0.029009	0.030800
RS	22	0.641522	1.631188	4157.093277	0.028723	0.030452
RS	23	0.712223	1.631188	4352.563979	0.030073	0.032123
RS	24	0.789665	1.774523	4179.840869	0.028880	0.030821
RS	25	0.874490	1.774523	4356.236872	0.030099	0.032342
RS	26	0.967404	1.981560	4058.528161	0.028042	0.030107
RS	27	1.069176	1.981560	4214.354720	0.029119	0.031443
RS	28	1.180651	2.267386	3819.758505	0.026392	0.028464
RS	29	1.302756	2.267386	3956.389090	0.027336	0.029604
RS	30	1.436502	2.646760	3507.916919	0.024237	0.026195
RS	31	1.583000	2.646760	3628.040219	0.025067	0.027148
RS	32	1.743467	3.133315	3168.445239	0.021892	0.023633
RS	33	1.919233	3.133315	3274.752684	0.022626	0.024423
RS	34	2.111758	3.736977	2837.446308	0.019605	0.021065
RS	35	2.322639	3.736977	2932.012069	0.020258	0.021719
RS	36	2.553626	4.459246	2538.675557	0.017541	0.018693
RS	37	2.806637	4.459246	2622.858822	0.018122	0.019235
RS	38	3.083772	5.290043	2283.615790	0.015778	0.016627
RS	39	3.387330	5.290043	2358.201131	0.016294	0.017077
RS	40	3.719831	6.210147	2073.233560	0.014325	0.014890
RS	41	4.084034	6.210147	2138.605924	0.014776	0.015264
RS	42	4.482963	7.194089	1902.486634	0.013145	0.013454
RS	43	4.919928	7.194089	1958.714109	0.013533	0.013758
RS	44	5.398555	8.207768	1764.976504	0.012195	0.012273
RS	45	5.922817	8.207768	1811.776008	0.012518	0.012512
RS	46	6.497065	9.204456	1654.969518	0.011435	0.011304
RS	47	7.126065	9.204456	1691.589344	0.011688	0.011476
RS	48	7.815037	10.131538	1566.265261	0.010822	0.010499
RS	49	8.569700	10.131538	1591.381948	0.010995	0.010598
RS	50	9.396316	10.953711	1489.772174	0.010293	0.009790
RS	51	10.301747	10.953711	1501.589018	0.010375	0.009808
RS	52	11.293506	11.682961	1412.105230	0.009757	0.009086
RS	53	12.379825	11.682961	1408.922915	0.009735	0.009017
RS	54	13.569719	12.894386	1268.900433	0.008767	0.007918
RS	55	14.873065	12.894386	1256.319418	0.008680	0.007807
RS	56	16.300678	12.894386	1231.916200	0.008512	0.007623
RS	57	17.864408	12.894386	1195.280350	0.008259	0.007362
RS	58	19.577232	228.027894	69.374146	0.000479	0.000452
RS	59	21.453366	228.027894	75.845387	0.000524	0.000485
RS	60	23.508381	228.027894	82.901065	0.000573	0.000521
RS	61	25.759333	228.027894	90.589274	0.000626	0.000558
RS	62	28.224902	228.027894	98.960869	0.000684	0.000597
RS	63	30.925553	228.027894	14657.227224	0.101272	0.062571
PA	4+25*2+4+6 0.000911203 0.007395525 30.925552517 1209.322063310 20.897117001 5.762775925 3.040512862 2.130996693 1.736482383 1.555976099 1.488241745 1.489220210 1.538375852 1.631187653 1.774522912 1.981559678 2.267386216 2.646760186 3.133315183 3.736977197 4.459245902 5.290042974 6.210147303 7.194089113 8.207767934 9.204456170 10.131538441 10.953710644 11.682961408 12.894386288 228.027893670
//
IT	16015
RD	12
LK	-97413.449079
QD	-368.414250 -> -256.043597
RI	0.0098635508
TR	0.000748	0.007460
MT	32.446164
MM	C_pi: 16.788144, n_recomb: 144664.053091
RS	0	0.000000	2035.938086	0.643130	0.000004	0.000000
RS	1	0.009618	2035.938086	0.705008	0.000005	0.000001
RS	2	0.020161	2035.938086	0.772841	0.000005	0.000003
RS	3	0.031717	2035.938086	0.847205	0.000006	0.000005
RS	4	0.044386	26.404547	71.591442	0.000495	0.000433
RS	5	0.058272	26.404547	78.437951	0.000542	0.000559
RS	6	0.073494	6.870179	329.982729	0.002281	0.002429
RS	7	0.090181	6.870179	360.823622	0.002494	0.002770
RS	8	0.108472	3.540814	764.301312	0.005283	0.005808
RS	9	0.128522	3.540814	832.917870	0.005758	0.006326
RS	10	0.150501	2.438327	1315.343352	0.009092	0.009768
RS	11	0.174594	2.438327	1427.130805	0.009865	0.010558
RS	12	0.201003	1.954586	1926.905291	0.013320	0.014012
RS	13	0.229953	1.954586	2079.933539	0.014378	0.015157
RS	14	0.261687	1.726405	2535.116656	0.017524	0.018286
RS	15	0.296474	1.726405	2721.245418	0.018811	0.019732
RS	16	0.334605	1.631130	3083.255971	0.021313	0.022214
RS	17	0.376405	1.631130	3290.783746	0.022748	0.023853
RS	18	0.422224	1.615015	3537.693115	0.024455	0.025530
RS	19	0.472451	1.615015	3754.341972	0.025952	0.027266
RS	20	0.527508	1.652721	3882.898285	0.026841	0.028116
RS	21	0.587860	1.652721	4097.531341	0.028324	0.029864
RS	22	0.654017	1.737739	4101.836808	0.028354	0.029840
RS	23	0.726536	1.737739	4305.194700	0.029760	0.031525
RS	24	0.806030	1.876242	4175.287804	0.028862	0.030539
RS	25	0.893170	1.876242	4360.962107	0.030145	0.032094
RS	26	0.988691	2.081219	4098.404349	0.028330	0.030134
RS	27	1.093399	2.081219	4263.649297	0.029473	0.031514
RS	28	1.208177	2.367775	3893.279233	0.026913	0.028744
RS	29	1.333995	2.367775	4038.612078	0.027917	0.029932
RS	30	1.471913	2.750651	3602.971083	0.024906	0.026654
RS	31	1.623096	2.750651	3730.695744	0.025789	0.027656
RS	32	1.788819	3.243573	3274.225725	0.022633	0.024203
RS	33	1.970481	3.243573	3386.988895	0.023413	0.025039
RS	34	2.169615	3.856333	2946.090370	0.020365	0.021691
RS	35	2.387902	3.856333	3046.074039	0.021056	0.022386
RS	36	2.627182	4.589837	2645.497945	0.018287	0.019339
RS	37	2.889476	4.589837	2734.188652	0.018900	0.019918
RS	38	3.176997	5.432692	2386.511331	0.016497	0.017274
RS	39	3.492171	5.432692	2464.776519	0.017038	0.017756
RS	40	3.837658	6.363395	2171.806535	0.015013	0.015530
RS	41	4.216373	6.363395	2240.049591	0.015484	0.015930
RS	42	4.631511	7.353442	1997.180424	0.013806	0.014086
RS	43	5.086577	7.353442	2055.422253	0.014208	0.014410
RS	44	5.585410	8.364590	1856.630950	0.012834	0.012899
RS	45	6.132219	8.364590	1904.464290	0.013165	0.013150
RS	46	6.731620	9.344967	1744.540965	0.012059	0.011927
RS	47	7.388669	9.344967	1780.986637	0.012311	0.012102
RS	48	8.108911	10.235577	1654.656305	0.011438	0.011122
RS	49	8.898425	10.235577	1678.016670	0.011599	0.011213
RS	50	9.763873	10.993808	1577.483035	0.010904	0.010414
RS	51	10.712557	10.993808	1585.407171	0.010959	0.010411
RS	52	11.752484	11.621789	1498.853145	0.010361	0.009707
RS	53	12.892428	11.621789	1488.921096	0.010292	0.009598
RS	54	14.142009	12.566227	1360.887349	0.009407	0.008561
RS	55	15.511773	12.566227	1337.595440	0.009246	0.008389
RS	56	17.013276	12.566227	1300.954590	0.008993	0.008133
RS	57	18.659191	12.566227	1250.816601	0.008646	0.007791
RS	58	20.463407	230.900720	69.553895	0.000481	0.000446
RS	59	22.441147	230.900720	76.102958	0.000526	0.000480
RS	60	24.609102	230.900720	83.249070	0.000575	0.000516
RS	61	26.985566	230.900720	91.041743	0.000629	0.000554
RS	62	29.590592	230.900720	99.533304	0.000688	0.000594
RS	63	32.446164	230.900720	14211.449795	0.098238	0.063114
PA	4+25*2+4+6 0.000748262 0.007460121 32.446164311 2035.938085806 26.404546860 6.870178829 3.540813687 2.438326992 1.954585985 1.726404900 1.631130008 1.615015046 1.652720627 1.737739285 1.876242159 2.081219142 2.367775249 2.750651245 3.243572952 3.856332846 4.589836840 5.432691938 6.363394975 7.353442331 8.364590201 9.344967020 10.235576654 10.993808008 11.621789076 12.566226575 230.900719999
//
IT	17746
RD	13
LK	-97197.712299
QD	-288.840902 -> -198.944408
RI	0.0083525021
TR	0.000629	0.007487
MT	33.968084
MM	C_pi: 16.639300, n_recomb: 143945.045514
RS	0	0.000000	3158.373909	0.416053	0.000003	0.000000
RS	1	0.009697	3158.373909	0.456415	0.000003	0.000001
RS	2	0.020335	3158.373909	0.500694	0.000003	0.000002
RS	3	0.032004	3158.373909	0.549271	0.000004	0.000004
RS	4	0.044805	31.646618	60.123388	0.000418	0.000387
RS	5	0.058847	31.646618	65.926698	0.000458	0.000495
RS	6	0.074251	7.913784	288.840037	0.002007	0.002252
RS	7	0.091149	7.913784	316.162182	0.002196	0.002538
RS	8	0.109685	4.033626	677.989859	0.004710	0.005387
RS	9	0.130019	4.033626	739.875185	0.005140	0.005807
RS	10	0.152325	2.750300	1181.887509	0.008211	0.009046
RS	11	0.176794	2.750300	1284.585317	0.008924	0.009710
RS	12	0.203635	2.178889	1758.318271	0.012215	0.013033
RS	13	0.233080	2.178889	1901.914059	0.013213	0.014048
RS	14	0.265379	1.902459	2350.178181	0.016327	0.017154
RS	15	0.300811	1.902459	2528.586180	0.017566	0.018485
RS	16	0.339679	1.779112	2901.444905	0.020157	0.021053
RS	17	0.382316	1.779112	3104.361643	0.021566	0.022604
RS	18	0.429088	1.745531	3376.255100	0.023455	0.024458
RS	19	0.480395	1.745531	3592.007947	0.024954	0.026137
RS	20	0.536678	1.771653	3755.019303	0.026086	0.027229
RS	21	0.598419	1.771653	3972.363083	0.027596	0.028951
RS	22	0.666147	1.848974	4015.909875	0.027899	0.029206
RS	23	0.740442	1.848974	4224.887129	0.029351	0.030891
RS	24	0.821943	1.983035	4134.185846	0.028721	0.030189
RS	25	0.911346	1.983035	4327.290348	0.030062	0.031765
RS	26	1.009420	2.186760	4099.066638	0.028477	0.030062
RS	27	1.117004	2.186760	4272.381392	0.029681	0.031476
RS	28	1.235020	2.475316	3927.870618	0.027287	0.028908
RS	29	1.364481	2.475316	4081.006834	0.028351	0.030135
RS	30	1.506497	2.863571	3661.415340	0.025436	0.026994
RS	31	1.662284	2.863571	3796.181967	0.026372	0.028037
RS	32	1.833178	3.365400	3346.880273	0.023251	0.024657
RS	33	2.020644	3.365400	3465.768297	0.024077	0.025532
RS	34	2.226290	3.990613	3025.424037	0.021018	0.022208
RS	35	2.451878	3.990613	3130.645206	0.021749	0.022940
RS	36	2.699341	4.739593	2726.673234	0.018942	0.019886
RS	37	2.970802	4.739593	2819.798189	0.019589	0.020499
RS	38	3.268587	5.599619	2467.046228	0.017139	0.017832
RS	39	3.595250	5.599619	2549.007159	0.017708	0.018344
RS	40	3.953590	6.547052	2250.810770	0.015637	0.016091
RS	41	4.346679	6.547052	2322.027184	0.016131	0.016516
RS	42	4.777888	7.550327	2074.682761	0.014413	0.014647
RS	43	5.250912	7.550327	2135.131035	0.014833	0.014991
RS	44	5.769807	8.567108	1933.129327	0.013430	0.013462
RS	45	6.339020	8.567108	1982.282416	0.013771	0.013726
RS	46	6.963432	9.540393	1820.733705	0.012649	0.012495
RS	47	7.648396	9.540393	1857.387998	0.012903	0.012675
RS	48	8.399782	10.404854	1731.278819	0.012027	0.011698
RS	49	9.224032	10.404854	1753.357299	0.012181	0.011784
RS	50	10.128213	11.110655	1655.003204	0.011497	0.011001
RS	51	11.120075	11.110655	1659.568120	0.011529	0.010977
RS	52	12.208121	11.650566	1577.105901	0.010956	0.010300
RS	53	13.401678	11.650566	1560.919152	0.010844	0.010152
RS	54	14.710978	12.351942	1447.652243	0.010057	0.009201
RS	55	16.147246	12.351942	1413.404724	0.009819	0.008962
RS	56	17.722792	12.351942	1364.436873	0.009479	0.008629
RS	57	19.451124	12.351942	1300.908215	0.009038	0.008203
RS	58	21.347058	231.273305	70.692094	0.000491	0.000450
RS	59	23.426847	231.273305	77.398169	0.000538	0.000486
RS	60	25.708319	231.273305	84.719139	0.000589	0.000524
RS	61	28.211033	231.273305	92.705965	0.000644	0.000564
RS	62	30.956443	231.273305	101.412390	0.000705	0.000606
RS	63	33.968084	231.273305	13749.098123	0.095516	0.063523
PA	4+25*2+4+6 0.000629231 0.007487114 33.968083913 3158.373908678 31.646618425 7.913784336 4.033625629 2.750299916 2.178889111 1.902458991 1.779112049 1.745531360 1.771652525 1.848973676 1.983035164 2.186759548 2.475316334 2.863570772 3.365400154 3.990613422 4.739592668 5.599619181 6.547052243 7.550326823 8.567108198 9.540392791 10.404854086 11.110655277 11.650566436 12.351942102 231.273305313
//
IT	24716
RD	14
LK	-97026.665987
QD	-227.290299 -> -157.185940
RI	0.0072779456
TR	0.000542	0.007471
MT	35.581647
MM	C_pi: 16.580291, n_recomb: 143176.465209
RS	0	0.000000	4604.440044	0.286319	0.000002	0.000000
RS	1	0.009778	4604.440044	0.314326	0.000002	0.000001
RS	2	0.020512	4604.440044	0.345075	0.000002	0.000001
RS	3	0.032295	4604.440044	0.378832	0.000003	0.000003
RS	4	0.045231	35.914030	53.310161	0.000372	0.000364
RS	5	0.059432	35.914030	58.501774	0.000409	0.000461
RS	6	0.075021	8.774507	262.563449	0.001834	0.002159
RS	7	0.092134	8.774507	287.666939	0.002009	0.002408
RS	8	0.110921	4.481157	616.318839	0.004305	0.005116
RS	9	0.131545	4.481157	673.378299	0.004703	0.005462
RS	10	0.154185	3.050037	1079.025875	0.007536	0.008521
RS	11	0.179039	3.050037	1174.565889	0.008204	0.009084
RS	12	0.206323	2.399869	1621.455520	0.011325	0.012273
RS	13	0.236275	2.399869	1757.058548	0.012272	0.013179
RS	14	0.269156	2.078134	2193.442943	0.015320	0.016238
RS	15	0.305252	2.078134	2364.784655	0.016517	0.017469
RS	16	0.344877	1.927963	2741.015307	0.019144	0.020080
RS	17	0.388377	1.927963	2939.167897	0.020528	0.021549
RS	18	0.436130	1.877678	3227.455181	0.022542	0.023528
RS	19	0.488552	1.877678	3441.512770	0.024037	0.025149
RS	20	0.546100	1.892822	3630.559742	0.025357	0.026429
RS	21	0.609276	1.892822	3849.427741	0.026886	0.028120
RS	22	0.678628	1.963104	3924.828325	0.027413	0.028602
RS	23	0.754762	1.963104	4138.128625	0.028902	0.030281
RS	24	0.838339	2.093578	4080.895125	0.028503	0.029820
RS	25	0.930089	2.093578	4280.256371	0.029895	0.031409
RS	26	1.030811	2.297258	4082.596804	0.028514	0.029931
RS	27	1.141381	2.297258	4263.067753	0.029775	0.031371
RS	28	1.262762	2.589519	3942.607611	0.027537	0.028986
RS	29	1.396012	2.589519	4102.924746	0.028656	0.030246
RS	30	1.542290	2.985507	3699.179760	0.025837	0.027232
RS	31	1.702872	2.985507	3840.616765	0.026824	0.028309
RS	32	1.879156	3.499465	3399.323504	0.023742	0.025002
RS	33	2.072676	3.499465	3524.152574	0.024614	0.025911
RS	34	2.285118	4.141352	3085.798548	0.021552	0.022617
RS	35	2.518333	4.141352	3196.205567	0.022324	0.023380
RS	36	2.774352	4.911195	2790.456442	0.019490	0.020327
RS	37	3.055404	4.911195	2888.061715	0.020171	0.020969
RS	38	3.363937	5.795072	2531.777110	0.017683	0.018288
RS	39	3.702638	5.795072	2617.563224	0.018282	0.018826
RS	40	4.074456	6.767145	2315.527072	0.016173	0.016555
RS	41	4.482631	6.767145	2389.927412	0.016692	0.017002
RS	42	4.930718	7.792788	2139.283271	0.014942	0.015118
RS	43	5.422617	7.792788	2202.235089	0.015381	0.015479
RS	44	5.962614	8.825659	1997.953385	0.013954	0.013940
RS	45	6.555412	8.825659	2048.820871	0.014310	0.014216
RS	46	7.206173	9.803344	1886.392060	0.013175	0.012984
RS	47	7.920564	9.803344	1923.758947	0.013436	0.013169
RS	48	8.704809	10.653994	1798.468529	0.012561	0.012202
RS	49	9.565736	10.653994	1819.886950	0.012711	0.012283
RS	50	10.510844	11.320360	1724.258991	0.012043	0.011522
RS	51	11.548364	11.320360	1726.192127	0.012056	0.011479
RS	52	12.687331	11.786088	1648.463184	0.011514	0.010837
RS	53	13.937666	11.786088	1626.783855	0.011362	0.010651
RS	54	15.310258	12.268497	1530.023851	0.010686	0.009805
RS	55	16.817061	12.268497	1485.010038	0.010372	0.009497
RS	56	18.471197	12.268497	1424.036720	0.009946	0.009087
RS	57	20.287074	12.268497	1347.595396	0.009412	0.008577
RS	58	22.280506	231.355932	72.433807	0.000506	0.000461
RS	59	24.468854	231.355932	79.352159	0.000554	0.000498
RS	60	26.871177	231.355932	86.907610	0.000607	0.000538
RS	61	29.508397	231.355932	95.152733	0.000665	0.000581
RS	62	32.403483	231.355932	104.142798	0.000727	0.000626
RS	63	35.581647	231.355932	13342.881703	0.093192	0.063795
PA	4+25*2+4+6 0.000541652 0.007471157 35.581647346 4604.440044051 35.914029903 8.774506854 4.481157086 3.050036781 2.399868896 2.078133741 1.927962967 1.877677629 1.892822409 1.963103928 2.093578406 2.297258108 2.589518762 2.985507101 3.499465202 4.141352104 4.911194958 5.795071978 6.767144627 7.792788337 8.825658734 9.803344172 10.653994325 11.320359655 11.786087508 12.268496704 231.355932383
//
IT	42541
RD	15
LK	-96893.560128
QD	-181.014319 -> -17336.537982
RI	0.0065780391
TR	0.000477	0.007436
MT	37.200921
MM	C_pi: 16.592564, n_recomb: 142641.523807
RS	0	0.000000	6273.683270	0.211058	0.000001	0.000000
RS	1	0.009855	6273.683270	0.231867	0.000002	0.000000
RS	2	0.020682	6273.683270	0.254728	0.000002	0.000001
RS	3	0.032575	6273.683270	0.279845	0.000002	0.000002
RS	4	0.045641	38.918011	49.550948	0.000347	0.000355
RS	5	0.059994	38.918011	54.416319	0.000381	0.000447
RS	6	0.075762	9.391667	247.455068	0.001735	0.002130
RS	7	0.093084	9.391667	271.335221	0.001902	0.002357
RS	8	0.112113	4.853355	575.022651	0.004031	0.004958
RS	9	0.133017	4.853355	628.895660	0.004409	0.005251
RS	10	0.155982	3.321731	1003.321079	0.007034	0.008150
RS	11	0.181210	3.321731	1093.560746	0.007666	0.008638
RS	12	0.208924	2.608316	1514.850851	0.010620	0.011697
RS	13	0.239369	2.608316	1644.083246	0.011526	0.012519
RS	14	0.272815	2.246713	2066.713827	0.014489	0.015514
RS	15	0.309557	2.246713	2232.092442	0.015648	0.016663
RS	16	0.349920	2.072354	2606.994230	0.018277	0.019286
RS	17	0.394261	2.072354	2800.834826	0.019635	0.020684
RS	18	0.442971	2.006760	3099.329885	0.021728	0.022746
RS	19	0.496483	2.006760	3311.543831	0.023216	0.024315
RS	20	0.555268	2.011655	3520.172095	0.024678	0.025735
RS	21	0.619846	2.011655	3739.977635	0.026219	0.027396
RS	22	0.690789	2.075606	3840.698818	0.026926	0.028059
RS	23	0.768724	2.075606	4057.492189	0.028445	0.029729
RS	24	0.854339	2.202898	4028.541057	0.028242	0.029467
RS	25	0.948392	2.202898	4233.292970	0.029678	0.031064
RS	26	1.051714	2.407251	4061.846278	0.028476	0.029777
RS	27	1.165218	2.407251	4248.714342	0.029786	0.031237
RS	28	1.289909	2.704025	3949.563672	0.027689	0.029010
RS	29	1.426889	2.704025	4116.479039	0.028859	0.030297
RS	30	1.577368	3.108969	3726.999491	0.026128	0.027395
RS	31	1.742677	3.108969	3874.706305	0.027164	0.028502
RS	32	1.924278	3.636929	3440.679358	0.024121	0.025259
RS	33	2.123777	3.636929	3571.206693	0.025036	0.026197
RS	34	2.342936	4.297766	3134.999860	0.021978	0.022929
RS	35	2.583695	4.297766	3250.469595	0.022788	0.023721
RS	36	2.848180	5.091720	2843.312612	0.019933	0.020670
RS	37	3.138732	5.091720	2945.373057	0.020649	0.021338
RS	38	3.457918	6.003169	2586.269632	0.018131	0.018647
RS	39	3.808561	6.003169	2675.936195	0.018760	0.019209
RS	40	4.193760	7.004639	2370.684619	0.016620	0.016924
RS	41	4.616923	7.004639	2448.404721	0.017165	0.017391
RS	42	5.081789	8.058441	2194.989722	0.015388	0.015495
RS	43	5.592469	8.058441	2260.668277	0.015849	0.015873
RS	44	6.153478	9.114405	2054.490204	0.014403	0.014328
RS	45	6.769775	9.114405	2107.396804	0.014774	0.014617
RS	46	7.446811	10.103972	1944.476769	0.013632	0.013386
RS	47	8.190571	10.103972	1982.993790	0.013902	0.013577
RS	48	9.007630	10.948171	1858.969118	0.013032	0.012623
RS	49	9.905213	10.948171	1880.281770	0.013182	0.012701
RS	50	10.891255	11.583300	1787.740943	0.012533	0.011965
RS	51	11.974474	11.583300	1787.713480	0.012533	0.011908
RS	52	13.164447	11.985246	1714.965261	0.012023	0.011303
RS	53	14.471696	11.985246	1688.555384	0.011838	0.011085
RS	54	15.907778	12.264629	1609.574027	0.011284	0.010356
RS	55	17.485390	12.264629	1554.109376	0.010895	0.009980
RS	56	19.218479	12.264629	1481.555327	0.010387	0.009495
RS	57	21.122370	12.264629	1392.747928	0.009764	0.008905
RS	58	23.213895	231.443305	74.558204	0.000523	0.000474
RS	59	25.511545	231.443305	81.723552	0.000573	0.000513
RS	60	28.035635	231.443305	89.550960	0.000628	0.000555
RS	61	30.808481	231.443305	98.094719	0.000688	0.000600
RS	62	33.854600	231.443305	107.411699	0.000753	0.000648
RS	63	37.200921	231.443305	13022.157932	0.091293	0.063945
PA	4+25*2+4+6 0.000476822 0.007436017 37.200921246 6273.683270199 38.918011344 9.391666769 4.853354900 3.321731439 2.608316361 2.246712723 2.072354353 2.006760177 2.011655422 2.075605524 2.202897681 2.407250538 2.704025353 3.108969408 3.636929192 4.297765925 5.091719519 6.003168582 7.004639021 8.058441103 9.114405088 10.103971709 10.948170836 11.583300081 11.985246429 12.264629073 231.443305112
//
IT	6033
RD	16
LK	-107646.651748
QD	-6197.349128 -> -631.440321
RI	0.0024284073
TR	0.000469	0.006394
MT	47.347238
MM	C_pi: 32.736043, n_recomb: 232581.297965
RS	0	0.000000	8494.489943	0.254697	0.000001	0.000000
RS	1	0.010276	8494.489943	0.280878	0.000001	0.000000
RS	2	0.021607	8494.489943	0.309751	0.000001	0.000001
RS	3	0.034103	8494.489943	0.341594	0.000001	0.000001
RS	4	0.047883	43.515005	73.524512	0.000316	0.000308
RS	5	0.063079	43.515005	81.053993	0.000348	0.000383
RS	6	0.079836	10.590267	366.900295	0.001578	0.001835
RS	7	0.098316	10.590267	403.885097	0.001737	0.002017
RS	8	0.118694	5.618780	837.039339	0.003599	0.004167
RS	9	0.141166	5.618780	919.246678	0.003952	0.004394
RS	10	0.165947	3.905202	1450.339174	0.006236	0.006762
RS	11	0.193275	3.905202	1587.793178	0.006827	0.007159
RS	12	0.223411	3.083292	2197.511627	0.009448	0.009721
RS	13	0.256643	3.083292	2396.283554	0.010303	0.010428
RS	14	0.293291	2.660254	3021.931407	0.012993	0.013039
RS	15	0.333704	2.660254	3280.102637	0.014103	0.014068
RS	16	0.378269	2.456350	3846.666134	0.016539	0.016460
RS	17	0.427415	2.456350	4154.336632	0.017862	0.017748
RS	18	0.481610	2.381787	4615.413180	0.019844	0.019737
RS	19	0.541374	2.381787	4958.181160	0.021318	0.021213
RS	20	0.607279	2.391922	5289.931570	0.022744	0.022701
RS	21	0.679956	2.391922	5651.519318	0.024299	0.024296
RS	22	0.760102	2.473665	5822.856063	0.025036	0.025146
RS	23	0.848483	2.473665	6186.359784	0.026599	0.026784
RS	24	0.945945	2.632780	6159.774270	0.026484	0.026817
RS	25	1.053423	2.632780	6509.791944	0.027989	0.028420
RS	26	1.171944	2.886677	6260.780517	0.026919	0.027501
RS	27	1.302644	2.886677	6586.156391	0.028318	0.029004
RS	28	1.446775	3.255337	6133.056997	0.026370	0.027177
RS	29	1.605716	3.255337	6428.398259	0.027639	0.028538
RS	30	1.780989	3.759976	5826.246171	0.025050	0.026018
RS	31	1.974272	3.759976	6090.973310	0.026189	0.027219
RS	32	2.187416	4.421568	5410.332429	0.023262	0.024305
RS	33	2.422463	4.421568	5646.533045	0.024278	0.025348
RS	34	2.681662	5.255904	4954.708565	0.021303	0.022342
RS	35	2.967495	5.255904	5165.238133	0.022208	0.023240
RS	36	3.282699	6.267678	4513.269317	0.019405	0.020381
RS	37	3.630293	6.267678	4700.686928	0.020211	0.021151
RS	38	4.013604	7.442360	4120.659831	0.017717	0.018595
RS	39	4.436303	7.442360	4286.798872	0.018431	0.019252
RS	40	4.902436	8.750381	3789.667595	0.016294	0.017058
RS	41	5.416468	8.750381	3935.573942	0.016921	0.017611
RS	42	5.983319	10.148504	3519.451131	0.015132	0.015776
RS	43	6.608419	10.148504	3645.332415	0.015673	0.016230
RS	44	7.297751	11.576203	3303.856959	0.014205	0.014727
RS	45	8.057916	11.576203	3408.901920	0.014657	0.015079
RS	46	8.896193	12.947072	3136.508764	0.013486	0.013884
RS	47	9.820609	12.947072	3218.482220	0.013838	0.014126
RS	48	10.840013	14.157538	3008.943576	0.012937	0.013208
RS	49	11.964169	14.157538	3063.659092	0.013172	0.013322
RS	50	13.203838	15.118864	2905.921504	0.012494	0.012628
RS	51	14.570890	15.118864	2926.931068	0.012585	0.012589
RS	52	16.078417	15.788361	2803.293109	0.012053	0.012037
RS	53	17.740850	15.788361	2782.308007	0.011963	0.011812
RS	54	19.574110	16.343712	2644.504595	0.011370	0.011221
RS	55	21.595748	16.343712	2577.258950	0.011081	0.010798
RS	56	23.825122	16.343712	2479.952063	0.010663	0.010260
RS	57	26.283579	16.343712	2353.039703	0.010117	0.009615
RS	58	28.994657	471.052548	83.207357	0.000358	0.000513
RS	59	31.984316	471.052548	91.981749	0.000395	0.000561
RS	60	35.281181	471.052548	101.697227	0.000437	0.000614
RS	61	38.916819	471.052548	112.456107	0.000484	0.000672
RS	62	42.926042	471.052548	124.371512	0.000535	0.000736
RS	63	47.347238	471.052548	30628.530169	0.131690	0.111245
PA	4+25*2+4+6 0.000469259 0.006394213 47.347238223 8494.489942565 43.515005095 10.590266938 5.618780181 3.905201884 3.083291543 2.660253597 2.456350482 2.381786614 2.391922347 2.473665339 2.632779810 2.886677072 3.255337064 3.759975551 4.421567974 5.255903576 6.267678231 7.442360431 8.750381180 10.148503969 11.576202620 12.947072414 14.157537800 15.118864109 15.788361119 16.343711625 471.052548317
//
IT	6173
RD	17
LK	-100058.650013
QD	-1550.723866 -> -434.365910
RI	0.0114312485
TR	0.000498	0.006054
MT	51.749377
MM	C_pi: 35.560355, n_recomb: 238546.312681
RS	0	0.000000	10463.998431	0.214691	0.000001	0.000000
RS	1	0.010431	10463.998431	0.237093	0.000001	0.000000
RS	2	0.021950	10463.998431	0.261833	0.000001	0.000001
RS	3	0.034671	10463.998431	0.289157	0.000001	0.000001
RS	4	0.048718	41.515991	80.471948	0.000337	0.000327
RS	5	0.064231	41.515991	88.835467	0.000372	0.000426
RS	6	0.081362	9.952857	408.758327	0.001714	0.002098
RS	7	0.100280	9.952857	450.521383	0.001889	0.002380
RS	8	0.121172	5.396572	914.705719	0.003834	0.004902
RS	9	0.144242	5.396572	1005.659759	0.004216	0.005246
RS	10	0.169719	3.825232	1557.456553	0.006529	0.008008
RS	11	0.197854	3.825232	1706.810803	0.007155	0.008490
RS	12	0.228923	3.054365	2338.053761	0.009801	0.011437
RS	13	0.263233	3.054365	2551.882322	0.010698	0.012210
RS	14	0.301122	2.652272	3200.290315	0.013416	0.015151
RS	15	0.342963	2.652272	3476.408005	0.014573	0.016238
RS	16	0.389169	2.459480	4062.326156	0.017030	0.018850
RS	17	0.440194	2.459480	4389.935553	0.018403	0.020186
RS	18	0.496542	2.391995	4865.070621	0.020395	0.022269
RS	19	0.558768	2.391995	5228.557309	0.021918	0.023784
RS	20	0.627484	2.407023	5568.867006	0.023345	0.025256
RS	21	0.703368	2.407023	5950.602202	0.024945	0.026882
RS	22	0.787168	2.492543	6123.312521	0.025669	0.027617
RS	23	0.879708	2.492543	6504.974470	0.027269	0.029276
RS	24	0.981902	2.655342	6469.491251	0.027120	0.029101
RS	25	1.094756	2.655342	6834.448467	0.028650	0.030710
RS	26	1.219381	2.913997	6563.732970	0.027516	0.029496
RS	27	1.357007	2.913997	6900.161748	0.028926	0.030984
RS	28	1.508988	3.289884	6413.022722	0.026884	0.028801
RS	29	1.676822	3.289884	6715.585351	0.028152	0.030119
RS	30	1.862163	3.806010	6070.503498	0.025448	0.027219
RS	31	2.066837	3.806010	6339.215181	0.026574	0.028353
RS	32	2.292860	4.485595	5611.778443	0.023525	0.025073
RS	33	2.542461	4.485595	5849.511222	0.024521	0.026030
RS	34	2.818097	5.346984	5111.932238	0.021430	0.022701
RS	35	3.122485	5.346984	5322.224972	0.022311	0.023502
RS	36	3.458623	6.397386	4629.024320	0.019405	0.020378
RS	37	3.829825	6.397386	4814.899653	0.020184	0.021047
RS	38	4.239746	7.624094	4199.859564	0.017606	0.018285
RS	39	4.692427	7.624094	4363.404528	0.018292	0.018842
RS	40	5.192327	8.998279	3837.570190	0.016087	0.016491
RS	41	5.744372	8.998279	3979.957959	0.016684	0.016949
RS	42	6.354001	10.475981	3540.681683	0.014843	0.014994
RS	43	7.027220	10.475981	3662.185895	0.015352	0.015358
RS	44	7.770664	11.993876	3302.101746	0.013843	0.013760
RS	45	8.591656	11.993876	3401.944640	0.014261	0.014031
RS	46	9.498286	13.459620	3114.534085	0.013056	0.012753
RS	47	10.499487	13.459620	3190.482674	0.013375	0.012922
RS	48	11.605124	14.760037	2968.729323	0.012445	0.011924
RS	49	12.826091	14.760037	3016.567732	0.012646	0.011977
RS	50	14.174417	15.793461	2849.062124	0.011943	0.011202
RS	51	15.663387	15.793461	2862.275616	0.011999	0.011118
RS	52	17.307672	16.501562	2731.703740	0.011451	0.010486
RS	53	19.123474	16.501562	2701.846633	0.011326	0.010239
RS	54	21.128682	16.995579	2569.824504	0.010773	0.009565
RS	55	23.343055	16.995579	2491.035828	0.010443	0.009150
RS	56	25.788410	16.995579	2381.970442	0.009985	0.008628
RS	57	28.488840	16.995579	2243.635521	0.009405	0.008006
RS	58	31.470954	593.535275	65.295888	0.000274	0.000276
RS	59	34.764133	593.535275	72.370499	0.000303	0.000298
RS	60	38.400825	593.535275	80.233846	0.000336	0.000322
RS	61	42.416862	593.535275	88.977001	0.000373	0.000348
RS	62	46.851814	593.535275	98.701704	0.000414	0.000376
RS	63	51.749377	593.535275	30611.324305	0.128324	0.087151
PA	4+25*2+4+6 0.000498282 0.006053582 51.749376884 10463.998431244 41.515991389 9.952856843 5.396571790 3.825232051 3.054364807 2.652272146 2.459480140 2.391994504 2.407023328 2.492542626 2.655341989 2.913997346 3.289884289 3.806009950 4.485594891 5.346984264 6.397386157 7.624094171 8.998278681 10.475981214 11.993876183 13.459620015 14.760036777 15.793461177 16.501562001 16.995579335 593.535275233
//
IT	5638
RD	18
LK	-98400.799500
QD	-705.026042 -> -375.621631
RI	0.0121565971
TR	0.000542	0.005929
MT	53.944652
MM	C_pi: 33.827285, n_recomb: 223732.387806
RS	0	0.000000	14489.834807	0.147405	0.000001	0.000000
RS	1	0.010504	14489.834807	0.162894	0.000001	0.000000
RS	2	0.022111	14489.834807	0.180010	0.000001	0.000000
RS	3	0.034937	14489.834807	0.198926	0.000001	0.000001
RS	4	0.049110	43.352498	73.461156	0.000328	0.000300
RS	5	0.064773	43.352498	81.150438	0.000363	0.000398
RS	6	0.082080	9.996040	388.486025	0.001736	0.002030
RS	7	0.101205	9.996040	428.453587	0.001915	0.002342
RS	8	0.122339	5.439149	867.391590	0.003877	0.004795
RS	9	0.145693	5.439149	954.248055	0.004265	0.005203
RS	10	0.171500	3.881981	1468.675795	0.006564	0.007881
RS	11	0.200018	3.881981	1610.585689	0.007199	0.008438
RS	12	0.231531	3.105710	2203.431398	0.009849	0.011332
RS	13	0.266354	3.105710	2406.572070	0.010756	0.012184
RS	14	0.304835	2.694415	3022.794727	0.013511	0.015114
RS	15	0.347358	2.694415	3285.717978	0.014686	0.016287
RS	16	0.394348	2.494164	3848.619939	0.017202	0.018919
RS	17	0.446273	2.494164	4161.383811	0.018600	0.020351
RS	18	0.503652	2.420518	4624.108562	0.020668	0.022474
RS	19	0.567058	2.420518	4971.868100	0.022222	0.024091
RS	20	0.637124	2.429651	5310.720594	0.023737	0.025614
RS	21	0.714550	2.429651	5676.395909	0.025371	0.027344
RS	22	0.800108	2.509132	5858.146261	0.026184	0.028130
RS	23	0.894653	2.509132	6223.673137	0.027817	0.029890
RS	24	0.999129	2.665702	6206.306244	0.027740	0.029745
RS	25	1.114579	2.665702	6555.060524	0.029299	0.031447
RS	26	1.242155	2.918016	6309.099106	0.028199	0.030223
RS	27	1.383132	2.918016	6629.183009	0.029630	0.031787
RS	28	1.538916	3.287608	6170.061266	0.027578	0.029545
RS	29	1.711064	3.287608	6456.159394	0.028857	0.030923
RS	30	1.901294	3.797774	5839.413544	0.026100	0.027919
RS	31	2.111505	3.797774	6091.723210	0.027228	0.029095
RS	32	2.343796	4.472227	5391.152867	0.024096	0.025681
RS	33	2.600486	4.472227	5612.812641	0.025087	0.026667
RS	34	2.884138	5.329917	4899.919799	0.021901	0.023194
RS	35	3.197585	5.329917	5094.697701	0.022771	0.024013
RS	36	3.543955	6.378540	4423.907446	0.019773	0.020753
RS	37	3.926707	6.378540	4594.947734	0.020538	0.021433
RS	38	4.349662	7.605532	4000.006398	0.017879	0.018552
RS	39	4.817044	7.605532	4149.409178	0.018546	0.019116
RS	40	5.333518	8.981560	3641.456916	0.016276	0.016666
RS	41	5.904241	8.981560	3770.348009	0.016852	0.017128
RS	42	6.534912	10.461404	3346.847000	0.014959	0.015093
RS	43	7.231826	10.461404	3455.436437	0.015445	0.015459
RS	44	8.001943	11.979450	3109.095140	0.013896	0.013798
RS	45	8.852951	11.979450	3196.548582	0.014287	0.014067
RS	46	9.793347	13.439811	2920.788883	0.013055	0.012739
RS	47	10.832520	13.439811	2984.833313	0.013341	0.012904
RS	48	11.980845	14.723987	2772.687124	0.012393	0.011868
RS	49	13.249787	14.723987	2809.088807	0.012556	0.011914
RS	50	14.652016	15.722415	2649.711148	0.011843	0.011111
RS	51	16.201531	15.722415	2651.946101	0.011853	0.011015
RS	52	17.913804	16.364901	2529.409377	0.011306	0.010364
RS	53	19.805929	16.364901	2488.946676	0.011125	0.010097
RS	54	21.896799	16.644914	2381.477061	0.010644	0.009448
RS	55	24.207288	16.644914	2289.621327	0.010234	0.008995
RS	56	26.760465	16.644914	2169.281558	0.009696	0.008431
RS	57	29.581822	16.644914	2022.236077	0.009039	0.007762
RS	58	32.699527	630.220250	54.001987	0.000241	0.000220
RS	59	36.144709	630.220250	59.910552	0.000268	0.000237
RS	60	39.951763	630.220250	66.485980	0.000297	0.000256
RS	61	44.158702	630.220250	73.806529	0.000330	0.000277
RS	62	48.807526	630.220250	81.959833	0.000366	0.000299
RS	63	53.944652	630.220250	26316.029274	0.117623	0.076639
PA	4+25*2+4+6 0.000541743 0.005928902 53.944651760 14489.834806606 43.352497914 9.996039714 5.439149379 3.881980736 3.105709954 2.694414543 2.494163685 2.420518425 2.429651380 2.509131630 2.665701756 2.918015786 3.287608049 3.797774175 4.472226776 5.329916969 6.378540097 7.605531557 8.981559915 10.461404196 11.979449688 13.439810713 14.723987454 15.722414580 16.364900886 16.644913901 630.220249991
//
IT	5785
RD	19
LK	-97877.937226
QD	-481.635288 -> -351.813279
RI	0.0110577637
TR	0.000573	0.005813
MT	56.337491
MM	C_pi: 32.246916, n_recomb: 210370.706482
RS	0	0.000000	19928.027717	0.102116	0.000000	0.000000
RS	1	0.010580	19928.027717	0.112923	0.000001	0.000000
RS	2	0.022279	19928.027717	0.124875	0.000001	0.000000
RS	3	0.035216	19928.027717	0.138091	0.000001	0.000001
RS	4	0.049521	46.035176	66.093896	0.000314	0.000284
RS	5	0.065340	46.035176	73.063576	0.000347	0.000379
RS	6	0.082833	10.194793	364.432246	0.001732	0.002011
RS	7	0.102176	10.194793	402.207889	0.001912	0.002326
RS	8	0.123566	5.565737	812.142437	0.003861	0.004755
RS	9	0.147219	5.565737	894.120640	0.004250	0.005166
RS	10	0.173374	4.000346	1367.545695	0.006501	0.007775
RS	11	0.202296	4.000346	1500.894345	0.007135	0.008328
RS	12	0.234278	3.207171	2050.756983	0.009748	0.011167
RS	13	0.269644	3.207171	2241.790235	0.010656	0.012011
RS	14	0.308752	2.780279	2820.541988	0.013407	0.014919
RS	15	0.351997	2.780279	3068.698282	0.014587	0.016086
RS	16	0.399817	2.569352	3603.764814	0.017131	0.018729
RS	17	0.452696	2.569352	3900.255156	0.018540	0.020160
RS	18	0.511170	2.488390	4346.802260	0.020663	0.022327
RS	19	0.575831	2.488390	4677.911510	0.022237	0.023950
RS	20	0.647332	2.491919	5012.806150	0.023828	0.025547
RS	21	0.726398	2.491919	5362.370393	0.025490	0.027291
RS	22	0.813829	2.566922	5552.331903	0.026393	0.028170
RS	23	0.910510	2.566922	5902.857048	0.028059	0.029951
RS	24	1.017420	2.720272	5904.753134	0.028068	0.029903
RS	25	1.135640	2.720272	6239.777342	0.029661	0.031628
RS	26	1.266368	2.971051	6021.715405	0.028624	0.030484
RS	27	1.410926	2.971051	6329.187034	0.030086	0.032070
RS	28	1.570779	3.341322	5902.746816	0.028059	0.029875
RS	29	1.747543	3.341322	6177.090761	0.029363	0.031271
RS	30	1.943009	3.855027	5594.040817	0.026591	0.028275
RS	31	2.159155	3.855027	5835.268398	0.027738	0.029464
RS	32	2.398168	4.536672	5166.779896	0.024560	0.026026
RS	33	2.662469	4.536672	5377.961757	0.025564	0.027022
RS	34	2.954731	5.405908	4694.245781	0.022314	0.023505
RS	35	3.277915	5.405908	4879.146961	0.023193	0.024333
RS	36	3.635291	6.470686	4234.275850	0.020128	0.021022
RS	37	4.030476	6.470686	4396.040114	0.020897	0.021710
RS	38	4.467471	7.717829	3823.783003	0.018176	0.018781
RS	39	4.950698	7.717829	3964.484543	0.018845	0.019352
RS	40	5.485051	9.116385	3476.274919	0.016525	0.016863
RS	41	6.075936	9.116385	3596.991008	0.017098	0.017331
RS	42	6.729336	10.618344	3190.683805	0.015167	0.015266
RS	43	7.451864	10.618344	3291.561451	0.015646	0.015638
RS	44	8.250833	12.154050	2960.187663	0.014071	0.013956
RS	45	9.134332	12.154050	3040.317770	0.014452	0.014229
RS	46	10.111303	13.621988	2777.514881	0.013203	0.012890
RS	47	11.191636	13.621988	2834.529773	0.013474	0.013057
RS	48	12.386265	14.896310	2633.616783	0.012519	0.012019
RS	49	13.707282	14.896310	2663.144642	0.012659	0.012062
RS	50	15.168061	15.858062	2513.951721	0.011950	0.011265
RS	51	16.783387	15.858062	2509.225337	0.011928	0.011158
RS	52	18.569610	16.424347	2397.092675	0.011395	0.010526
RS	53	20.544811	16.424347	2349.088149	0.011166	0.010235
RS	54	22.728985	16.453412	2269.032345	0.010786	0.009667
RS	55	25.144239	16.453412	2165.024012	0.010291	0.009160
RS	56	27.815021	16.453412	2033.731368	0.009667	0.008537
RS	57	30.768365	16.453412	1877.638786	0.008925	0.007806
RS	58	34.034167	644.238516	48.247621	0.000229	0.000204
RS	59	37.645483	644.238516	53.568985	0.000255	0.000221
RS	60	41.638868	644.238516	59.495986	0.000283	0.000239
RS	61	46.054744	644.238516	66.100293	0.000314	0.000259
RS	62	50.937809	644.238516	73.462215	0.000349	0.000280
RS	63	56.337491	644.238516	22927.061228	0.108984	0.071080
PA	4+25*2+4+6 0.000573169 0.005813217 56.337490851 19928.027717240 46.035176000 10.194792530 5.565737248 4.000345727 3.207170602 2.780278810 2.569351858 2.488389598 2.491918704 2.566922422 2.720272229 2.971051088 3.341322134 3.855027311 4.536671649 5.405907892 6.470686137 7.717829227 9.116384901 10.618343816 12.154050222 13.621988018 14.896309512 15.858062119 16.424347133 16.453412053 644.238516403
//
IT	5692
RD	20
LK	-97660.483948
QD	-404.152219 -> -339.526852
RI	0.0101000919
TR	0.000586	0.005660
MT	59.561578
MM	C_pi: 31.564362, n_recomb: 201316.974115
RS	0	0.000000	27209.754314	0.072521	0.000000	0.000000
RS	1	0.010677	27209.754314	0.080267	0.000000	0.000000
RS	2	0.022495	27209.754314	0.088840	0.000000	0.000000
RS	3	0.035574	27209.754314	0.098330	0.000000	0.000000
RS	4	0.050050	48.308253	61.290496	0.000304	0.000275
RS	5	0.066071	48.308253	67.814224	0.000337	0.000366
RS	6	0.083803	10.298357	351.691884	0.001747	0.002030
RS	7	0.103428	10.298357	388.485315	0.001930	0.002351
RS	8	0.125149	5.659783	779.918933	0.003874	0.004791
RS	9	0.149188	5.659783	859.401594	0.004269	0.005203
RS	10	0.175795	4.110518	1302.016574	0.006467	0.007770
RS	11	0.205243	4.110518	1430.329538	0.007105	0.008313
RS	12	0.237834	3.312166	1946.416414	0.009668	0.011110
RS	13	0.273906	3.312166	2129.900375	0.010580	0.011935
RS	14	0.313829	2.876162	2678.037481	0.013303	0.014822
RS	15	0.358015	2.876162	2916.790425	0.014489	0.015968
RS	16	0.406919	2.659210	3427.504267	0.017025	0.018609
RS	17	0.461044	2.659210	3713.614247	0.018447	0.020020
RS	18	0.520949	2.574998	4144.085555	0.020585	0.022207
RS	19	0.587249	2.574998	4464.744267	0.022178	0.023814
RS	20	0.660629	2.576921	4792.888925	0.023808	0.025456
RS	21	0.741844	2.576921	5132.711859	0.025496	0.027190
RS	22	0.831730	2.651863	5325.425585	0.026453	0.028135
RS	23	0.931214	2.651863	5667.412924	0.028152	0.029912
RS	24	1.041320	2.807333	5680.723524	0.028218	0.029938
RS	25	1.163183	2.807333	6008.534207	0.029846	0.031664
RS	26	1.298057	3.063488	5808.533104	0.028853	0.030587
RS	27	1.447332	3.063488	6109.918369	0.030350	0.032176
RS	28	1.612545	3.443632	5705.106134	0.028339	0.030026
RS	29	1.795399	3.443632	5974.167251	0.029675	0.031425
RS	30	1.997777	3.973159	5413.388992	0.026890	0.028446
RS	31	2.221764	3.973159	5649.868404	0.028065	0.029638
RS	32	2.469666	4.678194	5002.429112	0.024849	0.026193
RS	33	2.744038	4.678194	5209.247244	0.025876	0.027190
RS	34	3.047705	5.579833	4544.593700	0.022574	0.023652
RS	35	3.383795	5.579833	4725.454720	0.023473	0.024482
RS	36	3.755771	6.686736	4097.589775	0.020354	0.021145
RS	37	4.167465	6.686736	4255.615557	0.021139	0.021837
RS	38	4.623116	7.985023	3698.438316	0.018371	0.018885
RS	39	5.127418	7.985023	3835.690189	0.019053	0.019461
RS	40	5.685566	9.441430	3360.891427	0.016695	0.016955
RS	41	6.303310	9.441430	3478.427561	0.017278	0.017429
RS	42	6.987012	11.003926	3084.132078	0.015320	0.015356
RS	43	7.743715	11.003926	3182.064904	0.015806	0.015732
RS	44	8.581214	12.596873	2861.531911	0.014214	0.014050
RS	45	9.508135	12.596873	2938.890791	0.014598	0.014328
RS	46	10.534027	14.110395	2685.925679	0.013342	0.012996
RS	47	11.669456	14.110395	2740.234267	0.013612	0.013166
RS	48	12.926119	15.407918	2548.433362	0.012659	0.012142
RS	49	14.316960	15.407918	2575.117983	0.012791	0.012185
RS	50	15.856305	16.357854	2434.913097	0.012095	0.011412
RS	51	17.560011	16.357854	2426.812085	0.012055	0.011297
RS	52	19.445628	16.861947	2324.626976	0.011547	0.010699
RS	53	21.532578	16.861947	2271.927753	0.011285	0.010388
RS	54	23.842358	16.632034	2219.095297	0.011023	0.009932
RS	55	26.398761	16.632034	2104.193267	0.010452	0.009369
RS	56	29.228119	16.632034	1962.505232	0.009748	0.008685
RS	57	32.359577	16.632034	1797.138762	0.008927	0.007892
RS	58	35.825391	660.532968	45.345527	0.000225	0.000199
RS	59	39.661261	660.532968	50.396498	0.000250	0.000216
RS	60	43.906699	660.532968	56.028149	0.000278	0.000235
RS	61	48.605437	660.532968	62.309850	0.000310	0.000255
RS	62	53.805873	660.532968	69.319386	0.000344	0.000277
RS	63	59.561578	660.532968	20736.592835	0.103005	0.067781
PA	4+25*2+4+6 0.000585734 0.005660496 59.561577756 27209.754313966 48.308253254 10.298356725 5.659782632 4.110517983 3.312166093 2.876161647 2.659210172 2.574997553 2.576920600 2.651863404 2.807332791 3.063488423 3.443632152 3.973158698 4.678193864 5.579833014 6.686736468 7.985022675 9.441429802 11.003925808 12.596872998 14.110395403 15.407918394 16.357853558 16.861946529 16.632033769 660.532967629
//
IT	6681
RD	21
LK	-97546.902537
QD	-370.132884 -> -330.571923
RI	0.0094106200
TR	0.000583	0.005478
MT	63.602980
MM	C_pi: 31.598651, n_recomb: 195537.159119
RS	0	0.000000	36223.353910	0.053619	0.000000	0.000000
RS	1	0.010793	36223.353910	0.059408	0.000000	0.000000
RS	2	0.022750	36223.353910	0.065822	0.000000	0.000000
RS	3	0.035998	36223.353910	0.072928	0.000000	0.000000
RS	4	0.050675	50.365501	58.104726	0.000297	0.000264
RS	5	0.066937	50.365501	64.356812	0.000329	0.000354
RS	6	0.084954	10.319919	347.605633	0.001778	0.002050
RS	7	0.104915	10.319919	384.358909	0.001966	0.002383
RS	8	0.127030	5.713078	766.804856	0.003922	0.004840
RS	9	0.151533	5.713078	845.790862	0.004325	0.005268
RS	10	0.178679	4.199567	1267.321173	0.006481	0.007797
RS	11	0.208756	4.199567	1393.660123	0.007127	0.008348
RS	12	0.242078	3.407572	1885.357973	0.009642	0.011104
RS	13	0.278997	3.407572	2065.341157	0.010562	0.011930
RS	14	0.319901	2.969525	2590.554367	0.013248	0.014789
RS	15	0.365219	2.969525	2824.720415	0.014446	0.015930
RS	16	0.415427	2.751552	3315.879813	0.016958	0.018555
RS	17	0.471055	2.751552	3596.886290	0.018395	0.019960
RS	18	0.532686	2.668177	4012.907607	0.020522	0.022144
RS	19	0.600969	2.668177	4328.562763	0.022137	0.023748
RS	20	0.676622	2.672209	4648.664835	0.023774	0.025404
RS	21	0.760439	2.672209	4984.140753	0.025489	0.027139
RS	22	0.853302	2.750853	5175.540299	0.026468	0.028114
RS	23	0.956187	2.750853	5514.178310	0.028200	0.029897
RS	24	1.070176	2.912692	5532.176785	0.028292	0.029961
RS	25	1.196468	2.912692	5857.674007	0.029957	0.031696
RS	26	1.336390	3.179509	5666.661008	0.028980	0.030651
RS	27	1.491412	3.179509	5966.551799	0.030514	0.032250
RS	28	1.663166	3.576491	5572.704377	0.028499	0.030114
RS	29	1.853456	3.576491	5840.786702	0.029870	0.031523
RS	30	2.064284	4.131210	5291.043686	0.027059	0.028537
RS	31	2.297864	4.131210	5526.820646	0.028265	0.029737
RS	32	2.556655	4.872232	4889.534772	0.025006	0.026270
RS	33	2.843375	4.872232	5095.797401	0.026061	0.027273
RS	34	3.161039	5.822891	4440.309997	0.022708	0.023705
RS	35	3.512988	5.822891	4620.714298	0.023631	0.024541
RS	36	3.902921	6.993159	4001.292171	0.020463	0.021175
RS	37	4.334937	6.993159	4158.952079	0.021269	0.021873
RS	38	4.813579	8.368600	3609.711285	0.018460	0.018899
RS	39	5.343878	8.368600	3746.697429	0.019161	0.019481
RS	40	5.931410	9.913296	3279.468378	0.016772	0.016962
RS	41	6.582352	9.913296	3396.848465	0.017372	0.017443
RS	42	7.303547	11.570222	3009.859105	0.015393	0.015366
RS	43	8.102577	11.570222	3107.739122	0.015893	0.015750
RS	44	8.987842	13.256143	2794.308963	0.014290	0.014071
RS	45	9.968650	13.256143	2871.678250	0.014686	0.014358
RS	46	11.055312	14.850347	2625.673113	0.013428	0.013036
RS	47	12.259252	14.850347	2679.954671	0.013706	0.013213
RS	48	13.593128	16.202356	2495.174812	0.012761	0.012208
RS	49	15.070963	16.202356	2521.575140	0.012896	0.012255
RS	50	16.708293	17.164627	2388.970599	0.012217	0.011510
RS	51	18.522333	17.164627	2379.865069	0.012171	0.011393
RS	52	20.532153	17.620498	2286.829176	0.011695	0.010835
RS	53	22.758884	17.620498	2231.451755	0.011412	0.010509
RS	54	25.225935	17.122489	2205.329082	0.011278	0.010180
RS	55	27.959244	17.122489	2080.624413	0.010641	0.009563
RS	56	30.987546	17.122489	1929.151905	0.009866	0.008821
RS	57	34.342678	17.122489	1754.583687	0.008973	0.007970
RS	58	38.059914	684.118341	43.864082	0.000224	0.000198
RS	59	42.178333	684.118341	48.808002	0.000250	0.000216
RS	60	46.741234	684.118341	54.327289	0.000278	0.000235
RS	61	51.796588	684.118341	60.491504	0.000309	0.000256
RS	62	57.397541	684.118341	67.378723	0.000345	0.000279
RS	63	63.602980	684.118341	19334.785920	0.098880	0.065668
PA	4+25*2+4+6 0.000582639 0.005477967 63.602979538 36223.353909729 50.365501269 10.319919342 5.713078429 4.199566871 3.407572306 2.969525209 2.751551748 2.668176976 2.672209372 2.750852806 2.912691837 3.179509089 3.576490561 4.131209613 4.872232262 5.822890697 6.993159386 8.368599626 9.913296000 11.570222241 13.256142660 14.850346886 16.202355940 17.164626510 17.620498218 17.122488554 684.118340672
//
IT	4996
RD	22
LK	-97474.332799
QD	-351.190913 -> -322.474045
RI	0.0088897188
TR	0.000569	0.005281
MT	68.317417
MM	C_pi: 32.109230, n_recomb: 191874.143545
RS	0	0.000000	51584.190037	0.037438	0.000000	0.000000
RS	1	0.010918	51584.190037	0.041527	0.000000	0.000000
RS	2	0.023028	51584.190037	0.046062	0.000000	0.000000
RS	3	0.036461	51584.190037	0.051093	0.000000	0.000000
RS	4	0.051360	52.838540	55.319745	0.000288	0.000250
RS	5	0.067886	52.838540	61.342229	0.000320	0.000338
RS	6	0.086216	10.350557	346.952202	0.001808	0.002048
RS	7	0.106547	10.350557	384.058383	0.002002	0.002398
RS	8	0.129098	5.755293	763.671975	0.003980	0.004864
RS	9	0.154111	5.755293	843.236258	0.004395	0.005321
RS	10	0.181855	4.278786	1250.616829	0.006518	0.007810
RS	11	0.212629	4.278786	1376.798306	0.007176	0.008386
RS	12	0.246762	3.496871	1851.283161	0.009648	0.011100
RS	13	0.284622	3.496871	2030.313063	0.010581	0.011943
RS	14	0.326616	3.059991	2539.009970	0.013233	0.014771
RS	15	0.373194	3.059991	2771.741000	0.014446	0.015928
RS	16	0.424859	2.843710	3247.974775	0.016928	0.018529
RS	17	0.482164	2.843710	3527.416575	0.018384	0.019948
RS	18	0.545725	2.763587	3931.495426	0.020490	0.022116
RS	19	0.616226	2.763587	4245.845677	0.022128	0.023734
RS	20	0.694425	2.772023	4558.288911	0.023757	0.025387
RS	21	0.781162	2.772023	4893.079688	0.025502	0.027138
RS	22	0.877368	2.856678	5081.501919	0.026484	0.028123
RS	23	0.984079	2.856678	5420.265806	0.028249	0.029925
RS	24	1.102440	3.027530	5439.114966	0.028347	0.030003
RS	25	1.233725	3.027530	5765.490260	0.030048	0.031759
RS	26	1.379343	3.308337	5577.615505	0.029069	0.030720
RS	27	1.540860	3.308337	5878.889177	0.030639	0.032341
RS	28	1.720011	3.726641	5488.661543	0.028606	0.030195
RS	29	1.918723	3.726641	5758.352197	0.030011	0.031622
RS	30	2.139130	4.312782	5211.573251	0.027161	0.028607
RS	31	2.383602	4.312782	5448.993782	0.028399	0.029823
RS	32	2.654766	5.098453	4813.844083	0.025089	0.026313
RS	33	2.955535	5.098453	5021.703311	0.026172	0.027330
RS	34	3.289143	6.109946	4368.013485	0.022765	0.023716
RS	35	3.659175	6.109946	4549.953549	0.023713	0.024563
RS	36	4.069608	7.359158	3932.582291	0.020496	0.021158
RS	37	4.524853	7.359158	4091.733871	0.021325	0.021866
RS	38	5.029801	8.831365	3545.109050	0.018476	0.018863
RS	39	5.589881	8.831365	3683.574593	0.019198	0.019455
RS	40	6.211111	10.487791	3219.599658	0.016780	0.016919
RS	41	6.900168	10.487791	3338.479790	0.017399	0.017410
RS	42	7.664457	12.265709	2955.332676	0.015402	0.015326
RS	43	8.512193	12.265709	3054.750957	0.015921	0.015721
RS	44	9.452486	14.072932	2745.674414	0.014310	0.014044
RS	45	10.495441	14.072932	2824.602058	0.014721	0.014340
RS	46	11.652268	15.775838	2583.415103	0.013464	0.013029
RS	47	12.935399	15.775838	2639.191582	0.013755	0.013216
RS	48	14.358625	17.207246	2459.829510	0.012820	0.012229
RS	49	15.937240	17.207246	2487.447088	0.012964	0.012283
RS	50	17.688211	18.200642	2361.307507	0.012307	0.011566
RS	51	19.630356	18.200642	2352.658494	0.012261	0.011452
RS	52	21.784548	18.617946	2268.038387	0.011820	0.010935
RS	53	24.173937	18.617946	2211.323633	0.011525	0.010599
RS	54	26.824204	17.836862	2211.456211	0.011526	0.010401
RS	55	29.763830	17.836862	2077.774477	0.010829	0.009734
RS	56	33.024410	17.836862	1917.043799	0.009991	0.008940
RS	57	36.640986	17.836862	1733.464812	0.009034	0.008036
RS	58	40.652424	714.464024	43.113141	0.000225	0.000198
RS	59	45.101838	714.464024	48.036008	0.000250	0.000216
RS	60	50.037046	714.464024	53.539710	0.000279	0.000237
RS	61	55.511087	714.464024	59.695448	0.000311	0.000258
RS	62	61.582793	714.464024	66.583239	0.000347	0.000282
RS	63	68.317417	714.464024	18406.192913	0.095928	0.064234
PA	4+25*2+4+6 0.000569230 0.005281310 68.317417195 51584.190036813 52.838539527 10.350556996 5.755292758 4.278786148 3.496871202 3.059990753 2.843709587 2.763586970 2.772022601 2.856677539 3.027529966 3.308336583 3.726641115 4.312781534 5.098452869 6.109946454 7.359158220 8.831365206 10.487790608 12.265709366 14.072932403 15.775838118 17.207246398 18.200641667 18.617946102 17.836861789 714.464023788
//
IT	4923
RD	23
LK	-97419.977500
QD	-338.018916 -> -314.628117
RI	0.0084718360
TR	0.000550	0.005083
MT	73.567834
MM	C_pi: 32.926019, n_recomb: 189551.199762
RS	0	0.000000	77436.044095	0.024957	0.000000	0.000000
RS	1	0.011048	77436.044095	0.027715	0.000000	0.000000
RS	2	0.023317	77436.044095	0.030778	0.000000	0.000000
RS	3	0.036942	77436.044095	0.034180	0.000000	0.000000
RS	4	0.052072	56.331337	52.170802	0.000275	0.000231
RS	5	0.068874	56.331337	57.919224	0.000306	0.000315
RS	6	0.087531	10.465861	345.804124	0.001824	0.002019
RS	7	0.108251	10.465861	383.229903	0.002022	0.002383
RS	8	0.131259	5.816513	763.272732	0.004027	0.004850
RS	9	0.156810	5.816513	843.740291	0.004451	0.005340
RS	10	0.185183	4.362821	1241.716589	0.006551	0.007791
RS	11	0.216691	4.362821	1368.554178	0.007220	0.008399
RS	12	0.251680	3.587463	1831.060215	0.009660	0.011073
RS	13	0.290536	3.587463	2010.467598	0.010606	0.011945
RS	14	0.333683	3.150999	2507.763930	0.013230	0.014744
RS	15	0.381599	3.150999	2740.860075	0.014460	0.015928
RS	16	0.434808	2.936646	3206.445450	0.016916	0.018505
RS	17	0.493895	2.936646	3486.466766	0.018393	0.019951
RS	18	0.559511	2.860460	3881.586589	0.020478	0.022101
RS	19	0.632377	2.860460	4196.961380	0.022142	0.023747
RS	20	0.713293	2.874168	4503.362881	0.023758	0.025391
RS	21	0.803149	2.874168	4839.831840	0.025533	0.027173
RS	22	0.902932	2.965843	5025.440607	0.026512	0.028158
RS	23	1.013740	2.965843	5366.594875	0.028312	0.029992
RS	24	1.136791	3.146974	5384.853858	0.028408	0.030071
RS	25	1.273437	3.146974	5714.172606	0.030146	0.031860
RS	26	1.425180	3.443513	5526.342047	0.029155	0.030812
RS	27	1.593688	3.443513	5830.815583	0.030761	0.032464
RS	28	1.780814	3.885700	5439.719017	0.028698	0.030290
RS	29	1.988614	3.885700	5712.591571	0.030137	0.031745
RS	30	2.219372	4.507075	5163.452201	0.027240	0.028684
RS	31	2.475626	4.507075	5403.885911	0.028509	0.029922
RS	32	2.760192	5.343039	4765.321023	0.025140	0.026354
RS	33	3.076197	5.343039	4975.989492	0.026251	0.027389
RS	34	3.427117	6.423482	4318.848865	0.022785	0.023717
RS	35	3.816807	6.423482	4503.418039	0.023758	0.024579
RS	36	4.249552	7.762805	3883.476174	0.020488	0.021124
RS	37	4.730108	7.762805	4045.119742	0.021341	0.021845
RS	38	5.263758	9.346318	3497.246637	0.018450	0.018806
RS	39	5.856369	9.346318	3638.118885	0.019193	0.019411
RS	40	6.514453	11.132320	3174.254599	0.016746	0.016851
RS	41	7.245244	11.132320	3295.508039	0.017386	0.017355
RS	42	8.056777	13.051851	2913.675074	0.015371	0.015259
RS	43	8.957972	13.051851	3015.470552	0.015908	0.015666
RS	44	9.958733	15.002632	2708.731499	0.014290	0.013988
RS	45	11.070064	15.002632	2790.042067	0.014719	0.014297
RS	46	12.304178	16.836331	2552.085330	0.013464	0.012993
RS	47	13.674643	16.836331	2610.186242	0.013770	0.013192
RS	48	15.196522	18.366645	2435.018147	0.012846	0.012221
RS	49	16.886544	18.366645	2464.703570	0.013003	0.012285
RS	50	18.763287	19.405321	2344.117601	0.012367	0.011594
RS	51	20.847381	19.405321	2336.801384	0.012328	0.011484
RS	52	23.161734	19.789953	2259.958235	0.011923	0.011007
RS	53	25.731786	19.789953	2202.776803	0.011621	0.010667
RS	54	28.585787	18.706161	2228.781206	0.011758	0.010599
RS	55	31.755111	18.706161	2086.698126	0.011009	0.009886
RS	56	35.274594	18.706161	1917.102118	0.010114	0.009044
RS	57	39.182925	18.706161	1724.702616	0.009099	0.008091
RS	58	43.523064	750.113476	42.752917	0.000226	0.000198
RS	59	48.342719	750.113476	47.701365	0.000252	0.000218
RS	60	53.694870	750.113476	53.242207	0.000281	0.000238
RS	61	59.638348	750.113476	59.449156	0.000314	0.000261
RS	62	66.238486	750.113476	66.405177	0.000350	0.000285
RS	63	73.567834	750.113476	17764.296406	0.093718	0.063211
PA	4+25*2+4+6 0.000549973 0.005082727 73.567834466 77436.044094953 56.331337129 10.465860852 5.816513437 4.362821375 3.587463115 3.150998817 2.936646182 2.860459684 2.874167601 2.965843205 3.146973752 3.443512643 3.885700471 4.507075021 5.343039313 6.423481692 7.762805286 9.346318181 11.132320399 13.051851013 15.002631512 16.836330898 18.366645210 19.405320521 19.789952748 18.706160787 750.113475626
//
IT	4776
RD	24
LK	-97374.856922
QD	-327.318827 -> -306.957548
RI	0.0081262683
TR	0.000528	0.004890
MT	79.252458
MM	C_pi: 33.941768, n_recomb: 188091.526366
RS	0	0.000000	113847.916865	0.017055	0.000000	0.000000
RS	1	0.011180	113847.916865	0.018962	0.000000	0.000000
RS	2	0.023609	113847.916865	0.021083	0.000000	0.000000
RS	3	0.037428	113847.916865	0.023441	0.000000	0.000000
RS	4	0.052791	61.307999	48.390306	0.000257	0.000209
RS	5	0.069873	61.307999	53.786653	0.000286	0.000288
RS	6	0.088864	10.711184	341.904627	0.001818	0.001961
RS	7	0.109978	10.711184	379.358209	0.002017	0.002336
RS	8	0.133452	5.915784	761.188374	0.004047	0.004796
RS	9	0.159551	5.915784	842.409303	0.004479	0.005317
RS	10	0.188568	4.462649	1234.143359	0.006561	0.007733
RS	11	0.220828	4.462649	1361.795020	0.007240	0.008376
RS	12	0.256695	3.685698	1816.167917	0.009656	0.011014
RS	13	0.296572	3.685698	1996.477896	0.010614	0.011917
RS	14	0.340907	3.246090	2486.510582	0.013220	0.014693
RS	15	0.390198	3.246090	2720.871019	0.014466	0.015909
RS	16	0.445000	3.032091	3179.692570	0.016905	0.018469
RS	17	0.505928	3.032091	3461.505940	0.018403	0.019950
RS	18	0.573668	2.959220	3850.841359	0.020473	0.022086
RS	19	0.648981	2.959220	4168.662174	0.022163	0.023768
RS	20	0.732713	2.978007	4471.337338	0.023772	0.025406
RS	21	0.825806	2.978007	4811.000948	0.025578	0.027226
RS	22	0.929307	3.076761	4995.086910	0.026557	0.028212
RS	23	1.044378	3.076761	5340.128973	0.028391	0.030086
RS	24	1.172314	3.268441	5357.921009	0.028486	0.030164
RS	25	1.314553	3.268441	5691.563138	0.030260	0.031994
RS	26	1.472693	3.581342	5502.525895	0.029255	0.030932
RS	27	1.648512	3.581342	5811.397947	0.030897	0.032622
RS	28	1.843988	4.048618	5416.915650	0.028799	0.030411
RS	29	2.061316	4.048618	5693.973307	0.030272	0.031899
RS	30	2.302941	4.707358	5139.039355	0.027322	0.028781
RS	31	2.571578	4.707358	5383.319081	0.028621	0.030046
RS	32	2.870247	5.597147	4737.493434	0.025187	0.026409
RS	33	3.202306	5.597147	4951.673544	0.026326	0.027465
RS	34	3.571488	6.752053	4287.291470	0.022794	0.023725
RS	35	3.981942	6.752053	4475.096941	0.023792	0.024604
RS	36	4.438284	8.189540	3849.174937	0.020464	0.021090
RS	37	4.945642	8.189540	4013.846949	0.021340	0.021827
RS	38	5.509720	9.895331	3461.836991	0.018405	0.018743
RS	39	6.136859	9.895331	3605.599024	0.019169	0.019363
RS	40	6.834110	11.824842	3139.478598	0.016691	0.016774
RS	41	7.609310	11.824842	3263.550401	0.017351	0.017291
RS	42	8.471173	13.902428	2881.125783	0.015318	0.015180
RS	43	9.429388	13.902428	2985.721272	0.015874	0.015600
RS	44	10.494728	16.014792	2679.785671	0.014247	0.013918
RS	45	11.679167	16.014792	2763.897292	0.014694	0.014240
RS	46	12.996020	17.997265	2527.949577	0.013440	0.012940
RS	47	14.460091	17.997265	2588.807124	0.013764	0.013152
RS	48	16.087839	19.642251	2416.868072	0.012849	0.012194
RS	49	17.897560	19.642251	2449.087491	0.013021	0.012270
RS	50	19.909600	20.737202	2333.302905	0.012405	0.011602
RS	51	22.146576	20.737202	2327.836387	0.012376	0.011501
RS	52	24.633634	21.092560	2258.205412	0.012006	0.011060
RS	53	27.398734	21.092560	2201.120887	0.011702	0.010718
RS	54	30.472959	19.683585	2252.657272	0.011976	0.010779
RS	55	33.890867	19.683585	2102.558736	0.011178	0.010024
RS	56	37.690880	19.683585	1924.372442	0.010231	0.009137
RS	57	41.915717	19.683585	1723.307746	0.009162	0.008138
RS	58	46.612869	789.821227	42.608099	0.000227	0.000199
RS	59	51.835141	789.821227	47.607901	0.000253	0.000219
RS	60	57.641237	789.821227	53.215184	0.000283	0.000240
RS	61	64.096426	789.821227	59.506723	0.000316	0.000263
RS	62	71.273274	789.821227	66.569065	0.000354	0.000289
RS	63	79.252458	789.821227	17302.377638	0.091989	0.062448
PA	4+25*2+4+6 0.000527890 0.004889501 79.252458394 113847.916864745 61.307999122 10.711184409 5.915783614 4.462649307 3.685698082 3.246089880 3.032090768 2.959219547 2.978007025 3.076760813 3.268440648 3.581341685 4.048617547 4.707357754 5.597147450 6.752052506 8.189539850 9.895331124 11.824841742 13.902428345 16.014792205 17.997265113 19.642250702 20.737202127 21.092560045 19.683584965 789.821227447
//
IT	5802
RD	25
LK	-97335.173802
QD	-317.866053 -> -299.496026
RI	0.0078365741
TR	0.000505	0.004705
MT	85.307406
MM	C_pi: 35.091770, n_recomb: 187202.396724
RS	0	0.000000	172653.242698	0.011327	0.000000	0.000000
RS	1	0.011309	172653.242698	0.012609	0.000000	0.000000
RS	2	0.023898	172653.242698	0.014035	0.000000	0.000000
RS	3	0.037910	172653.242698	0.015623	0.000000	0.000000
RS	4	0.053506	68.233499	43.998387	0.000235	0.000184
RS	5	0.070867	68.233499	48.963271	0.000262	0.000257
RS	6	0.090191	11.110731	334.346011	0.001786	0.001879
RS	7	0.111700	11.110731	371.417833	0.001984	0.002259
RS	8	0.135642	6.063275	755.150538	0.004034	0.004704
RS	9	0.162292	6.063275	836.714461	0.004470	0.005253
RS	10	0.191956	4.584744	1224.355263	0.006540	0.007639
RS	11	0.224974	4.584744	1352.603223	0.007225	0.008312
RS	12	0.261726	3.795815	1801.655636	0.009624	0.010922
RS	13	0.302635	3.795815	1982.909329	0.010592	0.011854
RS	14	0.348171	3.347928	2469.003204	0.013189	0.014614
RS	15	0.398856	3.347928	2704.968856	0.014449	0.015863
RS	16	0.455273	3.131621	3160.459307	0.016883	0.018415
RS	17	0.518071	3.131621	3444.688922	0.018401	0.019932
RS	18	0.587971	3.060613	3831.363175	0.020466	0.022063
RS	19	0.665776	3.060613	4152.474080	0.022182	0.023784
RS	20	0.752380	3.083606	4454.016118	0.023793	0.025425
RS	21	0.848779	3.083606	4797.853340	0.025629	0.027287
RS	22	0.956080	3.188850	4982.338244	0.026615	0.028280
RS	23	1.075516	3.188850	5332.286803	0.028484	0.030199
RS	24	1.208459	3.390715	5350.621945	0.028582	0.030280
RS	25	1.356438	3.390715	5689.550255	0.030393	0.032154
RS	26	1.521151	3.719885	5499.189191	0.029376	0.031078
RS	27	1.704493	3.719885	5813.294704	0.031054	0.032810
RS	28	1.908570	4.212570	5414.166206	0.028921	0.030561
RS	29	2.135726	4.212570	5696.087526	0.030427	0.032085
RS	30	2.388572	4.909703	5133.157208	0.027420	0.028903
RS	31	2.670014	4.909703	5381.817755	0.028749	0.030198
RS	32	2.983285	5.855468	4726.001019	0.025245	0.026484
RS	33	3.331984	5.855468	4944.116540	0.026411	0.027564
RS	34	3.720120	7.088631	4269.669812	0.022808	0.023746
RS	35	4.152151	7.088631	4461.055713	0.023830	0.024645
RS	36	4.633041	8.630306	3826.537433	0.020441	0.021065
RS	37	5.168318	8.630306	3994.524659	0.021338	0.021818
RS	38	5.764131	10.467021	3436.140557	0.018355	0.018684
RS	39	6.427326	10.467021	3583.036312	0.019140	0.019318
RS	40	7.165525	12.551433	3112.816396	0.016628	0.016696
RS	41	7.987209	12.551433	3239.919939	0.017307	0.017227
RS	42	8.901821	14.800883	2855.410443	0.015253	0.015096
RS	43	9.919869	14.800883	2963.001711	0.015828	0.015531
RS	44	11.053051	17.090203	2656.662815	0.014191	0.013840
RS	45	12.314390	17.090203	2743.768612	0.014657	0.014176
RS	46	13.718378	19.236921	2508.855253	0.013402	0.012879
RS	47	15.281147	19.236921	2572.677515	0.013743	0.013103
RS	48	17.020656	21.010112	2403.179189	0.012837	0.012157
RS	49	18.956892	21.010112	2438.176565	0.013024	0.012244
RS	50	21.112104	22.170487	2326.554409	0.012428	0.011598
RS	51	23.511057	22.170487	2323.240172	0.012410	0.011505
RS	52	26.181316	22.498560	2260.311157	0.012074	0.011099
RS	53	29.153564	22.498560	2203.696825	0.011772	0.010758
RS	54	32.461954	20.740321	2280.443888	0.012182	0.010946
RS	55	36.144502	20.740321	2122.593649	0.011338	0.010151
RS	56	40.243522	20.740321	1936.014398	0.010342	0.009221
RS	57	44.806115	20.740321	1726.413114	0.009222	0.008179
RS	58	49.884708	832.743365	42.584182	0.000227	0.000200
RS	59	55.537657	832.743365	47.649679	0.000255	0.000220
RS	60	61.829918	832.743365	53.339835	0.000285	0.000242
RS	61	68.833794	832.743365	59.734846	0.000319	0.000266
RS	62	76.629763	832.743365	66.925264	0.000358	0.000292
RS	63	85.307406	832.743365	16957.840440	0.090586	0.061854
PA	4+25*2+4+6 0.000504810 0.004705064 85.307406196 172653.242697700 68.233499359 11.110731279 6.063275385 4.584744032 3.795814611 3.347927988 3.131620572 3.060613094 3.083605720 3.188849781 3.390715418 3.719885333 4.212569847 4.909703351 5.855467642 7.088630968 8.630305881 10.467021108 12.551433213 14.800883065 17.090202632 19.236921413 21.010112077 22.170486874 22.498559649 20.740320702 832.743365148
//
CC
CC	Brief Description of the file format:
CC	  CC  comments
CC	  MM  useful-messages
CC	  RD  round-of-iterations
CC	  LL  \log[P(sequence)]
CC	  QD  Q-before-opt Q-after-opt
CC	  TR  \theta_0 \rho_0
CC	  RS  k t_k \lambda_k \pi_k \sum_{l\not=k}A_{kl} A_{kk}
CC	  DC  begin end best-k t_k+\Delta_k max-prob
CC
MM	Version: 0.6.5-r67
MM	pattern:4+25*2+4+6, n:63, n_free_lambdas:28
MM	n_iterations:25, skip:1, max_t:5, theta/rho:5
MM	is_decoding:0
MM	n_seqs:20, sum_L:1193275, sum_n:32458
RD	0
LK	0.000000
QD	0.000000 -> 0.000000
RI	inf
TR	0.027578	0.005516
MT	5.000000
MM	C_pi: 1.000000, n_recomb: 6563.422339
RS	0	0.000000	1.000000	42.016208	0.006402	0.000000
RS	1	0.006440	1.000000	44.426526	0.006769	0.000000
RS	2	0.013294	1.000000	46.955067	0.007154	0.000000
RS	3	0.020590	1.000000	49.604978	0.007558	0.000000
RS	4	0.028356	1.000000	52.379100	0.007980	0.000000
RS	5	0.036622	1.000000	55.279899	0.008422	0.000000
RS	6	0.045421	1.000000	58.309392	0.008884	0.000000
RS	7	0.054785	1.000000	61.469052	0.009365	0.000000
RS	8	0.064753	1.000000	64.759717	0.009867	0.000000
RS	9	0.075363	1.000000	68.181481	0.010388	0.000000
RS	10	0.086656	1.000000	71.733580	0.010929	0.000000
RS	11	0.098677	1.000000	75.414266	0.011490	0.000000
RS	12	0.111471	1.000000	79.220668	0.012070	0.000000
RS	13	0.125090	1.000000	83.148650	0.012668	0.000000
RS	14	0.139585	1.000000	87.192655	0.013285	0.000000
RS	15	0.155014	1.000000	91.345543	0.013917	0.000000
RS	16	0.171437	1.000000	95.598419	0.014565	0.000000
RS	17	0.188917	1.000000	99.940463	0.015227	0.000000
RS	18	0.207523	1.000000	104.358749	0.015900	0.000000
RS	19	0.227327	1.000000	108.838072	0.016583	0.000000
RS	20	0.248406	1.000000	113.360774	0.017272	0.000000
RS	21	0.270843	1.000000	117.906582	0.017964	0.000000
RS	22	0.294725	1.000000	122.452463	0.018657	0.000000
RS	23	0.320144	1.000000	126.972492	0.019345	0.000000
RS	24	0.347201	1.000000	131.437764	0.020026	0.000000
RS	25	0.376000	1.000000	135.816325	0.020693	0.000000
RS	26	0.406654	1.000000	140.073168	0.021341	0.000000
RS	27	0.439282	1.000000	144.170277	0.021966	0.000000
RS	28	0.474011	1.000000	148.066744	0.022559	0.000000
RS	29	0.510976	1.000000	151.718971	0.023116	0.000000
RS	30	0.550322	1.000000	155.080959	0.023628	0.000000
RS	31	0.592202	1.000000	158.104716	0.024089	0.000000
RS	32	0.636779	1.000000	160.740769	0.024490	0.000000
RS	33	0.684227	1.000000	162.938817	0.024825	0.000000
RS	34	0.734730	1.000000	164.648514	0.025086	0.000000
RS	35	0.788485	1.000000	165.820392	0.025264	0.000000
RS	36	0.845702	1.000000	166.406927	0.025354	0.000000
RS	37	0.906604	1.000000	166.363735	0.025347	0.000000
RS	38	0.971428	1.000000	165.650892	0.025238	0.000000
RS	39	1.040426	1.000000	164.234350	0.025023	0.000000
RS	40	1.113868	1.000000	162.087418	0.024696	0.000000
RS	41	1.192040	1.000000	159.192272	0.024254	0.000000
RS	42	1.275245	1.000000	155.541431	0.023698	0.000000
RS	43	1.363809	1.000000	151.139143	0.023027	0.000000
RS	44	1.458076	1.000000	146.002605	0.022245	0.000000
RS	45	1.558414	1.000000	140.162929	0.021355	0.000000
RS	46	1.665214	1.000000	133.665781	0.020365	0.000000
RS	47	1.778891	1.000000	126.571585	0.019284	0.000000
RS	48	1.899889	1.000000	118.955238	0.018124	0.000000
RS	49	2.028679	1.000000	110.905242	0.016897	0.000000
RS	50	2.165763	1.000000	102.522222	0.015620	0.000000
RS	51	2.311675	1.000000	93.916800	0.014309	0.000000
RS	52	2.466983	1.000000	85.206856	0.012982	0.000000
RS	53	2.632293	1.000000	76.514214	0.011658	0.000000
RS	54	2.808249	1.000000	67.960896	0.010354	0.000000
RS	55	2.995536	1.000000	59.665064	0.009091	0.000000
RS	56	3.194884	1.000000	51.736879	0.007883	0.000000
RS	57	3.407070	1.000000	44.274500	0.006746	0.000000
RS	58	3.632920	1.000000	37.360482	0.005692	0.000000
RS	59	3.873315	1.000000	31.058832	0.004732	0.000000
RS	60	4.129191	1.000000	25.412945	0.003872	0.000000
RS	61	4.401545	1.000000	20.444608	0.003115	0.000000
RS	62	4.691438	1.000000	16.154176	0.002461	0.000000
RS	63	5.000000	1.000000	44.832110	0.006831	0.000000
PA	4+25*2+4+6 0.027577560 0.005515512 5.000000000 1.000000000 1.000000000 1.000000000 1.000000000 1.000000000 1.000000000 1.000000000 1.000000000 1.000000000 1.000000000 1.000000000 1.000000000 1.000000000 1.000000000 1.000000000 1.000000000 1.000000000 1.000000000 1.000000000 1.000000000 1.000000000 1.000000000 1.000000000 1.000000000 1.000000000 1.000000000 1.000000000 1.000000000
//
IT	9780
RD	1
LK	-118814.659046
QD	-8305.741486 -> -2494.250184
RI	0.0936129803
TR	0.013383	0.003313
MT	13.399825
MM	C_pi: 2.438911, n_recomb: 9602.873935
RS	0	0.000000	0.479497	160.156191	0.016678	0.000444
RS	1	0.008097	0.479497	170.111839	0.017715	0.002940
RS	2	0.016850	0.479497	180.429728	0.018789	0.007225
RS	3	0.026312	0.479497	191.079645	0.019898	0.013020
RS	4	0.036540	0.379003	254.812829	0.026535	0.019373
RS	5	0.047596	0.379003	267.217601	0.027827	0.024800
RS	6	0.059547	0.388487	272.827468	0.028411	0.028482
RS	7	0.072466	0.388487	284.897677	0.029668	0.030706
RS	8	0.086431	0.426445	270.728556	0.028192	0.032169
RS	9	0.101527	0.426445	282.077098	0.029374	0.033292
RS	10	0.117845	0.481620	260.069207	0.027082	0.034097
RS	11	0.135484	0.481620	270.626798	0.028182	0.034465
RS	12	0.154552	0.556049	243.860685	0.025395	0.034345
RS	13	0.175164	0.556049	253.644707	0.026413	0.033773
RS	14	0.197445	0.651924	225.032553	0.023434	0.032813
RS	15	0.221530	0.651924	234.092737	0.024377	0.031534
RS	16	0.247565	0.769701	206.291115	0.021482	0.030034
RS	17	0.275708	0.769701	214.683166	0.022356	0.028439
RS	18	0.306130	0.907084	189.605502	0.019745	0.026874
RS	19	0.339016	0.907084	197.383967	0.020555	0.025430
RS	20	0.374564	1.062008	175.509909	0.018277	0.024139
RS	21	0.412991	1.062008	182.725337	0.019028	0.022985
RS	22	0.454529	1.236412	163.390222	0.017015	0.021924
RS	23	0.499431	1.236412	170.085755	0.017712	0.020912
RS	24	0.547968	1.433922	152.645173	0.015896	0.019918
RS	25	0.600436	1.433922	158.857140	0.016543	0.018928
RS	26	0.657152	1.655656	143.148233	0.014907	0.017949
RS	27	0.718461	1.655656	148.907912	0.015507	0.016992
RS	28	0.784734	1.899651	134.956590	0.014054	0.016073
RS	29	0.856373	1.899651	140.289628	0.014609	0.015199
RS	30	0.933813	2.162955	128.016294	0.013331	0.014378
RS	31	1.017524	2.162955	132.940871	0.013844	0.013608
RS	32	1.108013	2.442938	122.150189	0.012720	0.012887
RS	33	1.205829	2.442938	126.675745	0.013191	0.012214
RS	34	1.311565	2.737083	117.150094	0.012199	0.011586
RS	35	1.425863	2.737083	121.276870	0.012629	0.011001
RS	36	1.549417	3.042790	112.814653	0.011748	0.010458
RS	37	1.682974	3.042790	116.533667	0.012135	0.009956
RS	38	1.827347	3.357750	108.943222	0.011345	0.009492
RS	39	1.983409	3.357750	112.236832	0.011688	0.009066
RS	40	2.152108	3.680553	105.327335	0.010968	0.008674
RS	41	2.334468	3.680553	108.170828	0.011264	0.008315
RS	42	2.531593	4.011013	101.756879	0.010597	0.007985
RS	43	2.744680	4.011013	104.121291	0.010843	0.007683
RS	44	2.975022	4.350074	98.035512	0.010209	0.007406
RS	45	3.224015	4.350074	99.891487	0.010402	0.007153
RS	46	3.493169	4.699739	93.991312	0.009788	0.006921
RS	47	3.784118	4.699739	95.313806	0.009926	0.006711
RS	48	4.098626	5.063948	89.470401	0.009317	0.006521
RS	49	4.438600	5.063948	90.244952	0.009398	0.006349
RS	50	4.806103	5.450816	84.324566	0.008781	0.006193
RS	51	5.203363	5.450816	84.556369	0.008805	0.006052
RS	52	5.632791	5.876768	78.404932	0.008165	0.005921
RS	53	6.096990	5.876768	78.131730	0.008136	0.005797
RS	54	6.598777	6.678894	68.431904	0.007126	0.005677
RS	55	7.141196	6.678894	68.044905	0.007086	0.005557
RS	56	7.727535	6.678894	67.204197	0.006998	0.005435
RS	57	8.361352	6.678894	65.890597	0.006862	0.005312
RS	58	9.046490	12.445345	35.279172	0.003674	0.005188
RS	59	9.787106	12.445345	35.892027	0.003738	0.005071
RS	60	10.587692	12.445345	36.336686	0.003784	0.004969
RS	61	11.453104	12.445345	36.592132	0.003811	0.004898
RS	62	12.388590	12.445345	36.638576	0.003815	0.004879
RS	63	13.399825	12.445345	441.938936	0.046022	0.041412
PA	4+25*2+4+6 0.013382627 0.003312957 13.399825096 0.479497433 0.379003048 0.388487339 0.426445484 0.481620312 0.556048870 0.651924133 0.769701481 0.907083511 1.062007904 1.236412048 1.433921814 1.655655861 1.899650574 2.162955284 2.442937851 2.737083435 3.042790413 3.357749939 3.680553436 4.011013389 4.350074291 4.699739456 5.063947678 5.450816393 5.876767755 6.678893566 12.445344985
//
IT	6335
RD	2
LK	-108781.170769
QD	-4277.096781 -> -1736.078935
RI	0.0898938457
TR	0.009238	0.004318
MT	15.648813
MM	C_pi: 5.661042, n_recomb: 28814.000638
RS	0	0.000000	1.050672	225.656229	0.007831	0.000147
RS	1	0.008362	1.050672	242.511148	0.008416	0.001016
RS	2	0.017423	1.050672	260.444805	0.009039	0.002633
RS	3	0.027242	1.050672	279.495089	0.009700	0.005032
RS	4	0.037882	0.541023	579.019056	0.020095	0.010401
RS	5	0.049412	0.541023	613.677686	0.021298	0.015287
RS	6	0.061906	0.463205	756.686190	0.026261	0.020163
RS	7	0.075444	0.463205	795.397905	0.027605	0.025424
RS	8	0.090115	0.458482	842.410328	0.029236	0.027707
RS	9	0.106012	0.458482	880.504666	0.030558	0.031972
RS	10	0.123239	0.486110	866.396496	0.030069	0.031988
RS	11	0.141906	0.486110	902.073280	0.031307	0.035687
RS	12	0.162134	0.538891	846.257450	0.029370	0.034171
RS	13	0.184054	0.538891	879.027327	0.030507	0.037408
RS	14	0.207806	0.617631	796.250891	0.027634	0.034573
RS	15	0.233545	0.617631	826.232571	0.028675	0.037065
RS	16	0.261436	0.724175	731.169875	0.025376	0.033332
RS	17	0.291659	0.724175	758.660145	0.026330	0.035079
RS	18	0.324410	0.858579	664.075308	0.023047	0.031090
RS	19	0.359899	0.858579	689.338179	0.023924	0.032268
RS	20	0.398355	1.021541	601.562264	0.020877	0.028467
RS	21	0.440028	1.021541	624.807516	0.021684	0.029298
RS	22	0.485185	1.218868	544.056019	0.018882	0.025829
RS	23	0.534118	1.218868	565.469358	0.019625	0.026438
RS	24	0.587142	1.461229	490.438387	0.017021	0.023257
RS	25	0.644601	1.461229	510.188748	0.017706	0.023627
RS	26	0.706865	1.759266	441.030543	0.015306	0.020687
RS	27	0.774335	1.759266	459.265620	0.015939	0.020810
RS	28	0.847446	2.119335	397.188327	0.013785	0.018162
RS	29	0.926672	2.119335	414.039119	0.014369	0.018118
RS	30	1.012522	2.543913	359.713432	0.012484	0.015827
RS	31	1.105551	2.543913	375.303488	0.013025	0.015706
RS	32	1.206359	3.034233	328.385218	0.011397	0.013773
RS	33	1.315596	3.034233	342.832457	0.011898	0.013617
RS	34	1.433968	3.590224	302.529338	0.010499	0.011995
RS	35	1.562238	3.590224	315.942632	0.010965	0.011820
RS	36	1.701234	4.208215	281.488848	0.009769	0.010465
RS	37	1.851853	4.208215	293.964326	0.010202	0.010291
RS	38	2.015067	4.880261	264.661199	0.009185	0.009168
RS	39	2.191928	4.880261	276.277973	0.009588	0.009015
RS	40	2.383579	5.596710	251.380476	0.008724	0.008092
RS	41	2.591256	5.596710	262.195572	0.009100	0.007970
RS	42	2.816298	6.349124	240.915906	0.008361	0.007210
RS	43	3.060158	6.349124	250.960607	0.008710	0.007117
RS	44	3.324410	7.131074	232.561681	0.008071	0.006488
RS	45	3.610759	7.131074	241.840658	0.008393	0.006425
RS	46	3.921052	7.938896	225.659779	0.007832	0.005901
RS	47	4.257292	7.938896	234.152650	0.008126	0.005868
RS	48	4.621648	8.777159	219.482051	0.007617	0.005428
RS	49	5.016471	8.777159	227.149048	0.007883	0.005423
RS	50	5.444310	9.669125	213.093249	0.007395	0.005042
RS	51	5.907924	9.669125	219.890556	0.007631	0.005053
RS	52	6.410306	10.669905	205.319781	0.007126	0.004700
RS	53	6.954697	10.669905	211.229613	0.007331	0.004713
RS	54	7.544609	12.656958	183.251792	0.006360	0.004164
RS	55	8.183850	12.656958	188.666662	0.006548	0.004184
RS	56	8.876545	12.656958	193.411790	0.006712	0.004183
RS	57	9.627162	12.656958	197.358600	0.006849	0.004159
RS	58	10.440546	34.222195	75.739700	0.002629	0.002262
RS	59	11.321944	34.222195	80.055223	0.002778	0.002337
RS	60	12.277046	34.222195	84.440363	0.002931	0.002405
RS	61	13.312012	34.222195	88.864607	0.003084	0.002464
RS	62	14.433523	34.222195	93.291797	0.003238	0.002513
RS	63	15.648813	34.222195	2768.659043	0.096087	0.047083
PA	4+25*2+4+6 0.009237955 0.004317596 15.648813456 1.050671811 0.541022698 0.463205434 0.458482192 0.486110171 0.538890822 0.617631275 0.724175121 0.858579039 1.021541094 1.218868002 1.461229310 1.759265800 2.119334629 2.543913110 3.034232737 3.590224148 4.208215101 4.880261488 5.596710400 6.349124131 7.131074144 7.938895898 8.777159260 9.669125399 10.669905293 12.656957803 34.222195131
//
IT	5030
RD	3
LK	-104600.566967
QD	-2647.651183 -> -1575.524028
RI	0.0719941255
TR	0.006611	0.005324
MT	17.083832
MM	C_pi: 8.849540, n_recomb: 54927.448325
RS	0	0.000000	2.586705	176.301708	0.003210	0.000060
RS	1	0.008512	2.586705	190.657963	0.003471	0.000421
RS	2	0.017749	2.586705	206.123464	0.003753	0.001095
RS	3	0.027772	2.586705	222.773356	0.004056	0.002073
RS	4	0.038648	0.873612	709.478807	0.012917	0.006476
RS	5	0.050449	0.873612	759.129128	0.013821	0.009419
RS	6	0.063256	0.626744	1127.313561	0.020524	0.014866
RS	7	0.077152	0.626744	1195.368833	0.021763	0.018924
RS	8	0.092232	0.556168	1423.227962	0.025911	0.023217
RS	9	0.108595	0.556168	1497.800404	0.027269	0.027186
RS	10	0.126350	0.548500	1593.770911	0.029016	0.029284
RS	11	0.145617	0.548500	1667.348807	0.030355	0.032870
RS	12	0.166525	0.577078	1654.474429	0.030121	0.032903
RS	13	0.189211	0.577078	1723.337250	0.031375	0.036172
RS	14	0.213829	0.635814	1627.027208	0.029621	0.034426
RS	15	0.240543	0.635814	1690.003072	0.030768	0.037266
RS	16	0.269530	0.723734	1541.027590	0.028056	0.034173
RS	17	0.300985	0.723734	1598.284001	0.029098	0.036509
RS	18	0.335117	0.839710	1428.234496	0.026002	0.032721
RS	19	0.372154	0.839710	1480.326512	0.026951	0.034599
RS	20	0.412344	0.984427	1308.611023	0.023824	0.030622
RS	21	0.455955	0.984427	1356.091170	0.024689	0.032128
RS	22	0.503279	1.164736	1187.848254	0.021626	0.028162
RS	23	0.554630	1.164736	1231.245644	0.022416	0.029366
RS	24	0.610353	1.393835	1066.817225	0.019422	0.025468
RS	25	0.670819	1.393835	1106.636344	0.020147	0.026392
RS	26	0.736432	1.687019	948.984551	0.017277	0.022636
RS	27	0.807629	1.687019	985.643387	0.017944	0.023285
RS	28	0.884888	2.056957	840.201208	0.015297	0.019806
RS	29	0.968722	2.056957	874.004734	0.015912	0.020222
RS	30	1.059693	2.512733	744.797623	0.013560	0.017146
RS	31	1.158407	2.512733	775.983102	0.014127	0.017404
RS	32	1.265523	3.061780	663.932835	0.012087	0.014777
RS	33	1.381758	3.061780	692.719716	0.012612	0.014938
RS	34	1.507886	3.709595	596.858864	0.010866	0.012740
RS	35	1.644751	3.709595	623.466518	0.011351	0.012838
RS	36	1.793265	4.456217	542.347619	0.009874	0.011023
RS	37	1.954421	4.456217	566.994348	0.010323	0.011084
RS	38	2.129295	5.293937	499.050351	0.009086	0.009604
RS	39	2.319055	5.293937	521.944221	0.009502	0.009646
RS	40	2.524967	6.209422	465.385048	0.008473	0.008447
RS	41	2.748406	6.209422	486.708758	0.008861	0.008485
RS	42	2.990865	7.187601	439.616075	0.008004	0.007515
RS	43	3.253962	7.187601	459.511690	0.008366	0.007554
RS	44	3.539454	8.213239	420.113449	0.007649	0.006765
RS	45	3.849247	8.213239	438.672506	0.007986	0.006809
RS	46	4.185410	9.272806	405.406033	0.007381	0.006163
RS	47	4.550188	9.272806	422.664570	0.007695	0.006217
RS	48	4.946016	10.364032	393.873354	0.007171	0.005680
RS	49	5.375537	10.364032	409.812896	0.007461	0.005746
RS	50	5.841619	11.514029	383.365401	0.006979	0.005283
RS	51	6.347374	11.514029	397.931140	0.007245	0.005357
RS	52	6.896180	12.801099	371.074813	0.006756	0.004927
RS	53	7.491701	12.801099	384.225398	0.006995	0.005001
RS	54	8.137912	15.413135	330.623185	0.006019	0.004286
RS	55	8.839130	15.413135	342.802653	0.006241	0.004362
RS	56	9.600036	15.413135	354.055411	0.006446	0.004422
RS	57	10.425711	15.413135	364.142154	0.006630	0.004462
RS	58	11.321668	58.456996	100.592339	0.001831	0.001692
RS	59	12.293890	58.456996	107.559287	0.001958	0.001765
RS	60	13.348868	58.456996	114.863828	0.002091	0.001834
RS	61	14.493647	58.456996	122.496546	0.002230	0.001897
RS	62	15.735870	58.456996	130.442254	0.002375	0.001954
RS	63	17.083832	58.456996	6435.321338	0.117160	0.049432
PA	4+25*2+4+6 0.006610550 0.005324030 17.083832309 2.586705289 0.873611708 0.626743754 0.556167675 0.548500451 0.577078119 0.635813999 0.723734458 0.839709580 0.984427304 1.164736197 1.393834993 1.687019492 2.056956733 2.512733328 3.061780474 3.709595370 4.456216920 5.293936646 6.209421706 7.187601141 8.213239073 9.272805828 10.364031645 11.514028637 12.801098742 15.413135005 58.456996498
//
IT	6581
RD	4
LK	-102752.250468
QD	-1967.148290 -> -1378.620155
RI	0.0550446707
TR	0.004949	0.006048
MT	18.562651
MM	C_pi: 11.026583, n_recomb: 77007.779550
RS	0	0.000000	6.417831	100.426889	0.001304	0.000025
RS	1	0.008654	6.417831	108.967776	0.001415	0.000177
RS	2	0.018058	6.417831	118.220914	0.001535	0.000461
RS	3	0.028275	6.417831	128.243157	0.001665	0.000864
RS	4	0.039376	1.439678	618.053193	0.008026	0.004058
RS	5	0.051438	1.439678	665.723173	0.008645	0.005810
RS	6	0.064544	0.875274	1174.826750	0.015256	0.010806
RS	7	0.078785	0.875274	1255.075575	0.016298	0.013662
RS	8	0.094257	0.701290	1667.035244	0.021648	0.018671
RS	9	0.111069	0.701290	1766.669029	0.022941	0.021916
RS	10	0.129336	0.645763	2026.407527	0.026314	0.025475
RS	11	0.149183	0.645763	2132.448611	0.027691	0.028688
RS	12	0.170749	0.646200	2236.350018	0.029041	0.030323
RS	13	0.194180	0.646200	2339.882896	0.030385	0.033376
RS	14	0.219640	0.684748	2305.611721	0.029940	0.033078
RS	15	0.247303	0.684748	2401.997145	0.031192	0.035851
RS	16	0.277359	0.755285	2265.470069	0.029419	0.033929
RS	17	0.310017	0.755285	2353.233881	0.030558	0.036341
RS	18	0.345502	0.853850	2160.129698	0.028051	0.033392
RS	19	0.384057	0.853850	2239.377909	0.029080	0.035447
RS	20	0.425949	0.979639	2022.086727	0.026258	0.031984
RS	21	0.471467	0.979639	2093.457673	0.027185	0.033721
RS	22	0.520924	1.138944	1863.497863	0.024199	0.029966
RS	23	0.574661	1.138944	1927.877828	0.025035	0.031418
RS	24	0.633048	1.345113	1688.765657	0.021930	0.027458
RS	25	0.696489	1.345113	1747.194264	0.022689	0.028638
RS	26	0.765420	1.614512	1506.574081	0.019564	0.024611
RS	27	0.840317	1.614512	1560.013798	0.020258	0.025525
RS	28	0.921695	1.962134	1330.024343	0.017271	0.021647
RS	29	1.010117	1.962134	1379.165114	0.017909	0.022320
RS	30	1.106190	2.400444	1169.895617	0.015192	0.018786
RS	31	1.210579	2.400444	1215.176831	0.015780	0.019269
RS	32	1.324001	2.940775	1031.103654	0.013390	0.016183
RS	33	1.447239	2.940775	1072.842231	0.013932	0.016530
RS	34	1.581143	3.592578	914.390811	0.011874	0.013913
RS	35	1.726635	3.592578	952.869568	0.012374	0.014168
RS	36	1.884719	4.359163	818.805760	0.010633	0.011996
RS	37	2.056484	4.359163	854.306715	0.011094	0.012191
RS	38	2.243114	5.234397	742.568027	0.009643	0.010420
RS	39	2.445896	5.234397	775.374076	0.010069	0.010576
RS	40	2.666227	6.203947	683.174584	0.008872	0.009148
RS	41	2.905627	6.203947	713.550762	0.009266	0.009281
RS	42	3.165745	7.248933	637.740373	0.008282	0.008134
RS	43	3.448374	7.248933	665.907042	0.008647	0.008253
RS	44	3.755464	8.347707	603.533481	0.007837	0.007329
RS	45	4.089130	8.347707	629.643529	0.008176	0.007440
RS	46	4.451672	9.478464	578.100183	0.007507	0.006691
RS	47	4.845591	9.478464	602.223266	0.007820	0.006798
RS	48	5.273601	10.631030	558.775839	0.007256	0.006182
RS	49	5.738652	10.631030	580.893860	0.007543	0.006287
RS	50	6.243950	11.829280	542.049447	0.007039	0.005758
RS	51	6.792979	11.829280	562.083325	0.007299	0.005860
RS	52	7.389523	13.158106	523.314330	0.006796	0.005366
RS	53	8.037694	13.158106	541.208887	0.007028	0.005463
RS	54	8.741960	15.888302	463.849937	0.006023	0.004625
RS	55	9.507176	15.888302	480.428719	0.006239	0.004719
RS	56	10.338617	15.888302	495.539897	0.006435	0.004797
RS	57	11.242013	15.888302	508.827072	0.006607	0.004853
RS	58	12.223593	81.954166	103.542438	0.001345	0.001317
RS	59	13.290122	81.954166	111.345896	0.001446	0.001382
RS	60	14.448953	81.954166	119.628937	0.001553	0.001446
RS	61	15.708073	81.954166	128.401326	0.001667	0.001508
RS	62	17.076162	81.954166	137.668912	0.001788	0.001566
RS	63	18.562651	81.954166	9306.205693	0.120848	0.052131
PA	4+25*2+4+6 0.004948509 0.006047804 18.562650769 6.417831073 1.439677730 0.875273722 0.701290397 0.645763038 0.646199747 0.684747513 0.755285199 0.853850474 0.979639306 1.138944464 1.345113456 1.614511872 1.962133683 2.400443736 2.940775000 3.592578457 4.359162578 5.234397428 6.203947403 7.248932519 8.347707408 9.478464142 10.631030052 11.829279876 13.158105703 15.888302142 81.954166130
//
IT	5288
RD	5
LK	-101674.235966
QD	-1571.972019 -> -1167.450286
RI	0.0418266466
TR	0.003849	0.006569
MT	20.065169
MM	C_pi: 12.478122, n_recomb: 93959.795106
RS	0	0.000000	15.617907	50.774906	0.000540	0.000011
RS	1	0.008788	15.617907	55.206230	0.000588	0.000077
RS	2	0.018348	15.617907	60.021353	0.000639	0.000201
RS	3	0.028749	15.617907	65.252977	0.000694	0.000374
RS	4	0.040063	2.354364	469.521375	0.004997	0.002614
RS	5	0.052372	2.354364	508.024296	0.005407	0.003698
RS	6	0.065762	1.225453	1052.562609	0.011202	0.008016
RS	7	0.080330	1.225453	1130.997617	0.012037	0.010037
RS	8	0.096177	0.893892	1659.913116	0.017666	0.015094
RS	9	0.113417	0.893892	1769.901845	0.018837	0.017659
RS	10	0.132172	0.773312	2173.742116	0.023135	0.021952
RS	11	0.152575	0.773312	2300.698097	0.024486	0.024710
RS	12	0.174772	0.739651	2537.955634	0.027011	0.027456
RS	13	0.198918	0.739651	2668.721978	0.028403	0.030215
RS	14	0.225187	0.756808	2735.618149	0.029115	0.031130
RS	15	0.253765	0.756808	2861.303525	0.030452	0.033738
RS	16	0.284854	0.811303	2786.265735	0.029654	0.032954
RS	17	0.318675	0.811303	2902.415170	0.030890	0.035306
RS	18	0.355468	0.895313	2735.562679	0.029114	0.033309
RS	19	0.395494	0.895313	2840.695997	0.030233	0.035377
RS	20	0.439038	1.005926	2622.343896	0.027909	0.032637
RS	21	0.486409	1.005926	2716.427377	0.028911	0.034434
RS	22	0.537943	1.148383	2462.664138	0.026210	0.031166
RS	23	0.594005	1.148383	2546.502624	0.027102	0.032708
RS	24	0.654994	1.335510	2263.229407	0.024087	0.028999
RS	25	0.721343	1.335510	2338.256882	0.024886	0.030289
RS	26	0.793523	1.583553	2037.432322	0.021684	0.026298
RS	27	0.872045	1.583553	2105.268427	0.022406	0.027339
RS	28	0.957469	1.908003	1806.212455	0.019223	0.023330
RS	29	1.050399	1.908003	1868.157617	0.019883	0.024138
RS	30	1.151496	2.322603	1588.364949	0.016905	0.020366
RS	31	1.261477	2.322603	1645.254460	0.017510	0.020978
RS	32	1.381124	2.840558	1394.493252	0.014841	0.017603
RS	33	1.511285	2.840558	1446.845874	0.015399	0.018065
RS	34	1.652885	3.473431	1228.552333	0.013075	0.015151
RS	35	1.806928	3.473431	1276.739177	0.013588	0.015504
RS	36	1.974509	4.226379	1091.112421	0.011613	0.013059
RS	37	2.156817	4.226379	1135.453366	0.012084	0.013337
RS	38	2.355146	5.094140	980.723324	0.010438	0.011333
RS	39	2.570904	5.094140	1021.525955	0.010872	0.011560
RS	40	2.805623	6.061563	894.342558	0.009518	0.009943
RS	41	3.060969	6.061563	931.897740	0.009918	0.010135
RS	42	3.338755	7.106899	828.080935	0.008813	0.008839
RS	43	3.640953	7.106899	862.632425	0.009181	0.009007
RS	44	3.969708	8.203470	778.137439	0.008282	0.007969
RS	45	4.327353	8.203470	809.846152	0.008619	0.008119
RS	46	4.716429	9.322686	741.052987	0.007887	0.007284
RS	47	5.139697	9.322686	769.967324	0.008195	0.007420
RS	48	5.600161	10.447048	713.072932	0.007589	0.006738
RS	49	6.101091	10.447048	739.118598	0.007866	0.006863
RS	50	6.646043	11.594618	689.277736	0.007336	0.006280
RS	51	7.238885	11.594618	712.301724	0.007581	0.006393
RS	52	7.883826	12.848266	663.214595	0.007058	0.005847
RS	53	8.585445	12.848266	683.128173	0.007270	0.005945
RS	54	9.348721	15.438977	585.897407	0.006236	0.005010
RS	55	10.179075	15.438977	604.259779	0.006431	0.005104
RS	56	11.082399	15.438977	620.277378	0.006602	0.005175
RS	57	12.065108	15.438977	633.473678	0.006742	0.005220
RS	58	13.134178	104.383326	98.240299	0.001046	0.001042
RS	59	14.297197	104.383326	106.040902	0.001129	0.001098
RS	60	15.562422	104.383326	114.380369	0.001217	0.001154
RS	61	16.938836	104.383326	123.280905	0.001312	0.001210
RS	62	18.436208	104.383326	132.762558	0.001413	0.001265
RS	63	20.065169	104.383326	11184.394855	0.119034	0.054720
PA	4+25*2+4+6 0.003849054 0.006568956 20.065169408 15.617907006 2.354363573 1.225452994 0.893892181 0.773311547 0.739650652 0.756808292 0.811302806 0.895312760 1.005926024 1.148383386 1.335510414 1.583552752 1.908003489 2.322602656 2.840557511 3.473430671 4.226378848 5.094139722 6.061562782 7.106898997 8.203470116 9.322686457 10.447048495 11.594617963 12.848266380 15.438976855 104.383326263
//
IT	5062
RD	6
LK	-100912.161420
QD	-1282.631455 -> -977.582237
RI	0.0324263323
TR	0.003066	0.006942
MT	21.642252
MM	C_pi: 13.570640, n_recomb: 107365.053644
RS	0	0.000000	36.632590	24.959204	0.000232	0.000005
RS	1	0.008918	36.632590	27.179058	0.000253	0.000035
RS	2	0.018632	36.632590	29.595759	0.000276	0.000092
RS	3	0.029211	36.632590	32.226652	0.000300	0.000169
RS	4	0.040734	3.759447	341.416076	0.003180	0.001747
RS	5	0.053285	3.759447	370.586250	0.003452	0.002444
RS	6	0.066955	1.692545	891.037433	0.008299	0.006119
RS	7	0.081845	1.692545	961.676250	0.008957	0.007585
RS	8	0.098062	1.133573	1544.485942	0.014385	0.012429
RS	9	0.115725	1.133573	1655.174208	0.015416	0.014456
RS	10	0.134964	0.927442	2160.474632	0.020123	0.019049
RS	11	0.155918	0.927442	2298.444905	0.021408	0.021384
RS	12	0.178741	0.852439	2651.684787	0.024698	0.024810
RS	13	0.203599	0.852439	2801.783207	0.026096	0.027267
RS	14	0.230675	0.846040	2974.318972	0.027703	0.029067
RS	15	0.260165	0.846040	3124.101384	0.029098	0.031482
RS	16	0.292285	0.884902	3130.002033	0.029153	0.031627
RS	17	0.327269	0.884902	3271.671150	0.030472	0.033877
RS	18	0.365373	0.956414	3157.954927	0.029413	0.032737
RS	19	0.406876	0.956414	3287.695116	0.030622	0.034765
RS	20	0.452079	1.055166	3097.356953	0.028849	0.032748
RS	21	0.501314	1.055166	3213.718545	0.029933	0.034545
RS	22	0.554940	1.185225	2964.642901	0.027613	0.031836
RS	23	0.613348	1.185225	3067.721128	0.028573	0.033404
RS	24	0.676965	1.358840	2766.400313	0.025766	0.030071
RS	25	0.746256	1.358840	2857.586516	0.026616	0.031406
RS	26	0.821726	1.591925	2518.739190	0.023460	0.027605
RS	27	0.903927	1.591925	2600.136011	0.024218	0.028706
RS	28	0.993458	1.899928	2249.338214	0.020950	0.024724
RS	29	1.090973	1.899928	2322.908137	0.021636	0.025604
RS	30	1.197186	2.297019	1985.112576	0.018489	0.021739
RS	31	1.312870	2.297019	2052.236388	0.019115	0.022427
RS	32	1.438871	2.797303	1743.308359	0.016237	0.018884
RS	33	1.576109	2.797303	1804.846337	0.016810	0.019417
RS	34	1.725587	3.413448	1532.320443	0.014272	0.016304
RS	35	1.888394	3.413448	1588.817869	0.014798	0.016722
RS	36	2.065721	4.151484	1355.340707	0.012624	0.014079
RS	37	2.258863	4.151484	1407.186339	0.013107	0.014412
RS	38	2.469228	5.006285	1212.042169	0.011289	0.012230
RS	39	2.698355	5.006285	1259.560657	0.011732	0.012504
RS	40	2.947915	5.961509	1099.346572	0.010239	0.010738
RS	41	3.219731	5.961509	1142.825734	0.010644	0.010970
RS	42	3.515788	6.992560	1012.644555	0.009432	0.009554
RS	43	3.838248	6.992560	1052.312309	0.009801	0.009754
RS	44	4.189465	8.068132	947.208448	0.008822	0.008624
RS	45	4.572004	8.068132	983.187031	0.009157	0.008798
RS	46	4.988658	9.153459	898.639215	0.008370	0.007895
RS	47	5.442470	9.153459	930.899826	0.008670	0.008047
RS	48	5.936754	10.224075	862.112614	0.008030	0.007315
RS	49	6.475118	10.224075	890.458653	0.008294	0.007447
RS	50	7.061493	11.291333	831.295793	0.007743	0.006826
RS	51	7.700163	11.291333	855.430781	0.007967	0.006936
RS	52	8.395789	12.432324	797.864101	0.007431	0.006353
RS	53	9.153453	12.432324	817.616057	0.007615	0.006440
RS	54	9.978685	14.787443	704.594321	0.006563	0.005435
RS	55	10.877513	14.787443	722.502604	0.006729	0.005516
RS	56	11.856499	14.787443	736.884485	0.006863	0.005568
RS	57	12.922792	14.787443	747.153367	0.006959	0.005586
RS	58	14.084178	126.440502	91.397216	0.000851	0.000850
RS	59	15.349138	126.440502	98.943115	0.000922	0.000899
RS	60	16.726908	126.440502	107.051504	0.000997	0.000948
RS	61	18.227549	126.440502	115.752672	0.001078	0.000999
RS	62	19.862019	126.440502	125.076133	0.001165	0.001049
RS	63	21.642252	126.440502	12458.068841	0.116035	0.056938
PA	4+25*2+4+6 0.003065696 0.006942455 21.642252044 36.632590167 3.759447401 1.692545222 1.133572615 0.927441980 0.852439024 0.846039518 0.884901826 0.956414174 1.055166300 1.185225368 1.358840351 1.591925265 1.899928042 2.297019331 2.797303439 3.413447530 4.151484460 5.006284933 5.961509445 6.992559754 8.068132449 9.153458843 10.224074724 11.291333144 12.432323949 14.787443304 126.440501527
//
IT	5840
RD	7
LK	-100330.530637
QD	-1055.992223 -> -815.214668
RI	0.0258740800
TR	0.002475	0.007203
MT	23.329095
MM	C_pi: 14.477881, n_recomb: 118279.139199
RS	0	0.000000	82.265777	12.362848	0.000105	0.000002
RS	1	0.009047	82.265777	13.480269	0.000114	0.000017
RS	2	0.018913	82.265777	14.698581	0.000124	0.000044
RS	3	0.029672	82.265777	16.026873	0.000136	0.000081
RS	4	0.041404	5.824237	246.578663	0.002085	0.001208
RS	5	0.054197	5.824237	268.283819	0.002268	0.001673
RS	6	0.068148	2.291804	740.172906	0.006258	0.004793
RS	7	0.083361	2.291804	801.604447	0.006777	0.005886
RS	8	0.099950	1.420973	1395.916920	0.011802	0.010417
RS	9	0.118040	1.420973	1502.193234	0.012700	0.012036
RS	10	0.137767	1.106364	2069.320576	0.017495	0.016688
RS	11	0.159279	1.106364	2211.327964	0.018696	0.018667
RS	12	0.182737	0.981931	2653.790725	0.022437	0.022481
RS	13	0.208317	0.981931	2816.439137	0.023812	0.024666
RS	14	0.236211	0.949086	3083.273903	0.026068	0.027079
RS	15	0.266630	0.949086	3251.858482	0.027493	0.029312
RS	16	0.299800	0.971871	3340.643243	0.028244	0.030174
RS	17	0.335971	0.971871	3504.403927	0.029628	0.032319
RS	18	0.375415	1.031892	3454.659069	0.029208	0.031893
RS	19	0.418428	1.031892	3607.238004	0.030498	0.033876
RS	20	0.465332	1.120889	3460.664502	0.029258	0.032503
RS	21	0.516479	1.120889	3598.746908	0.030426	0.034293
RS	22	0.572254	1.241698	3372.570973	0.028514	0.032122
RS	23	0.633076	1.241698	3495.010882	0.029549	0.033704
RS	24	0.699400	1.406081	3194.520133	0.027008	0.030775
RS	25	0.771724	1.406081	3302.161667	0.027918	0.032137
RS	26	0.850592	1.629684	2943.085071	0.024883	0.028588
RS	27	0.936596	1.629684	3038.167227	0.025686	0.029728
RS	28	1.030381	1.927850	2650.850554	0.022412	0.025852
RS	29	1.132650	1.927850	2735.870555	0.023131	0.026779
RS	30	1.244173	2.314931	2352.055906	0.019886	0.022903
RS	31	1.365785	2.314931	2428.973173	0.020536	0.023641
RS	32	1.498400	2.805557	2070.754266	0.017507	0.020007
RS	33	1.643013	2.805557	2140.864738	0.018100	0.020592
RS	34	1.800709	3.413065	1820.445249	0.015391	0.017344
RS	35	1.972673	3.413065	1884.556078	0.015933	0.017809
RS	36	2.160196	4.143887	1607.712692	0.013593	0.015019
RS	37	2.364684	4.143887	1666.336176	0.014088	0.015395
RS	38	2.587672	4.992535	1434.019516	0.012124	0.013075
RS	39	2.830836	4.992535	1487.518027	0.012576	0.013385
RS	40	3.095999	5.941113	1296.730033	0.010963	0.011500
RS	41	3.385153	5.941113	1345.384095	0.011375	0.011762
RS	42	3.700467	6.961964	1190.830785	0.010068	0.010250
RS	43	4.044309	6.961964	1234.831568	0.010440	0.010474
RS	44	4.419260	8.019110	1110.860979	0.009392	0.009269
RS	45	4.828134	8.019110	1150.257444	0.009725	0.009461
RS	46	5.274000	9.071679	1051.594290	0.008891	0.008504
RS	47	5.760206	9.071679	1086.230408	0.009184	0.008666
RS	48	6.290400	10.088237	1007.206528	0.008516	0.007897
RS	49	6.868562	10.088237	1036.694913	0.008765	0.008030
RS	50	7.499033	11.072945	969.990031	0.008201	0.007382
RS	51	8.186545	11.072945	993.805838	0.008402	0.007483
RS	52	8.936259	12.095451	929.747156	0.007861	0.006877
RS	53	9.753802	12.095451	947.552525	0.008011	0.006944
RS	54	10.645312	14.186085	823.155951	0.006959	0.005896
RS	55	11.617479	14.186085	838.549948	0.007090	0.005954
RS	56	12.677602	14.186085	848.977053	0.007178	0.005977
RS	57	13.833638	14.186085	853.768047	0.007218	0.005957
RS	58	15.094265	148.374794	85.108854	0.000720	0.000715
RS	59	16.468945	148.374794	92.364625	0.000781	0.000759
RS	60	17.967997	148.374794	100.192746	0.000847	0.000804
RS	61	19.602675	148.374794	108.629149	0.000918	0.000850
RS	62	21.385247	148.374794	117.710061	0.000995	0.000897
RS	63	23.329095	148.374794	13369.808289	0.113036	0.058731
PA	4+25*2+4+6 0.002474618 0.007203412 23.329095330 82.265777232 5.824236520 2.291803638 1.420973254 1.106363838 0.981931264 0.949086481 0.971870779 1.031891993 1.120888785 1.241697800 1.406080767 1.629684255 1.927849615 2.314930840 2.805557353 3.413065030 4.143886824 4.992534761 5.941113293 6.961964104 8.019109690 9.071679467 10.088236504 11.072944869 12.095451360 14.186085029 148.374793564
//
IT	6200
RD	8
LK	-99867.066395
QD	-873.636627 -> -675.642794
RI	0.0211945616
TR	0.002010	0.007382
MT	25.123781
MM	C_pi: 15.246360, n_recomb: 127142.684153
RS	0	0.000000	176.611548	6.253276	0.000049	0.000001
RS	1	0.009175	176.611548	6.826897	0.000054	0.000009
RS	2	0.019192	176.611548	7.453124	0.000059	0.000022
RS	3	0.030128	176.611548	8.136779	0.000064	0.000040
RS	4	0.042068	8.744141	179.291673	0.001410	0.000862
RS	5	0.055103	8.744141	195.446923	0.001537	0.001183
RS	6	0.069334	3.038054	612.117588	0.004814	0.003840
RS	7	0.084871	3.038054	664.755700	0.005228	0.004673
RS	8	0.101833	1.757619	1244.475156	0.009788	0.008863
RS	9	0.120351	1.757619	1343.865800	0.010570	0.010175
RS	10	0.140569	1.309733	1941.338509	0.015269	0.014748
RS	11	0.162642	1.309733	2082.611911	0.016380	0.016435
RS	12	0.186740	1.127148	2587.703175	0.020353	0.020444
RS	13	0.213049	1.127148	2757.289763	0.021687	0.022394
RS	14	0.241771	1.064417	3101.678622	0.024395	0.025221
RS	15	0.273129	1.064417	3283.936969	0.025829	0.027291
RS	16	0.307365	1.070007	3449.332145	0.027130	0.028697
RS	17	0.344741	1.070007	3631.277511	0.028561	0.030749
RS	18	0.385547	1.118702	3647.520044	0.028688	0.030906
RS	19	0.430097	1.118702	3820.440446	0.030048	0.032849
RS	20	0.478735	1.199014	3725.228283	0.029300	0.032034
RS	21	0.531835	1.199014	3883.799215	0.030547	0.033820
RS	22	0.589807	1.312476	3691.814722	0.029037	0.032142
RS	23	0.653098	1.312476	3833.311425	0.030150	0.033741
RS	24	0.722196	1.470451	3547.149539	0.027899	0.031205
RS	25	0.797634	1.470451	3671.436299	0.028877	0.032597
RS	26	0.879994	1.688433	3306.225566	0.026004	0.029319
RS	27	0.969910	1.688433	3415.287787	0.026862	0.030495
RS	28	1.068076	1.981723	3004.548781	0.023631	0.026763
RS	29	1.175250	1.981723	3101.184652	0.024391	0.027730
RS	30	1.292256	2.364829	2682.432850	0.021098	0.023888
RS	31	1.419998	2.364829	2769.109236	0.021780	0.024670
RS	32	1.559461	2.852811	2370.371870	0.018643	0.020990
RS	33	1.711720	2.852811	2448.846099	0.019261	0.021617
RS	34	1.877949	3.459513	2087.202392	0.016416	0.018277
RS	35	2.059429	3.459513	2158.600266	0.016978	0.018782
RS	36	2.257561	4.191543	1843.371909	0.014498	0.015880
RS	37	2.473872	4.191543	1908.379094	0.015010	0.016291
RS	38	2.710030	5.042792	1642.618592	0.012919	0.013861
RS	39	2.967855	5.042792	1701.664456	0.013384	0.014203
RS	40	3.249337	5.993504	1483.169920	0.011665	0.012220
RS	41	3.556645	5.993504	1536.536013	0.012085	0.012508
RS	42	3.892150	7.012729	1359.909658	0.010696	0.010917
RS	43	4.258437	7.012729	1407.741594	0.011072	0.011160
RS	44	4.658332	8.059641	1266.852668	0.009964	0.009896
RS	45	5.094918	8.059641	1309.101528	0.010296	0.010101
RS	46	5.571562	9.087062	1198.094958	0.009423	0.009103
RS	47	6.091939	9.087062	1234.434134	0.009709	0.009270
RS	48	6.660061	10.056412	1146.913382	0.009021	0.008476
RS	49	7.280310	10.056412	1176.696980	0.009255	0.008605
RS	50	7.957468	10.964304	1104.306702	0.008686	0.007943
RS	51	8.696756	10.964304	1126.685052	0.008862	0.008030
RS	52	9.503875	11.872039	1058.249592	0.008323	0.007414
RS	53	10.385049	11.872039	1072.602930	0.008436	0.007455
RS	54	11.347073	13.691739	941.697714	0.007407	0.006389
RS	55	12.397364	13.691739	952.564916	0.007492	0.006417
RS	56	13.544022	13.691739	956.822436	0.007526	0.006401
RS	57	14.795887	13.691739	953.764885	0.007502	0.006333
RS	58	16.162613	169.728788	79.924925	0.000629	0.000620
RS	59	17.654740	169.728788	86.928308	0.000684	0.000660
RS	60	19.283771	169.728788	94.509371	0.000743	0.000702
RS	61	21.062270	169.728788	102.708276	0.000808	0.000745
RS	62	23.003949	169.728788	111.566324	0.000877	0.000789
RS	63	25.123781	169.728788	14016.566842	0.110243	0.060139
PA	4+25*2+4+6 0.002009569 0.007381773 25.123781460 176.611547506 8.744140695 3.038053762 1.757619395 1.309732747 1.127147763 1.064416795 1.070007321 1.118702411 1.199013935 1.312475958 1.470450730 1.688432562 1.981722534 2.364829190 2.852810913 3.459513202 4.191543008 5.042792158 5.993503627 7.012729311 8.059641114 9.087061706 10.056411796 10.964303762 11.872039130 13.691738843 169.728788376
//
IT	6215
RD	9
LK	-99482.189540
QD	-722.675014 -> -553.010227
RI	0.0176733763
TR	0.001633	0.007505
MT	26.983657
MM	C_pi: 15.854239, n_recomb: 134017.628931
RS	0	0.000000	362.921920	3.240906	0.000024	0.000001
RS	1	0.009299	362.921920	3.542298	0.000026	0.000004
RS	2	0.019462	362.921920	3.871722	0.000029	0.000011
RS	3	0.030570	362.921920	4.231785	0.000032	0.000021
RS	4	0.042711	12.732756	131.769799	0.000983	0.000633
RS	5	0.055981	12.732756	143.872984	0.001074	0.000860
RS	6	0.070485	3.945164	506.239627	0.003777	0.003136
RS	7	0.086338	3.945164	551.025105	0.004112	0.003785
RS	8	0.103664	2.145701	1100.124747	0.008209	0.007636
RS	9	0.122602	2.145701	1191.454939	0.008890	0.008711
RS	10	0.143301	1.538169	1794.758721	0.013392	0.013126
RS	11	0.165925	1.538169	1931.857930	0.014415	0.014574
RS	12	0.190652	1.288126	2475.334442	0.018470	0.018649
RS	13	0.217678	1.288126	2647.038344	0.019751	0.020397
RS	14	0.247218	1.191562	3050.752954	0.022764	0.023494
RS	15	0.279504	1.191562	3241.637161	0.024188	0.025419
RS	16	0.314792	1.178257	3473.600569	0.025919	0.027237
RS	17	0.353362	1.178257	3669.326439	0.027379	0.029205
RS	18	0.395518	1.215106	3748.850486	0.027973	0.029838
RS	19	0.441594	1.215106	3938.784355	0.029390	0.031748
RS	20	0.491954	1.286968	3897.838297	0.029085	0.031413
RS	21	0.546997	1.286968	4074.741692	0.030405	0.033202
RS	22	0.607159	1.393983	3924.043229	0.029280	0.031968
RS	23	0.672914	1.393983	4083.469074	0.030470	0.033592
RS	24	0.744784	1.547148	3821.813058	0.028517	0.031430
RS	25	0.823337	1.547148	3962.332905	0.029566	0.032858
RS	26	0.909193	1.761908	3602.797136	0.026883	0.029853
RS	27	1.003034	1.761908	3725.780772	0.027801	0.031071
RS	28	1.105600	2.053582	3303.505574	0.024650	0.027500
RS	29	1.217703	2.053582	3411.772702	0.025458	0.028511
RS	30	1.340231	2.436860	2968.822660	0.022152	0.024729
RS	31	1.474151	2.436860	3065.204321	0.022872	0.025554
RS	32	1.620524	2.927218	2634.966840	0.019661	0.021858
RS	33	1.780508	2.927218	2721.644932	0.020308	0.022525
RS	34	1.955368	3.538954	2326.011546	0.017356	0.019120
RS	35	2.146488	3.538954	2404.447685	0.017941	0.019662
RS	36	2.355379	4.278746	2056.484678	0.015345	0.016673
RS	37	2.583693	4.278746	2127.569677	0.015875	0.017118
RS	38	2.833238	5.139695	1832.736657	0.013675	0.014597
RS	39	3.105986	5.139695	1896.992356	0.014155	0.014967
RS	40	3.404097	6.099984	1654.198333	0.012343	0.012903
RS	41	3.729927	6.099984	1711.919255	0.012774	0.013215
RS	42	4.086054	7.125202	1515.931910	0.011311	0.011557
RS	43	4.475297	7.125202	1567.215968	0.011694	0.011819
RS	44	4.900733	8.169443	1411.656686	0.010533	0.010506
RS	45	5.365729	8.169443	1456.339975	0.010867	0.010722
RS	46	5.873962	9.179070	1334.949480	0.009961	0.009692
RS	47	6.429454	9.179070	1372.499181	0.010241	0.009863
RS	48	7.036599	10.108146	1278.327320	0.009539	0.009053
RS	49	7.700199	10.108146	1307.776343	0.009758	0.009177
RS	50	8.425504	10.945472	1231.618970	0.009190	0.008510
RS	51	9.218253	10.945472	1251.692060	0.009340	0.008580
RS	52	10.084715	11.743409	1181.076458	0.008813	0.007964
RS	53	11.031746	11.743409	1190.728934	0.008885	0.007976
RS	54	12.066837	13.291237	1058.550387	0.007899	0.006916
RS	55	13.198177	13.291237	1062.923306	0.007931	0.006906
RS	56	14.434714	13.291237	1058.916547	0.007901	0.006841
RS	57	15.786232	13.291237	1045.853354	0.007804	0.006716
RS	58	17.263421	189.267500	75.989107	0.000567	0.000553
RS	59	18.877968	189.267500	82.805630	0.000618	0.000591
RS	60	20.642643	189.267500	90.204803	0.000673	0.000630
RS	61	22.571409	189.267500	98.230131	0.000733	0.000671
RS	62	24.679521	189.267500	106.926912	0.000798	0.000713
RS	63	26.983657	189.267500	14417.006776	0.107575	0.061239
PA	4+25*2+4+6 0.001632809 0.007505429 26.983657115 362.921920083 12.732755937 3.945163613 2.145701203 1.538169306 1.288126336 1.191562240 1.178257477 1.215106151 1.286967840 1.393983131 1.547148074 1.761908071 2.053581700 2.436860477 2.927218038 3.538954166 4.278745567 5.139694758 6.099984205 7.125202393 8.169443363 9.179069661 10.108145575 10.945471831 11.743409220 13.291237175 189.267500057
//
IT	7494
RD	10
LK	-99149.541861
QD	-593.847751 -> -443.870523
RI	0.0148304641
TR	0.001325	0.007599
MT	28.819638
MM	C_pi: 16.240985, n_recomb: 138715.967096
RS	0	0.000000	715.310479	1.719218	0.000012	0.000000
RS	1	0.009412	715.310479	1.881082	0.000014	0.000002
RS	2	0.019711	715.310479	2.058191	0.000015	0.000006
RS	3	0.030978	715.310479	2.251980	0.000016	0.000011
RS	4	0.043307	18.003916	97.861863	0.000705	0.000477
RS	5	0.056795	18.003916	106.994794	0.000771	0.000643
RS	6	0.071553	5.023504	418.734849	0.003019	0.002607
RS	7	0.087701	5.023504	456.637858	0.003292	0.003122
RS	8	0.105368	2.586984	964.931729	0.006956	0.006651
RS	9	0.124698	2.586984	1047.608309	0.007552	0.007540
RS	10	0.145847	1.792596	1636.954698	0.011801	0.011752
RS	11	0.168987	1.792596	1767.151275	0.012739	0.012999
RS	12	0.194306	1.465261	2326.924229	0.016775	0.017051
RS	13	0.222007	1.465261	2496.324262	0.017996	0.018621
RS	14	0.252315	1.330397	2940.713012	0.021200	0.021881
RS	15	0.285477	1.330397	3135.046526	0.022600	0.023676
RS	16	0.321759	1.295963	3421.303640	0.024664	0.025803
RS	17	0.361457	1.295963	3625.773612	0.026138	0.027693
RS	18	0.404891	1.319831	3762.904078	0.027127	0.028717
RS	19	0.452414	1.319831	3965.545456	0.028588	0.030596
RS	20	0.504409	1.382768	3978.711351	0.028682	0.030679
RS	21	0.561299	1.382768	4170.657694	0.030066	0.032473
RS	22	0.623543	1.483382	4065.668644	0.029309	0.031643
RS	23	0.691645	1.483382	4240.785647	0.030572	0.033297
RS	24	0.766158	1.632307	4011.796112	0.028921	0.031488
RS	25	0.847685	1.632307	4167.184647	0.030041	0.032959
RS	26	0.936885	1.844965	3824.018101	0.027567	0.030226
RS	27	1.034480	1.844965	3960.131719	0.028548	0.031491
RS	28	1.141262	2.136719	3537.959913	0.025505	0.028094
RS	29	1.258095	2.136719	3657.351714	0.026366	0.029153
RS	30	1.385924	2.522447	3201.386968	0.023079	0.025451
RS	31	1.525785	2.522447	3307.061954	0.023841	0.026321
RS	32	1.678811	3.018003	2855.243540	0.020583	0.022630
RS	33	1.846239	3.018003	2949.718827	0.021264	0.023340
RS	34	2.029427	3.638095	2528.434057	0.018227	0.019889
RS	35	2.229858	3.638095	2613.484372	0.018841	0.020471
RS	36	2.449153	4.389391	2239.551343	0.016145	0.017410
RS	37	2.689090	4.389391	2316.281014	0.016698	0.017890
RS	38	2.951610	5.264076	1997.753882	0.014402	0.015292
RS	39	3.238840	5.264076	2066.792390	0.014899	0.015693
RS	40	3.553105	6.238178	1803.936974	0.013005	0.013558
RS	41	3.896950	6.238178	1865.602121	0.013449	0.013895
RS	42	4.273159	7.273678	1653.624620	0.011921	0.012179
RS	43	4.684778	7.273678	1707.967377	0.012313	0.012460
RS	44	5.135141	8.319552	1540.462322	0.011105	0.011104
RS	45	5.627893	8.319552	1587.193473	0.011442	0.011333
RS	46	6.167025	9.315651	1457.698659	0.010509	0.010277
RS	47	6.756903	9.315651	1496.053296	0.010785	0.010453
RS	48	7.402302	10.208661	1397.260162	0.010073	0.009632
RS	49	8.108449	10.208661	1425.898766	0.010279	0.009751
RS	50	8.881061	10.979498	1347.978055	0.009718	0.009087
RS	51	9.726395	10.979498	1365.106308	0.009841	0.009138
RS	52	10.651295	11.671289	1294.550410	0.009332	0.008532
RS	53	11.663250	11.671289	1298.544324	0.009361	0.008510
RS	54	12.770454	12.946996	1170.507874	0.008438	0.007481
RS	55	13.981873	12.946996	1166.563397	0.008410	0.007424
RS	56	15.307316	12.946996	1152.444031	0.008308	0.007302
RS	57	16.757514	12.946996	1127.580889	0.008129	0.007110
RS	58	18.344211	204.950373	73.383498	0.000529	0.000508
RS	59	20.080255	204.950373	80.093931	0.000577	0.000544
RS	60	21.979702	204.950373	87.393711	0.000630	0.000582
RS	61	24.057932	204.950373	95.329014	0.000687	0.000622
RS	62	26.331774	204.950373	103.948278	0.000749	0.000663
RS	63	28.819638	204.950373	14547.551056	0.104873	0.062113
PA	4+25*2+4+6 0.001325040 0.007599410 28.819638371 715.310479093 18.003916215 5.023504013 2.586983779 1.792596304 1.465260736 1.330397376 1.295963442 1.319831498 1.382767888 1.483382355 1.632306611 1.844965052 2.136718802 2.522447400 3.018003376 3.638095076 4.389390662 5.264076405 6.238177592 7.273677519 8.319552335 9.315651497 10.208660592 10.979498456 11.671289363 12.946995633 204.950373002
//
IT	10918
RD	11
LK	-98854.569210
QD	-481.707624 -> -348.728877
RI	0.0124022851
TR	0.001079	0.007679
MT	30.536172
MM	C_pi: 16.370772, n_recomb: 141131.549846
RS	0	0.000000	1356.507441	0.931180	0.000007	0.000000
RS	1	0.009513	1356.507441	1.019791	0.000007	0.000001
RS	2	0.019930	1356.507441	1.116837	0.000008	0.000003
RS	3	0.031339	1356.507441	1.223123	0.000009	0.000006
RS	4	0.043832	24.701926	73.540238	0.000521	0.000370
RS	5	0.057514	24.701926	80.493530	0.000570	0.000495
RS	6	0.072498	6.271049	346.690563	0.002457	0.002209
RS	7	0.088907	6.271049	378.655524	0.002683	0.002623
RS	8	0.106877	3.079970	840.473968	0.005955	0.005859
RS	9	0.126556	3.079970	914.357256	0.006479	0.006599
RS	10	0.148108	2.072670	1474.494739	0.010448	0.010584
RS	11	0.171709	2.072670	1595.763055	0.011307	0.011662
RS	12	0.197556	1.658339	2152.398354	0.015251	0.015628
RS	13	0.225861	1.658339	2315.644177	0.016408	0.017039
RS	14	0.256859	1.480509	2782.385839	0.019715	0.020382
RS	15	0.290805	1.480509	2975.164316	0.021081	0.022052
RS	16	0.327981	1.422378	3301.956880	0.023396	0.024409
RS	17	0.368693	1.422378	3509.841659	0.024869	0.026220
RS	18	0.413278	1.431700	3696.439704	0.026191	0.027566
RS	19	0.462104	1.431700	3906.803066	0.027682	0.029411
RS	20	0.515575	1.484743	3971.077820	0.028137	0.029859
RS	21	0.574132	1.484743	4173.852899	0.029574	0.031655
RS	22	0.638259	1.578407	4116.297798	0.029166	0.031194
RS	23	0.708487	1.578407	4303.861034	0.030495	0.032876
RS	24	0.785395	1.722942	4113.480815	0.029146	0.031406
RS	25	0.869619	1.722942	4281.430684	0.030336	0.032919
RS	26	0.961855	1.933714	3963.889120	0.028086	0.030458
RS	27	1.062864	1.933714	4111.554588	0.029133	0.031772
RS	28	1.173483	2.226126	3700.502125	0.026220	0.028561
RS	29	1.294624	2.226126	3829.907360	0.027137	0.029670
RS	30	1.427289	2.615190	3372.226648	0.023894	0.026064
RS	31	1.572574	2.615190	3486.338361	0.024703	0.026983
RS	32	1.731679	3.117084	3023.463704	0.021423	0.023314
RS	33	1.905919	3.117084	3125.006361	0.022143	0.024070
RS	34	2.096733	3.746862	2687.270838	0.019041	0.020591
RS	35	2.305700	3.746862	2778.274289	0.019686	0.021214
RS	36	2.534544	4.511075	2386.079396	0.016907	0.018097
RS	37	2.785157	4.511075	2467.845381	0.017486	0.018614
RS	38	3.059610	5.400916	2131.876429	0.015106	0.015951
RS	39	3.360171	5.400916	2205.144677	0.015625	0.016383
RS	40	3.689323	6.390209	1927.205351	0.013655	0.014188
RS	41	4.049785	6.390209	1992.323208	0.014117	0.014550
RS	42	4.444537	7.437316	1768.302049	0.012529	0.012784
RS	43	4.876840	7.437316	1825.276369	0.012933	0.013086
RS	44	5.350267	8.486161	1648.969829	0.011684	0.011694
RS	45	5.868728	8.486161	1697.382756	0.012027	0.011936
RS	46	6.436508	9.470261	1562.326090	0.011070	0.010860
RS	47	7.058300	9.470261	1601.167464	0.011345	0.011042
RS	48	7.739239	10.329155	1499.901093	0.010628	0.010217
RS	49	8.484953	10.329155	1527.426034	0.010823	0.010330
RS	50	9.301605	11.036120	1449.737026	0.010272	0.009675
RS	51	10.195941	11.036120	1463.559286	0.010370	0.009708
RS	52	11.175351	11.625047	1395.212475	0.009886	0.009121
RS	53	12.247928	11.625047	1392.983472	0.009870	0.009062
RS	54	13.422536	12.631450	1274.234992	0.009029	0.008087
RS	55	14.708879	12.631450	1260.502031	0.008931	0.007974
RS	56	16.117587	12.631450	1234.887953	0.008750	0.007787
RS	57	17.660299	12.631450	1197.014908	0.008482	0.007519
RS	58	19.349762	214.903195	72.162630	0.000511	0.000482
RS	59	21.199938	214.903195	78.858311	0.000559	0.000518
RS	60	23.226113	214.903195	86.153079	0.000610	0.000555
RS	61	25.445030	214.903195	94.095199	0.000667	0.000595
RS	62	27.875024	214.903195	102.735474	0.000728	0.000636
RS	63	30.536172	214.903195	14400.358644	0.102035	0.062826
PA	4+25*2+4+6 0.001079292 0.007678699 30.536172131 1356.507441181 24.701926398 6.271048838 3.079970159 2.072670245 1.658339038 1.480509499 1.422378386 1.431700035 1.484742760 1.578407434 1.722941708 1.933714459 2.226126412 2.615189637 3.117083707 3.746862244 4.511074924 5.400916155 6.390209136 7.437316465 8.486161412 9.470261447 10.329154946 11.036119662 11.625047248 12.631450150 214.903195451
//
IT	13641
RD	12
LK	-98594.648685
QD	-384.815111 -> -270.733645
RI	0.0103464894
TR	0.000891	0.007740
MT	32.125845
MM	C_pi: 16.315947, n_recomb: 141744.980701
RS	0	0.000000	2453.822531	0.521647	0.000004	0.000000
RS	1	0.009601	2453.822531	0.571747	0.000004	0.000001
RS	2	0.020123	2453.822531	0.626662	0.000004	0.000002
RS	3	0.031655	2453.822531	0.686854	0.000005	0.000004
RS	4	0.044295	32.769807	56.360638	0.000398	0.000297
RS	5	0.058148	32.769807	61.747682	0.000436	0.000394
RS	6	0.073331	7.649121	289.567351	0.002043	0.001916
RS	7	0.089972	7.649121	316.666055	0.002234	0.002256
RS	8	0.108210	3.612851	731.962939	0.005164	0.005239
RS	9	0.128200	3.612851	797.662049	0.005627	0.005859
RS	10	0.150108	2.373591	1320.085708	0.009313	0.009619
RS	11	0.174120	2.373591	1431.703917	0.010101	0.010549
RS	12	0.200437	1.864927	1971.025923	0.013905	0.014394
RS	13	0.229280	1.864927	2125.775213	0.014997	0.015658
RS	14	0.260893	1.640327	2599.275850	0.018338	0.019026
RS	15	0.295541	1.640327	2786.852481	0.019661	0.020575
RS	16	0.333515	1.556259	3140.589032	0.022157	0.023094
RS	17	0.375135	1.556259	3347.553654	0.023617	0.024822
RS	18	0.420751	1.549610	3573.653627	0.025212	0.026428
RS	19	0.470746	1.549610	3787.325746	0.026719	0.028230
RS	20	0.525540	1.591811	3896.770520	0.027491	0.028993
RS	21	0.585596	1.591811	4106.358004	0.028970	0.030782
RS	22	0.651417	1.677956	4094.341410	0.028885	0.030656
RS	23	0.723557	1.677956	4291.037425	0.030273	0.032357
RS	24	0.802623	1.817857	4141.447501	0.029218	0.031206
RS	25	0.889280	1.817857	4319.452309	0.030473	0.032756
RS	26	0.984256	2.026836	4033.202215	0.028454	0.030564
RS	27	1.088351	2.026836	4190.632084	0.029565	0.031924
RS	28	1.202439	2.320316	3798.690173	0.026799	0.028905
RS	29	1.327481	2.320316	3936.847891	0.027774	0.030062
RS	30	1.464527	2.713430	3486.394248	0.024596	0.026567
RS	31	1.614730	2.713430	3608.016419	0.025454	0.027533
RS	32	1.779354	3.222659	3142.909527	0.022173	0.023905
RS	33	1.959782	3.222659	3250.790319	0.022934	0.024705
RS	34	2.157533	3.863365	2804.644000	0.019787	0.021216
RS	35	2.374269	3.863365	2900.990736	0.020466	0.021879
RS	36	2.611812	4.641927	2497.460994	0.017619	0.018722
RS	37	2.872161	4.641927	2583.739859	0.018228	0.019275
RS	38	3.157505	5.548526	2236.043627	0.015775	0.016561
RS	39	3.470244	5.548526	2313.097434	0.016319	0.017025
RS	40	3.813007	6.554735	2024.672509	0.014284	0.014779
RS	41	4.188678	6.554735	2092.881214	0.014765	0.015168
RS	42	4.600415	7.615340	1860.458488	0.013125	0.013360
RS	43	5.051681	7.615340	1919.790457	0.013544	0.013683
RS	44	5.546271	8.669296	1737.554159	0.012258	0.012262
RS	45	6.088345	8.669296	1787.467379	0.012610	0.012519
RS	46	6.682461	9.644007	1649.116753	0.011634	0.011429
RS	47	7.333615	9.644007	1688.356221	0.011911	0.011617
RS	48	8.047283	10.472135	1586.466798	0.011192	0.010794
RS	49	8.829468	10.472135	1612.869354	0.011379	0.010903
RS	50	9.686747	11.119689	1537.064132	0.010844	0.010265
RS	51	10.626329	11.119689	1547.604351	0.010918	0.010279
RS	52	11.656117	11.611704	1483.208631	0.010464	0.009718
RS	53	12.784769	11.611704	1474.691091	0.010404	0.009621
RS	54	14.021779	12.359504	1369.407332	0.009661	0.008724
RS	55	15.377549	12.359504	1344.969713	0.009489	0.008548
RS	56	16.863480	12.359504	1307.104218	0.009222	0.008288
RS	57	18.492069	12.359504	1255.695172	0.008859	0.007938
RS	58	20.277011	219.393740	72.234995	0.000510	0.000472
RS	59	22.233318	219.393740	79.008567	0.000557	0.000508
RS	60	24.377441	219.393740	86.395121	0.000610	0.000546
RS	61	26.727412	219.393740	94.444621	0.000666	0.000587
RS	62	29.302994	219.393740	103.209668	0.000728	0.000629
RS	63	32.125845	219.393740	14057.228284	0.099173	0.063409
PA	4+25*2+4+6 0.000890901 0.007740103 32.125845456 2453.822531198 32.769807093 7.649120710 3.612851008 2.373590861 1.864926952 1.640327017 1.556258611 1.549610199 1.591811362 1.677955520 1.817856633 2.026835840 2.320316341 2.713430153 3.222658532 3.863365447 4.641927485 5.548526312 6.554734811 7.615339866 8.669295648 9.644007489 10.472134665 11.119689054 11.611703942 12.359503657 219.393739540
//
IT	33510
RD	13
LK	-98374.415195
QD	-304.275531 -> -210.955877
RI	0.0087158915
TR	0.000750	0.007770
MT	33.679011
MM	C_pi: 16.217324, n_recomb: 141450.567836
RS	0	0.000000	4506.659614	0.285897	0.000002	0.000000
RS	1	0.009682	4506.659614	0.313590	0.000002	0.000001
RS	2	0.020302	4506.659614	0.343968	0.000002	0.000001
RS	3	0.031951	4506.659614	0.377289	0.000003	0.000002
RS	4	0.044727	41.714793	44.701819	0.000316	0.000248
RS	5	0.058740	41.714793	49.015594	0.000347	0.000326
RS	6	0.074110	9.070949	246.974753	0.001746	0.001711
RS	7	0.090968	9.070949	270.379296	0.001911	0.001996
RS	8	0.109459	4.159079	644.611157	0.004557	0.004780
RS	9	0.129739	4.159079	703.478375	0.004973	0.005304
RS	10	0.151984	2.684312	1187.018167	0.008392	0.008860
RS	11	0.176382	2.684312	1289.732218	0.009118	0.009664
RS	12	0.203143	2.079246	1804.608044	0.012758	0.013373
RS	13	0.232494	2.079246	1950.496630	0.013789	0.014506
RS	14	0.264688	1.806356	2420.122496	0.017109	0.017857
RS	15	0.299999	1.806356	2600.984333	0.018388	0.019290
RS	16	0.338729	1.695304	2970.334002	0.020999	0.021915
RS	17	0.381209	1.695304	3174.027938	0.022439	0.023557
RS	18	0.427801	1.672005	3429.560066	0.024246	0.025366
RS	19	0.478906	1.672005	3643.783759	0.025760	0.027116
RS	20	0.534958	1.702972	3790.558055	0.026798	0.028143
RS	21	0.596438	1.702972	4004.201731	0.028308	0.029913
RS	22	0.663870	1.781482	4032.621234	0.028509	0.030080
RS	23	0.737832	1.781482	4236.019315	0.029947	0.031789
RS	24	0.818955	1.916942	4125.196381	0.029164	0.030929
RS	25	0.907932	1.916942	4311.339345	0.030479	0.032506
RS	26	1.005525	2.124693	4057.309283	0.028684	0.030568
RS	27	1.112567	2.124693	4223.125876	0.029856	0.031965
RS	28	1.229974	2.420229	3853.547188	0.027243	0.029137
RS	29	1.358748	2.420229	3999.523851	0.028275	0.030336
RS	30	1.499991	2.818870	3560.916096	0.025174	0.026960
RS	31	1.654910	2.818870	3689.425817	0.026083	0.027967
RS	32	1.824829	3.337480	3227.202806	0.022815	0.024392
RS	33	2.011200	3.337480	3340.995436	0.023620	0.025232
RS	34	2.215616	3.991776	2891.456690	0.020441	0.021747
RS	35	2.439825	3.991776	2992.841885	0.021158	0.022446
RS	36	2.685743	4.788048	2582.483479	0.018257	0.019264
RS	37	2.955472	4.788048	2673.054684	0.018897	0.019851
RS	38	3.251318	5.715469	2317.459839	0.016384	0.017098
RS	39	3.575808	5.715469	2398.151112	0.016954	0.017591
RS	40	3.931718	6.743357	2102.361949	0.014863	0.015306
RS	41	4.322088	6.743357	2173.588123	0.015366	0.015721
RS	42	4.750255	7.822870	1935.248520	0.013681	0.013881
RS	43	5.219880	7.822870	1996.947932	0.014118	0.014224
RS	44	5.734977	8.887971	1810.722770	0.012801	0.012782
RS	45	6.299947	8.887971	1862.240637	0.013165	0.013054
RS	46	6.919620	9.859904	1722.105314	0.012175	0.011956
RS	47	7.599294	9.859904	1761.952897	0.012456	0.012152
RS	48	8.344776	10.664547	1660.635079	0.011740	0.011336
RS	49	9.162440	10.664547	1686.234643	0.011921	0.011442
RS	50	10.059273	11.260873	1613.361041	0.011406	0.010826
RS	51	11.042943	11.260873	1621.023719	0.011460	0.010823
RS	52	12.121855	11.665584	1561.707659	0.011041	0.010298
RS	53	13.305234	11.665584	1547.295782	0.010939	0.010163
RS	54	14.603193	12.172776	1458.357654	0.010310	0.009364
RS	55	16.026826	12.172776	1422.875567	0.010059	0.009121
RS	56	17.588302	12.172776	1372.580726	0.009704	0.008782
RS	57	19.300968	12.172776	1307.668467	0.009245	0.008348
RS	58	21.179463	220.737429	73.330978	0.000518	0.000474
RS	59	23.239842	220.737429	80.263265	0.000567	0.000512
RS	60	25.499717	220.737429	87.827174	0.000621	0.000552
RS	61	27.978404	220.737429	96.074254	0.000679	0.000594
RS	62	30.697089	220.737429	105.058667	0.000743	0.000638
RS	63	33.679011	220.737429	13652.525526	0.096518	0.063863
PA	4+25*2+4+6 0.000750378 0.007769980 33.679010610 4506.659613912 41.714792552 9.070948883 4.159078536 2.684311791 2.079245617 1.806356049 1.695303801 1.672005107 1.702971819 1.781481552 1.916941926 2.124693167 2.420228758 2.818870391 3.337479895 3.991775733 4.788048235 5.715469421 6.743356529 7.822869617 8.887970738 9.859903554 10.664546816 11.260872889 11.665584129 12.172776408 220.737428798
//
IT	20377
RD	14
LK	-98196.095697
QD	-240.551306 -> -166.647755
RI	0.0075107982
TR	0.000646	0.007761
MT	35.281699
MM	C_pi: 16.170186, n_recomb: 140918.529808
RS	0	0.000000	7210.207972	0.179551	0.000001	0.000000
RS	1	0.009763	7210.207972	0.197089	0.000001	0.000000
RS	2	0.020480	7210.207972	0.216340	0.000002	0.000001
RS	3	0.032242	7210.207972	0.237473	0.000002	0.000001
RS	4	0.045153	50.838049	36.965099	0.000262	0.000217
RS	5	0.059325	50.838049	40.564558	0.000288	0.000283
RS	6	0.074880	10.415360	217.131710	0.001541	0.001577
RS	7	0.091954	10.415360	237.937855	0.001688	0.001824
RS	8	0.110695	4.682557	579.162270	0.004110	0.004460
RS	9	0.131266	4.682557	632.837893	0.004491	0.004910
RS	10	0.153845	2.989490	1081.007560	0.007671	0.008292
RS	11	0.178628	2.989490	1176.395703	0.008348	0.008994
RS	12	0.205831	2.293066	1665.086536	0.011816	0.012568
RS	13	0.235690	2.293066	1803.083251	0.012795	0.013588
RS	14	0.268464	1.973440	2262.889608	0.016058	0.016894
RS	15	0.304438	1.973440	2437.146631	0.017295	0.018222
RS	16	0.343924	1.835978	2813.821423	0.019968	0.020910
RS	17	0.387266	1.835978	3013.555292	0.021385	0.022469
RS	18	0.434838	1.796312	3289.802978	0.023345	0.024428
RS	19	0.487056	1.796312	3503.329789	0.024861	0.026124
RS	20	0.544371	1.816309	3679.461507	0.026111	0.027361
RS	21	0.607282	1.816309	3895.645752	0.027645	0.029105
RS	22	0.676336	1.887566	3957.976817	0.028087	0.029519
RS	23	0.752131	1.887566	4166.574041	0.029567	0.031227
RS	24	0.835327	2.019209	4089.912238	0.029023	0.030621
RS	25	0.926645	2.019209	4282.915578	0.030393	0.032216
RS	26	1.026878	2.226696	4058.675351	0.028802	0.030507
RS	27	1.136898	2.226696	4231.924833	0.030031	0.031933
RS	28	1.257658	2.525702	3884.275049	0.027564	0.029282
RS	29	1.390210	2.525702	4037.430427	0.028651	0.030515
RS	30	1.535702	2.931884	3611.684863	0.025630	0.027253
RS	31	1.695399	2.931884	3746.687303	0.026588	0.028296
RS	32	1.870687	3.462647	3289.222445	0.023341	0.024777
RS	33	2.063090	3.462647	3408.701315	0.024189	0.025651
RS	34	2.274277	4.134189	2958.038649	0.020991	0.022177
RS	35	2.506082	4.134189	3064.346978	0.021746	0.022909
RS	36	2.760520	4.952913	2649.414226	0.018801	0.019711
RS	37	3.039798	4.952913	2744.239625	0.019474	0.020327
RS	38	3.346344	5.906997	2382.803901	0.016909	0.017545
RS	39	3.682817	5.906997	2467.158776	0.017508	0.018065
RS	40	4.052142	6.963529	2165.741193	0.015369	0.015750
RS	41	4.457524	6.963529	2240.076992	0.015896	0.016188
RS	42	4.902485	8.069951	1997.215095	0.014173	0.014324
RS	43	5.390888	8.069951	2061.450380	0.014629	0.014686
RS	44	5.926975	9.154966	1872.331441	0.013287	0.013229
RS	45	6.515401	9.154966	1925.713773	0.013665	0.013516
RS	46	7.161277	10.133496	1784.611160	0.012664	0.012416
RS	47	7.870211	10.133496	1825.437360	0.012954	0.012620
RS	48	8.648359	10.924352	1725.316295	0.012243	0.011816
RS	49	9.502480	10.924352	1750.610200	0.012423	0.011921
RS	50	10.439991	11.479528	1681.203991	0.011930	0.011332
RS	51	11.469032	11.479528	1686.609710	0.011969	0.011313
RS	52	12.598541	11.807807	1632.998142	0.011588	0.010829
RS	53	13.838327	11.807807	1613.369431	0.011449	0.010659
RS	54	15.199155	12.093862	1542.598701	0.010947	0.009978
RS	55	16.692844	12.093862	1496.178959	0.010617	0.009664
RS	56	18.332365	12.093862	1433.699422	0.010174	0.009246
RS	57	20.131955	12.093862	1355.693726	0.009620	0.008726
RS	58	22.107244	221.106285	75.120735	0.000533	0.000484
RS	59	24.275384	221.106285	82.271962	0.000584	0.000523
RS	60	26.655204	221.106285	90.077733	0.000639	0.000565
RS	61	29.267371	221.106285	98.591242	0.000700	0.000610
RS	62	32.134570	221.106285	107.868205	0.000765	0.000657
RS	63	35.281699	221.106285	13275.105677	0.094204	0.064186
PA	4+25*2+4+6 0.000645899 0.007761481 35.281698951 7210.207972372 50.838048572 10.415360065 4.682557412 2.989489969 2.293066327 1.973440271 1.835977950 1.796311709 1.816308885 1.887566420 2.019209010 2.226696376 2.525701884 2.931884350 3.462647008 4.134189427 4.952913422 5.906997354 6.963528686 8.069951052 9.154965608 10.133496046 10.924352351 11.479528477 11.807806886 12.093862251 221.106284621
//
IT	31323
RD	15
LK	-98055.479056
QD	-191.871553 -> -133.833235
RI	0.0066433203
TR	0.000567	0.007712
MT	37.006049
MM	C_pi: 16.210839, n_recomb: 140396.048719
RS	0	0.000000	10791.415479	0.120565	0.000001	0.000000
RS	1	0.009846	10791.415479	0.132441	0.000001	0.000000
RS	2	0.020662	10791.415479	0.145487	0.000001	0.000001
RS	3	0.032542	10791.415479	0.159820	0.000001	0.000001
RS	4	0.045593	59.339393	31.924241	0.000227	0.000196
RS	5	0.059928	59.339393	35.060694	0.000250	0.000254
RS	6	0.075675	11.571586	197.333597	0.001406	0.001495
RS	7	0.092972	11.571586	216.438799	0.001542	0.001716
RS	8	0.111972	5.149303	532.796408	0.003795	0.004250
RS	9	0.132843	5.149303	582.821949	0.004151	0.004647
RS	10	0.155769	3.274220	1000.841676	0.007129	0.007884
RS	11	0.180953	3.274220	1090.661184	0.007768	0.008506
RS	12	0.208616	2.498446	1554.128060	0.011070	0.011952
RS	13	0.239002	2.498446	1685.712391	0.012007	0.012879
RS	14	0.272381	2.136679	2132.713254	0.015191	0.016126
RS	15	0.309046	2.136679	2301.247813	0.016391	0.017365
RS	16	0.349322	1.974897	2679.531373	0.019086	0.020080
RS	17	0.393563	1.974897	2875.512642	0.020481	0.021566
RS	18	0.442159	1.920074	3165.440953	0.022547	0.023631
RS	19	0.495541	1.920074	3377.900456	0.024060	0.025275
RS	20	0.554179	1.929977	3576.225020	0.025472	0.026676
RS	21	0.618591	1.929977	3794.188289	0.027025	0.028393
RS	22	0.689344	1.994798	3883.854995	0.027664	0.029008
RS	23	0.767064	1.994798	4096.716081	0.029180	0.030711
RS	24	0.852437	2.123551	4048.793900	0.028838	0.030318
RS	25	0.946215	2.123551	4247.747910	0.030255	0.031926
RS	26	1.049227	2.331982	4049.403002	0.028843	0.030413
RS	27	1.162381	2.331982	4229.331383	0.030124	0.031863
RS	28	1.286677	2.636136	3901.283123	0.027788	0.029367
RS	29	1.423212	2.636136	4061.063368	0.028926	0.030628
RS	30	1.573189	3.052177	3647.235195	0.025978	0.027468
RS	31	1.737934	3.052177	3788.359504	0.026983	0.028541
RS	32	1.918900	3.598242	3335.735188	0.023759	0.025074
RS	33	2.117684	3.598242	3460.670695	0.024649	0.025977
RS	34	2.336040	4.291296	3009.556653	0.021436	0.022515
RS	35	2.575896	4.291296	3120.660939	0.022228	0.023275
RS	36	2.839369	5.137988	2702.154087	0.019247	0.020064
RS	37	3.128784	5.137988	2801.181929	0.019952	0.020706
RS	38	3.446695	6.125690	2434.949359	0.017343	0.017901
RS	39	3.795907	6.125690	2522.980869	0.017970	0.018445
RS	40	4.179504	7.219220	2216.895237	0.015790	0.016106
RS	41	4.600871	7.219220	2294.420014	0.016342	0.016565
RS	42	5.063725	8.362120	2047.842295	0.014586	0.014682
RS	43	5.572154	8.362120	2114.769851	0.015063	0.015062
RS	44	6.130642	9.477558	1923.368863	0.013700	0.013596
RS	45	6.744121	9.477558	1978.867925	0.014095	0.013896
RS	46	7.418003	10.473600	1837.234107	0.013086	0.012798
RS	47	8.158237	10.473600	1879.412133	0.013387	0.013010
RS	48	8.971355	11.261610	1780.763576	0.012684	0.012221
RS	49	9.864534	11.261610	1806.275193	0.012866	0.012326
RS	50	10.845657	11.786332	1740.538123	0.012397	0.011768
RS	51	11.923383	11.786332	1744.378872	0.012425	0.011736
RS	52	13.107223	12.048843	1696.747893	0.012085	0.011297
RS	53	14.407626	12.048843	1672.731822	0.011914	0.011095
RS	54	15.836068	12.131390	1621.157412	0.011547	0.010544
RS	55	17.405157	12.131390	1564.273829	0.011142	0.010160
RS	56	19.128741	12.131390	1490.204634	0.010614	0.009665
RS	57	21.022032	12.131390	1399.831029	0.009971	0.009063
RS	58	23.101739	221.765562	77.318190	0.000551	0.000497
RS	59	25.386216	221.765562	84.728103	0.000603	0.000539
RS	60	27.895627	221.765562	92.818774	0.000661	0.000583
RS	61	30.652119	221.765562	101.645157	0.000724	0.000630
RS	62	33.680018	221.765562	111.264586	0.000793	0.000680
RS	63	37.006049	221.765562	12945.845811	0.092209	0.064386
PA	4+25*2+4+6 0.000566794 0.007711518 37.006049020 10791.415478645 59.339392926 11.571586104 5.149303323 3.274219675 2.498446268 2.136678861 1.974896559 1.920073926 1.929977157 1.994797984 2.123551077 2.331982176 2.636136126 3.052177263 3.598241834 4.291295967 5.137988280 6.125690403 7.219219759 8.362120212 9.477557624 10.473599507 11.261610121 11.786332494 12.048842948 12.131390442 221.765562173
//
IT	46658
RD	16
LK	-97944.981483
QD	-155.203201 -> -109.224114
RI	0.0060340218
TR	0.000506	0.007631
MT	38.840411
MM	C_pi: 16.330048, n_recomb: 139975.783516
RS	0	0.000000	15773.940245	0.082953	0.000001	0.000000
RS	1	0.009930	15773.940245	0.091194	0.000001	0.000000
RS	2	0.020847	15773.940245	0.100255	0.000001	0.000000
RS	3	0.032847	15773.940245	0.110215	0.000001	0.000001
RS	4	0.046039	66.732685	28.637641	0.000205	0.000183
RS	5	0.060542	66.732685	31.476096	0.000225	0.000236
RS	6	0.076484	12.473030	184.984669	0.001322	0.001449
RS	7	0.094009	12.473030	203.068787	0.001451	0.001656
RS	8	0.113275	5.538662	501.413114	0.003582	0.004120
RS	9	0.134454	5.538662	549.043693	0.003922	0.004481
RS	10	0.157736	3.528490	942.092707	0.006730	0.007596
RS	11	0.183330	3.528490	1027.896089	0.007343	0.008160
RS	12	0.211465	2.689687	1468.166538	0.010489	0.011485
RS	13	0.242395	2.689687	1594.795440	0.011393	0.012342
RS	14	0.276396	2.292310	2027.804992	0.014487	0.015518
RS	15	0.313773	2.292310	2191.677161	0.015658	0.016686
RS	16	0.354862	2.109243	2567.864799	0.018345	0.019404
RS	17	0.400031	2.109243	2760.626290	0.019722	0.020829
RS	18	0.449686	2.040964	3059.045006	0.021854	0.022965
RS	19	0.504271	2.040964	3270.460020	0.023364	0.024566
RS	20	0.564277	2.041855	3485.335419	0.024900	0.026091
RS	21	0.630242	2.041855	3704.702086	0.026467	0.027784
RS	22	0.702757	2.101106	3816.155460	0.027263	0.028559
RS	23	0.782474	2.101106	4032.661623	0.028810	0.030258
RS	24	0.870106	2.227832	4008.506702	0.028637	0.030041
RS	25	0.966441	2.227832	4212.714402	0.030096	0.031659
RS	26	1.072342	2.438227	4036.280287	0.028836	0.030311
RS	27	1.188759	2.438227	4222.241763	0.030164	0.031782
RS	28	1.316737	2.748885	3910.982753	0.027940	0.029416
RS	29	1.457423	2.748885	4076.860321	0.029125	0.030704
RS	30	1.612080	3.176618	3673.311841	0.026242	0.027629
RS	31	1.782095	3.176618	3820.161018	0.027292	0.028729
RS	32	1.968993	3.740525	3371.652621	0.024087	0.025302
RS	33	2.174450	3.740525	3501.762147	0.025017	0.026232
RS	34	2.400310	4.458633	3050.072540	0.021790	0.022778
RS	35	2.648599	4.458633	3165.782138	0.022617	0.023563
RS	36	2.921544	5.337893	2744.037580	0.019604	0.020339
RS	37	3.221592	5.337893	2847.149152	0.020340	0.021005
RS	38	3.551437	6.365227	2476.572806	0.017693	0.018178
RS	39	3.914036	6.365227	2568.226748	0.018348	0.018743
RS	40	4.312643	7.502946	2258.007694	0.016131	0.016383
RS	41	4.750832	7.502946	2338.731865	0.016708	0.016861
RS	42	5.232535	8.690758	2088.880632	0.014923	0.014961
RS	43	5.762072	8.690758	2158.586432	0.015421	0.015359
RS	44	6.344194	9.845799	1965.253665	0.014040	0.013884
RS	45	6.984123	9.845799	2023.049046	0.014453	0.014199
RS	46	7.687599	10.868836	1881.107888	0.013439	0.013103
RS	47	8.460932	10.868836	1924.937925	0.013752	0.013325
RS	48	9.311059	11.663585	1827.821305	0.013058	0.012552
RS	49	10.245607	11.663585	1854.008976	0.013245	0.012659
RS	50	11.272958	12.166660	1791.980415	0.012802	0.012130
RS	51	12.402329	12.166660	1794.902106	0.012823	0.012091
RS	52	13.643849	12.371834	1753.329389	0.012526	0.011697
RS	53	15.008656	12.371834	1725.756752	0.012329	0.011468
RS	54	16.508993	12.264208	1693.815874	0.012101	0.011053
RS	55	18.158319	12.264208	1627.134532	0.011624	0.010602
RS	56	19.971427	12.264208	1542.245094	0.011018	0.010034
RS	57	21.964583	12.264208	1440.373517	0.010290	0.009355
RS	58	24.155665	222.978866	79.760470	0.000570	0.000512
RS	59	26.564329	222.978866	87.454825	0.000625	0.000556
RS	60	29.212180	222.978866	95.858451	0.000685	0.000602
RS	61	32.122972	222.978866	105.028144	0.000750	0.000652
RS	62	35.322814	222.978866	115.022902	0.000822	0.000705
RS	63	38.840411	222.978866	12668.128554	0.090502	0.064477
PA	4+25*2+4+6 0.000505876 0.007630881 38.840411084 15773.940245212 66.732684748 12.473029817 5.538662311 3.528489604 2.689687306 2.292309912 2.109242769 2.040963896 2.041854802 2.101106376 2.227831826 2.438226594 2.748884999 3.176617788 3.740524655 4.458633381 5.337892558 6.365227117 7.502946461 8.690758221 9.845799241 10.868835613 11.663585424 12.166660049 12.371833531 12.264207825 222.978866034
//
IT	14190
RD	17
LK	-97857.231543
QD	-127.531334 -> -97.963504
RI	0.0057011398
TR	0.000500	0.007586
MT	40.391405
MM	C_pi: 16.410433, n_recomb: 139848.536125
RS	0	0.000000	22308.472005	0.059007	0.000000	0.000000
RS	1	0.009998	22308.472005	0.064910	0.000000	0.000000
RS	2	0.020997	22308.472005	0.071403	0.000001	0.000000
RS	3	0.033095	22308.472005	0.078546	0.000001	0.000001
RS	4	0.046402	72.134120	26.718783	0.000191	0.000173
RS	5	0.061040	72.134120	29.385708	0.000210	0.000223
RS	6	0.077141	13.091806	177.971181	0.001273	0.001430
RS	7	0.094853	13.091806	195.501507	0.001398	0.001629
RS	8	0.114335	5.838250	481.024672	0.003440	0.004049
RS	9	0.135766	5.838250	527.129491	0.003769	0.004389
RS	10	0.159339	3.743603	899.409279	0.006431	0.007400
RS	11	0.185269	3.743603	982.269282	0.007024	0.007924
RS	12	0.213791	2.859345	1401.696036	0.010023	0.011134
RS	13	0.245165	2.859345	1524.374465	0.010900	0.011939
RS	14	0.279677	2.433397	1943.501210	0.013897	0.015040
RS	15	0.317639	2.433397	2103.411047	0.015041	0.016154
RS	16	0.359396	2.232007	2475.755936	0.017703	0.018856
RS	17	0.405329	2.232007	2665.577179	0.019060	0.020234
RS	18	0.455854	2.151444	2969.672621	0.021235	0.022413
RS	19	0.511431	2.151444	3179.903836	0.022738	0.023980
RS	20	0.572565	2.143675	3407.989036	0.024369	0.025597
RS	21	0.639811	2.143675	3628.272269	0.025944	0.027272
RS	22	0.713781	2.197169	3758.188968	0.026873	0.028174
RS	23	0.795147	2.197169	3977.625560	0.028442	0.029871
RS	24	0.884648	2.321270	3974.203334	0.028418	0.029797
RS	25	0.983098	2.321270	4182.856762	0.029910	0.031427
RS	26	1.091392	2.532619	4025.859391	0.028787	0.030215
RS	27	1.210513	2.532619	4217.067234	0.030155	0.031705
RS	28	1.341544	2.848358	3920.785414	0.028036	0.029446
RS	29	1.485677	2.848358	4092.063813	0.029261	0.030758
RS	30	1.644220	3.285948	3697.591453	0.026440	0.027751
RS	31	1.818616	3.285948	3849.585549	0.027527	0.028876
RS	32	2.010449	3.865392	3404.538564	0.024344	0.025480
RS	33	2.221462	3.865392	3539.357136	0.025309	0.026434
RS	34	2.453573	4.605655	3086.911715	0.022073	0.022980
RS	35	2.708891	4.605655	3206.861559	0.022931	0.023788
RS	36	2.989738	5.514141	2781.911783	0.019892	0.020549
RS	37	3.298665	5.514141	2888.828214	0.020657	0.021236
RS	38	3.638480	6.577123	2514.183205	0.017978	0.018387
RS	39	4.012271	6.577123	2609.254078	0.018658	0.018972
RS	40	4.423436	7.754752	2295.207189	0.016412	0.016591
RS	41	4.875711	7.754752	2378.994919	0.017011	0.017087
RS	42	5.373207	8.982845	2126.231487	0.015204	0.015172
RS	43	5.920445	8.982845	2198.649996	0.015722	0.015585
RS	44	6.522399	10.172908	2003.722188	0.014328	0.014104
RS	45	7.184538	10.172908	2063.826553	0.014758	0.014433
RS	46	7.912882	11.218803	1921.880143	0.013743	0.013341
RS	47	8.714049	11.218803	1967.466925	0.014069	0.013572
RS	48	9.595321	12.016775	1872.205922	0.013387	0.012814
RS	49	10.564706	12.016775	1899.280897	0.013581	0.012926
RS	50	11.631015	12.496417	1841.235576	0.013166	0.012426
RS	51	12.803939	12.496417	1843.571957	0.013183	0.012381
RS	52	14.094138	12.644275	1808.406707	0.012931	0.012032
RS	53	15.513337	12.644275	1777.715232	0.012712	0.011782
RS	54	17.074434	12.348984	1766.487452	0.012631	0.011504
RS	55	18.791618	12.348984	1690.156379	0.012086	0.010991
RS	56	20.680494	12.348984	1594.682629	0.011403	0.010356
RS	57	22.758229	12.348984	1481.642874	0.010595	0.009605
RS	58	25.043706	222.978879	82.395404	0.000589	0.000528
RS	59	27.557696	222.978879	90.382477	0.000646	0.000573
RS	60	30.323047	222.978879	99.106959	0.000709	0.000623
RS	61	33.364892	222.978879	108.627299	0.000777	0.000675
RS	62	36.710875	222.978879	119.003932	0.000851	0.000731
RS	63	40.391405	222.978879	12470.143891	0.089169	0.064481
PA	4+25*2+4+6 0.000500027 0.007586169 40.391405387 22308.472005158 72.134120280 13.091805908 5.838250004 3.743603348 2.859344960 2.433397264 2.232006736 2.151443619 2.143675315 2.197168920 2.321269690 2.532618916 2.848358063 3.285948305 3.865391958 4.605655037 5.514140966 6.577122674 7.754752334 8.982845162 10.172907727 11.218802820 12.016775406 12.496417470 12.644275098 12.348983792 222.978879324
//
IT	6455
RD	18
LK	-109303.751110
QD	-6671.794708 -> -686.649593
RI	0.0019207782
TR	0.000482	0.006367
MT	52.978358
MM	C_pi: 33.113184, n_recomb: 227593.310810
RS	0	0.000000	30927.491907	0.069716	0.000000	0.000000
RS	1	0.010472	30927.491907	0.077019	0.000000	0.000000
RS	2	0.022041	30927.491907	0.085088	0.000000	0.000000
RS	3	0.034821	30927.491907	0.094002	0.000000	0.000000
RS	4	0.048940	80.727158	39.782672	0.000175	0.000149
RS	5	0.064537	80.727158	43.942119	0.000193	0.000191
RS	6	0.081767	14.461146	270.796801	0.001190	0.001250
RS	7	0.100802	14.461146	298.759894	0.001313	0.001416
RS	8	0.121831	6.562263	725.554993	0.003188	0.003490
RS	9	0.145061	6.562263	798.617696	0.003509	0.003771
RS	10	0.170724	4.280788	1345.463670	0.005912	0.006308
RS	11	0.199074	4.280788	1476.179643	0.006486	0.006755
RS	12	0.230394	3.307399	2092.257955	0.009193	0.009484
RS	13	0.264993	3.307399	2286.322582	0.010046	0.010192
RS	14	0.303215	2.836233	2907.031295	0.012773	0.012897
RS	15	0.345441	2.836233	3161.989192	0.013893	0.013904
RS	16	0.392088	2.616910	3718.678723	0.016339	0.016348
RS	17	0.443620	2.616910	4024.554617	0.017683	0.017619
RS	18	0.500548	2.535998	4483.185184	0.019698	0.019681
RS	19	0.563438	2.535998	4826.131140	0.021205	0.021153
RS	20	0.632914	2.540313	5172.583421	0.022727	0.022776
RS	21	0.709666	2.540313	5536.898749	0.024328	0.024379
RS	22	0.794455	2.618056	5735.042489	0.025199	0.025401
RS	23	0.888123	2.618056	6103.494090	0.026818	0.027054
RS	24	0.991601	2.781992	6096.788972	0.026788	0.027209
RS	25	1.105914	2.781992	6452.772806	0.028352	0.028830
RS	26	1.232199	3.054124	6206.910704	0.027272	0.027934
RS	27	1.371708	3.054124	6538.250249	0.028728	0.029450
RS	28	1.525827	3.457854	6072.469481	0.026681	0.027550
RS	29	1.696086	3.457854	6373.387236	0.028003	0.028917
RS	30	1.884174	4.017993	5749.714469	0.025263	0.026264
RS	31	2.091959	4.017993	6019.698686	0.026449	0.027466
RS	32	2.321503	4.763613	5312.010218	0.023340	0.024383
RS	33	2.575086	4.763613	5553.401303	0.024401	0.025425
RS	34	2.855224	5.723872	4829.942474	0.021222	0.022226
RS	35	3.164698	5.723872	5045.927648	0.022171	0.023126
RS	36	3.506581	6.914802	4362.692109	0.019169	0.020078
RS	37	3.884266	6.914802	4556.152750	0.020019	0.020854
RS	38	4.301503	8.326536	3950.313613	0.017357	0.018143
RS	39	4.762434	8.326536	4123.409568	0.018117	0.018811
RS	40	5.271633	9.915601	3612.227768	0.015871	0.016524
RS	41	5.834156	9.915601	3766.303024	0.016548	0.017097
RS	42	6.455588	11.605376	3351.594628	0.014726	0.015248
RS	43	7.142097	11.605376	3487.049707	0.015321	0.015730
RS	44	7.900497	13.284246	3163.866957	0.013901	0.014298
RS	45	8.738318	13.284246	3279.795816	0.014411	0.014686
RS	46	9.663877	14.812347	3040.869129	0.013361	0.013636
RS	47	10.686361	14.812347	3134.423178	0.013772	0.013918
RS	48	11.815921	16.046524	2970.259980	0.013051	0.013205
RS	49	13.063769	16.046524	3035.783967	0.013339	0.013356
RS	50	14.442294	16.881487	2932.103137	0.012883	0.012910
RS	51	15.965179	16.881487	2960.330820	0.013007	0.012889
RS	52	17.647543	17.283185	2895.556894	0.012723	0.012610
RS	53	19.506086	17.283185	2873.590487	0.012626	0.012365
RS	54	21.559257	17.161782	2838.529722	0.012472	0.012261
RS	55	23.827439	17.161782	2748.350464	0.012076	0.011711
RS	56	26.333147	17.161782	2624.432118	0.011531	0.011037
RS	57	29.101256	17.161782	2468.026387	0.010844	0.010250
RS	58	32.159244	474.204581	90.672589	0.000398	0.000570
RS	59	35.537468	474.204581	100.435470	0.000441	0.000626
RS	60	39.269464	474.204581	111.267388	0.000489	0.000688
RS	61	43.392279	474.204581	123.286536	0.000542	0.000756
RS	62	47.946839	474.204581	136.623569	0.000600	0.000831
RS	63	52.978358	474.204581	29556.496041	0.129865	0.111911
PA	4+25*2+4+6 0.000481641 0.006367143 52.978357985 30927.491907022 80.727158171 14.461145761 6.562263025 4.280788450 3.307399246 2.836232821 2.616909526 2.535997834 2.540312879 2.618056045 2.781992277 3.054124282 3.457854359 4.017992616 4.763612975 5.723871831 6.914802166 8.326535592 9.915601482 11.605375985 13.284245768 14.812346997 16.046524122 16.881487009 17.283184885 17.161782399 474.204580568
//
IT	5590
RD	19
LK	-101176.587773
QD	-1587.888667 -> -427.464561
RI	0.0108993677
TR	0.000497	0.005949
MT	58.903935
MM	C_pi: 36.823023, n_recomb: 235599.992258
RS	0	0.000000	42395.286650	0.053382	0.000000	0.000000
RS	1	0.010658	42395.286650	0.059073	0.000000	0.000000
RS	2	0.022452	42395.286650	0.065372	0.000000	0.000000
RS	3	0.035502	42395.286650	0.072342	0.000000	0.000000
RS	4	0.049944	79.624222	42.620569	0.000181	0.000148
RS	5	0.065925	79.624222	47.155398	0.000200	0.000200
RS	6	0.083609	13.630979	304.576183	0.001293	0.001387
RS	7	0.103178	13.630979	336.548843	0.001428	0.001633
RS	8	0.124832	6.209772	815.320733	0.003461	0.004078
RS	9	0.148794	6.209772	898.624414	0.003814	0.004507
RS	10	0.175310	4.112174	1493.222824	0.006338	0.007518
RS	11	0.204652	4.112174	1640.147634	0.006962	0.008114
RS	12	0.237122	3.219883	2296.170361	0.009746	0.011294
RS	13	0.273052	3.219883	2511.488806	0.010660	0.012131
RS	14	0.312811	2.788379	3164.827150	0.013433	0.015193
RS	15	0.356808	2.788379	3444.889455	0.014622	0.016315
RS	16	0.405494	2.591102	4025.194272	0.017085	0.018983
RS	17	0.459369	2.591102	4358.458043	0.018499	0.020361
RS	18	0.518985	2.524341	4831.303304	0.020506	0.022510
RS	19	0.584956	2.524341	5202.167257	0.022081	0.024078
RS	20	0.657957	2.538879	5553.745109	0.023573	0.025667
RS	21	0.738739	2.538879	5944.662029	0.025232	0.027350
RS	22	0.828131	2.624887	6136.722355	0.026047	0.028220
RS	23	0.927050	2.624887	6528.600419	0.027711	0.029936
RS	24	1.036511	2.796760	6500.530051	0.027591	0.029819
RS	25	1.157639	2.796760	6875.291556	0.029182	0.031478
RS	26	1.291676	3.078346	6590.575996	0.027974	0.030201
RS	27	1.439999	3.078346	6935.460120	0.029437	0.031724
RS	28	1.604130	3.495307	6415.757582	0.027232	0.029369
RS	29	1.785753	3.495307	6725.387457	0.028546	0.030707
RS	30	1.986734	4.075352	6038.783759	0.025632	0.027577
RS	31	2.209135	4.075352	6313.653775	0.026798	0.028716
RS	32	2.455239	4.851273	5541.058449	0.023519	0.025182
RS	33	2.727573	4.851273	5784.635624	0.024553	0.026138
RS	34	3.028932	5.856868	5000.239058	0.021223	0.022549
RS	35	3.362409	5.856868	5216.623554	0.022142	0.023348
RS	36	3.731427	7.113203	4480.318933	0.019017	0.019991
RS	37	4.139775	7.113203	4672.967048	0.019834	0.020660
RS	38	4.591644	8.614787	4023.387458	0.017077	0.017715
RS	39	5.091672	8.614787	4194.751340	0.017805	0.018278
RS	40	5.644993	10.320303	3648.712299	0.015487	0.015820
RS	41	6.257286	10.320303	3800.264931	0.016130	0.016291
RS	42	6.934836	12.151746	3358.069415	0.014253	0.014314
RS	43	7.684599	12.151746	3490.275673	0.014814	0.014701
RS	44	8.514270	13.991091	3145.198924	0.013350	0.013164
RS	45	9.432366	13.991091	3257.199999	0.013825	0.013465
RS	46	10.448311	15.686064	3000.342785	0.012735	0.012317
RS	47	11.572535	15.686064	3089.343185	0.013113	0.012523
RS	48	12.816576	17.075815	2909.954071	0.012351	0.011704
RS	49	14.193206	17.075815	2970.375289	0.012608	0.011795
RS	50	15.716555	18.034513	2853.603372	0.012112	0.011230
RS	51	17.402260	18.034513	2876.280060	0.012208	0.011174
RS	52	19.267625	18.507368	2801.057771	0.011889	0.010766
RS	53	21.331798	18.507368	2773.136806	0.011771	0.010519
RS	54	23.615967	18.323789	2738.386835	0.011623	0.010222
RS	55	26.143580	18.323789	2640.204941	0.011206	0.009727
RS	56	28.940582	18.323789	2508.326719	0.010647	0.009116
RS	57	32.035684	18.323789	2344.492310	0.009951	0.008398
RS	58	35.460658	617.578067	70.481905	0.000299	0.000302
RS	59	39.250660	617.578067	78.319329	0.000332	0.000327
RS	60	43.444596	617.578067	87.055557	0.000370	0.000354
RS	61	48.085514	617.578067	96.797397	0.000411	0.000385
RS	62	53.221055	617.578067	107.664436	0.000457	0.000418
RS	63	58.903935	617.578067	30068.331164	0.127624	0.087894
PA	4+25*2+4+6 0.000497013 0.005949158 58.903934877 42395.286650004 79.624221995 13.630978764 6.209772301 4.112173944 3.219883320 2.788378749 2.591101705 2.524340587 2.538878681 2.624887371 2.796759513 3.078346159 3.495307405 4.075351674 4.851272887 5.856867831 7.113203367 8.614786746 10.320303168 12.151746483 13.991091250 15.686063803 17.075814524 18.034512845 18.507368107 18.323788994 617.578067038
//
IT	5680
RD	20
LK	-99462.712899
QD	-686.335009 -> -353.549588
RI	0.0117188468
TR	0.000534	0.005812
MT	61.533410
MM	C_pi: 35.311464, n_recomb: 222095.054370
RS	0	0.000000	63789.749524	0.033896	0.000000	0.000000
RS	1	0.010734	63789.749524	0.037536	0.000000	0.000000
RS	2	0.022621	63789.749524	0.041567	0.000000	0.000000
RS	3	0.035784	63789.749524	0.046031	0.000000	0.000000
RS	4	0.050360	89.146771	36.471766	0.000164	0.000125
RS	5	0.066500	89.146771	40.381105	0.000182	0.000171
RS	6	0.084373	14.164238	281.222606	0.001266	0.001271
RS	7	0.104164	14.164238	310.971036	0.001400	0.001528
RS	8	0.126080	6.323027	769.362271	0.003464	0.003876
RS	9	0.150349	6.323027	848.573883	0.003821	0.004360
RS	10	0.177222	4.171556	1416.327685	0.006377	0.007282
RS	11	0.206980	4.171556	1556.760904	0.007009	0.007974
RS	12	0.239933	3.263033	2183.144903	0.009830	0.011091
RS	13	0.276423	3.263033	2389.444945	0.010759	0.012047
RS	14	0.316830	2.821301	3017.688905	0.013587	0.015088
RS	15	0.361575	2.821301	3286.702017	0.014799	0.016345
RS	16	0.411122	2.615872	3851.023995	0.017340	0.019031
RS	17	0.465988	2.615872	4171.917430	0.018784	0.020556
RS	18	0.526744	2.541876	4638.454391	0.020885	0.022749
RS	19	0.594022	2.541876	4996.161769	0.022496	0.024471
RS	20	0.668521	2.549329	5350.061492	0.024089	0.026113
RS	21	0.751018	2.549329	5727.262954	0.025787	0.027951
RS	22	0.842370	2.628014	5929.431838	0.026698	0.028866
RS	23	0.943529	2.628014	6306.984332	0.028398	0.030731
RS	24	1.055546	2.792201	6295.561892	0.028346	0.030625
RS	25	1.179587	2.792201	6655.196328	0.029966	0.032418
RS	26	1.316944	3.065713	6391.250109	0.028777	0.031095
RS	27	1.469045	3.065713	6720.111446	0.030258	0.032730
RS	28	1.637474	3.474367	6222.268050	0.028016	0.030266
RS	29	1.823982	3.474367	6515.158650	0.029335	0.031690
RS	30	2.030512	4.046310	5849.380133	0.026337	0.028397
RS	31	2.259211	4.046310	6107.220276	0.027498	0.029599
RS	32	2.512459	4.815140	5353.823941	0.024106	0.025871
RS	33	2.792892	4.815140	5580.581355	0.025127	0.026870
RS	34	3.103429	5.815849	4814.063996	0.021676	0.023083
RS	35	3.447300	5.815849	5014.234823	0.022577	0.023910
RS	36	3.828083	7.071044	4294.753996	0.019337	0.020370
RS	37	4.249742	7.071044	4471.993603	0.020135	0.021058
RS	38	4.716663	8.576707	3838.104423	0.017281	0.017958
RS	39	5.233706	8.576707	3994.886873	0.017987	0.018533
RS	40	5.806251	10.292381	3463.033212	0.015593	0.015949
RS	41	6.440255	10.292381	3600.754298	0.016213	0.016428
RS	42	7.142316	12.139555	3170.848591	0.014277	0.014351
RS	43	7.919740	12.139555	3289.873401	0.014813	0.014743
RS	44	8.780615	13.997726	2954.803756	0.013304	0.013128
RS	45	9.733902	13.997726	3054.199643	0.013752	0.013432
RS	46	10.789518	15.709645	2804.757836	0.012629	0.012221
RS	47	11.958449	15.709645	2881.716606	0.012975	0.012428
RS	48	13.252858	17.106690	2707.122532	0.012189	0.011559
RS	49	14.686216	17.106690	2756.146020	0.012410	0.011647
RS	50	16.273437	18.052340	2642.144335	0.011896	0.011042
RS	51	18.031037	18.052340	2654.250495	0.011951	0.010980
RS	52	19.977306	18.477416	2581.400611	0.011623	0.010542
RS	53	22.132496	18.477416	2543.935594	0.011454	0.010283
RS	54	24.519035	18.087764	2525.288784	0.011370	0.009994
RS	55	27.161756	18.087764	2415.855701	0.010878	0.009470
RS	56	30.088158	18.087764	2275.062589	0.010244	0.008825
RS	57	33.328695	18.087764	2105.428505	0.009480	0.008069
RS	58	36.917085	663.941618	57.831164	0.000260	0.000236
RS	59	40.890669	663.941618	64.332007	0.000290	0.000256
RS	60	45.290797	663.941618	71.588924	0.000322	0.000277
RS	61	50.163254	663.941618	79.693507	0.000359	0.000301
RS	62	55.558744	663.941618	88.748619	0.000400	0.000326
RS	63	61.533410	663.941618	26079.138489	0.117423	0.077415
PA	4+25*2+4+6 0.000534395 0.005811719 61.533410313 63789.749524006 89.146770967 14.164238343 6.323026548 4.171555942 3.263033077 2.821301039 2.615871682 2.541876079 2.549328854 2.628013977 2.792200605 3.065712938 3.474367081 4.046310339 4.815139654 5.815848989 7.071044495 8.576706972 10.292380824 12.139555056 13.997726029 15.709645421 17.106690440 18.052339662 18.477416055 18.087763893 663.941618024
//
IT	4860
RD	21
LK	-98935.062114
QD	-456.164912 -> -325.478506
RI	0.0106285340
TR	0.000566	0.005712
MT	63.931895
MM	C_pi: 33.635276, n_recomb: 209158.538952
RS	0	0.000000	105860.131311	0.019472	0.000000	0.000000
RS	1	0.010802	105860.131311	0.021576	0.000000	0.000000
RS	2	0.022770	105860.131311	0.023907	0.000000	0.000000
RS	3	0.036031	105860.131311	0.026490	0.000000	0.000000
RS	4	0.050725	102.778224	30.230843	0.000145	0.000108
RS	5	0.067005	102.778224	33.492302	0.000160	0.000149
RS	6	0.085044	15.116909	252.131716	0.001205	0.001198
RS	7	0.105032	15.116909	278.993664	0.001334	0.001444
RS	8	0.127179	6.598729	706.393194	0.003377	0.003746
RS	9	0.151718	6.598729	779.690695	0.003728	0.004223
RS	10	0.178907	4.330185	1309.341015	0.006260	0.007092
RS	11	0.209034	4.330185	1440.302113	0.006886	0.007777
RS	12	0.242414	3.378844	2026.429860	0.009688	0.010844
RS	13	0.279400	3.378844	2219.809156	0.010613	0.011794
RS	14	0.320382	2.913147	2813.870672	0.013453	0.014816
RS	15	0.365789	2.913147	3067.434821	0.014666	0.016073
RS	16	0.416102	2.692010	3609.342608	0.017256	0.018784
RS	17	0.471849	2.692010	3913.536030	0.018711	0.020320
RS	18	0.533618	2.606552	4370.437773	0.020895	0.022579
RS	19	0.602059	2.606552	4711.332929	0.022525	0.024323
RS	20	0.677892	2.604722	5067.277792	0.024227	0.026063
RS	21	0.761917	2.604722	5428.353797	0.025953	0.027933
RS	22	0.855018	2.675497	5643.678978	0.026983	0.028964
RS	23	0.958175	2.675497	6006.198635	0.028716	0.030866
RS	24	1.072474	2.833049	6018.166754	0.028773	0.030874
RS	25	1.199120	2.833049	6363.858148	0.030426	0.032706
RS	26	1.339446	3.101347	6130.724264	0.029311	0.031468
RS	27	1.494929	3.101347	6446.462937	0.030821	0.033138
RS	28	1.667206	3.506476	5982.536288	0.028603	0.030713
RS	29	1.858093	3.506476	6262.855904	0.029943	0.032165
RS	30	2.069598	4.077091	5630.254560	0.026919	0.028860
RS	31	2.303949	4.077091	5875.978862	0.028093	0.030084
RS	32	2.563613	4.847596	5152.992595	0.024637	0.026304
RS	33	2.851326	4.847596	5368.148436	0.025665	0.027318
RS	34	3.170116	5.853992	4628.740508	0.022130	0.023457
RS	35	3.523340	5.853992	4817.927688	0.023035	0.024296
RS	36	3.914718	7.119813	4122.287018	0.019709	0.020677
RS	37	4.348371	7.119813	4289.218911	0.020507	0.021375
RS	38	4.828866	8.641381	3676.058227	0.017575	0.018202
RS	39	5.361262	8.641381	3823.197540	0.018279	0.018787
RS	40	5.951164	10.377401	3309.118714	0.015821	0.016142
RS	41	6.604786	10.377401	3437.802451	0.016436	0.016631
RS	42	7.329009	12.246901	3022.897967	0.014453	0.014508
RS	43	8.131460	12.246901	3133.416233	0.014981	0.014908
RS	44	9.020588	14.124915	2810.732317	0.013438	0.013259
RS	45	10.005756	14.124915	2902.080002	0.013875	0.013570
RS	46	11.097338	15.847659	2662.574720	0.012730	0.012338
RS	47	12.306828	15.847659	2731.880348	0.013061	0.012549
RS	48	13.646962	17.238101	2565.104405	0.012264	0.011670
RS	49	15.131852	17.238101	2606.806341	0.012463	0.011759
RS	50	16.777134	18.149490	2499.255868	0.011949	0.011155
RS	51	18.600132	18.149490	2504.257396	0.011973	0.011087
RS	52	20.620043	18.499524	2437.928050	0.011656	0.010662
RS	53	22.858136	18.499524	2393.251716	0.011442	0.010384
RS	54	25.337978	17.851471	2396.661979	0.011459	0.010177
RS	55	28.085683	17.851471	2275.669270	0.010880	0.009599
RS	56	31.130184	17.851471	2124.961101	0.010160	0.008895
RS	57	34.503539	17.851471	1947.800241	0.009313	0.008078
RS	58	38.241269	679.030751	51.376798	0.000246	0.000217
RS	59	42.382734	679.030751	57.193807	0.000273	0.000236
RS	60	46.971543	679.030751	63.692592	0.000305	0.000256
RS	61	52.056016	679.030751	70.956398	0.000339	0.000278
RS	62	57.689692	679.030751	79.078786	0.000378	0.000302
RS	63	63.931895	679.030751	22776.262771	0.108895	0.071819
PA	4+25*2+4+6 0.000565650 0.005711814 63.931895064 105860.131310901 102.778224446 15.116908510 6.598729117 4.330184917 3.378844463 2.913147441 2.692009610 2.606551652 2.604721986 2.675496818 2.833048724 3.101346892 3.506475726 4.077090554 4.847596440 5.853991759 7.119813296 8.641381371 10.377400918 12.246900857 14.124914554 15.847658549 17.238101412 18.149489847 18.499524350 17.851471329 679.030750548
//
IT	5797
RD	22
LK	-98715.824783
QD	-377.913342 -> -312.815053
RI	0.0096693077
TR	0.000581	0.005584
MT	67.077714
MM	C_pi: 32.784503, n_recomb: 200134.282722
RS	0	0.000000	161923.268213	0.012327	0.000000	0.000000
RS	1	0.010886	161923.268213	0.013669	0.000000	0.000000
RS	2	0.022957	161923.268213	0.015158	0.000000	0.000000
RS	3	0.036342	161923.268213	0.016808	0.000000	0.000000
RS	4	0.051184	116.949123	25.804857	0.000129	0.000097
RS	5	0.067642	116.949123	28.611106	0.000143	0.000134
RS	6	0.085892	15.976708	232.078737	0.001160	0.001160
RS	7	0.106128	15.976708	257.014601	0.001284	0.001398
RS	8	0.128567	6.847392	663.332554	0.003314	0.003705
RS	9	0.153448	6.847392	732.783601	0.003661	0.004171
RS	10	0.181039	4.486422	1233.552187	0.006164	0.007029
RS	11	0.211632	4.486422	1358.159158	0.006786	0.007694
RS	12	0.245557	3.503203	1911.316891	0.009550	0.010734
RS	13	0.283174	3.503203	2095.755239	0.010472	0.011656
RS	14	0.324886	3.019323	2660.209504	0.013292	0.014663
RS	15	0.371139	3.019323	2902.935594	0.014505	0.015889
RS	16	0.422427	2.786471	3423.862684	0.017108	0.018615
RS	17	0.479298	2.786471	3716.387094	0.018569	0.020124
RS	18	0.542360	2.693035	4162.369266	0.020798	0.022430
RS	19	0.612287	2.693035	4491.780832	0.022444	0.024155
RS	20	0.689827	2.685444	4846.395729	0.024216	0.025971
RS	21	0.775807	2.685444	5196.939209	0.025967	0.027830
RS	22	0.871147	2.752298	5420.260419	0.027083	0.028958
RS	23	0.976866	2.752298	5773.615679	0.028849	0.030857
RS	24	1.094093	2.908235	5802.144208	0.028991	0.030967
RS	25	1.224082	2.908235	6140.034244	0.030680	0.032801
RS	26	1.368221	3.178039	5929.515960	0.029628	0.031650
RS	27	1.528051	3.178039	6238.486733	0.031172	0.033324
RS	28	1.705280	3.588789	5799.492676	0.028978	0.030952
RS	29	1.901802	3.588789	6073.685684	0.030348	0.032408
RS	30	2.119718	4.170435	5465.115355	0.027307	0.029117
RS	31	2.361355	4.170435	5705.103474	0.028506	0.030343
RS	32	2.629298	4.959067	5003.692871	0.025002	0.026545
RS	33	2.926408	4.959067	5213.418362	0.026050	0.027561
RS	34	3.255862	5.992585	4492.891770	0.022449	0.023663
RS	35	3.621180	5.992585	4676.958338	0.023369	0.024504
RS	36	4.026266	7.296041	3997.768120	0.019975	0.020843
RS	37	4.475450	7.296041	4159.907309	0.020786	0.021544
RS	38	4.973533	8.866049	3561.067342	0.017793	0.018333
RS	39	5.525836	8.866049	3703.743968	0.018506	0.018922
RS	40	6.138262	10.659505	3202.092675	0.016000	0.016248
RS	41	6.817358	10.659505	3326.629243	0.016622	0.016742
RS	42	7.570379	12.591024	2922.458806	0.014602	0.014599
RS	43	8.405374	12.591024	3029.119910	0.015135	0.015005
RS	44	9.331266	14.528223	2715.650292	0.013569	0.013346
RS	45	10.357951	14.528223	2803.392542	0.014008	0.013663
RS	46	11.496400	16.297117	2571.774277	0.012850	0.012430
RS	47	12.758780	16.297117	2637.660701	0.013179	0.012646
RS	48	14.158583	17.708502	2477.794496	0.012381	0.011775
RS	49	15.710767	17.708502	2516.129928	0.012572	0.011867
RS	50	17.431922	18.602480	2415.194806	0.012068	0.011282
RS	51	19.340442	18.602480	2416.581910	0.012075	0.011209
RS	52	21.456722	18.882102	2357.769488	0.011781	0.010817
RS	53	23.803380	18.882102	2308.538764	0.011535	0.010521
RS	54	26.405494	17.953533	2336.161977	0.011673	0.010431
RS	55	29.290874	17.953533	2204.401364	0.011015	0.009794
RS	56	32.490354	17.953533	2043.757791	0.010212	0.009027
RS	57	36.038130	17.953533	1858.158879	0.009285	0.008146
RS	58	39.972115	693.022926	48.100064	0.000240	0.000211
RS	59	44.334353	693.022926	53.592135	0.000268	0.000230
RS	60	49.171462	693.022926	59.733403	0.000298	0.000250
RS	61	54.535137	693.022926	66.603753	0.000333	0.000273
RS	62	60.482701	693.022926	74.293013	0.000371	0.000297
RS	63	67.077714	693.022926	20592.443191	0.102893	0.068446
PA	4+25*2+4+6 0.000581279 0.005584061 67.077713830 161923.268212598 116.949123434 15.976707766 6.847392240 4.486421614 3.503203350 3.019323066 2.786470862 2.693035168 2.685443884 2.752297913 2.908234576 3.178039401 3.588789168 4.170434969 4.959066897 5.992584809 7.296040517 8.866049243 10.659505232 12.591024340 14.528223367 16.297117183 17.708502255 18.602480223 18.882102423 17.953533145 693.022926476
//
IT	5345
RD	23
LK	-98601.499179
QD	-344.310174 -> -304.940638
RI	0.0090064409
TR	0.000582	0.005427
MT	71.069460
MM	C_pi: 32.655218, n_recomb: 194244.321062
RS	0	0.000000	246124.059494	0.007966	0.000000	0.000000
RS	1	0.010988	246124.059494	0.008841	0.000000	0.000000
RS	2	0.023182	246124.059494	0.009813	0.000000	0.000000
RS	3	0.036717	246124.059494	0.010892	0.000000	0.000000
RS	4	0.051739	131.129167	22.689450	0.000117	0.000087
RS	5	0.068412	131.129167	25.180302	0.000130	0.000121
RS	6	0.086916	16.663847	219.778006	0.001131	0.001133
RS	7	0.107454	16.663847	243.623737	0.001254	0.001367
RS	8	0.130248	7.030959	639.300373	0.003291	0.003696
RS	9	0.155547	7.030959	706.907227	0.003639	0.004162
RS	10	0.183625	4.613543	1189.373834	0.006123	0.007022
RS	11	0.214789	4.613543	1310.801833	0.006748	0.007681
RS	12	0.249377	3.615164	1840.044293	0.009473	0.010699
RS	13	0.287765	3.615164	2019.695754	0.010398	0.011606
RS	14	0.330371	3.122315	2561.051957	0.013185	0.014593
RS	15	0.377659	3.122315	2797.781649	0.014403	0.015801
RS	16	0.430142	2.883673	3301.034865	0.016994	0.018525
RS	17	0.488392	2.883673	3587.103850	0.018467	0.020016
RS	18	0.553042	2.786808	4022.361700	0.020708	0.022343
RS	19	0.624796	2.786808	4345.612871	0.022372	0.024055
RS	20	0.704433	2.777438	4696.505570	0.024178	0.025915
RS	21	0.792821	2.777438	5041.770529	0.025956	0.027767
RS	22	0.890921	2.844326	5268.247357	0.027122	0.028955
RS	23	0.999800	2.844326	5617.510949	0.028920	0.030854
RS	24	1.120641	3.003108	5655.311992	0.029114	0.031030
RS	25	1.254761	3.003108	5990.240142	0.030839	0.032868
RS	26	1.403616	3.279999	5792.962277	0.029823	0.031771
RS	27	1.568828	3.279999	6099.766863	0.031403	0.033451
RS	28	1.752192	3.703785	5675.049376	0.029216	0.031107
RS	29	1.955704	3.703785	5947.494533	0.030619	0.032568
RS	30	2.181577	4.306508	5352.034566	0.027553	0.029275
RS	31	2.432268	4.306508	5590.450431	0.028781	0.030504
RS	32	2.710503	5.126878	4900.248328	0.025227	0.026681
RS	33	3.019310	5.126878	5108.485595	0.026299	0.027699
RS	34	3.362048	6.205725	4397.534542	0.022639	0.023764
RS	35	3.742444	6.205725	4580.188515	0.023580	0.024608
RS	36	4.164637	7.570466	3909.476173	0.020127	0.020908
RS	37	4.633219	7.570466	4070.294570	0.020955	0.021613
RS	38	5.153287	9.218366	3479.188861	0.017911	0.018371
RS	39	5.730497	9.218366	3620.655712	0.018640	0.018965
RS	40	6.371130	11.104026	3126.147483	0.016094	0.016270
RS	41	7.082152	11.104026	3249.603867	0.016729	0.016770
RS	42	7.871299	13.136146	2852.042646	0.014683	0.014615
RS	43	8.747155	13.136146	2957.766239	0.015227	0.015028
RS	44	9.719246	15.172337	2650.407268	0.013645	0.013367
RS	45	10.798146	15.172337	2737.350300	0.014092	0.013691
RS	46	11.995592	17.024824	2511.445722	0.012929	0.012464
RS	47	13.324608	17.024824	2576.622881	0.013265	0.012688
RS	48	14.799652	18.488270	2422.349981	0.012471	0.011831
RS	49	16.436768	18.488270	2459.915397	0.012664	0.011928
RS	50	18.253764	19.386177	2365.044393	0.012176	0.011368
RS	51	20.270404	19.386177	2365.219008	0.012177	0.011294
RS	52	22.508625	19.604480	2313.996634	0.011913	0.010940
RS	53	24.992772	19.604480	2262.222678	0.011646	0.010632
RS	54	27.749868	18.376667	2314.838261	0.011917	0.010672
RS	55	30.809904	18.376667	2173.303108	0.011189	0.009979
RS	56	34.206163	18.376667	2003.156421	0.010313	0.009154
RS	57	37.975591	18.376667	1808.926475	0.009313	0.008214
RS	58	42.159189	713.372308	46.409584	0.000239	0.000209
RS	59	46.802464	713.372308	51.763048	0.000266	0.000229
RS	60	51.955924	713.372308	57.755994	0.000297	0.000250
RS	61	57.675627	713.372308	64.467894	0.000332	0.000273
RS	62	64.023788	713.372308	71.988172	0.000371	0.000298
RS	63	71.069460	713.372308	19175.781512	0.098720	0.066252
PA	4+25*2+4+6 0.000582357 0.005426560 71.069460106 246124.059493987 131.129166730 16.663846864 7.030958924 4.613542655 3.615164095 3.122315264 2.883672716 2.786808151 2.777437681 2.844325880 3.003107986 3.279999034 3.703784668 4.306508169 5.126877881 6.205724772 7.570465869 9.218365661 11.104025719 13.136145559 15.172337457 17.024823589 18.488270073 19.386177090 19.604479571 18.376666908 713.372307645
//
IT	4244
RD	24
LK	-98529.512246
QD	-326.383545 -> -298.361474
RI	0.0085363339
TR	0.000573	0.005252
MT	75.779580
MM	C_pi: 33.021124, n_recomb: 190433.293032
RS	0	0.000000	372237.477765	0.005226	0.000000	0.000000
RS	1	0.011101	372237.477765	0.005806	0.000000	0.000000
RS	2	0.023433	372237.477765	0.006451	0.000000	0.000000
RS	3	0.037135	372237.477765	0.007167	0.000000	0.000000
RS	4	0.052358	146.560840	20.223868	0.000106	0.000078
RS	5	0.069271	146.560840	22.467148	0.000118	0.000109
RS	6	0.088061	17.285819	211.506994	0.001111	0.001102
RS	7	0.108936	17.285819	234.699696	0.001232	0.001336
RS	8	0.132129	7.177433	626.479364	0.003290	0.003681
RS	9	0.157897	7.177433	693.439217	0.003641	0.004157
RS	10	0.186525	4.720017	1165.348607	0.006119	0.007019
RS	11	0.218331	4.720017	1285.646741	0.006751	0.007688
RS	12	0.253668	3.716037	1798.147130	0.009442	0.010681
RS	13	0.292927	3.716037	1975.815076	0.010375	0.011594
RS	14	0.336544	3.220150	2499.792683	0.013127	0.014553
RS	15	0.385003	3.220150	2733.891052	0.014356	0.015763
RS	16	0.438841	2.979772	3223.057639	0.016925	0.018471
RS	17	0.498655	2.979772	3506.358130	0.018413	0.019965
RS	18	0.565109	2.882613	3932.307096	0.020649	0.022295
RS	19	0.638940	2.882613	4253.186491	0.022334	0.024012
RS	20	0.720966	2.874211	4599.773374	0.024154	0.025892
RS	21	0.812098	2.874211	4943.471325	0.025959	0.027753
RS	22	0.913346	2.943805	5170.546876	0.027151	0.028976
RS	23	1.025834	2.943805	5519.220895	0.028982	0.030888
RS	24	1.150807	3.108380	5561.655613	0.029205	0.031101
RS	25	1.289654	3.108380	5896.838823	0.030965	0.032956
RS	26	1.443914	3.396023	5706.247043	0.029965	0.031884
RS	27	1.615297	3.396023	6013.805616	0.031580	0.033581
RS	28	1.805704	3.837775	5595.493784	0.029383	0.031238
RS	29	2.017248	3.837775	5868.849438	0.030818	0.032713
RS	30	2.252275	4.468408	5278.173235	0.027717	0.029395
RS	31	2.513391	4.468408	5517.461475	0.028973	0.030635
RS	32	2.803492	5.330063	4830.411174	0.025365	0.026769
RS	33	3.125796	5.330063	5039.428468	0.026463	0.027796
RS	34	3.483877	6.467406	4330.798673	0.022742	0.023812
RS	35	3.881708	6.467406	4514.152613	0.023705	0.024662
RS	36	4.323700	7.911074	3845.736118	0.020195	0.020919
RS	37	4.814756	7.911074	4007.203652	0.021043	0.021631
RS	38	5.360321	9.659461	3418.787704	0.017953	0.018355
RS	39	5.966448	9.659461	3560.887833	0.018699	0.018956
RS	40	6.639858	11.664667	3069.531836	0.016119	0.016239
RS	41	7.388020	11.664667	3193.646842	0.016770	0.016746
RS	42	8.219233	13.828393	2799.604249	0.014701	0.014581
RS	43	9.142715	13.828393	2906.052129	0.015260	0.015002
RS	44	10.168708	15.996131	2602.471521	0.013666	0.013339
RS	45	11.308593	15.996131	2690.227418	0.014127	0.013673
RS	46	12.575011	17.963293	2468.349472	0.012962	0.012452
RS	47	13.982009	17.963293	2534.401708	0.013309	0.012685
RS	48	15.545192	19.504822	2384.608365	0.012522	0.011844
RS	49	17.281896	19.504822	2422.967335	0.012723	0.011949
RS	50	19.211385	20.424372	2333.539377	0.012254	0.011414
RS	51	21.355058	20.424372	2334.019936	0.012256	0.011344
RS	52	23.736691	20.588157	2290.175882	0.012026	0.011029
RS	53	26.382698	20.588157	2237.240628	0.011748	0.010713
RS	54	29.322428	19.039818	2315.075747	0.012157	0.010887
RS	55	32.588483	19.039818	2164.626922	0.011367	0.010144
RS	56	36.217090	19.039818	1985.481527	0.010426	0.009265
RS	57	40.248492	19.039818	1782.724676	0.009361	0.008271
RS	58	44.727403	740.298077	45.543471	0.000239	0.000209
RS	59	49.703498	740.298077	50.857797	0.000267	0.000229
RS	60	55.231968	740.298077	56.814612	0.000298	0.000251
RS	61	61.374129	740.298077	63.494706	0.000333	0.000275
RS	62	68.198104	740.298077	70.989080	0.000373	0.000301
RS	63	75.779580	740.298077	18229.512482	0.095726	0.064742
PA	4+25*2+4+6 0.000573108 0.005252011 75.779580143 372237.477765438 146.560839594 17.285819399 7.177433324 4.720017130 3.716036584 3.220149651 2.979771672 2.882613186 2.874210529 2.943804969 3.108380270 3.396023131 3.837775306 4.468408408 5.330063059 6.467405687 7.911074238 9.659461279 11.664666895 13.828392804 15.996131327 17.963292603 19.504822013 20.424371678 20.588156754 19.039817588 740.298076912
//
IT	4716
RD	25
LK	-98476.647539
QD	-314.516936 -> -292.074999
RI	0.0081783418
TR	0.000558	0.005072
MT	81.063892
MM	C_pi: 33.710914, n_recomb: 187960.306377
RS	0	0.000000	636364.224224	0.003053	0.000000	0.000000
RS	1	0.011219	636364.224224	0.003395	0.000000	0.000000
RS	2	0.023697	636364.224224	0.003777	0.000000	0.000000
RS	3	0.037575	636364.224224	0.004200	0.000000	0.000000
RS	4	0.053011	165.079979	18.008596	0.000096	0.000069
RS	5	0.070177	165.079979	20.027765	0.000107	0.000097
RS	6	0.089270	17.979485	204.395179	0.001087	0.001060
RS	7	0.110505	17.979485	227.056535	0.001208	0.001294
RS	8	0.134122	7.325818	618.300131	0.003290	0.003644
RS	9	0.160389	7.325818	685.118606	0.003645	0.004135
RS	10	0.189603	4.822360	1151.457941	0.006126	0.006994
RS	11	0.222095	4.822360	1271.674929	0.006766	0.007683
RS	12	0.258232	3.813540	1772.617652	0.009431	0.010649
RS	13	0.298423	3.813540	1949.884007	0.010374	0.011581
RS	14	0.343124	3.316194	2461.105397	0.013094	0.014510
RS	15	0.392839	3.316194	2694.593220	0.014336	0.015736
RS	16	0.448133	3.075565	3173.163615	0.016882	0.018426
RS	17	0.509630	3.075565	3456.009711	0.018387	0.019937
RS	18	0.578026	2.979480	3874.796818	0.020615	0.022263
RS	19	0.654096	2.979480	4195.756240	0.022323	0.023999
RS	20	0.738701	2.973351	4538.878250	0.024148	0.025890
RS	21	0.832798	2.973351	4883.456768	0.025981	0.027774
RS	22	0.937452	3.046984	5110.589469	0.027190	0.029018
RS	23	1.053847	3.046984	5460.994692	0.029054	0.030957
RS	24	1.183302	3.218898	5505.922020	0.029293	0.031191
RS	25	1.327280	3.218898	5843.465624	0.031089	0.033074
RS	26	1.487411	3.519333	5655.791847	0.030090	0.032010
RS	27	1.665508	3.519333	5965.959897	0.031741	0.033733
RS	28	1.863587	3.981950	5549.032168	0.029522	0.031373
RS	29	2.083889	3.981950	5824.922053	0.030990	0.032871
RS	30	2.328907	4.644754	5233.340062	0.027843	0.029510
RS	31	2.601415	4.644754	5474.938208	0.029128	0.030768
RS	32	2.904496	5.553965	4785.309160	0.025459	0.026844
RS	33	3.241581	5.553965	4996.403218	0.026582	0.027884
RS	34	3.616485	6.758865	4284.811060	0.022796	0.023839
RS	35	4.033450	6.758865	4470.051994	0.023782	0.024701
RS	36	4.497196	8.294113	3799.375724	0.020214	0.020904
RS	37	5.012972	8.294113	3962.588262	0.021082	0.021626
RS	38	5.586615	10.159745	3373.140519	0.017946	0.018310
RS	39	6.224616	10.159745	3516.892656	0.018711	0.018921
RS	40	6.934197	12.305371	3025.743812	0.016098	0.016178
RS	41	7.723388	12.305371	3151.475221	0.016767	0.016696
RS	42	8.601122	14.624882	2758.674712	0.014677	0.014517
RS	43	9.577331	14.624882	2866.762870	0.015252	0.014949
RS	44	10.663065	16.949941	2565.232667	0.013648	0.013282
RS	45	11.870611	16.949941	2654.696672	0.014124	0.013626
RS	46	13.213637	19.056533	2435.574277	0.012958	0.012412
RS	47	14.707340	19.056533	2503.396521	0.013319	0.012655
RS	48	16.368628	20.696841	2357.188380	0.012541	0.011828
RS	49	18.216302	20.696841	2397.251932	0.012754	0.011942
RS	50	20.271272	21.651673	2312.691211	0.012304	0.011432
RS	51	22.556797	21.651673	2314.407777	0.012313	0.011368
RS	52	25.098743	21.764984	2277.630361	0.012118	0.011091
RS	53	27.925879	21.764984	2224.448762	0.011835	0.010772
RS	54	31.070201	19.872334	2327.487245	0.012383	0.011079
RS	55	34.567295	19.872334	2168.772699	0.011538	0.010289
RS	56	38.456742	19.872334	1981.052961	0.010540	0.009361
RS	57	42.782558	19.872334	1769.942785	0.009417	0.008319
RS	58	47.593704	772.528847	45.125629	0.000240	0.000210
RS	59	52.944629	772.528847	50.455874	0.000268	0.000230
RS	60	58.895893	772.528847	56.438936	0.000300	0.000253
RS	61	65.514850	772.528847	63.157983	0.000336	0.000278
RS	62	72.876411	772.528847	70.706800	0.000376	0.000304
RS	63	81.063892	772.528847	17572.145867	0.093489	0.063654
PA	4+25*2+4+6 0.000557528 0.005072025 81.063892296 636364.224223731 165.079978887 17.979485239 7.325817799 4.822360030 3.813539593 3.316194364 3.075565027 2.979479563 2.973350585 3.046983680 3.218898376 3.519333397 3.981949543 4.644753925 5.553965396 6.758865014 8.294112986 10.159745496 12.305370564 14.624882150 16.949941175 19.056532846 20.696841126 21.651673499 21.764983566 19.872333873 772.528846725
//
CC
CC	Brief Description of the file format:
CC	  CC  comments
CC	  MM  useful-messages
CC	  RD  round-of-iterations
CC	  LL  \log[P(sequence)]
CC	  QD  Q-before-opt Q-after-opt
CC	  TR  \theta_0 \rho_0
CC	  RS  k t_k \lambda_k \pi_k \sum_{l\not=k}A_{kl} A_{kk}
CC	  DC  begin end best-k t_k+\Delta_k max-prob
CC
MM	Version: 0.6.5-r67
MM	pattern:4+25*2+4+6, n:63, n_free_lambdas:28
MM	n_iterations:25, skip:1, max_t:5, theta/rho:5
MM	is_decoding:0
MM	n_seqs:24, sum_L:1261113, sum_n:33501
RD	0
LK	0.000000
QD	0.000000 -> 0.000000
RI	inf
TR	0.026924	0.005385
MT	5.000000
MM	C_pi: 1.000000, n_recomb: 6772.567957
RS	0	0.000000	1.000000	43.357885	0.006402	0.000000
RS	1	0.006440	1.000000	45.845151	0.006769	0.000000
RS	2	0.013294	1.000000	48.454411	0.007155	0.000000
RS	3	0.020590	1.000000	51.188912	0.007558	0.000000
RS	4	0.028356	1.000000	54.051586	0.007981	0.000000
RS	5	0.036622	1.000000	57.044978	0.008423	0.000000
RS	6	0.045421	1.000000	60.171166	0.008885	0.000000
RS	7	0.054785	1.000000	63.431671	0.009366	0.000000
RS	8	0.064753	1.000000	66.827357	0.009867	0.000000
RS	9	0.075363	1.000000	70.358321	0.010389	0.000000
RS	10	0.086656	1.000000	74.023772	0.010930	0.000000
RS	11	0.098677	1.000000	77.821905	0.011491	0.000000
RS	12	0.111471	1.000000	81.749758	0.012071	0.000000
RS	13	0.125090	1.000000	85.803061	0.012669	0.000000
RS	14	0.139585	1.000000	89.976078	0.013285	0.000000
RS	15	0.155014	1.000000	94.261438	0.013918	0.000000
RS	16	0.171437	1.000000	98.649964	0.014566	0.000000
RS	17	0.188917	1.000000	103.130487	0.015228	0.000000
RS	18	0.207523	1.000000	107.689666	0.015901	0.000000
RS	19	0.227327	1.000000	112.311810	0.016583	0.000000
RS	20	0.248406	1.000000	116.978695	0.017272	0.000000
RS	21	0.270843	1.000000	121.669399	0.017965	0.000000
RS	22	0.294725	1.000000	126.360152	0.018658	0.000000
RS	23	0.320144	1.000000	131.024200	0.019346	0.000000
RS	24	0.347201	1.000000	135.631711	0.020027	0.000000
RS	25	0.376000	1.000000	140.149713	0.020694	0.000000
RS	26	0.406654	1.000000	144.542077	0.021342	0.000000
RS	27	0.439282	1.000000	148.769574	0.021966	0.000000
RS	28	0.474011	1.000000	152.789989	0.022560	0.000000
RS	29	0.510976	1.000000	156.558331	0.023117	0.000000
RS	30	0.550322	1.000000	160.027133	0.023629	0.000000
RS	31	0.592202	1.000000	163.146870	0.024089	0.000000
RS	32	0.636779	1.000000	165.866493	0.024491	0.000000
RS	33	0.684227	1.000000	168.134097	0.024826	0.000000
RS	34	0.734730	1.000000	169.897731	0.025086	0.000000
RS	35	0.788485	1.000000	171.106352	0.025265	0.000000
RS	36	0.845702	1.000000	171.710925	0.025354	0.000000
RS	37	0.906604	1.000000	171.665655	0.025347	0.000000
RS	38	0.971428	1.000000	170.929351	0.025238	0.000000
RS	39	1.040426	1.000000	169.466887	0.025023	0.000000
RS	40	1.113868	1.000000	167.250730	0.024695	0.000000
RS	41	1.192040	1.000000	164.262499	0.024254	0.000000
RS	42	1.275245	1.000000	160.494485	0.023698	0.000000
RS	43	1.363809	1.000000	155.951087	0.023027	0.000000
RS	44	1.458076	1.000000	150.650063	0.022244	0.000000
RS	45	1.558414	1.000000	144.623533	0.021354	0.000000
RS	46	1.665214	1.000000	137.918632	0.020364	0.000000
RS	47	1.778891	1.000000	130.597729	0.019283	0.000000
RS	48	1.899889	1.000000	122.738121	0.018123	0.000000
RS	49	2.028679	1.000000	114.431146	0.016896	0.000000
RS	50	2.165763	1.000000	105.780647	0.015619	0.000000
RS	51	2.311675	1.000000	96.900782	0.014308	0.000000
RS	52	2.466983	1.000000	87.913192	0.012981	0.000000
RS	53	2.632293	1.000000	78.943589	0.011656	0.000000
RS	54	2.808249	1.000000	70.117879	0.010353	0.000000
RS	55	2.995536	1.000000	61.557985	0.009089	0.000000
RS	56	3.194884	1.000000	53.377568	0.007881	0.000000
RS	57	3.407070	1.000000	45.677900	0.006745	0.000000
RS	58	3.632920	1.000000	38.544149	0.005691	0.000000
RS	59	3.873315	1.000000	32.042341	0.004731	0.000000
RS	60	4.129191	1.000000	26.217230	0.003871	0.000000
RS	61	4.401545	1.000000	21.091275	0.003114	0.000000
RS	62	4.691438	1.000000	16.664818	0.002461	0.000000
RS	63	5.000000	1.000000	46.245865	0.006828	0.000000
PA	4+25*2+4+6 0.026923846 0.005384769 5.000000000 1.000000000 1.000000000 1.000000000 1.000000000 1.000000000 1.000000000 1.000000000 1.000000000 1.000000000 1.000000000 1.000000000 1.000000000 1.000000000 1.000000000 1.000000000 1.000000000 1.000000000 1.000000000 1.000000000 1.000000000 1.000000000 1.000000000 1.000000000 1.000000000 1.000000000 1.000000000 1.000000000 1.000000000
//
IT	11275
RD	1
LK	-123641.342726
QD	-8651.844454 -> -2617.532199
RI	0.0953837200
TR	0.013047	0.003311
MT	13.278866
MM	C_pi: 2.436027, n_recomb: 10130.675479
RS	0	0.000000	0.481380	167.986551	0.016582	0.000408
RS	1	0.008082	0.481380	178.421896	0.017612	0.002817
RS	2	0.016817	0.481380	189.238429	0.018680	0.007038
RS	3	0.026258	0.481380	200.405014	0.019782	0.012789
RS	4	0.036462	0.381793	266.354718	0.026292	0.018996
RS	5	0.047490	0.381793	279.364842	0.027576	0.023967
RS	6	0.059410	0.394494	283.042724	0.027939	0.027038
RS	7	0.072293	0.394494	295.706837	0.029189	0.028914
RS	8	0.086218	0.431962	281.830245	0.027819	0.030417
RS	9	0.101268	0.431962	293.773578	0.028998	0.031771
RS	10	0.117534	0.485062	272.506624	0.026899	0.032840
RS	11	0.135115	0.485062	283.641740	0.027998	0.033476
RS	12	0.154116	0.556234	257.365062	0.025405	0.033624
RS	13	0.174653	0.556234	267.694122	0.026424	0.033304
RS	14	0.196850	0.647976	238.999972	0.023592	0.032567
RS	15	0.220841	0.647976	248.566943	0.024536	0.031493
RS	16	0.246771	0.760849	220.182807	0.021734	0.030184
RS	17	0.274797	0.760849	229.043378	0.022609	0.028763
RS	18	0.305087	0.892448	203.139027	0.020052	0.027352
RS	19	0.337826	0.892448	211.348533	0.020862	0.026036
RS	20	0.373210	1.040596	188.575455	0.018614	0.024850
RS	21	0.411454	1.040596	196.184347	0.019365	0.023781
RS	22	0.452789	1.207037	175.931262	0.017366	0.022792
RS	23	0.497464	1.207037	182.982426	0.018062	0.021841
RS	24	0.545750	1.395911	164.532727	0.016241	0.020893
RS	25	0.597939	1.395911	171.062686	0.016886	0.019934
RS	26	0.654345	1.609909	154.171957	0.015218	0.018961
RS	27	0.715310	1.609909	160.212833	0.015815	0.017987
RS	28	0.781202	1.848850	144.924949	0.014306	0.017023
RS	29	0.852419	1.848850	150.504200	0.014856	0.016084
RS	30	0.929392	2.110777	136.840892	0.013508	0.015178
RS	31	1.012585	2.110777	141.979790	0.014015	0.014312
RS	32	1.102503	2.393032	129.857887	0.012818	0.013489
RS	33	1.199687	2.393032	134.570097	0.013283	0.012714
RS	34	1.304725	2.692524	123.845055	0.012225	0.011986
RS	35	1.418253	2.692524	128.135629	0.012648	0.011308
RS	36	1.540955	3.005935	118.635768	0.011711	0.010679
RS	37	1.673574	3.005935	122.500586	0.012092	0.010100
RS	38	1.816912	3.330304	114.034281	0.011256	0.009568
RS	39	1.971833	3.330304	117.460251	0.011595	0.009082
RS	40	2.139275	3.663609	109.823993	0.010841	0.008639
RS	41	2.320250	3.663609	112.790360	0.011134	0.008236
RS	42	2.515850	4.005116	105.780992	0.010442	0.007872
RS	43	2.727259	4.005116	108.261913	0.010687	0.007543
RS	44	2.955753	4.355567	101.687472	0.010038	0.007246
RS	45	3.202714	4.355567	103.655886	0.010232	0.006979
RS	46	3.469633	4.717463	97.340637	0.009609	0.006739
RS	47	3.758125	4.717463	98.773508	0.009750	0.006524
RS	48	4.069932	5.095794	92.556732	0.009136	0.006332
RS	49	4.406939	5.095794	93.441899	0.009224	0.006160
RS	50	4.771182	5.499708	87.170927	0.008605	0.006004
RS	51	5.164863	5.499708	87.516049	0.008639	0.005864
RS	52	5.590360	5.946071	81.034553	0.007999	0.005736
RS	53	6.050245	5.946071	80.878768	0.007984	0.005616
RS	54	6.547297	6.783745	70.689347	0.006978	0.005502
RS	55	7.084521	6.783745	70.427091	0.006952	0.005391
RS	56	7.665161	6.783745	69.705727	0.006881	0.005283
RS	57	8.292729	6.783745	68.502970	0.006762	0.005178
RS	58	8.971015	12.485891	37.190615	0.003671	0.005077
RS	59	9.704118	12.485891	37.862211	0.003737	0.004985
RS	60	10.496471	12.485891	38.360039	0.003787	0.004911
RS	61	11.352859	12.485891	38.661876	0.003816	0.004868
RS	62	12.278460	12.485891	38.746657	0.003825	0.004878
RS	63	13.278866	12.485891	474.259137	0.046814	0.042079
PA	4+25*2+4+6 0.013046594 0.003310931 13.278865814 0.481379986 0.381793022 0.394493580 0.431962490 0.485062122 0.556234360 0.647975922 0.760848999 0.892448425 1.040596008 1.207036972 1.395910740 1.609908581 1.848850250 2.110776901 2.393031597 2.692523956 3.005935192 3.330304146 3.663608551 4.005115509 4.355566502 4.717463493 5.095793724 5.499707818 5.946070552 6.783745289 12.485891283
//
IT	5514
RD	2
LK	-113196.322696
QD	-4495.652002 -> -1824.126467
RI	0.0909411354
TR	0.008943	0.004354
MT	15.510440
MM	C_pi: 5.712785, n_recomb: 30984.793254
RS	0	0.000000	1.062917	239.387423	0.007726	0.000134
RS	1	0.008347	1.062917	257.260511	0.008303	0.000964
RS	2	0.017390	1.062917	276.279782	0.008917	0.002563
RS	3	0.027189	1.062917	296.486261	0.009569	0.004967
RS	4	0.037805	0.546825	614.825465	0.019843	0.010290
RS	5	0.049307	0.546825	651.724681	0.021034	0.015091
RS	6	0.061770	0.474360	793.429561	0.025607	0.019586
RS	7	0.075272	0.474360	834.569048	0.026935	0.024430
RS	8	0.089902	0.470365	882.986923	0.028497	0.026441
RS	9	0.105752	0.470365	923.726875	0.029812	0.030357
RS	10	0.122926	0.496024	914.610054	0.029518	0.030518
RS	11	0.141533	0.496024	953.022913	0.030758	0.034096
RS	12	0.161694	0.545298	902.159157	0.029116	0.032947
RS	13	0.183537	0.545298	937.568935	0.030259	0.036190
RS	14	0.207203	0.619181	857.509681	0.027675	0.033819
RS	15	0.232845	0.619181	889.918220	0.028721	0.036465
RS	16	0.260627	0.719603	794.488016	0.025641	0.033167
RS	17	0.290727	0.719603	824.164674	0.026599	0.035089
RS	18	0.323341	0.846741	726.600765	0.023450	0.031378
RS	19	0.358676	0.846741	753.827957	0.024329	0.032677
RS	20	0.396961	1.000646	661.866252	0.021361	0.029028
RS	21	0.438441	1.000646	686.875703	0.022168	0.029959
RS	22	0.483384	1.185672	601.696788	0.019419	0.026590
RS	23	0.532078	1.185672	624.693162	0.020161	0.027315
RS	24	0.584836	1.411764	544.849602	0.017584	0.024198
RS	25	0.641998	1.411764	566.025194	0.018268	0.024699
RS	26	0.703931	1.691195	491.058047	0.015848	0.021757
RS	27	0.771034	1.691195	510.586027	0.016479	0.021986
RS	28	0.843737	2.034466	441.520399	0.014250	0.019240
RS	29	0.922509	2.034466	459.549073	0.014831	0.019234
RS	30	1.007856	2.448884	397.556645	0.012831	0.016761
RS	31	1.100327	2.448884	414.216069	0.013368	0.016605
RS	32	1.200516	2.938708	359.784671	0.011612	0.014457
RS	33	1.309067	2.938708	375.195762	0.012109	0.014225
RS	34	1.426679	3.504336	328.207424	0.010593	0.012407
RS	35	1.554108	3.504336	342.485568	0.011053	0.012152
RS	36	1.692174	4.140838	302.487319	0.009762	0.010646
RS	37	1.841763	4.140838	315.740477	0.010190	0.010406
RS	38	2.003838	4.838259	282.046017	0.009103	0.009181
RS	39	2.179441	4.838259	294.368852	0.009500	0.008981
RS	40	2.369702	5.584510	266.097232	0.008588	0.007997
RS	41	2.575843	5.584510	277.563525	0.008958	0.007846
RS	42	2.799191	6.369068	253.728073	0.008189	0.007056
RS	43	3.041180	6.369068	264.384733	0.008533	0.006951
RS	44	3.303369	7.185535	244.005459	0.007875	0.006311
RS	45	3.587441	7.185535	253.870437	0.008193	0.006246
RS	46	3.895225	8.032579	236.055837	0.007618	0.005720
RS	47	4.228698	8.032579	245.120313	0.007911	0.005687
RS	48	4.590006	8.916813	229.029129	0.007392	0.005248
RS	49	4.981472	8.916813	237.264086	0.007657	0.005244
RS	50	5.405613	9.861040	221.971826	0.007164	0.004868
RS	51	5.865156	9.861040	229.342137	0.007402	0.004886
RS	52	6.363056	10.917975	213.731657	0.006898	0.004543
RS	53	6.902514	10.917975	220.222487	0.007107	0.004571
RS	54	7.487001	12.990317	190.786256	0.006157	0.004041
RS	55	8.120273	12.990317	196.755974	0.006350	0.004082
RS	56	8.806403	12.990317	202.078111	0.006522	0.004105
RS	57	9.549803	12.990317	206.619689	0.006668	0.004105
RS	58	10.355254	34.559776	80.688079	0.002604	0.002270
RS	59	11.227934	34.559776	85.318272	0.002754	0.002353
RS	60	12.173454	34.559776	90.030502	0.002906	0.002427
RS	61	13.197896	34.559776	94.793399	0.003059	0.002490
RS	62	14.307845	34.559776	99.569636	0.003214	0.002542
RS	63	15.510440	34.559776	3020.410454	0.097480	0.047414
PA	4+25*2+4+6 0.008942955 0.004354266 15.510440041 1.062916707 0.546824885 0.474359666 0.470365024 0.496024148 0.545298264 0.619181242 0.719602870 0.846740675 1.000646369 1.185672182 1.411763862 1.691195011 2.034465946 2.448884359 2.938708236 3.504336199 4.140837867 4.838258835 5.584510500 6.369068157 7.185534543 8.032578705 8.916813471 9.861040274 10.917974851 12.990317211 34.559776500
//
IT	5359
RD	3
LK	-108817.696499
QD	-2754.351512 -> -1651.686030
RI	0.0714963231
TR	0.006381	0.005366
MT	16.977368
MM	C_pi: 8.910555, n_recomb: 58885.853730
RS	0	0.000000	2.685094	181.802034	0.003087	0.000053
RS	1	0.008501	2.685094	196.612382	0.003339	0.000387
RS	2	0.017725	2.685094	212.570017	0.003610	0.001035
RS	3	0.027734	2.685094	229.753366	0.003902	0.001996
RS	4	0.038593	0.897120	739.762097	0.012563	0.006314
RS	5	0.050375	0.897120	791.764344	0.013446	0.009229
RS	6	0.063159	0.650865	1163.291824	0.019755	0.014366
RS	7	0.077030	0.650865	1234.506643	0.020964	0.018200
RS	8	0.092080	0.578983	1467.681468	0.024924	0.022150
RS	9	0.108409	0.578983	1546.393715	0.026261	0.025806
RS	10	0.126127	0.567667	1657.118377	0.028141	0.027870
RS	11	0.145351	0.567667	1735.734751	0.029476	0.031270
RS	12	0.166209	0.591233	1741.768087	0.029579	0.031599
RS	13	0.188841	0.591233	1816.046702	0.030840	0.034805
RS	14	0.213396	0.643822	1736.121560	0.029483	0.033523
RS	15	0.240039	0.643822	1804.334466	0.030641	0.036403
RS	16	0.268947	0.724472	1664.859637	0.028273	0.033801
RS	17	0.300313	0.724472	1726.852223	0.029325	0.036246
RS	18	0.334345	0.832283	1558.272759	0.026463	0.032842
RS	19	0.371270	0.832283	1614.517565	0.027418	0.034825
RS	20	0.411334	0.967269	1438.907836	0.024436	0.031100
RS	21	0.454805	0.967269	1489.978311	0.025303	0.032688
RS	22	0.501971	1.134345	1315.476499	0.022339	0.028898
RS	23	0.553147	1.134345	1361.949257	0.023129	0.030180
RS	24	0.608673	1.345037	1189.355053	0.020198	0.026399
RS	25	0.668920	1.345037	1231.817537	0.020919	0.027414
RS	26	0.734289	1.615154	1062.880784	0.018050	0.023689
RS	27	0.805215	1.615154	1101.869409	0.018712	0.024435
RS	28	0.882171	1.961089	941.402303	0.015987	0.020872
RS	29	0.965669	1.961089	977.327884	0.016597	0.021364
RS	30	1.056266	2.397819	830.471003	0.014103	0.018097
RS	31	1.154564	2.397819	863.621407	0.014666	0.018385
RS	32	1.261219	2.938075	733.536990	0.012457	0.015512
RS	33	1.376942	2.938075	764.133928	0.012977	0.015661
RS	34	1.502502	3.590159	651.896925	0.011071	0.013223
RS	35	1.638737	3.590159	680.147173	0.011550	0.013285
RS	36	1.786553	4.354262	585.424568	0.009942	0.011276
RS	37	1.946936	4.354262	611.543925	0.010385	0.011295
RS	38	2.120954	5.220747	532.989030	0.009051	0.009677
RS	39	2.309766	5.220747	557.200303	0.009462	0.009685
RS	40	2.514629	6.172623	492.733082	0.008368	0.008400
RS	41	2.736909	6.172623	515.246513	0.008750	0.008415
RS	42	2.978085	7.191022	462.413046	0.007853	0.007398
RS	43	3.239765	7.191022	483.402474	0.008209	0.007427
RS	44	3.523691	8.259905	439.770191	0.007468	0.006616
RS	45	3.831754	8.259905	459.356224	0.007801	0.006659
RS	46	4.166008	9.368648	422.754900	0.007179	0.006004
RS	47	4.528677	9.368648	440.998489	0.007489	0.006060
RS	48	4.922179	10.517463	409.422927	0.006953	0.005520
RS	49	5.349133	10.517463	426.328286	0.007240	0.005590
RS	50	5.812384	11.731878	397.564039	0.006751	0.005128
RS	51	6.315018	11.731878	413.095645	0.007015	0.005211
RS	52	6.860383	13.085991	384.398496	0.006528	0.004788
RS	53	7.452112	13.085991	398.524274	0.006768	0.004876
RS	54	8.094145	15.796394	342.502468	0.005816	0.004181
RS	55	8.790761	15.796394	355.602626	0.006039	0.004272
RS	56	9.546598	15.796394	367.822519	0.006246	0.004349
RS	57	10.366692	15.796394	378.917936	0.006435	0.004406
RS	58	11.256505	59.043231	106.312743	0.001805	0.001703
RS	59	12.221964	59.043231	113.698107	0.001931	0.001779
RS	60	13.269501	59.043231	121.446511	0.002062	0.001850
RS	61	14.406092	59.043231	129.549163	0.002200	0.001915
RS	62	15.639310	59.043231	137.991326	0.002343	0.001973
RS	63	16.977368	59.043231	6944.307602	0.117928	0.049625
PA	4+25*2+4+6 0.006381250 0.005365520 16.977368379 2.685094377 0.897119976 0.650865220 0.578982536 0.567667361 0.591233128 0.643821806 0.724471933 0.832282929 0.967269096 1.134345400 1.345037441 1.615154008 1.961088844 2.397818837 2.938074855 3.590158641 4.354262151 5.220746577 6.172623084 7.191022321 8.259904816 9.368647893 10.517463193 11.731878351 13.085991100 15.796394015 59.043230606
//
IT	5419
RD	4
LK	-106921.107642
QD	-2048.084856 -> -1447.946923
RI	0.0537846407
TR	0.004790	0.006097
MT	18.430437
MM	C_pi: 11.025590, n_recomb: 82017.695704
RS	0	0.000000	6.871631	99.733950	0.001216	0.000021
RS	1	0.008642	6.871631	108.213976	0.001319	0.000159
RS	2	0.018031	6.871631	117.401996	0.001431	0.000426
RS	3	0.028231	6.871631	127.354773	0.001553	0.000813
RS	4	0.039313	1.509302	626.947568	0.007644	0.003902
RS	5	0.051353	1.509302	675.510651	0.008236	0.005620
RS	6	0.064433	0.923848	1184.690597	0.014444	0.010347
RS	7	0.078644	0.923848	1266.644114	0.015444	0.013055
RS	8	0.094082	0.740821	1682.753107	0.020517	0.017730
RS	9	0.110855	0.740821	1785.606465	0.021771	0.020730
RS	10	0.129077	0.677293	2065.675249	0.025186	0.024165
RS	11	0.148874	0.677293	2176.945142	0.026542	0.027170
RS	12	0.170382	0.669725	2313.594025	0.028208	0.029001
RS	13	0.193749	0.669725	2423.897447	0.029553	0.031942
RS	14	0.219135	0.699880	2424.568111	0.029562	0.032072
RS	15	0.246715	0.699880	2528.261693	0.030826	0.034828
RS	16	0.276679	0.761390	2419.340562	0.029498	0.033420
RS	17	0.309232	0.761390	2514.059741	0.030653	0.035888
RS	18	0.344598	0.850520	2335.860968	0.028480	0.033388
RS	19	0.383020	0.850520	2421.238588	0.029521	0.035521
RS	20	0.424764	0.965822	2208.122904	0.026923	0.032389
RS	21	0.470114	0.965822	2284.638287	0.027855	0.034195
RS	22	0.519384	1.111513	2052.703432	0.025028	0.030685
RS	23	0.572912	1.111513	2121.228174	0.025863	0.032194
RS	24	0.631066	1.298831	1875.414526	0.022866	0.028409
RS	25	0.694245	1.298831	1937.098964	0.023618	0.029645
RS	26	0.762885	1.543877	1683.496246	0.020526	0.025694
RS	27	0.837456	1.543877	1739.550891	0.021209	0.026669
RS	28	0.918472	1.864460	1489.192905	0.018157	0.022735
RS	29	1.006490	1.864460	1540.598346	0.018784	0.023466
RS	30	1.102114	2.278447	1305.225148	0.015914	0.019753
RS	31	1.206002	2.278447	1352.619141	0.016492	0.020276
RS	32	1.318868	2.802858	1140.513771	0.013906	0.016940
RS	33	1.441488	2.802858	1184.275829	0.014439	0.017301
RS	34	1.574705	3.451102	999.634020	0.012188	0.014427
RS	35	1.719435	3.451102	1040.024454	0.012680	0.014674
RS	36	1.876672	4.228067	883.890813	0.010777	0.012285
RS	37	2.047498	4.228067	921.152433	0.011231	0.012459
RS	38	2.233088	5.126576	792.172855	0.009659	0.010527
RS	39	2.434716	5.126576	826.571837	0.010078	0.010661
RS	40	2.653768	6.128497	721.665276	0.008799	0.009129
RS	41	2.891752	6.128497	753.479006	0.009187	0.009244
RS	42	3.150302	7.210072	668.669972	0.008153	0.008037
RS	43	3.431197	7.210072	698.148879	0.008512	0.008145
RS	44	3.736367	8.347577	629.394389	0.007674	0.007192
RS	45	4.067910	8.347577	656.725525	0.008007	0.007299
RS	46	4.428105	9.521394	600.392337	0.007320	0.006537
RS	47	4.819429	9.521394	625.677631	0.007629	0.006646
RS	48	5.244571	10.723665	578.405904	0.007052	0.006024
RS	49	5.706455	10.723665	601.657861	0.007336	0.006136
RS	50	6.208255	11.976423	559.752590	0.006825	0.005607
RS	51	6.753422	11.976423	580.918239	0.007083	0.005719
RS	52	7.345702	13.360122	539.796742	0.006581	0.005233
RS	53	7.989167	13.360122	558.833120	0.006814	0.005341
RS	54	8.688242	16.167643	478.423029	0.005833	0.004523
RS	55	9.447731	16.167643	496.081919	0.006048	0.004628
RS	56	10.272856	16.167643	512.320826	0.006246	0.004718
RS	57	11.169290	16.167643	526.776120	0.006423	0.004785
RS	58	12.143194	82.384630	108.591187	0.001324	0.001320
RS	59	13.201264	82.384630	116.782851	0.001424	0.001385
RS	60	14.350774	82.384630	125.480728	0.001530	0.001449
RS	61	15.599626	82.384630	134.695834	0.001642	0.001510
RS	62	16.956404	82.384630	144.435211	0.001761	0.001568
RS	63	18.430437	82.384630	9924.166830	0.121000	0.052246
PA	4+25*2+4+6 0.004790382 0.006096896 18.430437136 6.871630603 1.509301589 0.923847855 0.740820859 0.677292576 0.669724702 0.699879670 0.761390033 0.850519994 0.965822218 1.111513418 1.298831026 1.543876736 1.864459852 2.278446527 2.802857554 3.451101863 4.228067256 5.126575815 6.128496590 7.210071835 8.347576740 9.521394479 10.723664754 11.976423015 13.360121807 16.167642627 82.384629775
//
IT	4617
RD	5
LK	-105820.251498
QD	-1642.700637 -> -1228.563626
RI	0.0403759252
TR	0.003742	0.006634
MT	19.868909
MM	C_pi: 12.390475, n_recomb: 99575.442038
RS	0	0.000000	17.122859	48.981535	0.000492	0.000009
RS	1	0.008771	17.122859	53.250896	0.000535	0.000069
RS	2	0.018312	17.122859	57.889825	0.000581	0.000185
RS	3	0.028689	17.122859	62.929845	0.000632	0.000349
RS	4	0.039976	2.510196	465.640724	0.004676	0.002509
RS	5	0.052254	2.510196	503.924819	0.005061	0.003555
RS	6	0.065608	1.311232	1040.803022	0.010452	0.007644
RS	7	0.080134	1.311232	1119.134529	0.011239	0.009536
RS	8	0.095933	0.955861	1645.079467	0.016521	0.014262
RS	9	0.113119	0.955861	1756.210938	0.017637	0.016611
RS	10	0.131812	0.819999	2178.077028	0.021874	0.020724
RS	11	0.152144	0.819999	2308.758288	0.023186	0.023274
RS	12	0.174260	0.773812	2585.235694	0.025963	0.026139
RS	13	0.198316	0.773812	2722.450202	0.027341	0.028759
RS	14	0.224481	0.779419	2838.630867	0.028507	0.030059
RS	15	0.252942	0.779419	2972.458699	0.029851	0.032611
RS	16	0.283899	0.822529	2942.953307	0.029555	0.032344
RS	17	0.317571	0.822529	3067.569780	0.030806	0.034712
RS	18	0.354197	0.895407	2931.995146	0.029445	0.033203
RS	19	0.394035	0.895407	3044.901908	0.030579	0.035323
RS	20	0.437367	0.994468	2843.018773	0.028551	0.032971
RS	21	0.484500	0.994468	2943.643693	0.029562	0.034821
RS	22	0.535768	1.122796	2696.392671	0.027079	0.031857
RS	23	0.591531	1.122796	2785.308162	0.027972	0.033438
RS	24	0.652186	1.290873	2500.694823	0.025114	0.029958
RS	25	0.718161	1.290873	2579.360692	0.025904	0.031279
RS	26	0.789923	1.514218	2267.542660	0.022772	0.027410
RS	27	0.867979	1.514218	2337.898240	0.023479	0.028481
RS	28	0.952882	1.810460	2016.526663	0.020251	0.024451
RS	29	1.045231	1.810460	2080.367560	0.020892	0.025291
RS	30	1.145681	2.198055	1768.894378	0.017764	0.021359
RS	31	1.254941	2.198055	1827.480164	0.018353	0.021998
RS	32	1.373784	2.695586	1540.863922	0.015474	0.018379
RS	33	1.503052	2.695586	1594.919373	0.016017	0.018854
RS	34	1.643657	3.318859	1342.094190	0.013478	0.015680
RS	35	1.796595	3.318859	1392.007051	0.013979	0.016033
RS	36	1.962948	4.075380	1176.763353	0.011818	0.013361
RS	37	2.143891	4.075380	1222.788355	0.012280	0.013628
RS	38	2.340705	4.959677	1044.732647	0.010492	0.011452
RS	39	2.554782	4.959677	1087.116685	0.010918	0.011663
RS	40	2.787636	5.953118	942.768232	0.009468	0.009931
RS	41	3.040914	5.953118	981.779103	0.009860	0.010109
RS	42	3.316407	7.028544	865.971374	0.008697	0.008746
RS	43	3.616063	7.028544	901.862395	0.009057	0.008904
RS	44	3.942003	8.156154	809.103451	0.008126	0.007832
RS	45	4.296532	8.156154	842.060988	0.008457	0.007978
RS	46	4.682157	9.308568	767.317953	0.007706	0.007128
RS	47	5.101605	9.308568	797.421188	0.008008	0.007266
RS	48	5.557843	10.470181	735.979292	0.007391	0.006578
RS	49	6.054099	10.470181	763.186452	0.007664	0.006709
RS	50	6.593882	11.657290	709.841015	0.007129	0.006127
RS	51	7.181010	11.657290	734.026874	0.007372	0.006249
RS	52	7.819635	12.948826	682.309454	0.006852	0.005712
RS	53	8.514275	12.948826	703.396348	0.007064	0.005820
RS	54	9.269842	15.589712	602.669387	0.006052	0.004906
RS	55	10.091682	15.589712	622.154351	0.006248	0.005008
RS	56	10.985605	15.589712	639.327902	0.006421	0.005088
RS	57	11.957936	15.589712	653.702760	0.006565	0.005141
RS	58	13.015551	104.391944	102.421458	0.001029	0.001039
RS	59	14.165930	104.391944	110.550606	0.001110	0.001095
RS	60	15.417211	104.391944	119.242467	0.001198	0.001150
RS	61	16.778242	104.391944	128.520635	0.001291	0.001205
RS	62	18.258651	104.391944	138.406555	0.001390	0.001258
RS	63	19.868909	104.391944	11826.131223	0.118766	0.054780
PA	4+25*2+4+6 0.003741949 0.006634428 19.868908906 17.122859043 2.510196486 1.311231871 0.955861116 0.819998792 0.773812161 0.779419218 0.822529179 0.895407324 0.994467801 1.122795760 1.290873243 1.514217605 1.810460447 2.198054538 2.695585522 3.318858708 4.075379971 4.959677165 5.953117984 7.028543842 8.156153652 9.308567918 10.470181216 11.657290465 12.948826153 15.589712496 104.391944051
//
IT	5811
RD	6
LK	-105038.873976
QD	-1343.358649 -> -1029.863738
RI	0.0310240308
TR	0.002993	0.007029
MT	21.361688
MM	C_pi: 13.391987, n_recomb: 113371.709588
RS	0	0.000000	40.660830	23.686017	0.000209	0.000004
RS	1	0.008896	40.660830	25.787991	0.000227	0.000032
RS	2	0.018583	40.660830	28.076012	0.000248	0.000085
RS	3	0.029131	40.660830	30.566457	0.000270	0.000159
RS	4	0.040618	4.049128	333.700350	0.002943	0.001689
RS	5	0.053127	4.049128	362.231182	0.003195	0.002355
RS	6	0.066749	1.828857	868.378372	0.007660	0.005841
RS	7	0.081582	1.828857	937.700757	0.008271	0.007189
RS	8	0.097735	1.223963	1508.258677	0.013304	0.011702
RS	9	0.115325	1.223963	1618.065660	0.014272	0.013526
RS	10	0.134480	0.992336	2133.966822	0.018823	0.017889
RS	11	0.155338	0.992336	2273.516896	0.020054	0.020017
RS	12	0.178052	0.898761	2665.735856	0.023513	0.023493
RS	13	0.202787	0.898761	2820.888217	0.024882	0.025798
RS	14	0.229722	0.876730	3051.051246	0.026912	0.027933
RS	15	0.259053	0.876730	3208.743412	0.028303	0.030271
RS	16	0.290993	0.901227	3274.460972	0.028883	0.030923
RS	17	0.325774	0.901227	3425.345218	0.030213	0.033165
RS	18	0.363649	0.959433	3358.421464	0.029623	0.032536
RS	19	0.404894	0.959433	3497.175925	0.030847	0.034600
RS	20	0.449808	1.045168	3336.578249	0.029430	0.033011
RS	21	0.498717	1.045168	3460.749104	0.030526	0.034852
RS	22	0.551976	1.160223	3228.405576	0.028476	0.032490
RS	23	0.609974	1.160223	3337.520781	0.029439	0.034089
RS	24	0.673131	1.314309	3042.225082	0.026834	0.031028
RS	25	0.741906	1.314309	3137.500851	0.027674	0.032379
RS	26	0.816799	1.522308	2791.866494	0.024626	0.028740
RS	27	0.898354	1.522308	2875.695176	0.025365	0.029852
RS	28	0.987164	1.801337	2503.031331	0.022078	0.025881
RS	29	1.083874	1.801337	2578.021122	0.022740	0.026771
RS	30	1.189188	2.169737	2205.303019	0.019452	0.022767
RS	31	1.303869	2.169737	2273.496999	0.020053	0.023464
RS	32	1.428753	2.646572	1922.904916	0.016961	0.019686
RS	33	1.564745	2.646572	1985.565127	0.017514	0.020225
RS	34	1.712835	3.248698	1671.714689	0.014745	0.016851
RS	35	1.874099	3.248698	1729.494531	0.015255	0.017267
RS	36	2.049707	3.984880	1459.929779	0.012877	0.014391
RS	37	2.240938	3.984880	1513.157538	0.013347	0.014716
RS	38	2.449180	4.850355	1289.305654	0.011372	0.012355
RS	39	2.675946	4.850355	1338.209803	0.011804	0.012617
RS	40	2.922884	5.825673	1156.817749	0.010204	0.010728
RS	41	3.191789	5.825673	1201.622885	0.010599	0.010948
RS	42	3.484616	6.880598	1056.755702	0.009321	0.009461
RS	43	3.803490	6.880598	1097.669135	0.009682	0.009652
RS	44	4.150731	7.979948	982.652575	0.008668	0.008484
RS	45	4.528862	7.979948	1019.803791	0.008995	0.008655
RS	46	4.940629	9.089353	928.363374	0.008189	0.007735
RS	47	5.389026	9.089353	961.745432	0.008483	0.007889
RS	48	5.877310	10.185862	887.901215	0.007832	0.007152
RS	49	6.409031	10.185862	917.346325	0.008091	0.007289
RS	50	6.988052	11.279212	854.434529	0.007537	0.006669
RS	51	7.618580	11.279212	879.670965	0.007759	0.006789
RS	52	8.305198	12.443229	819.352923	0.007227	0.006215
RS	53	9.052895	12.443229	840.215934	0.007411	0.006311
RS	54	9.867105	14.825508	723.388124	0.006381	0.005327
RS	55	10.753744	14.825508	742.380302	0.006548	0.005415
RS	56	11.719255	14.825508	757.855845	0.006685	0.005474
RS	57	12.770655	14.825508	769.213783	0.006785	0.005499
RS	58	13.915584	125.878929	94.806218	0.000836	0.000845
RS	59	15.162361	125.878929	102.622228	0.000905	0.000893
RS	60	16.520048	125.878929	111.020957	0.000979	0.000942
RS	61	17.998509	125.878929	120.034017	0.001059	0.000991
RS	62	19.608490	125.878929	129.692294	0.001144	0.001040
RS	63	21.361688	125.878929	13089.909961	0.115460	0.056952
PA	4+25*2+4+6 0.002992689 0.007028767 21.361688173 40.660829912 4.049128060 1.828857376 1.223963005 0.992336008 0.898761222 0.876729920 0.901226612 0.959433060 1.045167994 1.160222785 1.314309481 1.522308370 1.801337147 2.169736592 2.646572353 3.248697708 3.984879863 4.850354600 5.825673151 6.880598187 7.979947610 9.089353050 10.185861760 11.279211958 12.443228738 14.825507697 125.878929375
//
IT	6146
RD	7
LK	-104440.429365
QD	-1107.260818 -> -859.080139
RI	0.0245829510
TR	0.002425	0.007312
MT	22.949408
MM	C_pi: 14.208089, n_recomb: 124551.892354
RS	0	0.000000	91.189844	11.710036	0.000094	0.000002
RS	1	0.009019	91.189844	12.765294	0.000102	0.000016
RS	2	0.018852	91.189844	13.915562	0.000112	0.000042
RS	3	0.029571	91.189844	15.169376	0.000122	0.000077
RS	4	0.041257	6.290022	239.505987	0.001923	0.001186
RS	5	0.053997	6.290022	260.567805	0.002092	0.001628
RS	6	0.067886	2.490993	714.376511	0.005736	0.004600
RS	7	0.083028	2.490993	773.919848	0.006214	0.005585
RS	8	0.099536	1.546043	1347.137307	0.010816	0.009790
RS	9	0.117532	1.546043	1450.980088	0.011650	0.011215
RS	10	0.137151	1.192975	2019.020536	0.016210	0.015591
RS	11	0.158540	1.192975	2160.440069	0.017346	0.017363
RS	12	0.181858	1.042390	2637.231068	0.021174	0.021162
RS	13	0.207279	1.042390	2803.018910	0.022505	0.023186
RS	14	0.234993	0.988872	3130.841228	0.025137	0.025885
RS	15	0.265206	0.988872	3306.353858	0.026546	0.028026
RS	16	0.298144	0.993640	3465.299878	0.027822	0.029377
RS	17	0.334053	0.993640	3638.351327	0.029212	0.031501
RS	18	0.373201	1.037676	3648.845144	0.029296	0.031600
RS	19	0.415879	1.037676	3811.245199	0.030600	0.033608
RS	20	0.462407	1.111774	3707.229861	0.029765	0.032695
RS	21	0.513131	1.111774	3854.208079	0.030945	0.034522
RS	22	0.568430	1.216308	3655.425602	0.029349	0.032734
RS	23	0.628716	1.216308	3784.879930	0.030388	0.034344
RS	24	0.694440	1.360297	3498.639025	0.028090	0.031722
RS	25	0.766091	1.360297	3610.957304	0.028992	0.033095
RS	26	0.844204	1.558097	3250.500015	0.026098	0.029741
RS	27	0.929363	1.558097	3348.086112	0.026881	0.030881
RS	28	1.022202	1.826382	2940.860491	0.023612	0.027043
RS	29	1.123414	1.826382	3026.927430	0.024303	0.027966
RS	30	1.233755	2.183280	2606.603010	0.020928	0.023969
RS	31	1.354048	2.183280	2683.977056	0.021549	0.024704
RS	32	1.485189	2.648016	2279.852317	0.018304	0.020843
RS	33	1.628159	2.648016	2350.441048	0.018871	0.021423
RS	34	1.784023	3.237973	1983.200154	0.015923	0.017915
RS	35	1.953945	3.237973	2048.045766	0.016443	0.018373
RS	36	2.139192	3.962498	1729.612523	0.013887	0.015346
RS	37	2.341146	3.962498	1789.203006	0.014365	0.015713
RS	38	2.561316	4.816883	1523.457261	0.012232	0.013207
RS	39	2.801342	4.816883	1578.041269	0.012670	0.013506
RS	40	3.063016	5.780439	1362.489845	0.010939	0.011493
RS	41	3.348292	5.780439	1412.250306	0.011339	0.011743
RS	42	3.659296	6.819727	1240.596833	0.009960	0.010155
RS	43	3.998350	6.819727	1285.672591	0.010322	0.010371
RS	44	4.367984	7.894367	1150.340356	0.009236	0.009128
RS	45	4.770955	7.894367	1190.764977	0.009560	0.009315
RS	46	5.210271	8.963260	1084.435619	0.008707	0.008342
RS	47	5.689209	8.963260	1120.060937	0.008993	0.008504
RS	48	6.211342	9.996249	1035.625367	0.008315	0.007731
RS	49	6.780568	9.996249	1066.084328	0.008559	0.007868
RS	50	7.401132	10.996077	995.529142	0.007993	0.007223
RS	51	8.077665	10.996077	1020.314202	0.008192	0.007332
RS	52	8.815216	12.029742	953.505832	0.007655	0.006736
RS	53	9.619287	12.029742	972.280021	0.007806	0.006812
RS	54	10.495878	14.129742	843.905188	0.006776	0.005783
RS	55	11.451529	14.129742	860.269687	0.006907	0.005849
RS	56	12.493372	14.129742	871.647352	0.006998	0.005878
RS	57	13.629179	14.129742	877.351836	0.007044	0.005865
RS	58	14.867425	147.122738	87.888526	0.000706	0.000709
RS	59	16.217350	147.122738	95.364048	0.000766	0.000752
RS	60	17.689026	147.122738	103.428593	0.000830	0.000796
RS	61	19.293433	147.122738	112.119257	0.000900	0.000841
RS	62	21.042543	147.122738	121.473502	0.000975	0.000887
RS	63	22.949408	147.122738	13977.651719	0.112224	0.058705
PA	4+25*2+4+6 0.002424545 0.007312309 22.949407642 91.189843727 6.290021881 2.490992676 1.546042713 1.192974928 1.042390384 0.988872147 0.993639692 1.037676086 1.111773562 1.216308326 1.360297421 1.558096901 1.826382251 2.183279650 2.648016062 3.237973290 3.962498128 4.816883334 5.780439259 6.819727188 7.894367258 8.963259878 9.996249440 10.996076928 12.029742389 14.129741978 147.122737896
//
IT	6470
RD	8
LK	-103962.218147
QD	-916.457220 -> -711.835180
RI	0.0200155992
TR	0.001975	0.007514
MT	24.631542
MM	C_pi: 14.886905, n_recomb: 133591.510351
RS	0	0.000000	192.872456	5.996080	0.000045	0.000001
RS	1	0.009141	192.872456	6.544095	0.000049	0.000008
RS	2	0.019118	192.872456	7.142188	0.000053	0.000022
RS	3	0.030006	192.872456	7.794932	0.000058	0.000040
RS	4	0.041890	9.394551	174.542721	0.001307	0.000866
RS	5	0.054860	9.394551	190.232620	0.001424	0.001171
RS	6	0.069016	3.308792	587.710012	0.004399	0.003718
RS	7	0.084466	3.308792	638.347375	0.004778	0.004455
RS	8	0.101328	1.923660	1189.685450	0.008905	0.008326
RS	9	0.119732	1.923660	1285.603951	0.009623	0.009452
RS	10	0.139818	1.422102	1873.763565	0.014026	0.013709
RS	11	0.161739	1.422102	2012.521003	0.015065	0.015191
RS	12	0.185665	1.204205	2544.725972	0.019049	0.019125
RS	13	0.211778	1.204205	2715.359265	0.020326	0.020908
RS	14	0.240278	1.114722	3120.349744	0.023357	0.023970
RS	15	0.271383	1.114722	3308.070391	0.024763	0.025938
RS	16	0.305331	1.097909	3550.450778	0.026577	0.027811
RS	17	0.342383	1.097909	3741.213584	0.028005	0.029830
RS	18	0.382821	1.127402	3828.789951	0.028660	0.030521
RS	19	0.426956	1.127402	4011.913108	0.030031	0.032481
RS	20	0.475125	1.190501	3971.054467	0.029725	0.032151
RS	21	0.527697	1.190501	4139.378954	0.030985	0.033972
RS	22	0.585076	1.286038	3985.271620	0.029832	0.032708
RS	23	0.647699	1.286038	4134.722824	0.030950	0.034335
RS	24	0.716046	1.422375	3871.334575	0.028979	0.032137
RS	25	0.790641	1.422375	4000.994512	0.029949	0.033539
RS	26	0.872055	1.613477	3640.438929	0.027251	0.030485
RS	27	0.960911	1.613477	3752.261124	0.028088	0.031656
RS	28	1.057890	1.875701	3324.545420	0.024886	0.027986
RS	29	1.163733	1.875701	3422.034032	0.025616	0.028941
RS	30	1.279251	2.227034	2966.389779	0.022205	0.024995
RS	31	1.405329	2.227034	3053.029272	0.022853	0.025762
RS	32	1.542932	2.686838	2605.378221	0.019503	0.021864
RS	33	1.693113	2.686838	2683.735121	0.020089	0.022477
RS	34	1.857023	3.272864	2270.856369	0.016999	0.018877
RS	35	2.035915	3.272864	2342.435178	0.017534	0.019370
RS	36	2.231160	3.994732	1980.961528	0.014828	0.016227
RS	37	2.444253	3.994732	2046.484197	0.015319	0.016626
RS	38	2.676824	4.847423	1743.177356	0.013049	0.014004
RS	39	2.930655	4.847423	1802.961098	0.013496	0.014333
RS	40	3.207688	5.808642	1556.518958	0.011651	0.012217
RS	41	3.510046	5.808642	1610.723806	0.012057	0.012493
RS	42	3.840041	6.841549	1414.843349	0.010591	0.010823
RS	43	4.200203	6.841549	1463.534315	0.010955	0.011058
RS	44	4.593286	7.900488	1310.015578	0.009806	0.009753
RS	45	5.022302	7.900488	1353.104886	0.010129	0.009953
RS	46	5.490533	8.937660	1233.793170	0.009236	0.008938
RS	47	6.001567	8.937660	1270.945300	0.009514	0.009106
RS	48	6.559314	9.915599	1177.779743	0.008816	0.008307
RS	49	7.168045	9.915599	1208.356645	0.009045	0.008441
RS	50	7.832420	10.829769	1132.126209	0.008475	0.007782
RS	51	8.557526	10.829769	1155.283651	0.008648	0.007877
RS	52	9.348915	11.739400	1084.201926	0.008116	0.007270
RS	53	10.212645	11.739400	1099.311531	0.008229	0.007321
RS	54	11.155328	13.555294	964.401792	0.007219	0.006272
RS	55	12.184183	13.555294	976.051572	0.007306	0.006308
RS	56	13.307086	13.555294	981.038685	0.007344	0.006298
RS	57	14.532634	13.555294	978.639558	0.007326	0.006237
RS	58	15.870210	167.673451	82.211357	0.000615	0.000613
RS	59	17.330054	167.673451	89.393121	0.000669	0.000653
RS	60	18.923344	167.673451	97.166015	0.000727	0.000693
RS	61	20.662276	167.673451	105.571175	0.000790	0.000735
RS	62	22.560166	167.673451	114.650943	0.000858	0.000778
RS	63	24.631542	167.673451	14593.645703	0.109241	0.060083
PA	4+25*2+4+6 0.001975039 0.007513715 24.631541862 192.872455741 9.394551052 3.308791509 1.923660051 1.422101952 1.204204667 1.114721880 1.097908863 1.127401595 1.190500722 1.286038282 1.422374898 1.613477028 1.875701448 2.227033692 2.686838190 3.272864285 3.994732424 4.847422504 5.808642009 6.841549059 7.900488054 8.937659594 9.915598852 10.829768731 11.739400331 13.555293711 167.673451113
//
IT	8033
RD	9
LK	-103564.099805
QD	-758.009095 -> -582.286138
RI	0.0165945437
TR	0.001609	0.007661
MT	26.365180
MM	C_pi: 15.408079, n_recomb: 140558.943312
RS	0	0.000000	385.011783	3.191712	0.000023	0.000001
RS	1	0.009258	385.011783	3.487258	0.000025	0.000005
RS	2	0.019374	385.011783	3.810175	0.000027	0.000012
RS	3	0.030426	385.011783	4.162998	0.000030	0.000021
RS	4	0.042502	13.498468	129.673992	0.000923	0.000654
RS	5	0.055695	13.498468	141.542501	0.001007	0.000873
RS	6	0.070110	4.289204	485.563322	0.003455	0.003075
RS	7	0.085860	4.289204	528.518215	0.003760	0.003639
RS	8	0.103068	2.358796	1043.831027	0.007426	0.007179
RS	9	0.121869	2.358796	1131.088157	0.008047	0.008076
RS	10	0.142411	1.680939	1715.289101	0.012203	0.012141
RS	11	0.164854	1.680939	1848.268666	0.013149	0.013386
RS	12	0.189376	1.384778	2410.286235	0.017148	0.017331
RS	13	0.216167	1.384778	2580.953924	0.018362	0.018908
RS	14	0.245440	1.254199	3042.119475	0.021643	0.022191
RS	15	0.277422	1.254199	3236.696421	0.023027	0.024005
RS	16	0.312366	1.213283	3549.301552	0.025251	0.026266
RS	17	0.350544	1.213283	3752.918418	0.026700	0.028191
RS	18	0.392258	1.227106	3912.458256	0.027835	0.029362
RS	19	0.437834	1.227106	4112.558982	0.029259	0.031282
RS	20	0.487629	1.278989	4136.407377	0.029428	0.031455
RS	21	0.542034	1.278989	4323.645251	0.030760	0.033277
RS	22	0.601477	1.366051	4220.793049	0.030029	0.032485
RS	23	0.666423	1.366051	4389.007532	0.031225	0.034138
RS	24	0.737382	1.495995	4158.607559	0.029586	0.032342
RS	25	0.814911	1.495995	4305.246410	0.030629	0.033782
RS	26	0.899618	1.682457	3956.786655	0.028150	0.031028
RS	27	0.992167	1.682457	4082.939266	0.029048	0.032239
RS	28	1.093286	1.941589	3647.339455	0.025949	0.028754
RS	29	1.203766	1.941589	3756.451268	0.026725	0.029747
RS	30	1.324475	2.291310	3277.227340	0.023316	0.025876
RS	31	1.456359	2.291310	3373.236691	0.023999	0.026680
RS	32	1.600454	2.751179	2892.156699	0.020576	0.022771
RS	33	1.757891	2.751179	2978.224333	0.021188	0.023420
RS	34	1.929903	3.339255	2527.944805	0.017985	0.019753
RS	35	2.117841	3.339255	2606.056240	0.018541	0.020279
RS	36	2.323180	4.065306	2208.003612	0.015709	0.017043
RS	37	2.547529	4.065306	2279.162693	0.016215	0.017473
RS	38	2.792650	4.923768	1943.263833	0.013825	0.014753
RS	39	3.060466	4.923768	2007.898612	0.014285	0.015110
RS	40	3.353077	5.890499	1734.380861	0.012339	0.012907
RS	41	3.672779	5.890499	1792.652152	0.012754	0.013207
RS	42	4.022081	6.925069	1575.525496	0.011209	0.011465
RS	43	4.403723	6.925069	1627.428261	0.011578	0.011718
RS	44	4.820700	7.976447	1458.142348	0.010374	0.010362
RS	45	5.276282	7.976447	1503.452158	0.010696	0.010574
RS	46	5.774044	8.990071	1373.242348	0.009770	0.009526
RS	47	6.317891	8.990071	1411.399488	0.010041	0.009698
RS	48	6.912090	9.921102	1311.450317	0.009330	0.008883
RS	49	7.561303	9.921102	1341.480030	0.009544	0.009010
RS	50	8.270624	10.757514	1261.582969	0.008975	0.008348
RS	51	9.045616	10.757514	1282.199301	0.009122	0.008425
RS	52	9.892361	11.550152	1209.129061	0.008602	0.007819
RS	53	10.817502	11.550152	1219.264997	0.008674	0.007839
RS	54	11.828297	13.084891	1083.210031	0.007706	0.006796
RS	55	12.932676	13.084891	1088.102855	0.007741	0.006793
RS	56	14.139304	13.084891	1084.530068	0.007716	0.006735
RS	57	15.457647	13.084891	1071.798147	0.007625	0.006617
RS	58	16.898048	186.300595	77.900658	0.000554	0.000546
RS	59	18.471809	186.300595	84.862432	0.000604	0.000583
RS	60	20.191277	186.300595	92.417480	0.000657	0.000621
RS	61	22.069941	186.300595	100.610069	0.000716	0.000661
RS	62	24.122540	186.300595	109.486323	0.000779	0.000702
RS	63	26.365180	186.300595	14958.576394	0.106422	0.061162
PA	4+25*2+4+6 0.001608905 0.007660532 26.365179571 385.011782562 13.498468392 4.289203965 2.358796282 1.680938975 1.384778061 1.254198721 1.213283025 1.227105835 1.278988762 1.366050803 1.495994929 1.682456827 1.941589071 2.291310338 2.751179264 3.339254761 4.065305677 4.923767920 5.890498594 6.925068955 7.976447041 8.990071312 9.921102391 10.757513537 11.550151907 13.084890596 186.300595366
//
IT	7612
RD	10
LK	-103219.349965
QD	-622.482361 -> -466.969101
RI	0.0138414343
TR	0.001309	0.007778
MT	28.061584
MM	C_pi: 15.713850, n_recomb: 145256.634580
RS	0	0.000000	725.444332	1.767436	0.000012	0.000000
RS	1	0.009366	725.444332	1.933027	0.000013	0.000003
RS	2	0.019610	725.444332	2.114137	0.000015	0.000007
RS	3	0.030813	725.444332	2.312221	0.000016	0.000012
RS	4	0.043065	18.679707	98.176825	0.000676	0.000512
RS	5	0.056465	18.679707	107.297595	0.000739	0.000674
RS	6	0.071120	5.431129	402.873047	0.002774	0.002598
RS	7	0.087148	5.431129	439.276902	0.003024	0.003036
RS	8	0.104676	2.852778	910.155228	0.006266	0.006265
RS	9	0.123847	2.852778	988.502636	0.006805	0.006984
RS	10	0.144813	1.971041	1550.065994	0.010671	0.010815
RS	11	0.167743	1.971041	1674.887726	0.011531	0.011864
RS	12	0.192820	1.585088	2244.079177	0.015449	0.015735
RS	13	0.220247	1.585088	2410.486565	0.016595	0.017133
RS	14	0.250242	1.407587	2907.050113	0.020013	0.020532
RS	15	0.283047	1.407587	3103.132457	0.021363	0.022207
RS	16	0.318924	1.339362	3470.819361	0.023894	0.024750
RS	17	0.358161	1.339362	3681.874130	0.025347	0.026589
RS	18	0.401074	1.335687	3905.151101	0.026884	0.028150
RS	19	0.448006	1.335687	4117.503918	0.028346	0.030034
RS	20	0.499334	1.375387	4204.205510	0.028943	0.030642
RS	21	0.555469	1.375387	4406.733499	0.030338	0.032468
RS	22	0.616862	1.453641	4358.690892	0.030007	0.032107
RS	23	0.684006	1.453641	4543.243340	0.031277	0.033791
RS	24	0.757438	1.577442	4353.701741	0.029972	0.032377
RS	25	0.837748	1.577442	4515.924214	0.031089	0.033862
RS	26	0.925580	1.760099	4190.414563	0.028848	0.031406
RS	27	1.021639	1.760099	4330.201300	0.029811	0.032666
RS	28	1.126695	2.017584	3898.964367	0.026842	0.029376
RS	29	1.241590	2.017584	4019.352916	0.027671	0.030416
RS	30	1.367247	2.367791	3528.679821	0.024293	0.026639
RS	31	1.504674	2.367791	3633.809034	0.025016	0.027485
RS	32	1.654972	2.830466	3130.321561	0.021550	0.023586
RS	33	1.819348	2.830466	3223.817509	0.022194	0.024272
RS	34	1.999119	3.423942	2745.533791	0.018901	0.020559
RS	35	2.195729	3.423942	2829.830169	0.019482	0.021120
RS	36	2.410753	4.158035	2402.852982	0.016542	0.017807
RS	37	2.645918	4.158035	2479.252036	0.017068	0.018269
RS	38	2.903108	5.026476	2116.815149	0.014573	0.015466
RS	39	3.184387	5.026476	2185.884440	0.015048	0.015851
RS	40	3.492012	6.003132	1890.003667	0.013011	0.013571
RS	41	3.828450	6.003132	1951.926576	0.013438	0.013895
RS	42	4.196400	7.043896	1717.227834	0.011822	0.012091
RS	43	4.598813	7.043896	1771.937524	0.012199	0.012362
RS	44	5.038917	8.092351	1589.802860	0.010945	0.010962
RS	45	5.520243	8.092351	1636.931246	0.011269	0.011185
RS	46	6.046650	9.087263	1498.228391	0.010314	0.010111
RS	47	6.622363	9.087263	1536.966086	0.010581	0.010286
RS	48	7.251998	9.976518	1432.351225	0.009861	0.009461
RS	49	7.940607	9.976518	1461.333833	0.010060	0.009582
RS	50	8.693713	10.740551	1379.849303	0.009499	0.008923
RS	51	9.517357	10.740551	1397.251980	0.009619	0.008981
RS	52	10.418146	11.421567	1324.506323	0.009118	0.008386
RS	53	11.403305	11.421567	1328.664466	0.009147	0.008371
RS	54	12.480737	12.678334	1197.035248	0.008241	0.007358
RS	55	13.659084	12.678334	1193.278712	0.008215	0.007308
RS	56	14.947798	12.678334	1179.233126	0.008118	0.007193
RS	57	16.357217	12.678334	1154.317201	0.007947	0.007009
RS	58	17.898647	200.990381	75.020127	0.000516	0.000501
RS	59	19.584451	200.990381	81.849710	0.000563	0.000536
RS	60	21.428152	200.990381	89.276800	0.000615	0.000573
RS	61	23.444539	200.990381	97.348119	0.000670	0.000612
RS	62	25.649787	200.990381	106.112695	0.000731	0.000652
RS	63	28.061584	200.990381	15048.493098	0.103599	0.062025
PA	4+25*2+4+6 0.001308578 0.007777854 28.061584249 725.444332279 18.679707153 5.431129419 2.852778412 1.971040640 1.585087752 1.407587336 1.339361953 1.335687176 1.375387306 1.453641077 1.577441829 1.760099349 2.017584229 2.367791071 2.830465731 3.423941805 4.158035228 5.026475745 6.003131820 7.043895698 8.092351497 9.087263250 9.976517808 10.740550650 11.421567333 12.678333765 200.990380859
//
IT	8457
RD	11
LK	-102913.416566
QD	-504.336557 -> -366.503216
RI	0.0115009761
TR	0.001068	0.007880
MT	29.629320
MM	C_pi: 15.774073, n_recomb: 147590.246720
RS	0	0.000000	1288.807540	1.019993	0.000007	0.000000
RS	1	0.009460	1288.807540	1.116523	0.000008	0.000002
RS	2	0.019816	1288.807540	1.222192	0.000008	0.000004
RS	3	0.031151	1288.807540	1.337866	0.000009	0.000007
RS	4	0.043558	24.869766	75.873043	0.000514	0.000415
RS	5	0.057139	24.869766	83.008078	0.000562	0.000539
RS	6	0.072005	6.716208	335.966229	0.002276	0.002243
RS	7	0.088277	6.716208	366.842548	0.002486	0.002590
RS	8	0.106089	3.402853	789.277815	0.005348	0.005534
RS	9	0.125586	3.402853	858.847048	0.005819	0.006112
RS	10	0.146927	2.292473	1384.128854	0.009378	0.009691
RS	11	0.170287	2.292473	1499.135365	0.010157	0.010575
RS	12	0.195858	1.805421	2056.283036	0.013932	0.014316
RS	13	0.223847	1.805421	2214.825283	0.015007	0.015554
RS	14	0.254484	1.574824	2727.041428	0.018477	0.018991
RS	15	0.288020	1.574824	2919.608533	0.019782	0.020537
RS	16	0.324728	1.475618	3326.092470	0.022536	0.023280
RS	17	0.364908	1.475618	3539.000495	0.023979	0.025032
RS	18	0.408890	1.452128	3815.203583	0.025850	0.026911
RS	19	0.457033	1.452128	4034.458528	0.027336	0.028754
RS	20	0.509731	1.478136	4179.038000	0.028315	0.029743
RS	21	0.567414	1.478136	4392.302018	0.029760	0.031569
RS	22	0.630553	1.546668	4399.502535	0.029809	0.031601
RS	23	0.699666	1.546668	4596.916394	0.031146	0.033315
RS	24	0.775318	1.663883	4453.549050	0.030175	0.032267
RS	25	0.858126	1.663883	4628.959917	0.031364	0.033798
RS	26	0.948768	1.842723	4335.530720	0.029375	0.031640
RS	27	1.047986	1.842723	4487.420699	0.030405	0.032951
RS	28	1.156589	2.098941	4071.982822	0.027590	0.029868
RS	29	1.275467	2.098941	4202.671606	0.028475	0.030958
RS	30	1.405591	2.450390	3712.672076	0.025155	0.027292
RS	31	1.548026	2.450390	3826.226141	0.025925	0.028184
RS	32	1.703935	2.916962	3311.903154	0.022440	0.024314
RS	33	1.874594	2.916962	3412.239774	0.023120	0.025042
RS	34	2.061398	3.517192	2916.216583	0.019759	0.021300
RS	35	2.265874	3.517192	3006.139614	0.020368	0.021898
RS	36	2.489695	4.260841	2558.859105	0.017338	0.018524
RS	37	2.734689	4.260841	2639.954029	0.017887	0.019020
RS	38	3.002861	5.140818	2257.940855	0.015299	0.016145
RS	39	3.296403	5.140818	2330.926959	0.015793	0.016560
RS	40	3.617716	6.128932	2018.164080	0.013674	0.014212
RS	41	3.969425	6.128932	2083.263990	0.014115	0.014560
RS	42	4.354408	7.177395	1835.266610	0.012435	0.012702
RS	43	4.775811	7.177395	1892.362393	0.012822	0.012993
RS	44	5.237081	8.224585	1700.713503	0.011523	0.011554
RS	45	5.741988	8.224585	1749.295014	0.011852	0.011790
RS	46	6.294662	9.202849	1604.752470	0.010873	0.010695
RS	47	6.899621	9.202849	1643.749366	0.011137	0.010874
RS	48	7.561810	10.053125	1536.684103	0.010412	0.010045
RS	49	8.286646	10.053125	1564.309128	0.010599	0.010160
RS	50	9.080054	10.748589	1483.281306	0.010050	0.009511
RS	51	9.948520	10.748589	1497.095495	0.010144	0.009549
RS	52	10.899147	11.322859	1426.869750	0.009668	0.008973
RS	53	11.939707	11.322859	1424.461625	0.009651	0.008921
RS	54	13.078708	12.307775	1302.525338	0.008825	0.007961
RS	55	14.325462	12.307775	1288.597172	0.008731	0.007855
RS	56	15.690164	12.307775	1262.654027	0.008555	0.007675
RS	57	17.183972	12.307775	1224.312749	0.008295	0.007416
RS	58	18.819099	209.969517	73.605362	0.000499	0.000475
RS	59	20.608915	209.969517	80.399876	0.000545	0.000510
RS	60	22.568055	209.969517	87.799503	0.000595	0.000546
RS	61	24.712536	209.969517	95.852841	0.000649	0.000585
RS	62	27.059894	209.969517	104.611060	0.000709	0.000625
RS	63	29.629320	209.969517	14858.379001	0.100673	0.062735
PA	4+25*2+4+6 0.001068214 0.007880374 29.629319633 1288.807539537 24.869766421 6.716208349 3.402853052 2.292472851 1.805420899 1.574823707 1.475618104 1.452127791 1.478136113 1.546667710 1.663882685 1.842723184 2.098941120 2.450390167 2.916961774 3.517192150 4.260841492 5.140818282 6.128931540 7.177395053 8.224585484 9.202849346 10.053124966 10.748588834 11.322858541 12.307774803 209.969516809
//
IT	20261
RD	12
LK	-102644.070921
QD	-402.201792 -> -284.178753
RI	0.0095364844
TR	0.000884	0.007964
MT	31.065476
MM	C_pi: 15.664906, n_recomb: 148096.940275
RS	0	0.000000	2165.951268	0.614159	0.000004	0.000000
RS	1	0.009542	2165.951268	0.672789	0.000005	0.000001
RS	2	0.019995	2165.951268	0.737017	0.000005	0.000003
RS	3	0.031446	2165.951268	0.807380	0.000005	0.000005
RS	4	0.043989	31.704100	60.411642	0.000408	0.000351
RS	5	0.057729	31.704100	66.150093	0.000447	0.000450
RS	6	0.072780	8.083551	283.861946	0.001917	0.001991
RS	7	0.089267	8.083551	310.306678	0.002095	0.002269
RS	8	0.107328	3.993710	685.600482	0.004629	0.004968
RS	9	0.127111	3.993710	747.196977	0.005045	0.005433
RS	10	0.148783	2.640371	1229.244277	0.008300	0.008764
RS	11	0.172523	2.640371	1334.051220	0.009008	0.009506
RS	12	0.198528	2.043586	1865.991963	0.012600	0.013086
RS	13	0.227015	2.043586	2014.658517	0.013604	0.014180
RS	14	0.258220	1.754535	2526.545998	0.017060	0.017598
RS	15	0.292403	1.754535	2712.112697	0.018313	0.019020
RS	16	0.329847	1.620958	3142.116102	0.021217	0.021895
RS	17	0.370865	1.620958	3352.485401	0.022637	0.023557
RS	18	0.415796	1.575418	3669.498335	0.024778	0.025689
RS	19	0.465015	1.575418	3891.040388	0.026274	0.027483
RS	20	0.518931	1.586246	4085.620145	0.027587	0.028800
RS	21	0.577992	1.586246	4305.367585	0.029071	0.030615
RS	22	0.642689	1.644111	4364.509670	0.029471	0.031005
RS	23	0.713559	1.644111	4571.288546	0.030867	0.032740
RS	24	0.791191	1.754227	4475.362235	0.030219	0.032037
RS	25	0.876232	1.754227	4661.376491	0.031475	0.033608
RS	26	0.969388	1.929123	4405.264989	0.029746	0.031744
RS	27	1.071433	1.929123	4567.507496	0.030841	0.033104
RS	28	1.183215	2.184322	4175.869948	0.028197	0.030235
RS	29	1.305664	2.184322	4315.723804	0.029141	0.031375
RS	30	1.439798	2.537606	3835.787252	0.025901	0.027834
RS	31	1.586731	2.537606	3957.005416	0.026719	0.028772
RS	32	1.747685	3.009006	3441.374527	0.023237	0.024949
RS	33	1.923998	3.009006	3547.983255	0.023957	0.025719
RS	34	2.117135	3.617250	3043.014742	0.020547	0.021965
RS	35	2.328702	3.617250	3138.086350	0.021189	0.022601
RS	36	2.560458	4.371965	2678.116883	0.018084	0.019181
RS	37	2.814329	4.371965	2763.481347	0.018660	0.019711
RS	38	3.092425	5.265196	2368.152578	0.015991	0.016776
RS	39	3.397058	5.265196	2444.678722	0.016507	0.017221
RS	40	3.730760	6.266672	2120.005931	0.014315	0.014816
RS	41	4.096305	6.266672	2187.967184	0.014774	0.015190
RS	42	4.496732	7.324962	1930.543625	0.013036	0.013285
RS	43	4.935369	7.324962	1989.784045	0.013436	0.013596
RS	44	5.415862	8.373392	1791.611460	0.012098	0.012125
RS	45	5.942206	8.373392	1841.488763	0.012434	0.012375
RS	46	6.518776	9.338168	1693.428087	0.011435	0.011264
RS	47	7.150364	9.338168	1732.614237	0.011699	0.011449
RS	48	7.842220	10.153627	1624.966725	0.010972	0.010622
RS	49	8.600096	10.153627	1651.239589	0.011150	0.010731
RS	50	9.430291	10.786099	1572.324026	0.010617	0.010099
RS	51	10.339706	10.786099	1582.582266	0.010686	0.010117
RS	52	11.335902	11.261017	1516.622589	0.010241	0.009569
RS	53	12.427157	11.261017	1507.582484	0.010180	0.009478
RS	54	13.622545	11.987778	1399.574285	0.009450	0.008594
RS	55	14.932001	11.987778	1374.529848	0.009281	0.008426
RS	56	16.366409	11.987778	1335.912474	0.009021	0.008173
RS	57	17.937695	11.987778	1283.610129	0.008667	0.007832
RS	58	19.658918	213.630013	73.544138	0.000497	0.000464
RS	59	21.544386	213.630013	80.400737	0.000543	0.000500
RS	60	23.609773	213.630013	87.874526	0.000593	0.000537
RS	61	25.872247	213.630013	96.015614	0.000648	0.000576
RS	62	28.350614	213.630013	104.876766	0.000708	0.000618
RS	63	31.065476	213.630013	14478.164707	0.097761	0.063322
PA	4+25*2+4+6 0.000883725 0.007964233 31.065476315 2165.951267848 31.704099851 8.083551037 3.993709895 2.640371111 2.043586500 1.754535465 1.620958063 1.575418145 1.586245969 1.644110670 1.754226871 1.929123240 2.184321898 2.537605817 3.009005973 3.617250230 4.371964799 5.265196476 6.266671996 7.324962055 8.373391846 9.338167941 10.153627358 10.786098537 11.261016565 11.987778245 213.630012932
//
IT	20346
RD	13
LK	-102416.349726
QD	-317.319145 -> -221.029640
RI	0.0079965988
TR	0.000746	0.008015
MT	32.459659
MM	C_pi: 15.523222, n_recomb: 147720.204407
RS	0	0.000000	3359.364594	0.398187	0.000003	0.000000
RS	1	0.009618	3359.364594	0.436502	0.000003	0.000001
RS	2	0.020162	3359.364594	0.478507	0.000003	0.000002
RS	3	0.031720	3359.364594	0.524556	0.000004	0.000003
RS	4	0.044389	38.457436	50.222234	0.000340	0.000312
RS	5	0.058277	38.457436	55.035229	0.000373	0.000395
RS	6	0.073501	9.418328	246.086736	0.001666	0.001825
RS	7	0.090190	9.418328	269.274933	0.001823	0.002054
RS	8	0.108483	4.593252	603.388595	0.004085	0.004556
RS	9	0.128536	4.593252	658.461423	0.004457	0.004930
RS	10	0.150518	3.002169	1097.382582	0.007429	0.008033
RS	11	0.174613	3.002169	1192.978601	0.008076	0.008656
RS	12	0.201027	2.293346	1693.867730	0.011467	0.012066
RS	13	0.229981	2.293346	1832.609074	0.012406	0.013031
RS	14	0.261721	1.943123	2333.940326	0.015800	0.016396
RS	15	0.296513	1.943123	2511.238637	0.017000	0.017699
RS	16	0.334651	1.773077	2952.806347	0.019989	0.020654
RS	17	0.376458	1.773077	3158.379732	0.021381	0.022223
RS	18	0.422286	1.704021	3504.883503	0.023727	0.024550
RS	19	0.472522	1.704021	3725.914312	0.025223	0.026286
RS	20	0.527590	1.698714	3961.335715	0.026816	0.027877
RS	21	0.587955	1.698714	4184.704290	0.028329	0.029670
RS	22	0.654126	1.745418	4289.540077	0.029038	0.030374
RS	23	0.726661	1.745418	4503.150242	0.030484	0.032117
RS	24	0.806174	1.848364	4451.717139	0.030136	0.031729
RS	25	0.893334	1.848364	4646.367980	0.031454	0.033330
RS	26	0.988877	2.019650	4427.896865	0.029975	0.031745
RS	27	1.093611	2.019650	4599.141212	0.031134	0.033145
RS	28	1.208418	2.274605	4234.262297	0.028664	0.030489
RS	29	1.334268	2.274605	4382.445290	0.029667	0.031671
RS	30	1.472223	2.631002	3917.215186	0.026518	0.028263
RS	31	1.623447	2.631002	4045.613041	0.027387	0.029243
RS	32	1.789217	3.109096	3534.047986	0.023924	0.025479
RS	33	1.970931	3.109096	3646.647630	0.024686	0.026286
RS	34	2.170123	3.727887	3138.094068	0.021243	0.022536
RS	35	2.388475	3.727887	3238.138238	0.021921	0.023205
RS	36	2.627828	4.496983	2770.309071	0.018754	0.019755
RS	37	2.890204	4.496983	2859.826454	0.019360	0.020316
RS	38	3.177817	5.407533	2455.289065	0.016621	0.017336
RS	39	3.493093	5.407533	2535.286180	0.017163	0.017808
RS	40	3.838694	6.427186	2202.020333	0.014907	0.015358
RS	41	4.217537	6.427186	2272.828410	0.015386	0.015756
RS	42	4.632819	7.500827	2008.573022	0.013597	0.013814
RS	43	5.088045	7.500827	2070.012290	0.014013	0.014143
RS	44	5.587056	8.556735	1867.298802	0.012641	0.012649
RS	45	6.134065	8.556735	1918.611014	0.012988	0.012912
RS	46	6.733688	9.515043	1768.531359	0.011972	0.011793
RS	47	7.390985	9.515043	1808.145499	0.012240	0.011984
RS	48	8.111505	10.303554	1701.087823	0.011516	0.011164
RS	49	8.901327	10.303554	1726.351836	0.011687	0.011269
RS	50	9.767119	10.882095	1650.559421	0.011174	0.010659
RS	51	10.716186	10.882095	1657.686091	0.011222	0.010658
RS	52	11.756540	11.268368	1597.097192	0.010812	0.010146
RS	53	12.896960	11.268368	1581.832608	0.010708	0.010016
RS	54	14.147071	11.757403	1490.640208	0.010091	0.009231
RS	55	15.517424	11.757403	1454.128130	0.009844	0.008994
RS	56	17.019584	11.757403	1402.654229	0.009495	0.008664
RS	57	18.666229	11.757403	1336.427377	0.009047	0.008238
RS	58	20.471256	214.306510	74.544537	0.000505	0.000466
RS	59	22.449900	214.306510	81.546965	0.000552	0.000503
RS	60	24.618859	214.306510	89.183646	0.000604	0.000542
RS	61	26.996440	214.306510	97.506112	0.000660	0.000583
RS	62	29.602708	214.306510	106.568523	0.000721	0.000626
RS	63	32.459659	214.306510	14047.033212	0.095092	0.063786
PA	4+25*2+4+6 0.000745914 0.008015208 32.459658870 3359.364594217 38.457435928 9.418327748 4.593252132 3.002168903 2.293346292 1.943123272 1.773077082 1.704021299 1.698714154 1.745418216 1.848364497 2.019650239 2.274605477 2.631002030 3.109095518 3.727887461 4.496982568 5.407533206 6.427185930 7.500826554 8.556734675 9.515043155 10.303553779 10.882094671 11.268368316 11.757402508 214.306509874
//
IT	18026
RD	14
LK	-102232.483149
QD	-250.173745 -> -174.152676
RI	0.0068674188
TR	0.000643	0.008025
MT	33.902411
MM	C_pi: 15.439954, n_recomb: 147136.373333
RS	0	0.000000	4820.392055	0.278640	0.000002	0.000000
RS	1	0.009694	4820.392055	0.305663	0.000002	0.000001
RS	2	0.020328	4820.392055	0.335308	0.000002	0.000001
RS	3	0.031992	4820.392055	0.367829	0.000002	0.000002
RS	4	0.044787	44.149746	44.049075	0.000299	0.000291
RS	5	0.058823	44.149746	48.305921	0.000328	0.000364
RS	6	0.074219	10.583870	220.837449	0.001501	0.001731
RS	7	0.091108	10.583870	241.857563	0.001644	0.001925
RS	8	0.109634	5.158935	542.781875	0.003689	0.004276
RS	9	0.129956	5.158935	592.995672	0.004030	0.004580
RS	10	0.152248	3.360260	992.988466	0.006749	0.007485
RS	11	0.176700	3.360260	1081.080832	0.007347	0.008010
RS	12	0.203524	2.545781	1550.243524	0.010536	0.011255
RS	13	0.232947	2.545781	1680.250599	0.011420	0.012110
RS	14	0.265223	2.135225	2165.915584	0.014720	0.015400
RS	15	0.300627	2.135225	2335.283835	0.015872	0.016596
RS	16	0.339464	1.928424	2780.291657	0.018896	0.019590
RS	17	0.382065	1.928424	2980.529127	0.020257	0.021071
RS	18	0.428796	1.835424	3347.372954	0.022750	0.023542
RS	19	0.480058	1.835424	3566.693957	0.024241	0.025217
RS	20	0.536288	1.813780	3834.155533	0.026059	0.027029
RS	21	0.597970	1.813780	4059.607597	0.027591	0.028792
RS	22	0.665631	1.849381	4202.784658	0.028564	0.029763
RS	23	0.739850	1.849381	4421.675242	0.030052	0.031504
RS	24	0.821265	1.945524	4409.437811	0.029968	0.031393
RS	25	0.910572	1.945524	4611.413247	0.031341	0.033014
RS	26	1.008537	2.113951	4427.563906	0.030092	0.031681
RS	27	1.115998	2.113951	4606.862373	0.031310	0.033112
RS	28	1.233876	2.369882	4267.870915	0.029006	0.030653
RS	29	1.363181	2.369882	4423.796958	0.030066	0.031871
RS	30	1.505021	2.731220	3974.044095	0.027009	0.028591
RS	31	1.660611	2.731220	4109.317522	0.027929	0.029606
RS	32	1.831284	3.218604	3603.638387	0.024492	0.025904
RS	33	2.018502	3.218604	3722.109123	0.025297	0.026744
RS	34	2.223869	3.851477	3212.297600	0.021832	0.023005
RS	35	2.449143	3.851477	3317.301108	0.022546	0.023705
RS	36	2.696256	4.639586	2844.005379	0.019329	0.020233
RS	37	2.967324	4.639586	2937.724673	0.019966	0.020821
RS	38	3.264669	5.573323	2526.142267	0.017169	0.017806
RS	39	3.590839	5.573323	2609.706574	0.017737	0.018303
RS	40	3.948627	6.618217	2269.670092	0.015426	0.015817
RS	41	4.341099	6.618217	2343.471550	0.015927	0.016236
RS	42	4.771617	7.715399	2073.819409	0.014095	0.014265
RS	43	5.243869	7.715399	2137.668432	0.014528	0.014613
RS	44	5.761902	8.787861	1931.505012	0.013127	0.013101
RS	45	6.330152	8.787861	1984.546589	0.013488	0.013378
RS	46	6.953488	9.749440	1833.246877	0.012460	0.012255
RS	47	7.637250	9.749440	1873.688947	0.012734	0.012452
RS	48	8.387295	10.521277	1767.800829	0.012015	0.011644
RS	49	9.210050	10.521277	1792.580435	0.012183	0.011746
RS	50	10.112562	11.056721	1720.396082	0.011693	0.011164
RS	51	11.102563	11.056721	1725.038392	0.011724	0.011147
RS	52	12.188534	11.366153	1670.402704	0.011353	0.010676
RS	53	13.379779	11.366153	1649.617066	0.011211	0.010510
RS	54	14.686503	11.638955	1577.044643	0.010718	0.009841
RS	55	16.119900	11.638955	1529.181664	0.010393	0.009533
RS	56	17.692249	11.638955	1465.112283	0.009958	0.009124
RS	57	19.417022	11.638955	1385.393634	0.009416	0.008614
RS	58	21.308993	214.147631	76.260531	0.000518	0.000475
RS	59	23.384371	214.147631	83.470932	0.000567	0.000514
RS	60	25.660935	214.147631	91.337122	0.000621	0.000555
RS	61	28.158189	214.147631	99.912145	0.000679	0.000598
RS	62	30.897525	214.147631	109.251579	0.000743	0.000644
RS	63	33.902411	214.147631	13651.735891	0.092783	0.064122
PA	4+25*2+4+6 0.000643141 0.008024612 33.902410896 4820.392055019 44.149746255 10.583869676 5.158935457 3.360260394 2.545780637 2.135224657 1.928424302 1.835424260 1.813779723 1.849380632 1.945523848 2.113950571 2.369882249 2.731219539 3.218603876 3.851476772 4.639586302 5.573323197 6.618217274 7.715399204 8.787860951 9.749439599 10.521276730 11.056720951 11.366153416 11.638955404 214.147631049
//
IT	33120
RD	15
LK	-102087.957626
QD	-198.887422 -> -139.411456
RI	0.0060676506
TR	0.000565	0.007993
MT	35.440805
MM	C_pi: 15.441560, n_recomb: 146607.882785
RS	0	0.000000	6481.846917	0.208161	0.000001	0.000000
RS	1	0.009771	6481.846917	0.228510	0.000002	0.000000
RS	2	0.020497	6481.846917	0.250848	0.000002	0.000001
RS	3	0.032271	6481.846917	0.275372	0.000002	0.000002
RS	4	0.045195	48.316648	40.547898	0.000277	0.000283
RS	5	0.059382	48.316648	44.498785	0.000304	0.000352
RS	6	0.074955	11.454137	205.875465	0.001404	0.001691
RS	7	0.092050	11.454137	225.654297	0.001539	0.001863
RS	8	0.110815	5.652061	500.695944	0.003415	0.004101
RS	9	0.131414	5.652061	547.569477	0.003735	0.004354
RS	10	0.154026	3.697351	914.025532	0.006234	0.007086
RS	11	0.178846	3.697351	996.399391	0.006796	0.007536
RS	12	0.206093	2.791854	1435.633070	0.009792	0.010625
RS	13	0.236001	2.791854	1558.497896	0.010630	0.011391
RS	14	0.268832	2.325333	2026.488161	0.013823	0.014595
RS	15	0.304870	2.325333	2188.963679	0.014931	0.015701
RS	16	0.344430	2.083229	2632.255565	0.017954	0.018704
RS	17	0.387856	2.083229	2827.489802	0.019286	0.020106
RS	18	0.435524	1.966896	3207.663086	0.021879	0.022678
RS	19	0.487851	1.966896	3424.963473	0.023361	0.024296
RS	20	0.545290	1.929288	3717.048788	0.025354	0.026282
RS	21	0.608341	1.929288	3943.825821	0.026901	0.028015
RS	22	0.677553	1.954212	4118.397603	0.028091	0.029205
RS	23	0.753528	1.954212	4341.604282	0.029614	0.030940
RS	24	0.836927	2.044166	4362.709219	0.029758	0.031065
RS	25	0.928474	2.044166	4571.064903	0.031179	0.032699
RS	26	1.028967	2.210646	4417.480470	0.030131	0.031585
RS	27	1.139278	2.210646	4604.062616	0.031404	0.033042
RS	28	1.260368	2.468885	4288.241846	0.029250	0.030756
RS	29	1.393290	2.468885	4451.372457	0.030362	0.032004
RS	30	1.539200	2.837053	4015.884334	0.027392	0.028839
RS	31	1.699367	2.837053	4157.708312	0.028359	0.029884
RS	32	1.875184	3.336409	3657.805438	0.024950	0.026238
RS	33	2.068179	3.336409	3781.983486	0.025797	0.027108
RS	34	2.280033	3.987040	3271.545723	0.022315	0.023380
RS	35	2.512587	3.987040	3381.452242	0.023065	0.024106
RS	36	2.767863	4.799095	2903.667302	0.019806	0.020618
RS	37	3.048083	4.799095	3001.603638	0.020474	0.021230
RS	38	3.355683	5.762317	2584.052158	0.017626	0.018186
RS	39	3.693339	5.762317	2671.253914	0.018220	0.018705
RS	40	4.063987	6.840087	2325.452836	0.015862	0.016189
RS	41	4.470851	6.840087	2402.373008	0.016386	0.016628
RS	42	4.917471	7.969678	2128.144922	0.014516	0.014633
RS	43	5.407729	7.969678	2194.596377	0.014969	0.014998
RS	44	5.945891	9.068548	1985.581588	0.013543	0.013473
RS	45	6.536637	9.068548	2040.633636	0.013919	0.013762
RS	46	7.185104	10.043729	1888.527815	0.012881	0.012640
RS	47	7.896934	10.043729	1930.193944	0.013166	0.012844
RS	48	8.678317	10.809426	1825.722751	0.012453	0.012050
RS	49	9.536049	10.809426	1850.559328	0.012623	0.012152
RS	50	10.477590	11.312248	1782.163965	0.012156	0.011599
RS	51	11.511129	11.312248	1785.026533	0.012176	0.011568
RS	52	12.645656	11.555615	1736.596187	0.011845	0.011142
RS	53	13.891037	11.555615	1711.125518	0.011671	0.010944
RS	54	15.258106	11.630677	1658.212615	0.011311	0.010403
RS	55	16.758751	11.630677	1599.455782	0.010910	0.010025
RS	56	18.406024	11.630677	1523.372530	0.010391	0.009539
RS	57	20.214253	11.630677	1430.878063	0.009760	0.008947
RS	58	22.199164	214.249221	78.405170	0.000535	0.000488
RS	59	24.378022	214.249221	85.864487	0.000586	0.000528
RS	60	26.769777	214.249221	94.004485	0.000641	0.000571
RS	61	29.395230	214.249221	102.879848	0.000702	0.000617
RS	62	32.277218	214.249221	112.547658	0.000768	0.000666
RS	63	35.440805	214.249221	13314.614776	0.090818	0.064338
PA	4+25*2+4+6 0.000565319 0.007993178 35.440805182 6481.846916939 48.316647606 11.454137453 5.652061161 3.697351040 2.791853563 2.325332676 2.083229481 1.966896139 1.929288015 1.954212169 2.044165635 2.210646090 2.468885324 2.837052649 3.336409362 3.987039571 4.799095366 5.762317113 6.840087420 7.969678049 9.068548226 10.043728603 10.809425686 11.312248058 11.555614870 11.630677055 214.249221265
//
IT	50020
RD	16
LK	-101974.847665
QD	-160.254578 -> -113.370272
RI	0.0055077964
TR	0.000505	0.007929
MT	37.073087
MM	C_pi: 15.519188, n_recomb: 146188.622741
RS	0	0.000000	8031.938802	0.168879	0.000001	0.000000
RS	1	0.009849	8031.938802	0.185520	0.000001	0.000000
RS	2	0.020669	8031.938802	0.203801	0.000001	0.000001
RS	3	0.032554	8031.938802	0.223885	0.000002	0.000002
RS	4	0.045609	49.922590	39.564537	0.000271	0.000284
RS	5	0.059951	49.922590	43.450858	0.000297	0.000350
RS	6	0.075705	11.993995	198.506860	0.001358	0.001694
RS	7	0.093011	11.993995	217.744188	0.001489	0.001853
RS	8	0.112021	6.047723	473.212668	0.003237	0.004003
RS	9	0.132903	6.047723	517.985900	0.003543	0.004221
RS	10	0.155843	4.000764	855.883525	0.005855	0.006800
RS	11	0.181041	4.000764	934.087330	0.006390	0.007196
RS	12	0.208722	3.024541	1345.964834	0.009207	0.010139
RS	13	0.239129	3.024541	1463.204699	0.010009	0.010837
RS	14	0.272531	2.508866	1913.252872	0.013088	0.013949
RS	15	0.309222	2.508866	2070.009745	0.014160	0.014981
RS	16	0.349528	2.234303	2508.352912	0.017158	0.017972
RS	17	0.393803	2.234303	2699.214233	0.018464	0.019308
RS	18	0.442439	2.096034	3087.504307	0.021120	0.021950
RS	19	0.495866	2.096034	3302.847745	0.022593	0.023519
RS	20	0.554554	2.043078	3613.903308	0.024721	0.025639
RS	21	0.619023	2.043078	3841.622522	0.026279	0.027344
RS	22	0.689842	2.057937	4041.672719	0.027647	0.028714
RS	23	0.767636	2.057937	4268.528233	0.029199	0.030444
RS	24	0.853092	2.142360	4317.579423	0.029534	0.030766
RS	25	0.946965	2.142360	4531.550137	0.030998	0.032411
RS	26	1.050083	2.307722	4403.819395	0.030124	0.031482
RS	27	1.163358	2.307722	4596.974130	0.031445	0.032962
RS	28	1.287790	2.569375	4301.174013	0.029422	0.030823
RS	29	1.424478	2.569375	4470.936366	0.030583	0.032099
RS	30	1.574628	2.945958	4047.750021	0.027689	0.029029
RS	31	1.739567	2.945958	4195.710322	0.028701	0.030102
RS	32	1.920752	3.459496	3700.707521	0.025315	0.026502
RS	33	2.119782	3.459496	3830.315939	0.026201	0.027398
RS	34	2.338414	4.130993	3319.118683	0.022704	0.023676
RS	35	2.578581	4.130993	3433.756088	0.023489	0.024427
RS	36	2.842402	4.971188	2951.841463	0.020192	0.020921
RS	37	3.132208	4.971188	3053.899193	0.020890	0.021556
RS	38	3.450558	5.969354	2630.951892	0.017997	0.018485
RS	39	3.800263	5.969354	2721.757331	0.018618	0.019024
RS	40	4.184412	7.086823	2370.773468	0.016217	0.016481
RS	41	4.606396	7.086823	2450.840006	0.016765	0.016938
RS	42	5.069943	8.256753	2172.558401	0.014861	0.014924
RS	43	5.579146	8.256753	2241.710949	0.015334	0.015304
RS	44	6.138502	9.390768	2030.237117	0.013888	0.013768
RS	45	6.752950	9.390768	2087.488813	0.014279	0.014071
RS	46	7.427918	10.388724	1934.805714	0.013235	0.012949
RS	47	8.169365	10.388724	1978.004930	0.013530	0.013162
RS	48	8.983839	11.157507	1875.027343	0.012826	0.012383
RS	49	9.878533	11.157507	1900.387375	0.013000	0.012486
RS	50	10.861349	11.636546	1835.794499	0.012558	0.011963
RS	51	11.940964	11.636546	1837.534674	0.012570	0.011922
RS	52	13.126915	11.822562	1795.360100	0.012281	0.011541
RS	53	14.429673	11.822562	1766.052015	0.012081	0.011315
RS	54	15.860743	11.714179	1733.256648	0.011856	0.010909
RS	55	17.432764	11.714179	1664.279094	0.011384	0.010464
RS	56	19.159618	11.714179	1576.965658	0.010787	0.009905
RS	57	21.056555	11.714179	1472.586912	0.010073	0.009237
RS	58	23.140327	214.921562	80.777985	0.000553	0.000502
RS	59	25.429335	214.921562	88.510066	0.000605	0.000544
RS	60	27.943795	214.921562	96.949841	0.000663	0.000590
RS	61	30.705912	214.921562	106.153713	0.000726	0.000638
RS	62	33.740077	214.921562	116.180312	0.000795	0.000690
RS	63	37.073087	214.921562	13031.249111	0.089140	0.064447
PA	4+25*2+4+6 0.000505124 0.007929053 37.073087058 8031.938801785 49.922590277 11.993995400 6.047722920 4.000764185 3.024540753 2.508866380 2.234303333 2.096033747 2.043078319 2.057936553 2.142360229 2.307721812 2.569374741 2.945957745 3.459495967 4.130992732 4.971187789 5.969354292 7.086823161 8.256752826 9.390767536 10.388723875 11.157507004 11.636546083 11.822562185 11.714178792 214.921562094
//
IT	9765
RD	17
LK	-101885.548737
QD	-131.139023 -> -97.081110
RI	0.0052075413
TR	0.000487	0.007889
MT	38.409681
MM	C_pi: 15.582451, n_recomb: 146049.501895
RS	0	0.000000	9800.972450	0.139138	0.000001	0.000000
RS	1	0.009911	9800.972450	0.152934	0.000001	0.000000
RS	2	0.020804	9800.972450	0.168099	0.000001	0.000001
RS	3	0.032777	9800.972450	0.184768	0.000001	0.000001
RS	4	0.045936	50.026422	39.783059	0.000272	0.000295
RS	5	0.060400	50.026422	43.715271	0.000299	0.000363
RS	6	0.076297	12.201077	196.844768	0.001348	0.001726
RS	7	0.093770	12.201077	216.044554	0.001479	0.001881
RS	8	0.112974	6.334431	456.293165	0.003124	0.003960
RS	9	0.134082	6.334431	499.808747	0.003422	0.004159
RS	10	0.157281	4.259330	813.125820	0.005567	0.006598
RS	11	0.182780	4.259330	888.210089	0.006082	0.006957
RS	12	0.210806	3.234447	1275.416929	0.008733	0.009762
RS	13	0.241610	3.234447	1388.057982	0.009504	0.010408
RS	14	0.275466	2.678102	1820.511002	0.012465	0.013429
RS	15	0.312679	2.678102	1972.277824	0.013504	0.014404
RS	16	0.353579	2.374079	2404.298674	0.016462	0.017368
RS	17	0.398532	2.374079	2591.076584	0.017741	0.018650
RS	18	0.447942	2.214794	2984.907817	0.020438	0.021335
RS	19	0.502248	2.214794	3198.121380	0.021898	0.022864
RS	20	0.561936	2.146800	3524.523936	0.024132	0.025091
RS	21	0.627540	2.146800	3752.607544	0.025694	0.026774
RS	22	0.699645	2.151315	3974.677638	0.027215	0.028290
RS	23	0.778897	2.151315	4204.341890	0.028787	0.030015
RS	24	0.866004	2.229590	4278.197653	0.029293	0.030502
RS	25	0.961744	2.229590	4496.835192	0.030790	0.032159
RS	26	1.066972	2.392858	4392.400055	0.030075	0.031385
RS	27	1.182630	2.392858	4591.204851	0.031436	0.032887
RS	28	1.309750	2.656559	4313.548343	0.029535	0.030870
RS	29	1.449469	2.656559	4489.130847	0.030737	0.032172
RS	30	1.603036	3.039701	4077.097892	0.027916	0.029180
RS	31	1.771822	3.039701	4230.526470	0.028966	0.030279
RS	32	1.957337	3.565010	3739.862884	0.025607	0.026713
RS	33	2.161237	3.565010	3874.374201	0.026528	0.027633
RS	34	2.385346	4.254309	3362.321094	0.023022	0.023912
RS	35	2.631667	4.254309	3481.281933	0.023836	0.024684
RS	36	2.902400	5.118860	2995.457405	0.020510	0.021159
RS	37	3.199965	5.118860	3101.325849	0.021235	0.021814
RS	38	3.527021	6.147522	2673.361608	0.018304	0.018716
RS	39	3.886492	6.147522	2767.539836	0.018949	0.019274
RS	40	4.281590	7.299656	2411.827392	0.016514	0.016706
RS	41	4.715845	7.299656	2494.880025	0.017082	0.017179
RS	42	5.193139	8.504573	2212.990853	0.015152	0.015146
RS	43	5.717737	8.504573	2284.754324	0.015644	0.015542
RS	44	6.294327	9.668373	2071.236459	0.014182	0.013997
RS	45	6.928063	9.668373	2130.674019	0.014589	0.014311
RS	46	7.624608	10.684278	1977.772660	0.013542	0.013192
RS	47	8.390187	10.684278	2022.580764	0.013849	0.013414
RS	48	9.231641	11.452271	1921.439150	0.013156	0.012649
RS	49	10.156492	11.452271	1947.503476	0.013335	0.012755
RS	50	11.173003	11.905374	1887.037396	0.012921	0.012261
RS	51	12.290260	11.905374	1887.953612	0.012927	0.012214
RS	52	13.518247	12.033774	1852.457539	0.012684	0.011878
RS	53	14.867939	12.033774	1819.703177	0.012459	0.011630
RS	54	16.351397	11.743916	1808.368592	0.012382	0.011359
RS	55	17.981880	11.743916	1729.208546	0.011840	0.010852
RS	56	19.773958	11.743916	1630.801791	0.011166	0.010225
RS	57	21.743648	11.743916	1514.784363	0.010372	0.009486
RS	58	23.908551	214.921575	83.077511	0.000569	0.000516
RS	59	26.288017	214.921575	91.065314	0.000624	0.000561
RS	60	28.903309	214.921575	99.785373	0.000683	0.000609
RS	61	31.777800	214.921575	109.295540	0.000748	0.000660
RS	62	34.937179	214.921575	119.655711	0.000819	0.000714
RS	63	38.409681	214.921575	12830.892582	0.087853	0.064474
PA	4+25*2+4+6 0.000486627 0.007888885 38.409680926 9800.972449653 50.026421500 12.201076996 6.334431113 4.259330362 3.234446623 2.678102095 2.374079401 2.214794387 2.146800137 2.151315402 2.229590212 2.392858140 2.656558995 3.039701103 3.565010370 4.254308799 5.118860122 6.147522475 7.299655753 8.504573288 9.668372895 10.684278242 11.452271017 11.905374095 12.033774398 11.743915959 214.921574905
//
IT	4694
RD	18
LK	-114310.824714
QD	-7258.717217 -> -717.562948
RI	0.0017140596
TR	0.000477	0.006668
MT	49.972538
MM	C_pi: 31.825105, n_recomb: 241937.189082
RS	0	0.000000	11979.986182	0.189337	0.000001	0.000000
RS	1	0.010370	11979.986182	0.208979	0.000001	0.000000
RS	2	0.021815	11979.986182	0.230659	0.000001	0.000001
RS	3	0.034447	11979.986182	0.254589	0.000001	0.000001
RS	4	0.048389	53.070751	63.423313	0.000262	0.000265
RS	5	0.063777	53.070751	69.982699	0.000289	0.000323
RS	6	0.080761	13.356098	306.668196	0.001268	0.001502
RS	7	0.099506	13.356098	337.992412	0.001397	0.001625
RS	8	0.120194	7.214971	688.986628	0.002848	0.003308
RS	9	0.143028	7.214971	757.967616	0.003133	0.003465
RS	10	0.168230	4.967518	1209.653172	0.005000	0.005409
RS	11	0.196046	4.967518	1327.382891	0.005486	0.005716
RS	12	0.226745	3.813690	1894.162637	0.007829	0.008014
RS	13	0.260629	3.813690	2071.387240	0.008562	0.008588
RS	14	0.298026	3.173248	2716.800829	0.011229	0.011164
RS	15	0.339301	3.173248	2958.218095	0.012227	0.012048
RS	16	0.384856	2.820674	3615.058511	0.014942	0.014684
RS	17	0.435135	2.820674	3916.525967	0.016188	0.015866
RS	18	0.490628	2.637478	4525.725810	0.018706	0.018363
RS	19	0.551876	2.637478	4875.577666	0.020152	0.019798
RS	20	0.619475	2.563362	5388.602023	0.022273	0.021978
RS	21	0.694084	2.563362	5769.624920	0.023848	0.023589
RS	22	0.776430	2.577436	6125.147529	0.025317	0.025198
RS	23	0.867315	2.577436	6516.315565	0.026934	0.026889
RS	24	0.967625	2.682314	6641.603727	0.027452	0.027604
RS	25	1.078337	2.682314	7021.719798	0.029023	0.029269
RS	26	1.200530	2.892866	6865.103897	0.028376	0.028834
RS	27	1.335394	2.892866	7217.958774	0.029834	0.030385
RS	28	1.484244	3.229736	6783.164171	0.028037	0.028768
RS	29	1.648529	3.229736	7100.771312	0.029350	0.030153
RS	30	1.829850	3.718846	6446.271033	0.026644	0.027564
RS	31	2.029975	3.718846	6728.070428	0.027809	0.028768
RS	32	2.250851	4.391895	5941.181599	0.024557	0.025561
RS	33	2.494633	4.391895	6190.806614	0.025588	0.026596
RS	34	2.763695	5.280908	5363.182485	0.022168	0.023164
RS	35	3.060658	5.280908	5585.280345	0.023086	0.024052
RS	36	3.388417	6.406230	4794.511959	0.019817	0.020740
RS	37	3.750163	6.406230	4992.937062	0.020637	0.021505
RS	38	4.149423	7.761052	4291.546224	0.017738	0.018553
RS	39	4.590085	7.761052	4468.897667	0.018471	0.019212
RS	40	5.076444	9.301099	3881.637221	0.016044	0.016739
RS	41	5.613238	9.301099	4039.396987	0.016696	0.017304
RS	42	6.205697	10.941920	3570.050897	0.014756	0.015333
RS	43	6.859593	10.941920	3708.620485	0.015329	0.015809
RS	44	7.581299	12.565540	3349.294909	0.013844	0.014309
RS	45	8.377844	12.565540	3467.694897	0.014333	0.014693
RS	46	9.256991	14.032158	3206.535765	0.013254	0.013611
RS	47	10.227305	14.032158	3301.753839	0.013647	0.013891
RS	48	11.298240	15.204679	3125.098525	0.012917	0.013168
RS	49	12.480230	15.204679	3191.186223	0.013190	0.013318
RS	50	13.784792	15.983648	3081.930422	0.012739	0.012877
RS	51	15.224636	15.983648	3109.126382	0.012851	0.012857
RS	52	16.813790	16.340928	3043.049330	0.012578	0.012592
RS	53	18.567739	16.340928	3017.754884	0.012473	0.012348
RS	54	20.503572	16.205340	2982.725592	0.012329	0.012255
RS	55	22.640149	16.205340	2886.177546	0.011929	0.011707
RS	56	24.998288	16.205340	2754.800737	0.011386	0.011037
RS	57	27.600964	16.205340	2589.972969	0.010705	0.010257
RS	58	30.473536	459.320000	92.715999	0.000383	0.000563
RS	59	33.643992	459.320000	102.610648	0.000424	0.000619
RS	60	37.143222	459.320000	113.580404	0.000469	0.000680
RS	61	41.005320	459.320000	125.743532	0.000520	0.000747
RS	62	45.267915	459.320000	139.230797	0.000575	0.000821
RS	63	49.972538	459.320000	31487.405713	0.130147	0.113938
PA	4+25*2+4+6 0.000476607 0.006667652 49.972537900 11979.986181894 53.070751114 13.356098384 7.214971020 4.967518125 3.813689863 3.173248176 2.820673972 2.637477906 2.563361782 2.577435782 2.682314125 2.892866489 3.229736245 3.718846053 4.391895135 5.280908450 6.406229699 7.761052482 9.301099261 10.941920068 12.565539574 14.032158216 15.204679411 15.983648451 16.340927927 16.205339782 459.320000262
//
IT	6375
RD	19
LK	-105456.472149
QD	-1712.098995 -> -451.941888
RI	0.0104030696
TR	0.000496	0.006244
MT	55.381399
MM	C_pi: 35.206106, n_recomb: 249765.966367
RS	0	0.000000	13423.244243	0.176864	0.000001	0.000000
RS	1	0.010550	13423.244243	0.195529	0.000001	0.000000
RS	2	0.022213	13423.244243	0.216165	0.000001	0.000001
RS	3	0.035106	13423.244243	0.238980	0.000001	0.000001
RS	4	0.049359	47.408118	74.794859	0.000299	0.000293
RS	5	0.065116	47.408118	82.660908	0.000331	0.000379
RS	6	0.082536	11.919611	363.113981	0.001454	0.001794
RS	7	0.101793	11.919611	400.764925	0.001605	0.002027
RS	8	0.123081	6.656882	791.250271	0.003168	0.004091
RS	9	0.146616	6.656882	871.543375	0.003489	0.004374
RS	10	0.172633	4.724689	1350.863394	0.005409	0.006735
RS	11	0.201396	4.724689	1483.977141	0.005941	0.007130
RS	12	0.233192	3.701504	2077.316716	0.008317	0.009852
RS	13	0.268343	3.701504	2273.889218	0.009104	0.010482
RS	14	0.307203	3.118786	2947.854485	0.011802	0.013441
RS	15	0.350162	3.118786	3212.390236	0.012862	0.014369
RS	16	0.397653	2.793761	3898.208011	0.015607	0.017304
RS	17	0.450154	2.793761	4225.783294	0.016919	0.018532
RS	18	0.508194	2.625158	4861.451703	0.019464	0.021224
RS	19	0.572357	2.625158	5238.933225	0.020975	0.022707
RS	20	0.643289	2.559919	5771.858833	0.023109	0.024964
RS	21	0.721705	2.559919	6179.935498	0.024743	0.026621
RS	22	0.808393	2.580548	6542.838559	0.026196	0.028172
RS	23	0.904226	2.580548	6958.039072	0.027858	0.029894
RS	24	1.010170	2.691613	7071.878959	0.028314	0.030400
RS	25	1.127291	2.691613	7470.891660	0.029912	0.032071
RS	26	1.256767	2.909563	7280.695872	0.029150	0.031285
RS	27	1.399903	2.909563	7646.305438	0.030614	0.032809
RS	28	1.558140	3.256807	7158.064420	0.028659	0.030739
RS	29	1.733070	3.256807	7482.657027	0.029959	0.032061
RS	30	1.926455	3.761589	6761.889962	0.027073	0.028979
RS	31	2.140241	3.761589	7046.234065	0.028211	0.030089
RS	32	2.376582	4.458810	6189.068888	0.024779	0.026411
RS	33	2.637856	4.458810	6438.366043	0.025778	0.027332
RS	34	2.926693	5.384746	5544.217318	0.022198	0.023496
RS	35	3.246003	5.384746	5764.363264	0.023079	0.024261
RS	36	3.598999	6.564709	4915.867065	0.019682	0.020632
RS	37	3.989236	6.564709	5111.443260	0.020465	0.021272
RS	38	4.420641	7.996506	4363.041943	0.017469	0.018090
RS	39	4.897559	7.996506	4536.943645	0.018165	0.018628
RS	40	5.424790	9.638540	3912.816309	0.015666	0.015992
RS	41	6.007644	9.638540	4066.588096	0.016282	0.016442
RS	42	6.651987	11.405261	3568.668011	0.014288	0.014353
RS	43	7.364307	11.405261	3702.692682	0.014825	0.014723
RS	44	8.151775	13.172562	3320.897575	0.013296	0.013127
RS	45	9.022320	13.172562	3434.175505	0.013750	0.013416
RS	46	9.984705	14.788968	3154.677200	0.012631	0.012243
RS	47	11.048619	14.788968	3244.206912	0.012989	0.012439
RS	48	12.224774	16.100826	3051.897566	0.012219	0.011615
RS	49	13.525011	16.100826	3111.789751	0.012459	0.011699
RS	50	14.962420	16.989499	2988.901078	0.011967	0.011141
RS	51	16.551473	16.989499	3009.502345	0.012049	0.011079
RS	52	18.308167	17.407437	2932.375993	0.011740	0.010684
RS	53	20.250189	17.407437	2900.163623	0.011612	0.010434
RS	54	22.397090	17.206536	2865.592356	0.011473	0.010148
RS	55	24.770484	17.206536	2760.074142	0.011051	0.009652
RS	56	27.394266	17.206536	2619.960519	0.010490	0.009044
RS	57	30.294852	17.206536	2447.174042	0.009798	0.008332
RS	58	33.501443	597.903057	71.302516	0.000285	0.000292
RS	59	37.046322	597.903057	79.156365	0.000317	0.000316
RS	60	40.965179	597.903057	87.903193	0.000352	0.000342
RS	61	45.297466	597.903057	97.648421	0.000391	0.000371
RS	62	50.086800	597.903057	108.510065	0.000434	0.000403
RS	63	55.381399	597.903057	31839.068031	0.127476	0.088771
PA	4+25*2+4+6 0.000495620 0.006243800 55.381399019 13423.244242764 47.408117620 11.919611457 6.656881683 4.724688761 3.701504222 3.118785597 2.793761151 2.625157991 2.559919157 2.580547654 2.691612652 2.909563064 3.256807388 3.761589290 4.458809614 5.384746198 6.564709006 7.996505822 9.638540151 11.405261405 13.172561838 14.788968329 16.100825896 16.989499254 17.407437092 17.206536192 597.903057218
//
IT	4888
RD	20
LK	-103594.851257
QD	-736.659789 -> -373.822498
RI	0.0110816132
TR	0.000536	0.006107
MT	57.747548
MM	C_pi: 33.551137, n_recomb: 234382.282050
RS	0	0.000000	18073.187565	0.124966	0.000001	0.000000
RS	1	0.010623	18073.187565	0.138245	0.000001	0.000000
RS	2	0.022375	18073.187565	0.152937	0.000001	0.000000
RS	3	0.035375	18073.187565	0.169191	0.000001	0.000001
RS	4	0.049756	48.604063	69.587771	0.000297	0.000267
RS	5	0.065664	48.604063	76.957550	0.000328	0.000354
RS	6	0.083263	11.794141	350.502281	0.001495	0.001720
RS	7	0.102731	11.794141	387.087260	0.001652	0.001988
RS	8	0.124268	6.626396	760.145229	0.003243	0.003967
RS	9	0.148092	6.626396	837.782532	0.003574	0.004326
RS	10	0.174447	4.751487	1286.074303	0.005487	0.006573
RS	11	0.203601	4.751487	1413.664513	0.006031	0.007063
RS	12	0.235853	3.742304	1969.628206	0.008403	0.009687
RS	13	0.271531	3.742304	2157.346172	0.009204	0.010424
RS	14	0.310999	3.156109	2795.858441	0.011929	0.013332
RS	15	0.354660	3.156109	3048.566001	0.013007	0.014379
RS	16	0.402959	2.822520	3707.594783	0.015819	0.017319
RS	17	0.456389	2.822520	4021.204932	0.017157	0.018679
RS	18	0.515495	2.644365	4641.802818	0.019804	0.021422
RS	19	0.580879	2.644365	5004.000328	0.021350	0.023048
RS	20	0.653210	2.569835	5533.289635	0.023608	0.025381
RS	21	0.733224	2.569835	5925.215692	0.025280	0.027186
RS	22	0.821738	2.581734	6294.431781	0.026855	0.028810
RS	23	0.919655	2.581734	6692.649828	0.028554	0.030677
RS	24	1.027974	2.684514	6820.896555	0.029102	0.031220
RS	25	1.147800	2.684514	7201.901369	0.030727	0.033022
RS	26	1.280354	2.894330	7031.915500	0.030002	0.032210
RS	27	1.426991	2.894330	7378.397560	0.031480	0.033840
RS	28	1.589204	3.233320	6913.688568	0.029497	0.031672
RS	29	1.768650	3.233320	7218.284263	0.030797	0.033075
RS	30	1.967159	3.729716	6522.378834	0.027828	0.029833
RS	31	2.186755	3.729716	6786.437344	0.028955	0.031000
RS	32	2.429679	4.418753	5954.444339	0.025405	0.027126
RS	33	2.698409	4.418753	6183.850269	0.026384	0.028084
RS	34	2.995686	5.337548	5314.631167	0.022675	0.024045
RS	35	3.324544	5.337548	5515.810999	0.023533	0.024833
RS	36	3.688336	6.512752	4691.390483	0.020016	0.021018
RS	37	4.090775	6.512752	4869.179640	0.020775	0.021672
RS	38	4.535965	7.943749	4143.173111	0.017677	0.018332
RS	39	5.028448	7.943749	4300.473584	0.018348	0.018879
RS	40	5.573247	9.590061	3696.253986	0.015770	0.016117
RS	41	6.175922	9.590061	3834.479425	0.016360	0.016573
RS	42	6.842619	11.365941	3353.376758	0.014307	0.014385
RS	43	7.580139	11.365941	3472.746135	0.014817	0.014759
RS	44	8.396008	13.145069	3104.326475	0.013245	0.013086
RS	45	9.298546	13.145069	3203.715256	0.013669	0.013376
RS	46	10.296962	14.771356	2934.002051	0.012518	0.012143
RS	47	11.401441	14.771356	3010.367999	0.012844	0.012340
RS	48	12.623250	16.084028	2824.408159	0.012050	0.011468
RS	49	13.974852	16.084028	2871.940385	0.012253	0.011548
RS	50	15.470037	16.954713	2752.724747	0.011745	0.010952
RS	51	17.124056	16.954713	2761.978013	0.011784	0.010883
RS	52	18.953784	17.322656	2687.709067	0.011467	0.010460
RS	53	20.977885	17.322656	2645.408390	0.011287	0.010196
RS	54	23.217008	16.922768	2628.008969	0.011212	0.009920
RS	55	25.693995	16.922768	2510.811764	0.010712	0.009393
RS	56	28.434115	16.922768	2361.679440	0.010076	0.008749
RS	57	31.465320	16.922768	2183.350471	0.009315	0.007996
RS	58	34.818533	641.073012	58.054527	0.000248	0.000227
RS	59	38.527961	641.073012	64.516232	0.000275	0.000246
RS	60	42.631444	641.073012	71.722599	0.000306	0.000266
RS	61	47.170845	641.073012	79.763168	0.000340	0.000288
RS	62	52.192470	641.073012	88.738466	0.000379	0.000312
RS	63	57.747548	641.073012	27361.370589	0.116738	0.077853
PA	4+25*2+4+6 0.000536314 0.006106905 57.747547658 18073.187564954 48.604062909 11.794140636 6.626396200 4.751487091 3.742304303 3.156108672 2.822520018 2.644365194 2.569835225 2.581733857 2.684513829 2.894329546 3.233320319 3.729715853 4.418753398 5.337547710 6.512752333 7.943748723 9.590061394 11.365941394 13.145069171 14.771356135 16.084027587 16.954712596 17.322655654 16.922767891 641.073012357
//
IT	4800
RD	21
LK	-103020.265839
QD	-485.032760 -> -343.388151
RI	0.0099535777
TR	0.000570	0.006006
MT	59.950438
MM	C_pi: 31.829218, n_recomb: 220032.867345
RS	0	0.000000	24194.282041	0.088729	0.000000	0.000000
RS	1	0.010689	24194.282041	0.098216	0.000000	0.000000
RS	2	0.022520	24194.282041	0.108718	0.000000	0.000000
RS	3	0.035616	24194.282041	0.120344	0.000001	0.000000
RS	4	0.050111	51.582289	62.472974	0.000284	0.000251
RS	5	0.066156	51.582289	69.131398	0.000314	0.000334
RS	6	0.083916	12.029982	327.800198	0.001490	0.001689
RS	7	0.103575	12.029982	362.236356	0.001646	0.001960
RS	8	0.125334	6.778316	709.748305	0.003226	0.003901
RS	9	0.149420	6.778316	782.735923	0.003557	0.004264
RS	10	0.176080	4.898922	1192.929672	0.005422	0.006428
RS	11	0.205589	4.898922	1312.209201	0.005964	0.006921
RS	12	0.238253	3.871550	1823.442383	0.008287	0.009459
RS	13	0.274408	3.871550	1998.816789	0.009084	0.010197
[truncated: 10,189,680 more chars]
