# Supplementary material for: Recent speciation associated with range expansion and a shift to self-fertilization in North American Arabidopsis
Source: Nat Commun. 2022 Dec 8;13:7564. doi: 10.1038/s41467-022-35368-1 (PMC9732334; doi:10.1038/s41467-022-35368-1)
Supplement: Supplementary file 5 — Source Data [file 41467_2022_35368_MOESM5_ESM.zip › Source Data/SuppFig23-3_lyrON8_04.psmc]

CC
CC	Brief Description of the file format:
CC	  CC  comments
CC	  MM  useful-messages
CC	  RD  round-of-iterations
CC	  LL  \log[P(sequence)]
CC	  QD  Q-before-opt Q-after-opt
CC	  TR  \theta_0 \rho_0
CC	  RS  k t_k \lambda_k \pi_k \sum_{l\not=k}A_{kl} A_{kk}
CC	  DC  begin end best-k t_k+\Delta_k max-prob
CC
MM	Version: 0.6.5-r67
MM	pattern:4+25*2+4+6, n:63, n_free_lambdas:28
MM	n_iterations:25, skip:1, max_t:5, theta/rho:5
MM	is_decoding:0
MM	n_seqs:10, sum_L:760628, sum_n:58994
RD	0
LK	0.000000
QD	0.000000 -> 0.000000
RI	inf
TR	0.080733	0.016147
MT	5.000000
MM	C_pi: 1.000000, n_recomb: 12183.123702
RS	0	0.000000	1.000000	77.581204	0.006368	0.000000
RS	1	0.006440	1.000000	82.034656	0.006733	0.000000
RS	2	0.013294	1.000000	86.706929	0.007117	0.000000
RS	3	0.020590	1.000000	91.603903	0.007519	0.000000
RS	4	0.028356	1.000000	96.730904	0.007940	0.000000
RS	5	0.036622	1.000000	102.092573	0.008380	0.000000
RS	6	0.045421	1.000000	107.692726	0.008840	0.000000
RS	7	0.054785	1.000000	113.534191	0.009319	0.000000
RS	8	0.064753	1.000000	119.618631	0.009818	0.000000
RS	9	0.075363	1.000000	125.946347	0.010338	0.000000
RS	10	0.086656	1.000000	132.516066	0.010877	0.000000
RS	11	0.098677	1.000000	139.324708	0.011436	0.000000
RS	12	0.111471	1.000000	146.367137	0.012014	0.000000
RS	13	0.125090	1.000000	153.635891	0.012611	0.000000
RS	14	0.139585	1.000000	161.120896	0.013225	0.000000
RS	15	0.155014	1.000000	168.809165	0.013856	0.000000
RS	16	0.171437	1.000000	176.684489	0.014502	0.000000
RS	17	0.188917	1.000000	184.727108	0.015163	0.000000
RS	18	0.207523	1.000000	192.913387	0.015834	0.000000
RS	19	0.227327	1.000000	201.215487	0.016516	0.000000
RS	20	0.248406	1.000000	209.601047	0.017204	0.000000
RS	21	0.270843	1.000000	218.032879	0.017896	0.000000
RS	22	0.294725	1.000000	226.468692	0.018589	0.000000
RS	23	0.320144	1.000000	234.860855	0.019278	0.000000
RS	24	0.347201	1.000000	243.156210	0.019958	0.000000
RS	25	0.376000	1.000000	251.295957	0.020627	0.000000
RS	26	0.406654	1.000000	259.215624	0.021277	0.000000
RS	27	0.439282	1.000000	266.845145	0.021903	0.000000
RS	28	0.474011	1.000000	274.109066	0.022499	0.000000
RS	29	0.510976	1.000000	280.926897	0.023059	0.000000
RS	30	0.550322	1.000000	287.213648	0.023575	0.000000
RS	31	0.592202	1.000000	292.880548	0.024040	0.000000
RS	32	0.636779	1.000000	297.835995	0.024447	0.000000
RS	33	0.684227	1.000000	301.986737	0.024787	0.000000
RS	34	0.734730	1.000000	305.239300	0.025054	0.000000
RS	35	0.788485	1.000000	307.501685	0.025240	0.000000
RS	36	0.845702	1.000000	308.685321	0.025337	0.000000
RS	37	0.906604	1.000000	308.707264	0.025339	0.000000
RS	38	0.971428	1.000000	307.492630	0.025239	0.000000
RS	39	1.040426	1.000000	304.977206	0.025033	0.000000
RS	40	1.113868	1.000000	301.110196	0.024715	0.000000
RS	41	1.192040	1.000000	295.857014	0.024284	0.000000
RS	42	1.275245	1.000000	289.202044	0.023738	0.000000
RS	43	1.363809	1.000000	281.151222	0.023077	0.000000
RS	44	1.458076	1.000000	271.734336	0.022304	0.000000
RS	45	1.558414	1.000000	261.006866	0.021424	0.000000
RS	46	1.665214	1.000000	249.051223	0.020442	0.000000
RS	47	1.778891	1.000000	235.977211	0.019369	0.000000
RS	48	1.899889	1.000000	221.921576	0.018215	0.000000
RS	49	2.028679	1.000000	207.046491	0.016995	0.000000
RS	50	2.165763	1.000000	191.536906	0.015721	0.000000
RS	51	2.311675	1.000000	175.596706	0.014413	0.000000
RS	52	2.466983	1.000000	159.443716	0.013087	0.000000
RS	53	2.632293	1.000000	143.303645	0.011762	0.000000
RS	54	2.808249	1.000000	127.403181	0.010457	0.000000
RS	55	2.995536	1.000000	111.962499	0.009190	0.000000
RS	56	3.194884	1.000000	97.187574	0.007977	0.000000
RS	57	3.407070	1.000000	83.262713	0.006834	0.000000
RS	58	3.632920	1.000000	70.343789	0.005774	0.000000
RS	59	3.873315	1.000000	58.552654	0.004806	0.000000
RS	60	4.129191	1.000000	47.973153	0.003938	0.000000
RS	61	4.401545	1.000000	38.649106	0.003172	0.000000
RS	62	4.691438	1.000000	30.584438	0.002510	0.000000
RS	63	5.000000	1.000000	85.376339	0.007008	0.000000
PA	4+25*2+4+6 0.080732507 0.016146501 5.000000000 1.000000000 1.000000000 1.000000000 1.000000000 1.000000000 1.000000000 1.000000000 1.000000000 1.000000000 1.000000000 1.000000000 1.000000000 1.000000000 1.000000000 1.000000000 1.000000000 1.000000000 1.000000000 1.000000000 1.000000000 1.000000000 1.000000000 1.000000000 1.000000000 1.000000000 1.000000000 1.000000000 1.000000000
//
IT	5054
RD	1
LK	-179286.440142
QD	-1301.242344 -> -601.620572
RI	0.0610265844
TR	0.066343	0.012979
MT	6.856773
MM	C_pi: 1.153632, n_recomb: 11304.460633
RS	0	0.000000	0.473519	163.854151	0.014495	0.000433
RS	1	0.006966	0.473519	172.628181	0.015271	0.003625
RS	2	0.014417	0.473519	181.679915	0.016072	0.008946
RS	3	0.022387	0.473519	190.990230	0.016895	0.014269
RS	4	0.030912	0.401104	236.329584	0.020906	0.018053
RS	5	0.040031	0.401104	246.929643	0.021844	0.020516
RS	6	0.049785	0.423707	244.011660	0.021585	0.022502
RS	7	0.060218	0.423707	254.460514	0.022510	0.024273
RS	8	0.071379	0.470335	238.959016	0.021138	0.025530
RS	9	0.083316	0.470335	248.998988	0.022027	0.026001
RS	10	0.096086	0.542621	224.919622	0.019897	0.025770
RS	11	0.109744	0.542621	234.423227	0.020737	0.025084
RS	12	0.124355	0.636391	208.390891	0.018434	0.024121
RS	13	0.139982	0.636391	217.337150	0.019226	0.022988
RS	14	0.156699	0.745527	193.541517	0.017121	0.021778
RS	15	0.174580	0.745527	201.972983	0.017867	0.020577
RS	16	0.193706	0.862014	182.312275	0.016127	0.019451
RS	17	0.214165	0.862014	190.307169	0.016835	0.018438
RS	18	0.236049	0.978130	175.053436	0.015485	0.017554
RS	19	0.259457	0.978130	182.696200	0.016161	0.016796
RS	20	0.284496	1.088453	171.289620	0.015152	0.016152
RS	21	0.311278	1.088453	178.647335	0.015803	0.015608
RS	22	0.339927	1.189397	170.410655	0.015075	0.015149
RS	23	0.370571	1.189397	177.522403	0.015704	0.014768
RS	24	0.403350	1.278099	171.954773	0.015211	0.014461
RS	25	0.438411	1.278099	178.827306	0.015819	0.014231
RS	26	0.475916	1.352477	175.553453	0.015530	0.014079
RS	27	0.516032	1.352477	182.155504	0.016114	0.014008
RS	28	0.558943	1.412108	180.770092	0.015991	0.014014
RS	29	0.604843	1.412108	187.024697	0.016544	0.014093
RS	30	0.653940	1.458232	187.050379	0.016547	0.014238
RS	31	0.706458	1.458232	192.829452	0.017058	0.014440
RS	32	0.762633	1.492891	193.765578	0.017141	0.014690
RS	33	0.822722	1.492891	198.888924	0.017594	0.014980
RS	34	0.886996	1.518343	200.226522	0.017712	0.015302
RS	35	0.955747	1.518343	204.465835	0.018087	0.015645
RS	36	1.029287	1.536819	205.682900	0.018195	0.015998
RS	37	1.107950	1.536819	208.772572	0.018468	0.016346
RS	38	1.192093	1.550479	209.329689	0.018517	0.016675
RS	39	1.282096	1.550479	210.987175	0.018664	0.016970
RS	40	1.378369	1.561154	210.378369	0.018610	0.017216
RS	41	1.481347	1.561154	210.333775	0.018606	0.017400
RS	42	1.591500	1.570089	208.155409	0.018414	0.017511
RS	43	1.709324	1.570089	206.186615	0.018239	0.017543
RS	44	1.835357	1.577961	202.175744	0.017885	0.017489
RS	45	1.970168	1.577961	198.145758	0.017528	0.017347
RS	46	2.114370	1.585082	192.191299	0.017001	0.017115
RS	47	2.268616	1.585082	186.085318	0.016461	0.016793
RS	48	2.433607	1.591757	178.218356	0.015765	0.016380
RS	49	2.610091	1.591757	170.178918	0.015054	0.015878
RS	50	2.798868	1.598419	160.592724	0.014206	0.015288
RS	51	3.000795	1.598419	150.943379	0.013353	0.014614
RS	52	3.216787	1.605679	140.011354	0.012385	0.013864
RS	53	3.447825	1.605679	129.256881	0.011434	0.013044
RS	54	3.694956	1.619815	117.162544	0.010364	0.012167
RS	55	3.959301	1.619815	106.049828	0.009381	0.011244
RS	56	4.242060	1.619815	94.881820	0.008393	0.010290
RS	57	4.544515	1.619815	83.841067	0.007417	0.009322
RS	58	4.868039	1.704961	69.814270	0.006176	0.008355
RS	59	5.214098	1.704961	60.680684	0.005368	0.007406
RS	60	5.584262	1.704961	51.985637	0.004599	0.006492
RS	61	5.980212	1.704961	43.853748	0.003879	0.005625
RS	62	6.403741	1.704961	36.387653	0.003219	0.004816
RS	63	6.856773	1.704961	120.998270	0.010704	0.018250
PA	4+25*2+4+6 0.066343332 0.012979245 6.856772900 0.473519325 0.401104450 0.423707008 0.470335484 0.542620897 0.636391163 0.745526552 0.862014294 0.978130102 1.088453293 1.189397335 1.278098583 1.352477074 1.412107944 1.458231926 1.492890835 1.518343449 1.536819458 1.550479412 1.561153889 1.570088625 1.577960968 1.585081816 1.591757059 1.598418951 1.605678797 1.619815350 1.704960883
//
IT	4597
RD	2
LK	-178217.467109
QD	-610.451395 -> -407.487210
RI	0.0588441886
TR	0.060048	0.012122
MT	7.915575
MM	C_pi: 1.282848, n_recomb: 11736.855147
RS	0	0.000000	0.537879	155.000271	0.013206	0.000327
RS	1	0.007207	0.537879	163.887346	0.013963	0.002626
RS	2	0.014932	0.537879	173.111309	0.014749	0.006562
RS	3	0.023215	0.537879	182.659102	0.015563	0.011023
RS	4	0.032095	0.342508	300.807983	0.025629	0.017605
RS	5	0.041614	0.342508	313.352518	0.026698	0.021278
RS	6	0.051819	0.339298	328.777545	0.028012	0.023297
RS	7	0.062760	0.339298	340.915890	0.029047	0.026505
RS	8	0.074490	0.369234	324.547081	0.027652	0.026746
RS	9	0.087064	0.369234	335.902342	0.028619	0.029298
RS	10	0.100545	0.433562	296.176507	0.025235	0.027174
RS	11	0.114997	0.433562	306.772067	0.026138	0.028505
RS	12	0.130491	0.531705	259.364568	0.022098	0.025111
RS	13	0.147102	0.531705	269.230067	0.022939	0.025643
RS	14	0.164909	0.661031	225.057429	0.019175	0.022155
RS	15	0.184000	0.661031	234.193227	0.019954	0.022291
RS	16	0.204466	0.814821	197.895623	0.016861	0.019331
RS	17	0.226408	0.814821	206.349325	0.017581	0.019364
RS	18	0.249930	0.983250	178.420818	0.015202	0.017103
RS	19	0.275148	0.983250	186.293312	0.015873	0.017167
RS	20	0.302183	1.156714	165.392568	0.014092	0.015512
RS	21	0.331166	1.156714	172.799968	0.014723	0.015625
RS	22	0.362238	1.326512	157.426048	0.013413	0.014423
RS	23	0.395550	1.326512	164.471681	0.014013	0.014567
RS	24	0.431262	1.483462	153.600609	0.013087	0.013712
RS	25	0.469547	1.483462	160.364333	0.013663	0.013898
RS	26	0.510592	1.618616	153.342062	0.013065	0.013348
RS	27	0.554594	1.618616	159.871941	0.013621	0.013612
RS	28	0.601767	1.726633	156.090627	0.013299	0.013341
RS	29	0.652340	1.726633	162.389835	0.013836	0.013697
RS	30	0.706558	1.807451	161.161007	0.013731	0.013656
RS	31	0.764683	1.807451	167.175339	0.014244	0.014089
RS	32	0.826996	1.864425	167.810357	0.014298	0.014217
RS	33	0.893800	1.864425	173.421380	0.014776	0.014699
RS	34	0.965419	1.902346	175.255112	0.014932	0.014945
RS	35	1.042198	1.902346	180.278662	0.015360	0.015445
RS	36	1.124511	1.926532	182.626363	0.015560	0.015751
RS	37	1.212756	1.926532	186.818330	0.015917	0.016223
RS	38	1.307360	1.942404	188.945931	0.016099	0.016514
RS	39	1.408781	1.942404	192.020064	0.016360	0.016895
RS	40	1.517512	1.954390	193.237132	0.016464	0.017092
RS	41	1.634078	1.954390	194.894609	0.016605	0.017326
RS	42	1.759045	1.965087	194.674240	0.016587	0.017373
RS	43	1.893017	1.965087	194.638021	0.016583	0.017428
RS	44	2.036644	1.975387	192.655310	0.016415	0.017304
RS	45	2.190622	1.975387	190.704260	0.016248	0.017175
RS	46	2.355696	1.985363	186.789657	0.015915	0.016878
RS	47	2.532666	1.985363	182.794655	0.015574	0.016570
RS	48	2.722389	1.995298	176.873065	0.015070	0.016104
RS	49	2.925785	1.995298	170.839835	0.014556	0.015621
RS	50	3.143839	2.005951	162.957264	0.013884	0.014989
RS	51	3.377607	2.005951	155.067339	0.013212	0.014340
RS	52	3.628221	2.018512	145.446610	0.012392	0.013556
RS	53	3.896896	2.018512	136.080972	0.011594	0.012770
RS	54	4.184933	2.045356	124.543166	0.010611	0.011828
RS	55	4.493727	2.045356	114.417242	0.009749	0.010957
RS	56	4.824775	2.045356	103.952284	0.008857	0.010051
RS	57	5.179680	2.045356	93.325435	0.007951	0.009125
RS	58	5.560161	2.234761	76.332545	0.006504	0.007825
RS	59	5.968061	2.234761	67.915056	0.005786	0.007023
RS	60	6.405357	2.234761	59.619932	0.005080	0.006231
RS	61	6.874167	2.234761	51.590098	0.004396	0.005462
RS	62	7.376761	2.234761	43.958306	0.003745	0.004727
RS	63	7.915575	2.234761	163.571565	0.013937	0.018968
PA	4+25*2+4+6 0.060048389 0.012121823 7.915575461 0.537878740 0.342508045 0.339298042 0.369233916 0.433562261 0.531705273 0.661031135 0.814821096 0.983249871 1.156714142 1.326511807 1.483462011 1.618616499 1.726633033 1.807450725 1.864424998 1.902345727 1.926532142 1.942403622 1.954390249 1.965087403 1.975387194 1.985362682 1.995297810 2.005951181 2.018512000 2.045356421 2.234761332
//
IT	4114
RD	3
LK	-177883.607657
QD	-439.583576 -> -348.598382
RI	0.0453676564
TR	0.056244	0.011932
MT	8.562786
MM	C_pi: 1.407701, n_recomb: 12669.499570
RS	0	0.000000	0.759865	120.760871	0.009532	0.000235
RS	1	0.007339	0.759865	128.337735	0.010130	0.001845
RS	2	0.015216	0.759865	136.290279	0.010757	0.004579
RS	3	0.023671	0.759865	144.622030	0.011415	0.007730
RS	4	0.032747	0.361128	320.368337	0.025287	0.016544
RS	5	0.042489	0.361128	334.417166	0.026395	0.020072
RS	6	0.052946	0.330133	380.522496	0.030035	0.023459
RS	7	0.064171	0.330133	394.332488	0.031125	0.026752
RS	8	0.076219	0.343081	392.496507	0.030980	0.027764
RS	9	0.089151	0.343081	405.190935	0.031982	0.030854
RS	10	0.103032	0.396139	362.279875	0.028595	0.028661
RS	11	0.117932	0.396139	374.033100	0.029522	0.030711
RS	12	0.133926	0.489519	312.894944	0.024697	0.026458
RS	13	0.151093	0.489519	323.903099	0.025566	0.027643
RS	14	0.169520	0.623208	263.805663	0.020822	0.023032
RS	15	0.189299	0.623208	274.035622	0.021630	0.023713
RS	16	0.210530	0.793114	224.013912	0.017681	0.019729
RS	17	0.233319	0.793114	233.430781	0.018425	0.020201
RS	18	0.257780	0.990061	195.071090	0.015397	0.017136
RS	19	0.284037	0.990061	203.742456	0.016081	0.017554
RS	20	0.312220	1.203062	175.243821	0.013832	0.015300
RS	21	0.342472	1.203062	183.299241	0.014468	0.015703
RS	22	0.374944	1.420456	162.432400	0.012821	0.014059
RS	23	0.409799	1.420456	170.010793	0.013419	0.014440
RS	24	0.447212	1.627816	155.266500	0.012255	0.013265
RS	25	0.487370	1.627816	162.493577	0.012826	0.013639
RS	26	0.530476	1.808897	152.965786	0.012074	0.012871
RS	27	0.576744	1.808897	159.941130	0.012624	0.013281
RS	28	0.626409	1.952210	154.826405	0.012220	0.012878
RS	29	0.679718	1.952210	161.603822	0.012755	0.013351
RS	30	0.736940	2.055642	159.988139	0.012628	0.013245
RS	31	0.798360	2.055642	166.555265	0.013146	0.013769
RS	32	0.864289	2.123918	167.533951	0.013223	0.013881
RS	33	0.935055	2.123918	173.800145	0.013718	0.014432
RS	34	1.011015	2.164711	176.524388	0.013933	0.014694
RS	35	1.092550	2.164711	182.315889	0.014390	0.015244
RS	36	1.180068	2.186872	185.903529	0.014673	0.015584
RS	37	1.274008	2.186872	190.967329	0.015073	0.016089
RS	38	1.374843	2.199433	194.448086	0.015348	0.016415
RS	39	1.483078	2.199433	198.471805	0.015665	0.016812
RS	40	1.599256	2.209455	200.942037	0.015860	0.017029
RS	41	1.723960	2.209455	203.589745	0.016069	0.017265
RS	42	1.857815	2.220463	204.414791	0.016134	0.017314
RS	43	2.001494	2.220463	205.365957	0.016209	0.017364
RS	44	2.155717	2.232915	204.219130	0.016119	0.017231
RS	45	2.321258	2.232915	203.201811	0.016039	0.017098
RS	46	2.498948	2.246081	199.938833	0.015781	0.016792
RS	47	2.689678	2.246081	196.763735	0.015531	0.016486
RS	48	2.894405	2.259904	191.288838	0.015098	0.016014
RS	49	3.114157	2.259904	185.896350	0.014673	0.015540
RS	50	3.350035	2.275297	178.196101	0.014065	0.014904
RS	51	3.603224	2.275297	170.707735	0.013474	0.014272
RS	52	3.874994	2.293899	160.941895	0.012703	0.013484
RS	53	4.166708	2.293899	151.697297	0.011973	0.012721
RS	54	4.479830	2.334283	139.349070	0.010999	0.011753
RS	55	4.815932	2.334283	129.112186	0.010191	0.010914
RS	56	5.176699	2.334283	118.343346	0.009341	0.010038
RS	57	5.563942	2.334283	107.223589	0.008463	0.009138
RS	58	5.979603	2.634649	85.913314	0.006781	0.007593
RS	59	6.425769	2.634649	77.589537	0.006124	0.006878
RS	60	6.904678	2.634649	69.190015	0.005461	0.006161
RS	61	7.418733	2.634649	60.866436	0.004804	0.005454
RS	62	7.970513	2.634649	52.768358	0.004165	0.004767
RS	63	8.562786	2.634649	212.838078	0.016799	0.020165
PA	4+25*2+4+6 0.056244004 0.011931876 8.562786324 0.759864725 0.361127896 0.330132967 0.343080598 0.396139267 0.489518773 0.623207891 0.793113535 0.990061325 1.203062089 1.420456446 1.627816383 1.808897050 1.952210304 2.055642178 2.123917789 2.164710714 2.186871642 2.199432516 2.209454638 2.220462784 2.232914931 2.246080509 2.259904407 2.275297325 2.293899087 2.334282794 2.634648988
//
IT	5351
RD	4
LK	-177719.634010
QD	-377.976860 -> -317.307045
RI	0.0321659786
TR	0.053443	0.011983
MT	9.006610
MM	C_pi: 1.516054, n_recomb: 13693.335525
RS	0	0.000000	1.119197	89.717656	0.006552	0.000172
RS	1	0.007424	1.119197	95.721890	0.006990	0.001320
RS	2	0.015399	1.119197	102.076156	0.007454	0.003229
RS	3	0.023966	1.119197	108.792936	0.007945	0.005408
RS	4	0.033169	0.402726	319.533748	0.023335	0.015403
RS	5	0.043055	0.402726	334.648537	0.024439	0.018520
RS	6	0.053676	0.341888	411.035755	0.030017	0.023208
RS	7	0.065085	0.341888	426.563888	0.031151	0.026221
RS	8	0.077340	0.338707	445.611415	0.032542	0.028351
RS	9	0.090506	0.338707	459.821491	0.033580	0.031486
RS	10	0.104649	0.381199	421.382905	0.030773	0.029836
RS	11	0.119842	0.381199	434.381792	0.031722	0.032135
RS	12	0.136162	0.468592	364.706825	0.026634	0.027661
RS	13	0.153695	0.468592	376.915120	0.027525	0.029122
RS	14	0.172529	0.602187	303.686783	0.022178	0.023899
RS	15	0.192761	0.602187	315.102186	0.023011	0.024830
RS	16	0.214495	0.780119	252.835631	0.018464	0.020199
RS	17	0.237843	0.780119	263.344524	0.019232	0.020881
RS	18	0.262924	0.994519	215.461939	0.015735	0.017285
RS	19	0.289868	0.994519	225.083464	0.016437	0.017876
RS	20	0.318811	1.234278	189.639669	0.013849	0.015225
RS	21	0.349903	1.234278	198.504050	0.014496	0.015769
RS	22	0.383303	1.486188	172.654663	0.012609	0.013834
RS	23	0.419183	1.486188	180.926984	0.013213	0.014331
RS	24	0.457727	1.731844	162.722619	0.011883	0.012951
RS	25	0.499132	1.731844	170.566296	0.012456	0.013416
RS	26	0.543611	1.948276	158.879663	0.011603	0.012516
RS	27	0.591392	1.948276	166.438198	0.012155	0.012995
RS	28	0.642720	2.117751	160.284935	0.011705	0.012523
RS	29	0.697859	2.117751	167.654955	0.012244	0.013045
RS	30	0.757091	2.235941	165.896927	0.012115	0.012920
RS	31	0.820721	2.235941	173.099001	0.012641	0.013480
RS	32	0.889074	2.309065	174.606750	0.012751	0.013608
RS	33	0.962502	2.309065	181.567687	0.013260	0.014184
RS	34	1.041381	2.347830	185.296861	0.013532	0.014487
RS	35	1.126116	2.347830	191.842044	0.014010	0.015054
RS	36	1.217141	2.364659	196.694423	0.014364	0.015447
RS	37	1.314925	2.364659	202.550744	0.014792	0.015962
RS	38	1.419967	2.372097	207.291324	0.015138	0.016337
RS	39	1.532808	2.372097	212.111203	0.015490	0.016741
RS	40	1.654026	2.379592	215.598433	0.015745	0.016991
RS	41	1.784243	2.379592	219.005222	0.015994	0.017231
RS	42	1.924127	2.391223	220.500113	0.016103	0.017294
RS	43	2.074396	2.391223	222.134472	0.016222	0.017350
RS	44	2.235821	2.406617	221.342749	0.016164	0.017218
RS	45	2.409230	2.406617	220.895487	0.016132	0.017095
RS	46	2.595513	2.423968	217.742126	0.015901	0.016786
RS	47	2.795625	2.423968	214.985230	0.015700	0.016494
RS	48	3.010593	2.442694	209.396621	0.015292	0.016019
RS	49	3.241521	2.442694	204.232441	0.014915	0.015563
RS	50	3.489592	2.463774	196.170665	0.014326	0.014925
RS	51	3.756079	2.463774	188.691331	0.013780	0.014315
RS	52	4.042350	2.489214	178.286668	0.013020	0.013523
RS	53	4.349874	2.489214	168.820194	0.012329	0.012784
RS	54	4.680228	2.543919	155.193247	0.011333	0.011789
RS	55	5.035108	2.543919	144.584778	0.010559	0.010978
RS	56	5.416333	2.543919	133.285391	0.009734	0.010126
RS	57	5.825859	2.543919	121.482110	0.008872	0.009245
RS	58	6.265789	2.958151	95.261648	0.006957	0.007477
RS	59	6.738379	2.958151	86.967268	0.006351	0.006827
RS	60	7.246053	2.958151	78.442107	0.005728	0.006168
RS	61	7.791416	2.958151	69.840815	0.005100	0.005508
RS	62	8.377267	2.958151	61.322253	0.004478	0.004858
RS	63	9.006610	2.958151	263.500517	0.019243	0.021571
PA	4+25*2+4+6 0.053443235 0.011982550 9.006610286 1.119196535 0.402725798 0.341887572 0.338707251 0.381198702 0.468591669 0.602187367 0.780118686 0.994519347 1.234278054 1.486187587 1.731843542 1.948276396 2.117750765 2.235941375 2.309065030 2.347829697 2.364658616 2.372096955 2.379592439 2.391222737 2.406617159 2.423968009 2.442694469 2.463774198 2.489214211 2.543919477 2.958151043
//
IT	4116
RD	5
LK	-177604.155655
QD	-342.346021 -> -292.946351
RI	0.0225939826
TR	0.051141	0.012127
MT	9.346887
MM	C_pi: 1.609475, n_recomb: 14702.676467
RS	0	0.000000	1.635757	66.489505	0.004522	0.000129
RS	1	0.007486	1.635757	71.132052	0.004838	0.000964
RS	2	0.015533	1.635757	76.071982	0.005174	0.002323
RS	3	0.024183	1.635757	81.324210	0.005531	0.003848
RS	4	0.033480	0.453478	310.992788	0.021152	0.014339
RS	5	0.043473	0.453478	326.741536	0.022223	0.017058
RS	6	0.054214	0.361189	428.877245	0.029170	0.022743
RS	7	0.065759	0.361189	445.984377	0.030334	0.025416
RS	8	0.078168	0.342581	487.270303	0.033142	0.028603
RS	9	0.091507	0.342581	503.062596	0.034216	0.031626
RS	10	0.105844	0.375426	473.424719	0.032200	0.030700
RS	11	0.121254	0.375426	487.705178	0.033171	0.033070
RS	12	0.137818	0.457046	413.117774	0.028098	0.028658
RS	13	0.155623	0.457046	426.510094	0.029009	0.030242
RS	14	0.174760	0.589175	342.269126	0.023279	0.024664
RS	15	0.195330	0.589175	354.855067	0.024135	0.025723
RS	16	0.217439	0.771664	281.472911	0.019144	0.020644
RS	17	0.241204	0.771664	293.077321	0.019934	0.021437
RS	18	0.266748	0.998035	236.330618	0.016074	0.017458
RS	19	0.294205	0.998035	246.919761	0.016794	0.018140
RS	20	0.323717	1.257592	204.971581	0.013941	0.015200
RS	21	0.355438	1.257592	214.669823	0.014601	0.015819
RS	22	0.389535	1.536390	184.155974	0.012525	0.013675
RS	23	0.426183	1.536390	193.149525	0.013137	0.014233
RS	24	0.465576	1.812973	171.721187	0.011680	0.012707
RS	25	0.507918	1.812973	180.207121	0.012257	0.013221
RS	26	0.553429	2.058308	166.539518	0.011327	0.012231
RS	27	0.602348	2.058308	174.701961	0.011882	0.012744
RS	28	0.654929	2.248575	167.645589	0.011402	0.012229
RS	29	0.711446	2.248575	175.621171	0.011945	0.012773
RS	30	0.772195	2.377185	173.823944	0.011823	0.012644
RS	31	0.837492	2.377185	181.663290	0.012356	0.013217
RS	32	0.907677	2.451867	183.775103	0.012499	0.013371
RS	33	0.983116	2.451867	191.419112	0.013019	0.013956
RS	34	1.064203	2.486381	196.199296	0.013344	0.014304
RS	35	1.151361	2.486381	203.468602	0.013839	0.014877
RS	36	1.245044	2.496600	209.598194	0.014256	0.015322
RS	37	1.345740	2.496600	216.195369	0.014704	0.015844
RS	38	1.453975	2.498364	222.160036	0.015110	0.016267
RS	39	1.570313	2.498364	227.698560	0.015487	0.016679
RS	40	1.695360	2.503259	232.103034	0.015786	0.016964
RS	41	1.829769	2.503259	236.164115	0.016063	0.017216
RS	42	1.974241	2.515726	238.162008	0.016199	0.017295
RS	43	2.129528	2.515726	240.350189	0.016347	0.017366
RS	44	2.296441	2.534421	239.697955	0.016303	0.017237
RS	45	2.475850	2.534421	239.673855	0.016301	0.017133
RS	46	2.668690	2.556355	236.393144	0.016078	0.016822
RS	47	2.875967	2.556355	233.900463	0.015909	0.016551
RS	48	3.098762	2.580363	227.962165	0.015505	0.016074
RS	49	3.338236	2.580363	222.878014	0.015159	0.015641
RS	50	3.595638	2.607443	214.237494	0.014571	0.014999
RS	51	3.872311	2.607443	206.638373	0.014054	0.014413
RS	52	4.169697	2.639954	195.409501	0.013291	0.013616
RS	53	4.489346	2.639954	185.624850	0.012625	0.012900
RS	54	4.832926	2.709166	170.541331	0.011599	0.011876
RS	55	5.202228	2.709166	159.512545	0.010849	0.011091
RS	56	5.599178	2.709166	147.652462	0.010043	0.010259
RS	57	6.025845	2.709166	135.154067	0.009192	0.009395
RS	58	6.484454	3.239224	103.724194	0.007055	0.007412
RS	59	6.977397	3.239224	95.504516	0.006496	0.006817
RS	60	7.507244	3.239224	86.923434	0.005912	0.006206
RS	61	8.076758	3.239224	78.134437	0.005314	0.005585
RS	62	8.688908	3.239224	69.300459	0.004713	0.004967
RS	63	9.346887	3.239224	314.019742	0.021358	0.023067
PA	4+25*2+4+6 0.051140812 0.012127119 9.346886883 1.635757157 0.453478245 0.361189370 0.342580864 0.375426423 0.457045979 0.589175090 0.771664107 0.998035242 1.257591683 1.536389732 1.812972508 2.058308409 2.248575258 2.377184627 2.451866552 2.486380792 2.496599709 2.498364353 2.503259019 2.515726060 2.534421416 2.556355384 2.580362998 2.607442824 2.639954466 2.709166428 3.239223964
//
IT	5071
RD	6
LK	-177508.156795
QD	-314.659311 -> -271.414326
RI	0.0161259702
TR	0.049133	0.012306
MT	9.631928
MM	C_pi: 1.692813, n_recomb: 15682.300821
RS	0	0.000000	2.341924	49.872135	0.003180	0.000098
RS	1	0.007537	2.341924	53.454860	0.003409	0.000718
RS	2	0.015642	2.341924	57.280751	0.003653	0.001704
RS	3	0.024359	2.341924	61.364096	0.003913	0.002794
RS	4	0.033732	0.508288	300.464692	0.019159	0.013391
RS	5	0.043811	0.508288	316.551477	0.020185	0.015778
RS	6	0.054651	0.383592	439.594451	0.028031	0.022182
RS	7	0.066307	0.383592	458.090670	0.029211	0.024541
RS	8	0.078842	0.350162	520.833411	0.033212	0.028628
RS	9	0.092322	0.350162	538.208569	0.034319	0.031500
RS	10	0.106817	0.374130	519.708230	0.033140	0.031319
RS	11	0.122406	0.374130	535.290375	0.034133	0.033693
RS	12	0.139169	0.450452	458.291391	0.029223	0.029475
RS	13	0.157195	0.450452	472.846134	0.030152	0.031117
RS	14	0.176581	0.580753	379.174383	0.024178	0.025328
RS	15	0.197427	0.580753	392.900279	0.025054	0.026458
RS	16	0.219845	0.766202	309.262951	0.019721	0.021046
RS	17	0.243952	0.766202	321.941374	0.020529	0.021906
RS	18	0.269877	1.001672	256.819447	0.016376	0.017628
RS	19	0.297755	1.001672	268.363369	0.017112	0.018366
RS	20	0.327734	1.277140	220.224948	0.014043	0.015198
RS	21	0.359974	1.277140	230.749114	0.014714	0.015861
RS	22	0.394643	1.578405	195.788829	0.012485	0.013552
RS	23	0.431925	1.578405	205.497517	0.013104	0.014146
RS	24	0.472017	1.881593	180.998649	0.011542	0.012507
RS	25	0.515131	1.881593	190.120262	0.012123	0.013048
RS	26	0.561495	2.152161	174.575671	0.011132	0.011990
RS	27	0.611353	2.152161	183.333308	0.011690	0.012519
RS	28	0.664969	2.360364	175.440332	0.011187	0.011976
RS	29	0.722626	2.360364	184.009628	0.011734	0.012527
RS	30	0.784629	2.497259	182.215046	0.011619	0.012400
RS	31	0.851306	2.497259	190.676107	0.012159	0.012977
RS	32	0.923007	2.572026	193.418357	0.012334	0.013157
RS	33	1.000114	2.572026	201.725647	0.012863	0.013744
RS	34	1.083031	2.601411	207.574252	0.013236	0.014134
RS	35	1.172199	2.601411	215.542933	0.013744	0.014709
RS	36	1.268087	2.604599	222.960132	0.014217	0.015204
RS	37	1.371202	2.604599	230.267264	0.014683	0.015730
RS	38	1.482090	2.600521	237.453904	0.015142	0.016200
RS	39	1.601335	2.600521	243.672459	0.015538	0.016622
RS	40	1.729568	2.602721	248.968153	0.015876	0.016940
RS	41	1.867466	2.602721	253.636163	0.016173	0.017208
RS	42	2.015758	2.615935	256.079829	0.016329	0.017303
RS	43	2.175227	2.615935	258.766511	0.016501	0.017395
RS	44	2.346715	2.637835	258.171924	0.016463	0.017272
RS	45	2.531129	2.637835	258.510662	0.016484	0.017190
RS	46	2.729442	2.664249	255.010052	0.016261	0.016879
RS	47	2.942703	2.664249	252.720856	0.016115	0.016634
RS	48	3.172037	2.693411	246.341751	0.015708	0.016154
RS	49	3.418657	2.693411	241.282075	0.015386	0.015747
RS	50	3.683865	2.726334	231.980413	0.014792	0.015100
RS	51	3.969062	2.726334	224.217253	0.014297	0.014540
RS	52	4.275756	2.765735	212.094898	0.013524	0.013735
RS	53	4.605565	2.765735	201.965213	0.012879	0.013043
RS	54	4.960233	2.849216	185.347423	0.011819	0.011988
RS	55	5.341632	2.849216	173.897001	0.011089	0.011227
RS	56	5.751779	2.849216	161.485262	0.010297	0.010414
RS	57	6.192839	2.849216	148.310759	0.009457	0.009563
RS	58	6.667143	3.496958	111.453531	0.007107	0.007371
RS	59	7.177196	3.496958	103.355375	0.006591	0.006825
RS	60	7.725692	3.496958	94.781681	0.006044	0.006255
RS	61	8.315530	3.496958	85.882068	0.005476	0.005671
RS	62	8.949825	3.496958	76.820026	0.004899	0.005080
RS	63	9.631928	3.496958	364.664535	0.023253	0.024596
PA	4+25*2+4+6 0.049132916 0.012306339 9.631928443 2.341924037 0.508288104 0.383592468 0.350161611 0.374129578 0.450451601 0.580753194 0.766202412 1.001671834 1.277140209 1.578404785 1.881593342 2.152161255 2.360364344 2.497259456 2.572026196 2.601411140 2.604599284 2.600521226 2.602720842 2.615935149 2.637835415 2.664248739 2.693411495 2.726334283 2.765735024 2.849215789 3.496958188
//
IT	4503
RD	7
LK	-177423.551895
QD	-290.700301 -> -251.897160
RI	0.0117780893
TR	0.047328	0.012495
MT	9.885289
MM	C_pi: 1.769834, n_recomb: 16636.201883
RS	0	0.000000	3.279135	37.997809	0.002284	0.000076
RS	1	0.007581	3.279135	40.782485	0.002451	0.000543
RS	2	0.015737	3.279135	43.763439	0.002631	0.001272
RS	3	0.024511	3.279135	46.953280	0.002822	0.002066
RS	4	0.033950	0.564896	290.199110	0.017444	0.012556
RS	5	0.044105	0.564896	306.449153	0.018421	0.014679
RS	6	0.055030	0.407357	446.335929	0.026829	0.021584
RS	7	0.066783	0.407357	466.045270	0.028014	0.023676
RS	8	0.079427	0.359627	548.753597	0.032986	0.028505
RS	9	0.093029	0.359627	567.683510	0.034123	0.031224
RS	10	0.107663	0.375298	561.586153	0.033757	0.031758
RS	11	0.123406	0.375298	578.486397	0.034773	0.034111
RS	12	0.140343	0.446766	500.854254	0.030106	0.030150
RS	13	0.158563	0.446766	516.558976	0.031050	0.031823
RS	14	0.178165	0.575194	414.646304	0.024924	0.025907
RS	15	0.199253	0.575194	429.488007	0.025816	0.027083
RS	16	0.221939	0.762783	336.234096	0.020211	0.021410
RS	17	0.246346	0.762783	349.966487	0.021036	0.022314
RS	18	0.272603	1.005694	276.815494	0.016639	0.017791
RS	19	0.300850	1.005694	289.299261	0.017390	0.018565
RS	20	0.331239	1.294745	235.180131	0.014137	0.015208
RS	21	0.363931	1.294745	246.517907	0.014818	0.015899
RS	22	0.399102	1.615799	207.249237	0.012458	0.013453
RS	23	0.436939	1.615799	217.661294	0.013084	0.014069
RS	24	0.477645	1.943020	190.184283	0.011432	0.012336
RS	25	0.521437	1.943020	199.928957	0.012018	0.012893
RS	26	0.568549	2.236797	182.560947	0.010974	0.011780
RS	27	0.619232	2.236797	191.899457	0.011535	0.012318
RS	28	0.673757	2.461557	183.193784	0.011012	0.011751
RS	29	0.732416	2.461557	192.340635	0.011562	0.012304
RS	30	0.795522	2.605873	190.553270	0.011454	0.012180
RS	31	0.863413	2.605873	199.618530	0.011999	0.012755
RS	32	0.936450	2.680223	202.989160	0.012202	0.012959
RS	33	1.015024	2.680223	211.941732	0.012740	0.013544
RS	34	1.099555	2.704267	218.857634	0.013156	0.013972
RS	35	1.190494	2.704267	227.508086	0.013675	0.014547
RS	36	1.288327	2.700385	236.218658	0.014199	0.015088
RS	37	1.393577	2.700385	244.218980	0.014680	0.015618
RS	38	1.506806	2.690418	252.641872	0.015186	0.016131
RS	39	1.628620	2.690418	259.524082	0.015600	0.016564
RS	40	1.759668	2.689775	265.723702	0.015973	0.016914
RS	41	1.900650	2.689775	270.981706	0.016289	0.017200
RS	42	2.052321	2.703466	273.873575	0.016463	0.017314
RS	43	2.215490	2.703466	277.040716	0.016653	0.017428
RS	44	2.391029	2.728232	276.493986	0.016620	0.017312
RS	45	2.579876	2.728232	277.176863	0.016661	0.017255
RS	46	2.783040	2.758753	273.440206	0.016436	0.016946
RS	47	3.001605	2.758753	271.336336	0.016310	0.016726
RS	48	3.236740	2.792679	264.498905	0.015899	0.016246
RS	49	3.489701	2.792679	259.447768	0.015595	0.015864
RS	50	3.761839	2.831038	249.467743	0.014995	0.015215
RS	51	4.054608	2.831038	241.528954	0.014518	0.014679
RS	52	4.369572	2.876931	228.495066	0.013735	0.013868
RS	53	4.708414	2.876931	218.015882	0.013105	0.013198
RS	54	5.072943	2.974213	199.826478	0.012012	0.012113
RS	55	5.465108	2.974213	187.961979	0.011298	0.011373
RS	56	5.887003	2.974213	175.011569	0.010520	0.010578
RS	57	6.340882	2.974213	161.178961	0.009688	0.009738
RS	58	6.829170	3.741466	118.693268	0.007135	0.007343
RS	59	7.354476	3.741466	110.749851	0.006657	0.006840
RS	60	7.919605	3.741466	102.228726	0.006145	0.006309
RS	61	8.527578	3.741466	93.273884	0.005607	0.005756
RS	62	9.181641	3.741466	84.046981	0.005052	0.005192
RS	63	9.885289	3.741466	416.021128	0.025007	0.026131
PA	4+25*2+4+6 0.047327769 0.012494671 9.885289049 3.279134978 0.564896194 0.407357381 0.359627478 0.375298447 0.446765770 0.575193654 0.762782701 1.005693515 1.294744831 1.615799053 1.943020176 2.236796533 2.461556646 2.605873438 2.680222526 2.704266731 2.700384957 2.690418090 2.689774737 2.703465954 2.728232275 2.758753159 2.792679055 2.831037692 2.876930747 2.974212844 3.741465517
//
IT	3875
RD	8
LK	-177347.468122
QD	-269.311317 -> -234.161015
RI	0.0088088201
TR	0.045679	0.012681
MT	10.118786
MM	C_pi: 1.842866, n_recomb: 17569.826880
RS	0	0.000000	4.498272	29.397199	0.001673	0.000059
RS	1	0.007621	4.498272	31.583423	0.001798	0.000417
RS	2	0.015822	4.498272	33.927815	0.001931	0.000964
RS	3	0.024648	4.498272	36.441122	0.002074	0.001553
RS	4	0.034147	0.622188	280.942112	0.015990	0.011822
RS	5	0.044370	0.622188	297.258694	0.016919	0.013736
RS	6	0.055372	0.431736	450.793609	0.025657	0.020983
RS	7	0.067212	0.431736	471.568501	0.026840	0.022852
RS	8	0.079954	0.370148	572.629574	0.032592	0.028285
RS	9	0.093668	0.370148	593.074122	0.033755	0.030863
RS	10	0.108426	0.377945	600.084690	0.034154	0.032062
RS	11	0.124309	0.377945	618.317337	0.035192	0.034387
RS	12	0.141403	0.444903	541.393484	0.030814	0.030716
RS	13	0.159799	0.444903	558.243682	0.031773	0.032407
RS	14	0.179597	0.571483	449.022061	0.025556	0.026420
RS	15	0.200904	0.571483	464.963351	0.026464	0.027629
RS	16	0.223835	0.760711	362.573314	0.020636	0.021744
RS	17	0.248513	0.760711	377.345197	0.021477	0.022681
RS	18	0.275072	1.009986	296.401175	0.016870	0.017948
RS	19	0.303654	1.009986	309.813372	0.017633	0.018748
RS	20	0.334415	1.311078	249.843639	0.014220	0.015226
RS	21	0.367520	1.311078	261.984701	0.014911	0.015937
RS	22	0.403147	1.650165	218.486193	0.012435	0.013371
RS	23	0.441490	1.650165	229.590776	0.013067	0.014002
RS	24	0.482754	1.999815	199.182125	0.011337	0.012187
RS	25	0.527163	1.999815	209.537523	0.011926	0.012755
RS	26	0.574957	2.315686	190.365895	0.010835	0.011593
RS	27	0.626392	2.315686	200.271058	0.011399	0.012135
RS	28	0.681747	2.556456	190.748289	0.010857	0.011547
RS	29	0.741321	2.556456	200.456818	0.011409	0.012098
RS	30	0.805434	2.708023	198.658022	0.011307	0.011976
RS	31	0.874433	2.708023	208.310920	0.011856	0.012548
RS	32	0.948690	2.781979	212.288148	0.012083	0.012771
RS	33	1.028606	2.781979	221.870302	0.012628	0.013354
RS	34	1.114612	2.800814	229.837641	0.013081	0.013815
RS	35	1.207173	2.800814	239.156787	0.013612	0.014390
RS	36	1.306786	2.789992	249.160042	0.014181	0.014971
RS	37	1.413991	2.789992	257.844511	0.014675	0.015506
RS	38	1.529366	2.774155	267.521245	0.015226	0.016059
RS	39	1.653533	2.774155	275.062451	0.015655	0.016502
RS	40	1.787162	2.770495	282.197035	0.016061	0.016885
RS	41	1.930974	2.770495	288.043911	0.016394	0.017188
RS	42	2.085745	2.784324	291.417136	0.016586	0.017322
RS	43	2.252311	2.784324	295.065885	0.016794	0.017458
RS	44	2.431570	2.811520	294.596047	0.016767	0.017352
RS	45	2.624490	2.811520	295.625485	0.016826	0.017321
RS	46	2.832111	2.845667	291.677910	0.016601	0.017016
RS	47	3.055554	2.845667	289.762380	0.016492	0.016821
RS	48	3.296025	2.883851	282.488687	0.016078	0.016343
RS	49	3.554821	2.883851	277.449220	0.015791	0.015986
RS	50	3.833339	2.927132	266.807874	0.015186	0.015337
RS	51	4.133081	2.927132	258.696690	0.014724	0.014824
RS	52	4.455665	2.979019	244.759912	0.013931	0.014008
RS	53	4.802832	2.979019	233.935454	0.013315	0.013358
RS	54	5.176455	3.089521	214.157205	0.012189	0.012243
RS	55	5.578550	3.089521	201.887032	0.011491	0.011524
RS	56	6.011287	3.089521	188.408948	0.010723	0.010744
RS	57	6.477001	3.089521	173.931458	0.009899	0.009915
RS	58	6.978205	3.977962	125.621099	0.007150	0.007323
RS	59	7.517604	3.977962	117.854691	0.006708	0.006859
RS	60	8.098107	3.977962	109.417565	0.006228	0.006362
RS	61	8.722849	3.977962	100.446924	0.005717	0.005839
RS	62	9.395199	3.977962	91.100924	0.005185	0.005300
RS	63	10.118786	3.977962	468.526489	0.026667	0.027655
PA	4+25*2+4+6 0.045678690 0.012680796 10.118785561 4.498271840 0.622187655 0.431735671 0.370148177 0.377945210 0.444902996 0.571483279 0.760710934 1.009986465 1.311078301 1.650165232 1.999814884 2.315685626 2.556456451 2.708023232 2.781979250 2.800813791 2.789992095 2.774154972 2.770495478 2.784324279 2.811519937 2.845666660 2.883850687 2.927132103 2.979019404 3.089520831 3.977961584
//
IT	5631
RD	9
LK	-177278.487019
QD	-250.036554 -> -218.045922
RI	0.0067337860
TR	0.044159	0.012860
MT	10.338466
MM	C_pi: 1.913240, n_recomb: 18487.071589
RS	0	0.000000	6.062094	23.052846	0.001247	0.000046
RS	1	0.007657	6.062094	24.786720	0.001341	0.000323
RS	2	0.015900	6.062094	26.648432	0.001441	0.000740
RS	3	0.024774	6.062094	28.646999	0.001550	0.001184
RS	4	0.034328	0.679613	272.825667	0.014758	0.011175
RS	5	0.044614	0.679613	289.156678	0.015641	0.012922
RS	6	0.055687	0.456396	453.863317	0.024550	0.020393
RS	7	0.067607	0.456396	475.582280	0.025725	0.022077
RS	8	0.080441	0.381319	593.462325	0.032101	0.028000
RS	9	0.094257	0.381319	615.376309	0.033287	0.030451
RS	10	0.109131	0.381538	635.911795	0.034398	0.032265
RS	11	0.125144	0.381538	655.488764	0.035457	0.034561
RS	12	0.142383	0.444236	580.353309	0.031392	0.031197
RS	13	0.160942	0.444236	598.349275	0.032366	0.032899
RS	14	0.180922	0.568995	482.585254	0.026104	0.026882
RS	15	0.202432	0.568995	499.615535	0.027025	0.028117
RS	16	0.225589	0.759494	388.466349	0.021013	0.022054
RS	17	0.250519	0.759494	404.267869	0.021868	0.023018
RS	18	0.277358	1.014331	315.693927	0.017076	0.018100
RS	19	0.306252	1.014331	330.026796	0.017852	0.018921
RS	20	0.337358	1.326331	264.278257	0.014295	0.015252
RS	21	0.370846	1.326331	277.215054	0.014995	0.015978
RS	22	0.406898	1.682181	229.522730	0.012415	0.013304
RS	23	0.445711	1.682181	241.311066	0.013053	0.013945
RS	24	0.487495	2.053170	207.985933	0.011250	0.012057
RS	25	0.532479	2.053170	218.941297	0.011843	0.012631
RS	26	0.580908	2.390514	197.962845	0.010708	0.011424
RS	27	0.633044	2.390514	208.421714	0.011274	0.011968
RS	28	0.689172	2.647197	198.059694	0.010713	0.011359
RS	29	0.749598	2.647197	208.315139	0.011268	0.011909
RS	30	0.814651	2.806210	206.471994	0.011168	0.011786
RS	31	0.884685	2.806210	216.697105	0.011722	0.012353
RS	32	0.960082	2.880076	221.246078	0.011968	0.012593
RS	33	1.041251	2.880076	231.443545	0.012519	0.013173
RS	34	1.128635	2.894002	240.435619	0.013006	0.013662
RS	35	1.222711	2.894002	250.412566	0.013545	0.014237
RS	36	1.323989	2.876466	261.698982	0.014156	0.014854
RS	37	1.433022	2.876466	271.062099	0.014662	0.015392
RS	38	1.550404	2.854803	282.008666	0.015254	0.015983
RS	39	1.676774	2.854803	290.209679	0.015698	0.016436
RS	40	1.812820	2.847958	298.316505	0.016136	0.016850
RS	41	1.959283	2.847958	304.758759	0.016485	0.017170
RS	42	2.116960	2.861571	308.661387	0.016696	0.017325
RS	43	2.286710	2.861571	312.802346	0.016920	0.017484
RS	44	2.469458	2.890735	312.458907	0.016901	0.017390
RS	45	2.666199	2.890735	313.847828	0.016977	0.017383
RS	46	2.878003	2.928001	309.736082	0.016754	0.017086
RS	47	3.106026	2.928001	308.022503	0.016662	0.016915
RS	48	3.351508	2.969906	300.356206	0.016247	0.016441
RS	49	3.615786	2.969906	295.341035	0.015976	0.016108
RS	50	3.900300	3.017559	284.074776	0.015366	0.015460
RS	51	4.206599	3.017559	275.801572	0.014919	0.014969
RS	52	4.536351	3.074909	260.985190	0.014117	0.014150
RS	53	4.891352	3.074909	249.823492	0.013513	0.013518
RS	54	5.273534	3.197991	228.451321	0.012357	0.012377
RS	55	5.684980	3.197991	215.783208	0.011672	0.011676
RS	56	6.127930	3.197991	201.786223	0.010915	0.010909
RS	57	6.604796	3.197991	186.673328	0.010098	0.010090
RS	58	7.118175	4.209032	132.348097	0.007159	0.007306
RS	59	7.670863	4.209032	124.773744	0.006749	0.006878
RS	60	8.265870	4.209032	116.443022	0.006299	0.006413
RS	61	8.906436	4.209032	107.485565	0.005814	0.005918
RS	62	9.596050	4.209032	98.054820	0.005304	0.005402
RS	63	10.338466	4.209032	522.425164	0.028259	0.029161
PA	4+25*2+4+6 0.044158984 0.012859867 10.338465988 6.062093594 0.679612867 0.456395626 0.381319152 0.381538178 0.444236273 0.568994905 0.759493685 1.014331031 1.326331220 1.682181389 2.053169692 2.390514283 2.647197068 2.806210367 2.880076376 2.894001544 2.876465936 2.854802688 2.847957713 2.861571065 2.890734501 2.928001488 2.969905802 3.017558855 3.074908963 3.197990583 4.209031538
//
IT	4806
RD	10
LK	-177215.679351
QD	-232.596849 -> -203.394524
RI	0.0052496700
TR	0.042752	0.013030
MT	10.547380
MM	C_pi: 1.981671, n_recomb: 19390.266666
RS	0	0.000000	8.045769	18.290173	0.000943	0.000037
RS	1	0.007691	8.045769	19.678308	0.001015	0.000253
RS	2	0.015973	8.045769	21.170265	0.001092	0.000574
RS	3	0.024892	8.045769	22.773565	0.001174	0.000914
RS	4	0.034497	0.736907	265.759425	0.013706	0.010601
RS	5	0.044841	0.736907	282.076899	0.014547	0.012214
RS	6	0.055981	0.481195	456.017495	0.023518	0.019822
RS	7	0.067977	0.481195	478.579136	0.024681	0.021352
RS	8	0.080895	0.392928	611.884986	0.031556	0.027673
RS	9	0.094808	0.392928	635.220520	0.032760	0.030009
RS	10	0.109790	0.385771	669.536563	0.034530	0.032392
RS	11	0.125924	0.385771	690.466766	0.035609	0.034659
RS	12	0.143300	0.444382	618.040118	0.031874	0.031610
RS	13	0.162011	0.444382	637.184330	0.032861	0.033322
RS	14	0.182162	0.567322	515.544070	0.026588	0.027303
RS	15	0.203862	0.567322	533.655899	0.027522	0.028560
RS	16	0.227232	0.758782	414.060085	0.021354	0.022346
RS	17	0.252398	0.758782	430.884231	0.022222	0.023333
RS	18	0.279500	1.018527	334.792851	0.017266	0.018250
RS	19	0.308687	1.018527	350.041108	0.018052	0.019088
RS	20	0.340118	1.340509	278.549862	0.014365	0.015284
RS	21	0.373966	1.340509	292.276981	0.015073	0.016022
RS	22	0.410418	1.712114	240.397337	0.012398	0.013248
RS	23	0.449673	1.712114	252.862408	0.013041	0.013898
RS	24	0.491947	2.103617	216.615182	0.011171	0.011941
RS	25	0.537472	2.103617	228.161203	0.011767	0.012520
RS	26	0.586499	2.462071	205.357748	0.010591	0.011270
RS	27	0.639296	2.462071	216.358581	0.011158	0.011815
RS	28	0.696153	2.734797	205.124379	0.010579	0.011186
RS	29	0.757384	2.734797	215.912949	0.011135	0.011732
RS	30	0.823323	2.901651	213.983488	0.011036	0.011607
RS	31	0.894334	2.901651	224.766127	0.011592	0.012170
RS	32	0.970806	2.975869	229.843969	0.011854	0.012422
RS	33	1.053159	2.975869	240.643068	0.012411	0.012998
RS	34	1.141845	2.985262	250.625702	0.012925	0.013512
RS	35	1.237353	2.985262	261.250196	0.013473	0.014086
RS	36	1.340205	2.961268	273.803751	0.014121	0.014735
RS	37	1.450968	2.961268	283.841051	0.014638	0.015276
RS	38	1.570249	2.933844	296.068463	0.015269	0.015903
RS	39	1.698704	2.933844	304.931967	0.015726	0.016365
RS	40	1.837038	2.923661	314.048087	0.016196	0.016810
RS	41	1.986012	2.923661	321.095224	0.016560	0.017145
RS	42	2.146442	2.936720	325.581104	0.016791	0.017323
RS	43	2.319210	2.936720	330.228939	0.017031	0.017503
RS	44	2.505266	2.967406	330.070690	0.017022	0.017424
RS	45	2.705631	2.967406	331.836837	0.017114	0.017439
RS	46	2.921405	3.007285	327.620352	0.016896	0.017153
RS	47	3.153774	3.007285	326.127280	0.016819	0.017006
RS	48	3.404014	3.052375	318.123902	0.016406	0.016539
RS	49	3.673500	3.052375	313.150178	0.016150	0.016228
RS	50	3.963711	3.103850	301.306066	0.015539	0.015584
RS	51	4.276241	3.103850	292.884688	0.015105	0.015113
RS	52	4.612808	3.166120	277.221426	0.014297	0.014292
RS	53	4.975259	3.166120	265.732200	0.013704	0.013678
RS	54	5.365585	3.301112	242.769641	0.012520	0.012512
RS	55	5.785930	3.301112	229.710465	0.011847	0.011827
RS	56	6.238603	3.301112	215.201692	0.011098	0.011073
RS	57	6.726090	3.301112	199.460434	0.010287	0.010262
RS	58	7.251068	4.435809	138.939424	0.007165	0.007293
RS	59	7.816422	4.435809	131.567522	0.006785	0.006897
RS	60	8.425255	4.435809	123.359750	0.006362	0.006462
RS	61	9.080912	4.435809	114.437643	0.005902	0.005993
RS	62	9.786994	4.435809	104.949049	0.005412	0.005498
RS	63	10.547380	4.435809	577.812868	0.029799	0.030642
PA	4+25*2+4+6 0.042751848 0.013030203 10.547379559 8.045769214 0.736907176 0.481195024 0.392927906 0.385770634 0.444381799 0.567322230 0.758782051 1.018527358 1.340508717 1.712113545 2.103617026 2.462070629 2.734796909 2.901650733 2.975868712 2.985261553 2.961268211 2.933843818 2.923661453 2.936719726 2.967405780 3.007284961 3.052374547 3.103850179 3.166120252 3.301111823 4.435808789
//
IT	5005
RD	11
LK	-177158.330287
QD	-216.772973 -> -190.054207
RI	0.0041644331
TR	0.041444	0.013191
MT	10.747368
MM	C_pi: 2.048571, n_recomb: 20280.675463
RS	0	0.000000	10.539996	14.656406	0.000723	0.000029
RS	1	0.007723	10.539996	15.777082	0.000778	0.000200
RS	2	0.016042	10.539996	16.982521	0.000837	0.000450
RS	3	0.025003	10.539996	18.278984	0.000901	0.000713
RS	4	0.034656	0.793886	259.614901	0.012801	0.010091
RS	5	0.045055	0.793886	275.904881	0.013604	0.011593
RS	6	0.056257	0.506053	457.536657	0.022560	0.019274
RS	7	0.068324	0.506053	480.855195	0.023710	0.020675
RS	8	0.081323	0.404859	628.308885	0.030981	0.027317
RS	9	0.095326	0.404859	653.016434	0.032199	0.029550
RS	10	0.110410	0.390458	701.268496	0.034578	0.032458
RS	11	0.126660	0.390458	723.557622	0.035677	0.034698
RS	12	0.144164	0.445103	654.648947	0.032279	0.031970
RS	13	0.163019	0.445103	674.944703	0.033280	0.033689
RS	14	0.183331	0.566209	548.034579	0.027023	0.027691
RS	15	0.205212	0.566209	567.222148	0.027969	0.028968
RS	16	0.228782	0.758352	439.455369	0.021669	0.022625
RS	17	0.254172	0.758352	457.296684	0.022548	0.023632
RS	18	0.281523	1.022433	353.772829	0.017444	0.018398
RS	19	0.310987	1.022433	369.932729	0.018241	0.019252
RS	20	0.342726	1.353601	292.709177	0.014433	0.015323
RS	21	0.376916	1.353601	307.222624	0.015149	0.016071
RS	22	0.413746	1.740095	251.144461	0.012383	0.013204
RS	23	0.453420	1.740095	264.280534	0.013031	0.013860
RS	24	0.496158	2.151436	225.092191	0.011099	0.011837
RS	25	0.542197	2.151436	237.220696	0.011697	0.012420
RS	26	0.591791	2.530776	212.564113	0.010481	0.011130
RS	27	0.645215	2.530776	224.096121	0.011050	0.011675
RS	28	0.702765	2.819782	211.951764	0.010451	0.011025
RS	29	0.764760	2.819782	223.260447	0.011009	0.011568
RS	30	0.831541	2.994964	221.198194	0.010907	0.011438
RS	31	0.903480	2.994964	232.524185	0.011465	0.011997
RS	32	0.980975	3.070037	238.083883	0.011739	0.012258
RS	33	1.064454	3.070037	249.471123	0.012301	0.012830
RS	34	1.154380	3.075325	260.403503	0.012840	0.013365
RS	35	1.251250	3.075325	271.665183	0.013395	0.013937
RS	36	1.355602	3.045146	285.463719	0.014076	0.014615
RS	37	1.468011	3.045146	296.170561	0.014604	0.015160
RS	38	1.589102	3.012046	309.683427	0.015270	0.015818
RS	39	1.719545	3.012046	319.212207	0.015740	0.016289
RS	40	1.860060	2.998389	329.372216	0.016241	0.016763
RS	41	2.011428	2.998389	337.034412	0.016619	0.017114
RS	42	2.174484	3.010579	342.158129	0.016871	0.017315
RS	43	2.350133	3.010579	347.328859	0.017126	0.017515
RS	44	2.539346	3.042360	347.419717	0.017131	0.017452
RS	45	2.743172	3.042360	349.582675	0.017237	0.017490
RS	46	2.962738	3.084370	345.326439	0.017027	0.017216
RS	47	3.199260	3.084370	344.074604	0.016966	0.017091
RS	48	3.454048	3.132129	335.796410	0.016557	0.016634
RS	49	3.728512	3.132129	330.883423	0.016315	0.016345
RS	50	4.024172	3.186892	318.515402	0.015705	0.015706
RS	51	4.342665	3.186892	309.961372	0.015284	0.015254
RS	52	4.685753	3.253554	293.489421	0.014471	0.014433
RS	53	5.055336	3.253554	281.683283	0.013889	0.013836
RS	54	5.453461	3.399776	257.140672	0.012679	0.012646
RS	55	5.882332	3.399776	243.696751	0.012016	0.011976
RS	56	6.344322	3.399776	228.682335	0.011276	0.011234
RS	57	6.841990	3.399776	212.318405	0.010469	0.010431
RS	58	7.378090	4.658819	145.432764	0.007171	0.007283
RS	59	7.955591	4.658819	138.270672	0.006818	0.006916
RS	60	8.577691	4.658819	130.198483	0.006420	0.006508
RS	61	9.247832	4.658819	121.329277	0.005983	0.006063
RS	62	9.969726	4.658819	111.804645	0.005513	0.005589
RS	63	10.747368	4.658819	634.690931	0.031295	0.032097
PA	4+25*2+4+6 0.041444446 0.013191308 10.747367924 10.539995576 0.793885966 0.506053359 0.404859346 0.390458226 0.445103099 0.566208768 0.758352214 1.022432644 1.353600901 1.740094816 2.151435988 2.530775853 2.819781866 2.994964489 3.070036707 3.075325362 3.045146372 3.012046003 2.998388560 3.010579105 3.042359889 3.084370270 3.132129336 3.186891764 3.253554395 3.399775959 4.658818671
//
IT	5227
RD	12
LK	-177105.846779
QD	-202.378788 -> -177.884133
RI	0.0033537475
TR	0.040227	0.013343
MT	10.939382
MM	C_pi: 2.114148, n_recomb: 21158.962022
RS	0	0.000000	13.657161	11.840920	0.000560	0.000023
RS	1	0.007753	13.657161	12.752061	0.000603	0.000159
RS	2	0.016106	13.657161	13.732743	0.000649	0.000355
RS	3	0.025107	13.657161	14.788181	0.000699	0.000561
RS	4	0.034806	0.850450	254.251254	0.012016	0.009634
RS	5	0.045257	0.850450	270.507219	0.012785	0.011045
RS	6	0.056519	0.530937	458.579089	0.021673	0.018752
RS	7	0.068653	0.530937	482.580407	0.022807	0.020042
RS	8	0.081728	0.417044	643.019939	0.030390	0.026942
RS	9	0.095816	0.417044	669.048736	0.031620	0.029083
RS	10	0.110997	0.395481	731.322173	0.034563	0.032476
RS	11	0.127355	0.395481	754.972508	0.035681	0.034690
RS	12	0.144981	0.446238	690.314840	0.032625	0.032284
RS	13	0.163973	0.446238	711.765196	0.033639	0.034010
RS	14	0.184438	0.565477	580.150647	0.027419	0.028052
RS	15	0.206489	0.565477	600.408690	0.028376	0.029347
RS	16	0.230250	0.758055	464.719778	0.021963	0.022893
RS	17	0.255853	0.758055	483.573405	0.022854	0.023919
RS	18	0.283441	1.025950	372.686840	0.017614	0.018545
RS	19	0.313168	1.025950	389.755390	0.018420	0.019414
RS	20	0.345199	1.365597	306.793432	0.014499	0.015367
RS	21	0.379713	1.365597	322.090014	0.015222	0.016124
RS	22	0.416903	1.766203	261.790458	0.012373	0.013168
RS	23	0.456977	1.766203	275.592603	0.013025	0.013830
RS	24	0.500157	2.196786	233.435482	0.011032	0.011745
RS	25	0.546684	2.196786	246.139043	0.011633	0.012331
RS	26	0.596819	2.596825	219.598356	0.010379	0.011001
RS	27	0.650841	2.596825	231.651489	0.010948	0.011546
RS	28	0.709050	2.902383	218.556786	0.010329	0.010875
RS	29	0.771772	2.902383	230.373189	0.010888	0.011415
RS	30	0.839357	3.086409	228.130399	0.010782	0.011278
RS	31	0.912182	3.086409	239.985934	0.011342	0.011832
RS	32	0.990652	3.162884	245.976557	0.011625	0.012100
RS	33	1.075206	3.162884	257.938401	0.012191	0.012669
RS	34	1.166315	3.164498	269.776950	0.012750	0.013220
RS	35	1.264487	3.164498	281.664991	0.013312	0.013791
RS	36	1.370270	3.128419	296.680529	0.014022	0.014494
RS	37	1.484254	3.128419	308.051462	0.014559	0.015041
RS	38	1.607074	3.089724	322.850029	0.015258	0.015729
RS	39	1.739417	3.089724	333.045958	0.015740	0.016209
RS	40	1.882019	3.072472	344.280211	0.016271	0.016712
RS	41	2.035677	3.072472	352.566930	0.016663	0.017077
RS	42	2.201247	3.083513	358.380904	0.016938	0.017302
RS	43	2.379653	3.083513	364.090238	0.017207	0.017520
RS	44	2.571890	3.115991	364.494803	0.017226	0.017476
RS	45	2.779030	3.115991	367.074285	0.017348	0.017535
RS	46	3.002230	3.159678	362.845996	0.017149	0.017275
RS	47	3.242733	3.159678	361.856584	0.017102	0.017172
RS	48	3.501881	3.209614	353.369494	0.016701	0.016726
RS	49	3.781120	3.209614	348.537159	0.016472	0.016457
RS	50	4.082007	3.267151	335.702993	0.015866	0.015826
RS	51	4.406220	3.267151	327.032438	0.015456	0.015392
RS	52	4.755569	3.337697	309.793780	0.014641	0.014572
RS	53	5.132001	3.337697	297.681671	0.014069	0.013990
RS	54	5.537616	3.494467	271.574904	0.012835	0.012779
RS	55	5.974677	3.494467	257.752063	0.012182	0.012123
RS	56	6.445622	3.494467	242.237485	0.011448	0.011392
RS	57	6.953076	3.494467	225.255757	0.010646	0.010596
RS	58	7.499872	4.878160	151.850008	0.007177	0.007274
RS	59	8.089059	4.878160	144.902978	0.006848	0.006934
RS	60	8.723922	4.878160	136.976235	0.006474	0.006551
RS	61	9.408004	4.878160	128.174185	0.006058	0.006129
RS	62	10.145120	4.878160	118.631661	0.005607	0.005675
RS	63	10.939382	4.878160	693.007181	0.032752	0.033522
PA	4+25*2+4+6 0.040227136 0.013343494 10.939381846 13.657160548 0.850450310 0.530937339 0.417044111 0.395480752 0.446238380 0.565477367 0.758054609 1.025950201 1.365596537 1.766202644 2.196786244 2.596824677 2.902382579 3.086409251 3.162883581 3.164498201 3.128419354 3.089724443 3.072472127 3.083512886 3.115991413 3.159678161 3.209614422 3.267150938 3.337696974 3.494466717 4.878160205
//
IT	5269
RD	13
LK	-177057.722315
QD	-189.253136 -> -166.757843
RI	0.0027380819
TR	0.039091	0.013487
MT	11.124164
MM	C_pi: 2.178524, n_recomb: 22025.296599
RS	0	0.000000	17.528206	9.633847	0.000437	0.000019
RS	1	0.007781	17.528206	10.379233	0.000471	0.000127
RS	2	0.016167	17.528206	11.181937	0.000508	0.000283
RS	3	0.025206	17.528206	12.046308	0.000547	0.000445
RS	4	0.034949	0.906477	249.558615	0.011331	0.009225
RS	5	0.045449	0.906477	265.778950	0.012067	0.010558
RS	6	0.056766	0.555820	459.249706	0.020851	0.018255
RS	7	0.068964	0.555820	483.868939	0.021969	0.019451
RS	8	0.082111	0.429435	656.228961	0.029794	0.026557
RS	9	0.096281	0.429435	683.527264	0.031034	0.028612
RS	10	0.111554	0.400757	759.846251	0.034499	0.032456
RS	11	0.128015	0.400757	784.856555	0.035634	0.034645
RS	12	0.145757	0.447681	725.117068	0.032922	0.032561
RS	13	0.164879	0.447681	747.724269	0.033948	0.034292
RS	14	0.185489	0.565018	611.938890	0.027783	0.028391
RS	15	0.207703	0.565018	633.262044	0.028752	0.029701
RS	16	0.231645	0.757795	489.893301	0.022242	0.023152
RS	17	0.257451	0.757795	509.754328	0.023144	0.024195
RS	18	0.285264	1.029042	391.562696	0.017778	0.018693
RS	19	0.315241	1.029042	409.536999	0.018594	0.019574
RS	20	0.347551	1.376503	320.827393	0.014566	0.015416
RS	21	0.382375	1.376503	336.904271	0.015296	0.016182
RS	22	0.419908	1.790509	272.352834	0.012365	0.013141
RS	23	0.460362	1.790509	286.816537	0.013022	0.013808
RS	24	0.503964	2.239766	241.660543	0.010972	0.011663
RS	25	0.550958	2.239766	254.932255	0.011575	0.012251
RS	26	0.601609	2.660345	226.473141	0.010282	0.010882
RS	27	0.656201	2.660345	239.037839	0.010853	0.011427
RS	28	0.715041	2.982736	224.951986	0.010213	0.010734
RS	29	0.778459	2.982736	237.264123	0.010772	0.011271
RS	30	0.846812	3.176138	234.792158	0.010660	0.011126
RS	31	0.920483	3.176138	247.163605	0.011222	0.011676
RS	32	0.999887	3.254542	253.535268	0.011511	0.011947
RS	33	1.085469	3.254542	266.058022	0.012080	0.012513
RS	34	1.177710	3.252922	278.756099	0.012656	0.013077
RS	35	1.277128	3.252922	291.259020	0.013224	0.013648
RS	36	1.384283	3.211226	307.459714	0.013959	0.014373
RS	37	1.499774	3.211226	319.488166	0.014506	0.014922
RS	38	1.624252	3.167037	335.566104	0.015235	0.015637
RS	39	1.758416	3.167037	346.429672	0.015729	0.016124
RS	40	1.903019	3.146089	358.763472	0.016289	0.016655
RS	41	2.058874	3.146089	367.682822	0.016694	0.017033
RS	42	2.226855	3.155718	374.237071	0.016991	0.017283
RS	43	2.407907	3.155718	380.499586	0.017276	0.017519
RS	44	2.603047	3.188529	381.281217	0.017311	0.017494
RS	45	2.813371	3.188529	384.296167	0.017448	0.017573
RS	46	3.040059	3.233466	380.164166	0.017260	0.017329
RS	47	3.284387	3.233466	379.457969	0.017228	0.017246
RS	48	3.547725	3.285121	370.828945	0.016837	0.016814
RS	49	3.831554	3.285121	366.097176	0.016622	0.016564
RS	50	4.137467	3.344950	352.856630	0.016021	0.015942
RS	51	4.467184	3.344950	344.085944	0.015622	0.015526
RS	52	4.822555	3.418890	326.125754	0.014807	0.014709
RS	53	5.205578	3.418890	313.718862	0.014244	0.014141
RS	54	5.618404	3.585539	286.068551	0.012988	0.012911
RS	55	6.063352	3.585539	271.872471	0.012344	0.012268
RS	56	6.542922	3.585539	255.863034	0.011617	0.011546
RS	57	7.059806	3.585539	238.268186	0.010818	0.010756
RS	58	7.616909	5.093857	158.201410	0.007183	0.007267
RS	59	8.217360	5.093857	151.473348	0.006877	0.006952
RS	60	8.864532	5.093857	143.700052	0.006524	0.006593
RS	61	9.562061	5.093857	134.977124	0.006128	0.006192
RS	62	10.313864	5.093857	125.432269	0.005695	0.005756
RS	63	11.124164	5.093857	752.669463	0.034173	0.034918
PA	4+25*2+4+6 0.039091389 0.013487175 11.124164191 17.528206288 0.906477420 0.555820469 0.429434614 0.400757218 0.447680942 0.565017967 0.757794713 1.029042015 1.376503262 1.790509120 2.239765551 2.660345067 2.982735520 3.176138219 3.254542492 3.252922313 3.211226207 3.167037094 3.146088908 3.155718025 3.188529169 3.233466441 3.285121365 3.344950076 3.418890077 3.585538717 5.093856896
//
IT	4625
RD	14
LK	-177013.517763
QD	-177.256630 -> -156.564110
RI	0.0022633041
TR	0.038030	0.013623
MT	11.302244
MM	C_pi: 2.241769, n_recomb: 22879.733510
RS	0	0.000000	22.307794	7.886484	0.000345	0.000015
RS	1	0.007808	22.307794	8.499632	0.000371	0.000102
RS	2	0.016225	22.307794	9.160230	0.000400	0.000226
RS	3	0.025300	22.307794	9.871913	0.000431	0.000355
RS	4	0.035084	0.961896	245.434959	0.010727	0.008857
RS	5	0.045631	0.961896	261.620555	0.011435	0.010125
RS	6	0.057002	0.580677	459.627159	0.020089	0.017784
RS	7	0.069260	0.580677	484.807194	0.021189	0.018897
RS	8	0.082476	0.442000	668.097331	0.029200	0.026165
RS	9	0.096723	0.442000	696.612876	0.030447	0.028142
RS	10	0.112083	0.406234	786.947854	0.034395	0.032405
RS	11	0.128643	0.406234	813.313693	0.035547	0.034569
RS	12	0.146495	0.449361	759.100841	0.033178	0.032806
RS	13	0.165741	0.449361	782.866312	0.034217	0.034541
RS	14	0.186490	0.564757	643.426374	0.028122	0.028710
RS	15	0.208859	0.564757	665.809001	0.029100	0.030035
RS	16	0.232974	0.757521	514.996852	0.022509	0.023404
RS	17	0.258972	0.757521	535.860092	0.023421	0.024462
RS	18	0.287000	1.031689	410.421707	0.017938	0.018841
RS	19	0.317217	1.031689	429.298815	0.018763	0.019734
RS	20	0.349793	1.386362	334.825566	0.014634	0.015470
RS	21	0.384913	1.386362	351.680003	0.015371	0.016244
RS	22	0.422774	1.813081	282.846275	0.012362	0.013121
RS	23	0.463592	1.813081	297.967354	0.013023	0.013793
RS	24	0.507597	2.280467	249.779718	0.010917	0.011589
RS	25	0.555037	2.280467	263.613083	0.011522	0.012180
RS	26	0.606182	2.721426	233.200885	0.010192	0.010772
RS	27	0.661320	2.721426	246.268050	0.010764	0.011317
RS	28	0.720763	3.060918	231.150715	0.010103	0.010601
RS	29	0.784848	3.060918	243.947024	0.010662	0.011135
RS	30	0.853936	3.264197	241.199645	0.010542	0.010981
RS	31	0.928418	3.264197	254.073664	0.011105	0.011527
RS	32	1.008716	3.345072	260.775134	0.011398	0.011799
RS	33	1.095284	3.345072	273.845025	0.011969	0.012362
RS	34	1.188611	3.340641	287.355477	0.012559	0.012937
RS	35	1.289224	3.340641	300.461251	0.013132	0.013507
RS	36	1.397694	3.293606	317.812209	0.013891	0.014251
RS	37	1.514632	3.293606	330.490535	0.014445	0.014803
RS	38	1.640702	3.244022	347.837522	0.015203	0.015542
RS	39	1.776614	3.244022	359.367735	0.015707	0.016037
RS	40	1.923138	3.219298	372.820892	0.016295	0.016594
RS	41	2.081103	3.219298	382.379353	0.016713	0.016985
RS	42	2.251402	3.227282	389.719709	0.017033	0.017258
RS	43	2.434997	3.227282	396.548466	0.017332	0.017511
RS	44	2.632928	3.260095	397.767619	0.017385	0.017507
RS	45	2.846312	3.260095	401.235769	0.017537	0.017606
RS	46	3.076358	3.305886	397.267636	0.017363	0.017379
RS	47	3.324365	3.305886	396.864585	0.017346	0.017316
RS	48	3.591737	3.358831	388.160792	0.016965	0.016898
RS	49	3.879984	3.358831	383.549020	0.016764	0.016667
RS	50	4.190738	3.420499	369.962901	0.016170	0.016056
RS	51	4.525755	3.420499	361.108321	0.015783	0.015656
RS	52	4.886930	3.497369	342.473546	0.014968	0.014843
RS	53	5.276305	3.497369	329.783093	0.014414	0.014288
RS	54	5.696083	3.673244	300.613827	0.013139	0.013041
RS	55	6.148636	3.673244	286.050029	0.012502	0.012410
RS	56	6.636524	3.673244	269.550895	0.011781	0.011697
RS	57	7.162506	3.673244	251.347497	0.010986	0.010913
RS	58	7.729556	5.305855	164.493050	0.007189	0.007261
RS	59	8.340881	5.305855	157.986811	0.006905	0.006970
RS	60	8.999938	5.305855	150.373486	0.006572	0.006632
RS	61	9.710453	5.305855	141.739806	0.006195	0.006251
RS	62	10.476444	5.305855	132.206084	0.005778	0.005833
RS	63	11.302244	5.305855	813.573577	0.035559	0.036283
PA	4+25*2+4+6 0.038029891 0.013622886 11.302244006 22.307794174 0.961896046 0.580676592 0.442000348 0.406234219 0.449361385 0.564756628 0.757520814 1.031688773 1.386361908 1.813081389 2.280467028 2.721425816 3.060918204 3.264197349 3.345071614 3.340640925 3.293606488 3.244022080 3.219298056 3.227281573 3.260094830 3.305886137 3.358830731 3.420498680 3.497369274 3.673243835 5.305855104
//
IT	4843
RD	15
LK	-176972.848503
QD	-166.267835 -> -147.205086
RI	0.0018920833
TR	0.037036	0.013751
MT	11.474056
MM	C_pi: 2.303923, n_recomb: 23722.143242
RS	0	0.000000	28.184398	6.489739	0.000274	0.000012
RS	1	0.007834	28.184398	6.996484	0.000295	0.000083
RS	2	0.016281	28.184398	7.542660	0.000318	0.000182
RS	3	0.025390	28.184398	8.131313	0.000343	0.000285
RS	4	0.035212	1.016572	241.812836	0.010194	0.008525
RS	5	0.045804	1.016572	257.966932	0.010875	0.009736
RS	6	0.057225	0.605483	459.766897	0.019381	0.017338
RS	7	0.069542	0.605483	485.456992	0.020464	0.018379
RS	8	0.082823	0.454720	678.750763	0.028613	0.025771
RS	9	0.097144	0.454720	708.430960	0.029864	0.027675
RS	10	0.112587	0.411872	812.709008	0.034260	0.032327
RS	11	0.129240	0.411872	840.422799	0.035428	0.034468
RS	12	0.147198	0.451224	792.300998	0.033399	0.033023
RS	13	0.166562	0.451224	817.224929	0.034450	0.034762
RS	14	0.187443	0.564639	674.626116	0.028439	0.029012
RS	15	0.209960	0.564639	698.061972	0.029427	0.030350
RS	16	0.234241	0.757202	540.036935	0.022765	0.023649
RS	17	0.260424	0.757202	561.896611	0.023687	0.024722
RS	18	0.288658	1.033901	429.269258	0.018096	0.018989
RS	19	0.319103	1.033901	449.045793	0.018929	0.019894
RS	20	0.351934	1.395210	348.797874	0.014703	0.015528
RS	21	0.387336	1.395210	366.427036	0.015447	0.016309
RS	22	0.425512	1.834003	293.277519	0.012363	0.013107
RS	23	0.466678	1.834003	309.051824	0.013028	0.013784
RS	24	0.511068	2.318987	257.799966	0.010867	0.011523
RS	25	0.558936	2.318987	272.188661	0.011474	0.012116
RS	26	0.610554	2.780135	239.791165	0.010108	0.010671
RS	27	0.666216	2.780135	253.352018	0.010680	0.011215
RS	28	0.726237	3.136963	237.165074	0.009998	0.010476
RS	29	0.790960	3.136963	250.434340	0.010557	0.011008
RS	30	0.860754	3.350617	247.365387	0.010428	0.010843
RS	31	0.936015	3.350617	260.728813	0.010991	0.011386
RS	32	1.017171	3.434468	267.711160	0.011285	0.011657
RS	33	1.104685	3.434468	281.314322	0.011859	0.012217
RS	34	1.199054	3.427654	295.588413	0.012460	0.012800
RS	35	1.300815	3.427654	309.284441	0.013038	0.013369
RS	36	1.410548	3.375554	327.748440	0.013816	0.014129
RS	37	1.528877	3.375554	341.067891	0.014378	0.014683
RS	38	1.656475	3.320682	359.668980	0.015162	0.015445
RS	39	1.794069	3.320682	371.863299	0.015676	0.015947
RS	40	1.942441	3.292116	386.450797	0.016291	0.016529
RS	41	2.102436	3.292116	396.653088	0.016721	0.016932
RS	42	2.274964	3.298240	404.821483	0.017065	0.017229
RS	43	2.461007	3.298240	412.227807	0.017377	0.017498
RS	44	2.661624	3.330748	413.942463	0.017450	0.017516
RS	45	2.877956	3.330748	417.880002	0.017616	0.017632
RS	46	3.111234	3.377032	414.140805	0.017458	0.017425
RS	47	3.362787	3.377032	414.059694	0.017455	0.017380
RS	48	3.634044	3.430868	405.347486	0.017087	0.016979
RS	49	3.926551	3.430868	400.874443	0.016899	0.016765
RS	50	4.241971	3.493948	387.004293	0.016314	0.016166
RS	51	4.582100	3.493948	378.081726	0.015938	0.015781
RS	52	4.948873	3.573315	358.820228	0.015126	0.014974
RS	53	5.344377	3.573315	345.857461	0.014580	0.014431
RS	54	5.770863	3.757787	315.197126	0.013287	0.013170
RS	55	6.230757	3.757787	300.271172	0.012658	0.012549
RS	56	6.726678	3.757787	283.287616	0.011942	0.011844
RS	57	7.261446	3.757787	264.480444	0.011149	0.011065
RS	58	7.838106	5.514101	170.726186	0.007197	0.007257
RS	59	8.459938	5.514101	164.443929	0.006932	0.006987
RS	60	9.130481	5.514101	156.996051	0.006618	0.006669
RS	61	9.853552	5.514101	148.460403	0.006258	0.006307
RS	62	10.633265	5.514101	138.949704	0.005857	0.005906
RS	63	11.474056	5.514101	875.602216	0.036911	0.037616
PA	4+25*2+4+6 0.037036176 0.013751158 11.474055843 28.184397542 1.016571768 0.605483003 0.454720373 0.411872271 0.451223839 0.564638676 0.757202223 1.033901307 1.395209654 1.834002936 2.318987490 2.780134668 3.136963080 3.350616820 3.434468035 3.427653774 3.375554335 3.320681876 3.292116156 3.298240457 3.330748416 3.377032415 3.430868184 3.493947627 3.573315222 3.757787127 5.514101464
//
IT	4542
RD	16
LK	-176935.376142
QD	-156.181209 -> -138.595274
RI	0.0015989131
TR	0.036104	0.013872
MT	11.640032
MM	C_pi: 2.365016, n_recomb: 24552.343021
RS	0	0.000000	35.374997	5.365364	0.000219	0.000010
RS	1	0.007858	35.374997	5.785960	0.000236	0.000067
RS	2	0.016333	35.374997	6.239442	0.000254	0.000147
RS	3	0.025475	35.374997	6.728366	0.000274	0.000230
RS	4	0.035334	1.070405	238.629707	0.009719	0.008226
RS	5	0.045969	1.070405	254.756787	0.010376	0.009387
RS	6	0.057439	0.630202	459.723945	0.018724	0.016917
RS	7	0.069810	0.630202	485.879265	0.019790	0.017894
RS	8	0.083153	0.467570	688.306987	0.028034	0.025378
RS	9	0.097545	0.467570	719.099405	0.029288	0.027215
RS	10	0.113068	0.417643	837.193542	0.034098	0.032228
RS	11	0.129811	0.417643	866.244790	0.035282	0.034345
RS	12	0.147869	0.453233	824.730596	0.033591	0.033215
RS	13	0.167347	0.453233	850.812034	0.034653	0.034957
RS	14	0.188354	0.564634	705.531271	0.028736	0.029299
RS	15	0.211013	0.564634	730.013543	0.029733	0.030648
RS	16	0.235452	0.756823	565.012695	0.023013	0.023887
RS	17	0.261811	0.756823	587.862389	0.023943	0.024974
RS	18	0.290242	1.035696	448.107832	0.018251	0.019137
RS	19	0.320907	1.035696	468.779945	0.019093	0.020053
RS	20	0.353981	1.403113	362.745199	0.014774	0.015589
RS	21	0.389655	1.403113	381.145962	0.015524	0.016378
RS	22	0.428131	1.853361	303.650846	0.012367	0.013099
RS	23	0.469631	1.853361	320.074200	0.013036	0.013780
RS	24	0.514392	2.355424	265.726649	0.010823	0.011464
RS	25	0.562670	2.355424	280.664486	0.011431	0.012059
RS	26	0.614742	2.836557	246.250761	0.010030	0.010576
RS	27	0.670905	2.836557	260.296759	0.010602	0.011120
RS	28	0.731482	3.210928	243.004032	0.009897	0.010359
RS	29	0.796819	3.210928	256.735314	0.010457	0.010888
RS	30	0.867290	3.435410	253.302110	0.010317	0.010711
RS	31	0.943299	3.435410	267.142011	0.010881	0.011251
RS	32	1.025280	3.522734	274.357085	0.011174	0.011519
RS	33	1.113703	3.522734	288.479624	0.011750	0.012076
RS	34	1.209075	3.513938	303.469834	0.012360	0.012666
RS	35	1.311940	3.513938	317.743087	0.012941	0.013233
RS	36	1.422889	3.457045	337.280885	0.013737	0.014008
RS	37	1.542555	3.457045	351.231746	0.014305	0.014564
RS	38	1.671626	3.396995	371.068370	0.015113	0.015347
RS	39	1.810838	3.396995	383.922790	0.015637	0.015854
RS	40	1.960989	3.364534	399.655078	0.016278	0.016461
RS	41	2.122939	3.364534	410.504144	0.016720	0.016875
RS	42	2.297615	3.368617	419.536951	0.017087	0.017196
RS	43	2.486017	3.368617	427.530378	0.017413	0.017480
RS	44	2.689223	3.400541	429.794670	0.017505	0.017520
RS	45	2.908397	3.400541	434.216195	0.017685	0.017653
RS	46	3.144794	3.446983	430.768864	0.017545	0.017466
RS	47	3.399766	3.446983	431.027207	0.017555	0.017439
RS	48	3.674773	3.501339	422.371698	0.017203	0.017055
RS	49	3.971391	3.501339	418.055249	0.017027	0.016858
RS	50	4.291316	3.565441	403.961206	0.016453	0.016273
RS	51	4.636380	3.565441	394.986264	0.016088	0.015902
RS	52	5.008559	3.646896	375.147126	0.015279	0.015102
RS	53	5.409984	3.646896	361.923316	0.014741	0.014571
RS	54	5.842952	3.839359	329.803093	0.013433	0.013296
RS	55	6.309942	3.839359	314.520595	0.012810	0.012685
RS	56	6.813628	3.839359	297.058037	0.012099	0.011988
RS	57	7.356893	3.839359	277.652108	0.011309	0.011213
RS	58	7.942847	5.718588	176.899608	0.007205	0.007254
RS	59	8.574845	5.718588	170.843006	0.006958	0.007003
RS	60	9.256504	5.718588	163.565272	0.006662	0.006705
RS	61	9.991727	5.718588	155.135399	0.006319	0.006360
RS	62	10.784723	5.718588	145.658379	0.005933	0.005975
RS	63	11.640032	5.718588	938.633569	0.038230	0.038919
PA	4+25*2+4+6 0.036104330 0.013872444 11.640031871 35.374997013 1.070405085 0.630202069 0.467570442 0.417643270 0.453232576 0.564634368 0.756823468 1.035695836 1.403113273 1.853361327 2.355424027 2.836556573 3.210928416 3.435409880 3.522734181 3.513937927 3.457044645 3.396995021 3.364534322 3.368616693 3.400541358 3.446982805 3.501339031 3.565441326 3.646895985 3.839359422 5.718587955
//
IT	5016
RD	17
LK	-176900.801035
QD	-146.904452 -> -130.659616
RI	0.0013650355
TR	0.035229	0.013987
MT	11.800477
MM	C_pi: 2.425055, n_recomb: 25370.107191
RS	0	0.000000	44.145794	4.453388	0.000176	0.000008
RS	1	0.007881	44.145794	4.803749	0.000189	0.000055
RS	2	0.016383	44.145794	5.181621	0.000204	0.000120
RS	3	0.025556	44.145794	5.589157	0.000220	0.000187
RS	4	0.035451	1.123247	235.844797	0.009296	0.007955
RS	5	0.046126	1.123247	251.950748	0.009931	0.009073
RS	6	0.057642	0.654806	459.534956	0.018113	0.016519
RS	7	0.070066	0.654806	486.115494	0.019161	0.017439
RS	8	0.083469	0.480536	696.856816	0.027468	0.024988
RS	9	0.097929	0.480536	728.709302	0.028723	0.026761
RS	10	0.113528	0.423520	860.465665	0.033917	0.032110
RS	11	0.130356	0.423520	890.841018	0.035114	0.034205
RS	12	0.148511	0.455360	856.394321	0.033756	0.033385
RS	13	0.168096	0.455360	883.631056	0.034830	0.035129
RS	14	0.189225	0.564716	736.135637	0.029016	0.029571
RS	15	0.212020	0.564716	761.656753	0.030022	0.030931
RS	16	0.236610	0.756379	589.914866	0.023252	0.024121
RS	17	0.263139	0.756379	613.747370	0.024192	0.025220
RS	18	0.291758	1.037096	466.933023	0.018405	0.019284
RS	19	0.322633	1.037096	488.496223	0.019255	0.020211
RS	20	0.355942	1.410118	376.669747	0.014847	0.015654
RS	21	0.391875	1.410118	395.838669	0.015603	0.016450
RS	22	0.430640	1.871237	313.967907	0.012376	0.013096
RS	23	0.472461	1.871237	331.035980	0.013048	0.013782
RS	24	0.517577	2.389855	273.563906	0.010783	0.011411
RS	25	0.566249	2.389855	289.044746	0.011393	0.012008
RS	26	0.618757	2.890758	252.585058	0.009956	0.010489
RS	27	0.675403	2.890758	267.107811	0.010528	0.011032
RS	28	0.736514	3.282823	248.677275	0.009802	0.010248
RS	29	0.802440	3.282823	262.859909	0.010361	0.010775
RS	30	0.873563	3.518570	259.020816	0.010210	0.010585
RS	31	0.950291	3.518570	273.324440	0.010773	0.011122
RS	32	1.033065	3.609836	280.726191	0.011065	0.011386
RS	33	1.122364	3.609836	295.354188	0.011642	0.011941
RS	34	1.218700	3.599451	311.013094	0.012259	0.012534
RS	35	1.322628	3.599451	325.850125	0.012844	0.013101
RS	36	1.434747	3.538032	346.420966	0.013655	0.013888
RS	37	1.555702	3.538032	360.992599	0.014229	0.014446
RS	38	1.686190	3.472921	382.042885	0.015059	0.015247
RS	39	1.826962	3.472921	395.551991	0.015591	0.015761
RS	40	1.978828	3.436523	412.435212	0.016257	0.016390
RS	41	2.142664	3.436523	423.932266	0.016710	0.016814
RS	42	2.319411	3.438398	433.861666	0.017101	0.017159
RS	43	2.510087	3.438398	442.449907	0.017440	0.017457
RS	44	2.715792	3.469481	445.314774	0.017553	0.017519
RS	45	2.937708	3.469481	450.233160	0.017747	0.017669
RS	46	3.177113	3.515772	447.137632	0.017625	0.017503
RS	47	3.435387	3.515772	447.751530	0.017649	0.017492
RS	48	3.714015	3.570311	439.215317	0.017312	0.017127
RS	49	4.014602	3.570311	435.072401	0.017149	0.016946
RS	50	4.338879	3.635068	420.814585	0.016587	0.016375
RS	51	4.688713	3.635068	411.802349	0.016232	0.016019
RS	52	5.066117	3.718230	391.434485	0.015429	0.015226
RS	53	5.473265	3.718230	377.960859	0.014898	0.014706
RS	54	5.912501	3.918109	344.414306	0.013576	0.013419
RS	55	6.386354	3.918109	328.781038	0.012959	0.012817
RS	56	6.897552	3.918109	310.845175	0.012252	0.012127
RS	57	7.449037	3.918109	290.845911	0.011464	0.011357
RS	58	8.043987	5.919273	183.010775	0.007214	0.007251
RS	59	8.685824	5.919273	177.181099	0.006984	0.007020
RS	60	9.378246	5.919273	170.077553	0.006704	0.006739
RS	61	10.125239	5.919273	161.760333	0.006376	0.006411
RS	62	10.931102	5.919273	152.326607	0.006004	0.006040
RS	63	11.800477	5.919273	1002.543988	0.039517	0.040190
PA	4+25*2+4+6 0.035229294 0.013987245 11.800477275 44.145793786 1.123246954 0.654805514 0.480536054 0.423519724 0.455360151 0.564715947 0.756378502 1.037096418 1.410118295 1.871236970 2.389855427 2.890757658 3.282823042 3.518569604 3.609836163 3.599450957 3.538032038 3.472920537 3.436523239 3.438398385 3.469481243 3.515772001 3.570310577 3.635067801 3.718230500 3.918109100 5.919273143
//
IT	4193
RD	18
LK	-176868.857883
QD	-138.356883 -> -123.332311
RI	0.0011771542
TR	0.034406	0.014096
MT	11.955690
MM	C_pi: 2.484067, n_recomb: 26175.445824
RS	0	0.000000	54.795316	3.710249	0.000142	0.000007
RS	1	0.007903	54.795316	4.003114	0.000153	0.000045
RS	2	0.016431	54.795316	4.319064	0.000165	0.000098
RS	3	0.025633	54.795316	4.659914	0.000178	0.000152
RS	4	0.035562	1.174993	233.418108	0.008917	0.007710
RS	5	0.046276	1.174993	249.509538	0.009532	0.008790
RS	6	0.057837	0.679262	459.236772	0.017545	0.016143
RS	7	0.070311	0.679262	486.207118	0.018575	0.017012
RS	8	0.083772	0.493606	704.484855	0.026914	0.024602
RS	9	0.098296	0.493606	737.346086	0.028169	0.026316
RS	10	0.113968	0.429493	882.563108	0.033717	0.031977
RS	11	0.130878	0.429493	914.247156	0.034928	0.034049
RS	12	0.149125	0.457588	887.298663	0.033898	0.033536
RS	13	0.168814	0.457588	915.687671	0.034983	0.035280
RS	14	0.190060	0.564871	766.428630	0.029280	0.029831
RS	15	0.212984	0.564871	792.980713	0.030295	0.031200
RS	16	0.237720	0.755875	614.732819	0.023485	0.024349
RS	17	0.264411	0.755875	639.540472	0.024433	0.025460
RS	18	0.293212	1.038140	485.740445	0.018557	0.019432
RS	19	0.324288	1.038140	508.189842	0.019415	0.020369
RS	20	0.357821	1.416314	390.566493	0.014921	0.015722
RS	21	0.394004	1.416314	410.499826	0.015683	0.016525
RS	22	0.433047	1.887733	324.230384	0.012387	0.013098
RS	23	0.475175	1.887733	341.938838	0.013063	0.013788
RS	24	0.520633	2.422402	281.314927	0.010747	0.011364
RS	25	0.569684	2.422402	297.332764	0.011359	0.011963
RS	26	0.622611	2.942823	258.801513	0.009887	0.010407
RS	27	0.679721	2.942823	273.792967	0.010460	0.010951
RS	28	0.741345	3.352720	254.193485	0.009711	0.010143
RS	29	0.807839	3.352720	268.817173	0.010270	0.010668
RS	30	0.879589	3.600107	264.535467	0.010106	0.010465
RS	31	0.957009	3.600107	279.290499	0.010670	0.010998
RS	32	1.040548	3.695757	286.835333	0.010958	0.011258
RS	33	1.130689	3.695757	301.955158	0.011536	0.011810
RS	34	1.227954	3.684156	318.236920	0.012158	0.012406
RS	35	1.332906	3.684156	333.624254	0.012746	0.012972
RS	36	1.446154	3.618465	355.187898	0.013570	0.013768
RS	37	1.568351	3.618465	370.369164	0.014149	0.014328
RS	38	1.700206	3.548403	392.609611	0.014999	0.015146
RS	39	1.842482	3.548403	406.766958	0.015540	0.015665
RS	40	1.996002	3.508051	424.802185	0.016229	0.016316
RS	41	2.161656	3.508051	436.947026	0.016693	0.016751
RS	42	2.340402	3.507568	447.801467	0.017108	0.017119
RS	43	2.533275	3.507568	456.990618	0.017459	0.017431
RS	44	2.741391	3.537577	460.502628	0.017593	0.017515
RS	45	2.965955	3.537577	465.929176	0.017800	0.017681
RS	46	3.208267	3.583435	463.242033	0.017698	0.017536
RS	47	3.469730	3.583435	464.226225	0.017735	0.017541
RS	48	3.751857	3.637840	455.870001	0.017416	0.017196
RS	49	4.056281	3.637840	451.916478	0.017265	0.017029
RS	50	4.384765	3.702914	437.553240	0.016716	0.016474
RS	51	4.739211	3.702914	428.518128	0.016371	0.016131
RS	52	5.121669	3.787429	407.670383	0.015575	0.015347
RS	53	5.534354	3.787429	393.957817	0.015051	0.014837
RS	54	5.979655	3.994175	359.019906	0.013716	0.013540
RS	55	6.460149	3.994175	343.041475	0.013105	0.012947
RS	56	6.978618	3.994175	324.637913	0.012402	0.012263
RS	57	7.538064	3.994175	304.050739	0.011616	0.011497
RS	58	8.141725	6.116156	189.059435	0.007223	0.007250
RS	59	8.793094	6.116156	183.457575	0.007009	0.007035
RS	60	9.495944	6.116156	176.531654	0.006744	0.006771
RS	61	10.254341	6.116156	168.333139	0.006431	0.006459
RS	62	11.072678	6.116156	158.951328	0.006073	0.006103
RS	63	11.955690	6.116156	1067.231285	0.040772	0.041431
PA	4+25*2+4+6 0.034406459 0.014096007 11.955689852 54.795315660 1.174992910 0.679261992 0.493606283 0.429493403 0.457588366 0.564871051 0.755875007 1.038139868 1.416313759 1.887733356 2.422401600 2.942823363 3.352720033 3.600106587 3.695756775 3.684156359 3.618464556 3.548403473 3.508050835 3.507567979 3.537577078 3.583435229 3.637840227 3.702914015 3.787428545 3.994175067 6.116156211
//
IT	4938
RD	19
LK	-176839.309619
QD	-130.467045 -> -116.554889
RI	0.0010252965
TR	0.033631	0.014199
MT	12.106103
MM	C_pi: 2.542067, n_recomb: 26967.982196
RS	0	0.000000	67.686776	3.101261	0.000115	0.000006
RS	1	0.007925	67.686776	3.346811	0.000124	0.000037
RS	2	0.016477	67.686776	3.611784	0.000134	0.000080
RS	3	0.025707	67.686776	3.897715	0.000145	0.000125
RS	4	0.035669	1.225481	231.325727	0.008578	0.007488
RS	5	0.046420	1.225481	247.410336	0.009174	0.008534
RS	6	0.058023	0.703532	458.860560	0.017015	0.015789
RS	7	0.070546	0.703532	486.189362	0.018028	0.016612
RS	8	0.084061	0.506763	711.271291	0.026375	0.024222
RS	9	0.098647	0.506763	745.090854	0.027629	0.025880
RS	10	0.114389	0.435544	903.538605	0.033504	0.031831
RS	11	0.131378	0.435544	936.513450	0.034727	0.033881
RS	12	0.149714	0.459899	917.443310	0.034020	0.033668
RS	13	0.169503	0.459899	946.980161	0.035115	0.035413
RS	14	0.190860	0.565089	796.388452	0.029531	0.030078
RS	15	0.213909	0.565089	823.962836	0.030553	0.031456
RS	16	0.238785	0.755313	639.451557	0.023712	0.024571
RS	17	0.265632	0.755313	665.225841	0.024667	0.025693
RS	18	0.294607	1.038856	504.518417	0.018708	0.019579
RS	19	0.325878	1.038856	527.848355	0.019573	0.020526
RS	20	0.359627	1.421752	404.430800	0.014997	0.015792
RS	21	0.396050	1.421752	425.124313	0.015764	0.016601
RS	22	0.435360	1.902935	334.435051	0.012401	0.013104
RS	23	0.477785	1.902935	352.779246	0.013081	0.013798
RS	24	0.523572	2.453146	288.980200	0.010716	0.011321
RS	25	0.572987	2.453146	305.528955	0.011329	0.011923
RS	26	0.626318	2.992824	264.902605	0.009823	0.010331
RS	27	0.683876	2.992824	280.354763	0.010396	0.010875
RS	28	0.745995	3.420658	259.557710	0.009625	0.010044
RS	29	0.813036	3.420658	274.612297	0.010183	0.010567
RS	30	0.885390	3.680034	269.853305	0.010006	0.010350
RS	31	0.963478	3.680034	285.047554	0.010570	0.010881
RS	32	1.047754	3.780488	292.693799	0.010853	0.011134
RS	33	1.138708	3.780488	308.291806	0.011432	0.011684
RS	34	1.236870	3.768043	325.150652	0.012057	0.012281
RS	35	1.342811	3.768043	341.074473	0.012647	0.012846
RS	36	1.457147	3.698324	363.590143	0.013482	0.013651
RS	37	1.580544	3.698324	379.369130	0.014067	0.014212
RS	38	1.713720	3.623434	402.773101	0.014935	0.015046
RS	39	1.857449	3.623434	417.571003	0.015484	0.015570
RS	40	2.012569	3.579110	436.756302	0.016195	0.016241
RS	41	2.179980	3.579110	449.547111	0.016670	0.016685
RS	42	2.360659	3.576145	461.349554	0.017107	0.017076
RS	43	2.555655	3.576145	471.143977	0.017470	0.017400
RS	44	2.766104	3.604870	475.345692	0.017626	0.017507
RS	45	2.993230	3.604870	481.290058	0.017847	0.017688
RS	46	3.238354	3.650038	479.064569	0.017764	0.017565
RS	47	3.502904	3.650038	480.432424	0.017815	0.017586
RS	48	3.788418	3.704021	472.314207	0.017514	0.017260
RS	49	4.096558	3.704021	468.565020	0.017375	0.017109
RS	50	4.429117	3.769104	454.152845	0.016840	0.016570
RS	51	4.788029	3.769104	445.108934	0.016505	0.016239
RS	52	5.175384	3.854645	423.829779	0.015716	0.015465
RS	53	5.593434	3.854645	409.889350	0.015199	0.014965
RS	54	6.044614	4.067741	373.597637	0.013853	0.013659
RS	55	6.531547	4.067741	357.280061	0.013248	0.013073
RS	56	7.057068	4.067741	338.414960	0.012549	0.012395
RS	57	7.624234	4.067741	317.245994	0.011764	0.011633
RS	58	8.236345	6.309339	195.038874	0.007232	0.007249
RS	59	8.896963	6.309339	189.665599	0.007033	0.007050
RS	60	9.609933	6.309339	182.920445	0.006783	0.006801
RS	61	10.379402	6.309339	174.846246	0.006483	0.006504
RS	62	11.209848	6.309339	165.524399	0.006138	0.006162
RS	63	12.106103	6.309339	1132.560570	0.041996	0.042640
PA	4+25*2+4+6 0.033631305 0.014198980 12.106102851 67.686775698 1.225480887 0.703532269 0.506762514 0.435543968 0.459898616 0.565088687 0.755312737 1.038855673 1.421751685 1.902934944 2.453145504 2.992823879 3.420658452 3.680034490 3.780487797 3.768042578 3.698323819 3.623433992 3.579110061 3.576144576 3.604869670 3.650037525 3.704020876 3.769104324 3.854644659 4.067741030 6.309338881
//
IT	4767
RD	20
LK	-176811.944912
QD	-123.172570 -> -110.276296
RI	0.0009019171
TR	0.032900	0.014297
MT	12.251874
MM	C_pi: 2.599057, n_recomb: 27747.705770
RS	0	0.000000	83.252557	2.599648	0.000094	0.000005
RS	1	0.007945	83.252557	2.806075	0.000101	0.000030
RS	2	0.016521	83.252557	3.028883	0.000109	0.000066
RS	3	0.025778	83.252557	3.269372	0.000118	0.000103
RS	4	0.035771	1.274615	229.537994	0.008272	0.007287
RS	5	0.046558	1.274615	245.623733	0.008852	0.008303
RS	6	0.058202	0.727586	458.431055	0.016521	0.015455
RS	7	0.070771	0.727586	486.090494	0.017518	0.016237
RS	8	0.084339	0.520001	717.275611	0.025850	0.023848
RS	9	0.098984	0.520001	752.004106	0.027101	0.025454
RS	10	0.114793	0.441660	923.437447	0.033280	0.031674
RS	11	0.131859	0.441660	957.683351	0.034514	0.033702
RS	12	0.150280	0.462280	946.829249	0.034123	0.033785
RS	13	0.170164	0.462280	977.508614	0.035228	0.035530
RS	14	0.191628	0.565359	826.003326	0.029768	0.030315
RS	15	0.214798	0.565359	854.590923	0.030799	0.031700
RS	16	0.239808	0.754703	664.053895	0.023932	0.024789
RS	17	0.266806	0.754703	690.785755	0.024895	0.025922
RS	18	0.295948	1.039276	523.258681	0.018858	0.019726
RS	19	0.327405	1.039276	547.463000	0.019730	0.020682
RS	20	0.361362	1.426494	418.258724	0.015074	0.015864
RS	21	0.398017	1.426494	439.707855	0.015847	0.016680
RS	22	0.437584	1.916916	344.583363	0.012418	0.013114
RS	23	0.480295	1.916916	363.558589	0.013102	0.013811
RS	24	0.526398	2.482182	296.561441	0.010688	0.011284
RS	25	0.576165	2.482182	313.635065	0.011303	0.011887
RS	26	0.629886	3.040841	270.892401	0.009763	0.010260
RS	27	0.687874	3.040841	286.797436	0.010336	0.010804
RS	28	0.750470	3.486653	264.779507	0.009542	0.009950
RS	29	0.818039	3.486653	280.255218	0.010100	0.010472
RS	30	0.890976	3.758341	274.986143	0.009910	0.010240
RS	31	0.969708	3.758341	290.607799	0.010473	0.010769
RS	32	1.054695	3.864006	298.314986	0.010751	0.011014
RS	33	1.146435	3.864006	314.377781	0.011330	0.011562
RS	34	1.245463	3.851048	331.771376	0.011957	0.012159
RS	35	1.352358	3.851048	348.217914	0.012549	0.012723
RS	36	1.467747	3.777548	371.644552	0.013394	0.013535
RS	37	1.592303	3.777548	388.008975	0.013983	0.014097
RS	38	1.726754	3.697950	412.548564	0.014868	0.014945
RS	39	1.871888	3.697950	427.978488	0.015424	0.015474
RS	40	2.028552	3.649648	448.308899	0.016157	0.016165
RS	41	2.197664	3.649648	461.742609	0.016641	0.016617
RS	42	2.380211	3.644083	474.513020	0.017101	0.017030
RS	43	2.577261	3.644083	484.915567	0.017476	0.017367
RS	44	2.789966	3.671334	489.845480	0.017654	0.017496
RS	45	3.019571	3.671334	496.315771	0.017887	0.017692
RS	46	3.267418	3.715572	494.602011	0.017825	0.017590
RS	47	3.534956	3.715572	496.365472	0.017889	0.017626
RS	48	3.823749	3.768867	488.540564	0.017607	0.017321
RS	49	4.135487	3.768867	485.009500	0.017479	0.017184
RS	50	4.471992	3.833676	470.602988	0.016960	0.016662
RS	51	4.835232	3.833676	461.563571	0.016634	0.016343
RS	52	5.227331	3.919936	439.900802	0.015854	0.015579
RS	53	5.650581	3.919936	425.743155	0.015343	0.015088
RS	54	6.107459	4.138893	388.135861	0.013988	0.013775
RS	55	6.600635	4.138893	371.485014	0.013388	0.013197
RS	56	7.132994	4.138893	352.164481	0.012692	0.012524
RS	57	7.707647	4.138893	330.419902	0.011908	0.011764
RS	58	8.327957	6.498792	200.947736	0.007242	0.007248
RS	59	8.997549	6.498792	195.803493	0.007057	0.007065
RS	60	9.720340	6.498792	189.241762	0.006820	0.006831
RS	61	10.500555	6.498792	181.296842	0.006534	0.006548
RS	62	11.342758	6.498792	172.042232	0.006200	0.006218
RS	63	12.251874	6.498792	1198.431651	0.043190	0.043819
PA	4+25*2+4+6 0.032900352 0.014296629 12.251873548 83.252556799 1.274615486 0.727585659 0.520000816 0.441660040 0.462279521 0.565359355 0.754702894 1.039275742 1.426493904 1.916916010 2.482182378 3.040841164 3.486652639 3.758340984 3.864005825 3.851048498 3.777548095 3.697950032 3.649647723 3.644082988 3.671333827 3.715572445 3.768867452 3.833675886 3.919936357 4.138893213 6.498792233
//
IT	4793
RD	21
LK	-176786.574947
QD	-116.417914 -> -104.450889
RI	0.0008013008
TR	0.032210	0.014389
MT	12.393281
MM	C_pi: 2.655042, n_recomb: 28514.402007
RS	0	0.000000	102.006476	2.184578	0.000077	0.000004
RS	1	0.007964	102.006476	2.358515	0.000083	0.000025
RS	2	0.016563	102.006476	2.546297	0.000089	0.000054
RS	3	0.025847	102.006476	2.749025	0.000096	0.000085
RS	4	0.035870	1.322287	228.032381	0.007997	0.007104
RS	5	0.046691	1.322287	244.127541	0.008562	0.008095
RS	6	0.058374	0.751385	457.971278	0.016061	0.015140
RS	7	0.070987	0.751385	485.936790	0.017042	0.015885
RS	8	0.084606	0.533299	722.573428	0.025341	0.023482
RS	9	0.099308	0.533299	758.162917	0.026589	0.025037
RS	10	0.115182	0.447834	942.291806	0.033046	0.031508
RS	11	0.132320	0.447834	977.787189	0.034291	0.033514
RS	12	0.150823	0.464721	975.452625	0.034209	0.033886
RS	13	0.170799	0.464721	1007.268056	0.035325	0.035631
RS	14	0.192367	0.565678	855.252886	0.029994	0.030540
RS	15	0.215652	0.565678	884.844028	0.031031	0.031932
RS	16	0.240792	0.754047	688.526643	0.024147	0.025002
RS	17	0.267934	0.754047	716.206346	0.025117	0.026144
RS	18	0.297238	1.039432	541.947632	0.019006	0.019873
RS	19	0.328875	1.039432	567.019493	0.019885	0.020837
RS	20	0.363033	1.430589	432.045382	0.015152	0.015938
RS	21	0.399910	1.430589	454.245145	0.015930	0.016760
RS	22	0.439725	1.929764	354.670516	0.012438	0.013127
RS	23	0.482711	1.929764	374.271756	0.013126	0.013828
RS	24	0.529121	2.509576	304.061052	0.010663	0.011251
RS	25	0.579226	2.509576	321.653519	0.011280	0.011856
RS	26	0.633323	3.086920	276.775463	0.009707	0.010194
RS	27	0.691727	3.086920	293.125710	0.010280	0.010738
RS	28	0.754784	3.550745	269.863511	0.009464	0.009861
RS	29	0.822862	3.550745	285.750741	0.010021	0.010381
RS	30	0.896363	3.835029	279.941882	0.009818	0.010135
RS	31	0.975717	3.835029	295.979361	0.010380	0.010661
RS	32	1.061391	3.946270	303.710745	0.010651	0.010899
RS	33	1.153889	3.946270	320.225125	0.011230	0.011445
RS	34	1.253754	3.933139	338.110845	0.011858	0.012040
RS	35	1.361572	3.933139	355.066245	0.012452	0.012603
RS	36	1.477978	3.856098	379.362831	0.013304	0.013421
RS	37	1.603654	3.856098	396.299946	0.013898	0.013985
RS	38	1.739340	3.771916	421.945510	0.014798	0.014845
RS	39	1.885832	3.771916	437.998016	0.015361	0.015378
RS	40	2.043992	3.719636	459.465634	0.016113	0.016087
RS	41	2.214748	3.719636	473.537879	0.016607	0.016547
RS	42	2.399104	3.711372	487.292012	0.017089	0.016982
RS	43	2.598143	3.711372	498.304025	0.017476	0.017330
RS	44	2.813034	3.736974	503.997144	0.017675	0.017482
RS	45	3.045039	3.736974	510.999922	0.017921	0.017691
RS	46	3.295523	3.780069	509.843807	0.017880	0.017612
RS	47	3.565956	3.780069	512.013481	0.017956	0.017663
RS	48	3.857927	3.832430	504.534498	0.017694	0.017379
RS	49	4.173153	3.832430	501.234337	0.017578	0.017254
RS	50	4.513484	3.896698	486.886605	0.017075	0.016750
RS	51	4.880920	3.896698	477.864347	0.016759	0.016443
RS	52	5.277620	3.983398	455.864825	0.015987	0.015690
RS	53	5.705916	3.983398	441.500438	0.015483	0.015208
RS	54	6.168322	4.207754	402.616967	0.014120	0.013888
RS	55	6.667556	4.207754	385.638852	0.013524	0.013317
RS	56	7.206552	4.207754	365.869254	0.012831	0.012649
RS	57	7.788475	4.207754	343.555630	0.012048	0.011893
RS	58	8.416745	6.684580	206.780762	0.007252	0.007248
RS	59	9.095052	6.684580	201.865851	0.007079	0.007079
RS	60	9.827383	6.684580	195.489917	0.006856	0.006859
RS	61	10.618040	6.684580	187.678838	0.006582	0.006589
RS	62	11.471667	6.684580	178.498235	0.006260	0.006272
RS	63	12.393281	6.684580	1264.725992	0.044354	0.044968
PA	4+25*2+4+6 0.032210134 0.014389254 12.393281293 102.006475952 1.322287482 0.751385388 0.533299176 0.447834198 0.464721247 0.565677666 0.754046581 1.039431597 1.430589080 1.929763993 2.509575542 3.086919908 3.550745371 3.835029239 3.946269835 3.933139482 3.856098108 3.771916015 3.719636001 3.711372437 3.736973639 3.780069363 3.832430356 3.896698448 3.983397527 4.207754313 6.684580460
//
IT	4460
RD	22
LK	-176763.030067
QD	-110.154017 -> -99.038318
RI	0.0007192223
TR	0.031558	0.014477
MT	12.530578
MM	C_pi: 2.710037, n_recomb: 29268.016818
RS	0	0.000000	124.516706	1.840351	0.000063	0.000003
RS	1	0.007983	124.516706	1.987256	0.000068	0.000021
RS	2	0.016604	124.516706	2.145886	0.000073	0.000045
RS	3	0.025912	124.516706	2.317177	0.000079	0.000070
RS	4	0.035964	1.368354	226.797496	0.007749	0.006939
RS	5	0.046818	1.368354	242.911110	0.008300	0.007906
RS	6	0.058539	0.774899	457.500951	0.015631	0.014844
RS	7	0.071195	0.774899	485.750927	0.016597	0.015554
RS	8	0.084862	0.546653	727.215123	0.024847	0.023123
RS	9	0.099620	0.546653	763.619033	0.026091	0.024632
RS	10	0.115556	0.454057	960.145464	0.032805	0.031333
RS	11	0.132764	0.454057	996.867286	0.034060	0.033319
RS	12	0.151345	0.467214	1003.318996	0.034280	0.033974
RS	13	0.171411	0.467214	1036.263086	0.035406	0.035717
RS	14	0.193078	0.566040	884.120673	0.030208	0.030755
RS	15	0.216475	0.566040	914.705301	0.031253	0.032154
RS	16	0.241739	0.753356	712.850277	0.024356	0.025210
RS	17	0.269021	0.753356	741.467587	0.025334	0.026362
RS	18	0.298480	1.039350	560.575866	0.019153	0.020018
RS	19	0.330291	1.039350	586.507943	0.020039	0.020990
RS	20	0.364642	1.434104	445.781650	0.015231	0.016014
RS	21	0.401735	1.434104	468.726628	0.016015	0.016842
RS	22	0.441789	1.941557	364.694589	0.012461	0.013143
RS	23	0.485041	1.941557	384.916664	0.013151	0.013848
RS	24	0.531746	2.535427	311.478163	0.010642	0.011222
RS	25	0.582179	2.535427	329.583399	0.011261	0.011828
RS	26	0.636638	3.131149	282.553970	0.009654	0.010133
RS	27	0.695445	3.131149	299.341880	0.010228	0.010677
RS	28	0.758946	3.612995	274.814902	0.009390	0.009776
RS	29	0.827517	3.612995	291.104293	0.009946	0.010296
RS	30	0.901562	3.910119	284.729071	0.009728	0.010034
RS	31	0.981518	3.910119	301.171118	0.010290	0.010558
RS	32	1.067857	4.027278	308.892010	0.010554	0.010788
RS	33	1.161088	4.027278	325.845049	0.011133	0.011331
RS	34	1.261763	4.014295	344.182334	0.011760	0.011925
RS	35	1.370474	4.014295	361.632845	0.012356	0.012487
RS	36	1.487864	3.933948	386.758834	0.013214	0.013308
RS	37	1.614625	3.933948	404.255672	0.013812	0.013874
RS	38	1.751506	3.845304	430.976927	0.014725	0.014745
RS	39	1.899314	3.845304	447.641934	0.015295	0.015282
RS	40	2.058922	3.789054	470.236422	0.016067	0.016009
RS	41	2.231272	3.789054	484.941807	0.016569	0.016477
RS	42	2.417380	3.778003	499.692097	0.017073	0.016932
RS	43	2.618346	3.778003	511.313631	0.017470	0.017291
RS	44	2.835355	3.801801	517.800658	0.017692	0.017466
RS	45	3.069689	3.801801	525.341151	0.017949	0.017688
RS	46	3.322729	3.843553	524.785893	0.017930	0.017631
RS	47	3.595970	3.843553	527.371110	0.018019	0.017695
RS	48	3.891024	3.894754	520.287875	0.017777	0.017433
RS	49	4.209633	3.894754	517.230350	0.017672	0.017321
RS	50	4.553677	3.958240	502.992042	0.017186	0.016835
RS	51	4.925186	3.958240	493.998957	0.016878	0.016539
RS	52	5.326353	4.045117	471.708444	0.016117	0.015798
RS	53	5.759546	4.045117	457.147522	0.015619	0.015323
RS	54	6.227322	4.274443	417.027706	0.014249	0.013998
RS	55	6.732440	4.274443	399.728359	0.013658	0.013434
RS	56	7.277883	4.274443	379.516191	0.012967	0.012771
RS	57	7.866869	4.274443	356.640320	0.012185	0.012017
RS	58	8.502875	6.866776	212.535090	0.007262	0.007249
RS	59	9.189654	6.866776	207.849618	0.007102	0.007092
RS	60	9.931260	6.866776	201.661537	0.006890	0.006885
RS	61	10.732068	6.866776	193.988422	0.006628	0.006628
RS	62	11.596807	6.866776	184.888049	0.006317	0.006323
RS	63	12.530578	6.866776	1331.343846	0.045488	0.046086
PA	4+25*2+4+6 0.031557546 0.014477137 12.530578496 124.516705536 1.368353912 0.774898606 0.546652940 0.454056763 0.467213984 0.566040057 0.753356231 1.039350312 1.434104240 1.941557060 2.535427113 3.131149306 3.612994891 3.910118679 4.027278229 4.014294692 3.933947675 3.845303646 3.789053532 3.778003290 3.801800621 3.843553072 3.894753547 3.958239803 4.045117432 4.274443488 6.866775864
//
IT	4765
RD	23
LK	-176741.157322
QD	-104.337055 -> -94.002453
RI	0.0006521999
TR	0.030940	0.014561
MT	12.664013
MM	C_pi: 2.764059, n_recomb: 30008.490183
RS	0	0.000000	151.444089	1.554149	0.000052	0.000003
RS	1	0.008001	151.444089	1.678508	0.000056	0.000017
RS	2	0.016642	151.444089	1.812819	0.000060	0.000037
RS	3	0.025975	151.444089	1.957878	0.000065	0.000058
RS	4	0.036055	1.412729	225.815725	0.007525	0.006789
RS	5	0.046941	1.412729	241.956964	0.008063	0.007735
RS	6	0.058698	0.798092	457.037869	0.015230	0.014564
RS	7	0.071395	0.798092	485.553404	0.016181	0.015244
RS	8	0.085109	0.560051	731.256438	0.024368	0.022772
RS	9	0.099920	0.560051	768.429831	0.025607	0.024236
RS	10	0.115915	0.460322	977.033558	0.032559	0.031153
RS	11	0.133191	0.460322	1014.957530	0.033822	0.033117
RS	12	0.151849	0.469754	1030.424661	0.034338	0.034049
RS	13	0.172000	0.469754	1064.489234	0.035473	0.035791
RS	14	0.193763	0.566444	912.590826	0.030411	0.030961
RS	15	0.217267	0.566444	944.158566	0.031463	0.032365
RS	16	0.242652	0.752639	737.010088	0.024560	0.025414
RS	17	0.270069	0.752639	766.554336	0.025545	0.026574
RS	18	0.299678	1.039061	579.132029	0.019299	0.020162
RS	19	0.331657	1.039061	605.916522	0.020192	0.021143
RS	20	0.366195	1.437086	459.463404	0.015311	0.016090
RS	21	0.403496	1.437086	483.147887	0.016100	0.016925
RS	22	0.443781	1.952369	374.653498	0.012485	0.013162
RS	23	0.487290	1.952369	395.491081	0.013179	0.013871
RS	24	0.534280	2.559829	318.812317	0.010624	0.011196
RS	25	0.585029	2.559829	337.424220	0.011244	0.011805
RS	26	0.639840	3.173598	288.231385	0.009605	0.010075
RS	27	0.699035	3.173598	305.449580	0.010179	0.010620
RS	28	0.762967	3.673428	279.640743	0.009319	0.009696
RS	29	0.832015	3.673428	296.323262	0.009875	0.010215
RS	30	0.906586	3.983623	289.356022	0.009642	0.009938
RS	31	0.987125	3.983623	306.191712	0.010204	0.010460
RS	32	1.074107	4.107021	313.869697	0.010459	0.010681
RS	33	1.168049	4.107021	331.248775	0.011039	0.011222
RS	34	1.269508	4.094498	349.998080	0.011663	0.011812
RS	35	1.379084	4.094498	367.930083	0.012261	0.012374
RS	36	1.497428	4.011068	393.846298	0.013124	0.013199
RS	37	1.625241	4.011068	411.889733	0.013726	0.013765
RS	38	1.763280	3.918082	439.655939	0.014651	0.014646
RS	39	1.912363	3.918082	456.922808	0.015226	0.015187
RS	40	2.073375	3.857884	480.630703	0.016016	0.015930
RS	41	2.247270	3.857884	495.962897	0.016527	0.016405
RS	42	2.435079	3.843970	511.718624	0.017052	0.016881
RS	43	2.637914	3.843970	523.948539	0.017460	0.017250
RS	44	2.856979	3.865819	531.257351	0.017704	0.017447
RS	45	3.093571	3.865819	539.339461	0.017973	0.017681
RS	46	3.349094	3.906046	539.424729	0.017976	0.017647
RS	47	3.625061	3.906046	542.433563	0.018076	0.017724
RS	48	3.923108	3.955884	535.792197	0.017855	0.017483
RS	49	4.245003	3.955884	532.988072	0.017761	0.017385
RS	50	4.592653	4.018364	518.908006	0.017292	0.016917
RS	51	4.968119	4.018364	509.955432	0.016994	0.016631
RS	52	5.373627	4.105181	487.418332	0.016243	0.015902
RS	53	5.811580	4.105181	472.670798	0.015751	0.015436
RS	54	6.284574	4.339073	431.354861	0.014374	0.014106
RS	55	6.795413	4.339073	413.740328	0.013787	0.013547
RS	56	7.347125	4.339073	393.092187	0.013099	0.012889
RS	57	7.942981	4.339073	369.661081	0.012319	0.012138
RS	58	8.586512	7.045462	218.207411	0.007272	0.007249
RS	59	9.281532	7.045462	213.751315	0.007123	0.007105
RS	60	10.032162	7.045462	207.752861	0.006923	0.006911
RS	61	10.842852	7.045462	200.221448	0.006672	0.006666
RS	62	11.718405	7.045462	191.207051	0.006372	0.006372
RS	63	12.664013	7.045462	1398.185474	0.046593	0.047176
PA	4+25*2+4+6 0.030939739 0.014560529 12.664013211 151.444089100 1.412728560 0.798092150 0.560050571 0.460322379 0.469754067 0.566444381 0.752639211 1.039060882 1.437085757 1.952368629 2.559829284 3.173598163 3.673427628 3.983623396 4.107021008 4.094498201 4.011067720 3.918082249 3.857883919 3.843970337 3.865819246 3.906046145 3.955883932 4.018363835 4.105181239 4.339073200 7.045462403
//
IT	4307
RD	24
LK	-176720.818782
QD	-98.927904 -> -89.310972
RI	0.0005974582
TR	0.030354	0.014640
MT	12.793860
MM	C_pi: 2.817128, n_recomb: 30735.771239
RS	0	0.000000	183.604958	1.315200	0.000043	0.000002
RS	1	0.008018	183.604958	1.420681	0.000046	0.000014
RS	2	0.016680	183.604958	1.534624	0.000050	0.000031
RS	3	0.026036	183.604958	1.657708	0.000054	0.000048
RS	4	0.036142	1.455338	225.071495	0.007323	0.006654
RS	5	0.047059	1.455338	241.249607	0.007849	0.007581
RS	6	0.058851	0.820933	456.598417	0.014856	0.014301
RS	7	0.071588	0.820933	485.363110	0.015791	0.014952
RS	8	0.085347	0.573486	734.742697	0.023905	0.022429
RS	9	0.100209	0.573486	772.642245	0.025138	0.023852
RS	10	0.116263	0.466625	992.995139	0.032307	0.030966
RS	11	0.133604	0.466625	1032.095946	0.033580	0.032910
RS	12	0.152335	0.472335	1056.776277	0.034383	0.034113
RS	13	0.172569	0.472335	1091.952342	0.035527	0.035853
RS	14	0.194425	0.566888	940.649728	0.030604	0.031157
RS	15	0.218033	0.566888	973.189914	0.031663	0.032567
RS	16	0.243534	0.751906	760.988384	0.024759	0.025613
RS	17	0.271081	0.751906	791.448518	0.025750	0.026781
RS	18	0.300836	1.038589	597.605530	0.019443	0.020306
RS	19	0.332977	1.038589	625.234215	0.020342	0.021294
RS	20	0.367695	1.439588	473.082940	0.015392	0.016168
RS	21	0.405197	1.439588	497.500867	0.016186	0.017009
RS	22	0.445706	1.962273	384.544409	0.012511	0.013183
RS	23	0.489464	1.962273	405.992011	0.013209	0.013896
RS	24	0.536730	2.582862	326.064146	0.010609	0.011173
RS	25	0.587786	2.582862	345.176640	0.011230	0.011784
RS	26	0.642936	3.214346	293.810051	0.009559	0.010022
RS	27	0.702509	3.214346	311.451293	0.010133	0.010566
RS	28	0.766858	3.732114	284.344694	0.009251	0.009620
RS	29	0.836367	3.732114	301.411520	0.009807	0.010138
RS	30	0.911450	4.055571	293.830106	0.009560	0.009846
RS	31	0.992553	4.055571	311.048844	0.010120	0.010366
RS	32	1.080159	4.185518	318.652619	0.010367	0.010577
RS	33	1.174790	4.185518	336.445401	0.010946	0.011117
RS	34	1.277009	4.173737	355.570485	0.011569	0.011703
RS	35	1.387425	4.173737	373.970563	0.012167	0.012264
RS	36	1.506694	4.087443	400.638319	0.013035	0.013091
RS	37	1.635527	4.087443	419.215151	0.013639	0.013658
RS	38	1.774690	3.990243	447.994385	0.014576	0.014548
RS	39	1.925012	3.990243	465.852037	0.015157	0.015093
RS	40	2.087387	3.926120	490.658503	0.015964	0.015851
RS	41	2.262783	3.926120	506.610363	0.016483	0.016333
RS	42	2.452243	3.909278	523.377618	0.017028	0.016828
RS	43	2.656894	3.909278	536.213695	0.017446	0.017208
RS	44	2.877956	3.929051	544.368382	0.017711	0.017426
RS	45	3.116743	3.929051	552.994837	0.017992	0.017673
RS	46	3.374678	3.967587	553.757014	0.018017	0.017661
RS	47	3.653295	3.967587	557.196409	0.018129	0.017750
RS	48	3.954253	4.015874	551.040491	0.017928	0.017531
RS	49	4.279343	4.015874	548.499560	0.017846	0.017444
RS	50	4.630501	4.077142	534.624255	0.017394	0.016995
RS	51	5.009816	4.077142	525.722870	0.017105	0.016720
RS	52	5.419546	4.163683	502.981856	0.016365	0.016003
RS	53	5.862131	4.163683	488.057373	0.015879	0.015544
RS	54	6.340205	4.401762	445.586042	0.014497	0.014212
RS	55	6.856612	4.401762	427.662344	0.013914	0.013658
RS	56	7.414428	4.401762	406.584895	0.013228	0.013004
RS	57	8.016973	4.401762	382.605722	0.012448	0.012255
RS	58	8.667832	7.220756	223.794402	0.007281	0.007250
RS	59	9.370881	7.220756	219.567469	0.007144	0.007118
RS	60	10.130303	7.220756	213.760169	0.006955	0.006935
RS	61	10.950620	7.220756	206.373850	0.006714	0.006701
RS	62	11.836714	7.220756	197.450749	0.006424	0.006418
RS	63	12.793860	7.220756	1465.154114	0.047669	0.048236
PA	4+25*2+4+6 0.030354051 0.014639613 12.793859757 183.604958153 1.455337730 0.820932789 0.573486137 0.466624739 0.472334840 0.566888428 0.751906006 1.038589201 1.439588312 1.962272667 2.582862416 3.214345754 3.732114132 4.055571310 4.185517784 4.173736715 4.087442707 3.990242974 3.926119549 3.909278271 3.929051317 3.967586592 4.015874327 4.077142278 4.163683173 4.401761746 7.220755971
//
IT	4610
RD	25
LK	-176701.889950
QD	-93.891628 -> -84.934970
RI	0.0005529186
TR	0.029798	0.014715
MT	12.920166
MM	C_pi: 2.869235, n_recomb: 31449.870465
RS	0	0.000000	221.870149	1.115450	0.000035	0.000002
RS	1	0.008035	221.870149	1.205107	0.000038	0.000012
RS	2	0.016716	221.870149	1.301973	0.000041	0.000026
RS	3	0.026094	221.870149	1.406629	0.000045	0.000040
RS	4	0.036226	1.496074	224.557035	0.007140	0.006531
RS	5	0.047173	1.496074	240.781624	0.007656	0.007442
RS	6	0.058998	0.843396	456.191031	0.014505	0.014053
RS	7	0.071774	0.843396	485.190364	0.015427	0.014679
RS	8	0.085576	0.586953	737.713365	0.023457	0.022094
RS	9	0.100488	0.586953	776.297160	0.024684	0.023478
RS	10	0.116597	0.472960	1008.060839	0.032053	0.030775
RS	11	0.134002	0.472960	1048.312130	0.033333	0.032699
RS	12	0.152804	0.474952	1082.373896	0.034416	0.034165
RS	13	0.173117	0.474952	1118.651640	0.035569	0.035904
RS	14	0.195063	0.567371	968.280821	0.030788	0.031345
RS	15	0.218772	0.567371	1001.782464	0.031853	0.032759
RS	16	0.244386	0.751160	784.771224	0.024953	0.025808
RS	17	0.272058	0.751160	816.135767	0.025950	0.026982
RS	18	0.301954	1.037956	615.984948	0.019586	0.020448
RS	19	0.334252	1.037956	644.449114	0.020491	0.021444
RS	20	0.369145	1.441645	486.636233	0.015473	0.016247
RS	21	0.406842	1.441645	511.781225	0.016273	0.017093
RS	22	0.447567	1.971333	394.363519	0.012539	0.013206
RS	23	0.491566	1.971333	416.415408	0.013241	0.013923
RS	24	0.539099	2.604585	333.234610	0.010596	0.011154
RS	25	0.590452	2.604585	352.841601	0.011219	0.011767
RS	26	0.645931	3.253442	299.292808	0.009517	0.009972
RS	27	0.705869	3.253442	317.349967	0.010091	0.010517
RS	28	0.770622	3.789069	288.932521	0.009187	0.009548
RS	29	0.840578	3.789069	306.375083	0.009742	0.010065
RS	30	0.916156	4.125940	298.159892	0.009480	0.009758
RS	31	0.997806	4.125940	315.751418	0.010040	0.010276
RS	32	1.086017	4.262720	323.251987	0.010278	0.010478
RS	33	1.181316	4.262720	341.446474	0.010857	0.011016
RS	34	1.284273	4.251952	360.912463	0.011476	0.011598
RS	35	1.395502	4.251952	379.767405	0.012075	0.012157
RS	36	1.515669	4.163015	407.148461	0.012946	0.012986
RS	37	1.645491	4.163015	426.245442	0.013553	0.013553
RS	38	1.785745	4.061722	456.006339	0.014499	0.014452
RS	39	1.937269	4.061722	474.443298	0.015086	0.015000
RS	40	2.100968	3.993699	500.332181	0.015909	0.015772
RS	41	2.277820	3.993699	516.895789	0.016436	0.016260
RS	42	2.468883	3.973875	534.678059	0.017001	0.016775
RS	43	2.675298	3.973875	548.117010	0.017428	0.017164
RS	44	2.898300	3.991458	557.138236	0.017715	0.017404
RS	45	3.139220	3.991458	566.310550	0.018007	0.017661
RS	46	3.399498	4.028146	567.783175	0.018054	0.017672
RS	47	3.680690	4.028146	571.658847	0.018177	0.017774
RS	48	3.984477	4.074712	566.028862	0.017998	0.017576
RS	49	4.312673	4.074712	563.759851	0.017926	0.017501
RS	50	4.667241	4.134580	550.133257	0.017492	0.017071
RS	51	5.050299	4.134580	541.292971	0.017211	0.016805
RS	52	5.464136	4.220637	518.390011	0.016483	0.016101
RS	53	5.911227	4.220637	503.297703	0.016003	0.015649
RS	54	6.394242	4.462543	459.711453	0.014617	0.014314
RS	55	6.916068	4.462543	441.484386	0.014038	0.013766
RS	56	7.479824	4.462543	419.984157	0.013354	0.013115
RS	57	8.088880	4.462543	395.464059	0.012574	0.012368
RS	58	8.746874	7.392630	229.294172	0.007291	0.007250
RS	59	9.457739	7.392630	225.295929	0.007164	0.007130
RS	60	10.225724	7.392630	219.680960	0.006985	0.006958
RS	61	11.055418	7.392630	212.442694	0.006755	0.006735
RS	62	11.951780	7.392630	203.615701	0.006474	0.006462
RS	63	12.920166	7.392630	1532.161718	0.048718	0.049268
PA	4+25*2+4+6 0.029798480 0.014714753 12.920166326 221.870148613 1.496073824 0.843395829 0.586953471 0.472959650 0.474951975 0.567370667 0.751160250 1.037956287 1.441644914 1.971332901 2.604585461 3.253442363 3.789068792 4.125940138 4.262719722 4.251952286 4.163014961 4.061721559 3.993699325 3.973874552 3.991457722 4.028146078 4.074712100 4.134579741 4.220636821 4.462543424 7.392630303
//
CC
CC	Brief Description of the file format:
CC	  CC  comments
CC	  MM  useful-messages
CC	  RD  round-of-iterations
CC	  LL  \log[P(sequence)]
CC	  QD  Q-before-opt Q-after-opt
CC	  TR  \theta_0 \rho_0
CC	  RS  k t_k \lambda_k \pi_k \sum_{l\not=k}A_{kl} A_{kk}
CC	  DC  begin end best-k t_k+\Delta_k max-prob
CC
MM	Version: 0.6.5-r67
MM	pattern:4+25*2+4+6, n:63, n_free_lambdas:28
MM	n_iterations:25, skip:1, max_t:5, theta/rho:5
MM	is_decoding:0
MM	n_seqs:9, sum_L:746429, sum_n:58502
RD	0
LK	0.000000
QD	0.000000 -> 0.000000
RI	inf
TR	0.081618	0.016324
MT	5.000000
MM	C_pi: 1.000000, n_recomb: 12085.733661
RS	0	0.000000	1.000000	76.954296	0.006367	0.000000
RS	1	0.006440	1.000000	81.371808	0.006733	0.000000
RS	2	0.013294	1.000000	86.006383	0.007116	0.000000
RS	3	0.020590	1.000000	90.863853	0.007518	0.000000
RS	4	0.028356	1.000000	95.949501	0.007939	0.000000
RS	5	0.036622	1.000000	101.267935	0.008379	0.000000
RS	6	0.045421	1.000000	106.822939	0.008839	0.000000
RS	7	0.054785	1.000000	112.617322	0.009318	0.000000
RS	8	0.064753	1.000000	118.652734	0.009818	0.000000
RS	9	0.075363	1.000000	124.929475	0.010337	0.000000
RS	10	0.086656	1.000000	131.446287	0.010876	0.000000
RS	11	0.098677	1.000000	138.200116	0.011435	0.000000
RS	12	0.111471	1.000000	145.185870	0.012013	0.000000
RS	13	0.125090	1.000000	152.396149	0.012610	0.000000
RS	14	0.139585	1.000000	159.820966	0.013224	0.000000
RS	15	0.155014	1.000000	167.447442	0.013855	0.000000
RS	16	0.171437	1.000000	175.259500	0.014501	0.000000
RS	17	0.188917	1.000000	183.237546	0.015161	0.000000
RS	18	0.207523	1.000000	191.358138	0.015833	0.000000
RS	19	0.227327	1.000000	199.593667	0.016515	0.000000
RS	20	0.248406	1.000000	207.912038	0.017203	0.000000
RS	21	0.270843	1.000000	216.276365	0.017895	0.000000
RS	22	0.294725	1.000000	224.644706	0.018588	0.000000
RS	23	0.320144	1.000000	232.969816	0.019276	0.000000
RS	24	0.347201	1.000000	241.198972	0.019957	0.000000
RS	25	0.376000	1.000000	249.273851	0.020625	0.000000
RS	26	0.406654	1.000000	257.130507	0.021276	0.000000
RS	27	0.439282	1.000000	264.699440	0.021902	0.000000
RS	28	0.474011	1.000000	271.905807	0.022498	0.000000
RS	29	0.510976	1.000000	278.669771	0.023058	0.000000
RS	30	0.550322	1.000000	284.907024	0.023574	0.000000
RS	31	0.592202	1.000000	290.529514	0.024039	0.000000
RS	32	0.636779	1.000000	295.446374	0.024446	0.000000
RS	33	0.684227	1.000000	299.565097	0.024787	0.000000
RS	34	0.734730	1.000000	302.792957	0.025054	0.000000
RS	35	0.788485	1.000000	305.038689	0.025240	0.000000
RS	36	0.845702	1.000000	306.214422	0.025337	0.000000
RS	37	0.906604	1.000000	306.237868	0.025339	0.000000
RS	38	0.971428	1.000000	305.034728	0.025239	0.000000
RS	39	1.040426	1.000000	302.541285	0.025033	0.000000
RS	40	1.113868	1.000000	298.707128	0.024716	0.000000
RS	41	1.192040	1.000000	293.497925	0.024285	0.000000
RS	42	1.275245	1.000000	286.898155	0.023739	0.000000
RS	43	1.363809	1.000000	278.913675	0.023078	0.000000
RS	44	1.458076	1.000000	269.573999	0.022305	0.000000
RS	45	1.558414	1.000000	258.934127	0.021425	0.000000
RS	46	1.665214	1.000000	247.075772	0.020444	0.000000
RS	47	1.778891	1.000000	234.107822	0.019371	0.000000
RS	48	1.899889	1.000000	220.165893	0.018217	0.000000
RS	49	2.028679	1.000000	205.410825	0.016996	0.000000
RS	50	2.165763	1.000000	190.026060	0.015723	0.000000
RS	51	2.311675	1.000000	174.213831	0.014415	0.000000
RS	52	2.466983	1.000000	158.190205	0.013089	0.000000
RS	53	2.632293	1.000000	142.179079	0.011764	0.000000
RS	54	2.808249	1.000000	126.405332	0.010459	0.000000
RS	55	2.995536	1.000000	111.087393	0.009192	0.000000
RS	56	3.194884	1.000000	96.429615	0.007979	0.000000
RS	57	3.407070	1.000000	82.614866	0.006836	0.000000
RS	58	3.632920	1.000000	69.797817	0.005775	0.000000
RS	59	3.873315	1.000000	58.099395	0.004807	0.000000
RS	60	4.129191	1.000000	47.602830	0.003939	0.000000
RS	61	4.401545	1.000000	38.351646	0.003173	0.000000
RS	62	4.691438	1.000000	30.349791	0.002511	0.000000
RS	63	5.000000	1.000000	84.729321	0.007011	0.000000
PA	4+25*2+4+6 0.081617774 0.016323555 5.000000000 1.000000000 1.000000000 1.000000000 1.000000000 1.000000000 1.000000000 1.000000000 1.000000000 1.000000000 1.000000000 1.000000000 1.000000000 1.000000000 1.000000000 1.000000000 1.000000000 1.000000000 1.000000000 1.000000000 1.000000000 1.000000000 1.000000000 1.000000000 1.000000000 1.000000000 1.000000000 1.000000000 1.000000000
//
IT	4352
RD	1
LK	-177867.886807
QD	-1122.073534 -> -522.763329
RI	0.0542590354
TR	0.067684	0.013279
MT	6.748834
MM	C_pi: 1.146426, n_recomb: 11276.977977
RS	0	0.000000	0.450825	170.950650	0.015159	0.000553
RS	1	0.006939	0.450825	179.933565	0.015956	0.004763
RS	2	0.014360	0.450825	189.179981	0.016776	0.011079
RS	3	0.022295	0.450825	198.667371	0.017617	0.016346
RS	4	0.030782	0.411801	227.896680	0.020209	0.019287
RS	5	0.039857	0.411801	238.232042	0.021126	0.020693
RS	6	0.049562	0.445882	229.859151	0.020383	0.021951
RS	7	0.059940	0.445882	239.978076	0.021280	0.023403
RS	8	0.071039	0.497471	224.495136	0.019907	0.024414
RS	9	0.082907	0.497471	234.239259	0.020771	0.024499
RS	10	0.095599	0.574317	211.727143	0.018775	0.023875
RS	11	0.109172	0.574317	220.971022	0.019595	0.022991
RS	12	0.123687	0.668606	198.137140	0.017570	0.022054
RS	13	0.139209	0.668606	206.879823	0.018345	0.021086
RS	14	0.155808	0.774277	186.555213	0.016543	0.020101
RS	15	0.173559	0.774277	194.848195	0.017278	0.019143
RS	16	0.192542	0.884377	178.171915	0.015800	0.018258
RS	17	0.212842	0.884377	186.090064	0.016502	0.017480
RS	18	0.234551	0.991985	173.238224	0.015362	0.016820
RS	19	0.257766	0.991985	180.856779	0.016038	0.016275
RS	20	0.282592	1.092564	171.353171	0.015195	0.015832
RS	21	0.309140	1.092564	178.727025	0.015849	0.015475
RS	22	0.337531	1.183427	171.989802	0.015251	0.015189
RS	23	0.367892	1.183427	179.144323	0.015886	0.014966
RS	24	0.400360	1.262751	174.715827	0.015493	0.014797
RS	25	0.435081	1.262751	181.642929	0.016107	0.014681
RS	26	0.472211	1.329349	179.173527	0.015888	0.014617
RS	27	0.511917	1.329349	185.827007	0.016478	0.014607
RS	28	0.554379	1.383040	184.974252	0.016403	0.014653
RS	29	0.599788	1.383040	191.263507	0.016961	0.014754
RS	30	0.648347	1.424733	191.636116	0.016994	0.014908
RS	31	0.700276	1.424733	197.420955	0.017507	0.015110
RS	32	0.755809	1.456059	198.578198	0.017609	0.015356
RS	33	0.815195	1.456059	203.667329	0.018060	0.015640
RS	34	0.878701	1.478923	205.135580	0.018191	0.015953
RS	35	0.946615	1.478923	209.290394	0.018559	0.016288
RS	36	1.019241	1.495378	210.551945	0.018671	0.016631
RS	37	1.096907	1.495378	213.498210	0.018932	0.016970
RS	38	1.179963	1.507472	214.008414	0.018977	0.017287
RS	39	1.268781	1.507472	215.458313	0.019106	0.017568
RS	40	1.363763	1.516981	214.702728	0.019039	0.017797
RS	41	1.465336	1.516981	214.386668	0.019011	0.017960
RS	42	1.573957	1.525198	211.950721	0.018795	0.018046
RS	43	1.690116	1.525198	209.655284	0.018591	0.018045
RS	44	1.814335	1.532983	205.263087	0.018202	0.017951
RS	45	1.947174	1.532983	200.871827	0.017813	0.017758
RS	46	2.089231	1.540900	194.413461	0.017240	0.017465
RS	47	2.241145	1.540900	187.945820	0.016666	0.017071
RS	48	2.403601	1.549261	179.505786	0.015918	0.016581
RS	49	2.577329	1.549261	171.146024	0.015177	0.015999
RS	50	2.763114	1.558192	161.011780	0.014278	0.015333
RS	51	2.961790	1.558192	151.119835	0.013401	0.014591
RS	52	3.174252	1.567795	139.757796	0.012393	0.013783
RS	53	3.401458	1.567795	128.856776	0.011427	0.012921
RS	54	3.644430	1.584562	116.445423	0.010326	0.012014
RS	55	3.904262	1.584562	105.292636	0.009337	0.011074
RS	56	4.182124	1.584562	94.106851	0.008345	0.010115
RS	57	4.479267	1.584562	83.069595	0.007366	0.009149
RS	58	4.797030	1.671221	68.975254	0.006116	0.008192
RS	59	5.136843	1.671221	59.916395	0.005313	0.007257
RS	60	5.500236	1.671221	51.302485	0.004549	0.006360
RS	61	5.888845	1.671221	43.255160	0.003836	0.005513
RS	62	6.304421	1.671221	35.874072	0.003181	0.004725
RS	63	6.748834	1.671221	119.188260	0.010569	0.017948
PA	4+25*2+4+6 0.067684116 0.013278565 6.748833656 0.450824738 0.411801338 0.445881844 0.497470856 0.574316978 0.668605804 0.774276733 0.884376526 0.991984844 1.092563629 1.183427334 1.262750626 1.329348564 1.383040428 1.424733162 1.456059456 1.478923321 1.495378494 1.507472038 1.516981125 1.525197506 1.532983303 1.540900230 1.549261093 1.558192253 1.567794561 1.584562302 1.671220839
//
IT	4596
RD	2
LK	-176949.793535
QD	-525.874344 -> -350.452401
RI	0.0560570317
TR	0.061343	0.012397
MT	7.769833
MM	C_pi: 1.267545, n_recomb: 11638.223995
RS	0	0.000000	0.473913	173.522106	0.014910	0.000459
RS	1	0.007175	0.473913	183.087532	0.015732	0.003676
RS	2	0.014865	0.473913	192.963658	0.016580	0.008756
RS	3	0.023107	0.473913	203.128150	0.017454	0.013731
RS	4	0.031941	0.344001	293.097535	0.025184	0.019090
RS	5	0.041408	0.344001	305.319412	0.026234	0.021901
RS	6	0.051554	0.357827	305.324116	0.026235	0.022593
RS	7	0.062429	0.357827	317.114970	0.027248	0.025299
RS	8	0.074083	0.394947	298.220317	0.025624	0.025215
RS	9	0.086574	0.394947	309.343625	0.026580	0.027373
RS	10	0.099962	0.467084	271.445366	0.023324	0.025059
RS	11	0.114310	0.467084	281.838541	0.024217	0.025984
RS	12	0.129687	0.569699	240.132939	0.020633	0.022891
RS	13	0.146168	0.569699	249.792975	0.021463	0.023308
RS	14	0.163831	0.698516	212.115259	0.018226	0.020381
RS	15	0.182762	0.698516	221.069642	0.018995	0.020559
RS	16	0.203051	0.846759	190.199634	0.016343	0.018121
RS	17	0.224795	0.846759	198.524394	0.017058	0.018246
RS	18	0.248100	1.004563	174.734321	0.015014	0.016402
RS	19	0.273078	1.004563	182.540183	0.015685	0.016578
RS	20	0.299847	1.162921	164.743738	0.014155	0.015250
RS	21	0.328537	1.162921	172.141774	0.014791	0.015486
RS	22	0.359286	1.314499	159.099844	0.013670	0.014542
RS	23	0.392241	1.314499	166.180166	0.014279	0.014811
RS	24	0.427561	1.452694	156.987221	0.013489	0.014151
RS	25	0.465415	1.452694	163.811078	0.014075	0.014439
RS	26	0.505985	1.571626	157.871381	0.013565	0.014009
RS	27	0.549466	1.571626	164.465394	0.014131	0.014329
RS	28	0.596067	1.667575	161.294814	0.013859	0.014108
RS	29	0.646012	1.667575	167.641730	0.014404	0.014477
RS	30	0.699541	1.740108	166.727064	0.014326	0.014444
RS	31	0.756910	1.740108	172.755148	0.014844	0.014865
RS	32	0.818396	1.791560	173.533406	0.014911	0.014984
RS	33	0.884294	1.791560	179.108692	0.015390	0.015446
RS	34	0.954920	1.825724	180.985266	0.015551	0.015679
RS	35	1.030614	1.825724	185.909060	0.015974	0.016161
RS	36	1.111738	1.847358	188.208536	0.016172	0.016457
RS	37	1.198684	1.847358	192.223792	0.016517	0.016912
RS	38	1.291869	1.861546	194.195779	0.016686	0.017192
RS	39	1.391739	1.861546	197.007448	0.016928	0.017553
RS	40	1.498776	1.872562	197.938334	0.017008	0.017734
RS	41	1.613493	1.872562	199.246603	0.017120	0.017942
RS	42	1.736441	1.883180	198.576520	0.017062	0.017962
RS	43	1.868211	1.883180	198.116189	0.017023	0.017981
RS	44	2.009436	1.894909	195.474960	0.016796	0.017807
RS	45	2.160794	1.894909	193.056623	0.016588	0.017620
RS	46	2.323013	1.908467	188.267301	0.016177	0.017243
RS	47	2.496872	1.908467	183.817083	0.015794	0.016857
RS	48	2.683205	1.924005	176.909771	0.015201	0.016288
RS	49	2.882908	1.924005	170.500972	0.014650	0.015725
RS	50	3.096940	1.941287	161.709850	0.013895	0.014996
RS	51	3.326330	1.941287	153.580328	0.013196	0.014287
RS	52	3.572180	1.960161	143.299721	0.012313	0.013435
RS	53	3.835669	1.960161	133.854140	0.011501	0.012619
RS	54	4.118065	1.993607	121.881270	0.010472	0.011641
RS	55	4.420724	1.993607	111.844843	0.009610	0.010768
RS	56	4.745099	1.993607	101.498731	0.008721	0.009868
RS	57	5.092749	1.993607	91.017413	0.007821	0.008952
RS	58	5.465345	2.185790	74.126124	0.006369	0.007661
RS	59	5.864675	2.185790	65.923234	0.005664	0.006878
RS	60	6.292658	2.185790	57.848958	0.004971	0.006107
RS	61	6.751350	2.185790	50.041011	0.004300	0.005359
RS	62	7.242954	2.185790	42.626926	0.003663	0.004644
RS	63	7.769833	2.185790	158.661081	0.013633	0.018710
PA	4+25*2+4+6 0.061342720 0.012397494 7.769832918 0.473913159 0.344001208 0.357827094 0.394946626 0.467083585 0.569699169 0.698515720 0.846759195 1.004562792 1.162921294 1.314498917 1.452694415 1.571626174 1.667575096 1.740108313 1.791559980 1.825723862 1.847358269 1.861545768 1.872561914 1.883179852 1.894908536 1.908466654 1.924005138 1.941287327 1.960161100 1.993606641 2.185789755
//
IT	4565
RD	3
LK	-176660.521638
QD	-377.838263 -> -298.647690
RI	0.0460549716
TR	0.057438	0.012164
MT	8.410848
MM	C_pi: 1.385806, n_recomb: 12477.229606
RS	0	0.000000	0.617492	145.585234	0.011668	0.000359
RS	1	0.007309	0.617492	154.327774	0.012369	0.002788
RS	2	0.015151	0.617492	163.449261	0.013100	0.006630
RS	3	0.023567	0.617492	172.944038	0.013861	0.010491
RS	4	0.032598	0.351898	318.884334	0.025557	0.018519
RS	5	0.042289	0.351898	332.582193	0.026655	0.021333
RS	6	0.052689	0.345537	352.416844	0.028245	0.022893
RS	7	0.063848	0.345537	365.751505	0.029314	0.025635
RS	8	0.075823	0.367230	356.686959	0.028587	0.026039
RS	9	0.088673	0.367230	369.154313	0.029586	0.028758
RS	10	0.102463	0.429764	326.552717	0.026172	0.026286
RS	11	0.117260	0.429764	338.167548	0.027103	0.027895
RS	12	0.133138	0.530120	284.221578	0.022779	0.023987
RS	13	0.150178	0.530120	295.033787	0.023646	0.024966
RS	14	0.168462	0.665785	244.175335	0.019570	0.021072
RS	15	0.188083	0.665785	254.170927	0.020371	0.021719
RS	16	0.209138	0.831723	212.032667	0.016994	0.018421
RS	17	0.231731	0.831723	221.244454	0.017732	0.018927
RS	18	0.255976	1.017665	188.826206	0.015134	0.016401
RS	19	0.281993	1.017665	197.360877	0.015818	0.016887
RS	20	0.309911	1.212285	173.239073	0.013884	0.015045
RS	21	0.339870	1.212285	181.233757	0.014525	0.015541
RS	22	0.372018	1.405047	163.600006	0.013112	0.014216
RS	23	0.406516	1.405047	171.183077	0.013720	0.014706
RS	24	0.443535	1.585332	158.709668	0.012720	0.013765
RS	25	0.483260	1.585332	165.984644	0.013303	0.014238
RS	26	0.525888	1.742531	157.840614	0.012650	0.013610
RS	27	0.571632	1.742531	164.877927	0.013214	0.014077
RS	28	0.620719	1.868698	160.448012	0.012859	0.013727
RS	29	0.673393	1.868698	167.272849	0.013406	0.014213
RS	30	0.729917	1.961405	165.921704	0.013298	0.014109
RS	31	0.790572	1.961405	172.498152	0.013825	0.014619
RS	32	0.855661	2.023440	173.529504	0.013908	0.014713
RS	33	0.925506	2.023440	179.747275	0.014406	0.015242
RS	34	1.000456	2.060545	182.428388	0.014621	0.015486
RS	35	1.080884	2.060545	188.095661	0.015075	0.016018
RS	36	1.167190	2.080477	191.562074	0.015353	0.016346
RS	37	1.259803	2.080477	196.409091	0.015741	0.016837
RS	38	1.359186	2.091739	199.656222	0.016002	0.017151
RS	39	1.465832	2.091739	203.358502	0.016298	0.017532
RS	40	1.580272	2.101210	205.438234	0.016465	0.017731
RS	41	1.703076	2.101210	207.657682	0.016643	0.017944
RS	42	1.834856	2.112875	207.870457	0.016660	0.017960
RS	43	1.976266	2.112875	208.301849	0.016695	0.017976
RS	44	2.128012	2.128429	206.232138	0.016529	0.017777
RS	45	2.290848	2.128429	204.647351	0.016402	0.017588
RS	46	2.465586	2.148284	200.131045	0.016040	0.017176
RS	47	2.653094	2.148284	196.418729	0.015742	0.016794
RS	48	2.854306	2.172022	189.531435	0.015190	0.016190
RS	49	3.070224	2.172022	183.726617	0.014725	0.015640
RS	50	3.301923	2.198715	174.754851	0.014006	0.014882
RS	51	3.550555	2.198715	167.054873	0.013389	0.014198
RS	52	3.817360	2.227724	156.418893	0.012536	0.013327
RS	53	4.103663	2.227724	147.189905	0.011797	0.012543
RS	54	4.410892	2.278600	134.336196	0.010767	0.011527
RS	55	4.740574	2.278600	124.344888	0.009966	0.010695
RS	56	5.094352	2.278600	113.860517	0.009125	0.009832
RS	57	5.473986	2.278600	103.059095	0.008260	0.008949
RS	58	5.881366	2.583030	82.168090	0.006585	0.007413
RS	59	6.318519	2.583030	74.195951	0.005947	0.006721
RS	60	6.787623	2.583030	66.157863	0.005302	0.006028
RS	61	7.291011	2.583030	58.197884	0.004664	0.005343
RS	62	7.831190	2.583030	50.457815	0.004044	0.004677
RS	63	8.410848	2.583030	203.912498	0.016343	0.019892
PA	4+25*2+4+6 0.057437648 0.012163886 8.410847690 0.617492111 0.351898084 0.345537468 0.367229672 0.429764151 0.530120307 0.665785120 0.831722940 1.017664752 1.212285028 1.405047351 1.585332358 1.742530568 1.868697748 1.961404674 2.023439552 2.060545253 2.080476751 2.091739133 2.101210421 2.112875223 2.128428921 2.148284464 2.172021655 2.198714657 2.227724027 2.278600431 2.583030203
//
IT	4731
RD	4
LK	-176517.570856
QD	-324.394183 -> -271.364746
RI	0.0345196949
TR	0.054553	0.012171
MT	8.859009
MM	C_pi: 1.490250, n_recomb: 13417.427348
RS	0	0.000000	0.837834	116.864780	0.008710	0.000285
RS	1	0.007396	0.837834	124.370347	0.009269	0.002159
RS	2	0.015339	0.837834	132.268840	0.009858	0.005075
RS	3	0.023870	0.837834	140.567237	0.010476	0.007989
RS	4	0.033031	0.380316	326.533806	0.024337	0.017848
RS	5	0.042870	0.380316	341.424160	0.025446	0.020362
RS	6	0.053437	0.354643	381.670181	0.028446	0.022859
RS	7	0.064785	0.354643	396.551380	0.029555	0.025306
RS	8	0.076973	0.361913	402.897768	0.030028	0.026547
RS	9	0.090062	0.361913	416.807018	0.031065	0.029347
RS	10	0.104119	0.415013	375.982502	0.028022	0.027256
RS	11	0.119215	0.415013	388.882663	0.028983	0.029131
RS	12	0.135429	0.511166	326.936957	0.024367	0.024959
RS	13	0.152841	0.511166	338.970762	0.025263	0.026181
RS	14	0.171541	0.648748	277.341024	0.020670	0.021754
RS	15	0.191624	0.648748	288.481768	0.021501	0.022619
RS	16	0.213193	0.824399	236.471118	0.017624	0.018782
RS	17	0.236357	0.824399	246.704972	0.018387	0.019470
RS	18	0.261234	1.028226	206.577950	0.015396	0.016502
RS	19	0.287951	1.028226	215.995811	0.016098	0.017137
RS	20	0.316644	1.247662	186.242008	0.013881	0.014961
RS	21	0.347459	1.247662	194.997413	0.014533	0.015581
RS	22	0.380553	1.469976	173.333328	0.012919	0.014011
RS	23	0.416095	1.469976	181.585080	0.013534	0.014608
RS	24	0.454266	1.681444	166.290195	0.012394	0.013493
RS	25	0.495259	1.681444	174.176215	0.012981	0.014055
RS	26	0.539285	1.867352	164.198356	0.012238	0.013309
RS	27	0.586567	1.867352	171.824402	0.012806	0.013845
RS	28	0.637346	2.015677	166.432083	0.012404	0.013426
RS	29	0.691880	2.015677	173.856818	0.012958	0.013963
RS	30	0.750448	2.121815	172.308710	0.012842	0.013832
RS	31	0.813347	2.121815	179.522552	0.013380	0.014380
RS	32	0.880899	2.188894	180.994490	0.013490	0.014484
RS	33	0.953446	2.188894	187.900496	0.014004	0.015040
RS	34	1.031359	2.224565	191.519673	0.014274	0.015321
RS	35	1.115035	2.224565	197.921701	0.014751	0.015872
RS	36	1.204900	2.239609	202.615935	0.015101	0.016254
RS	37	1.301411	2.239609	208.219925	0.015519	0.016759
RS	38	1.405059	2.245940	212.696278	0.015852	0.017125
RS	39	1.516374	2.245940	217.138230	0.016183	0.017517
RS	40	1.635922	2.252921	220.178654	0.016410	0.017750
RS	41	1.764311	2.252921	223.077400	0.016626	0.017972
RS	42	1.902196	2.265482	223.835147	0.016682	0.017997
RS	43	2.050279	2.265482	224.849276	0.016758	0.018020
RS	44	2.209315	2.285209	222.886002	0.016612	0.017810
RS	45	2.380113	2.285209	221.762334	0.016528	0.017631
RS	46	2.563543	2.311958	216.969470	0.016171	0.017194
RS	47	2.760539	2.311958	213.581572	0.015918	0.016827
RS	48	2.972106	2.344569	206.130049	0.015363	0.016194
RS	49	3.199320	2.344569	200.503285	0.014943	0.015665
RS	50	3.443339	2.381297	190.782664	0.014219	0.014882
RS	51	3.705405	2.381297	183.104813	0.013647	0.014223
RS	52	3.986854	2.420931	171.602553	0.012790	0.013333
RS	53	4.289120	2.420931	162.230434	0.012091	0.012578
RS	54	4.613741	2.489620	148.026204	0.011032	0.011526
RS	55	4.962371	2.489620	137.797851	0.010270	0.010728
RS	56	5.336785	2.489620	126.927725	0.009460	0.009894
RS	57	5.738892	2.489620	115.595684	0.008615	0.009034
RS	58	6.170739	2.909087	90.173217	0.006721	0.007279
RS	59	6.634525	2.909087	82.329815	0.006136	0.006655
RS	60	7.132613	2.909087	74.271717	0.005535	0.006019
RS	61	7.667539	2.909087	66.144121	0.004930	0.005383
RS	62	8.242029	2.909087	58.096069	0.004330	0.004755
RS	63	8.859009	2.909087	250.496362	0.018669	0.021252
PA	4+25*2+4+6 0.054553324 0.012171458 8.859008703 0.837833956 0.380316368 0.354642718 0.361912670 0.415012649 0.511165772 0.648748352 0.824398796 1.028225716 1.247662456 1.469976335 1.681443631 1.867352189 2.015677059 2.121814811 2.188894159 2.224565343 2.239609287 2.245940102 2.252921446 2.265481864 2.285208775 2.311958148 2.344569381 2.381296969 2.420930822 2.489620263 2.909086879
//
IT	4442
RD	5
LK	-176416.581697
QD	-293.409995 -> -250.167733
RI	0.0255352515
TR	0.052195	0.012278
MT	9.205266
MM	C_pi: 1.581300, n_recomb: 14352.687803
RS	0	0.000000	1.126113	93.865811	0.006540	0.000232
RS	1	0.007461	1.126113	100.182818	0.006980	0.001710
RS	2	0.015478	1.126113	106.870522	0.007446	0.003966
RS	3	0.024093	1.126113	113.942307	0.007939	0.006187
RS	4	0.033352	0.414908	327.044564	0.022786	0.017197
RS	5	0.043301	0.414908	342.833623	0.023886	0.019397
RS	6	0.053992	0.371335	400.166281	0.027881	0.022622
RS	7	0.065481	0.371335	416.472699	0.029017	0.024724
RS	8	0.077827	0.365175	439.572542	0.030626	0.026782
RS	9	0.091094	0.365175	454.939527	0.031697	0.029503
RS	10	0.105351	0.409516	419.632119	0.029237	0.027970
RS	11	0.120672	0.409516	433.821343	0.030226	0.029947
RS	12	0.137135	0.501279	366.772547	0.025554	0.025759
RS	13	0.154827	0.501279	380.013686	0.026477	0.027095
RS	14	0.173839	0.639084	309.341541	0.021553	0.022352
RS	15	0.194269	0.639084	321.621964	0.022408	0.023327
RS	16	0.216224	0.820932	260.735247	0.018166	0.019120
RS	17	0.239816	0.820932	272.000820	0.018951	0.019905
RS	18	0.265169	1.037571	224.784777	0.015662	0.016621
RS	19	0.292413	1.037571	235.106554	0.016381	0.017334
RS	20	0.321690	1.275696	200.161270	0.013946	0.014919
RS	21	0.353151	1.275696	209.704698	0.014611	0.015603
RS	22	0.386959	1.520964	184.346609	0.012844	0.013861
RS	23	0.423290	1.520964	193.297319	0.013468	0.014512
RS	24	0.462331	1.757181	175.438793	0.012223	0.013277
RS	25	0.504285	1.757181	183.965618	0.012818	0.013884
RS	26	0.549369	1.966132	172.342096	0.012008	0.013060
RS	27	0.597816	1.966132	180.582451	0.012582	0.013631
RS	28	0.649878	2.131999	174.359617	0.012148	0.013169
RS	29	0.705824	2.131999	182.402163	0.012709	0.013728
RS	30	0.765944	2.247929	180.753218	0.012594	0.013589
RS	31	0.830550	2.247929	188.611635	0.013141	0.014152
RS	32	0.899975	2.317250	190.599866	0.013280	0.014276
RS	33	0.974580	2.317250	198.187487	0.013808	0.014843
RS	34	1.054752	2.349416	202.808507	0.014130	0.015167
RS	35	1.140904	2.349416	209.921315	0.014626	0.015728
RS	36	1.233484	2.358137	215.892369	0.015042	0.016165
RS	37	1.332972	2.358137	222.207540	0.015482	0.016680
RS	38	1.439881	2.358627	227.926618	0.015880	0.017101
RS	39	1.554767	2.358627	233.035885	0.016236	0.017505
RS	40	1.678224	2.362601	236.988360	0.016512	0.017776
RS	41	1.810892	2.362601	240.464685	0.016754	0.018012
RS	42	1.953458	2.375792	241.643764	0.016836	0.018052
RS	43	2.106661	2.375792	243.111094	0.016938	0.018091
RS	44	2.271293	2.399546	241.066372	0.016796	0.017875
RS	45	2.448208	2.399546	240.252958	0.016739	0.017715
RS	46	2.638322	2.433086	234.954282	0.016370	0.017257
RS	47	2.842620	2.433086	231.729299	0.016145	0.016912
RS	48	3.062160	2.474476	223.470845	0.015570	0.016253
RS	49	3.298079	2.474476	217.863273	0.015179	0.015750
RS	50	3.551600	2.521137	207.164144	0.014434	0.014940
RS	51	3.824035	2.521137	199.366166	0.013891	0.014309
RS	52	4.116795	2.571281	186.801104	0.013015	0.013397
RS	53	4.431398	2.571281	177.173014	0.012344	0.012670
RS	54	4.769472	2.657582	161.438682	0.011248	0.011579
RS	55	5.132768	2.657582	150.903178	0.010514	0.010811
RS	56	5.523169	2.657582	139.595909	0.009726	0.010001
RS	57	5.942697	2.657582	127.700861	0.008897	0.009160
RS	58	6.393525	3.193668	97.489954	0.006792	0.007197
RS	59	6.877987	3.193668	89.788217	0.006256	0.006628
RS	60	7.398594	3.193668	81.748849	0.005696	0.006041
RS	61	7.958041	3.193668	73.514683	0.005122	0.005445
RS	62	8.559228	3.193668	65.237336	0.004545	0.004849
RS	63	9.205266	3.193668	296.954408	0.020690	0.022682
PA	4+25*2+4+6 0.052194610 0.012277958 9.205266497 1.126112644 0.414908322 0.371334914 0.365174653 0.409515960 0.501279075 0.639083723 0.820932405 1.037570762 1.275695644 1.520964064 1.757180883 1.966132145 2.131999242 2.247928689 2.317249876 2.349416256 2.358136582 2.358627360 2.362600796 2.375792140 2.399545927 2.433086273 2.474476165 2.521137212 2.571281432 2.657582067 3.193668276
//
IT	4439
RD	6
LK	-176332.561282
QD	-269.289204 -> -231.431761
RI	0.0191508809
TR	0.050155	0.012425
MT	9.494518
MM	C_pi: 1.662787, n_recomb: 15263.593024
RS	0	0.000000	1.480170	76.489094	0.005011	0.000192
RS	1	0.007513	1.480170	81.807692	0.005360	0.001382
RS	2	0.015590	1.480170	87.461822	0.005730	0.003162
RS	3	0.024275	1.480170	93.467337	0.006124	0.004889
RS	4	0.033611	0.450513	325.499797	0.021325	0.016606
RS	5	0.043649	0.450513	341.979964	0.022405	0.018547
RS	6	0.054442	0.390969	412.492847	0.027025	0.022273
RS	7	0.066045	0.390969	430.069843	0.028176	0.024065
RS	8	0.078519	0.372287	469.409711	0.030754	0.026825
RS	9	0.091931	0.372287	486.205958	0.031854	0.029421
RS	10	0.106351	0.408494	458.522397	0.030040	0.028483
RS	11	0.121854	0.408494	473.987981	0.031053	0.030497
RS	12	0.138522	0.496088	403.823206	0.026457	0.026411
RS	13	0.156442	0.496088	418.242908	0.027401	0.027807
RS	14	0.175708	0.633517	339.783372	0.022261	0.022865
RS	15	0.196422	0.633517	353.175384	0.023138	0.023903
RS	16	0.218692	0.819878	284.145562	0.018616	0.019421
RS	17	0.242635	0.819878	296.422828	0.019420	0.020264
RS	18	0.268377	1.046650	242.564413	0.015892	0.016736
RS	19	0.296053	1.046650	253.776794	0.016626	0.017494
RS	20	0.325808	1.300091	213.945686	0.014017	0.014894
RS	21	0.357799	1.300091	224.268033	0.014693	0.015613
RS	22	0.392193	1.564579	195.443335	0.012805	0.013739
RS	23	0.429171	1.564579	205.086192	0.013436	0.014419
RS	24	0.468927	1.821866	184.831185	0.012109	0.013094
RS	25	0.511670	1.821866	193.992496	0.012709	0.013726
RS	26	0.557624	2.050693	180.833793	0.011847	0.012843
RS	27	0.607031	2.050693	189.680752	0.012427	0.013432
RS	28	0.660150	2.231701	182.690043	0.011969	0.012940
RS	29	0.717259	2.231701	191.339834	0.012536	0.013509
RS	30	0.778659	2.355702	189.624262	0.012423	0.013366
RS	31	0.844672	2.355702	198.113157	0.012979	0.013935
RS	32	0.915645	2.426034	200.643145	0.013145	0.014080
RS	33	0.991950	2.426034	208.894633	0.013686	0.014651
RS	34	1.073987	2.453823	214.547951	0.014056	0.015017
RS	35	1.162188	2.453823	222.349904	0.014567	0.015583
RS	36	1.257015	2.455597	229.638160	0.015045	0.016075
RS	37	1.358967	2.455597	236.637783	0.015503	0.016598
RS	38	1.468578	2.449758	243.640572	0.015962	0.017073
RS	39	1.586424	2.449758	249.382909	0.016338	0.017490
RS	40	1.713124	2.450278	254.267466	0.016658	0.017801
RS	41	1.849342	2.450278	258.277269	0.016921	0.018055
RS	42	1.995795	2.463641	259.861308	0.017025	0.018113
RS	43	2.153250	2.463641	261.727448	0.017147	0.018172
RS	44	2.322535	2.490915	259.549009	0.017004	0.017954
RS	45	2.504539	2.490915	258.983318	0.016967	0.017817
RS	46	2.700216	2.530696	253.100548	0.016582	0.017343
RS	47	2.910594	2.530696	249.972242	0.016377	0.017024
RS	48	3.136778	2.580297	240.816820	0.015777	0.016341
RS	49	3.379954	2.580297	235.164353	0.015407	0.015864
RS	50	3.641401	2.636354	223.397592	0.014636	0.015031
RS	51	3.922490	2.636354	215.424139	0.014114	0.014426
RS	52	4.224696	2.696524	201.718831	0.013216	0.013494
RS	53	4.549608	2.696524	191.794555	0.012565	0.012791
RS	54	4.898929	2.799867	174.451934	0.011429	0.011662
RS	55	5.274495	2.799867	163.591294	0.010718	0.010920
RS	56	5.678277	2.799867	151.839583	0.009948	0.010131
RS	57	6.112395	2.799867	139.384798	0.009132	0.009305
RS	58	6.579127	3.453796	104.209000	0.006827	0.007142
RS	59	7.080925	3.453796	96.671869	0.006333	0.006621
RS	60	7.620423	3.453796	88.691455	0.005811	0.006076
RS	61	8.200453	3.453796	80.406033	0.005268	0.005516
RS	62	8.824060	3.453796	71.966761	0.004715	0.004948
RS	63	9.494518	3.453796	343.412666	0.022499	0.024132
PA	4+25*2+4+6 0.050155017 0.012424958 9.494517848 1.480169929 0.450513363 0.390968732 0.372287119 0.408494197 0.496087855 0.633517362 0.819878227 1.046650456 1.300090870 1.564579280 1.821865924 2.050693138 2.231700852 2.355701930 2.426034497 2.453822707 2.455596914 2.449758026 2.450278251 2.463641365 2.490914574 2.530696197 2.580297486 2.636354269 2.696524230 2.799867087 3.453795747
//
IT	4449
RD	7
LK	-176258.532448
QD	-248.404057 -> -214.453859
RI	0.0146737756
TR	0.048337	0.012587
MT	9.749353
MM	C_pi: 1.737912, n_recomb: 16150.938195
RS	0	0.000000	1.900049	63.422552	0.003927	0.000161
RS	1	0.007558	1.900049	67.938170	0.004206	0.001136
RS	2	0.015687	1.900049	72.752868	0.004505	0.002567
RS	3	0.024430	1.900049	77.882953	0.004822	0.003939
RS	4	0.033834	0.484995	323.997664	0.020061	0.016084
RS	5	0.043948	0.484995	341.046487	0.021116	0.017825
RS	6	0.054828	0.411718	421.294959	0.026085	0.021866
RS	7	0.066529	0.411718	440.001028	0.027243	0.023399
RS	8	0.079115	0.381326	494.417619	0.030612	0.026739
RS	9	0.092652	0.381326	512.598589	0.031738	0.029205
RS	10	0.107212	0.409879	493.756696	0.030571	0.028848
RS	11	0.122872	0.409879	510.484593	0.031607	0.030872
RS	12	0.139716	0.493573	438.606942	0.027157	0.026950
RS	13	0.157833	0.493573	454.180582	0.028121	0.028379
RS	14	0.177319	0.630402	368.857081	0.022838	0.023310
RS	15	0.198278	0.630402	383.334126	0.023734	0.024388
RS	16	0.220821	0.820355	306.696019	0.018989	0.019690
RS	17	0.245067	0.820355	319.962816	0.019811	0.020571
RS	18	0.271146	1.055694	259.776794	0.016084	0.016843
RS	19	0.299196	1.055694	271.861549	0.016833	0.017631
RS	20	0.329366	1.322453	227.349767	0.014077	0.014878
RS	21	0.361816	1.322453	238.435047	0.014763	0.015618
RS	22	0.396719	1.603950	206.292627	0.012773	0.013635
RS	23	0.434259	1.603950	216.612773	0.013412	0.014333
RS	24	0.474637	1.880179	194.065024	0.012016	0.012933
RS	25	0.518066	1.880179	203.846065	0.012621	0.013579
RS	26	0.564777	2.127161	189.212508	0.011715	0.012649
RS	27	0.615019	2.127161	198.650404	0.012300	0.013247
RS	28	0.669058	2.322180	190.913245	0.011821	0.012731
RS	29	0.727181	2.322180	200.153124	0.012393	0.013303
RS	30	0.789696	2.453624	198.368066	0.012282	0.013158
RS	31	0.856937	2.453624	207.469163	0.012846	0.013727
RS	32	0.929259	2.524596	210.535422	0.013035	0.013892
RS	33	1.007047	2.524596	219.432653	0.013586	0.014464
RS	34	1.090714	2.547770	226.123791	0.014001	0.014869
RS	35	1.180704	2.547770	234.598369	0.014525	0.015437
RS	36	1.277495	2.542380	243.232317	0.015060	0.015980
RS	37	1.381602	2.542380	250.902105	0.015535	0.016510
RS	38	1.493576	2.529925	259.237411	0.016051	0.017038
RS	39	1.614014	2.529925	265.599703	0.016445	0.017467
RS	40	1.743553	2.526583	271.469183	0.016808	0.017820
RS	41	1.882883	2.526583	275.998331	0.017089	0.018091
RS	42	2.032743	2.539577	278.026816	0.017214	0.018172
RS	43	2.193928	2.539577	280.274794	0.017353	0.018253
RS	44	2.367296	2.569720	277.981015	0.017211	0.018038
RS	45	2.553766	2.569720	277.642759	0.017191	0.017925
RS	46	2.754329	2.615009	271.175674	0.016790	0.017440
RS	47	2.970050	2.615009	268.121246	0.016601	0.017147
RS	48	3.202074	2.672062	258.054521	0.015978	0.016445
RS	49	3.451634	2.672062	252.333833	0.015623	0.015994
RS	50	3.720055	2.736784	239.477254	0.014827	0.015140
RS	51	4.008762	2.736784	231.307290	0.014322	0.014560
RS	52	4.319289	2.806318	216.437171	0.013401	0.013609
RS	53	4.653284	2.806318	206.201330	0.012767	0.012928
RS	54	5.012522	2.925949	187.212995	0.011591	0.011761
RS	55	5.398909	2.925949	176.021968	0.010899	0.011043
RS	56	5.814499	2.925949	163.826551	0.010143	0.010272
RS	57	6.261497	2.925949	150.818582	0.009338	0.009459
RS	58	6.742278	3.698726	110.521205	0.006843	0.007102
RS	59	7.259395	3.698726	103.164367	0.006388	0.006624
RS	60	7.815594	3.698726	95.271020	0.005899	0.006116
RS	61	8.413829	3.698726	86.973544	0.005385	0.005588
RS	62	9.057276	3.698726	78.420655	0.004855	0.005046
RS	63	9.749353	3.698726	390.306420	0.024166	0.025578
PA	4+25*2+4+6 0.048337218 0.012586521 9.749352701 1.900048951 0.484995116 0.411718122 0.381325745 0.409878731 0.493572881 0.630402266 0.820355184 1.055694069 1.322453044 1.603949806 1.880178783 2.127160749 2.322179812 2.453624405 2.524595994 2.547770276 2.542379639 2.529924840 2.526583055 2.539577282 2.569720116 2.615009215 2.672062123 2.736783664 2.806317658 2.925949435 3.698726351
//
IT	5515
RD	8
LK	-176192.008133
QD	-229.768290 -> -199.041711
RI	0.0114896052
TR	0.046690	0.012751
MT	9.981504
MM	C_pi: 1.808758, n_recomb: 17018.536875
RS	0	0.000000	2.387722	53.449896	0.003141	0.000137
RS	1	0.007597	2.387722	57.323981	0.003368	0.000947
RS	2	0.015772	2.387722	61.463674	0.003612	0.002117
RS	3	0.024568	2.387722	65.884798	0.003871	0.003226
RS	4	0.034032	0.517495	323.269809	0.018995	0.015629
RS	5	0.044215	0.517495	340.821535	0.020026	0.017218
RS	6	0.055171	0.432819	428.009581	0.025150	0.021431
RS	7	0.066961	0.432819	447.726518	0.026308	0.022754
RS	8	0.079645	0.391421	515.922024	0.030315	0.026567
RS	9	0.093294	0.391421	535.439034	0.031462	0.028909
RS	10	0.107979	0.412667	526.184969	0.030918	0.029104
RS	11	0.123780	0.412667	544.162996	0.031975	0.031127
RS	12	0.140782	0.492675	471.632641	0.027713	0.027400
RS	13	0.159075	0.492675	488.342035	0.028695	0.028853
RS	14	0.178758	0.628793	396.860156	0.023319	0.023701
RS	15	0.199937	0.628793	412.401519	0.024232	0.024808
RS	16	0.222724	0.821738	328.553325	0.019306	0.019933
RS	17	0.247243	0.821738	342.791539	0.020142	0.020842
RS	18	0.273625	1.064602	276.494792	0.016247	0.016945
RS	19	0.302011	1.064602	289.436093	0.017007	0.017753
RS	20	0.332553	1.343358	240.376293	0.014124	0.014868
RS	21	0.365416	1.343358	252.209616	0.014820	0.015622
RS	22	0.400776	1.640453	216.839522	0.012741	0.013546
RS	23	0.438823	1.640453	227.822158	0.013387	0.014253
RS	24	0.479759	1.934319	203.041769	0.011931	0.012790
RS	25	0.523806	1.934319	213.427250	0.012541	0.013443
RS	26	0.571200	2.198528	197.344746	0.011596	0.012473
RS	27	0.622194	2.198528	207.357171	0.012184	0.013075
RS	28	0.677062	2.407137	198.867435	0.011685	0.012537
RS	29	0.736099	2.407137	208.679685	0.012262	0.013110
RS	30	0.799621	2.545983	206.799693	0.012151	0.012961
RS	31	0.867969	2.545983	216.494793	0.012721	0.013529
RS	32	0.941510	2.617700	220.069701	0.012931	0.013710
RS	33	1.020639	2.617700	229.595875	0.013491	0.014281
RS	34	1.105779	2.636349	237.312388	0.013944	0.014720
RS	35	1.197387	2.636349	246.446571	0.014481	0.015289
RS	36	1.295956	2.623793	256.440777	0.015068	0.015880
RS	37	1.402013	2.623793	264.773238	0.015558	0.016415
RS	38	1.516127	2.604557	274.486684	0.016129	0.016994
RS	39	1.638912	2.604557	281.466883	0.016539	0.017435
RS	40	1.771025	2.596999	288.385884	0.016945	0.017830
RS	41	1.913175	2.596999	293.435833	0.017242	0.018119
RS	42	2.066125	2.609095	295.974457	0.017391	0.018225
RS	43	2.230695	2.609095	298.606684	0.017546	0.018328
RS	44	2.407769	2.641437	296.252886	0.017408	0.018121
RS	45	2.598295	2.641437	296.143346	0.017401	0.018032
RS	46	2.803297	2.691466	289.132758	0.016989	0.017541
RS	47	3.023874	2.691466	286.151138	0.016814	0.017272
RS	48	3.261209	2.755155	275.199567	0.016171	0.016557
RS	49	3.516575	2.755155	269.406941	0.015830	0.016130
RS	50	3.791342	2.827748	255.473346	0.015011	0.015259
RS	51	4.086985	2.827748	247.101360	0.014520	0.014702
RS	52	4.405090	2.905926	231.067679	0.013577	0.013733
RS	53	4.747362	2.905926	220.514903	0.012957	0.013073
RS	54	5.115638	3.041009	199.863018	0.011744	0.011871
RS	55	5.511893	3.041009	188.339405	0.011067	0.011172
RS	56	5.938254	3.041009	175.701327	0.010324	0.010418
RS	57	6.397008	3.041009	162.144320	0.009528	0.009616
RS	58	6.890615	3.933381	116.574138	0.006850	0.007072
RS	59	7.421723	3.933381	109.406335	0.006429	0.006631
RS	60	7.993183	3.933381	101.618170	0.005971	0.006157
RS	61	8.608058	3.933381	93.335314	0.005484	0.005658
RS	62	9.269649	3.933381	84.702719	0.004977	0.005141
RS	63	9.981504	3.933381	437.982186	0.025736	0.027007
PA	4+25*2+4+6 0.046689625 0.012750660 9.981503667 2.387721828 0.517494892 0.432818864 0.391420962 0.412666564 0.492674800 0.628793384 0.821738187 1.064601754 1.343358206 1.640452507 1.934318986 2.198527550 2.407137391 2.545982570 2.617699525 2.636348990 2.623792931 2.604557491 2.596998622 2.609094534 2.641436854 2.691465881 2.755155385 2.827747720 2.905926350 3.041009254 3.933381139
//
IT	4377
RD	9
LK	-176131.756003
QD	-212.994702 -> -185.061830
RI	0.0091760347
TR	0.045181	0.012912
MT	10.197378
MM	C_pi: 1.876571, n_recomb: 17869.315743
RS	0	0.000000	2.946533	45.682184	0.002556	0.000117
RS	1	0.007634	2.946533	49.039842	0.002744	0.000799
RS	2	0.015850	2.946533	52.633686	0.002945	0.001768
RS	3	0.024694	2.946533	56.478658	0.003161	0.002680
RS	4	0.034212	0.547732	323.479154	0.018102	0.015233
RS	5	0.044458	0.547732	341.500739	0.019111	0.016709
RS	6	0.055485	0.453946	433.402722	0.024254	0.020987
RS	7	0.067354	0.453946	454.032972	0.025409	0.022141
RS	8	0.080129	0.402146	534.765058	0.029926	0.026335
RS	9	0.093880	0.402146	555.568948	0.031091	0.028566
RS	10	0.108680	0.416322	556.398150	0.031137	0.029279
RS	11	0.124610	0.416322	575.615391	0.032213	0.031297
RS	12	0.141756	0.492792	503.286928	0.028165	0.027784
RS	13	0.160210	0.492792	521.118524	0.029163	0.029255
RS	14	0.180074	0.628113	424.048389	0.023731	0.024051
RS	15	0.201454	0.628113	440.638131	0.024659	0.025182
RS	16	0.224466	0.823595	349.886537	0.019580	0.020157
RS	17	0.249234	0.823595	365.082042	0.020431	0.021090
RS	18	0.275893	1.073190	292.827729	0.016387	0.017042
RS	19	0.304588	1.073190	306.612945	0.017159	0.017867
RS	20	0.335473	1.362967	253.087061	0.014163	0.014864
RS	21	0.368715	1.362967	265.655962	0.014867	0.015629
RS	22	0.404495	1.674652	227.109556	0.012709	0.013468
RS	23	0.443006	1.674652	238.741656	0.013360	0.014182
RS	24	0.484458	1.985294	211.757811	0.011850	0.012661
RS	25	0.529073	1.985294	222.733694	0.012465	0.013319
RS	26	0.577094	2.266222	205.205663	0.011484	0.012311
RS	27	0.628781	2.266222	215.777133	0.012075	0.012915
RS	28	0.684414	2.488370	206.512165	0.011557	0.012356
RS	29	0.744293	2.488370	216.879819	0.012137	0.012928
RS	30	0.808743	2.634895	214.864520	0.012024	0.012774
RS	31	0.878114	2.634895	225.136103	0.012599	0.013339
RS	32	0.952779	2.707711	229.178149	0.012825	0.013532
RS	33	1.033145	2.707711	239.317316	0.013393	0.014102
RS	34	1.119645	2.722109	248.031908	0.013880	0.014571
RS	35	1.212748	2.722109	257.814152	0.014428	0.015140
RS	36	1.312959	2.702511	269.169389	0.015063	0.015775
RS	37	1.420819	2.702511	278.159863	0.015566	0.016314
RS	38	1.536913	2.676412	289.288511	0.016189	0.016941
RS	39	1.661869	2.676412	296.889542	0.016614	0.017393
RS	40	1.796364	2.664340	304.923133	0.017064	0.017831
RS	41	1.941126	2.664340	310.502833	0.017376	0.018137
RS	42	2.096938	2.675055	313.627729	0.017551	0.018271
RS	43	2.264644	2.675055	316.656345	0.017721	0.018395
RS	44	2.445153	2.708966	314.315902	0.017590	0.018200
RS	45	2.639441	2.708966	314.447457	0.017597	0.018134
RS	46	2.848560	2.762994	306.956482	0.017178	0.017642
RS	47	3.073642	2.762994	304.057848	0.017016	0.017397
RS	48	3.315907	2.832531	292.269525	0.016356	0.016672
RS	49	3.576665	2.832531	286.411497	0.016028	0.016268
RS	50	3.857329	2.912205	271.433386	0.015190	0.015383
RS	51	4.159417	2.912205	262.861921	0.014710	0.014847
RS	52	4.484566	2.998300	245.681082	0.013749	0.013864
RS	53	4.834535	2.998300	234.810963	0.013140	0.013222
RS	54	5.211220	3.147966	212.489488	0.011891	0.011986
RS	55	5.616659	3.147966	200.632139	0.011228	0.011306
RS	56	6.053049	3.147966	187.551955	0.010496	0.010565
RS	57	6.522751	3.147966	173.448029	0.009706	0.009774
RS	58	7.028308	4.160375	122.459623	0.006853	0.007049
RS	59	7.572457	4.160375	115.485276	0.006463	0.006642
RS	60	8.158145	4.160375	107.814085	0.006033	0.006199
RS	61	8.788543	4.160375	99.564517	0.005572	0.005726
RS	62	9.467062	4.160375	90.876857	0.005086	0.005231
RS	63	10.197378	4.160375	486.628968	0.027233	0.028411
PA	4+25*2+4+6 0.045181255 0.012911725 10.197377900 2.946533480 0.547731973 0.453945581 0.402146463 0.416321852 0.492791793 0.628113065 0.823595094 1.073190036 1.362967124 1.674651546 1.985293867 2.266221985 2.488370381 2.634894901 2.707710906 2.722108977 2.702511023 2.676411738 2.664339847 2.675054929 2.708965576 2.762994392 2.832530621 2.912204549 2.998299566 3.147966137 4.160375126
//
IT	4714
RD	10
LK	-176076.962951
QD	-197.843715 -> -172.378813
RI	0.0074538531
TR	0.043792	0.013067
MT	10.400439
MM	C_pi: 1.942065, n_recomb: 18705.232127
RS	0	0.000000	3.581809	39.496351	0.002112	0.000101
RS	1	0.007667	3.581809	42.432339	0.002268	0.000680
RS	2	0.015922	3.581809	45.578989	0.002437	0.001493
RS	3	0.024810	3.581809	48.950214	0.002617	0.002253
RS	4	0.034379	0.575700	324.571838	0.017352	0.014888
RS	5	0.044682	0.575700	343.047765	0.018340	0.016279
RS	6	0.055774	0.474967	437.888488	0.023410	0.020542
RS	7	0.067718	0.474967	459.350310	0.024557	0.021561
RS	8	0.080577	0.413284	551.484369	0.029483	0.026063
RS	9	0.094421	0.413284	573.526447	0.030661	0.028194
RS	10	0.109328	0.420541	584.794908	0.031264	0.029392
RS	11	0.125377	0.420541	605.240867	0.032357	0.031404
RS	12	0.142656	0.493568	533.839447	0.028540	0.028115
RS	13	0.161261	0.493568	552.782576	0.029552	0.029601
RS	14	0.181292	0.628005	450.610889	0.024090	0.024369
RS	15	0.202859	0.628005	468.236289	0.025032	0.025520
RS	16	0.226079	0.825635	370.833350	0.019825	0.020367
RS	17	0.251079	0.825635	386.974979	0.020688	0.021319
RS	18	0.277997	1.081298	308.874259	0.016513	0.017137
RS	19	0.306978	1.081298	323.493392	0.017294	0.017976
RS	20	0.338181	1.381295	265.550376	0.014197	0.014867
RS	21	0.371776	1.381295	278.844649	0.014907	0.015639
RS	22	0.407947	1.706772	237.147243	0.012678	0.013401
RS	23	0.446891	1.706772	249.417655	0.013334	0.014119
RS	24	0.488822	2.033558	220.239232	0.011774	0.012545
RS	25	0.533967	2.033558	231.793004	0.012392	0.013206
RS	26	0.582573	2.330905	212.809385	0.011377	0.012161
RS	27	0.634906	2.330905	223.925689	0.011971	0.012767
RS	28	0.691251	2.566730	213.852439	0.011433	0.012186
RS	29	0.751917	2.566730	224.759536	0.012016	0.012756
RS	30	0.817233	2.721356	222.561515	0.011898	0.012595
RS	31	0.887558	2.721356	233.392804	0.012477	0.013157
RS	32	0.963274	2.795752	237.851743	0.012716	0.013360
RS	33	1.044795	2.795752	248.588404	0.013290	0.013927
RS	34	1.132567	2.806272	258.262940	0.013807	0.014422
RS	35	1.227068	2.806272	268.682033	0.014364	0.014991
RS	36	1.328814	2.779818	281.388053	0.015043	0.015664
RS	37	1.438361	2.779818	291.032549	0.015559	0.016208
RS	38	1.556308	2.746825	303.603589	0.016231	0.016880
RS	39	1.683297	2.746825	311.829994	0.016671	0.017342
RS	40	1.820023	2.729997	321.038551	0.017163	0.017821
RS	41	1.967231	2.729997	327.159958	0.017490	0.018144
RS	42	2.125726	2.738902	330.949581	0.017693	0.018308
RS	43	2.296372	2.738902	334.391103	0.017877	0.018452
RS	44	2.480102	2.773806	332.145267	0.017757	0.018272
RS	45	2.677919	2.773806	332.535630	0.017778	0.018229
RS	46	2.890903	2.831147	324.638671	0.017356	0.017740
RS	47	3.120215	2.831147	321.838835	0.017206	0.017517
RS	48	3.367110	2.905779	309.274730	0.016534	0.016787
RS	49	3.632933	2.905779	303.362977	0.016218	0.016404
RS	50	3.919138	2.991781	287.383711	0.015364	0.015510
RS	51	4.227286	2.991781	278.619422	0.014895	0.014993
RS	52	4.559059	3.085080	260.316888	0.013917	0.013997
RS	53	4.916270	3.085080	249.131510	0.013319	0.013372
RS	54	5.300868	3.248455	225.142420	0.012036	0.012105
RS	55	5.714953	3.248455	212.950465	0.011385	0.011441
RS	56	6.160786	3.248455	199.428146	0.010662	0.010713
RS	57	6.640801	3.248455	184.777995	0.009878	0.009930
RS	58	7.157619	4.380975	128.233689	0.006855	0.007031
RS	59	7.714062	4.380975	121.454514	0.006493	0.006654
RS	60	8.313167	4.380975	113.908011	0.006090	0.006239
RS	61	8.958205	4.380975	105.705153	0.005651	0.005790
RS	62	9.652699	4.380975	96.980929	0.005185	0.005317
RS	63	10.400439	4.380975	536.323073	0.028672	0.029788
PA	4+25*2+4+6 0.043792183 0.013067331 10.400439075 3.581808598 0.575700191 0.474966695 0.413283694 0.420541048 0.493568172 0.628005017 0.825634886 1.081297995 1.381294681 1.706771862 2.033557530 2.330904587 2.566729975 2.721356096 2.795752258 2.806271797 2.779817597 2.746825490 2.729997344 2.738902089 2.773805529 2.831147102 2.905778714 2.991780637 3.085079893 3.248454707 4.380975327
//
IT	4203
RD	11
LK	-176027.000367
QD	-184.123826 -> -160.858152
RI	0.0061439679
TR	0.042507	0.013216
MT	10.593019
MM	C_pi: 2.005679, n_recomb: 19527.240201
RS	0	0.000000	4.299932	34.471926	0.001765	0.000087
RS	1	0.007698	4.299932	37.058600	0.001898	0.000584
RS	2	0.015989	4.299932	39.833831	0.002040	0.001272
RS	3	0.024918	4.299932	42.810481	0.002192	0.001913
RS	4	0.034534	0.601492	326.436848	0.016717	0.014588
RS	5	0.044890	0.601492	345.361005	0.017686	0.015915
RS	6	0.056044	0.495829	441.701679	0.022620	0.020105
RS	7	0.068057	0.495829	463.925110	0.023758	0.021014
RS	8	0.080994	0.424713	566.433247	0.029007	0.025764
RS	9	0.094927	0.424713	589.665234	0.030197	0.027805
RS	10	0.109932	0.425145	611.636546	0.031322	0.029458
RS	11	0.126093	0.425145	633.300305	0.032432	0.031461
RS	12	0.143498	0.494784	563.469276	0.028856	0.028405
RS	13	0.162243	0.494784	583.514708	0.029882	0.029905
RS	14	0.182430	0.628247	476.675101	0.024411	0.024663
RS	15	0.204172	0.628247	495.325249	0.025366	0.025832
RS	16	0.227587	0.827678	391.489037	0.020048	0.020567
RS	17	0.252805	0.827678	408.567403	0.020923	0.021537
RS	18	0.279964	1.088819	324.707754	0.016628	0.017232
RS	19	0.309214	1.088819	340.152560	0.017419	0.018084
RS	20	0.340716	1.398330	277.821561	0.014227	0.014874
RS	21	0.374643	1.398330	291.832654	0.014945	0.015653
RS	22	0.411181	1.736926	246.991567	0.012649	0.013343
RS	23	0.450532	1.736926	259.890576	0.013309	0.014064
RS	24	0.492912	2.079338	228.514447	0.011702	0.012440
RS	25	0.538555	2.079338	240.634851	0.012323	0.013102
RS	26	0.587712	2.392917	220.176539	0.011275	0.012024
RS	27	0.640652	2.392917	231.824520	0.011872	0.012629
RS	28	0.697668	2.642637	220.905428	0.011313	0.012026
RS	29	0.759073	2.642637	232.336858	0.011898	0.012594
RS	30	0.825206	2.805866	229.904137	0.011774	0.012424
RS	31	0.896429	2.805866	241.278855	0.012356	0.012983
RS	32	0.973134	2.882384	246.099642	0.012603	0.013191
RS	33	1.055745	2.882384	257.418347	0.013183	0.013756
RS	34	1.144715	2.889450	268.007007	0.013725	0.014272
RS	35	1.240534	2.889450	279.051341	0.014290	0.014841
RS	36	1.343730	2.856369	293.087656	0.015009	0.015549
RS	37	1.454869	2.856369	303.381602	0.015536	0.016096
RS	38	1.574564	2.816501	317.411351	0.016255	0.016811
RS	39	1.703473	2.816501	326.267425	0.016708	0.017283
RS	40	1.842306	2.794718	336.704171	0.017243	0.017803
RS	41	1.991826	2.794718	343.379790	0.017585	0.018140
RS	42	2.152857	2.801443	347.909538	0.017817	0.018336
RS	43	2.326283	2.801443	351.782038	0.018015	0.018499
RS	44	2.513060	2.836822	349.714645	0.017909	0.018338
RS	45	2.714216	2.836822	350.383893	0.017943	0.018316
RS	46	2.930856	2.896854	342.160516	0.017522	0.017834
RS	47	3.164174	2.896854	339.478161	0.017385	0.017633
RS	48	3.415452	2.975891	326.205869	0.016705	0.016900
RS	49	3.686074	2.975891	320.255047	0.016400	0.016538
RS	50	3.977529	3.067510	303.325692	0.015533	0.015636
RS	51	4.291420	3.067510	294.377786	0.015075	0.015137
RS	52	4.629475	3.167334	274.985347	0.014082	0.014131
RS	53	4.993554	3.167334	263.488591	0.013493	0.013522
RS	54	5.385660	3.343558	237.840462	0.012180	0.012226
RS	55	5.807950	3.343558	225.313593	0.011538	0.011576
RS	56	6.262748	3.343558	211.349213	0.010823	0.010859
RS	57	6.752557	3.343558	196.153180	0.010045	0.010084
RS	58	7.280072	4.595948	133.925794	0.006858	0.007017
RS	59	7.848196	4.595948	127.342174	0.006521	0.006668
RS	60	8.460054	4.595948	119.925755	0.006141	0.006278
RS	61	9.119013	4.595948	111.779858	0.005724	0.005852
RS	62	9.828700	4.595948	103.033738	0.005276	0.005398
RS	63	10.593019	4.595948	587.053083	0.030063	0.031133
PA	4+25*2+4+6 0.042506978 0.013216279 10.593018607 4.299931800 0.601491996 0.495829289 0.424712909 0.425145308 0.494784469 0.628246978 0.827677564 1.088819097 1.398330073 1.736925901 2.079338106 2.392916938 2.642637012 2.805866440 2.882383635 2.889449913 2.856369212 2.816500997 2.794718455 2.801443330 2.836822034 2.896854114 2.975891478 3.067509856 3.167334269 3.343557673 4.595947700
//
IT	5112
RD	12
LK	-175981.344236
QD	-171.670685 -> -150.374479
RI	0.0051271783
TR	0.041314	0.013358
MT	10.776418
MM	C_pi: 2.067661, n_recomb: 20335.973577
RS	0	0.000000	5.108954	30.316456	0.001491	0.000076
RS	1	0.007727	5.108954	32.609539	0.001604	0.000504
RS	2	0.016051	5.108954	35.071954	0.001725	0.001091
RS	3	0.025019	5.108954	37.715547	0.001855	0.001637
RS	4	0.034679	0.625269	328.942556	0.016175	0.014325
RS	5	0.045086	0.625269	348.313079	0.017128	0.015605
RS	6	0.056297	0.516535	444.968215	0.021881	0.019677
RS	7	0.068374	0.516535	467.891735	0.023008	0.020496
RS	8	0.081385	0.436367	579.857220	0.028514	0.025446
RS	9	0.095401	0.436367	604.231195	0.029712	0.027405
RS	10	0.110500	0.430023	637.104773	0.031329	0.029486
RS	11	0.126765	0.430023	659.974618	0.032454	0.031481
RS	12	0.144288	0.496302	592.296812	0.029126	0.028661
RS	13	0.163164	0.496302	613.436022	0.030165	0.030173
RS	14	0.183500	0.628700	502.326773	0.024701	0.024936
RS	15	0.205406	0.628700	521.991795	0.025668	0.026121
RS	16	0.229005	0.829616	411.919711	0.020256	0.020759
RS	17	0.254428	0.829616	429.926498	0.021141	0.021745
RS	18	0.281815	1.095695	340.382408	0.016738	0.017327
RS	19	0.311319	1.095695	356.645817	0.017538	0.018190
RS	20	0.343102	1.414076	289.943451	0.014258	0.014888
RS	21	0.377341	1.414076	304.664013	0.014982	0.015672
RS	22	0.414226	1.765162	256.678861	0.012622	0.013294
RS	23	0.453961	1.765162	270.197974	0.013287	0.014018
RS	24	0.496766	2.122742	236.612667	0.011635	0.012345
RS	25	0.542879	2.122742	249.289566	0.012259	0.013009
RS	26	0.592555	2.452410	227.332267	0.011179	0.011896
RS	27	0.646070	2.452410	239.499776	0.011777	0.012501
RS	28	0.703720	2.716268	227.695137	0.011197	0.011876
RS	29	0.765825	2.716268	239.636633	0.011784	0.012442
RS	30	0.832728	2.888624	236.915857	0.011650	0.012261
RS	31	0.904802	2.888624	248.818261	0.012235	0.012817
RS	32	0.982444	2.967829	253.943278	0.012487	0.013028
RS	33	1.066086	2.967829	265.828626	0.013072	0.013590
RS	34	1.156192	2.971882	277.281514	0.013635	0.014123
RS	35	1.253259	2.971882	288.938943	0.014208	0.014692
RS	36	1.357828	2.932422	304.277989	0.014963	0.015430
RS	37	1.470476	2.932422	315.215803	0.015500	0.015981
RS	38	1.591829	2.885720	330.711710	0.016262	0.016735
RS	39	1.722560	2.885720	340.200625	0.016729	0.017216
RS	40	1.863392	2.858828	351.910201	0.017305	0.017776
RS	41	2.015106	2.858828	359.151781	0.017661	0.018128
RS	42	2.178543	2.863047	364.493046	0.017924	0.018355
RS	43	2.354610	2.863047	368.814429	0.018136	0.018537
RS	44	2.544281	2.898443	367.007683	0.018047	0.018397
RS	45	2.748609	2.898443	367.976406	0.018095	0.018395
RS	46	2.968725	2.960602	359.507860	0.017678	0.017923
RS	47	3.205850	2.960602	356.962685	0.017553	0.017742
RS	48	3.461298	3.043408	343.053733	0.016869	0.017011
RS	49	3.736485	3.043408	337.079723	0.016576	0.016668
RS	50	4.032936	3.139975	319.255823	0.015699	0.015762
RS	51	4.352294	3.139975	310.134670	0.015251	0.015280
RS	52	4.696329	3.245678	289.688370	0.014245	0.014266
RS	53	5.066949	3.245678	277.884958	0.013665	0.013670
RS	54	5.466207	3.433910	250.591305	0.012323	0.012347
RS	55	5.896316	3.433910	237.729385	0.011690	0.011711
RS	56	6.359660	3.433910	223.322948	0.010982	0.011004
RS	57	6.858808	3.433910	207.581073	0.010208	0.010235
RS	58	7.396526	4.805596	139.554133	0.006862	0.007006
RS	59	7.975793	4.805596	133.165539	0.006548	0.006682
RS	60	8.599822	4.805596	125.882953	0.006190	0.006315
RS	61	9.272071	4.805596	117.801974	0.005793	0.005911
RS	62	9.996265	4.805596	109.045820	0.005362	0.005475
RS	63	10.776418	4.805596	638.771406	0.031411	0.032447
PA	4+25*2+4+6 0.041314396 0.013358383 10.776418101 5.108954437 0.625268854 0.516535223 0.436366656 0.430022772 0.496301981 0.628699930 0.829615775 1.095694723 1.414076315 1.765161946 2.122742258 2.452410332 2.716267614 2.888624135 2.967829051 2.971882135 2.932421851 2.885719853 2.858828407 2.863046571 2.898443028 2.960602386 3.043407533 3.139975073 3.245678200 3.433910092 4.805596318
//
IT	5235
RD	13
LK	-175939.546027
QD	-160.340554 -> -140.814140
RI	0.0043242247
TR	0.040205	0.013494
MT	10.951703
MM	C_pi: 2.128171, n_recomb: 21131.577582
RS	0	0.000000	6.018237	26.826017	0.001269	0.000067
RS	1	0.007754	6.018237	28.869144	0.001366	0.000438
RS	2	0.016110	6.018237	31.064786	0.001470	0.000943
RS	3	0.025114	6.018237	33.423830	0.001582	0.001410
RS	4	0.034816	0.647162	331.989291	0.015711	0.014096
RS	5	0.045270	0.647162	351.806930	0.016648	0.015340
RS	6	0.056535	0.537071	447.786649	0.021190	0.019263
RS	7	0.068674	0.537071	471.355667	0.022306	0.020007
RS	8	0.081754	0.448201	591.933782	0.028012	0.025115
RS	9	0.095848	0.448201	617.401934	0.029217	0.027001
RS	10	0.111035	0.435099	661.324894	0.031296	0.029484
RS	11	0.127399	0.435099	685.387799	0.032434	0.031470
RS	12	0.145033	0.498032	620.393775	0.029359	0.028889
RS	13	0.164034	0.498032	642.618201	0.030410	0.030411
RS	14	0.184509	0.629277	527.615058	0.024968	0.025193
RS	15	0.206571	0.629277	548.285339	0.025946	0.026391
RS	16	0.230344	0.831386	432.165894	0.020451	0.020944
RS	17	0.255960	0.831386	451.093155	0.021347	0.021945
RS	18	0.283563	1.101910	355.930066	0.016844	0.017423
RS	19	0.313307	1.101910	373.005513	0.017652	0.018297
RS	20	0.345356	1.428557	301.943997	0.014289	0.014906
RS	21	0.379892	1.428557	317.367341	0.015019	0.015696
RS	22	0.417105	1.791554	266.230826	0.012599	0.013253
RS	23	0.457204	1.791554	280.362218	0.013267	0.013979
RS	24	0.500412	2.163878	244.552154	0.011573	0.012260
RS	25	0.546971	2.163878	257.776079	0.012199	0.012924
RS	26	0.597140	2.509488	234.295587	0.011087	0.011778
RS	27	0.651200	2.509488	246.971171	0.011687	0.012383
RS	28	0.709451	2.787731	234.240482	0.011085	0.011734
RS	29	0.772220	2.787731	246.678362	0.011673	0.012298
RS	30	0.839856	2.969726	243.617389	0.011529	0.012104
RS	31	0.912738	2.969726	256.032092	0.012116	0.012657
RS	32	0.991270	3.052185	261.403363	0.012370	0.012868
RS	33	1.075893	3.052185	273.839851	0.012959	0.013428
RS	34	1.167077	3.053674	286.103889	0.013539	0.013975
RS	35	1.265333	3.053674	298.361546	0.014119	0.014544
RS	36	1.371207	3.008097	314.969298	0.014905	0.015309
RS	37	1.485292	3.008097	326.544078	0.015453	0.015863
RS	38	1.608223	2.954625	343.505137	0.016256	0.016654
RS	39	1.740687	2.954625	353.628450	0.016735	0.017143
RS	40	1.883423	2.922503	366.647269	0.017351	0.017741
RS	41	2.037228	2.922503	374.465070	0.017721	0.018107
RS	42	2.202959	2.923934	380.682935	0.018015	0.018367
RS	43	2.381541	2.923934	385.470105	0.018241	0.018566
RS	44	2.573972	2.958944	384.003081	0.018172	0.018449
RS	45	2.781325	2.958944	385.291494	0.018233	0.018466
RS	46	3.004757	3.022719	376.659366	0.017824	0.018007
RS	47	3.245516	3.022719	374.271230	0.017711	0.017846
RS	48	3.504943	3.108711	359.798706	0.017027	0.017119
RS	49	3.784488	3.108711	353.818001	0.016744	0.016794
RS	50	4.085711	3.209612	335.157670	0.015861	0.015886
RS	51	4.410291	3.209612	325.874533	0.015421	0.015420
RS	52	4.760042	3.320588	304.413753	0.014406	0.014399
RS	53	5.136913	3.320588	292.309318	0.013833	0.013816
RS	54	5.543009	3.520018	263.388485	0.012464	0.012470
RS	55	5.980596	3.520018	250.191923	0.011840	0.011845
RS	56	6.452115	3.520018	235.343879	0.011137	0.011147
RS	57	6.960199	3.520018	219.056557	0.010366	0.010383
RS	58	7.507681	5.010160	145.126016	0.006868	0.006998
RS	59	8.097618	5.010160	138.931559	0.006575	0.006697
RS	60	8.733302	5.010160	131.785628	0.006236	0.006352
RS	61	9.418279	5.010160	123.776101	0.005857	0.005967
RS	62	10.156374	5.010160	115.019941	0.005443	0.005548
RS	63	10.951703	5.010160	691.393925	0.032719	0.033729
PA	4+25*2+4+6 0.040204659 0.013493614 10.951703339 6.018236737 0.647162113 0.537071490 0.448201437 0.435098549 0.498031694 0.629277096 0.831386444 1.101910001 1.428557072 1.791553708 2.163878163 2.509487887 2.787730583 2.969725643 3.052184575 3.053673825 3.008096832 2.954625353 2.922502934 2.923934121 2.958944159 3.022719002 3.108710523 3.209612486 3.320587844 3.520017702 5.010159931
//
IT	4514
RD	14
LK	-175901.215436
QD	-150.008661 -> -132.077019
RI	0.0036800257
TR	0.039170	0.013622
MT	11.119649
MM	C_pi: 2.187322, n_recomb: 21914.176081
RS	0	0.000000	7.039230	23.853108	0.001088	0.000058
RS	1	0.007780	7.039230	25.680860	0.001172	0.000381
RS	2	0.016166	7.039230	27.646311	0.001262	0.000818
RS	3	0.025204	7.039230	29.759458	0.001358	0.001222
RS	4	0.034945	0.667317	335.486402	0.015309	0.013897
RS	5	0.045444	0.667317	355.752965	0.016234	0.015113
RS	6	0.056760	0.557452	450.212241	0.020544	0.018862
RS	7	0.068957	0.557452	474.377417	0.021647	0.019545
RS	8	0.082102	0.460189	602.803517	0.027507	0.024776
RS	9	0.096270	0.460189	629.318387	0.028717	0.026595
RS	10	0.111541	0.440327	684.386413	0.031230	0.029458
RS	11	0.127999	0.440327	709.628175	0.032382	0.031433
RS	12	0.145738	0.499915	647.810345	0.029561	0.029093
RS	13	0.164857	0.499915	671.111305	0.030625	0.030625
RS	14	0.185464	0.629925	552.572359	0.025215	0.025435
RS	15	0.207674	0.629925	574.238411	0.026204	0.026646
RS	16	0.231612	0.832969	452.250121	0.020637	0.021124
RS	17	0.257412	0.832969	472.090058	0.021543	0.022138
RS	18	0.285220	1.107484	371.371395	0.016947	0.017520
RS	19	0.315191	1.107484	389.252615	0.017763	0.018404
RS	20	0.347494	1.441824	313.843303	0.014321	0.014929
RS	21	0.382310	1.441824	329.963236	0.015057	0.015725
RS	22	0.419835	1.816172	275.666883	0.012579	0.013219
RS	23	0.460280	1.816172	290.403365	0.013252	0.013947
RS	24	0.503871	2.202819	252.352263	0.011515	0.012183
RS	25	0.550854	2.202819	266.114460	0.012143	0.012847
RS	26	0.601493	2.564232	241.084516	0.011001	0.011668
RS	27	0.656071	2.564232	254.257415	0.011602	0.012272
RS	28	0.714895	2.857076	240.562337	0.010977	0.011600
RS	29	0.778297	2.857076	253.483598	0.011567	0.012163
RS	30	0.846631	3.049201	250.031785	0.011410	0.011955
RS	31	0.920281	3.049201	262.943887	0.011999	0.012505
RS	32	0.999662	3.135469	268.504261	0.012253	0.012713
RS	33	1.085219	3.135469	281.476474	0.012844	0.013271
RS	34	1.177433	3.134837	294.497590	0.013439	0.013829
RS	35	1.276821	3.134837	307.342094	0.014025	0.014397
RS	36	1.383941	3.083419	325.179469	0.014839	0.015186
RS	37	1.499396	3.083419	337.383135	0.015396	0.015743
RS	38	1.623834	3.023254	355.801692	0.016236	0.016568
RS	39	1.757953	3.023254	366.559313	0.016727	0.017065
RS	40	1.902507	2.985809	380.915657	0.017382	0.017700
RS	41	2.058308	2.985809	389.318218	0.017766	0.018078
RS	42	2.226231	2.984215	396.470925	0.018092	0.018371
RS	43	2.407219	2.984215	401.739357	0.018332	0.018587
RS	44	2.602287	3.018474	400.687830	0.018284	0.018494
RS	45	2.812533	3.018474	402.315149	0.018359	0.018530
RS	46	3.039137	3.083408	393.598695	0.017961	0.018086
RS	47	3.283371	3.083408	391.387033	0.017860	0.017943
RS	48	3.546607	3.172054	376.424500	0.017177	0.017223
RS	49	3.830324	3.172054	370.453607	0.016905	0.016915
RS	50	4.136114	3.276721	351.016549	0.016018	0.016008
RS	51	4.465696	3.276721	341.583012	0.015587	0.015556
RS	52	4.820921	3.392401	319.149303	0.014564	0.014531
RS	53	5.203783	3.392401	306.749944	0.013998	0.013960
RS	54	5.616432	3.602252	276.223968	0.012605	0.012591
RS	55	6.061188	3.602252	262.693481	0.011987	0.011977
RS	56	6.540546	3.602252	247.404547	0.011290	0.011287
RS	57	7.057200	3.602252	230.572408	0.010522	0.010528
RS	58	7.614051	5.209778	150.645758	0.006874	0.006992
RS	59	8.214226	5.209778	144.644288	0.006600	0.006712
RS	60	8.861097	5.209778	137.637122	0.006281	0.006387
RS	61	9.558297	5.209778	129.704452	0.005919	0.006020
RS	62	10.309740	5.209778	120.956849	0.005520	0.005617
RS	63	11.119649	5.209778	744.830487	0.033989	0.034979
PA	4+25*2+4+6 0.039169641 0.013622174 11.119648618 7.039229633 0.667316651 0.557452093 0.460189369 0.440326823 0.499915148 0.629925231 0.832969016 1.107483517 1.441823911 1.816172331 2.202818956 2.564231921 2.857075839 3.049201466 3.135468827 3.134837126 3.083418593 3.023254480 2.985809486 2.984214803 3.018474309 3.083408264 3.172053506 3.276720971 3.392401237 3.602252079 5.209778055
//
IT	5075
RD	15
LK	-175866.009954
QD	-140.565848 -> -124.074765
RI	0.0031571959
TR	0.038202	0.013744
MT	11.280880
MM	C_pi: 2.245176, n_recomb: 22683.644700
RS	0	0.000000	8.184081	21.293856	0.000939	0.000051
RS	1	0.007805	8.184081	22.934321	0.001011	0.000334
RS	2	0.016219	8.184081	24.699365	0.001089	0.000713
RS	3	0.025289	8.184081	26.598155	0.001173	0.001064
RS	4	0.035067	0.685847	339.366899	0.014961	0.013723
RS	5	0.045609	0.685847	360.084863	0.015874	0.014919
RS	6	0.056973	0.577673	452.295819	0.019939	0.018475
RS	7	0.069225	0.577673	477.012330	0.021029	0.019106
RS	8	0.082432	0.472305	612.582009	0.027005	0.024434
RS	9	0.096671	0.472305	640.096394	0.028218	0.026190
RS	10	0.112020	0.445668	706.362363	0.031140	0.029411
RS	11	0.128568	0.445668	732.767224	0.032304	0.031376
RS	12	0.146407	0.501909	674.575887	0.029738	0.029277
RS	13	0.165638	0.501909	698.944067	0.030813	0.030816
RS	14	0.186370	0.630610	577.210402	0.025446	0.025664
RS	15	0.208721	0.630610	599.862361	0.026445	0.026887
RS	16	0.232815	0.834358	472.178740	0.020816	0.021299
RS	17	0.258791	0.834358	492.923226	0.021730	0.022326
RS	18	0.286793	1.112438	386.716671	0.017048	0.017617
RS	19	0.316981	1.112438	405.397301	0.017872	0.018511
RS	20	0.349525	1.453937	325.650869	0.014356	0.014957
RS	21	0.384610	1.453937	342.461272	0.015097	0.015758
RS	22	0.422432	1.839098	284.996899	0.012564	0.013192
RS	23	0.463206	1.839098	300.331508	0.013240	0.013922
RS	24	0.507163	2.239649	260.023596	0.011463	0.012113
RS	25	0.554550	2.239649	274.315659	0.012093	0.012778
RS	26	0.605636	2.616706	247.711589	0.010920	0.011566
RS	27	0.660708	2.616706	261.371472	0.011522	0.012170
RS	28	0.720079	2.924337	246.675721	0.010875	0.011473
RS	29	0.784084	2.924337	260.067794	0.011465	0.012035
RS	30	0.853084	3.127052	256.177185	0.011293	0.011812
RS	31	0.927470	3.127052	269.572096	0.011884	0.012359
RS	32	1.007661	3.217661	275.266106	0.012135	0.012563
RS	33	1.094110	3.217661	288.758598	0.012730	0.013119
RS	34	1.187307	3.215352	302.481437	0.013335	0.013685
RS	35	1.287778	3.215352	315.898803	0.013926	0.014252
RS	36	1.396090	3.158364	334.923805	0.014765	0.015063
RS	37	1.512855	3.158364	347.747014	0.015330	0.015622
RS	38	1.638734	3.091602	367.608474	0.016206	0.016477
RS	39	1.774437	3.091602	378.998531	0.016708	0.016982
RS	40	1.920731	3.048762	394.713804	0.017401	0.017652
RS	41	2.078443	3.048762	403.707694	0.017797	0.018043
RS	42	2.248464	3.043935	411.846935	0.018156	0.018368
RS	43	2.431755	3.043935	417.610317	0.018410	0.018600
RS	44	2.629351	3.077124	417.044904	0.018385	0.018533
RS	45	2.842368	3.077124	419.029028	0.018473	0.018586
RS	46	3.072011	3.142803	410.305346	0.018088	0.018159
RS	47	3.319577	3.142803	408.288806	0.017999	0.018033
RS	48	3.586465	3.233623	392.908465	0.017321	0.017323
RS	49	3.874183	3.233623	386.963732	0.017059	0.017031
RS	50	4.184356	3.341532	366.810686	0.016171	0.016127
RS	51	4.518738	3.341532	357.238622	0.015749	0.015689
RS	52	4.879216	3.461385	333.875807	0.014719	0.014661
RS	53	5.267830	3.461385	321.188143	0.014159	0.014101
RS	54	5.686773	3.680915	289.082739	0.012744	0.012712
RS	55	6.138413	3.680915	275.219539	0.012133	0.012108
RS	56	6.625303	3.680915	259.490967	0.011440	0.011424
RS	57	7.150193	3.680915	242.115207	0.010674	0.010670
RS	58	7.716049	5.404573	156.112179	0.006882	0.006988
RS	59	8.326069	5.404573	150.302544	0.006626	0.006727
RS	60	8.983698	5.404573	143.435898	0.006323	0.006421
RS	61	9.692654	5.404573	135.584813	0.005977	0.006071
RS	62	10.456942	5.404573	126.853380	0.005592	0.005684
RS	63	11.280880	5.404573	798.974464	0.035222	0.036196
PA	4+25*2+4+6 0.038202327 0.013744330 11.280879791 8.184080538 0.685846790 0.577673086 0.472304616 0.445667892 0.501908943 0.630610379 0.834358389 1.112438051 1.453936554 1.839098437 2.239648638 2.616706218 2.924336910 3.127051519 3.217660897 3.215351907 3.158363611 3.091602181 3.048761791 3.043934617 3.077123749 3.142803312 3.233623487 3.341531908 3.461384769 3.680915302 5.404572555
//
IT	5372
RD	16
LK	-175833.628261
QD	-131.917452 -> -116.730472
RI	0.0027278375
TR	0.037297	0.013860
MT	11.435934
MM	C_pi: 2.301790, n_recomb: 23439.909459
RS	0	0.000000	9.467575	19.068630	0.000814	0.000045
RS	1	0.007828	9.467575	20.544797	0.000876	0.000293
RS	2	0.016268	9.467575	22.133847	0.000944	0.000624
RS	3	0.025370	9.467575	23.844187	0.001017	0.000930
RS	4	0.035184	0.702869	343.572450	0.014658	0.013572
RS	5	0.045766	0.702869	364.744437	0.015561	0.014753
RS	6	0.057176	0.597737	454.075321	0.019372	0.018103
RS	7	0.069479	0.597737	479.302189	0.020448	0.018690
RS	8	0.082746	0.484535	621.358953	0.026509	0.024089
RS	9	0.097051	0.484535	649.826100	0.027723	0.025789
RS	10	0.112476	0.451095	727.312645	0.031029	0.029348
RS	11	0.129108	0.451095	754.863562	0.032204	0.031301
RS	12	0.147043	0.503985	700.710612	0.029894	0.029443
RS	13	0.166381	0.503985	726.136181	0.030979	0.030989
RS	14	0.187233	0.631316	601.532366	0.025663	0.025882
RS	15	0.209717	0.631316	625.160063	0.026671	0.027116
RS	16	0.233961	0.835552	491.959612	0.020988	0.021470
RS	17	0.260103	0.835552	513.600285	0.021911	0.022509
RS	18	0.288292	1.116809	401.971944	0.017149	0.017716
RS	19	0.318686	1.116809	421.445502	0.017980	0.018618
RS	20	0.351461	1.464961	337.374169	0.014393	0.014989
RS	21	0.386800	1.464961	354.868998	0.015140	0.015795
RS	22	0.424906	1.860412	294.230148	0.012553	0.013170
RS	23	0.465995	1.860412	310.156179	0.013232	0.013902
RS	24	0.510301	2.274447	267.576586	0.011415	0.012051
RS	25	0.558074	2.274447	282.390479	0.012047	0.012716
RS	26	0.609587	2.666975	254.188712	0.010844	0.011472
RS	27	0.665133	2.666975	268.325698	0.011447	0.012075
RS	28	0.725026	2.989542	252.595586	0.010776	0.011354
RS	29	0.789608	2.989542	266.446397	0.011367	0.011914
RS	30	0.859246	3.203282	262.070763	0.011181	0.011675
RS	31	0.934334	3.203282	275.934279	0.011772	0.012220
RS	32	1.015300	3.298736	281.709257	0.012018	0.012418
RS	33	1.102605	3.298736	295.706706	0.012616	0.012972
RS	34	1.196743	3.295177	310.076807	0.013229	0.013543
RS	35	1.298250	3.295177	324.052674	0.013825	0.014110
RS	36	1.407703	3.232890	344.221024	0.014685	0.014938
RS	37	1.525724	3.232890	357.653399	0.015258	0.015500
RS	38	1.652984	3.159635	378.938131	0.016166	0.016384
RS	39	1.790205	3.159635	390.957135	0.016679	0.016895
RS	40	1.938167	3.111348	408.045793	0.017408	0.017600
RS	41	2.097712	3.111348	417.635672	0.017817	0.018001
RS	42	2.269746	3.103110	426.806784	0.018209	0.018360
RS	43	2.455247	3.103110	433.076945	0.018476	0.018606
RS	44	2.655268	3.134954	433.061991	0.018475	0.018566
RS	45	2.870946	3.134954	435.419378	0.018576	0.018635
RS	46	3.103508	3.201011	426.761883	0.018207	0.018227
RS	47	3.354274	3.201011	424.958228	0.018130	0.018118
RS	48	3.624670	3.293561	409.232284	0.017459	0.017419
RS	49	3.916232	3.293561	403.329579	0.017207	0.017143
RS	50	4.230617	3.404229	382.521194	0.016319	0.016243
RS	51	4.569612	3.404229	372.822475	0.015905	0.015818
RS	52	4.935143	3.527767	348.574920	0.014871	0.014789
RS	53	5.329287	3.527767	335.605992	0.014318	0.014239
RS	54	5.754284	3.756274	301.949963	0.012882	0.012831
RS	55	6.212549	3.756274	287.755728	0.012276	0.012236
RS	56	6.706687	3.756274	271.589279	0.011587	0.011559
RS	57	7.239505	3.756274	253.671657	0.010822	0.010808
RS	58	7.814031	5.594664	161.523646	0.006891	0.006985
RS	59	8.433531	5.594664	155.904699	0.006651	0.006743
RS	60	9.101524	5.594664	149.180040	0.006364	0.006453
RS	61	9.821807	5.594664	141.414707	0.006033	0.006120
RS	62	10.598472	5.594664	132.706260	0.005662	0.005746
RS	63	11.435934	5.594664	853.723552	0.036422	0.037380
PA	4+25*2+4+6 0.037296554 0.013860371 11.435933578 9.467574871 0.702868914 0.597736612 0.484535451 0.451094785 0.503984761 0.631315818 0.835551550 1.116809239 1.464960921 1.860411842 2.274447180 2.666975278 2.989541969 3.203282227 3.298736392 3.295177160 3.232890018 3.159635349 3.111348465 3.103109961 3.134953930 3.201011394 3.293560684 3.404229289 3.527766907 3.756273816 5.594664359
//
IT	4415
RD	17
LK	-175803.803191
QD	-123.980563 -> -109.976568
RI	0.0023718115
TR	0.036447	0.013971
MT	11.585310
MM	C_pi: 2.357218, n_recomb: 24182.945638
RS	0	0.000000	10.907233	17.116729	0.000708	0.000040
RS	1	0.007850	10.907233	18.447621	0.000763	0.000258
RS	2	0.016316	10.907233	19.880918	0.000822	0.000548
RS	3	0.025447	10.907233	21.424321	0.000886	0.000816
RS	4	0.035294	0.718469	348.066734	0.014393	0.013441
RS	5	0.045914	0.718469	369.695861	0.015287	0.014612
RS	6	0.057369	0.617637	455.587921	0.018839	0.017746
RS	7	0.069722	0.617637	481.287753	0.019902	0.018296
RS	8	0.083045	0.496870	629.216612	0.026019	0.023745
RS	9	0.097414	0.496870	658.590471	0.027234	0.025392
RS	10	0.112910	0.456593	747.280256	0.030901	0.029271
RS	11	0.129624	0.456593	775.959061	0.032087	0.031212
RS	12	0.147649	0.506128	726.222071	0.030030	0.029592
RS	13	0.167089	0.506128	752.694764	0.031125	0.031144
RS	14	0.188055	0.632033	625.536844	0.025867	0.026090
RS	15	0.210667	0.632033	650.129840	0.026884	0.027333
RS	16	0.235054	0.836568	511.588232	0.021155	0.021637
RS	17	0.261355	0.836568	534.116425	0.022086	0.022687
RS	18	0.289721	1.120648	417.137286	0.017249	0.017815
RS	19	0.320314	1.120648	437.397110	0.018087	0.018726
RS	20	0.353308	1.474976	349.016864	0.014432	0.015024
RS	21	0.388893	1.474976	367.190098	0.015184	0.015835
RS	22	0.427270	1.880212	303.372186	0.012545	0.013154
RS	23	0.468660	1.880212	319.883116	0.013228	0.013888
RS	24	0.513299	2.307317	275.018654	0.011372	0.011994
RS	25	0.561443	2.307317	290.346663	0.012006	0.012661
RS	26	0.613365	2.715122	260.525886	0.010773	0.011384
RS	27	0.669363	2.715122	275.130530	0.011377	0.011987
RS	28	0.729758	3.052750	258.334304	0.010682	0.011242
RS	29	0.794893	3.052750	272.632262	0.011274	0.011800
RS	30	0.865141	3.277901	267.729791	0.011071	0.011544
RS	31	0.940903	3.277901	282.048191	0.011663	0.012087
RS	32	1.022613	3.378687	287.853194	0.011903	0.012277
RS	33	1.110737	3.378687	302.340527	0.012502	0.012829
RS	34	1.205778	3.374284	317.305137	0.013121	0.013404
RS	35	1.308280	3.374284	331.824969	0.013721	0.013971
RS	36	1.418828	3.306965	353.091108	0.014601	0.014814
RS	37	1.538055	3.306965	367.121493	0.015181	0.015379
RS	38	1.666640	3.227325	389.806113	0.016119	0.016289
RS	39	1.805319	3.227325	402.449202	0.016642	0.016806
RS	40	1.954885	3.173565	420.918808	0.017406	0.017543
RS	41	2.116191	3.173565	431.107631	0.017827	0.017955
RS	42	2.290159	3.161764	441.349448	0.018250	0.018345
RS	43	2.477784	3.161764	448.136521	0.018531	0.018606
RS	44	2.680137	3.192005	448.733327	0.018556	0.018593
RS	45	2.898375	3.192005	451.478872	0.018669	0.018678
RS	46	3.133743	3.258106	442.957770	0.018317	0.018290
RS	47	3.387589	3.258106	441.383569	0.018252	0.018197
RS	48	3.661360	3.351989	425.380904	0.017590	0.017511
RS	49	3.956623	3.351989	419.535507	0.017348	0.017249
RS	50	4.275063	3.464978	398.131798	0.016463	0.016355
RS	51	4.618500	3.464978	388.318167	0.016058	0.015943
RS	52	4.988897	3.591743	363.231426	0.015020	0.014914
RS	53	5.388370	3.591743	349.988390	0.014473	0.014373
RS	54	5.819201	3.828569	314.812231	0.013018	0.012950
RS	55	6.283851	3.828569	300.288957	0.012417	0.012362
RS	56	6.784976	3.828569	283.686764	0.011731	0.011690
RS	57	7.325439	3.828569	265.229461	0.010968	0.010943
RS	58	7.908327	5.780191	166.878399	0.006901	0.006984
RS	59	8.536971	5.780191	161.448995	0.006676	0.006758
RS	60	9.214964	5.780191	154.867544	0.006404	0.006485
RS	61	9.946178	5.780191	147.191645	0.006087	0.006166
RS	62	10.734791	5.780191	138.512309	0.005728	0.005806
RS	63	11.585310	5.780191	908.980077	0.037588	0.038533
PA	4+25*2+4+6 0.036446807 0.013970559 11.585309745 10.907232666 0.718468658 0.617637490 0.496870224 0.456592710 0.506127923 0.632033485 0.836568323 1.120647760 1.474976001 1.880212215 2.307317446 2.715122329 3.052749734 3.277900921 3.378686807 3.374283962 3.306965159 3.227325291 3.173564990 3.161764403 3.192005358 3.258106460 3.351989273 3.464978285 3.591743209 3.828569234 5.780190938
//
IT	5791
RD	18
LK	-175776.297647
QD	-116.682561 -> -103.753738
RI	0.0020751434
TR	0.035648	0.014075
MT	11.729450
MM	C_pi: 2.411490, n_recomb: 24912.583555
RS	0	0.000000	12.519580	15.396390	0.000618	0.000035
RS	1	0.007871	12.519580	16.598328	0.000666	0.000227
RS	2	0.016361	12.519580	17.893257	0.000718	0.000482
RS	3	0.025520	12.519580	19.288234	0.000774	0.000718
RS	4	0.035399	0.732740	352.810801	0.014162	0.013329
RS	5	0.046057	0.732740	374.900044	0.015049	0.014493
RS	6	0.057552	0.637367	456.864201	0.018339	0.017404
RS	7	0.069953	0.637367	483.002694	0.019388	0.017921
RS	8	0.083330	0.509293	636.231660	0.025539	0.023403
RS	9	0.097760	0.509293	666.466971	0.026752	0.025001
RS	10	0.113325	0.462144	766.307943	0.030760	0.029182
RS	11	0.130116	0.462144	796.095215	0.031956	0.031110
RS	12	0.148228	0.508318	751.123062	0.030150	0.029728
RS	13	0.167765	0.508318	778.631860	0.031255	0.031285
RS	14	0.188841	0.632757	649.215672	0.026060	0.026288
RS	15	0.211575	0.632757	674.762996	0.027085	0.027540
RS	16	0.236099	0.837427	531.053863	0.021317	0.021800
RS	17	0.262553	0.837427	554.460355	0.022256	0.022860
RS	18	0.291089	1.123999	432.207414	0.017349	0.017914
RS	19	0.321871	1.123999	453.246433	0.018193	0.018834
RS	20	0.355076	1.484054	360.577729	0.014474	0.015062
RS	21	0.390895	1.484054	379.423140	0.015230	0.015878
RS	22	0.429532	1.898584	312.425450	0.012541	0.013143
RS	23	0.471211	1.898584	329.514758	0.013227	0.013879
RS	24	0.516170	2.338352	282.353477	0.011334	0.011944
RS	25	0.564668	2.338352	298.188006	0.011969	0.012611
RS	26	0.616984	2.761220	266.729511	0.010707	0.011303
RS	27	0.673416	2.761220	281.792616	0.011311	0.011906
RS	28	0.734291	3.113987	263.902371	0.010593	0.011135
RS	29	0.799957	3.113987	278.636246	0.011185	0.011693
RS	30	0.870792	3.350904	273.167696	0.010965	0.011418
RS	31	0.947201	3.350904	287.927595	0.011558	0.011960
RS	32	1.029625	3.457482	293.714249	0.011790	0.012141
RS	33	1.118537	3.457482	308.676547	0.012390	0.012691
RS	34	1.214446	3.452630	324.183992	0.013013	0.013267
RS	35	1.317904	3.452630	339.233008	0.013617	0.013834
RS	36	1.429506	3.380546	361.550146	0.014513	0.014691
RS	37	1.549891	3.380546	376.166565	0.015099	0.015257
RS	38	1.679752	3.294637	400.223728	0.016065	0.016192
RS	39	1.819834	3.294637	413.484640	0.016597	0.016715
RS	40	1.970942	3.235384	433.338125	0.017394	0.017482
RS	41	2.133943	3.235384	444.127046	0.017827	0.017905
RS	42	2.309774	3.219889	455.472888	0.018283	0.018326
RS	43	2.499445	3.219889	462.785097	0.018576	0.018601
RS	44	2.704044	3.248308	464.048222	0.018627	0.018614
RS	45	2.924746	3.248308	467.195220	0.018753	0.018715
RS	46	3.162820	3.314156	458.876454	0.018419	0.018348
RS	47	3.419633	3.314156	457.547160	0.018366	0.018271
RS	48	3.696659	3.409011	441.334890	0.017715	0.017598
RS	49	3.995489	3.409011	435.561455	0.017484	0.017351
RS	50	4.317840	3.523917	413.621831	0.016603	0.016465
RS	51	4.665562	3.523917	403.704906	0.016205	0.016064
RS	52	5.040654	3.653492	377.824499	0.015166	0.015037
RS	53	5.445268	3.653492	364.314877	0.014624	0.014504
RS	54	5.881729	3.898016	327.651832	0.013152	0.013066
RS	55	6.352544	3.898016	312.801991	0.012556	0.012485
RS	56	6.860415	3.898016	295.766749	0.011872	0.011819
RS	57	7.408261	3.898016	276.772604	0.011110	0.011074
RS	58	7.999227	5.961291	172.171796	0.006911	0.006984
RS	59	8.636707	5.961291	166.930877	0.006701	0.006774
RS	60	9.324362	5.961291	160.493745	0.006442	0.006515
RS	61	10.066142	5.961291	152.910668	0.006138	0.006210
RS	62	10.866306	5.961291	144.266111	0.005791	0.005864
RS	63	11.729450	5.961291	964.635649	0.038721	0.039654
PA	4+25*2+4+6 0.035648205 0.014075161 11.729449942 12.519580061 0.732740378 0.637367472 0.509292856 0.462144144 0.508317878 0.632756790 0.837426771 1.123999306 1.484054499 1.898584309 2.338352302 2.761220393 3.113987356 3.350903565 3.457482078 3.452630219 3.380545714 3.294637154 3.235383734 3.219888708 3.248308129 3.314155967 3.409010518 3.523916647 3.653492053 3.898015669 5.961290805
//
IT	4707
RD	19
LK	-175750.900358
QD	-109.959893 -> -98.010019
RI	0.0018256536
TR	0.034897	0.014174
MT	11.868694
MM	C_pi: 2.464635, n_recomb: 25628.768685
RS	0	0.000000	14.327510	13.869356	0.000541	0.000031
RS	1	0.007891	14.327510	14.956080	0.000584	0.000201
RS	2	0.016404	14.327510	16.127300	0.000629	0.000425
RS	3	0.025590	14.327510	17.389476	0.000679	0.000633
RS	4	0.035500	0.745758	357.779863	0.013960	0.013232
RS	5	0.046192	0.745758	380.332349	0.014840	0.014392
RS	6	0.057728	0.656932	457.922464	0.017868	0.017075
RS	7	0.070174	0.656932	484.467801	0.018903	0.017565
RS	8	0.083603	0.521794	642.469479	0.025068	0.023064
RS	9	0.098091	0.521794	673.521939	0.026280	0.024616
RS	10	0.113722	0.467737	784.434277	0.030608	0.029083
RS	11	0.130586	0.467737	815.309608	0.031812	0.030999
RS	12	0.148782	0.510548	775.413818	0.030256	0.029850
RS	13	0.168413	0.510548	803.947184	0.031369	0.031412
RS	14	0.189593	0.633482	672.563025	0.026243	0.026477
RS	15	0.212445	0.633482	699.053345	0.027276	0.027737
RS	16	0.237099	0.838142	550.349409	0.021474	0.021959
RS	17	0.263700	0.838142	574.624593	0.022421	0.023029
RS	18	0.292399	1.126909	447.177924	0.017448	0.018014
RS	19	0.323363	1.126909	468.988756	0.018299	0.018941
RS	20	0.356770	1.492260	372.057827	0.014517	0.015103
RS	21	0.392813	1.492260	391.569095	0.015278	0.015924
RS	22	0.431701	1.915612	321.392688	0.012540	0.013136
RS	23	0.473657	1.915612	339.053909	0.013229	0.013874
RS	24	0.518923	2.367623	289.587737	0.011299	0.011899
RS	25	0.567762	2.367623	305.921440	0.011937	0.012567
RS	26	0.620455	2.805324	272.808092	0.010645	0.011227
RS	27	0.677305	2.805324	288.320817	0.011250	0.011830
RS	28	0.738641	3.173285	269.310331	0.010508	0.011035
RS	29	0.804818	3.173285	284.469310	0.011100	0.011591
RS	30	0.876216	3.422288	278.398095	0.010863	0.011299
RS	31	0.953249	3.422288	293.586528	0.011455	0.011839
RS	32	1.036360	3.535089	299.309559	0.011679	0.012009
RS	33	1.126029	3.535089	314.732195	0.012280	0.012558
RS	34	1.222774	3.530173	330.732025	0.012905	0.013134
RS	35	1.327153	3.530173	346.295391	0.013512	0.013700
RS	36	1.439768	3.453574	369.617466	0.014422	0.014569
RS	37	1.561270	3.453574	384.807370	0.015015	0.015137
RS	38	1.692359	3.361518	410.206999	0.016006	0.016093
RS	39	1.833793	3.361518	424.078307	0.016547	0.016622
RS	40	1.986387	3.296767	445.313499	0.017376	0.017418
RS	41	2.151022	3.296767	456.702075	0.017820	0.017850
RS	42	2.328648	3.277471	469.178791	0.018307	0.018303
RS	43	2.520290	3.277471	477.022663	0.018613	0.018590
RS	44	2.727055	3.303871	479.002223	0.018690	0.018631
RS	45	2.950135	3.303871	482.562382	0.018829	0.018747
RS	46	3.190819	3.369200	474.507652	0.018515	0.018402
RS	47	3.450495	3.369200	473.437504	0.018473	0.018339
RS	48	3.730661	3.464695	457.080436	0.017835	0.017682
RS	49	4.032935	3.464695	451.392843	0.017613	0.017448
RS	50	4.359062	3.581152	428.975101	0.016738	0.016571
RS	51	4.710922	3.581152	418.966240	0.016347	0.016181
RS	52	5.090548	3.713149	392.338114	0.015309	0.015156
RS	53	5.500130	3.713149	378.569495	0.014771	0.014632
RS	54	5.942031	3.964785	340.454592	0.013284	0.013180
RS	55	6.418802	3.964785	325.280900	0.012692	0.012606
RS	56	6.933195	3.964785	307.815629	0.012011	0.011944
RS	57	7.488179	3.964785	288.287885	0.011249	0.011202
RS	58	8.086955	6.138082	177.400303	0.006922	0.006985
RS	59	8.732981	6.138082	172.346853	0.006725	0.006789
RS	60	9.429984	6.138082	166.055024	0.006479	0.006544
RS	61	10.181987	6.138082	158.567870	0.006187	0.006253
RS	62	10.993329	6.138082	149.963325	0.005851	0.005918
RS	63	11.868694	6.138082	1020.594061	0.039822	0.040745
PA	4+25*2+4+6 0.034896549 0.014174478 11.868694206 14.327510408 0.745758243 0.656931746 0.521793790 0.467737071 0.510547819 0.633482129 0.838142345 1.126908522 1.492260435 1.915612389 2.367622516 2.805324301 3.173285435 3.422288456 3.535089258 3.530172945 3.453574395 3.361517997 3.296766718 3.277470946 3.303870773 3.369199839 3.464695115 3.581152198 3.713149236 3.964784563 6.138081645
//
IT	3665
RD	20
LK	-175727.423372
QD	-103.756630 -> -92.699582
RI	0.0016150651
TR	0.034188	0.014269
MT	12.003434
MM	C_pi: 2.516690, n_recomb: 26331.448296
RS	0	0.000000	16.354047	12.508620	0.000475	0.000028
RS	1	0.007910	16.354047	13.492069	0.000512	0.000178
RS	2	0.016446	16.354047	14.552327	0.000553	0.000376
RS	3	0.025657	16.354047	15.695309	0.000596	0.000559
RS	4	0.035596	0.757608	362.945759	0.013784	0.013151
RS	5	0.046322	0.757608	385.964375	0.014658	0.014310
RS	6	0.057896	0.676318	458.791003	0.017424	0.016760
RS	7	0.070386	0.676318	485.714100	0.018446	0.017226
RS	8	0.083864	0.534365	647.988622	0.024609	0.022729
RS	9	0.098408	0.534365	679.815033	0.025818	0.024238
RS	10	0.114102	0.473360	801.698533	0.030446	0.028975
RS	11	0.131037	0.473360	833.640687	0.031660	0.030879
RS	12	0.149313	0.512809	799.100145	0.030348	0.029961
RS	13	0.169034	0.512809	828.646028	0.031470	0.031526
RS	14	0.190314	0.634212	695.567661	0.026416	0.026658
RS	15	0.213279	0.634212	722.989302	0.027457	0.027925
RS	16	0.238059	0.838731	569.466915	0.021627	0.022115
RS	17	0.264800	0.838731	594.600819	0.022581	0.023194
RS	18	0.293656	1.129419	462.043035	0.017547	0.018113
RS	19	0.324794	1.129419	484.617985	0.018405	0.019049
RS	20	0.358396	1.499672	383.453102	0.014563	0.015146
RS	21	0.394656	1.499672	403.623701	0.015329	0.015972
RS	22	0.433783	1.931390	330.273950	0.012543	0.013133
RS	23	0.476006	1.931390	348.500604	0.013235	0.013874
RS	24	0.521568	2.395233	296.723333	0.011269	0.011860
RS	25	0.570735	2.395233	313.548978	0.011908	0.012528
RS	26	0.623791	2.847523	278.766496	0.010587	0.011157
RS	27	0.681043	2.847523	294.720253	0.011193	0.011760
RS	28	0.742825	3.230700	274.566397	0.010427	0.010940
RS	29	0.809493	3.230700	290.140036	0.011019	0.011496
RS	30	0.881434	3.492072	283.433027	0.010764	0.011184
RS	31	0.959067	3.492072	299.037452	0.011357	0.011723
RS	32	1.042840	3.611494	304.654791	0.011570	0.011882
RS	33	1.133239	3.611494	320.523479	0.012173	0.012430
RS	34	1.230790	3.606887	336.966705	0.012797	0.013005
RS	35	1.336056	3.606887	353.029630	0.013407	0.013570
RS	36	1.449650	3.526025	377.310228	0.014329	0.014448
RS	37	1.572228	3.526025	393.060633	0.014927	0.015018
RS	38	1.704503	3.427948	419.769982	0.015942	0.015994
RS	39	1.847241	3.427948	434.243283	0.016491	0.016528
RS	40	2.001269	3.357705	456.853850	0.017350	0.017352
RS	41	2.167481	3.357705	468.840241	0.017805	0.017793
RS	42	2.346841	3.334514	482.470232	0.018323	0.018275
RS	43	2.540388	3.334514	490.850694	0.018641	0.018575
RS	44	2.749245	3.358720	493.591665	0.018745	0.018644
RS	45	2.974623	3.358720	497.575202	0.018897	0.018773
RS	46	3.217828	3.423289	489.842575	0.018603	0.018451
RS	47	3.480271	3.423289	489.044600	0.018573	0.018402
RS	48	3.763474	3.519128	472.604358	0.017948	0.017762
RS	49	4.069078	3.519128	467.015744	0.017736	0.017540
RS	50	4.398856	3.636799	444.176672	0.016869	0.016673
RS	51	4.754719	3.636799	434.086885	0.016485	0.016294
RS	52	5.138732	3.770863	406.756363	0.015448	0.015273
RS	53	5.553120	3.770863	392.736418	0.014915	0.014757
RS	54	6.000287	4.029067	353.205659	0.013414	0.013293
RS	55	6.482824	4.029067	337.711191	0.012825	0.012725
RS	56	7.003532	4.029067	319.819351	0.012146	0.012067
RS	57	7.565427	4.029067	299.761774	0.011384	0.011327
RS	58	8.171769	6.310726	182.560280	0.006933	0.006986
RS	59	8.826073	6.310726	177.693310	0.006748	0.006804
RS	60	9.532133	6.310726	171.547653	0.006515	0.006572
RS	61	10.294043	6.310726	164.159260	0.006234	0.006293
RS	62	11.116221	6.310726	155.599574	0.005909	0.005970
RS	63	12.003434	6.310726	1076.760357	0.040893	0.041804
PA	4+25*2+4+6 0.034187878 0.014268725 12.003434020 16.354046913 0.757608432 0.676317815 0.534365447 0.473359991 0.512808965 0.634211925 0.838730641 1.129419030 1.499672098 1.931390155 2.395232616 2.847522845 3.230700035 3.492072297 3.611493570 3.606886780 3.526025035 3.427948447 3.357704536 3.334513874 3.358720190 3.423289490 3.519128353 3.636798620 3.770862655 4.029067268 6.310726094
//
IT	5535
RD	21
LK	-175705.697673
QD	-98.023324 -> -87.781873
RI	0.0014363892
TR	0.033519	0.014358
MT	12.133860
MM	C_pi: 2.567664, n_recomb: 27020.639768
RS	0	0.000000	18.626578	11.291143	0.000418	0.000025
RS	1	0.007928	18.626578	12.181684	0.000451	0.000157
RS	2	0.016485	18.626578	13.142064	0.000486	0.000332
RS	3	0.025721	18.626578	14.177693	0.000525	0.000495
RS	4	0.035689	0.768359	368.289839	0.013630	0.013082
RS	5	0.046447	0.768359	391.777394	0.014499	0.014242
RS	6	0.058058	0.695523	459.487523	0.017005	0.016458
RS	7	0.070589	0.695523	486.761422	0.018014	0.016903
RS	8	0.084114	0.547000	652.842895	0.024161	0.022398
RS	9	0.098712	0.547000	685.401167	0.025366	0.023868
RS	10	0.114466	0.479007	818.129509	0.030278	0.028860
RS	11	0.131470	0.479007	851.116455	0.031499	0.030751
RS	12	0.149822	0.515096	822.183453	0.030428	0.030061
RS	13	0.169629	0.515096	852.729289	0.031558	0.031629
RS	14	0.191007	0.634945	718.221415	0.026580	0.026831
RS	15	0.214079	0.634945	746.562349	0.027629	0.028105
RS	16	0.238981	0.839211	588.393993	0.021776	0.022267
RS	17	0.265857	0.839211	614.376225	0.022737	0.023355
RS	18	0.294863	1.131573	476.794826	0.017646	0.018212
RS	19	0.326170	1.131573	500.125827	0.018509	0.019156
RS	20	0.359958	1.506347	394.762255	0.014610	0.015192
RS	21	0.396426	1.506347	415.585498	0.015380	0.016023
RS	22	0.435785	1.945997	339.069433	0.012549	0.013133
RS	23	0.478264	1.945997	357.854998	0.013244	0.013877
RS	24	0.524112	2.421257	303.763973	0.011242	0.011824
RS	25	0.573594	2.421257	321.074464	0.011883	0.012493
RS	26	0.627000	2.887869	284.611336	0.010533	0.011092
RS	27	0.684639	2.887869	300.997821	0.011140	0.011695
RS	28	0.746849	3.286257	279.679467	0.010351	0.010850
RS	29	0.813991	3.286257	295.657696	0.010942	0.011405
RS	30	0.886456	3.560251	288.284149	0.010669	0.011075
RS	31	0.964667	3.560251	304.292436	0.011261	0.011612
RS	32	1.049079	3.686656	309.765440	0.011464	0.011760
RS	33	1.140183	3.686656	326.066257	0.012067	0.012306
RS	34	1.238510	3.682713	342.906350	0.012691	0.012878
RS	35	1.344633	3.682713	359.454166	0.013303	0.013443
RS	36	1.459170	3.597839	384.646855	0.014235	0.014329
RS	37	1.582788	3.597839	400.944455	0.014838	0.014900
RS	38	1.716207	3.493860	428.930638	0.015874	0.015895
RS	39	1.860204	3.493860	443.996668	0.016432	0.016433
RS	40	2.015617	3.418138	467.972773	0.017319	0.017284
RS	41	2.183353	3.418138	480.553799	0.017785	0.017733
RS	42	2.364387	3.390973	495.354703	0.018332	0.018245
RS	43	2.559775	3.390973	504.275095	0.018663	0.018556
RS	44	2.770654	3.412838	507.816669	0.018794	0.018652
RS	45	2.998252	3.412838	512.232292	0.018957	0.018795
RS	46	3.243896	3.476425	504.876552	0.018685	0.018496
RS	47	3.509015	3.476425	504.362463	0.018666	0.018460
RS	48	3.795153	3.572335	487.897746	0.018056	0.017837
RS	49	4.103979	3.572335	482.420303	0.017854	0.017628
RS	50	4.437289	3.690913	459.214344	0.016995	0.016773
RS	51	4.797025	3.690913	449.054190	0.016619	0.016403
RS	52	5.185283	3.826708	421.066850	0.015583	0.015387
RS	53	5.604324	3.826708	406.803055	0.015055	0.014877
RS	54	6.056589	4.090970	365.893328	0.013541	0.013403
RS	55	6.544711	4.090970	350.081202	0.012956	0.012840
RS	56	7.071533	4.090970	331.766376	0.012278	0.012186
RS	57	7.640124	4.090970	311.182945	0.011516	0.011448
RS	58	8.253796	6.479291	187.648705	0.006945	0.006988
RS	59	8.916122	6.479291	182.967199	0.006771	0.006818
RS	60	9.630960	6.479291	176.968432	0.006549	0.006599
RS	61	10.402474	6.479291	169.681371	0.006280	0.006332
RS	62	11.235158	6.479291	161.171014	0.005965	0.006020
RS	63	12.133860	6.479291	1133.047840	0.041933	0.042834
PA	4+25*2+4+6 0.033519037 0.014358257 12.133859593 18.626578042 0.768358864 0.695522543 0.546999522 0.479006945 0.515095959 0.634945208 0.839210666 1.131573226 1.506347015 1.945997479 2.421257039 2.887868654 3.286257269 3.560251441 3.686656099 3.682712767 3.597838839 3.493860159 3.418137636 3.390973103 3.412838191 3.476424576 3.572335160 3.690912672 3.826707655 4.090970063 6.479291441
//
IT	4545
RD	22
LK	-175685.572680
QD	-92.716267 -> -83.220964
RI	0.0012840865
TR	0.032887	0.014443
MT	12.260402
MM	C_pi: 2.617603, n_recomb: 27696.307174
RS	0	0.000000	21.177897	10.197410	0.000368	0.000022
RS	1	0.007946	21.177897	11.004068	0.000397	0.000139
RS	2	0.016524	21.177897	11.874223	0.000429	0.000294
RS	3	0.025783	21.177897	12.812823	0.000463	0.000438
RS	4	0.035777	0.778075	373.796917	0.013496	0.013025
RS	5	0.046566	0.778075	397.756264	0.014361	0.014188
RS	6	0.058213	0.714535	460.034328	0.016610	0.016168
RS	7	0.070784	0.714535	487.634401	0.017606	0.016596
RS	8	0.084355	0.559688	657.084061	0.023725	0.022073
RS	9	0.099004	0.559688	690.333511	0.024925	0.023505
RS	10	0.114817	0.484669	833.764827	0.030104	0.028740
RS	11	0.131887	0.484669	867.774031	0.031332	0.030618
RS	12	0.150312	0.517401	844.673541	0.030498	0.030152
RS	13	0.170202	0.517401	876.206360	0.031636	0.031721
RS	14	0.191673	0.635683	740.516668	0.026737	0.026996
RS	15	0.214849	0.635683	769.764616	0.027793	0.028276
RS	16	0.239868	0.839601	607.119219	0.021921	0.022416
RS	17	0.266874	0.839601	633.939068	0.022889	0.023511
RS	18	0.296026	1.133410	491.426802	0.017743	0.018311
RS	19	0.327494	1.133410	515.505523	0.018613	0.019262
RS	20	0.361463	1.512358	405.980028	0.014658	0.015239
RS	21	0.398132	1.512358	427.449028	0.015433	0.016075
RS	22	0.437714	1.959515	347.779326	0.012557	0.013137
RS	23	0.480441	1.959515	367.117297	0.013255	0.013883
RS	24	0.526563	2.445798	310.710348	0.011218	0.011793
RS	25	0.576350	2.445798	328.498677	0.011861	0.012463
RS	26	0.630094	2.926459	290.345605	0.010483	0.011032
RS	27	0.688107	2.926459	307.156724	0.011090	0.011635
RS	28	0.750731	3.340025	284.655927	0.010278	0.010766
RS	29	0.818331	3.340025	301.029020	0.010869	0.011320
RS	30	0.891302	3.626854	292.961716	0.010578	0.010971
RS	31	0.970072	3.626854	309.362166	0.011170	0.011507
RS	32	1.055100	3.760599	314.653279	0.011361	0.011642
RS	33	1.146886	3.760599	331.372653	0.011965	0.012187
RS	34	1.245964	3.757658	348.565180	0.012585	0.012755
RS	35	1.352915	3.757658	365.583375	0.013200	0.013319
RS	36	1.468365	3.669008	391.643239	0.014141	0.014212
RS	37	1.592989	3.669008	408.474511	0.014748	0.014784
RS	38	1.727515	3.559261	437.701659	0.015804	0.015796
RS	39	1.872731	3.559261	453.350448	0.016369	0.016339
RS	40	2.029485	3.478085	478.678457	0.017283	0.017214
RS	41	2.198696	3.478085	491.849835	0.017759	0.017672
RS	42	2.381352	3.446887	507.834113	0.018336	0.018211
RS	43	2.578522	3.446887	517.296496	0.018677	0.018534
RS	44	2.791360	3.466271	521.674957	0.018836	0.018657
RS	45	3.021110	3.466271	526.530051	0.019011	0.018813
RS	46	3.269115	3.528683	519.600874	0.018761	0.018537
RS	47	3.536828	3.528683	519.381395	0.018753	0.018514
RS	48	3.825813	3.624422	502.947872	0.018159	0.017910
RS	49	4.137761	3.624422	497.593215	0.017966	0.017712
RS	50	4.474497	3.743620	474.074432	0.017117	0.016868
RS	51	4.837990	3.743620	463.854160	0.016748	0.016509
RS	52	5.230367	3.880851	435.253709	0.015715	0.015497
RS	53	5.653922	3.880851	420.753780	0.015192	0.014995
RS	54	6.111133	4.150693	378.503554	0.013666	0.013511
RS	55	6.604674	4.150693	362.377257	0.013084	0.012953
RS	56	7.137433	4.150693	343.643470	0.012408	0.012302
RS	57	7.712525	4.150693	322.538677	0.011646	0.011565
RS	58	8.333314	6.644007	192.661674	0.006956	0.006991
RS	59	9.003432	6.644007	188.164674	0.006794	0.006833
RS	60	9.726798	6.644007	182.313464	0.006583	0.006625
RS	61	10.507643	6.644007	175.130150	0.006323	0.006369
RS	62	11.350534	6.644007	166.673333	0.006018	0.006067
RS	63	12.260402	6.644007	1189.368707	0.042943	0.043834
PA	4+25*2+4+6 0.032886581 0.014443168 12.260402468 21.177896768 0.778074767 0.714535265 0.559688496 0.484669073 0.517401319 0.635683350 0.839601229 1.133409943 1.512357601 1.959515474 2.445798054 2.926458909 3.340024502 3.626854045 3.760599224 3.757657652 3.669008095 3.559260748 3.478085175 3.446886957 3.466271194 3.528683203 3.624422403 3.743620083 3.880850640 4.150692531 6.644007453
//
IT	4649
RD	23
LK	-175666.911255
QD	-87.796546 -> -78.984864
RI	0.0011537801
TR	0.032288	0.014524
MT	12.383173
MM	C_pi: 2.666510, n_recomb: 28358.498948
RS	0	0.000000	24.047269	9.210991	0.000325	0.000019
RS	1	0.007963	24.047269	9.941637	0.000351	0.000124
RS	2	0.016560	24.047269	10.729998	0.000378	0.000261
RS	3	0.025842	24.047269	11.580593	0.000408	0.000389
RS	4	0.035863	0.786826	379.448724	0.013380	0.012979
RS	5	0.046681	0.786826	403.882345	0.014242	0.014146
RS	6	0.058362	0.733353	460.444810	0.016237	0.015891
RS	7	0.070972	0.733353	488.348153	0.017221	0.016303
RS	8	0.084587	0.572424	660.758431	0.023300	0.021754
RS	9	0.099285	0.572424	694.659626	0.024496	0.023151
RS	10	0.115154	0.490341	848.632714	0.029925	0.028614
RS	11	0.132287	0.490341	883.641056	0.031160	0.030480
RS	12	0.150784	0.519720	866.573879	0.030558	0.030233
RS	13	0.170754	0.519720	899.080235	0.031704	0.031804
RS	14	0.192314	0.636428	762.443141	0.026886	0.027155
RS	15	0.215591	0.636428	792.585503	0.027949	0.028440
RS	16	0.240722	0.839912	625.634383	0.022062	0.022561
RS	17	0.267854	0.839912	653.280791	0.023037	0.023663
RS	18	0.297146	1.134964	505.930497	0.017841	0.018410
RS	19	0.328771	1.134964	530.748237	0.018716	0.019367
RS	20	0.362914	1.517752	417.104120	0.014708	0.015288
RS	21	0.399776	1.517752	439.211802	0.015488	0.016129
RS	22	0.439573	1.972014	356.402764	0.012568	0.013144
RS	23	0.482539	1.972014	376.286550	0.013269	0.013893
RS	24	0.528927	2.468913	317.566033	0.011198	0.011766
RS	25	0.579008	2.468913	335.825314	0.011842	0.012437
RS	26	0.633078	2.963343	295.974277	0.010437	0.010976
RS	27	0.691453	2.963343	313.202152	0.011044	0.011579
RS	28	0.754476	3.392031	289.502615	0.010209	0.010686
RS	29	0.822518	3.392031	306.261149	0.010800	0.011239
RS	30	0.895979	3.691882	297.475064	0.010490	0.010871
RS	31	0.975288	3.691882	314.256342	0.011082	0.011406
RS	32	1.060914	3.833290	319.331355	0.011261	0.011528
RS	33	1.153358	3.833290	336.456084	0.011864	0.012072
RS	34	1.253163	3.831662	353.959725	0.012482	0.012635
RS	35	1.360915	3.831662	371.434005	0.013098	0.013199
RS	36	1.477248	3.739479	398.316014	0.014046	0.014096
RS	37	1.602845	3.739479	415.667289	0.014658	0.014670
RS	38	1.738442	3.624090	446.099633	0.015731	0.015697
RS	39	1.884838	3.624090	462.320600	0.016303	0.016244
RS	40	2.042891	3.537485	488.985378	0.017243	0.017143
RS	41	2.213529	3.537485	502.741734	0.017728	0.017608
RS	42	2.397756	3.502199	519.918763	0.018334	0.018175
RS	43	2.596653	3.502199	529.923778	0.018687	0.018508
RS	44	2.811387	3.518987	535.169790	0.018872	0.018659
RS	45	3.043222	3.518987	540.470320	0.019058	0.018827
RS	46	3.293517	3.580046	534.014233	0.018831	0.018574
RS	47	3.563743	3.580046	534.098769	0.018834	0.018564
RS	48	3.855487	3.675389	517.749174	0.018257	0.017978
RS	49	4.170463	3.675389	512.527881	0.018073	0.017792
RS	50	4.510521	3.794948	488.747501	0.017235	0.016961
RS	51	4.877657	3.794948	478.476780	0.016872	0.016610
RS	52	5.274029	3.933335	449.306476	0.015844	0.015605
RS	53	5.701963	3.933335	434.577834	0.015324	0.015109
RS	54	6.163975	4.208307	391.025824	0.013789	0.013617
RS	55	6.662776	4.208307	374.588832	0.013209	0.013063
RS	56	7.201297	4.208307	355.440185	0.012534	0.012416
RS	57	7.782700	4.208307	333.818686	0.011771	0.011680
RS	58	8.410400	6.804912	197.596647	0.006968	0.006993
RS	59	9.088085	6.804912	193.283105	0.006816	0.006846
RS	60	9.819733	6.804912	187.579938	0.006615	0.006650
RS	61	10.609643	6.804912	180.502509	0.006365	0.006405
RS	62	11.462453	6.804912	172.103090	0.006069	0.006113
RS	63	12.383173	6.804912	1245.643088	0.043925	0.044805
PA	4+25*2+4+6 0.032288060 0.014523816 12.383172993 24.047268547 0.786825526 0.733352723 0.572424022 0.490340931 0.519720451 0.636427958 0.839911903 1.134963743 1.517751790 1.972013605 2.468913078 2.963343294 3.392030823 3.691881920 3.833289907 3.831662196 3.739478736 3.624089926 3.537485304 3.502199155 3.518986680 3.580045632 3.675389201 3.794947874 3.933335479 4.208307172 6.804912178
//
IT	4761
RD	24
LK	-175649.591690
QD	-83.229673 -> -75.045142
RI	0.0010422248
TR	0.031721	0.014600
MT	12.502443
MM	C_pi: 2.714414, n_recomb: 29007.260927
RS	0	0.000000	27.272431	8.321003	0.000287	0.000017
RS	1	0.007979	27.272431	8.982772	0.000310	0.000110
RS	2	0.016595	27.272431	9.696984	0.000334	0.000231
RS	3	0.025899	27.272431	10.467762	0.000361	0.000345
RS	4	0.035945	0.794666	385.235070	0.013281	0.012943
RS	5	0.046792	0.794666	410.145448	0.014139	0.014115
RS	6	0.058505	0.751973	460.731616	0.015883	0.015625
RS	7	0.071153	0.751973	488.917014	0.016855	0.016023
RS	8	0.084810	0.585203	663.905126	0.022888	0.021440
RS	9	0.099556	0.585203	698.419964	0.024077	0.022804
RS	10	0.115479	0.496020	862.759839	0.029743	0.028485
RS	11	0.132673	0.496020	898.743849	0.030983	0.030337
RS	12	0.151239	0.522053	887.886438	0.030609	0.030306
RS	13	0.171286	0.522053	921.352595	0.031763	0.031879
RS	14	0.192933	0.637183	783.991722	0.027027	0.027306
RS	15	0.216307	0.637183	815.015730	0.028097	0.028596
RS	16	0.241546	0.840159	643.929148	0.022199	0.022702
RS	17	0.268799	0.840159	672.390823	0.023180	0.023812
RS	18	0.298226	1.136263	520.301763	0.017937	0.018508
RS	19	0.330002	1.136263	545.849638	0.018818	0.019472
RS	20	0.364313	1.522581	428.132271	0.014759	0.015339
RS	21	0.401362	1.522581	450.871449	0.015543	0.016184
RS	22	0.441367	1.983560	364.940092	0.012581	0.013154
RS	23	0.484565	1.983560	385.363120	0.013285	0.013905
RS	24	0.531209	2.490687	324.332233	0.011181	0.011742
RS	25	0.581575	2.490687	343.055675	0.011827	0.012414
RS	26	0.635960	2.998587	301.502047	0.010394	0.010925
RS	27	0.694685	2.998587	319.139062	0.011002	0.011528
RS	28	0.758095	3.442306	294.227671	0.010143	0.010610
RS	29	0.826565	3.442306	311.362631	0.010734	0.011163
RS	30	0.900499	3.755352	301.833677	0.010405	0.010776
RS	31	0.980332	3.755352	318.984879	0.010997	0.011309
RS	32	1.066535	3.904726	323.811680	0.011163	0.011419
RS	33	1.159616	3.904726	341.328977	0.011767	0.011961
RS	34	1.260125	3.904719	359.103698	0.012380	0.012519
RS	35	1.368653	3.904719	377.020031	0.012997	0.013082
RS	36	1.485842	3.809234	404.680506	0.013951	0.013983
RS	37	1.612381	3.809234	422.538080	0.014567	0.014558
RS	38	1.749017	3.688320	454.140746	0.015656	0.015599
RS	39	1.896556	3.688320	470.922836	0.016235	0.016150
RS	40	2.055867	3.596335	498.904495	0.017199	0.017071
RS	41	2.227891	3.596335	513.239594	0.017693	0.017544
RS	42	2.413641	3.556911	531.616014	0.018327	0.018137
RS	43	2.614212	3.556911	542.163148	0.018691	0.018480
RS	44	2.830787	3.570996	548.304038	0.018902	0.018657
RS	45	3.064644	3.570996	554.054712	0.019101	0.018837
RS	46	3.317160	3.630548	548.113363	0.018896	0.018608
RS	47	3.589826	3.630548	548.510276	0.018909	0.018610
RS	48	3.884249	3.725293	532.294359	0.018350	0.018043
RS	49	4.202165	3.725293	527.216258	0.018175	0.017868
RS	50	4.545448	3.844975	503.223725	0.017348	0.017050
RS	51	4.916122	3.844975	492.911810	0.016993	0.016708
RS	52	5.316374	3.984259	463.214569	0.015969	0.015710
RS	53	5.748564	3.984259	448.264464	0.015454	0.015220
RS	54	6.215239	4.263946	403.449197	0.013909	0.013720
RS	55	6.719151	4.263946	386.705132	0.013331	0.013171
RS	56	7.263273	4.263946	367.145935	0.012657	0.012526
RS	57	7.850811	4.263946	345.012672	0.011894	0.011791
RS	58	8.485231	6.962164	202.450618	0.006979	0.006996
RS	59	9.170273	6.962164	198.319482	0.006837	0.006860
RS	60	9.909977	6.962164	192.764755	0.006645	0.006674
RS	61	10.708705	6.962164	185.795185	0.006405	0.006438
RS	62	11.571165	6.962164	177.456776	0.006118	0.006156
RS	63	12.502443	6.962164	1301.794687	0.044878	0.045748
PA	4+25*2+4+6 0.031720865 0.014600370 12.502443180 27.272430571 0.794666197 0.751972657 0.585203138 0.496019893 0.522052704 0.637182998 0.840158612 1.136262606 1.522581176 1.983559909 2.490686677 2.998587143 3.442305908 3.755352337 3.904726139 3.904718860 3.809234485 3.688319975 3.596334537 3.556910997 3.570995782 3.630548442 3.725293408 3.844975306 3.984258823 4.263946312 6.962163776
//
IT	3964
RD	25
LK	-175633.503142
QD	-78.984768 -> -71.376320
RI	0.0009467498
TR	0.031183	0.014673
MT	12.618433
MM	C_pi: 2.761336, n_recomb: 29642.656792
RS	0	0.000000	30.895942	7.517635	0.000254	0.000015
RS	1	0.007995	30.895942	8.116982	0.000274	0.000097
RS	2	0.016629	30.895942	8.763966	0.000296	0.000205
RS	3	0.025954	30.895942	9.462349	0.000319	0.000306
RS	4	0.036024	0.801660	391.141380	0.013195	0.012915
RS	5	0.046899	0.801660	416.530684	0.014052	0.014094
RS	6	0.058643	0.770388	460.908989	0.015549	0.015370
RS	7	0.071327	0.770388	489.356882	0.016509	0.015756
RS	8	0.085025	0.598017	666.566628	0.022487	0.021133
RS	9	0.099817	0.598017	701.658489	0.023671	0.022466
RS	10	0.115793	0.501694	876.187159	0.029558	0.028351
RS	11	0.133046	0.501694	913.123139	0.030804	0.030192
RS	12	0.151678	0.524392	908.621947	0.030653	0.030372
RS	13	0.171799	0.524392	943.033788	0.031813	0.031945
RS	14	0.193530	0.637945	805.160299	0.027162	0.027451
RS	15	0.216997	0.637945	837.052948	0.028238	0.028746
RS	16	0.242341	0.840356	661.990944	0.022332	0.022840
RS	17	0.269712	0.840356	691.256270	0.023320	0.023956
RS	18	0.299270	1.137346	534.527918	0.018032	0.018605
RS	19	0.331192	1.137346	560.796655	0.018919	0.019575
RS	20	0.365666	1.526914	439.054827	0.014812	0.015390
RS	21	0.402896	1.526914	462.417978	0.015600	0.016240
RS	22	0.443102	1.994233	373.387816	0.012596	0.013166
RS	23	0.486523	1.994233	394.343381	0.013303	0.013919
RS	24	0.533416	2.511199	331.009223	0.011167	0.011722
RS	25	0.584058	2.511199	350.190073	0.011814	0.012395
RS	26	0.638748	3.032274	306.930477	0.010354	0.010877
RS	27	0.697811	3.032274	324.969141	0.010963	0.011480
RS	28	0.761596	3.490933	298.833557	0.010081	0.010539
RS	29	0.830481	3.490933	316.336113	0.010672	0.011091
RS	30	0.904873	3.817294	306.045110	0.010324	0.010684
RS	31	0.985213	3.817294	323.555699	0.010915	0.011217
RS	32	1.071976	3.974917	328.104338	0.011069	0.011313
RS	33	1.165675	3.974917	346.001792	0.011672	0.011854
RS	34	1.266866	3.976819	364.009886	0.012280	0.012406
RS	35	1.376148	3.976819	382.354521	0.012899	0.012969
RS	36	1.494166	3.878248	410.752293	0.013857	0.013873
RS	37	1.621620	3.878248	429.102490	0.014476	0.014449
RS	38	1.759263	3.751944	461.837979	0.015580	0.015502
RS	39	1.907912	3.751944	479.169777	0.016165	0.016057
RS	40	2.068445	3.654606	508.449819	0.017153	0.016998
RS	41	2.241812	3.654606	523.356611	0.017656	0.017478
RS	42	2.429040	3.611019	542.933737	0.018316	0.018097
RS	43	2.631237	3.611019	554.021427	0.018690	0.018450
RS	44	2.849600	3.622311	561.080335	0.018928	0.018653
RS	45	3.085421	3.622311	567.284751	0.019137	0.018844
RS	46	3.340096	3.680214	561.897085	0.018956	0.018639
RS	47	3.615132	3.680214	562.613685	0.018980	0.018653
RS	48	3.912158	3.774172	546.578854	0.018439	0.018105
RS	49	4.232930	3.774172	541.652910	0.018273	0.017940
RS	50	4.579349	3.893761	517.495282	0.017458	0.017136
RS	51	4.953463	3.893761	507.150906	0.017109	0.016803
RS	52	5.357488	4.033706	476.967808	0.016091	0.015812
RS	53	5.793815	4.033706	461.803383	0.015579	0.015327
RS	54	6.265027	4.317721	415.763857	0.014026	0.013821
RS	55	6.773911	4.317721	398.716423	0.013451	0.013276
RS	56	7.323482	4.317721	378.751139	0.012777	0.012633
RS	57	7.916990	4.317721	356.111276	0.012013	0.011899
RS	58	8.557950	7.115886	207.221290	0.006991	0.006999
RS	59	9.250154	7.115886	203.271441	0.006857	0.006873
RS	60	9.997700	7.115886	197.865413	0.006675	0.006696
RS	61	10.805013	7.115886	191.005455	0.006444	0.006471
RS	62	11.676870	7.115886	182.731381	0.006164	0.006197
RS	63	12.618433	7.115886	1357.751000	0.045804	0.046663
PA	4+25*2+4+6 0.031182712 0.014673025 12.618432643 30.895941738 0.801660420 0.770388018 0.598017237 0.501694498 0.524391689 0.637945010 0.840355716 1.137346162 1.526914174 1.994232712 2.511198614 3.032274121 3.490932956 3.817294148 3.974916743 3.976819192 3.878248016 3.751943719 3.654605682 3.611018937 3.622310865 3.680214277 3.774171683 3.893760968 4.033706027 4.317720598 7.115885892
//
CC
CC	Brief Description of the file format:
CC	  CC  comments
CC	  MM  useful-messages
CC	  RD  round-of-iterations
CC	  LL  \log[P(sequence)]
CC	  QD  Q-before-opt Q-after-opt
CC	  TR  \theta_0 \rho_0
CC	  RS  k t_k \lambda_k \pi_k \sum_{l\not=k}A_{kl} A_{kk}
CC	  DC  begin end best-k t_k+\Delta_k max-prob
CC
MM	Version: 0.6.5-r67
MM	pattern:4+25*2+4+6, n:63, n_free_lambdas:28
MM	n_iterations:25, skip:1, max_t:5, theta/rho:5
MM	is_decoding:0
MM	n_seqs:9, sum_L:733133, sum_n:56480
RD	0
LK	0.000000
QD	0.000000 -> 0.000000
RI	inf
TR	0.080169	0.016034
MT	5.000000
MM	C_pi: 1.000000, n_recomb: 11661.353864
RS	0	0.000000	1.000000	74.262755	0.006368	0.000000
RS	1	0.006440	1.000000	78.525685	0.006734	0.000000
RS	2	0.013294	1.000000	82.998073	0.007117	0.000000
RS	3	0.020590	1.000000	87.685543	0.007519	0.000000
RS	4	0.028356	1.000000	92.593194	0.007940	0.000000
RS	5	0.036622	1.000000	97.725468	0.008380	0.000000
RS	6	0.045421	1.000000	103.086017	0.008840	0.000000
RS	7	0.054785	1.000000	108.677547	0.009319	0.000000
RS	8	0.064753	1.000000	114.501646	0.009819	0.000000
RS	9	0.075363	1.000000	120.558604	0.010338	0.000000
RS	10	0.086656	1.000000	126.847199	0.010878	0.000000
RS	11	0.098677	1.000000	133.364484	0.011436	0.000000
RS	12	0.111471	1.000000	140.105538	0.012015	0.000000
RS	13	0.125090	1.000000	147.063218	0.012611	0.000000
RS	14	0.139585	1.000000	154.227877	0.013226	0.000000
RS	15	0.155014	1.000000	161.587085	0.013857	0.000000
RS	16	0.171437	1.000000	169.125322	0.014503	0.000000
RS	17	0.188917	1.000000	176.823670	0.015163	0.000000
RS	18	0.207523	1.000000	184.659505	0.015835	0.000000
RS	19	0.227327	1.000000	192.606175	0.016517	0.000000
RS	20	0.248406	1.000000	200.632701	0.017205	0.000000
RS	21	0.270843	1.000000	208.703483	0.017897	0.000000
RS	22	0.294725	1.000000	216.778037	0.018589	0.000000
RS	23	0.320144	1.000000	224.810766	0.019278	0.000000
RS	24	0.347201	1.000000	232.750785	0.019959	0.000000
RS	25	0.376000	1.000000	240.541805	0.020627	0.000000
RS	26	0.406654	1.000000	248.122112	0.021277	0.000000
RS	27	0.439282	1.000000	255.424636	0.021904	0.000000
RS	28	0.474011	1.000000	262.377147	0.022500	0.000000
RS	29	0.510976	1.000000	268.902600	0.023059	0.000000
RS	30	0.550322	1.000000	274.919640	0.023575	0.000000
RS	31	0.592202	1.000000	280.343295	0.024040	0.000000
RS	32	0.636779	1.000000	285.085884	0.024447	0.000000
RS	33	0.684227	1.000000	289.058147	0.024788	0.000000
RS	34	0.734730	1.000000	292.170613	0.025055	0.000000
RS	35	0.788485	1.000000	294.335226	0.025240	0.000000
RS	36	0.845702	1.000000	295.467212	0.025337	0.000000
RS	37	0.906604	1.000000	295.487184	0.025339	0.000000
RS	38	0.971428	1.000000	294.323472	0.025239	0.000000
RS	39	1.040426	1.000000	291.914626	0.025033	0.000000
RS	40	1.113868	1.000000	288.212035	0.024715	0.000000
RS	41	1.192040	1.000000	283.182612	0.024284	0.000000
RS	42	1.275245	1.000000	276.811426	0.023738	0.000000
RS	43	1.363809	1.000000	269.104179	0.023077	0.000000
RS	44	1.458076	1.000000	260.089403	0.022304	0.000000
RS	45	1.558414	1.000000	249.820228	0.021423	0.000000
RS	46	1.665214	1.000000	238.375557	0.020441	0.000000
RS	47	1.778891	1.000000	225.860516	0.019368	0.000000
RS	48	1.899889	1.000000	212.406018	0.018215	0.000000
RS	49	2.028679	1.000000	198.167311	0.016994	0.000000
RS	50	2.165763	1.000000	183.321442	0.015720	0.000000
RS	51	2.311675	1.000000	168.063581	0.014412	0.000000
RS	52	2.466983	1.000000	152.602232	0.013086	0.000000
RS	53	2.632293	1.000000	137.153444	0.011761	0.000000
RS	54	2.808249	1.000000	121.934192	0.010456	0.000000
RS	55	2.995536	1.000000	107.155214	0.009189	0.000000
RS	56	3.194884	1.000000	93.013650	0.007976	0.000000
RS	57	3.407070	1.000000	79.685891	0.006833	0.000000
RS	58	3.632920	1.000000	67.321109	0.005773	0.000000
RS	59	3.873315	1.000000	56.035904	0.004805	0.000000
RS	60	4.129191	1.000000	45.910500	0.003937	0.000000
RS	61	4.401545	1.000000	36.986804	0.003172	0.000000
RS	62	4.691438	1.000000	29.268541	0.002510	0.000000
RS	63	5.000000	1.000000	81.698100	0.007006	0.000000
PA	4+25*2+4+6 0.080168545 0.016033709 5.000000000 1.000000000 1.000000000 1.000000000 1.000000000 1.000000000 1.000000000 1.000000000 1.000000000 1.000000000 1.000000000 1.000000000 1.000000000 1.000000000 1.000000000 1.000000000 1.000000000 1.000000000 1.000000000 1.000000000 1.000000000 1.000000000 1.000000000 1.000000000 1.000000000 1.000000000 1.000000000 1.000000000 1.000000000
//
IT	5359
RD	1
LK	-170727.839079
QD	-1383.835682 -> -618.454004
RI	0.0733737843
TR	0.065583	0.012718
MT	6.942887
MM	C_pi: 1.157007, n_recomb: 10708.796300
RS	0	0.000000	0.471552	156.346903	0.014600	0.000351
RS	1	0.006987	0.471552	164.732709	0.015383	0.002793
RS	2	0.014461	0.471552	173.383039	0.016191	0.007591
RS	3	0.022458	0.471552	182.279236	0.017021	0.013441
RS	4	0.031014	0.375649	239.669335	0.022381	0.018356
RS	5	0.040167	0.375649	250.044579	0.023349	0.022124
RS	6	0.049960	0.391654	249.910949	0.023337	0.025267
RS	7	0.060437	0.391654	260.089498	0.024287	0.027795
RS	8	0.071647	0.439596	241.097911	0.022514	0.029258
RS	9	0.083639	0.439596	250.782663	0.023418	0.029402
RS	10	0.096469	0.518166	221.388800	0.020674	0.028518
RS	11	0.110195	0.518166	230.472684	0.021522	0.027115
RS	12	0.124881	0.620357	200.521464	0.018725	0.025513
RS	13	0.140592	0.620357	209.003397	0.019517	0.023853
RS	14	0.157402	0.738200	183.156310	0.017103	0.022224
RS	15	0.175385	0.738200	191.097283	0.017845	0.020702
RS	16	0.194625	0.862907	170.611070	0.015932	0.019332
RS	17	0.215210	0.862907	178.104542	0.016632	0.018135
RS	18	0.237232	0.986487	162.633596	0.015187	0.017110
RS	19	0.260793	0.986487	169.774869	0.015854	0.016241
RS	20	0.286000	1.103411	158.406180	0.014792	0.015510
RS	21	0.312968	1.103411	165.270235	0.015433	0.014896
RS	22	0.341821	1.210115	157.144410	0.014674	0.014381
RS	23	0.372689	1.210115	163.776959	0.015294	0.013953
RS	24	0.405714	1.303730	158.308518	0.014783	0.013609
RS	25	0.441046	1.303730	164.723416	0.015382	0.013350
RS	26	0.478847	1.382088	161.508246	0.015082	0.013178
RS	27	0.519289	1.382088	167.683188	0.015658	0.013094
RS	28	0.562556	1.444782	166.310971	0.015530	0.013093
RS	29	0.608846	1.444782	172.180530	0.016078	0.013170
RS	30	0.658370	1.493153	172.188884	0.016079	0.013315
RS	31	0.711355	1.493153	177.639384	0.016588	0.013521
RS	32	0.768041	1.529291	178.562903	0.016674	0.013779
RS	33	0.828687	1.529291	183.431022	0.017129	0.014083
RS	34	0.893571	1.555470	184.805504	0.017257	0.014423
RS	35	0.962988	1.555470	188.880892	0.017638	0.014791
RS	36	1.037254	1.574080	190.212490	0.017762	0.015174
RS	37	1.116710	1.574080	193.246923	0.018046	0.015558
RS	38	1.201716	1.587494	194.015845	0.018117	0.015929
RS	39	1.292662	1.587494	195.741736	0.018279	0.016270
RS	40	1.389962	1.597736	195.455091	0.018252	0.016567
RS	41	1.494059	1.597736	195.613056	0.018267	0.016806
RS	42	1.605430	1.606137	193.879009	0.018105	0.016977
RS	43	1.724581	1.606137	192.250487	0.017953	0.017071
RS	44	1.852057	1.613345	188.814962	0.017632	0.017082
RS	45	1.988440	1.613345	185.256700	0.017299	0.017008
RS	46	2.134351	1.619617	180.003500	0.016809	0.016845
RS	47	2.290456	1.619617	174.482799	0.016293	0.016592
RS	48	2.457467	1.625252	167.418955	0.015634	0.016248
RS	49	2.636147	1.625252	160.049030	0.014946	0.015809
RS	50	2.827311	1.630843	151.317172	0.014130	0.015277
RS	51	3.031830	1.630843	142.385298	0.013296	0.014652
RS	52	3.250639	1.637316	132.296734	0.012354	0.013940
RS	53	3.484734	1.637316	122.270859	0.011418	0.013147
RS	54	3.735185	1.651744	110.956070	0.010361	0.012286
RS	55	4.003134	1.651744	100.549869	0.009389	0.011371
RS	56	4.289804	1.651744	90.069615	0.008411	0.010418
RS	57	4.596502	1.651744	79.687521	0.007441	0.009446
RS	58	4.924627	1.746801	66.155670	0.006178	0.008473
RS	59	5.275678	1.746801	57.629186	0.005381	0.007519
RS	60	5.651255	1.746801	49.486577	0.004621	0.006599
RS	61	6.053072	1.746801	41.847290	0.003908	0.005729
RS	62	6.482962	1.746801	34.811080	0.003251	0.004920
RS	63	6.942887	1.746801	116.970695	0.010923	0.019017
PA	4+25*2+4+6 0.065583128 0.012717610 6.942887306 0.471552372 0.375648975 0.391654015 0.439595699 0.518165588 0.620357037 0.738200188 0.862907410 0.986487389 1.103410721 1.210115433 1.303730011 1.382087708 1.444782257 1.493153095 1.529291153 1.555469513 1.574079514 1.587493956 1.597736359 1.606137276 1.613345146 1.619617462 1.625251770 1.630843163 1.637315750 1.651743889 1.746800959
//
IT	4302
RD	2
LK	-169564.641549
QD	-623.548944 -> -409.029487
RI	0.0668710563
TR	0.059394	0.011855
MT	8.028482
MM	C_pi: 1.287808, n_recomb: 11107.976568
RS	0	0.000000	0.562803	140.720123	0.012668	0.000237
RS	1	0.007230	0.562803	148.906092	0.013405	0.001911
RS	2	0.014983	0.562803	157.417205	0.014172	0.005184
RS	3	0.023297	0.562803	166.243734	0.014966	0.009630
RS	4	0.032212	0.319614	306.828154	0.027622	0.017712
RS	5	0.041771	0.319614	318.993472	0.028718	0.022698
RS	6	0.052022	0.306426	344.887802	0.031049	0.026206
RS	7	0.063013	0.306426	356.358124	0.032081	0.030470
RS	8	0.074800	0.336265	335.246177	0.030181	0.030634
RS	9	0.087438	0.336265	345.784736	0.031129	0.033463
RS	10	0.100991	0.405734	295.845706	0.026634	0.030092
RS	11	0.115523	0.405734	305.708472	0.027522	0.031160
RS	12	0.131106	0.512301	250.583141	0.022559	0.026525
RS	13	0.147816	0.512301	259.800148	0.023389	0.026742
RS	14	0.165734	0.651925	211.998121	0.019085	0.022489
RS	15	0.184947	0.651925	220.516448	0.019852	0.022408
RS	16	0.205550	0.817060	183.239125	0.016496	0.019065
RS	17	0.227642	0.817060	191.086218	0.017203	0.018967
RS	18	0.251331	0.997393	163.368329	0.014707	0.016531
RS	19	0.276734	0.997393	170.645185	0.015362	0.016511
RS	20	0.303973	1.182888	150.352996	0.013536	0.014779
RS	21	0.333181	1.182888	157.180099	0.014150	0.014829
RS	22	0.364502	1.364533	142.449988	0.012824	0.013591
RS	23	0.398087	1.364533	148.934522	0.013408	0.013684
RS	24	0.434100	1.532588	138.600136	0.012478	0.012811
RS	25	0.472717	1.532588	144.826153	0.013038	0.012956
RS	26	0.514127	1.677080	138.206750	0.012442	0.012403
RS	27	0.558530	1.677080	144.228954	0.012984	0.012641
RS	28	0.606144	1.792062	140.716836	0.012668	0.012379
RS	29	0.657200	1.792062	146.548362	0.013193	0.012724
RS	30	0.711948	1.877429	145.482308	0.013097	0.012697
RS	31	0.770655	1.877429	151.082825	0.013601	0.013127
RS	32	0.833606	1.936536	151.841003	0.013670	0.013275
RS	33	0.901108	1.936536	157.109813	0.014144	0.013767
RS	34	0.973492	1.974248	159.105687	0.014324	0.014044
RS	35	1.051109	1.974248	163.878415	0.014753	0.014571
RS	36	1.134338	1.996498	166.469816	0.014987	0.014922
RS	37	1.223584	1.996498	170.521546	0.015351	0.015435
RS	38	1.319284	2.009560	172.992116	0.015574	0.015782
RS	39	1.421902	2.009560	176.052877	0.015849	0.016212
RS	40	1.531941	2.018576	177.717915	0.015999	0.016473
RS	41	1.649935	2.018576	179.500381	0.016160	0.016761
RS	42	1.776461	2.026392	179.845042	0.016191	0.016876
RS	43	1.912136	2.026392	180.076488	0.016211	0.016989
RS	44	2.057619	2.033775	178.790716	0.016096	0.016936
RS	45	2.213622	2.033775	177.244001	0.015956	0.016867
RS	46	2.380905	2.040607	174.156935	0.015679	0.016644
RS	47	2.560282	2.040607	170.684394	0.015366	0.016395
RS	48	2.752629	2.047179	165.690014	0.014916	0.015998
RS	49	2.958883	2.047179	160.267056	0.014428	0.015564
RS	50	3.180050	2.054720	153.338136	0.013804	0.014986
RS	51	3.417208	2.054720	146.111406	0.013154	0.014370
RS	52	3.671514	2.065192	137.387423	0.012368	0.013616
RS	53	3.944207	2.065192	128.707283	0.011587	0.012843
RS	54	4.236616	2.092798	117.944437	0.010618	0.011905
RS	55	4.550167	2.092798	108.504760	0.009768	0.011033
RS	56	4.886389	2.092798	98.721449	0.008887	0.010123
RS	57	5.246921	2.092798	88.760230	0.007991	0.009192
RS	58	5.633521	2.306660	72.128188	0.006493	0.007851
RS	59	6.048073	2.306660	64.372802	0.005795	0.007056
RS	60	6.492598	2.306660	56.694312	0.005104	0.006272
RS	61	6.969264	2.306660	49.226654	0.004432	0.005513
RS	62	7.480395	2.306660	42.095823	0.003790	0.004788
RS	63	8.028482	2.306660	159.253009	0.014337	0.019687
PA	4+25*2+4+6 0.059394321 0.011855061 8.028481513 0.562802947 0.319613537 0.306425764 0.336265288 0.405733535 0.512301454 0.651924674 0.817060187 0.997393235 1.182888417 1.364532743 1.532587982 1.677080427 1.792061519 1.877428812 1.936535861 1.974248397 1.996498208 2.009559610 2.018575669 2.026392422 2.033775343 2.040607163 2.047178631 2.054720060 2.065192171 2.092797640 2.306659753
//
IT	4417
RD	3
LK	-169214.619474
QD	-440.639914 -> -348.076627
RI	0.0496131253
TR	0.055719	0.011682
MT	8.675258
MM	C_pi: 1.414609, n_recomb: 12016.271783
RS	0	0.000000	0.849971	102.764242	0.008552	0.000151
RS	1	0.007361	0.849971	109.347182	0.009100	0.001217
RS	2	0.015263	0.849971	116.275334	0.009676	0.003286
RS	3	0.023747	0.849971	123.555195	0.010282	0.006163
RS	4	0.032856	0.341221	324.011879	0.026964	0.016132
RS	5	0.042635	0.341221	337.698900	0.028103	0.020875
RS	6	0.053134	0.295517	404.483719	0.033661	0.026345
RS	7	0.064406	0.295517	417.450834	0.034740	0.030788
RS	8	0.076507	0.308050	412.473469	0.034326	0.031992
RS	9	0.089500	0.308050	423.925616	0.035279	0.035536
RS	10	0.103448	0.366150	366.786292	0.030524	0.031917
RS	11	0.118423	0.366150	377.473462	0.031414	0.033861
RS	12	0.134501	0.468074	304.484618	0.025339	0.028022
RS	13	0.151762	0.468074	314.669867	0.026187	0.028969
RS	14	0.170293	0.612854	248.915097	0.020715	0.023359
RS	15	0.190189	0.612854	258.424738	0.021506	0.023859
RS	16	0.211549	0.795811	206.990404	0.017226	0.019396
RS	17	0.234481	0.795811	215.716226	0.017952	0.019755
RS	18	0.259101	1.007421	177.816304	0.014798	0.016494
RS	19	0.285534	1.007421	185.812096	0.015463	0.016836
RS	20	0.313912	1.236327	158.343398	0.013177	0.014511
RS	21	0.344379	1.236327	165.741304	0.013793	0.014853
RS	22	0.377088	1.470562	145.907993	0.012143	0.013186
RS	23	0.412205	1.470562	152.850022	0.012720	0.013510
RS	24	0.449907	1.694685	138.946955	0.011563	0.012328
RS	25	0.490384	1.694685	145.561778	0.012114	0.012653
RS	26	0.533841	1.890157	136.668562	0.011374	0.011892
RS	27	0.580496	1.890157	143.061783	0.011906	0.012270
RS	28	0.630586	2.043872	138.381038	0.011516	0.011887
RS	29	0.684362	2.043872	144.616369	0.012035	0.012341
RS	30	0.742096	2.153462	143.267253	0.011923	0.012257
RS	31	0.804081	2.153462	149.346900	0.012429	0.012772
RS	32	0.870628	2.223543	150.529305	0.012527	0.012912
RS	33	0.942073	2.223543	156.382493	0.013014	0.013468
RS	34	1.018777	2.261989	159.365909	0.013263	0.013773
RS	35	1.101127	2.261989	164.841577	0.013718	0.014345
RS	36	1.189538	2.278902	168.802822	0.014048	0.014746
RS	37	1.284457	2.278902	173.669231	0.014453	0.015287
RS	38	1.386363	2.285113	177.643960	0.014784	0.015686
RS	39	1.495770	2.285113	181.605410	0.015113	0.016127
RS	40	1.613230	2.289004	184.681464	0.015369	0.016422
RS	41	1.739337	2.289004	187.412449	0.015597	0.016706
RS	42	1.874725	2.294468	188.959907	0.015725	0.016834
RS	43	2.020079	2.294468	190.142286	0.015824	0.016935
RS	44	2.176132	2.301601	189.853126	0.015800	0.016883
RS	45	2.343671	2.301601	189.206116	0.015746	0.016802
RS	46	2.523543	2.309257	186.935194	0.015557	0.016577
RS	47	2.716654	2.309257	184.247138	0.015333	0.016321
RS	48	2.923980	2.317394	179.854973	0.014968	0.015925
RS	49	3.146567	2.317394	175.032272	0.014566	0.015490
RS	50	3.385537	2.327738	168.401655	0.014014	0.014911
RS	51	3.642098	2.327738	161.531050	0.013443	0.014302
RS	52	3.917543	2.343152	152.713179	0.012709	0.013542
RS	53	4.213263	2.343152	144.110622	0.011993	0.012783
RS	54	4.530750	2.385142	132.502017	0.011027	0.011813
RS	55	4.871606	2.385142	122.926641	0.010230	0.010969
RS	56	5.237552	2.385142	112.824555	0.009389	0.010087
RS	57	5.630434	2.385142	102.365184	0.008519	0.009180
RS	58	6.052235	2.725818	81.197615	0.006757	0.007567
RS	59	6.505083	2.725818	73.587473	0.006124	0.006866
RS	60	6.991265	2.725818	65.864381	0.005481	0.006165
RS	61	7.513232	2.725818	58.168164	0.004841	0.005474
RS	62	8.073621	2.725818	50.638493	0.004214	0.004803
RS	63	8.675258	2.725818	208.506292	0.017352	0.020881
PA	4+25*2+4+6 0.055719047 0.011682189 8.675257649 0.849971056 0.341221168 0.295517242 0.308049592 0.366149813 0.468074257 0.612853995 0.795810759 1.007420662 1.236327183 1.470562331 1.694684867 1.890157364 2.043871921 2.153461568 2.223543472 2.261988602 2.278901784 2.285112836 2.289003815 2.294468476 2.301601330 2.309256929 2.317394434 2.327737978 2.343151617 2.385142376 2.725817894
//
IT	4674
RD	4
LK	-169048.904552
QD	-377.165734 -> -316.822798
RI	0.0340527803
TR	0.053030	0.011753
MT	9.108766
MM	C_pi: 1.523386, n_recomb: 13010.214470
RS	0	0.000000	1.355065	70.634100	0.005429	0.000096
RS	1	0.007443	1.355065	75.463648	0.005800	0.000774
RS	2	0.015440	1.355065	80.589507	0.006194	0.002079
RS	3	0.024032	1.355065	86.024653	0.006612	0.003900
RS	4	0.033263	0.387755	317.836934	0.024430	0.014465
RS	5	0.043182	0.387755	332.573510	0.025562	0.018685
RS	6	0.053839	0.304685	440.233712	0.033838	0.025963
RS	7	0.065289	0.304685	454.953595	0.034969	0.030158
RS	8	0.077592	0.300988	474.440006	0.036467	0.032877
RS	9	0.090810	0.300988	487.099270	0.037440	0.036525
RS	10	0.105011	0.348941	431.402559	0.033159	0.033434
RS	11	0.120270	0.348941	443.004569	0.034051	0.035691
RS	12	0.136665	0.445200	357.290209	0.027462	0.029399
RS	13	0.154280	0.445200	368.491174	0.028323	0.030654
RS	14	0.173205	0.590415	287.297270	0.022082	0.024249
RS	15	0.193540	0.590415	297.887444	0.022896	0.025014
RS	16	0.215388	0.782384	233.596451	0.017955	0.019827
RS	17	0.238862	0.782384	243.328748	0.018703	0.020404
RS	18	0.264083	1.013112	196.058640	0.015070	0.016596
RS	19	0.291181	1.013112	204.922055	0.015751	0.017114
RS	20	0.320297	1.271376	170.859703	0.013133	0.014398
RS	21	0.351579	1.271376	178.985651	0.013757	0.014880
RS	22	0.385190	1.543944	154.491567	0.011875	0.012932
RS	23	0.421302	1.543944	162.047907	0.012455	0.013368
RS	24	0.460102	1.811147	144.925436	0.011139	0.011989
RS	25	0.501790	1.811147	152.077702	0.011689	0.012399
RS	26	0.546581	2.046376	141.205594	0.010853	0.011514
RS	27	0.594705	2.046376	148.103323	0.011384	0.011955
RS	28	0.646412	2.229090	142.507541	0.010954	0.011508
RS	29	0.701966	2.229090	149.257865	0.011472	0.012008
RS	30	0.761656	2.354501	147.833217	0.011363	0.011910
RS	31	0.825789	2.354501	154.472497	0.011873	0.012456
RS	32	0.894694	2.428646	156.232701	0.012008	0.012618
RS	33	0.968729	2.428646	162.710478	0.012506	0.013193
RS	34	1.048273	2.462556	166.776364	0.012819	0.013547
RS	35	1.133738	2.462556	172.944537	0.013293	0.014130
RS	36	1.225564	2.470629	178.295211	0.013704	0.014596
RS	37	1.324225	2.470629	183.904638	0.014135	0.015142
RS	38	1.430229	2.468179	189.298686	0.014550	0.015603
RS	39	1.544123	2.468179	194.018757	0.014913	0.016045
RS	40	1.666493	2.466581	198.284781	0.015241	0.016386
RS	41	1.797972	2.466581	201.747498	0.015507	0.016668
RS	42	1.939237	2.470310	204.140999	0.015691	0.016821
RS	43	2.091015	2.470310	205.986430	0.015833	0.016921
RS	44	2.254091	2.478330	206.233584	0.015852	0.016879
RS	45	2.429304	2.478330	206.139701	0.015844	0.016802
RS	46	2.617558	2.488125	204.166728	0.015693	0.016583
RS	47	2.819824	2.488125	201.877865	0.015517	0.016334
RS	48	3.037144	2.499144	197.550268	0.015184	0.015942
RS	49	3.270639	2.499144	192.929827	0.014829	0.015519
RS	50	3.521513	2.513493	186.072179	0.014302	0.014941
RS	51	3.791059	2.513493	179.176721	0.013772	0.014347
RS	52	4.080667	2.534849	169.781051	0.013050	0.013585
RS	53	4.391831	2.534849	160.921981	0.012369	0.012845
RS	54	4.726154	2.592149	147.995026	0.011375	0.011841
RS	55	5.085361	2.592149	138.031520	0.010609	0.011024
RS	56	5.471304	2.592149	127.390776	0.009792	0.010164
RS	57	5.885971	2.592149	116.248224	0.008935	0.009277
RS	58	6.331502	3.062737	89.928554	0.006912	0.007415
RS	59	6.810194	3.062737	82.405350	0.006334	0.006785
RS	60	7.324514	3.062737	74.622559	0.005736	0.006145
RS	61	7.877114	3.062737	66.720496	0.005128	0.005506
RS	62	8.470845	3.062737	58.845305	0.004523	0.004876
RS	63	9.108766	3.062737	258.939616	0.019903	0.022303
PA	4+25*2+4+6 0.053029722 0.011753368 9.108765711 1.355064501 0.387755351 0.304685363 0.300988027 0.348941146 0.445199651 0.590414703 0.782383517 1.013112152 1.271375727 1.543944173 1.811146613 2.046375614 2.229089627 2.354500925 2.428645984 2.462556469 2.470628619 2.468178841 2.466581399 2.470310272 2.478329990 2.488124930 2.499143666 2.513492879 2.534849314 2.592148801 3.062736639
//
IT	5374
RD	5
LK	-168934.426199
QD	-341.576377 -> -292.841774
RI	0.0231840221
TR	0.050818	0.011918
MT	9.435689
MM	C_pi: 1.615947, n_recomb: 13984.941567
RS	0	0.000000	2.170302	47.801294	0.003418	0.000062
RS	1	0.007502	2.170302	51.205959	0.003662	0.000497
RS	2	0.015568	2.170302	54.838556	0.003921	0.001328
RS	3	0.024238	2.170302	58.712088	0.004198	0.002487
RS	4	0.033559	0.446852	302.506414	0.021631	0.012929
RS	5	0.043579	0.446852	317.743937	0.022720	0.016642
RS	6	0.054351	0.321094	461.320152	0.032987	0.025314
RS	7	0.065931	0.321094	477.755081	0.034162	0.029183
RS	8	0.078380	0.301786	524.264156	0.037488	0.033364
RS	9	0.091763	0.301786	538.305056	0.038492	0.036923
RS	10	0.106150	0.340774	489.222529	0.034982	0.034612
RS	11	0.121616	0.340774	501.789902	0.035881	0.036967
RS	12	0.138243	0.431705	407.068771	0.029108	0.030570
RS	13	0.156117	0.431705	419.259677	0.029979	0.031963
RS	14	0.175332	0.575886	324.590985	0.023210	0.025051
RS	15	0.195988	0.575886	336.241720	0.024043	0.025950
RS	16	0.218194	0.773029	260.124615	0.018600	0.020248
RS	17	0.242067	0.773029	270.864213	0.019368	0.020940
RS	18	0.267730	1.016750	214.838861	0.015362	0.016735
RS	19	0.295319	1.016750	224.585047	0.016059	0.017347
RS	20	0.324977	1.296584	184.337446	0.013181	0.014346
RS	21	0.356861	1.296584	193.214110	0.013816	0.014904
RS	22	0.391137	1.599027	164.341254	0.011751	0.012751
RS	23	0.427984	1.599027	172.536889	0.012337	0.013247
RS	24	0.467595	1.901227	152.399455	0.010897	0.011726
RS	25	0.510179	1.901227	160.112377	0.011449	0.012181
RS	26	0.555957	2.169259	147.411781	0.010541	0.011211
RS	27	0.605170	2.169259	154.832233	0.011071	0.011682
RS	28	0.658075	2.375189	148.435743	0.010614	0.011198
RS	29	0.714949	2.375189	155.711650	0.011134	0.011715
RS	30	0.776090	2.511781	154.293475	0.011033	0.011617
RS	31	0.841818	2.511781	161.492531	0.011548	0.012173
RS	32	0.912477	2.586571	163.882482	0.011718	0.012363
RS	33	0.988437	2.586571	170.971407	0.012225	0.012942
RS	34	1.070097	2.613753	176.146186	0.012595	0.013346
RS	35	1.157882	2.613753	182.976492	0.013084	0.013930
RS	36	1.252254	2.611870	189.717214	0.013566	0.014457
RS	37	1.353706	2.611870	196.018664	0.014016	0.015004
RS	38	1.462769	2.600492	202.791407	0.014501	0.015524
RS	39	1.580015	2.600492	208.194936	0.014887	0.015970
RS	40	1.706057	2.593677	213.550583	0.015270	0.016354
RS	41	1.841555	2.593677	217.644145	0.015563	0.016645
RS	42	1.987219	2.596225	220.719851	0.015783	0.016821
RS	43	2.143811	2.596225	223.104090	0.015953	0.016933
RS	44	2.312152	2.605800	223.677956	0.015994	0.016902
RS	45	2.493122	2.605800	223.996244	0.016017	0.016839
RS	46	2.687669	2.618409	222.092699	0.015881	0.016625
RS	47	2.896812	2.618409	220.055338	0.015735	0.016394
RS	48	3.121646	2.632911	215.567260	0.015414	0.016005
RS	49	3.363347	2.632911	211.006806	0.015088	0.015601
RS	50	3.623183	2.651736	203.715358	0.014567	0.015024
RS	51	3.902512	2.651736	196.671483	0.014063	0.014451
RS	52	4.202798	2.679336	186.520440	0.013337	0.013683
RS	53	4.525612	2.679336	177.312930	0.012679	0.012965
RS	54	4.872645	2.752060	162.891839	0.011648	0.011926
RS	55	5.245715	2.752060	152.495717	0.010904	0.011133
RS	56	5.646773	2.752060	141.290069	0.010103	0.010293
RS	57	6.077921	2.752060	129.456432	0.009257	0.009421
RS	58	6.541415	3.354449	97.687057	0.006985	0.007320
RS	59	7.039683	3.354449	90.296177	0.006457	0.006749
RS	60	7.575333	3.354449	82.524285	0.005901	0.006161
RS	61	8.151169	3.354449	74.508404	0.005328	0.005565
RS	62	8.770208	3.354449	66.396195	0.004748	0.004970
RS	63	9.435689	3.354449	308.903466	0.022088	0.023821
PA	4+25*2+4+6 0.050818401 0.011918260 9.435688932 2.170302228 0.446851584 0.321094175 0.301786154 0.340774485 0.431704626 0.575886120 0.773029171 1.016749816 1.296584365 1.599027402 1.901226706 2.169259028 2.375189112 2.511781302 2.586570647 2.613752583 2.611870122 2.600491649 2.593676996 2.596224534 2.605799628 2.618409227 2.632911152 2.651735754 2.679335526 2.752059935 3.354449374
//
IT	4308
RD	6
LK	-168839.870704
QD	-314.263564 -> -271.701287
RI	0.0160495555
TR	0.048885	0.012117
MT	9.706708
MM	C_pi: 1.697696, n_recomb: 14927.893654
RS	0	0.000000	3.446568	32.334338	0.002166	0.000040
RS	1	0.007550	3.446568	34.698346	0.002324	0.000322
RS	2	0.015671	3.446568	37.228933	0.002494	0.000858
RS	3	0.024404	3.446568	39.936859	0.002675	0.001604
RS	4	0.033797	0.514552	284.524746	0.019060	0.011571
RS	5	0.043899	0.514552	299.855463	0.020087	0.014847
RS	6	0.054764	0.340606	473.923911	0.031748	0.024549
RS	7	0.066449	0.340606	491.919077	0.032953	0.028109
RS	8	0.079016	0.306073	565.426602	0.037877	0.033574
RS	9	0.092532	0.306073	580.935173	0.038916	0.036992
RS	10	0.107069	0.337020	541.451569	0.036271	0.035514
RS	11	0.122703	0.337020	555.024945	0.037180	0.037888
RS	12	0.139518	0.423187	453.908031	0.030407	0.031555
RS	13	0.157602	0.423187	467.061786	0.031288	0.033014
RS	14	0.177052	0.565937	360.398919	0.024143	0.025759
RS	15	0.197970	0.565937	373.076161	0.024992	0.026731
RS	16	0.220467	0.766472	285.919936	0.019153	0.020638
RS	17	0.244663	0.766472	297.644076	0.019939	0.021397
RS	18	0.270686	1.019952	233.323398	0.015630	0.016882
RS	19	0.298674	1.019952	243.938919	0.016341	0.017549
RS	20	0.328775	1.316969	197.800450	0.013250	0.014324
RS	21	0.361149	1.316969	207.419614	0.013895	0.014925
RS	22	0.395967	1.644306	174.365152	0.011680	0.012612
RS	23	0.433414	1.644306	183.193797	0.012272	0.013142
RS	24	0.473688	1.976730	160.172639	0.010730	0.011512
RS	25	0.517003	1.976730	168.439267	0.011284	0.011992
RS	26	0.563588	2.273566	153.998787	0.010316	0.010956
RS	27	0.613691	2.273566	161.932700	0.010848	0.011441
RS	28	0.667576	2.499628	154.790124	0.010369	0.010931
RS	29	0.725530	2.499628	162.579016	0.010891	0.011454
RS	30	0.787860	2.645129	161.196782	0.010798	0.011359
RS	31	0.854896	2.645129	168.938968	0.011317	0.011916
RS	32	0.926993	2.719094	171.968835	0.011520	0.012133
RS	33	1.004533	2.719094	179.647652	0.012034	0.012711
RS	34	1.087929	2.738812	185.931231	0.012455	0.013159
RS	35	1.177620	2.738812	193.397371	0.012955	0.013742
RS	36	1.274084	2.726807	201.523149	0.013500	0.014323
RS	37	1.377831	2.726807	208.484569	0.013966	0.014871
RS	38	1.489411	2.706612	216.624467	0.014511	0.015445
RS	39	1.609416	2.706612	222.672396	0.014917	0.015898
RS	40	1.738481	2.694765	229.085782	0.015346	0.016323
RS	41	1.877291	2.694765	233.763206	0.015659	0.016626
RS	42	2.026582	2.696286	237.461118	0.015907	0.016827
RS	43	2.187145	2.696286	240.330035	0.016099	0.016956
RS	44	2.359830	2.707527	241.149095	0.016154	0.016936
RS	45	2.545554	2.707527	241.821125	0.016199	0.016893
RS	46	2.745300	2.723016	239.898245	0.016070	0.016686
RS	47	2.960128	2.723016	238.054002	0.015947	0.016476
RS	48	3.191176	2.741001	233.320924	0.015630	0.016091
RS	49	3.439668	2.741001	228.767299	0.015325	0.015710
RS	50	3.706922	2.764204	220.967688	0.014802	0.015134
RS	51	3.994355	2.764204	213.733075	0.014318	0.014583
RS	52	4.303489	2.797846	202.764351	0.013583	0.013809
RS	53	4.635965	2.797846	193.182694	0.012941	0.013112
RS	54	4.993542	2.885584	177.194142	0.011870	0.012037
RS	55	5.378118	2.885584	166.364560	0.011145	0.011268
RS	56	5.791731	2.885584	154.603357	0.010357	0.010446
RS	57	6.236572	2.885584	142.097897	0.009519	0.009587
RS	58	6.715000	3.621509	104.667595	0.007012	0.007254
RS	59	7.229550	3.621509	97.451778	0.006528	0.006734
RS	60	7.782951	3.621509	89.750749	0.006012	0.006191
RS	61	8.378134	3.621509	81.695876	0.005473	0.005633
RS	62	9.018256	3.621509	73.433110	0.004919	0.005070
RS	63	9.706708	3.621509	358.727791	0.024031	0.025375
PA	4+25*2+4+6 0.048885346 0.012117139 9.706707990 3.446567873 0.514552469 0.340606314 0.306073164 0.337020225 0.423187260 0.565937221 0.766472354 1.019951594 1.316969466 1.644306448 1.976729944 2.273566241 2.499627769 2.645128567 2.719094109 2.738812265 2.726807118 2.706611794 2.694764940 2.696286447 2.707526549 2.723015647 2.741000831 2.764204287 2.797845529 2.885583892 3.621508852
//
IT	5972
RD	7
LK	-168756.683390
QD	-290.698153 -> -252.531300
RI	0.0113939018
TR	0.047142	0.012324
MT	9.946230
MM	C_pi: 1.772784, n_recomb: 15844.830979
RS	0	0.000000	5.413644	21.963959	0.001386	0.000026
RS	1	0.007591	5.413644	23.598121	0.001489	0.000210
RS	2	0.015759	5.413644	25.351161	0.001600	0.000559
RS	3	0.024547	5.413644	27.231298	0.001719	0.001044
RS	4	0.034002	0.589488	266.542113	0.016822	0.010383
RS	5	0.044175	0.589488	281.704460	0.017779	0.013293
RS	6	0.055120	0.361645	481.621018	0.030396	0.023745
RS	7	0.066896	0.361645	501.003444	0.031619	0.027035
RS	8	0.079565	0.312111	600.547719	0.037902	0.033599
RS	9	0.093197	0.312111	617.561964	0.038976	0.036871
RS	10	0.107864	0.335707	589.435297	0.037200	0.036209
RS	11	0.123643	0.335707	604.053235	0.038123	0.038572
RS	12	0.140621	0.417618	498.413659	0.031456	0.032390
RS	13	0.158888	0.417618	512.515193	0.032346	0.033886
RS	14	0.178541	0.558886	394.954184	0.024926	0.026385
RS	15	0.199687	0.558886	408.631736	0.025790	0.027405
RS	16	0.222437	0.761897	311.008756	0.019628	0.020995
RS	17	0.246915	0.761897	323.697183	0.020429	0.021799
RS	18	0.273251	1.023279	251.399989	0.015866	0.017027
RS	19	0.301586	1.023279	262.870262	0.016590	0.017731
RS	20	0.332072	1.334846	211.035898	0.013319	0.014319
RS	21	0.364873	1.334846	221.385899	0.013972	0.014948
RS	22	0.400164	1.684041	184.273946	0.011630	0.012501
RS	23	0.438134	1.684041	193.724583	0.012226	0.013052
RS	24	0.478986	2.043819	167.898164	0.010596	0.011330
RS	25	0.522939	2.043819	176.706489	0.011152	0.011825
RS	26	0.570229	2.367257	160.570361	0.010134	0.010736
RS	27	0.621110	2.367257	169.003827	0.010666	0.011227
RS	28	0.675853	2.611960	161.133625	0.010169	0.010696
RS	29	0.734751	2.611960	169.419502	0.010692	0.011219
RS	30	0.798121	2.765454	168.071777	0.010607	0.011127
RS	31	0.866301	2.765454	176.339254	0.011129	0.011681
RS	32	0.939658	2.838162	179.995370	0.011360	0.011921
RS	33	1.018583	2.838162	188.245076	0.011881	0.012495
RS	34	1.103500	2.850368	195.621686	0.012346	0.012983
RS	35	1.194863	2.850368	203.704530	0.012856	0.013562
RS	36	1.293163	2.828414	213.207613	0.013456	0.014192
RS	37	1.398924	2.828414	220.810589	0.013936	0.014740
RS	38	1.512714	2.799588	230.320562	0.014536	0.015364
RS	39	1.635143	2.799588	236.995168	0.014957	0.015824
RS	40	1.766866	2.782754	244.472088	0.015429	0.016288
RS	41	1.908588	2.782754	249.715604	0.015760	0.016606
RS	42	2.061070	2.783136	254.033840	0.016033	0.016831
RS	43	2.225126	2.783136	257.369187	0.016243	0.016980
RS	44	2.401638	2.795824	258.422663	0.016310	0.016974
RS	45	2.591549	2.795824	259.430151	0.016373	0.016954
RS	46	2.795877	2.813923	257.473501	0.016250	0.016754
RS	47	3.015716	2.813923	255.805156	0.016144	0.016567
RS	48	3.252245	2.835065	250.814882	0.015829	0.016188
RS	49	3.506729	2.835065	246.253195	0.015542	0.015831
RS	50	3.780533	2.862252	237.935504	0.015017	0.015256
RS	51	4.075122	2.862252	230.499137	0.014547	0.014728
RS	52	4.392075	2.901475	218.702059	0.013803	0.013949
RS	53	4.733090	2.901475	208.741319	0.013174	0.013273
RS	54	5.099992	3.003553	191.153051	0.012064	0.012163
RS	55	5.494748	3.003553	179.895984	0.011354	0.011414
RS	56	5.919471	3.003553	167.590426	0.010577	0.010609
RS	57	6.376437	3.003553	154.429281	0.009746	0.009761
RS	58	6.868094	3.874685	111.142542	0.007014	0.007204
RS	59	7.397074	3.874685	104.129267	0.006572	0.006729
RS	60	7.966212	3.874685	96.539053	0.006093	0.006226
RS	61	8.578556	3.874685	88.496185	0.005585	0.005703
RS	62	9.237386	3.874685	80.142818	0.005058	0.005168
RS	63	9.946230	3.874685	409.075416	0.025818	0.026934
PA	4+25*2+4+6 0.047142451 0.012324451 9.946230379 5.413644301 0.589488157 0.361644619 0.312110884 0.335707356 0.417618322 0.558885647 0.761897061 1.023279328 1.334846329 1.684040582 2.043819367 2.367257050 2.611959538 2.765453959 2.838161573 2.850368005 2.828413954 2.799588205 2.782753817 2.783136384 2.795823990 2.813923142 2.835064782 2.862252285 2.901475046 3.003553340 3.874684614
//
IT	4838
RD	8
LK	-168681.902928
QD	-269.663282 -> -235.093654
RI	0.0083155457
TR	0.045546	0.012529
MT	10.166210
MM	C_pi: 1.843736, n_recomb: 16742.231088
RS	0	0.000000	8.417104	14.993877	0.000896	0.000017
RS	1	0.007628	8.417104	16.123303	0.000963	0.000138
RS	2	0.015839	8.417104	17.336626	0.001036	0.000367
RS	3	0.024676	8.417104	18.639890	0.001113	0.000686
RS	4	0.034186	0.671332	249.500107	0.014902	0.009347
RS	5	0.044423	0.671332	264.333865	0.015788	0.011948
RS	6	0.055440	0.383542	486.374117	0.029051	0.022941
RS	7	0.067298	0.383542	506.984771	0.030282	0.026000
RS	8	0.080060	0.319113	631.345964	0.037710	0.033499
RS	9	0.093796	0.319113	649.878189	0.038817	0.036636
RS	10	0.108579	0.335866	634.211381	0.037881	0.036748
RS	11	0.124491	0.335866	649.910218	0.038819	0.039089
RS	12	0.141616	0.413916	541.165387	0.032323	0.033110
RS	13	0.160048	0.413916	556.209185	0.033222	0.034628
RS	14	0.179885	0.553730	428.589542	0.025599	0.026947
RS	15	0.201236	0.553730	443.249990	0.026475	0.028001
RS	16	0.224216	0.758668	335.570606	0.020043	0.021327
RS	17	0.248949	0.758668	349.209248	0.020858	0.022164
RS	18	0.275568	1.026753	269.145688	0.016076	0.017170
RS	19	0.304218	1.026753	281.460175	0.016811	0.017900
RS	20	0.335054	1.351129	224.047212	0.013382	0.014325
RS	21	0.368242	1.351129	235.118827	0.014043	0.014974
RS	22	0.403961	1.720189	194.016489	0.011588	0.012410
RS	23	0.442406	1.720189	204.079419	0.012189	0.012975
RS	24	0.483783	2.105516	175.485784	0.010482	0.011173
RS	25	0.528317	2.105516	184.824522	0.011039	0.011677
RS	26	0.576248	2.454346	167.007393	0.009975	0.010540
RS	27	0.627835	2.454346	175.927080	0.010508	0.011035
RS	28	0.683358	2.717112	167.323000	0.009994	0.010483
RS	29	0.743116	2.717112	176.090633	0.010518	0.011003
RS	30	0.807433	2.878427	174.756933	0.010438	0.010914
RS	31	0.876656	2.878427	183.533312	0.010962	0.011463
RS	32	0.951160	2.949958	187.788344	0.011216	0.011723
RS	33	1.031347	2.949958	196.592680	0.011742	0.012292
RS	34	1.117651	2.954932	205.035139	0.012247	0.012813
RS	35	1.210539	2.954932	213.720317	0.012765	0.013388
RS	36	1.310513	2.923340	224.587462	0.013414	0.014062
RS	37	1.418114	2.923340	232.821277	0.013906	0.014610
RS	38	1.533923	2.886071	243.708627	0.014557	0.015279
RS	39	1.658566	2.886071	251.003610	0.014992	0.015746
RS	40	1.792718	2.864203	259.568343	0.015504	0.016249
RS	41	1.937103	2.864203	265.375513	0.015851	0.016581
RS	42	2.092503	2.863202	270.342905	0.016147	0.016832
RS	43	2.259757	2.863202	274.145008	0.016374	0.017002
RS	44	2.439770	2.876972	275.460225	0.016453	0.017010
RS	45	2.633515	2.876972	276.805327	0.016533	0.017013
RS	46	2.842041	2.897260	274.840947	0.016416	0.016824
RS	47	3.066473	2.897260	273.351743	0.016327	0.016661
RS	48	3.308027	2.921087	268.130810	0.016015	0.016289
RS	49	3.568007	2.921087	263.564530	0.015742	0.015954
RS	50	3.847819	2.951728	254.753206	0.015216	0.015384
RS	51	4.148977	2.951728	247.118035	0.014760	0.014877
RS	52	4.473109	2.995968	234.507643	0.014007	0.014096
RS	53	4.821967	2.995968	224.170673	0.013390	0.013438
RS	54	5.197438	3.111586	204.970993	0.012243	0.012295
RS	55	5.601551	3.111586	193.292031	0.011545	0.011566
RS	56	6.036491	3.111586	180.450062	0.010778	0.010776
RS	57	6.504612	3.111586	166.643273	0.009953	0.009937
RS	58	7.008442	4.119400	117.306494	0.007007	0.007163
RS	59	7.550707	4.119400	110.511902	0.006601	0.006729
RS	60	8.134338	4.119400	103.058104	0.006156	0.006262
RS	61	8.762492	4.119400	95.061446	0.005678	0.005771
RS	62	9.438564	4.119400	86.658910	0.005176	0.005263
RS	63	10.166210	4.119400	460.442778	0.027502	0.028481
PA	4+25*2+4+6 0.045546322 0.012529080 10.166210157 8.417104009 0.671331545 0.383542105 0.319113262 0.335866273 0.413916385 0.553729521 0.758668316 1.026753200 1.351129382 1.720189021 2.105516408 2.454345929 2.717111625 2.878427159 2.949958358 2.954932368 2.923340353 2.886070789 2.864202515 2.863201826 2.876972332 2.897259949 2.921086607 2.951728036 2.995968146 3.111586059 4.119400465
//
IT	4569
RD	9
LK	-168614.104039
QD	-250.695041 -> -219.231856
RI	0.0062407309
TR	0.044073	0.012726
MT	10.372603
MM	C_pi: 1.911955, n_recomb: 17624.393501
RS	0	0.000000	12.971507	10.283083	0.000583	0.000011
RS	1	0.007662	12.971507	11.064793	0.000628	0.000092
RS	2	0.015912	12.971507	11.905415	0.000676	0.000243
RS	3	0.024794	12.971507	12.809307	0.000727	0.000453
RS	4	0.034356	0.760229	233.650127	0.013257	0.008439
RS	5	0.044651	0.760229	248.058382	0.014075	0.010777
RS	6	0.055735	0.406009	489.239984	0.027759	0.022156
RS	7	0.067668	0.406009	510.939497	0.028990	0.025018
RS	8	0.080516	0.326689	658.902206	0.037386	0.033314
RS	9	0.094348	0.326689	678.949834	0.038523	0.036330
RS	10	0.109239	0.336967	676.496283	0.038384	0.037168
RS	11	0.125272	0.336967	693.308895	0.039338	0.039485
RS	12	0.142534	0.411450	582.597476	0.033056	0.033738
RS	13	0.161118	0.411450	598.583338	0.033963	0.035272
RS	14	0.181126	0.549839	461.579434	0.026190	0.027458
RS	15	0.202667	0.549839	477.211130	0.027077	0.028539
RS	16	0.225859	0.756308	359.780278	0.020414	0.021638
RS	17	0.250828	0.756308	374.359772	0.021241	0.022501
RS	18	0.277710	1.030216	286.664608	0.016265	0.017311
RS	19	0.306652	1.030216	299.816448	0.017011	0.018062
RS	20	0.337812	1.366128	236.886349	0.013441	0.014341
RS	21	0.371359	1.366128	248.673111	0.014110	0.015004
RS	22	0.407476	1.753606	203.608597	0.011553	0.012334
RS	23	0.446362	1.753606	214.276189	0.012158	0.012910
RS	24	0.488227	2.163246	182.925082	0.010379	0.011035
RS	25	0.533299	2.163246	192.784547	0.010939	0.011545
RS	26	0.581826	2.536788	173.281550	0.009832	0.010365
RS	27	0.634070	2.536788	182.675488	0.010365	0.010860
RS	28	0.690318	2.817533	173.315761	0.009834	0.010289
RS	29	0.750876	2.817533	182.551167	0.010358	0.010805
RS	30	0.816074	2.986891	181.199506	0.010281	0.010716
RS	31	0.886268	2.986891	190.469718	0.010807	0.011259
RS	32	0.961841	3.057618	195.285831	0.011080	0.011535
RS	33	1.043204	3.057618	204.630150	0.011611	0.012098
RS	34	1.130802	3.055773	214.104133	0.012148	0.012647
RS	35	1.225112	3.055773	223.379580	0.012674	0.013219
RS	36	1.326648	3.014907	235.591102	0.013367	0.013931
RS	37	1.435965	3.014907	244.448546	0.013870	0.014480
RS	38	1.553658	2.969358	256.719993	0.014566	0.015190
RS	39	1.680369	2.969358	264.634336	0.015015	0.015665
RS	40	1.816789	2.942379	274.316885	0.015565	0.016203
RS	41	1.963663	2.942379	280.692613	0.015926	0.016550
RS	42	2.121790	2.939701	286.352733	0.016248	0.016827
RS	43	2.292035	2.939701	290.631027	0.016490	0.017017
RS	44	2.475324	2.954136	292.255330	0.016582	0.017043
RS	45	2.672657	2.954136	293.950359	0.016679	0.017068
RS	46	2.885111	2.976134	292.026351	0.016569	0.016892
RS	47	3.113845	2.976134	290.729735	0.016496	0.016751
RS	48	3.360105	3.002125	285.325729	0.016189	0.016390
RS	49	3.625234	3.002125	280.767458	0.015931	0.016078
RS	50	3.910680	3.035652	271.505299	0.015405	0.015513
RS	51	4.217997	3.035652	263.681165	0.014961	0.015027
RS	52	4.548862	3.084299	250.288008	0.014201	0.014244
RS	53	4.905080	3.084299	239.581033	0.013594	0.013604
RS	54	5.288593	3.212613	218.770037	0.012413	0.012431
RS	55	5.701493	3.212613	206.673661	0.011727	0.011720
RS	56	6.146031	3.212613	193.300547	0.010968	0.010942
RS	57	6.624631	3.212613	178.853943	0.010148	0.010112
RS	58	7.139904	4.358242	123.278030	0.006995	0.007128
RS	59	7.694660	4.358242	116.711291	0.006622	0.006730
RS	60	8.291924	4.358242	109.410576	0.006208	0.006298
RS	61	8.934953	4.358242	101.483788	0.005758	0.005836
RS	62	9.627254	4.358242	93.061802	0.005280	0.005353
RS	63	10.372603	4.358242	513.105074	0.029113	0.030007
PA	4+25*2+4+6 0.044072784 0.012726400 10.372602714 12.971506888 0.760228991 0.406009423 0.326689256 0.336966848 0.411450040 0.549838645 0.756308186 1.030215609 1.366127958 1.753606007 2.163245744 2.536788186 2.817532523 2.986890841 3.057617704 3.055773222 3.014906621 2.969357553 2.942378514 2.939700569 2.954136000 2.976133757 3.002124519 3.035651602 3.084299228 3.212612544 4.358241834
//
IT	5514
RD	10
LK	-168552.366268
QD	-233.516660 -> -204.793095
RI	0.0048107238
TR	0.042706	0.012915
MT	10.568451
MM	C_pi: 1.978203, n_recomb: 18493.850952
RS	0	0.000000	19.845666	7.078415	0.000383	0.000008
RS	1	0.007694	19.845666	7.620363	0.000412	0.000061
RS	2	0.015980	19.845666	8.203582	0.000444	0.000162
RS	3	0.024904	19.845666	8.831182	0.000478	0.000301
RS	4	0.034514	0.856552	218.990167	0.011841	0.007640
RS	5	0.044864	0.856552	232.915177	0.012594	0.009752
RS	6	0.056010	0.428920	490.804238	0.026539	0.021399
RS	7	0.068014	0.428920	513.471043	0.027764	0.024090
RS	8	0.080941	0.334632	683.896381	0.036980	0.033071
RS	9	0.094863	0.334632	705.447417	0.038145	0.035978
RS	10	0.109856	0.338705	716.753881	0.038756	0.037496
RS	11	0.126002	0.338705	734.709558	0.039727	0.039790
RS	12	0.143391	0.409833	623.006668	0.033687	0.034294
RS	13	0.162118	0.409833	639.936992	0.034603	0.035840
RS	14	0.182286	0.546805	494.124349	0.026718	0.027930
RS	15	0.204005	0.546805	510.718883	0.027616	0.029033
RS	16	0.227396	0.754478	383.774611	0.020751	0.021934
RS	17	0.252586	0.754478	399.288507	0.021590	0.022819
RS	18	0.279715	1.033495	304.046739	0.016440	0.017451
RS	19	0.308931	1.033495	318.031608	0.017197	0.018219
RS	20	0.340394	1.379920	249.608622	0.013497	0.014364
RS	21	0.374279	1.379920	262.106179	0.014173	0.015039
RS	22	0.410771	1.784675	213.079676	0.011522	0.012272
RS	23	0.450070	1.784675	224.345992	0.012131	0.012855
RS	24	0.492393	2.217697	190.228296	0.010286	0.010912
RS	25	0.537973	2.217697	200.600207	0.010847	0.011427
RS	26	0.587059	2.615564	179.393274	0.009700	0.010206
RS	27	0.639923	2.615564	189.250690	0.010233	0.010700
RS	28	0.696853	2.914431	179.106369	0.009685	0.010111
RS	29	0.758164	2.914431	188.796647	0.010209	0.010622
RS	30	0.824193	3.092278	187.387325	0.010132	0.010531
RS	31	0.895301	3.092278	197.137212	0.010660	0.011068
RS	32	0.971881	3.162705	202.471179	0.010948	0.011355
RS	33	1.054353	3.162705	212.341661	0.011482	0.011913
RS	34	1.143171	3.154521	222.807140	0.012048	0.012486
RS	35	1.238822	3.154521	232.661654	0.012580	0.013054
RS	36	1.341833	3.104748	246.192729	0.013312	0.013799
RS	37	1.452770	3.104748	255.667796	0.013824	0.014349
RS	38	1.572242	3.051069	269.326381	0.014563	0.015096
RS	39	1.700907	3.051069	277.861022	0.015025	0.015578
RS	40	1.839472	3.018880	288.692686	0.015610	0.016151
RS	41	1.988697	3.018880	295.644859	0.015986	0.016513
RS	42	2.149405	3.014225	302.046919	0.016332	0.016816
RS	43	2.322477	3.014225	306.814839	0.016590	0.017025
RS	44	2.508866	3.028901	308.805323	0.016698	0.017071
RS	45	2.709596	3.028901	310.867272	0.016809	0.017118
RS	46	2.925770	3.052123	309.043334	0.016711	0.016956
RS	47	3.158577	3.052123	307.957610	0.016652	0.016838
RS	48	3.409297	3.079750	302.429747	0.016353	0.016489
RS	49	3.679307	3.079750	297.896515	0.016108	0.016198
RS	50	3.970092	3.115594	288.236884	0.015586	0.015642
RS	51	4.283251	3.115594	280.236966	0.015153	0.015175
RS	52	4.620505	3.168044	266.100020	0.014389	0.014393
RS	53	4.983707	3.168044	255.030912	0.013790	0.013769
RS	54	5.374855	3.308187	232.617692	0.012578	0.012569
RS	55	5.796098	3.308187	220.107369	0.011902	0.011873
RS	56	6.249752	3.308187	206.206542	0.011150	0.011107
RS	57	6.738311	3.308187	191.123313	0.010334	0.010285
RS	58	7.264461	4.592338	129.127087	0.006982	0.007098
RS	59	7.831093	4.592338	122.793155	0.006640	0.006734
RS	60	8.441322	4.592338	115.656633	0.006254	0.006332
RS	61	9.098504	4.592338	107.816692	0.005830	0.005897
RS	62	9.806250	4.592338	99.397465	0.005375	0.005437
RS	63	10.568451	4.592338	567.181306	0.030669	0.031507
PA	4+25*2+4+6 0.042706404 0.012914758 10.568451155 19.845666025 0.856551759 0.428919705 0.334632043 0.338705066 0.409833004 0.546804920 0.754477598 1.033495162 1.379919834 1.784675279 2.217697409 2.615564447 2.914431420 3.092277576 3.162704942 3.154521311 3.104747777 3.051069143 3.018880422 3.014225058 3.028901073 3.052122555 3.079750368 3.115593681 3.168044310 3.308187350 4.592338259
//
IT	5128
RD	11
LK	-168495.985487
QD	-217.913183 -> -191.629147
RI	0.0038024506
TR	0.041436	0.013094
MT	10.755474
MM	C_pi: 2.042887, n_recomb: 19351.835350
RS	0	0.000000	30.181566	4.886523	0.000253	0.000005
RS	1	0.007724	30.181566	5.262828	0.000272	0.000041
RS	2	0.016044	30.181566	5.668019	0.000293	0.000108
RS	3	0.025007	30.181566	6.104297	0.000315	0.000201
RS	4	0.034663	0.960819	205.427257	0.010615	0.006934
RS	5	0.045064	0.960819	218.835645	0.011308	0.008851
RS	6	0.056268	0.452220	491.402050	0.025393	0.020676
RS	7	0.068338	0.452220	514.929034	0.026609	0.023217
RS	8	0.081341	0.342824	706.767262	0.036522	0.032787
RS	9	0.095347	0.342824	729.802940	0.037712	0.035596
RS	10	0.110435	0.340888	755.295635	0.039030	0.037751
RS	11	0.126689	0.340888	774.419510	0.040018	0.040022
RS	12	0.144198	0.408818	662.582667	0.034239	0.034791
RS	13	0.163060	0.408818	680.460668	0.035163	0.036348
RS	14	0.183378	0.544362	526.354619	0.027199	0.028369
RS	15	0.205266	0.544362	543.904997	0.028106	0.029492
RS	16	0.228844	0.752949	407.645775	0.021065	0.022217
RS	17	0.254244	0.752949	424.089021	0.021915	0.023122
RS	18	0.281605	1.036468	321.354420	0.016606	0.017591
RS	19	0.311080	1.036468	336.169349	0.017371	0.018374
RS	20	0.342831	1.392527	262.255113	0.013552	0.014395
RS	21	0.377034	1.392527	275.460363	0.014234	0.015080
RS	22	0.413880	1.813575	222.456759	0.011495	0.012220
RS	23	0.453571	1.813575	234.317009	0.012108	0.012810
RS	24	0.496328	2.269199	197.412623	0.010201	0.010803
RS	25	0.542388	2.269199	208.289745	0.010763	0.011321
RS	26	0.592005	2.691145	185.352690	0.009578	0.010061
RS	27	0.645454	2.691145	195.663727	0.010111	0.010554
RS	28	0.703032	3.008415	184.700178	0.009544	0.009945
RS	29	0.765057	3.008415	194.833179	0.010068	0.010452
RS	30	0.831873	3.195263	193.325027	0.009990	0.010356
RS	31	0.903849	3.195263	203.541023	0.010518	0.010888
RS	32	0.981385	3.265967	209.346002	0.010818	0.011183
RS	33	1.064910	3.265967	219.729130	0.011354	0.011736
RS	34	1.154886	3.251960	231.141366	0.011944	0.012329
RS	35	1.251811	3.251960	241.563754	0.012483	0.012894
RS	36	1.356223	3.193643	256.384621	0.013249	0.013667
RS	37	1.468700	3.193643	266.471172	0.013770	0.014218
RS	38	1.589864	3.131989	281.513926	0.014547	0.014999
RS	39	1.720386	3.131989	290.669850	0.015020	0.015488
RS	40	1.860990	3.094495	302.678903	0.015641	0.016093
RS	41	2.012454	3.094495	310.215964	0.016030	0.016468
RS	42	2.175617	3.087566	317.410792	0.016402	0.016799
RS	43	2.351383	3.087566	322.682924	0.016675	0.017026
RS	44	2.540724	3.102075	325.100452	0.016799	0.017092
RS	45	2.744689	3.102075	327.547994	0.016926	0.017160
RS	46	2.964409	3.126049	325.889383	0.016840	0.017016
RS	47	3.201100	3.126049	325.034849	0.016796	0.016919
RS	48	3.456072	3.154807	319.448149	0.016507	0.016585
RS	49	3.730738	3.154807	314.959048	0.016275	0.016314
RS	50	4.026618	3.192419	304.961311	0.015759	0.015769
RS	51	4.345352	3.192419	296.800535	0.015337	0.015320
RS	52	4.688705	3.248090	281.964260	0.014570	0.014540
RS	53	5.058577	3.248090	270.541918	0.013980	0.013932
RS	54	5.457018	3.399204	246.542569	0.012740	0.012706
RS	55	5.886234	3.399204	233.621367	0.012072	0.012025
RS	56	6.348603	3.399204	219.195465	0.011327	0.011270
RS	57	6.846683	3.399204	203.477635	0.010515	0.010454
RS	58	7.383235	4.822135	134.892161	0.006971	0.007072
RS	59	7.961229	4.822135	128.793514	0.006655	0.006738
RS	60	8.583867	4.822135	121.828849	0.006295	0.006364
RS	61	9.254596	4.822135	114.088474	0.005895	0.005955
RS	62	9.977131	4.822135	105.689346	0.005461	0.005516
RS	63	10.755474	4.822135	622.679717	0.032177	0.032977
PA	4+25*2+4+6 0.041435675 0.013093778 10.755474489 30.181565578 0.960819268 0.452220403 0.342824110 0.340887997 0.408818364 0.544362336 0.752949325 1.036467785 1.392527058 1.813575221 2.269198825 2.691144666 3.008414673 3.195263451 3.265967239 3.251959923 3.193643424 3.131988631 3.094495233 3.087565885 3.102074712 3.126049298 3.154807417 3.192418623 3.248090169 3.399204021 4.822135338
//
IT	4384
RD	12
LK	-168444.379422
QD	-203.702718 -> -179.603024
RI	0.0030758083
TR	0.040252	0.013264
MT	10.934607
MM	C_pi: 2.106224, n_recomb: 20198.995986
RS	0	0.000000	45.662593	3.381615	0.000167	0.000003
RS	1	0.007752	45.662593	3.643305	0.000180	0.000027
RS	2	0.016105	45.662593	3.925208	0.000194	0.000072
RS	3	0.025105	45.662593	4.228880	0.000209	0.000135
RS	4	0.034803	1.073576	192.863043	0.009548	0.006309
RS	5	0.045252	1.073576	205.737843	0.010186	0.008053
RS	6	0.056512	0.475883	491.248450	0.024320	0.019986
RS	7	0.068645	0.475883	515.540306	0.025523	0.022394
RS	8	0.081718	0.351197	727.806931	0.036032	0.032475
RS	9	0.095804	0.351197	752.303342	0.037245	0.035194
RS	10	0.110983	0.343399	792.310396	0.039225	0.037947
RS	11	0.127338	0.343399	812.624064	0.040231	0.040196
RS	12	0.144961	0.408246	701.441077	0.034727	0.035238
RS	13	0.163950	0.408246	720.270096	0.035659	0.036805
RS	14	0.184411	0.542338	558.350610	0.027642	0.028781
RS	15	0.206458	0.542338	576.850357	0.028558	0.029923
RS	16	0.230214	0.751578	431.453222	0.021360	0.022490
RS	17	0.255812	0.751578	448.821314	0.022220	0.023413
RS	18	0.283394	1.039052	338.631808	0.016765	0.017732
RS	19	0.313114	1.039052	354.274516	0.017539	0.018527
RS	20	0.345138	1.403965	274.855980	0.013607	0.014431
RS	21	0.379644	1.403965	288.766554	0.014296	0.015125
RS	22	0.416825	1.840429	231.759737	0.011474	0.012178
RS	23	0.456889	1.840429	244.209839	0.012090	0.012774
RS	24	0.500058	2.317960	204.491928	0.010124	0.010705
RS	25	0.546573	2.317960	215.867720	0.010687	0.011226
RS	26	0.596695	2.763790	191.171202	0.009464	0.009927
RS	27	0.650701	2.763790	201.926698	0.009997	0.010420
RS	28	0.708895	3.099777	190.108270	0.009412	0.009790
RS	29	0.771599	3.099777	200.672480	0.009935	0.010293
RS	30	0.839164	3.296200	199.022132	0.009853	0.010191
RS	31	0.911966	3.296200	209.691095	0.010381	0.010717
RS	32	0.990412	3.367767	215.919802	0.010690	0.011018
RS	33	1.074939	3.367767	226.802199	0.011228	0.011566
RS	34	1.166019	3.348448	239.114589	0.011838	0.012174
RS	35	1.264159	3.348448	250.093404	0.012381	0.012736
RS	36	1.369906	3.281944	266.170326	0.013177	0.013535
RS	37	1.483851	3.281944	276.861603	0.013707	0.014086
RS	38	1.606629	3.212459	293.280833	0.014520	0.014898
RS	39	1.738924	3.212459	303.058259	0.015004	0.015393
RS	40	1.881474	3.169572	316.268990	0.015658	0.016030
RS	41	2.035075	3.169572	324.398766	0.016060	0.016418
RS	42	2.200583	3.160093	332.435398	0.016458	0.016775
RS	43	2.378921	3.160093	338.226064	0.016745	0.017020
RS	44	2.571083	3.174043	341.132944	0.016889	0.017109
RS	45	2.778141	3.174043	343.984842	0.017030	0.017197
RS	46	3.001250	3.198326	342.558794	0.016959	0.017072
RS	47	3.241654	3.198326	341.956179	0.016929	0.016995
RS	48	3.500694	3.227731	336.378817	0.016653	0.016677
RS	49	3.779814	3.227731	331.953564	0.016434	0.016425
RS	50	4.080571	3.266592	321.680172	0.015926	0.015892
RS	51	4.404642	3.266592	313.374143	0.015514	0.015461
RS	52	4.753835	3.324927	297.886877	0.014748	0.014685
RS	53	5.130097	3.324927	286.120585	0.014165	0.014091
RS	54	5.535526	3.486168	260.556682	0.012899	0.012843
RS	55	5.972383	3.486168	247.227253	0.012240	0.012175
RS	56	6.443105	3.486168	232.278324	0.011499	0.011430
RS	57	6.950316	3.486168	215.927167	0.010690	0.010619
RS	58	7.496845	5.047701	140.596263	0.006961	0.007049
RS	59	8.085741	5.047701	134.733782	0.006670	0.006743
RS	60	8.720287	5.047701	127.946313	0.006334	0.006394
RS	61	9.404022	5.047701	120.315260	0.005956	0.006009
RS	62	10.140759	5.047701	111.950117	0.005542	0.005591
RS	63	10.934607	5.047701	679.557656	0.033643	0.034416
PA	4+25*2+4+6 0.040251670 0.013263766 10.934606575 45.662593486 1.073575630 0.475882949 0.351196945 0.343398714 0.408246021 0.542337933 0.751577814 1.039051600 1.403965271 1.840429237 2.317959800 2.763790039 3.099776632 3.296200252 3.367767083 3.348447901 3.281944234 3.212458626 3.169572250 3.160092660 3.174042954 3.198326309 3.227731289 3.266592450 3.324926637 3.486168387 5.047701273
//
IT	4707
RD	13
LK	-168397.051364
QD	-190.728503 -> -168.592146
RI	0.0025397726
TR	0.039146	0.013425
MT	11.106565
MM	C_pi: 2.168332, n_recomb: 21035.458448
RS	0	0.000000	68.803152	2.343901	0.000111	0.000002
RS	1	0.007778	68.803152	2.526057	0.000120	0.000018
RS	2	0.016162	68.803152	2.722355	0.000129	0.000049
RS	3	0.025197	68.803152	2.933893	0.000139	0.000091
RS	4	0.034935	1.195405	181.201730	0.008614	0.005753
RS	5	0.045431	1.195405	193.537108	0.009201	0.007344
RS	6	0.056743	0.499890	490.488208	0.023317	0.019331
RS	7	0.068935	0.499890	515.459412	0.024504	0.021620
RS	8	0.082075	0.359704	747.226800	0.035522	0.032143
RS	9	0.096237	0.359704	773.155770	0.036755	0.034781
RS	10	0.111501	0.346154	827.931677	0.039359	0.038094
RS	11	0.127953	0.346154	849.452895	0.040382	0.040322
RS	12	0.145683	0.408006	739.649435	0.035162	0.035645
RS	13	0.164793	0.408006	759.432289	0.036102	0.037219
RS	14	0.185390	0.540617	590.154220	0.028055	0.029170
RS	15	0.207588	0.540617	609.596707	0.028979	0.030328
RS	16	0.231513	0.750268	455.231543	0.021641	0.022755
RS	17	0.257299	0.750268	473.519863	0.022511	0.023694
RS	18	0.285091	1.041208	355.903428	0.016919	0.017873
RS	19	0.315045	1.041208	372.371717	0.017702	0.018680
RS	20	0.347328	1.414267	287.428748	0.013664	0.014473
RS	21	0.382123	1.414267	302.042519	0.014359	0.015174
RS	22	0.419624	1.865336	241.001505	0.011457	0.012144
RS	23	0.460041	1.865336	254.037729	0.012077	0.012745
RS	24	0.503603	2.364126	211.476098	0.010053	0.010617
RS	25	0.550553	2.364126	223.344439	0.010618	0.011141
RS	26	0.601155	2.833661	196.858006	0.009358	0.009804
RS	27	0.655693	2.833661	208.049261	0.009890	0.010296
RS	28	0.714473	3.188683	195.340322	0.009286	0.009646
RS	29	0.777825	3.188683	206.324659	0.009808	0.010144
RS	30	0.846105	3.395258	204.489198	0.009721	0.010035
RS	31	0.919696	3.395258	215.598262	0.010249	0.010556
RS	32	0.999011	3.468279	222.203176	0.010563	0.010859
RS	33	1.084495	3.468279	233.571434	0.011104	0.011403
RS	34	1.176628	3.444152	246.736064	0.011730	0.012023
RS	35	1.275928	3.444152	258.259394	0.012277	0.012582
RS	36	1.382952	3.369807	275.555357	0.013100	0.013402
RS	37	1.498301	3.369807	286.843662	0.013636	0.013954
RS	38	1.622621	3.292628	304.627288	0.014482	0.014794
RS	39	1.756612	3.292628	315.025167	0.014976	0.015295
RS	40	1.901024	3.244270	329.457136	0.015662	0.015962
RS	41	2.056670	3.244270	338.186138	0.016077	0.016361
RS	42	2.224422	3.231988	347.110209	0.016501	0.016746
RS	43	2.405223	3.231988	353.432613	0.016802	0.017008
RS	44	2.600086	3.245017	356.889694	0.016966	0.017119
RS	45	2.810107	3.245017	360.163918	0.017122	0.017226
RS	46	3.036464	3.269197	359.037402	0.017068	0.017122
RS	47	3.280427	3.269197	358.707051	0.017052	0.017064
RS	48	3.543367	3.298799	353.207915	0.016791	0.016765
RS	49	3.826758	3.298799	348.866251	0.016585	0.016531
RS	50	4.132193	3.338423	338.381604	0.016086	0.016013
RS	51	4.461386	3.338423	329.946226	0.015685	0.015597
RS	52	4.816184	3.398896	313.858633	0.014920	0.014828
RS	53	5.198579	3.398896	301.758101	0.014345	0.014246
RS	54	5.610718	3.569454	274.655892	0.013057	0.012979
RS	55	6.054915	3.569454	260.920971	0.012404	0.012322
RS	56	6.533662	3.569454	245.451115	0.011668	0.011586
RS	57	7.049648	3.569454	228.467929	0.010861	0.010781
RS	58	7.605769	5.269036	146.249991	0.006953	0.007029
RS	59	8.205146	5.269036	140.623705	0.006685	0.006748
RS	60	8.851145	5.269036	134.017345	0.006371	0.006423
RS	61	9.547391	5.269036	126.503443	0.006014	0.006060
RS	62	10.297794	5.269036	118.183845	0.005618	0.005662
RS	63	11.106565	5.269036	737.730029	0.035071	0.035823
PA	4+25*2+4+6 0.039146439 0.013425148 11.106565177 68.803151859 1.195405091 0.499890093 0.359704271 0.346153892 0.408005802 0.540617163 0.750268427 1.041208331 1.414266964 1.865335978 2.364125803 2.833660790 3.188682927 3.395258272 3.468278691 3.444151964 3.369806953 3.292627939 3.244270192 3.231987845 3.245017099 3.269196815 3.298798565 3.338422680 3.398896136 3.569454261 5.269035777
//
IT	5007
RD	14
LK	-168353.569565
QD	-178.854785 -> -158.488536
RI	0.0021362910
TR	0.038113	0.013578
MT	11.271936
MM	C_pi: 2.229286, n_recomb: 21861.134274
RS	0	0.000000	103.269769	1.627243	0.000074	0.000002
RS	1	0.007803	103.269769	1.754181	0.000080	0.000012
RS	2	0.016216	103.269769	1.891018	0.000087	0.000033
RS	3	0.025284	103.269769	2.038526	0.000093	0.000061
RS	4	0.035061	1.326901	170.360565	0.007793	0.005256
RS	5	0.045600	1.326901	182.158621	0.008333	0.006712
RS	6	0.056962	0.524229	489.226592	0.022379	0.018709
RS	7	0.069210	0.524229	514.799967	0.023549	0.020890
RS	8	0.082414	0.368314	765.186788	0.035002	0.031798
RS	9	0.096648	0.368314	792.516700	0.036252	0.034361
RS	10	0.111994	0.349099	862.243230	0.039442	0.038201
RS	11	0.128536	0.349099	884.986333	0.040482	0.040408
RS	12	0.146370	0.408026	777.236564	0.035553	0.036015
RS	13	0.165595	0.408026	797.975557	0.036502	0.037596
RS	14	0.186320	0.539121	621.786912	0.028443	0.029540
RS	15	0.208663	0.539121	642.165089	0.029375	0.030713
RS	16	0.232749	0.748968	478.996365	0.021911	0.023013
RS	17	0.258715	0.748968	498.199881	0.022789	0.023967
RS	18	0.286706	1.042926	373.183453	0.017071	0.018014
RS	19	0.316882	1.042926	390.474936	0.017862	0.018833
RS	20	0.349413	1.423475	299.984710	0.013722	0.014519
RS	21	0.384483	1.423475	315.299583	0.014423	0.015228
RS	22	0.422288	1.888403	250.189120	0.011444	0.012117
RS	23	0.463045	1.888403	263.807863	0.012067	0.012723
RS	24	0.506981	2.407829	218.371807	0.009989	0.010538
RS	25	0.554346	2.407829	230.726830	0.010554	0.011064
RS	26	0.605407	2.900871	202.421447	0.009259	0.009691
RS	27	0.660452	2.900871	214.040142	0.009791	0.010181
RS	28	0.719793	3.275244	200.405292	0.009167	0.009510
RS	29	0.783764	3.275244	211.799035	0.009688	0.010005
RS	30	0.852728	3.492529	209.737209	0.009594	0.009886
RS	31	0.927072	3.492529	221.273771	0.010122	0.010402
RS	32	1.007219	3.567594	228.207426	0.010439	0.010706
RS	33	1.093619	3.567594	240.048114	0.010981	0.011245
RS	34	1.186761	3.539139	254.017393	0.011620	0.011876
RS	35	1.287172	3.539139	266.072885	0.012171	0.012432
RS	36	1.395418	3.457291	284.548238	0.013016	0.013271
RS	37	1.512111	3.457291	296.424916	0.013559	0.013822
RS	38	1.637909	3.372557	315.556285	0.014435	0.014688
RS	39	1.773525	3.372557	326.572191	0.014938	0.015194
RS	40	1.919722	3.318660	342.240115	0.015655	0.015889
RS	41	2.077329	3.318660	351.573294	0.016082	0.016300
RS	42	2.247233	3.303344	361.426587	0.016533	0.016711
RS	43	2.430396	3.303344	368.292449	0.016847	0.016989
RS	44	2.627852	3.315119	372.357961	0.017033	0.017125
RS	45	2.840716	3.315119	376.071268	0.017203	0.017250
RS	46	3.070191	3.338807	375.310665	0.017168	0.017167
RS	47	3.317572	3.338807	375.272022	0.017166	0.017128
RS	48	3.584258	3.368192	369.919051	0.016921	0.016849
RS	49	3.871754	3.368192	365.680294	0.016727	0.016632
RS	50	4.181684	3.408129	355.049123	0.016241	0.016129
RS	51	4.515799	3.408129	346.500318	0.015850	0.015729
RS	52	4.875987	3.470257	329.864341	0.015089	0.014967
RS	53	5.264281	3.470257	317.439619	0.014521	0.014398
RS	54	5.682875	3.649354	288.829572	0.013212	0.013113
RS	55	6.134133	3.649354	274.692077	0.012565	0.012467
RS	56	6.620605	3.649354	258.703610	0.011834	0.011739
RS	57	7.145038	3.649354	241.089956	0.011028	0.010938
RS	58	7.710394	5.486109	151.858287	0.006946	0.007011
RS	59	8.319867	5.486109	146.467674	0.006700	0.006754
RS	60	8.976900	5.486109	140.045326	0.006406	0.006451
RS	61	9.685203	5.486109	132.654980	0.006068	0.006108
RS	62	10.448777	5.486109	124.390726	0.005690	0.005728
RS	63	11.271936	5.486109	797.092181	0.036462	0.037196
PA	4+25*2+4+6 0.038112907 0.013578381 11.271936142 103.269769449 1.326900523 0.524228680 0.368314165 0.349098958 0.408025647 0.539121486 0.748967895 1.042926423 1.423475134 1.888402717 2.407829087 2.900870568 3.275243806 3.492528933 3.567593765 3.539139495 3.457290651 3.372556694 3.318660232 3.303344178 3.315119359 3.338806798 3.368192383 3.408129290 3.470257045 3.649354371 5.486108650
//
IT	3941
RD	15
LK	-168313.556615
QD	-167.963929 -> -149.197744
RI	0.0018263030
TR	0.037145	0.013724
MT	11.431119
MM	C_pi: 2.289114, n_recomb: 22675.806926
RS	0	0.000000	154.460484	1.131308	0.000050	0.000001
RS	1	0.007827	154.460484	1.219861	0.000054	0.000008
RS	2	0.016267	154.460484	1.315345	0.000058	0.000022
RS	3	0.025367	154.460484	1.418305	0.000063	0.000041
RS	4	0.035180	1.468668	160.267139	0.007068	0.004812
RS	5	0.045761	1.468668	171.535601	0.007565	0.006147
RS	6	0.057170	0.548885	487.544383	0.021501	0.018120
RS	7	0.069472	0.548885	513.649953	0.022652	0.020203
RS	8	0.082736	0.377003	781.811703	0.034478	0.031445
RS	9	0.097039	0.377003	810.508056	0.035743	0.033937
RS	10	0.112462	0.352194	895.304287	0.039483	0.038273
RS	11	0.129092	0.352194	919.280225	0.040540	0.040461
RS	12	0.147023	0.408248	814.220691	0.035907	0.036354
RS	13	0.166358	0.408248	835.917184	0.036864	0.037941
RS	14	0.187206	0.537796	653.252754	0.028808	0.029892
RS	15	0.209686	0.537796	674.558909	0.029748	0.031078
RS	16	0.233926	0.747642	502.751728	0.022171	0.023265
RS	17	0.260063	0.747642	522.864726	0.023058	0.024233
RS	18	0.288245	1.044217	390.474156	0.017220	0.018155
RS	19	0.318634	1.044217	408.585948	0.018019	0.018985
RS	20	0.351401	1.431652	312.526358	0.013782	0.014569
RS	21	0.386733	1.431652	328.539972	0.014489	0.015286
RS	22	0.424830	1.909711	259.328206	0.011436	0.012097
RS	23	0.465909	1.909711	273.525880	0.012062	0.012707
RS	24	0.510204	2.449170	225.184203	0.009931	0.010467
RS	25	0.557965	2.449170	238.020184	0.010497	0.010994
RS	26	0.609465	2.965516	207.866957	0.009167	0.009585
RS	27	0.664996	2.965516	219.904991	0.009698	0.010074
RS	28	0.724873	3.359502	205.312190	0.009054	0.009382
RS	29	0.789437	3.359502	217.104932	0.009574	0.009873
RS	30	0.859055	3.588033	214.777065	0.009472	0.009745
RS	31	0.934122	3.588033	226.728748	0.009999	0.010256
RS	32	1.015064	3.665696	233.946092	0.010317	0.010559
RS	33	1.102342	3.665696	246.245792	0.010859	0.011094
RS	34	1.196451	3.633397	260.971072	0.011509	0.011732
RS	35	1.297926	3.633397	273.545946	0.012063	0.012285
RS	36	1.407344	3.544363	293.159932	0.012928	0.013139
RS	37	1.525326	3.544363	305.615365	0.013478	0.013692
RS	38	1.652542	3.452217	326.073595	0.014380	0.014580
RS	39	1.789716	3.452217	337.703639	0.014893	0.015091
RS	40	1.937627	3.392730	354.616999	0.015639	0.015813
RS	41	2.097115	3.392730	364.557574	0.016077	0.016235
RS	42	2.269087	3.374168	375.377863	0.016554	0.016672
RS	43	2.454519	3.374168	382.797137	0.016881	0.016965
RS	44	2.654465	3.384382	387.526078	0.017090	0.017125
RS	45	2.870061	3.384382	391.693636	0.017274	0.017267
RS	46	3.102532	3.407227	391.362078	0.017259	0.017207
RS	47	3.353199	3.407227	391.633420	0.017271	0.017186
RS	48	3.623485	3.436014	386.493418	0.017044	0.016928
RS	49	3.914928	3.436014	382.376173	0.016863	0.016728
RS	50	4.229183	3.475851	371.662507	0.016390	0.016242
RS	51	4.568034	3.475851	363.016044	0.016009	0.015856
RS	52	4.933408	3.539183	345.884571	0.015253	0.015103
RS	53	5.327380	3.539183	333.145971	0.014692	0.014545
RS	54	5.752189	3.726081	303.062071	0.013365	0.013245
RS	55	6.210249	3.726081	288.525229	0.012724	0.012609
RS	56	6.704161	3.726081	272.020870	0.011996	0.011888
RS	57	7.236733	3.726081	253.778800	0.011192	0.011091
RS	58	7.810990	5.698861	157.421520	0.006942	0.006996
RS	59	8.430195	5.698861	152.265798	0.006715	0.006760
RS	60	9.097866	5.698861	146.029738	0.006440	0.006478
RS	61	9.817797	5.698861	138.768388	0.006120	0.006153
RS	62	10.594077	5.698861	130.568026	0.005758	0.005791
RS	63	11.431119	5.698861	857.529635	0.037817	0.038537
PA	4+25*2+4+6 0.037145030 0.013724022 11.431118529 154.460483546 1.468668017 0.548885140 0.377003255 0.352193512 0.408248420 0.537796017 0.747642208 1.044217430 1.431651547 1.909711216 2.449170249 2.965516424 3.359502209 3.588032767 3.665696333 3.633396639 3.544362890 3.452216917 3.392730462 3.374167973 3.384382469 3.407227475 3.436013899 3.475851402 3.539183070 3.726080966 5.698860782
//
IT	5001
RD	16
LK	-168276.680077
QD	-157.953436 -> -140.637003
RI	0.0015836564
TR	0.036237	0.013863
MT	11.584504
MM	C_pi: 2.347839, n_recomb: 23479.213727
RS	0	0.000000	230.251703	0.787646	0.000034	0.000001
RS	1	0.007850	230.251703	0.849493	0.000036	0.000006
RS	2	0.016316	230.251703	0.916197	0.000039	0.000015
RS	3	0.025446	230.251703	0.988140	0.000042	0.000028
RS	4	0.035293	1.621302	150.860892	0.006425	0.004413
RS	5	0.045914	1.621302	161.611681	0.006883	0.005640
RS	6	0.057368	0.573846	485.506481	0.020678	0.017561
RS	7	0.069721	0.573846	512.080673	0.021810	0.019554
RS	8	0.083043	0.385755	797.203759	0.033954	0.031088
RS	9	0.097412	0.385755	827.229796	0.035232	0.033514
RS	10	0.112908	0.355407	927.162692	0.039489	0.038316
RS	11	0.129621	0.355407	952.379167	0.040563	0.040484
RS	12	0.147646	0.408637	850.598659	0.036228	0.036665
RS	13	0.167085	0.408637	873.253293	0.037193	0.038256
RS	14	0.188051	0.536608	684.540331	0.029155	0.030228
RS	15	0.210662	0.536608	706.766169	0.030102	0.031427
RS	16	0.235048	0.746276	526.493198	0.022424	0.023511
RS	17	0.261349	0.746276	547.509247	0.023319	0.024492
RS	18	0.289714	1.045097	407.776242	0.017368	0.018297
RS	19	0.320305	1.045097	426.704949	0.018174	0.019137
RS	20	0.353298	1.438850	325.056441	0.013844	0.014623
RS	21	0.388881	1.438850	341.766189	0.014556	0.015346
RS	22	0.427257	1.929362	268.420229	0.011432	0.012082
RS	23	0.468646	1.929362	283.193145	0.012061	0.012697
RS	24	0.513283	2.488242	231.917897	0.009878	0.010402
RS	25	0.561424	2.488242	245.229240	0.010445	0.010931
RS	26	0.613345	3.027669	213.200699	0.009080	0.009487
RS	27	0.669341	3.027669	225.650219	0.009611	0.009975
RS	28	0.729732	3.441508	210.068448	0.008947	0.009262
RS	29	0.794864	3.441508	222.250056	0.009466	0.009750
RS	30	0.865109	3.681782	219.619064	0.009354	0.009611
RS	31	0.940868	3.681782	231.973740	0.009880	0.010117
RS	32	1.022573	3.762585	239.430844	0.010198	0.010417
RS	33	1.110693	3.762585	252.176179	0.010740	0.010948
RS	34	1.205729	3.726895	267.610135	0.011398	0.011591
RS	35	1.308226	3.726895	280.691290	0.011955	0.012142
RS	36	1.418768	3.630998	301.400924	0.012837	0.013009
RS	37	1.537988	3.630998	314.424653	0.013392	0.013562
RS	38	1.666567	3.531573	336.186544	0.014318	0.014471
RS	39	1.805238	3.531573	348.425489	0.014840	0.014987
RS	40	1.954795	3.466454	366.589451	0.015613	0.015734
RS	41	2.116091	3.466454	377.138945	0.016063	0.016165
RS	42	2.290049	3.444460	388.958751	0.016566	0.016629
RS	43	2.477663	3.444460	396.939632	0.016906	0.016936
RS	44	2.680003	3.452837	402.383001	0.017138	0.017120
RS	45	2.898227	3.452837	407.018383	0.017335	0.017280
RS	46	3.133581	3.474512	407.176794	0.017342	0.017243
RS	47	3.387409	3.474512	407.775086	0.017367	0.017239
RS	48	3.661163	3.502347	402.912965	0.017160	0.017003
RS	49	3.956405	3.502347	398.934978	0.016991	0.016819
RS	50	4.274823	3.541704	388.202110	0.016534	0.016351
RS	51	4.618237	3.541704	379.473389	0.016162	0.015978
RS	52	4.988607	3.605827	361.899228	0.015414	0.015235
RS	53	5.388051	3.605827	348.857204	0.014858	0.014688
RS	54	5.818850	3.799830	317.336169	0.013516	0.013375
RS	55	6.283466	3.799830	302.403525	0.012880	0.012748
RS	56	6.784554	3.799830	285.386414	0.012155	0.012033
RS	57	7.324975	3.799830	266.518521	0.011351	0.011241
RS	58	7.907818	5.907268	162.938204	0.006940	0.006983
RS	59	8.536413	5.907268	158.016423	0.006730	0.006766
RS	60	9.214352	5.907268	151.968449	0.006472	0.006503
RS	61	9.945507	5.907268	144.840771	0.006169	0.006197
RS	62	10.734055	5.907268	136.711845	0.005823	0.005850
RS	63	11.584504	5.907268	918.923359	0.039138	0.039844
PA	4+25*2+4+6 0.036237284 0.013862548 11.584503536 230.251702813 1.621301777 0.573846218 0.385754598 0.355406520 0.408636977 0.536607925 0.746276086 1.045096760 1.438849563 1.929362423 2.488242019 3.027668973 3.441508490 3.681781935 3.762584660 3.726894813 3.630998282 3.531572644 3.466454312 3.444460458 3.452836609 3.474512498 3.502346935 3.541703819 3.605826947 3.799829635 5.907268193
//
IT	4543
RD	17
LK	-168242.646714
QD	-148.734121 -> -132.734047
RI	0.0013904879
TR	0.035385	0.013994
MT	11.732500
MM	C_pi: 2.405493, n_recomb: 24271.168197
RS	0	0.000000	342.357819	0.548802	0.000023	0.000000
RS	1	0.007871	342.357819	0.592020	0.000024	0.000004
RS	2	0.016362	342.357819	0.638642	0.000026	0.000010
RS	3	0.025521	342.357819	0.688939	0.000028	0.000019
RS	4	0.035402	1.785448	142.085222	0.005854	0.004055
RS	5	0.046060	1.785448	152.333063	0.006276	0.005183
RS	6	0.057556	0.599080	483.184010	0.019908	0.017032
RS	7	0.069958	0.599080	510.169656	0.021020	0.018941
RS	8	0.083336	0.394554	811.455569	0.033433	0.030729
RS	9	0.097767	0.394554	842.772915	0.034723	0.033092
RS	10	0.113334	0.358717	957.854675	0.039465	0.038334
RS	11	0.130126	0.358717	984.316583	0.040555	0.040482
RS	12	0.148240	0.409166	886.359187	0.036519	0.036951
RS	13	0.167780	0.409166	909.972111	0.037492	0.038546
RS	14	0.188858	0.535533	715.637413	0.029485	0.030550
RS	15	0.211594	0.535533	738.774158	0.030438	0.031759
RS	16	0.236121	0.744870	550.209573	0.022669	0.023752
RS	17	0.262578	0.744870	572.121602	0.023572	0.024744
RS	18	0.291118	1.045603	425.082664	0.017514	0.018439
RS	19	0.321904	1.045603	444.824347	0.018327	0.019289
RS	20	0.355113	1.445156	337.570546	0.013908	0.014680
RS	21	0.390937	1.445156	354.973466	0.014625	0.015410
RS	22	0.429580	1.947469	277.465302	0.011432	0.012072
RS	23	0.471265	1.947469	292.809676	0.012064	0.012691
RS	24	0.516231	2.525184	238.573684	0.009830	0.010343
RS	25	0.564736	2.525184	252.354827	0.010397	0.010874
RS	26	0.617060	3.087430	218.427496	0.008999	0.009395
RS	27	0.673502	3.087430	231.280890	0.009529	0.009883
RS	28	0.734387	3.521316	214.682260	0.008845	0.009149
RS	29	0.800064	3.521316	227.242957	0.009363	0.009633
RS	30	0.870911	3.773793	224.274214	0.009240	0.009482
RS	31	0.947334	3.773793	237.020101	0.009766	0.009985
RS	32	1.029773	3.858252	244.674978	0.010081	0.010281
RS	33	1.118701	3.858252	257.852765	0.010624	0.010808
RS	34	1.214629	3.819617	273.948628	0.011287	0.011454
RS	35	1.318108	3.819617	287.522824	0.011846	0.012003
RS	36	1.429731	3.717159	309.285457	0.012743	0.012881
RS	37	1.550141	3.717159	322.866411	0.013302	0.013434
RS	38	1.680029	3.610595	345.905435	0.014252	0.014361
RS	39	1.820141	3.610595	358.746912	0.014781	0.014882
RS	40	1.971281	3.539815	378.162442	0.015581	0.015652
RS	41	2.134318	3.539815	389.320873	0.016040	0.016093
RS	42	2.310189	3.514225	402.168277	0.016570	0.016582
RS	43	2.499902	3.514225	410.717308	0.016922	0.016902
RS	44	2.704549	3.520509	416.922310	0.017178	0.017112
RS	45	2.925303	3.520509	422.037500	0.017388	0.017287
RS	46	3.163435	3.540717	422.743494	0.017418	0.017274
RS	47	3.420310	3.540717	423.684375	0.017456	0.017286
RS	48	3.697405	3.567278	419.162446	0.017270	0.017073
RS	49	3.996310	3.567278	415.340563	0.017113	0.016904
RS	50	4.318744	3.605810	404.649917	0.016672	0.016455
RS	51	4.666557	3.605810	395.853990	0.016310	0.016096
RS	52	5.041748	3.670342	377.890130	0.015570	0.015364
RS	53	5.446471	3.670342	364.555209	0.015020	0.014826
RS	54	5.883051	3.870798	331.635844	0.013664	0.013503
RS	55	6.353996	3.870798	316.311227	0.013032	0.012884
RS	56	6.862011	3.870798	298.784893	0.012310	0.012175
RS	57	7.410013	3.870798	279.294256	0.011507	0.011385
RS	58	8.001149	6.111375	168.406510	0.006939	0.006971
RS	59	8.638817	6.111375	163.717638	0.006745	0.006773
RS	60	9.326676	6.111375	157.859205	0.006504	0.006527
RS	61	10.068680	6.111375	150.869280	0.006216	0.006238
RS	62	10.869089	6.111375	142.818515	0.005884	0.005907
RS	63	11.732500	6.111375	981.162017	0.040425	0.041119
PA	4+25*2+4+6 0.035384551 0.013994355 11.732500448 342.357819438 1.785448037 0.599079667 0.394554021 0.358716628 0.409166199 0.535533252 0.744869758 1.045603074 1.445156166 1.947469239 2.525184455 3.087429701 3.521315505 3.773793478 3.858251802 3.819617483 3.717159418 3.610594906 3.539814838 3.514224615 3.520508618 3.540717293 3.567278237 3.605809585 3.670341984 3.870798133 6.111374938
//
IT	6025
RD	18
LK	-168211.195036
QD	-140.227535 -> -125.425122
RI	0.0012346038
TR	0.034582	0.014120
MT	11.875457
MM	C_pi: 2.462085, n_recomb: 25051.355860
RS	0	0.000000	507.831791	0.382663	0.000015	0.000000
RS	1	0.007892	507.831791	0.412880	0.000016	0.000003
RS	2	0.016407	507.831791	0.445484	0.000018	0.000007
RS	3	0.025593	507.831791	0.480664	0.000019	0.000013
RS	4	0.035505	1.961655	133.897245	0.005345	0.003732
RS	5	0.046199	1.961655	143.659252	0.005735	0.004772
RS	6	0.057737	0.624568	480.621487	0.019185	0.016531
RS	7	0.070185	0.624568	507.966654	0.020277	0.018363
RS	8	0.083616	0.403386	824.651222	0.032918	0.030370
RS	9	0.098107	0.403386	857.220162	0.034219	0.032675
RS	10	0.113741	0.362106	987.407982	0.039415	0.038329
RS	11	0.130609	0.362106	1015.117358	0.040521	0.040458
RS	12	0.148808	0.409811	921.495206	0.036784	0.037214
RS	13	0.168444	0.409811	946.065595	0.037765	0.038811
RS	14	0.189629	0.534555	746.522252	0.029800	0.030858
RS	15	0.212487	0.534555	770.560497	0.030759	0.032078
RS	16	0.237148	0.743424	573.884960	0.022908	0.023987
RS	17	0.263755	0.743424	596.685094	0.023818	0.024991
RS	18	0.292462	1.045759	442.387498	0.017659	0.018581
RS	19	0.323435	1.045759	462.937585	0.018480	0.019440
RS	20	0.356852	1.450631	350.065059	0.013974	0.014740
RS	21	0.392906	1.450631	368.157772	0.014696	0.015476
RS	22	0.431805	1.964132	286.460807	0.011435	0.012067
RS	23	0.473775	1.964132	302.372606	0.012070	0.012689
RS	24	0.519057	2.560104	245.151740	0.009786	0.010290
RS	25	0.567912	2.560104	259.397072	0.010355	0.010823
RS	26	0.620623	3.144874	223.550673	0.008924	0.009310
RS	27	0.677493	3.144874	236.800463	0.009453	0.009797
RS	28	0.738852	3.598950	219.160053	0.008748	0.009041
RS	29	0.805053	3.598950	232.090312	0.009265	0.009523
RS	30	0.876479	3.864066	228.751041	0.009131	0.009360
RS	31	0.953542	3.864066	241.876596	0.009655	0.009859
RS	32	1.036686	3.952667	249.689509	0.009967	0.010150
RS	33	1.126392	3.952667	263.286684	0.010510	0.010673
RS	34	1.223177	3.911505	279.999752	0.011177	0.011321
RS	35	1.327601	3.911505	294.053581	0.011738	0.011867
RS	36	1.440265	3.802794	316.824962	0.012647	0.012754
RS	37	1.561821	3.802794	330.951419	0.013211	0.013307
RS	38	1.692970	3.689241	355.237827	0.014180	0.014251
RS	39	1.834469	3.689241	368.674306	0.014717	0.014775
RS	40	1.987135	3.612777	389.338796	0.015542	0.015568
RS	41	2.151849	3.612777	401.104627	0.016011	0.016018
RS	42	2.329562	3.583445	415.003032	0.016566	0.016532
RS	43	2.521301	3.583445	424.125033	0.016930	0.016865
RS	44	2.728170	3.587406	431.134877	0.017210	0.017099
RS	45	2.951366	3.587406	436.740191	0.017434	0.017289
RS	46	3.192176	3.605876	438.047690	0.017486	0.017301
RS	47	3.451991	3.605876	439.345403	0.017538	0.017329
RS	48	3.732310	3.630871	435.223213	0.017373	0.017139
RS	49	4.034751	3.630871	431.573321	0.017228	0.016985
RS	50	4.361061	3.668258	420.985007	0.016805	0.016556
RS	51	4.713123	3.668258	412.136463	0.016452	0.016209
RS	52	5.092968	3.732852	393.835082	0.015721	0.015489
RS	53	5.502791	3.732852	380.217903	0.015178	0.014961
RS	54	5.944957	3.939154	345.940949	0.013809	0.013628
RS	55	6.422018	3.939154	330.228609	0.013182	0.013016
RS	56	6.936728	3.939154	312.197132	0.012462	0.012313
RS	57	7.492058	3.939154	292.087524	0.011660	0.011526
RS	58	8.091214	6.311229	173.821685	0.006939	0.006961
RS	59	8.737655	6.311229	169.364699	0.006761	0.006779
RS	60	9.435112	6.311229	163.697064	0.006534	0.006551
RS	61	10.187611	6.311229	156.848575	0.006261	0.006277
RS	62	10.999497	6.311229	148.882122	0.005943	0.005960
RS	63	11.875457	6.311229	1044.122894	0.041679	0.042361
PA	4+25*2+4+6 0.034582304 0.014119834 11.875456506 507.831791248 1.961655239 0.624568309 0.403386372 0.362106186 0.409810877 0.534554960 0.743424080 1.045758881 1.450631443 1.964131570 2.560103557 3.144873520 3.598950099 3.864066440 3.952667254 3.911504772 3.802794118 3.689241461 3.612776663 3.583445382 3.587405605 3.605876458 3.630870527 3.668257612 3.732852285 3.939154205 6.311228932
//
IT	4701
RD	19
LK	-168182.092784
QD	-132.364982 -> -118.654282
RI	0.0011073061
TR	0.033826	0.014239
MT	12.013682
MM	C_pi: 2.517636, n_recomb: 25819.644449
RS	0	0.000000	750.791350	0.267292	0.000010	0.000000
RS	1	0.007912	750.791350	0.288453	0.000011	0.000002
RS	2	0.016449	750.791350	0.311290	0.000012	0.000005
RS	3	0.025662	750.791350	0.335936	0.000013	0.000009
RS	4	0.035604	2.150511	126.254990	0.004890	0.003440
RS	5	0.046332	2.150511	135.549739	0.005250	0.004401
RS	6	0.057909	0.650294	477.860514	0.018508	0.016056
RS	7	0.070402	0.650294	505.518212	0.019579	0.017817
RS	8	0.083884	0.412245	836.859285	0.032412	0.030013
RS	9	0.098432	0.412245	870.639387	0.033720	0.032262
RS	10	0.114131	0.365561	1015.856567	0.039344	0.038305
RS	11	0.131072	0.365561	1044.812957	0.040466	0.040415
RS	12	0.149353	0.410558	955.989830	0.037026	0.037457
RS	13	0.169081	0.410558	981.516483	0.038014	0.039055
RS	14	0.190369	0.533664	777.173950	0.030100	0.031154
RS	15	0.213342	0.533664	802.103993	0.031066	0.032383
RS	16	0.238132	0.741945	597.505499	0.023142	0.024218
RS	17	0.264883	0.741945	621.185312	0.024059	0.025233
RS	18	0.293751	1.045608	459.679193	0.017803	0.018722
RS	19	0.324903	1.045608	481.032563	0.018630	0.019590
RS	20	0.358519	1.455346	362.536324	0.014041	0.014802
RS	21	0.394795	1.455346	381.315149	0.014768	0.015544
RS	22	0.433941	1.979439	295.407719	0.011441	0.012066
RS	23	0.476184	1.979439	311.882860	0.012079	0.012692
RS	24	0.521769	2.593088	251.655852	0.009747	0.010242
RS	25	0.570960	2.593088	266.359905	0.010316	0.010777
RS	26	0.624044	3.200099	228.573809	0.008853	0.009230
RS	27	0.681327	3.200099	242.212711	0.009381	0.009716
RS	28	0.743142	3.674485	223.507477	0.008656	0.008940
RS	29	0.809847	3.674485	236.798051	0.009171	0.009419
RS	30	0.881830	3.952624	233.058839	0.009026	0.009243
RS	31	0.959508	3.952624	246.552867	0.009549	0.009739
RS	32	1.043331	4.045836	254.485805	0.009856	0.010023
RS	33	1.133786	4.045836	268.489557	0.010399	0.010543
RS	34	1.231398	4.002551	285.776131	0.011068	0.011191
RS	35	1.336732	4.002551	300.296202	0.011631	0.011735
RS	36	1.450399	3.887862	324.034327	0.012550	0.012630
RS	37	1.573060	3.887862	338.694216	0.013118	0.013182
RS	38	1.705424	3.767461	364.197713	0.014105	0.014142
RS	39	1.848261	3.767461	378.220822	0.014649	0.014669
RS	40	2.002398	3.685306	400.127574	0.015497	0.015483
RS	41	2.168730	3.685306	412.498005	0.015976	0.015941
RS	42	2.348222	3.652102	427.467216	0.016556	0.016479
RS	43	2.541914	3.652102	437.165494	0.016932	0.016824
RS	44	2.750930	3.653527	445.019431	0.017236	0.017083
RS	45	2.976482	3.653527	451.123629	0.017472	0.017287
RS	46	3.219879	3.670011	453.083253	0.017548	0.017325
RS	47	3.482533	3.670011	454.750617	0.017613	0.017367
RS	48	3.765966	3.693170	451.084719	0.017471	0.017201
RS	49	4.071823	3.693170	447.621594	0.017336	0.017061
RS	50	4.401879	3.729128	437.192832	0.016933	0.016653
RS	51	4.758046	3.729128	428.305673	0.016588	0.016317
RS	52	5.142393	3.793471	409.717727	0.015868	0.015611
RS	53	5.557146	3.793471	395.828856	0.015331	0.015091
RS	54	6.004714	4.005050	360.236445	0.013952	0.013751
RS	55	6.487690	4.005050	344.140812	0.013329	0.013146
RS	56	7.008878	4.005050	325.608565	0.012611	0.012447
RS	57	7.571299	4.005050	304.884159	0.011808	0.011663
RS	58	8.178217	6.506887	179.181238	0.006940	0.006952
RS	59	8.833151	6.506887	174.955053	0.006776	0.006786
RS	60	9.539900	6.506887	169.479217	0.006564	0.006573
RS	61	10.302565	6.506887	162.775406	0.006304	0.006314
RS	62	11.125567	6.506887	154.898808	0.005999	0.006011
RS	63	12.013682	6.506887	1107.700346	0.042901	0.043571
PA	4+25*2+4+6 0.033826498 0.014239349 12.013682011 750.791350225 2.150510503 0.650293774 0.412244649 0.365560536 0.410557745 0.533663589 0.741945139 1.045608287 1.455346173 1.979438885 2.593088290 3.200099015 3.674484819 3.952623982 4.045835631 4.002551177 3.887862096 3.767461081 3.685306038 3.652101748 3.653527458 3.670011100 3.693170200 3.729128433 3.793470694 4.005049957 6.506887300
//
IT	4662
RD	20
LK	-168155.132659
QD	-125.085742 -> -112.371944
RI	0.0010021363
TR	0.033113	0.014353
MT	12.147501
MM	C_pi: 2.572157, n_recomb: 26575.745286
RS	0	0.000000	1108.071962	0.186757	0.000007	0.000000
RS	1	0.007930	1108.071962	0.201578	0.000008	0.000001
RS	2	0.016490	1108.071962	0.217576	0.000008	0.000003
RS	3	0.025728	1108.071962	0.234845	0.000009	0.000006
RS	4	0.035698	2.352641	119.117181	0.004482	0.003176
RS	5	0.046460	2.352641	127.963949	0.004815	0.004064
RS	6	0.058074	0.676224	474.943610	0.017871	0.015606
RS	7	0.070610	0.676224	502.871558	0.018922	0.017301
RS	8	0.084140	0.421116	848.150924	0.031914	0.029660
RS	9	0.098743	0.421116	883.101202	0.033230	0.031856
RS	10	0.114504	0.369068	1043.225130	0.039255	0.038265
RS	11	0.131515	0.369068	1073.425551	0.040391	0.040356
RS	12	0.149875	0.411391	989.831943	0.037246	0.037680
RS	13	0.169691	0.411391	1016.312762	0.038242	0.039279
RS	14	0.191079	0.532847	807.571710	0.030388	0.031438
RS	15	0.214162	0.532847	833.383261	0.031359	0.032675
RS	16	0.239077	0.740434	621.055791	0.023369	0.024444
RS	17	0.265967	0.740434	645.606114	0.024293	0.025468
RS	18	0.294989	1.045178	476.947433	0.017947	0.018864
RS	19	0.326313	1.045178	499.098306	0.018780	0.019740
RS	20	0.360121	1.459366	374.976362	0.014110	0.014867
RS	21	0.396610	1.459366	394.437115	0.014842	0.015614
RS	22	0.435993	1.993488	304.301396	0.011450	0.012068
RS	23	0.478500	1.993488	321.335495	0.012091	0.012698
RS	24	0.524377	2.624241	258.084955	0.009711	0.010199
RS	25	0.573892	2.624241	273.242175	0.010282	0.010735
RS	26	0.627334	3.253174	233.499630	0.008786	0.009156
RS	27	0.685014	3.253174	247.520477	0.009314	0.009641
RS	28	0.747269	3.747948	227.729825	0.008569	0.008844
RS	29	0.814460	3.747948	241.371696	0.009082	0.009321
RS	30	0.886980	4.039466	237.205005	0.008926	0.009132
RS	31	0.965251	4.039466	251.056562	0.009447	0.009624
RS	32	1.049729	4.137713	259.074720	0.009749	0.009902
RS	33	1.140907	4.137713	273.472450	0.010290	0.010418
RS	34	1.239315	4.092703	291.289891	0.010961	0.011065
RS	35	1.345528	4.092703	306.262779	0.011524	0.011607
RS	36	1.460163	3.972328	330.923787	0.012452	0.012507
RS	37	1.583890	3.972328	346.104583	0.013023	0.013060
RS	38	1.717428	3.845216	372.793618	0.014028	0.014032
RS	39	1.861557	3.845216	387.394069	0.014577	0.014563
RS	40	2.017115	3.757374	410.533088	0.015448	0.015397
RS	41	2.185010	3.757374	423.504002	0.015936	0.015862
RS	42	2.366219	3.720179	439.559975	0.016540	0.016424
RS	43	2.561799	3.720179	449.836280	0.016927	0.016780
RS	44	2.772889	3.718881	458.569243	0.017255	0.017064
RS	45	3.000720	3.718881	465.179519	0.017504	0.017282
RS	46	3.246618	3.733155	467.837711	0.017604	0.017344
RS	47	3.512016	3.733155	469.886195	0.017681	0.017401
RS	48	3.798462	3.754236	466.729924	0.017562	0.017260
RS	49	4.107624	3.754236	463.467381	0.017439	0.017133
RS	50	4.441304	3.788507	453.253277	0.017055	0.016745
RS	51	4.801445	3.788507	444.341049	0.016720	0.016422
RS	52	5.190147	3.852307	425.516877	0.016011	0.015729
RS	53	5.609675	3.852307	411.366910	0.015479	0.015217
RS	54	6.062473	4.068639	374.502156	0.014092	0.013870
RS	55	6.551179	4.068639	358.028095	0.013472	0.013272
RS	56	7.078641	4.068639	339.000019	0.012756	0.012577
RS	57	7.647933	4.068639	317.665700	0.011953	0.011796
RS	58	8.262371	6.698449	184.479579	0.006942	0.006944
RS	59	8.925537	6.698449	180.483143	0.006791	0.006793
RS	60	9.641294	6.698449	175.199998	0.006592	0.006594
RS	61	10.413814	6.698449	168.643855	0.006346	0.006349
RS	62	11.247597	6.698449	160.862267	0.006053	0.006060
RS	63	12.147501	6.698449	1171.775272	0.044092	0.044749
PA	4+25*2+4+6 0.033113390 0.014353205 12.147501406 1108.071961517 2.352640762 0.676224103 0.421116014 0.369067710 0.411390939 0.532847248 0.740433937 1.045177509 1.459365607 1.993488390 2.624241425 3.253173777 3.747948163 4.039466091 4.137713043 4.092703205 3.972328445 3.845215698 3.757374293 3.720178817 3.718881138 3.733154516 3.754236050 3.788506543 3.852306832 4.068639124 6.698449194
//
IT	4114
RD	21
LK	-168130.128889
QD	-118.336240 -> -106.534297
RI	0.0009145675
TR	0.032440	0.014462
MT	12.277202
MM	C_pi: 2.625671, n_recomb: 27319.573060
RS	0	0.000000	1631.139193	0.130649	0.000005	0.000000
RS	1	0.007948	1631.139193	0.141041	0.000005	0.000001
RS	2	0.016529	1631.139193	0.152261	0.000006	0.000002
RS	3	0.025791	1631.139193	0.164374	0.000006	0.000004
RS	4	0.035789	2.568803	112.441760	0.004116	0.002937
RS	5	0.046582	2.568803	120.859807	0.004424	0.003760
RS	6	0.058233	0.702331	471.907730	0.017274	0.015180
RS	7	0.070810	0.702331	500.068037	0.018304	0.016813
RS	8	0.084387	0.429993	858.589605	0.031428	0.029311
RS	9	0.099043	0.429993	894.669060	0.032748	0.031457
RS	10	0.114863	0.372620	1069.537813	0.039149	0.038210
RS	11	0.131942	0.372620	1100.977331	0.040300	0.040282
RS	12	0.150377	0.412302	1023.008246	0.037446	0.037885
RS	13	0.170278	0.412302	1050.440770	0.038450	0.039485
RS	14	0.191761	0.532102	837.694090	0.030663	0.031712
RS	15	0.214951	0.532102	864.376699	0.031639	0.032955
RS	16	0.239985	0.738903	644.517916	0.023592	0.024665
RS	17	0.267008	0.738903	669.929140	0.024522	0.025699
RS	18	0.296180	1.044502	494.182125	0.018089	0.019004
RS	19	0.327670	1.044502	517.124274	0.018929	0.019888
RS	20	0.361662	1.462750	387.381528	0.014180	0.014933
RS	21	0.398357	1.462750	407.519769	0.014917	0.015686
RS	22	0.437969	2.006371	313.140814	0.011462	0.012074
RS	23	0.480729	2.006371	330.729395	0.012106	0.012707
RS	24	0.526887	2.653668	264.440233	0.009680	0.010160
RS	25	0.576715	2.653668	280.045128	0.010251	0.010698
RS	26	0.630503	3.304190	238.331570	0.008724	0.009086
RS	27	0.688566	3.304190	252.727398	0.009251	0.009571
RS	28	0.751245	3.819385	231.833878	0.008486	0.008753
RS	29	0.818905	3.819385	245.818381	0.008998	0.009227
RS	30	0.891943	4.124603	241.198944	0.008829	0.009026
RS	31	0.970787	4.124603	255.397493	0.009349	0.009514
RS	32	1.055898	4.228304	263.466995	0.009644	0.009784
RS	33	1.147773	4.228304	278.246438	0.010185	0.010298
RS	34	1.246951	4.181937	296.554651	0.010855	0.010942
RS	35	1.354012	4.181937	311.967115	0.011419	0.011482
RS	36	1.469583	4.056149	337.508977	0.012354	0.012387
RS	37	1.594340	4.056149	353.198021	0.012928	0.012939
RS	38	1.729013	3.922470	381.039350	0.013947	0.013924
RS	39	1.874390	3.922470	396.207265	0.014503	0.014458
RS	40	2.031323	3.828952	420.566205	0.015394	0.015311
RS	41	2.200729	3.828952	434.132467	0.015891	0.015782
RS	42	2.383600	3.787666	451.287102	0.016519	0.016367
RS	43	2.581007	3.787666	462.141902	0.016916	0.016734
RS	44	2.794104	3.783475	471.784952	0.017269	0.017042
RS	45	3.024139	3.783475	478.907129	0.017530	0.017273
RS	46	3.272458	3.795330	482.307315	0.017654	0.017361
RS	47	3.540515	3.795330	484.747063	0.017744	0.017431
RS	48	3.829878	3.814115	482.150349	0.017649	0.017314
RS	49	4.142240	3.814115	479.101149	0.017537	0.017200
RS	50	4.479431	3.846465	469.154133	0.017173	0.016835
RS	51	4.843422	3.846465	460.229740	0.016846	0.016522
RS	52	5.236346	3.909459	441.218310	0.016150	0.015843
RS	53	5.660500	3.909459	426.817644	0.015623	0.015339
RS	54	6.118368	4.130059	388.724088	0.014229	0.013987
RS	55	6.612629	4.130059	371.876602	0.013612	0.013395
RS	56	7.146176	4.130059	352.357882	0.012898	0.012704
RS	57	7.722131	4.130059	330.418882	0.012095	0.011925
RS	58	8.343866	6.886022	189.713669	0.006944	0.006937
RS	59	9.015019	6.886022	185.945911	0.006806	0.006800
RS	60	9.739517	6.886022	180.856187	0.006620	0.006614
RS	61	10.521602	6.886022	174.450398	0.006386	0.006382
RS	62	11.365850	6.886022	166.768547	0.006104	0.006106
RS	63	12.277202	6.886022	1236.249361	0.045251	0.045896
PA	4+25*2+4+6 0.032439638 0.014461685 12.277202208 1631.139192610 2.568802853 0.702330886 0.429992720 0.372620500 0.412301985 0.532102027 0.738902909 1.044502205 1.462750366 2.006370506 2.653667838 3.304189602 3.819384784 4.124602696 4.228304042 4.181937476 4.056148539 3.922470145 3.828952281 3.787665810 3.783474504 3.795330086 3.814115087 3.846464505 3.909459019 4.130058851 6.886022122
//
IT	5178
RD	22
LK	-168106.915012
QD	-112.068773 -> -101.102218
RI	0.0008415215
TR	0.031802	0.014565
MT	12.402998
MM	C_pi: 2.678183, n_recomb: 28050.972261
RS	0	0.000000	2390.943739	0.091670	0.000003	0.000000
RS	1	0.007966	2390.943739	0.098978	0.000004	0.000001
RS	2	0.016566	2390.943739	0.106869	0.000004	0.000002
RS	3	0.025851	2390.943739	0.115389	0.000004	0.000003
RS	4	0.035876	2.799298	106.209675	0.003786	0.002720
RS	5	0.046700	2.799298	114.219316	0.004072	0.003483
RS	6	0.058386	0.728586	468.781699	0.016712	0.014776
RS	7	0.071002	0.728586	497.140274	0.017723	0.016352
RS	8	0.084624	0.438866	868.232250	0.030952	0.028968
RS	9	0.099330	0.438866	905.399904	0.032277	0.031065
RS	10	0.115208	0.376209	1094.822185	0.039030	0.038142
RS	11	0.132351	0.376209	1127.493661	0.040194	0.040195
RS	12	0.150860	0.413282	1055.503854	0.037628	0.038074
RS	13	0.170843	0.413282	1083.884970	0.038640	0.039674
RS	14	0.192417	0.531423	867.516423	0.030926	0.031974
RS	15	0.215711	0.531423	895.059291	0.031908	0.033225
RS	16	0.240859	0.737359	667.872918	0.023809	0.024882
RS	17	0.268011	0.737359	694.134846	0.024745	0.025924
RS	18	0.297326	1.043610	511.371406	0.018230	0.019144
RS	19	0.328976	1.043610	535.098023	0.019076	0.020036
RS	20	0.363147	1.465558	399.744062	0.014251	0.015001
RS	21	0.400040	1.465558	420.554911	0.014993	0.015759
RS	22	0.439872	2.018169	321.922105	0.011476	0.012083
RS	23	0.482877	2.018169	340.060443	0.012123	0.012719
RS	24	0.529307	2.681457	270.721357	0.009651	0.010125
RS	25	0.579436	2.681457	286.768389	0.010223	0.010664
RS	26	0.633558	3.353215	243.072067	0.008665	0.009021
RS	27	0.691991	3.353215	257.836031	0.009192	0.009505
RS	28	0.755079	3.888833	235.824189	0.008407	0.008667
RS	29	0.823192	3.888833	250.142880	0.008917	0.009139
RS	30	0.896731	4.208037	245.047679	0.008736	0.008924
RS	31	0.976128	4.208037	259.582971	0.009254	0.009409
RS	32	1.061850	4.317570	267.673025	0.009542	0.009672
RS	33	1.154400	4.317570	282.822209	0.010082	0.010182
RS	34	1.254322	4.270207	301.582318	0.010751	0.010824
RS	35	1.362204	4.270207	317.421241	0.011316	0.011361
RS	36	1.478679	4.139277	343.801964	0.012256	0.012269
RS	37	1.604432	4.139277	359.986398	0.012833	0.012821
RS	38	1.740203	3.999180	388.945952	0.013866	0.013817
RS	39	1.886788	3.999180	404.670845	0.014426	0.014353
RS	40	2.045051	3.899997	430.235575	0.015338	0.015223
RS	41	2.215920	3.899997	444.391032	0.015842	0.015702
RS	42	2.400400	3.854533	462.652785	0.016493	0.016308
RS	43	2.599575	3.854533	474.085248	0.016901	0.016685
RS	44	2.814616	3.847293	484.665882	0.017278	0.017018
RS	45	3.046786	3.847293	492.304369	0.017550	0.017261
RS	46	3.297451	3.856546	496.485817	0.017699	0.017374
RS	47	3.568083	3.856546	499.325676	0.017801	0.017457
RS	48	3.860273	3.872834	497.335375	0.017730	0.017365
RS	49	4.175737	3.872834	494.511231	0.017629	0.017264
RS	50	4.516331	3.903048	484.881638	0.017286	0.016920
RS	51	4.884056	3.903048	475.957300	0.016968	0.016617
RS	52	5.281072	3.964996	456.806138	0.016285	0.015954
RS	53	5.709714	3.964996	442.164945	0.015763	0.015457
RS	54	6.172501	4.189413	402.886429	0.014363	0.014102
RS	55	6.672151	4.189413	385.670677	0.013749	0.013514
RS	56	7.211603	4.189413	365.666773	0.013036	0.012828
RS	57	7.794025	4.189413	343.128728	0.012232	0.012050
RS	58	8.422842	7.069676	194.879301	0.006947	0.006931
RS	59	9.101749	7.069676	191.339101	0.006821	0.006806
RS	60	9.834736	7.069676	186.443371	0.006647	0.006634
RS	61	10.626111	7.069676	180.190356	0.006424	0.006414
RS	62	11.480524	7.069676	172.612597	0.006154	0.006149
RS	63	12.402998	7.069676	1301.017279	0.046380	0.047012
PA	4+25*2+4+6 0.031802343 0.014565113 12.402997821 2390.943738650 2.799297920 0.728585843 0.438865982 0.376209266 0.413282041 0.531423310 0.737358971 1.043609686 1.465558476 2.018169157 2.681456572 3.353214739 3.888832631 4.208036751 4.317569833 4.270206703 4.139277118 3.999180020 3.899997294 3.854533043 3.847292780 3.856545934 3.872834470 3.903047637 3.964995598 4.189413066 7.069675882
//
IT	4875
RD	23
LK	-168085.341484
QD	-106.241022 -> -96.040933
RI	0.0007797947
TR	0.031199	0.014664
MT	12.525138
MM	C_pi: 2.729713, n_recomb: 28769.898338
RS	0	0.000000	3504.528015	0.064246	0.000002	0.000000
RS	1	0.007982	3504.528015	0.069379	0.000002	0.000000
RS	2	0.016602	3504.528015	0.074922	0.000003	0.000001
RS	3	0.025910	3504.528015	0.080908	0.000003	0.000002
RS	4	0.035960	3.045071	100.376819	0.003489	0.002523
RS	5	0.046813	3.045071	107.997252	0.003754	0.003231
RS	6	0.058532	0.754958	465.595052	0.016183	0.014393
RS	7	0.071187	0.754958	494.121552	0.017175	0.015915
RS	8	0.084852	0.447730	877.132994	0.030488	0.028631
RS	9	0.099607	0.447730	915.348347	0.031816	0.030682
RS	10	0.115541	0.379830	1119.101628	0.038898	0.038062
RS	11	0.132746	0.379830	1152.996337	0.040076	0.040098
RS	12	0.151325	0.414323	1087.315636	0.037794	0.038248
RS	13	0.171387	0.414323	1116.641747	0.038813	0.039846
RS	14	0.193050	0.530808	897.021422	0.031179	0.032226
RS	15	0.216442	0.530808	925.413652	0.032166	0.033483
RS	16	0.241702	0.735809	691.106949	0.024022	0.025094
RS	17	0.268978	0.735809	718.209041	0.024964	0.026145
RS	18	0.298431	1.042527	528.506578	0.018370	0.019283
RS	19	0.330235	1.042527	553.010476	0.019222	0.020182
RS	20	0.364578	1.467842	412.059667	0.014323	0.015069
RS	21	0.401663	1.467842	433.537990	0.015069	0.015834
RS	22	0.441708	2.028954	330.645274	0.011493	0.012094
RS	23	0.484949	2.028954	349.328596	0.012142	0.012734
RS	24	0.531642	2.707694	276.929810	0.009626	0.010093
RS	25	0.582062	2.707694	293.413514	0.010199	0.010634
RS	26	0.636507	3.400329	247.724253	0.008611	0.008959
RS	27	0.695298	3.400329	262.849695	0.009136	0.009444
RS	28	0.758782	3.956345	239.705903	0.008332	0.008585
RS	29	0.827333	3.956345	254.350635	0.008841	0.009055
RS	30	0.901356	4.289783	248.759203	0.008647	0.008827
RS	31	0.981289	4.289783	263.621372	0.009163	0.009309
RS	32	1.067601	4.405511	271.702624	0.009444	0.009563
RS	33	1.160804	4.405511	287.209935	0.009983	0.010071
RS	34	1.261446	4.357494	306.384949	0.010649	0.010709
RS	35	1.370122	4.357494	322.637461	0.011214	0.011244
RS	36	1.487473	4.221682	349.816761	0.012159	0.012154
RS	37	1.614191	4.221682	366.483721	0.012738	0.012706
RS	38	1.751025	4.075311	396.527233	0.013783	0.013711
RS	39	1.898781	4.075311	412.798223	0.014348	0.014250
RS	40	2.058332	3.970490	439.551881	0.015278	0.015136
RS	41	2.230618	3.970490	454.289595	0.015790	0.015621
RS	42	2.416657	3.920770	473.664141	0.016464	0.016248
RS	43	2.617547	3.920770	485.672353	0.016881	0.016635
RS	44	2.834472	3.910344	497.214234	0.017282	0.016992
RS	45	3.068713	3.910344	505.372237	0.017566	0.017247
RS	46	3.321653	3.916825	510.371062	0.017740	0.017384
RS	47	3.594782	3.916825	513.618684	0.017853	0.017480
RS	48	3.889714	3.930430	512.279197	0.017806	0.017413
RS	49	4.208189	3.930430	509.690754	0.017716	0.017324
RS	50	4.552086	3.958315	500.425801	0.017394	0.017002
RS	51	4.923434	3.958315	491.513047	0.017084	0.016709
RS	52	5.324424	4.019004	472.267331	0.016415	0.016061
RS	53	5.757423	4.019004	457.395592	0.015898	0.015572
RS	54	6.224986	4.246821	416.976256	0.014493	0.014213
RS	55	6.729871	4.246821	399.397509	0.013882	0.013631
RS	56	7.275058	4.246821	378.914090	0.013171	0.012947
RS	57	7.863765	4.246821	355.782946	0.012366	0.012171
RS	58	8.499464	7.249527	199.973541	0.006951	0.006925
RS	59	9.185907	7.249527	196.659738	0.006836	0.006813
RS	60	9.927144	7.249527	191.958426	0.006672	0.006652
RS	61	10.727551	7.249527	185.860347	0.006460	0.006445
RS	62	11.591849	7.249527	178.390676	0.006201	0.006191
RS	63	12.525138	7.249527	1365.987147	0.047480	0.048098
PA	4+25*2+4+6 0.031198752 0.014663735 12.525138090 3504.528014944 3.045071011 0.754957905 0.447729930 0.379829726 0.414322955 0.530807542 0.735809118 1.042526839 1.467842261 2.028954079 2.707693816 3.400329028 3.956345438 4.289782525 4.405510524 4.357494234 4.221681645 4.075311490 3.970489704 3.920770331 3.910343816 3.916824692 3.930429705 3.958315402 4.019004113 4.246821045 7.249527014
//
IT	4457
RD	24
LK	-168065.272816
QD	-100.814956 -> -91.319120
RI	0.0007276780
TR	0.030627	0.014758
MT	12.643769
MM	C_pi: 2.780267, n_recomb: 29476.296842
RS	0	0.000000	5173.049984	0.044661	0.000002	0.000000
RS	1	0.007998	5173.049984	0.048236	0.000002	0.000000
RS	2	0.016637	5173.049984	0.052097	0.000002	0.000001
RS	3	0.025966	5173.049984	0.056268	0.000002	0.000001
RS	4	0.036041	3.306594	94.920980	0.003220	0.002343
RS	5	0.046922	3.306594	102.171465	0.003466	0.003001
RS	6	0.058674	0.781426	462.365342	0.015686	0.014031
RS	7	0.071365	0.781426	491.032413	0.016659	0.015502
RS	8	0.085071	0.456576	885.345481	0.030036	0.028300
RS	9	0.099874	0.456576	924.568549	0.031367	0.030307
RS	10	0.115861	0.383474	1142.407438	0.038757	0.037972
RS	11	0.133127	0.383474	1177.514814	0.039948	0.039990
RS	12	0.151773	0.415418	1118.434237	0.037944	0.038407
RS	13	0.171911	0.415418	1148.701179	0.038970	0.040005
RS	14	0.193659	0.530251	926.189606	0.031422	0.032469
RS	15	0.217148	0.530251	955.420074	0.032413	0.033731
RS	16	0.242514	0.734260	714.202671	0.024230	0.025302
RS	17	0.269910	0.734260	742.133946	0.025177	0.026360
RS	18	0.299497	1.041278	545.576057	0.018509	0.019422
RS	19	0.331451	1.041278	570.849560	0.019366	0.020328
RS	20	0.365960	1.469651	424.321381	0.014395	0.015139
RS	21	0.403229	1.469651	446.461672	0.015146	0.015909
RS	22	0.443480	2.038803	339.306276	0.011511	0.012107
RS	23	0.486950	2.038803	358.529576	0.012163	0.012750
RS	24	0.533896	2.732473	283.064178	0.009603	0.010064
RS	25	0.584598	2.732473	299.979010	0.010177	0.010607
RS	26	0.639355	3.445589	252.291176	0.008559	0.008902
RS	27	0.698492	3.445589	267.771592	0.009084	0.009386
RS	28	0.762359	4.021951	243.483940	0.008260	0.008507
RS	29	0.831334	4.021951	258.446818	0.008768	0.008976
RS	30	0.905826	4.369844	252.340154	0.008561	0.008734
RS	31	0.986276	4.369844	267.519639	0.009076	0.009214
RS	32	1.073161	4.492096	275.565355	0.009349	0.009459
RS	33	1.166996	4.492096	291.419519	0.009887	0.009964
RS	34	1.268335	4.443761	310.973774	0.010550	0.010597
RS	35	1.377781	4.443761	327.627227	0.011115	0.011131
RS	36	1.495980	4.303323	355.565337	0.012063	0.012042
RS	37	1.623633	4.303323	372.701938	0.012644	0.012593
RS	38	1.761496	4.150819	403.795568	0.013699	0.013606
RS	39	1.910387	4.150819	420.601407	0.014269	0.014148
RS	40	2.071186	4.040389	448.525480	0.015216	0.015049
RS	41	2.244847	4.040389	463.837769	0.015736	0.015539
RS	42	2.432398	3.986347	484.328091	0.016431	0.016188
RS	43	2.634950	3.986347	496.909102	0.016858	0.016583
RS	44	2.853703	3.972608	509.432909	0.017283	0.016963
RS	45	3.089952	3.972608	518.112434	0.017577	0.017230
RS	46	3.345098	3.976160	523.961684	0.017776	0.017392
RS	47	3.620652	3.976160	527.623511	0.017900	0.017500
RS	48	3.918246	3.986917	526.975348	0.017878	0.017458
RS	49	4.239642	3.986917	524.632276	0.017798	0.017380
RS	50	4.586745	4.012297	515.777274	0.017498	0.017081
RS	51	4.961611	4.012297	506.886910	0.017196	0.016798
RS	52	5.366460	4.071531	487.590326	0.016542	0.016164
RS	53	5.803691	4.071531	472.497668	0.016030	0.015682
RS	54	6.275893	4.302360	430.981337	0.014621	0.014322
RS	55	6.785865	4.302360	413.044885	0.014013	0.013744
RS	56	7.336625	4.302360	392.087739	0.013302	0.013064
RS	57	7.931438	4.302360	368.369671	0.012497	0.012289
RS	58	8.573827	7.425634	204.993506	0.006955	0.006920
RS	59	9.267597	7.425634	201.904858	0.006850	0.006819
RS	60	10.016857	7.425634	197.398215	0.006697	0.006670
RS	61	10.826046	7.425634	191.456974	0.006495	0.006473
RS	62	11.699958	7.425634	184.099042	0.006246	0.006230
RS	63	12.643769	7.425634	1431.069224	0.048550	0.049154
PA	4+25*2+4+6 0.030626556 0.014757853 12.643768890 5173.049983680 3.306594177 0.781425955 0.456575532 0.383473799 0.415418253 0.530250703 0.734259715 1.041278085 1.469650859 2.038803033 2.732473164 3.445588878 4.021951492 4.369844479 4.492095534 4.443760964 4.303323091 4.150818799 4.040389491 3.986347333 3.972608312 3.976160192 3.986917337 4.012297097 4.071531008 4.302359849 7.425633764
//
IT	4854
RD	25
LK	-168046.587587
QD	-95.756786 -> -86.908891
RI	0.0006837589
TR	0.030083	0.014847
MT	12.759330
MM	C_pi: 2.829891, n_recomb: 30170.014255
RS	0	0.000000	7548.074974	0.031374	0.000001	0.000000
RS	1	0.008014	7548.074974	0.033890	0.000001	0.000000
RS	2	0.016670	7548.074974	0.036608	0.000001	0.000000
RS	3	0.026020	7548.074974	0.039545	0.000001	0.000001
RS	4	0.036119	3.584464	89.816449	0.002977	0.002179
RS	5	0.047027	3.584464	96.715817	0.003206	0.002792
RS	6	0.058810	0.807953	459.118470	0.015218	0.013687
RS	7	0.071537	0.807953	487.902102	0.016172	0.015110
RS	8	0.085284	0.465395	892.921455	0.029596	0.027976
RS	9	0.100132	0.465395	933.113157	0.030928	0.029941
RS	10	0.116171	0.387138	1164.762775	0.038607	0.037874
RS	11	0.133494	0.387138	1201.070873	0.039810	0.039875
RS	12	0.152206	0.416564	1148.852687	0.038079	0.038553
RS	13	0.172418	0.416564	1180.055858	0.039114	0.040149
RS	14	0.194249	0.529751	955.004071	0.031654	0.032702
RS	15	0.217830	0.529751	985.061548	0.032650	0.033969
RS	16	0.243301	0.732719	737.144229	0.024433	0.025506
RS	17	0.270812	0.732719	765.893407	0.025386	0.026571
RS	18	0.300529	1.039892	562.567973	0.018647	0.019559
RS	19	0.332627	1.039892	588.603033	0.019510	0.020471
RS	20	0.367297	1.471036	436.522843	0.014469	0.015210
RS	21	0.404746	1.471036	459.319334	0.015224	0.015985
RS	22	0.445196	2.047794	347.902155	0.011531	0.012123
RS	23	0.488887	2.047794	367.660312	0.012186	0.012769
RS	24	0.536080	2.755884	289.124587	0.009583	0.010039
RS	25	0.587055	2.755884	306.465053	0.010158	0.010583
RS	26	0.642115	3.489108	256.772962	0.008511	0.008848
RS	27	0.701587	3.489108	272.601939	0.009036	0.009332
RS	28	0.765826	4.085730	247.161578	0.008192	0.008434
RS	29	0.835212	4.085730	262.434954	0.008699	0.008901
RS	30	0.910159	4.448275	255.796050	0.008478	0.008645
RS	31	0.991112	4.448275	271.283622	0.008992	0.009123
RS	32	1.078553	4.577381	279.267412	0.009256	0.009358
RS	33	1.173001	4.577381	295.457448	0.009793	0.009861
RS	34	1.275018	4.529036	315.357788	0.010453	0.010489
RS	35	1.385210	4.529036	332.399786	0.011018	0.011020
RS	36	1.504234	4.384221	361.058157	0.011967	0.011932
RS	37	1.632795	4.384221	378.651560	0.012551	0.012483
RS	38	1.771660	4.225730	410.760348	0.013615	0.013503
RS	39	1.921653	4.225730	428.089502	0.014189	0.014047
RS	40	2.083666	4.109729	457.163892	0.015153	0.014963
RS	41	2.258663	4.109729	473.042434	0.015679	0.015458
RS	42	2.447684	4.051314	494.647860	0.016395	0.016126
RS	43	2.651853	4.051314	507.797819	0.016831	0.016530
RS	44	2.872384	4.034150	521.320989	0.017279	0.016933
RS	45	3.110588	4.034150	530.523004	0.017584	0.017210
RS	46	3.367881	4.034632	537.252337	0.017807	0.017397
RS	47	3.645794	4.034632	541.333784	0.017943	0.017517
RS	48	3.945978	4.042397	541.413901	0.017945	0.017500
RS	49	4.270219	4.042397	539.325047	0.017876	0.017433
RS	50	4.620444	4.065115	530.922267	0.017598	0.017156
RS	51	4.998735	4.065115	522.064651	0.017304	0.016882
RS	52	5.407343	4.122718	502.759425	0.016664	0.016265
RS	53	5.848696	4.122718	487.455405	0.016157	0.015789
RS	54	6.325419	4.356210	444.885480	0.014746	0.014429
RS	55	6.840346	4.356210	426.596952	0.014140	0.013855
RS	56	7.396538	4.356210	405.172305	0.013430	0.013177
RS	57	7.997303	4.356210	380.874019	0.012624	0.012403
RS	58	8.646213	7.598260	209.934186	0.006958	0.006915
RS	59	9.347126	7.598260	207.069473	0.006863	0.006825
RS	60	10.104210	7.598260	202.757702	0.006721	0.006687
RS	61	10.921965	7.598260	196.975071	0.006529	0.006501
RS	62	11.805255	7.598260	189.732323	0.006289	0.006268
RS	63	12.759330	7.598260	1496.161216	0.049591	0.050181
PA	4+25*2+4+6 0.030083025 0.014847467 12.759330108 7548.074973756 3.584464342 0.807953015 0.465394943 0.387138478 0.416563988 0.529751085 0.732719177 1.039891801 1.471035609 2.047793726 2.755884475 3.489108259 4.085730379 4.448275106 4.577381329 4.529036002 4.384220522 4.225730007 4.109729071 4.051314192 4.034149916 4.034632244 4.042397440 4.065115150 4.122718015 4.356210330 7.598259712
//
CC
CC	Brief Description of the file format:
CC	  CC  comments
CC	  MM  useful-messages
CC	  RD  round-of-iterations
CC	  LL  \log[P(sequence)]
CC	  QD  Q-before-opt Q-after-opt
CC	  TR  \theta_0 \rho_0
CC	  RS  k t_k \lambda_k \pi_k \sum_{l\not=k}A_{kl} A_{kk}
CC	  DC  begin end best-k t_k+\Delta_k max-prob
CC
MM	Version: 0.6.5-r67
MM	pattern:4+25*2+4+6, n:63, n_free_lambdas:28
MM	n_iterations:25, skip:1, max_t:5, theta/rho:5
MM	is_decoding:0
MM	n_seqs:10, sum_L:714986, sum_n:49919
RD	0
LK	0.000000
QD	0.000000 -> 0.000000
RI	inf
TR	0.072375	0.014475
MT	5.000000
MM	C_pi: 1.000000, n_recomb: 10275.081241
RS	0	0.000000	1.000000	65.485049	0.006373	0.000000
RS	1	0.006440	1.000000	69.243751	0.006739	0.000000
RS	2	0.013294	1.000000	73.187088	0.007123	0.000000
RS	3	0.020590	1.000000	77.320011	0.007525	0.000000
RS	4	0.028356	1.000000	81.647006	0.007946	0.000000
RS	5	0.036622	1.000000	86.171980	0.008387	0.000000
RS	6	0.045421	1.000000	90.898141	0.008846	0.000000
RS	7	0.054785	1.000000	95.827862	0.009326	0.000000
RS	8	0.064753	1.000000	100.962530	0.009826	0.000000
RS	9	0.075363	1.000000	106.302383	0.010346	0.000000
RS	10	0.086656	1.000000	111.846329	0.010885	0.000000
RS	11	0.098677	1.000000	117.591748	0.011444	0.000000
RS	12	0.111471	1.000000	123.534284	0.012023	0.000000
RS	13	0.125090	1.000000	129.667612	0.012620	0.000000
RS	14	0.139585	1.000000	135.983207	0.013234	0.000000
RS	15	0.155014	1.000000	142.470080	0.013866	0.000000
RS	16	0.171437	1.000000	149.114520	0.014512	0.000000
RS	17	0.188917	1.000000	155.899820	0.015173	0.000000
RS	18	0.207523	1.000000	162.805998	0.015845	0.000000
RS	19	0.227327	1.000000	169.809525	0.016526	0.000000
RS	20	0.248406	1.000000	176.883053	0.017215	0.000000
RS	21	0.270843	1.000000	183.995159	0.017907	0.000000
RS	22	0.294725	1.000000	191.110116	0.018599	0.000000
RS	23	0.320144	1.000000	198.187686	0.019288	0.000000
RS	24	0.347201	1.000000	205.182972	0.019969	0.000000
RS	25	0.376000	1.000000	212.046314	0.020637	0.000000
RS	26	0.406654	1.000000	218.723271	0.021287	0.000000
RS	27	0.439282	1.000000	225.154684	0.021913	0.000000
RS	28	0.474011	1.000000	231.276852	0.022509	0.000000
RS	29	0.510976	1.000000	237.021834	0.023068	0.000000
RS	30	0.550322	1.000000	242.317898	0.023583	0.000000
RS	31	0.592202	1.000000	247.090135	0.024048	0.000000
RS	32	0.636779	1.000000	251.261260	0.024453	0.000000
RS	33	0.684227	1.000000	254.752607	0.024793	0.000000
RS	34	0.734730	1.000000	257.485345	0.025059	0.000000
RS	35	0.788485	1.000000	259.381908	0.025244	0.000000
RS	36	0.845702	1.000000	260.367643	0.025340	0.000000
RS	37	0.906604	1.000000	260.372669	0.025340	0.000000
RS	38	0.971428	1.000000	259.333932	0.025239	0.000000
RS	39	1.040426	1.000000	257.197411	0.025031	0.000000
RS	40	1.113868	1.000000	253.920428	0.024712	0.000000
RS	41	1.192040	1.000000	249.474015	0.024280	0.000000
RS	42	1.275245	1.000000	243.845227	0.023732	0.000000
RS	43	1.363809	1.000000	237.039330	0.023069	0.000000
RS	44	1.458076	1.000000	229.081727	0.022295	0.000000
RS	45	1.558414	1.000000	220.019509	0.021413	0.000000
RS	46	1.665214	1.000000	209.922492	0.020430	0.000000
RS	47	1.778891	1.000000	198.883593	0.019356	0.000000
RS	48	1.899889	1.000000	187.018444	0.018201	0.000000
RS	49	2.028679	1.000000	174.464096	0.016979	0.000000
RS	50	2.165763	1.000000	161.376776	0.015706	0.000000
RS	51	2.311675	1.000000	147.928630	0.014397	0.000000
RS	52	2.466983	1.000000	134.303498	0.013071	0.000000
RS	53	2.632293	1.000000	120.691796	0.011746	0.000000
RS	54	2.808249	1.000000	107.284684	0.010441	0.000000
RS	55	2.995536	1.000000	94.267745	0.009174	0.000000
RS	56	3.194884	1.000000	81.814497	0.007962	0.000000
RS	57	3.407070	1.000000	70.080106	0.006820	0.000000
RS	58	3.632920	1.000000	59.195685	0.005761	0.000000
RS	59	3.873315	1.000000	49.263600	0.004794	0.000000
RS	60	4.129191	1.000000	40.354130	0.003927	0.000000
RS	61	4.401545	1.000000	32.503787	0.003163	0.000000
RS	62	4.691438	1.000000	25.715450	0.002503	0.000000
RS	63	5.000000	1.000000	71.720324	0.006980	0.000000
PA	4+25*2+4+6 0.072375175 0.014475035 5.000000000 1.000000000 1.000000000 1.000000000 1.000000000 1.000000000 1.000000000 1.000000000 1.000000000 1.000000000 1.000000000 1.000000000 1.000000000 1.000000000 1.000000000 1.000000000 1.000000000 1.000000000 1.000000000 1.000000000 1.000000000 1.000000000 1.000000000 1.000000000 1.000000000 1.000000000 1.000000000 1.000000000 1.000000000
//
IT	4738
RD	1
LK	-155822.312403
QD	-1297.640774 -> -590.971120
RI	0.0596561836
TR	0.058302	0.011395
MT	7.061596
MM	C_pi: 1.164075, n_recomb: 9421.426031
RS	0	0.000000	0.395538	164.530810	0.017463	0.000688
RS	1	0.007015	0.395538	172.877363	0.018349	0.005742
RS	2	0.014522	0.395538	181.414138	0.019255	0.013174
RS	3	0.022556	0.395538	190.110942	0.020179	0.019238
RS	4	0.031153	0.381515	206.156365	0.021882	0.022622
RS	5	0.040353	0.381515	215.191893	0.022841	0.023543
RS	6	0.050199	0.430148	199.188677	0.021142	0.023245
RS	7	0.060736	0.430148	207.838810	0.022060	0.023043
RS	8	0.072011	0.479654	194.416870	0.020636	0.023300
RS	9	0.084078	0.479654	202.722720	0.021517	0.023688
RS	10	0.096991	0.542573	186.841093	0.019832	0.023868
RS	11	0.110810	0.542573	194.762337	0.020672	0.023739
RS	12	0.125598	0.624598	176.369309	0.018720	0.023332
RS	13	0.141424	0.624598	183.873838	0.019517	0.022690
RS	14	0.158359	0.724247	165.347487	0.017550	0.021856
RS	15	0.176483	0.724247	172.441196	0.018303	0.020899
RS	16	0.195879	0.835752	155.859912	0.016543	0.019900
RS	17	0.216634	0.835752	162.580985	0.017257	0.018935
RS	18	0.238846	0.951286	148.983802	0.015813	0.018054
RS	19	0.262616	0.951286	155.386618	0.016493	0.017279
RS	20	0.288054	1.065080	144.708678	0.015360	0.016611
RS	21	0.315276	1.065080	150.841621	0.016010	0.016035
RS	22	0.344407	1.173614	142.622880	0.015138	0.015537
RS	23	0.375582	1.173614	148.516378	0.015764	0.015104
RS	24	0.408944	1.273585	142.410095	0.015116	0.014729
RS	25	0.444647	1.273585	148.073394	0.015717	0.014413
RS	26	0.482854	1.361594	143.868129	0.015270	0.014159
RS	27	0.523741	1.361594	149.285334	0.015845	0.013973
RS	28	0.567496	1.435410	146.751943	0.015576	0.013860
RS	29	0.614321	1.435410	151.875112	0.016120	0.013824
RS	30	0.664430	1.494904	150.679183	0.015993	0.013862
RS	31	0.718055	1.494904	155.422061	0.016497	0.013969
RS	32	0.775442	1.541707	155.142662	0.016467	0.014133
RS	33	0.836854	1.541707	159.378625	0.016917	0.014343
RS	34	0.902574	1.578066	159.583341	0.016938	0.014587
RS	35	0.972904	1.578066	163.148134	0.017317	0.014854
RS	36	1.048168	1.605986	163.440255	0.017348	0.015135
RS	37	1.128712	1.605986	166.138491	0.017634	0.015420
RS	38	1.214906	1.627222	166.138872	0.017634	0.015700
RS	39	1.307147	1.627222	167.755509	0.017806	0.015964
RS	40	1.405858	1.643515	167.079741	0.017734	0.016201
RS	41	1.511494	1.643515	167.399531	0.017768	0.016396
RS	42	1.624540	1.656479	165.687319	0.017586	0.016538
RS	43	1.745516	1.656479	164.522181	0.017463	0.016615
RS	44	1.874979	1.667257	161.502398	0.017142	0.016619
RS	45	2.013523	1.667257	158.722211	0.016847	0.016544
RS	46	2.161787	1.676427	154.252444	0.016373	0.016387
RS	47	2.320451	1.676427	149.815131	0.015902	0.016147
RS	48	2.490245	1.684298	143.879786	0.015272	0.015824
RS	49	2.671950	1.684298	137.859560	0.014633	0.015417
RS	50	2.866402	1.691219	130.567306	0.013859	0.014928
RS	51	3.074495	1.691219	123.177292	0.013074	0.014357
RS	52	3.297185	1.697716	114.772495	0.012182	0.013708
RS	53	3.535497	1.697716	106.372745	0.011291	0.012988
RS	54	3.790527	1.708724	97.019003	0.010298	0.012202
RS	55	4.063447	1.708724	88.155851	0.009357	0.011361
RS	56	4.355512	1.708724	79.189036	0.008405	0.010475
RS	57	4.668065	1.708724	70.266727	0.007458	0.009556
RS	58	5.002545	1.787334	59.092325	0.006272	0.008618
RS	59	5.360487	1.787334	51.516142	0.005468	0.007678
RS	60	5.743540	1.787334	44.270631	0.004699	0.006753
RS	61	6.153463	1.787334	37.463757	0.003976	0.005860
RS	62	6.592143	1.787334	31.186223	0.003310	0.005016
RS	63	7.061596	1.787334	104.980331	0.011143	0.018764
PA	4+25*2+4+6 0.058302355 0.011394858 7.061595917 0.395538330 0.381514549 0.430148125 0.479654312 0.542572975 0.624597549 0.724246979 0.835752487 0.951286316 1.065080166 1.173613548 1.273585320 1.361594200 1.435410500 1.494903564 1.541707039 1.578065872 1.605985641 1.627222061 1.643514633 1.656478882 1.667257309 1.676427364 1.684297562 1.691219330 1.697715759 1.708724022 1.787334383
//
IT	4723
RD	2
LK	-154742.321385
QD	-607.840184 -> -402.305370
RI	0.0633359499
TR	0.052197	0.010598
MT	8.259091
MM	C_pi: 1.308722, n_recomb: 9848.405727
RS	0	0.000000	0.409939	172.112776	0.017476	0.000571
RS	1	0.007278	0.409939	181.280404	0.018407	0.004448
RS	2	0.015086	0.409939	190.681441	0.019362	0.010506
RS	3	0.023461	0.409939	200.282771	0.020337	0.016395
RS	4	0.032447	0.322051	266.513358	0.027062	0.021577
RS	5	0.042086	0.322051	277.193346	0.028146	0.024490
RS	6	0.052427	0.354814	261.503889	0.026553	0.023396
RS	7	0.063521	0.354814	271.609527	0.027579	0.024992
RS	8	0.075422	0.389855	256.558695	0.026051	0.024217
RS	9	0.088189	0.389855	266.066716	0.027016	0.026320
RS	10	0.101885	0.442716	242.925327	0.024666	0.025135
RS	11	0.116578	0.442716	251.815910	0.025569	0.026810
RS	12	0.132341	0.524098	220.598512	0.022399	0.024516
RS	13	0.149250	0.524098	228.893819	0.023242	0.025493
RS	14	0.167391	0.636588	195.696427	0.019871	0.022616
RS	15	0.186851	0.636588	203.414874	0.020655	0.023052
RS	16	0.207728	0.777461	173.277216	0.017594	0.020219
RS	17	0.230125	0.777461	180.443628	0.018322	0.020378
RS	18	0.254151	0.938821	155.714556	0.015811	0.018010
RS	19	0.279926	0.938821	162.384975	0.016488	0.018119
RS	20	0.307577	1.112468	142.964699	0.014517	0.016295
RS	21	0.337240	1.112468	149.214233	0.015151	0.016426
RS	22	0.369062	1.291499	134.164177	0.013623	0.015039
RS	23	0.403200	1.291499	140.066008	0.014222	0.015179
RS	24	0.439823	1.467351	128.681870	0.013066	0.014123
RS	25	0.479111	1.467351	134.298736	0.013637	0.014268
RS	26	0.521258	1.629081	126.185295	0.012813	0.013497
RS	27	0.566473	1.629081	131.563797	0.013359	0.013679
RS	28	0.614978	1.766926	126.364671	0.012831	0.013188
RS	29	0.667014	1.766926	131.524537	0.013355	0.013454
RS	30	0.722837	1.876463	128.747265	0.013073	0.013229
RS	31	0.782723	1.876463	133.668462	0.013573	0.013595
RS	32	0.846967	1.959454	132.686292	0.013473	0.013582
RS	33	0.915887	1.959454	137.300501	0.013941	0.014014
RS	34	0.989822	2.020705	137.491263	0.013961	0.014131
RS	35	1.069139	2.020705	141.680646	0.014386	0.014577
RS	36	1.154228	2.064819	142.529054	0.014472	0.014760
RS	37	1.245510	2.064819	146.129295	0.014838	0.015185
RS	38	1.343436	2.095859	147.170745	0.014944	0.015387
RS	39	1.448489	2.095859	149.977683	0.015229	0.015759
RS	40	1.561187	2.118095	150.714750	0.015303	0.015928
RS	41	1.682087	2.118095	152.499780	0.015485	0.016198
RS	42	1.811786	2.135414	152.444742	0.015479	0.016272
RS	43	1.950925	2.135414	152.980223	0.015534	0.016395
RS	44	2.100191	2.150119	151.767422	0.015410	0.016329
RS	45	2.260319	2.150119	150.855251	0.015318	0.016284
RS	46	2.432102	2.162880	148.275869	0.015056	0.016066
RS	47	2.616387	2.162880	145.775263	0.014802	0.015853
RS	48	2.814084	2.173860	141.725075	0.014391	0.015485
RS	49	3.026170	2.173860	137.584027	0.013970	0.015108
RS	50	3.253691	2.183626	132.036259	0.013407	0.014589
RS	51	3.497771	2.183626	126.327454	0.012827	0.014052
RS	52	3.759615	2.193269	119.369427	0.012121	0.013387
RS	53	4.040516	2.193269	112.320056	0.011405	0.012703
RS	54	4.341860	2.212363	103.844716	0.010544	0.011879
RS	55	4.665137	2.212363	95.925628	0.009740	0.011083
RS	56	5.011941	2.212363	87.651657	0.008900	0.010236
RS	57	5.383985	2.212363	79.162123	0.008038	0.009352
RS	58	5.783107	2.394507	65.701805	0.006671	0.008110
RS	59	6.211277	2.394507	58.705389	0.005961	0.007303
RS	60	6.670608	2.394507	51.761087	0.005256	0.006494
RS	61	7.163369	2.394507	44.991852	0.004568	0.005699
RS	62	7.691994	2.394507	38.514059	0.003911	0.004931
RS	63	8.259091	2.394507	146.094422	0.014834	0.019638
PA	4+25*2+4+6 0.052196975 0.010597960 8.259091129 0.409939069 0.322050620 0.354814280 0.389854529 0.442716255 0.524098093 0.636588019 0.777461283 0.938821150 1.112468481 1.291499158 1.467350591 1.629080997 1.766925909 1.876463409 1.959453634 2.020704970 2.064818552 2.095859085 2.118094656 2.135414206 2.150119497 2.162879813 2.173860149 2.183626059 2.193268734 2.212362645 2.394506651
//
IT	5548
RD	3
LK	-154402.832731
QD	-439.702059 -> -346.211733
RI	0.0524965485
TR	0.048491	0.010433
MT	9.005520
MM	C_pi: 1.453871, n_recomb: 10763.559882
RS	0	0.000000	0.529386	148.760836	0.013821	0.000445
RS	1	0.007424	0.529386	157.503574	0.014633	0.003390
RS	2	0.015398	0.529386	166.580705	0.015476	0.008030
RS	3	0.023965	0.529386	175.977343	0.016349	0.012708
RS	4	0.033168	0.333715	292.939432	0.027216	0.020776
RS	5	0.043054	0.333715	305.183091	0.028353	0.023783
RS	6	0.053674	0.353352	299.870056	0.027860	0.023421
RS	7	0.065082	0.353352	311.545033	0.028944	0.025131
RS	8	0.077338	0.374199	305.199854	0.028355	0.024832
RS	9	0.090502	0.374199	316.134845	0.029371	0.027237
RS	10	0.104645	0.414060	295.712470	0.027473	0.026284
RS	11	0.119837	0.414060	305.832082	0.028414	0.028534
RS	12	0.136157	0.487207	268.902195	0.024983	0.025873
RS	13	0.153689	0.487207	278.311734	0.025857	0.027464
RS	14	0.172522	0.598727	234.651008	0.021801	0.023765
RS	15	0.192753	0.598727	243.418454	0.022615	0.024761
RS	16	0.214486	0.748990	202.115899	0.018778	0.020979
RS	17	0.237832	0.748990	210.241443	0.019533	0.021607
RS	18	0.262912	0.932081	175.932815	0.016345	0.018382
RS	19	0.289853	0.932081	183.439712	0.017043	0.018871
RS	20	0.318795	1.140112	156.494655	0.014539	0.016351
RS	21	0.349885	1.140112	163.452683	0.015186	0.016796
RS	22	0.383283	1.365321	142.630677	0.013251	0.014863
RS	23	0.419161	1.365321	149.129369	0.013855	0.015267
RS	24	0.457701	1.595812	133.426178	0.012396	0.013794
RS	25	0.499104	1.595812	139.557875	0.012966	0.014156
RS	26	0.543579	1.813658	128.413691	0.011930	0.013085
RS	27	0.591356	1.813658	134.264098	0.012474	0.013439
RS	28	0.642681	2.000531	127.192037	0.011817	0.012747
RS	29	0.697815	2.000531	132.824375	0.012340	0.013148
RS	30	0.757042	2.146347	129.150508	0.011999	0.012805
RS	31	0.820666	2.146347	134.584731	0.012504	0.013280
RS	32	0.889014	2.252746	133.429587	0.012396	0.013211
RS	33	0.962435	2.252746	138.626694	0.012879	0.013729
RS	34	1.041307	2.327775	139.122646	0.012925	0.013825
RS	35	1.126034	2.327775	143.980962	0.013377	0.014334
RS	36	1.217051	2.379100	145.456854	0.013514	0.014514
RS	37	1.314825	2.379100	149.815354	0.013919	0.014981
RS	38	1.419857	2.413158	151.702562	0.014094	0.015191
RS	39	1.532687	2.413158	155.346813	0.014433	0.015587
RS	40	1.653893	2.436777	157.018625	0.014588	0.015767
RS	41	1.784096	2.436777	159.696434	0.014837	0.016048
RS	42	1.923966	2.455999	160.534164	0.014915	0.016125
RS	43	2.074219	2.455999	161.983769	0.015049	0.016252
RS	44	2.235626	2.473792	161.558911	0.015010	0.016183
RS	45	2.409016	2.473792	161.538784	0.015008	0.016141
RS	46	2.595277	2.490257	159.640948	0.014832	0.015921
RS	47	2.795366	2.490257	157.955584	0.014675	0.015716
RS	48	3.010310	2.504946	154.467689	0.014351	0.015352
RS	49	3.241209	2.504946	150.999719	0.014029	0.014989
RS	50	3.489250	2.518418	145.836666	0.013549	0.014481
RS	51	3.755705	2.518418	140.590574	0.013062	0.013963
RS	52	4.041941	2.532243	133.758557	0.012427	0.013310
RS	53	4.349426	2.532243	126.903957	0.011790	0.012649
RS	54	4.679738	2.561288	118.034779	0.010966	0.011823
RS	55	5.034571	2.561288	110.046290	0.010224	0.011054
RS	56	5.415745	2.561288	101.525501	0.009432	0.010232
RS	57	5.825217	2.561288	92.612722	0.008604	0.009372
RS	58	6.265087	2.860010	75.448930	0.007010	0.007898
RS	59	6.737612	2.860010	68.467270	0.006361	0.007174
RS	60	7.245215	2.860010	61.358756	0.005701	0.006439
RS	61	7.790501	2.860010	54.253850	0.005041	0.005707
RS	62	8.376268	2.860010	47.283773	0.004393	0.004990
RS	63	9.005520	2.860010	195.188699	0.018134	0.021035
PA	4+25*2+4+6 0.048490686 0.010433112 9.005519832 0.529386401 0.333715317 0.353352321 0.374199389 0.414060239 0.487206836 0.598727285 0.748990171 0.932081108 1.140112141 1.365321352 1.595812127 1.813657566 2.000530791 2.146346755 2.252746326 2.327775062 2.379099656 2.413157846 2.436776875 2.455998539 2.473792450 2.490256600 2.504945529 2.518418207 2.532242765 2.561287579 2.860010477
//
IT	3940
RD	4
LK	-154233.541974
QD	-378.671702 -> -315.708562
RI	0.0399169072
TR	0.045753	0.010490
MT	9.527695
MM	C_pi: 1.581553, n_recomb: 11764.486083
RS	0	0.000000	0.704412	123.879935	0.010530	0.000357
RS	1	0.007519	0.704412	131.732719	0.011197	0.002662
RS	2	0.015603	0.704412	139.967137	0.011897	0.006255
RS	3	0.024295	0.704412	148.583696	0.012630	0.009886
RS	4	0.033640	0.361602	304.908055	0.025918	0.020077
RS	5	0.043689	0.361602	318.535218	0.027076	0.022833
RS	6	0.054492	0.371349	323.472842	0.027496	0.023194
RS	7	0.066108	0.371349	336.710624	0.028621	0.024633
RS	8	0.078598	0.379818	341.978560	0.029069	0.025025
RS	9	0.092026	0.379818	354.476072	0.030131	0.027311
RS	10	0.106464	0.407327	342.143507	0.029083	0.027037
RS	11	0.121988	0.407327	353.638760	0.030060	0.029427
RS	12	0.138679	0.471569	315.729856	0.026838	0.026969
RS	13	0.156625	0.471569	326.360759	0.027741	0.028795
RS	14	0.175920	0.578867	275.118672	0.023386	0.024800
RS	15	0.196666	0.578867	285.041047	0.024229	0.026045
RS	16	0.218971	0.731694	233.992218	0.019890	0.021728
RS	17	0.242954	0.731694	243.206634	0.020673	0.022578
RS	18	0.268740	0.926161	199.988345	0.016999	0.018807
RS	19	0.296465	0.926161	208.481542	0.017721	0.019481
RS	20	0.326275	1.155542	174.383803	0.014823	0.016498
RS	21	0.358326	1.155542	182.208938	0.015488	0.017098
RS	22	0.392786	1.412472	155.871223	0.013249	0.014797
RS	23	0.429838	1.412472	163.124464	0.013866	0.015332
RS	24	0.469676	1.683186	143.315185	0.012182	0.013582
RS	25	0.512508	1.683186	150.110914	0.012760	0.014055
RS	26	0.558562	1.943969	136.136311	0.011572	0.012791
RS	27	0.608078	1.943969	142.593211	0.012121	0.013233
RS	28	0.661317	2.168315	133.842818	0.011377	0.012423
RS	29	0.718559	2.168315	140.061949	0.011905	0.012888
RS	30	0.780105	2.340312	135.673317	0.011532	0.012488
RS	31	0.846278	2.340312	141.708302	0.012045	0.013009
RS	32	0.917427	2.461514	140.530112	0.011945	0.012925
RS	33	0.993926	2.461514	146.363256	0.012441	0.013479
RS	34	1.076176	2.543583	147.252365	0.012517	0.013585
RS	35	1.164611	2.543583	152.788531	0.012987	0.014120
RS	36	1.259694	2.597420	154.896140	0.013166	0.014322
RS	37	1.361927	2.597420	159.967976	0.013598	0.014805
RS	38	1.471847	2.631646	162.612081	0.013822	0.015043
RS	39	1.590031	2.631646	166.987106	0.014194	0.015450
RS	40	1.717102	2.655315	169.404174	0.014400	0.015653
RS	41	1.853726	2.655315	172.802382	0.014688	0.015945
RS	42	2.000623	2.676290	174.236832	0.014810	0.016037
RS	43	2.158566	2.676290	176.363851	0.014991	0.016175
RS	44	2.328383	2.697832	176.337172	0.014989	0.016113
RS	45	2.510969	2.697832	176.916931	0.015038	0.016084
RS	46	2.707283	2.719111	175.248628	0.014896	0.015869
RS	47	2.918357	2.719111	174.047157	0.014794	0.015682
RS	48	3.145302	2.738821	170.643374	0.014505	0.015326
RS	49	3.389310	2.738821	167.500211	0.014238	0.014984
RS	50	3.651665	2.757390	162.248795	0.013791	0.014486
RS	51	3.933746	2.757390	157.126465	0.013356	0.013991
RS	52	4.237036	2.776807	149.979591	0.012749	0.013349
RS	53	4.563130	2.776807	143.017289	0.012157	0.012711
RS	54	4.913742	2.817872	133.312771	0.011332	0.011877
RS	55	5.290716	2.817872	125.022509	0.010627	0.011133
RS	56	5.696034	2.817872	116.049409	0.009864	0.010335
RS	57	6.131828	2.817872	106.537079	0.009056	0.009495
RS	58	6.600387	3.240772	84.996564	0.007225	0.007797
RS	59	7.104177	3.240772	77.991812	0.006629	0.007139
RS	60	7.645846	3.240772	70.716848	0.006011	0.006463
RS	61	8.228242	3.240772	63.304466	0.005381	0.005780
RS	62	8.854428	3.240772	55.894045	0.004751	0.005102
RS	63	9.527695	3.240772	246.413527	0.020946	0.022652
PA	4+25*2+4+6 0.045753386 0.010490095 9.527694771 0.704411781 0.361602316 0.371348900 0.379818218 0.407326769 0.471569025 0.578867082 0.731694288 0.926161022 1.155542498 1.412471980 1.683186210 1.943968541 2.168315177 2.340312493 2.461513617 2.543582575 2.597420398 2.631646145 2.655314763 2.676290442 2.697831969 2.719110863 2.738821444 2.757390006 2.776807448 2.817871644 3.240772236
//
IT	4442
RD	5
LK	-154113.347169
QD	-342.546867 -> -291.144123
RI	0.0302319414
TR	0.043501	0.010631
MT	9.935816
MM	C_pi: 1.692706, n_recomb: 12750.977494
RS	0	0.000000	0.920640	103.754745	0.008137	0.000294
RS	1	0.007590	0.920640	110.682984	0.008680	0.002150
RS	2	0.015755	0.920640	117.997583	0.009254	0.005000
RS	3	0.024541	0.920640	125.708150	0.009859	0.007863
RS	4	0.033993	0.391970	311.990134	0.024468	0.019501
RS	5	0.044163	0.391970	326.770184	0.025627	0.022001
RS	6	0.055104	0.395455	338.587732	0.026554	0.022811
RS	7	0.066876	0.395455	353.226984	0.027702	0.023947
RS	8	0.079542	0.393448	369.481547	0.028977	0.024915
RS	9	0.093168	0.393448	383.519376	0.030078	0.026983
RS	10	0.107829	0.409504	381.739694	0.029938	0.027449
RS	11	0.123603	0.409504	394.654143	0.030951	0.029829
RS	12	0.140574	0.465332	358.922333	0.028149	0.027786
RS	13	0.158833	0.465332	370.793085	0.029080	0.029695
RS	14	0.178477	0.567808	314.234373	0.024644	0.025656
RS	15	0.199613	0.567808	325.311672	0.025513	0.027018
RS	16	0.222352	0.720722	265.755921	0.020842	0.022385
RS	17	0.246818	0.720722	276.066339	0.021651	0.023353
RS	18	0.273140	0.921894	224.556446	0.017611	0.019204
RS	19	0.301461	0.921894	234.055569	0.018356	0.019979
RS	20	0.331930	1.165956	193.140626	0.015147	0.016661
RS	21	0.364712	1.165956	201.860278	0.015831	0.017345
RS	22	0.399983	1.446485	170.217697	0.013349	0.014774
RS	23	0.437930	1.446485	178.255265	0.013980	0.015382
RS	24	0.478757	1.748733	154.495059	0.012116	0.013429
RS	25	0.522683	1.748733	161.982874	0.012704	0.013963
RS	26	0.569943	2.044169	145.307340	0.011396	0.012563
RS	27	0.620789	2.044169	152.394330	0.011952	0.013054
RS	28	0.675495	2.298757	142.076258	0.011142	0.012166
RS	29	0.734353	2.298757	148.899339	0.011677	0.012664
RS	30	0.797677	2.490903	143.889589	0.011285	0.012233
RS	31	0.865808	2.490903	150.534154	0.011806	0.012773
RS	32	0.939110	2.622061	149.407928	0.011717	0.012690
RS	33	1.017976	2.622061	155.875023	0.012225	0.013257
RS	34	1.102827	2.707609	157.202465	0.012329	0.013382
RS	35	1.194118	2.707609	163.399981	0.012815	0.013929
RS	36	1.292337	2.761691	166.143662	0.013030	0.014158
RS	37	1.398011	2.761691	171.894206	0.013481	0.014652
RS	38	1.511706	2.794874	175.257000	0.013745	0.014918
RS	39	1.634029	2.794874	180.307080	0.014141	0.015336
RS	40	1.765637	2.818101	183.388050	0.014382	0.015565
RS	41	1.907233	2.818101	187.428333	0.014699	0.015871
RS	42	2.059576	2.840789	189.332097	0.014848	0.015980
RS	43	2.223481	2.840789	192.036525	0.015061	0.016136
RS	44	2.399826	2.866320	192.239248	0.015076	0.016083
RS	45	2.589555	2.866320	193.301523	0.015160	0.016078
RS	46	2.793684	2.892841	191.668197	0.015032	0.015868
RS	47	3.013306	2.892841	190.823622	0.014965	0.015706
RS	48	3.249597	2.918112	187.302481	0.014689	0.015355
RS	49	3.503821	2.918112	184.357953	0.014458	0.015040
RS	50	3.777340	2.942380	178.824973	0.014024	0.014548
RS	51	4.071618	2.942380	173.713245	0.013624	0.014081
RS	52	4.388231	2.968056	166.077821	0.013025	0.013443
RS	53	4.728874	2.968056	158.920338	0.012463	0.012831
RS	54	5.095371	3.022251	148.194781	0.011622	0.011981
RS	55	5.489684	3.022251	139.558389	0.010945	0.011263
RS	56	5.913924	3.022251	130.103868	0.010203	0.010486
RS	57	6.370363	3.022251	119.978346	0.009409	0.009662
RS	58	6.861443	3.574759	93.676784	0.007347	0.007743
RS	59	7.389796	3.574759	86.707315	0.006800	0.007143
RS	60	7.958248	3.574759	79.345257	0.006223	0.006517
RS	61	8.569845	3.574759	71.721860	0.005625	0.005877
RS	62	9.227860	3.574759	63.979789	0.005018	0.005232
RS	63	9.935816	3.574759	297.947554	0.023367	0.024363
PA	4+25*2+4+6 0.043501324 0.010630518 9.935815821 0.920639776 0.391969709 0.395454903 0.393447578 0.409504460 0.465332487 0.567808403 0.720722111 0.921894013 1.165955953 1.446484696 1.748732613 2.044168824 2.298757229 2.490902975 2.622061454 2.707609322 2.761691305 2.794874182 2.818101489 2.840789339 2.866320398 2.892841285 2.918111788 2.942380438 2.968055633 3.022251290 3.574759098
//
IT	4785
RD	6
LK	-154013.282115
QD	-313.991835 -> -269.013099
RI	0.0233606387
TR	0.041539	0.010799
MT	10.283582
MM	C_pi: 1.792817, n_recomb: 13710.135989
RS	0	0.000000	1.171523	88.356934	0.006445	0.000247
RS	1	0.007648	1.171523	94.475964	0.006891	0.001777
RS	2	0.015881	1.171523	100.966743	0.007364	0.004090
RS	3	0.024743	1.171523	107.843651	0.007866	0.006400
RS	4	0.034283	0.420277	318.400395	0.023224	0.019047
RS	5	0.044553	0.420277	334.185526	0.024375	0.021353
RS	6	0.055608	0.421312	349.227483	0.025472	0.022350
RS	7	0.067509	0.421312	365.097271	0.026630	0.023235
RS	8	0.080320	0.410694	390.516777	0.028484	0.024615
RS	9	0.094111	0.410694	406.014159	0.029614	0.026465
RS	10	0.108956	0.416064	415.675418	0.030319	0.027617
RS	11	0.124937	0.416064	430.015520	0.031365	0.029937
RS	12	0.142140	0.464087	398.517054	0.029067	0.028378
RS	13	0.160658	0.464087	411.632423	0.030024	0.030313
RS	14	0.180593	0.561879	351.472813	0.025636	0.026353
RS	15	0.202053	0.561879	363.691077	0.026527	0.027776
RS	16	0.225153	0.713990	296.651380	0.021637	0.022952
RS	17	0.250021	0.713990	308.043089	0.022468	0.023989
RS	18	0.276790	0.919660	248.767485	0.018145	0.019563
RS	19	0.305606	0.919660	259.264761	0.018910	0.020399
RS	20	0.336627	1.174887	211.813394	0.015449	0.016822
RS	21	0.370019	1.174887	221.425078	0.016150	0.017557
RS	22	0.405966	1.474453	184.645104	0.013468	0.014773
RS	23	0.444662	1.474453	193.466480	0.014111	0.015423
RS	24	0.486317	1.803167	165.870606	0.012098	0.013311
RS	25	0.531158	1.803167	174.049429	0.012695	0.013881
RS	26	0.579428	2.128401	154.760910	0.011288	0.012376
RS	27	0.631390	2.128401	162.474954	0.011851	0.012896
RS	28	0.687325	2.409107	150.657122	0.010989	0.011951
RS	29	0.747539	2.409107	158.078570	0.011530	0.012467
RS	30	0.812358	2.618188	152.496900	0.011123	0.012015
RS	31	0.882134	2.618188	159.742624	0.011651	0.012564
RS	32	0.957247	2.756900	158.704886	0.011576	0.012486
RS	33	1.038104	2.756900	165.794258	0.012093	0.013057
RS	34	1.125145	2.844255	167.583168	0.012223	0.013203
RS	35	1.218842	2.844255	174.426154	0.012722	0.013755
RS	36	1.319706	2.897590	177.810599	0.012969	0.014011
RS	37	1.428283	2.897590	184.218550	0.013437	0.014513
RS	38	1.545165	2.929233	188.287549	0.013733	0.014806
RS	39	1.670985	2.929233	193.984981	0.014149	0.015235
RS	40	1.806428	2.951734	197.704073	0.014420	0.015489
RS	41	1.952230	2.951734	202.351681	0.014759	0.015811
RS	42	2.109182	2.975880	204.684064	0.014929	0.015938
RS	43	2.278138	2.975880	207.924131	0.015166	0.016117
RS	44	2.460015	3.005172	208.297330	0.015193	0.016074
RS	45	2.655802	3.005172	209.794791	0.015302	0.016095
RS	46	2.866563	3.036744	208.125771	0.015180	0.015892
RS	47	3.093442	3.036744	207.588217	0.015141	0.015759
RS	48	3.337673	3.067457	203.873921	0.014870	0.015413
RS	49	3.600582	3.067457	201.080088	0.014667	0.015127
RS	50	3.883598	3.097379	195.191143	0.014237	0.014641
RS	51	4.188260	3.097379	190.049504	0.013862	0.014201
RS	52	4.516221	3.129364	181.855493	0.013264	0.013566
RS	53	4.869264	3.129364	174.476020	0.012726	0.012979
RS	54	5.249308	3.197055	162.636062	0.011862	0.012109
RS	55	5.658417	3.197055	153.650862	0.011207	0.011415
RS	56	6.098814	3.197055	143.720633	0.010483	0.010658
RS	57	6.572893	3.197055	132.995813	0.009701	0.009850
RS	58	7.083228	3.883835	101.637377	0.007413	0.007711
RS	59	7.632593	3.883835	94.758688	0.006912	0.007162
RS	60	8.223973	3.883835	87.379511	0.006373	0.006581
RS	61	8.860581	3.883835	79.626946	0.005808	0.005979
RS	62	9.545876	3.883835	71.643598	0.005226	0.005365
RS	63	10.283582	3.883835	349.983032	0.025527	0.026108
PA	4+25*2+4+6 0.041539205 0.010799215 10.283582072 1.171522930 0.420276955 0.421311574 0.410693854 0.416063867 0.464086809 0.561879473 0.713989673 0.919659999 1.174887073 1.474452868 1.803167038 2.128401093 2.409106569 2.618187562 2.756899662 2.844254926 2.897590381 2.929232984 2.951733916 2.975879604 3.005172416 3.036743845 3.067456937 3.097379473 3.129364204 3.197055031 3.883835093
//
IT	4394
RD	7
LK	-153925.182885
QD	-289.093517 -> -248.790886
RI	0.0184977437
TR	0.039778	0.010972
MT	10.597628
MM	C_pi: 1.886260, n_recomb: 14646.382708
RS	0	0.000000	1.454427	76.533459	0.005225	0.000211
RS	1	0.007699	1.454427	81.977376	0.005597	0.001494
RS	2	0.015990	1.454427	87.771669	0.005993	0.003409
RS	3	0.024920	1.454427	93.933034	0.006413	0.005311
RS	4	0.034538	0.445085	325.702686	0.022238	0.018700
RS	5	0.044895	0.445085	342.423617	0.023379	0.020873
RS	6	0.056051	0.447309	357.573426	0.024414	0.021857
RS	7	0.068065	0.447309	374.536739	0.025572	0.022555
RS	8	0.081004	0.429817	407.139331	0.027798	0.024200
RS	9	0.094939	0.429817	424.003239	0.028949	0.025861
RS	10	0.109947	0.425069	445.252367	0.030400	0.027616
RS	11	0.126110	0.425069	461.011109	0.031476	0.029866
RS	12	0.143518	0.465781	435.120186	0.029708	0.028802
RS	13	0.162266	0.465781	449.487503	0.030689	0.030740
RS	14	0.182457	0.559169	387.037137	0.026425	0.026927
RS	15	0.204203	0.559169	400.388836	0.027337	0.028385
RS	16	0.227623	0.710157	326.680116	0.022304	0.023445
RS	17	0.252846	0.710157	339.141304	0.023155	0.024529
RS	18	0.280011	0.919174	272.514480	0.018606	0.019889
RS	19	0.309268	0.919174	284.001358	0.019391	0.020766
RS	20	0.340776	1.183571	230.216690	0.015718	0.016977
RS	21	0.374711	1.183571	240.714770	0.016435	0.017746
RS	22	0.411258	1.499468	198.907301	0.013581	0.014785
RS	23	0.450619	1.499468	208.507536	0.014236	0.015462
RS	24	0.493010	1.851630	177.142976	0.012095	0.013216
RS	25	0.538665	1.851630	186.006800	0.012700	0.013810
RS	26	0.587834	2.203833	164.153525	0.011208	0.012217
RS	27	0.640789	2.203833	172.486903	0.011777	0.012755
RS	28	0.697821	2.508441	159.200477	0.010870	0.011765
RS	29	0.759244	2.508441	167.210921	0.011417	0.012291
RS	30	0.825395	2.732943	161.073584	0.010997	0.011824
RS	31	0.896640	2.732943	168.909948	0.011533	0.012375
RS	32	0.973369	2.878224	167.969530	0.011468	0.012303
RS	33	1.056006	2.878224	175.670165	0.011994	0.012874
RS	34	1.145005	2.966781	177.925529	0.012148	0.013038
RS	35	1.240855	2.966781	185.402841	0.012659	0.013593
RS	36	1.344085	3.019062	189.428208	0.012933	0.013873
RS	37	1.455263	3.019062	196.482409	0.013415	0.014382
RS	38	1.574999	3.049026	201.255118	0.013741	0.014701
RS	39	1.703955	3.049026	207.588802	0.014173	0.015140
RS	40	1.842838	3.070622	211.946497	0.014471	0.015417
RS	41	1.992413	3.070622	217.190232	0.014829	0.015756
RS	42	2.153504	3.095882	219.954556	0.015018	0.015901
RS	43	2.326997	3.095882	223.718464	0.015275	0.016104
RS	44	2.513847	3.128451	224.263650	0.015312	0.016073
RS	45	2.715082	3.128451	226.183526	0.015443	0.016123
RS	46	2.931810	3.164565	224.474291	0.015326	0.015928
RS	47	3.165223	3.164565	224.230375	0.015310	0.015824
RS	48	3.416607	3.200248	220.313516	0.015042	0.015486
RS	49	3.687344	3.200248	217.657472	0.014861	0.015229
RS	50	3.978924	3.235421	211.398513	0.014433	0.014749
RS	51	4.292953	3.235421	206.216399	0.014080	0.014336
RS	52	4.631158	3.273423	197.443457	0.013481	0.013703
RS	53	4.995401	3.273423	189.836638	0.012961	0.013140
RS	54	5.387686	3.354530	176.831086	0.012073	0.012249
RS	55	5.810173	3.354530	167.503568	0.011437	0.011578
RS	56	6.265186	3.354530	157.108185	0.010727	0.010839
RS	57	6.755230	3.354530	145.798383	0.009955	0.010044
RS	58	7.283001	4.179912	109.113643	0.007450	0.007690
RS	59	7.851404	4.179912	102.366710	0.006989	0.007186
RS	60	8.463568	4.179912	95.021970	0.006488	0.006647
RS	61	9.122861	4.179912	87.200631	0.005954	0.006080
RS	62	9.832912	4.179912	79.042908	0.005397	0.005495
RS	63	10.597628	4.179912	403.085035	0.027521	0.027858
PA	4+25*2+4+6 0.039777584 0.010972422 10.597627850 1.454426608 0.445085326 0.447308652 0.429817444 0.425069400 0.465781035 0.559168875 0.710157491 0.919174110 1.183570635 1.499468238 1.851629766 2.203832575 2.508441411 2.732942820 2.878223705 2.966780941 3.019062051 3.049025669 3.070622323 3.095882439 3.128451145 3.164564553 3.200247572 3.235420719 3.273422781 3.354530212 4.179912302
//
IT	4780
RD	8
LK	-153846.091391
QD	-266.819256 -> -230.373267
RI	0.0149790134
TR	0.038171	0.011140
MT	10.891126
MM	C_pi: 1.975720, n_recomb: 15565.203943
RS	0	0.000000	1.769783	67.230702	0.004319	0.000182
RS	1	0.007745	1.769783	72.112484	0.004633	0.001272
RS	2	0.016090	1.769783	77.321785	0.004968	0.002881
RS	3	0.025081	1.769783	82.876267	0.005324	0.004476
RS	4	0.034769	0.466217	334.304542	0.021478	0.018438
RS	5	0.045207	0.466217	351.939184	0.022611	0.020527
RS	6	0.056453	0.472846	364.720090	0.023432	0.021356
RS	7	0.068571	0.472846	382.674054	0.024585	0.021921
RS	8	0.081627	0.450061	420.657634	0.027026	0.023718
RS	9	0.095694	0.450061	438.797751	0.028191	0.025221
RS	10	0.110851	0.435581	471.469144	0.030290	0.027498
RS	11	0.127181	0.435581	488.633192	0.031393	0.029681
RS	12	0.144777	0.469318	469.335254	0.030153	0.029103
RS	13	0.163735	0.469318	484.964796	0.031157	0.031036
RS	14	0.184161	0.558546	421.263136	0.027064	0.027406
RS	15	0.206170	0.558546	435.747950	0.027995	0.028889
RS	16	0.229883	0.708277	356.030080	0.022873	0.023881
RS	17	0.255433	0.708277	369.554957	0.023742	0.025000
RS	18	0.282961	0.919938	295.897140	0.019010	0.020188
RS	19	0.312622	0.919938	308.369098	0.019811	0.021097
RS	20	0.344580	1.192215	248.388134	0.015958	0.017128
RS	21	0.379013	1.192215	259.769520	0.016689	0.017921
RS	22	0.416113	1.522692	212.989564	0.013684	0.014806
RS	23	0.456087	1.522692	223.365166	0.014350	0.015503
RS	24	0.499156	1.896376	188.256030	0.012095	0.013140
RS	25	0.545561	1.896376	197.799603	0.012708	0.013749
RS	26	0.595560	2.273867	173.394508	0.011140	0.012080
RS	27	0.649432	2.273867	182.339882	0.011715	0.012630
RS	28	0.707476	2.601236	167.588684	0.010767	0.011599
RS	29	0.770016	2.601236	176.179140	0.011319	0.012132
RS	30	0.837400	2.840590	169.479145	0.010888	0.011652
RS	31	0.910002	2.840590	177.896393	0.011429	0.012203
RS	32	0.988228	2.992235	177.042296	0.011374	0.012136
RS	33	1.072512	2.992235	185.344839	0.011908	0.012705
RS	34	1.163324	3.081969	188.056988	0.012082	0.012885
RS	35	1.261170	3.081969	196.160755	0.012603	0.013441
RS	36	1.366594	3.133268	200.819403	0.012902	0.013742
RS	37	1.480183	3.133268	208.514348	0.013396	0.014256
RS	38	1.602569	3.161615	213.989233	0.013748	0.014598
RS	39	1.734435	3.161615	220.956778	0.014196	0.015047
RS	40	1.876514	3.182199	225.964636	0.014517	0.015347
RS	41	2.029596	3.182199	231.805429	0.014893	0.015701
RS	42	2.194536	3.208211	235.027069	0.015100	0.015866
RS	43	2.372249	3.208211	239.318362	0.015375	0.016092
RS	44	2.563727	3.243499	240.067469	0.015423	0.016076
RS	45	2.770036	3.243499	242.414672	0.015574	0.016153
RS	46	2.992322	3.283521	240.696603	0.015464	0.015970
RS	47	3.231826	3.283521	240.751461	0.015467	0.015894
RS	48	3.489879	3.323536	236.659753	0.015204	0.015566
RS	49	3.767918	3.323536	234.145997	0.015043	0.015337
RS	50	4.067492	3.363384	227.536440	0.014618	0.014864
RS	51	4.390268	3.363384	222.317534	0.014283	0.014477
RS	52	4.738043	3.406933	212.972641	0.013683	0.013847
RS	53	5.112754	3.406933	205.142252	0.013180	0.013306
RS	54	5.516487	3.501128	190.943098	0.012267	0.012394
RS	55	5.951489	3.501128	181.281536	0.011647	0.011744
RS	56	6.420182	3.501128	170.430829	0.010949	0.011022
RS	57	6.925176	3.501128	158.547097	0.010186	0.010238
RS	58	7.469282	4.469125	116.278198	0.007470	0.007673
RS	59	8.055530	4.469125	109.692644	0.007047	0.007211
RS	60	8.687184	4.469125	102.420119	0.006580	0.006710
RS	61	9.367759	4.469125	94.574738	0.006076	0.006175
RS	62	10.101046	4.469125	86.292655	0.005544	0.005618
RS	63	10.891126	4.469125	457.693065	0.029405	0.029596
PA	4+25*2+4+6 0.038171365 0.011140000 10.891125997 1.769782669 0.466216751 0.472846270 0.450061055 0.435581048 0.469317782 0.558546022 0.708277420 0.919938061 1.192214533 1.522691508 1.896376450 2.273867231 2.601235952 2.840589766 2.992235374 3.081969145 3.133268476 3.161614813 3.182199215 3.208211499 3.243499168 3.283520620 3.323535918 3.363383751 3.406932694 3.501128313 4.469125274
//
IT	4506
RD	9
LK	-153774.522035
QD	-246.760774 -> -213.652765
RI	0.0123546644
TR	0.036695	0.011298
MT	11.170754
MM	C_pi: 2.062725, n_recomb: 16470.401963
RS	0	0.000000	2.120877	59.675972	0.003623	0.000158
RS	1	0.007788	2.120877	64.081579	0.003891	0.001093
RS	2	0.016183	2.120877	68.792234	0.004177	0.002460
RS	3	0.025231	2.120877	73.825808	0.004482	0.003815
RS	4	0.034984	0.483992	344.170532	0.020896	0.018243
RS	5	0.045497	0.483992	362.720428	0.022023	0.020286
RS	6	0.056828	0.497756	371.177877	0.022536	0.020863
RS	7	0.069042	0.497756	390.044356	0.023682	0.021334
RS	8	0.082207	0.471071	431.884850	0.026222	0.023198
RS	9	0.096398	0.471071	451.216973	0.027396	0.024571
RS	10	0.111693	0.447098	495.023987	0.030055	0.027300
RS	11	0.128180	0.447098	513.575831	0.031182	0.029421
RS	12	0.145951	0.474065	501.627430	0.030456	0.029310
RS	13	0.165106	0.474065	518.530490	0.031483	0.031237
RS	14	0.185752	0.559308	454.444971	0.027592	0.027814
RS	15	0.208007	0.559308	470.067243	0.028540	0.029314
RS	16	0.231995	0.707691	384.895655	0.023369	0.024275
RS	17	0.257850	0.707691	399.482969	0.024255	0.025421
RS	18	0.285720	0.921488	319.046941	0.019371	0.020469
RS	19	0.315760	0.921488	332.503060	0.020188	0.021404
RS	20	0.348140	1.200708	266.410925	0.016175	0.017277
RS	21	0.383041	1.200708	278.675339	0.016920	0.018089
RS	22	0.420661	1.544488	226.938354	0.013779	0.014836
RS	23	0.461210	1.544488	238.088029	0.014456	0.015547
RS	24	0.504918	1.938350	199.225611	0.012096	0.013078
RS	25	0.552029	1.938350	209.445351	0.012716	0.013699
RS	26	0.602810	2.340064	182.475412	0.011079	0.011960
RS	27	0.657545	2.340064	192.026714	0.011659	0.012518
RS	28	0.716543	2.689652	175.793763	0.010673	0.011451
RS	29	0.780136	2.689652	184.956243	0.011230	0.011987
RS	30	0.848682	2.943786	177.671979	0.010787	0.011495
RS	31	0.922566	2.943786	186.661286	0.011333	0.012044
RS	32	1.002204	3.102007	185.869179	0.011285	0.011980
RS	33	1.088044	3.102007	194.765340	0.011825	0.012547
RS	34	1.180570	3.193206	197.913266	0.012016	0.012740
RS	35	1.280301	3.193206	206.637171	0.012546	0.013296
RS	36	1.387800	3.243802	211.913774	0.012866	0.013615
RS	37	1.503671	3.243802	220.246452	0.013372	0.014133
RS	38	1.628566	3.270708	226.418963	0.013747	0.014495
RS	39	1.763188	3.270708	234.021859	0.014209	0.014954
RS	40	1.908294	3.290234	239.693735	0.014553	0.015274
RS	41	2.064701	3.290234	246.138129	0.014944	0.015644
RS	42	2.233290	3.316674	249.850792	0.015170	0.015829
RS	43	2.415008	3.316674	254.680421	0.015463	0.016076
RS	44	2.610878	3.354123	255.680762	0.015524	0.016077
RS	45	2.822003	3.354123	258.468991	0.015693	0.016180
RS	46	3.049571	3.397385	256.793096	0.015591	0.016011
RS	47	3.294861	3.397385	257.161220	0.015614	0.015964
RS	48	3.559255	3.441048	252.942458	0.015357	0.015648
RS	49	3.844241	3.441048	250.584430	0.015214	0.015445
RS	50	4.151421	3.484912	243.663834	0.014794	0.014981
RS	51	4.482524	3.484912	238.419020	0.014476	0.014619
RS	52	4.839414	3.533450	228.525581	0.013875	0.013993
RS	53	5.224099	3.533450	220.479724	0.013386	0.013473
RS	54	5.638744	3.640265	205.073455	0.012451	0.012541
RS	55	6.085681	3.640265	195.086187	0.011845	0.011910
RS	56	6.567426	3.640265	183.788669	0.011159	0.011203
RS	57	7.086689	3.640265	171.339360	0.010403	0.010431
RS	58	7.646393	4.754498	123.239043	0.007482	0.007659
RS	59	8.249688	4.754498	116.836826	0.007094	0.007236
RS	60	8.899967	4.754498	109.665089	0.006658	0.006769
RS	61	9.600890	4.754498	101.830013	0.006183	0.006265
RS	62	10.356402	4.754498	93.462440	0.005675	0.005733
RS	63	11.170754	4.754498	514.054494	0.031211	0.031312
PA	4+25*2+4+6 0.036694557 0.011297872 11.170753695 2.120877207 0.483992394 0.497756269 0.471070752 0.447097665 0.474064777 0.559307741 0.707691116 0.921488288 1.200707806 1.544487943 1.938349614 2.340063741 2.689651719 2.943786317 3.102006925 3.193205912 3.243801936 3.270707870 3.290234408 3.316674308 3.354123163 3.397384924 3.441047757 3.484912265 3.533449562 3.640265121 4.754498038
//
IT	4448
RD	10
LK	-153709.489245
QD	-228.652118 -> -198.488978
RI	0.0103400116
TR	0.035330	0.011445
MT	11.439898
MM	C_pi: 2.148092, n_recomb: 17364.123744
RS	0	0.000000	2.513005	53.353499	0.003073	0.000137
RS	1	0.007828	2.513005	57.346994	0.003303	0.000945
RS	2	0.016270	2.513005	61.624007	0.003549	0.002117
RS	3	0.025372	2.513005	66.202174	0.003813	0.003278
RS	4	0.035187	0.498898	355.112397	0.020451	0.018100
RS	5	0.045770	0.498898	374.588680	0.021573	0.020122
RS	6	0.057181	0.522031	377.179829	0.021722	0.020383
RS	7	0.069486	0.522031	396.896917	0.022857	0.020791
RS	8	0.082754	0.492682	441.319777	0.025416	0.022659
RS	9	0.097061	0.492682	461.765208	0.026593	0.023925
RS	10	0.112488	0.459333	516.388167	0.029739	0.027046
RS	11	0.129122	0.459333	536.306512	0.030886	0.029110
RS	12	0.147059	0.479635	532.323499	0.030657	0.029448
RS	13	0.166400	0.479635	550.510527	0.031704	0.031367
RS	14	0.187255	0.561002	486.797512	0.028035	0.028166
RS	15	0.209742	0.561002	503.563732	0.029000	0.029681
RS	16	0.233990	0.707950	413.425919	0.023809	0.024635
RS	17	0.260137	0.707950	429.076884	0.024711	0.025806
RS	18	0.288330	0.923464	342.072800	0.019700	0.020735
RS	19	0.318730	0.923464	356.514299	0.020532	0.021693
RS	20	0.351510	1.208867	284.362150	0.016376	0.017424
RS	21	0.386856	1.208867	297.511165	0.017134	0.018253
RS	22	0.424969	1.564932	240.803803	0.013868	0.014873
RS	23	0.466066	1.564932	252.727815	0.014555	0.015597
RS	24	0.510381	1.977929	210.080907	0.012099	0.013029
RS	25	0.558164	1.977929	220.974498	0.012726	0.013658
RS	26	0.609688	2.403124	191.409422	0.011023	0.011854
RS	27	0.665246	2.403124	201.561566	0.011608	0.012418
RS	28	0.725152	2.774681	183.818105	0.010586	0.011315
RS	29	0.789749	2.774681	193.545378	0.011146	0.011854
RS	30	0.859403	3.043798	185.644774	0.010691	0.011349
RS	31	0.934509	3.043798	195.197827	0.011241	0.011897
RS	32	1.015495	3.209027	194.434142	0.011197	0.011834
RS	33	1.102821	3.209027	203.915958	0.011744	0.012398
RS	34	1.196983	3.302142	207.470627	0.011948	0.012601
RS	35	1.298517	3.302142	216.808663	0.012486	0.013157
RS	36	1.407999	3.352413	222.681907	0.012824	0.013490
RS	37	1.526052	3.352413	231.649853	0.013341	0.014013
RS	38	1.653347	3.378130	238.510453	0.013736	0.014393
RS	39	1.790607	3.378130	246.751270	0.014210	0.014860
RS	40	1.938612	3.396606	253.098911	0.014576	0.015200
RS	41	2.098204	3.396606	260.155380	0.014982	0.015584
RS	42	2.270289	3.423185	264.395480	0.015227	0.015789
RS	43	2.455846	3.423185	269.777335	0.015536	0.016056
RS	44	2.655929	3.462272	271.082621	0.015612	0.016076
RS	45	2.871676	3.462272	274.329457	0.015799	0.016204
RS	46	3.104312	3.508120	272.756781	0.015708	0.016051
RS	47	3.355160	3.508120	273.457121	0.015748	0.016029
RS	48	3.625645	3.554730	269.171501	0.015502	0.015728
RS	49	3.917305	3.554730	266.987036	0.015376	0.015551
RS	50	4.231798	3.601936	259.806400	0.014962	0.015099
RS	51	4.570911	3.601936	254.550271	0.014660	0.014759
RS	52	4.936571	3.654867	244.142119	0.014060	0.014139
RS	53	5.330856	3.654867	235.891146	0.013585	0.013639
RS	54	5.756008	3.773739	219.275384	0.012628	0.012688
RS	55	6.214443	3.773739	208.970420	0.012035	0.012075
RS	56	6.708766	3.773739	197.233578	0.011359	0.011382
RS	57	7.241787	3.773739	184.225326	0.010610	0.010620
RS	58	7.816535	5.037362	130.059210	0.007490	0.007646
RS	59	8.436277	5.037362	123.857140	0.007133	0.007258
RS	60	9.104535	5.037362	116.808607	0.006727	0.006824
RS	61	9.825108	5.037362	109.011252	0.006278	0.006349
RS	62	10.602090	5.037362	100.589660	0.005793	0.005842
RS	63	11.439898	5.037362	572.261991	0.032957	0.033000
PA	4+25*2+4+6 0.035330303 0.011444803 11.439897679 2.513004744 0.498898140 0.522030869 0.492682280 0.459333226 0.479635143 0.561001812 0.707949605 0.923463829 1.208866531 1.564932330 1.977929009 2.403123720 2.774680620 3.043797612 3.209026543 3.302141613 3.352412702 3.378129658 3.396606236 3.423184501 3.462271800 3.508119981 3.554730291 3.601936260 3.654867073 3.773738778 5.037361949
//
IT	4198
RD	11
LK	-153650.231249
QD	-212.272641 -> -184.730641
RI	0.0087514826
TR	0.034066	0.011581
MT	11.700340
MM	C_pi: 2.232254, n_recomb: 18247.497446
RS	0	0.000000	2.953481	47.919619	0.002626	0.000120
RS	1	0.007867	2.953481	51.548840	0.002825	0.000820
RS	2	0.016352	2.953481	55.441055	0.003038	0.001830
RS	3	0.025505	2.953481	59.613388	0.003267	0.002833
RS	4	0.035378	0.511418	366.923083	0.020108	0.017996
RS	5	0.046028	0.511418	387.339603	0.021227	0.020017
RS	6	0.057515	0.545718	382.832410	0.020980	0.019922
RS	7	0.069907	0.545718	403.348767	0.022104	0.020287
RS	8	0.083273	0.514810	449.291158	0.024622	0.022113
RS	9	0.097690	0.514810	470.775757	0.025799	0.023289
RS	10	0.113242	0.472122	535.877646	0.029367	0.026753
RS	11	0.130017	0.472122	557.137630	0.030532	0.028766
RS	12	0.148111	0.485788	561.642253	0.030779	0.029532
RS	13	0.167629	0.485788	581.121885	0.031847	0.031444
RS	14	0.188683	0.563336	518.465418	0.028413	0.028474
RS	15	0.211393	0.563336	536.382716	0.029395	0.030002
RS	16	0.235889	0.708754	441.723909	0.024207	0.024970
RS	17	0.262312	0.708754	458.440817	0.025123	0.026162
RS	18	0.290814	0.925620	365.050989	0.020006	0.020991
RS	19	0.321558	0.925620	380.480092	0.020851	0.021969
RS	20	0.354720	1.216542	302.300365	0.016567	0.017571
RS	21	0.390492	1.216542	316.336558	0.017336	0.018416
RS	22	0.429077	1.584018	254.627795	0.013954	0.014917
RS	23	0.470697	1.584018	267.327369	0.014650	0.015651
RS	24	0.515592	2.015272	220.850004	0.012103	0.012990
RS	25	0.564019	2.015272	232.415974	0.012737	0.013627
RS	26	0.616255	2.463374	200.214057	0.010972	0.011760
RS	27	0.672600	2.463374	210.962634	0.011561	0.012329
RS	28	0.733378	2.856812	191.671459	0.010504	0.011192
RS	29	0.798937	2.856812	201.956762	0.011068	0.011732
RS	30	0.869653	3.141236	193.402444	0.010599	0.011213
RS	31	0.945932	3.141236	203.511174	0.011153	0.011760
RS	32	1.028212	3.313998	202.737817	0.011110	0.011696
RS	33	1.116965	3.313998	212.797305	0.011662	0.012258
RS	34	1.212699	3.409550	216.724824	0.011877	0.012467
RS	35	1.315965	3.409550	226.670721	0.012422	0.013024
RS	36	1.427354	3.459932	233.114050	0.012775	0.013368
RS	37	1.547506	3.459932	242.714405	0.013301	0.013894
RS	38	1.677109	3.484746	250.249288	0.013714	0.014289
RS	39	1.816908	3.484746	259.130263	0.014201	0.014764
RS	40	1.967705	3.502221	266.161699	0.014586	0.015123
RS	41	2.130364	3.502221	273.838710	0.015007	0.015520
RS	42	2.305819	3.528700	278.640734	0.015270	0.015744
RS	43	2.495077	3.528700	284.589288	0.015596	0.016031
RS	44	2.699223	3.568947	286.254928	0.015687	0.016070
RS	45	2.919428	3.568947	289.979213	0.015891	0.016221
RS	46	3.156956	3.616752	288.576152	0.015815	0.016087
RS	47	3.413169	3.616752	289.629423	0.015872	0.016091
RS	48	3.689538	3.665631	285.343385	0.015637	0.015806
RS	49	3.987648	3.665631	283.352350	0.015528	0.015653
RS	50	4.309209	3.715503	275.970230	0.015124	0.015215
RS	51	4.656067	3.715503	270.719196	0.014836	0.014897
RS	52	5.030210	3.772215	259.837638	0.014240	0.014284
RS	53	5.433786	3.772215	251.392962	0.013777	0.013802
RS	54	5.869110	3.902522	233.573697	0.012800	0.012834
RS	55	6.338679	3.902522	222.958596	0.012219	0.012237
RS	56	6.845188	3.902522	210.789133	0.011552	0.011558
RS	57	7.391542	3.902522	197.227469	0.010808	0.010804
RS	58	7.980876	5.318187	136.775682	0.007496	0.007635
RS	59	8.616571	5.318187	130.786922	0.007167	0.007279
RS	60	9.302273	5.318187	123.879643	0.006789	0.006874
RS	61	10.041918	5.318187	116.142518	0.006365	0.006427
RS	62	10.839747	5.318187	107.693151	0.005902	0.005943
RS	63	11.700340	5.318187	632.312425	0.034652	0.034657
PA	4+25*2+4+6 0.034066229 0.011580832 11.700339685 2.953480857 0.511417744 0.545717952 0.514809793 0.472122002 0.485788299 0.563335806 0.708753713 0.925619743 1.216542306 1.584017598 2.015272092 2.463373927 2.856811564 3.141235618 3.313997868 3.409550274 3.459931508 3.484745657 3.502220563 3.528699739 3.568947278 3.616751740 3.665630854 3.715503245 3.772215181 3.902522451 5.318187434
//
IT	4411
RD	12
LK	-153596.115388
QD	-197.428034 -> -172.230958
RI	0.0074711229
TR	0.032892	0.011706
MT	11.953142
MM	C_pi: 2.315425, n_recomb: 19120.895857
RS	0	0.000000	3.451259	43.150588	0.002257	0.000104
RS	1	0.007903	3.451259	46.452295	0.002429	0.000713
RS	2	0.016430	3.451259	49.997419	0.002615	0.001588
RS	3	0.025632	3.451259	53.802397	0.002814	0.002458
RS	4	0.035561	0.521976	379.414850	0.019843	0.017923
RS	5	0.046274	0.521976	400.784864	0.020961	0.019956
RS	6	0.057834	0.568873	388.185776	0.020302	0.019479
RS	7	0.070307	0.568873	409.457068	0.021414	0.019818
RS	8	0.083767	0.537409	456.020855	0.023849	0.021568
RS	9	0.098290	0.537409	478.474041	0.025024	0.022669
RS	10	0.113960	0.485356	553.716641	0.028959	0.026432
RS	11	0.130870	0.485356	576.289883	0.030139	0.028397
RS	12	0.149115	0.492363	589.731737	0.030842	0.029573
RS	13	0.168803	0.492363	610.510032	0.031929	0.031479
RS	14	0.190046	0.566117	549.536683	0.028740	0.028746
RS	15	0.212968	0.566117	568.611737	0.029738	0.030285
RS	16	0.237702	0.709909	469.848740	0.024573	0.025284
RS	17	0.264390	0.709909	487.633909	0.025503	0.026496
RS	18	0.293188	0.927794	388.028435	0.020293	0.021239
RS	19	0.324261	0.927794	404.447449	0.021152	0.022235
RS	20	0.357790	1.223642	320.261945	0.016749	0.017719
RS	21	0.393969	1.223642	335.188110	0.017530	0.018578
RS	22	0.433008	1.601740	268.437409	0.014039	0.014968
RS	23	0.475131	1.601740	281.914099	0.014744	0.015711
RS	24	0.520583	2.050462	231.552875	0.012110	0.012961
RS	25	0.569628	2.050462	243.790124	0.012750	0.013604
RS	26	0.622548	2.520982	208.903209	0.010925	0.011676
RS	27	0.679651	2.520982	220.244121	0.011519	0.012249
RS	28	0.741266	2.936276	199.364134	0.010427	0.011078
RS	29	0.807751	2.936276	210.200902	0.010993	0.011620
RS	30	0.879490	3.236387	200.952472	0.010510	0.011085
RS	31	0.956899	3.236387	211.608796	0.011067	0.011631
RS	32	1.040425	3.417241	210.785319	0.011024	0.011564
RS	33	1.130553	3.417241	221.414195	0.011580	0.012124
RS	34	1.227803	3.515780	225.677564	0.011803	0.012338
RS	35	1.332738	3.515780	236.224421	0.012354	0.012894
RS	36	1.445967	3.566735	243.207177	0.012719	0.013248
RS	37	1.568144	3.566735	253.436143	0.013254	0.013777
RS	38	1.699977	3.590952	261.627438	0.013683	0.014185
RS	39	1.842228	3.590952	271.149684	0.014181	0.014667
RS	40	1.995721	3.607510	278.868230	0.014584	0.015043
RS	41	2.161345	3.607510	287.173165	0.015019	0.015452
RS	42	2.340058	3.633695	292.568343	0.015301	0.015696
RS	43	2.532895	3.633695	299.097301	0.015642	0.016001
RS	44	2.740971	3.674664	301.178223	0.015751	0.016060
RS	45	2.965492	3.674664	305.398509	0.015972	0.016233
RS	46	3.207757	3.723843	304.232215	0.015911	0.016120
RS	47	3.469167	3.723843	305.659421	0.015986	0.016147
RS	48	3.751237	3.774333	301.443420	0.015765	0.015881
RS	49	4.055598	3.774333	299.666334	0.015672	0.015751
RS	50	4.384013	3.826212	292.146007	0.015279	0.015328
RS	51	4.738383	3.826212	286.917256	0.015005	0.015030
RS	52	5.120758	3.886102	275.608289	0.014414	0.014426
RS	53	5.533352	3.886102	266.981933	0.013963	0.013961
RS	54	5.978554	4.027189	247.972334	0.012969	0.012978
RS	55	6.458939	4.027189	237.054374	0.012398	0.012397
RS	56	6.977289	4.027189	224.458608	0.011739	0.011729
RS	57	7.536604	4.027189	210.348581	0.011001	0.010983
RS	58	8.140121	5.597052	143.407776	0.007500	0.007624
RS	59	8.791334	5.597052	137.642889	0.007199	0.007298
RS	60	9.494012	5.597052	130.891781	0.006845	0.006922
RS	61	10.252223	5.597052	123.233863	0.006445	0.006499
RS	62	11.070354	5.597052	114.779195	0.006003	0.006038
RS	63	11.953142	5.597052	694.132273	0.036302	0.036281
PA	4+25*2+4+6 0.032892244 0.011706478 11.953142435 3.451259116 0.521975762 0.568873016 0.537409244 0.485355656 0.492363281 0.566116554 0.709908860 0.927793931 1.223642494 1.601740390 2.050462323 2.520982100 2.936276117 3.236387039 3.417241489 3.515780063 3.566734508 3.590952492 3.607510232 3.633694925 3.674663509 3.723842603 3.774332878 3.826211946 3.886101921 4.027189422 5.597051562
//
IT	4623
RD	13
LK	-153546.600227
QD	-183.946758 -> -160.855027
RI	0.0064197384
TR	0.031800	0.011823
MT	12.198868
MM	C_pi: 2.397702, n_recomb: 19984.406946
RS	0	0.000000	4.017246	38.897080	0.001946	0.000091
RS	1	0.007938	4.017246	41.900432	0.002097	0.000621
RS	2	0.016505	4.017246	45.128496	0.002258	0.001380
RS	3	0.025753	4.017246	48.596904	0.002432	0.002138
RS	4	0.035734	0.530934	392.424964	0.019637	0.017874
RS	5	0.046508	0.530934	414.759559	0.020754	0.019929
RS	6	0.058137	0.591553	393.262912	0.019678	0.019057
RS	7	0.070690	0.591553	415.249589	0.020779	0.019379
RS	8	0.084238	0.560460	461.668130	0.023101	0.021030
RS	9	0.098862	0.560460	485.022295	0.024270	0.022066
RS	10	0.114647	0.498966	570.067589	0.028526	0.026092
RS	11	0.131685	0.498966	593.922506	0.029719	0.028013
RS	12	0.150075	0.499254	616.690811	0.030859	0.029580
RS	13	0.169924	0.499254	638.771109	0.031963	0.031479
RS	14	0.191350	0.569215	580.064126	0.029026	0.028989
RS	15	0.214476	0.569215	600.302728	0.030039	0.030539
RS	16	0.239437	0.711285	497.835175	0.024911	0.025580
RS	17	0.266380	0.711285	516.690477	0.025855	0.026810
RS	18	0.295462	0.929886	411.032553	0.020568	0.021480
RS	19	0.326851	0.929886	428.443427	0.021439	0.022494
RS	20	0.360733	1.230119	338.269530	0.016927	0.017868
RS	21	0.397304	1.230119	354.088285	0.017718	0.018740
RS	22	0.436777	1.618106	282.252154	0.014124	0.015023
RS	23	0.479384	1.618106	296.507561	0.014837	0.015776
RS	24	0.525373	2.083561	242.204521	0.012120	0.012940
RS	25	0.575012	2.083561	255.112097	0.012766	0.013589
RS	26	0.628591	2.576038	217.489384	0.010883	0.011602
RS	27	0.686424	2.576038	229.418716	0.011480	0.012179
RS	28	0.748846	3.013182	206.906910	0.010353	0.010973
RS	29	0.816223	3.013182	218.288700	0.010923	0.011516
RS	30	0.888949	3.329364	208.304993	0.010423	0.010966
RS	31	0.967447	3.329364	219.500796	0.010984	0.011510
RS	32	1.052176	3.518868	218.585945	0.010938	0.011439
RS	33	1.143630	3.518868	229.775624	0.011498	0.011997
RS	34	1.242344	3.620954	234.335478	0.011726	0.012213
RS	35	1.348893	3.620954	245.475722	0.012283	0.012769
RS	36	1.463899	3.672943	252.965115	0.012658	0.013130
RS	37	1.588034	3.672943	263.817849	0.013201	0.013662
RS	38	1.722022	3.696886	272.643991	0.013643	0.014081
RS	39	1.866645	3.696886	282.807243	0.014151	0.014569
RS	40	2.022748	3.712628	291.212447	0.014572	0.014960
RS	41	2.191242	3.712628	300.151149	0.015019	0.015381
RS	42	2.373110	3.738356	306.166979	0.015320	0.015644
RS	43	2.569414	3.738356	313.288605	0.015677	0.015965
RS	44	2.781299	3.779656	315.836610	0.015804	0.016046
RS	45	3.010003	3.779656	320.570383	0.016041	0.016240
RS	46	3.256860	3.829665	319.707755	0.015998	0.016148
RS	47	3.523312	3.829665	321.529298	0.016089	0.016197
RS	48	3.810913	3.881148	317.454668	0.015885	0.015952
RS	49	4.121343	3.881148	315.911944	0.015808	0.015843
RS	50	4.456413	3.934396	308.319529	0.015428	0.015438
RS	51	4.818080	3.934396	303.130434	0.015168	0.015159
RS	52	5.208454	3.996865	291.444207	0.014584	0.014565
RS	53	5.629814	3.996865	282.648341	0.014143	0.014116
RS	54	6.084619	4.148056	262.467536	0.013134	0.013120
RS	55	6.575525	4.148056	251.253600	0.012572	0.012553
RS	56	7.105397	4.148056	238.237448	0.011921	0.011896
RS	57	7.677327	4.148056	223.583727	0.011188	0.011158
RS	58	8.294655	5.873783	149.966926	0.007504	0.007614
RS	59	8.960982	5.873783	144.434430	0.007227	0.007316
RS	60	9.680200	5.873783	137.851938	0.006898	0.006965
RS	61	10.456506	5.873783	130.289405	0.006520	0.006567
RS	62	11.294432	5.873783	121.848918	0.006097	0.006127
RS	63	12.198868	5.873783	757.619191	0.037911	0.037868
PA	4+25*2+4+6 0.031800054 0.011822541 12.198868008 4.017245981 0.530934327 0.591552504 0.560460046 0.498965921 0.499254459 0.569214988 0.711284569 0.929885630 1.230119102 1.618106440 2.083560664 2.576038186 3.013182213 3.329363536 3.518868131 3.620954117 3.672943041 3.696885617 3.712627903 3.738355774 3.779656298 3.829665225 3.881147576 3.934396314 3.996865402 4.148055878 5.873782949
//
IT	5410
RD	14
LK	-153501.216215
QD	-171.677977 -> -150.481895
RI	0.0055441732
TR	0.030782	0.011930
MT	12.437965
MM	C_pi: 2.479112, n_recomb: 20837.779248
RS	0	0.000000	4.664158	35.061376	0.001683	0.000080
RS	1	0.007971	4.664158	37.790609	0.001814	0.000541
RS	2	0.016576	4.664158	40.726682	0.001954	0.001201
RS	3	0.025868	4.664158	43.884342	0.002106	0.001861
RS	4	0.035900	0.538579	405.824670	0.019475	0.017844
RS	5	0.046732	0.538579	429.132424	0.020594	0.019927
RS	6	0.058428	0.613793	398.081258	0.019104	0.018656
RS	7	0.071055	0.613793	420.747371	0.020192	0.018969
RS	8	0.084689	0.583938	466.362900	0.022381	0.020501
RS	9	0.099410	0.583938	490.553193	0.023542	0.021481
RS	10	0.115304	0.512901	585.056900	0.028077	0.025739
RS	11	0.132465	0.512901	610.158878	0.029281	0.027617
RS	12	0.150993	0.506387	642.584051	0.030837	0.029559
RS	13	0.170999	0.506387	665.966675	0.031960	0.031452
RS	14	0.192599	0.572539	610.074249	0.029277	0.029207
RS	15	0.215921	0.572539	631.480779	0.030305	0.030766
RS	16	0.241101	0.712795	525.693069	0.025228	0.025862
RS	17	0.268289	0.712795	545.619421	0.026184	0.027108
RS	18	0.297643	0.931836	434.071552	0.020831	0.021716
RS	19	0.329337	0.931836	452.475384	0.021714	0.022745
RS	20	0.363558	1.235957	356.331464	0.017100	0.018018
RS	21	0.400506	1.235957	373.044807	0.017902	0.018902
RS	22	0.440399	1.633149	296.079724	0.014209	0.015084
RS	23	0.483471	1.633149	311.115083	0.014930	0.015845
RS	24	0.529977	2.114634	252.811951	0.012132	0.012926
RS	25	0.580189	2.114634	266.388727	0.012784	0.013580
RS	26	0.634404	2.628631	225.978136	0.010845	0.011536
RS	27	0.692940	2.628631	238.491859	0.011445	0.012116
RS	28	0.756141	3.087608	214.305817	0.010284	0.010875
RS	29	0.824380	3.087608	226.226079	0.010857	0.011420
RS	30	0.898058	3.420223	215.466748	0.010340	0.010853
RS	31	0.977608	3.420223	227.193712	0.010903	0.011396
RS	32	1.063499	3.618926	226.145971	0.010853	0.011319
RS	33	1.156236	3.618926	237.887421	0.011416	0.011875
RS	34	1.256365	3.725089	242.704981	0.011647	0.012092
RS	35	1.364474	3.725089	254.430275	0.012210	0.012648
RS	36	1.481200	3.778573	262.391461	0.012592	0.013013
RS	37	1.607230	3.778573	273.861939	0.013143	0.013548
RS	38	1.743305	3.802570	283.298142	0.013595	0.013976
RS	39	1.890226	3.802570	294.100564	0.014114	0.014471
RS	40	2.048858	3.817615	303.188050	0.014550	0.014875
RS	41	2.220133	3.817615	312.764531	0.015009	0.015306
RS	42	2.405059	3.842765	319.423392	0.015329	0.015588
RS	43	2.604726	3.842765	327.148137	0.015700	0.015925
RS	44	2.820306	3.884048	330.211627	0.015847	0.016027
RS	45	3.053070	3.884048	335.474841	0.016099	0.016240
RS	46	3.304386	3.934383	334.980924	0.016076	0.016171
RS	47	3.575733	3.934383	337.216143	0.016183	0.016241
RS	48	3.868708	3.986270	333.354537	0.015998	0.016019
RS	49	4.185035	3.986270	332.066020	0.015936	0.015930
RS	50	4.526575	4.040282	324.468931	0.015571	0.015544
RS	51	4.895337	4.040282	319.336768	0.015325	0.015284
RS	52	5.293491	4.104752	307.326015	0.014749	0.014701
RS	53	5.723380	4.104752	298.372964	0.014319	0.014268
RS	54	6.187534	4.265360	277.045519	0.013295	0.013260
RS	55	6.688683	4.265360	265.542371	0.012743	0.012705
RS	56	7.229776	4.265360	252.111719	0.012099	0.012059
RS	57	7.813997	4.265360	236.919037	0.011370	0.011328
RS	58	8.444784	6.148170	156.457042	0.007508	0.007605
RS	59	9.125848	6.148170	151.163920	0.007254	0.007332
RS	60	9.861196	6.148170	144.760610	0.006947	0.007006
RS	61	10.655155	6.148170	137.307496	0.006589	0.006630
RS	62	11.512396	6.148170	128.898365	0.006186	0.006210
RS	63	12.437965	6.148170	822.639643	0.039478	0.039420
PA	4+25*2+4+6 0.030782255 0.011929793 12.437964778 4.664157685 0.538578993 0.613793210 0.583937531 0.512900741 0.506387304 0.572539375 0.712795303 0.931835721 1.235956612 1.633149032 2.114633968 2.628631251 3.087608311 3.420223013 3.618926279 3.725089146 3.778573220 3.802569748 3.817614898 3.842765011 3.884047993 3.934383090 3.986269639 4.040282202 4.104751982 4.265360014 6.148170192
//
IT	4549
RD	15
LK	-153459.552314
QD	-160.489730 -> -141.004705
RI	0.0048064413
TR	0.029832	0.012029
MT	12.670694
MM	C_pi: 2.559650, n_recomb: 21680.753552
RS	0	0.000000	5.407317	31.575305	0.001456	0.000069
RS	1	0.008002	5.407317	34.051234	0.001571	0.000471
RS	2	0.016644	5.407317	36.716936	0.001694	0.001045
RS	3	0.025978	5.407317	39.586226	0.001826	0.001622
RS	4	0.036059	0.545141	419.509865	0.019349	0.017828
RS	5	0.046947	0.545141	443.796809	0.020470	0.019944
RS	6	0.058705	0.635631	402.650188	0.018572	0.018275
RS	7	0.071405	0.635631	425.962476	0.019647	0.018583
RS	8	0.085121	0.607821	470.212528	0.021688	0.019985
RS	9	0.099935	0.607821	495.176824	0.022839	0.020916
RS	10	0.115933	0.527123	598.787643	0.027618	0.025377
RS	11	0.133212	0.527123	625.099519	0.028832	0.027216
RS	12	0.151874	0.513707	667.461858	0.030786	0.029515
RS	13	0.172029	0.513707	692.144224	0.031924	0.031402
RS	14	0.193797	0.576027	639.577905	0.029500	0.029403
RS	15	0.217307	0.576027	662.155287	0.030541	0.030970
RS	16	0.242698	0.714383	553.422160	0.025526	0.026131
RS	17	0.270121	0.714383	574.419436	0.026494	0.027392
RS	18	0.299738	0.933615	457.143478	0.021085	0.021947
RS	19	0.331725	0.933615	476.540400	0.021980	0.022991
RS	20	0.366272	1.241166	374.448491	0.017271	0.018169
RS	21	0.403584	1.241166	392.057670	0.018083	0.019064
RS	22	0.443880	1.646924	309.921994	0.014295	0.015149
RS	23	0.487402	1.646924	325.738046	0.015024	0.015918
RS	24	0.534406	2.143763	263.378557	0.012148	0.012919
RS	25	0.585172	2.143763	277.623134	0.012805	0.013578
RS	26	0.639999	2.678833	234.374564	0.010810	0.011477
RS	27	0.699215	2.678833	247.468527	0.011414	0.012060
RS	28	0.763168	3.159616	221.566180	0.010219	0.010785
RS	29	0.832239	3.159616	234.018258	0.010794	0.011331
RS	30	0.906837	3.508989	222.444884	0.010260	0.010746
RS	31	0.987405	3.508989	234.694539	0.010825	0.011289
RS	32	1.074419	3.717391	233.474594	0.010769	0.011204
RS	33	1.168397	3.717391	245.758467	0.011335	0.011759
RS	34	1.269895	3.828155	250.794049	0.011568	0.011975
RS	35	1.379514	3.828155	263.095405	0.012135	0.012531
RS	36	1.497906	3.883578	271.492971	0.012522	0.012899
RS	37	1.625771	3.883578	283.574128	0.013080	0.013436
RS	38	1.763868	3.907946	293.594215	0.013542	0.013871
RS	39	1.913015	3.907946	305.032497	0.014069	0.014371
RS	40	2.074098	3.922432	314.793819	0.014520	0.014788
RS	41	2.248070	3.922432	325.010280	0.014991	0.015229
RS	42	2.435964	3.946910	332.330344	0.015328	0.015529
RS	43	2.638892	3.946910	340.666736	0.015713	0.015880
RS	44	2.858060	3.987864	344.289989	0.015880	0.016004
RS	45	3.094765	3.987864	350.096849	0.016148	0.016235
RS	46	3.350412	4.038057	350.034234	0.016145	0.016190
RS	47	3.626515	4.038057	352.701097	0.016268	0.016280
RS	48	3.924712	4.089799	349.122824	0.016103	0.016081
RS	49	4.246772	4.089799	348.107505	0.016056	0.016012
RS	50	4.594602	4.143995	340.573915	0.015709	0.015646
RS	51	4.970267	4.143995	335.515540	0.015475	0.015404
RS	52	5.375991	4.209910	323.234728	0.014909	0.014834
RS	53	5.814183	4.209910	314.136718	0.014489	0.014414
RS	54	6.287438	4.379245	291.691947	0.013454	0.013397
RS	55	6.798564	4.379245	279.906083	0.012910	0.012855
RS	56	7.350590	4.379245	266.066656	0.012272	0.012217
RS	57	7.946790	4.379245	250.339713	0.011547	0.011492
RS	58	8.590697	6.419952	162.879683	0.007513	0.007597
RS	59	9.286131	6.419952	157.831674	0.007280	0.007347
RS	60	10.037213	6.419952	151.616574	0.006993	0.007043
RS	61	10.848397	6.419952	144.285138	0.006655	0.006689
RS	62	11.724493	6.419952	135.922612	0.006269	0.006288
RS	63	12.670694	6.419952	889.057419	0.041007	0.040934
PA	4+25*2+4+6 0.029832461 0.012029048 12.670694140 5.407317438 0.545140667 0.635631118 0.607821337 0.527122984 0.513706509 0.576027053 0.714383171 0.933615056 1.241165730 1.646924273 2.143762780 2.678832965 3.159616181 3.508989062 3.717391213 3.828154910 3.883577780 3.907946060 3.922432415 3.946909771 3.987864201 4.038057452 4.089798692 4.143995492 4.209909544 4.379245211 6.419951582
//
IT	4369
RD	16
LK	-153421.246432
QD	-150.266243 -> -132.329099
RI	0.0041799285
TR	0.028945	0.012121
MT	12.897481
MM	C_pi: 2.639316, n_recomb: 22512.918504
RS	0	0.000000	6.264236	28.394873	0.001261	0.000060
RS	1	0.008032	6.264236	30.636278	0.001361	0.000409
RS	2	0.016710	6.264236	33.051207	0.001468	0.000909
RS	3	0.026084	6.264236	35.652525	0.001584	0.001412
RS	4	0.036211	0.550795	433.403469	0.019251	0.017823
RS	5	0.047152	0.550795	458.673549	0.020374	0.019976
RS	6	0.058972	0.657073	406.990513	0.018078	0.017913
RS	7	0.071741	0.657073	430.918408	0.019141	0.018221
RS	8	0.085535	0.632108	473.295587	0.021023	0.019482
RS	9	0.100438	0.632108	498.974160	0.022164	0.020370
RS	10	0.116538	0.541610	611.339605	0.027155	0.025011
RS	11	0.133930	0.541610	638.822026	0.028376	0.026811
RS	12	0.152720	0.521175	691.357583	0.030709	0.029452
RS	13	0.173019	0.521175	717.334331	0.031863	0.031332
RS	14	0.194949	0.579636	668.573085	0.029697	0.029580
RS	15	0.218640	0.579636	692.322738	0.030752	0.031155
RS	16	0.244233	0.716017	581.008356	0.025808	0.026388
RS	17	0.271883	0.716017	603.075322	0.026788	0.027663
RS	18	0.301754	0.935214	480.238779	0.021332	0.022174
RS	19	0.334023	0.935214	500.627870	0.022237	0.023232
RS	20	0.368885	1.245777	392.614557	0.017440	0.018320
RS	21	0.406547	1.245777	411.119960	0.018262	0.019227
RS	22	0.447234	1.659499	323.777233	0.014382	0.015218
RS	23	0.491189	1.659499	340.374150	0.015119	0.015995
RS	24	0.538675	2.171040	273.904627	0.012167	0.012917
RS	25	0.589974	2.171040	288.815264	0.012829	0.013581
RS	26	0.645395	2.726729	242.681256	0.010780	0.011425
RS	27	0.705267	2.726729	256.351133	0.011387	0.012010
RS	28	0.769947	3.229252	228.693300	0.010158	0.010702
RS	29	0.839823	3.229252	241.670459	0.010735	0.011249
RS	30	0.915312	3.595688	229.245366	0.010183	0.010645
RS	31	0.996864	3.595688	242.009088	0.010750	0.011188
RS	32	1.084967	3.814263	240.578700	0.010686	0.011094
RS	33	1.180146	3.814263	253.395334	0.011256	0.011648
RS	34	1.282970	3.930119	258.610416	0.011487	0.011861
RS	35	1.394054	3.930119	271.478256	0.012059	0.012417
RS	36	1.514060	3.987918	280.275884	0.012450	0.012786
RS	37	1.643704	3.987918	292.959670	0.013013	0.013326
RS	38	1.783763	4.012980	303.535242	0.013483	0.013766
RS	39	1.935071	4.012980	315.604657	0.014019	0.014272
RS	40	2.098532	4.027060	326.027893	0.014482	0.014700
RS	41	2.275123	4.027060	336.884749	0.014964	0.015150
RS	42	2.465898	4.050798	344.879647	0.015319	0.015467
RS	43	2.671997	4.050798	353.834266	0.015717	0.015831
RS	44	2.894650	4.091149	358.057155	0.015905	0.015977
RS	45	3.135187	4.091149	364.420039	0.016187	0.016226
RS	46	3.395045	4.140773	364.847868	0.016206	0.016204
RS	47	3.675775	4.140773	367.962883	0.016345	0.016313
RS	48	3.979053	4.191861	364.736054	0.016201	0.016139
RS	49	4.306692	4.191861	364.011999	0.016169	0.016089
RS	50	4.660648	4.245697	356.609741	0.015840	0.015744
RS	51	5.043034	4.245697	351.641631	0.015620	0.015518
RS	52	5.456134	4.312522	339.146718	0.015065	0.014963
RS	53	5.902415	4.312522	329.915972	0.014655	0.014556
RS	54	6.384542	4.489911	306.386989	0.013609	0.013532
RS	55	6.905395	4.489911	294.324947	0.013074	0.013000
RS	56	7.468084	4.489911	280.082647	0.012441	0.012371
RS	57	8.075970	4.489911	263.826468	0.011719	0.011652
RS	58	8.732682	6.688990	169.232902	0.007517	0.007589
RS	59	9.442143	6.688990	164.434781	0.007304	0.007361
RS	60	10.208589	6.688990	158.415703	0.007037	0.007079
RS	61	11.036598	6.688990	151.216785	0.006717	0.006744
RS	62	11.931115	6.688990	142.914553	0.006348	0.006362
RS	63	12.897481	6.688990	956.721299	0.042497	0.042411
PA	4+25*2+4+6 0.028944552 0.012120892 12.897481314 6.264236491 0.550794695 0.657073097 0.632107793 0.541610369 0.521174923 0.579636231 0.716016902 0.935214151 1.245777300 1.659498732 2.171039852 2.726729121 3.229252268 3.595688442 3.814263271 3.930119380 3.987917526 4.012979639 4.027059971 4.050798006 4.091149433 4.140773027 4.191860734 4.245696828 4.312521914 4.489910760 6.688990277
//
IT	4724
RD	17
LK	-153385.978373
QD	-140.906142 -> -124.372142
RI	0.0036443889
TR	0.028114	0.012206
MT	13.118438
MM	C_pi: 2.718070, n_recomb: 23333.966230
RS	0	0.000000	7.256080	25.486313	0.001092	0.000052
RS	1	0.008061	7.256080	27.510397	0.001179	0.000356
RS	2	0.016772	7.256080	29.692585	0.001273	0.000790
RS	3	0.026185	7.256080	32.044787	0.001373	0.001229
RS	4	0.036357	0.555697	447.431521	0.019175	0.017828
RS	5	0.047349	0.555697	473.686258	0.020300	0.020019
RS	6	0.059227	0.678132	411.114972	0.017619	0.017569
RS	7	0.072063	0.678132	435.629950	0.018669	0.017880
RS	8	0.085933	0.656779	475.691295	0.020386	0.018994
RS	9	0.100921	0.656779	502.027065	0.021515	0.019843
RS	10	0.117118	0.556337	622.792303	0.026690	0.024641
RS	11	0.134620	0.556337	651.404171	0.027917	0.026406
RS	12	0.153533	0.528763	714.299293	0.030612	0.029372
RS	13	0.173971	0.528763	741.562389	0.031780	0.031246
RS	14	0.196056	0.583333	697.054942	0.029873	0.029740
RS	15	0.219921	0.583333	721.976738	0.030941	0.031322
RS	16	0.245710	0.717672	608.434846	0.026075	0.026635
RS	17	0.273579	0.717672	631.569119	0.027067	0.027922
RS	18	0.303693	0.936633	503.342593	0.021571	0.022396
RS	19	0.336235	0.936633	524.721819	0.022487	0.023468
RS	20	0.371401	1.249819	410.822117	0.017606	0.018472
RS	21	0.409401	1.249819	430.223220	0.018438	0.019389
RS	22	0.450465	1.670938	337.641015	0.014470	0.015290
RS	23	0.494839	1.670938	355.018312	0.015215	0.016075
RS	24	0.542789	2.196544	284.389714	0.012188	0.012920
RS	25	0.594605	2.196544	299.964283	0.012855	0.013590
RS	26	0.650598	2.772387	250.900280	0.010753	0.011378
RS	27	0.711105	2.772387	265.141536	0.011363	0.011966
RS	28	0.776490	3.296563	235.690559	0.010101	0.010624
RS	29	0.847145	3.296563	249.185914	0.010679	0.011172
RS	30	0.923495	3.680312	235.874575	0.010109	0.010549
RS	31	1.006000	3.680312	249.143624	0.010677	0.011092
RS	32	1.095157	3.909495	247.466365	0.010605	0.010989
RS	33	1.191500	3.909495	260.805853	0.011177	0.011542
RS	34	1.295609	4.030905	266.163076	0.011407	0.011751
RS	35	1.408111	4.030905	279.587336	0.011982	0.012307
RS	36	1.529682	4.091486	288.749576	0.012375	0.012676
RS	37	1.661053	4.091486	302.027109	0.012944	0.013218
RS	38	1.803014	4.117566	313.127991	0.013419	0.013662
RS	39	1.956419	4.117566	325.822546	0.013963	0.014173
RS	40	2.122189	4.131391	336.893835	0.014438	0.014611
RS	41	2.301323	4.131391	348.389827	0.014931	0.015070
RS	42	2.494897	4.154346	357.069053	0.015303	0.015402
RS	43	2.704075	4.154346	366.646568	0.015713	0.015779
RS	44	2.930115	4.193848	371.504790	0.015921	0.015947
RS	45	3.174377	4.193848	378.434180	0.016218	0.016211
RS	46	3.438329	4.242512	379.407554	0.016260	0.016215
RS	47	3.723558	4.242512	382.985633	0.016413	0.016342
RS	48	4.031781	4.292464	380.176593	0.016293	0.016192
RS	49	4.364849	4.292464	379.760671	0.016275	0.016160
RS	50	4.724767	4.345427	372.556491	0.015966	0.015838
RS	51	5.113698	4.345427	367.694429	0.015758	0.015628
RS	52	5.533981	4.412655	355.041831	0.015216	0.015087
RS	53	5.988144	4.412655	345.690306	0.014815	0.014694
RS	54	6.478917	4.597427	321.113895	0.013762	0.013663
RS	55	7.009253	4.597427	308.781962	0.013233	0.013142
RS	56	7.582339	4.597427	294.142581	0.012606	0.012521
RS	57	8.201623	4.597427	277.362238	0.011887	0.011808
RS	58	8.870828	6.955022	175.515095	0.007522	0.007582
RS	59	9.593978	6.955022	170.970756	0.007327	0.007374
RS	60	10.375423	6.955022	165.154412	0.007078	0.007112
RS	61	11.219861	6.955022	158.097567	0.006775	0.006796
RS	62	12.132371	6.955022	149.867911	0.006423	0.006431
RS	63	13.118438	6.955022	1025.489697	0.043948	0.043851
PA	4+25*2+4+6 0.028113571 0.012206064 13.118438455 7.256079711 0.555696596 0.678131750 0.656779007 0.556336868 0.528762538 0.583333252 0.717672123 0.936632701 1.249819100 1.670938314 2.196543840 2.772387147 3.296562747 3.680312159 3.909494720 4.030904549 4.091485574 4.117565961 4.131391093 4.154345664 4.193847984 4.242512265 4.292464096 4.345426524 4.412655086 4.597427444 6.955022233
//
IT	4938
RD	18
LK	-153353.464855
QD	-132.320506 -> -117.060852
RI	0.0031838188
TR	0.027335	0.012285
MT	13.333873
MM	C_pi: 2.795889, n_recomb: 24143.502860
RS	0	0.000000	8.408955	22.821951	0.000945	0.000045
RS	1	0.008089	8.408955	24.644587	0.001021	0.000309
RS	2	0.016832	8.408955	26.610741	0.001102	0.000686
RS	3	0.026282	8.408955	28.731371	0.001190	0.001069
RS	4	0.036497	0.559953	461.549071	0.019117	0.017839
RS	5	0.047538	0.559953	488.788474	0.020245	0.020071
RS	6	0.059473	0.698810	415.039144	0.017191	0.017244
RS	7	0.072372	0.698810	440.114675	0.018229	0.017558
RS	8	0.086315	0.681816	477.470357	0.019776	0.018522
RS	9	0.101386	0.681816	504.408998	0.020892	0.019336
RS	10	0.117676	0.571284	633.212993	0.026227	0.024272
RS	11	0.135283	0.571284	662.911863	0.027457	0.026001
RS	12	0.154315	0.536447	736.310102	0.030497	0.029279
RS	13	0.174886	0.536447	764.849019	0.031679	0.031146
RS	14	0.197121	0.587096	725.011995	0.030029	0.029885
RS	15	0.221155	0.587096	751.104302	0.031110	0.031473
RS	16	0.247133	0.719333	635.682465	0.026329	0.026872
RS	17	0.275212	0.719333	659.880514	0.027332	0.028170
RS	18	0.305562	0.937880	526.435896	0.021804	0.022614
RS	19	0.338368	0.937880	548.802102	0.022731	0.023698
RS	20	0.373827	1.253336	429.057266	0.017771	0.018623
RS	21	0.412154	1.253336	449.352567	0.018612	0.019551
RS	22	0.453581	1.681320	351.505744	0.014559	0.015364
RS	23	0.498360	1.681320	369.662239	0.015311	0.016157
RS	24	0.546760	2.220367	294.831112	0.012212	0.012928
RS	25	0.599076	2.220367	311.067066	0.012884	0.013602
RS	26	0.655623	2.815896	259.031555	0.010729	0.011337
RS	27	0.716745	2.815896	273.839411	0.011342	0.011928
RS	28	0.782810	3.361597	242.561137	0.010047	0.010552
RS	29	0.854219	3.361597	256.567694	0.010627	0.011101
RS	30	0.931405	3.762877	242.337408	0.010037	0.010459
RS	31	1.014834	3.762877	256.102929	0.010608	0.011001
RS	32	1.105011	4.003062	254.144538	0.010526	0.010888
RS	33	1.202483	4.003062	267.996773	0.011100	0.011440
RS	34	1.307839	4.130457	273.460181	0.011326	0.011644
RS	35	1.421717	4.130457	287.430383	0.011905	0.012200
RS	36	1.544807	4.194224	296.921267	0.012298	0.012568
RS	37	1.677853	4.194224	310.782905	0.012872	0.013112
RS	38	1.821662	4.221627	322.379138	0.013353	0.013559
RS	39	1.977102	4.221627	335.691675	0.013904	0.014074
RS	40	2.145117	4.235367	347.393697	0.014389	0.014521
RS	41	2.326721	4.235367	359.525992	0.014891	0.014987
RS	42	2.523015	4.257513	368.895263	0.015279	0.015336
RS	43	2.735188	4.257513	379.098505	0.015702	0.015724
RS	44	2.964522	4.295958	384.622653	0.015931	0.015913
RS	45	3.212407	4.295958	392.127208	0.016242	0.016193
RS	46	3.480344	4.343306	393.697414	0.016307	0.016221
RS	47	3.769953	4.343306	397.751891	0.016474	0.016365
RS	48	4.082988	4.391677	395.423878	0.016378	0.016242
RS	49	4.421345	4.391677	395.331848	0.016374	0.016227
RS	50	4.787070	4.443282	388.391424	0.016087	0.015927
RS	51	5.182379	4.443282	383.650584	0.015890	0.015733
RS	52	5.609664	4.510431	370.897078	0.015362	0.015208
RS	53	6.071511	4.510431	361.436561	0.014970	0.014827
RS	54	6.570717	4.701940	335.852256	0.013911	0.013792
RS	55	7.110302	4.701940	323.256725	0.013389	0.013280
RS	56	7.693534	4.701940	308.226215	0.012766	0.012667
RS	57	8.323943	4.701940	290.927108	0.012050	0.011958
RS	58	9.005344	7.217930	181.722373	0.007527	0.007575
RS	59	9.741864	7.217930	177.435024	0.007349	0.007387
RS	60	10.537959	7.217930	171.827250	0.007117	0.007143
RS	61	11.398450	7.217930	164.921000	0.006831	0.006845
RS	62	12.328544	7.217930	156.775049	0.006493	0.006496
RS	63	13.333873	7.217930	1095.212257	0.045363	0.045254
PA	4+25*2+4+6 0.027334669 0.012285080 13.333873016 8.408955031 0.559952653 0.698809551 0.681815913 0.571284452 0.536446814 0.587096132 0.719332539 0.937879668 1.253336457 1.681320168 2.220366810 2.815896061 3.361596763 3.762877146 4.003062263 4.130457023 4.194223778 4.221626609 4.235367243 4.257513352 4.295957881 4.343305594 4.391676895 4.443281669 4.510431341 4.701939542 7.217930462
//
IT	5589
RD	19
LK	-153323.453131
QD	-124.431073 -> -110.330871
RI	0.0027871795
TR	0.026604	0.012358
MT	13.544027
MM	C_pi: 2.872755, n_recomb: 24941.241779
RS	0	0.000000	9.752274	20.385255	0.000817	0.000039
RS	1	0.008116	9.752274	22.021694	0.000883	0.000267
RS	2	0.016890	9.752274	23.787928	0.000954	0.000594
RS	3	0.026376	9.752274	25.693986	0.001030	0.000928
RS	4	0.036632	0.563662	475.710169	0.019073	0.017856
RS	5	0.047720	0.563662	503.932560	0.020205	0.020130
RS	6	0.059708	0.719101	418.781593	0.016791	0.016936
RS	7	0.072670	0.719101	444.393125	0.017818	0.017255
RS	8	0.086683	0.707203	478.694248	0.019193	0.018065
RS	9	0.101833	0.707203	506.184166	0.020295	0.018847
RS	10	0.118213	0.586440	642.662517	0.025767	0.023903
RS	11	0.135922	0.586440	673.405005	0.027000	0.025599
RS	12	0.155068	0.544212	757.410529	0.030368	0.029174
RS	13	0.175768	0.544212	787.212522	0.031563	0.031034
RS	14	0.198148	0.590909	752.432486	0.030168	0.030017
RS	15	0.222344	0.590909	779.692311	0.031261	0.031609
RS	16	0.248504	0.720993	662.727366	0.026572	0.027099
RS	17	0.276787	0.720993	687.984665	0.027584	0.028408
RS	18	0.307365	0.938970	549.498741	0.022032	0.022829
RS	19	0.340425	0.938970	572.847766	0.022968	0.023924
RS	20	0.376167	1.256375	447.306399	0.017934	0.018775
RS	21	0.414811	1.256375	468.493509	0.018784	0.019712
RS	22	0.456590	1.690716	365.364968	0.014649	0.015442
RS	23	0.501760	1.690716	384.298865	0.015408	0.016242
RS	24	0.550596	2.242610	305.225096	0.012238	0.012939
RS	25	0.603395	2.242610	322.119484	0.012915	0.013619
RS	26	0.660479	2.857349	267.075080	0.010708	0.011300
RS	27	0.722196	2.857349	282.444555	0.011324	0.011894
RS	28	0.788921	3.424422	249.307549	0.009996	0.010484
RS	29	0.861062	3.424422	263.818226	0.010578	0.011035
RS	30	0.939057	3.843397	248.639794	0.009969	0.010373
RS	31	1.023382	3.843397	262.892916	0.010540	0.010915
RS	32	1.114550	4.094940	260.621352	0.010449	0.010791
RS	33	1.213116	4.094940	274.976150	0.011025	0.011343
RS	34	1.319682	4.228734	280.510512	0.011247	0.011541
RS	35	1.434897	4.228734	295.015900	0.011828	0.012097
RS	36	1.559461	4.296058	304.801078	0.012221	0.012463
RS	37	1.694135	4.296058	319.236625	0.012800	0.013008
RS	38	1.839738	4.325089	331.297175	0.013283	0.013457
RS	39	1.997158	4.325089	345.219581	0.013841	0.013977
RS	40	2.167353	4.338924	357.532808	0.014335	0.014430
RS	41	2.351360	4.338924	370.297213	0.014847	0.014905
RS	42	2.550300	4.360248	380.359307	0.015250	0.015267
RS	43	2.765385	4.360248	391.189439	0.015684	0.015667
RS	44	2.997926	4.397449	397.406069	0.015934	0.015876
RS	45	3.249338	4.397449	405.492686	0.016258	0.016171
RS	46	3.521154	4.443156	407.706774	0.016347	0.016224
RS	47	3.815029	4.443156	412.249392	0.016529	0.016384
RS	48	4.132753	4.489535	410.462374	0.016457	0.016287
RS	49	4.476262	4.489535	410.708779	0.016467	0.016288
RS	50	4.847649	4.539334	404.095562	0.016202	0.016013
RS	51	5.249175	4.539334	399.490413	0.016017	0.015833
RS	52	5.683288	4.605949	386.692511	0.015504	0.015326
RS	53	6.152631	4.605949	377.134525	0.015121	0.014956
RS	54	6.660063	4.803569	350.584027	0.014056	0.013917
RS	55	7.208677	4.803569	337.731128	0.013541	0.013415
RS	56	7.801813	4.803569	322.315520	0.012923	0.012809
RS	57	8.443084	4.803569	304.503280	0.012209	0.012105
RS	58	9.136399	7.477604	187.851682	0.007532	0.007569
RS	59	9.885979	7.477604	183.823911	0.007370	0.007398
RS	60	10.696392	7.477604	178.429752	0.007154	0.007172
RS	61	11.572573	7.477604	171.681676	0.006883	0.006891
RS	62	12.519861	7.477604	163.629500	0.006561	0.006558
RS	63	13.544027	7.477604	1165.750007	0.046740	0.046619
PA	4+25*2+4+6 0.026603574 0.012358439 13.544026836 9.752274442 0.563661570 0.719101383 0.707203425 0.586440100 0.544211684 0.590909461 0.720993281 0.938969533 1.256374845 1.690716279 2.242610160 2.857349304 3.424422168 3.843397239 4.094939913 4.228733898 4.296057831 4.325088722 4.338923756 4.360247600 4.397449444 4.443156068 4.489535400 4.539333922 4.605948986 4.803568736 7.477604396
//
IT	4619
RD	20
LK	-153295.717841
QD	-117.168854 -> -104.125355
RI	0.0024448535
TR	0.025917	0.012427
MT	13.749039
MM	C_pi: 2.948629, n_recomb: 25726.876462
RS	0	0.000000	11.321491	18.160878	0.000706	0.000034
RS	1	0.008141	11.321491	19.625714	0.000763	0.000231
RS	2	0.016945	11.321491	21.207502	0.000824	0.000514
RS	3	0.026466	11.321491	22.915375	0.000891	0.000805
RS	4	0.036761	0.566902	489.877238	0.019041	0.017877
RS	5	0.047895	0.566902	519.079403	0.020177	0.020194
RS	6	0.059935	0.739003	422.356831	0.016417	0.016644
RS	7	0.072956	0.739003	448.481453	0.017432	0.016970
RS	8	0.087036	0.732925	479.417829	0.018635	0.017623
RS	9	0.102263	0.732925	507.410073	0.019723	0.018377
RS	10	0.118730	0.601789	651.199342	0.025312	0.023537
RS	11	0.136537	0.601789	682.941396	0.026546	0.025201
RS	12	0.155793	0.552041	777.621157	0.030226	0.029059
RS	13	0.176618	0.552041	808.671327	0.031433	0.030912
RS	14	0.199138	0.594760	779.303871	0.030291	0.030135
RS	15	0.223491	0.594760	807.726797	0.031396	0.031733
RS	16	0.249826	0.722649	689.545553	0.026803	0.027318
RS	17	0.278306	0.722649	715.856512	0.027825	0.028636
RS	18	0.309104	0.939912	572.511338	0.022253	0.023039
RS	19	0.342410	0.939912	596.837967	0.023199	0.024145
RS	20	0.378427	1.258971	465.555370	0.018096	0.018926
RS	21	0.417376	1.258971	487.630960	0.018954	0.019873
RS	22	0.459496	1.699197	379.209120	0.014740	0.015521
RS	23	0.505046	1.699197	398.917899	0.015506	0.016328
RS	24	0.554303	2.263353	315.568292	0.012266	0.012954
RS	25	0.607570	2.263353	333.117733	0.012948	0.013639
RS	26	0.665174	2.896815	275.030966	0.010690	0.011268
RS	27	0.727468	2.896815	290.956857	0.011309	0.011865
RS	28	0.794833	3.485074	255.932658	0.009948	0.010421
RS	29	0.867682	3.485074	270.940279	0.010531	0.010973
RS	30	0.946462	3.921872	254.786573	0.009904	0.010292
RS	31	1.031656	3.921872	269.518366	0.010476	0.010834
RS	32	1.123785	4.185096	266.903275	0.010374	0.010699
RS	33	1.223415	4.185096	281.750332	0.010952	0.011250
RS	34	1.331155	4.325651	287.323562	0.011168	0.011441
RS	35	1.447667	4.325651	302.353141	0.011752	0.011998
RS	36	1.573664	4.396896	312.398291	0.012143	0.012360
RS	37	1.709919	4.396896	327.397021	0.012726	0.012907
RS	38	1.857266	4.427852	339.890692	0.013212	0.013356
RS	39	2.016609	4.427852	354.413957	0.013776	0.013880
RS	40	2.188925	4.441952	367.318168	0.014278	0.014340
RS	41	2.375268	4.441952	380.709172	0.014798	0.014821
RS	42	2.576783	4.462472	391.462124	0.015216	0.015197
RS	43	2.794702	4.462472	402.918688	0.015661	0.015607
RS	44	3.030363	4.498267	409.850514	0.015931	0.015837
RS	45	3.285209	4.498267	418.524354	0.016268	0.016145
RS	46	3.560802	4.542038	421.425056	0.016381	0.016223
RS	47	3.858832	4.542038	426.465967	0.016577	0.016399
RS	48	4.181124	4.586044	425.276575	0.016530	0.016328
RS	49	4.529655	4.586044	425.874712	0.016554	0.016345
RS	50	4.906560	4.633612	419.650431	0.016312	0.016094
RS	51	5.314149	4.633612	415.194625	0.016139	0.015928
RS	52	5.754920	4.699265	402.407979	0.015642	0.015439
RS	53	6.231575	4.699265	392.763719	0.015267	0.015080
RS	54	6.747035	4.902386	365.291134	0.014199	0.014040
RS	55	7.304459	4.902386	352.186932	0.013689	0.013546
RS	56	7.907264	4.902386	336.392243	0.013076	0.012946
RS	57	8.559143	4.902386	318.072653	0.012363	0.012246
RS	58	9.264093	7.733898	193.899041	0.007537	0.007564
RS	59	10.026433	7.733898	190.132876	0.007390	0.007409
RS	60	10.850836	7.733898	184.956669	0.007189	0.007199
RS	61	11.742355	7.733898	178.373509	0.006933	0.006934
RS	62	12.706453	7.733898	170.424252	0.006624	0.006616
RS	63	13.749039	7.733898	1236.962168	0.048081	0.047948
PA	4+25*2+4+6 0.025916574 0.012426650 13.749038961 11.321490935 0.566901650 0.739002965 0.732924610 0.601788784 0.552041328 0.594759533 0.722648661 0.939911569 1.258970686 1.699197465 2.263352533 2.896815198 3.485074299 3.921872366 4.185096261 4.325650987 4.396896228 4.427852146 4.441951761 4.462472090 4.498266823 4.542038257 4.586043782 4.633611890 4.699264855 4.902386353 7.733898360
//
IT	4855
RD	21
LK	-153270.058019
QD	-110.473061 -> -98.394140
RI	0.0021489543
TR	0.025270	0.012490
MT	13.949208
MM	C_pi: 3.023503, n_recomb: 26500.163797
RS	0	0.000000	13.159380	16.134703	0.000609	0.000029
RS	1	0.008166	13.159380	17.441878	0.000658	0.000199
RS	2	0.016998	13.159380	18.854043	0.000711	0.000444
RS	3	0.026552	13.159380	20.379475	0.000769	0.000697
RS	4	0.036886	0.569741	504.017655	0.019019	0.017902
RS	5	0.048064	0.569741	534.195086	0.020158	0.020262
RS	6	0.060154	0.758505	425.782736	0.016067	0.016367
RS	7	0.073232	0.758505	452.399335	0.017072	0.016700
RS	8	0.087378	0.758967	479.690457	0.018101	0.017197
RS	9	0.102678	0.758967	508.138795	0.019175	0.017925
RS	10	0.119229	0.617321	658.878064	0.024863	0.023175
RS	11	0.137130	0.617321	691.575432	0.026097	0.024807
RS	12	0.156494	0.559925	796.963476	0.030074	0.028936
RS	13	0.177438	0.559925	829.245166	0.031292	0.030781
RS	14	0.200093	0.598634	805.621088	0.030401	0.030243
RS	15	0.224598	0.598634	835.201488	0.031517	0.031844
RS	16	0.251104	0.724293	716.119978	0.027023	0.027528
RS	17	0.279774	0.724293	743.478132	0.028056	0.028855
RS	18	0.310785	0.940725	595.451937	0.022470	0.023245
RS	19	0.344329	0.940725	620.750063	0.023424	0.024362
RS	20	0.380612	1.261168	483.789570	0.018256	0.019076
RS	21	0.419857	1.261168	506.749500	0.019123	0.020033
RS	22	0.462307	1.706835	393.030208	0.014831	0.015602
RS	23	0.508224	1.706835	413.510764	0.015604	0.016416
RS	24	0.557890	2.282695	325.855910	0.012296	0.012973
RS	25	0.611611	2.282695	344.056638	0.012983	0.013662
RS	26	0.669720	2.934398	282.897814	0.010675	0.011240
RS	27	0.732573	2.934398	299.374716	0.011297	0.011839
RS	28	0.800559	3.543623	262.438841	0.009903	0.010363
RS	29	0.874096	3.543623	277.936196	0.010488	0.010915
RS	30	0.953638	3.998344	260.782119	0.009841	0.010214
RS	31	1.039675	3.998344	275.983666	0.010414	0.010757
RS	32	1.132738	4.273526	272.997685	0.010302	0.010610
RS	33	1.233400	4.273526	288.326714	0.010880	0.011160
RS	34	1.342282	4.421194	293.907178	0.011091	0.011345
RS	35	1.460055	4.421194	309.449816	0.011677	0.011901
RS	36	1.587445	4.496692	319.722677	0.012065	0.012259
RS	37	1.725237	4.496692	335.273518	0.012652	0.012808
RS	38	1.874281	4.529869	348.168693	0.013138	0.013257
RS	39	2.035496	4.529869	363.283116	0.013709	0.013784
RS	40	2.209875	4.544416	376.755972	0.014217	0.014250
RS	41	2.398493	4.544416	390.766990	0.014746	0.014737
RS	42	2.602514	4.564155	402.206897	0.015178	0.015126
RS	43	2.823194	4.564155	414.288027	0.015633	0.015546
RS	44	3.061894	4.598406	421.953434	0.015923	0.015796
RS	45	3.320086	4.598406	431.218109	0.016272	0.016116
RS	46	3.599361	4.639972	434.844366	0.016409	0.016219
RS	47	3.901441	4.639972	440.392234	0.016618	0.016409
RS	48	4.228189	4.681253	439.853468	0.016598	0.016366
RS	49	4.581617	4.681253	440.815442	0.016634	0.016398
RS	50	4.963906	4.726198	435.039198	0.016416	0.016172
RS	51	5.377411	4.726198	430.745642	0.016254	0.016020
RS	52	5.824682	4.790492	418.024638	0.015774	0.015548
RS	53	6.308476	4.790492	408.305031	0.015408	0.015200
RS	54	6.831775	4.998533	379.955853	0.014338	0.014160
RS	55	7.397805	4.998533	366.606406	0.013834	0.013674
RS	56	8.010056	4.998533	350.438782	0.013224	0.013080
RS	57	8.672302	4.998533	331.617898	0.012514	0.012384
RS	58	9.388625	7.986801	199.860759	0.007542	0.007558
RS	59	10.163441	7.986801	196.357761	0.007410	0.007419
RS	60	11.001527	7.986801	191.403240	0.007223	0.007224
RS	61	11.908048	7.986801	184.991017	0.006981	0.006974
RS	62	12.888594	7.986801	177.152996	0.006685	0.006671
RS	63	13.949208	7.986801	1308.715310	0.049385	0.049240
PA	4+25*2+4+6 0.025270046 0.012490058 13.949208361 13.159380444 0.569741359 0.758505310 0.758966885 0.617320811 0.559925181 0.598634407 0.724293024 0.940724576 1.261167872 1.706834791 2.282694862 2.934397857 3.543623292 3.998344270 4.273525705 4.421194123 4.496692458 4.529869053 4.544416369 4.564155138 4.598405528 4.639971972 4.681252509 4.726197870 4.790491657 4.998533485 7.986800542
//
IT	4965
RD	22
LK	-153246.292275
QD	-104.289639 -> -93.092561
RI	0.0018933630
TR	0.024661	0.012549
MT	14.144656
MM	C_pi: 3.097352, n_recomb: 27260.940269
RS	0	0.000000	15.316192	14.294897	0.000524	0.000025
RS	1	0.008189	15.316192	15.457793	0.000567	0.000172
RS	2	0.017050	15.316192	16.714602	0.000613	0.000383
RS	3	0.026635	15.316192	18.072792	0.000663	0.000602
RS	4	0.037006	0.572236	518.104918	0.019005	0.017929
RS	5	0.048226	0.572236	549.251927	0.020148	0.020333
RS	6	0.060365	0.777600	429.074370	0.015740	0.016106
RS	7	0.073498	0.777600	456.163374	0.016733	0.016446
RS	8	0.087707	0.785308	479.561803	0.017592	0.016786
RS	9	0.103079	0.785308	508.422783	0.018650	0.017490
RS	10	0.119710	0.633022	665.754137	0.024422	0.022816
RS	11	0.137703	0.633022	699.362619	0.025654	0.024418
RS	12	0.157169	0.567854	815.457343	0.029913	0.028805
RS	13	0.178230	0.567854	848.952220	0.031142	0.030642
RS	14	0.201016	0.602529	831.370774	0.030497	0.030339
RS	15	0.225667	0.602529	862.101876	0.031624	0.031944
RS	16	0.252338	0.725930	742.424650	0.027234	0.027730
RS	17	0.281192	0.725930	770.822728	0.028276	0.029065
RS	18	0.312410	0.941423	618.300634	0.022681	0.023447
RS	19	0.346184	0.941423	644.563312	0.023644	0.024574
RS	20	0.382724	1.263005	501.994296	0.018414	0.019226
RS	21	0.422257	1.263005	525.833636	0.019289	0.020192
RS	22	0.465027	1.713700	406.818291	0.014923	0.015684
RS	23	0.511299	1.713700	428.066894	0.015703	0.016506
RS	24	0.561361	2.300722	336.084049	0.012328	0.012994
RS	25	0.615523	2.300722	354.931932	0.013020	0.013688
RS	26	0.674121	2.970165	290.676719	0.010663	0.011215
RS	27	0.737517	2.970165	307.699109	0.011287	0.011817
RS	28	0.806105	3.600121	268.828944	0.009861	0.010308
RS	29	0.880310	3.600121	284.808802	0.010448	0.010862
RS	30	0.960593	4.072830	266.631581	0.009781	0.010141
RS	31	1.047449	4.072830	282.294014	0.010355	0.010683
RS	32	1.141419	4.360209	278.911978	0.010231	0.010525
RS	33	1.243085	4.360209	294.712738	0.010811	0.011075
RS	34	1.353076	4.515304	300.271335	0.011015	0.011251
RS	35	1.472075	4.515304	316.315865	0.011603	0.011808
RS	36	1.600820	4.595381	326.784460	0.011987	0.012161
RS	37	1.740108	4.595381	342.876076	0.012578	0.012712
RS	38	1.890802	4.631053	356.142395	0.013064	0.013159
RS	39	2.053838	4.631053	371.837711	0.013640	0.013690
RS	40	2.230226	4.646230	385.856022	0.014154	0.014160
RS	41	2.421059	4.646230	400.479528	0.014691	0.014654
RS	42	2.627520	4.665225	412.599646	0.015135	0.015055
RS	43	2.850889	4.665225	425.302190	0.015601	0.015484
RS	44	3.092551	4.697814	433.715787	0.015910	0.015752
RS	45	3.354004	4.697814	443.573439	0.016271	0.016085
RS	46	3.636868	4.736929	447.960393	0.016432	0.016212
RS	47	3.942898	4.736929	454.022434	0.016655	0.016416
RS	48	4.273989	4.775159	454.183794	0.016661	0.016400
RS	49	4.632195	4.775159	455.520487	0.016710	0.016446
RS	50	5.019736	4.817114	450.248954	0.016516	0.016246
RS	51	5.439015	4.817114	446.129691	0.016365	0.016106
RS	52	5.892630	4.879668	433.528066	0.015903	0.015654
RS	53	6.383395	4.879668	423.743503	0.015544	0.015316
RS	54	6.914349	5.092076	394.563794	0.014474	0.014276
RS	55	7.488787	5.092076	380.974926	0.013975	0.013798
RS	56	8.110267	5.092076	364.440401	0.013369	0.013209
RS	57	8.782644	5.092076	345.124314	0.012660	0.012517
RS	58	9.510085	8.236206	205.734345	0.007547	0.007553
RS	59	10.297099	8.236206	202.495581	0.007428	0.007429
RS	60	11.148565	8.236206	197.765861	0.007255	0.007248
RS	61	12.069761	8.236206	191.529859	0.007026	0.007013
RS	62	13.066399	8.236206	183.810564	0.006743	0.006723
RS	63	14.144656	8.236206	1380.886312	0.050654	0.050497
PA	4+25*2+4+6 0.024660970 0.012549085 14.144656063 15.316192152 0.572235597 0.777600391 0.785308040 0.633022053 0.567853809 0.602529388 0.725930422 0.941422555 1.263005363 1.713699888 2.300722164 2.970164973 3.600121146 4.072829721 4.360208614 4.515303709 4.595380950 4.631052556 4.646230355 4.665224695 4.697814446 4.736928631 4.775158727 4.817113680 4.879667837 5.092075796 8.236205731
//
IT	5384
RD	23
LK	-153224.258855
QD	-98.570844 -> -88.181109
RI	0.0016722128
TR	0.024086	0.012604
MT	14.335581
MM	C_pi: 3.170157, n_recomb: 28009.010156
RS	0	0.000000	17.855169	12.627587	0.000451	0.000022
RS	1	0.008212	17.855169	13.658801	0.000488	0.000148
RS	2	0.017099	17.855169	14.773711	0.000527	0.000330
RS	3	0.026716	17.855169	15.979023	0.000570	0.000519
RS	4	0.037122	0.574416	532.129656	0.018999	0.017959
RS	5	0.048383	0.574416	564.240050	0.020145	0.020406
RS	6	0.060569	0.796276	432.247572	0.015432	0.015859
RS	7	0.073755	0.796276	459.790946	0.016416	0.016206
RS	8	0.088024	0.811936	479.070471	0.017104	0.016390
RS	9	0.103465	0.811936	508.303129	0.018148	0.017071
RS	10	0.120175	0.648885	671.874023	0.023988	0.022463
RS	11	0.138256	0.648885	706.349617	0.025219	0.024036
RS	12	0.157822	0.575821	833.120712	0.029745	0.028668
RS	13	0.178996	0.575821	867.808953	0.030983	0.030497
RS	14	0.201908	0.606437	856.547045	0.030581	0.030426
RS	15	0.226701	0.606437	888.420951	0.031719	0.032034
RS	16	0.253531	0.727557	768.442826	0.027436	0.027925
RS	17	0.282564	0.727557	797.872742	0.028486	0.029268
RS	18	0.313982	0.942015	641.039722	0.022887	0.023646
RS	19	0.347979	0.942015	668.259190	0.023859	0.024781
RS	20	0.384769	1.264519	520.154155	0.018571	0.019375
RS	21	0.424580	1.264519	544.867187	0.019453	0.020349
RS	22	0.467660	1.719851	420.564733	0.015015	0.015767
RS	23	0.514278	1.719851	442.577064	0.015801	0.016596
RS	24	0.564724	2.317510	346.248881	0.012362	0.013017
RS	25	0.619314	2.317510	365.739428	0.013058	0.013716
RS	26	0.678386	3.004205	298.365880	0.010652	0.011194
RS	27	0.742310	3.004205	315.928019	0.011280	0.011798
RS	28	0.811483	3.654637	275.103927	0.009822	0.010258
RS	29	0.886337	3.654637	291.558984	0.010409	0.010812
RS	30	0.967338	4.145350	272.339374	0.009723	0.010072
RS	31	1.054991	4.145350	288.453865	0.010299	0.010614
[truncated: 9,952,556 more chars]
