# Supplementary material for: Recent speciation associated with range expansion and a shift to self-fertilization in North American Arabidopsis
Source: Nat Commun. 2022 Dec 8;13:7564. doi: 10.1038/s41467-022-35368-1 (PMC9732334; doi:10.1038/s41467-022-35368-1)
Supplement: Supplementary file 5 — Source Data [file 41467_2022_35368_MOESM5_ESM.zip › Source Data/SuppFig23-3_lyrON8_16.psmc]

CC
CC	Brief Description of the file format:
CC	  CC  comments
CC	  MM  useful-messages
CC	  RD  round-of-iterations
CC	  LL  \log[P(sequence)]
CC	  QD  Q-before-opt Q-after-opt
CC	  TR  \theta_0 \rho_0
CC	  RS  k t_k \lambda_k \pi_k \sum_{l\not=k}A_{kl} A_{kk}
CC	  DC  begin end best-k t_k+\Delta_k max-prob
CC
MM	Version: 0.6.5-r67
MM	pattern:4+25*2+4+6, n:63, n_free_lambdas:28
MM	n_iterations:25, skip:1, max_t:5, theta/rho:5
MM	is_decoding:0
MM	n_seqs:12, sum_L:726713, sum_n:41733
RD	0
LK	0.000000
QD	0.000000 -> 0.000000
RI	inf
TR	0.059142	0.011828
MT	5.000000
MM	C_pi: 1.000000, n_recomb: 8545.311316
RS	0	0.000000	1.000000	54.532309	0.006382	0.000000
RS	1	0.006440	1.000000	57.661840	0.006748	0.000000
RS	2	0.013294	1.000000	60.945032	0.007132	0.000000
RS	3	0.020590	1.000000	64.385997	0.007535	0.000000
RS	4	0.028356	1.000000	67.988456	0.007956	0.000000
RS	5	0.036622	1.000000	71.755648	0.008397	0.000000
RS	6	0.045421	1.000000	75.690226	0.008858	0.000000
RS	7	0.054785	1.000000	79.794149	0.009338	0.000000
RS	8	0.064753	1.000000	84.068552	0.009838	0.000000
RS	9	0.075363	1.000000	88.513610	0.010358	0.000000
RS	10	0.086656	1.000000	93.128391	0.010898	0.000000
RS	11	0.098677	1.000000	97.910685	0.011458	0.000000
RS	12	0.111471	1.000000	102.856837	0.012037	0.000000
RS	13	0.125090	1.000000	107.961551	0.012634	0.000000
RS	14	0.139585	1.000000	113.217692	0.013249	0.000000
RS	15	0.155014	1.000000	118.616076	0.013881	0.000000
RS	16	0.171437	1.000000	124.145249	0.014528	0.000000
RS	17	0.188917	1.000000	129.791257	0.015189	0.000000
RS	18	0.207523	1.000000	135.537422	0.015861	0.000000
RS	19	0.227327	1.000000	141.364108	0.016543	0.000000
RS	20	0.248406	1.000000	147.248498	0.017231	0.000000
RS	21	0.270843	1.000000	153.164384	0.017924	0.000000
RS	22	0.294725	1.000000	159.081969	0.018616	0.000000
RS	23	0.320144	1.000000	164.967707	0.019305	0.000000
RS	24	0.347201	1.000000	170.784170	0.019986	0.000000
RS	25	0.376000	1.000000	176.489970	0.020653	0.000000
RS	26	0.406654	1.000000	182.039743	0.021303	0.000000
RS	27	0.439282	1.000000	187.384200	0.021928	0.000000
RS	28	0.474011	1.000000	192.470283	0.022523	0.000000
RS	29	0.510976	1.000000	197.241410	0.023082	0.000000
RS	30	0.550322	1.000000	201.637858	0.023596	0.000000
RS	31	0.592202	1.000000	205.597273	0.024060	0.000000
RS	32	0.636779	1.000000	209.055339	0.024464	0.000000
RS	33	0.684227	1.000000	211.946616	0.024803	0.000000
RS	34	0.734730	1.000000	214.205546	0.025067	0.000000
RS	35	0.788485	1.000000	215.767652	0.025250	0.000000
RS	36	0.845702	1.000000	216.570908	0.025344	0.000000
RS	37	0.906604	1.000000	216.557298	0.025342	0.000000
RS	38	0.971428	1.000000	215.674517	0.025239	0.000000
RS	39	1.040426	1.000000	213.877813	0.025029	0.000000
RS	40	1.113868	1.000000	211.131913	0.024707	0.000000
RS	41	1.192040	1.000000	207.412985	0.024272	0.000000
RS	42	1.275245	1.000000	202.710566	0.023722	0.000000
RS	43	1.363809	1.000000	197.029375	0.023057	0.000000
RS	44	1.458076	1.000000	190.390910	0.022280	0.000000
RS	45	1.558414	1.000000	182.834731	0.021396	0.000000
RS	46	1.665214	1.000000	174.419308	0.020411	0.000000
RS	47	1.778891	1.000000	165.222329	0.019335	0.000000
RS	48	1.899889	1.000000	155.340356	0.018178	0.000000
RS	49	2.028679	1.000000	144.887735	0.016955	0.000000
RS	50	2.165763	1.000000	133.994711	0.015680	0.000000
RS	51	2.311675	1.000000	122.804704	0.014371	0.000000
RS	52	2.466983	1.000000	111.470777	0.013045	0.000000
RS	53	2.632293	1.000000	100.151364	0.011720	0.000000
RS	54	2.808249	1.000000	89.005410	0.010416	0.000000
RS	55	2.995536	1.000000	78.187110	0.009150	0.000000
RS	56	3.194884	1.000000	67.840511	0.007939	0.000000
RS	57	3.407070	1.000000	58.094290	0.006798	0.000000
RS	58	3.632920	1.000000	49.057031	0.005741	0.000000
RS	59	3.873315	1.000000	40.813335	0.004776	0.000000
RS	60	4.129191	1.000000	33.421078	0.003911	0.000000
RS	61	4.401545	1.000000	26.910035	0.003149	0.000000
RS	62	4.691438	1.000000	21.282032	0.002490	0.000000
RS	63	5.000000	1.000000	59.270479	0.006936	0.000000
PA	4+25*2+4+6 0.059141986 0.011828397 5.000000000 1.000000000 1.000000000 1.000000000 1.000000000 1.000000000 1.000000000 1.000000000 1.000000000 1.000000000 1.000000000 1.000000000 1.000000000 1.000000000 1.000000000 1.000000000 1.000000000 1.000000000 1.000000000 1.000000000 1.000000000 1.000000000 1.000000000 1.000000000 1.000000000 1.000000000 1.000000000 1.000000000 1.000000000
//
IT	4463
RD	1
LK	-133908.494537
QD	-2142.697155 -> -922.163146
RI	0.0785072076
TR	0.044060	0.008318
MT	8.078456
MM	C_pi: 1.236247, n_recomb: 7434.300809
RS	0	0.000000	0.382144	138.825059	0.018674	0.000729
RS	1	0.007241	0.382144	145.987428	0.019637	0.004977
RS	2	0.015006	0.382144	153.301629	0.020621	0.010991
RS	3	0.023333	0.382144	160.737494	0.021621	0.017989
RS	4	0.032263	0.336416	190.806462	0.025666	0.023782
RS	5	0.041840	0.336416	198.683713	0.026725	0.026548
RS	6	0.052110	0.367449	189.270474	0.025459	0.027709
RS	7	0.063124	0.367449	196.778162	0.026469	0.028624
RS	8	0.074936	0.413067	181.926000	0.024471	0.029265
RS	9	0.087603	0.413067	189.008400	0.025424	0.029496
RS	10	0.101186	0.473398	171.330497	0.023046	0.029425
RS	11	0.115754	0.473398	177.982132	0.023941	0.029106
RS	12	0.131376	0.551794	158.654803	0.021341	0.028497
RS	13	0.148129	0.551794	164.885948	0.022179	0.027585
RS	14	0.166096	0.650743	145.358794	0.019552	0.026426
RS	15	0.185363	0.650743	151.187317	0.020336	0.025102
RS	16	0.206026	0.768399	133.222328	0.017920	0.023688
RS	17	0.228184	0.768399	138.676622	0.018654	0.022249
RS	18	0.251947	0.900166	123.255476	0.016579	0.020837
RS	19	0.277431	0.900166	128.373656	0.017268	0.019492
RS	20	0.304760	1.040230	115.709001	0.015564	0.018235
RS	21	0.334067	1.040230	120.532739	0.016213	0.017077
RS	22	0.365497	1.182314	110.450301	0.014857	0.016026
RS	23	0.399203	1.182314	115.017200	0.015471	0.015086
RS	24	0.435349	1.320000	107.233968	0.014424	0.014263
RS	25	0.474112	1.320000	111.571092	0.015008	0.013560
RS	26	0.515682	1.447962	105.750163	0.014225	0.012975
RS	27	0.560262	1.447962	109.868069	0.014779	0.012501
RS	28	0.608070	1.563118	105.631561	0.014209	0.012130
RS	29	0.659340	1.563118	109.519575	0.014732	0.011851
RS	30	0.714321	1.664431	106.500097	0.014326	0.011654
RS	31	0.773284	1.664431	110.123803	0.014813	0.011528
RS	32	0.836517	1.752022	108.002072	0.014528	0.011466
RS	33	0.904328	1.752022	111.302456	0.014971	0.011459
RS	34	0.977049	1.826527	109.807214	0.014770	0.011501
RS	35	1.055035	1.826527	112.700726	0.015160	0.011585
RS	36	1.138668	1.888763	111.593651	0.015011	0.011705
RS	37	1.228357	1.888763	113.973281	0.015331	0.011857
RS	38	1.324540	1.939597	113.033273	0.015204	0.012035
RS	39	1.427688	1.939597	114.771421	0.015438	0.012234
RS	40	1.538304	1.979976	113.779260	0.015305	0.012449
RS	41	1.656930	1.979976	114.733780	0.015433	0.012673
RS	42	1.784145	2.011107	113.458811	0.015262	0.012899
RS	43	1.920571	2.011107	113.484383	0.015265	0.013116
RS	44	2.066875	2.034627	111.683050	0.015023	0.013312
RS	45	2.223774	2.034627	110.649973	0.014884	0.013476
RS	46	2.392032	2.052591	108.087221	0.014539	0.013591
RS	47	2.572474	2.052591	105.907864	0.014246	0.013647
RS	48	2.765982	2.067247	102.401818	0.013774	0.013628
RS	49	2.973500	2.067247	99.061169	0.013325	0.013528
RS	50	3.196045	2.080777	94.533639	0.012716	0.013337
RS	51	3.434703	2.080777	90.116875	0.012122	0.013053
RS	52	3.690643	2.095196	84.628953	0.011384	0.012676
RS	53	3.965114	2.095196	79.337326	0.010672	0.012211
RS	54	4.259459	2.123851	72.734663	0.009784	0.011662
RS	55	4.575116	2.123851	66.966253	0.009008	0.011040
RS	56	4.913630	2.123851	60.978625	0.008202	0.010355
RS	57	5.276655	2.123851	54.873141	0.007381	0.009618
RS	58	5.665965	2.308444	45.200456	0.006080	0.008844
RS	59	6.083464	2.308444	40.268255	0.005417	0.008048
RS	60	6.531194	2.308444	35.396180	0.004761	0.007245
RS	61	7.011342	2.308444	30.669202	0.004125	0.006453
RS	62	7.526257	2.308444	26.166740	0.003520	0.005687
RS	63	8.078456	2.308444	97.839115	0.013160	0.024212
PA	4+25*2+4+6 0.044060491 0.008317620 8.078455925 0.382144451 0.336416245 0.367448807 0.413066864 0.473398209 0.551794052 0.650743484 0.768398762 0.900165558 1.040229797 1.182313919 1.319999695 1.447961807 1.563117981 1.664430618 1.752021790 1.826526642 1.888763428 1.939597130 1.979975700 2.011106968 2.034626961 2.052590847 2.067246914 2.080777168 2.095195770 2.123850822 2.308443844
//
IT	5194
RD	2
LK	-132062.273171
QD	-950.724235 -> -612.027471
RI	0.0715721221
TR	0.038304	0.007572
MT	9.854528
MM	C_pi: 1.480417, n_recomb: 8101.296867
RS	0	0.000000	0.471981	128.279320	0.015834	0.000437
RS	1	0.007576	0.471981	135.721915	0.016753	0.003136
RS	2	0.015726	0.471981	143.415567	0.017703	0.007360
RS	3	0.024493	0.471981	151.340153	0.018681	0.012502
RS	4	0.033924	0.308999	242.212103	0.029898	0.020421
RS	5	0.044070	0.308999	251.843552	0.031087	0.025793
RS	6	0.054984	0.313206	257.740880	0.031815	0.027395
RS	7	0.066726	0.313206	266.700997	0.032921	0.030635
RS	8	0.079356	0.340080	253.849794	0.031334	0.030113
RS	9	0.092944	0.340080	262.005173	0.032341	0.032959
RS	10	0.107561	0.385126	238.684991	0.029463	0.031157
RS	11	0.123286	0.385126	246.131751	0.030382	0.033432
RS	12	0.140201	0.453723	215.511381	0.026602	0.030490
RS	13	0.158398	0.453723	222.404039	0.027453	0.032062
RS	14	0.177974	0.553269	188.409994	0.023257	0.028259
RS	15	0.199033	0.553269	194.850750	0.024052	0.029044
RS	16	0.221687	0.688202	162.213556	0.020023	0.025029
RS	17	0.246058	0.688202	168.222936	0.020765	0.025251
RS	18	0.272274	0.859390	139.882992	0.017267	0.021593
RS	19	0.300477	0.859390	145.458283	0.017955	0.021512
RS	20	0.330816	1.064207	122.275104	0.015093	0.018464
RS	21	0.363454	1.064207	127.434545	0.015730	0.018255
RS	22	0.398565	1.295785	109.158311	0.013474	0.015841
RS	23	0.436335	1.295785	113.946131	0.014065	0.015607
RS	24	0.476967	1.541852	100.001222	0.012344	0.013776
RS	25	0.520677	1.541852	104.476468	0.012896	0.013604
RS	26	0.567698	1.786814	94.189986	0.011627	0.012290
RS	27	0.618281	1.786814	98.411858	0.012148	0.012238
RS	28	0.672697	2.016986	91.057254	0.011240	0.011348
RS	29	0.731235	2.016986	95.071290	0.011735	0.011421
RS	30	0.794208	2.223429	89.981688	0.011107	0.010850
RS	31	0.861951	2.223429	93.810895	0.011580	0.011025
RS	32	0.934827	2.401387	90.457879	0.011166	0.010686
RS	33	1.013223	2.401387	94.098370	0.011615	0.010940
RS	34	1.097559	2.549012	92.082282	0.011366	0.010772
RS	35	1.188284	2.549012	95.500443	0.011788	0.011080
RS	36	1.285882	2.666354	94.509739	0.011666	0.011037
RS	37	1.390873	2.666354	97.639371	0.012052	0.011380
RS	38	1.503819	2.754707	97.409276	0.012024	0.011431
RS	39	1.625321	2.754707	100.148711	0.012362	0.011792
RS	40	1.756028	2.816505	100.416867	0.012395	0.011913
RS	41	1.896637	2.816505	102.627514	0.012668	0.012277
RS	42	2.047899	2.855852	103.081639	0.012724	0.012438
RS	43	2.210619	2.855852	104.591843	0.012911	0.012770
RS	44	2.385667	2.878733	104.842544	0.012941	0.012917
RS	45	2.573977	2.878733	105.462318	0.013018	0.013165
RS	46	2.776552	2.892098	105.078165	0.012971	0.013231
RS	47	2.994474	2.892098	104.627683	0.012915	0.013336
RS	48	3.228906	2.902461	103.216948	0.012741	0.013259
RS	49	3.481097	2.902461	101.565615	0.012537	0.013183
RS	50	3.752394	2.915014	98.861795	0.012203	0.012926
RS	51	4.044244	2.915014	95.969484	0.011846	0.012660
RS	52	4.358204	2.933867	91.879547	0.011341	0.012218
RS	53	4.695949	2.933867	87.830865	0.010842	0.011779
RS	54	5.059281	2.985746	81.859969	0.010105	0.011115
RS	55	5.450138	2.985746	76.998345	0.009504	0.010545
RS	56	5.870606	2.985746	71.693031	0.008850	0.009909
RS	57	6.322927	2.985746	66.027407	0.008150	0.009217
RS	58	6.809516	3.445186	52.679822	0.006503	0.007863
RS	59	7.332967	3.445186	48.507311	0.005988	0.007270
RS	60	7.896075	3.445186	44.142384	0.005449	0.006650
RS	61	8.501842	3.445186	39.664605	0.004896	0.006015
RS	62	9.153501	3.445186	35.158724	0.004340	0.005379
RS	63	9.854528	3.445186	157.971495	0.019500	0.025549
PA	4+25*2+4+6 0.038304217 0.007572428 9.854528084 0.471981248 0.308998944 0.313206115 0.340079674 0.385125661 0.453723123 0.553268897 0.688201992 0.859390413 1.064206919 1.295784855 1.541852461 1.786814167 2.016985622 2.223429245 2.401387455 2.549012326 2.666354291 2.754707156 2.816505195 2.855851642 2.878733181 2.892098137 2.902460595 2.915014326 2.933866600 2.985745659 3.445186241
//
IT	4842
RD	3
LK	-131508.430046
QD	-668.601199 -> -522.284515
RI	0.0509413193
TR	0.035017	0.007479
MT	10.904831
MM	C_pi: 1.723310, n_recomb: 9305.932589
RS	0	0.000000	0.730383	97.559701	0.010484	0.000278
RS	1	0.007747	0.730383	103.969250	0.011172	0.002002
RS	2	0.016095	0.730383	110.705633	0.011896	0.004746
RS	3	0.025089	0.730383	117.770427	0.012655	0.008046
RS	4	0.034780	0.353806	256.429260	0.027555	0.017697
RS	5	0.045221	0.353806	267.966323	0.028795	0.022669
RS	6	0.056472	0.328171	300.781225	0.032321	0.026373
RS	7	0.068594	0.328171	311.901508	0.033516	0.029755
RS	8	0.081656	0.337591	313.662389	0.033706	0.030463
RS	9	0.095729	0.337591	323.661789	0.034780	0.033635
RS	10	0.110892	0.367560	306.322164	0.032917	0.032583
RS	11	0.127231	0.367560	315.184842	0.033869	0.035483
RS	12	0.144835	0.422880	281.816838	0.030284	0.032576
RS	13	0.163803	0.422880	289.852070	0.031147	0.034938
RS	14	0.184240	0.512942	246.003132	0.026435	0.030445
RS	15	0.206261	0.512942	253.526071	0.027243	0.032028
RS	16	0.229987	0.646292	207.713113	0.022321	0.026835
RS	17	0.255552	0.646292	214.819215	0.023084	0.027735
RS	18	0.283098	0.829273	173.468413	0.018641	0.022791
RS	19	0.312777	0.829273	180.108769	0.019354	0.023252
RS	20	0.344756	1.065074	145.849949	0.015673	0.019063
RS	21	0.379212	1.065074	151.977509	0.016331	0.019280
RS	22	0.416338	1.350933	125.022635	0.013435	0.015964
RS	23	0.456340	1.350933	130.649215	0.014039	0.016063
RS	24	0.499440	1.673597	110.308879	0.011854	0.013572
RS	25	0.545880	1.673597	115.499224	0.012411	0.013659
RS	26	0.595918	2.009609	100.759845	0.010827	0.011891
RS	27	0.649833	2.009609	105.604802	0.011348	0.012043
RS	28	0.707924	2.333987	95.301132	0.010241	0.010853
RS	29	0.770515	2.333987	99.888077	0.010734	0.011092
RS	30	0.837956	2.627901	92.948508	0.009988	0.010326
RS	31	0.910622	2.627901	97.341661	0.010460	0.010636
RS	32	0.988917	2.879929	92.946399	0.009988	0.010173
RS	33	1.073278	2.879929	97.178100	0.010443	0.010534
RS	34	1.164174	3.084644	94.744947	0.010181	0.010292
RS	35	1.262113	3.084644	98.811235	0.010618	0.010682
RS	36	1.367638	3.240953	97.921045	0.010522	0.010602
RS	37	1.481340	3.240953	101.777077	0.010937	0.011003
RS	38	1.603850	3.350596	102.105990	0.010972	0.011046
RS	39	1.735851	3.350596	105.659998	0.011354	0.011445
RS	40	1.878078	3.417867	106.898556	0.011487	0.011586
RS	41	2.031324	3.417867	110.005283	0.011821	0.011972
RS	42	2.196443	3.450803	111.750822	0.012009	0.012175
RS	43	2.374353	3.450803	114.209939	0.012273	0.012517
RS	44	2.566047	3.461109	115.910445	0.012456	0.012718
RS	45	2.772591	3.461109	117.479689	0.012624	0.012964
RS	46	2.995137	3.461537	118.493233	0.012733	0.013080
RS	47	3.234925	3.461537	118.922260	0.012779	0.013175
RS	48	3.493289	3.462768	118.657776	0.012751	0.013135
RS	49	3.771669	3.462768	117.738175	0.012652	0.013049
RS	50	4.071615	3.472146	115.783403	0.012442	0.012816
RS	51	4.394800	3.472146	113.402784	0.012186	0.012548
RS	52	4.743022	3.494937	109.572553	0.011774	0.012117
RS	53	5.118222	3.494937	105.762520	0.011365	0.011686
RS	54	5.522489	3.571530	99.178131	0.010658	0.010995
RS	55	5.958076	3.571530	94.311423	0.010135	0.010448
RS	56	6.427408	3.571530	88.820130	0.009544	0.009836
RS	57	6.933101	3.571530	82.781275	0.008896	0.009169
RS	58	7.477971	4.344770	63.615075	0.006836	0.007413
RS	59	8.065053	4.344770	59.706579	0.006416	0.006927
RS	60	8.697618	4.344770	55.442432	0.005958	0.006409
RS	61	9.379189	4.344770	50.893344	0.005469	0.005868
RS	62	10.113563	4.344770	46.141450	0.004958	0.005314
RS	63	10.904831	4.344770	234.936957	0.025246	0.027536
PA	4+25*2+4+6 0.035017192 0.007478652 10.904830923 0.730383392 0.353805701 0.328170518 0.337590802 0.367560282 0.422880408 0.512942026 0.646291986 0.829273359 1.065073649 1.350932971 1.673596668 2.009608717 2.333987193 2.627900765 2.879929134 3.084643519 3.240953315 3.350596317 3.417866723 3.450803485 3.461108660 3.461536775 3.462767889 3.472146195 3.494937362 3.571530133 4.344769525
//
IT	4689
RD	4
LK	-131246.788486
QD	-567.876323 -> -473.880741
RI	0.0340372512
TR	0.032668	0.007596
MT	11.592560
MM	C_pi: 1.925612, n_recomb: 10552.778994
RS	0	0.000000	1.151379	71.192185	0.006746	0.000184
RS	1	0.007851	1.151379	76.241652	0.007225	0.001330
RS	2	0.016318	1.151379	81.604053	0.007733	0.003153
RS	3	0.025450	1.151379	87.291455	0.008272	0.005299
RS	4	0.035299	0.419424	254.115506	0.024080	0.015592
RS	5	0.045922	0.419424	266.959002	0.025298	0.019872
RS	6	0.057378	0.359662	325.584468	0.030853	0.025182
RS	7	0.069734	0.359662	338.849682	0.032110	0.028235
RS	8	0.083059	0.352649	358.522239	0.033974	0.030268
RS	9	0.097431	0.352649	370.659828	0.035124	0.033205
RS	10	0.112931	0.369113	365.285542	0.034615	0.033335
RS	11	0.129648	0.369113	375.880513	0.035619	0.036247
RS	12	0.147678	0.412188	346.030539	0.032790	0.034092
RS	13	0.167123	0.412188	355.374346	0.033676	0.036652
RS	14	0.188095	0.491784	306.072192	0.029004	0.032255
RS	15	0.210713	0.491784	314.727429	0.029824	0.034139
RS	16	0.235107	0.618638	257.703573	0.024420	0.028449
RS	17	0.261416	0.618638	265.950206	0.025202	0.029648
RS	18	0.289791	0.802944	211.922103	0.020082	0.023927
RS	19	0.320393	0.802944	219.712648	0.020820	0.024647
RS	20	0.353398	1.053181	174.037462	0.016492	0.019680
RS	21	0.388994	1.053181	181.249265	0.017176	0.020113
RS	22	0.427384	1.371858	145.172056	0.013757	0.016158
RS	23	0.468789	1.371858	151.760355	0.014381	0.016435
RS	24	0.513444	1.747447	124.711215	0.011818	0.013481
RS	25	0.561605	1.747447	130.729822	0.012388	0.013709
RS	26	0.613548	2.151438	111.390965	0.010556	0.011634
RS	27	0.669568	2.151438	116.955163	0.011083	0.011896
RS	28	0.729986	2.548990	103.670635	0.009824	0.010513
RS	29	0.795148	2.548990	108.906792	0.010320	0.010835
RS	30	0.865426	2.911668	100.134596	0.009489	0.009953
RS	31	0.941221	2.911668	105.145434	0.009964	0.010326
RS	32	1.022966	3.221346	99.728293	0.009450	0.009797
RS	33	1.111130	3.221346	104.578503	0.009910	0.010203
RS	34	1.206215	3.469040	101.725044	0.009640	0.009930
RS	35	1.308765	3.469040	106.435595	0.010086	0.010353
RS	36	1.419367	3.652644	105.605787	0.010007	0.010267
RS	37	1.538652	3.652644	110.148479	0.010438	0.010688
RS	38	1.667301	3.774297	110.959351	0.010515	0.010748
RS	39	1.806051	3.774297	115.248643	0.010921	0.011159
RS	40	1.955694	3.840022	117.350336	0.011120	0.011338
RS	41	2.117086	3.840022	121.232327	0.011488	0.011728
RS	42	2.291148	3.861776	124.134165	0.011763	0.011987
RS	43	2.478875	3.861776	127.379728	0.012071	0.012330
RS	44	2.681342	3.857016	130.356676	0.012353	0.012594
RS	45	2.899703	3.857016	132.673536	0.012572	0.012839
RS	46	3.135208	3.844001	134.858859	0.012779	0.013015
RS	47	3.389203	3.844001	135.932444	0.012881	0.013113
RS	48	3.663138	3.836906	136.531418	0.012938	0.013120
RS	49	3.958580	3.836906	136.087776	0.012896	0.013043
RS	50	4.277217	3.844502	134.554270	0.012751	0.012841
RS	51	4.620870	3.844502	132.427630	0.012549	0.012587
RS	52	4.991503	3.872670	128.508426	0.012178	0.012171
RS	53	5.391235	3.872670	124.701215	0.011817	0.011758
RS	54	5.822348	3.975651	117.077438	0.011094	0.011039
RS	55	6.287309	3.975651	112.028724	0.010616	0.010515
RS	56	6.788773	3.975651	106.195806	0.010063	0.009925
RS	57	7.329607	3.975651	99.652284	0.009443	0.009278
RS	58	7.912902	5.077933	73.643032	0.006979	0.007157
RS	59	8.541990	5.077933	70.004891	0.006634	0.006750
RS	60	9.220468	5.077933	65.890309	0.006244	0.006306
RS	61	9.952213	5.077933	61.358315	0.005814	0.005834
RS	62	10.741407	5.077933	56.483272	0.005352	0.005342
RS	63	11.592560	5.077933	315.743498	0.029920	0.029805
PA	4+25*2+4+6 0.032668382 0.007596262 11.592560252 1.151379370 0.419423888 0.359661963 0.352648804 0.369112792 0.412188379 0.491783539 0.618637502 0.802944158 1.053181443 1.371858353 1.747446649 2.151438287 2.548990040 2.911668416 3.221345598 3.469039906 3.652643550 3.774297003 3.840021713 3.861776404 3.857016269 3.844001437 3.836906298 3.844501503 3.872669879 3.975650898 5.077933274
//
IT	4823
RD	5
LK	-131068.944865
QD	-509.210383 -> -434.526758
RI	0.0229812326
TR	0.030763	0.007787
MT	12.102109
MM	C_pi: 2.093532, n_recomb: 11751.578187
RS	0	0.000000	1.770458	52.055208	0.004430	0.000125
RS	1	0.007924	1.770458	55.921063	0.004759	0.000914
RS	2	0.016476	1.770458	60.052022	0.005110	0.002163
RS	3	0.025705	1.770458	64.462663	0.005485	0.003603
RS	4	0.035666	0.493129	246.388965	0.020966	0.013948
RS	5	0.046417	0.493129	259.966189	0.022122	0.017635
RS	6	0.058019	0.395827	340.048563	0.028936	0.024011
RS	7	0.070540	0.395827	355.141458	0.030221	0.026705
RS	8	0.084054	0.373458	391.668901	0.033329	0.029756
RS	9	0.098638	0.373458	405.915017	0.034541	0.032369
RS	10	0.114378	0.377846	414.570434	0.035278	0.033583
RS	11	0.131365	0.377846	427.025158	0.036338	0.036338
RS	12	0.149699	0.410103	404.586827	0.034428	0.035090
RS	13	0.169485	0.410103	415.324927	0.035342	0.037642
RS	14	0.190839	0.480072	364.243512	0.030995	0.033658
RS	15	0.213885	0.480072	374.009527	0.031826	0.035646
RS	16	0.238757	0.599613	307.961120	0.026206	0.029807
RS	17	0.265600	0.599613	317.288609	0.027000	0.031146
RS	18	0.294570	0.781495	251.406276	0.021393	0.024936
RS	19	0.325836	0.781495	260.309665	0.022151	0.025792
RS	20	0.359579	1.038485	203.325280	0.017302	0.020261
RS	21	0.395996	1.038485	211.613781	0.018007	0.020817
RS	22	0.435299	1.378215	166.304452	0.014152	0.016378
RS	23	0.477716	1.378215	173.861472	0.014795	0.016760
RS	24	0.523494	1.792086	140.008545	0.011914	0.013454
RS	25	0.572900	1.792086	146.863579	0.012497	0.013769
RS	26	0.626220	2.248557	122.901848	0.010458	0.011465
RS	27	0.683766	2.248557	129.188632	0.010993	0.011791
RS	28	0.745872	2.704551	112.947846	0.009611	0.010269
RS	29	0.812898	2.704551	118.829884	0.010112	0.010636
RS	30	0.885236	3.122849	108.262095	0.009213	0.009673
RS	31	0.963306	3.122849	113.879518	0.009691	0.010076
RS	32	1.047563	3.479022	107.465631	0.009145	0.009504
RS	33	1.138496	3.479022	112.913961	0.009608	0.009931
RS	34	1.236634	3.760833	109.640156	0.009330	0.009640
RS	35	1.342549	3.760833	114.963435	0.009783	0.010075
RS	36	1.456856	3.965195	114.167343	0.009715	0.009991
RS	37	1.580222	3.965195	119.352393	0.010156	0.010420
RS	38	1.713362	4.094526	120.595942	0.010262	0.010501
RS	39	1.857053	4.094526	125.562614	0.010685	0.010916
RS	40	2.012130	4.156242	128.465497	0.010932	0.011131
RS	41	2.179495	4.156242	133.051483	0.011322	0.011525
RS	42	2.360122	4.165849	137.042880	0.011662	0.011835
RS	43	2.555062	4.165849	140.991273	0.011998	0.012182
RS	44	2.765449	4.146131	145.173119	0.012353	0.012505
RS	45	2.992507	4.146131	148.143123	0.012606	0.012759
RS	46	3.237557	4.120357	151.416147	0.012885	0.012992
RS	47	3.502025	4.120357	153.031508	0.013022	0.013104
RS	48	3.787449	4.105734	154.389549	0.013138	0.013159
RS	49	4.095490	4.105734	154.315786	0.013131	0.013101
RS	50	4.427941	4.112153	153.078252	0.013026	0.012931
RS	51	4.786734	4.112153	151.104804	0.012858	0.012699
RS	52	5.173959	4.145990	146.957326	0.012505	0.012295
RS	53	5.591867	4.145990	143.069507	0.012174	0.011905
RS	54	6.042891	4.275181	134.210566	0.011421	0.011154
RS	55	6.529653	4.275181	128.934661	0.010972	0.010655
RS	56	7.054986	4.275181	122.729699	0.010444	0.010086
RS	57	7.621947	4.275181	115.667064	0.009843	0.009456
RS	58	8.233834	5.714319	82.235389	0.006998	0.006985
RS	59	8.894207	5.714319	78.914963	0.006715	0.006643
RS	60	9.606907	5.714319	75.026963	0.006384	0.006261
RS	61	10.376082	5.714319	70.617522	0.006009	0.005846
RS	62	11.206206	5.714319	65.750490	0.005595	0.005404
RS	63	12.102109	5.714319	396.266107	0.033720	0.032191
PA	4+25*2+4+6 0.030762563 0.007787165 12.102109491 1.770458143 0.493129143 0.395826658 0.373458242 0.377845540 0.410103018 0.480071873 0.599613049 0.781494860 1.038484675 1.378215412 1.792086217 2.248556580 2.704550877 3.122848519 3.479022279 3.760832507 3.965194517 4.094525682 4.156241610 4.165849228 4.146130827 4.120357227 4.105733731 4.112152770 4.145990014 4.275180832 5.714318726
//
IT	4462
RD	6
LK	-130924.354668
QD	-463.272528 -> -398.888979
RI	0.0159749892
TR	0.029107	0.007998
MT	12.524366
MM	C_pi: 2.240666, n_recomb: 12907.539478
RS	0	0.000000	2.641704	38.597905	0.002990	0.000088
RS	1	0.007982	2.641704	41.549524	0.003219	0.000643
RS	2	0.016602	2.641704	44.715757	0.003464	0.001521
RS	3	0.025909	2.641704	48.110376	0.003727	0.002518
RS	4	0.035960	0.570226	237.954558	0.018435	0.012638
RS	5	0.046812	0.570226	251.925270	0.019518	0.015860
RS	6	0.058531	0.433012	349.454810	0.027074	0.022923
RS	7	0.071186	0.433012	366.075368	0.028361	0.025319
RS	8	0.084850	0.396472	417.165246	0.032320	0.029087
RS	9	0.099606	0.396472	433.394568	0.033577	0.031406
RS	10	0.115539	0.389982	456.176485	0.035342	0.033502
RS	11	0.132744	0.389982	470.541287	0.036455	0.036075
RS	12	0.151322	0.412633	457.682625	0.035459	0.035702
RS	13	0.171383	0.412633	469.897511	0.036405	0.038184
RS	14	0.193046	0.474051	419.770845	0.032521	0.034732
RS	15	0.216438	0.474051	430.654525	0.033365	0.036747
RS	16	0.241696	0.586643	357.519994	0.027699	0.030946
RS	17	0.268972	0.586643	367.883812	0.028501	0.032356
RS	18	0.298424	0.764946	291.014565	0.022546	0.025830
RS	19	0.330227	0.764946	300.990599	0.023319	0.026767
RS	20	0.364569	1.025172	232.908494	0.018044	0.020804
RS	21	0.401653	1.025172	242.254588	0.018768	0.021437
RS	22	0.441696	1.379668	187.681560	0.014540	0.016609
RS	23	0.484936	1.379668	196.200754	0.015200	0.017061
RS	24	0.531627	1.823249	155.491125	0.012047	0.013469
RS	25	0.582045	1.823249	163.178293	0.012642	0.013840
RS	26	0.636488	2.322727	134.578687	0.010426	0.011353
RS	27	0.695277	2.322727	141.581271	0.010969	0.011719
RS	28	0.758758	2.828144	122.396339	0.009483	0.010087
RS	29	0.827307	2.828144	128.913833	0.009987	0.010479
RS	30	0.901327	3.294231	116.567877	0.009031	0.009454
RS	31	0.981256	3.294231	122.777550	0.009512	0.009871
RS	32	1.067565	3.690615	115.374099	0.008939	0.009267
RS	33	1.160763	3.690615	121.401872	0.009406	0.009701
RS	34	1.261401	4.001917	117.698622	0.009119	0.009397
RS	35	1.370072	4.001917	123.611085	0.009577	0.009836
RS	36	1.487418	4.224046	122.822958	0.009516	0.009755
RS	37	1.614130	4.224046	128.621691	0.009965	0.010187
RS	38	1.750957	4.359469	130.261336	0.010092	0.010284
RS	39	1.898705	4.359469	135.871978	0.010527	0.010702
RS	40	2.058248	4.416663	139.538416	0.010811	0.010950
RS	41	2.230525	4.416663	144.791409	0.011218	0.011348
RS	42	2.416555	4.414281	149.844129	0.011609	0.011702
RS	43	2.617433	4.414281	154.456175	0.011966	0.012057
RS	44	2.834347	4.380013	159.828697	0.012383	0.012433
RS	45	3.068575	4.380013	163.411259	0.012660	0.012701
RS	46	3.321500	4.341768	167.766963	0.012998	0.012987
RS	47	3.594614	4.341768	169.882081	0.013161	0.013120
RS	48	3.889529	4.319555	171.991806	0.013325	0.013220
RS	49	4.207984	4.319555	172.244666	0.013345	0.013188
RS	50	4.551860	4.324377	171.280911	0.013270	0.013049
RS	51	4.923185	4.324377	169.418274	0.013126	0.012844
RS	52	5.324150	4.363163	164.999689	0.012783	0.012453
RS	53	5.757122	4.363163	160.994868	0.012473	0.012086
RS	54	6.224654	4.517212	150.799440	0.011683	0.011303
RS	55	6.729506	4.517212	145.278566	0.011255	0.010828
RS	56	7.274657	4.517212	138.691283	0.010745	0.010279
RS	57	7.863324	4.517212	131.107385	0.010157	0.009664
RS	58	8.498979	6.300129	89.795539	0.006957	0.006856
RS	59	9.185375	6.300129	86.822509	0.006726	0.006569
RS	60	9.926560	6.300129	83.210791	0.006447	0.006240
RS	61	10.726909	6.300129	78.993412	0.006120	0.005874
RS	62	11.591145	6.300129	74.222527	0.005750	0.005477
RS	63	12.524366	6.300129	476.899044	0.036947	0.034618
PA	4+25*2+4+6 0.029107099 0.007997927 12.524365748 2.641703550 0.570225719 0.433012415 0.396472452 0.389981845 0.412632683 0.474051379 0.586642710 0.764946406 1.025172039 1.379668447 1.823249337 2.322726764 2.828143892 3.294231262 3.690614905 4.001917215 4.224046041 4.359469346 4.416662703 4.414280572 4.380013386 4.341767643 4.319555105 4.324377024 4.363163254 4.517211509 6.300129161
//
IT	4780
RD	7
LK	-130798.735451
QD	-423.467265 -> -366.362554
RI	0.0114666671
TR	0.027619	0.008206
MT	12.903521
MM	C_pi: 2.376765, n_recomb: 14036.980907
RS	0	0.000000	3.839151	29.057320	0.002070	0.000062
RS	1	0.008033	3.839151	31.324329	0.002232	0.000460
RS	2	0.016711	3.839151	33.762395	0.002405	0.001091
RS	3	0.026087	3.839151	36.383460	0.002592	0.001798
RS	4	0.036215	0.648775	230.350936	0.016410	0.011566
RS	5	0.047158	0.648775	244.539291	0.017421	0.014427
RS	6	0.058979	0.469968	356.535449	0.025400	0.021929
RS	7	0.071750	0.469968	374.463694	0.026677	0.024093
RS	8	0.085546	0.420433	437.822304	0.031191	0.028348
RS	9	0.100451	0.420433	455.901510	0.032479	0.030425
RS	10	0.116554	0.404021	492.143199	0.035060	0.033215
RS	11	0.133949	0.404021	508.435046	0.036221	0.035620
RS	12	0.152743	0.417971	506.336126	0.036072	0.036041
RS	13	0.173045	0.417971	520.112243	0.037053	0.038441
RS	14	0.194979	0.471735	472.972216	0.033695	0.035558
RS	15	0.218675	0.471735	485.011861	0.034552	0.037570
RS	16	0.244274	0.577964	406.412614	0.028953	0.031914
RS	17	0.271930	0.577964	417.797768	0.029764	0.033364
RS	18	0.301807	0.752447	330.710667	0.023560	0.026634
RS	19	0.334084	0.752447	341.737058	0.024345	0.027624
RS	20	0.368954	1.014226	262.731233	0.018717	0.021316
RS	21	0.406625	1.014226	273.126134	0.019458	0.022002
RS	22	0.447323	1.379947	209.230325	0.014906	0.016847
RS	23	0.491289	1.379947	218.712033	0.015581	0.017348
RS	24	0.538788	1.848093	171.058507	0.012186	0.013513
RS	25	0.590102	1.848093	179.578967	0.012793	0.013924
RS	26	0.645538	2.384817	146.289006	0.010422	0.011279
RS	27	0.705427	2.384817	154.005562	0.010971	0.011672
RS	28	0.770127	2.934355	131.852412	0.009393	0.009947
RS	29	0.840025	2.934355	139.000003	0.009902	0.010354
RS	30	0.915537	3.443969	124.862110	0.008895	0.009275
RS	31	0.997115	3.443969	131.655492	0.009379	0.009700
RS	32	1.085247	3.877508	123.246583	0.008780	0.009067
RS	33	1.180458	3.877508	129.842390	0.009250	0.009503
RS	34	1.283317	4.216417	125.686445	0.008954	0.009187
RS	35	1.394439	4.216417	132.174110	0.009416	0.009626
RS	36	1.514488	4.455435	131.363491	0.009358	0.009546
RS	37	1.644180	4.455435	137.759931	0.009814	0.009978
RS	38	1.784291	4.596805	139.763565	0.009957	0.010088
RS	39	1.935656	4.596805	146.001388	0.010401	0.010509
RS	40	2.099181	4.649782	150.406202	0.010715	0.010783
RS	41	2.275841	4.649782	156.310392	0.011136	0.011186
RS	42	2.466693	4.635835	162.417789	0.011571	0.011580
RS	43	2.672876	4.635835	167.680448	0.011946	0.011944
RS	44	2.895622	4.587256	174.262887	0.012415	0.012368
RS	45	3.136261	4.587256	178.448317	0.012713	0.012652
RS	46	3.396231	4.536371	183.928662	0.013103	0.012989
RS	47	3.677084	4.536371	186.535803	0.013289	0.013145
RS	48	3.980498	4.505944	189.447485	0.013496	0.013291
RS	49	4.308285	4.505944	190.018491	0.013537	0.013286
RS	50	4.662403	4.508169	189.368270	0.013491	0.013180
RS	51	5.044968	4.508169	187.605154	0.013365	0.013001
RS	52	5.458265	4.550705	182.928025	0.013032	0.012624
RS	53	5.904761	4.550705	178.792842	0.012737	0.012280
RS	54	6.387125	4.727783	167.210229	0.011912	0.011468
RS	55	6.908237	4.727783	161.436556	0.011501	0.011014
RS	56	7.471210	4.727783	154.461484	0.011004	0.010484
RS	57	8.079407	4.727783	146.353459	0.010426	0.009882
RS	58	8.736461	6.862106	96.725562	0.006891	0.006749
RS	59	9.446296	6.862106	94.116539	0.006705	0.006510
RS	60	10.213152	6.862106	90.811242	0.006469	0.006228
RS	61	11.041609	6.862106	86.829792	0.006186	0.005906
RS	62	11.936617	6.862106	82.212201	0.005857	0.005550
RS	63	12.903521	6.862106	558.923906	0.039818	0.037039
PA	4+25*2+4+6 0.027619459 0.008206148 12.903521352 3.839151237 0.648775213 0.469968389 0.420433003 0.404020546 0.417971137 0.471734867 0.577964272 0.752446621 1.014225931 1.379947387 1.848093112 2.384816714 2.934354777 3.443968904 3.877508036 4.216417407 4.455435281 4.596805188 4.649782200 4.635835295 4.587256336 4.536371150 4.505943683 4.508169316 4.550705341 4.727783498 6.862106440
//
IT	4736
RD	8
LK	-130687.032006
QD	-388.075998 -> -336.882065
RI	0.0084838579
TR	0.026261	0.008403
MT	13.260757
MM	C_pi: 2.507471, n_recomb: 15151.711892
RS	0	0.000000	5.464304	22.153725	0.001462	0.000045
RS	1	0.008080	5.464304	23.907676	0.001578	0.000334
RS	2	0.016812	5.464304	25.797358	0.001703	0.000793
RS	3	0.026250	5.464304	27.832748	0.001837	0.001304
RS	4	0.036450	0.728114	223.854145	0.014774	0.010667
RS	5	0.047474	0.728114	238.170928	0.015719	0.013244
RS	6	0.059390	0.506326	362.538553	0.023927	0.021022
RS	7	0.072268	0.506326	381.620660	0.025187	0.023008
RS	8	0.086186	0.444868	455.298564	0.030049	0.027583
RS	9	0.101229	0.444868	475.108731	0.031357	0.029469
RS	10	0.117487	0.419271	523.931418	0.034579	0.032799
RS	11	0.135059	0.419271	542.150195	0.035781	0.035061
RS	12	0.154051	0.425160	551.476364	0.036397	0.036185
RS	13	0.174577	0.425160	566.894431	0.037415	0.038508
RS	14	0.196761	0.471931	524.319594	0.034605	0.036196
RS	15	0.220738	0.471931	537.572049	0.035479	0.038196
RS	16	0.246652	0.572316	454.893827	0.030023	0.032750
RS	17	0.274660	0.572316	467.306513	0.030842	0.034227
RS	18	0.304930	0.743006	370.666549	0.024464	0.027369
RS	19	0.337647	0.743006	382.735780	0.025260	0.028398
RS	20	0.373006	1.005428	292.919559	0.019332	0.021806
RS	21	0.411223	1.005428	304.364492	0.020088	0.022533
RS	22	0.452527	1.380179	231.033731	0.015248	0.017090
RS	23	0.497169	1.380179	241.485944	0.015938	0.017630
RS	24	0.545417	1.869557	186.752958	0.012326	0.013577
RS	25	0.597564	1.869557	196.114190	0.012943	0.014019
RS	26	0.653923	2.439837	158.039005	0.010430	0.011233
RS	27	0.714836	2.439837	166.473118	0.010987	0.011646
RS	28	0.780671	3.030341	141.292838	0.009325	0.009837
RS	29	0.851825	3.030341	149.070025	0.009838	0.010253
RS	30	0.928728	3.581305	133.099663	0.008784	0.009126
RS	31	1.011844	3.581305	140.472910	0.009271	0.009554
RS	32	1.101676	4.050850	131.023313	0.008647	0.008894
RS	33	1.198765	4.050850	138.180726	0.009120	0.009330
RS	34	1.303699	4.417078	133.536303	0.008813	0.009001
RS	35	1.417111	4.417078	140.590938	0.009279	0.009438
RS	36	1.539686	4.673266	139.722171	0.009222	0.009356
RS	37	1.672164	4.673266	146.707376	0.009683	0.009788
RS	38	1.815346	4.821187	149.042495	0.009837	0.009909
RS	39	1.970097	4.821187	155.899488	0.010289	0.010331
RS	40	2.137350	4.870579	161.022573	0.010627	0.010628
RS	41	2.318117	4.870579	167.573138	0.011060	0.011035
RS	42	2.513489	4.845523	174.737691	0.011533	0.011463
RS	43	2.724646	4.845523	180.651537	0.011923	0.011837
RS	44	2.952864	4.782685	188.479112	0.012439	0.012306
RS	45	3.199520	4.782685	193.274153	0.012756	0.012605
RS	46	3.466105	4.718719	199.945558	0.013196	0.012992
RS	47	3.754229	4.718719	203.055753	0.013402	0.013170
RS	48	4.065631	4.679175	206.852072	0.013652	0.013363
RS	49	4.402194	4.679175	207.752326	0.013711	0.013383
RS	50	4.765949	4.677584	207.491270	0.013694	0.013312
RS	51	5.159093	4.677584	205.834352	0.013585	0.013159
RS	52	5.584002	4.722500	200.945289	0.013262	0.012799
RS	53	6.043241	4.722500	196.679891	0.012981	0.012478
RS	54	6.539585	4.920648	183.691231	0.012123	0.011638
RS	55	7.076031	4.920648	177.662688	0.011726	0.011205
RS	56	7.655818	4.920648	170.297139	0.011239	0.010691
RS	57	8.282450	4.920648	161.661668	0.010670	0.010101
RS	58	8.959711	7.414548	103.285432	0.006817	0.006657
RS	59	9.691691	7.414548	101.050605	0.006669	0.006461
RS	60	10.482811	7.414548	98.071485	0.006473	0.006220
RS	61	11.337850	7.414548	94.355622	0.006227	0.005938
RS	62	12.261971	7.414548	89.930773	0.005935	0.005618
RS	63	13.260757	7.414548	643.359485	0.042461	0.039430
PA	4+25*2+4+6 0.026261161 0.008402607 13.260757475 5.464304337 0.728114021 0.506326112 0.444867672 0.419270686 0.425159640 0.471930565 0.572315680 0.743006379 1.005427905 1.380178677 1.869556581 2.439836941 3.030340541 3.581305480 4.050849850 4.417077790 4.673266269 4.821186780 4.870578742 4.845522558 4.782685104 4.718719187 4.679174670 4.677584229 4.722500461 4.920648205 7.414548182
//
IT	5232
RD	9
LK	-130586.798231
QD	-356.418257 -> -310.295627
RI	0.0064560290
TR	0.025012	0.008584
MT	13.606075
MM	C_pi: 2.635777, n_recomb: 16258.364764
RS	0	0.000000	7.653276	17.055055	0.001049	0.000033
RS	1	0.008123	7.653276	18.420798	0.001133	0.000245
RS	2	0.016906	7.653276	19.894182	0.001224	0.000583
RS	3	0.026403	7.653276	21.483398	0.001321	0.000957
RS	4	0.036671	0.808159	218.334054	0.013429	0.009897
RS	5	0.047773	0.808159	232.731053	0.014315	0.012247
RS	6	0.059777	0.542046	367.992303	0.022634	0.020194
RS	7	0.072757	0.542046	388.117691	0.023872	0.022043
RS	8	0.086790	0.469607	470.522029	0.028940	0.026818
RS	9	0.101964	0.469607	491.959505	0.030259	0.028552
RS	10	0.118370	0.435389	552.475382	0.033981	0.032301
RS	11	0.136109	0.435389	572.609728	0.035219	0.034443
RS	12	0.155288	0.433647	593.761123	0.036520	0.036189
RS	13	0.176026	0.433647	610.893990	0.037574	0.038445
RS	14	0.198449	0.473888	574.184666	0.035316	0.036692
RS	15	0.222692	0.473888	588.714986	0.036210	0.038679
RS	16	0.248906	0.568822	503.190349	0.030950	0.033484
RS	17	0.277248	0.568822	516.648975	0.031777	0.034982
RS	18	0.307893	0.735796	411.055349	0.025283	0.028051
RS	19	0.341028	0.735796	424.168494	0.026089	0.029112
RS	20	0.376854	0.998272	323.609082	0.019904	0.022279
RS	21	0.415590	0.998272	336.111229	0.020673	0.023041
RS	22	0.457473	1.380517	253.189041	0.015573	0.017340
RS	23	0.502758	1.380517	264.624627	0.016276	0.017911
RS	24	0.551722	1.888748	202.635258	0.012463	0.013658
RS	25	0.604663	1.888748	212.848914	0.013092	0.014125
RS	26	0.661905	2.490015	169.859424	0.010448	0.011208
RS	27	0.723796	2.490015	179.018195	0.011011	0.011636
RS	28	0.790716	3.119509	150.725173	0.009271	0.009748
RS	29	0.863071	3.119509	159.134410	0.009788	0.010171
RS	30	0.941304	3.710795	141.271993	0.008689	0.008999
RS	31	1.025892	3.710795	149.223875	0.009178	0.009428
RS	32	1.117352	4.216243	138.684977	0.008530	0.008742
RS	33	1.216241	4.216243	146.400082	0.009005	0.009176
RS	34	1.323163	4.610343	141.223506	0.008686	0.008833
RS	35	1.438771	4.610343	148.839564	0.009155	0.009269
RS	36	1.563770	4.884625	147.871766	0.009095	0.009183
RS	37	1.698923	4.884625	155.439876	0.009561	0.009614
RS	38	1.845054	5.040052	158.072714	0.009723	0.009741
RS	39	2.003057	5.040052	165.544617	0.010182	0.010165
RS	40	2.173894	5.086633	171.365879	0.010540	0.010479
RS	41	2.358609	5.086633	178.562690	0.010983	0.010892
RS	42	2.558329	5.050870	186.789473	0.011489	0.011350
RS	43	2.774273	5.050870	193.361075	0.011893	0.011733
RS	44	3.007758	4.973710	202.473896	0.012454	0.012243
RS	45	3.260211	4.973710	207.892966	0.012787	0.012558
RS	46	3.533170	4.896081	215.832354	0.013275	0.012993
RS	47	3.828303	4.896081	219.466048	0.013499	0.013192
RS	48	4.147411	4.846422	224.245778	0.013793	0.013431
RS	49	4.492440	4.846422	225.496922	0.013870	0.013476
RS	50	4.865498	4.839744	225.721186	0.013883	0.013442
RS	51	5.268859	4.839744	224.187418	0.013789	0.013313
RS	52	5.704988	4.885650	219.154416	0.013479	0.012973
RS	53	6.176544	4.885650	214.767136	0.013210	0.012672
RS	54	6.686405	5.102927	200.375433	0.012324	0.011809
RS	55	7.237685	5.102927	194.093796	0.011938	0.011395
RS	56	7.833746	5.102927	186.337397	0.011461	0.010896
RS	57	8.478228	5.102927	177.171783	0.010897	0.010317
RS	58	9.175062	7.964545	109.624100	0.006743	0.006574
RS	59	9.928502	7.964545	107.770503	0.006629	0.006415
RS	60	10.743147	7.964545	105.131773	0.006466	0.006212
RS	61	11.623967	7.964545	101.703269	0.006255	0.005966
RS	62	12.576339	7.964545	97.500548	0.005997	0.005679
RS	63	13.606075	7.964545	730.797491	0.044949	0.041776
PA	4+25*2+4+6 0.025011927 0.008584022 13.606074947 7.653275755 0.808159268 0.542046435 0.469607480 0.435388646 0.433647215 0.473887686 0.568822133 0.735795807 0.998272481 1.380516622 1.888748234 2.490015177 3.119508749 3.710795213 4.216242735 4.610343057 4.884625434 5.040052106 5.086632593 5.050870486 4.973709536 4.896081343 4.846422401 4.839744342 4.885650238 5.102927175 7.964544834
//
IT	5137
RD	10
LK	-130496.457367
QD	-328.039866 -> -286.362056
RI	0.0050420903
TR	0.023859	0.008750
MT	13.943977
MM	C_pi: 2.763171, n_recomb: 17360.139157
RS	0	0.000000	10.589154	13.221327	0.000762	0.000024
RS	1	0.008165	10.589154	14.289919	0.000823	0.000181
RS	2	0.016997	10.589154	15.443914	0.000890	0.000431
RS	3	0.026550	10.589154	16.689973	0.000961	0.000709
RS	4	0.036883	0.889083	213.571437	0.012302	0.009227
RS	5	0.048059	0.889083	228.018730	0.013135	0.011391
RS	6	0.060148	0.577213	373.097146	0.021492	0.019435
RS	7	0.073225	0.577213	394.181510	0.022706	0.021176
RS	8	0.087369	0.494603	484.015758	0.027881	0.026067
RS	9	0.102668	0.494603	506.988359	0.029204	0.027679
RS	10	0.119216	0.452185	578.369576	0.033316	0.031753
RS	11	0.137115	0.452185	600.398994	0.034585	0.033793
RS	12	0.156475	0.443096	633.623298	0.036499	0.036091
RS	13	0.177417	0.443096	652.533873	0.037588	0.038289
RS	14	0.200068	0.477120	622.807569	0.035876	0.037078
RS	15	0.224569	0.477120	638.682979	0.036790	0.039052
RS	16	0.251070	0.566886	551.450146	0.031765	0.034139
RS	17	0.279736	0.566886	565.979459	0.032602	0.035654
RS	18	0.310742	0.730196	452.000196	0.026037	0.028693
RS	19	0.344279	0.730196	466.162387	0.026852	0.029782
RS	20	0.380555	0.992279	354.903896	0.020444	0.022741
RS	21	0.419793	0.992279	368.473018	0.021225	0.023533
RS	22	0.462234	1.380825	275.773124	0.015885	0.017594
RS	23	0.508141	1.380825	288.207308	0.016602	0.018194
RS	24	0.557796	1.906040	218.755968	0.012601	0.013752
RS	25	0.611506	1.906040	229.835930	0.013239	0.014240
RS	26	0.669601	2.536326	181.778492	0.010471	0.011200
RS	27	0.732440	2.536326	191.670920	0.011041	0.011640
RS	28	0.800409	3.203445	160.161773	0.009226	0.009677
RS	29	0.873929	3.203445	169.207037	0.009747	0.010106
RS	30	0.953451	3.834637	149.379801	0.008605	0.008889
RS	31	1.039466	3.834637	157.910284	0.009096	0.009318
RS	32	1.132505	4.376426	146.225241	0.008423	0.008606
RS	33	1.233140	4.376426	154.495119	0.008899	0.009038
RS	34	1.341992	4.799404	148.737271	0.008568	0.008680
RS	35	1.459732	4.799404	156.910105	0.009039	0.009113
RS	36	1.587086	5.093001	155.799771	0.008975	0.009021
RS	37	1.724838	5.093001	163.945842	0.009444	0.009451
RS	38	1.873838	5.257025	166.841850	0.009611	0.009582
RS	39	2.035004	5.257025	174.925442	0.010076	0.010007
RS	40	2.209329	5.301599	181.423580	0.010451	0.010336
RS	41	2.397888	5.301599	189.267784	0.010902	0.010753
RS	42	2.601843	5.255487	198.560372	0.011438	0.011238
RS	43	2.822451	5.255487	205.798081	0.011855	0.011630
RS	44	3.061072	5.163849	216.236018	0.012456	0.012178
RS	45	3.319176	5.163849	222.296222	0.012805	0.012507
RS	46	3.598355	5.071935	231.582094	0.013340	0.012988
RS	47	3.900330	5.071935	235.763688	0.013581	0.013208
RS	48	4.226961	5.011156	241.632084	0.013919	0.013494
RS	49	4.580261	5.011156	243.260898	0.014013	0.013563
RS	50	4.962409	4.998140	244.077961	0.014060	0.013566
RS	51	5.375760	4.998140	242.689860	0.013980	0.013460
RS	52	5.822861	5.043694	237.594190	0.013686	0.013141
RS	53	6.306468	5.043694	233.098216	0.013427	0.012860
RS	54	6.829562	5.278217	217.323181	0.012519	0.011979
RS	55	7.395368	5.278217	210.792613	0.012142	0.011582
RS	56	8.007372	5.278217	202.646681	0.011673	0.011097
RS	57	8.669347	5.278217	192.949115	0.011114	0.010528
RS	58	9.385372	8.515188	115.823308	0.006672	0.006498
RS	59	10.159862	8.515188	114.356190	0.006587	0.006373
RS	60	10.997590	8.515188	112.068781	0.006456	0.006203
RS	61	11.903719	8.515188	108.944644	0.006276	0.005990
RS	62	12.883834	8.515188	104.987282	0.006048	0.005734
RS	63	13.943977	8.515188	821.501572	0.047321	0.044067
PA	4+25*2+4+6 0.023859312 0.008749861 13.943976823 10.589154420 0.889083405 0.577213058 0.494603029 0.452185499 0.443096193 0.477120374 0.566885512 0.730196165 0.992279472 1.380824698 1.906040241 2.536325865 3.203445268 3.834636902 4.376426231 4.799403985 5.093001215 5.257025403 5.301599402 5.255486963 5.163849421 5.071935277 5.011156467 4.998140440 5.043694344 5.278217174 8.515187965
//
IT	4897
RD	11
LK	-130414.803549
QD	-302.554817 -> -264.809109
RI	0.0040358022
TR	0.022794	0.008901
MT	14.276427
MM	C_pi: 2.890311, n_recomb: 18457.993306
RS	0	0.000000	14.512604	10.300699	0.000558	0.000018
RS	1	0.008205	14.512604	11.139764	0.000604	0.000134
RS	2	0.017084	14.512604	12.046633	0.000653	0.000321
RS	3	0.026691	14.512604	13.026693	0.000706	0.000528
RS	4	0.037086	0.971087	209.373820	0.011343	0.008638
RS	5	0.048334	0.971087	223.849917	0.012128	0.010644
RS	6	0.060506	0.611908	377.930752	0.020475	0.018737
RS	7	0.073676	0.611908	399.905964	0.021666	0.020391
RS	8	0.087926	0.519838	496.089823	0.026877	0.025336
RS	9	0.103346	0.519838	520.512974	0.028200	0.026849
RS	10	0.120031	0.469554	601.985336	0.032614	0.031176
RS	11	0.138085	0.469554	625.880838	0.033908	0.033128
RS	12	0.157621	0.453290	671.329770	0.036371	0.035918
RS	13	0.178759	0.453290	692.069886	0.037494	0.038065
RS	14	0.201632	0.481303	670.316717	0.036316	0.037376
RS	15	0.226382	0.481303	687.602858	0.037252	0.039339
RS	16	0.253163	0.566093	599.741564	0.032492	0.034728
RS	17	0.282141	0.566093	615.368857	0.033339	0.036259
RS	18	0.313496	0.725763	493.565395	0.026740	0.029302
RS	19	0.347425	0.725763	508.782702	0.027564	0.030417
RS	20	0.384137	0.987073	386.865324	0.020959	0.023195
RS	21	0.423862	0.987073	401.511238	0.021753	0.024013
RS	22	0.466846	1.380920	298.833692	0.016190	0.017854
RS	23	0.513358	1.380920	312.282076	0.016919	0.018478
RS	24	0.563685	1.921538	235.146422	0.012740	0.013858
RS	25	0.618143	1.921538	247.107239	0.013388	0.014365
RS	26	0.677068	2.579197	193.813283	0.010500	0.011204
RS	27	0.740829	2.579197	204.448995	0.011076	0.011656
RS	28	0.809821	3.282886	169.609604	0.009189	0.009620
RS	29	0.884474	3.282886	179.295316	0.009714	0.010053
RS	30	0.965253	3.953862	157.422849	0.008529	0.008792
RS	31	1.052660	3.953862	166.532111	0.009022	0.009221
RS	32	1.147239	4.532689	153.639595	0.008324	0.008482
RS	33	1.249578	4.532689	162.461347	0.008802	0.008912
RS	34	1.360315	4.985744	156.070818	0.008455	0.008539
RS	35	1.480138	4.985744	164.795636	0.008928	0.008969
RS	36	1.609793	5.299990	163.498433	0.008858	0.008870
RS	37	1.750086	5.299990	172.217219	0.009330	0.009299
RS	38	1.901890	5.473789	175.339734	0.009499	0.009431
RS	39	2.066151	5.473789	184.031291	0.009970	0.009857
RS	40	2.243889	5.517147	191.183289	0.010358	0.010198
RS	41	2.436212	5.517147	199.675390	0.010818	0.010619
RS	42	2.644315	5.461000	210.033941	0.011379	0.011127
RS	43	2.869494	5.461000	217.945500	0.011808	0.011527
RS	44	3.113149	5.354695	229.744245	0.012447	0.012111
RS	45	3.376796	5.354695	236.462520	0.012811	0.012454
RS	46	3.662077	5.247854	247.170973	0.013391	0.012979
RS	47	3.970766	5.247854	251.925610	0.013649	0.013218
RS	48	4.304783	5.174979	258.988717	0.014031	0.013549
RS	49	4.666208	5.174979	261.023866	0.014142	0.013640
RS	50	5.057288	5.154447	262.545769	0.014224	0.013683
RS	51	5.480458	5.154447	261.328654	0.014158	0.013599
RS	52	5.938350	5.198390	256.259600	0.013883	0.013304
RS	53	6.433813	5.198390	251.671089	0.013635	0.013041
RS	54	6.969930	5.448349	234.546200	0.012707	0.012145
RS	55	7.550037	5.448349	227.772519	0.012340	0.011764
RS	56	8.177744	5.448349	219.239830	0.011878	0.011292
RS	57	8.856955	5.448349	209.009711	0.011324	0.010732
RS	58	9.591898	9.067502	121.923878	0.006605	0.006428
RS	59	10.387145	9.067502	120.847287	0.006547	0.006333
RS	60	11.247643	9.067502	118.919954	0.006443	0.006194
RS	61	12.178749	9.067502	116.114044	0.006291	0.006010
RS	62	13.186254	9.067502	112.421208	0.006091	0.005783
RS	63	14.276427	9.067502	915.496324	0.049599	0.046297
PA	4+25*2+4+6 0.022794146 0.008900774 14.276427137 14.512603688 0.971086819 0.611907737 0.519838455 0.469553597 0.453289836 0.481303008 0.566092821 0.725763077 0.987072867 1.380919512 1.921538306 2.579197338 3.282885564 3.953862244 4.532689009 4.985744446 5.299989874 5.473788662 5.517146759 5.460999952 5.354695476 5.247853618 5.174978582 5.154446727 5.198390097 5.448348688 9.067501719
//
IT	4467
RD	12
LK	-130340.839674
QD	-279.620540 -> -245.370673
RI	0.0033070920
TR	0.021809	0.009038
MT	14.604060
MM	C_pi: 3.017434, n_recomb: 19551.863171
RS	0	0.000000	19.739517	8.054234	0.000412	0.000013
RS	1	0.008244	19.739517	8.714772	0.000446	0.000100
RS	2	0.017168	19.739517	9.429173	0.000482	0.000240
RS	3	0.026827	19.739517	10.201777	0.000522	0.000396
RS	4	0.037282	1.054341	205.594896	0.010515	0.008115
RS	5	0.048600	1.054341	220.082543	0.011256	0.009987
RS	6	0.060851	0.646204	382.518436	0.019564	0.018096
RS	7	0.074111	0.646204	405.326674	0.020731	0.019677
RS	8	0.088465	0.545312	506.941345	0.025928	0.024631
RS	9	0.104002	0.545312	532.735680	0.027247	0.026062
RS	10	0.120820	0.487420	623.580445	0.031894	0.030582
RS	11	0.139024	0.487420	649.305350	0.033209	0.032458
RS	12	0.158729	0.464082	707.051886	0.036163	0.035686
RS	13	0.180059	0.464082	729.662222	0.037319	0.037789
RS	14	0.203147	0.486216	716.766192	0.036660	0.037603
RS	15	0.228138	0.486216	735.525462	0.037619	0.039557
RS	16	0.255190	0.566162	648.074287	0.033146	0.035262
RS	17	0.284471	0.566162	664.827724	0.034003	0.036808
RS	18	0.316167	0.722192	535.768748	0.027402	0.029884
RS	19	0.350476	0.722192	552.046808	0.028235	0.031022
RS	20	0.387613	0.982389	419.522791	0.021457	0.023642
RS	21	0.427812	0.982389	435.254112	0.022262	0.024486
RS	22	0.471325	1.380661	322.397275	0.016489	0.018118
RS	23	0.518424	1.380661	336.874780	0.017230	0.018765
RS	24	0.569407	1.935291	251.823679	0.012880	0.013972
RS	25	0.624593	1.935291	264.679718	0.013537	0.014497
RS	26	0.684328	2.618858	205.973084	0.010535	0.011220
RS	27	0.748988	2.618858	217.361688	0.011117	0.011682
RS	28	0.818979	3.358213	179.071764	0.009159	0.009574
RS	29	0.894739	3.358213	189.402265	0.009687	0.010011
RS	30	0.976745	4.068955	165.401351	0.008460	0.008706
RS	31	1.065512	4.068955	175.089392	0.008955	0.009135
RS	32	1.161597	4.685588	160.926976	0.008231	0.008370
RS	33	1.265602	4.685588	170.297403	0.008710	0.008798
RS	34	1.378182	5.169987	163.222062	0.008348	0.008407
RS	35	1.500044	5.169987	172.493588	0.008822	0.008835
RS	36	1.631951	5.506252	170.964864	0.008744	0.008727
RS	37	1.774733	5.506252	180.250400	0.009219	0.009155
RS	38	1.929285	5.691003	183.562247	0.009388	0.009286
RS	39	2.096579	5.691003	192.857029	0.009864	0.009714
RS	40	2.277665	5.733913	200.637996	0.010262	0.010063
RS	41	2.473679	5.733913	209.777132	0.010729	0.010488
RS	42	2.685853	5.667998	221.198651	0.011313	0.011017
RS	43	2.915518	5.667998	229.790177	0.011753	0.011424
RS	44	3.164117	5.546817	242.980104	0.012427	0.012041
RS	45	3.433210	5.546817	250.371834	0.012806	0.012396
RS	46	3.724487	5.424421	262.573780	0.013430	0.012964
RS	47	4.039778	5.424421	267.925653	0.013703	0.013221
RS	48	4.381060	5.338523	276.286885	0.014131	0.013598
RS	49	4.750478	5.338523	278.757088	0.014257	0.013710
RS	50	5.150351	5.309379	281.096798	0.014377	0.013793
RS	51	5.583189	5.309379	280.077053	0.014325	0.013729
RS	52	6.051710	5.350528	275.129228	0.014072	0.013460
RS	53	6.558856	5.350528	270.465881	0.013833	0.013214
RS	54	7.107811	5.614193	252.035433	0.012891	0.012307
RS	55	7.702021	5.614193	245.025357	0.012532	0.011941
RS	56	8.345219	5.614193	236.109622	0.012076	0.011480
RS	57	9.041441	5.614193	225.347300	0.011526	0.010928
RS	58	9.795060	9.621370	127.947203	0.006544	0.006363
RS	59	10.610807	9.621370	127.264194	0.006509	0.006295
RS	60	11.493804	9.621370	125.703999	0.006429	0.006183
RS	61	12.449596	9.621370	123.227782	0.006303	0.006026
RS	62	13.484182	9.621370	119.815585	0.006128	0.005826
RS	63	14.604060	9.621370	1012.683308	0.051795	0.048463
PA	4+25*2+4+6 0.021809001 0.009037938 14.604059986 19.739516565 1.054341407 0.646203599 0.545312411 0.487420418 0.464082410 0.486215752 0.566162464 0.722192319 0.982388729 1.380661390 1.935291381 2.618857771 3.358212700 4.068955224 4.685587552 5.169987277 5.506252450 5.691002974 5.733912556 5.667997732 5.546817319 5.424420959 5.338522703 5.309378608 5.350528039 5.614193027 9.621369934
//
IT	5901
RD	13
LK	-130273.715062
QD	-258.935112 -> -227.803479
RI	0.0027714986
TR	0.020897	0.009162
MT	14.927351
MM	C_pi: 3.144588, n_recomb: 20640.829691
RS	0	0.000000	26.684141	6.313998	0.000306	0.000010
RS	1	0.008281	26.684141	6.834943	0.000331	0.000075
RS	2	0.017249	26.684141	7.398696	0.000358	0.000181
RS	3	0.026958	26.684141	8.008744	0.000388	0.000298
RS	4	0.037472	1.138920	202.136955	0.009793	0.007647
RS	5	0.048857	1.138920	216.621904	0.010495	0.009403
RS	6	0.061184	0.680125	386.881921	0.018744	0.017505
RS	7	0.074532	0.680125	410.472924	0.019886	0.019025
RS	8	0.088986	0.571013	516.713807	0.025034	0.023955
RS	9	0.104637	0.571013	543.803838	0.026346	0.025316
RS	10	0.121583	0.505735	643.336355	0.031168	0.029983
RS	11	0.139933	0.505735	670.846946	0.032501	0.031791
RS	12	0.159803	0.475374	740.893344	0.035895	0.035411
RS	13	0.181318	0.475374	765.403472	0.037082	0.037474
RS	14	0.204615	0.491704	762.159474	0.036925	0.037771
RS	15	0.229842	0.491704	782.449659	0.037908	0.039716
RS	16	0.257157	0.566899	696.411653	0.033740	0.035751
RS	17	0.286734	0.566899	714.319005	0.034607	0.037309
RS	18	0.318761	0.719269	578.592724	0.028031	0.030442
RS	19	0.353440	0.719269	595.935625	0.028872	0.031602
RS	20	0.390991	0.978053	452.874196	0.021941	0.024084
RS	21	0.431652	0.978053	469.697353	0.022756	0.024951
RS	22	0.475680	1.379967	346.469300	0.016786	0.018387
RS	23	0.523354	1.379967	361.989285	0.017538	0.019055
RS	24	0.574976	1.947351	268.790575	0.013022	0.014094
RS	25	0.630874	1.947351	282.555306	0.013689	0.014635
RS	26	0.691400	2.655486	218.256608	0.010574	0.011244
RS	27	0.756938	2.655486	230.407100	0.011163	0.011716
RS	28	0.827905	3.429653	188.546130	0.009135	0.009537
RS	29	0.904748	3.429653	199.525264	0.009667	0.009978
RS	30	0.987954	4.180177	173.311743	0.008397	0.008630
RS	31	1.078052	4.180177	183.578022	0.008894	0.009059
RS	32	1.175610	4.835421	168.082637	0.008143	0.008266
RS	33	1.281248	4.835421	177.997874	0.008624	0.008692
RS	34	1.395634	5.352444	170.186054	0.008245	0.008284
RS	35	1.519493	5.352444	179.998188	0.008720	0.008710
RS	36	1.653609	5.712055	178.195129	0.008633	0.008592
RS	37	1.798832	5.712055	188.040425	0.009110	0.009019
RS	38	1.956081	5.908921	191.504072	0.009278	0.009147
RS	39	2.126352	5.908921	201.395949	0.009757	0.009576
RS	40	2.310724	5.952123	209.779209	0.010163	0.009932
RS	41	2.510365	5.952123	219.562683	0.010637	0.010360
RS	42	2.726539	5.876697	232.039566	0.011242	0.010907
RS	43	2.960615	5.876697	241.314930	0.011691	0.011321
RS	44	3.214075	5.740419	255.920509	0.012399	0.011969
RS	45	3.488525	5.740419	263.998707	0.012790	0.012336
RS	46	3.785704	5.601872	277.758045	0.013457	0.012944
RS	47	4.107493	5.601872	283.729384	0.013746	0.013217
RS	48	4.455930	5.502088	293.486819	0.014219	0.013640
RS	49	4.833223	5.502088	296.419779	0.014361	0.013771
RS	50	5.241761	5.463315	299.688864	0.014519	0.013895
RS	51	5.684131	5.463315	298.892972	0.014481	0.013850
RS	52	6.163136	5.500579	294.163422	0.014252	0.013609
RS	53	6.681809	5.500579	289.443882	0.014023	0.013378
RS	54	7.243434	5.776325	269.761021	0.013069	0.012464
RS	55	7.851570	5.776325	262.522101	0.012719	0.012111
RS	56	8.510068	5.776325	253.228075	0.012268	0.011661
RS	57	9.223099	5.776325	241.935143	0.011721	0.011117
RS	58	9.995178	10.176455	133.899244	0.006487	0.006302
RS	59	10.831196	10.176455	133.612075	0.006473	0.006258
RS	60	11.736447	10.176455	132.424778	0.006416	0.006171
RS	61	12.716665	10.176455	130.287909	0.006312	0.006039
RS	62	13.778059	10.176455	127.170168	0.006161	0.005864
RS	63	14.927351	10.176455	1112.853208	0.053915	0.050564
PA	4+25*2+4+6 0.020896817 0.009162466 14.927350732 26.684141350 1.138919527 0.680125288 0.571013044 0.505735359 0.475374152 0.491704121 0.566898530 0.719269322 0.978053322 1.379966830 1.947350778 2.655486030 3.429653216 4.180177399 4.835420530 5.352443539 5.712055052 5.908921111 5.952123107 5.876697093 5.740419480 5.601872283 5.502088070 5.463315376 5.500579445 5.776324899 10.176455101
//
IT	4823
RD	14
LK	-130212.691762
QD	-240.234683 -> -211.891713
RI	0.0023734834
TR	0.020052	0.009276
MT	15.246237
MM	C_pi: 3.271702, n_recomb: 21723.957517
RS	0	0.000000	35.887383	4.959128	0.000228	0.000007
RS	1	0.008317	35.887383	5.370521	0.000247	0.000056
RS	2	0.017327	35.887383	5.815943	0.000268	0.000136
RS	3	0.027085	35.887383	6.298195	0.000290	0.000225
RS	4	0.037656	1.224837	198.933517	0.009157	0.007227
RS	5	0.049105	1.224837	213.403822	0.009823	0.008881
RS	6	0.061507	0.713673	391.042513	0.018001	0.016961
RS	7	0.074940	0.713673	415.371933	0.019120	0.018428
RS	8	0.089491	0.596928	525.519004	0.024191	0.023307
RS	9	0.105251	0.596928	553.832533	0.025494	0.024609
RS	10	0.122323	0.524462	661.395611	0.030445	0.029383
RS	11	0.140815	0.524462	690.642242	0.031792	0.031131
RS	12	0.160844	0.487092	772.932413	0.035580	0.035102
RS	13	0.182540	0.487092	799.361476	0.036796	0.037129
RS	14	0.206040	0.497663	806.470707	0.037124	0.037890
RS	15	0.231495	0.497663	828.344903	0.038130	0.039826
RS	16	0.259067	0.568165	744.694053	0.034280	0.036198
RS	17	0.288932	0.568165	763.782567	0.035159	0.037768
RS	18	0.321281	0.716858	621.991222	0.028632	0.030980
RS	19	0.356321	0.716858	640.401695	0.029479	0.032159
RS	20	0.394275	0.973953	486.904473	0.022413	0.024521
RS	21	0.435386	0.973953	504.823585	0.023238	0.025409
RS	22	0.479917	1.378813	371.042596	0.017080	0.018658
RS	23	0.528151	1.378813	387.616649	0.017843	0.019346
RS	24	0.580397	1.957794	286.043948	0.013167	0.014223
RS	25	0.636989	1.957794	300.729772	0.013843	0.014779
RS	26	0.698288	2.689213	230.662974	0.010618	0.011276
RS	27	0.764685	2.689213	243.583714	0.011213	0.011757
RS	28	0.836605	3.497388	198.029744	0.009116	0.009508
RS	29	0.914507	3.497388	209.660799	0.009651	0.009953
RS	30	0.998888	4.287674	181.152203	0.008339	0.008561
RS	31	1.090287	4.287674	191.995674	0.008838	0.008991
RS	32	1.189289	4.982264	175.106605	0.008061	0.008170
RS	33	1.296525	4.982264	185.562275	0.008542	0.008594
RS	34	1.412680	5.533104	176.965022	0.008146	0.008168
RS	35	1.538496	5.533104	187.311071	0.008622	0.008592
RS	36	1.674778	5.917426	185.189551	0.008525	0.008463
RS	37	1.822394	5.917426	195.586727	0.009003	0.008889
RS	38	1.982288	6.127487	199.166644	0.009168	0.009014
RS	39	2.155482	6.127487	209.648294	0.009651	0.009443
RS	40	2.343080	6.171672	218.606718	0.010063	0.009804
RS	41	2.546282	6.171672	229.030165	0.010543	0.010235
RS	42	2.766386	6.086965	242.551643	0.011165	0.010798
RS	43	3.004796	6.086965	252.512524	0.011624	0.011219
RS	44	3.263036	5.935363	268.552809	0.012362	0.011894
RS	45	3.542755	5.935363	277.327965	0.012766	0.012272
RS	46	3.845739	5.780101	292.701563	0.013474	0.012919
RS	47	4.173924	5.780101	299.312217	0.013778	0.013208
RS	48	4.529406	5.665638	310.557360	0.014296	0.013675
RS	49	4.914455	5.665638	313.979109	0.014453	0.013825
RS	50	5.331529	5.616295	318.286259	0.014651	0.013989
RS	51	5.783294	5.616295	317.739994	0.014626	0.013963
RS	52	6.272635	5.648673	313.326044	0.014423	0.013750
RS	53	6.802676	5.648673	308.569134	0.014204	0.013535
RS	54	7.376803	5.934954	287.694297	0.013243	0.012616
RS	55	7.998682	5.934954	280.234290	0.012900	0.012275
RS	56	8.672286	5.934954	270.567171	0.012455	0.011835
RS	57	9.401917	5.934954	258.745906	0.011911	0.011298
RS	58	10.192235	10.732004	139.783140	0.006435	0.006245
RS	59	11.048287	10.732004	139.893294	0.006440	0.006223
RS	60	11.975540	10.732004	139.083471	0.006402	0.006158
RS	61	12.979918	10.732004	137.293999	0.006320	0.006049
RS	62	14.067834	10.732004	134.482523	0.006191	0.005897
RS	63	15.246237	10.732004	1215.779610	0.055965	0.052599
PA	4+25*2+4+6 0.020051566 0.009275612 15.246236906 35.887382735 1.224836956 0.713673434 0.596927588 0.524462248 0.487091718 0.497662641 0.568164701 0.716857527 0.973953444 1.378813322 1.957794396 2.689213450 3.497387637 4.287674122 4.982264167 5.533104128 5.917426271 6.127487447 6.171671563 6.086965039 5.935363354 5.780101484 5.665638049 5.616294704 5.648672533 5.934954366 10.732004028
//
IT	4716
RD	15
LK	-130157.125516
QD	-223.289584 -> -197.446185
RI	0.0020750361
TR	0.019268	0.009379
MT	15.560650
MM	C_pi: 3.398647, n_recomb: 22800.059626
RS	0	0.000000	48.052931	3.900566	0.000171	0.000006
RS	1	0.008352	48.052931	4.225761	0.000185	0.000042
RS	2	0.017402	48.052931	4.578015	0.000201	0.000103
RS	3	0.027208	48.052931	4.959569	0.000218	0.000170
RS	4	0.037833	1.311984	195.949430	0.008594	0.006849
RS	5	0.049345	1.311984	210.395752	0.009228	0.008413
RS	6	0.061819	0.746814	395.027895	0.017326	0.016461
RS	7	0.075335	0.746814	420.056501	0.018423	0.017880
RS	8	0.089979	0.623023	533.459800	0.023397	0.022689
RS	9	0.105847	0.623023	562.927815	0.024690	0.023939
RS	10	0.123040	0.543568	677.875895	0.029731	0.028789
RS	11	0.141669	0.543568	708.803757	0.031088	0.030481
RS	12	0.161854	0.499182	803.218982	0.035229	0.034766
RS	13	0.183725	0.499182	831.576140	0.036473	0.036760
RS	14	0.207422	0.504011	849.659097	0.037266	0.037965
RS	15	0.233099	0.504011	873.164996	0.038297	0.039893
RS	16	0.260921	0.569865	792.836742	0.034773	0.036609
RS	17	0.291066	0.569865	813.132775	0.035664	0.038189
RS	18	0.323729	0.714856	665.901948	0.029206	0.031498
RS	19	0.359121	0.714856	685.381020	0.030060	0.032696
RS	20	0.397468	0.970023	521.577772	0.022876	0.024953
RS	21	0.439018	0.970023	540.594347	0.023710	0.025861
RS	22	0.484039	1.377192	396.101928	0.017373	0.018933
RS	23	0.532819	1.377192	413.739512	0.018146	0.019639
RS	24	0.585675	1.966703	303.573892	0.013315	0.014357
RS	25	0.642944	1.966703	319.191827	0.014000	0.014928
RS	26	0.704997	2.720195	243.183653	0.010666	0.011314
RS	27	0.772234	2.720195	256.882030	0.011267	0.011804
RS	28	0.845085	3.561550	207.517350	0.009102	0.009485
RS	29	0.924022	3.561550	219.802899	0.009640	0.009934
RS	30	1.009552	4.391532	188.919071	0.008286	0.008499
RS	31	1.102225	4.391532	200.338054	0.008787	0.008929
RS	32	1.202639	5.126143	181.996701	0.007982	0.008080
RS	33	1.311440	5.126143	192.987788	0.008464	0.008503
RS	34	1.429328	5.711939	183.557980	0.008051	0.008059
RS	35	1.557062	5.711939	194.430525	0.008528	0.008481
RS	36	1.695465	6.122204	191.950563	0.008419	0.008340
RS	37	1.845429	6.122204	202.890894	0.008899	0.008765
RS	38	2.007917	6.346518	206.551545	0.009059	0.008885
RS	39	2.183977	6.346518	217.614442	0.009544	0.009315
RS	40	2.374743	6.392370	227.119116	0.009961	0.009679
RS	41	2.581441	6.392370	238.176465	0.010446	0.010113
RS	42	2.805404	6.298579	252.729330	0.011085	0.010690
RS	43	3.048073	6.298579	263.375151	0.011552	0.011116
RS	44	3.311010	6.131443	280.863134	0.012319	0.011818
RS	45	3.595909	6.131443	290.343079	0.012734	0.012206
RS	46	3.904604	5.958932	307.380718	0.013482	0.012890
RS	47	4.239081	5.958932	314.647895	0.013800	0.013193
RS	48	4.601496	5.829052	327.465495	0.014362	0.013704
RS	49	4.994180	5.829052	331.400001	0.014535	0.013871
RS	50	5.419663	5.768283	336.848937	0.014774	0.014077
RS	51	5.880683	5.768283	336.577031	0.014762	0.014067
RS	52	6.380209	5.794851	332.575519	0.014587	0.013884
RS	53	6.921458	5.794851	327.799964	0.014377	0.013683
RS	54	7.507913	6.090211	305.799641	0.013412	0.012763
RS	55	8.143351	6.090211	298.126451	0.013076	0.012434
RS	56	8.831863	6.090211	288.091880	0.012636	0.012002
RS	57	9.577881	6.090211	275.745308	0.012094	0.011471
RS	58	10.386210	11.287268	145.596499	0.006386	0.006191
RS	59	11.262053	11.287268	146.104770	0.006408	0.006189
RS	60	12.211049	11.287268	145.675984	0.006389	0.006144
RS	61	13.239308	11.287268	144.240614	0.006326	0.006057
RS	62	14.353451	11.287268	141.745548	0.006217	0.005926
RS	63	15.560650	11.287268	1321.195867	0.057947	0.054568
PA	4+25*2+4+6 0.019267618 0.009378509 15.560650484 48.052931204 1.311984039 0.746813752 0.623022562 0.543568158 0.499182423 0.504010998 0.569864737 0.714855804 0.970023488 1.377191920 1.966702788 2.720194547 3.561550126 4.391531768 5.126143048 5.711939455 6.122203901 6.346518289 6.392370080 6.298579498 6.131442565 5.958931600 5.829051629 5.768282530 5.794851307 6.090210660 11.287267582
//
IT	4699
RD	16
LK	-130106.451048
QD	-207.900543 -> -184.302219
RI	0.0018495811
TR	0.018540	0.009472
MT	15.870505
MM	C_pi: 3.525252, n_recomb: 23867.773646
RS	0	0.000000	64.088845	3.071674	0.000129	0.000004
RS	1	0.008386	64.088845	3.328949	0.000139	0.000032
RS	2	0.017475	64.088845	3.607744	0.000151	0.000078
RS	3	0.027327	64.088845	3.909855	0.000164	0.000130
RS	4	0.038005	1.400192	193.162151	0.008093	0.006508
RS	5	0.049578	1.400192	207.577481	0.008697	0.007991
RS	6	0.062121	0.779479	398.873138	0.016712	0.016000
RS	7	0.075717	0.779479	424.566455	0.017788	0.017377
RS	8	0.090452	0.649268	540.615886	0.022650	0.022101
RS	9	0.106424	0.649268	571.172156	0.023931	0.023304
RS	10	0.123735	0.563020	692.881015	0.029030	0.028203
RS	11	0.142497	0.563020	725.430970	0.030394	0.029844
RS	12	0.162833	0.511601	831.795635	0.034850	0.034410
RS	13	0.184874	0.511601	862.080448	0.036119	0.036373
RS	14	0.208764	0.510685	891.678398	0.037359	0.038002
RS	15	0.234657	0.510685	916.857701	0.038414	0.039923
RS	16	0.262721	0.571919	840.751868	0.035225	0.036986
RS	17	0.293139	0.571919	862.280128	0.036127	0.038576
RS	18	0.326108	0.713187	710.249844	0.029758	0.031999
RS	19	0.361841	0.713187	730.796554	0.030619	0.033213
RS	20	0.400572	0.966212	556.849488	0.023331	0.025380
RS	21	0.442550	0.966212	576.962114	0.024173	0.026307
RS	22	0.488048	1.375117	421.620211	0.017665	0.019209
RS	23	0.537362	1.375117	440.328326	0.018449	0.019933
RS	24	0.590811	1.974168	321.362778	0.013464	0.014496
RS	25	0.648743	1.974168	337.922144	0.014158	0.015081
RS	26	0.711533	2.748568	255.806306	0.010718	0.011358
RS	27	0.779588	2.748568	270.288525	0.011324	0.011857
RS	28	0.853351	3.622260	217.000546	0.009092	0.009468
RS	29	0.933299	3.622260	229.942266	0.009634	0.009921
RS	30	1.019952	4.491794	196.607129	0.008237	0.008443
RS	31	1.113871	4.491794	208.599202	0.008740	0.008874
RS	32	1.215667	5.267020	188.749825	0.007908	0.007997
RS	33	1.325999	5.267020	200.270606	0.008391	0.008419
RS	34	1.445584	5.888820	189.964095	0.007959	0.007955
RS	35	1.575197	5.888820	201.354971	0.008436	0.008376
RS	36	1.715680	6.326216	198.477852	0.008316	0.008223
RS	37	1.867943	6.326216	209.951685	0.008796	0.008647
RS	38	2.032975	6.565795	213.658527	0.008952	0.008761
RS	39	2.211847	6.565795	225.292910	0.009439	0.009191
RS	40	2.405720	6.613941	235.315299	0.009859	0.009558
RS	41	2.615850	6.613941	246.998796	0.010349	0.009994
RS	42	2.843602	6.511262	262.566502	0.011001	0.010583
RS	43	3.090453	6.511262	273.894419	0.011475	0.011015
RS	44	3.358006	6.328392	292.837425	0.012269	0.011740
RS	45	3.647995	6.328392	303.027247	0.012696	0.012137
RS	46	3.962303	6.138141	321.770805	0.013481	0.012857
RS	47	4.302969	6.138141	329.708906	0.013814	0.013174
RS	48	4.672204	5.992167	344.176084	0.014420	0.013727
RS	49	5.072402	5.992167	348.645012	0.014607	0.013910
RS	50	5.506161	5.919188	355.334219	0.014888	0.014157
RS	51	5.976296	5.919188	355.360042	0.014889	0.014164
RS	52	6.485856	5.939100	351.866182	0.014742	0.014011
RS	53	7.038148	5.939100	347.090365	0.014542	0.013823
RS	54	7.636755	6.242172	324.035584	0.013576	0.012904
RS	55	8.285562	6.242172	316.157265	0.013246	0.012586
RS	56	8.988778	6.242172	305.761379	0.012811	0.012163
RS	57	9.750965	6.242172	292.893386	0.012272	0.011638
RS	58	10.577070	11.841515	151.332937	0.006340	0.006140
RS	59	11.472453	11.841515	152.239459	0.006378	0.006156
RS	60	12.442922	11.841515	152.194359	0.006377	0.006130
RS	61	13.494775	11.841515	151.118623	0.006331	0.006062
RS	62	14.634837	11.841515	148.948678	0.006241	0.005951
RS	63	15.870505	11.841515	1428.803114	0.059863	0.056470
PA	4+25*2+4+6 0.018539802 0.009472180 15.870505356 64.088844575 1.400191523 0.779478877 0.649267825 0.563020112 0.511601304 0.510684755 0.571919036 0.713186905 0.966212131 1.375116760 1.974167652 2.748568387 3.622260220 4.491794406 5.267019879 5.888820046 6.326215864 6.565794728 6.613940941 6.511262035 6.328391744 6.138141222 5.992167080 5.919187688 5.939100040 6.242172473 11.841515272
//
IT	5332
RD	17
LK	-130060.171138
QD	-193.894567 -> -172.316614
RI	0.0016784767
TR	0.017863	0.009558
MT	16.175754
MM	C_pi: 3.651362, n_recomb: 24925.918221
RS	0	0.000000	85.164452	2.421630	0.000097	0.000003
RS	1	0.008419	85.164452	2.625337	0.000105	0.000024
RS	2	0.017546	85.164452	2.846165	0.000114	0.000059
RS	3	0.027442	85.164452	3.085551	0.000124	0.000099
RS	4	0.038170	1.489222	190.562025	0.007645	0.006200
RS	5	0.049803	1.489222	204.941800	0.008222	0.007611
RS	6	0.062414	0.811592	402.615100	0.016152	0.015578
RS	7	0.076087	0.811592	428.943164	0.017209	0.016916
RS	8	0.090911	0.675626	547.065704	0.021948	0.021543
RS	9	0.106983	0.675626	578.647141	0.023215	0.022704
RS	10	0.124408	0.582792	706.505079	0.028344	0.027627
RS	11	0.143300	0.582792	740.614808	0.029713	0.029222
RS	12	0.163782	0.524313	858.705932	0.034450	0.034039
RS	13	0.185989	0.524313	890.909359	0.035742	0.035972
RS	14	0.210066	0.517640	932.477074	0.037410	0.038007
RS	15	0.236169	0.517640	959.365884	0.038489	0.039921
RS	16	0.264470	0.574275	888.343272	0.035639	0.037333
RS	17	0.295153	0.574275	911.127257	0.036553	0.038930
RS	18	0.328419	0.711801	754.953955	0.030288	0.032482
RS	19	0.364486	0.711801	776.565829	0.031155	0.033711
RS	20	0.403589	0.962498	592.668359	0.023777	0.025802
RS	21	0.445985	0.962498	613.873038	0.024628	0.026747
RS	22	0.491949	1.372620	447.569308	0.017956	0.019486
RS	23	0.541783	1.372620	467.352656	0.018750	0.020228
RS	24	0.595812	1.980288	339.393951	0.013616	0.014638
RS	25	0.654390	1.980288	356.902505	0.014319	0.015237
RS	26	0.717899	2.774482	268.519807	0.010773	0.011406
RS	27	0.786754	2.774482	283.791010	0.011385	0.011913
RS	28	0.861407	3.679653	226.472236	0.009086	0.009456
RS	29	0.942344	3.679653	240.071034	0.009631	0.009913
RS	30	1.030095	4.588529	204.212593	0.008193	0.008392
RS	31	1.125233	4.588529	216.774726	0.008697	0.008823
RS	32	1.228380	5.404862	195.365314	0.007838	0.007919
RS	33	1.340212	5.404862	207.409543	0.008321	0.008340
RS	34	1.461457	6.063635	196.184695	0.007871	0.007857
RS	35	1.592910	6.063635	208.085189	0.008348	0.008277
RS	36	1.735430	6.529262	204.775075	0.008215	0.008111
RS	37	1.889947	6.529262	216.772107	0.008697	0.008534
RS	38	2.057473	6.785074	220.491651	0.008846	0.008641
RS	39	2.239103	6.785074	232.686829	0.009335	0.009072
RS	40	2.436022	6.836120	243.197966	0.009757	0.009439
RS	41	2.649520	6.836120	255.498477	0.010250	0.009878
RS	42	2.880992	6.724740	272.062115	0.010915	0.010477
RS	43	3.131950	6.724740	284.067337	0.011396	0.010914
RS	44	3.404035	6.525949	304.467827	0.012215	0.011661
RS	45	3.699026	6.525949	315.370137	0.012652	0.012067
RS	46	4.018851	6.317507	335.854259	0.013474	0.012821
RS	47	4.365601	6.317507	344.475004	0.013820	0.013150
RS	48	4.741542	6.154816	360.661361	0.014469	0.013744
RS	49	5.149132	6.154816	365.684030	0.014671	0.013942
RS	50	5.591036	6.068909	373.706147	0.014993	0.014231
RS	51	6.070142	6.068909	374.051526	0.015007	0.014252
RS	52	6.589583	6.081396	371.157595	0.014890	0.014131
RS	53	7.152752	6.081396	366.399346	0.014700	0.013956
RS	54	7.763333	6.390896	342.365008	0.013735	0.013041
RS	55	8.425316	6.390896	334.289511	0.013411	0.012732
RS	56	9.143029	6.390896	323.538657	0.012980	0.012317
RS	57	9.921164	6.390896	310.153671	0.012443	0.011797
RS	58	10.764806	12.394091	156.986900	0.006298	0.006092
RS	59	11.679472	12.394091	158.291183	0.006350	0.006124
RS	60	12.671139	12.394091	158.631570	0.006364	0.006116
RS	61	13.746291	12.394091	157.919910	0.006336	0.006066
RS	62	14.911956	12.394091	156.082480	0.006262	0.005973
RS	63	16.175754	12.394091	1538.312512	0.061715	0.058308
PA	4+25*2+4+6 0.017863356 0.009557536 16.175753952 85.164451634 1.489221759 0.811591673 0.675625507 0.582791773 0.524313078 0.517640473 0.574275270 0.711800763 0.962498220 1.372619828 1.980288352 2.774481957 3.679652561 4.588529122 5.404861637 6.063635406 6.529261514 6.785073873 6.836119504 6.724739572 6.525948788 6.317507129 6.154816052 6.068909420 6.081395888 6.390895518 12.394091264
//
IT	5207
RD	18
LK	-130017.845952
QD	-181.120993 -> -161.364543
RI	0.0015482281
TR	0.017234	0.009635
MT	16.476337
MM	C_pi: 3.776819, n_recomb: 25973.318749
RS	0	0.000000	112.775024	1.911340	0.000074	0.000002
RS	1	0.008450	112.775024	2.072777	0.000080	0.000019
RS	2	0.017614	112.775024	2.247841	0.000087	0.000045
RS	3	0.027553	112.775024	2.437684	0.000094	0.000075
RS	4	0.038331	1.578784	188.145342	0.007244	0.005921
RS	5	0.050020	1.578784	202.487299	0.007796	0.007267
RS	6	0.062697	0.843070	406.287385	0.015642	0.015190
RS	7	0.076445	0.843070	433.224288	0.016680	0.016494
RS	8	0.091355	0.702048	552.884730	0.021287	0.021013
RS	9	0.107525	0.702048	585.431551	0.022540	0.022135
RS	10	0.125061	0.602855	718.837172	0.027676	0.027064
RS	11	0.144079	0.602855	754.442001	0.029047	0.028615
RS	12	0.164704	0.537294	883.981024	0.034034	0.033656
RS	13	0.187071	0.537294	918.086182	0.035347	0.035561
RS	14	0.211329	0.524841	972.010421	0.037423	0.037983
RS	15	0.237637	0.524841	1000.638998	0.038526	0.039889
RS	16	0.266167	0.576891	935.515528	0.036018	0.037651
RS	17	0.297109	0.576891	959.577281	0.036945	0.039256
RS	18	0.330665	0.710659	799.928815	0.030798	0.032948
RS	19	0.367057	0.710659	822.601924	0.031671	0.034191
RS	20	0.406523	0.958865	628.980574	0.024216	0.026219
RS	21	0.449325	0.958865	651.270727	0.025075	0.027180
RS	22	0.495744	1.369744	473.914598	0.018246	0.019765
RS	23	0.546085	1.369744	494.775509	0.019049	0.020522
RS	24	0.600680	1.985171	357.646727	0.013770	0.014784
RS	25	0.659888	1.985171	376.110558	0.014481	0.015395
RS	26	0.724099	2.798080	281.311345	0.010831	0.011458
RS	27	0.793736	2.798080	297.375546	0.011449	0.011973
RS	28	0.869258	3.733859	235.924412	0.009083	0.009449
RS	29	0.951161	3.733859	250.180384	0.009632	0.009909
RS	30	1.039985	4.681807	211.730894	0.008152	0.008345
RS	31	1.136315	4.681807	224.859429	0.008657	0.008778
RS	32	1.240785	5.539635	201.842164	0.007771	0.007845
RS	33	1.354083	5.539635	214.403088	0.008255	0.008266
RS	34	1.476955	6.236249	202.221713	0.007786	0.007764
RS	35	1.610209	6.236249	214.622634	0.008263	0.008182
RS	36	1.754724	6.731142	210.845675	0.008118	0.008004
RS	37	1.911450	6.731142	223.355014	0.008599	0.008425
RS	38	2.081419	7.004099	227.055457	0.008742	0.008526
RS	39	2.265751	7.004099	239.799923	0.009233	0.008956
RS	40	2.465660	7.058624	250.770780	0.009655	0.009324
RS	41	2.682461	7.058624	263.677943	0.010152	0.009764
RS	42	2.917582	6.938724	281.216589	0.010827	0.010373
RS	43	3.172571	6.938724	293.892537	0.011315	0.010814
RS	44	3.449106	6.723845	315.748244	0.012157	0.011581
RS	45	3.749010	6.723845	327.363310	0.012604	0.011995
RS	46	4.074255	6.496791	349.616059	0.013461	0.012781
RS	47	4.426984	6.496791	358.928543	0.013819	0.013122
RS	48	4.809519	6.316814	376.896086	0.014511	0.013757
RS	49	5.224378	6.316814	382.489409	0.014726	0.013969
RS	50	5.674294	6.217331	391.930532	0.015090	0.014298
RS	51	6.162228	6.217331	392.615623	0.015116	0.014334
RS	52	6.691392	6.221683	390.410992	0.015031	0.014245
RS	53	7.265272	6.221683	385.687357	0.014849	0.014081
RS	54	7.887645	6.536410	360.750621	0.013889	0.013172
RS	55	8.562610	6.536410	352.485710	0.013571	0.012872
RS	56	9.294610	6.536410	341.386371	0.013144	0.012464
RS	57	10.088464	6.536410	327.489297	0.012609	0.011950
RS	58	10.949400	12.944358	162.552141	0.006258	0.006046
RS	59	11.883086	12.944358	164.253073	0.006324	0.006093
RS	60	12.895669	12.944358	164.979929	0.006352	0.006101
RS	61	13.993817	12.944358	164.635771	0.006339	0.006067
RS	62	15.184759	12.944358	163.137028	0.006281	0.005991
RS	63	16.476337	12.944358	1649.428850	0.063505	0.060081
PA	4+25*2+4+6 0.017233962 0.009635395 16.476337377 112.775023571 1.578784464 0.843070499 0.702048056 0.602855364 0.537294198 0.524841004 0.576891223 0.710658978 0.958865133 1.369743884 1.985171198 2.798079881 3.733859021 4.681807136 5.539635122 6.236248551 6.731141797 7.004099077 7.058624445 6.938724388 6.723844655 6.496791433 6.316813626 6.217330815 6.221682681 6.536409653 12.944358340
//
IT	4959
RD	19
LK	-129979.087306
QD	-169.448726 -> -151.337311
RI	0.0014489291
TR	0.016648	0.009706
MT	16.772199
MM	C_pi: 3.901471, n_recomb: 27008.941824
RS	0	0.000000	148.876790	1.509925	0.000056	0.000002
RS	1	0.008481	148.876790	1.637948	0.000061	0.000014
RS	2	0.017680	148.876790	1.776824	0.000066	0.000035
RS	3	0.027660	148.876790	1.927471	0.000071	0.000058
RS	4	0.038487	1.668566	185.910466	0.006883	0.005668
RS	5	0.050231	1.668566	200.214377	0.007413	0.006955
RS	6	0.062971	0.873829	409.923779	0.015177	0.014836
RS	7	0.076792	0.873829	437.447476	0.016196	0.016108
RS	8	0.091785	0.728491	558.139583	0.020665	0.020510
RS	9	0.108050	0.728491	591.595331	0.021904	0.021598
RS	10	0.125694	0.623188	729.959259	0.027027	0.026515
RS	11	0.144834	0.623188	766.993012	0.028398	0.028024
RS	12	0.165597	0.550514	907.675077	0.033606	0.033264
RS	13	0.188121	0.550514	943.657967	0.034939	0.035143
RS	14	0.212555	0.532257	1010.239436	0.037404	0.037933
RS	15	0.239062	0.532257	1040.632307	0.038529	0.039832
RS	16	0.267816	0.579733	982.177610	0.036365	0.037942
RS	17	0.299009	0.579733	1007.537673	0.037304	0.039553
RS	18	0.332847	0.709736	845.084654	0.031289	0.033399
RS	19	0.369555	0.709736	868.813934	0.032168	0.034654
RS	20	0.409376	0.955316	665.722865	0.024648	0.026631
RS	21	0.452574	0.955316	689.089637	0.025513	0.027607
RS	22	0.499436	1.366529	500.622310	0.018535	0.020044
RS	23	0.550271	1.366529	522.560864	0.019348	0.020816
RS	24	0.605418	1.988923	376.099841	0.013925	0.014932
RS	25	0.665241	1.988923	395.523414	0.014644	0.015556
RS	26	0.730138	2.819504	294.168547	0.010892	0.011513
RS	27	0.800538	2.819504	311.028686	0.011516	0.012037
RS	28	0.876909	3.785015	245.349500	0.009084	0.009445
RS	29	0.959756	3.785015	260.261985	0.009636	0.009909
RS	30	1.049630	4.771686	219.159080	0.008114	0.008303
RS	31	1.147125	4.771686	232.849832	0.008621	0.008737
RS	32	1.252888	5.671330	208.179676	0.007708	0.007776
RS	33	1.367620	5.671330	221.250099	0.008192	0.008196
RS	34	1.492083	6.406551	208.077428	0.007704	0.007675
RS	35	1.627100	6.406551	220.969194	0.008181	0.008092
RS	36	1.773568	6.931668	216.694188	0.008023	0.007901
RS	37	1.932457	6.931668	229.704500	0.008505	0.008321
RS	38	2.104821	7.222616	233.356114	0.008640	0.008415
RS	39	2.291803	7.222616	246.637732	0.009132	0.008845
RS	40	2.494641	7.281179	258.039459	0.009554	0.009212
RS	41	2.714681	7.281179	271.541903	0.010054	0.009654
RS	42	2.953382	7.152939	290.032879	0.010738	0.010270
RS	43	3.212326	7.152939	303.371431	0.011232	0.010715
RS	44	3.493230	6.921817	326.676106	0.012095	0.011502
RS	45	3.797956	6.921817	339.002092	0.012551	0.011923
RS	46	4.128524	6.675767	363.045162	0.013442	0.012740
RS	47	4.487127	6.675767	373.056028	0.013812	0.013091
RS	48	4.876141	6.477979	392.859645	0.014546	0.013765
RS	49	5.298146	6.477979	399.038184	0.014774	0.013991
RS	50	5.755939	6.364330	409.977934	0.015179	0.014360
RS	51	6.252556	6.364330	411.021148	0.015218	0.014410
RS	52	6.791289	6.359897	409.591692	0.015165	0.014353
RS	53	7.375709	6.359897	404.918795	0.014992	0.014200
RS	54	8.009691	6.678729	379.158282	0.014038	0.013299
RS	55	8.697438	6.678729	370.711401	0.013726	0.013007
RS	56	9.443511	6.678729	359.270034	0.013302	0.012606
RS	57	10.252854	6.678729	344.866073	0.012769	0.012096
RS	58	11.130834	13.491728	168.023068	0.006221	0.006003
RS	59	12.083272	13.491728	170.118949	0.006299	0.006063
RS	60	13.116482	13.491728	171.232494	0.006340	0.006085
RS	61	14.237315	13.491728	171.258317	0.006341	0.006067
RS	62	15.453200	13.491728	170.103305	0.006298	0.006007
RS	63	16.772199	13.491728	1761.867841	0.065233	0.061790
PA	4+25*2+4+6 0.016647704 0.009706499 16.772198580 148.876790068 1.668566147 0.873828884 0.728490954 0.623187682 0.550513701 0.532256818 0.579733382 0.709735900 0.955315715 1.366529106 1.988922588 2.819503588 3.785015146 4.771685960 5.671329939 6.406550920 6.931668423 7.222616474 7.281178826 7.152939081 6.921816589 6.675767078 6.477978591 6.364330237 6.359896674 6.678729112 13.491727831
//
IT	4685
RD	20
LK	-129943.549953
QD	-158.762946 -> -142.139657
RI	0.0013734044
TR	0.016101	0.009772
MT	17.063311
MM	C_pi: 4.025169, n_recomb: 28031.768160
RS	0	0.000000	195.921499	1.194100	0.000043	0.000001
RS	1	0.008510	195.921499	1.295716	0.000046	0.000011
RS	2	0.017744	195.921499	1.405979	0.000050	0.000027
RS	3	0.027764	195.921499	1.525625	0.000054	0.000044
RS	4	0.038637	1.758206	183.859284	0.006559	0.005439
RS	5	0.050435	1.758206	198.126889	0.007068	0.006673
RS	6	0.063237	0.903761	413.563625	0.014753	0.014512
RS	7	0.077129	0.903761	441.656032	0.015756	0.015754
RS	8	0.092202	0.754897	562.898055	0.020081	0.020035
RS	9	0.108559	0.754897	597.209829	0.021305	0.021091
RS	10	0.126307	0.643760	739.953640	0.026397	0.025980
RS	11	0.145566	0.643760	778.349333	0.027767	0.027450
RS	12	0.166464	0.563953	929.825433	0.033170	0.032866
RS	13	0.189140	0.563953	967.655690	0.034520	0.034719
RS	14	0.213746	0.539863	1047.128629	0.037355	0.037860
RS	15	0.240446	0.539863	1079.304571	0.038503	0.039752
RS	16	0.269418	0.582774	1028.241619	0.036681	0.038209
RS	17	0.300855	0.582774	1054.918806	0.037633	0.039825
RS	18	0.334968	0.709007	890.334405	0.031762	0.033834
RS	19	0.371984	0.709007	915.113584	0.032646	0.035100
RS	20	0.412150	0.951842	702.837197	0.025073	0.027037
RS	21	0.455734	0.951842	727.269397	0.025944	0.028026
RS	22	0.503027	1.363024	527.651552	0.018823	0.020322
RS	23	0.554345	1.363024	550.665517	0.019644	0.021109
RS	24	0.610030	1.991646	394.729084	0.014081	0.015083
RS	25	0.670454	1.991646	415.115164	0.014809	0.015718
RS	26	0.736019	2.838903	307.075986	0.010955	0.011571
RS	27	0.807165	2.838903	324.733822	0.011584	0.012103
RS	28	0.884365	3.833259	254.738573	0.009087	0.009444
RS	29	0.968134	3.833259	270.306100	0.009643	0.009913
RS	30	1.059033	4.858269	226.491503	0.008080	0.008264
RS	31	1.157667	4.858269	240.739665	0.008588	0.008699
RS	32	1.264695	5.799903	214.377997	0.007648	0.007711
RS	33	1.380830	5.799903	227.950336	0.008132	0.008131
RS	34	1.506849	6.574441	213.753571	0.007625	0.007591
RS	35	1.643593	6.574441	227.126222	0.008102	0.008007
RS	36	1.791973	7.130673	222.324277	0.007931	0.007802
RS	37	1.952980	7.130673	235.823807	0.008413	0.008222
RS	38	2.127689	7.440421	239.398085	0.008540	0.008307
RS	39	2.317266	7.440421	253.204118	0.009033	0.008737
RS	40	2.522976	7.503539	265.008738	0.009454	0.009103
RS	41	2.746192	7.503539	279.094176	0.009956	0.009546
RS	42	2.988404	7.367123	298.513953	0.010649	0.010169
RS	43	3.251228	7.367123	312.505580	0.011148	0.010617
RS	44	3.536418	7.119624	337.249106	0.012031	0.011422
RS	45	3.845878	7.119624	350.282207	0.012496	0.011850
RS	46	4.181673	6.854223	376.131452	0.013418	0.012696
RS	47	4.546044	6.854223	386.844995	0.013800	0.013058
RS	48	4.941424	6.638151	408.532151	0.014574	0.013769
RS	49	5.370450	6.638151	415.308180	0.014816	0.014008
RS	50	5.835987	6.509792	427.820305	0.015262	0.014417
RS	51	6.341141	6.509792	429.238251	0.015313	0.014479
RS	52	6.889283	6.495989	428.665114	0.015292	0.014454
RS	53	7.484073	6.495989	424.058158	0.015128	0.014312
RS	54	8.129479	6.817870	397.553941	0.014182	0.013421
RS	55	8.829810	6.817870	388.932179	0.013875	0.013137
RS	56	9.589739	6.817870	377.155181	0.013455	0.012741
RS	57	10.414338	6.817870	362.249799	0.012923	0.012236
RS	58	11.309111	14.035677	173.393552	0.006186	0.005961
RS	59	12.280029	14.035677	175.882105	0.006274	0.006034
RS	60	13.333572	14.035677	177.381839	0.006328	0.006070
RS	61	14.476772	14.035677	177.779239	0.006342	0.006066
RS	62	15.717259	14.035677	176.971956	0.006313	0.006021
RS	63	17.063311	14.035677	1875.343185	0.066901	0.063438
PA	4+25*2+4+6 0.016101003 0.009771503 17.063311493 195.921498507 1.758205892 0.903760667 0.754897097 0.643759854 0.563952927 0.539863453 0.582773652 0.709007263 0.951841843 1.363023760 1.991645896 2.838903243 3.833259311 4.858268604 5.799903219 6.574441100 7.130672545 7.440420953 7.503539007 7.367122870 7.119623610 6.854223469 6.638150988 6.509791833 6.495989205 6.817869965 14.035677025
//
IT	4834
RD	21
LK	-129910.927046
QD	-148.963058 -> -133.688051
RI	0.0013161343
TR	0.015591	0.009831
MT	17.349687
MM	C_pi: 4.147783, n_recomb: 29040.919903
RS	0	0.000000	257.085401	0.945262	0.000033	0.000001
RS	1	0.008539	257.085401	1.025983	0.000035	0.000008
RS	2	0.017806	257.085401	1.113598	0.000038	0.000020
RS	3	0.027865	257.085401	1.208696	0.000042	0.000034
RS	4	0.038783	1.847344	181.992571	0.006267	0.005231
RS	5	0.050633	1.847344	196.227252	0.006757	0.006418
RS	6	0.063495	0.932765	417.242606	0.014367	0.014216
RS	7	0.077455	0.932765	445.889335	0.015354	0.015432
RS	8	0.092607	0.781228	567.209815	0.019531	0.019585
RS	9	0.109053	0.781228	602.327851	0.020741	0.020611
RS	10	0.126903	0.664553	748.890793	0.025787	0.025459
RS	11	0.146277	0.664553	788.581232	0.027154	0.026894
RS	12	0.167305	0.577596	950.475656	0.032729	0.032465
RS	13	0.190129	0.577596	990.117466	0.034094	0.034293
RS	14	0.214902	0.547640	1082.656028	0.037280	0.037766
RS	15	0.241790	0.547640	1116.628331	0.038450	0.039651
RS	16	0.270974	0.585991	1073.627198	0.036969	0.038451
RS	17	0.302649	0.585991	1101.638740	0.037934	0.040073
RS	18	0.337030	0.708458	935.591325	0.032216	0.034254
RS	19	0.374345	0.708458	961.413368	0.033105	0.035530
RS	20	0.414848	0.948450	740.261026	0.025490	0.027436
RS	21	0.458808	0.948450	765.745558	0.026368	0.028439
RS	22	0.506522	1.359262	554.968882	0.019110	0.020600
RS	23	0.558310	1.359262	579.053969	0.019939	0.021401
RS	24	0.614520	1.993424	413.515405	0.014239	0.015234
RS	25	0.675529	1.993424	434.865273	0.014974	0.015881
RS	26	0.741748	2.856410	320.021371	0.011020	0.011632
RS	27	0.813621	2.856410	338.477653	0.011655	0.012171
RS	28	0.891631	3.878722	264.084723	0.009094	0.009446
RS	29	0.976302	3.878722	280.305140	0.009652	0.009919
RS	30	1.068202	4.941605	233.726638	0.008048	0.008229
RS	31	1.167949	4.941605	248.526999	0.008558	0.008665
RS	32	1.276213	5.925371	220.436840	0.007591	0.007649
RS	33	1.393722	5.925371	234.503170	0.008075	0.008069
RS	34	1.521264	6.739815	219.253798	0.007550	0.007510
RS	35	1.659696	6.739815	233.097154	0.008027	0.007925
RS	36	1.809948	7.327974	227.741873	0.007842	0.007707
RS	37	1.973029	7.327974	241.718626	0.008323	0.008126
RS	38	2.150036	7.657295	245.188369	0.008443	0.008204
RS	39	2.342155	7.657295	259.505691	0.008936	0.008633
RS	40	2.550680	7.725459	271.685985	0.009355	0.008997
RS	41	2.777009	7.725459	286.341443	0.009860	0.009441
RS	42	3.022663	7.581051	306.664556	0.010560	0.010070
RS	43	3.289292	7.581051	321.298560	0.011064	0.010522
RS	44	3.578688	7.317051	347.467874	0.011965	0.011342
RS	45	3.892794	7.317051	361.202572	0.012438	0.011777
RS	46	4.233720	7.031969	388.868810	0.013390	0.012650
RS	47	4.603756	7.031969	400.287182	0.013784	0.013022
RS	48	5.005387	6.797189	423.898167	0.014597	0.013770
RS	49	5.441312	6.797189	431.281786	0.014851	0.014021
RS	50	5.914459	6.653624	445.433663	0.015338	0.014469
RS	51	6.428005	6.653624	447.241203	0.015400	0.014543
RS	52	6.985401	6.629908	447.602019	0.015413	0.014550
RS	53	7.590389	6.629908	443.075102	0.015257	0.014419
RS	54	8.247036	6.953856	415.906919	0.014321	0.013538
RS	55	8.959750	6.953856	407.116929	0.014019	0.013261
RS	56	9.733319	6.953856	395.010528	0.013602	0.012871
RS	57	10.572940	6.953856	379.609315	0.013072	0.012369
RS	58	11.484252	14.575735	178.658692	0.006152	0.005921
RS	59	12.473376	14.575735	181.537095	0.006251	0.006005
RS	60	13.546958	14.575735	183.421821	0.006316	0.006054
RS	61	14.712207	14.575735	184.191551	0.006342	0.006064
RS	62	15.976952	14.575735	183.734999	0.006327	0.006032
RS	63	17.349687	14.575735	1989.581866	0.068510	0.065024
PA	4+25*2+4+6 0.015590595 0.009830982 17.349687068 257.085401264 1.847343697 0.932765209 0.781228300 0.664553294 0.577596062 0.547639742 0.585990624 0.708458220 0.948449705 1.359261905 1.993423717 2.856409898 3.878721817 4.941604922 5.925370619 6.739814555 7.327974188 7.657295101 7.725458783 7.581050790 7.317050688 7.031969331 6.797189178 6.653623515 6.629907775 6.953856213 14.575735349
//
IT	4911
RD	22
LK	-129880.944787
QD	-139.960513 -> -125.908902
RI	0.0012731714
TR	0.015114	0.009886
MT	17.631167
MM	C_pi: 4.269152, n_recomb: 30035.549157
RS	0	0.000000	336.351210	0.749136	0.000025	0.000001
RS	1	0.008566	336.351210	0.813322	0.000027	0.000006
RS	2	0.017866	336.351210	0.883009	0.000029	0.000016
RS	3	0.027963	336.351210	0.958668	0.000032	0.000026
RS	4	0.038924	1.935562	180.314806	0.006003	0.005042
RS	5	0.050824	1.935562	194.521612	0.006476	0.006186
RS	6	0.063744	0.960746	420.991034	0.014016	0.013948
RS	7	0.077771	0.960746	450.180915	0.014988	0.015140
RS	8	0.092999	0.807426	571.131731	0.019015	0.019159
RS	9	0.109531	0.807426	607.009664	0.020210	0.020158
RS	10	0.127480	0.685539	756.844610	0.025198	0.024954
RS	11	0.146966	0.685539	797.762844	0.026561	0.026354
RS	12	0.168121	0.591424	969.671733	0.032284	0.032061
RS	13	0.191089	0.591424	1011.084217	0.033663	0.033865
RS	14	0.216024	0.555567	1116.799074	0.037183	0.037654
RS	15	0.243094	0.555567	1152.575479	0.038374	0.039532
RS	16	0.272484	0.589364	1118.254850	0.037231	0.038672
RS	17	0.304392	0.589364	1147.616095	0.038209	0.040297
RS	18	0.339032	0.708069	980.773173	0.032654	0.034658
RS	19	0.376640	0.708069	1007.630010	0.033548	0.035943
RS	20	0.417470	0.945136	777.932491	0.025900	0.027830
RS	21	0.461797	0.945136	804.454258	0.026783	0.028845
RS	22	0.509921	1.355280	582.533345	0.019395	0.020877
RS	23	0.562167	1.355280	607.683091	0.020232	0.021691
RS	24	0.618889	1.994348	432.432702	0.014397	0.015388
RS	25	0.680470	1.994348	454.745945	0.015140	0.016046
RS	26	0.747326	2.872150	332.989353	0.011087	0.011694
RS	27	0.819908	2.872150	352.243665	0.011728	0.012241
RS	28	0.898709	3.921512	273.379988	0.009102	0.009450
RS	29	0.984259	3.921512	290.250386	0.009664	0.009927
RS	30	1.077138	5.021753	240.860725	0.008019	0.008196
RS	31	1.177973	5.021753	256.207550	0.008530	0.008634
RS	32	1.287445	6.047712	226.355598	0.007536	0.007591
RS	33	1.406295	6.047712	240.907624	0.008021	0.008011
RS	34	1.535326	6.902568	224.580102	0.007477	0.007433
RS	35	1.675409	6.902568	238.883695	0.007953	0.007847
RS	36	1.827493	7.523387	232.951408	0.007756	0.007617
RS	37	1.992604	7.523387	247.393119	0.008237	0.008034
RS	38	2.171858	7.872969	250.733849	0.008348	0.008104
RS	39	2.366468	7.872969	265.548980	0.008841	0.008533
RS	40	2.577748	7.946674	278.077357	0.009258	0.008894
RS	41	2.807127	7.946674	293.289210	0.009765	0.009339
RS	42	3.056154	7.794433	314.490299	0.010471	0.009973
RS	43	3.326514	7.794433	329.754909	0.010979	0.010427
RS	44	3.620032	7.513812	357.334709	0.011897	0.011263
RS	45	3.938694	7.513812	371.763869	0.012377	0.011703
RS	46	4.284653	7.208765	401.252120	0.013359	0.012603
RS	47	4.660246	7.208765	413.375418	0.013763	0.012984
RS	48	5.068014	6.954878	438.945088	0.014614	0.013767
RS	49	5.510711	6.954878	446.944185	0.014881	0.014029
RS	50	5.991330	6.795665	462.796289	0.015408	0.014516
RS	51	6.513120	6.795665	465.006442	0.015482	0.014602
RS	52	7.079606	6.761542	466.374246	0.015527	0.014642
RS	53	7.694619	6.761542	461.940310	0.015380	0.014519
RS	54	8.362314	7.086626	434.188200	0.014456	0.013651
RS	55	9.087204	7.086626	425.236036	0.014158	0.013380
RS	56	9.874189	7.086626	412.806126	0.013744	0.012996
RS	57	10.728589	7.086626	396.914632	0.013215	0.012497
RS	58	11.656177	15.111309	183.813544	0.006120	0.005883
RS	59	12.663223	15.111309	187.078410	0.006229	0.005977
RS	60	13.756533	15.111309	189.346249	0.006304	0.006038
RS	61	14.943498	15.111309	190.488242	0.006342	0.006060
RS	62	16.232139	15.111309	190.384466	0.006339	0.006042
RS	63	17.631167	15.111309	2104.314944	0.070061	0.066551
PA	4+25*2+4+6 0.015113658 0.009885529 17.631166786 336.351209751 1.935562280 0.960746137 0.807426049 0.685539234 0.591424313 0.555566755 0.589364367 0.708069052 0.945136025 1.355279692 1.994347640 2.872149660 3.921512281 5.021753500 6.047712036 6.902567512 7.523386647 7.872969075 7.946673805 7.794432684 7.513811703 7.208765106 6.954877724 6.795665067 6.761541582 7.086626444 15.111308754
//
IT	4305
RD	23
LK	-129853.359618
QD	-131.677508 -> -118.737490
RI	0.0012412569
TR	0.014667	0.009936
MT	17.907898
MM	C_pi: 4.389192, n_recomb: 31014.990040
RS	0	0.000000	438.591519	0.594679	0.000019	0.000001
RS	1	0.008593	438.591519	0.645795	0.000021	0.000005
RS	2	0.017924	438.591519	0.701305	0.000023	0.000012
RS	3	0.028057	438.591519	0.761588	0.000025	0.000020
RS	4	0.039061	2.022654	178.812020	0.005765	0.004871
RS	5	0.051010	2.022654	192.996218	0.006223	0.005976
RS	6	0.063986	0.987630	424.832698	0.013698	0.013705
RS	7	0.078077	0.987630	454.557472	0.014656	0.014875
RS	8	0.093378	0.833444	574.713829	0.018530	0.018757
RS	9	0.109995	0.833444	611.308776	0.019710	0.019731
RS	10	0.128039	0.706698	763.884187	0.024630	0.024465
RS	11	0.147634	0.706698	805.964289	0.025986	0.025832
RS	12	0.168913	0.605423	987.469185	0.031838	0.031656
RS	13	0.192020	0.605423	1030.607597	0.033229	0.033438
RS	14	0.217113	0.563631	1149.550356	0.037064	0.037525
RS	15	0.244362	0.563631	1187.133712	0.038276	0.039397
RS	16	0.273952	0.592880	1162.061629	0.037468	0.038872
RS	17	0.306085	0.592880	1192.786298	0.038458	0.040500
RS	18	0.340979	0.707830	1025.803697	0.033074	0.035048
RS	19	0.378872	0.707830	1053.686791	0.033973	0.036341
RS	20	0.420020	0.941909	815.792196	0.026303	0.028217
RS	21	0.464704	0.941909	843.334660	0.027191	0.029243
RS	22	0.513228	1.351119	610.308546	0.019678	0.021153
RS	23	0.565921	1.351119	636.514714	0.020523	0.021979
RS	24	0.623143	1.994509	451.459759	0.014556	0.015542
RS	25	0.685281	1.994509	474.734605	0.015307	0.016210
RS	26	0.752758	2.886251	345.968750	0.011155	0.011759
RS	27	0.826034	2.886251	366.019806	0.011801	0.012313
RS	28	0.905606	3.961785	282.617542	0.009112	0.009457
RS	29	0.992016	3.961785	300.134420	0.009677	0.009938
RS	30	1.085851	5.098836	247.891195	0.007993	0.008166
RS	31	1.187748	5.098836	263.778395	0.008505	0.008605
RS	32	1.298402	6.166950	232.136262	0.007485	0.007536
RS	33	1.418564	6.166950	247.165543	0.007969	0.007956
RS	34	1.549051	7.062661	229.736625	0.007407	0.007360
RS	35	1.690750	7.062661	244.489915	0.007883	0.007773
RS	36	1.844626	7.716807	237.959246	0.007672	0.007529
RS	37	2.011723	7.716807	252.853593	0.008153	0.007946
RS	38	2.193179	8.087315	256.041906	0.008255	0.008007
RS	39	2.390227	8.087315	271.341208	0.008749	0.008436
RS	40	2.604208	8.167012	284.191666	0.009163	0.008794
RS	41	2.836574	8.167012	299.945921	0.009671	0.009239
RS	42	3.088908	8.007101	321.998935	0.010382	0.009878
RS	43	3.362924	8.007101	337.881610	0.010894	0.010335
RS	44	3.660486	7.709780	366.853020	0.011828	0.011185
RS	45	3.983617	7.709780	381.968229	0.012316	0.011630
RS	46	4.334514	7.384492	413.280041	0.013325	0.012555
RS	47	4.715562	7.384492	426.106623	0.013739	0.012944
RS	48	5.129354	7.111144	453.663324	0.014627	0.013762
RS	49	5.578701	7.111144	462.283903	0.014905	0.014035
RS	50	6.066660	6.935878	479.891146	0.015473	0.014559
RS	51	6.596548	6.935878	482.515265	0.015557	0.014656
RS	52	7.171969	6.890901	484.958284	0.015636	0.014728
RS	53	7.796834	6.890901	480.629201	0.015497	0.014615
RS	54	8.475393	7.216258	452.372122	0.014586	0.013760
RS	55	9.212258	7.216258	443.263369	0.014292	0.013495
RS	56	10.012441	7.216258	430.515595	0.013881	0.013115
RS	57	10.881383	7.216258	414.139370	0.013353	0.012620
RS	58	11.824990	15.642105	188.854843	0.006089	0.005846
RS	59	12.849680	15.642105	192.502317	0.006207	0.005950
RS	60	13.962419	15.642105	195.150790	0.006292	0.006021
RS	61	15.170773	15.642105	196.664247	0.006341	0.006055
RS	62	16.482959	15.642105	196.914420	0.006349	0.006049
RS	63	17.907898	15.642105	2219.294793	0.071556	0.068020
PA	4+25*2+4+6 0.014667409 0.009935552 17.907898032 438.591519146 2.022654424 0.987630420 0.833443534 0.706698208 0.605422878 0.563630764 0.592880062 0.707830007 0.941909185 1.351119150 1.994509307 2.886250523 3.961784808 5.098835540 6.166950316 7.062661241 7.716806539 8.087314550 8.167012239 8.007100835 7.709780066 7.384492231 7.111143859 6.935878284 6.890901099 7.216258042 15.642105442
//
IT	5601
RD	24
LK	-129827.952131
QD	-124.044906 -> -112.116260
RI	0.0012179906
TR	0.014249	0.009982
MT	18.179802
MM	C_pi: 4.507773, n_recomb: 31978.568300
RS	0	0.000000	571.039276	0.472036	0.000015	0.000000
RS	1	0.008619	571.039276	0.512734	0.000016	0.000004
RS	2	0.017980	571.039276	0.556942	0.000017	0.000009
RS	3	0.028148	571.039276	0.604964	0.000019	0.000016
RS	4	0.039193	2.108175	177.491919	0.005550	0.004716
RS	5	0.051189	2.108175	191.660348	0.005993	0.005785
RS	6	0.064220	1.013332	428.793777	0.013409	0.013486
RS	7	0.078373	1.013332	459.047983	0.014355	0.014636
RS	8	0.093747	0.859231	577.999295	0.018075	0.018378
RS	9	0.110445	0.859231	615.271462	0.019240	0.019328
RS	10	0.128583	0.728008	770.071570	0.024081	0.023990
RS	11	0.148283	0.728008	813.248640	0.025431	0.025327
RS	12	0.169682	0.619575	1003.920384	0.031394	0.031252
RS	13	0.192925	0.619575	1048.736365	0.032795	0.033012
RS	14	0.218171	0.571818	1180.900609	0.036928	0.037382
RS	15	0.245593	0.571818	1220.288775	0.038160	0.039247
RS	16	0.275378	0.596521	1204.988076	0.037681	0.039052
RS	17	0.307731	0.596521	1237.087803	0.038685	0.040683
RS	18	0.342871	0.707729	1070.604875	0.033479	0.035424
RS	19	0.381041	0.707729	1099.505038	0.034383	0.036723
RS	20	0.422500	0.938769	853.780056	0.026699	0.028598
RS	21	0.467532	0.938769	882.325114	0.027591	0.029634
RS	22	0.516446	1.346809	638.255746	0.019959	0.021428
RS	23	0.569575	1.346809	665.508204	0.020811	0.022265
RS	24	0.627283	1.993981	470.572955	0.014715	0.015696
RS	25	0.689965	1.993981	494.806126	0.015473	0.016375
RS	26	0.758049	2.898824	358.945595	0.011225	0.011824
RS	27	0.832001	2.898824	379.791069	0.011876	0.012386
RS	28	0.912327	3.999654	291.789780	0.009125	0.009466
RS	29	0.999575	3.999654	309.948954	0.009692	0.009951
RS	30	1.094344	5.172923	254.814985	0.007968	0.008139
RS	31	1.197280	5.172923	271.236039	0.008482	0.008580
RS	32	1.309087	6.283093	237.778737	0.007436	0.007484
RS	33	1.430531	6.283093	253.276561	0.007920	0.007903
RS	34	1.562442	7.219989	234.727088	0.007340	0.007290
RS	35	1.705722	7.219989	249.919414	0.007815	0.007702
RS	36	1.861350	7.908097	242.769928	0.007592	0.007445
RS	37	2.030392	7.908097	258.104450	0.008071	0.007861
RS	38	2.214002	8.300138	261.118921	0.008165	0.007914
RS	39	2.413437	8.300138	276.888558	0.008659	0.008342
RS	40	2.630061	8.386271	290.035451	0.009070	0.008697
RS	41	2.865355	8.386271	306.317704	0.009579	0.009143
RS	42	3.120928	8.218844	329.196413	0.010294	0.009785
RS	43	3.398528	8.218844	345.683851	0.010810	0.010244
RS	44	3.700053	7.904727	376.027321	0.011759	0.011107
RS	45	4.027565	7.904727	391.818923	0.012253	0.011557
RS	46	4.383304	7.558968	424.950791	0.013289	0.012506
RS	47	4.769704	7.558968	438.477325	0.013712	0.012903
RS	48	5.189405	7.265828	468.044485	0.014636	0.013754
RS	49	5.645279	7.265828	477.290634	0.014925	0.014037
RS	50	6.140444	7.074149	496.701618	0.015532	0.014598
RS	51	6.678284	7.074149	499.749365	0.015628	0.014706
RS	52	7.262479	7.017910	503.331448	0.015740	0.014809
RS	53	7.897024	7.017910	499.117931	0.015608	0.014705
RS	54	8.586257	7.342714	470.434540	0.014711	0.013864
RS	55	9.334894	7.342714	461.174105	0.014421	0.013605
RS	56	10.148052	7.342714	448.113655	0.014013	0.013230
RS	57	11.031293	7.342714	431.258043	0.013486	0.012737
RS	58	11.990658	16.167662	193.778849	0.006060	0.005811
RS	59	13.032707	16.167662	197.804588	0.006186	0.005924
RS	60	14.164566	16.167662	200.830623	0.006280	0.006005
RS	61	15.393975	16.167662	202.714034	0.006339	0.006050
RS	62	16.729343	16.167662	203.318497	0.006358	0.006055
RS	63	18.179802	16.167662	2334.276232	0.072995	0.069433
PA	4+25*2+4+6 0.014249486 0.009981509 18.179801684 571.039276493 2.108175062 1.013332380 0.859231119 0.728007978 0.619574948 0.571818272 0.596520766 0.707729089 0.938768817 1.346809025 1.993981471 2.898824139 3.999654232 5.172922548 6.283093481 7.219988551 7.908097349 8.300137806 8.386271083 8.218844094 7.904727413 7.558967705 7.265828002 7.074149234 7.017910227 7.342714056 16.167662044
//
IT	4764
RD	25
LK	-129804.526617
QD	-117.001685 -> -105.994348
RI	0.0012017662
TR	0.013858	0.010024
MT	18.446853
MM	C_pi: 4.624783, n_recomb: 32925.715979
RS	0	0.000000	741.151991	0.375301	0.000011	0.000000
RS	1	0.008644	741.151991	0.407754	0.000012	0.000003
RS	2	0.018034	741.151991	0.443015	0.000013	0.000007
RS	3	0.028237	741.151991	0.481326	0.000015	0.000012
RS	4	0.039321	2.191766	176.354317	0.005356	0.004575
RS	5	0.051364	2.191766	190.514708	0.005786	0.005613
RS	6	0.064447	1.037765	432.902312	0.013148	0.013289
RS	7	0.078661	1.037765	463.683329	0.014083	0.014421
RS	8	0.094104	0.884740	581.028719	0.017647	0.018020
RS	9	0.110882	0.884740	618.941376	0.018798	0.018948
RS	10	0.129109	0.749441	775.472558	0.023552	0.023531
RS	11	0.148913	0.749441	819.683267	0.024895	0.024838
RS	12	0.170428	0.633868	1019.075373	0.030951	0.030850
RS	13	0.193803	0.633868	1065.517612	0.032361	0.032589
RS	14	0.219198	0.580114	1210.854487	0.036775	0.037226
RS	15	0.246788	0.580114	1252.040523	0.038026	0.039084
RS	16	0.276763	0.600275	1246.976139	0.037872	0.039213
RS	17	0.309329	0.600275	1280.460653	0.038889	0.040847
RS	18	0.344710	0.707758	1115.100714	0.033867	0.035785
RS	19	0.383149	0.707758	1145.008334	0.034776	0.037091
RS	20	0.424911	0.935718	891.836319	0.027086	0.028972
RS	21	0.470283	0.935718	921.364569	0.027983	0.030017
RS	22	0.519576	1.342380	666.335773	0.020238	0.021700
RS	23	0.573130	1.342380	694.622666	0.021097	0.022548
RS	24	0.631312	1.992834	489.749592	0.014874	0.015851
RS	25	0.694524	1.992834	514.936412	0.015639	0.016540
RS	26	0.763200	2.909987	371.905747	0.011295	0.011892
RS	27	0.837812	2.909987	393.542325	0.011952	0.012460
RS	28	0.918873	4.035227	300.890625	0.009138	0.009477
RS	29	1.006941	4.035227	319.687325	0.009709	0.009966
RS	30	1.102621	5.244095	261.629668	0.007946	0.008114
RS	31	1.206571	5.244095	278.577692	0.008461	0.008556
RS	32	1.319506	6.396145	243.284237	0.007389	0.007435
RS	33	1.442203	6.396145	259.241717	0.007874	0.007854
RS	34	1.575505	7.374515	239.553990	0.007276	0.007222
RS	35	1.720330	7.374515	255.174574	0.007750	0.007634
RS	36	1.877673	8.097116	247.389427	0.007514	0.007365
RS	37	2.048616	8.097116	263.151641	0.007992	0.007780
RS	38	2.234334	8.511271	265.971778	0.008078	0.007824
RS	39	2.436105	8.511271	282.197821	0.008571	0.008252
RS	40	2.655317	8.604234	295.617297	0.008978	0.008602
RS	41	2.893477	8.604234	312.412899	0.009488	0.009049
RS	42	3.152222	8.429466	336.090112	0.010208	0.009694
RS	43	3.433332	8.429466	353.168409	0.010726	0.010155
RS	44	3.738740	8.098483	384.862055	0.011689	0.011030
RS	45	4.070547	8.098483	401.319338	0.012189	0.011485
RS	46	4.431034	7.732036	436.264555	0.013250	0.012456
RS	47	4.822680	7.732036	450.486201	0.013682	0.012861
RS	48	5.248178	7.418815	482.081566	0.014641	0.013744
RS	49	5.710455	7.418815	491.955659	0.014941	0.014037
RS	50	6.212690	7.210387	513.214220	0.015587	0.014634
RS	51	6.758336	7.210387	516.693636	0.015693	0.014752
RS	52	7.351146	7.142510	521.474459	0.015838	0.014887
RS	53	7.995195	7.142510	517.386030	0.015714	0.014790
RS	54	8.694915	7.465991	488.353179	0.014832	0.013965
RS	55	9.455115	7.465991	478.945368	0.014546	0.013712
RS	56	10.281024	7.465991	465.577034	0.014140	0.013340
RS	57	11.178322	7.465991	448.247215	0.013614	0.012850
RS	58	12.153179	16.687571	198.582917	0.006031	0.005777
RS	59	13.212299	16.687571	202.982127	0.006165	0.005898
RS	60	14.362966	16.687571	206.382096	0.006268	0.005988
RS	61	15.613092	16.687571	208.633278	0.006336	0.006043
RS	62	16.971274	16.687571	209.591583	0.006366	0.006060
RS	63	18.446853	16.687571	2449.029030	0.074380	0.070790
PA	4+25*2+4+6 0.013857717 0.010023802 18.446852890 741.151991105 2.191766137 1.037765112 0.884739870 0.749441174 0.633867568 0.580114352 0.600274848 0.707758111 0.935717704 1.342380354 1.992833850 2.909987328 4.035227023 5.244095028 6.396145014 7.374515059 8.097116213 8.511271358 8.604234346 8.429465612 8.098482852 7.732036416 7.418815085 7.210386731 7.142510098 7.465990585 16.687571397
//
CC
CC	Brief Description of the file format:
CC	  CC  comments
CC	  MM  useful-messages
CC	  RD  round-of-iterations
CC	  LL  \log[P(sequence)]
CC	  QD  Q-before-opt Q-after-opt
CC	  TR  \theta_0 \rho_0
CC	  RS  k t_k \lambda_k \pi_k \sum_{l\not=k}A_{kl} A_{kk}
CC	  DC  begin end best-k t_k+\Delta_k max-prob
CC
MM	Version: 0.6.5-r67
MM	pattern:4+25*2+4+6, n:63, n_free_lambdas:28
MM	n_iterations:25, skip:1, max_t:5, theta/rho:5
MM	is_decoding:0
MM	n_seqs:9, sum_L:707008, sum_n:39200
RD	0
LK	0.000000
QD	0.000000 -> 0.000000
RI	inf
TR	0.057041	0.011408
MT	5.000000
MM	C_pi: 1.000000, n_recomb: 8019.980444
RS	0	0.000000	1.000000	51.190541	0.006383	0.000000
RS	1	0.006440	1.000000	54.128218	0.006749	0.000000
RS	2	0.013294	1.000000	57.210125	0.007133	0.000000
RS	3	0.020590	1.000000	60.440121	0.007536	0.000000
RS	4	0.028356	1.000000	63.821696	0.007958	0.000000
RS	5	0.036622	1.000000	67.357890	0.008399	0.000000
RS	6	0.045421	1.000000	71.051190	0.008859	0.000000
RS	7	0.054785	1.000000	74.903433	0.009340	0.000000
RS	8	0.064753	1.000000	78.915680	0.009840	0.000000
RS	9	0.075363	1.000000	83.088094	0.010360	0.000000
RS	10	0.086656	1.000000	87.419793	0.010900	0.000000
RS	11	0.098677	1.000000	91.908703	0.011460	0.000000
RS	12	0.111471	1.000000	96.551385	0.012039	0.000000
RS	13	0.125090	1.000000	101.342865	0.012636	0.000000
RS	14	0.139585	1.000000	106.276440	0.013251	0.000000
RS	15	0.155014	1.000000	111.343484	0.013883	0.000000
RS	16	0.171437	1.000000	116.533237	0.014530	0.000000
RS	17	0.188917	1.000000	121.832598	0.015191	0.000000
RS	18	0.207523	1.000000	127.225902	0.015864	0.000000
RS	19	0.227327	1.000000	132.694712	0.016546	0.000000
RS	20	0.248406	1.000000	138.217602	0.017234	0.000000
RS	21	0.270843	1.000000	143.769963	0.017926	0.000000
RS	22	0.294725	1.000000	149.323820	0.018619	0.000000
RS	23	0.320144	1.000000	154.847674	0.019308	0.000000
RS	24	0.347201	1.000000	160.306386	0.019988	0.000000
RS	25	0.376000	1.000000	165.661100	0.020656	0.000000
RS	26	0.406654	1.000000	170.869226	0.021305	0.000000
RS	27	0.439282	1.000000	175.884494	0.021931	0.000000
RS	28	0.474011	1.000000	180.657093	0.022526	0.000000
RS	29	0.510976	1.000000	185.133910	0.023084	0.000000
RS	30	0.550322	1.000000	189.258882	0.023598	0.000000
RS	31	0.592202	1.000000	192.973480	0.024062	0.000000
RS	32	0.636779	1.000000	196.217337	0.024466	0.000000
RS	33	0.684227	1.000000	198.929032	0.024804	0.000000
RS	34	0.734730	1.000000	201.047039	0.025068	0.000000
RS	35	0.788485	1.000000	202.510848	0.025251	0.000000
RS	36	0.845702	1.000000	203.262256	0.025344	0.000000
RS	37	0.906604	1.000000	203.246828	0.025343	0.000000
RS	38	0.971428	1.000000	202.415495	0.025239	0.000000
RS	39	1.040426	1.000000	200.726282	0.025028	0.000000
RS	40	1.113868	1.000000	198.146117	0.024707	0.000000
RS	41	1.192040	1.000000	194.652673	0.024271	0.000000
RS	42	1.275245	1.000000	190.236174	0.023720	0.000000
RS	43	1.363809	1.000000	184.901100	0.023055	0.000000
RS	44	1.458076	1.000000	178.667683	0.022278	0.000000
RS	45	1.558414	1.000000	171.573109	0.021393	0.000000
RS	46	1.665214	1.000000	163.672316	0.020408	0.000000
RS	47	1.778891	1.000000	155.038278	0.019332	0.000000
RS	48	1.899889	1.000000	145.761678	0.018175	0.000000
RS	49	2.028679	1.000000	135.949888	0.016951	0.000000
RS	50	2.165763	1.000000	125.725195	0.015676	0.000000
RS	51	2.311675	1.000000	115.222238	0.014367	0.000000
RS	52	2.466983	1.000000	104.584696	0.013041	0.000000
RS	53	2.632293	1.000000	93.961275	0.011716	0.000000
RS	54	2.808249	1.000000	83.501145	0.010412	0.000000
RS	55	2.995536	1.000000	73.348997	0.009146	0.000000
RS	56	3.194884	1.000000	63.639986	0.007935	0.000000
RS	57	3.407070	1.000000	54.494823	0.006795	0.000000
RS	58	3.632920	1.000000	46.015347	0.005738	0.000000
RS	59	3.873315	1.000000	38.280882	0.004773	0.000000
RS	60	4.129191	1.000000	31.345658	0.003908	0.000000
RS	61	4.401545	1.000000	25.237532	0.003147	0.000000
RS	62	4.691438	1.000000	19.958133	0.002489	0.000000
RS	63	5.000000	1.000000	55.570666	0.006929	0.000000
PA	4+25*2+4+6 0.057041274 0.011408255 5.000000000 1.000000000 1.000000000 1.000000000 1.000000000 1.000000000 1.000000000 1.000000000 1.000000000 1.000000000 1.000000000 1.000000000 1.000000000 1.000000000 1.000000000 1.000000000 1.000000000 1.000000000 1.000000000 1.000000000 1.000000000 1.000000000 1.000000000 1.000000000 1.000000000 1.000000000 1.000000000 1.000000000 1.000000000
//
IT	5362
RD	1
LK	-127385.107016
QD	-2070.598038 -> -890.090859
RI	0.0762473262
TR	0.042021	0.007974
MT	8.184576
MM	C_pi: 1.250803, n_recomb: 7016.973627
RS	0	0.000000	0.410221	122.528485	0.017462	0.000723
RS	1	0.007263	0.410221	129.042142	0.018390	0.004238
RS	2	0.015053	0.410221	135.721434	0.019342	0.009237
RS	3	0.023409	0.410221	142.542951	0.020314	0.015472
RS	4	0.032372	0.355275	172.285406	0.024553	0.021220
RS	5	0.041985	0.355275	179.695692	0.025609	0.024609
RS	6	0.052297	0.377154	176.351532	0.025132	0.026485
RS	7	0.063358	0.377154	183.506296	0.026152	0.027985
RS	8	0.075223	0.415681	173.141187	0.024675	0.029022
RS	9	0.087948	0.415681	179.926838	0.025642	0.029456
RS	10	0.101599	0.469792	165.395259	0.023571	0.029513
RS	11	0.116240	0.469792	171.780555	0.024481	0.029370
RS	12	0.131945	0.541006	154.928584	0.022079	0.028993
RS	13	0.148790	0.541006	160.916031	0.022932	0.028311
RS	14	0.166859	0.632826	142.919767	0.020368	0.027338
RS	15	0.186240	0.632826	148.523249	0.021166	0.026149
RS	16	0.207029	0.744637	131.214237	0.018700	0.024828
RS	17	0.229328	0.744637	136.456620	0.019447	0.023440
RS	18	0.253246	0.873023	121.072622	0.017254	0.022037
RS	19	0.278901	0.873023	125.984494	0.017954	0.020660
RS	20	0.306420	1.013065	112.987132	0.016102	0.019338
RS	21	0.335937	1.013065	117.603336	0.016760	0.018092
RS	22	0.367597	1.158722	107.011493	0.015250	0.016934
RS	23	0.401558	1.158722	111.365754	0.015871	0.015879
RS	24	0.437984	1.303127	103.019477	0.014681	0.014936
RS	25	0.477057	1.303127	107.138605	0.015268	0.014114
RS	26	0.518966	1.439913	100.775829	0.014362	0.013416
RS	27	0.563920	1.439913	104.673637	0.014917	0.012840
RS	28	0.612139	1.564893	99.948198	0.014244	0.012378
RS	29	0.663859	1.564893	103.620174	0.014767	0.012019
RS	30	0.719336	1.676331	100.163844	0.014275	0.011749
RS	31	0.778842	1.676331	103.584139	0.014762	0.011557
RS	32	0.842670	1.773952	101.070886	0.014404	0.011431
RS	33	0.911133	1.773952	104.191324	0.014848	0.011364
RS	34	0.984568	1.857876	102.362902	0.014588	0.011347
RS	35	1.063337	1.857876	105.112735	0.014980	0.011377
RS	36	1.147827	1.928070	103.769492	0.014788	0.011449
RS	37	1.238453	1.928070	106.055098	0.015114	0.011562
RS	38	1.335661	1.984425	105.023923	0.014967	0.011715
RS	39	1.439929	1.984425	106.729038	0.015210	0.011905
RS	40	1.551769	2.027282	105.820369	0.015081	0.012127
RS	41	1.671732	2.027282	106.809263	0.015222	0.012376
RS	42	1.800408	2.057938	105.786643	0.015076	0.012641
RS	43	1.938429	2.057938	105.913811	0.015094	0.012909
RS	44	2.086474	2.078760	104.494917	0.014892	0.013165
RS	45	2.245271	2.078760	103.624237	0.014768	0.013389
RS	46	2.415601	2.092850	101.518732	0.014468	0.013564
RS	47	2.598302	2.092850	99.552056	0.014187	0.013672
RS	48	2.794271	2.103478	96.524080	0.013756	0.013698
RS	49	3.004474	2.103478	93.434763	0.013316	0.013628
RS	50	3.229943	2.113635	89.365776	0.012736	0.013456
RS	51	3.471786	2.113635	85.228778	0.012146	0.013179
RS	52	3.731195	2.125931	80.156670	0.011423	0.012797
RS	53	4.009443	2.125931	75.165723	0.010712	0.012317
RS	54	4.307899	2.155196	68.922223	0.009822	0.011745
RS	55	4.628032	2.155196	63.471461	0.009045	0.011093
RS	56	4.971415	2.155196	57.808467	0.008238	0.010375
RS	57	5.339737	2.155196	52.029499	0.007415	0.009603
RS	58	5.734809	2.368422	42.435737	0.006048	0.008797
RS	59	6.158573	2.368422	37.886223	0.005399	0.007972
RS	60	6.613115	2.368422	33.377040	0.004757	0.007149
RS	61	7.100669	2.368422	28.987586	0.004131	0.006345
RS	62	7.623632	2.368422	24.792737	0.003533	0.005577
RS	63	8.184576	2.368422	93.726439	0.013357	0.023936
PA	4+25*2+4+6 0.042020760 0.007974382 8.184576035 0.410221100 0.355274677 0.377154350 0.415680885 0.469792366 0.541006088 0.632825851 0.744636536 0.873022556 1.013065338 1.158722401 1.303127289 1.439912796 1.564892769 1.676330566 1.773952007 1.857875824 1.928069592 1.984424591 2.027281761 2.057937622 2.078760147 2.092849731 2.103477716 2.113635063 2.125931263 2.155196190 2.368422449
//
IT	4718
RD	2
LK	-125595.626658
QD	-939.845685 -> -606.863144
RI	0.0676418712
TR	0.036354	0.007277
MT	10.022846
MM	C_pi: 1.511815, n_recomb: 7735.347835
RS	0	0.000000	0.532596	109.062650	0.014099	0.000416
RS	1	0.007604	0.532596	115.633226	0.014949	0.002588
RS	2	0.015787	0.532596	122.461848	0.015831	0.005914
RS	3	0.024592	0.532596	129.536872	0.016746	0.010190
RS	4	0.034067	0.341540	212.256367	0.027440	0.017385
RS	5	0.044262	0.341540	221.438706	0.028627	0.022638
RS	6	0.055232	0.331455	237.363854	0.030686	0.025394
RS	7	0.067037	0.331455	246.157238	0.031822	0.028937
RS	8	0.079739	0.348707	242.212184	0.031312	0.029390
RS	9	0.093407	0.348707	250.255068	0.032352	0.032440
RS	10	0.108114	0.385783	233.499701	0.030186	0.031264
RS	11	0.123940	0.385783	240.798549	0.031130	0.033695
RS	12	0.140970	0.444925	215.295724	0.027833	0.031274
RS	13	0.159294	0.444925	221.990202	0.028698	0.033110
RS	14	0.179012	0.533591	190.989545	0.024690	0.029637
RS	15	0.200229	0.533591	197.221167	0.025496	0.030667
RS	16	0.223060	0.657403	165.494932	0.021395	0.026678
RS	17	0.247627	0.657403	171.321796	0.022148	0.027053
RS	18	0.274062	0.819051	142.536467	0.018427	0.023213
RS	19	0.302507	0.819051	147.961886	0.019128	0.023198
RS	20	0.333116	1.018403	123.673746	0.015988	0.019868
RS	21	0.366052	1.018403	128.701952	0.016638	0.019655
RS	22	0.401492	1.251122	109.122123	0.014107	0.016936
RS	23	0.439628	1.251122	113.780263	0.014709	0.016648
RS	24	0.480664	1.506502	98.583278	0.012745	0.014533
RS	25	0.524820	1.506502	102.918822	0.013305	0.014278
RS	26	0.572334	1.768200	91.561066	0.011837	0.012729
RS	27	0.623461	1.768200	95.629533	0.012363	0.012596
RS	28	0.678477	2.019894	87.416380	0.011301	0.011531
RS	29	0.737676	2.019894	91.266220	0.011799	0.011542
RS	30	0.801376	2.250328	85.479813	0.011051	0.010845
RS	31	0.869921	2.250328	89.140882	0.011524	0.010971
RS	32	0.943678	2.453327	85.187419	0.011013	0.010530
RS	33	1.023044	2.453327	88.665474	0.011462	0.010732
RS	34	1.108445	2.625069	86.134795	0.011135	0.010474
RS	35	1.200340	2.625069	89.408945	0.011558	0.010731
RS	36	1.299224	2.762082	88.050730	0.011383	0.010618
RS	37	1.405627	2.762082	91.069842	0.011773	0.010928
RS	38	1.520122	2.861713	90.709896	0.011727	0.010951
RS	39	1.643323	2.861713	93.386258	0.012073	0.011317
RS	40	1.775893	2.924505	93.811411	0.012128	0.011466
RS	41	1.918544	2.924505	96.014195	0.012412	0.011876
RS	42	2.072043	2.955993	96.881315	0.012524	0.012112
RS	43	2.237215	2.955993	98.436907	0.012726	0.012517
RS	44	2.414947	2.965808	99.263220	0.012832	0.012763
RS	45	2.606195	2.965808	99.970297	0.012924	0.013085
RS	46	2.811986	2.964851	100.208182	0.012955	0.013245
RS	47	3.033426	2.964851	99.870701	0.012911	0.013404
RS	48	3.271705	2.962604	99.027850	0.012802	0.013392
RS	49	3.528105	2.962604	97.500861	0.012605	0.013339
RS	50	3.804002	2.966055	95.245925	0.012313	0.013112
RS	51	4.100880	2.966055	92.483083	0.011956	0.012840
RS	52	4.420333	2.980410	88.697062	0.011466	0.012393
RS	53	4.764079	2.980410	84.788487	0.010961	0.011925
RS	54	5.133965	3.037147	78.921992	0.010203	0.011223
RS	55	5.531979	3.037147	74.240091	0.009598	0.010614
RS	56	5.960260	3.037147	69.126030	0.008936	0.009937
RS	57	6.421109	3.037147	63.660555	0.008230	0.009204
RS	58	6.917003	3.583612	49.747291	0.006431	0.007740
RS	59	7.450606	3.583612	45.960816	0.005942	0.007141
RS	60	8.024788	3.583612	41.973403	0.005426	0.006521
RS	61	8.642633	3.583612	37.857038	0.004894	0.005893
RS	62	9.307461	3.583612	33.689455	0.004355	0.005270
RS	63	10.022846	3.583612	154.596249	0.019986	0.025496
PA	4+25*2+4+6 0.036353924 0.007276777 10.022846099 0.532596227 0.341540418 0.331455485 0.348707299 0.385783361 0.444925005 0.533591345 0.657402847 0.819051235 1.018403231 1.251121742 1.506502318 1.768200104 2.019893591 2.250327858 2.453327228 2.625068886 2.762082436 2.861713249 2.924504975 2.955993012 2.965807982 2.964851159 2.962603586 2.966054609 2.980410183 3.037147074 3.583611935
//
IT	4436
RD	3
LK	-125048.482619
QD	-671.275107 -> -523.892921
RI	0.0471348622
TR	0.033152	0.007217
MT	11.098793
MM	C_pi: 1.765814, n_recomb: 8952.901770
RS	0	0.000000	0.855654	80.493175	0.008991	0.000258
RS	1	0.007777	0.855654	85.940457	0.009599	0.001604
RS	2	0.016159	0.855654	91.689236	0.010241	0.003676
RS	3	0.025193	0.855654	97.745421	0.010918	0.006298
RS	4	0.034929	0.405730	218.083203	0.024359	0.014503
RS	5	0.045423	0.405730	228.822455	0.025558	0.019126
RS	6	0.056733	0.356427	272.168867	0.030400	0.023840
RS	7	0.068922	0.356427	283.112134	0.031622	0.027393
RS	8	0.082059	0.352501	296.889948	0.033161	0.029290
RS	9	0.096218	0.352501	306.921357	0.034282	0.032583
RS	10	0.111478	0.372693	299.506155	0.033454	0.032458
RS	11	0.127925	0.372693	308.357228	0.034442	0.035459
RS	12	0.145651	0.417111	283.421131	0.031657	0.033371
RS	13	0.164755	0.417111	291.293571	0.032536	0.035960
RS	14	0.185346	0.494192	252.795506	0.028236	0.032044
RS	15	0.207537	0.494192	260.062392	0.029048	0.033902
RS	16	0.231455	0.613123	215.944386	0.024120	0.028828
RS	17	0.257232	0.613123	222.816014	0.024888	0.029928
RS	18	0.285015	0.781876	180.618222	0.020174	0.024742
RS	19	0.314958	0.781876	187.095094	0.020898	0.025315
RS	20	0.347230	1.006832	150.781846	0.016842	0.020710
RS	21	0.382011	1.006832	156.801159	0.017514	0.020965
RS	22	0.419498	1.289780	127.492200	0.014240	0.017200
RS	23	0.459900	1.289780	133.028757	0.014859	0.017279
RS	24	0.503444	1.621870	110.515325	0.012344	0.014381
RS	25	0.550374	1.621870	115.603849	0.012912	0.014408
RS	26	0.600954	1.980460	99.100990	0.011069	0.012317
RS	27	0.655468	1.980460	103.818809	0.011596	0.012404
RS	28	0.714222	2.336831	92.195084	0.010298	0.010986
RS	29	0.777545	2.336831	96.630267	0.010793	0.011176
RS	30	0.845792	2.668024	88.686616	0.009906	0.010254
RS	31	0.919348	2.668024	92.911059	0.010378	0.010524
RS	32	0.998623	2.960199	87.673961	0.009793	0.009939
RS	33	1.084065	2.960199	91.730866	0.010246	0.010256
RS	34	1.176151	3.204295	88.572484	0.009893	0.009905
RS	35	1.275398	3.204295	92.472868	0.010329	0.010247
RS	36	1.382364	3.391923	91.069296	0.010172	0.010084
RS	37	1.497649	3.391923	94.788064	0.010587	0.010453
RS	38	1.621900	3.516503	94.971767	0.010608	0.010469
RS	39	1.755814	3.516503	98.437388	0.010995	0.010875
RS	40	1.900143	3.579011	99.981873	0.011168	0.011061
RS	41	2.055696	3.579011	103.061151	0.011511	0.011497
RS	42	2.223347	3.591605	105.505845	0.011785	0.011807
RS	43	2.404037	3.591605	107.994957	0.012063	0.012224
RS	44	2.598778	3.574234	110.619904	0.012356	0.012561
RS	45	2.808665	3.574234	112.257015	0.012539	0.012880
RS	46	3.034875	3.547313	114.217623	0.012758	0.013124
RS	47	3.278678	3.547313	114.724499	0.012814	0.013268
RS	48	3.541441	3.526324	115.259135	0.012874	0.013319
RS	49	3.824640	3.526324	114.403850	0.012778	0.013250
RS	50	4.129863	3.520928	112.995262	0.012621	0.013059
RS	51	4.458825	3.520928	110.658474	0.012360	0.012778
RS	52	4.813369	3.537584	107.086424	0.011961	0.012342
RS	53	5.195487	3.537584	103.316494	0.011540	0.011877
RS	54	5.607323	3.625052	96.583541	0.010788	0.011128
RS	55	6.051188	3.625052	91.819546	0.010256	0.010539
RS	56	6.529572	3.625052	86.443304	0.009655	0.009885
RS	57	7.045161	3.625052	80.530932	0.008995	0.009177
RS	58	7.600848	4.555782	60.003509	0.006702	0.007238
RS	59	8.199752	4.555782	56.544018	0.006316	0.006759
RS	60	8.845232	4.555782	52.730652	0.005890	0.006253
RS	61	9.540913	4.555782	48.624350	0.005431	0.005729
RS	62	10.290697	4.555782	44.297482	0.004948	0.005197
RS	63	11.098793	4.555782	232.183324	0.025934	0.027640
PA	4+25*2+4+6 0.033152408 0.007216940 11.098792571 0.855654266 0.405730421 0.356427115 0.352501066 0.372693063 0.417111252 0.494191902 0.613122749 0.781875956 1.006831570 1.289780213 1.621870337 1.980459797 2.336831367 2.668023678 2.960199135 3.204294605 3.391923293 3.516502746 3.579011116 3.591604904 3.574233968 3.547313120 3.526324148 3.520928270 3.537584271 3.625052394 4.555782264
//
IT	4795
RD	4
LK	-124783.779029
QD	-572.619932 -> -476.377106
RI	0.0310971657
TR	0.030882	0.007361
MT	11.794510
MM	C_pi: 1.974568, n_recomb: 10202.672289
RS	0	0.000000	1.388957	57.305447	0.005617	0.000167
RS	1	0.007880	1.388957	61.459644	0.006024	0.001040
RS	2	0.016382	1.388957	65.884523	0.006458	0.002370
RS	3	0.025553	1.388957	70.592763	0.006919	0.004017
RS	4	0.035447	0.495833	210.309117	0.020613	0.012383
RS	5	0.046120	0.495833	221.871753	0.021746	0.016252
RS	6	0.057635	0.398942	289.529186	0.028378	0.022312
RS	7	0.070057	0.398942	302.414228	0.029641	0.025485
RS	8	0.083458	0.373850	335.810114	0.032914	0.028745
RS	9	0.097915	0.373850	348.023154	0.034111	0.031746
RS	10	0.113511	0.378482	355.239635	0.034818	0.032945
RS	11	0.130336	0.378482	365.957072	0.035869	0.035903
RS	12	0.148487	0.409391	347.943025	0.034103	0.034791
RS	13	0.168069	0.409391	357.189227	0.035009	0.037524
RS	14	0.189193	0.474605	316.259200	0.030998	0.033953
RS	15	0.211982	0.474605	324.604537	0.031816	0.036100
RS	16	0.236567	0.584937	270.679349	0.026530	0.030684
RS	17	0.263090	0.584937	278.598912	0.027306	0.032094
RS	18	0.291702	0.751738	223.594290	0.021915	0.026140
RS	19	0.322570	0.751738	231.165851	0.022657	0.026989
RS	20	0.355869	0.986770	182.488564	0.017886	0.021527
RS	21	0.391793	0.986770	189.586570	0.018582	0.022016
RS	22	0.430547	1.298474	149.991798	0.014701	0.017507
RS	23	0.472356	1.298474	156.511925	0.015340	0.017781
RS	24	0.517459	1.682430	126.249915	0.012374	0.014328
RS	25	0.566117	1.682430	132.190773	0.012956	0.014512
RS	26	0.618608	2.113064	110.320291	0.010813	0.012050
RS	27	0.675237	2.113064	115.770010	0.011347	0.012258
RS	28	0.736327	2.551229	100.672794	0.009867	0.010612
RS	29	0.802232	2.551229	105.755817	0.010366	0.010893
RS	30	0.873330	2.962648	95.666140	0.009377	0.009835
RS	31	0.950031	2.962648	100.494567	0.009850	0.010176
RS	32	1.032777	3.325999	93.990844	0.009212	0.009512
RS	33	1.122042	3.325999	98.642063	0.009668	0.009880
RS	34	1.218343	3.627295	94.840940	0.009296	0.009486
RS	35	1.322232	3.627295	99.353536	0.009738	0.009863
RS	36	1.434307	3.853072	97.850601	0.009591	0.009687
RS	37	1.555215	3.853072	102.221719	0.010019	0.010073
RS	38	1.685650	3.992182	102.871289	0.010083	0.010107
RS	39	1.826364	3.992182	107.043699	0.010492	0.010519
RS	40	1.978167	4.045718	109.628827	0.010745	0.010757
RS	41	2.141932	4.045718	113.466891	0.011121	0.011191
RS	42	2.318602	4.033060	117.415264	0.011508	0.011582
RS	43	2.509194	4.033060	120.685318	0.011829	0.011994
RS	44	2.714805	3.985089	125.021005	0.012254	0.012427
RS	45	2.936620	3.985089	127.400982	0.012487	0.012742
RS	46	3.175913	3.931505	130.948953	0.012835	0.013078
RS	47	3.434064	3.931505	132.080818	0.012946	0.013223
RS	48	3.712558	3.892790	133.786284	0.013113	0.013345
RS	49	4.012997	3.892790	133.359453	0.013071	0.013283
RS	50	4.337112	3.880198	132.518426	0.012989	0.013136
RS	51	4.686769	3.880198	130.357251	0.012777	0.012866
RS	52	5.063979	3.900676	126.668365	0.012415	0.012444
RS	53	5.470914	3.900676	122.803755	0.012036	0.011994
RS	54	5.909917	4.020037	114.756572	0.011248	0.011199
RS	55	6.383514	4.020037	109.735842	0.010756	0.010634
RS	56	6.894433	4.020037	103.942781	0.010188	0.010002
RS	57	7.445613	4.020037	97.451898	0.009552	0.009313
RS	58	8.040227	5.352307	69.199439	0.006782	0.006941
RS	59	8.681698	5.352307	66.072002	0.006476	0.006550
RS	60	9.373720	5.352307	62.481929	0.006124	0.006126
RS	61	10.120274	5.352307	58.476902	0.005732	0.005678
RS	62	10.925659	5.352307	54.119310	0.005304	0.005213
RS	63	11.794510	5.352307	313.349142	0.030712	0.030022
PA	4+25*2+4+6 0.030882253 0.007361433 11.794509941 1.388957114 0.495833192 0.398942202 0.373850459 0.378481560 0.409391176 0.474605459 0.584937227 0.751738071 0.986770333 1.298474067 1.682429695 2.113064493 2.551229298 2.962647814 3.325999309 3.627295010 3.853071739 3.992182167 4.045718226 4.033060276 3.985089397 3.931504787 3.892789782 3.880198099 3.900675711 4.020036924 5.352306696
//
IT	4799
RD	5
LK	-124601.416064
QD	-512.880677 -> -436.129029
RI	0.0208687816
TR	0.029049	0.007575
MT	12.305130
MM	C_pi: 2.146650, n_recomb: 11403.529425
RS	0	0.000000	2.186316	41.069336	0.003601	0.000112
RS	1	0.007952	2.186316	44.169311	0.003873	0.000699
RS	2	0.016537	2.186316	47.489111	0.004164	0.001586
RS	3	0.025804	2.186316	51.041994	0.004476	0.002662
RS	4	0.035809	0.598153	199.144479	0.017463	0.010790
RS	5	0.046608	0.598153	210.992179	0.018502	0.014054
RS	6	0.058267	0.446654	297.862507	0.026120	0.020933
RS	7	0.070853	0.446654	312.282282	0.027385	0.023725
RS	8	0.084440	0.400842	363.292752	0.031858	0.027975
RS	9	0.099107	0.400842	377.567428	0.033110	0.030620
RS	10	0.114940	0.391191	400.662168	0.035135	0.032949
RS	11	0.132033	0.391191	413.346752	0.036247	0.035710
RS	12	0.150485	0.410064	405.813483	0.035587	0.035649
RS	13	0.170404	0.410064	416.547272	0.036528	0.038325
RS	14	0.191907	0.464570	377.130851	0.033071	0.035382
RS	15	0.215120	0.464570	386.551743	0.033898	0.037607
RS	16	0.240180	0.566122	325.478347	0.028542	0.032211
RS	17	0.267232	0.566122	334.371386	0.029322	0.033757
RS	18	0.296435	0.728144	267.661762	0.023472	0.027360
RS	19	0.327960	0.728144	276.265585	0.024226	0.028348
RS	20	0.361993	0.966468	215.392054	0.018888	0.022277
RS	21	0.398732	0.966468	223.543971	0.019603	0.022896
RS	22	0.438392	1.295544	173.500154	0.015215	0.017823
RS	23	0.481207	1.295544	181.002668	0.015873	0.018213
RS	24	0.527426	1.716217	142.826281	0.012525	0.014336
RS	25	0.577320	1.716217	149.623400	0.013121	0.014617
RS	26	0.631183	2.202184	122.317385	0.010726	0.011878
RS	27	0.689328	2.202184	128.498574	0.011268	0.012158
RS	28	0.752098	2.705946	109.936269	0.009641	0.010347
RS	29	0.819859	2.705946	115.659763	0.010142	0.010678
RS	30	0.893009	3.182913	103.460268	0.009073	0.009526
RS	31	0.971975	3.182913	108.877628	0.009548	0.009901
RS	32	1.057222	3.604865	101.132589	0.008869	0.009185
RS	33	1.149247	3.604865	106.354032	0.009326	0.009577
RS	34	1.248590	3.953472	101.903739	0.008936	0.009158
RS	35	1.355834	3.953472	106.993458	0.009382	0.009549
RS	36	1.471606	4.210468	105.348936	0.009238	0.009368
RS	37	1.596584	4.210468	110.324841	0.009675	0.009760
RS	38	1.731501	4.359726	111.376801	0.009767	0.009812
RS	39	1.877147	4.359726	116.196130	0.010189	0.010222
RS	40	2.034375	4.401912	119.758754	0.010502	0.010505
RS	41	2.204106	4.401912	124.285262	0.010899	0.010933
RS	42	2.387335	4.363222	129.693721	0.011373	0.011394
RS	43	2.585134	4.363222	133.665960	0.011721	0.011804
RS	44	2.798663	4.285118	139.688097	0.012250	0.012323
RS	45	3.029173	4.285118	142.724452	0.012516	0.012643
RS	46	3.278013	4.205965	147.836384	0.012964	0.013064
RS	47	3.546641	4.205965	149.498772	0.013110	0.013223
RS	48	3.836632	4.150582	152.328639	0.013358	0.013415
RS	49	4.149683	4.150582	152.229382	0.013349	0.013373
RS	50	4.487630	4.131371	151.872162	0.013318	0.013271
RS	51	4.852450	4.131371	149.785580	0.013135	0.013023
RS	52	5.246282	4.155555	145.859718	0.012791	0.012615
RS	53	5.671433	4.155555	141.811153	0.012436	0.012187
RS	54	6.130392	4.305199	132.248359	0.011597	0.011344
RS	55	6.625850	4.305199	126.916945	0.011130	0.010804
RS	56	7.160707	4.305199	120.666483	0.010582	0.010192
RS	57	7.738098	4.305199	113.571315	0.009959	0.009519
RS	58	8.361405	6.045315	76.974495	0.006750	0.006736
RS	59	9.034278	6.045315	74.210535	0.006508	0.006415
RS	60	9.760661	6.045315	70.905273	0.006218	0.006058
RS	61	10.544807	6.045315	67.092684	0.005884	0.005671
RS	62	11.391310	6.045315	62.823216	0.005509	0.005260
RS	63	12.305130	6.045315	394.072414	0.034557	0.032494
PA	4+25*2+4+6 0.029049037 0.007574787 12.305129652 2.186315693 0.598153025 0.446653525 0.400841682 0.391190905 0.410064270 0.464569764 0.566122412 0.728144455 0.966467958 1.295544199 1.716217045 2.202183608 2.705946430 3.182913260 3.604865010 3.953471914 4.210468307 4.359725656 4.401912399 4.363222240 4.285118086 4.205964671 4.150581635 4.131371372 4.155555326 4.305199245 6.045314776
//
IT	4737
RD	6
LK	-124452.881025
QD	-465.201403 -> -399.228968
RI	0.0144961547
TR	0.027462	0.007805
MT	12.725879
MM	C_pi: 2.296951, n_recomb: 12562.538916
RS	0	0.000000	3.323947	29.966310	0.002385	0.000077
RS	1	0.008009	3.323947	32.286481	0.002570	0.000484
RS	2	0.016660	3.323947	34.779402	0.002769	0.001094
RS	3	0.026004	3.323947	37.456792	0.002982	0.001823
RS	4	0.036096	0.707098	188.443818	0.015000	0.009558
RS	5	0.046997	0.707098	200.308951	0.015945	0.012362
RS	6	0.058771	0.495558	302.264311	0.024061	0.019720
RS	7	0.071487	0.495558	317.893844	0.025305	0.022201
RS	8	0.085222	0.429872	383.723712	0.030545	0.027118
RS	9	0.100058	0.429872	399.872860	0.031831	0.029451
RS	10	0.116081	0.407086	438.274277	0.034887	0.032658
RS	11	0.133388	0.407086	452.939890	0.036055	0.035206
RS	12	0.152081	0.415153	457.600205	0.036426	0.036105
RS	13	0.172271	0.415153	469.919585	0.037406	0.038672
RS	14	0.194079	0.460170	434.799997	0.034611	0.036435
RS	15	0.217633	0.460170	445.328779	0.035449	0.038659
RS	16	0.243074	0.553653	379.380722	0.030199	0.033466
RS	17	0.270552	0.553653	389.202078	0.030981	0.035074
RS	18	0.300231	0.710294	311.912869	0.024829	0.028426
RS	19	0.332287	0.710294	321.493703	0.025591	0.029493
RS	20	0.366911	0.949015	248.715724	0.019798	0.022966
RS	21	0.404308	0.949015	257.891015	0.020529	0.023665
RS	22	0.444700	1.289507	197.340911	0.015709	0.018142
RS	23	0.488327	1.289507	205.815111	0.016383	0.018608
RS	24	0.535449	1.738036	159.618919	0.012706	0.014385
RS	25	0.586345	1.738036	167.267331	0.013315	0.014732
RS	26	0.641317	2.269002	134.473633	0.010704	0.011768
RS	27	0.700693	2.269002	141.379189	0.011254	0.012096
RS	28	0.764824	2.828254	119.348589	0.009500	0.010152
RS	29	0.834091	2.828254	125.701390	0.010006	0.010513
RS	30	0.908907	3.361869	111.405058	0.008868	0.009287
RS	31	0.989714	3.361869	117.395975	0.009345	0.009679
RS	32	1.076994	3.835169	108.414643	0.008630	0.008923
RS	33	1.171265	3.835169	114.186330	0.009089	0.009326
RS	34	1.273086	4.225851	109.070653	0.008682	0.008887
RS	35	1.383063	4.225851	114.712144	0.009131	0.009284
RS	36	1.501848	4.511058	112.884846	0.008986	0.009100
RS	37	1.630147	4.511058	118.434438	0.009428	0.009493
RS	38	1.768722	4.669413	119.830912	0.009539	0.009559
RS	39	1.918396	4.669413	125.261321	0.009971	0.009965
RS	40	2.080058	4.700494	129.747465	0.010328	0.010284
RS	41	2.254668	4.700494	134.924489	0.010740	0.010708
RS	42	2.443264	4.636701	141.765161	0.011285	0.011227
RS	43	2.646965	4.636701	146.402525	0.011654	0.011637
RS	44	2.866981	4.529523	154.121381	0.012268	0.012231
RS	45	3.104620	4.529523	157.778934	0.012559	0.012561
RS	46	3.361292	4.425518	164.494116	0.013094	0.013061
RS	47	3.638522	4.425518	166.651827	0.013266	0.013240
RS	48	3.937957	4.353559	170.649046	0.013584	0.013502
RS	49	4.261374	4.353559	170.839175	0.013599	0.013485
RS	50	4.610696	4.327121	170.986709	0.013611	0.013429
RS	51	4.987996	4.327121	168.932840	0.013447	0.013207
RS	52	5.395516	4.353756	164.753282	0.013115	0.012816
RS	53	5.835675	4.353756	160.479338	0.012774	0.012410
RS	54	6.311090	4.530795	149.307733	0.011885	0.011522
RS	55	6.824582	4.530795	143.638765	0.011434	0.011005
RS	56	7.379202	4.530795	136.910175	0.010898	0.010413
RS	57	7.978244	4.530795	129.196962	0.010284	0.009753
RS	58	8.625265	6.683267	83.775774	0.006669	0.006579
RS	59	9.324110	6.683267	81.389581	0.006479	0.006317
RS	60	10.078928	6.683267	78.403058	0.006241	0.006016
RS	61	10.894203	6.683267	74.836875	0.005957	0.005681
RS	62	11.774777	6.683267	70.729030	0.005630	0.005317
RS	63	12.725879	6.683267	474.827959	0.037797	0.034985
PA	4+25*2+4+6 0.027462432 0.007805074 12.725879429 3.323947296 0.707097974 0.495558008 0.429871832 0.407086244 0.415153039 0.460170294 0.553652965 0.710293536 0.949014729 1.289507413 1.738036055 2.269002487 2.828253569 3.361868960 3.835169451 4.225851476 4.511058295 4.669413171 4.700494494 4.636701494 4.529522985 4.425517613 4.353559460 4.327121290 4.353755697 4.530795248 6.683266538
//
IT	4448
RD	7
LK	-124324.298448
QD	-423.751453 -> -365.533344
RI	0.0104456723
TR	0.026041	0.008031
MT	13.102589
MM	C_pi: 2.435786, n_recomb: 13696.006707
RS	0	0.000000	4.903114	22.275654	0.001626	0.000055
RS	1	0.008059	4.903114	24.030552	0.001755	0.000342
RS	2	0.016768	4.903114	25.920201	0.001893	0.000773
RS	3	0.026178	4.903114	27.954362	0.002041	0.001281
RS	4	0.036347	0.820072	179.222387	0.013086	0.008578
RS	5	0.047335	0.820072	190.994257	0.013945	0.011030
RS	6	0.059209	0.544204	305.166030	0.022281	0.018653
RS	7	0.072040	0.544204	321.788385	0.023495	0.020893
RS	8	0.085905	0.459671	399.915983	0.029199	0.026242
RS	9	0.100887	0.459671	417.767764	0.030503	0.028324
RS	10	0.117076	0.424722	470.309806	0.034339	0.032192
RS	11	0.134571	0.424722	486.936870	0.035553	0.034551
RS	12	0.153475	0.422903	504.526247	0.036837	0.036285
RS	13	0.173903	0.422903	518.520372	0.037859	0.038738
RS	14	0.195977	0.459403	489.671554	0.035753	0.037207
RS	15	0.219830	0.459403	501.371420	0.036607	0.039403
RS	16	0.245605	0.545597	432.425120	0.031573	0.034510
RS	17	0.273458	0.545597	443.166109	0.032357	0.036147
RS	18	0.303555	0.696954	356.305801	0.026015	0.029372
RS	19	0.336078	0.696954	366.831837	0.026784	0.030487
RS	20	0.371222	0.934801	282.416376	0.020620	0.023607
RS	21	0.409198	0.934801	292.597638	0.021364	0.024362
RS	22	0.450234	1.283408	221.468686	0.016170	0.018461
RS	23	0.494578	1.283408	230.912384	0.016860	0.018983
RS	24	0.542496	1.754420	176.563364	0.012892	0.014464
RS	25	0.594275	1.754420	185.064915	0.013512	0.014858
RS	26	0.650227	2.323913	146.696397	0.010711	0.011702
RS	27	0.710688	2.323913	154.325512	0.011268	0.012063
RS	28	0.776022	2.932507	128.783884	0.009403	0.010006
RS	29	0.846622	2.932507	135.761086	0.009912	0.010385
RS	30	0.922911	3.517757	119.345900	0.008714	0.009096
RS	31	1.005348	3.517757	125.901734	0.009193	0.009497
RS	32	1.094429	4.038731	115.664249	0.008445	0.008706
RS	33	1.190688	4.038731	121.974122	0.008906	0.009113
RS	34	1.294706	4.469310	116.162713	0.008482	0.008656
RS	35	1.407106	4.469310	122.340501	0.008933	0.009055
RS	36	1.528565	4.782064	120.285937	0.008783	0.008865
RS	37	1.659813	4.782064	126.390662	0.009228	0.009258
RS	38	1.801637	4.950115	128.076706	0.009351	0.009334
RS	39	1.954892	4.950115	134.098092	0.009791	0.009737
RS	40	2.120497	4.971330	139.458915	0.010182	0.010084
RS	41	2.299449	4.971330	145.267968	0.010607	0.010504
RS	42	2.492822	4.883694	153.522012	0.011209	0.011073
RS	43	2.701780	4.883694	158.811305	0.011595	0.011484
RS	44	2.927577	4.748300	168.255200	0.012285	0.012145
RS	45	3.171572	4.748300	172.527664	0.012597	0.012486
RS	46	3.435231	4.619628	180.919714	0.013210	0.013061
RS	47	3.720138	4.619628	183.570935	0.013403	0.013261
RS	48	4.028005	4.530537	188.830470	0.013787	0.013591
RS	49	4.360685	4.530537	189.307046	0.013822	0.013601
RS	50	4.720175	4.495669	190.042367	0.013876	0.013592
RS	51	5.108636	4.495669	188.011939	0.013728	0.013398
RS	52	5.528404	4.523056	183.622188	0.013407	0.013026
RS	53	5.982002	4.523056	179.106322	0.013077	0.012643
RS	54	6.472155	4.724318	166.291136	0.012142	0.011715
RS	55	7.001810	4.724318	160.269112	0.011702	0.011220
RS	56	7.574150	4.724318	153.048021	0.011175	0.010644
RS	57	8.192616	4.724318	144.703935	0.010565	0.009996
RS	58	8.860924	7.294257	90.006168	0.006572	0.006450
RS	59	9.583092	7.294257	88.002132	0.006425	0.006238
RS	60	10.363460	7.294257	85.351582	0.006232	0.005986
RS	61	11.206718	7.294257	82.062529	0.005992	0.005696
RS	62	12.117936	7.294257	78.160592	0.005707	0.005375
RS	63	13.102589	7.294257	556.925893	0.040663	0.037456
PA	4+25*2+4+6 0.026041216 0.008030777 13.102588524 4.903113581 0.820072374 0.544203769 0.459671044 0.424721875 0.422903486 0.459403180 0.545597330 0.696954397 0.934800903 1.283407753 1.754420229 2.323912804 2.932507011 3.517757319 4.038730502 4.469309980 4.782063549 4.950115406 4.971330491 4.883693526 4.748300151 4.619628018 4.530537404 4.495668709 4.523056147 4.724317693 7.294257104
//
IT	4249
RD	8
LK	-124210.550611
QD	-387.011000 -> -335.096068
RI	0.0077918497
TR	0.024748	0.008243
MT	13.456664
MM	C_pi: 2.568943, n_recomb: 14815.312322
RS	0	0.000000	7.058906	16.822180	0.001135	0.000039
RS	1	0.008104	7.058906	18.164450	0.001226	0.000246
RS	2	0.016866	7.058906	19.611978	0.001324	0.000556
RS	3	0.026337	7.058906	21.172708	0.001429	0.000918
RS	4	0.036576	0.935911	171.498862	0.011576	0.007779
RS	5	0.047645	0.935911	183.139300	0.012361	0.009956
RS	6	0.059611	0.592103	307.588810	0.020762	0.017712
RS	7	0.072546	0.592103	325.062811	0.021941	0.019764
RS	8	0.086530	0.489775	413.440912	0.027906	0.025380
RS	9	0.101648	0.489775	432.852699	0.029217	0.027264
RS	10	0.117990	0.443450	498.285914	0.033633	0.031625
RS	11	0.135657	0.443450	516.840642	0.034886	0.033824
RS	12	0.154756	0.432402	547.619748	0.036963	0.036272
RS	13	0.175403	0.432402	563.366278	0.038026	0.038624
RS	14	0.197723	0.461092	542.257778	0.036601	0.037771
RS	15	0.221851	0.461092	555.207361	0.037475	0.039933
RS	16	0.247936	0.540640	484.850976	0.032726	0.035393
RS	17	0.276134	0.540640	496.527264	0.033514	0.037044
RS	18	0.306618	0.686966	400.995964	0.027066	0.030224
RS	19	0.339572	0.686966	412.452856	0.027840	0.031374
RS	20	0.375197	0.923312	316.617913	0.021371	0.024213
RS	21	0.413710	0.923312	327.798631	0.022126	0.025010
RS	22	0.455343	1.278001	245.975739	0.016603	0.018782
RS	23	0.500351	1.278001	256.394641	0.017306	0.019347
RS	24	0.549006	1.767933	193.718389	0.013076	0.014565
RS	25	0.601605	1.767933	203.081542	0.013708	0.014997
RS	26	0.658466	2.371627	159.008521	0.010733	0.011667
RS	27	0.719936	2.371627	167.366188	0.011297	0.012053
RS	28	0.786387	3.025657	138.234833	0.009331	0.009895
RS	29	0.858224	3.025657	145.836777	0.009844	0.010286
RS	30	0.935883	3.659786	127.251151	0.008589	0.008940
RS	31	1.019836	3.659786	134.368221	0.009070	0.009345
RS	32	1.110593	4.226875	122.833897	0.008291	0.008522
RS	33	1.208706	4.226875	129.674986	0.008753	0.008930
RS	34	1.314769	4.696919	123.126713	0.008311	0.008454
RS	35	1.429429	4.696919	129.831049	0.008763	0.008853
RS	36	1.553381	5.037850	127.500942	0.008606	0.008656
RS	37	1.687379	5.037850	134.149002	0.009055	0.009048
RS	38	1.832237	5.216947	136.071465	0.009185	0.009129
RS	39	1.988835	5.216947	142.671803	0.009630	0.009530
RS	40	2.158124	5.229840	148.860768	0.010048	0.009898
RS	41	2.341133	5.229840	155.293012	0.010482	0.010317
RS	42	2.538975	5.119575	164.943110	0.011133	0.010926
RS	43	2.752850	5.119575	170.882893	0.011534	0.011340
RS	44	2.984059	4.956531	182.085572	0.012290	0.012060
RS	45	3.234005	4.956531	186.981275	0.012621	0.012412
RS	46	3.504209	4.803012	197.138269	0.013306	0.013057
RS	47	3.796312	4.803012	200.298910	0.013520	0.013278
RS	48	4.112088	4.695924	206.941814	0.013968	0.013674
RS	49	4.453455	4.695924	207.721601	0.014021	0.013711
RS	50	4.822489	4.651233	209.162152	0.014118	0.013753
RS	51	5.221432	4.651233	207.164977	0.013983	0.013584
RS	52	5.652706	4.677601	202.644643	0.013678	0.013236
RS	53	6.118933	4.677601	197.885421	0.013357	0.012874
RS	54	6.622945	4.900017	183.428235	0.012381	0.011912
RS	55	7.167805	4.900017	177.044869	0.011950	0.011437
RS	56	7.756823	4.900017	169.321311	0.011429	0.010877
RS	57	8.393578	4.900017	160.334826	0.010822	0.010238
RS	58	9.081938	7.893053	95.915776	0.006474	0.006339
RS	59	9.826086	7.893053	94.294684	0.006365	0.006170
RS	60	10.630544	7.893053	91.989703	0.006209	0.005960
RS	61	11.500199	7.893053	88.996842	0.006007	0.005712
RS	62	12.440335	7.893053	85.329624	0.005760	0.005428
RS	63	13.456664	7.893053	641.380140	0.043292	0.039883
PA	4+25*2+4+6 0.024747874 0.008243399 13.456663907 7.058905696 0.935911226 0.592102685 0.489775233 0.443449598 0.432402294 0.461091918 0.540639701 0.686965774 0.923311754 1.278001017 1.767932552 2.371626578 3.025656651 3.659785912 4.226874616 4.696919254 5.037850062 5.216946707 5.229839904 5.119574895 4.956531248 4.803011975 4.695923519 4.651232868 4.677601300 4.900017135 7.893052816
//
IT	4751
RD	9
LK	-124109.015541
QD	-354.311588 -> -307.767351
RI	0.0059997393
TR	0.023562	0.008440
MT	13.798029
MM	C_pi: 2.699423, n_recomb: 15926.685160
RS	0	0.000000	9.969411	12.863907	0.000808	0.000028
RS	1	0.008147	9.969411	13.900621	0.000873	0.000179
RS	2	0.016958	9.969411	15.019887	0.000943	0.000405
RS	3	0.026487	9.969411	16.228111	0.001019	0.000668
RS	4	0.036792	1.054188	165.019849	0.010361	0.007113
RS	5	0.047937	1.054188	176.520279	0.011083	0.009070
RS	6	0.059989	0.639154	309.912446	0.019459	0.016875
RS	7	0.073024	0.639154	328.142669	0.020603	0.018780
RS	8	0.087120	0.520024	425.146862	0.026694	0.024547
RS	9	0.102365	0.520024	446.000553	0.028003	0.026275
RS	10	0.118852	0.462953	523.153466	0.032848	0.030999
RS	11	0.136683	0.462953	543.594296	0.034131	0.033066
RS	12	0.155966	0.443129	587.595724	0.036894	0.036126
RS	13	0.176820	0.443129	605.159039	0.037997	0.038391
RS	14	0.199372	0.464504	592.948826	0.037230	0.038179
RS	15	0.223763	0.464504	607.231386	0.038127	0.040307
RS	16	0.250140	0.537884	536.865609	0.033709	0.036149
RS	17	0.278667	0.537884	549.506396	0.034502	0.037810
RS	18	0.309517	0.679420	446.132140	0.028012	0.031004
RS	19	0.342881	0.679420	458.515505	0.028789	0.032182
RS	20	0.378964	0.913894	351.445612	0.022066	0.024792
RS	21	0.417986	0.913894	363.625198	0.022831	0.025624
RS	22	0.460187	1.273252	270.959846	0.017013	0.019106
RS	23	0.505826	1.273252	282.364139	0.017729	0.019707
RS	24	0.555184	1.779512	211.149348	0.013258	0.014684
RS	25	0.608563	1.779512	221.386544	0.013900	0.015146
RS	26	0.666290	2.414238	171.447242	0.010765	0.011657
RS	27	0.728721	2.414238	180.541998	0.011336	0.012063
RS	28	0.796239	3.111047	147.714042	0.009275	0.009809
RS	29	0.869257	3.111047	155.944105	0.009791	0.010209
RS	30	0.948224	3.792499	135.117367	0.008484	0.008809
RS	31	1.033624	3.792499	142.794690	0.008966	0.009216
RS	32	1.125982	4.405306	129.908883	0.008157	0.008361
RS	33	1.225865	4.405306	137.276763	0.008619	0.008768
RS	34	1.333885	4.915349	129.942921	0.008159	0.008274
RS	35	1.450706	4.915349	137.166714	0.008612	0.008672
RS	36	1.577045	5.285717	134.511497	0.008446	0.008466
RS	37	1.713676	5.285717	141.694098	0.008897	0.008857
RS	38	1.861440	5.477535	143.800714	0.009029	0.008940
RS	39	2.021241	5.477535	150.971389	0.009479	0.009339
RS	40	2.194062	5.483682	157.942844	0.009917	0.009723
RS	41	2.380963	5.483682	164.993313	0.010360	0.010140
RS	42	2.583091	5.351850	176.020459	0.011052	0.010784
RS	43	2.801687	5.351850	182.613939	0.011466	0.011201
RS	44	3.038092	5.161492	195.606689	0.012282	0.011974
RS	45	3.293758	5.161492	201.140106	0.012629	0.012337
RS	46	3.570253	4.982757	213.151333	0.013383	0.013047
RS	47	3.869274	4.982757	216.845656	0.013615	0.013287
RS	48	4.192658	4.856706	225.002411	0.014127	0.013750
RS	49	4.542388	4.856706	226.112589	0.014197	0.013811
RS	50	4.920610	4.800793	228.393775	0.014340	0.013906
RS	51	5.329648	4.800793	226.450716	0.014218	0.013761
RS	52	5.772010	4.824449	221.901156	0.013933	0.013441
RS	53	6.250412	4.824449	216.906652	0.013619	0.013098
RS	54	6.767791	5.065190	200.833796	0.012610	0.012109
RS	55	7.327321	5.065190	194.085938	0.012186	0.011652
RS	56	7.932437	5.065190	185.853701	0.011669	0.011105
RS	57	8.586852	5.065190	176.215474	0.011064	0.010475
RS	58	9.294584	8.486904	101.643269	0.006382	0.006241
RS	59	10.059976	8.486904	100.404928	0.006304	0.006110
RS	60	10.887726	8.486904	98.451750	0.006182	0.005938
RS	61	11.782914	8.486904	95.768355	0.006013	0.005725
RS	62	12.751034	8.486904	92.356521	0.005799	0.005475
RS	63	13.798029	8.486904	728.769107	0.045758	0.042254
PA	4+25*2+4+6 0.023562338 0.008440137 13.798029015 9.969411098 1.054187751 0.639154356 0.520023726 0.462952962 0.443128785 0.464504234 0.537884365 0.679419853 0.913894282 1.273251899 1.779512219 2.414238124 3.111046627 3.792498507 4.405305786 4.915349363 5.285717382 5.477535080 5.483681662 5.351849919 5.161492123 4.982757453 4.856706377 4.800792878 4.824449101 5.065189717 8.486903654
//
IT	4662
RD	10
LK	-124017.934201
QD	-325.155925 -> -283.273914
RI	0.0047557905
TR	0.022472	0.008621
MT	14.131227
MM	C_pi: 2.828699, n_recomb: 17032.986047
RS	0	0.000000	13.867960	9.932620	0.000583	0.000021
RS	1	0.008188	13.867960	10.739679	0.000631	0.000132
RS	2	0.017046	13.867960	11.611766	0.000682	0.000299
RS	3	0.026630	13.867960	12.554025	0.000737	0.000492
RS	4	0.036998	1.174776	159.516224	0.009365	0.006549
RS	5	0.048215	1.174776	170.879075	0.010032	0.008325
RS	6	0.060351	0.685391	312.255163	0.018332	0.016127
RS	7	0.073480	0.685391	331.172992	0.019443	0.017913
RS	8	0.087684	0.550376	435.495177	0.025568	0.023750
RS	9	0.103051	0.550376	457.690148	0.026871	0.025354
RS	10	0.119677	0.483067	545.503523	0.032026	0.030345
RS	11	0.137664	0.483067	567.783172	0.033334	0.032300
RS	12	0.157123	0.454770	624.919778	0.036689	0.035886
RS	13	0.178176	0.454770	644.350621	0.037830	0.038076
RS	14	0.200953	0.469167	641.997912	0.037691	0.038467
RS	15	0.225594	0.469167	657.695260	0.038613	0.040564
RS	16	0.252253	0.536727	588.593281	0.034556	0.036806
RS	17	0.281095	0.536727	602.234668	0.035357	0.038474
RS	18	0.312299	0.673660	491.808416	0.028874	0.031726
RS	19	0.346057	0.673660	505.118753	0.029655	0.032928
RS	20	0.382580	0.905996	386.986312	0.022720	0.025351
RS	21	0.422092	0.905996	400.166374	0.023494	0.026213
RS	22	0.464841	1.268932	296.492427	0.017407	0.019432
RS	23	0.511089	1.268932	308.894001	0.018135	0.020063
RS	24	0.561124	1.789473	228.905357	0.013439	0.014817
RS	25	0.615256	1.789473	240.030867	0.014092	0.015306
RS	26	0.673820	2.452720	184.040446	0.010805	0.011664
RS	27	0.737179	2.452720	193.882563	0.011383	0.012088
RS	28	0.805726	3.190275	157.235097	0.009231	0.009743
RS	29	0.879885	3.190275	166.098175	0.009752	0.010151
RS	30	0.960116	3.918161	142.945605	0.008392	0.008697
RS	31	1.046917	3.918161	151.183403	0.008876	0.009106
RS	32	1.140825	4.576862	136.884106	0.008036	0.008219
RS	33	1.242421	4.576862	144.775392	0.008500	0.008625
RS	34	1.352337	5.127925	136.603280	0.008020	0.008111
RS	35	1.471252	5.127925	144.340417	0.008474	0.008508
RS	36	1.599903	5.529300	141.309996	0.008296	0.008291
RS	37	1.739089	5.529300	149.019339	0.008749	0.008681
RS	38	1.889670	5.735602	151.259623	0.008880	0.008762
RS	39	2.052581	5.735602	158.993004	0.009334	0.009160
RS	40	2.228831	5.736524	166.701268	0.009787	0.009557
RS	41	2.419512	5.736524	174.365861	0.010237	0.009973
RS	42	2.625806	5.584019	186.748272	0.010964	0.010646
RS	43	2.848990	5.584019	193.999516	0.011390	0.011066
RS	44	3.090449	5.366534	208.807122	0.012259	0.011885
RS	45	3.351678	5.366534	214.994187	0.012622	0.012259
RS	46	3.634296	5.162121	228.943516	0.013441	0.013029
RS	47	3.940054	5.162121	233.198705	0.013691	0.013289
RS	48	4.270847	5.016143	242.999571	0.014266	0.013815
RS	49	4.628725	5.016143	244.472130	0.014353	0.013901
RS	50	5.015905	4.947688	247.736417	0.014545	0.014048
RS	51	5.434787	4.947688	245.874467	0.014435	0.013927
RS	52	5.887967	4.967082	241.409388	0.014173	0.013637
RS	53	6.378252	4.967082	236.193727	0.013867	0.013312
RS	54	6.908681	5.223567	218.550146	0.012831	0.012303
RS	55	7.482541	5.223567	211.438304	0.012413	0.011862
RS	56	8.103387	5.223567	202.694283	0.011900	0.011327
RS	57	8.775067	5.223567	192.397398	0.011296	0.010705
RS	58	9.501743	9.079049	107.261396	0.006297	0.006152
RS	59	10.287919	9.079049	106.405481	0.006247	0.006055
RS	60	11.138465	9.079049	104.808748	0.006153	0.005916
RS	61	12.058652	9.079049	102.444988	0.006015	0.005736
RS	62	13.054183	9.079049	99.304605	0.005830	0.005517
RS	63	14.131227	9.079049	819.338514	0.048103	0.044562
PA	4+25*2+4+6 0.022471770 0.008620707 14.131226935 13.867959816 1.174776430 0.685391094 0.550375586 0.483067329 0.454769951 0.469166659 0.536726600 0.673659619 0.905995792 1.268932446 1.789473201 2.452720386 3.190275399 3.918161125 4.576861839 5.127924573 5.529300216 5.735601789 5.736523951 5.584019348 5.366533964 5.162121344 5.016143363 4.947688324 4.967082101 5.223566864 9.079049410
//
IT	4829
RD	11
LK	-123935.942730
QD	-299.104825 -> -261.306031
RI	0.0038712026
TR	0.021467	0.008786
MT	14.458115
MM	C_pi: 2.957423, n_recomb: 18135.186652
RS	0	0.000000	19.057719	7.726674	0.000426	0.000015
RS	1	0.008227	19.057719	8.358893	0.000461	0.000098
RS	2	0.017131	19.057719	9.042535	0.000499	0.000222
RS	3	0.026767	19.057719	9.781731	0.000539	0.000366
RS	4	0.037196	1.297702	154.760937	0.008534	0.006064
RS	5	0.048482	1.297702	165.991676	0.009153	0.007690
RS	6	0.060698	0.730888	314.631272	0.017349	0.015454
RS	7	0.073918	0.730888	334.183855	0.018427	0.017143
RS	8	0.088226	0.580824	444.755006	0.024524	0.022992
RS	9	0.103711	0.580824	468.202788	0.025817	0.024496
RS	10	0.120470	0.503695	565.721686	0.031195	0.029677
RS	11	0.138608	0.503695	589.787925	0.032522	0.031539
RS	12	0.158238	0.467122	659.901081	0.036388	0.035577
RS	13	0.179483	0.467122	681.236762	0.037564	0.037703
RS	14	0.202475	0.474765	689.550638	0.038023	0.038660
RS	15	0.227360	0.474765	706.740062	0.038971	0.040730
RS	16	0.254291	0.536754	640.084048	0.035295	0.037383
RS	17	0.283438	0.536754	654.765335	0.036105	0.039056
RS	18	0.314983	0.669222	538.064213	0.029670	0.032402
RS	19	0.349123	0.669222	552.304001	0.030455	0.033624
RS	20	0.386071	0.899198	423.288151	0.023341	0.025894
RS	21	0.426060	0.899198	437.470184	0.024123	0.026781
RS	22	0.469338	1.264823	322.615415	0.017789	0.019760
RS	23	0.516176	1.264823	336.026039	0.018529	0.020419
RS	24	0.566868	1.797926	247.015987	0.013621	0.014960
RS	25	0.621730	1.797926	259.044473	0.014284	0.015473
RS	26	0.681106	2.487554	196.805822	0.010852	0.011686
RS	27	0.745367	2.487554	207.406174	0.011437	0.012125
RS	28	0.814914	3.264174	166.805691	0.009198	0.009692
RS	29	0.890182	3.264174	176.307209	0.009722	0.010107
RS	30	0.971643	4.037883	150.738035	0.008312	0.008601
RS	31	1.059805	4.037883	159.536930	0.008797	0.009011
RS	32	1.155221	4.742953	143.757088	0.007927	0.008092
RS	33	1.258486	4.742953	152.168627	0.008391	0.008496
RS	34	1.370246	5.336258	143.104484	0.007891	0.007962
RS	35	1.491201	5.336258	151.348996	0.008346	0.008357
RS	36	1.622107	5.770307	147.894558	0.008155	0.008128
RS	37	1.763782	5.770307	156.122902	0.008609	0.008517
RS	38	1.917112	5.992851	158.448115	0.008737	0.008595
RS	39	2.083057	5.992851	166.736423	0.009194	0.008992
RS	40	2.262654	5.989952	175.136860	0.009657	0.009397
RS	41	2.457026	5.989952	183.410930	0.010114	0.009813
RS	42	2.667388	5.817546	197.123242	0.010870	0.010510
RS	43	2.895057	5.817546	205.035337	0.011306	0.010933
RS	44	3.141456	5.573017	221.675079	0.012223	0.011794
RS	45	3.408125	5.573017	228.530748	0.012602	0.012178
RS	46	3.696733	5.342426	244.493475	0.013482	0.013005
RS	47	4.009085	5.342426	249.336610	0.013749	0.013282
RS	48	4.347133	5.175598	260.906575	0.014387	0.013871
RS	49	4.712992	5.175598	262.774999	0.014490	0.013978
RS	50	5.108949	5.093393	267.165529	0.014732	0.014180
RS	51	5.537481	5.093393	265.414735	0.014635	0.014080
RS	52	6.001268	5.107121	261.154631	0.014400	0.013823
RS	53	6.503210	5.107121	255.735639	0.014102	0.013516
RS	54	7.046446	5.377000	236.580501	0.013045	0.012492
RS	55	7.634373	5.377000	229.107681	0.012633	0.012065
RS	56	8.270668	5.377000	219.851155	0.012123	0.011541
RS	57	8.959310	5.377000	208.890898	0.011519	0.010925
RS	58	9.704606	9.670545	112.807194	0.006220	0.006072
RS	59	10.511216	9.670545	112.333408	0.006194	0.006004
RS	60	11.384184	9.670545	111.096845	0.006126	0.005894
RS	61	12.328970	9.670545	109.060977	0.006014	0.005744
RS	62	13.351482	9.670545	106.205206	0.005856	0.005554
RS	63	14.458115	9.670545	913.125978	0.050351	0.046802
PA	4+25*2+4+6 0.021466759 0.008785981 14.458115058 19.057718853 1.297701683 0.730888352 0.580824346 0.503695135 0.467121796 0.474764931 0.536754241 0.669221562 0.899197644 1.264822782 1.797926292 2.487554210 3.264174286 4.037883379 4.742952563 5.336258001 5.770306973 5.992851003 5.989952158 5.817545975 5.573016993 5.342426195 5.175597681 5.093393023 5.107121400 5.376999576 9.670544813
//
IT	5319
RD	12
LK	-123861.918600
QD	-275.767441 -> -241.564327
RI	0.0032291618
TR	0.020539	0.008937
MT	14.779580
MM	C_pi: 3.085842, n_recomb: 19233.061153
RS	0	0.000000	25.928308	6.046099	0.000314	0.000011
RS	1	0.008264	25.928308	6.543851	0.000340	0.000073
RS	2	0.017212	25.928308	7.082409	0.000368	0.000167
RS	3	0.026899	25.928308	7.665088	0.000399	0.000274
RS	4	0.037386	1.422911	150.591642	0.007830	0.005644
RS	5	0.048740	1.422911	161.696616	0.008407	0.007142
RS	6	0.061032	0.775680	317.036375	0.016484	0.014848
RS	7	0.074341	0.775680	337.181220	0.017531	0.016455
RS	8	0.088749	0.611365	453.097186	0.023558	0.022274
RS	9	0.104348	0.611365	477.717986	0.024838	0.023696
RS	10	0.121236	0.524777	584.065195	0.030368	0.029009
RS	11	0.139520	0.524777	609.861292	0.031709	0.030789
RS	12	0.159314	0.480047	692.744084	0.036018	0.035219
RS	13	0.180745	0.480047	716.009038	0.037228	0.037289
RS	14	0.203947	0.481083	735.678900	0.038251	0.038778
RS	15	0.229066	0.481083	754.431326	0.039226	0.040824
RS	16	0.256262	0.537680	691.332051	0.035945	0.037892
RS	17	0.285704	0.537680	707.093400	0.036764	0.039570
RS	18	0.317580	0.665782	584.890893	0.030411	0.033039
RS	19	0.352091	0.665782	600.062871	0.031200	0.034279
RS	20	0.389453	0.893210	460.358625	0.023936	0.026423
RS	21	0.429904	0.893210	475.542621	0.024725	0.027334
RS	22	0.473697	1.260760	349.344773	0.018164	0.020090
RS	23	0.521109	1.260760	363.774872	0.018914	0.020774
RS	24	0.572440	1.804933	265.493146	0.013804	0.015113
RS	25	0.628013	1.804933	278.438656	0.014477	0.015647
RS	26	0.688179	2.519047	209.748950	0.010906	0.011720
RS	27	0.753317	2.519047	221.118187	0.011497	0.012173
RS	28	0.823838	3.333234	176.426926	0.009173	0.009654
RS	29	0.900187	3.333234	186.572184	0.009701	0.010075
RS	30	0.982847	4.152284	158.492935	0.008241	0.008518
RS	31	1.072337	4.152284	167.853390	0.008727	0.008928
RS	32	1.169224	4.904297	150.524805	0.007826	0.007977
RS	33	1.274117	4.904297	159.453198	0.008291	0.008380
RS	34	1.387679	5.541143	149.443540	0.007770	0.007825
RS	35	1.510626	5.541143	158.189122	0.008225	0.008218
RS	36	1.643735	6.009550	154.263485	0.008021	0.007976
RS	37	1.787843	6.009550	163.002629	0.008475	0.008364
RS	38	1.943862	6.250028	165.366509	0.008598	0.008437
RS	39	2.112774	6.250028	174.201240	0.009057	0.008833
RS	40	2.295646	6.244603	183.250014	0.009528	0.009244
RS	41	2.493631	6.244603	192.127684	0.009989	0.009660
RS	42	2.707978	6.052966	207.141152	0.010770	0.010377
RS	43	2.940040	6.052966	215.715292	0.011216	0.010802
RS	44	3.191281	5.781407	234.196732	0.012177	0.011701
RS	45	3.463284	5.781407	241.733713	0.012569	0.012094
RS	46	3.757767	5.524140	259.774545	0.013507	0.012975
RS	47	4.076588	5.524140	265.230935	0.013790	0.013268
RS	48	4.421757	5.335603	278.686290	0.014490	0.013917
RS	49	4.795451	5.335603	280.983657	0.014609	0.014045
RS	50	5.200030	5.238553	286.640411	0.014904	0.014301
RS	51	5.638044	5.238553	285.032061	0.014820	0.014221
RS	52	6.112257	5.245359	281.100245	0.014615	0.014000
RS	53	6.625661	5.245359	275.498122	0.014324	0.013709
RS	54	7.181495	5.526504	254.901557	0.013253	0.012675
RS	55	7.783265	5.526504	247.072754	0.012846	0.012261
RS	56	8.434768	5.526504	237.305148	0.012338	0.011746
RS	57	9.140113	5.526504	225.679056	0.011734	0.011137
RS	58	9.903750	10.261545	118.296117	0.006151	0.005998
RS	59	10.730497	10.261545	118.204182	0.006146	0.005956
RS	60	11.625570	10.261545	117.330891	0.006100	0.005874
RS	61	12.594615	10.261545	115.629870	0.006012	0.005750
RS	62	13.643745	10.261545	113.069885	0.005879	0.005586
RS	63	14.779580	10.261545	1010.023524	0.052515	0.048973
PA	4+25*2+4+6 0.020539222 0.008937131 14.779579701 25.928307792 1.422911227 0.775679813 0.611365197 0.524776984 0.480047123 0.481083126 0.537680279 0.665781639 0.893210181 1.260759600 1.804933045 2.519046713 3.333233729 4.152283708 4.904296533 5.541143243 6.009549618 6.250027694 6.244603071 6.052966133 5.781406679 5.524139905 5.335602631 5.238552704 5.245359232 5.526503687 10.261544852
//
IT	4609
RD	13
LK	-123794.913679
QD	-254.801770 -> -223.778319
RI	0.0027550290
TR	0.019682	0.009075
MT	15.095869
MM	C_pi: 3.213987, n_recomb: 20325.893327
RS	0	0.000000	34.977846	4.753688	0.000234	0.000009
RS	1	0.008301	34.977846	5.147199	0.000253	0.000055
RS	2	0.017290	34.977846	5.573189	0.000274	0.000126
RS	3	0.027026	34.977846	6.034321	0.000297	0.000207
RS	4	0.037570	1.550269	146.893502	0.007227	0.005276
RS	5	0.048989	1.550269	157.879249	0.007767	0.006666
RS	6	0.061355	0.819775	319.460646	0.015717	0.014300
RS	7	0.074749	0.819775	340.162417	0.016735	0.015836
RS	8	0.089254	0.641995	460.637347	0.022663	0.021596
RS	9	0.104963	0.641995	486.357872	0.023928	0.022948
RS	10	0.121976	0.546261	600.733486	0.029555	0.028348
RS	11	0.140401	0.546261	628.198959	0.030906	0.030057
RS	12	0.160356	0.493451	723.591138	0.035599	0.034825
RS	13	0.181966	0.493451	748.797893	0.036840	0.036846
RS	14	0.205371	0.487971	780.408995	0.038395	0.038834
RS	15	0.230718	0.487971	800.788312	0.039397	0.040858
RS	16	0.258170	0.539305	742.293130	0.036520	0.038344
RS	17	0.287900	0.539305	759.174575	0.037350	0.040025
RS	18	0.320098	0.663113	632.247943	0.031106	0.033641
RS	19	0.354968	0.663113	648.354473	0.031898	0.034897
RS	20	0.392733	0.887830	498.181946	0.024510	0.026940
RS	21	0.433632	0.887830	514.365796	0.025306	0.027872
RS	22	0.477926	1.256643	376.677534	0.018532	0.020422
RS	23	0.525897	1.256643	392.135590	0.019292	0.021129
RS	24	0.577850	1.810558	284.337215	0.013989	0.015274
RS	25	0.634115	1.810558	298.212665	0.014672	0.015828
RS	26	0.695050	2.547423	222.869590	0.010965	0.011764
RS	27	0.761044	2.547423	235.017756	0.011562	0.012230
RS	28	0.832515	3.397789	186.096484	0.009156	0.009626
RS	29	0.909919	3.397789	196.890351	0.009687	0.010053
RS	30	0.993747	4.261736	166.207340	0.008177	0.008444
RS	31	1.084534	4.261736	176.129423	0.008665	0.008855
RS	32	1.182856	5.061241	157.185582	0.007733	0.007872
RS	33	1.289340	5.061241	166.627051	0.008198	0.008274
RS	34	1.404663	5.742909	155.619967	0.007656	0.007697
RS	35	1.529558	5.742909	164.859880	0.008111	0.008089
RS	36	1.664820	6.247304	160.418337	0.007892	0.007832
RS	37	1.811309	6.247304	169.659530	0.008347	0.008219
RS	38	1.969958	6.507324	172.018342	0.008463	0.008286
RS	39	2.141775	6.507324	181.390169	0.008924	0.008681
RS	40	2.327854	6.500586	191.044005	0.009399	0.009095
RS	41	2.529379	6.500586	200.518019	0.009865	0.009512
RS	42	2.747631	6.290293	216.801720	0.010666	0.010245
RS	43	2.983999	6.290293	226.036968	0.011121	0.010674
RS	44	3.239987	5.991673	246.362502	0.012121	0.011607
RS	45	3.517224	5.991673	254.590772	0.012525	0.012007
RS	46	3.817473	5.707243	274.764111	0.013518	0.012938
RS	47	4.142643	5.707243	280.856433	0.013818	0.013246
RS	48	4.494805	5.496214	296.303156	0.014578	0.013954
RS	49	4.876198	5.496214	299.060966	0.014713	0.014101
RS	50	5.289249	5.383343	306.117660	0.015060	0.014411
RS	51	5.736585	5.383343	304.683077	0.014990	0.014351
RS	52	6.221052	5.382104	301.203055	0.014819	0.014166
RS	53	6.745732	5.382104	295.439347	0.014535	0.013890
RS	54	7.313964	5.672575	273.480385	0.013455	0.012851
RS	55	7.929362	5.672575	265.301946	0.013052	0.012449
RS	56	8.595841	5.672575	255.026311	0.012547	0.011943
RS	57	9.317642	5.672575	242.733795	0.011942	0.011339
RS	58	10.099356	10.851666	123.733355	0.006087	0.005931
RS	59	10.945956	10.851666	124.022931	0.006102	0.005912
RS	60	11.862828	10.851666	123.515488	0.006077	0.005853
RS	61	12.855806	10.851666	122.155247	0.006010	0.005754
RS	62	13.931206	10.851666	119.900692	0.005899	0.005614
RS	63	15.095869	10.851666	1109.852508	0.054603	0.051076
PA	4+25*2+4+6 0.019682196 0.009075473 15.095869382 34.977846069 1.550269175 0.819774587 0.641994793 0.546261002 0.493450844 0.487970810 0.539304741 0.663112991 0.887830012 1.256643040 1.810558313 2.547423273 3.397789193 4.261736072 5.061241355 5.742908675 6.247304357 6.507324204 6.500586441 6.290293324 5.991672530 5.707242519 5.496213747 5.383342787 5.382103865 5.672575169 10.851666301
//
IT	5254
RD	14
LK	-123734.118925
QD	-235.912388 -> -207.710953
RI	0.0023993211
TR	0.018889	0.009202
MT	15.407094
MM	C_pi: 3.341801, n_recomb: 21412.717907
RS	0	0.000000	46.848837	3.751814	0.000175	0.000006
RS	1	0.008335	46.848837	4.063952	0.000190	0.000042
RS	2	0.017366	46.848837	4.402004	0.000206	0.000096
RS	3	0.027148	46.848837	4.768114	0.000223	0.000157
RS	4	0.037747	1.679560	143.585188	0.006706	0.004952
RS	5	0.049228	1.679560	154.458342	0.007213	0.006247
RS	6	0.061667	0.863148	321.901411	0.015033	0.013803
RS	7	0.075143	0.863148	343.130372	0.016025	0.015279
RS	8	0.089742	0.672691	467.472407	0.021832	0.020956
RS	9	0.105557	0.672691	494.224942	0.023081	0.022249
RS	10	0.122691	0.568115	615.874044	0.028762	0.027698
RS	11	0.141253	0.568115	644.945429	0.030120	0.029344
RS	12	0.161363	0.507264	752.551417	0.035145	0.034407
RS	13	0.183148	0.507264	779.701665	0.036413	0.036383
RS	14	0.206750	0.495318	823.746395	0.038470	0.038840
RS	15	0.232319	0.495318	845.809068	0.039500	0.040844
RS	16	0.260019	0.541484	792.902570	0.037030	0.038747
RS	17	0.290028	0.541484	810.943372	0.037872	0.040430
RS	18	0.322538	0.661056	680.072712	0.031760	0.034213
RS	19	0.357758	0.661056	697.115564	0.032556	0.035482
RS	20	0.395914	0.882920	536.724230	0.025066	0.027446
RS	21	0.437250	0.882920	553.903507	0.025868	0.028397
RS	22	0.482032	1.252417	404.599020	0.018895	0.020754
RS	23	0.530547	1.252417	421.091270	0.019665	0.021483
RS	24	0.583105	1.814885	303.540157	0.014176	0.015440
RS	25	0.640045	1.814885	318.357037	0.014868	0.016013
RS	26	0.701731	2.572918	236.160288	0.011029	0.011815
RS	27	0.768558	2.572918	249.096525	0.011633	0.012293
RS	28	0.840955	3.458112	195.809932	0.009145	0.009607
RS	29	0.919388	3.458112	207.256696	0.009679	0.010039
RS	30	1.004358	4.366487	173.878416	0.008120	0.008380
RS	31	1.096410	4.366487	184.361738	0.008610	0.008791
RS	32	1.196135	5.214018	163.736928	0.007647	0.007776
RS	33	1.304173	5.214018	173.687225	0.008111	0.008176
RS	34	1.421216	5.941697	161.634066	0.007549	0.007578
RS	35	1.548016	5.941697	171.361116	0.008003	0.007968
RS	36	1.685384	6.483648	166.361471	0.007769	0.007697
RS	37	1.834203	6.483648	176.095409	0.008224	0.008083
RS	38	1.995426	6.764722	178.408245	0.008332	0.008142
RS	39	2.170088	6.764722	188.307046	0.008794	0.008537
RS	40	2.359308	6.757783	198.524269	0.009271	0.008952
RS	41	2.564301	6.757783	208.586057	0.009741	0.009369
RS	42	2.786381	6.529337	226.107237	0.010559	0.010116
RS	43	3.026972	6.529337	236.000553	0.011022	0.010548
RS	44	3.287617	6.203603	258.165904	0.012057	0.011510
RS	45	3.569987	6.203603	267.092601	0.012474	0.011919
RS	46	3.875895	5.891554	289.442313	0.013517	0.012896
RS	47	4.207301	5.891554	296.190281	0.013832	0.013218
RS	48	4.566331	5.657319	313.723717	0.014651	0.013982
RS	49	4.955288	5.657319	316.971294	0.014803	0.014147
RS	50	5.376665	5.527746	325.554808	0.015204	0.014512
RS	51	5.833166	5.527746	324.324531	0.015146	0.014469
RS	52	6.327719	5.517465	321.417588	0.015011	0.014323
RS	53	6.863494	5.517465	315.514478	0.014735	0.014061
RS	54	7.443927	5.815507	292.278358	0.013650	0.013021
RS	55	8.072743	5.815507	283.757655	0.013252	0.012629
RS	56	8.753972	5.815507	272.978401	0.012748	0.012132
RS	57	9.491985	5.815507	260.020559	0.012143	0.011533
RS	58	10.291513	11.440400	129.118260	0.006030	0.005868
RS	59	11.157686	11.440400	129.788871	0.006061	0.005870
RS	60	12.096057	11.440400	129.649367	0.006055	0.005833
RS	61	13.112645	11.440400	128.634973	0.006007	0.005755
RS	62	14.213970	11.440400	126.694243	0.005917	0.005638
RS	63	15.407094	11.440400	1212.390483	0.056620	0.053109
PA	4+25*2+4+6 0.018889327 0.009202244 15.407093846 46.848836857 1.679559793 0.863147957 0.672691369 0.568115068 0.507263643 0.495318461 0.541484433 0.661056446 0.882919572 1.252417382 1.814885381 2.572917524 3.458112187 4.366486504 5.214018466 5.941696949 6.483648042 6.764721887 6.757782705 6.529337140 6.203602941 5.891553770 5.657319500 5.527745561 5.517465387 5.815507210 11.440399618
//
IT	4698
RD	15
LK	-123678.837687
QD	-218.845395 -> -193.156962
RI	0.0021292826
TR	0.018155	0.009319
MT	15.713186
MM	C_pi: 3.469157, n_recomb: 22492.419885
RS	0	0.000000	62.350769	2.970869	0.000132	0.000005
RS	1	0.008369	62.350769	3.219182	0.000143	0.000032
RS	2	0.017438	62.350769	3.488220	0.000155	0.000073
RS	3	0.027267	62.350769	3.779709	0.000168	0.000120
RS	4	0.037918	1.810431	140.612824	0.006252	0.004667
RS	5	0.049460	1.810431	151.380440	0.006730	0.005879
RS	6	0.061968	0.905732	324.366990	0.014421	0.013354
RS	7	0.075524	0.905732	346.098231	0.015387	0.014774
RS	8	0.090213	0.703418	473.685390	0.021060	0.020354
RS	9	0.106132	0.703418	501.407110	0.022292	0.021594
RS	10	0.123383	0.590305	629.613017	0.027992	0.027064
RS	11	0.142078	0.590305	660.224535	0.029353	0.028652
RS	12	0.162338	0.521432	779.709977	0.034665	0.033970
RS	13	0.184293	0.521432	808.795445	0.035959	0.035906
RS	14	0.208085	0.503045	865.678196	0.038488	0.038803
RS	15	0.233869	0.503045	889.473049	0.039545	0.040789
RS	16	0.261810	0.544114	843.079202	0.037483	0.039106
RS	17	0.292090	0.544114	862.317321	0.038338	0.040791
RS	18	0.324904	0.659494	728.286994	0.032379	0.034757
RS	19	0.360465	0.659494	746.267125	0.033179	0.036038
RS	20	0.399001	0.878381	575.937137	0.025606	0.027942
RS	21	0.440762	0.878381	594.104928	0.026414	0.028910
RS	22	0.486019	1.248058	433.082423	0.019255	0.021087
RS	23	0.535063	1.248058	450.612603	0.020034	0.021835
RS	24	0.588211	1.818003	323.086693	0.014364	0.015611
RS	25	0.645807	1.818003	338.854792	0.015065	0.016201
RS	26	0.708224	2.595708	249.612303	0.011098	0.011873
RS	27	0.775864	2.595708	263.344711	0.011708	0.012363
RS	28	0.849165	3.514441	205.559637	0.009139	0.009594
RS	29	0.928601	3.514441	217.662819	0.009677	0.010032
RS	30	1.014685	4.466734	181.501061	0.008069	0.008322
RS	31	1.107973	4.466734	192.544627	0.008560	0.008735
RS	32	1.209068	5.362710	170.177277	0.007566	0.007687
RS	33	1.318624	5.362710	180.631668	0.008031	0.008087
RS	34	1.437349	6.137536	167.485621	0.007446	0.007466
RS	35	1.566009	6.137536	177.692106	0.007900	0.007855
RS	36	1.705438	6.718496	172.095696	0.007651	0.007569
RS	37	1.856535	6.718496	182.312527	0.008106	0.007954
RS	38	2.020277	7.022053	184.540907	0.008205	0.008004
RS	39	2.197723	7.022053	194.955783	0.008668	0.008399
RS	40	2.390020	7.015933	205.696436	0.009145	0.008814
RS	41	2.598409	7.015933	216.336176	0.009618	0.009231
RS	42	2.824239	6.769792	235.060328	0.010451	0.009990
RS	43	3.068969	6.769792	245.606647	0.010920	0.010424
RS	44	3.334180	6.416872	269.601966	0.011986	0.011413
RS	45	3.621587	6.416872	279.231406	0.012414	0.011829
RS	46	3.933046	6.076777	303.791660	0.013506	0.012849
RS	47	4.270572	6.076777	311.211856	0.013836	0.013184
RS	48	4.636345	5.818685	330.916843	0.014712	0.014002
RS	49	5.032730	5.818685	334.680930	0.014880	0.014184
RS	50	5.462288	5.671630	344.909295	0.015334	0.014602
RS	51	5.927796	5.671630	343.912630	0.015290	0.014577
RS	52	6.432262	5.651417	341.697140	0.015192	0.014470
RS	53	6.978947	5.651417	335.676970	0.014924	0.014221
RS	54	7.571384	5.955427	311.253946	0.013838	0.013184
RS	55	8.213403	5.955427	302.399065	0.013444	0.012802
RS	56	8.909151	5.955427	291.121693	0.012943	0.012312
RS	57	9.663127	5.955427	277.501084	0.012338	0.011718
RS	58	10.480204	12.027108	134.446566	0.005977	0.005810
RS	59	11.365661	12.027108	135.497512	0.006024	0.005830
RS	60	12.325222	12.027108	135.727547	0.006034	0.005813
RS	61	13.365089	12.027108	135.063284	0.006005	0.005756
RS	62	14.491983	12.027108	133.443681	0.005933	0.005658
RS	63	15.713186	12.027108	1317.386077	0.058570	0.055074
PA	4+25*2+4+6 0.018154964 0.009318622 15.713185707 62.350768552 1.810431025 0.905731775 0.703418017 0.590304896 0.521432132 0.503045029 0.544113812 0.659494234 0.878381149 1.248058127 1.818003218 2.595707725 3.514440537 4.466733518 5.362710401 6.137535621 6.718495527 7.022052997 7.015932562 6.769792053 6.416872203 6.076777312 5.818685068 5.671630494 5.651416685 5.955426991 12.027107882
//
IT	4956
RD	16
LK	-123628.468473
QD	-203.383281 -> -179.939636
RI	0.0019222020
TR	0.017474	0.009426
MT	16.014292
MM	C_pi: 3.595940, n_recomb: 23563.825876
RS	0	0.000000	82.488637	2.359903	0.000100	0.000004
RS	1	0.008401	82.488637	2.558004	0.000109	0.000024
RS	2	0.017509	82.488637	2.772718	0.000118	0.000056
RS	3	0.027381	82.488637	3.005438	0.000128	0.000092
RS	4	0.038083	1.942426	137.940210	0.005854	0.004413
RS	5	0.049684	1.942426	148.610016	0.006307	0.005553
RS	6	0.062260	0.947436	326.871776	0.013872	0.012946
RS	7	0.075892	0.947436	349.084766	0.014814	0.014318
RS	8	0.090669	0.734141	479.343207	0.020342	0.019788
RS	9	0.106688	0.734141	507.975687	0.021557	0.020982
RS	10	0.124053	0.612798	642.063432	0.027248	0.026446
RS	11	0.142877	0.612798	674.147952	0.028609	0.027983
RS	12	0.163282	0.535913	805.144760	0.034169	0.033521
RS	13	0.185402	0.535913	836.148336	0.035484	0.035420
RS	14	0.209379	0.511088	906.191435	0.038457	0.038729
RS	15	0.235372	0.511088	931.759621	0.039542	0.040699
RS	16	0.263548	0.547113	892.740990	0.037886	0.039425
RS	17	0.294091	0.547113	913.212617	0.038755	0.041111
RS	18	0.327201	0.658342	776.802942	0.032966	0.035275
RS	19	0.363092	0.658342	795.720543	0.033769	0.036567
RS	20	0.401998	0.874154	615.760277	0.026132	0.028427
RS	21	0.444173	0.874154	634.907316	0.026944	0.029412
RS	22	0.489892	1.243569	462.092997	0.019610	0.021420
RS	23	0.539451	1.243569	480.662305	0.020398	0.022185
RS	24	0.593174	1.820026	342.955134	0.014554	0.015787
RS	25	0.651411	1.820026	359.682433	0.015264	0.016393
RS	26	0.714540	2.616016	263.210887	0.011170	0.011936
RS	27	0.782974	2.616016	277.746367	0.011787	0.012437
RS	28	0.857156	3.567023	215.336336	0.009138	0.009587
RS	29	0.937571	3.567023	228.098641	0.009680	0.010030
RS	30	1.024742	4.562690	189.069233	0.008024	0.008271
RS	31	1.119237	4.562690	200.671425	0.008516	0.008685
RS	32	1.221670	5.507446	176.503673	0.007490	0.007605
RS	33	1.332710	5.507446	187.456915	0.007955	0.008004
RS	34	1.453078	6.330457	173.174546	0.007349	0.007361
RS	35	1.583559	6.330457	183.852307	0.007802	0.007748
RS	36	1.725003	6.951797	177.623348	0.007538	0.007447
RS	37	1.878330	6.951797	188.312729	0.007992	0.007831
RS	38	2.044538	7.279155	190.421565	0.008081	0.007873
RS	39	2.224710	7.279155	201.340972	0.008544	0.008267
RS	40	2.420020	7.274821	212.566063	0.009021	0.008680
RS	41	2.631738	7.274821	223.772835	0.009496	0.009097
RS	42	2.861244	7.011389	243.664643	0.010341	0.009865
RS	43	3.110031	7.011389	254.857080	0.010816	0.010302
RS	44	3.379720	6.631207	280.667200	0.011911	0.011316
RS	45	3.672067	6.631207	291.001061	0.012349	0.011738
RS	46	3.988976	6.262663	317.797196	0.013487	0.012799
RS	47	4.332509	6.262663	325.903117	0.013831	0.013145
RS	48	4.704904	5.980129	347.853431	0.014762	0.014016
RS	49	5.108586	5.980129	352.158071	0.014945	0.014213
RS	50	5.546183	5.814898	364.140554	0.015453	0.014684
RS	51	6.020544	5.814898	363.405250	0.015422	0.014675
RS	52	6.534759	5.783961	361.995060	0.015362	0.014608
RS	53	7.092175	5.783961	355.880027	0.015103	0.014372
RS	54	7.696422	6.092488	330.363654	0.014020	0.013340
RS	55	8.351435	6.092488	321.183270	0.013630	0.012968
RS	56	9.061478	6.092488	309.414251	0.013131	0.012484
RS	57	9.831175	6.092488	295.134794	0.012525	0.011894
RS	58	10.665538	12.611363	139.711647	0.005929	0.005756
RS	59	11.569999	12.611363	141.141968	0.005990	0.005793
RS	60	12.550449	12.611363	141.742661	0.006015	0.005793
RS	61	13.613270	12.611363	141.432097	0.006002	0.005754
RS	62	14.765384	12.611363	140.139963	0.005947	0.005676
RS	63	16.014292	12.611363	1424.566227	0.060456	0.056973
PA	4+25*2+4+6 0.017473752 0.009425563 16.014292062 82.488636845 1.942425794 0.947435606 0.734141438 0.612797907 0.535913319 0.511087889 0.547112578 0.658342011 0.874153749 1.243568538 1.820025676 2.616016397 3.567022611 4.562689976 5.507445780 6.330457425 6.951796555 7.279154684 7.274820778 7.011388646 6.631206821 6.262663381 5.980128696 5.814898424 5.783960692 6.092488436 12.611363167
//
IT	5010
RD	17
LK	-123582.487856
QD	-189.339093 -> -167.906578
RI	0.0017617855
TR	0.016841	0.009524
MT	16.310302
MM	C_pi: 3.721993, n_recomb: 24625.812727
RS	0	0.000000	108.569593	1.879381	0.000076	0.000003
RS	1	0.008433	108.569593	2.037785	0.000083	0.000019
RS	2	0.017577	108.569593	2.209533	0.000090	0.000043
RS	3	0.027492	108.569593	2.395748	0.000097	0.000071
RS	4	0.038243	2.075024	135.540460	0.005504	0.004188
RS	5	0.049900	2.075024	146.120774	0.005934	0.005263
RS	6	0.062541	0.988157	329.431297	0.013377	0.012577
RS	7	0.076248	0.988157	352.109281	0.014298	0.013906
RS	8	0.091111	0.764811	484.511694	0.019675	0.019255
RS	9	0.107226	0.764811	514.000745	0.020872	0.020408
RS	10	0.124701	0.635568	653.319109	0.026530	0.025847
RS	11	0.143650	0.635568	686.808628	0.027890	0.027337
RS	12	0.164196	0.550671	828.925757	0.033661	0.033064
RS	13	0.186476	0.550671	861.822430	0.034997	0.034928
RS	14	0.210633	0.519400	945.265806	0.038385	0.038625
RS	15	0.236828	0.519400	972.641055	0.039497	0.040580
RS	16	0.265232	0.550420	941.801740	0.038244	0.039709
RS	17	0.296032	0.550420	963.541170	0.039127	0.041396
RS	18	0.329428	0.657534	825.528674	0.033523	0.035769
RS	19	0.365641	0.657534	845.383253	0.034329	0.037070
RS	20	0.404907	0.870187	656.131242	0.026644	0.028903
RS	21	0.447485	0.870187	676.245984	0.027461	0.029901
RS	22	0.493653	1.238955	491.592557	0.019962	0.021751
RS	23	0.543715	1.238955	511.199657	0.020759	0.022534
RS	24	0.597998	1.821046	363.123246	0.014746	0.015965
RS	25	0.656858	1.821046	380.815882	0.015464	0.016586
RS	26	0.720682	2.634020	276.942109	0.011246	0.012004
RS	27	0.789889	2.634020	292.286352	0.011869	0.012515
RS	28	0.864931	3.616059	225.131100	0.009142	0.009585
RS	29	0.946301	3.616059	238.554405	0.009687	0.010034
RS	30	1.034534	4.654485	196.578562	0.007983	0.008225
RS	31	1.130206	4.654485	208.737186	0.008476	0.008641
RS	32	1.233947	5.648259	182.714704	0.007420	0.007529
RS	33	1.346436	5.648259	194.161103	0.007884	0.007926
RS	34	1.468410	6.520363	178.702935	0.007257	0.007262
RS	35	1.600671	6.520363	189.843457	0.007709	0.007648
RS	36	1.744085	7.183347	182.949161	0.007429	0.007331
RS	37	1.899592	7.183347	194.100377	0.007882	0.007714
RS	38	2.068214	7.535764	196.056429	0.007961	0.007746
RS	39	2.251054	7.535764	207.468276	0.008425	0.008140
RS	40	2.449313	7.534087	219.141345	0.008899	0.008551
RS	41	2.664291	7.534087	230.903313	0.009376	0.008968
RS	42	2.897398	7.253751	251.926211	0.010230	0.009744
RS	43	3.150162	7.253751	263.756256	0.010711	0.010183
RS	44	3.424241	6.846233	291.361652	0.011832	0.011218
RS	45	3.721432	6.846233	302.399150	0.012280	0.011647
RS	46	4.043685	6.448875	331.448099	0.013459	0.012745
RS	47	4.393112	6.448875	340.250232	0.013817	0.013103
RS	48	4.772007	6.141375	364.509284	0.014802	0.014023
RS	49	5.182852	6.141375	369.375705	0.015000	0.014235
RS	50	5.628343	5.957346	383.212828	0.015561	0.014758
RS	51	6.111402	5.957346	382.764768	0.015543	0.014763
RS	52	6.635195	5.914983	382.268545	0.015523	0.014737
RS	53	7.203159	5.914983	376.080297	0.015272	0.014513
RS	54	7.819018	6.226702	349.566302	0.014195	0.013490
RS	55	8.486812	6.226702	340.069346	0.013809	0.013126
RS	56	9.210918	6.226702	327.815792	0.013312	0.012649
RS	57	9.996087	6.226702	312.882440	0.012705	0.012062
RS	58	10.847468	13.192548	144.906820	0.005884	0.005705
RS	59	11.770643	13.192548	146.715200	0.005958	0.005757
RS	60	12.771668	13.192548	147.687137	0.005997	0.005773
RS	61	13.857107	13.192548	147.733105	0.005999	0.005752
RS	62	15.034079	13.192548	146.773844	0.005960	0.005691
RS	63	16.310302	13.192548	1533.656015	0.062278	0.058806
PA	4+25*2+4+6 0.016841106 0.009524032 16.310302087 108.569593362 2.075024489 0.988157250 0.764810888 0.635567675 0.550670949 0.519400203 0.550419538 0.657534133 0.870187204 1.238955453 1.821046274 2.634020321 3.616059239 4.654485428 5.648258887 6.520363421 7.183347198 7.535763602 7.534086728 7.253751306 6.846232702 6.448875271 6.141375157 5.957346177 5.914982591 6.226702300 13.192548067
//
IT	5185
RD	18
LK	-123540.441336
QD	-176.552287 -> -156.926465
RI	0.0016367756
TR	0.016253	0.009615
MT	16.601237
MM	C_pi: 3.847192, n_recomb: 25677.405686
RS	0	0.000000	142.145969	1.500995	0.000058	0.000002
RS	1	0.008463	142.145969	1.627993	0.000063	0.000014
RS	2	0.017642	142.145969	1.765733	0.000069	0.000033
RS	3	0.027598	142.145969	1.915123	0.000075	0.000055
RS	4	0.038397	2.207734	133.389497	0.005195	0.003987
RS	5	0.050110	2.207734	143.888933	0.005604	0.005006
RS	6	0.062813	1.027791	332.063193	0.012932	0.012243
RS	7	0.076592	1.027791	355.192936	0.013833	0.013532
RS	8	0.091537	0.795382	489.247015	0.019054	0.018755
RS	9	0.107747	0.795382	519.542455	0.020233	0.019871
RS	10	0.125329	0.658589	663.469838	0.025839	0.025267
RS	11	0.144399	0.658589	698.296358	0.027195	0.026713
RS	12	0.165082	0.565679	851.118578	0.033147	0.032602
RS	13	0.187516	0.565679	885.876689	0.034500	0.034435
RS	14	0.211849	0.527945	982.890927	0.038278	0.038494
RS	15	0.238241	0.527945	1012.099910	0.039416	0.040435
RS	16	0.266866	0.553988	990.181921	0.038562	0.039961
RS	17	0.297914	0.553988	1013.221557	0.039460	0.041648
RS	18	0.331590	0.657021	874.375740	0.034052	0.036241
RS	19	0.368115	0.657021	895.166352	0.034862	0.037550
RS	20	0.407732	0.866454	696.982803	0.027144	0.029369
RS	21	0.450701	0.866454	718.051861	0.027964	0.030380
RS	22	0.497307	1.234240	521.541049	0.020311	0.022082
RS	23	0.547858	1.234240	542.182297	0.021115	0.022880
RS	24	0.602686	1.821170	383.567737	0.014938	0.016146
RS	25	0.662155	1.821170	402.230118	0.015665	0.016782
RS	26	0.726656	2.649907	290.791788	0.011325	0.012075
RS	27	0.796616	2.649907	306.949353	0.011954	0.012597
RS	28	0.872497	3.661756	234.936138	0.009150	0.009588
RS	29	0.954800	3.661756	249.021595	0.009698	0.010042
RS	30	1.044068	4.742291	204.024766	0.007946	0.008184
RS	31	1.140891	4.742291	216.737118	0.008441	0.008601
RS	32	1.245907	5.785220	188.809818	0.007353	0.007458
RS	33	1.359812	5.785220	200.743334	0.007818	0.007855
RS	34	1.483356	6.707237	184.072747	0.007169	0.007168
RS	35	1.617356	6.707237	195.667235	0.007620	0.007553
RS	36	1.762696	7.413027	188.078046	0.007325	0.007221
RS	37	1.920337	7.413027	199.680137	0.007776	0.007603
RS	38	2.091319	7.791661	201.453184	0.007846	0.007625
RS	39	2.276771	7.791661	213.345038	0.008309	0.008019
RS	40	2.477917	7.793475	225.430732	0.008779	0.008426
RS	41	2.696087	7.793475	237.735371	0.009259	0.008844
RS	42	2.932721	7.496567	259.853502	0.010120	0.009625
RS	43	3.189381	7.496567	272.311350	0.010605	0.010066
RS	44	3.467762	7.061643	301.688840	0.011749	0.011121
RS	45	3.769703	7.061643	313.427077	0.012206	0.011555
RS	46	4.097197	6.635135	344.738676	0.013426	0.012689
RS	47	4.452407	6.635135	354.244772	0.013796	0.013057
RS	48	4.837678	6.302198	380.866553	0.014833	0.014025
RS	49	5.255555	6.302198	386.313248	0.015045	0.014251
RS	50	5.708797	6.098824	402.096167	0.015660	0.014824
RS	51	6.200398	6.098824	401.959312	0.015654	0.014844
RS	52	6.733602	6.044403	402.480596	0.015675	0.014858
RS	53	7.311932	6.044403	396.239997	0.015431	0.014646
RS	54	7.939205	6.358110	368.824765	0.014364	0.013634
RS	55	8.619566	6.358110	359.020239	0.013982	0.013277
RS	56	9.357505	6.358110	346.289678	0.013486	0.012806
RS	57	10.157896	6.358110	330.708166	0.012879	0.012222
RS	58	11.026025	13.770198	150.026267	0.005843	0.005657
RS	59	11.967624	13.770198	152.211033	0.005928	0.005723
RS	60	12.988910	13.770198	153.554283	0.005980	0.005754
RS	61	14.096628	13.770198	153.958924	0.005996	0.005748
RS	62	15.298093	13.770198	153.337057	0.005972	0.005703
RS	63	16.601237	13.770198	1644.391176	0.064040	0.060574
PA	4+25*2+4+6 0.016252767 0.009614837 16.601237499 142.145969336 2.207734307 1.027790933 0.795382142 0.658588892 0.565678861 0.527944794 0.553988476 0.657021187 0.866453595 1.234240437 1.821169579 2.649907449 3.661755880 4.742290581 5.785219911 6.707237421 7.413026811 7.791660951 7.793474760 7.496566608 7.061643252 6.635134934 6.302198266 6.098823604 6.044403296 6.358109747 13.770198408
//
IT	4967
RD	19
LK	-123501.929876
QD	-164.884116 -> -146.885497
RI	0.0015388342
TR	0.015705	0.009699
MT	16.887151
MM	C_pi: 3.971408, n_recomb: 26717.593103
RS	0	0.000000	185.158310	1.202242	0.000045	0.000002
RS	1	0.008492	185.158310	1.304333	0.000049	0.000011
RS	2	0.017706	185.158310	1.415092	0.000053	0.000026
RS	3	0.027702	185.158310	1.535257	0.000057	0.000042
RS	4	0.038546	2.339951	131.472801	0.004921	0.003808
RS	5	0.050312	2.339951	141.900564	0.005311	0.004776
RS	6	0.063077	1.066208	334.790456	0.012531	0.011942
RS	7	0.076926	1.066208	358.362195	0.013413	0.013194
RS	8	0.091951	0.825799	493.603999	0.018475	0.018286
RS	9	0.108252	0.825799	524.659566	0.019637	0.019368
RS	10	0.125937	0.681830	672.601621	0.025174	0.024706
RS	11	0.145124	0.681830	708.697665	0.026526	0.026112
RS	12	0.165941	0.580913	871.785263	0.032630	0.032139
RS	13	0.188525	0.580913	908.367228	0.033999	0.033941
RS	14	0.213027	0.536690	1019.058086	0.038142	0.038340
RS	15	0.239610	0.536690	1050.120440	0.039304	0.040268
RS	16	0.268451	0.557781	1037.802813	0.038843	0.040183
RS	17	0.299741	0.557781	1062.172766	0.039756	0.041871
RS	18	0.333688	0.656767	923.247462	0.034556	0.036692
RS	19	0.370518	0.656767	944.972777	0.035369	0.038007
RS	20	0.410475	0.862929	738.244918	0.027631	0.029826
RS	21	0.453826	0.862929	760.253064	0.028455	0.030848
RS	22	0.500859	1.229442	551.895352	0.020657	0.022410
RS	23	0.551885	1.229442	573.564751	0.021468	0.023223
RS	24	0.607245	1.820494	404.261613	0.015131	0.016329
RS	25	0.667306	1.820494	423.896315	0.015866	0.016978
RS	26	0.732467	2.663862	304.742355	0.011406	0.012150
RS	27	0.803163	2.663862	321.716542	0.012041	0.012681
RS	28	0.879861	3.704339	244.740029	0.009160	0.009594
RS	29	0.963074	3.704339	259.487915	0.009712	0.010053
RS	30	1.053353	4.826275	211.402180	0.007912	0.008147
RS	31	1.151298	4.826275	224.664977	0.008409	0.008566
RS	32	1.257562	5.918408	194.787137	0.007291	0.007391
RS	33	1.372850	5.918408	207.201330	0.007755	0.007787
RS	34	1.497928	6.891048	189.285452	0.007085	0.007080
RS	35	1.633628	6.891048	201.324834	0.007535	0.007463
RS	36	1.780852	7.640732	193.013558	0.007224	0.007116
RS	37	1.940579	7.640732	205.055295	0.007675	0.007497
RS	38	2.113870	8.046657	206.617850	0.007733	0.007509
RS	39	2.301877	8.046657	218.976941	0.008196	0.007902
RS	40	2.505851	8.052733	231.441801	0.008663	0.008305
RS	41	2.727146	8.052733	244.275969	0.009143	0.008723
RS	42	2.967235	7.739553	267.453541	0.010010	0.009509
RS	43	3.227712	7.739553	280.528204	0.010500	0.009952
RS	44	3.510310	7.277151	311.651933	0.011665	0.011024
RS	45	3.816907	7.277151	324.086060	0.012130	0.011464
RS	46	4.149541	6.821184	357.663566	0.013387	0.012631
RS	47	4.510422	6.821184	367.878769	0.013769	0.013008
RS	48	4.901951	6.462389	396.908153	0.014856	0.014022
RS	49	5.326730	6.462389	402.950921	0.015082	0.014261
RS	50	5.787582	6.239182	420.762005	0.015748	0.014884
RS	51	6.287570	6.239182	420.958264	0.015756	0.014917
RS	52	6.830019	6.172151	422.594232	0.015817	0.014972
RS	53	7.418534	6.172151	416.321249	0.015582	0.014770
RS	54	8.057027	6.486739	388.101619	0.014526	0.013771
RS	55	8.749742	6.486739	377.998467	0.014148	0.013422
RS	56	9.501285	6.486739	364.798719	0.013654	0.012956
RS	57	10.316651	6.486739	348.575439	0.013047	0.012375
RS	58	11.201259	14.343890	155.063327	0.005804	0.005612
RS	59	12.160991	14.343890	157.622400	0.005900	0.005690
RS	60	13.202226	14.343890	159.336487	0.005964	0.005734
RS	61	14.331885	14.343890	160.101246	0.005992	0.005743
RS	62	15.557478	14.343890	159.820444	0.005982	0.005713
RS	63	16.887151	14.343890	1756.495257	0.065743	0.062279
PA	4+25*2+4+6 0.015704882 0.009698687 16.887150726 185.158309719 2.339950848 1.066208022 0.825798658 0.681830339 0.580912781 0.536689867 0.557781318 0.656766794 0.862928951 1.229442139 1.820493963 2.663862364 3.704338822 4.826275277 5.918408255 6.891047821 7.640731985 8.046656806 8.052733017 7.739552865 7.277150869 6.821183668 6.462389316 6.239182349 6.172150874 6.486739203 14.343889646
//
IT	4481
RD	20
LK	-123466.603191
QD	-154.214381 -> -137.684796
RI	0.0014614907
TR	0.015194	0.009776
MT	17.167987
MM	C_pi: 4.094484, n_recomb: 27745.341079
RS	0	0.000000	240.222934	0.964796	0.000035	0.000001
RS	1	0.008520	240.222934	1.047008	0.000038	0.000009
RS	2	0.017767	240.222934	1.136227	0.000041	0.000020
RS	3	0.027801	240.222934	1.233048	0.000044	0.000033
RS	4	0.038691	2.471015	129.779768	0.004678	0.003647
RS	5	0.050508	2.471015	140.145636	0.005051	0.004571
RS	6	0.063332	1.103290	337.630735	0.012169	0.011669
RS	7	0.077248	1.103290	361.637584	0.013034	0.012889
RS	8	0.092351	0.856003	497.629737	0.017936	0.017845
RS	9	0.108740	0.856003	529.402715	0.019081	0.018896
RS	10	0.126526	0.705263	680.789550	0.024537	0.024165
RS	11	0.145827	0.705263	718.088415	0.025881	0.025533
RS	12	0.166773	0.596348	890.986719	0.032113	0.031677
RS	13	0.189503	0.596348	929.349704	0.033496	0.033450
RS	14	0.214170	0.545606	1053.763161	0.037980	0.038167
RS	15	0.240939	0.545606	1086.691553	0.039167	0.040082
RS	16	0.269989	0.561763	1084.593639	0.039091	0.040378
RS	17	0.301513	0.561763	1110.321191	0.040018	0.042066
RS	18	0.335724	0.656734	972.053415	0.035035	0.037122
RS	19	0.372850	0.656734	994.711329	0.035851	0.038442
RS	20	0.413140	0.859591	779.844331	0.028107	0.030273
RS	21	0.456862	0.859591	802.774486	0.028934	0.031304
RS	22	0.504309	1.224576	582.608210	0.020998	0.022737
RS	23	0.555799	1.224576	605.297355	0.021816	0.023562
RS	24	0.611676	1.819102	425.175700	0.015324	0.016513
RS	25	0.672315	1.819102	445.783371	0.016067	0.017175
RS	26	0.738120	2.676022	318.777255	0.011489	0.012227
RS	27	0.809532	2.676022	336.570073	0.012131	0.012768
RS	28	0.887028	3.743969	254.532548	0.009174	0.009604
RS	29	0.971128	3.743969	269.942260	0.009729	0.010068
RS	30	1.062394	4.906555	218.705262	0.007883	0.008114
RS	31	1.161435	4.906555	232.514618	0.008380	0.008534
RS	32	1.268916	6.047864	200.644193	0.007232	0.007328
RS	33	1.385554	6.047864	213.532178	0.007696	0.007724
RS	34	1.512131	7.071720	194.341920	0.007004	0.006995
RS	35	1.649492	7.071720	206.816809	0.007454	0.007378
RS	36	1.798558	7.866256	197.759989	0.007128	0.007016
RS	37	1.960324	7.866256	210.229912	0.007577	0.007396
RS	38	2.135874	8.300486	211.556278	0.007625	0.007398
RS	39	2.326382	8.300486	224.369517	0.008087	0.007790
RS	40	2.533122	8.311550	237.181573	0.008549	0.008188
RS	41	2.757477	8.311550	250.531547	0.009030	0.008606
RS	42	3.000948	7.982401	274.732034	0.009902	0.009396
RS	43	3.265164	7.982401	288.411407	0.010395	0.009840
RS	44	3.551893	7.492451	321.252845	0.011579	0.010929
RS	45	3.863052	7.492451	334.376161	0.012052	0.011373
RS	46	4.200724	7.006754	370.216352	0.013343	0.012571
RS	47	4.567167	7.006754	381.143309	0.013737	0.012957
RS	48	4.964833	6.621722	412.616827	0.014872	0.014014
RS	49	5.396382	6.621722	419.268817	0.015111	0.014266
RS	50	5.864701	6.378249	439.181907	0.015829	0.014937
RS	51	6.372923	6.378249	439.731095	0.015849	0.014984
RS	52	6.924448	6.298107	442.573264	0.015951	0.015079
RS	53	7.522966	6.298107	436.286785	0.015725	0.014887
RS	54	8.172481	6.612561	407.359348	0.014682	0.013903
RS	55	8.877337	6.612561	396.966327	0.014307	0.013560
RS	56	9.642251	6.612561	383.305377	0.013815	0.013099
RS	57	10.472339	6.612561	366.447264	0.013208	0.012521
RS	58	11.373155	14.913131	160.010647	0.005767	0.005569
RS	59	12.350724	14.913131	162.941493	0.005873	0.005658
RS	60	13.411588	14.913131	165.025366	0.005948	0.005715
RS	61	14.562842	14.913131	166.150989	0.005988	0.005737
RS	62	15.812189	14.913131	166.214088	0.005991	0.005722
RS	63	17.167987	14.913131	1869.684064	0.067387	0.063923
PA	4+25*2+4+6 0.015194075 0.009776262 17.167986960 240.222933815 2.471015418 1.103289748 0.856002900 0.705262535 0.596348374 0.545606155 0.561762503 0.656734224 0.859591053 1.224576316 1.819101564 2.676022262 3.743969018 4.906555479 6.047864405 7.071720168 7.866255691 8.300486063 8.311549910 7.982401103 7.492451478 7.006753904 6.621721735 6.378249207 6.298107190 6.612561069 14.913131338
//
IT	4652
RD	21
LK	-123434.153088
QD	-144.438668 -> -129.238197
RI	0.0014005081
TR	0.014717	0.009848
MT	17.443850
MM	C_pi: 4.216333, n_recomb: 28759.926583
RS	0	0.000000	310.358365	0.775993	0.000027	0.000001
RS	1	0.008548	310.358365	0.842336	0.000029	0.000007
RS	2	0.017826	310.358365	0.914352	0.000032	0.000016
RS	3	0.027898	310.358365	0.992527	0.000035	0.000026
RS	4	0.038830	2.600258	128.302875	0.004461	0.003504
RS	5	0.050697	2.600258	138.617231	0.004820	0.004388
RS	6	0.063578	1.138921	340.604451	0.011843	0.011425
RS	7	0.077561	1.138921	365.042437	0.012693	0.012615
RS	8	0.092738	0.885945	501.367790	0.017433	0.017432
RS	9	0.109213	0.885945	533.819024	0.018561	0.018454
RS	10	0.127096	0.728863	688.104930	0.023926	0.023643
RS	11	0.146508	0.728863	726.541380	0.025262	0.024976
RS	12	0.167579	0.611968	908.786824	0.031599	0.031216
RS	13	0.190451	0.611968	948.884017	0.032993	0.032962
RS	14	0.215279	0.554678	1087.003342	0.037796	0.037977
RS	15	0.242228	0.554678	1121.804562	0.039006	0.039880
RS	16	0.271481	0.565912	1130.486055	0.039308	0.040548
RS	17	0.303234	0.565912	1157.596527	0.040250	0.042235
RS	18	0.337702	0.656901	1020.709567	0.035491	0.037532
RS	19	0.375116	0.656901	1044.297966	0.036311	0.038857
RS	20	0.415728	0.856430	821.713979	0.028571	0.030710
RS	21	0.459811	0.856430	845.547924	0.029400	0.031750
RS	22	0.507663	1.219670	613.636895	0.021337	0.023061
RS	23	0.559605	1.219670	637.335509	0.022161	0.023899
RS	24	0.615986	1.817088	446.283731	0.015518	0.016697
RS	25	0.677187	1.817088	467.863458	0.016268	0.017372
RS	26	0.743620	2.686557	332.881176	0.011574	0.012306
RS	27	0.815731	2.686557	351.493585	0.012222	0.012856
RS	28	0.894006	3.780842	264.305986	0.009190	0.009616
RS	29	0.978971	3.780842	280.376281	0.009749	0.010085
RS	30	1.071200	4.983302	225.930761	0.007856	0.008083
RS	31	1.171311	4.983302	240.282402	0.008355	0.008506
RS	32	1.279981	6.173675	206.381648	0.007176	0.007269
RS	33	1.397939	6.173675	219.736350	0.007640	0.007665
RS	34	1.525979	7.249259	199.245498	0.006928	0.006915
RS	35	1.664965	7.249259	212.146430	0.007376	0.007297
RS	36	1.815831	8.089526	202.323047	0.007035	0.006920
RS	37	1.979592	8.089526	215.209678	0.007483	0.007299
RS	38	2.157351	8.552982	216.277082	0.007520	0.007291
RS	39	2.350305	8.552982	229.531354	0.007981	0.007682
RS	40	2.559752	8.569717	242.660295	0.008437	0.008075
RS	41	2.787103	8.569717	256.512117	0.008919	0.008493
RS	42	3.033887	8.224880	281.699699	0.009795	0.009285
RS	43	3.301765	8.224880	295.970990	0.010291	0.009731
RS	44	3.592541	7.707321	330.499766	0.011492	0.010834
RS	45	3.908172	7.707321	344.304190	0.011972	0.011283
RS	46	4.250783	7.191641	382.399306	0.013296	0.012509
RS	47	4.622679	7.191641	394.038583	0.013701	0.012904
RS	48	5.026364	6.780038	427.984914	0.014881	0.014003
RS	49	5.464556	6.780038	435.256900	0.015134	0.014267
RS	50	5.940203	6.515915	457.337903	0.015902	0.014985
RS	51	6.456507	6.515915	458.257796	0.015934	0.015044
RS	52	7.016944	6.422222	462.391259	0.016078	0.015179
RS	53	7.625287	6.422222	456.109004	0.015859	0.014997
RS	54	8.285629	6.735615	426.568743	0.014832	0.014029
RS	55	9.002416	6.735615	415.894290	0.014461	0.013692
RS	56	9.780472	6.735615	401.780082	0.013970	0.013235
RS	57	10.625035	6.735615	384.294333	0.013362	0.012660
RS	58	11.541790	15.477600	164.864256	0.005732	0.005528
RS	59	12.536907	15.477600	168.163939	0.005847	0.005628
RS	60	13.617085	15.477600	170.616030	0.005932	0.005696
RS	61	14.789594	15.477600	172.102607	0.005984	0.005731
RS	62	16.062327	15.477600	172.511646	0.005998	0.005728
RS	63	17.443850	15.477600	1983.710976	0.068975	0.065506
PA	4+25*2+4+6 0.014717185 0.009848108 17.443850047 310.358364536 2.600257714 1.138921267 0.885944911 0.728863072 0.611968327 0.554677598 0.565912333 0.656901449 0.856430430 1.219670191 1.817088293 2.686557140 3.780841852 4.983302296 6.173675091 7.249259072 8.089525632 8.552982440 8.569717386 8.224879889 7.707321341 7.191640953 6.780037932 6.515914513 6.422222263 6.735614528 15.477599914
//
IT	4726
RD	22
LK	-123404.305715
QD	-135.465653 -> -121.470161
RI	0.0013522856
TR	0.014271	0.009915
MT	17.714680
MM	C_pi: 4.336814, n_recomb: 29760.504018
RS	0	0.000000	399.193413	0.625773	0.000021	0.000001
RS	1	0.008574	399.193413	0.679443	0.000023	0.000005
RS	2	0.017884	399.193413	0.737718	0.000025	0.000012
RS	3	0.027991	399.193413	0.800992	0.000027	0.000020
RS	4	0.038965	2.727156	127.027658	0.004268	0.003376
RS	5	0.050881	2.727156	137.300753	0.004614	0.004224
RS	6	0.063817	1.172994	343.727814	0.011550	0.011205
RS	7	0.077863	1.172994	368.595377	0.012385	0.012369
RS	8	0.093114	0.915560	504.861660	0.016964	0.017045
RS	9	0.109672	0.915560	537.955398	0.018076	0.018040
RS	10	0.127649	0.752607	694.610267	0.023340	0.023141
RS	11	0.147168	0.752607	734.120477	0.024668	0.024441
RS	12	0.168361	0.627756	925.240260	0.031090	0.030760
RS	13	0.191371	0.627756	967.021184	0.032493	0.032480
RS	14	0.216354	0.563883	1118.784784	0.037593	0.037772
RS	15	0.243478	0.563883	1155.459475	0.038825	0.039665
RS	16	0.272929	0.570205	1175.424141	0.039496	0.040695
RS	17	0.304905	0.570205	1203.939904	0.040454	0.042382
RS	18	0.339622	0.657245	1069.130527	0.035924	0.037924
RS	19	0.377316	0.657245	1093.646840	0.036748	0.039252
RS	20	0.418242	0.853430	863.785076	0.029025	0.031138
RS	21	0.462677	0.853430	888.503173	0.029855	0.032185
RS	22	0.510922	1.214740	644.934036	0.021671	0.023382
RS	23	0.563304	1.214740	669.629771	0.022501	0.024231
RS	24	0.620177	1.814513	467.559381	0.015711	0.016882
RS	25	0.681926	1.814513	490.108519	0.016468	0.017569
RS	26	0.748970	2.695596	347.036804	0.011661	0.012387
RS	27	0.821763	2.695596	366.468530	0.012314	0.012946
RS	28	0.900797	3.815110	274.050499	0.009209	0.009630
RS	29	0.986607	3.815110	290.779320	0.009771	0.010105
RS	30	1.079775	5.056642	233.073427	0.007832	0.008056
RS	31	1.180931	5.056642	247.962536	0.008332	0.008481
RS	32	1.290760	6.295874	211.998426	0.007123	0.007214
RS	33	1.410007	6.295874	225.812443	0.007588	0.007610
RS	34	1.539478	7.423574	203.998698	0.006855	0.006839
RS	35	1.680050	7.423574	217.316047	0.007302	0.007220
RS	36	1.832675	8.310384	206.706954	0.006946	0.006829
RS	37	1.998387	8.310384	219.998692	0.007392	0.007206
RS	38	2.178306	8.803931	220.786117	0.007419	0.007188
RS	39	2.373653	8.803931	234.468152	0.007879	0.007578
RS	40	2.585749	8.826962	247.885649	0.008329	0.007966
RS	41	2.816030	8.826962	262.225040	0.008811	0.008384
RS	42	3.066057	8.466698	288.364419	0.009690	0.009178
RS	43	3.337521	8.466698	303.214091	0.010188	0.009625
RS	44	3.632261	7.921479	339.398127	0.011404	0.010740
RS	45	3.952272	7.921479	353.874180	0.011891	0.011193
RS	46	4.299722	7.375603	394.211224	0.013246	0.012447
RS	47	4.676963	7.375603	406.561324	0.013661	0.012850
RS	48	5.086549	6.937128	443.002356	0.014886	0.013989
RS	49	5.531254	6.937128	450.902720	0.015151	0.014263
RS	50	6.014089	6.652015	475.209648	0.015968	0.015027
RS	51	6.538323	6.652015	476.515929	0.016012	0.015098
RS	52	7.107506	6.544383	482.019582	0.016197	0.015273
RS	53	7.725492	6.544383	475.758001	0.015986	0.015100
RS	54	8.396466	6.855851	445.698779	0.014976	0.014151
RS	55	9.124970	6.855851	434.750857	0.014608	0.013819
RS	56	9.915937	6.855851	420.191164	0.014119	0.013366
RS	57	10.774723	6.855851	402.085137	0.013511	0.012793
RS	58	11.707144	16.036830	169.618571	0.005699	0.005489
RS	59	12.719512	16.036830	173.283695	0.005823	0.005598
RS	60	13.818682	16.036830	176.101870	0.005917	0.005677
RS	61	15.012098	16.036830	177.948814	0.005979	0.005723
RS	62	16.307839	16.036830	178.705042	0.006005	0.005733
RS	63	17.714680	16.036830	2098.310748	0.070507	0.067030
PA	4+25*2+4+6 0.014271489 0.009914783 17.714680085 399.193413230 2.727155848 1.172993833 0.915559603 0.752606925 0.627756374 0.563883071 0.570205076 0.657244755 0.853430486 1.214739521 1.814513188 2.695596230 3.815110346 5.056642064 6.295873793 7.423574351 8.310384148 8.803931270 8.826961901 8.466698147 7.921478936 7.375602621 6.937128139 6.652014863 6.544382635 6.855851147 16.036829756
//
IT	4081
RD	23
LK	-123376.819103
QD	-127.215539 -> -114.314486
RI	0.0013142757
TR	0.013855	0.009977
MT	17.980389
MM	C_pi: 4.455808, n_recomb: 30746.454670
RS	0	0.000000	511.276210	0.505920	0.000016	0.000001
RS	1	0.008600	511.276210	0.549443	0.000018	0.000004
RS	2	0.017939	511.276210	0.596711	0.000019	0.000010
RS	3	0.028081	511.276210	0.648047	0.000021	0.000016
RS	4	0.039096	2.851093	125.947299	0.004096	0.003261
RS	5	0.051058	2.851093	136.189676	0.004429	0.004078
RS	6	0.064048	1.205401	347.018935	0.011286	0.011009
RS	7	0.078156	1.205401	372.316896	0.012109	0.012148
RS	8	0.093477	0.944801	508.142841	0.016527	0.016681
RS	9	0.110116	0.944801	541.846220	0.017623	0.017653
RS	10	0.128185	0.776468	700.368847	0.022779	0.022657
RS	11	0.147808	0.776468	740.890869	0.024097	0.023926
RS	12	0.169119	0.643696	940.408360	0.030586	0.030308
RS	13	0.192262	0.643696	983.819731	0.031998	0.032003
RS	14	0.217396	0.573205	1149.121003	0.037374	0.037555
RS	15	0.244691	0.573205	1187.664264	0.038628	0.039437
RS	16	0.274334	0.574622	1219.356518	0.039658	0.040821
RS	17	0.306526	0.574622	1249.297365	0.040632	0.042507
RS	18	0.341486	0.657746	1117.237618	0.036337	0.038297
RS	19	0.379452	0.657746	1142.679129	0.037165	0.039629
RS	20	0.420684	0.850582	905.990483	0.029467	0.031556
RS	21	0.465461	0.850582	931.572154	0.030299	0.032610
RS	22	0.514089	1.209800	676.456025	0.022001	0.023700
RS	23	0.566899	1.209800	702.134778	0.022836	0.024559
RS	24	0.624250	1.811445	488.975704	0.015903	0.017068
RS	25	0.686534	1.811445	512.490053	0.016668	0.017765
RS	26	0.754173	2.703260	361.229433	0.011749	0.012469
RS	27	0.827630	2.703260	381.479146	0.012407	0.013037
RS	28	0.907404	3.846932	283.757574	0.009229	0.009647
RS	29	0.994037	3.846932	301.142164	0.009794	0.010126
RS	30	1.088121	5.126704	240.129671	0.007810	0.008032
RS	31	1.190297	5.126704	255.551010	0.008312	0.008458
RS	32	1.301258	6.414517	217.494536	0.007074	0.007161
RS	33	1.421763	6.414517	231.760245	0.007538	0.007557
RS	34	1.552630	7.594648	208.603924	0.006785	0.006767
RS	35	1.694751	7.594648	222.327963	0.007231	0.007147
RS	36	1.849095	8.528697	210.917248	0.006860	0.006741
RS	37	2.016712	8.528697	224.602507	0.007305	0.007117
RS	38	2.198743	9.053127	225.091045	0.007321	0.007090
RS	39	2.396428	9.053127	239.187587	0.007779	0.007479
RS	40	2.611114	9.083039	252.866874	0.008224	0.007861
RS	41	2.844262	9.083039	267.679424	0.008706	0.008278
RS	42	3.097460	8.707592	294.736230	0.009586	0.009073
RS	43	3.372433	8.707592	310.150260	0.010087	0.009521
RS	44	3.671052	8.134682	347.955881	0.011317	0.010648
RS	45	3.995352	8.134682	363.093004	0.011809	0.011105
RS	46	4.347541	7.558402	405.656270	0.013194	0.012384
RS	47	4.730017	7.558402	418.713943	0.013618	0.012794
RS	48	5.145385	7.092795	457.665178	0.014885	0.013972
RS	49	5.596473	7.092795	466.200154	0.015163	0.014257
RS	50	6.086354	6.786398	492.783626	0.016027	0.015065
RS	51	6.618363	6.786398	494.490002	0.016083	0.015147
RS	52	7.196123	6.664474	501.437256	0.016309	0.015361
RS	53	7.823569	6.664474	495.211445	0.016106	0.015197
RS	54	8.504973	6.973218	464.725178	0.015115	0.014267
RS	55	9.244977	6.973218	453.511143	0.014750	0.013940
RS	56	10.048618	6.973218	438.513378	0.014262	0.013491
RS	57	10.921371	6.973218	419.794347	0.013653	0.012920
RS	58	11.869177	16.590340	174.270607	0.005668	0.005452
RS	59	12.898493	16.590340	178.297357	0.005799	0.005570
RS	60	14.016327	16.590340	181.478958	0.005902	0.005659
RS	61	15.230291	16.590340	183.685046	0.005974	0.005715
RS	62	16.548652	16.590340	184.788950	0.006010	0.005736
RS	63	17.980389	16.590340	2213.251217	0.071984	0.068498
PA	4+25*2+4+6 0.013854548 0.009976811 17.980389475 511.276210449 2.851092652 1.205401242 0.944801252 0.776467536 0.643695500 0.573205155 0.574622281 0.657745879 0.850581855 1.209799822 1.811445092 2.703259549 3.846931554 5.126704152 6.414517045 7.594647550 8.528697215 9.053127017 9.083038886 8.707591962 8.134682346 7.558401964 7.092795340 6.786398344 6.664474431 6.973217623 16.590340352
//
IT	5397
RD	24
LK	-123351.477093
QD	-119.618072 -> -107.712747
RI	0.0012841784
TR	0.013464	0.010034
MT	18.241253
MM	C_pi: 4.573245, n_recomb: 31716.998810
RS	0	0.000000	652.740375	0.409671	0.000013	0.000000
RS	1	0.008624	652.740375	0.445017	0.000014	0.000003
RS	2	0.017993	652.740375	0.483413	0.000015	0.000008
RS	3	0.028169	652.740375	0.525124	0.000017	0.000013
RS	4	0.039223	2.971544	125.052476	0.003943	0.003159
RS	5	0.051230	2.971544	135.274690	0.004265	0.003947
RS	6	0.064272	1.236048	350.493844	0.011051	0.010834
RS	7	0.078440	1.236048	376.225240	0.011862	0.011952
RS	8	0.093829	0.973604	511.250431	0.016119	0.016341
RS	9	0.110546	0.973604	545.533886	0.017200	0.017289
RS	10	0.128704	0.800417	705.439912	0.022242	0.022191
RS	11	0.148429	0.800417	746.913938	0.023549	0.023432
RS	12	0.169854	0.659771	954.348546	0.030089	0.029862
RS	13	0.193128	0.659771	999.334836	0.031508	0.031533
RS	14	0.218408	0.582628	1178.028830	0.037142	0.037327
RS	15	0.245869	0.582628	1218.430444	0.038416	0.039199
RS	16	0.275698	0.579148	1262.236375	0.039797	0.040927
RS	17	0.308100	0.579148	1293.619176	0.040786	0.042613
RS	18	0.343296	0.658388	1164.957318	0.036730	0.038654
RS	19	0.381528	0.658388	1191.320727	0.037561	0.039987
RS	20	0.423057	0.847879	948.259701	0.029898	0.031965
RS	21	0.468167	0.847879	974.683382	0.030731	0.033024
RS	22	0.517169	1.204868	708.156557	0.022327	0.024015
RS	23	0.570396	1.204868	734.802420	0.023167	0.024884
RS	24	0.628213	1.807957	510.501561	0.016096	0.017253
RS	25	0.691018	1.807957	534.975286	0.016867	0.017961
RS	26	0.759238	2.709689	375.439470	0.011837	0.012553
RS	27	0.833342	2.709689	396.504643	0.012501	0.013129
RS	28	0.913838	3.876487	293.415938	0.009251	0.009665
RS	29	1.001275	3.876487	311.452750	0.009820	0.010150
RS	30	1.096254	5.193662	247.093529	0.007791	0.008009
RS	31	1.199424	5.193662	263.041356	0.008293	0.008438
RS	32	1.311491	6.529713	222.868241	0.007027	0.007112
RS	33	1.433224	6.529713	237.577740	0.007491	0.007508
RS	34	1.565456	7.762536	213.061614	0.006718	0.006697
RS	35	1.709092	7.762536	227.182452	0.007163	0.007076
RS	36	1.865115	8.744457	214.956521	0.006777	0.006657
RS	37	2.034595	8.744457	229.023637	0.007221	0.007032
RS	38	2.218691	9.300488	229.196732	0.007226	0.006995
RS	39	2.418665	9.300488	243.694478	0.007683	0.007383
RS	40	2.635885	9.337835	257.610057	0.008122	0.007759
RS	41	2.871839	9.337835	272.881182	0.008604	0.008176
RS	42	3.128142	8.947451	300.820953	0.009485	0.008971
RS	43	3.406551	8.947451	316.784805	0.009988	0.009420
RS	44	3.708970	8.346805	356.177826	0.011230	0.010558
RS	45	4.037471	8.346805	371.964405	0.011728	0.011018
RS	46	4.394304	7.739954	416.733202	0.013139	0.012321
RS	47	4.781911	7.739954	430.493537	0.013573	0.012738
RS	48	5.202948	7.246986	471.964077	0.014880	0.013952
RS	49	5.660296	7.246986	481.137887	0.015170	0.014247
RS	50	6.157088	6.919045	510.041421	0.016081	0.015099
RS	51	6.696725	6.919045	512.159747	0.016148	0.015191
RS	52	7.282902	6.782520	520.617889	0.016414	0.015444
RS	53	7.919634	6.782520	514.441782	0.016220	0.015289
RS	54	8.611281	7.087804	483.618226	0.015248	0.014378
RS	55	9.362578	7.087804	472.145073	0.014886	0.014056
RS	56	10.178669	7.087804	456.716550	0.014400	0.013610
RS	57	11.065144	7.087804	437.391984	0.013790	0.013041
RS	58	12.028073	17.138026	178.815034	0.005638	0.005416
RS	59	13.074048	17.138026	183.199174	0.005776	0.005542
RS	60	14.210232	17.138026	186.741037	0.005888	0.005640
RS	61	15.444406	17.138026	189.304442	0.005969	0.005706
RS	62	16.785020	17.138026	190.755805	0.006014	0.005738
RS	63	18.241253	17.138026	2328.270814	0.073408	0.069909
PA	4+25*2+4+6 0.013463913 0.010034498 18.241253413 652.740375032 2.971543605 1.236047943 0.973604338 0.800417436 0.659771068 0.582628325 0.579148234 0.658387582 0.847879009 1.204867520 1.807957212 2.709689154 3.876486761 5.193661830 6.529713054 7.762536125 8.744457208 9.300487834 9.337834960 8.947450671 8.346804900 7.739954451 7.246985661 6.919044694 6.782519554 7.087803525 17.138026151
//
IT	5747
RD	25
LK	-123328.086462
QD	-112.611074 -> -101.613101
RI	0.0012608587
TR	0.013098	0.010088
MT	18.497169
MM	C_pi: 4.689026, n_recomb: 32671.722119
RS	0	0.000000	829.630778	0.332716	0.000010	0.000000
RS	1	0.008648	829.630778	0.361502	0.000011	0.000003
RS	2	0.018045	829.630778	0.392781	0.000012	0.000006
RS	3	0.028253	829.630778	0.426767	0.000013	0.000010
RS	4	0.039345	3.087787	124.344563	0.003806	0.003067
RS	5	0.051396	3.087787	134.557867	0.004118	0.003830
RS	6	0.064489	1.264856	354.166304	0.010840	0.010680
RS	7	0.078715	1.264856	380.336049	0.011641	0.011779
RS	8	0.094171	1.001940	514.203302	0.015738	0.016022
RS	9	0.110963	1.001940	549.039489	0.016805	0.016949
RS	10	0.129208	0.824438	709.873837	0.021727	0.021744
RS	11	0.149031	0.824438	752.242141	0.023024	0.022956
RS	12	0.170567	0.675972	967.116896	0.029601	0.029423
RS	13	0.193967	0.675972	1013.620982	0.031024	0.031071
RS	14	0.219390	0.592146	1205.519725	0.036898	0.037091
RS	15	0.247012	0.592146	1247.765086	0.038191	0.038952
RS	16	0.277023	0.583770	1304.027296	0.039913	0.041014
RS	17	0.309629	0.583770	1336.866527	0.040918	0.042700
RS	18	0.345055	0.659157	1212.223309	0.037103	0.038994
RS	19	0.383544	0.659157	1239.505403	0.037938	0.040329
RS	20	0.425363	0.845314	990.534314	0.030318	0.032365
RS	21	0.470798	0.845314	1017.777960	0.031152	0.033428
RS	22	0.520162	1.199962	739.992135	0.022649	0.024326
RS	23	0.573796	1.199962	767.587905	0.023494	0.025204
RS	24	0.632068	1.804102	532.113977	0.016287	0.017437
RS	25	0.695379	1.804102	557.539970	0.017065	0.018156
RS	26	0.764166	2.714984	389.654742	0.011926	0.012637
RS	27	0.838902	2.714984	411.531978	0.012596	0.013221
RS	28	0.920101	3.903918	303.018751	0.009275	0.009685
RS	29	1.008322	3.903918	321.703672	0.009847	0.010174
RS	30	1.104173	5.257632	253.963232	0.007773	0.007989
RS	31	1.208314	5.257632	270.431521	0.008277	0.008420
RS	32	1.321461	6.641535	228.120493	0.006982	0.007065
RS	33	1.444393	6.641535	243.265763	0.007446	0.007461
RS	34	1.577957	7.927174	217.377021	0.006653	0.006631
RS	35	1.723072	7.927174	231.884868	0.007097	0.007009
RS	36	1.880737	8.957541	218.831480	0.006698	0.006576
RS	37	2.052037	8.957541	233.268943	0.007140	0.006951
RS	38	2.238152	9.545836	233.111610	0.007135	0.006903
RS	39	2.440362	9.545836	247.997426	0.007591	0.007290
RS	40	2.660061	9.591116	262.125923	0.008023	0.007661
RS	41	2.898759	9.591116	277.841136	0.008504	0.008077
RS	42	3.158101	9.186019	306.630836	0.009385	0.008872
RS	43	3.439872	9.186019	323.129798	0.009890	0.009322
RS	44	3.746011	8.557626	364.074810	0.011143	0.010469
RS	45	4.078626	8.557626	380.498536	0.011646	0.010932
RS	46	4.440006	7.920054	427.450103	0.013083	0.012258
RS	47	4.832640	7.920054	441.906864	0.013526	0.012681
RS	48	5.259229	7.399521	485.901179	0.014872	0.013931
RS	49	5.722712	7.399521	495.716239	0.015173	0.014235
RS	50	6.226278	7.049810	526.977289	0.016129	0.015129
RS	51	6.773394	7.049810	529.517573	0.016207	0.015231
RS	52	7.367826	6.898401	539.548990	0.016514	0.015523
RS	53	8.013667	6.898401	533.435034	0.016327	0.015375
RS	54	8.715362	7.199545	502.360857	0.015376	0.014485
RS	55	9.477742	7.199545	490.634770	0.015017	0.014168
RS	56	10.306054	7.199545	474.782185	0.014532	0.013725
RS	57	11.206002	7.199545	454.859152	0.013922	0.013157
RS	58	12.183780	17.679415	183.251027	0.005609	0.005382
RS	59	13.246119	17.679415	187.987954	0.005754	0.005515
RS	60	14.400332	17.679415	191.886445	0.005873	0.005621
RS	61	15.654365	17.679415	194.804760	0.005962	0.005697
RS	62	17.016851	17.679415	196.602670	0.006018	0.005739
RS	63	18.497169	17.679415	2443.167686	0.074779	0.071266
PA	4+25*2+4+6 0.013097625 0.010088287 18.497169130 829.630778150 3.087787435 1.264856028 1.001939649 0.824437760 0.675971882 0.592145565 0.583770452 0.659157372 0.845313927 1.199961933 1.804101680 2.714984100 3.903917803 5.257632481 6.641535237 7.927173616 8.957540995 9.545836389 9.591115950 9.186019263 8.557626049 7.920054050 7.399521147 7.049809945 6.898401029 7.199544517 17.679415117
//
CC
CC	Brief Description of the file format:
CC	  CC  comments
CC	  MM  useful-messages
CC	  RD  round-of-iterations
CC	  LL  \log[P(sequence)]
CC	  QD  Q-before-opt Q-after-opt
CC	  TR  \theta_0 \rho_0
CC	  RS  k t_k \lambda_k \pi_k \sum_{l\not=k}A_{kl} A_{kk}
CC	  DC  begin end best-k t_k+\Delta_k max-prob
CC
MM	Version: 0.6.5-r67
MM	pattern:4+25*2+4+6, n:63, n_free_lambdas:28
MM	n_iterations:25, skip:1, max_t:5, theta/rho:5
MM	is_decoding:0
MM	n_seqs:9, sum_L:695673, sum_n:35068
RD	0
LK	0.000000
QD	0.000000 -> 0.000000
RI	inf
TR	0.051724	0.010345
MT	5.000000
MM	C_pi: 1.000000, n_recomb: 7159.516412
RS	0	0.000000	1.000000	45.722403	0.006386	0.000000
RS	1	0.006440	1.000000	48.346108	0.006753	0.000000
RS	2	0.013294	1.000000	51.098606	0.007137	0.000000
RS	3	0.020590	1.000000	53.983339	0.007540	0.000000
RS	4	0.028356	1.000000	57.003420	0.007962	0.000000
RS	5	0.036622	1.000000	60.161558	0.008403	0.000000
RS	6	0.045421	1.000000	63.459970	0.008864	0.000000
RS	7	0.054785	1.000000	66.900290	0.009344	0.000000
RS	8	0.064753	1.000000	70.483458	0.009845	0.000000
RS	9	0.075363	1.000000	74.209614	0.010365	0.000000
RS	10	0.086656	1.000000	78.077961	0.010905	0.000000
RS	11	0.098677	1.000000	82.086637	0.011465	0.000000
RS	12	0.111471	1.000000	86.232562	0.012044	0.000000
RS	13	0.125090	1.000000	90.511282	0.012642	0.000000
RS	14	0.139585	1.000000	94.916799	0.013257	0.000000
RS	15	0.155014	1.000000	99.441398	0.013889	0.000000
RS	16	0.171437	1.000000	104.075455	0.014537	0.000000
RS	17	0.188917	1.000000	108.807255	0.015198	0.000000
RS	18	0.207523	1.000000	113.622794	0.015870	0.000000
RS	19	0.227327	1.000000	118.505589	0.016552	0.000000
RS	20	0.248406	1.000000	123.436490	0.017241	0.000000
RS	21	0.270843	1.000000	128.393500	0.017933	0.000000
RS	22	0.294725	1.000000	133.351620	0.018626	0.000000
RS	23	0.320144	1.000000	138.282701	0.019315	0.000000
RS	24	0.347201	1.000000	143.155345	0.019995	0.000000
RS	25	0.376000	1.000000	147.934835	0.020663	0.000000
RS	26	0.406654	1.000000	152.583119	0.021312	0.000000
RS	27	0.439282	1.000000	157.058864	0.021937	0.000000
RS	28	0.474011	1.000000	161.317574	0.022532	0.000000
RS	29	0.510976	1.000000	165.311809	0.023090	0.000000
RS	30	0.550322	1.000000	168.991498	0.023604	0.000000
RS	31	0.592202	1.000000	172.304373	0.024066	0.000000
RS	32	0.636779	1.000000	175.196530	0.024470	0.000000
RS	33	0.684227	1.000000	177.613132	0.024808	0.000000
RS	34	0.734730	1.000000	179.499254	0.025071	0.000000
RS	35	0.788485	1.000000	180.800888	0.025253	0.000000
RS	36	0.845702	1.000000	181.466099	0.025346	0.000000
RS	37	0.906604	1.000000	181.446323	0.025343	0.000000
RS	38	0.971428	1.000000	180.697802	0.025239	0.000000
RS	39	1.040426	1.000000	179.183124	0.025027	0.000000
RS	40	1.113868	1.000000	176.872840	0.024705	0.000000
RS	41	1.192040	1.000000	173.747104	0.024268	0.000000
RS	42	1.275245	1.000000	169.797293	0.023716	0.000000
RS	43	1.363809	1.000000	165.027519	0.023050	0.000000
RS	44	1.458076	1.000000	159.455970	0.022272	0.000000
RS	45	1.558414	1.000000	153.115976	0.021386	0.000000
RS	46	1.665214	1.000000	146.056719	0.020400	0.000000
RS	47	1.778891	1.000000	138.343481	0.019323	0.000000
RS	48	1.899889	1.000000	130.057351	0.018166	0.000000
RS	49	2.028679	1.000000	121.294304	0.016942	0.000000
RS	50	2.165763	1.000000	112.163614	0.015666	0.000000
RS	51	2.311675	1.000000	102.785562	0.014356	0.000000
RS	52	2.466983	1.000000	93.288467	0.013030	0.000000
RS	53	2.632293	1.000000	83.805108	0.011705	0.000000
RS	54	2.808249	1.000000	74.468636	0.010401	0.000000
RS	55	2.995536	1.000000	65.408172	0.009136	0.000000
RS	56	3.194884	1.000000	56.744280	0.007926	0.000000
RS	57	3.407070	1.000000	48.584598	0.006786	0.000000
RS	58	3.632920	1.000000	41.019884	0.005729	0.000000
RS	59	3.873315	1.000000	34.120771	0.004766	0.000000
RS	60	4.129191	1.000000	27.935477	0.003902	0.000000
RS	61	4.401545	1.000000	22.488674	0.003141	0.000000
RS	62	4.691438	1.000000	17.781622	0.002484	0.000000
RS	63	5.000000	1.000000	49.481608	0.006911	0.000000
PA	4+25*2+4+6 0.051723641 0.010344728 5.000000000 1.000000000 1.000000000 1.000000000 1.000000000 1.000000000 1.000000000 1.000000000 1.000000000 1.000000000 1.000000000 1.000000000 1.000000000 1.000000000 1.000000000 1.000000000 1.000000000 1.000000000 1.000000000 1.000000000 1.000000000 1.000000000 1.000000000 1.000000000 1.000000000 1.000000000 1.000000000 1.000000000 1.000000000
//
IT	5323
RD	1
LK	-114867.332985
QD	-2524.161114 -> -1057.065263
RI	0.0888777165
TR	0.036221	0.006780
MT	8.859749
MM	C_pi: 1.309870, n_recomb: 6150.552163
RS	0	0.000000	0.383042	117.103557	0.019040	0.000547
RS	1	0.007396	0.383042	123.275084	0.020043	0.004496
RS	2	0.015339	0.383042	129.580112	0.021068	0.010636
RS	3	0.023870	0.383042	135.991493	0.022110	0.018159
RS	4	0.033032	0.323051	168.534672	0.027402	0.025667
RS	5	0.042871	0.323051	175.379593	0.028514	0.029988
RS	6	0.053438	0.356869	165.096251	0.026843	0.030905
RS	7	0.064787	0.356869	171.563423	0.027894	0.030841
RS	8	0.076974	0.406628	156.435212	0.025434	0.030874
RS	9	0.090064	0.406628	162.498468	0.026420	0.030681
RS	10	0.104121	0.468269	146.571995	0.023831	0.030076
RS	11	0.119218	0.468269	152.246078	0.024753	0.029259
RS	12	0.135432	0.542838	136.426043	0.022181	0.028421
RS	13	0.152845	0.542838	141.732412	0.023044	0.027580
RS	14	0.171546	0.632845	126.323494	0.020539	0.026677
RS	15	0.191630	0.632845	131.284624	0.021345	0.025682
RS	16	0.213200	0.740449	116.637969	0.018964	0.024600
RS	17	0.236364	0.740449	121.276748	0.019718	0.023452
RS	18	0.261242	0.865028	107.960096	0.017553	0.022265
RS	19	0.287961	0.865028	112.301444	0.018259	0.021064
RS	20	0.316655	1.004309	100.626375	0.016361	0.019870
RS	21	0.347471	1.004309	104.696315	0.017022	0.018700
RS	22	0.380567	1.154533	94.751907	0.015405	0.017569
RS	23	0.416111	1.154533	98.575479	0.016027	0.016492
RS	24	0.454283	1.309870	90.368375	0.014693	0.015486
RS	25	0.495279	1.309870	93.967017	0.015278	0.014567
RS	26	0.539307	1.463102	87.431242	0.014215	0.013750
RS	27	0.586591	1.463102	90.818828	0.014766	0.013042
RS	28	0.637373	1.607983	85.769475	0.013945	0.012444
RS	29	0.691910	1.607983	88.947400	0.014462	0.011954
RS	30	0.750481	1.740822	85.110245	0.013838	0.011561
RS	31	0.813384	1.740822	88.063678	0.014318	0.011256
RS	32	0.880940	1.860393	85.141874	0.013843	0.011028
RS	33	0.953492	1.860393	87.838224	0.014281	0.010866
RS	34	1.031410	1.966952	85.559818	0.013911	0.010762
RS	35	1.115091	1.966952	87.949061	0.014299	0.010705
RS	36	1.204961	2.061364	86.081310	0.013996	0.010687
RS	37	1.301479	2.061364	88.097554	0.014324	0.010703
RS	38	1.405134	2.144424	86.450052	0.014056	0.010745
RS	39	1.516457	2.144424	88.013942	0.014310	0.010810
RS	40	1.636013	2.216577	86.430910	0.014053	0.010896
RS	41	1.764411	2.216577	87.452943	0.014219	0.010998
RS	42	1.902306	2.278179	85.792443	0.013949	0.011113
RS	43	2.050401	2.278179	86.178389	0.014011	0.011238
RS	44	2.209448	2.329954	84.294342	0.013705	0.011365
RS	45	2.380259	2.329954	83.954640	0.013650	0.011486
RS	46	2.563703	2.373347	81.693499	0.013282	0.011592
RS	47	2.760716	2.373347	80.558061	0.013098	0.011672
RS	48	2.972299	2.410629	77.774546	0.012645	0.011713
RS	49	3.199532	2.410629	75.812708	0.012326	0.011705
RS	50	3.443571	2.444637	72.405923	0.011772	0.011638
RS	51	3.705660	2.444637	69.647737	0.011324	0.011504
RS	52	3.987133	2.478367	65.600831	0.010666	0.011299
RS	53	4.289425	2.478367	62.153112	0.010105	0.011022
RS	54	4.614074	2.535873	57.109434	0.009285	0.010676
RS	55	4.962736	2.535873	53.253931	0.008658	0.010264
RS	56	5.337185	2.535873	49.143003	0.007990	0.009793
RS	57	5.739328	2.535873	44.843873	0.007291	0.009269
RS	58	6.171215	2.836864	36.483715	0.005932	0.008701
RS	59	6.635046	2.836864	33.129863	0.005386	0.008096
RS	60	7.133182	2.836864	29.713603	0.004831	0.007466
RS	61	7.668161	2.836864	26.297139	0.004276	0.006820
RS	62	8.242707	2.836864	22.943112	0.003730	0.006171
RS	63	8.859749	2.836864	95.407471	0.015512	0.028633
PA	4+25*2+4+6 0.036221096 0.006779610 8.859748840 0.383042097 0.323050737 0.356868505 0.406628132 0.468268871 0.542838097 0.632844925 0.740448952 0.865027905 1.004308701 1.154533386 1.309869766 1.463102341 1.607982635 1.740821838 1.860393047 1.966952324 2.061364174 2.144423962 2.216576695 2.278178573 2.329954147 2.373346806 2.410629272 2.444637239 2.478366971 2.535873413 2.836864054
//
IT	4725
RD	2
LK	-112631.747188
QD	-1096.058370 -> -678.899508
RI	0.0753303842
TR	0.030553	0.006138
MT	11.129133
MM	C_pi: 1.673048, n_recomb: 7107.820723
RS	0	0.000000	0.523714	104.298185	0.014674	0.000300
RS	1	0.007782	0.523714	110.695304	0.015574	0.002455
RS	2	0.016169	0.523714	117.344001	0.016509	0.006314
RS	3	0.025209	0.523714	124.231381	0.017478	0.011239
RS	4	0.034952	0.314197	217.469458	0.030596	0.020015
RS	5	0.045454	0.314197	226.402244	0.031853	0.026630
RS	6	0.056773	0.317413	232.731089	0.032743	0.028994
RS	7	0.068973	0.317413	241.034577	0.033911	0.032589
RS	8	0.082122	0.349311	226.593782	0.031880	0.031268
RS	9	0.096294	0.349311	234.159532	0.032944	0.033908
RS	10	0.111569	0.396198	213.233594	0.030000	0.031705
RS	11	0.128033	0.396198	220.130211	0.030970	0.033808
RS	12	0.145778	0.460062	195.698593	0.027533	0.030842
RS	13	0.164903	0.460062	202.026042	0.028423	0.032433
RS	14	0.185517	0.545918	175.831338	0.024738	0.029117
RS	15	0.207736	0.545918	181.682892	0.025561	0.030305
RS	16	0.231683	0.660777	155.220724	0.021838	0.026784
RS	17	0.257493	0.660777	160.661191	0.022603	0.027508
RS	18	0.285313	0.810403	135.726694	0.019095	0.024018
RS	19	0.315297	0.810403	140.786916	0.019807	0.024335
RS	20	0.347614	0.999360	118.548656	0.016679	0.021098
RS	21	0.382446	0.999360	123.244475	0.017339	0.021101
RS	22	0.419989	1.229770	104.220733	0.014663	0.018243
RS	23	0.460453	1.229770	108.570650	0.015275	0.018030
RS	24	0.504066	1.497148	92.972203	0.013080	0.015632
RS	25	0.551073	1.497148	97.006269	0.013648	0.015332
RS	26	0.601737	1.787442	84.812819	0.011932	0.013452
RS	27	0.656345	1.787442	88.572860	0.012461	0.013207
RS	28	0.715202	2.080979	79.454589	0.011178	0.011842
RS	29	0.778638	2.080979	82.985130	0.011675	0.011733
RS	30	0.847012	2.360440	76.383343	0.010746	0.010803
RS	31	0.920706	2.360440	79.719028	0.011216	0.010834
RS	32	1.000134	2.615220	75.038670	0.010557	0.010224
RS	33	1.085744	2.615220	78.195491	0.011001	0.010363
RS	34	1.178015	2.841031	74.924385	0.010541	0.009974
RS	35	1.277467	2.841031	77.895944	0.010959	0.010180
RS	36	1.384658	3.037301	75.638639	0.010642	0.009936
RS	37	1.500190	3.037301	78.395284	0.011029	0.010176
RS	38	1.624713	3.204179	76.874234	0.010815	0.010026
RS	39	1.758925	3.204179	79.362784	0.011166	0.010283
RS	40	1.903582	3.341159	78.387515	0.011028	0.010207
RS	41	2.059496	3.341159	80.530094	0.011330	0.010477
RS	42	2.227542	3.448488	79.924566	0.011245	0.010465
RS	43	2.408665	3.448488	81.617745	0.011483	0.010741
RS	44	2.603883	3.529355	81.151984	0.011417	0.010768
RS	45	2.814292	3.529355	82.270607	0.011575	0.011020
RS	46	3.041074	3.590447	81.643352	0.011486	0.011039
RS	47	3.285504	3.590447	82.053694	0.011544	0.011221
RS	48	3.548955	3.640763	80.928879	0.011386	0.011174
RS	49	3.832908	3.640763	80.512838	0.011327	0.011237
RS	50	4.138956	3.689542	78.595424	0.011058	0.011073
RS	51	4.468821	3.689542	77.281748	0.010873	0.010991
RS	52	4.824354	3.744600	74.395866	0.010467	0.010687
RS	53	5.207554	3.744600	72.189470	0.010156	0.010461
RS	54	5.620574	3.857159	67.565862	0.009506	0.009944
RS	55	6.065734	3.857159	64.690871	0.009101	0.009608
RS	56	6.545536	3.857159	61.370380	0.008634	0.009205
RS	57	7.062674	3.857159	57.645297	0.008110	0.008739
RS	58	7.620054	4.660908	44.917527	0.006319	0.007416
RS	59	8.220809	4.660908	42.429171	0.005969	0.007041
RS	60	8.868312	4.660908	39.669512	0.005581	0.006620
RS	61	9.566202	4.660908	36.681440	0.005161	0.006160
RS	62	10.318401	4.660908	33.516588	0.004715	0.005669
RS	63	11.129133	4.660908	179.076357	0.025194	0.031002
PA	4+25*2+4+6 0.030552860 0.006138288 11.129133436 0.523714477 0.314197293 0.317412634 0.349310906 0.396197981 0.460061675 0.545917587 0.660777370 0.810402897 0.999359594 1.229769705 1.497148204 1.787442410 2.080978962 2.360439768 2.615219650 2.841030907 3.037300711 3.204179348 3.341158925 3.448487615 3.529355271 3.590447093 3.640762855 3.689541760 3.744599570 3.857158756 4.660907971
//
IT	4844
RD	3
LK	-111945.494498
QD	-749.686989 -> -568.415083
RI	0.0502703285
TR	0.027385	0.006122
MT	12.442499
MM	C_pi: 2.031621, n_recomb: 8598.529234
RS	0	0.000000	0.895019	75.769192	0.008812	0.000171
RS	1	0.007971	0.895019	81.056820	0.009427	0.001384
RS	2	0.016578	0.895019	86.649645	0.010077	0.003641
RS	3	0.025870	0.895019	92.554779	0.010764	0.006547
RS	4	0.035904	0.378954	231.386280	0.026910	0.016405
RS	5	0.046737	0.378954	242.522934	0.028205	0.022046
RS	6	0.058433	0.344596	278.419170	0.032380	0.026861
RS	7	0.071062	0.344596	289.386114	0.033655	0.030881
RS	8	0.084698	0.359495	287.698528	0.033459	0.031096
RS	9	0.099420	0.359495	297.698086	0.034622	0.034003
RS	10	0.115316	0.392335	281.864057	0.032780	0.032631
RS	11	0.132479	0.392335	290.817747	0.033822	0.035307
RS	12	0.151011	0.442970	265.563983	0.030885	0.032692
RS	13	0.171019	0.442970	273.597555	0.031819	0.034964
RS	14	0.192622	0.516907	241.555351	0.028093	0.031396
RS	15	0.215948	0.516907	248.876625	0.028944	0.033315
RS	16	0.241132	0.623419	212.764489	0.024744	0.029065
RS	17	0.268325	0.623419	219.559444	0.025535	0.030516
RS	18	0.297684	0.772717	183.026929	0.021286	0.025966
RS	19	0.329384	0.772717	189.384700	0.022025	0.026930
RS	20	0.363611	0.976072	155.377885	0.018070	0.022507
RS	21	0.400566	0.976072	161.307300	0.018760	0.023050
RS	22	0.440467	1.244291	131.574930	0.015302	0.019060
RS	23	0.483548	1.244291	137.059106	0.015940	0.019276
RS	24	0.530064	1.580345	112.570451	0.013092	0.015923
RS	25	0.580287	1.580345	117.612223	0.013678	0.015947
RS	26	0.634513	1.969863	98.682572	0.011477	0.013348
RS	27	0.693063	1.969863	103.325798	0.012017	0.013346
RS	28	0.756279	2.382047	89.514768	0.010410	0.011493
RS	29	0.824534	2.382047	93.833661	0.010913	0.011577
RS	30	0.898230	2.783591	84.175360	0.009790	0.010337
RS	31	0.977800	2.783591	88.246082	0.010263	0.010529
RS	32	1.063713	3.151180	81.687935	0.009500	0.009728
RS	33	1.156474	3.151180	85.566167	0.009951	0.010002
RS	34	1.256629	3.474271	81.226159	0.009447	0.009495
RS	35	1.364768	3.474271	84.937379	0.009878	0.009812
RS	36	1.481527	3.750854	82.168393	0.009556	0.009492
RS	37	1.607593	3.750854	85.705926	0.009968	0.009816
RS	38	1.743707	3.980528	84.100516	0.009781	0.009616
RS	39	1.890672	3.980528	87.425619	0.010168	0.009932
RS	40	2.049351	4.161071	86.757009	0.010090	0.009831
RS	41	2.220679	4.161071	89.796235	0.010443	0.010142
RS	42	2.405663	4.292133	89.866260	0.010451	0.010131
RS	43	2.605393	4.292133	92.505952	0.010758	0.010435
RS	44	2.821044	4.380573	92.996846	0.010815	0.010485
RS	45	3.053884	4.380573	95.082140	0.011058	0.010755
RS	46	3.305285	4.440597	95.523983	0.011109	0.010807
RS	47	3.576725	4.440597	96.871721	0.011266	0.010997
RS	48	3.869802	4.489692	96.717328	0.011248	0.010977
RS	49	4.186240	4.489692	97.146872	0.011298	0.011045
RS	50	4.527902	4.543743	95.910168	0.011154	0.010896
RS	51	4.896799	4.543743	95.286032	0.011082	0.010822
RS	52	5.295101	4.614462	92.665193	0.010777	0.010521
RS	53	5.725152	4.614462	90.938137	0.010576	0.010311
RS	54	6.189483	4.779488	85.666393	0.009963	0.009754
RS	55	6.690826	4.779488	83.072721	0.009661	0.009446
RS	56	7.232132	4.779488	79.870913	0.009289	0.009073
RS	57	7.816587	4.779488	76.086049	0.008849	0.008639
RS	58	8.447629	6.169684	56.472486	0.006568	0.006832
RS	59	9.128972	6.169684	54.478304	0.006336	0.006558
RS	60	9.864626	6.169684	52.084868	0.006057	0.006239
RS	61	10.658921	6.169684	49.316274	0.005735	0.005879
RS	62	11.516529	6.169684	46.208758	0.005374	0.005484
RS	63	12.442499	6.169684	290.957932	0.033838	0.033835
PA	4+25*2+4+6 0.027384682 0.006121651 12.442498884 0.895019358 0.378953501 0.344595838 0.359495321 0.392335283 0.442969769 0.516906656 0.623418585 0.772717450 0.976072439 1.244291312 1.580344918 1.969862533 2.382047108 2.783590808 3.151179858 3.474270711 3.750853884 3.980527665 4.161071198 4.292133411 4.380573388 4.440597178 4.489691800 4.543743358 4.614462176 4.779488101 6.169683937
//
IT	5059
RD	4
LK	-111621.983678
QD	-621.176067 -> -506.596411
RI	0.0320443189
TR	0.025165	0.006293
MT	13.274104
MM	C_pi: 2.322525, n_recomb: 10094.732959
RS	0	0.000000	1.551266	52.071230	0.005158	0.000101
RS	1	0.008081	1.551266	55.976507	0.005545	0.000819
RS	2	0.016815	1.551266	60.148455	0.005958	0.002177
RS	3	0.026256	1.551266	64.600903	0.006399	0.003919
RS	4	0.036459	0.468077	227.949031	0.022581	0.013829
RS	5	0.047486	0.468077	240.414295	0.023816	0.018486
RS	6	0.059405	0.386389	305.674406	0.030281	0.024999
RS	7	0.072287	0.386389	319.129529	0.031613	0.028755
RS	8	0.086210	0.384603	333.759262	0.033063	0.030464
RS	9	0.101258	0.384603	346.362415	0.034311	0.033119
RS	10	0.117522	0.405123	340.507524	0.033731	0.032857
RS	11	0.135100	0.405123	351.805039	0.034850	0.035452
RS	12	0.154099	0.443825	331.300744	0.032819	0.033741
RS	13	0.174633	0.443825	341.273922	0.033807	0.036105
RS	14	0.196827	0.505874	308.244236	0.030535	0.033020
RS	15	0.220814	0.505874	317.147213	0.031417	0.035134
RS	16	0.246740	0.601321	274.617488	0.027204	0.030893
RS	17	0.274761	0.601321	282.793563	0.028014	0.032613
RS	18	0.305046	0.742840	236.025155	0.023381	0.027642
RS	19	0.337779	0.742840	243.697358	0.024141	0.028886
RS	20	0.373156	0.946357	197.863162	0.019601	0.023771
RS	21	0.411393	0.946357	205.077524	0.020315	0.024574
RS	22	0.452720	1.230145	163.850490	0.016231	0.019816
RS	23	0.497386	1.230145	170.552849	0.016895	0.020260
RS	24	0.545663	1.605801	136.256116	0.013498	0.016223
RS	25	0.597840	1.605801	142.397286	0.014106	0.016434
RS	26	0.654234	2.062548	116.029925	0.011494	0.013323
RS	27	0.715185	2.062548	121.634487	0.012049	0.013464
RS	28	0.781062	2.562370	102.727963	0.010176	0.011275
RS	29	0.852263	2.562370	107.891403	0.010688	0.011465
RS	30	0.929217	3.057226	95.001060	0.009411	0.010025
RS	31	1.012390	3.057226	99.840370	0.009890	0.010297
RS	32	1.102285	3.510753	91.351316	0.009049	0.009386
RS	33	1.199444	3.510753	95.962224	0.009506	0.009722
RS	34	1.304455	3.906193	90.539979	0.008969	0.009157
RS	35	1.417952	3.906193	94.978474	0.009409	0.009523
RS	36	1.540622	4.241014	91.669554	0.009081	0.009174
RS	37	1.673204	4.241014	95.948967	0.009505	0.009535
RS	38	1.816500	4.515080	94.191629	0.009331	0.009326
RS	39	1.971377	4.515080	98.284659	0.009736	0.009665
RS	40	2.138769	4.724216	97.823514	0.009691	0.009570
RS	41	2.319689	4.724216	101.659814	0.010071	0.009896
RS	42	2.515229	4.866766	102.293944	0.010133	0.009910
RS	43	2.726572	4.866766	105.750420	0.010476	0.010224
RS	44	2.954993	4.953034	107.081101	0.010608	0.010314
RS	45	3.201874	4.953034	109.975541	0.010894	0.010592
RS	46	3.468706	5.004880	111.351420	0.011031	0.010692
RS	47	3.757101	5.004880	113.455256	0.011239	0.010891
RS	48	4.068801	5.048003	114.098745	0.011303	0.010915
RS	49	4.405691	5.048003	115.175983	0.011410	0.010995
RS	50	4.769806	5.104109	114.400874	0.011333	0.010878
RS	51	5.163346	5.104109	114.264015	0.011319	0.010822
RS	52	5.588688	5.187914	111.650168	0.011060	0.010535
RS	53	6.048404	5.187914	110.213588	0.010918	0.010349
RS	54	6.545270	5.401780	103.934797	0.010296	0.009761
RS	55	7.082288	5.401780	101.476893	0.010052	0.009480
RS	56	7.662705	5.401780	98.266859	0.009734	0.009135
RS	57	8.290026	5.401780	94.317592	0.009343	0.008726
RS	58	8.968042	7.399578	66.641315	0.006602	0.006499
RS	59	9.700851	7.399578	65.130683	0.006452	0.006295
RS	60	10.492879	7.399578	63.138668	0.006255	0.006047
RS	61	11.348913	7.399578	60.671877	0.006010	0.005757
RS	62	12.274124	7.399578	57.750157	0.005721	0.005430
RS	63	13.274104	7.399578	408.662024	0.040483	0.036860
PA	4+25*2+4+6 0.025165499 0.006293492 13.274104249 1.551265755 0.468076652 0.386389227 0.384602629 0.405122672 0.443825439 0.505874075 0.601321232 0.742840102 0.946356748 1.230144680 1.605800606 2.062548086 2.562370168 3.057226357 3.510753081 3.906192979 4.241013997 4.515080238 4.724215591 4.866765849 4.953033876 5.004879521 5.048003491 5.104109130 5.187914419 5.401779866 7.399578432
//
IT	4956
RD	5
LK	-111406.361917
QD	-544.201440 -> -455.098309
RI	0.0208797338
TR	0.023392	0.006522
MT	13.876174
MM	C_pi: 2.558411, n_recomb: 11512.544371
RS	0	0.000000	2.624105	35.434953	0.003078	0.000062
RS	1	0.008157	2.624105	38.202578	0.003318	0.000503
RS	2	0.016979	2.624105	41.175593	0.003577	0.001344
RS	3	0.026521	2.624105	44.367420	0.003854	0.002418
RS	4	0.036841	0.569922	218.373064	0.018968	0.011903
RS	5	0.048002	0.569922	231.429125	0.020102	0.015801
RS	6	0.060075	0.431526	322.208218	0.027988	0.023409
RS	7	0.073132	0.431526	337.703666	0.029334	0.026816
RS	8	0.087254	0.413583	368.072585	0.031971	0.029625
RS	9	0.102528	0.413583	383.107855	0.033277	0.031983
RS	10	0.119047	0.423487	388.410342	0.033738	0.032640
RS	11	0.136914	0.423487	402.073857	0.034925	0.035019
RS	12	0.156239	0.451910	389.246708	0.033811	0.034211
RS	13	0.177140	0.451910	401.245996	0.034853	0.036497
RS	14	0.199746	0.503465	370.825596	0.032211	0.034093
RS	15	0.224195	0.503465	381.343260	0.033124	0.036217
RS	16	0.250639	0.588407	335.531508	0.029145	0.032291
RS	17	0.279240	0.588407	345.036938	0.029971	0.034097
RS	18	0.310174	0.720766	289.962618	0.025187	0.029033
RS	19	0.343631	0.720766	298.861565	0.025960	0.030401
RS	20	0.379817	0.919552	241.901172	0.021012	0.024877
RS	21	0.418955	0.919552	250.332217	0.021744	0.025813
RS	22	0.461285	1.208838	197.518885	0.017157	0.020509
RS	23	0.507068	1.208838	205.406944	0.017842	0.021083
RS	24	0.556585	1.608205	160.928070	0.013978	0.016528
RS	25	0.610141	1.608205	168.157049	0.014606	0.016857
RS	26	0.668066	2.112143	134.030120	0.011642	0.013353
RS	27	0.730715	2.112143	140.586544	0.012212	0.013586
RS	28	0.798475	2.678493	116.417206	0.010112	0.011145
RS	29	0.871762	2.678493	122.409045	0.010633	0.011398
RS	30	0.951026	3.246498	106.241872	0.009228	0.009812
RS	31	1.036756	3.246498	111.825652	0.009713	0.010127
RS	32	1.129479	3.767261	101.423015	0.008810	0.009139
RS	33	1.229765	3.767261	106.735051	0.009271	0.009505
RS	34	1.338231	4.218118	100.261598	0.008709	0.008905
RS	35	1.455544	4.218118	105.388132	0.009154	0.009293
RS	36	1.582427	4.596683	101.552540	0.008821	0.008931
RS	37	1.719659	4.596683	106.525584	0.009253	0.009310
RS	38	1.868085	4.903732	104.597931	0.009086	0.009100
RS	39	2.028617	4.903732	109.400144	0.009503	0.009453
RS	40	2.202244	5.133217	109.101793	0.009477	0.009370
RS	41	2.390033	5.133217	113.665455	0.009873	0.009705
RS	42	2.593140	5.281585	114.811083	0.009973	0.009745
RS	43	2.812813	5.281585	119.004548	0.010337	0.010066
RS	44	3.050405	5.361841	121.127795	0.010521	0.010196
RS	45	3.307377	5.361841	124.743020	0.010835	0.010484
RS	46	3.585310	5.402807	127.010325	0.011032	0.010630
RS	47	3.885913	5.402807	129.774889	0.011272	0.010844
RS	48	4.211035	5.437728	131.165446	0.011393	0.010912
RS	49	4.562677	5.437728	132.790316	0.011534	0.011014
RS	50	4.943002	5.493507	132.405119	0.011501	0.010929
RS	51	5.354349	5.493507	132.655546	0.011523	0.010899
RS	52	5.799249	5.587526	129.951543	0.011288	0.010628
RS	53	6.280438	5.587526	128.714100	0.011180	0.010468
RS	54	6.800877	5.845033	121.265061	0.010533	0.009850
RS	55	7.363767	5.845033	118.877017	0.010326	0.009597
RS	56	7.972570	5.845033	115.605520	0.010042	0.009276
RS	57	8.631033	5.845033	111.453537	0.009681	0.008890
RS	58	9.343205	8.453792	75.083122	0.006522	0.006273
RS	59	10.113467	8.453792	74.051705	0.006432	0.006124
RS	60	10.946558	8.453792	72.486833	0.006296	0.005933
RS	61	11.847602	8.453792	70.379754	0.006113	0.005700
RS	62	12.822143	8.453792	67.734881	0.005884	0.005428
RS	63	13.876174	8.453792	524.433747	0.045553	0.039951
PA	4+25*2+4+6 0.023392078 0.006522352 13.876174484 2.624104639 0.569921588 0.431525503 0.413583280 0.423486516 0.451909799 0.503465498 0.588406808 0.720765500 0.919552019 1.208837795 1.608204921 2.112143018 2.678493206 3.246498249 3.767260545 4.218118159 4.596682788 4.903732221 5.133216956 5.281584635 5.361840935 5.402806620 5.437728294 5.493507150 5.587526496 5.845033068 8.453792418
//
IT	4530
RD	6
LK	-111234.861788
QD	-483.768118 -> -408.545558
RI	0.0141458989
TR	0.021868	0.006759
MT	14.373748
MM	C_pi: 2.762738, n_recomb: 12869.614424
RS	0	0.000000	4.320799	24.225058	0.001882	0.000039
RS	1	0.008217	4.320799	26.164503	0.002033	0.000317
RS	2	0.017109	4.320799	28.254690	0.002195	0.000849
RS	3	0.026732	4.320799	30.506562	0.002370	0.001527
RS	4	0.037145	0.680664	207.597274	0.016131	0.010401
RS	5	0.048414	0.680664	220.825441	0.017159	0.013725
RS	6	0.060609	0.476831	333.456529	0.025910	0.022044
RS	7	0.073806	0.476831	350.625179	0.027244	0.025142
RS	8	0.088087	0.443444	395.019800	0.030694	0.028717
RS	9	0.103542	0.443444	412.271505	0.032034	0.030831
RS	10	0.120267	0.444243	428.242208	0.033275	0.032174
RS	11	0.138366	0.444243	444.218393	0.034517	0.034340
RS	12	0.157952	0.463801	440.266588	0.034210	0.034304
RS	13	0.179148	0.463801	454.346246	0.035304	0.036479
RS	14	0.202085	0.506246	428.845514	0.033322	0.034768
RS	15	0.226907	0.506246	441.034153	0.034269	0.036846
RS	16	0.253768	0.581862	394.433481	0.030648	0.033355
RS	17	0.282837	0.581862	405.259211	0.031490	0.035179
RS	18	0.314294	0.705491	343.696792	0.026706	0.030193
RS	19	0.348336	0.705491	353.763175	0.027488	0.031617
RS	20	0.385175	0.898276	286.520534	0.022263	0.025854
RS	21	0.425042	0.898276	296.108844	0.023008	0.026865
RS	22	0.468183	1.188792	231.817026	0.018013	0.021152
RS	23	0.514870	1.188792	240.857210	0.018715	0.021809
RS	24	0.565393	1.603674	185.984993	0.014451	0.016838
RS	25	0.620068	1.603674	194.287536	0.015097	0.017247
RS	26	0.679235	2.143324	152.177832	0.011825	0.013422
RS	27	0.743263	2.143324	159.676022	0.012407	0.013719
RS	28	0.812553	2.763616	130.116721	0.010110	0.011071
RS	29	0.887537	2.763616	136.923185	0.010639	0.011366
RS	30	0.968681	3.392930	117.435425	0.009125	0.009664
RS	31	1.056493	3.392930	123.745115	0.009615	0.010002
RS	32	1.151521	3.970382	111.429997	0.008658	0.008955
RS	33	1.254356	3.970382	117.420754	0.009124	0.009334
RS	34	1.365642	4.467436	109.911186	0.008540	0.008707
RS	35	1.486072	4.467436	115.700097	0.008990	0.009104
RS	36	1.616397	4.882038	111.346312	0.008652	0.008734
RS	37	1.757431	4.882038	116.983872	0.009090	0.009122
RS	38	1.910053	5.216223	114.877234	0.008926	0.008915
RS	39	2.075217	5.216223	120.355599	0.009352	0.009277
RS	40	2.253951	5.462213	120.196310	0.009340	0.009206
RS	41	2.447372	5.462213	125.450503	0.009748	0.009548
RS	42	2.656686	5.614169	127.083123	0.009875	0.009612
RS	43	2.883199	5.614169	131.973939	0.010255	0.009941
RS	44	3.128325	5.687059	134.879673	0.010480	0.010107
RS	45	3.393592	5.687059	139.174333	0.010814	0.010405
RS	46	3.680655	5.715948	142.341445	0.011060	0.010595
RS	47	3.991307	5.715948	145.723839	0.011323	0.010826
RS	48	4.327484	5.741055	147.879017	0.011491	0.010938
RS	49	4.691284	5.741055	150.006302	0.011656	0.011062
RS	50	5.084977	5.794175	150.020462	0.011657	0.011012
RS	51	5.511020	5.794175	150.610475	0.011703	0.011008
RS	52	5.972069	5.895402	147.800915	0.011484	0.010755
RS	53	6.471003	5.895402	146.715012	0.011400	0.010621
RS	54	7.010933	6.191298	138.017880	0.010724	0.009975
RS	55	7.595229	6.191298	135.661706	0.010541	0.009748
RS	56	8.227535	6.191298	132.296135	0.010280	0.009450
RS	57	8.911797	6.191298	127.915472	0.009939	0.009083
RS	58	9.652284	9.415383	82.353062	0.006399	0.006100
RS	59	10.453616	9.415383	81.789479	0.006355	0.005998
RS	60	11.320792	9.415383	80.658542	0.006267	0.005855
RS	61	12.259222	9.415383	78.938059	0.006134	0.005669
RS	62	13.274763	9.415383	76.618352	0.005953	0.005444
RS	63	14.373748	9.415383	638.782593	0.049635	0.043039
PA	4+25*2+4+6 0.021868329 0.006758595 14.373748489 4.320798792 0.680664246 0.476830545 0.443444313 0.444243423 0.463801255 0.506245520 0.581861573 0.705491328 0.898276259 1.188792256 1.603674360 2.143324329 2.763616371 3.392929941 3.970382367 4.467435727 4.882037850 5.216222531 5.462213467 5.614169390 5.687058911 5.715948319 5.741054790 5.794174972 5.895401669 6.191297609 9.415383431
//
IT	4441
RD	7
LK	-111088.938754
QD	-432.035756 -> -366.652445
RI	0.0100025247
TR	0.020511	0.006982
MT	14.826801
MM	C_pi: 2.951882, n_recomb: 14191.670888
RS	0	0.000000	6.958231	16.685006	0.001176	0.000025
RS	1	0.008270	6.958231	18.043024	0.001271	0.000203
RS	2	0.017224	6.958231	19.509626	0.001375	0.000545
RS	3	0.026918	6.958231	21.093157	0.001486	0.000981
RS	4	0.037414	0.799333	197.253799	0.013899	0.009187
RS	5	0.048777	0.799333	210.436870	0.014828	0.012067
RS	6	0.061081	0.521498	342.170297	0.024111	0.020851
RS	7	0.074402	0.521498	360.761735	0.025421	0.023697
RS	8	0.088825	0.473348	417.503146	0.029419	0.027803
RS	9	0.104440	0.473348	436.792970	0.030778	0.029731
RS	10	0.121347	0.466287	462.446254	0.032586	0.031571
RS	11	0.139652	0.466287	480.671403	0.033870	0.033562
RS	12	0.159471	0.478055	485.947552	0.034242	0.034158
RS	13	0.180929	0.478055	502.154454	0.035384	0.036229
RS	14	0.204161	0.512449	483.056279	0.034038	0.035163
RS	15	0.229315	0.512449	496.996707	0.035020	0.037187
RS	16	0.256548	0.579800	451.532402	0.031817	0.034171
RS	17	0.286034	0.579800	463.715328	0.032675	0.035989
RS	18	0.317959	0.695489	397.227494	0.027990	0.031178
RS	19	0.352523	0.695489	408.444288	0.028781	0.032630
RS	20	0.389946	0.882211	331.699831	0.023373	0.026735
RS	21	0.430464	0.882211	342.414632	0.024128	0.027792
RS	22	0.474332	1.172152	266.750991	0.018796	0.021759
RS	23	0.521828	1.172152	276.928642	0.019513	0.022474
RS	24	0.573252	1.598190	211.449864	0.014900	0.017153
RS	25	0.628929	1.598190	220.826400	0.015560	0.017621
RS	26	0.689210	2.166881	170.493000	0.012014	0.013519
RS	27	0.754476	2.166881	178.936001	0.012609	0.013864
RS	28	0.825140	2.833742	143.827194	0.010135	0.011037
RS	29	0.901647	2.833742	151.447054	0.010672	0.011361
RS	30	0.984482	3.517843	128.556860	0.009059	0.009557
RS	31	1.074166	3.517843	135.586324	0.009554	0.009910
RS	32	1.171268	4.146748	121.323112	0.008549	0.008811
RS	33	1.276399	4.146748	127.983003	0.009018	0.009196
RS	34	1.390225	4.685801	119.423438	0.008415	0.008547
RS	35	1.513464	4.685801	125.863021	0.008869	0.008947
RS	36	1.646895	5.133106	120.982768	0.008525	0.008570
RS	37	1.791360	5.133106	127.271711	0.008968	0.008962
RS	38	1.947772	5.492032	124.973983	0.008806	0.008757
RS	39	2.117119	5.492032	131.114300	0.009239	0.009126
RS	40	2.300470	5.753177	131.077772	0.009236	0.009065
RS	41	2.498985	5.753177	137.007920	0.009654	0.009415
RS	42	2.713916	5.908205	139.116605	0.009803	0.009498
RS	43	2.946622	5.908205	144.691118	0.010195	0.009835
RS	44	3.198572	5.973449	148.388870	0.010456	0.010033
RS	45	3.471358	5.973449	153.351403	0.010806	0.010343
RS	46	3.766703	5.989645	157.455282	0.011095	0.010573
RS	47	4.086472	5.989645	161.445712	0.011376	0.010821
RS	48	4.432686	6.003614	164.422308	0.011586	0.010975
RS	49	4.807531	6.003614	167.041649	0.011770	0.011122
RS	50	5.213374	6.051963	167.511596	0.011804	0.011107
RS	51	5.652781	6.051963	168.427225	0.011868	0.011129
RS	52	6.128525	6.157677	165.544296	0.011665	0.010895
RS	53	6.643613	6.157677	164.591177	0.011598	0.010785
RS	54	7.201298	6.487433	154.613539	0.010895	0.010116
RS	55	7.805102	6.487433	152.270689	0.010730	0.009912
RS	56	8.458839	6.487433	148.793206	0.010485	0.009635
RS	57	9.166640	6.487433	144.167236	0.010159	0.009285
RS	58	9.932974	10.336644	88.924784	0.006266	0.005956
RS	59	10.762683	10.336644	88.819782	0.006259	0.005894
RS	60	11.661007	10.336644	88.124774	0.006210	0.005792
RS	61	12.633621	10.336644	86.805581	0.006117	0.005648
RS	62	13.686668	10.336644	84.839598	0.005978	0.005463
RS	63	14.826801	10.336644	753.944849	0.053126	0.046075
PA	4+25*2+4+6 0.020510809 0.006982033 14.826800604 6.958230691 0.799333367 0.521497939 0.473347675 0.466286638 0.478055144 0.512449415 0.579800303 0.695488678 0.882211257 1.172151504 1.598189992 2.166880791 2.833742172 3.517842840 4.146747714 4.685800705 5.133105862 5.492031760 5.753177017 5.908205259 5.973448825 5.989645266 6.003613728 6.051962534 6.157677429 6.487433189 10.336644137
//
IT	5202
RD	8
LK	-110961.770471
QD	-386.865976 -> -329.405464
RI	0.0073808227
TR	0.019281	0.007185
MT	15.263174
MM	C_pi: 3.135126, n_recomb: 15496.074314
RS	0	0.000000	11.020823	11.563135	0.000746	0.000016
RS	1	0.008319	11.020823	12.515658	0.000808	0.000131
RS	2	0.017331	11.020823	13.545795	0.000874	0.000354
RS	3	0.027092	11.020823	14.659722	0.000946	0.000638
RS	4	0.037665	0.926373	187.666599	0.012111	0.008175
RS	5	0.049118	0.926373	200.687139	0.012951	0.010704
RS	6	0.061524	0.565548	349.543880	0.022557	0.019791
RS	7	0.074961	0.565548	369.388211	0.023838	0.022433
RS	8	0.089517	0.503152	437.114861	0.028208	0.026908
RS	9	0.105284	0.503152	458.305754	0.029576	0.028698
RS	10	0.122362	0.489201	492.633308	0.031791	0.030895
RS	11	0.140861	0.489201	513.048493	0.033108	0.032747
RS	12	0.160899	0.493958	527.548709	0.034044	0.033858
RS	13	0.182604	0.493958	545.924607	0.035230	0.035842
RS	14	0.206115	0.521048	534.247569	0.034476	0.035363
RS	15	0.231582	0.521048	550.031873	0.035495	0.037339
RS	16	0.259167	0.580928	507.254432	0.032734	0.034805
RS	17	0.289048	0.580928	520.860331	0.033612	0.036611
RS	18	0.321414	0.689384	450.806813	0.029092	0.032030
RS	19	0.356473	0.689384	463.187204	0.029891	0.033499
RS	20	0.394448	0.870300	377.638643	0.024370	0.027543
RS	21	0.435583	0.870300	389.471178	0.025134	0.028634
RS	22	0.480140	1.158840	302.497849	0.019521	0.022343
RS	23	0.528404	1.158840	313.813717	0.020251	0.023102
RS	24	0.580683	1.593488	237.470823	0.015325	0.017474
RS	25	0.637312	1.593488	247.934146	0.016000	0.017989
RS	26	0.698651	2.187040	189.089761	0.012202	0.013638
RS	27	0.765094	2.187040	198.491463	0.012809	0.014020
RS	28	0.837064	2.895910	157.629808	0.010172	0.011030
RS	29	0.915022	2.895910	166.071614	0.010717	0.011378
RS	30	0.999465	3.631220	139.657759	0.009012	0.009481
RS	31	1.090933	3.631220	147.409827	0.009513	0.009843
RS	32	1.190011	4.309312	131.130111	0.008462	0.008697
RS	33	1.297332	4.309312	138.458059	0.008935	0.009084
RS	34	1.413581	4.888992	128.809854	0.008312	0.008413
RS	35	1.539501	4.888992	135.896961	0.008770	0.008814
RS	36	1.675897	5.368142	130.465755	0.008419	0.008429
RS	37	1.823640	5.368142	137.402129	0.008867	0.008823
RS	38	1.983674	5.751325	134.894930	0.008705	0.008619
RS	39	2.157022	5.751325	141.693383	0.009144	0.008993
RS	40	2.344792	6.027603	141.764003	0.009148	0.008940
RS	41	2.548183	6.027603	148.367536	0.009575	0.009297
RS	42	2.768494	6.185987	150.946797	0.009741	0.009398
RS	43	3.007134	6.185987	157.205289	0.010145	0.009742
RS	44	3.265628	6.243758	161.712679	0.010436	0.009969
RS	45	3.545626	6.243758	167.347638	0.010799	0.010289
RS	46	3.848918	6.246907	172.437650	0.011128	0.010558
RS	47	4.177443	6.246907	177.044668	0.011425	0.010822
RS	48	4.533298	6.248641	180.918132	0.011675	0.011017
RS	49	4.918758	6.248641	184.039196	0.011877	0.011185
RS	50	5.336287	6.290405	185.045867	0.011941	0.011205
RS	51	5.788550	6.290405	186.293381	0.012022	0.011250
RS	52	6.278439	6.398295	183.396053	0.011835	0.011037
RS	53	6.809084	6.398295	182.575191	0.011782	0.010950
RS	54	7.383875	6.758184	171.311401	0.011055	0.010261
RS	55	8.006485	6.758184	168.976656	0.010904	0.010079
RS	56	8.680892	6.758184	165.380319	0.010672	0.009820
RS	57	9.411405	6.758184	160.500398	0.010357	0.009485
RS	58	10.202692	11.246992	95.083104	0.006136	0.005830
RS	59	11.059809	11.246992	95.431583	0.006158	0.005802
RS	60	11.988233	11.246992	95.174947	0.006142	0.005735
RS	61	12.993895	11.246992	94.268136	0.006083	0.005628
RS	62	14.083222	11.246992	92.676531	0.005981	0.005480
RS	63	15.263174	11.246992	871.715297	0.056254	0.049032
PA	4+25*2+4+6 0.019281155 0.007184981 15.263174143 11.020822894 0.926372804 0.565547769 0.503151746 0.489201064 0.493958158 0.521048204 0.580928302 0.689383943 0.870300376 1.158839578 1.593487981 2.187040002 2.895909894 3.631220048 4.309311874 4.888991523 5.368141992 5.751324862 6.027603491 6.185986639 6.243758414 6.246907161 6.248641177 6.290404696 6.398294651 6.758184237 11.246992132
//
IT	4498
RD	9
LK	-110849.908677
QD	-347.278875 -> -296.525866
RI	0.0056768334
TR	0.018160	0.007365
MT	15.695083
MM	C_pi: 3.317196, n_recomb: 16791.989243
RS	0	0.000000	17.239716	8.049545	0.000479	0.000010
RS	1	0.008367	17.239716	8.718924	0.000519	0.000085
RS	2	0.017434	17.239716	9.443591	0.000562	0.000232
RS	3	0.027260	17.239716	10.228050	0.000609	0.000418
RS	4	0.037908	1.062834	178.765200	0.010646	0.007315
RS	5	0.049447	1.062834	191.552367	0.011407	0.009556
RS	6	0.061951	0.609258	356.034497	0.021203	0.018834
RS	7	0.075501	0.609258	377.007652	0.022452	0.021311
RS	8	0.090185	0.532922	454.670948	0.027077	0.026045
RS	9	0.106098	0.532922	477.653843	0.028445	0.027732
RS	10	0.123343	0.512828	519.753147	0.030952	0.030184
RS	11	0.142030	0.512828	542.303107	0.032295	0.031927
RS	12	0.162281	0.511117	565.889330	0.033700	0.033459
RS	13	0.184226	0.511117	586.467888	0.034925	0.035373
RS	14	0.208007	0.531399	582.974316	0.034717	0.035423
RS	15	0.233778	0.531399	600.694931	0.035773	0.037359
RS	16	0.261705	0.584363	561.922093	0.033464	0.035302
RS	17	0.291969	0.584363	577.030993	0.034363	0.037097
RS	18	0.324765	0.686126	504.645753	0.030053	0.032781
RS	19	0.360306	0.686126	518.220347	0.030861	0.034264
RS	20	0.398820	0.861511	424.517159	0.025281	0.028297
RS	21	0.440556	0.861511	437.471104	0.026052	0.029416
RS	22	0.485784	1.148199	339.218199	0.020201	0.022911
RS	23	0.534797	1.148199	351.681393	0.020943	0.023707
RS	24	0.587911	1.589752	264.180665	0.015733	0.017802
RS	25	0.645469	1.589752	275.750511	0.016422	0.018355
RS	26	0.707842	2.205253	208.066395	0.012391	0.013773
RS	27	0.775435	2.205253	218.446983	0.013009	0.014187
RS	28	0.848682	2.953029	171.592893	0.010219	0.011045
RS	29	0.928059	2.953029	180.870789	0.010771	0.011412
RS	30	1.014077	3.737472	150.783218	0.008979	0.009426
RS	31	1.107292	3.737472	159.265619	0.009485	0.009796
RS	32	1.208307	4.464000	140.878374	0.008390	0.008604
RS	33	1.317773	4.464000	148.877661	0.008866	0.008992
RS	34	1.436399	5.084416	138.084402	0.008223	0.008299
RS	35	1.564949	5.084416	145.819948	0.008684	0.008699
RS	36	1.704256	5.595832	139.801873	0.008326	0.008305
RS	37	1.855219	5.595832	147.385849	0.008777	0.008700
RS	38	2.018813	6.003794	144.644665	0.008614	0.008495
RS	39	2.196094	6.003794	152.101954	0.009058	0.008873
RS	40	2.388209	6.295822	152.263120	0.009068	0.008827
RS	41	2.596399	6.295822	159.542657	0.009501	0.009190
RS	42	2.822007	6.458186	162.588072	0.009682	0.009307
RS	43	3.066492	6.458186	169.536905	0.010096	0.009658
RS	44	3.331434	6.508829	174.873056	0.010414	0.009911
RS	45	3.618543	6.508829	181.192223	0.010790	0.010241
RS	46	3.929674	6.498702	187.320426	0.011155	0.010545
RS	47	4.266839	6.498702	192.561262	0.011467	0.010823
RS	48	4.632213	6.487270	197.413572	0.011756	0.011058
RS	49	5.028159	6.487270	201.056156	0.011973	0.011246
RS	50	5.457234	6.520898	202.691753	0.012071	0.011301
RS	51	5.922209	6.520898	204.288389	0.012166	0.011368
RS	52	6.426089	6.629019	201.449941	0.011997	0.011178
RS	53	6.972129	6.629019	200.771402	0.011956	0.011111
RS	54	7.563856	7.015976	188.233064	0.011210	0.010406
RS	55	8.205093	7.015976	185.909497	0.011071	0.010243
RS	56	8.899983	7.015976	182.194610	0.010850	0.010000
RS	57	9.653014	7.015976	177.058007	0.010544	0.009679
RS	58	10.469052	12.161575	100.978461	0.006013	0.005716
RS	59	11.353368	12.161575	101.778283	0.006061	0.005718
RS	60	12.311675	12.161575	101.963452	0.006072	0.005682
RS	61	13.350163	12.161575	101.478895	0.006043	0.005607
RS	62	14.475543	12.161575	100.278737	0.005972	0.005492
RS	63	15.695083	12.161575	993.101132	0.059141	0.051893
PA	4+25*2+4+6 0.018159573 0.007365449 15.695082659 17.239716264 1.062833927 0.609257640 0.532921919 0.512827739 0.511116602 0.531398845 0.584362927 0.686125632 0.861510854 1.148199141 1.589751876 2.205252542 2.953028509 3.737471854 4.464000231 5.084415785 5.595832497 6.003794386 6.295822465 6.458185720 6.508829472 6.498701529 6.487270124 6.520898174 6.629019288 7.015975616 12.161574602
//
IT	4702
RD	10
LK	-110751.067787
QD	-312.540676 -> -267.578136
RI	0.0045390629
TR	0.017134	0.007524
MT	16.127355
MM	C_pi: 3.500303, n_recomb: 18083.331898
RS	0	0.000000	26.725665	5.618013	0.000311	0.000007
RS	1	0.008413	26.725665	6.088887	0.000337	0.000056
RS	2	0.017535	26.725665	6.599063	0.000365	0.000152
RS	3	0.027424	26.725665	7.151793	0.000395	0.000275
RS	4	0.038144	1.210005	170.406647	0.009423	0.006571
RS	5	0.049767	1.210005	182.912245	0.010115	0.008573
RS	6	0.062368	0.652918	361.807570	0.020008	0.017964
RS	7	0.076029	0.652918	383.810391	0.021225	0.020303
RS	8	0.090839	0.562769	470.584482	0.026023	0.025218
RS	9	0.106895	0.562769	495.266380	0.027388	0.026826
RS	10	0.124302	0.537107	544.352433	0.030102	0.029460
RS	11	0.143174	0.537107	568.981767	0.031464	0.031116
RS	12	0.163633	0.529301	601.463079	0.033261	0.032996
RS	13	0.185814	0.529301	624.267260	0.034522	0.034851
RS	14	0.209860	0.543089	629.566260	0.034815	0.035381
RS	15	0.235931	0.543089	649.309591	0.035907	0.037286
RS	16	0.264194	0.589509	615.710094	0.034048	0.035693
RS	17	0.294835	0.589509	632.407358	0.034972	0.037480
RS	18	0.328055	0.684965	558.853174	0.030904	0.033453
RS	19	0.364069	0.684965	573.661765	0.031723	0.034947
RS	20	0.403113	0.855037	472.440145	0.026126	0.029009
RS	21	0.445443	0.855037	486.525006	0.026905	0.030152
RS	22	0.491334	1.139560	377.017587	0.020849	0.023467
RS	23	0.541085	1.139560	390.640306	0.021602	0.024296
RS	24	0.595023	1.586735	291.667667	0.016129	0.018135
RS	25	0.653499	1.586735	304.366532	0.016831	0.018724
RS	26	0.716894	2.221923	227.488310	0.012580	0.013922
RS	27	0.785623	2.221923	238.870860	0.013209	0.014365
RS	28	0.860135	3.006238	185.760878	0.010272	0.011075
RS	29	0.940916	3.006238	195.891668	0.010833	0.011459
RS	30	1.028493	3.838463	161.961766	0.008956	0.009388
RS	31	1.123439	3.838463	171.184461	0.009466	0.009765
RS	32	1.226373	4.613394	150.584658	0.008327	0.008527
RS	33	1.337967	4.613394	159.260367	0.008807	0.008916
RS	34	1.458950	5.275355	147.254968	0.008143	0.008200
RS	35	1.590112	5.275355	155.641334	0.008607	0.008599
RS	36	1.732309	5.820077	148.993153	0.008239	0.008195
RS	37	1.886470	5.820077	157.226202	0.008695	0.008590
RS	38	2.053601	6.253823	154.222161	0.008528	0.008383
RS	39	2.234794	6.253823	162.340296	0.008977	0.008764
RS	40	2.431232	6.562491	162.574114	0.008990	0.008723
RS	41	2.644196	6.562491	170.533753	0.009430	0.009091
RS	42	2.875079	6.729588	174.039859	0.009624	0.009221
RS	43	3.125387	6.729588	181.687154	0.010047	0.009580
RS	44	3.396754	6.773472	187.869976	0.010389	0.009855
RS	45	3.690953	6.773472	194.887383	0.010777	0.010195
RS	46	4.009904	6.749880	202.104076	0.011176	0.010532
RS	47	4.355690	6.749880	207.999037	0.011502	0.010824
RS	48	4.730569	6.724476	213.911877	0.011829	0.011097
RS	49	5.136988	6.724476	218.099970	0.012061	0.011302
RS	50	5.577601	6.748650	220.459628	0.012191	0.011393
RS	51	6.055285	6.748650	222.427846	0.012300	0.011479
RS	52	6.573159	6.855344	219.728826	0.012151	0.011312
RS	53	7.134604	6.855344	219.208262	0.012122	0.011264
RS	54	7.743286	7.266765	205.419473	0.011360	0.010547
RS	55	8.403180	7.266765	203.114750	0.011232	0.010401
RS	56	9.118593	7.266765	199.285869	0.011020	0.010173
RS	57	9.894198	7.266765	193.893619	0.010722	0.009864
RS	58	10.735058	13.087342	106.686660	0.005900	0.005610
RS	59	11.646664	13.087342	107.937064	0.005969	0.005638
RS	60	12.634967	13.087342	108.567707	0.006004	0.005630
RS	61	13.706422	13.087342	108.514231	0.006001	0.005584
RS	62	14.868023	13.087342	107.720158	0.005957	0.005498
RS	63	16.127355	13.087342	1118.504029	0.061853	0.054647
PA	4+25*2+4+6 0.017133863 0.007524008 16.127354677 26.725664517 1.210005105 0.652917649 0.562769482 0.537107162 0.529300993 0.543089342 0.589508995 0.684964832 0.855036640 1.139559664 1.586734826 2.221922707 3.006238310 3.838462715 4.613393977 5.275354853 5.820076502 6.253823062 6.562491413 6.729588472 6.773472425 6.749880062 6.724476421 6.748649766 6.855344219 7.266765183 13.087342162
//
IT	5017
RD	11
LK	-110663.487206
QD	-282.009828 -> -242.089687
RI	0.0037596886
TR	0.016195	0.007662
MT	16.561447
MM	C_pi: 3.685307, n_recomb: 19370.821667
RS	0	0.000000	41.165181	3.924701	0.000203	0.000004
RS	1	0.008459	41.165181	4.255920	0.000220	0.000037
RS	2	0.017633	41.165181	4.615022	0.000238	0.000100
RS	3	0.027584	41.165181	5.004341	0.000258	0.000182
RS	4	0.038376	1.369275	162.464436	0.008387	0.005923
RS	5	0.050081	1.369275	174.652403	0.009016	0.007721
RS	6	0.062776	0.696762	366.918230	0.018942	0.017166
RS	7	0.076546	0.696762	389.865079	0.020126	0.019388
RS	8	0.091479	0.592782	485.078879	0.025042	0.024431
RS	9	0.107677	0.592782	511.375126	0.026399	0.025976
RS	10	0.125244	0.562004	566.759885	0.029258	0.028737
RS	11	0.144297	0.562004	593.409882	0.030634	0.030322
RS	12	0.164962	0.548359	634.564334	0.032759	0.032491
RS	13	0.187375	0.548359	659.604413	0.034051	0.034297
RS	14	0.211684	0.555842	674.192333	0.034805	0.035263
RS	15	0.238049	0.555842	696.034759	0.035932	0.037142
RS	16	0.266644	0.595959	668.667770	0.034519	0.036000
RS	17	0.297658	0.595959	687.038563	0.035468	0.037782
RS	18	0.331296	0.685378	613.436409	0.031668	0.034060
RS	19	0.367779	0.685378	629.522942	0.032499	0.035566
RS	20	0.407348	0.850287	521.433477	0.026919	0.029688
RS	21	0.450264	0.850287	536.660379	0.027705	0.030853
RS	22	0.496810	1.132383	415.940978	0.021473	0.024016
RS	23	0.547294	1.132383	430.734941	0.022236	0.024873
RS	24	0.602048	1.584128	319.975145	0.016518	0.018475
RS	25	0.661434	1.584128	333.825329	0.017233	0.019094
RS	26	0.725843	2.237116	247.386309	0.012771	0.014082
RS	27	0.795700	2.237116	259.794342	0.013412	0.014550
RS	28	0.871467	3.055975	200.153687	0.010333	0.011118
RS	29	0.953642	3.055975	211.154797	0.010901	0.011518
RS	30	1.042769	3.934932	173.205139	0.008942	0.009363
RS	31	1.139435	3.934932	183.178573	0.009456	0.009747
RS	32	1.244278	4.758513	160.254271	0.008273	0.008462
RS	33	1.357989	4.758513	169.611701	0.008756	0.008853
RS	34	1.481319	5.463111	156.321580	0.008070	0.008112
RS	35	1.615082	5.463111	165.361075	0.008537	0.008511
RS	36	1.760159	6.042451	158.035117	0.008158	0.008095
RS	37	1.917509	6.042451	166.918393	0.008617	0.008491
RS	38	2.088168	6.503171	163.620521	0.008447	0.008280
RS	39	2.273264	6.503171	172.401043	0.008900	0.008664
RS	40	2.474016	6.829497	172.687634	0.008915	0.008626
RS	41	2.691750	6.829497	181.330895	0.009361	0.008999
RS	42	2.927902	7.002068	185.291415	0.009565	0.009140
RS	43	3.184030	7.002068	193.644667	0.009997	0.009505
RS	44	3.461823	7.039553	200.688797	0.010360	0.009802
RS	45	3.763115	7.039553	208.417948	0.010759	0.010151
RS	46	4.089893	7.002321	216.769203	0.011191	0.010518
RS	47	4.444313	7.002321	223.338497	0.011530	0.010822
RS	48	4.828713	6.962231	230.389648	0.011894	0.011132
RS	49	5.245628	6.962231	235.147982	0.012139	0.011353
RS	50	5.697811	6.975802	238.325676	0.012303	0.011479
RS	51	6.188243	6.975802	240.689696	0.012425	0.011583
RS	52	6.720161	7.079642	238.213332	0.012298	0.011441
RS	53	7.297073	7.079642	237.868911	0.012280	0.011409
RS	54	7.922785	7.513244	222.863752	0.011505	0.010683
RS	55	8.601427	7.513244	220.587762	0.011388	0.010552
RS	56	9.337473	7.513244	216.651711	0.011184	0.010338
RS	57	10.135782	7.513244	211.007097	0.010893	0.010040
RS	58	11.001619	14.026808	112.241991	0.005794	0.005512
RS	59	11.940696	14.026808	113.942438	0.005882	0.005562
RS	60	12.959209	14.026808	115.021725	0.005938	0.005578
RS	61	14.063877	14.026808	115.406848	0.005958	0.005557
RS	62	15.261988	14.026808	115.031321	0.005938	0.005499
RS	63	16.561447	14.026808	1247.910502	0.064422	0.057289
PA	4+25*2+4+6 0.016194926 0.007662283 16.561446682 41.165181355 1.369275124 0.696761768 0.592782216 0.562003873 0.548359495 0.555842341 0.595959111 0.685377676 0.850287189 1.132382643 1.584127533 2.237115870 3.055974545 3.934931648 4.758512868 5.463110670 6.042451418 6.503170591 6.829496924 7.002068115 7.039553379 7.002320797 6.962230516 6.975802443 7.079641885 7.513243824 14.026808087
//
IT	5197
RD	12
LK	-110585.718747
QD	-255.120707 -> -219.612647
RI	0.0032138024
TR	0.015335	0.007782
MT	16.997115
MM	C_pi: 3.872336, n_recomb: 20653.468253
RS	0	0.000000	63.079017	2.742723	0.000133	0.000003
RS	1	0.008503	63.079017	2.975631	0.000144	0.000024
RS	2	0.017730	63.079017	3.228288	0.000156	0.000066
RS	3	0.027741	63.079017	3.502364	0.000170	0.000121
RS	4	0.038603	1.541934	154.862668	0.007498	0.005353
RS	5	0.050389	1.541934	166.705600	0.008072	0.006976
RS	6	0.063177	0.740918	371.406043	0.017983	0.016434
RS	7	0.077053	0.740918	395.219792	0.019136	0.018553
RS	8	0.092108	0.623008	498.291597	0.024126	0.023684
RS	9	0.108444	0.623008	526.121581	0.025474	0.025176
RS	10	0.126169	0.587492	587.178967	0.028430	0.028023
RS	11	0.145400	0.587492	615.785739	0.029815	0.029549
RS	12	0.166268	0.568187	665.365836	0.032216	0.031960
RS	13	0.188910	0.568187	692.638459	0.033536	0.033723
RS	14	0.213477	0.569468	716.914775	0.034712	0.035086
RS	15	0.240133	0.569468	740.920444	0.035874	0.036944
RS	16	0.269055	0.603428	720.758324	0.034898	0.036239
RS	17	0.300437	0.603428	740.884255	0.035872	0.038016
RS	18	0.334488	0.686994	668.327523	0.032359	0.034613
RS	19	0.371434	0.686994	685.737154	0.033202	0.036129
RS	20	0.411522	0.846841	571.458196	0.027669	0.030337
RS	21	0.455019	0.846841	587.837574	0.028462	0.031522
RS	22	0.502214	1.126270	455.983424	0.022078	0.024557
RS	23	0.553422	1.126270	471.957756	0.022851	0.025440
RS	24	0.608985	1.581671	349.110770	0.016903	0.018819
RS	25	0.669273	1.581671	364.132500	0.017631	0.019467
RS	26	0.734687	2.250789	267.767436	0.012965	0.014251
RS	27	0.805664	2.250789	281.223384	0.013616	0.014743
RS	28	0.882676	3.102400	214.773415	0.010399	0.011172
RS	29	0.966236	3.102400	226.661618	0.010975	0.011586
RS	30	1.056902	4.027142	184.512574	0.008934	0.009348
RS	31	1.155278	4.027142	195.246612	0.009453	0.009739
RS	32	1.262019	4.899674	169.884018	0.008225	0.008408
RS	33	1.377836	4.899674	179.927768	0.008712	0.008800
RS	34	1.503502	5.648059	165.278575	0.008002	0.008034
RS	35	1.639853	5.648059	174.972601	0.008472	0.008432
RS	36	1.787800	6.263398	166.919626	0.008082	0.008003
RS	37	1.948326	6.263398	176.453144	0.008544	0.008400
RS	38	2.122503	6.752326	172.829355	0.008368	0.008184
RS	39	2.311491	6.752326	182.272448	0.008825	0.008571
RS	40	2.516548	7.097302	182.591816	0.008841	0.008535
RS	41	2.739043	7.097302	191.920651	0.009292	0.008912
RS	42	2.980457	7.276059	196.327473	0.009506	0.009063
RS	43	3.242400	7.276059	205.392380	0.009945	0.009434
RS	44	3.526617	7.307457	213.309256	0.010328	0.009750
RS	45	3.835001	7.307457	221.761709	0.010737	0.010107
RS	46	4.169609	7.256403	231.288465	0.011199	0.010502
RS	47	4.532669	7.256403	238.550504	0.011550	0.010819
RS	48	4.926602	7.200988	246.811868	0.011950	0.011163
RS	49	5.354033	7.200988	252.163984	0.012209	0.011399
RS	50	5.817809	7.202931	256.250595	0.012407	0.011559
RS	51	6.321022	7.202931	259.034342	0.012542	0.011679
RS	52	6.867026	7.302656	256.864124	0.012437	0.011562
RS	53	7.459457	7.302656	256.714578	0.012430	0.011545
RS	54	8.102266	7.756381	240.534916	0.011646	0.010814
RS	55	8.799735	7.756381	238.298236	0.011538	0.010697
RS	56	9.556512	7.756381	234.262756	0.011343	0.010495
RS	57	10.377641	7.756381	228.370200	0.011057	0.010207
RS	58	11.268593	14.979906	117.658127	0.005697	0.005419
RS	59	12.235307	14.979906	119.807576	0.005801	0.005488
RS	60	13.284223	14.979906	121.337651	0.005875	0.005526
RS	61	14.422333	14.979906	122.167297	0.005915	0.005529
RS	62	15.657220	14.979906	122.220576	0.005918	0.005494
RS	63	16.997115	14.979906	1381.058618	0.066868	0.059817
PA	4+25*2+4+6 0.015335233 0.007782334 16.997114621 63.079016787 1.541933622 0.740918045 0.623008279 0.587492399 0.568186863 0.569467841 0.603428379 0.686994422 0.846840876 1.126270272 1.581671067 2.250789476 3.102399551 4.027141598 4.899674121 5.648058861 6.263398371 6.752325993 7.097301592 7.276058847 7.307456609 7.256402811 7.200987504 7.202931180 7.302656384 7.756381033 14.979905595
//
IT	4504
RD	13
LK	-110516.537860
QD	-231.382035 -> -199.747110
RI	0.0028227650
TR	0.014548	0.007886
MT	17.433610
MM	C_pi: 4.061160, n_recomb: 21929.246166
RS	0	0.000000	96.251892	1.916489	0.000087	0.000002
RS	1	0.008547	96.251892	2.080167	0.000095	0.000016
RS	2	0.017824	96.251892	2.257814	0.000103	0.000044
RS	3	0.027894	96.251892	2.450619	0.000112	0.000080
RS	4	0.038825	1.729100	147.566458	0.006729	0.004850
RS	5	0.050690	1.729100	159.044446	0.007253	0.006321
RS	6	0.063569	0.785428	375.313816	0.017115	0.015761
RS	7	0.077549	0.785428	399.923683	0.018237	0.017789
RS	8	0.092724	0.653447	510.331943	0.023272	0.022978
RS	9	0.109196	0.653447	539.617358	0.024607	0.024425
RS	10	0.127075	0.613532	605.762188	0.027623	0.027325
RS	11	0.146483	0.613532	636.256205	0.029014	0.028800
RS	12	0.167549	0.588700	693.977094	0.031646	0.031413
RS	13	0.190416	0.588700	723.465062	0.032991	0.033139
RS	14	0.215238	0.583823	757.741705	0.034554	0.034863
RS	15	0.242180	0.583823	783.961000	0.035750	0.036703
RS	16	0.271426	0.611713	771.887488	0.035199	0.036420
RS	17	0.303171	0.611713	793.844262	0.036200	0.038195
RS	18	0.337629	0.689552	723.401398	0.032988	0.035118
RS	19	0.375032	0.689552	742.178589	0.033844	0.036645
RS	20	0.415632	0.844399	622.422194	0.028383	0.030961
RS	21	0.459702	0.844399	639.962431	0.029183	0.032165
RS	22	0.507539	1.120941	497.098284	0.022668	0.025092
RS	23	0.559464	1.120941	514.258166	0.023451	0.025999
RS	24	0.615827	1.579188	379.050934	0.017285	0.019168
RS	25	0.677007	1.579188	395.261068	0.018024	0.019841
RS	26	0.743417	2.262934	288.614957	0.013161	0.014428
RS	27	0.815502	2.262934	303.139022	0.013824	0.014942
RS	28	0.893748	3.145614	229.606817	0.010470	0.011233
RS	29	0.978681	3.145614	242.397322	0.011054	0.011662
RS	30	1.070874	4.115206	195.872312	0.008932	0.009342
RS	31	1.170946	4.115206	207.375492	0.009457	0.009739
RS	32	1.279571	5.036953	179.462387	0.008184	0.008362
RS	33	1.397481	5.036953	190.195729	0.008673	0.008755
RS	34	1.525467	5.830206	174.114784	0.007940	0.007964
RS	35	1.664392	5.830206	184.463314	0.008412	0.008362
RS	36	1.815191	6.482879	175.634723	0.008009	0.007919
RS	37	1.978879	6.482879	185.816882	0.008473	0.008316
RS	38	2.156556	7.001226	181.835002	0.008292	0.008094
RS	39	2.349420	7.001226	191.939003	0.008753	0.008484
RS	40	2.558767	7.365809	192.270559	0.008768	0.008448
RS	41	2.786006	7.365809	202.284802	0.009224	0.008830
RS	42	3.032667	7.551398	207.128575	0.009445	0.008988
RS	43	3.300410	7.551398	216.908409	0.009891	0.009366
RS	44	3.591036	7.576963	225.706207	0.010292	0.009698
RS	45	3.906501	7.576963	234.890827	0.010711	0.010063
RS	46	4.248928	7.511905	245.628209	0.011201	0.010485
RS	47	4.620622	7.511905	253.598695	0.011564	0.010812
RS	48	5.024084	7.440560	263.136337	0.011999	0.011190
RS	49	5.462029	7.440560	269.103468	0.012271	0.011440
RS	50	5.937404	7.429970	274.184416	0.012503	0.011634
RS	51	6.453409	7.429970	277.410365	0.012650	0.011768
RS	52	7.013515	7.524454	275.628552	0.012569	0.011676
RS	53	7.621493	7.524454	275.692087	0.012572	0.011673
RS	54	8.281433	7.996408	258.386438	0.011783	0.010938
RS	55	8.997777	7.996408	256.199460	0.011683	0.010834
RS	56	9.775345	7.996408	252.072453	0.011495	0.010643
RS	57	10.619371	7.996408	245.936898	0.011215	0.010364
RS	58	11.535534	15.945392	122.936863	0.005606	0.005331
RS	59	12.529999	15.945392	125.533358	0.005724	0.005418
RS	60	13.609459	15.945392	127.515052	0.005815	0.005475
RS	61	14.781178	15.945392	128.793389	0.005873	0.005498
RS	62	16.053042	15.945392	129.283512	0.005895	0.005485
RS	63	17.433610	15.945392	1517.518630	0.069201	0.062230
PA	4+25*2+4+6 0.014547891 0.007886202 17.433609737 96.251892373 1.729099915 0.785427847 0.653447023 0.613531805 0.588699712 0.583822984 0.611712905 0.689552202 0.844399470 1.120940612 1.579188243 2.262934487 3.145614013 4.115206132 5.036953179 5.830205656 6.482879181 7.001226315 7.365808975 7.551397988 7.576962697 7.511905176 7.440560076 7.429970212 7.524453706 7.996408277 15.945392144
//
IT	4840
RD	14
LK	-110454.896736
QD	-210.372360 -> -182.146073
RI	0.0025365238
TR	0.013827	0.007976
MT	17.869934
MM	C_pi: 4.251371, n_recomb: 23195.762188
RS	0	0.000000	146.364651	1.338493	0.000058	0.000001
RS	1	0.008589	146.364651	1.453422	0.000063	0.000011
RS	2	0.017916	146.364651	1.578214	0.000068	0.000029
RS	3	0.028044	146.364651	1.713718	0.000074	0.000054
RS	4	0.039042	1.931843	140.556844	0.006060	0.004405
RS	5	0.050984	1.931843	151.656162	0.006538	0.005742
RS	6	0.063953	0.830258	378.697274	0.016326	0.015142
RS	7	0.078035	0.830258	404.038265	0.017419	0.017089
RS	8	0.093327	0.684068	521.296490	0.022474	0.022312
RS	9	0.109932	0.684068	551.960871	0.023796	0.023720
RS	10	0.127963	0.640082	622.628448	0.026842	0.026646
RS	11	0.147543	0.640082	654.934955	0.028235	0.028076
RS	12	0.168805	0.609829	720.480486	0.031061	0.030858
RS	13	0.191893	0.609829	752.153494	0.032426	0.032549
RS	14	0.216964	0.598804	796.651473	0.034345	0.034605
RS	15	0.244189	0.598804	825.120718	0.035572	0.036429
RS	16	0.273752	0.620663	821.936748	0.035435	0.036552
RS	17	0.305854	0.620663	845.792852	0.036463	0.038325
RS	18	0.340713	0.692861	778.503321	0.033562	0.035580
RS	19	0.378567	0.692861	798.690891	0.034433	0.037117
RS	20	0.419672	0.842749	674.202689	0.029066	0.031561
RS	21	0.464307	0.842749	692.909665	0.029872	0.032782
RS	22	0.512776	1.116207	539.208409	0.023246	0.025620
RS	23	0.565409	1.116207	557.554659	0.024037	0.026550
RS	24	0.622562	1.576570	409.753195	0.017665	0.019519
RS	25	0.684623	1.576570	427.164633	0.018416	0.020217
RS	26	0.752016	2.273563	309.901361	0.013360	0.014610
RS	27	0.825197	2.273563	325.511000	0.014033	0.015145
RS	28	0.904664	3.185705	244.633621	0.010546	0.011301
RS	29	0.990956	3.185705	258.339670	0.011137	0.011743
RS	30	1.084660	4.199184	207.268238	0.008936	0.009341
RS	31	1.186412	4.199184	219.547480	0.009465	0.009745
RS	32	1.296904	5.170273	188.977138	0.008147	0.008322
RS	33	1.416886	5.170273	200.401869	0.008640	0.008717
RS	34	1.547174	6.009364	182.819001	0.007882	0.007901
RS	35	1.688652	6.009364	193.820474	0.008356	0.008298
RS	36	1.842282	6.700621	184.169053	0.007940	0.007841
RS	37	2.009108	6.700621	194.996559	0.008407	0.008239
RS	38	2.190262	7.249543	190.624768	0.008218	0.008010
RS	39	2.386976	7.249543	201.386086	0.008682	0.008402
RS	40	2.600586	7.634615	201.709526	0.008696	0.008365
RS	41	2.832544	7.634615	212.406802	0.009157	0.008751
RS	42	3.084425	7.827611	217.677086	0.009384	0.008916
RS	43	3.357940	7.827611	228.172558	0.009837	0.009299
RS	44	3.654948	7.847550	237.856113	0.010254	0.009647
RS	45	3.977466	7.847550	247.778848	0.010682	0.010019
RS	46	4.327686	7.768291	259.756659	0.011198	0.010466
RS	47	4.707987	7.768291	268.448209	0.011573	0.010803
RS	48	5.120952	7.680468	279.321010	0.012042	0.011213
RS	49	5.569388	7.680468	285.921575	0.012326	0.011475
RS	50	6.056340	7.656518	292.076877	0.012592	0.011702
RS	51	6.585118	7.656518	295.765371	0.012751	0.011850
RS	52	7.159313	7.744739	294.451852	0.012694	0.011784
RS	53	7.782826	7.744739	294.745416	0.012707	0.011794
RS	54	8.459894	8.233145	276.367952	0.011915	0.011057
RS	55	9.195117	8.233145	274.240233	0.011823	0.010964
RS	56	9.993489	8.233145	270.029127	0.011641	0.010784
RS	57	10.860434	8.233145	263.655443	0.011367	0.010513
RS	58	11.801843	16.921350	128.075418	0.005522	0.005248
RS	59	12.824111	16.921350	131.115905	0.005653	0.005350
RS	60	13.934183	16.921350	133.548613	0.005757	0.005424
RS	61	15.139600	16.921350	135.278003	0.005832	0.005466
RS	62	16.448553	16.921350	136.210817	0.005872	0.005473
RS	63	17.869934	16.921350	1656.780071	0.071426	0.064530
PA	4+25*2+4+6 0.013826579 0.007975829 17.869933796 146.364651231 1.931843416 0.830258407 0.684067693 0.640081735 0.609828767 0.598803904 0.620663042 0.692860958 0.842749447 1.116207026 1.576570384 2.273563141 3.185704560 4.199184003 5.170272651 6.009363759 6.700621053 7.249543182 7.634615174 7.827610770 7.847550314 7.768290806 7.680467929 7.656518279 7.744738817 8.233145052 16.921350299
//
IT	4686
RD	15
LK	-110399.891443
QD	-191.731524 -> -166.511454
RI	0.0023229386
TR	0.013165	0.008053
MT	18.305121
MM	C_pi: 4.442487, n_recomb: 24450.447267
RS	0	0.000000	221.915311	0.934179	0.000038	0.000001
RS	1	0.008630	221.915311	1.014798	0.000042	0.000007
RS	2	0.018006	221.915311	1.102374	0.000045	0.000020
RS	3	0.028190	221.915311	1.197507	0.000049	0.000036
RS	4	0.039253	2.150993	133.836507	0.005474	0.004010
RS	5	0.051271	2.150993	144.549568	0.005912	0.005230
RS	6	0.064327	0.875311	381.624693	0.015608	0.014574
RS	7	0.078509	0.875311	407.637718	0.016672	0.016447
RS	8	0.093915	0.714807	531.282660	0.021729	0.021688
RS	9	0.110651	0.714807	563.251697	0.023036	0.023058
RS	10	0.128831	0.667094	637.884075	0.026089	0.025990
RS	11	0.148580	0.667094	671.923932	0.027481	0.027379
RS	12	0.170033	0.631520	744.937613	0.030467	0.030301
RS	13	0.193338	0.631520	778.753226	0.031850	0.031960
RS	14	0.218654	0.614328	833.614858	0.034094	0.034317
RS	15	0.246155	0.614328	864.356244	0.035351	0.036127
RS	16	0.276030	0.630167	870.773738	0.035614	0.036640
RS	17	0.308483	0.630167	896.589485	0.036670	0.038413
RS	18	0.343737	0.696781	833.459225	0.034088	0.036004
RS	19	0.382033	0.696781	855.097616	0.034973	0.037550
RS	20	0.423634	0.841736	726.653732	0.029719	0.032139
RS	21	0.468826	0.841736	746.530606	0.030532	0.033375
RS	22	0.517918	1.111927	582.222495	0.023812	0.026142
RS	23	0.571247	1.111927	601.751203	0.024611	0.027092
RS	24	0.629178	1.573762	441.158283	0.018043	0.019872
RS	25	0.692109	1.573762	459.779543	0.018805	0.020592
RS	26	0.760472	2.282722	331.588577	0.013562	0.014798
RS	27	0.834734	2.282722	348.298082	0.014245	0.015352
RS	28	0.915405	3.222794	259.825508	0.010627	0.011374
RS	29	1.003039	3.222794	274.458006	0.011225	0.011829
RS	30	1.098236	4.279155	218.679275	0.008944	0.009346
RS	31	1.201648	4.279155	231.739615	0.009478	0.009757
RS	32	1.313986	5.299601	198.411419	0.008115	0.008287
RS	33	1.436019	5.299601	210.527633	0.008610	0.008685
RS	34	1.568583	6.185365	191.377066	0.007827	0.007842
RS	35	1.712589	6.185365	203.028242	0.008304	0.008240
RS	36	1.869022	6.916332	192.509738	0.007873	0.007769
RS	37	2.038957	6.916332	203.977528	0.008342	0.008167
RS	38	2.223558	7.496868	199.186196	0.008147	0.007930
RS	39	2.424090	7.496868	210.599303	0.008613	0.008324
RS	40	2.641930	7.903247	210.894416	0.008625	0.008286
RS	41	2.878569	7.903247	222.270138	0.009091	0.008676
RS	42	3.135632	8.104159	227.955492	0.009323	0.008846
RS	43	3.414880	8.104159	239.164735	0.009782	0.009234
RS	44	3.718229	8.118631	249.735986	0.010214	0.009596
RS	45	4.047757	8.118631	260.399818	0.010650	0.009975
RS	46	4.405726	8.024974	273.642151	0.011192	0.010446
RS	47	4.794588	8.024974	283.064194	0.011577	0.010792
RS	48	5.217011	7.920153	295.324608	0.012078	0.011233
RS	49	5.675891	7.920153	302.573975	0.012375	0.011506
RS	50	6.174374	7.882088	309.877686	0.012674	0.011765
RS	51	6.715878	7.882088	314.046602	0.012844	0.011926
RS	52	7.304116	7.963108	313.278377	0.012813	0.011885
RS	53	7.943121	7.963108	313.817270	0.012835	0.011906
RS	54	8.637275	8.466287	294.426622	0.012042	0.011171
RS	55	9.391337	8.466287	292.366577	0.011958	0.011088
RS	56	10.210478	8.466287	288.078040	0.011782	0.010916
RS	57	11.100315	8.466287	281.470769	0.011512	0.010653
RS	58	12.066948	17.905599	133.068859	0.005442	0.005170
RS	59	13.117005	17.905599	136.549127	0.005585	0.005285
RS	60	14.257686	17.905599	139.430787	0.005703	0.005374
RS	61	15.496813	17.905599	141.611809	0.005792	0.005432
RS	62	16.842881	17.905599	142.991033	0.005848	0.005457
RS	63	18.305121	17.905599	1798.284433	0.073548	0.066719
PA	4+25*2+4+6 0.013165411 0.008052956 18.305120783 221.915310840 2.150992726 0.875310814 0.714807082 0.667093851 0.631519592 0.614327705 0.630167347 0.696780608 0.841735971 1.111927145 1.573761781 2.282721782 3.222793985 4.279154940 5.299601456 6.185364894 6.916332184 7.496867949 7.903247143 8.104158840 8.118630877 8.024974018 7.920152941 7.882088077 7.963108373 8.466287228 17.905599027
//
IT	4724
RD	16
LK	-110350.738829
QD	-175.152589 -> -152.588687
RI	0.0021607951
TR	0.012559	0.008119
MT	18.738023
MM	C_pi: 4.633954, n_recomb: 25690.810829
RS	0	0.000000	335.486036	0.651712	0.000025	0.000001
RS	1	0.008671	335.486036	0.708225	0.000028	0.000005
RS	2	0.018093	335.486036	0.769640	0.000030	0.000013
RS	3	0.028332	335.486036	0.836381	0.000033	0.000024
RS	4	0.039459	2.387373	127.404285	0.004959	0.003659
RS	5	0.051551	2.387373	137.728244	0.005361	0.004775
RS	6	0.064691	0.920441	384.169696	0.014954	0.014053
RS	7	0.078971	0.920441	410.801638	0.015990	0.015859
RS	8	0.094488	0.745588	540.382414	0.021034	0.021102
RS	9	0.111351	0.745588	573.584227	0.022326	0.022439
RS	10	0.129677	0.694510	651.633889	0.025364	0.025358
RS	11	0.149591	0.694510	687.324722	0.026754	0.026709
RS	12	0.171231	0.653714	767.417425	0.029871	0.029745
RS	13	0.194749	0.653714	803.322373	0.031269	0.031374
RS	14	0.220305	0.630325	868.605279	0.033810	0.034007
RS	15	0.248077	0.630325	901.627203	0.035095	0.035803
RS	16	0.278257	0.640138	918.267765	0.035743	0.036691
RS	17	0.311054	0.640138	946.094634	0.036826	0.038463
RS	18	0.346694	0.701202	888.089742	0.034568	0.036393
RS	19	0.385425	0.701202	911.216498	0.035469	0.037947
RS	20	0.427513	0.841243	779.615404	0.030346	0.032695
RS	21	0.473251	0.841243	800.662694	0.031165	0.033946
RS	22	0.522955	1.108007	626.031324	0.024368	0.026656
RS	23	0.576968	1.108007	646.733977	0.025174	0.027626
RS	24	0.635665	1.570724	473.200478	0.018419	0.020226
RS	25	0.699451	1.570724	493.035563	0.019191	0.020967
RS	26	0.768767	2.290476	353.631971	0.013765	0.014988
RS	27	0.844094	2.290476	371.452262	0.014459	0.015561
RS	28	0.925951	3.256984	275.152930	0.010710	0.011451
RS	29	1.014907	3.256984	290.720342	0.011316	0.011919
RS	30	1.111575	4.355166	230.084238	0.008956	0.009356
RS	31	1.216624	4.355166	243.928782	0.009495	0.009773
RS	32	1.330782	5.424842	207.749816	0.008087	0.008257
RS	33	1.454838	5.424842	220.555940	0.008585	0.008658
RS	34	1.589650	6.357953	199.776865	0.007776	0.007788
RS	35	1.736151	6.357953	212.072905	0.008255	0.008187
RS	36	1.895355	7.129618	200.646274	0.007810	0.007700
RS	37	2.068362	7.129618	212.747624	0.008281	0.008099
RS	38	2.256370	7.742713	207.508576	0.008077	0.007854
RS	39	2.460679	7.742713	219.566107	0.008546	0.008250
RS	40	2.682703	8.171132	219.813389	0.008556	0.008210
RS	41	2.923977	8.171132	231.860868	0.009025	0.008603
RS	42	3.186171	8.380399	237.949194	0.009262	0.008778
RS	43	3.471099	8.380399	249.867885	0.009726	0.009171
RS	44	3.780731	8.389527	261.325812	0.010172	0.009546
RS	45	4.117210	8.389527	272.730857	0.010616	0.009932
RS	46	4.482863	8.281257	287.257238	0.011181	0.010424
RS	47	4.880220	8.281257	297.416033	0.011577	0.010779
RS	48	5.312031	8.158949	311.110031	0.012110	0.011249
RS	49	5.781281	8.158949	319.020439	0.012418	0.011533
RS	50	6.291217	8.106069	327.540718	0.012749	0.011824
RS	51	6.845368	8.106069	332.205269	0.012931	0.011996
RS	52	7.447566	8.179023	332.055833	0.012925	0.011980
RS	53	8.101978	8.179023	332.853438	0.012956	0.012012
RS	54	8.813131	8.695355	312.512233	0.012164	0.011279
RS	55	9.585944	8.695355	310.526840	0.012087	0.011205
RS	56	10.425764	8.695355	306.166470	0.011917	0.011042
RS	57	11.338400	8.695355	299.329507	0.011651	0.010785
RS	58	12.330167	18.895577	137.912512	0.005368	0.005095
RS	59	13.407925	18.895577	141.827197	0.005521	0.005222
RS	60	14.579129	18.895577	145.154322	0.005650	0.005324
RS	61	15.851883	18.895577	147.785833	0.005752	0.005398
RS	62	17.234992	18.895577	149.613155	0.005824	0.005439
RS	63	18.738023	18.895577	1941.465691	0.075570	0.068798
PA	4+25*2+4+6 0.012559104 0.008119234 18.738022533 335.486035997 2.387373487 0.920440939 0.745588255 0.694509835 0.653714225 0.630325432 0.640137513 0.701202203 0.841243087 1.108006786 1.570724048 2.290476160 3.256983553 4.355166159 5.424841900 6.357952676 7.129618123 7.742713077 8.171131598 8.380399041 8.389526507 8.281257116 8.158948828 8.106068607 8.179023209 8.695355458 18.895576894
//
IT	4670
RD	17
LK	-110306.757758
QD	-160.373349 -> -140.160093
RI	0.0020358634
TR	0.012003	0.008176
MT	19.167831
MM	C_pi: 4.825240, n_recomb: 26914.317522
RS	0	0.000000	505.629417	0.454633	0.000017	0.000000
RS	1	0.008709	505.629417	0.494238	0.000018	0.000003
RS	2	0.018177	505.629417	0.537295	0.000020	0.000009
RS	3	0.028470	505.629417	0.584104	0.000022	0.000016
RS	4	0.039659	2.641428	121.273798	0.004506	0.003347
RS	5	0.051822	2.641428	131.210865	0.004875	0.004370
RS	6	0.065045	0.965463	386.409568	0.014357	0.013576
RS	7	0.079420	0.965463	413.613540	0.015368	0.015321
RS	8	0.095046	0.776306	548.695223	0.020387	0.020556
RS	9	0.112034	0.776306	583.061232	0.021664	0.021861
RS	10	0.130501	0.722264	663.980074	0.024670	0.024750
RS	11	0.150576	0.722264	701.237443	0.026054	0.026067
RS	12	0.172399	0.676360	787.986229	0.029278	0.029194
RS	13	0.196124	0.676360	825.917752	0.030687	0.030795
RS	14	0.221915	0.646739	901.601875	0.033499	0.033678
RS	15	0.249951	0.646739	936.899427	0.034810	0.035461
RS	16	0.280430	0.650501	964.295547	0.035828	0.036709
RS	17	0.313563	0.650501	994.175502	0.036939	0.038481
RS	18	0.349582	0.706042	942.210463	0.035008	0.036748
RS	19	0.388739	0.706042	966.859661	0.035924	0.038310
RS	20	0.431305	0.841181	832.918832	0.030947	0.033231
RS	21	0.477578	0.841181	855.134266	0.031772	0.034494
RS	22	0.527882	1.104380	670.512902	0.024913	0.027163
RS	23	0.582567	1.104380	692.376370	0.025725	0.028150
RS	24	0.642015	1.567454	505.801199	0.018793	0.020579
RS	25	0.706640	1.567454	526.849418	0.019575	0.021341
RS	26	0.776894	2.296905	375.981294	0.013970	0.015182
RS	27	0.853266	2.296905	394.919718	0.014673	0.015772
RS	28	0.936290	3.288417	290.580504	0.010797	0.011531
RS	29	1.026545	3.288417	307.088635	0.011410	0.012011
RS	30	1.124660	4.427336	241.457355	0.008971	0.009369
RS	31	1.231321	4.427336	256.087094	0.009515	0.009793
RS	32	1.347271	5.545991	216.973406	0.008062	0.008231
RS	33	1.473320	5.545991	230.466066	0.008563	0.008634
RS	34	1.610348	6.526964	208.003988	0.007728	0.007738
RS	35	1.759309	6.526964	220.938391	0.008209	0.008138
RS	36	1.921244	7.340180	208.566500	0.007749	0.007636
RS	37	2.097283	7.340180	221.293006	0.008222	0.008035
RS	38	2.288653	7.986681	215.580135	0.008010	0.007782
RS	39	2.496691	7.986681	228.272909	0.008481	0.008179
RS	40	2.722848	8.437790	228.453775	0.008488	0.008137
RS	41	2.968702	8.437790	241.164274	0.008960	0.008533
RS	42	3.235968	8.655809	247.642400	0.009201	0.008712
RS	43	3.526512	8.655809	260.263818	0.009670	0.009110
RS	44	3.842360	8.659668	272.605129	0.010129	0.009496
RS	45	4.185717	8.659668	284.748701	0.010580	0.009888
RS	46	4.558978	8.536571	300.573652	0.011168	0.010401
RS	47	4.964748	8.536571	311.472336	0.011573	0.010764
RS	48	5.405858	8.396315	326.639491	0.012136	0.011262
RS	49	5.885387	8.396315	335.220043	0.012455	0.011556
RS	50	6.406679	8.327974	345.018839	0.012819	0.011877
RS	51	6.973373	8.327974	350.191514	0.013011	0.012060
RS	52	7.589423	8.392060	350.730613	0.013031	0.012069
RS	53	8.259128	8.392060	351.798313	0.013071	0.012112
RS	54	8.987159	8.919992	330.572375	0.012282	0.011382
RS	55	9.778598	8.919992	328.667146	0.012212	0.011317
RS	56	10.638967	8.919992	324.239451	0.012047	0.011161
RS	57	11.574269	8.919992	317.176039	0.011785	0.010910
RS	58	12.591031	19.888961	142.600191	0.005298	0.005024
RS	59	13.696346	19.888961	146.942815	0.005460	0.005161
RS	60	14.897928	19.888961	150.710558	0.005600	0.005276
RS	61	16.204161	19.888961	153.789792	0.005714	0.005363
RS	62	17.624159	19.888961	156.064988	0.005799	0.005419
RS	63	19.167831	19.888961	2085.730812	0.077495	0.070771
PA	4+25*2+4+6 0.012002649 0.008176033 19.167831071 505.629416980 2.641427624 0.965463347 0.776306256 0.722264371 0.676360025 0.646738554 0.650501067 0.706042388 0.841181312 1.104380268 1.567454003 2.296904756 3.288417301 4.427335813 5.545990508 6.526964338 7.340179889 7.986681316 8.437790417 8.655809265 8.659668083 8.536571447 8.396315402 8.327974028 8.392060206 8.919991997 19.888961020
//
IT	5318
RD	18
LK	-110267.353408
QD	-147.169352 -> -129.039345
RI	0.0019382290
TR	0.011491	0.008225
MT	19.593825
MM	C_pi: 5.015856, n_recomb: 28118.760138
RS	0	0.000000	759.833360	0.317164	0.000011	0.000000
RS	1	0.008747	759.833360	0.344915	0.000012	0.000002
RS	2	0.018259	759.833360	0.375096	0.000013	0.000006
RS	3	0.028604	759.833360	0.407919	0.000015	0.000011
RS	4	0.039853	2.913707	115.443736	0.004106	0.003068
RS	5	0.052086	2.913707	124.999431	0.004445	0.004009
RS	6	0.065389	1.010186	388.416272	0.013813	0.013139
RS	7	0.079856	1.010186	416.151469	0.014800	0.014830
RS	8	0.095589	0.806859	556.313849	0.019784	0.020047
RS	9	0.112697	0.806859	591.779250	0.021046	0.021322
RS	10	0.131302	0.750296	675.022267	0.024006	0.024169
RS	11	0.151534	0.750296	713.760991	0.025384	0.025453
RS	12	0.173536	0.699413	806.714704	0.028690	0.028651
RS	13	0.197463	0.699413	846.602355	0.030108	0.030224
RS	14	0.223483	0.663522	932.596955	0.033166	0.033335
RS	15	0.251778	0.663522	970.153192	0.034502	0.035106
RS	16	0.282549	0.661202	1008.751307	0.035875	0.036696
RS	17	0.316011	0.661202	1040.717096	0.037011	0.038468
RS	18	0.352400	0.711234	995.655479	0.035409	0.037072
RS	19	0.391972	0.711234	1021.857651	0.036341	0.038642
RS	20	0.435006	0.841486	886.398135	0.031523	0.033746
RS	21	0.481804	0.841486	909.777238	0.032355	0.035020
RS	22	0.532695	1.101004	715.545627	0.025447	0.027662
RS	23	0.588038	1.101004	738.552749	0.026265	0.028664
RS	24	0.648222	1.563965	538.882435	0.019165	0.020932
RS	25	0.713670	1.563965	561.138759	0.019956	0.021712
RS	26	0.784843	2.302107	398.586331	0.014175	0.015377
RS	27	0.862242	2.302107	418.646859	0.014889	0.015984
RS	28	0.946411	3.317257	306.074608	0.010885	0.011614
RS	29	1.037942	3.317257	323.526775	0.011506	0.012106
RS	30	1.137480	4.495774	252.777108	0.008990	0.009384
RS	31	1.245724	4.495774	268.191167	0.009538	0.009815
RS	32	1.363437	5.663059	226.066844	0.008040	0.008207
RS	33	1.491446	5.663059	240.241110	0.008544	0.008614
RS	34	1.630653	6.692252	216.048022	0.007683	0.007692
RS	35	1.782036	6.692252	229.612898	0.008166	0.008093
RS	36	1.946660	7.547762	216.261786	0.007691	0.007575
RS	37	2.125685	7.547762	229.603639	0.008165	0.007975
RS	38	2.320369	8.228420	223.393061	0.007945	0.007713
RS	39	2.532083	8.228420	236.710383	0.008418	0.008112
RS	40	2.762316	8.702791	236.807376	0.008422	0.008067
RS	41	3.012687	8.702791	250.170435	0.008897	0.008466
RS	42	3.284959	8.929886	257.025253	0.009141	0.008648
RS	43	3.581047	8.929886	270.340633	0.009614	0.009049
RS	44	3.903034	8.928540	283.559229	0.010084	0.009446
RS	45	4.253186	8.928540	296.436183	0.010542	0.009844
RS	46	4.633966	8.790395	313.570046	0.011152	0.010376
RS	47	5.048054	8.790395	325.208944	0.011566	0.010747
RS	48	5.498362	8.631764	341.882648	0.012159	0.011272
RS	49	5.988060	8.631764	351.139541	0.012488	0.011576
RS	50	6.520593	8.547353	362.273236	0.012884	0.011926
RS	51	7.099707	8.547353	367.963894	0.013086	0.012120
RS	52	7.729477	8.601822	369.257319	0.013132	0.012154
RS	53	8.414334	8.601822	370.604450	0.013180	0.012205
RS	54	9.159097	9.139859	348.561739	0.012396	0.011480
RS	55	9.969005	9.139859	346.740634	0.012331	0.011423
RS	56	10.849758	9.139859	342.248898	0.012172	0.011274
RS	57	11.807551	9.139859	334.961439	0.011912	0.011028
RS	58	12.849124	20.883450	147.128463	0.005232	0.004956
RS	59	13.981805	20.883450	151.891559	0.005402	0.005103
RS	60	15.213564	20.883450	156.093856	0.005551	0.005228
RS	61	16.553066	20.883450	159.616569	0.005677	0.005327
RS	62	18.009737	20.883450	162.337667	0.005773	0.005397
RS	63	19.593825	20.883450	2230.523496	0.079325	0.072641
PA	4+25*2+4+6 0.011491476 0.008224564 19.593825119 759.833360347 2.913706704 1.010185874 0.806859115 0.750296323 0.699413297 0.663521698 0.661202384 0.711233796 0.841485752 1.101004175 1.563965045 2.302107192 3.317256684 4.495774044 5.663058755 6.692252320 7.547762071 8.228419914 8.702791060 8.929885897 8.928540167 8.790394941 8.631763532 8.547352784 8.601822495 9.139858967 20.883449614
//
IT	5147
RD	19
LK	-110232.004948
QD	-135.347837 -> -119.066489
RI	0.0018612916
TR	0.011022	0.008266
MT	20.015113
MM	C_pi: 5.205267, n_recomb: 29302.068508
RS	0	0.000000	1138.809104	0.221252	0.000008	0.000000
RS	1	0.008784	1138.809104	0.240693	0.000008	0.000001
RS	2	0.018339	1138.809104	0.261844	0.000009	0.000004
RS	3	0.028733	1138.809104	0.284853	0.000010	0.000007
RS	4	0.040041	3.204464	109.917367	0.003751	0.002820
RS	5	0.052342	3.204464	119.100322	0.004065	0.003687
RS	6	0.065723	1.054370	390.267670	0.013319	0.012741
RS	7	0.080280	1.054370	418.499671	0.014282	0.014382
RS	8	0.096115	0.837125	563.333133	0.019225	0.019574
RS	9	0.113341	0.837125	599.837346	0.020471	0.020821
RS	10	0.132080	0.778530	684.863493	0.023373	0.023613
RS	11	0.152466	0.778530	724.998613	0.024742	0.024866
RS	12	0.174642	0.722825	823.678913	0.028110	0.028118
RS	13	0.198765	0.722825	865.445725	0.029535	0.029664
RS	14	0.225008	0.680629	961.593483	0.032817	0.032981
RS	15	0.253556	0.680629	1001.380022	0.034174	0.034739
RS	16	0.284611	0.672190	1051.540619	0.035886	0.036657
RS	17	0.318394	0.672190	1085.615379	0.037049	0.038429
RS	18	0.355144	0.716721	1048.258568	0.035774	0.037367
RS	19	0.395123	0.716721	1076.040327	0.036722	0.038943
RS	20	0.438613	0.842098	939.887761	0.032076	0.034241
RS	21	0.485923	0.842098	964.423709	0.032913	0.035525
RS	22	0.537389	1.097836	761.004553	0.025971	0.028152
RS	23	0.593376	1.097836	785.134175	0.026794	0.029169
RS	24	0.654280	1.560266	572.361207	0.019533	0.021284
RS	25	0.720533	1.560266	595.816214	0.020334	0.022080
RS	26	0.792607	2.306169	421.393306	0.014381	0.015573
RS	27	0.871010	2.306169	442.576403	0.015104	0.016195
RS	28	0.956301	3.343635	321.600199	0.010975	0.011699
RS	29	1.049084	3.343635	339.997130	0.011603	0.012202
RS	30	1.150016	4.560601	264.019104	0.009010	0.009402
RS	31	1.259813	4.560601	280.214602	0.009563	0.009840
RS	32	1.379255	5.776031	235.014488	0.008020	0.008187
RS	33	1.509189	5.776031	249.863832	0.008527	0.008597
RS	34	1.650535	6.853696	223.896724	0.007641	0.007648
RS	35	1.804297	6.853696	238.082723	0.008125	0.008050
RS	36	1.971565	7.752087	223.723402	0.007635	0.007517
RS	37	2.153525	7.752087	237.669401	0.008111	0.007918
RS	38	2.351468	8.467533	230.940058	0.007881	0.007647
RS	39	2.566798	8.467533	244.869775	0.008357	0.008048
RS	40	2.801042	8.965665	244.866382	0.008357	0.007999
RS	41	3.055861	8.965665	258.869889	0.008835	0.008401
RS	42	3.333062	9.202115	266.087769	0.009081	0.008585
RS	43	3.634612	9.202115	280.086390	0.009559	0.008990
RS	44	3.962649	9.195583	294.174658	0.010039	0.009397
RS	45	4.319501	9.195583	307.777506	0.010504	0.009800
RS	46	4.707697	9.042173	326.226362	0.011133	0.010351
RS	47	5.129990	9.042173	338.603096	0.011556	0.010728
RS	48	5.589377	8.864751	356.811584	0.012177	0.011280
RS	49	6.089116	8.864751	366.748172	0.012516	0.011592
RS	50	6.632749	8.763707	379.267247	0.012943	0.011972
RS	51	7.224134	8.763707	385.483146	0.013155	0.012175
RS	52	7.867465	8.807849	387.593085	0.013227	0.012233
RS	53	8.567303	8.807849	389.226910	0.013283	0.012293
RS	54	9.328614	9.354519	366.437837	0.012506	0.011575
RS	55	10.156795	9.354519	364.703164	0.012446	0.011524
RS	56	11.057722	9.354519	360.149333	0.012291	0.011381
RS	57	12.037784	9.354519	352.639270	0.012035	0.011140
RS	58	13.103931	21.876520	151.494306	0.005170	0.004892
RS	59	14.263725	21.876520	156.669483	0.005347	0.005047
RS	60	15.525392	21.876520	161.299130	0.005505	0.005182
RS	61	16.897881	21.876520	165.259706	0.005640	0.005292
RS	62	18.390925	21.876520	168.423105	0.005748	0.005374
RS	63	20.015113	21.876520	2375.302919	0.081063	0.074410
PA	4+25*2+4+6 0.011021565 0.008265976 20.015113213 1138.809103842 3.204464387 1.054370234 0.837125104 0.778530034 0.722824769 0.680629478 0.672190411 0.716721125 0.842097661 1.097836326 1.560266092 2.306168793 3.343634635 4.560601108 5.776030884 6.853695593 7.752086632 8.467532943 8.965665187 9.202114837 9.195582942 9.042173090 8.864750748 8.763707000 8.807849308 9.354518951 21.876520353
//
IT	5445
RD	20
LK	-110200.255918
QD	-124.742950 -> -110.103954
RI	0.0018001452
TR	0.010589	0.008301
MT	20.430950
MM	C_pi: 5.392979, n_recomb: 30462.371907
RS	0	0.000000	1703.021644	0.154297	0.000005	0.000000
RS	1	0.008819	1703.021644	0.167910	0.000006	0.000001
RS	2	0.018416	1703.021644	0.182725	0.000006	0.000003
RS	3	0.028859	1703.021644	0.198847	0.000007	0.000005
RS	4	0.040223	3.513804	104.694174	0.003437	0.002597
RS	5	0.052589	3.513804	113.515429	0.003726	0.003398
RS	6	0.066046	1.097804	392.024056	0.012869	0.012379
RS	7	0.080690	1.097804	420.723937	0.013811	0.013975
RS	8	0.096625	0.866996	569.833841	0.018706	0.019136
RS	9	0.113966	0.866996	607.320446	0.019937	0.020356
RS	10	0.132835	0.806902	693.594283	0.022769	0.023082
RS	11	0.153369	0.806902	735.041766	0.024129	0.024306
RS	12	0.175714	0.746549	838.959831	0.027541	0.027595
RS	13	0.200029	0.746549	882.523872	0.028971	0.029115
RS	14	0.226489	0.698020	988.612379	0.032454	0.032619
RS	15	0.255282	0.698020	1030.590615	0.033832	0.034365
RS	16	0.286615	0.683422	1092.588298	0.035867	0.036594
RS	17	0.320711	0.683422	1128.785833	0.037055	0.038366
RS	18	0.357813	0.722455	1099.875498	0.036106	0.037635
RS	19	0.398188	0.722455	1129.259220	0.037071	0.039217
RS	20	0.442123	0.842970	993.229581	0.032605	0.034716
RS	21	0.489933	0.842970	1018.913444	0.033448	0.036009
RS	22	0.541960	1.094843	806.768457	0.026484	0.028634
RS	23	0.598575	1.094843	831.995793	0.027312	0.029663
RS	24	0.660182	1.556370	606.155610	0.019899	0.021633
RS	25	0.727223	1.556370	630.795741	0.020707	0.022445
RS	26	0.800176	2.309168	444.350507	0.014587	0.015770
RS	27	0.879563	2.309168	466.653290	0.015319	0.016407
RS	28	0.965951	3.367682	337.123755	0.011067	0.011785
RS	29	1.059958	3.367682	356.463702	0.011702	0.012299
RS	30	1.162255	4.621923	275.161700	0.009033	0.009422
RS	31	1.273574	4.621923	292.133899	0.009590	0.009866
RS	32	1.394710	5.884958	243.800398	0.008003	0.008168
RS	33	1.526529	5.884958	259.316752	0.008513	0.008581
RS	34	1.669974	7.011179	231.540344	0.007601	0.007607
RS	35	1.826068	7.011179	246.336830	0.008087	0.008010
RS	36	1.995929	7.952912	230.944476	0.007581	0.007461
RS	37	2.180770	7.952912	245.482196	0.008059	0.007863
RS	38	2.381912	8.703688	238.215260	0.007820	0.007584
RS	39	2.600793	8.703688	252.743925	0.008297	0.007985
RS	40	2.838977	9.225984	252.625438	0.008293	0.007934
RS	41	3.098167	9.225984	267.255839	0.008773	0.008337
RS	42	3.380215	9.472021	274.822882	0.009022	0.008524
RS	43	3.687136	9.472021	289.492285	0.009503	0.008933
RS	44	4.021126	9.460292	304.440972	0.009994	0.009349
RS	45	4.384569	9.460292	318.760110	0.010464	0.009756
RS	46	4.780066	9.291403	338.526299	0.011113	0.010325
RS	47	5.210441	9.291403	351.635996	0.011543	0.010709
RS	48	5.678771	9.094806	371.401896	0.012192	0.011285
RS	49	6.188403	9.094806	382.018866	0.012541	0.011606
RS	50	6.742980	8.976593	395.968712	0.012999	0.012014
RS	51	7.346466	8.976593	402.714590	0.013220	0.012226
RS	52	8.003173	9.009742	405.699038	0.013318	0.012309
RS	53	8.717795	9.009742	407.624781	0.013381	0.012376
RS	54	9.495440	9.563614	384.160945	0.012611	0.011665
RS	55	10.341666	9.563614	382.513433	0.012557	0.011621
RS	56	11.262521	9.563614	377.898173	0.012405	0.011483
RS	57	12.264587	9.563614	370.166028	0.012152	0.011246
RS	58	13.355025	22.865794	155.695596	0.005111	0.004831
RS	59	14.541630	22.865794	161.273643	0.005294	0.004993
RS	60	15.832882	22.865794	166.322421	0.005460	0.005137
RS	61	17.238010	22.865794	170.714006	0.005604	0.005257
RS	62	18.767056	22.865794	174.314633	0.005722	0.005350
RS	63	20.430950	22.865794	2519.552412	0.082710	0.076084
PA	4+25*2+4+6 0.010589228 0.008301260 20.430950260 1703.021643670 3.513804197 1.097803796 0.866995670 0.806902093 0.746548643 0.698019607 0.683421981 0.722454564 0.842969512 1.094842557 1.556370174 2.309168410 3.367682108 4.621923101 5.884957774 7.011179455 7.952911931 8.703688119 9.225984096 9.472021232 9.460291958 9.291403367 9.094806482 8.976592812 9.009742124 9.563614319 22.865793936
//
IT	4915
RD	21
LK	-110171.705134
QD	-115.211421 -> -102.032995
RI	0.0017513796
TR	0.010191	0.008331
MT	20.840983
MM	C_pi: 5.578612, n_recomb: 31598.125491
RS	0	0.000000	2539.280076	0.107667	0.000003	0.000000
RS	1	0.008853	2539.280076	0.117203	0.000004	0.000001
RS	2	0.018490	2539.280076	0.127584	0.000004	0.000002
RS	3	0.028980	2539.280076	0.138885	0.000004	0.000003
RS	4	0.040399	3.841952	99.763844	0.003157	0.002398
RS	5	0.052829	3.841952	108.235728	0.003425	0.003140
RS	6	0.066359	1.140241	393.754899	0.012461	0.012051
RS	7	0.081088	1.140241	422.899913	0.013384	0.013606
RS	8	0.097120	0.896342	575.909802	0.018226	0.018731
RS	9	0.114571	0.896342	614.327670	0.019442	0.019925
RS	10	0.133567	0.835342	701.313387	0.022195	0.022577
RS	11	0.154246	0.835342	743.991435	0.023545	0.023773
RS	12	0.176754	0.770540	852.647419	0.026984	0.027084
RS	13	0.201256	0.770540	897.923461	0.028417	0.028579
RS	14	0.227927	0.715659	1013.685331	0.032081	0.032251
RS	15	0.256959	0.715659	1057.807876	0.033477	0.033984
RS	16	0.288561	0.694863	1131.838623	0.035820	0.036510
RS	17	0.322961	0.694863	1170.163954	0.037033	0.038282
RS	18	0.360407	0.728399	1150.374074	0.036406	0.037876
RS	19	0.401168	0.728399	1181.378172	0.037388	0.039465
RS	20	0.445537	0.844069	1046.272711	0.033112	0.035173
RS	21	0.493835	0.844069	1073.093968	0.033961	0.036474
RS	22	0.546408	1.092013	852.713135	0.026986	0.029106
RS	23	0.603636	1.092013	879.010539	0.027818	0.030146
RS	24	0.665930	1.552312	640.183193	0.020260	0.021979
RS	25	0.733740	1.552312	665.991231	0.021077	0.022806
RS	26	0.807553	2.311223	467.404263	0.014792	0.015966
RS	27	0.887900	2.311223	490.820765	0.015533	0.016618
RS	28	0.975361	3.389579	352.611868	0.011159	0.011872
RS	29	1.070565	3.389579	372.890807	0.011801	0.012396
RS	30	1.174197	4.679948	286.182436	0.009057	0.009443
RS	31	1.287005	4.679948	303.924871	0.009618	0.009893
RS	32	1.409799	5.989942	252.411881	0.007988	0.008152
RS	33	1.543465	5.989942	268.585908	0.008500	0.008568
RS	34	1.688964	7.164712	238.970682	0.007563	0.007568
RS	35	1.847345	7.164712	254.365947	0.008050	0.007973
RS	36	2.019747	8.150154	237.919478	0.007530	0.007408
RS	37	2.207413	8.150154	253.035490	0.008008	0.007811
RS	38	2.411693	8.936691	245.215418	0.007760	0.007523
RS	39	2.634058	8.936691	260.328578	0.008239	0.007926
RS	40	2.876110	9.483534	260.080364	0.008231	0.007870
RS	41	3.139591	9.483534	275.322924	0.008713	0.008276
RS	42	3.426398	9.739350	283.225256	0.008963	0.008465
RS	43	3.738598	9.739350	298.551563	0.009448	0.008876
RS	44	4.078437	9.722396	314.349798	0.009948	0.009301
RS	45	4.448362	9.722396	329.373861	0.010424	0.009713
RS	46	4.851038	9.537807	350.456719	0.011091	0.010298
RS	47	5.289364	9.537807	364.292406	0.011529	0.010688
RS	48	5.766495	9.321655	385.634256	0.012204	0.011288
RS	49	6.285868	9.321655	396.929992	0.012562	0.011617
RS	50	6.851222	9.185783	412.350214	0.013050	0.012053
RS	51	7.466628	9.185783	419.628641	0.013280	0.012273
RS	52	8.136517	9.207308	423.541972	0.013404	0.012380
RS	53	8.865713	9.207308	425.763080	0.013474	0.012455
RS	54	9.659466	9.766987	401.697376	0.012713	0.011752
RS	55	10.523491	9.766987	400.136328	0.012663	0.011713
RS	56	11.464011	9.766987	395.459124	0.012515	0.011580
RS	57	12.487797	9.766987	387.504538	0.012264	0.011347
RS	58	13.602220	23.849378	159.732272	0.005055	0.004772
RS	59	14.815306	23.849378	165.703345	0.005244	0.004941
RS	60	16.135789	23.849378	171.162215	0.005417	0.005093
RS	61	17.573176	23.849378	175.976929	0.005569	0.005222
RS	62	19.137819	23.849378	180.008452	0.005697	0.005326
RS	63	20.840983	23.849378	2662.803768	0.084271	0.077664
PA	4+25*2+4+6 0.010190978 0.008331185 20.840982717 2539.280076424 3.841951626 1.140240757 0.896341574 0.835341695 0.770540415 0.715658885 0.694863011 0.728399139 0.844069272 1.092012983 1.552312179 2.311223058 3.389579287 4.679947503 5.989942077 7.164712154 8.150154122 8.936691000 9.483534049 9.739350445 9.722395679 9.537807082 9.321654934 9.185783202 9.207308398 9.766987143 23.849378401
//
IT	4442
RD	22
LK	-110145.998108
QD	-106.628925 -> -94.750688
RI	0.0017124337
TR	0.009824	0.008356
MT	21.244715
MM	C_pi: 5.761748, n_recomb: 32707.847218
RS	0	0.000000	3774.438446	0.075196	0.000002	0.000000
RS	1	0.008886	3774.438446	0.081881	0.000003	0.000000
RS	2	0.018562	3774.438446	0.089160	0.000003	0.000001
RS	3	0.029098	3774.438446	0.097087	0.000003	0.000002
RS	4	0.040570	4.188853	95.118768	0.002908	0.002219
RS	5	0.053061	4.188853	103.254778	0.003157	0.002909
RS	6	0.066662	1.181441	395.518854	0.012092	0.011754
RS	7	0.081472	1.181441	425.091728	0.012997	0.013272
RS	8	0.097598	0.925056	581.631308	0.017783	0.018358
RS	9	0.115157	0.925056	620.933733	0.018984	0.019528
RS	10	0.134276	0.863778	708.110898	0.021650	0.022096
RS	11	0.155095	0.863778	751.940234	0.022990	0.023266
RS	12	0.177763	0.794754	864.830013	0.026441	0.026586
RS	13	0.202446	0.794754	911.730458	0.027875	0.028057
RS	14	0.229321	0.733514	1036.851419	0.031700	0.031879
RS	15	0.258586	0.733514	1083.062946	0.033113	0.033600
RS	16	0.290450	0.706479	1169.250803	0.035748	0.036407
RS	17	0.325147	0.706479	1209.700221	0.036985	0.038178
RS	18	0.362926	0.734520	1199.634980	0.036677	0.038094
RS	19	0.404063	0.734520	1232.273491	0.037675	0.039688
RS	20	0.448855	0.845365	1098.872011	0.033597	0.035610
RS	21	0.497627	0.845365	1126.818447	0.034451	0.036918
RS	22	0.550733	1.089329	898.718840	0.027477	0.029569
RS	23	0.608559	1.089329	926.055868	0.028313	0.030619
RS	24	0.671523	1.548108	674.363932	0.020618	0.022322
RS	25	0.740082	1.548108	701.319054	0.021442	0.023163
RS	26	0.814733	2.312407	490.504190	0.014997	0.016162
RS	27	0.896018	2.312407	515.025393	0.015746	0.016827
RS	28	0.984526	3.409466	368.031597	0.011252	0.011959
RS	29	1.080900	3.409466	389.243204	0.011901	0.012494
RS	30	1.185837	4.734782	297.062588	0.009082	0.009465
RS	31	1.300099	4.734782	315.567164	0.009648	0.009922
RS	32	1.424515	6.091053	260.836055	0.007975	0.008137
RS	33	1.559986	6.091053	277.657114	0.008489	0.008556
RS	34	1.707496	7.314262	246.179571	0.007527	0.007530
RS	35	1.868114	7.314262	262.160826	0.008015	0.007937
RS	36	2.043004	8.343661	244.643664	0.007480	0.007357
RS	37	2.233436	8.343661	260.323570	0.007959	0.007761
RS	38	2.440790	9.166322	251.936731	0.007703	0.007464
RS	39	2.666570	9.166322	267.618923	0.008182	0.007868
RS	40	2.912413	9.738002	267.228439	0.008170	0.007809
RS	41	3.180102	9.738002	283.067315	0.008654	0.008216
RS	42	3.471579	10.003747	291.291092	0.008906	0.008407
RS	43	3.788957	10.003747	307.259069	0.009394	0.008821
RS	44	4.134537	9.981530	323.894274	0.009903	0.009254
RS	45	4.510827	9.981530	339.610196	0.010383	0.009670
RS	46	4.920555	9.781023	362.005908	0.011068	0.010271
RS	47	5.366691	9.781023	376.558545	0.011513	0.010667
RS	48	5.852473	9.544967	399.489833	0.012214	0.011290
RS	49	6.381422	9.544967	411.460442	0.012580	0.011626
RS	50	6.957374	9.390970	428.386060	0.013097	0.012089
RS	51	7.584507	9.390970	436.197390	0.013336	0.012316
RS	52	8.267368	9.400279	441.089861	0.013486	0.012447
RS	53	9.010910	9.400279	443.607943	0.013563	0.012529
RS	54	9.820524	9.964409	419.013585	0.012811	0.011835
RS	55	10.702082	9.964409	417.536874	0.012766	0.011801
RS	56	11.661977	9.964409	412.796040	0.012621	0.011672
RS	57	12.707170	9.964409	404.617798	0.012371	0.011442
RS	58	13.845242	24.825234	163.603694	0.005002	0.004717
RS	59	15.084445	24.825234	169.957336	0.005196	0.004892
RS	60	16.433766	24.825234	175.816481	0.005375	0.005050
RS	61	17.902990	24.825234	181.045478	0.005535	0.005188
RS	62	19.502773	24.825234	185.500391	0.005671	0.005301
RS	63	21.244715	24.825234	2804.596480	0.085747	0.079155
PA	4+25*2+4+6 0.009823760 0.008356490 21.244715193 3774.438445874 4.188852698 1.181441406 0.925055710 0.863777900 0.794754280 0.733513570 0.706479006 0.734520443 0.845365320 1.089329232 1.548107842 2.312406688 3.409465964 4.734781712 6.091052511 7.314261690 8.343660589 9.166322170 9.738001740 10.003747446 9.981529509 9.781023432 9.544967285 9.390970052 9.400279068 9.964409078 24.825234296
//
IT	4532
RD	23
LK	-110122.822529
QD	-98.887277 -> -88.167490
RI	0.0016812960
TR	0.009485	0.008378
MT	21.641822
MM	C_pi: 5.942050, n_recomb: 33790.399485
RS	0	0.000000	5621.767068	0.052302	0.000002	0.000000
RS	1	0.008918	5621.767068	0.056969	0.000002	0.000000
RS	2	0.018631	5621.767068	0.062052	0.000002	0.000001
RS	3	0.029211	5621.767068	0.067589	0.000002	0.000002
RS	4	0.040734	4.554235	90.751753	0.002686	0.002059
RS	5	0.053285	4.554235	98.566336	0.002917	0.002700
RS	6	0.066955	1.221222	397.354872	0.011759	0.011486
RS	7	0.081844	1.221222	427.342638	0.012647	0.012972
RS	8	0.098061	0.953010	587.082277	0.017374	0.018014
RS	9	0.115724	0.953010	627.227948	0.018562	0.019163
RS	10	0.134963	0.892138	714.078467	0.021133	0.021640
RS	11	0.155917	0.892138	758.983172	0.022462	0.022784
RS	12	0.178740	0.819158	875.588966	0.025912	0.026101
RS	13	0.203598	0.819158	924.024952	0.027346	0.027548
RS	14	0.230673	0.751555	1058.161462	0.031315	0.031505
RS	15	0.260163	0.751555	1106.400133	0.032743	0.033214
RS	16	0.292283	0.718246	1204.795943	0.035655	0.036287
RS	17	0.327267	0.718246	1247.357957	0.036915	0.038058
RS	18	0.365370	0.740791	1247.560482	0.036921	0.038289
RS	19	0.406873	0.740791	1281.843330	0.037935	0.039888
RS	20	0.452076	0.846829	1150.902953	0.034060	0.036029
RS	21	0.501310	0.846829	1179.960903	0.034920	0.037343
RS	22	0.554936	1.086778	944.676216	0.027957	0.030022
RS	23	0.613343	1.086778	973.020190	0.028796	0.031080
RS	24	0.676960	1.543782	708.621297	0.020971	0.022662
RS	25	0.746249	1.543782	736.699582	0.021802	0.023515
RS	26	0.821719	2.312808	513.601690	0.015200	0.016357
RS	27	0.903918	2.312808	539.215849	0.015958	0.017035
RS	28	0.993448	3.427489	383.353309	0.011345	0.012047
RS	29	1.090963	3.427489	405.489235	0.012000	0.012591
RS	30	1.197173	4.786620	307.782260	0.009109	0.009488
RS	31	1.312856	4.786620	327.039348	0.009678	0.009951
RS	32	1.438856	6.188422	269.061656	0.007963	0.008123
RS	33	1.576092	6.188422	286.517998	0.008479	0.008545
RS	34	1.725567	7.459860	253.161192	0.007492	0.007495
RS	35	1.888372	7.459860	269.714795	0.007982	0.007903
RS	36	2.065697	8.533375	251.114161	0.007432	0.007309
RS	37	2.258835	8.533375	267.342812	0.007912	0.007713
RS	38	2.469198	9.392443	258.378167	0.007646	0.007408
RS	39	2.698321	9.392443	274.613183	0.008127	0.007812
RS	40	2.947877	9.989193	274.069152	0.008111	0.007749
RS	41	3.219689	9.989193	290.487656	0.008597	0.008158
RS	42	3.515741	10.264984	299.019175	0.008849	0.008350
RS	43	3.838195	10.264984	315.612538	0.009340	0.008767
RS	44	4.189406	10.237447	333.071098	0.009857	0.009207
RS	45	4.571938	10.237447	349.464455	0.010342	0.009627
RS	46	4.988585	10.020816	373.166259	0.011044	0.010243
RS	47	5.442388	10.020816	388.425113	0.011495	0.010645
RS	48	5.936663	9.764517	412.955580	0.012221	0.011290
RS	49	6.475016	9.764517	425.595248	0.012595	0.011633
RS	50	7.061381	9.591963	444.056350	0.013141	0.012122
RS	51	7.700038	9.591963	452.399051	0.013388	0.012357
RS	52	8.395651	9.588495	458.317310	0.013564	0.012511
RS	53	9.153299	9.588495	461.132382	0.013647	0.012599
RS	54	9.978514	10.155750	436.083064	0.012906	0.011915
RS	55	10.877323	10.155750	434.687269	0.012864	0.011886
RS	56	11.856288	10.155750	429.880029	0.012722	0.011760
RS	57	12.922559	10.155750	421.476083	0.012473	0.011533
RS	58	14.083919	25.791583	167.311614	0.004951	0.004664
RS	59	15.348851	25.791583	174.036929	0.005150	0.004844
RS	60	16.726590	25.791583	180.285937	0.005335	0.005009
RS	61	18.227198	25.791583	185.919596	0.005502	0.005154
RS	62	19.861630	25.791583	190.789419	0.005646	0.005276
RS	63	21.641822	25.791583	2944.531779	0.087141	0.080560
PA	4+25*2+4+6 0.009484774 0.008377788 21.641821762 5621.767067790 4.554235195 1.221222168 0.953010040 0.892138302 0.819157569 0.751555227 0.718246149 0.740790559 0.846829234 1.086777649 1.543782202 2.312807774 3.427489140 4.786619524 6.188421689 7.459859705 8.533374597 9.392443363 9.989193329 10.264983984 10.237446515 10.020816036 9.764517481 9.591963443 9.588495143 10.155750352 25.791582979
//
IT	5250
RD	24
LK	-110101.902303
QD	-91.892287 -> -82.205536
RI	0.0016569418
TR	0.009172	0.008396
MT	22.031573
MM	C_pi: 6.119131, n_recomb: 34844.938676
RS	0	0.000000	8122.787227	0.037428	0.000001	0.000000
RS	1	0.008949	8122.787227	0.040778	0.000001	0.000000
RS	2	0.018698	8122.787227	0.044429	0.000001	0.000001
RS	3	0.029320	8122.787227	0.048408	0.000001	0.000001
RS	4	0.040893	4.938072	86.646466	0.002487	0.001914
RS	5	0.053501	4.938072	94.154009	0.002702	0.002513
RS	6	0.067238	1.259380	399.305991	0.011460	0.011246
RS	7	0.082204	1.259380	429.700028	0.012332	0.012703
RS	8	0.098509	0.980108	592.321447	0.016999	0.017700
RS	9	0.116273	0.980108	633.273276	0.018174	0.018828
RS	10	0.135627	0.920358	719.295448	0.020643	0.021207
RS	11	0.156712	0.920358	765.202872	0.021960	0.022327
RS	12	0.179685	0.843708	885.014344	0.025399	0.025630
RS	13	0.204713	0.843708	934.896663	0.026830	0.027055
RS	14	0.231981	0.769756	1077.671254	0.030928	0.031131
RS	15	0.261690	0.769756	1127.869629	0.032368	0.032828
RS	16	0.294057	0.730136	1238.465419	0.035542	0.036152
RS	17	0.329320	0.730136	1283.121075	0.036824	0.037923
RS	18	0.367739	0.747181	1294.067908	0.037138	0.038462
RS	19	0.409596	0.747181	1330.000894	0.038169	0.040066
RS	20	0.455199	0.848436	1202.247128	0.034503	0.036431
RS	21	0.504882	0.848436	1232.401818	0.035368	0.037749
RS	22	0.559012	1.084340	990.482818	0.028425	0.030465
RS	23	0.617985	1.084340	1019.799213	0.029267	0.031531
RS	24	0.682236	1.539348	742.883443	0.021320	0.022997
RS	25	0.752237	1.539348	772.058186	0.022157	0.023862
RS	26	0.828502	2.312485	536.653026	0.015401	0.016551
RS	27	0.911592	2.312485	563.345884	0.016167	0.017240
RS	28	1.002117	3.443758	398.550484	0.011438	0.012134
RS	29	1.100743	3.443758	421.600499	0.012099	0.012688
RS	30	1.208195	4.835564	318.326761	0.009136	0.009512
RS	31	1.325263	4.835564	338.325412	0.009709	0.009980
RS	32	1.452807	6.282088	277.081281	0.007952	0.008110
RS	33	1.591764	6.282088	295.160219	0.008471	0.008536
RS	34	1.743156	7.601448	259.912638	0.007459	0.007461
RS	35	1.908097	7.601448	277.024237	0.007950	0.007870
RS	36	2.087797	8.719134	257.331027	0.007385	0.007262
RS	37	2.283578	8.719134	274.092676	0.007866	0.007667
RS	38	2.496880	9.614782	264.542116	0.007592	0.007353
RS	39	2.729269	9.614782	281.313188	0.008073	0.007759
RS	40	2.982455	10.236785	280.605184	0.008053	0.007691
RS	41	3.258297	10.236785	297.585965	0.008540	0.008102
RS	42	3.558824	10.522682	306.412252	0.008794	0.008294
RS	43	3.886245	10.522682	323.613870	0.009287	0.008714
RS	44	4.242965	10.489757	341.881192	0.009812	0.009161
RS	45	4.631608	10.489757	358.936411	0.010301	0.009584
RS	46	5.055030	10.256786	383.935833	0.011018	0.010215
RS	47	5.516343	10.256786	399.888676	0.011476	0.010622
RS	48	6.018938	9.979930	426.024377	0.012226	0.011289
RS	49	6.566509	9.979930	439.325534	0.012608	0.011638
RS	50	7.163081	9.788405	459.348521	0.013183	0.012153
RS	51	7.813039	9.788405	468.219252	0.013437	0.012395
RS	52	8.521160	9.771614	475.206956	0.013638	0.012572
RS	53	9.292650	9.771614	478.317392	0.013727	0.012666
RS	54	10.133178	10.340686	452.886515	0.012997	0.011993
RS	55	11.048924	10.340686	451.566837	0.012959	0.011967
RS	56	12.046618	10.340686	446.689208	0.012819	0.011845
RS	57	13.133593	10.340686	438.056525	0.012572	0.011620
RS	58	14.317840	26.746197	170.859583	0.004903	0.004613
RS	59	15.608062	26.746197	177.945331	0.005107	0.004798
RS	60	17.013744	26.746197	184.573300	0.005297	0.004969
RS	61	18.545218	26.746197	190.601344	0.005470	0.005121
RS	62	20.213739	26.746197	195.876753	0.005621	0.005250
RS	63	22.031573	26.746197	3082.272047	0.088457	0.081884
PA	4+25*2+4+6 0.009171677 0.008395756 22.031573351 8122.787226889 4.938072173 1.259380265 0.980108305 0.920357948 0.843707811 0.769755736 0.730136251 0.747181313 0.848435549 1.084340479 1.539347738 2.312484644 3.443757501 4.835564126 6.282088186 7.601448038 8.719133958 9.614782258 10.236785430 10.522681507 10.489756629 10.256785684 9.979930079 9.788404919 9.771614353 10.340685898 26.746197469
//
IT	4999
RD	25
LK	-110082.994256
QD	-85.562028 -> -76.797151
RI	0.0016376145
TR	0.008882	0.008411
MT	22.413889
MM	C_pi: 6.292721, n_recomb: 35870.573823
RS	0	0.000000	11847.828090	0.026483	0.000001	0.000000
RS	1	0.008978	11847.828090	0.028862	0.000001	0.000000
RS	2	0.018763	11847.828090	0.031454	0.000001	0.000000
RS	3	0.029426	11847.828090	0.034280	0.000001	0.000001
RS	4	0.041046	5.339706	82.795969	0.002308	0.001784
RS	5	0.053710	5.339706	90.011426	0.002509	0.002343
RS	6	0.067511	1.295688	401.422749	0.011191	0.011032
RS	7	0.082551	1.295688	432.219333	0.012049	0.012462
RS	8	0.098941	1.006251	597.408385	0.016655	0.017413
RS	9	0.116803	1.006251	639.133810	0.017818	0.018522
RS	10	0.136268	0.948365	723.843440	0.020179	0.020796
RS	11	0.157481	0.948365	770.684871	0.021485	0.021893
RS	12	0.180599	0.868363	893.196226	0.024901	0.025173
RS	13	0.205792	0.868363	944.436279	0.026329	0.026575
RS	14	0.233247	0.788086	1095.446876	0.030539	0.030757
RS	15	0.263168	0.788086	1147.532944	0.031991	0.032442
RS	16	0.295774	0.742125	1270.261393	0.035412	0.036004
RS	17	0.331309	0.742125	1316.984673	0.036715	0.037775
RS	18	0.370033	0.753670	1339.085320	0.037331	0.038615
RS	19	0.412235	0.753670	1376.669880	0.038379	0.040224
RS	20	0.458226	0.850164	1252.793943	0.034925	0.036815
RS	21	0.508345	0.850164	1284.029220	0.035796	0.038138
RS	22	0.562965	1.082010	1036.034892	0.028883	0.030898
RS	23	0.622489	1.082010	1066.287459	0.029726	0.031970
RS	24	0.687357	1.534829	777.075068	0.021663	0.023328
RS	25	0.758049	1.534829	807.316911	0.022506	0.024204
RS	26	0.835088	2.311523	559.609124	0.015601	0.016743
RS	27	0.919044	2.311523	587.363928	0.016375	0.017444
RS	28	1.010538	3.458405	413.594925	0.011530	0.012221
RS	29	1.110247	3.458405	437.546938	0.012198	0.012783
RS	30	1.218908	4.881782	328.678926	0.009163	0.009535
RS	31	1.337325	4.881782	349.406842	0.009741	0.010009
RS	32	1.466374	6.372197	284.884823	0.007942	0.008098
RS	33	1.607010	6.372197	303.572688	0.008463	0.008527
RS	34	1.760272	7.739127	266.427800	0.007427	0.007428
RS	35	1.927295	7.739127	284.082273	0.007920	0.007839
RS	36	2.109314	8.900954	263.291535	0.007340	0.007216
RS	37	2.307675	8.900954	280.569806	0.007822	0.007622
RS	38	2.523846	9.833309	270.427088	0.007539	0.007300
RS	39	2.759426	9.833309	287.716824	0.008021	0.007706
RS	40	3.016157	10.480693	286.835946	0.007996	0.007635
RS	41	3.295939	10.480693	304.360973	0.008485	0.008047
RS	42	3.600840	10.776733	313.469108	0.008739	0.008240
RS	43	3.933117	10.776733	331.260999	0.009235	0.008662
RS	44	4.295227	10.738346	350.321372	0.009766	0.009115
RS	45	4.689849	10.738346	368.021770	0.010260	0.009542
RS	46	5.119901	10.488827	394.307839	0.010993	0.010187
RS	47	5.588565	10.488827	410.941039	0.011456	0.010598
RS	48	6.099308	10.191116	438.684382	0.012230	0.011287
RS	49	6.655908	10.191116	452.637849	0.012619	0.011642
RS	50	7.262481	9.980229	474.245034	0.013221	0.012182
RS	51	7.923516	9.980229	483.638851	0.013483	0.012430
RS	52	8.643900	9.949610	491.735780	0.013709	0.012631
RS	53	9.428964	9.949610	495.138641	0.013803	0.012729
RS	54	10.284513	10.519231	469.399389	0.013086	0.012067
RS	55	11.216878	10.519231	468.150023	0.013051	0.012045
RS	56	12.232954	10.519231	463.197220	0.012913	0.011926
RS	57	13.340258	10.519231	454.332203	0.012666	0.011702
RS	58	14.546980	27.687732	174.248985	0.004858	0.004565
RS	59	15.862047	27.687732	181.683630	0.005065	0.004755
RS	60	17.295185	27.687732	188.679241	0.005260	0.004930
RS	61	18.856997	27.687732	195.090830	0.005439	0.005088
RS	62	20.559035	27.687732	200.761775	0.005597	0.005225
RS	63	22.413889	27.687732	3217.465274	0.089697	0.083129
PA	4+25*2+4+6 0.008882119 0.008410817 22.413888518 11847.828090136 5.339705898 1.295687662 1.006251044 0.948365171 0.868363053 0.788086120 0.742125007 0.753669954 0.850163853 1.082009601 1.534829030 2.311523108 3.458405136 4.881781690 6.372196817 7.739126853 8.900954430 9.833308998 10.480693212 10.776732911 10.738346342 10.488826807 10.191116172 9.980228815 9.949609557 10.519231009 27.687732165
//
CC
CC	Brief Description of the file format:
CC	  CC  comments
CC	  MM  useful-messages
CC	  RD  round-of-iterations
CC	  LL  \log[P(sequence)]
CC	  QD  Q-before-opt Q-after-opt
CC	  TR  \theta_0 \rho_0
CC	  RS  k t_k \lambda_k \pi_k \sum_{l\not=k}A_{kl} A_{kk}
CC	  DC  begin end best-k t_k+\Delta_k max-prob
CC
MM	Version: 0.6.5-r67
MM	pattern:4+25*2+4+6, n:63, n_free_lambdas:28
MM	n_iterations:25, skip:1, max_t:5, theta/rho:5
MM	is_decoding:0
MM	n_seqs:12, sum_L:690514, sum_n:41366
RD	0
LK	0.000000
QD	0.000000 -> 0.000000
RI	inf
TR	0.061776	0.012355
MT	5.000000
MM	C_pi: 1.000000, n_recomb: 8478.992040
RS	0	0.000000	1.000000	54.094973	0.006380	0.000000
RS	1	0.006440	1.000000	57.199506	0.006746	0.000000
RS	2	0.013294	1.000000	60.456486	0.007130	0.000000
RS	3	0.020590	1.000000	63.869995	0.007533	0.000000
RS	4	0.028356	1.000000	67.443725	0.007954	0.000000
RS	5	0.036622	1.000000	71.180893	0.008395	0.000000
RS	6	0.045421	1.000000	75.084135	0.008855	0.000000
RS	7	0.054785	1.000000	79.155397	0.009335	0.000000
RS	8	0.064753	1.000000	83.395809	0.009836	0.000000
RS	9	0.075363	1.000000	87.805550	0.010356	0.000000
RS	10	0.086656	1.000000	92.383698	0.010896	0.000000
RS	11	0.098677	1.000000	97.128068	0.011455	0.000000
RS	12	0.111471	1.000000	102.035039	0.012034	0.000000
RS	13	0.125090	1.000000	107.099363	0.012631	0.000000
RS	14	0.139585	1.000000	112.313971	0.013246	0.000000
RS	15	0.155014	1.000000	117.669757	0.013878	0.000000
RS	16	0.171437	1.000000	123.155366	0.014525	0.000000
RS	17	0.188917	1.000000	128.756965	0.015185	0.000000
RS	18	0.207523	1.000000	134.458018	0.015858	0.000000
RS	19	0.227327	1.000000	140.239054	0.016540	0.000000
RS	20	0.248406	1.000000	146.077447	0.017228	0.000000
RS	21	0.270843	1.000000	151.947208	0.017920	0.000000
RS	22	0.294725	1.000000	157.818787	0.018613	0.000000
RS	23	0.320144	1.000000	163.658916	0.019302	0.000000
RS	24	0.347201	1.000000	169.430474	0.019982	0.000000
RS	25	0.376000	1.000000	175.092412	0.020650	0.000000
RS	26	0.406654	1.000000	180.599735	0.021300	0.000000
RS	27	0.439282	1.000000	185.903555	0.021925	0.000000
RS	28	0.474011	1.000000	190.951241	0.022521	0.000000
RS	29	0.510976	1.000000	195.686667	0.023079	0.000000
RS	30	0.550322	1.000000	200.050584	0.023594	0.000000
RS	31	0.592202	1.000000	203.981135	0.024057	0.000000
RS	32	0.636779	1.000000	207.414512	0.024462	0.000000
RS	33	0.684227	1.000000	210.285784	0.024801	0.000000
RS	34	0.734730	1.000000	212.529904	0.025065	0.000000
RS	35	0.788485	1.000000	214.082886	0.025249	0.000000
RS	36	0.845702	1.000000	214.883177	0.025343	0.000000
RS	37	0.906604	1.000000	214.873188	0.025342	0.000000
RS	38	0.971428	1.000000	214.000997	0.025239	0.000000
RS	39	1.040426	1.000000	212.222162	0.025029	0.000000
RS	40	1.113868	1.000000	209.501642	0.024708	0.000000
RS	41	1.192040	1.000000	205.815737	0.024274	0.000000
RS	42	1.275245	1.000000	201.154008	0.023724	0.000000
RS	43	1.363809	1.000000	195.521067	0.023059	0.000000
RS	44	1.458076	1.000000	188.938173	0.022283	0.000000
RS	45	1.558414	1.000000	181.444501	0.021399	0.000000
RS	46	1.665214	1.000000	173.097987	0.020415	0.000000
RS	47	1.778891	1.000000	163.975634	0.019339	0.000000
RS	48	1.899889	1.000000	154.173175	0.018183	0.000000
RS	49	2.028679	1.000000	143.803999	0.016960	0.000000
RS	50	2.165763	1.000000	132.997274	0.015686	0.000000
RS	51	2.311675	1.000000	121.895259	0.014376	0.000000
RS	52	2.466983	1.000000	110.649794	0.013050	0.000000
RS	53	2.632293	1.000000	99.418069	0.011725	0.000000
RS	54	2.808249	1.000000	88.357803	0.010421	0.000000
RS	55	2.995536	1.000000	77.622022	0.009155	0.000000
RS	56	3.194884	1.000000	67.353707	0.007944	0.000000
RS	57	3.407070	1.000000	57.680609	0.006803	0.000000
RS	58	3.632920	1.000000	48.710559	0.005745	0.000000
RS	59	3.873315	1.000000	40.527608	0.004780	0.000000
RS	60	4.129191	1.000000	33.189294	0.003914	0.000000
RS	61	4.401545	1.000000	26.725279	0.003152	0.000000
RS	62	4.691438	1.000000	21.137486	0.002493	0.000000
RS	63	5.000000	1.000000	58.884813	0.006945	0.000000
PA	4+25*2+4+6 0.061775514 0.012355103 5.000000000 1.000000000 1.000000000 1.000000000 1.000000000 1.000000000 1.000000000 1.000000000 1.000000000 1.000000000 1.000000000 1.000000000 1.000000000 1.000000000 1.000000000 1.000000000 1.000000000 1.000000000 1.000000000 1.000000000 1.000000000 1.000000000 1.000000000 1.000000000 1.000000000 1.000000000 1.000000000 1.000000000 1.000000000
//
IT	4589
RD	1
LK	-132179.369241
QD	-1814.613444 -> -808.491161
RI	0.0818422547
TR	0.047188	0.009017
MT	7.742407
MM	C_pi: 1.211027, n_recomb: 7499.575950
RS	0	0.000000	0.400203	132.432561	0.017659	0.000528
RS	1	0.007169	0.400203	139.322682	0.018577	0.003762
RS	2	0.014853	0.400203	146.376806	0.019518	0.009915
RS	3	0.023087	0.400203	153.569429	0.020477	0.018729
RS	4	0.031911	0.334730	191.893791	0.025587	0.025687
RS	5	0.041369	0.334730	199.729770	0.026632	0.027766
RS	6	0.051504	0.366611	189.676493	0.025292	0.028111
RS	7	0.062366	0.366611	197.142437	0.026287	0.028758
RS	8	0.074006	0.412741	181.946112	0.024261	0.029341
RS	9	0.086481	0.412741	188.992259	0.025200	0.029508
RS	10	0.099851	0.476263	170.138853	0.022686	0.029296
RS	11	0.114179	0.476263	176.755040	0.023569	0.028743
RS	12	0.129534	0.561531	155.804012	0.020775	0.027845
RS	13	0.145990	0.561531	161.994893	0.021601	0.026642
RS	14	0.163626	0.669177	141.411257	0.018856	0.025225
RS	15	0.182527	0.669177	147.193650	0.019627	0.023696
RS	16	0.202782	0.794476	129.107720	0.017215	0.022146
RS	17	0.224489	0.794476	134.517003	0.017937	0.020647
RS	18	0.247753	0.930225	119.730930	0.015965	0.019245
RS	19	0.272685	0.930225	124.816585	0.016643	0.017964
RS	20	0.299404	1.069195	113.207113	0.015095	0.016806
RS	21	0.328039	1.069195	118.020166	0.015737	0.015773
RS	22	0.358726	1.204559	109.183000	0.014559	0.014865
RS	23	0.391614	1.204559	113.765807	0.015170	0.014086
RS	24	0.426860	1.330511	107.261548	0.014302	0.013434
RS	25	0.464632	1.330511	111.640542	0.014886	0.012907
RS	26	0.505113	1.443667	107.002371	0.014268	0.012496
RS	27	0.548495	1.443667	111.182306	0.014825	0.012189
RS	28	0.594988	1.543080	107.962841	0.014396	0.011973
RS	29	0.644815	1.543080	111.923777	0.014924	0.011835
RS	30	0.698213	1.628975	109.757110	0.014635	0.011763
RS	31	0.755440	1.628975	113.453613	0.015128	0.011749
RS	32	0.816769	1.701786	112.062831	0.014943	0.011787
RS	33	0.882496	1.701786	115.423525	0.015391	0.011871
RS	34	0.952934	1.761991	114.582850	0.015279	0.011998
RS	35	1.028423	1.761991	117.509812	0.015669	0.012164
RS	36	1.109324	1.810329	117.000423	0.015601	0.012365
RS	37	1.196024	1.810329	119.369701	0.015917	0.012595
RS	38	1.288941	1.847891	118.957385	0.015862	0.012850
RS	39	1.388519	1.847891	120.622542	0.016084	0.013121
RS	40	1.495236	1.876051	120.053369	0.016008	0.013400
RS	41	1.609604	1.876051	120.853848	0.016115	0.013680
RS	42	1.732172	1.896417	119.858971	0.015982	0.013947
RS	43	1.863527	1.896417	119.635040	0.015952	0.014191
RS	44	2.004299	1.910775	117.946548	0.015727	0.014398
RS	45	2.155164	1.910775	116.561895	0.015542	0.014554
RS	46	2.316845	1.921007	113.943448	0.015193	0.014645
RS	47	2.490117	1.921007	111.314572	0.014843	0.014658
RS	48	2.675812	1.928977	107.603540	0.014348	0.014584
RS	49	2.874820	1.928977	103.731953	0.013832	0.014414
RS	50	3.088095	1.936491	98.881042	0.013185	0.014144
RS	51	3.316661	1.936491	93.881387	0.012518	0.013771
RS	52	3.561614	1.945402	87.986253	0.011732	0.013297
RS	53	3.824128	1.945402	82.101696	0.010948	0.012727
RS	54	4.105463	1.966898	75.087433	0.010012	0.012068
RS	55	4.406967	1.966898	68.760712	0.009169	0.011332
RS	56	4.730088	1.966898	62.261679	0.008302	0.010532
RS	57	5.076374	1.966898	55.700417	0.007427	0.009685
RS	58	5.447487	2.122208	45.917886	0.006123	0.008811
RS	59	5.845206	2.122208	40.609080	0.005415	0.007929
RS	60	6.271439	2.122208	35.423266	0.004723	0.007059
RS	61	6.728230	2.122208	30.447429	0.004060	0.006218
RS	62	7.217770	2.122208	25.760311	0.003435	0.005422
RS	63	7.742407	2.122208	92.812630	0.012376	0.022352
PA	4+25*2+4+6 0.047187795 0.009017275 7.742407322 0.400202751 0.334730148 0.366611481 0.412741184 0.476263046 0.561531067 0.669177055 0.794475555 0.930225372 1.069194794 1.204559326 1.330511093 1.443667412 1.543079853 1.628975034 1.701786041 1.761990547 1.810329437 1.847890854 1.876050949 1.896416664 1.910775185 1.921007156 1.928977489 1.936491132 1.945402145 1.966897964 2.122208178
//
IT	5293
RD	2
LK	-130654.648570
QD	-838.850273 -> -555.408654
RI	0.0711651089
TR	0.041461	0.008281
MT	9.308852
MM	C_pi: 1.416918, n_recomb: 8054.923541
RS	0	0.000000	0.494394	120.240594	0.014928	0.000354
RS	1	0.007480	0.494394	127.225923	0.015795	0.002465
RS	2	0.015519	0.494394	134.459483	0.016693	0.006447
RS	3	0.024159	0.494394	141.925540	0.017620	0.012204
RS	4	0.033445	0.296734	247.594481	0.030738	0.022180
RS	5	0.043427	0.296734	257.000600	0.031906	0.027983
RS	6	0.054154	0.302136	261.402510	0.032453	0.028968
RS	7	0.065684	0.302136	270.064796	0.033528	0.031855
RS	8	0.078077	0.330047	255.136933	0.031675	0.031007
RS	9	0.091396	0.330047	262.994587	0.032650	0.033738
RS	10	0.105712	0.379245	235.897039	0.029286	0.031464
RS	11	0.121098	0.379245	243.110094	0.030182	0.033465
RS	12	0.137636	0.457555	207.838131	0.025803	0.029831
RS	13	0.155410	0.457555	214.578917	0.026639	0.030957
RS	14	0.174513	0.571671	177.570952	0.022045	0.026627
RS	15	0.195046	0.571671	183.889980	0.022830	0.026995
RS	16	0.217114	0.723099	150.785954	0.018720	0.022846
RS	17	0.240833	0.723099	156.659147	0.019449	0.022800
RS	18	0.266326	0.908260	129.749188	0.016108	0.019341
RS	19	0.293726	0.908260	135.173887	0.016782	0.019154
RS	20	0.323175	1.119766	114.333455	0.014194	0.016472
RS	21	0.354826	1.119766	119.350838	0.014817	0.016271
RS	22	0.388845	1.346279	103.683357	0.012872	0.014270
RS	23	0.425409	1.346279	108.360014	0.013453	0.014123
RS	24	0.464707	1.573445	96.912934	0.012032	0.012694
RS	25	0.506945	1.573445	101.319745	0.012579	0.012658
RS	26	0.552342	1.788463	93.171928	0.011567	0.011693
RS	27	0.601135	1.788463	97.367155	0.012088	0.011783
RS	28	0.653577	1.983349	91.701763	0.011385	0.011163
RS	29	0.709941	1.983349	95.720958	0.011884	0.011354
RS	30	0.770521	2.153778	91.927676	0.011413	0.010978
RS	31	0.835633	2.153778	95.780160	0.011891	0.011241
RS	32	0.905614	2.296889	93.460086	0.011603	0.011045
RS	33	0.980830	2.296889	97.127283	0.012058	0.011363
RS	34	1.061671	2.410902	96.008615	0.011919	0.011312
RS	35	1.148559	2.410902	99.440635	0.012345	0.011679
RS	36	1.241947	2.496073	99.276035	0.012325	0.011748
RS	37	1.342319	2.496073	102.386831	0.012711	0.012150
RS	38	1.450198	2.554876	102.901339	0.012775	0.012311
RS	39	1.566146	2.554876	105.565208	0.013106	0.012728
RS	40	1.690767	2.591427	106.438359	0.013214	0.012946
RS	41	1.824709	2.591427	108.490775	0.013469	0.013345
RS	42	1.968669	2.610883	109.348414	0.013575	0.013574
RS	43	2.123397	2.610883	110.594686	0.013730	0.013909
RS	44	2.289698	2.618888	111.018927	0.013783	0.014086
RS	45	2.468438	2.618888	111.254272	0.013812	0.014302
RS	46	2.660546	2.620884	110.826824	0.013759	0.014360
RS	47	2.867023	2.620884	109.868859	0.013640	0.014404
RS	48	3.088944	2.621576	108.235766	0.013437	0.014289
RS	49	3.327464	2.621576	105.966139	0.013155	0.014132
RS	50	3.583824	2.624989	102.895734	0.012774	0.013816
RS	51	3.859359	2.624989	99.304406	0.012328	0.013452
RS	52	4.155503	2.635033	94.729266	0.011760	0.012929
RS	53	4.473797	2.635033	89.952142	0.011167	0.012375
RS	54	4.815898	2.674664	83.458945	0.010361	0.011613
RS	55	5.183586	2.674664	77.908813	0.009672	0.010918
RS	56	5.578777	2.674664	71.965589	0.008934	0.010159
RS	57	6.003526	2.674664	65.727335	0.008160	0.009351
RS	58	6.460044	3.053536	52.523234	0.006521	0.007947
RS	59	6.950708	3.053536	47.889737	0.005945	0.007263
RS	60	7.478072	3.053536	43.131451	0.005355	0.006568
RS	61	8.044880	3.053536	38.336064	0.004759	0.005875
RS	62	8.654083	3.053536	33.593424	0.004171	0.005197
RS	63	9.308852	3.053536	142.369626	0.017675	0.023475
PA	4+25*2+4+6 0.041461259 0.008281038 9.308851937 0.494393766 0.296733768 0.302136240 0.330046993 0.379245053 0.457554939 0.571671272 0.723099165 0.908259983 1.119766030 1.346279216 1.573444683 1.788463448 1.983348889 2.153777679 2.296889215 2.410902191 2.496072579 2.554875959 2.591426696 2.610882585 2.618887939 2.620883674 2.621575546 2.624988952 2.635032935 2.674663550 3.053536171
//
IT	4528
RD	3
LK	-130189.573751
QD	-606.351084 -> -480.427033
RI	0.0495281835
TR	0.038124	0.008182
MT	10.246328
MM	C_pi: 1.622911, n_recomb: 9108.681445
RS	0	0.000000	0.775426	88.736498	0.009742	0.000227
RS	1	0.007642	0.775426	94.548346	0.010380	0.001544
RS	2	0.015867	0.775426	100.662369	0.011051	0.004007
RS	3	0.024722	0.775426	107.081898	0.011756	0.007528
RS	4	0.034253	0.331519	263.859240	0.028968	0.019259
RS	5	0.044512	0.331519	275.056191	0.030197	0.024996
RS	6	0.055555	0.307871	307.575637	0.033767	0.028525
RS	7	0.067442	0.307871	318.089764	0.034922	0.031682
RS	8	0.080238	0.318991	316.770767	0.034777	0.031972
RS	9	0.094011	0.318991	326.053021	0.035796	0.035126
RS	10	0.108837	0.353761	302.324942	0.033191	0.033366
RS	11	0.124796	0.353761	310.562922	0.034095	0.036090
RS	12	0.141974	0.420445	268.572258	0.029485	0.032062
RS	13	0.160465	0.420445	276.217739	0.030325	0.034005
RS	14	0.180369	0.528770	226.267220	0.024841	0.028563
RS	15	0.201794	0.528770	233.548530	0.025640	0.029672
RS	16	0.224857	0.685212	186.420484	0.020466	0.024155
RS	17	0.249681	0.685212	193.280714	0.021219	0.024702
RS	18	0.276403	0.891392	154.344500	0.016945	0.020004
RS	19	0.305167	0.891392	160.686139	0.017641	0.020277
RS	20	0.336129	1.143516	130.606558	0.014339	0.016629
RS	21	0.369457	1.143516	136.416954	0.014977	0.016790
RS	22	0.405331	1.430119	114.052517	0.012521	0.014092
RS	23	0.443947	1.430119	119.394377	0.013108	0.014233
RS	24	0.485514	1.731400	103.297399	0.011341	0.012324
RS	25	0.530258	1.731400	108.268553	0.011886	0.012515
RS	26	0.578421	2.025857	96.997567	0.010649	0.011227
RS	27	0.630264	2.025857	101.695150	0.011165	0.011498
RS	28	0.686069	2.297734	93.979461	0.010318	0.010660
RS	29	0.746138	2.297734	98.477849	0.010811	0.010996
RS	30	0.810798	2.537079	93.397521	0.010254	0.010470
RS	31	0.880399	2.537079	97.740982	0.010731	0.010846
RS	32	0.955318	2.736484	94.738031	0.010401	0.010550
RS	33	1.035963	2.736484	98.939084	0.010862	0.010957
RS	34	1.122771	2.890730	97.675705	0.010723	0.010849
RS	35	1.216212	2.890730	101.710794	0.011166	0.011281
RS	36	1.316793	2.999136	101.894530	0.011187	0.011331
RS	37	1.425061	2.999136	105.695598	0.011604	0.011778
RS	38	1.541602	3.065921	106.995710	0.011747	0.011950
RS	39	1.667049	3.065921	110.441629	0.012125	0.012395
RS	40	1.802083	3.098736	112.458472	0.012346	0.012650
RS	41	1.947435	3.098736	115.370629	0.012666	0.013063
RS	42	2.103895	3.107176	117.612586	0.012912	0.013346
RS	43	2.272311	3.107176	119.759886	0.013148	0.013683
RS	44	2.453597	3.101378	121.649932	0.013355	0.013920
RS	45	2.648736	3.101378	122.769301	0.013478	0.014127
RS	46	2.858787	3.090450	123.710336	0.013582	0.014240
RS	47	3.084890	3.090450	123.545165	0.013563	0.014272
RS	48	3.328272	3.081509	123.016593	0.013505	0.014203
RS	49	3.590251	3.081509	121.369026	0.013325	0.014036
RS	50	3.872251	3.080217	118.996749	0.013064	0.013751
RS	51	4.175800	3.080217	115.786886	0.012712	0.013385
RS	52	4.502546	3.091995	111.395817	0.012230	0.012876
RS	53	4.854261	3.091995	106.716938	0.011716	0.012328
RS	54	5.232853	3.152188	99.516073	0.010925	0.011534
RS	55	5.640376	3.152188	93.834700	0.010302	0.010861
RS	56	6.079041	3.152188	87.587346	0.009616	0.010125
RS	57	6.551228	3.152188	80.870786	0.008878	0.009341
RS	58	7.059498	3.785312	62.330854	0.006843	0.007551
RS	59	7.606609	3.785312	57.883061	0.006355	0.006977
RS	60	8.195528	3.785312	53.149772	0.005835	0.006383
RS	61	8.829451	3.785312	48.214634	0.005293	0.005780
RS	62	9.511817	3.785312	43.169940	0.004739	0.005177
RS	63	10.246328	3.785312	204.890814	0.022494	0.025257
PA	4+25*2+4+6 0.038123686 0.008182052 10.246327870 0.775426231 0.331518859 0.307870506 0.318991141 0.353761343 0.420444840 0.528770412 0.685212481 0.891391911 1.143515951 1.430118664 1.731400477 2.025857301 2.297733717 2.537079186 2.736484357 2.890730072 2.999135791 3.065921322 3.098736156 3.107175764 3.101377761 3.090450251 3.081509326 3.080216915 3.091995195 3.152188391 3.785312326
//
IT	5213
RD	4
LK	-129963.148246
QD	-521.240023 -> -438.147984
RI	0.0321547901
TR	0.035697	0.008292
MT	10.874997
MM	C_pi: 1.797865, n_recomb: 10218.469762
RS	0	0.000000	1.260491	62.112664	0.006078	0.000146
RS	1	0.007743	1.260491	66.498398	0.006508	0.000983
RS	2	0.016085	1.260491	71.158832	0.006964	0.002534
RS	3	0.025073	1.260491	76.105582	0.007448	0.004719
RS	4	0.034756	0.388351	261.605511	0.025601	0.016891
RS	5	0.045190	0.388351	274.117151	0.026826	0.022011
RS	6	0.056432	0.331084	335.282465	0.032811	0.027610
RS	7	0.068543	0.331084	347.794068	0.034036	0.030526
RS	8	0.081593	0.326514	364.641266	0.035685	0.032239
RS	9	0.095653	0.326514	375.716096	0.036768	0.035231
RS	10	0.110802	0.348415	362.105157	0.035436	0.034601
RS	11	0.127123	0.348415	371.643792	0.036370	0.037434
RS	12	0.144708	0.404110	328.849999	0.032182	0.033845
RS	13	0.163655	0.404110	337.502342	0.033029	0.036059
RS	14	0.184069	0.504532	277.885212	0.027194	0.030285
RS	15	0.206063	0.504532	286.176620	0.028006	0.031706
RS	16	0.229760	0.659282	226.080074	0.022125	0.025418
RS	17	0.255292	0.659282	234.008549	0.022901	0.026239
RS	18	0.282801	0.874323	183.078560	0.017916	0.020719
RS	19	0.312439	0.874323	190.454600	0.018638	0.021216
RS	20	0.344373	1.150034	150.926074	0.014770	0.016893
RS	21	0.378779	1.150034	157.660378	0.015429	0.017236
RS	22	0.415849	1.476698	128.445827	0.012570	0.014054
RS	23	0.455788	1.476698	134.580772	0.013170	0.014343
RS	24	0.498821	1.831491	113.791254	0.011136	0.012112
RS	25	0.545185	1.831491	119.444136	0.011689	0.012422
RS	26	0.595139	2.186021	105.081032	0.010283	0.010926
RS	27	0.648961	2.186021	110.384269	0.010802	0.011287
RS	28	0.706950	2.517671	100.671684	0.009852	0.010314
RS	29	0.769428	2.517671	105.734870	0.010347	0.010717
RS	30	0.836745	2.811263	99.407592	0.009728	0.010103
RS	31	0.909273	2.811263	104.305156	0.010208	0.010529
RS	32	0.987416	3.054842	100.630679	0.009848	0.010180
RS	33	1.071611	3.054842	105.400774	0.010315	0.010621
RS	34	1.162323	3.239478	103.971604	0.010175	0.010490
RS	35	1.260060	3.239478	108.611660	0.010629	0.010945
RS	36	1.365364	3.363296	109.090526	0.010676	0.011000
RS	37	1.478821	3.363296	113.545768	0.011112	0.011459
RS	38	1.601062	3.432239	115.544862	0.011307	0.011661
RS	39	1.732768	3.432239	119.695085	0.011714	0.012109
RS	40	1.874672	3.457481	122.735183	0.012011	0.012414
RS	41	2.027562	3.457481	126.385571	0.012368	0.012826
RS	42	2.192290	3.452950	129.855127	0.012708	0.013172
RS	43	2.369773	3.452950	132.738117	0.012990	0.013507
RS	44	2.560997	3.433054	135.893462	0.013299	0.013811
RS	45	2.767027	3.433054	137.690680	0.013475	0.014018
RS	46	2.989009	3.410095	139.752203	0.013676	0.014194
RS	47	3.228177	3.410095	140.140192	0.013714	0.014231
RS	48	3.485864	3.393077	140.423012	0.013742	0.014213
RS	49	3.763503	3.393077	139.137459	0.013616	0.014056
RS	50	4.062637	3.388857	137.135255	0.013420	0.013808
RS	51	4.384933	3.388857	134.045362	0.013118	0.013455
RS	52	4.732183	3.404076	129.491397	0.012672	0.012961
RS	53	5.106318	3.404076	124.671556	0.012201	0.012430
RS	54	5.509422	3.486791	116.340101	0.011385	0.011603
RS	55	5.943736	3.486791	110.347788	0.010799	0.010953
RS	56	6.411677	3.486791	103.636828	0.010142	0.010240
RS	57	6.915848	3.486791	96.305156	0.009425	0.009475
RS	58	7.459056	4.388449	71.487751	0.006996	0.007326
RS	59	8.044322	4.388449	67.230492	0.006579	0.006835
RS	60	8.674903	4.388449	62.564795	0.006123	0.006316
RS	61	9.354307	4.388449	57.566413	0.005634	0.005780
RS	62	10.086314	4.388449	52.324211	0.005121	0.005234
RS	63	10.874997	4.388449	270.830712	0.026504	0.027331
PA	4+25*2+4+6 0.035697427 0.008292426 10.874997371 1.260491361 0.388351252 0.331083904 0.326514345 0.348415160 0.404109626 0.504532194 0.659281829 0.874322802 1.150033846 1.476697805 1.831490792 2.186020770 2.517671266 2.811262886 3.054842166 3.239477510 3.363296299 3.432239472 3.457480849 3.452949581 3.433053984 3.410094885 3.393077004 3.388856661 3.404076461 3.486790657 4.388448966
//
IT	5109
RD	5
LK	-129805.372261
QD	-470.173906 -> -403.216736
RI	0.0208838806
TR	0.033708	0.008476
MT	11.352166
MM	C_pi: 1.945881, n_recomb: 11295.513545
RS	0	0.000000	2.026480	43.123858	0.003818	0.000095
RS	1	0.007815	2.026480	46.309809	0.004100	0.000640
RS	2	0.016242	2.026480	49.715696	0.004401	0.001639
RS	3	0.025326	2.026480	53.354209	0.004723	0.003029
RS	4	0.035121	0.455477	252.388522	0.022344	0.014957
RS	5	0.045681	0.455477	265.649817	0.023518	0.019463
RS	6	0.057067	0.359938	351.905649	0.031154	0.026537
RS	7	0.069342	0.359938	366.221508	0.032422	0.029151
RS	8	0.082577	0.340553	401.252397	0.035523	0.032064
RS	9	0.096846	0.340553	414.212197	0.036671	0.034773
RS	10	0.112230	0.350928	413.837959	0.036637	0.035300
RS	11	0.128817	0.350928	424.834948	0.037611	0.038048
RS	12	0.146700	0.396856	385.390188	0.034119	0.035178
RS	13	0.165981	0.396856	395.094704	0.034978	0.037454
RS	14	0.186768	0.489577	328.781204	0.029107	0.031718
RS	15	0.209180	0.489577	338.048098	0.029928	0.033276
RS	16	0.233344	0.640601	266.302805	0.023576	0.026537
RS	17	0.259396	0.640601	275.270042	0.024370	0.027500
RS	18	0.287484	0.859251	212.703433	0.018831	0.021395
RS	19	0.317767	0.859251	221.112023	0.019575	0.022013
RS	20	0.350417	1.149776	172.168486	0.015242	0.017184
RS	21	0.385619	1.149776	179.840825	0.015921	0.017630
RS	22	0.423572	1.504841	143.775669	0.012729	0.014081
RS	23	0.464491	1.504841	150.721677	0.013343	0.014457
RS	24	0.508609	1.900027	125.275200	0.011091	0.011988
RS	25	0.556174	1.900027	131.625939	0.011653	0.012365
RS	26	0.607456	2.301624	114.226127	0.010113	0.010719
RS	27	0.662747	2.301624	120.146978	0.010637	0.011130
RS	28	0.722358	2.681270	108.485167	0.009604	0.010061
RS	29	0.786629	2.681270	114.119106	0.010103	0.010498
RS	30	0.855923	3.019204	106.569556	0.009435	0.009823
RS	31	0.930632	3.019204	112.018973	0.009917	0.010271
RS	32	1.011179	3.299271	107.669054	0.009532	0.009886
RS	33	1.098022	3.299271	112.995407	0.010004	0.010340
RS	34	1.191653	3.508772	111.371262	0.009860	0.010196
RS	35	1.292600	3.508772	116.591077	0.010322	0.010657
RS	36	1.401437	3.644434	117.314603	0.010386	0.010720
RS	37	1.518781	3.644434	122.385214	0.010835	0.011182
RS	38	1.645295	3.713623	125.017473	0.011068	0.011411
RS	39	1.781696	3.713623	129.819286	0.011493	0.011861
RS	40	1.928758	3.730722	133.807398	0.011846	0.012209
RS	41	2.087313	3.730722	138.129949	0.012229	0.012624
RS	42	2.258260	3.713621	142.747064	0.012638	0.013024
RS	43	2.442568	3.713621	146.287589	0.012951	0.013365
RS	44	2.641279	3.680586	150.624201	0.013335	0.013729
RS	45	2.855521	3.680586	153.010933	0.013546	0.013948
RS	46	3.086506	3.646739	156.101634	0.013820	0.014183
RS	47	3.335544	3.646739	156.947335	0.013895	0.014237
RS	48	3.604045	3.622697	157.939242	0.013982	0.014270
RS	49	3.893531	3.622697	156.918275	0.013892	0.014135
RS	50	4.205641	3.616356	155.170625	0.013737	0.013921
RS	51	4.542144	3.616356	152.109377	0.013466	0.013591
RS	52	4.904945	3.635524	147.264780	0.013037	0.013110
RS	53	5.296101	3.635524	142.230058	0.012592	0.012601
RS	54	5.717827	3.740910	132.583596	0.011738	0.011738
RS	55	6.172513	3.740910	126.244161	0.011176	0.011113
RS	56	6.662735	3.740910	119.046706	0.010539	0.010420
RS	57	7.191269	3.740910	111.091000	0.009835	0.009671
RS	58	7.761110	4.919995	79.450720	0.007034	0.007175
RS	59	8.375486	4.919995	75.440784	0.006679	0.006752
RS	60	9.037878	4.919995	70.925598	0.006279	0.006296
RS	61	9.752039	4.919995	65.970748	0.005840	0.005815
RS	62	10.522014	4.919995	60.658019	0.005370	0.005317
RS	63	11.352166	4.919995	337.167610	0.029850	0.029529
PA	4+25*2+4+6 0.033707631 0.008475862 11.352166173 2.026479778 0.455476521 0.359938135 0.340552899 0.350927821 0.396855763 0.489576767 0.640601291 0.859251103 1.149776108 1.504841048 1.900027424 2.301624430 2.681269620 3.019203512 3.299270821 3.508771807 3.644433538 3.713623431 3.730722391 3.713620558 3.680585510 3.646738845 3.622696595 3.616355758 3.635523694 3.740909726 4.919994801
//
IT	4353
RD	6
LK	-129675.516180
QD	-429.585372 -> -371.500746
RI	0.0138603056
TR	0.031971	0.008680
MT	11.753907
MM	C_pi: 2.077282, n_recomb: 12338.825057
RS	0	0.000000	3.193190	30.119071	0.002441	0.000063
RS	1	0.007874	3.193190	32.408753	0.002627	0.000424
RS	2	0.016369	3.193190	34.865558	0.002826	0.001082
RS	3	0.025532	3.193190	37.500555	0.003039	0.001985
RS	4	0.035417	0.528930	241.412302	0.019565	0.013362
RS	5	0.046080	0.528930	255.034982	0.020669	0.017342
RS	6	0.057583	0.390757	362.596232	0.029387	0.025443
RS	7	0.069992	0.390757	378.472809	0.030673	0.027799
RS	8	0.083378	0.357364	430.101502	0.034858	0.031636
RS	9	0.097818	0.357364	444.921211	0.036059	0.034072
RS	10	0.113395	0.357274	458.848613	0.037187	0.035625
RS	11	0.130199	0.357274	471.408002	0.038205	0.038240
RS	12	0.148325	0.394526	438.020206	0.035499	0.036154
RS	13	0.167880	0.394526	448.833612	0.036376	0.038417
RS	14	0.188974	0.480248	378.220160	0.030653	0.032900
RS	15	0.211729	0.480248	388.442279	0.031481	0.034521
RS	16	0.236275	0.627132	306.279205	0.024822	0.027522
RS	17	0.262755	0.627132	316.252227	0.025631	0.028566
RS	18	0.291320	0.847118	242.448470	0.019649	0.022020
RS	19	0.322134	0.847118	251.873518	0.020413	0.022714
RS	20	0.355375	1.147911	193.592158	0.015690	0.017478
RS	21	0.391233	1.147911	202.198861	0.016387	0.017989
RS	22	0.429914	1.524727	159.302247	0.012911	0.014145
RS	23	0.471642	1.524727	167.059313	0.013539	0.014576
RS	24	0.516655	1.952431	136.986491	0.011102	0.011916
RS	25	0.565213	1.952431	144.034482	0.011673	0.012336
RS	26	0.617595	2.393127	123.634887	0.010020	0.010572
RS	27	0.674101	2.393127	130.170683	0.010550	0.011011
RS	28	0.735057	2.813621	116.585130	0.009449	0.009868
RS	29	0.800813	2.813621	122.784129	0.009951	0.010322
RS	30	0.871747	3.190132	114.017595	0.009241	0.009598
RS	31	0.948266	3.190132	120.009055	0.009726	0.010056
RS	32	1.030811	3.502564	114.967864	0.009318	0.009642
RS	33	1.119856	3.502564	120.835543	0.009793	0.010100
RS	34	1.215912	3.734436	118.981988	0.009643	0.009945
RS	35	1.319532	3.734436	124.760977	0.010111	0.010407
RS	36	1.431312	3.880788	125.682361	0.010186	0.010474
RS	37	1.551894	3.880788	131.342326	0.010645	0.010937
RS	38	1.681971	3.950051	134.556156	0.010905	0.011188
RS	39	1.822291	3.950051	139.979119	0.011345	0.011639
RS	40	1.973660	3.959459	144.867254	0.011741	0.012023
RS	41	2.136948	3.959459	149.828679	0.012143	0.012442
RS	42	2.313095	3.930507	155.557284	0.012607	0.012890
RS	43	2.503112	3.930507	159.720801	0.012945	0.013241
RS	44	2.708091	3.885014	165.218329	0.013390	0.013660
RS	45	2.929212	3.885014	168.159734	0.013629	0.013896
RS	46	3.167745	3.840705	172.272112	0.013962	0.014187
RS	47	3.425060	3.840705	173.540545	0.014065	0.014264
RS	48	3.702638	3.809735	175.237290	0.014202	0.014347
RS	49	4.002073	3.809735	174.445937	0.014138	0.014239
RS	50	4.325087	3.801061	172.939491	0.014016	0.014059
RS	51	4.673537	3.801061	169.873536	0.013767	0.013756
RS	52	5.049425	3.823708	164.705945	0.013349	0.013289
RS	53	5.454912	3.823708	159.429121	0.012921	0.012803
RS	54	5.892328	3.950781	148.377497	0.012025	0.011903
RS	55	6.364189	3.950781	141.682017	0.011483	0.011302
RS	56	6.873206	3.950781	133.995927	0.010860	0.010628
RS	57	7.422304	3.950781	125.421078	0.010165	0.009893
RS	58	8.014642	5.415006	86.528888	0.007013	0.007061
RS	59	8.653622	5.415006	82.805675	0.006711	0.006696
RS	60	9.342918	5.415006	78.498700	0.006362	0.006295
RS	61	10.086492	5.415006	73.662353	0.005970	0.005863
RS	62	10.888618	5.415006	68.369349	0.005541	0.005408
RS	63	11.753907	5.415006	404.146885	0.032754	0.031769
PA	4+25*2+4+6 0.031970886 0.008679674 11.753907375 3.193189502 0.528929764 0.390757213 0.357363983 0.357273515 0.394525895 0.480248403 0.627131617 0.847118390 1.147910941 1.524726903 1.952430677 2.393127400 2.813621023 3.190132464 3.502564013 3.734436239 3.880788421 3.950050944 3.959458515 3.930507196 3.885014316 3.840705381 3.809734766 3.801061062 3.823707784 3.950780599 5.415005830
//
IT	4532
RD	7
LK	-129562.077243
QD	-394.211775 -> -342.524847
RI	0.0094576504
TR	0.030408	0.008882
MT	12.116913
MM	C_pi: 2.199599, n_recomb: 13359.851278
RS	0	0.000000	4.934500	21.235069	0.001589	0.000042
RS	1	0.007926	4.934500	22.880774	0.001713	0.000285
RS	2	0.016480	4.934500	24.650829	0.001845	0.000725
RS	3	0.025713	4.934500	26.554105	0.001988	0.001324
RS	4	0.035677	0.607193	230.630073	0.017263	0.012026
RS	5	0.046431	0.607193	244.381480	0.018292	0.015569
RS	6	0.058037	0.422212	370.194737	0.027709	0.024384
RS	7	0.070563	0.422212	387.426337	0.028999	0.026539
RS	8	0.084082	0.375530	453.781674	0.033966	0.031069
RS	9	0.098672	0.375530	470.397204	0.035210	0.033274
RS	10	0.114419	0.365781	498.723248	0.037330	0.035695
RS	11	0.131414	0.365781	512.918603	0.038393	0.038179
RS	12	0.149756	0.395190	487.371719	0.036480	0.036862
RS	13	0.169552	0.395190	499.363700	0.037378	0.039088
RS	14	0.190917	0.474597	426.350904	0.031913	0.033886
RS	15	0.213975	0.474597	437.532530	0.032750	0.035538
RS	16	0.238861	0.617419	346.006034	0.025899	0.028396
RS	17	0.265720	0.617419	356.967318	0.026719	0.029494
RS	18	0.294707	0.837705	272.259227	0.020379	0.022602
RS	19	0.325992	0.837705	282.692255	0.021160	0.023347
RS	20	0.359756	1.146247	215.106756	0.016101	0.017772
RS	21	0.396197	1.146247	224.647932	0.016815	0.018328
RS	22	0.435526	1.540864	174.896627	0.013091	0.014233
RS	23	0.477972	1.540864	183.466744	0.013733	0.014701
RS	24	0.523782	1.996255	148.759560	0.011135	0.011880
RS	25	0.573224	1.996255	156.505447	0.011715	0.012327
RS	26	0.626584	2.471217	133.106652	0.009963	0.010465
RS	27	0.684173	2.471217	140.255821	0.010498	0.010921
RS	28	0.746327	2.928412	124.741995	0.009337	0.009714
RS	29	0.813408	2.928412	131.501907	0.009843	0.010177
RS	30	0.885805	3.340438	121.501851	0.009095	0.009412
RS	31	0.963941	3.340438	128.028234	0.009583	0.009874
RS	32	1.048270	3.683408	122.266145	0.009152	0.009433
RS	33	1.139282	3.683408	128.664800	0.009631	0.009892
RS	34	1.237509	3.936966	126.541348	0.009472	0.009724
RS	35	1.343521	3.936966	132.866161	0.009945	0.010184
RS	36	1.457935	4.094152	133.939167	0.010025	0.010254
RS	37	1.581418	4.094152	140.173092	0.010492	0.010715
RS	38	1.714689	4.164082	143.924299	0.010773	0.010982
RS	39	1.858522	4.164082	149.952700	0.011224	0.011434
RS	40	2.013756	4.166524	155.708334	0.011655	0.011848
RS	41	2.181294	4.166524	161.294786	0.012073	0.012273
RS	42	2.362111	4.126325	168.123645	0.012584	0.012763
RS	43	2.557260	4.126325	172.900071	0.012942	0.013126
RS	44	2.767876	4.068653	179.574712	0.013441	0.013595
RS	45	2.995186	4.068653	183.065003	0.013703	0.013850
RS	46	3.240513	4.013748	188.240046	0.014090	0.014195
RS	47	3.505284	4.013748	189.928254	0.014216	0.014298
RS	48	3.791042	3.975338	192.382726	0.014400	0.014429
RS	49	4.099448	3.975338	191.817965	0.014358	0.014350
RS	50	4.432300	3.963549	190.598078	0.014266	0.014206
RS	51	4.791533	3.963549	187.521875	0.014036	0.013931
RS	52	5.179240	3.988701	182.051876	0.013627	0.013479
RS	53	5.597676	3.988701	176.525101	0.013213	0.013017
RS	54	6.049278	4.135955	164.026439	0.012278	0.012082
RS	55	6.536674	4.135955	156.972202	0.011750	0.011504
RS	56	7.062702	4.135955	148.796920	0.011138	0.010848
RS	57	7.630423	4.135955	139.604583	0.010450	0.010124
RS	58	8.243141	5.892855	93.058827	0.006966	0.006967
RS	59	8.904425	5.892855	89.645417	0.006710	0.006653
RS	60	9.618122	5.892855	85.582605	0.006406	0.006300
RS	61	10.388387	5.892855	80.913221	0.006056	0.005912
RS	62	11.219705	5.892855	75.699871	0.005666	0.005496
RS	63	12.116913	5.892855	472.653663	0.035379	0.034009
PA	4+25*2+4+6 0.030408035 0.008881929 12.116912571 4.934499709 0.607192580 0.422211913 0.375530458 0.365780676 0.395189786 0.474596905 0.617418809 0.837705030 1.146246947 1.540864426 1.996255240 2.471217350 2.928411661 3.340438116 3.683408145 3.936966196 4.094151547 4.164082230 4.166523942 4.126324854 4.068652691 4.013748026 3.975338127 3.963549176 3.988701488 4.135954601 5.892855464
//
IT	3813
RD	8
LK	-129460.896511
QD	-362.662014 -> -316.212986
RI	0.0066452131
TR	0.028981	0.009074
MT	12.458819
MM	C_pi: 2.317225, n_recomb: 14367.474841
RS	0	0.000000	7.499957	15.107710	0.001052	0.000029
RS	1	0.007973	7.499957	16.294893	0.001134	0.000193
RS	2	0.016582	7.499957	17.573870	0.001223	0.000492
RS	3	0.025878	7.499957	18.951491	0.001319	0.000894
RS	4	0.035915	0.689767	220.616967	0.015355	0.010891
RS	5	0.046752	0.689767	234.359866	0.016312	0.014069
RS	6	0.058453	0.453811	376.124487	0.026179	0.023380
RS	7	0.071087	0.453811	394.551534	0.027461	0.025383
RS	8	0.084728	0.394452	473.917171	0.032985	0.030427
RS	9	0.099457	0.394452	492.254954	0.034262	0.032445
RS	10	0.115361	0.375638	534.675411	0.037214	0.035592
RS	11	0.132532	0.375638	550.559109	0.038320	0.037958
RS	12	0.151073	0.397803	534.092374	0.037174	0.037372
RS	13	0.171092	0.397803	547.337152	0.038096	0.039557
RS	14	0.192707	0.471433	473.484965	0.032955	0.034719
RS	15	0.216046	0.471433	485.647038	0.033802	0.036387
RS	16	0.241245	0.610374	385.664631	0.026843	0.029183
RS	17	0.268454	0.610374	397.609421	0.027674	0.030321
RS	18	0.297832	0.830409	302.256363	0.021038	0.023149
RS	19	0.329553	0.830409	313.697070	0.021834	0.023935
RS	20	0.363802	1.145136	236.783701	0.016481	0.018064
RS	21	0.400783	1.145136	247.265247	0.017210	0.018655
RS	22	0.440712	1.554984	190.586626	0.013265	0.014336
RS	23	0.483825	1.554984	199.976210	0.013919	0.014834
RS	24	0.530376	2.034923	160.582734	0.011177	0.011868
RS	25	0.580638	2.034923	169.030613	0.011765	0.012336
RS	26	0.634908	2.541109	142.598806	0.009925	0.010385
RS	27	0.693505	2.541109	150.362616	0.010465	0.010852
RS	28	0.756774	3.032592	132.890744	0.009249	0.009589
RS	29	0.825087	3.032592	140.210049	0.009759	0.010057
RS	30	0.898848	3.478659	128.941951	0.008975	0.009254
RS	31	0.978490	3.478659	135.998950	0.009466	0.009716
RS	32	1.064482	3.851666	129.475543	0.009012	0.009250
RS	33	1.157330	3.851666	136.398257	0.009494	0.009707
RS	34	1.257582	4.127248	133.958683	0.009324	0.009525
RS	35	1.365827	4.127248	140.820415	0.009801	0.009984
RS	36	1.482703	4.296060	141.998455	0.009883	0.010052
RS	37	1.608897	4.296060	148.796822	0.010357	0.010512
RS	38	1.745154	4.367597	153.043749	0.010652	0.010790
RS	39	1.892275	4.367597	159.669554	0.011113	0.011244
RS	40	2.051126	4.363848	166.266782	0.011572	0.011682
RS	41	2.222644	4.363848	172.474314	0.012004	0.012112
RS	42	2.407836	4.312848	180.403502	0.012556	0.012639
RS	43	2.607795	4.312848	185.795216	0.012932	0.013013
RS	44	2.823698	4.242993	193.681376	0.013481	0.013530
RS	45	3.056815	4.242993	197.729823	0.013762	0.013804
RS	46	3.308520	4.177055	204.033474	0.014201	0.014201
RS	47	3.580293	4.177055	206.155532	0.014349	0.014330
RS	48	3.873737	4.130403	209.452090	0.014578	0.014511
RS	49	4.190577	4.130403	209.128293	0.014556	0.014460
RS	50	4.532681	4.114457	208.274916	0.014496	0.014354
RS	51	4.902062	4.114457	205.198188	0.014282	0.014105
RS	52	5.300894	4.140939	199.478219	0.013884	0.013672
RS	53	5.731528	4.140939	193.704053	0.013482	0.013232
RS	54	6.196497	4.306666	179.746360	0.012511	0.012267
RS	55	6.698540	4.306666	172.333097	0.011995	0.011710
RS	56	7.240612	4.306666	163.667780	0.011392	0.011070
RS	57	7.825906	4.306666	153.856456	0.010709	0.010357
RS	58	8.457868	6.363505	99.265190	0.006909	0.006885
RS	59	9.140218	6.363505	96.175217	0.006694	0.006617
RS	60	9.876975	6.363505	92.379592	0.006430	0.006307
RS	61	10.672476	6.363505	87.909546	0.006119	0.005959
RS	62	11.531405	6.363505	82.817044	0.005764	0.005578
RS	63	12.458819	6.363505	543.382578	0.037820	0.036224
PA	4+25*2+4+6 0.028981134 0.009073641 12.458819318 7.499957109 0.689767392 0.453810685 0.394451560 0.375638248 0.397803089 0.471432702 0.610374209 0.830409496 1.145136310 1.554983951 2.034922861 2.541108728 3.032592443 3.478658835 3.851666398 4.127248490 4.296060388 4.367597174 4.363848293 4.312847978 4.242992590 4.177054773 4.130402989 4.114457413 4.140938732 4.306666228 6.363505451
//
IT	4356
RD	9
LK	-129369.887328
QD	-334.361098 -> -292.416467
RI	0.0048102587
TR	0.027670	0.009252
MT	12.787903
MM	C_pi: 2.432483, n_recomb: 15366.823181
RS	0	0.000000	11.245059	10.830943	0.000705	0.000020
RS	1	0.008018	11.245059	11.691115	0.000761	0.000133
RS	2	0.016678	11.245059	12.618888	0.000821	0.000337
RS	3	0.026033	11.245059	13.619457	0.000886	0.000611
RS	4	0.036138	0.776642	211.433166	0.013759	0.009914
RS	5	0.047053	0.776642	225.083196	0.014647	0.012784
RS	6	0.058844	0.485392	381.070738	0.024798	0.022437
RS	7	0.071579	0.485392	400.569138	0.026067	0.024323
RS	8	0.085336	0.413856	491.475376	0.031983	0.029748
RS	9	0.100196	0.413856	511.461527	0.033283	0.031615
RS	10	0.116247	0.386416	567.519172	0.036931	0.035369
RS	11	0.133585	0.386416	585.127177	0.038077	0.037634
RS	12	0.152313	0.401752	578.662988	0.037657	0.037732
RS	13	0.172543	0.401752	593.233277	0.038605	0.039877
RS	14	0.194394	0.469996	519.883521	0.033832	0.035432
RS	15	0.217998	0.469996	533.055932	0.034689	0.037112
RS	16	0.243494	0.605215	425.430600	0.027685	0.029903
RS	17	0.271034	0.605215	438.361597	0.028526	0.031074
RS	18	0.300783	0.824635	332.572165	0.021642	0.023669
RS	19	0.332917	0.824635	345.025214	0.022453	0.024489
RS	20	0.367627	1.144437	258.714801	0.016836	0.018355
RS	21	0.405119	1.144437	270.146489	0.017580	0.018975
RS	22	0.445618	1.567661	206.426804	0.013433	0.014453
RS	23	0.489365	1.567661	216.645463	0.014098	0.014974
RS	24	0.536618	2.069908	172.480049	0.011224	0.011876
RS	25	0.587660	2.069908	181.636585	0.011820	0.012359
RS	26	0.642795	2.605250	152.111991	0.009899	0.010326
RS	27	0.702350	2.605250	160.493766	0.010444	0.010801
RS	28	0.766680	3.129573	141.015169	0.009177	0.009485
RS	29	0.836168	3.129573	148.894066	0.009689	0.009956
RS	30	0.911227	3.609070	136.310989	0.008870	0.009116
RS	31	0.992304	3.609070	143.895911	0.009364	0.009578
RS	32	1.079882	4.012336	136.563278	0.008887	0.009086
RS	33	1.174482	4.012336	144.004872	0.009371	0.009542
RS	34	1.276666	4.310787	141.200098	0.009189	0.009345
RS	35	1.387043	4.310787	148.591917	0.009670	0.009800
RS	36	1.506270	4.492372	149.826408	0.009750	0.009864
RS	37	1.635056	4.492372	157.182229	0.010229	0.010322
RS	38	1.774167	4.566572	161.884295	0.010535	0.010608
RS	39	1.924432	4.566572	169.102665	0.011004	0.011063
RS	40	2.086746	4.557400	176.516844	0.011487	0.011521
RS	41	2.262072	4.557400	183.345602	0.011931	0.011957
RS	42	2.451456	4.495927	192.378537	0.012519	0.012516
RS	43	2.656025	4.495927	198.393249	0.012910	0.012902
RS	44	2.876995	4.413738	207.531304	0.013505	0.013462
RS	45	3.115682	4.413738	212.154055	0.013806	0.013755
RS	46	3.373505	4.336172	219.663692	0.014295	0.014202
RS	47	3.652001	4.336172	222.242028	0.014462	0.014356
RS	48	3.952825	4.280366	226.480664	0.014738	0.014587
RS	49	4.277769	4.280366	226.421392	0.014734	0.014563
RS	50	4.628766	4.259133	226.034466	0.014709	0.014498
RS	51	5.007905	4.259133	222.975486	0.014510	0.014274
RS	52	5.417441	4.285714	217.077872	0.014126	0.013863
RS	53	5.859814	4.285714	211.065035	0.013735	0.013443
RS	54	6.337654	4.468147	195.657682	0.012732	0.012453
RS	55	6.853806	4.468147	187.886573	0.012227	0.011915
RS	56	7.411342	4.468147	178.730383	0.011631	0.011289
RS	57	8.013580	4.468147	168.297052	0.010952	0.010585
RS	58	8.664103	6.831549	105.280531	0.006851	0.006812
RS	59	9.366783	6.831549	102.522400	0.006672	0.006585
RS	60	10.125802	6.831549	99.009544	0.006443	0.006313
RS	61	10.945677	6.831549	94.761721	0.006167	0.006002
RS	62	11.831287	6.831549	89.820009	0.005845	0.005654
RS	63	12.787903	6.831549	616.724029	0.040133	0.038399
PA	4+25*2+4+6 0.027669624 0.009251695 12.787902573 11.245059435 0.776642347 0.485391736 0.413856248 0.386415526 0.401751999 0.469995802 0.605214636 0.824634866 1.144437375 1.567661305 2.069907510 2.605249806 3.129573418 3.609070059 4.012335548 4.310786543 4.492372225 4.566571895 4.557400173 4.495927136 4.413737903 4.336171696 4.280365929 4.259132792 4.285713979 4.468147319 6.831549153
//
IT	4430
RD	10
LK	-129287.668147
QD	-308.914281 -> -270.918508
RI	0.0035890477
TR	0.026460	0.009416
MT	13.108095
MM	C_pi: 2.546553, n_recomb: 16360.420206
RS	0	0.000000	16.673037	7.813242	0.000478	0.000013
RS	1	0.008060	16.673037	8.439061	0.000516	0.000092
RS	2	0.016769	16.673037	9.114667	0.000557	0.000233
RS	3	0.026181	16.673037	9.843962	0.000602	0.000421
RS	4	0.036350	0.867966	202.996541	0.012408	0.009064
RS	5	0.047340	0.867966	216.499204	0.013233	0.011671
RS	6	0.059215	0.516933	385.354435	0.023554	0.021557
RS	7	0.072048	0.516933	405.824430	0.024805	0.023352
RS	8	0.085914	0.433614	507.040993	0.030992	0.029055
RS	9	0.100899	0.433614	528.603482	0.032310	0.030799
RS	10	0.117091	0.397866	597.786135	0.036539	0.035063
RS	11	0.134588	0.397866	617.140791	0.037722	0.037240
RS	12	0.153495	0.406657	621.403224	0.037982	0.037975
RS	13	0.173926	0.406657	637.367054	0.038958	0.040086
RS	14	0.196004	0.469793	565.715866	0.034578	0.036050
RS	15	0.219861	0.469793	579.932703	0.035447	0.037739
RS	16	0.245642	0.601400	465.425074	0.028448	0.030569
RS	17	0.273500	0.601400	479.348627	0.029299	0.031768
RS	18	0.303603	0.819915	363.305998	0.022206	0.024170
RS	19	0.336133	0.819915	376.778246	0.023030	0.025020
RS	20	0.371284	1.143917	280.973735	0.017174	0.018646
RS	21	0.409268	1.143917	293.367240	0.017932	0.019292
RS	22	0.450314	1.579053	222.464297	0.013598	0.014580
RS	23	0.494669	1.579053	233.523388	0.014274	0.015121
RS	24	0.542598	2.101869	184.476048	0.011276	0.011898
RS	25	0.594390	2.101869	194.349349	0.011879	0.012394
RS	26	0.650356	2.664827	161.654927	0.009881	0.010283
RS	27	0.710833	2.664827	170.659111	0.010431	0.010765
RS	28	0.776185	3.221069	149.112111	0.009114	0.009398
RS	29	0.846803	3.221069	157.551630	0.009630	0.009870
RS	30	0.923114	3.733824	143.599645	0.008777	0.008994
RS	31	1.005575	3.733824	151.710504	0.009273	0.009455
RS	32	1.094682	4.167935	143.516509	0.008772	0.008938
RS	33	1.190970	4.167935	151.472461	0.009258	0.009391
RS	34	1.295020	4.490367	148.251377	0.009062	0.009178
RS	35	1.407456	4.490367	156.167117	0.009545	0.009631
RS	36	1.528953	4.686008	157.409371	0.009621	0.009688
RS	37	1.660244	4.686008	165.316374	0.010105	0.010145
RS	38	1.802116	4.763976	170.432562	0.010417	0.010434
RS	39	1.955422	4.763976	178.239449	0.010895	0.010890
RS	40	2.121085	4.750114	186.445303	0.011396	0.011364
RS	41	2.300100	4.750114	193.896417	0.011852	0.011805
RS	42	2.493543	4.678414	204.035862	0.012471	0.012393
RS	43	2.702577	4.678414	210.682730	0.012878	0.012790
RS	44	2.928459	4.583658	221.113115	0.013515	0.013390
RS	45	3.172547	4.583658	226.328621	0.013834	0.013701
RS	46	3.436307	4.493822	235.123735	0.014371	0.014198
RS	47	3.721326	4.493822	238.184264	0.014559	0.014374
RS	48	4.029317	4.427916	243.472115	0.014882	0.014657
RS	49	4.362132	4.427916	243.705412	0.014896	0.014658
RS	50	4.721770	4.400273	243.895212	0.014908	0.014636
RS	51	5.110395	4.400273	240.877034	0.014723	0.014436
RS	52	5.530342	4.425741	234.887047	0.014357	0.014048
RS	53	5.984136	4.425741	228.648081	0.013976	0.013648
RS	54	6.474504	4.623123	211.816668	0.012947	0.012637
RS	55	7.004396	4.623123	203.689993	0.012450	0.012116
RS	56	7.576995	4.623123	194.042499	0.011860	0.011504
RS	57	8.195745	4.623123	182.983809	0.011185	0.010809
RS	58	8.864365	7.298842	111.179865	0.006796	0.006746
RS	59	9.586874	7.298842	108.759017	0.006648	0.006555
RS	60	10.367616	7.298842	105.540080	0.006451	0.006318
RS	61	11.211285	7.298842	101.531558	0.006206	0.006040
RS	62	12.122951	7.298842	96.763573	0.005914	0.005723
RS	63	13.108095	7.298842	692.837260	0.042348	0.040527
PA	4+25*2+4+6 0.026460092 0.009415531 13.108095275 16.673037450 0.867966201 0.516933200 0.433613541 0.397866195 0.406656581 0.469793429 0.601399780 0.819915087 1.143916767 1.579053497 2.101868830 2.664827066 3.221069125 3.733824348 4.167934773 4.490367020 4.686008461 4.763976347 4.750114029 4.678413818 4.583657652 4.493821570 4.427915593 4.400273107 4.425740606 4.623123481 7.298842354
//
IT	4588
RD	11
LK	-129213.167477
QD	-285.985469 -> -251.482050
RI	0.0027613675
TR	0.025343	0.009566
MT	13.421179
MM	C_pi: 2.659975, n_recomb: 17349.145255
RS	0	0.000000	24.492912	5.664584	0.000327	0.000009
RS	1	0.008100	24.492912	6.121554	0.000353	0.000064
RS	2	0.016856	24.492912	6.615226	0.000381	0.000162
RS	3	0.026321	24.492912	7.148521	0.000412	0.000292
RS	4	0.036553	0.963984	195.188759	0.011251	0.008320
RS	5	0.047614	0.963984	208.506593	0.012018	0.010699
RS	6	0.059571	0.548432	389.147877	0.022430	0.020737
RS	7	0.072496	0.548432	410.506554	0.023661	0.022458
RS	8	0.086468	0.453667	520.964486	0.030028	0.028362
RS	9	0.101572	0.453667	544.032957	0.031358	0.030006
RS	10	0.117900	0.409839	625.825344	0.036072	0.034697
RS	11	0.135549	0.409839	646.937099	0.037289	0.036799
RS	12	0.154629	0.412274	662.506265	0.038187	0.038126
RS	13	0.175254	0.412274	679.925503	0.039191	0.040207
RS	14	0.197549	0.470497	611.071422	0.035222	0.036591
RS	15	0.221651	0.470497	626.368160	0.036104	0.038287
RS	16	0.247704	0.598560	505.712830	0.029149	0.031191
RS	17	0.275868	0.598560	520.636561	0.030009	0.032416
RS	18	0.306314	0.815917	394.517290	0.022740	0.024655
RS	19	0.339225	0.815917	409.015875	0.023576	0.025532
RS	20	0.374802	1.143369	303.609737	0.017500	0.018937
RS	21	0.413261	1.143369	316.977137	0.018270	0.019607
RS	22	0.454835	1.589172	238.733233	0.013761	0.014716
RS	23	0.499776	1.589172	250.644751	0.014447	0.015274
RS	24	0.548358	2.131088	196.590673	0.011331	0.011931
RS	25	0.600875	2.131088	207.189462	0.011942	0.012440
RS	26	0.657646	2.720420	171.235715	0.009870	0.010253
RS	27	0.719015	2.720420	180.867177	0.010425	0.010740
RS	28	0.785355	3.307904	157.183139	0.009060	0.009323
RS	29	0.857069	3.307904	166.184586	0.009579	0.009797
RS	30	0.934591	3.853996	150.803986	0.008692	0.008886
RS	31	1.018393	3.853996	159.438895	0.009190	0.009345
RS	32	1.108983	4.319699	150.329742	0.008665	0.008803
RS	33	1.206910	4.319699	158.795539	0.009153	0.009253
RS	34	1.312770	4.667309	155.107430	0.008940	0.009023
RS	35	1.427204	4.667309	163.540851	0.009426	0.009473
RS	36	1.550907	4.878320	164.742905	0.009496	0.009522
RS	37	1.684630	4.878320	173.194593	0.009983	0.009977
RS	38	1.829185	4.961175	178.683003	0.010299	0.010268
RS	39	1.985449	4.961175	187.073898	0.010783	0.010725
RS	40	2.154370	4.943312	196.044829	0.011300	0.011211
RS	41	2.336973	4.943312	204.118762	0.011765	0.011657
RS	42	2.534368	4.861590	215.364186	0.012414	0.012269
RS	43	2.747751	4.861590	222.651690	0.012834	0.012676
RS	44	2.978418	4.754003	234.411113	0.013511	0.013315
RS	45	3.227770	4.754003	240.237560	0.013847	0.013642
RS	46	3.497318	4.651247	250.395468	0.014433	0.014186
RS	47	3.788701	4.651247	253.964711	0.014638	0.014385
RS	48	4.103685	4.574323	260.409472	0.015010	0.014718
RS	49	4.444183	4.574323	260.965099	0.015042	0.014744
RS	50	4.812261	4.539190	261.847029	0.015093	0.014765
RS	51	5.210153	4.539190	258.895177	0.014923	0.014589
RS	52	5.640274	4.562384	252.906151	0.014577	0.014227
RS	53	6.105236	4.562384	246.456025	0.014206	0.013846
RS	54	6.607859	4.772997	228.239663	0.013156	0.012818
RS	55	7.151194	4.772997	219.760530	0.012667	0.012313
RS	56	7.738540	4.772997	209.621890	0.012083	0.011713
RS	57	8.373460	4.772997	197.934799	0.011409	0.011025
RS	58	9.059809	7.765775	117.003779	0.006744	0.006685
RS	59	9.801752	7.765775	114.923828	0.006624	0.006526
RS	60	10.603793	7.765775	112.007127	0.006456	0.006322
RS	61	11.470798	7.765775	108.251193	0.006240	0.006074
RS	62	12.408031	7.765775	103.675226	0.005976	0.005785
RS	63	13.421179	7.765775	771.720037	0.044482	0.042603
PA	4+25*2+4+6 0.025342531 0.009565738 13.421179158 24.492912334 0.963983538 0.548431550 0.453666662 0.409839069 0.412274124 0.470497284 0.598559612 0.815917069 1.143369123 1.589171658 2.131088402 2.720419532 3.307904206 3.853995994 4.319698610 4.667309344 4.878319750 4.961175226 4.943312102 4.861590448 4.754003488 4.651246601 4.574322868 4.539189543 4.562384149 4.772997059 7.765774746
//
IT	3955
RD	12
LK	-129145.498069
QD	-265.277929 -> -233.878527
RI	0.0021915135
TR	0.024309	0.009703
MT	13.727956
MM	C_pi: 2.772945, n_recomb: 18332.884814
RS	0	0.000000	35.698314	4.123652	0.000225	0.000007
RS	1	0.008138	35.698314	4.458380	0.000243	0.000045
RS	2	0.016939	35.698314	4.820202	0.000263	0.000113
RS	3	0.026456	35.698314	5.211298	0.000284	0.000204
RS	4	0.036748	1.064889	187.915225	0.010250	0.007663
RS	5	0.047877	1.064889	201.021935	0.010965	0.009843
RS	6	0.059912	0.579901	392.536543	0.021412	0.019975
RS	7	0.072927	0.579901	414.712538	0.022621	0.021633
RS	8	0.087000	0.473970	533.490503	0.029100	0.027679
RS	9	0.102219	0.473970	557.995887	0.030437	0.029239
RS	10	0.118677	0.422235	651.870550	0.035557	0.034289
RS	11	0.136474	0.422235	674.739152	0.036805	0.036326
RS	12	0.155719	0.418439	702.085791	0.038297	0.038205
RS	13	0.176531	0.418439	721.015140	0.039329	0.040258
RS	14	0.199036	0.471884	655.977107	0.035781	0.037067
RS	15	0.223373	0.471884	672.388926	0.036677	0.038768
RS	16	0.249691	0.596440	546.311114	0.029800	0.031776
RS	17	0.278151	0.596440	562.242456	0.030669	0.033024
RS	18	0.308926	0.812403	426.234186	0.023250	0.025126
RS	19	0.342207	0.812403	441.765214	0.024097	0.026029
RS	20	0.378196	1.142643	326.649285	0.017818	0.019230
RS	21	0.417114	1.142643	341.001972	0.018601	0.019921
RS	22	0.459199	1.598016	255.250545	0.013923	0.014859
RS	23	0.504709	1.598016	268.026217	0.014620	0.015433
RS	24	0.553923	2.157737	208.832713	0.011391	0.011975
RS	25	0.607143	2.157737	220.165601	0.012009	0.012494
RS	26	0.664694	2.772349	180.857321	0.009865	0.010233
RS	27	0.726928	2.772349	191.120813	0.010425	0.010726
RS	28	0.794227	3.390531	165.226926	0.009013	0.009260
RS	29	0.867004	3.390531	174.791406	0.009534	0.009734
RS	30	0.945704	3.970096	157.921853	0.008614	0.008788
RS	31	1.030808	3.970096	167.078677	0.009114	0.009246
RS	32	1.122839	4.468185	157.000461	0.008564	0.008678
RS	33	1.222359	4.468185	165.971256	0.009053	0.009126
RS	34	1.329979	4.842211	161.765495	0.008824	0.008878
RS	35	1.446358	4.842211	170.709863	0.009312	0.009326
RS	36	1.572208	5.069903	171.824443	0.009372	0.009364
RS	37	1.708300	5.069903	180.813585	0.009863	0.009818
RS	38	1.855469	5.158730	186.632633	0.010180	0.010107
RS	39	2.014614	5.158730	195.601943	0.010669	0.010565
RS	40	2.186712	5.137532	205.309193	0.011199	0.011061
RS	41	2.372815	5.137532	214.004909	0.011673	0.011511
RS	42	2.574065	5.045965	226.351950	0.012347	0.012146
RS	43	2.791694	5.045965	234.286793	0.012780	0.012562
RS	44	3.027034	4.925273	247.406646	0.013495	0.013236
RS	45	3.281527	4.925273	253.860546	0.013847	0.013578
RS	46	3.556732	4.808965	265.453366	0.014480	0.014169
RS	47	3.854335	4.808965	269.556836	0.014703	0.014388
RS	48	4.176158	4.720154	277.263306	0.015124	0.014771
RS	49	4.524172	4.720154	278.171110	0.015173	0.014821
RS	50	4.900510	4.676516	279.861539	0.015266	0.014887
RS	51	5.307476	4.676516	277.002699	0.015110	0.014732
RS	52	5.747562	4.696341	271.113314	0.014788	0.014400
RS	53	6.223465	4.696341	264.468622	0.014426	0.014036
RS	54	6.738100	4.918525	244.917675	0.013359	0.012996
RS	55	7.294617	4.918525	236.089998	0.012878	0.012505
RS	56	7.896427	4.918525	225.461193	0.012298	0.011916
RS	57	8.547215	4.918525	213.143481	0.011626	0.011235
RS	58	9.250968	8.232072	122.772157	0.006697	0.006630
RS	59	10.011995	8.232072	121.035552	0.006602	0.006500
RS	60	10.834958	8.232072	118.427519	0.006460	0.006324
RS	61	11.724898	8.232072	114.934874	0.006269	0.006104
RS	62	12.687266	8.232072	110.566004	0.006031	0.005842
RS	63	13.727956	8.232072	853.266724	0.046543	0.044623
PA	4+25*2+4+6 0.024308593 0.009703330 13.727955989 35.698314147 1.064889257 0.579900923 0.473970073 0.422235363 0.418439112 0.471883771 0.596439546 0.812403083 1.142642916 1.598016421 2.157736762 2.772348927 3.390531147 3.970096329 4.468184954 4.842210594 5.069902627 5.158730187 5.137532237 5.045965131 4.925273489 4.808964996 4.720154013 4.676515506 4.696341442 4.918525365 8.232072110
//
IT	5088
RD	13
LK	-129083.903192
QD	-246.531420 -> -217.900472
RI	0.0017939088
TR	0.023351	0.009829
MT	14.028862
MM	C_pi: 2.885518, n_recomb: 19311.119305
RS	0	0.000000	51.669220	3.012629	0.000156	0.000005
RS	1	0.008175	51.669220	3.258524	0.000169	0.000031
RS	2	0.017019	51.669220	3.524454	0.000183	0.000080
RS	3	0.026586	51.669220	3.812046	0.000197	0.000143
RS	4	0.036935	1.170843	181.102630	0.009378	0.007080
RS	5	0.048130	1.170843	193.979718	0.010045	0.009086
RS	6	0.060240	0.611332	395.585968	0.020485	0.019267
RS	7	0.073341	0.611332	418.516938	0.021672	0.020871
RS	8	0.087512	0.494492	544.795005	0.028211	0.027010
RS	9	0.102842	0.494492	570.669518	0.029551	0.028500
RS	10	0.119425	0.434991	676.085824	0.035010	0.033852
RS	11	0.137364	0.434991	700.701692	0.036285	0.035830
RS	12	0.156770	0.425042	740.201100	0.038330	0.038223
RS	13	0.177762	0.425042	760.688176	0.039391	0.040252
RS	14	0.200470	0.473800	700.423019	0.036270	0.037487
RS	15	0.225035	0.473800	717.984129	0.037180	0.039193
RS	16	0.251608	0.594870	587.203826	0.030408	0.032329
RS	17	0.280354	0.594870	604.149581	0.031285	0.033597
RS	18	0.311449	0.809223	458.458945	0.023741	0.025586
RS	19	0.345087	0.809223	475.027005	0.024599	0.026513
RS	20	0.381475	1.141661	350.100275	0.018129	0.019523
RS	21	0.420838	1.141661	365.448454	0.018924	0.020235
RS	22	0.463418	1.605607	272.024514	0.014086	0.015008
RS	23	0.509480	1.605607	285.675429	0.014793	0.015598
RS	24	0.559308	2.181949	221.206235	0.011455	0.012027
RS	25	0.613210	2.181949	233.281453	0.012080	0.012555
RS	26	0.671518	2.820844	190.520348	0.009866	0.010223
RS	27	0.734593	2.820844	201.420306	0.010430	0.010720
RS	28	0.802824	3.469234	173.242183	0.008971	0.009205
RS	29	0.876634	3.469234	183.370471	0.009496	0.009681
RS	30	0.956478	4.082444	164.950913	0.008542	0.008699
RS	31	1.042850	4.082444	174.627136	0.009043	0.009157
RS	32	1.136283	4.613688	163.527675	0.008468	0.008562
RS	33	1.237355	4.613688	172.998202	0.008958	0.009009
RS	34	1.346689	5.015322	168.226371	0.008711	0.008741
RS	35	1.464963	5.015322	177.674425	0.009201	0.009187
RS	36	1.592905	5.260978	178.655556	0.009251	0.009214
RS	37	1.731308	5.260978	188.174143	0.009744	0.009666
RS	38	1.881025	5.356824	194.282775	0.010061	0.009953
RS	39	2.042983	5.356824	203.823728	0.010555	0.010411
RS	40	2.218181	5.332921	214.237289	0.011094	0.010914
RS	41	2.407703	5.332921	223.552064	0.011576	0.011368
RS	42	2.612719	5.231677	236.992061	0.012272	0.012022
RS	43	2.834496	5.231677	245.578799	0.012717	0.012447
RS	44	3.074404	5.097615	260.084351	0.013468	0.013153
RS	45	3.333925	5.097615	267.179947	0.013836	0.013510
RS	46	3.614664	4.967161	280.272962	0.014514	0.014145
RS	47	3.918354	4.967161	284.934344	0.014755	0.014383
RS	48	4.246873	4.865648	294.002459	0.015225	0.014817
RS	49	4.602249	4.865648	295.291422	0.015291	0.014888
RS	50	4.986678	4.812562	297.905260	0.015427	0.015000
RS	51	5.402537	4.812562	295.166388	0.015285	0.014865
RS	52	5.852394	4.828000	289.477991	0.014990	0.014564
RS	53	6.339028	4.828000	282.656365	0.014637	0.014216
RS	54	6.865448	5.060172	261.830331	0.013559	0.013169
RS	55	7.434904	5.060172	252.658708	0.013084	0.012691
RS	56	8.050916	5.060172	241.541542	0.012508	0.012112
RS	57	8.717289	5.060172	228.591945	0.011837	0.011438
RS	58	9.438142	8.697247	128.494422	0.006654	0.006578
RS	59	10.217927	8.697247	127.102815	0.006582	0.006475
RS	60	11.061463	8.697247	124.808531	0.006463	0.006326
RS	61	11.973963	8.697247	121.587988	0.006296	0.006131
RS	62	12.961063	8.697247	117.438911	0.006081	0.005894
RS	63	14.028862	8.697247	937.321087	0.048538	0.046587
PA	4+25*2+4+6 0.023350804 0.009829394 14.028862495 51.669219784 1.170843390 0.611331653 0.494491693 0.434991101 0.425042044 0.473799521 0.594869633 0.809222661 1.141660543 1.605607401 2.181948579 2.820843670 3.469233624 4.082443616 4.613687658 5.015321507 5.260978109 5.356823860 5.332921001 5.231676934 5.097615036 4.967161196 4.865648067 4.812562252 4.827999665 5.060172205 8.697247135
//
IT	4701
RD	14
LK	-129027.727009
QD	-229.518834 -> -203.364086
RI	0.0015129582
TR	0.022463	0.009945
MT	14.324079
MM	C_pi: 2.997655, n_recomb: 20283.115855
RS	0	0.000000	74.339904	2.207321	0.000109	0.000003
RS	1	0.008211	74.339904	2.388391	0.000118	0.000022
RS	2	0.017096	74.339904	2.584298	0.000127	0.000056
RS	3	0.026711	74.339904	2.796256	0.000138	0.000101
RS	4	0.037115	1.281929	174.700267	0.008613	0.006562
RS	5	0.048373	1.281929	187.335290	0.009236	0.008413
RS	6	0.060556	0.642725	398.332019	0.019639	0.018610
RS	7	0.073740	0.642725	421.962307	0.020804	0.020166
RS	8	0.088005	0.515214	555.003531	0.027363	0.026361
RS	9	0.103442	0.515214	582.180592	0.028703	0.027790
RS	10	0.120147	0.448057	698.602730	0.034443	0.033395
RS	11	0.138223	0.448057	724.948064	0.035741	0.035320
RS	12	0.157783	0.432001	776.891697	0.038302	0.038191
RS	13	0.178950	0.432001	798.976859	0.039391	0.040198
RS	14	0.201854	0.476137	744.373458	0.036699	0.037859
RS	15	0.226639	0.476137	763.116743	0.037623	0.039568
RS	16	0.253460	0.593726	628.359759	0.030979	0.032853
RS	17	0.282482	0.593726	646.325715	0.031865	0.034140
RS	18	0.313888	0.806279	491.175545	0.024216	0.026036
RS	19	0.347872	0.806279	508.783423	0.025084	0.026985
RS	20	0.384646	1.140379	373.960572	0.018437	0.019817
RS	21	0.424440	1.140379	390.312936	0.019243	0.020548
RS	22	0.467502	1.611991	289.054559	0.014251	0.015162
RS	23	0.514099	1.611991	303.590852	0.014968	0.015766
RS	24	0.564523	2.203855	233.710068	0.011522	0.012086
RS	25	0.619086	2.203855	246.535229	0.012155	0.012623
RS	26	0.678130	2.866086	200.223061	0.009871	0.010220
RS	27	0.742022	2.866086	211.763450	0.010440	0.010721
RS	28	0.811160	3.544196	181.227448	0.008935	0.009159
RS	29	0.885975	3.544196	191.919916	0.009462	0.009635
RS	30	0.966933	4.191169	171.891532	0.008475	0.008618
RS	31	1.054539	4.191169	182.084285	0.008977	0.009075
RS	32	1.149337	4.756296	169.912775	0.008377	0.008454
RS	33	1.251920	4.756296	179.877375	0.008868	0.008899
RS	34	1.362925	5.186668	174.493388	0.008603	0.008612
RS	35	1.483045	5.186668	184.437374	0.009093	0.009056
RS	36	1.613029	5.451534	185.240448	0.009133	0.009070
RS	37	1.753685	5.451534	195.279724	0.009628	0.009522
RS	38	1.905890	5.555398	201.637876	0.009941	0.009803
RS	39	2.070593	5.555398	211.742553	0.010439	0.010262
RS	40	2.248819	5.529402	222.830932	0.010986	0.010770
RS	41	2.441680	5.529402	232.760332	0.011476	0.011227
RS	42	2.650376	5.418644	247.280807	0.012191	0.011898
RS	43	2.876208	5.418644	256.521723	0.012647	0.012331
RS	44	3.120583	5.270973	272.431491	0.013431	0.013068
RS	45	3.385024	5.270973	280.180469	0.013813	0.013438
RS	46	3.671178	5.125822	294.831483	0.014536	0.014115
RS	47	3.980828	5.125822	300.072165	0.014794	0.014372
RS	48	4.315903	5.010849	310.595734	0.015313	0.014854
RS	49	4.678491	5.010849	312.293377	0.015397	0.014946
RS	50	5.070851	4.947449	315.942229	0.015577	0.015104
RS	51	5.495427	4.947449	313.349976	0.015449	0.014990
RS	52	5.954865	4.957556	307.964749	0.015183	0.014721
RS	53	6.452027	4.957556	300.984465	0.014839	0.014389
RS	54	6.990012	5.198214	278.950514	0.013753	0.013337
RS	55	7.572169	5.198214	269.440132	0.013284	0.012872
RS	56	8.202128	5.198214	257.837216	0.012712	0.012301
RS	57	8.883812	5.198214	244.255487	0.012042	0.011633
RS	58	9.621469	9.160703	134.173529	0.006615	0.006531
RS	59	10.419695	9.160703	133.127992	0.006563	0.006451
RS	60	11.283463	9.160703	131.151531	0.006466	0.006326
RS	61	12.218154	9.160703	128.210470	0.006321	0.006155
RS	62	13.229592	9.160703	124.292055	0.006128	0.005940
RS	63	14.324079	9.160703	1023.697311	0.050470	0.048494
PA	4+25*2+4+6 0.022462527 0.009945035 14.324079411 74.339904489 1.281928666 0.642724916 0.515214038 0.448057104 0.432000919 0.476137395 0.593725932 0.806278878 1.140378513 1.611991276 2.203855181 2.866085540 3.544196393 4.191168516 4.756296263 5.186668297 5.451534260 5.555397681 5.529402137 5.418644065 5.270973342 5.125822309 5.010849120 4.947448801 4.957555988 5.198214169 9.160703300
//
IT	4295
RD	15
LK	-128976.398091
QD	-214.042899 -> -190.108533
RI	0.0013129547
TR	0.021637	0.010051
MT	14.613901
MM	C_pi: 3.109298, n_recomb: 21247.955814
RS	0	0.000000	106.357636	1.621827	0.000076	0.000002
RS	1	0.008245	106.357636	1.755483	0.000083	0.000016
RS	2	0.017170	106.357636	1.900147	0.000089	0.000040
RS	3	0.026831	106.357636	2.056726	0.000097	0.000072
RS	4	0.037288	1.398129	168.675443	0.007938	0.006100
RS	5	0.048608	1.398129	181.061054	0.008521	0.007813
RS	6	0.060861	0.674029	400.829603	0.018864	0.018000
RS	7	0.074124	0.674029	425.110039	0.020007	0.019513
RS	8	0.088481	0.536107	564.229904	0.026555	0.025733
RS	9	0.104021	0.536107	592.644422	0.027892	0.027109
RS	10	0.120843	0.461396	719.524653	0.033863	0.032925
RS	11	0.139052	0.461396	747.574362	0.035183	0.034802
RS	12	0.158762	0.439259	812.171353	0.038224	0.038117
RS	13	0.180097	0.439259	835.887823	0.039340	0.040104
RS	14	0.203192	0.478821	787.774332	0.037075	0.038187
RS	15	0.228190	0.478821	807.730937	0.038015	0.039900
RS	16	0.255250	0.592931	669.719214	0.031519	0.033351
RS	17	0.284541	0.592931	688.710180	0.032413	0.034655
RS	18	0.316247	0.803514	524.351427	0.024678	0.026477
RS	19	0.350567	0.803514	542.999932	0.025555	0.027446
RS	20	0.387717	1.138795	398.214132	0.018741	0.020110
RS	21	0.427930	1.138795	415.577597	0.019558	0.020859
RS	22	0.471458	1.617244	306.331420	0.014417	0.015320
RS	23	0.518575	1.617244	321.762015	0.015143	0.015939
RS	24	0.569578	2.223595	246.338588	0.011594	0.012151
RS	25	0.624785	2.223595	259.920508	0.012233	0.012697
RS	26	0.684545	2.908244	209.961277	0.009881	0.010223
RS	27	0.749232	2.908244	222.145479	0.010455	0.010729
RS	28	0.819252	3.615589	189.179218	0.008903	0.009118
RS	29	0.895046	3.615589	200.435738	0.009433	0.009596
RS	30	0.977088	4.296418	178.741008	0.008412	0.008545
RS	31	1.065896	4.296418	189.446945	0.008916	0.009001
RS	32	1.162025	4.896094	176.155203	0.008290	0.008353
RS	33	1.266081	4.896094	186.607752	0.008782	0.008796
RS	34	1.378716	5.356280	180.567772	0.008498	0.008490
RS	35	1.500638	5.356280	190.999393	0.008989	0.008932
RS	36	1.632613	5.641516	191.582949	0.009017	0.008933
RS	37	1.775469	5.641516	202.133441	0.009513	0.009383
RS	38	1.930104	5.754382	208.701125	0.009822	0.009659
RS	39	2.097489	5.754382	219.360490	0.010324	0.010118
RS	40	2.278675	5.726885	231.091241	0.010876	0.010629
RS	41	2.474800	5.726885	241.629176	0.011372	0.011090
RS	42	2.687096	5.606776	257.213998	0.012105	0.011775
RS	43	2.916895	5.606776	267.109137	0.012571	0.012215
RS	44	3.165642	5.445262	284.436232	0.013387	0.012980
RS	45	3.434899	5.445262	292.847646	0.013782	0.013362
RS	46	3.726356	5.284904	309.106711	0.014548	0.014080
RS	47	4.041844	5.284904	314.945562	0.014822	0.014354
RS	48	4.383345	5.155785	327.010384	0.015390	0.014885
RS	49	4.753003	5.155785	329.142494	0.015491	0.014996
RS	50	5.153139	5.081270	333.933822	0.015716	0.015201
RS	51	5.586267	5.081270	331.514218	0.015602	0.015105
RS	52	6.055108	5.085183	326.533775	0.015368	0.014870
RS	53	6.562605	5.085183	319.413553	0.015033	0.014552
RS	54	7.111945	5.332916	296.244994	0.013942	0.013500
RS	55	7.706580	5.332916	286.401699	0.013479	0.013046
RS	56	8.350243	5.332916	274.316568	0.012910	0.012484
RS	57	9.046976	5.332916	260.103645	0.012241	0.011821
RS	58	9.801157	9.621986	139.807554	0.006580	0.006487
RS	59	10.617520	9.621986	139.108722	0.006547	0.006429
RS	60	11.501194	9.621986	137.453388	0.006469	0.006326
RS	61	12.457728	9.621986	134.798079	0.006344	0.006177
RS	62	13.493129	9.621986	131.119761	0.006171	0.005983
RS	63	14.613901	9.621986	1112.182545	0.052343	0.050343
PA	4+25*2+4+6 0.021637487 0.010051160 14.613900720 106.357636403 1.398128881 0.674028592 0.536107315 0.461396145 0.439258503 0.478820554 0.592930958 0.803513815 1.138794973 1.617244280 2.223594911 2.908244147 3.615588945 4.296417777 4.896094476 5.356280091 5.641515687 5.754382464 5.726885305 5.606776499 5.445262271 5.284903763 5.155785251 5.081269714 5.085183118 5.332916113 9.621986304
//
IT	5117
RD	16
LK	-128929.416247
QD	-199.932732 -> -177.993999
RI	0.0011696755
TR	0.020870	0.010149
MT	14.898388
MM	C_pi: 3.220347, n_recomb: 22204.762076
RS	0	0.000000	151.339871	1.195028	0.000054	0.000002
RS	1	0.008278	151.339871	1.293936	0.000058	0.000011
RS	2	0.017241	151.339871	1.401028	0.000063	0.000029
RS	3	0.026947	151.339871	1.516982	0.000068	0.000051
RS	4	0.037455	1.519385	163.001050	0.007341	0.005685
RS	5	0.048834	1.519385	175.133827	0.007887	0.007276
RS	6	0.061154	0.705197	403.118232	0.018155	0.017435
RS	7	0.074495	0.705197	428.004970	0.019275	0.018908
RS	8	0.088940	0.557146	572.567996	0.025786	0.025128
RS	9	0.104580	0.557146	602.156534	0.027118	0.026456
RS	10	0.121515	0.474981	738.938058	0.033278	0.032446
RS	11	0.139853	0.474981	768.660803	0.034617	0.034279
RS	12	0.159708	0.446773	846.045285	0.038102	0.038008
RS	13	0.181206	0.446773	871.419473	0.039245	0.039976
RS	14	0.204485	0.481793	830.564134	0.037405	0.038477
RS	15	0.229690	0.481793	851.763452	0.038359	0.040192
RS	16	0.256982	0.592427	711.218229	0.032030	0.033825
RS	17	0.286533	0.592427	731.238097	0.032932	0.035144
RS	18	0.318530	0.800890	557.947401	0.025127	0.026908
RS	19	0.353177	0.800890	577.635436	0.026014	0.027897
RS	20	0.390691	1.136918	422.841683	0.019043	0.020403
RS	21	0.431310	1.136918	441.221360	0.019871	0.021170
RS	22	0.475292	1.621427	323.846933	0.014585	0.015482
RS	23	0.522915	1.621427	340.179553	0.015320	0.016114
RS	24	0.574480	2.241288	259.086073	0.011668	0.012220
RS	25	0.630314	2.241288	273.430760	0.012314	0.012775
RS	26	0.690770	2.947473	219.730231	0.009896	0.010232
RS	27	0.756230	2.947473	232.561013	0.010473	0.010742
RS	28	0.827109	3.683530	197.095253	0.008876	0.009084
RS	29	0.903856	3.683530	208.915240	0.009409	0.009563
RS	30	0.986955	4.398234	185.499786	0.008354	0.008477
RS	31	1.076934	4.398234	196.715206	0.008859	0.008932
RS	32	1.174361	5.033054	182.257278	0.008208	0.008259
RS	33	1.279853	5.033054	193.191311	0.008700	0.008701
RS	34	1.394078	5.524042	186.454408	0.008397	0.008375
RS	35	1.517758	5.524042	197.364985	0.008888	0.008815
RS	36	1.651677	5.830752	197.689516	0.008903	0.008802
RS	37	1.796682	5.830752	208.741186	0.009401	0.009251
RS	38	1.953690	5.953557	215.480010	0.009704	0.009520
RS	39	2.123695	5.953557	226.684111	0.010209	0.009979
RS	40	2.307773	5.925139	239.023900	0.010765	0.010491
RS	41	2.507090	5.925139	250.162811	0.011266	0.010955
RS	42	2.722906	5.795843	266.792945	0.012015	0.011653
RS	43	2.956587	5.795843	277.340241	0.012490	0.012099
RS	44	3.209613	5.620287	296.091349	0.013335	0.012890
RS	45	3.483584	5.620287	305.171665	0.013744	0.013284
RS	46	3.780234	5.444251	323.081369	0.014550	0.014040
RS	47	4.101442	5.444251	329.534619	0.014841	0.014330
RS	48	4.449239	5.300359	343.218927	0.015457	0.014908
RS	49	4.825827	5.300359	345.809214	0.015574	0.015037
RS	50	5.233588	5.214008	351.844296	0.015845	0.015290
RS	51	5.675105	5.214008	349.622407	0.015745	0.015211
RS	52	6.153171	5.210929	345.147208	0.015544	0.015011
RS	53	6.670811	5.210929	337.905831	0.015218	0.014708
RS	54	7.231301	5.464415	313.680596	0.014127	0.013658
RS	55	7.838189	5.464415	303.510689	0.013669	0.013214
RS	56	8.495316	5.464415	290.947616	0.013103	0.012660
RS	57	9.206840	5.464415	276.105466	0.012435	0.012001
RS	58	9.977264	10.080562	145.392923	0.006548	0.006446
RS	59	10.811464	10.080562	145.041041	0.006532	0.006408
RS	60	11.714719	10.080562	143.709474	0.006472	0.006325
RS	61	12.692747	10.080562	141.345247	0.006366	0.006196
RS	62	13.751735	10.080562	137.915256	0.006211	0.006022
RS	63	14.898388	10.080562	1202.561140	0.054158	0.052136
PA	4+25*2+4+6 0.020870250 0.010148701 14.898387727 151.339871184 1.519384603 0.705197182 0.557145606 0.474980548 0.446772902 0.481793273 0.592426565 0.800890132 1.136918297 1.621427064 2.241288015 2.947472782 3.683530195 4.398233654 5.033053784 5.524041846 5.830752358 5.953556923 5.925139418 5.795842777 5.620287371 5.444250837 5.300358651 5.214007961 5.210929223 5.464414971 10.080561503
//
IT	5368
RD	17
LK	-128886.342757
QD	-187.039782 -> -166.898612
RI	0.0010665546
TR	0.020156	0.010238
MT	15.177698
MM	C_pi: 3.330709, n_recomb: 23152.638772
RS	0	0.000000	214.279597	0.882808	0.000038	0.000001
RS	1	0.008310	214.279597	0.956171	0.000041	0.000008
RS	2	0.017310	214.279597	1.035631	0.000045	0.000020
RS	3	0.027058	214.279597	1.121694	0.000048	0.000036
RS	4	0.037616	1.645572	157.656442	0.006809	0.005314
RS	5	0.049052	1.645572	169.536216	0.007323	0.006794
RS	6	0.061438	0.736166	405.241070	0.017503	0.016912
RS	7	0.074853	0.736166	430.695350	0.018602	0.018347
RS	8	0.089383	0.578300	580.103053	0.025056	0.024546
RS	9	0.105120	0.578300	610.804150	0.026382	0.025832
RS	10	0.122165	0.488783	756.926663	0.032693	0.031964
RS	11	0.140626	0.488783	788.285760	0.034047	0.033755
RS	12	0.160622	0.454509	878.521103	0.037945	0.037868
RS	13	0.182279	0.454509	905.572674	0.039113	0.039819
RS	14	0.205736	0.485011	872.681162	0.037693	0.038731
RS	15	0.231142	0.485011	895.150498	0.038663	0.040448
RS	16	0.258659	0.592169	752.787344	0.032514	0.034276
RS	17	0.288462	0.592169	773.839036	0.033423	0.035609
RS	18	0.320743	0.798382	591.919401	0.025566	0.027331
RS	19	0.355705	0.798382	612.643923	0.026461	0.028337
RS	20	0.393573	1.134771	447.816943	0.019342	0.020696
RS	21	0.434588	1.134771	467.216042	0.020180	0.021480
RS	22	0.479011	1.624632	341.584326	0.014754	0.015647
RS	23	0.527126	1.624632	358.825299	0.015498	0.016292
RS	24	0.579238	2.257075	271.942467	0.011746	0.012294
RS	25	0.635681	2.257075	287.054987	0.012398	0.012857
RS	26	0.696815	2.983920	229.524075	0.009914	0.010245
RS	27	0.763028	2.983920	243.003556	0.010496	0.010760
RS	28	0.834743	3.748154	204.971639	0.008853	0.009055
RS	29	0.912418	3.748154	217.353997	0.009388	0.009535
RS	30	0.996548	4.496697	192.166171	0.008300	0.008414
RS	31	1.087668	4.496697	203.886957	0.008806	0.008870
RS	32	1.186361	5.167158	188.220532	0.008130	0.008170
RS	33	1.293254	5.167158	199.629249	0.008622	0.008610
RS	34	1.409030	5.689874	192.156744	0.008300	0.008265
RS	35	1.534427	5.689874	203.537225	0.008791	0.008703
RS	36	1.670244	6.019102	203.565633	0.008792	0.008677
RS	37	1.817347	6.019102	215.107930	0.009291	0.009124
RS	38	1.976674	6.152744	221.980714	0.009588	0.009385
RS	39	2.149240	6.152744	233.718771	0.010095	0.009844
RS	40	2.336147	6.123958	246.634455	0.010653	0.010357
RS	41	2.538585	6.123958	258.365462	0.011159	0.010823
RS	42	2.757845	5.985648	276.018892	0.011922	0.011531
RS	43	2.995325	5.985648	287.214344	0.012405	0.011984
RS	44	3.252539	5.795876	307.390773	0.013277	0.012799
RS	45	3.531126	5.795876	317.143992	0.013698	0.013203
RS	46	3.832864	5.603739	336.739082	0.014544	0.013997
RS	47	4.159676	5.603739	343.820380	0.014850	0.014301
RS	48	4.513645	5.444498	359.194642	0.015514	0.014926
RS	49	4.897027	5.444498	362.264700	0.015647	0.015072
RS	50	5.312268	5.345652	369.639069	0.015965	0.015371
RS	51	5.762015	5.345652	367.638797	0.015879	0.015309
RS	52	6.249134	5.334864	363.766001	0.015712	0.015145
RS	53	6.776731	5.334864	356.422277	0.015394	0.014855
RS	54	7.348171	5.592862	331.222462	0.014306	0.013810
RS	55	7.967096	5.592862	320.732709	0.013853	0.013376
RS	56	8.637452	5.592862	307.696731	0.013290	0.012830
RS	57	9.363513	5.592862	292.228385	0.012622	0.012175
RS	58	10.149909	10.536041	150.924159	0.006519	0.006408
RS	59	11.001651	10.536041	150.919139	0.006518	0.006388
RS	60	11.924172	10.536041	149.913431	0.006475	0.006323
RS	61	12.923351	10.536041	147.844839	0.006386	0.006213
RS	62	14.005560	10.536041	144.670408	0.006249	0.006058
RS	63	15.177698	10.536041	1294.610237	0.055916	0.053873
PA	4+25*2+4+6 0.020155762 0.010238441 15.177698042 214.279596641 1.645571868 0.736165771 0.578299863 0.488783373 0.454508895 0.485011485 0.592169215 0.798381851 1.134771347 1.624631798 2.257075286 2.983920342 3.748153724 4.496696509 5.167158026 5.689874233 6.019101619 6.152743900 6.123958360 5.985647706 5.795876462 5.603738691 5.444497991 5.345652120 5.334864316 5.592862408 10.536041156
//
IT	4622
RD	18
LK	-128846.790299
QD	-175.234724 -> -156.716118
RI	0.0009924153
TR	0.019490	0.010321
MT	15.451905
MM	C_pi: 3.440293, n_recomb: 24090.840963
RS	0	0.000000	301.982977	0.653754	0.000027	0.000001
RS	1	0.008340	301.982977	0.708290	0.000029	0.000006
RS	2	0.017376	301.982977	0.767378	0.000032	0.000015
RS	3	0.027166	301.982977	0.831395	0.000035	0.000026
RS	4	0.037772	1.776517	152.624484	0.006335	0.004980
RS	5	0.049263	1.776517	164.253706	0.006818	0.006361
RS	6	0.061712	0.766873	407.234079	0.016904	0.016428
RS	7	0.075199	0.766873	433.221634	0.017983	0.017828
RS	8	0.089811	0.599543	586.911549	0.024362	0.023988
RS	9	0.105642	0.599543	618.665988	0.025681	0.025235
RS	10	0.122793	0.502784	773.566093	0.032110	0.031481
RS	11	0.141375	0.502784	806.520524	0.033478	0.033233
RS	12	0.161507	0.462440	909.607896	0.037757	0.037703
RS	13	0.183317	0.462440	938.350278	0.038950	0.039637
RS	14	0.206947	0.488441	914.067910	0.037943	0.038953
RS	15	0.232547	0.488441	937.832534	0.038929	0.040671
RS	16	0.260283	0.592128	794.356253	0.032973	0.034705
RS	17	0.290332	0.592128	816.442000	0.033890	0.036051
RS	18	0.322887	0.795982	626.215977	0.025994	0.027744
RS	19	0.358157	0.795982	647.972327	0.026897	0.028767
RS	20	0.396369	1.132384	473.112781	0.019639	0.020987
RS	21	0.437767	1.132384	493.532761	0.020486	0.021787
RS	22	0.482619	1.626937	359.529851	0.014924	0.015815
RS	23	0.531212	1.626937	377.684252	0.015678	0.016472
RS	24	0.583857	2.271084	284.899568	0.011826	0.012372
RS	25	0.640893	2.271084	300.784153	0.012485	0.012943
RS	26	0.702686	3.017739	239.337343	0.009935	0.010263
RS	27	0.769633	3.017739	253.467050	0.010521	0.010782
RS	28	0.842163	3.809578	212.806148	0.008833	0.009030
RS	29	0.920743	3.809578	225.749376	0.009371	0.009512
RS	30	1.005876	4.591866	198.740369	0.008250	0.008357
RS	31	1.098110	4.591866	210.962109	0.008757	0.008812
RS	32	1.198036	5.298395	194.047501	0.008055	0.008086
RS	33	1.306297	5.298395	205.923868	0.008548	0.008526
RS	34	1.423587	5.853650	197.681054	0.008206	0.008160
RS	35	1.550660	5.853650	209.522201	0.008697	0.008597
RS	36	1.688330	6.206395	209.218991	0.008685	0.008557
RS	37	1.837483	6.206395	221.241044	0.009184	0.009002
RS	38	1.999076	6.351727	228.212473	0.009473	0.009255
RS	39	2.174146	6.351727	240.473123	0.009982	0.009714
RS	40	2.363818	6.323120	253.931254	0.010541	0.010226
RS	41	2.569309	6.323120	266.244424	0.011052	0.010694
RS	42	2.791939	6.175966	284.897418	0.011826	0.011412
RS	43	3.033136	6.175966	296.735361	0.012317	0.011870
RS	44	3.294451	5.971830	318.333612	0.013214	0.012707
RS	45	3.577559	5.971830	328.761506	0.013647	0.013120
RS	46	3.884281	5.763209	350.069686	0.014531	0.013949
RS	47	4.216583	5.763209	357.790208	0.014852	0.014268
RS	48	4.576601	5.588096	374.917254	0.015563	0.014937
RS	49	4.966646	5.588096	378.486510	0.015711	0.015100
RS	50	5.389222	5.476156	387.289262	0.016076	0.015445
RS	51	5.847042	5.476156	385.533186	0.016003	0.015399
RS	52	6.343046	5.457000	382.357116	0.015871	0.015272
RS	53	6.880418	5.457000	374.929505	0.015563	0.014995
RS	54	7.462609	5.718360	348.839220	0.014480	0.013958
RS	55	8.093357	5.718360	338.036661	0.014032	0.013533
RS	56	8.776711	5.718360	324.533371	0.013471	0.012993
RS	57	9.517059	5.718360	308.442701	0.012803	0.012342
RS	58	10.319155	10.988048	156.396425	0.006492	0.006373
RS	59	11.188149	10.988048	156.737863	0.006506	0.006369
RS	60	12.129619	10.988048	156.059596	0.006478	0.006321
RS	61	13.149612	10.988048	154.290490	0.006405	0.006229
RS	62	14.254675	10.988048	151.377952	0.006284	0.006091
RS	63	15.451905	10.988048	1388.120321	0.057620	0.055554
PA	4+25*2+4+6 0.019489541 0.010321119 15.451904501 301.982977386 1.776516782 0.766873278 0.599542639 0.502784358 0.462439793 0.488441473 0.592127990 0.795981930 1.132384008 1.626937260 2.271083852 3.017738501 3.809578241 4.591866470 5.298394820 5.853650425 6.206394908 6.351726878 6.323120048 6.175965805 5.971829503 5.763208546 5.588095628 5.476156107 5.457000196 5.718360331 10.988047642
//
IT	5026
RD	19
LK	-128810.416828
QD	-164.404653 -> -147.353602
RI	0.0009395188
TR	0.018867	0.010397
MT	15.721324
MM	C_pi: 3.549032, n_recomb: 25018.525588
RS	0	0.000000	423.441030	0.485572	0.000019	0.000001
RS	1	0.008370	423.441030	0.526227	0.000021	0.000004
RS	2	0.017440	423.441030	0.570287	0.000023	0.000011
RS	3	0.027270	423.441030	0.618037	0.000025	0.000019
RS	4	0.037922	1.911896	147.897555	0.005912	0.004678
RS	5	0.049466	1.911896	159.281333	0.006367	0.005971
RS	6	0.061976	0.797243	409.135778	0.016353	0.015980
RS	7	0.075534	0.797243	435.626754	0.017412	0.017347
RS	8	0.090226	0.620840	593.066724	0.023705	0.023454
RS	9	0.106147	0.620840	625.817831	0.025014	0.024666
RS	10	0.123402	0.516967	788.924214	0.031534	0.030999
RS	11	0.142100	0.516967	823.429338	0.032913	0.032715
RS	12	0.162363	0.470545	939.312303	0.037545	0.037515
RS	13	0.184323	0.470545	969.752932	0.038761	0.039433
RS	14	0.208121	0.492057	954.665983	0.038158	0.039146
RS	15	0.233910	0.492057	979.748915	0.039161	0.040865
RS	16	0.261858	0.592280	835.850637	0.033409	0.035114
RS	17	0.292145	0.592280	858.971942	0.034333	0.036471
RS	18	0.324967	0.793683	660.785874	0.026412	0.028149
RS	19	0.360536	0.793683	683.567725	0.027322	0.029188
RS	20	0.399082	1.129789	498.697819	0.019933	0.021277
RS	21	0.440855	1.129789	520.138329	0.020790	0.022092
RS	22	0.486124	1.628441	377.662810	0.015095	0.015984
RS	23	0.535182	1.628441	396.734317	0.015858	0.016654
RS	24	0.588346	2.283460	297.944851	0.011909	0.012452
RS	25	0.645960	2.283460	314.604775	0.012575	0.013032
RS	26	0.708396	3.049086	249.162798	0.009959	0.010284
RS	27	0.776058	3.049086	263.943613	0.010550	0.010808
RS	28	0.849383	3.867946	220.594676	0.008817	0.009009
RS	29	0.928845	3.867946	234.096813	0.009357	0.009493
RS	30	1.014958	4.683820	205.221648	0.008203	0.008304
RS	31	1.108279	4.683820	217.939627	0.008711	0.008759
RS	32	1.209410	5.426777	199.739683	0.007984	0.008007
RS	33	1.319006	5.426777	212.076431	0.008477	0.008446
RS	34	1.437776	6.015327	203.030796	0.008115	0.008061
RS	35	1.566486	6.015327	215.323137	0.008607	0.008497
RS	36	1.705969	6.392502	214.656157	0.008580	0.008441
RS	37	1.857126	6.392502	227.146811	0.009079	0.008886
RS	38	2.020935	6.550352	234.182707	0.009360	0.009130
RS	39	2.198455	6.550352	246.954049	0.009871	0.009589
RS	40	2.390833	6.522466	260.920980	0.010429	0.010099
RS	41	2.599313	6.522466	273.805411	0.010944	0.010568
RS	42	2.825243	6.366653	293.431935	0.011729	0.011294
RS	43	3.070082	6.366653	305.905160	0.012227	0.011757
RS	44	3.335414	6.148024	328.917255	0.013147	0.012614
RS	45	3.622955	6.148024	340.019476	0.013591	0.013037
RS	46	3.934562	5.922575	363.061624	0.014512	0.013899
RS	47	4.272250	5.922575	371.430132	0.014846	0.014231
RS	48	4.638202	5.731123	390.364397	0.015603	0.014944
RS	49	5.034784	5.731123	394.450136	0.015766	0.015122
RS	50	5.464560	5.605549	404.763512	0.016179	0.015513
RS	51	5.930307	5.605549	403.272879	0.016119	0.015483
RS	52	6.435037	5.577428	400.884031	0.016023	0.015393
RS	53	6.982012	5.577428	393.390716	0.015724	0.015127
RS	54	7.574769	5.841089	366.495701	0.014649	0.014101
RS	55	8.217138	5.841089	355.387781	0.014205	0.013684
RS	56	8.913273	5.841089	341.423470	0.013647	0.013149
RS	57	9.667674	5.841089	324.715353	0.012979	0.012503
RS	58	10.485217	11.436435	161.802567	0.006467	0.006339
RS	59	11.371187	11.436435	162.489757	0.006495	0.006350
RS	60	12.331313	11.436435	162.140067	0.006481	0.006319
RS	61	13.371799	11.436435	160.673684	0.006422	0.006242
RS	62	14.499373	11.436435	158.028606	0.006316	0.006121
RS	63	15.721324	11.436435	1482.863147	0.059271	0.057182
PA	4+25*2+4+6 0.018867275 0.010397264 15.721324333 423.441029925 1.911895846 0.797242843 0.620840441 0.516966549 0.470545023 0.492057355 0.592280458 0.793682973 1.129789487 1.628440730 2.283459658 3.049086459 3.867945759 4.683819759 5.426777471 6.015327305 6.392502234 6.550351607 6.522466307 6.366652967 6.148024147 5.922574995 5.731123321 5.605549315 5.577428008 5.841088595 11.436435033
//
IT	4923
RD	20
LK	-128776.919116
QD	-154.450676 -> -138.729559
RI	0.0009020705
TR	0.018285	0.010467
MT	15.986019
MM	C_pi: 3.656843, n_recomb: 25935.090909
RS	0	0.000000	591.711583	0.361201	0.000014	0.000000
RS	1	0.008398	591.711583	0.391548	0.000015	0.000003
RS	2	0.017502	591.711583	0.424446	0.000016	0.000008
RS	3	0.027371	591.711583	0.460110	0.000018	0.000014
RS	4	0.038068	2.051481	143.457019	0.005531	0.004407
RS	5	0.049663	2.051481	154.601792	0.005961	0.005618
RS	6	0.062233	0.827201	410.980221	0.015846	0.015566
RS	7	0.075858	0.827201	437.948750	0.016886	0.016902
RS	8	0.090627	0.642176	598.622761	0.023082	0.022943
RS	9	0.106636	0.642176	632.316200	0.024381	0.024123
RS	10	0.123991	0.531310	803.077022	0.030965	0.030521
RS	11	0.142802	0.531310	839.085494	0.032353	0.032203
RS	12	0.163194	0.478807	967.648776	0.037310	0.037309
RS	13	0.185298	0.478807	999.789633	0.038550	0.039211
RS	14	0.209259	0.495840	994.422084	0.038343	0.039311
RS	15	0.235232	0.495840	1020.844366	0.039362	0.041030
RS	16	0.263386	0.592606	877.206846	0.033823	0.035504
RS	17	0.293904	0.592606	901.364657	0.034755	0.036870
RS	18	0.326986	0.791483	695.578158	0.026820	0.028546
RS	19	0.362846	0.791483	719.377872	0.027738	0.029598
RS	20	0.401718	1.127020	524.542156	0.020225	0.021565
RS	21	0.443855	1.127020	547.001252	0.021091	0.022395
RS	22	0.489530	1.629215	395.968137	0.015268	0.016155
RS	23	0.539041	1.629215	415.959238	0.016038	0.016836
RS	24	0.592711	2.294320	311.069586	0.011994	0.012536
RS	25	0.650887	2.294320	328.507327	0.012667	0.013124
RS	26	0.713950	3.078095	258.995967	0.009986	0.010309
RS	27	0.782309	3.078095	274.428257	0.010581	0.010837
RS	28	0.856409	3.923362	228.335879	0.008804	0.008992
RS	29	0.936733	3.923362	242.394642	0.009346	0.009478
RS	30	1.023802	4.772621	211.610644	0.008159	0.008255
RS	31	1.118184	4.772621	224.819928	0.008669	0.008711
RS	32	1.220492	5.552270	205.301267	0.007916	0.007933
RS	33	1.331393	5.552270	218.091042	0.008409	0.008371
RS	34	1.451607	6.174801	208.212323	0.008028	0.007966
RS	35	1.581918	6.174801	220.946327	0.008519	0.008401
RS	36	1.723172	6.577274	219.885212	0.008478	0.008331
RS	37	1.876290	6.577274	232.833183	0.008978	0.008774
RS	38	2.042268	6.748422	239.901380	0.009250	0.009009
RS	39	2.222185	6.748422	253.171198	0.009762	0.009467
RS	40	2.417212	6.721771	267.614449	0.010319	0.009975
RS	41	2.628618	6.721771	281.058554	0.010837	0.010445
RS	42	2.857779	6.557484	301.631546	0.011630	0.011178
RS	43	3.106186	6.557484	314.731604	0.012135	0.011645
RS	44	3.375455	6.324266	339.145438	0.013077	0.012521
RS	45	3.667339	6.324266	350.919807	0.013531	0.012952
RS	46	3.983736	6.081682	375.710646	0.014487	0.013847
RS	47	4.326706	6.081682	384.733693	0.014834	0.014190
RS	48	4.698480	5.873459	405.523102	0.015636	0.014946
RS	49	5.101477	5.873459	410.140437	0.015814	0.015139
RS	50	5.538319	5.733769	422.039439	0.016273	0.015575
RS	51	6.011849	5.733769	420.833973	0.016226	0.015559
RS	52	6.525149	5.696141	419.318563	0.016168	0.015506
RS	53	7.081557	5.696141	411.777124	0.015877	0.015252
RS	54	7.684696	5.961115	384.163813	0.014813	0.014238
RS	55	8.338488	5.961115	372.758026	0.014373	0.013829
RS	56	9.047188	5.961115	358.339296	0.013817	0.013300
RS	57	9.815408	5.961115	341.019191	0.013149	0.012657
RS	58	10.648147	11.880912	167.137892	0.006444	0.006307
RS	59	11.550823	11.880912	168.169802	0.006484	0.006332
RS	60	12.529309	11.880912	168.149351	0.006483	0.006316
RS	61	13.589973	11.880912	166.988314	0.006439	0.006255
RS	62	14.739716	11.880912	164.615495	0.006347	0.006148
RS	63	15.986019	11.880912	1578.637453	0.060869	0.058756
PA	4+25*2+4+6 0.018285338 0.010467487 15.986018662 591.711582729 2.051481477 0.827200958 0.642175733 0.531309913 0.478807348 0.495840079 0.592605525 0.791483378 1.127020438 1.629214901 2.294319732 3.078095025 3.923362009 4.772620510 5.552270044 6.174800805 6.577273918 6.748422132 6.721771215 6.557483884 6.324266458 6.081682181 5.873459130 5.733769301 5.696141222 5.961114683 11.880912422
//
IT	5171
RD	21
LK	-128746.027562
QD	-145.285758 -> -130.772119
RI	0.0008764715
TR	0.017740	0.010532
MT	16.246137
MM	C_pi: 3.763660, n_recomb: 26839.938761
RS	0	0.000000	822.568463	0.269598	0.000010	0.000000
RS	1	0.008426	822.568463	0.292325	0.000011	0.000002
RS	2	0.017562	822.568463	0.316968	0.000012	0.000006
RS	3	0.027468	822.568463	0.343691	0.000013	0.000010
RS	4	0.038208	2.194914	139.292227	0.005190	0.004161
RS	5	0.049854	2.194914	150.205900	0.005596	0.005300
RS	6	0.062481	0.856672	412.798546	0.015380	0.015183
RS	7	0.076171	0.856672	440.222452	0.016402	0.016490
RS	8	0.091015	0.663510	603.647150	0.022491	0.022455
RS	9	0.107111	0.663510	638.231500	0.023779	0.023605
RS	10	0.124562	0.545802	816.085149	0.030406	0.030049
RS	11	0.143483	0.545802	853.547438	0.031801	0.031698
RS	12	0.163999	0.487211	994.635381	0.037058	0.037086
RS	13	0.186244	0.487211	1028.473237	0.038319	0.038974
RS	14	0.210363	0.499772	1033.289834	0.038498	0.039451
RS	15	0.236514	0.499772	1061.070238	0.039533	0.041170
RS	16	0.264869	0.593094	918.348651	0.034216	0.035874
RS	17	0.295613	0.593094	943.543675	0.035154	0.037249
RS	18	0.328948	0.789382	730.541953	0.027218	0.028933
RS	19	0.365091	0.789382	755.350649	0.028143	0.029999
RS	20	0.404280	1.124110	550.613509	0.020515	0.021852
RS	21	0.446770	1.124110	574.087690	0.021389	0.022695
RS	22	0.492842	1.629338	414.427530	0.015441	0.016326
RS	23	0.542795	1.629338	435.339483	0.016220	0.017019
RS	24	0.596957	2.303792	324.262230	0.012081	0.012622
RS	25	0.655682	2.303792	342.479406	0.012760	0.013217
RS	26	0.719357	3.104911	268.830416	0.010016	0.010336
RS	27	0.788396	3.104911	284.913984	0.010615	0.010869
RS	28	0.863252	3.975950	236.027264	0.008794	0.008979
RS	29	0.944416	3.975950	250.640025	0.009338	0.009467
RS	30	1.032419	4.858335	217.907995	0.008119	0.008210
RS	31	1.127837	4.858335	231.603465	0.008629	0.008666
RS	32	1.231295	5.674882	210.734950	0.007852	0.007863
RS	33	1.343471	5.674882	223.970292	0.008345	0.008300
RS	34	1.465098	6.331995	213.231293	0.007945	0.007876
RS	35	1.596974	6.331995	226.397394	0.008435	0.008309
RS	36	1.739961	6.760571	224.914182	0.008380	0.008225
RS	37	1.894997	6.760571	238.308121	0.008879	0.008667
RS	38	2.063096	6.945769	245.377939	0.009142	0.008892
RS	39	2.245359	6.945769	259.133785	0.009655	0.009350
RS	40	2.442980	6.920871	274.020792	0.010209	0.009854
RS	41	2.657252	6.920871	288.012400	0.010731	0.010326
RS	42	2.889579	6.748303	309.503606	0.011531	0.011064
RS	43	3.141482	6.748303	323.220964	0.012043	0.011535
RS	44	3.414611	6.500405	349.021980	0.013004	0.012429
RS	45	3.710753	6.500405	361.464662	0.013467	0.012867
RS	46	4.031848	6.240409	388.013440	0.014457	0.013792
RS	47	4.379999	6.240409	397.695508	0.014817	0.014147
RS	48	4.757486	6.015034	420.380362	0.015662	0.014943
RS	49	5.166779	6.015034	425.542392	0.015855	0.015150
RS	50	5.610560	5.860785	439.096005	0.016360	0.015631
RS	51	6.091733	5.860785	438.193916	0.016326	0.015629
RS	52	6.613451	5.813162	437.633527	0.016305	0.015614
RS	53	7.179129	5.813162	430.060913	0.016023	0.015371
RS	54	7.792470	6.078532	401.815893	0.014971	0.014371
RS	55	8.457493	6.078532	390.119775	0.014535	0.013968
RS	56	9.178550	6.078532	375.253521	0.013981	0.013445
RS	57	9.960364	6.078532	357.327444	0.013313	0.012805
RS	58	10.808053	12.321296	172.397379	0.006423	0.006277
RS	59	11.727170	12.321296	173.772657	0.006474	0.006315
RS	60	12.723731	12.321296	174.081671	0.006486	0.006312
RS	61	13.804263	12.321296	173.228034	0.006454	0.006265
RS	62	14.975841	12.321296	171.131575	0.006376	0.006174
RS	63	16.246137	12.321296	1675.242831	0.062416	0.060278
PA	4+25*2+4+6 0.017740371 0.010532273 16.246136622 822.568462563 2.194914222 0.856671998 0.663510223 0.545802450 0.487211097 0.499771993 0.593094311 0.789381966 1.124109851 1.629337647 2.303791731 3.104910819 3.975950331 4.858334841 5.674882392 6.331995069 6.760571169 6.945769407 6.920871225 6.748303152 6.500404643 6.240409251 6.015033684 5.860785164 5.813162026 6.078531533 12.321296491
//
IT	4619
RD	22
LK	-128717.503267
QD	-136.833621 -> -123.418193
RI	0.0008596493
TR	0.017229	0.010592
MT	16.501718
MM	C_pi: 3.869399, n_recomb: 27732.523077
RS	0	0.000000	1140.313395	0.201447	0.000007	0.000000
RS	1	0.008453	1140.313395	0.218483	0.000008	0.000002
RS	2	0.017620	1140.313395	0.236961	0.000009	0.000004
RS	3	0.027562	1140.313395	0.257003	0.000009	0.000007
RS	4	0.038345	2.341781	135.392927	0.004882	0.003938
RS	5	0.050038	2.341781	146.084540	0.005268	0.005012
RS	6	0.062721	0.885563	414.626561	0.014951	0.014830
RS	7	0.076475	0.885563	442.487407	0.015956	0.016110
RS	8	0.091392	0.684808	608.197736	0.021931	0.021990
RS	9	0.107570	0.684808	643.624375	0.023208	0.023112
RS	10	0.125115	0.560427	828.013835	0.029857	0.029583
RS	11	0.144144	0.560427	866.878747	0.031259	0.031201
RS	12	0.164781	0.495743	1020.289081	0.036790	0.036849
RS	13	0.187162	0.495743	1055.815810	0.038071	0.038723
RS	14	0.211435	0.503837	1071.227234	0.038627	0.039568
RS	15	0.237760	0.503837	1100.382118	0.039678	0.041287
RS	16	0.266310	0.593729	959.216750	0.034588	0.036227
RS	17	0.297273	0.593729	985.448990	0.035534	0.037608
RS	18	0.330853	0.787381	765.620743	0.027607	0.029312
RS	19	0.367272	0.787381	791.428390	0.028538	0.030390
RS	20	0.406770	1.121086	576.877544	0.020801	0.022135
RS	21	0.449605	1.121086	601.361743	0.021684	0.022992
RS	22	0.496062	1.628884	433.019694	0.015614	0.016499
RS	23	0.546446	1.628884	454.852461	0.016401	0.017203
RS	24	0.601088	2.311978	337.512069	0.012170	0.012710
RS	25	0.660349	2.311978	356.509438	0.012855	0.013313
RS	26	0.724620	3.129665	278.659071	0.010048	0.010367
RS	27	0.794322	3.129665	295.393114	0.010652	0.010904
RS	28	0.869917	4.025835	243.664954	0.008786	0.008968
RS	29	0.951902	4.025835	258.828670	0.009333	0.009458
RS	30	1.040816	4.941039	224.112903	0.008081	0.008168
RS	31	1.137247	4.941039	238.289184	0.008592	0.008625
RS	32	1.241828	5.794598	216.043502	0.007790	0.007796
RS	33	1.355249	5.794598	229.716852	0.008283	0.008233
RS	34	1.478257	6.486826	218.092686	0.007864	0.007790
RS	35	1.611663	6.486826	231.681278	0.008354	0.008222
RS	36	1.756346	6.942246	229.750390	0.008285	0.008123
RS	37	1.913258	6.942246	243.578901	0.008783	0.008564
RS	38	2.083433	7.142209	250.621319	0.009037	0.008780
RS	39	2.267993	7.142209	264.850558	0.009550	0.009237
RS	40	2.468153	7.119544	280.150474	0.010102	0.009737
RS	41	2.685233	7.119544	294.676944	0.010626	0.010210
RS	42	2.920661	6.938899	317.057154	0.011433	0.010953
RS	43	3.175990	6.938899	331.381326	0.011949	0.011427
RS	44	3.452901	6.676253	358.551828	0.012929	0.012337
RS	45	3.753218	6.676253	371.657468	0.013402	0.012782
RS	46	4.078921	6.398601	399.968384	0.014422	0.013736
RS	47	4.432154	6.398601	410.311990	0.014795	0.014101
RS	48	4.815245	6.155733	434.925865	0.015683	0.014937
RS	49	5.230718	6.155733	440.643660	0.015889	0.015158
RS	50	5.681309	5.986528	455.914238	0.016440	0.015682
RS	51	6.169988	5.986528	455.332166	0.016419	0.015693
RS	52	6.699974	5.928466	455.803842	0.016436	0.015716
RS	53	7.274758	5.928466	448.216225	0.016162	0.015483
RS	54	7.898127	6.193378	419.425698	0.015124	0.014499
RS	55	8.574188	6.193378	407.446695	0.014692	0.014103
RS	56	9.307395	6.193378	392.139970	0.014140	0.013584
RS	57	10.102577	6.193378	373.614359	0.013472	0.012947
RS	58	10.964974	12.757351	177.575937	0.006403	0.006249
RS	59	11.900268	12.757351	179.292903	0.006465	0.006299
RS	60	12.914619	12.757351	179.931172	0.006488	0.006308
RS	61	14.014711	12.757351	179.386444	0.006468	0.006275
RS	62	15.207790	12.757351	177.569793	0.006403	0.006197
RS	63	16.501718	12.757351	1772.483074	0.063914	0.061750
PA	4+25*2+4+6 0.017229432 0.010592128 16.501717782 1140.313395333 2.341780705 0.885562873 0.684808401 0.560427047 0.495743295 0.503837202 0.593728653 0.787380988 1.121086445 1.628883920 2.311978002 3.129665396 4.025834748 4.941038695 5.794598307 6.486826338 6.942245530 7.142209151 7.119543915 6.938899134 6.676253106 6.398601235 6.155732822 5.986527901 5.928466067 6.193377598 12.757351085
//
IT	5897
RD	23
LK	-128691.132492
QD	-129.026619 -> -116.611713
RI	0.0008495746
TR	0.016750	0.010647
MT	16.752932
MM	C_pi: 3.974009, n_recomb: 28612.378578
RS	0	0.000000	1573.861124	0.150948	0.000005	0.000000
RS	1	0.008479	1573.861124	0.163753	0.000006	0.000001
RS	2	0.017676	1573.861124	0.177645	0.000006	0.000003
RS	3	0.027653	1573.861124	0.192716	0.000007	0.000005
RS	4	0.038477	2.491677	131.746534	0.004605	0.003735
RS	5	0.050217	2.491677	142.225821	0.004971	0.004750
RS	6	0.062954	0.913815	416.482711	0.014556	0.014505
RS	7	0.076770	0.913815	444.764874	0.015544	0.015759
RS	8	0.091758	0.706041	612.325159	0.021401	0.021546
RS	9	0.108016	0.706041	648.548315	0.022667	0.022642
RS	10	0.125653	0.575172	838.922936	0.029320	0.029124
RS	11	0.144785	0.575172	879.138292	0.030726	0.030714
RS	12	0.165539	0.504392	1044.636612	0.036510	0.036601
RS	13	0.188053	0.504392	1081.839740	0.037810	0.038460
RS	14	0.212476	0.508025	1108.197314	0.038731	0.039663
RS	15	0.238970	0.508025	1138.740891	0.039799	0.041381
RS	16	0.267710	0.594499	999.752124	0.034941	0.036561
RS	17	0.298886	0.594499	1027.021276	0.035894	0.037950
RS	18	0.332706	0.785482	800.765315	0.027987	0.029682
[truncated: 9,970,695 more chars]
