# Supplementary material for: Recent speciation associated with range expansion and a shift to self-fertilization in North American Arabidopsis
Source: Nat Commun. 2022 Dec 8;13:7564. doi: 10.1038/s41467-022-35368-1 (PMC9732334; doi:10.1038/s41467-022-35368-1)
Supplement: Supplementary file 5 — Source Data [file 41467_2022_35368_MOESM5_ESM.zip › Source Data/SuppFig23-4_lyrON10_05.psmc]

CC
CC	Brief Description of the file format:
CC	  CC  comments
CC	  MM  useful-messages
CC	  RD  round-of-iterations
CC	  LL  \log[P(sequence)]
CC	  QD  Q-before-opt Q-after-opt
CC	  TR  \theta_0 \rho_0
CC	  RS  k t_k \lambda_k \pi_k \sum_{l\not=k}A_{kl} A_{kk}
CC	  DC  begin end best-k t_k+\Delta_k max-prob
CC
MM	Version: 0.6.5-r67
MM	pattern:4+25*2+4+6, n:63, n_free_lambdas:28
MM	n_iterations:25, skip:1, max_t:5, theta/rho:5
MM	is_decoding:0
MM	n_seqs:23, sum_L:1082471, sum_n:95982
RD	0
LK	0.000000
QD	0.000000 -> 0.000000
RI	inf
TR	0.092849	0.018570
MT	5.000000
MM	C_pi: 1.000000, n_recomb: 19916.453832
RS	0	0.000000	1.000000	126.674694	0.006360	0.000000
RS	1	0.006440	1.000000	133.947374	0.006725	0.000000
RS	2	0.013294	1.000000	141.577543	0.007109	0.000000
RS	3	0.020590	1.000000	149.574826	0.007510	0.000000
RS	4	0.028356	1.000000	157.947948	0.007931	0.000000
RS	5	0.036622	1.000000	166.704521	0.008370	0.000000
RS	6	0.045421	1.000000	175.850811	0.008829	0.000000
RS	7	0.054785	1.000000	185.391474	0.009308	0.000000
RS	8	0.064753	1.000000	195.329268	0.009807	0.000000
RS	9	0.075363	1.000000	205.664732	0.010326	0.000000
RS	10	0.086656	1.000000	216.395839	0.010865	0.000000
RS	11	0.098677	1.000000	227.517618	0.011424	0.000000
RS	12	0.111471	1.000000	239.021740	0.012001	0.000000
RS	13	0.125090	1.000000	250.896088	0.012597	0.000000
RS	14	0.139585	1.000000	263.124280	0.013211	0.000000
RS	15	0.155014	1.000000	275.685191	0.013842	0.000000
RS	16	0.171437	1.000000	288.552427	0.014488	0.000000
RS	17	0.188917	1.000000	301.693810	0.015148	0.000000
RS	18	0.207523	1.000000	315.070834	0.015820	0.000000
RS	19	0.227327	1.000000	328.638132	0.016501	0.000000
RS	20	0.248406	1.000000	342.342955	0.017189	0.000000
RS	21	0.270843	1.000000	356.124674	0.017881	0.000000
RS	22	0.294725	1.000000	369.914325	0.018573	0.000000
RS	23	0.320144	1.000000	383.634223	0.019262	0.000000
RS	24	0.347201	1.000000	397.197654	0.019943	0.000000
RS	25	0.376000	1.000000	410.508682	0.020612	0.000000
RS	26	0.406654	1.000000	423.462101	0.021262	0.000000
RS	27	0.439282	1.000000	435.943556	0.021889	0.000000
RS	28	0.474011	1.000000	447.829871	0.022485	0.000000
RS	29	0.510976	1.000000	458.989631	0.023046	0.000000
RS	30	0.550322	1.000000	469.284040	0.023563	0.000000
RS	31	0.592202	1.000000	478.568100	0.024029	0.000000
RS	32	0.636779	1.000000	486.692146	0.024437	0.000000
RS	33	0.684227	1.000000	493.503776	0.024779	0.000000
RS	34	0.734730	1.000000	498.850176	0.025047	0.000000
RS	35	0.788485	1.000000	502.580886	0.025234	0.000000
RS	36	0.845702	1.000000	504.550979	0.025333	0.000000
RS	37	0.906604	1.000000	504.624659	0.025337	0.000000
RS	38	0.971428	1.000000	502.679219	0.025239	0.000000
RS	39	1.040426	1.000000	498.609312	0.025035	0.000000
RS	40	1.113868	1.000000	492.331434	0.024720	0.000000
RS	41	1.192040	1.000000	483.788493	0.024291	0.000000
RS	42	1.275245	1.000000	472.954317	0.023747	0.000000
RS	43	1.363809	1.000000	459.837890	0.023088	0.000000
RS	44	1.458076	1.000000	444.487117	0.022318	0.000000
RS	45	1.558414	1.000000	426.991854	0.021439	0.000000
RS	46	1.665214	1.000000	407.485951	0.020460	0.000000
RS	47	1.778891	1.000000	386.148042	0.019388	0.000000
RS	48	1.899889	1.000000	363.200825	0.018236	0.000000
RS	49	2.028679	1.000000	338.908635	0.017017	0.000000
RS	50	2.165763	1.000000	313.573143	0.015744	0.000000
RS	51	2.311675	1.000000	287.527115	0.014437	0.000000
RS	52	2.466983	1.000000	261.126275	0.013111	0.000000
RS	53	2.632293	1.000000	234.739448	0.011786	0.000000
RS	54	2.808249	1.000000	208.737281	0.010481	0.000000
RS	55	2.995536	1.000000	183.480021	0.009212	0.000000
RS	56	3.194884	1.000000	159.304938	0.007999	0.000000
RS	57	3.407070	1.000000	136.514109	0.006854	0.000000
RS	58	3.632920	1.000000	115.363323	0.005792	0.000000
RS	59	3.873315	1.000000	96.052902	0.004823	0.000000
RS	60	4.129191	1.000000	78.721137	0.003953	0.000000
RS	61	4.401545	1.000000	63.440910	0.003185	0.000000
RS	62	4.691438	1.000000	50.219849	0.002522	0.000000
RS	63	5.000000	1.000000	140.368713	0.007048	0.000000
PA	4+25*2+4+6 0.092849495 0.018569899 5.000000000 1.000000000 1.000000000 1.000000000 1.000000000 1.000000000 1.000000000 1.000000000 1.000000000 1.000000000 1.000000000 1.000000000 1.000000000 1.000000000 1.000000000 1.000000000 1.000000000 1.000000000 1.000000000 1.000000000 1.000000000 1.000000000 1.000000000 1.000000000 1.000000000 1.000000000 1.000000000 1.000000000 1.000000000
//
IT	4578
RD	1
LK	-269515.251399
QD	-2624.213117 -> -1195.721788
RI	0.0814188085
TR	0.074806	0.014793
MT	6.988758
MM	C_pi: 1.122707, n_recomb: 17829.697903
RS	0	0.000000	0.305570	400.350851	0.022454	0.000871
RS	1	0.006998	0.305570	418.356084	0.023464	0.006273
RS	2	0.014485	0.305570	436.448447	0.024479	0.014841
RS	3	0.022496	0.305570	454.517997	0.025492	0.023875
RS	4	0.031068	0.275683	522.810371	0.029322	0.029984
RS	5	0.040240	0.275683	540.502508	0.030315	0.032127
RS	6	0.050053	0.328084	469.835779	0.026351	0.031402
RS	7	0.060553	0.328084	486.375953	0.027279	0.029644
RS	8	0.071788	0.402915	410.426155	0.023019	0.027852
RS	9	0.083809	0.402915	425.834418	0.023883	0.026196
RS	10	0.096671	0.492962	361.458529	0.020273	0.024683
RS	11	0.110434	0.492962	375.778285	0.021076	0.023313
RS	12	0.125159	0.596920	322.872261	0.018109	0.022075
RS	13	0.140915	0.596920	336.197640	0.018856	0.020940
RS	14	0.157773	0.714252	292.732013	0.016418	0.019861
RS	15	0.175811	0.714252	305.178757	0.017116	0.018806
RS	16	0.195111	0.842864	269.709267	0.015127	0.017774
RS	17	0.215762	0.842864	281.402061	0.015783	0.016791
RS	18	0.237858	0.976628	253.426551	0.014214	0.015886
RS	19	0.261500	0.976628	264.499611	0.014835	0.015080
RS	20	0.286797	1.108183	243.260240	0.013644	0.014379
RS	21	0.313863	1.108183	253.838866	0.014237	0.013777
RS	22	0.342824	1.232227	238.129184	0.013356	0.013260
RS	23	0.373811	1.232227	248.306270	0.013927	0.012818
RS	24	0.406966	1.345088	237.050742	0.013295	0.012442
RS	25	0.442442	1.345088	246.876572	0.013846	0.012132
RS	26	0.480400	1.443345	239.399008	0.013427	0.011891
RS	27	0.521014	1.443345	248.877050	0.013959	0.011724
RS	28	0.564470	1.524366	244.693538	0.013724	0.011634
RS	29	0.610967	1.524366	253.771182	0.014233	0.011622
RS	30	0.660718	1.587311	252.371402	0.014155	0.011687
RS	31	0.713951	1.587311	260.927029	0.014634	0.011827
RS	32	0.770908	1.633101	261.720164	0.014679	0.012038
RS	33	0.831851	1.633101	269.551979	0.015118	0.012316
RS	34	0.897058	1.663902	271.859332	0.015248	0.012654
RS	35	0.966828	1.663902	278.679671	0.015630	0.013048
RS	36	1.041481	1.682649	281.717315	0.015800	0.013488
RS	37	1.121357	1.682649	287.156874	0.016106	0.013962
RS	38	1.206823	1.692733	290.018489	0.016266	0.014455
RS	39	1.298270	1.692733	293.647027	0.016470	0.014947
RS	40	1.396116	1.697636	295.345632	0.016565	0.015415
RS	41	1.500808	1.697636	296.714514	0.016642	0.015839
RS	42	1.612827	1.700340	296.322918	0.016620	0.016196
RS	43	1.732684	1.700340	295.026438	0.016547	0.016471
RS	44	1.860928	1.702933	291.832039	0.016368	0.016650
RS	45	1.998147	1.702933	287.577185	0.016129	0.016723
RS	46	2.144967	1.706723	281.159738	0.015769	0.016683
RS	47	2.302061	1.706723	273.835303	0.015358	0.016528
RS	48	2.470148	1.712489	264.107054	0.014813	0.016256
RS	49	2.649998	1.712489	253.841356	0.014237	0.015871
RS	50	2.842432	1.720508	241.088325	0.013522	0.015382
RS	51	3.048332	1.720508	228.277996	0.012803	0.014799
RS	52	3.268641	1.730671	213.133460	0.011954	0.014134
RS	53	3.504366	1.730671	198.433339	0.011129	0.013401
RS	54	3.756586	1.750188	181.071546	0.010156	0.012612
RS	55	4.026455	1.750188	165.518864	0.009283	0.011779
RS	56	4.315209	1.750188	149.645151	0.008393	0.010915
RS	57	4.624168	1.750188	133.709239	0.007499	0.010029
RS	58	4.954748	1.863829	111.443414	0.006250	0.009132
RS	59	5.308460	1.863829	98.253725	0.005511	0.008237
RS	60	5.686924	1.863829	85.460160	0.004793	0.007354
RS	61	6.091871	1.863829	73.263477	0.004109	0.006495
RS	62	6.525155	1.863829	61.841628	0.003468	0.005673
RS	63	6.988758	1.863829	222.229927	0.012464	0.023052
PA	4+25*2+4+6 0.074806077 0.014792885 6.988757849 0.305569649 0.275682926 0.328083515 0.402914762 0.492962360 0.596920013 0.714251518 0.842864037 0.976627827 1.108183146 1.232227325 1.345088482 1.443344593 1.524366379 1.587310791 1.633100510 1.663902283 1.682649136 1.692732811 1.697635651 1.700340271 1.702933311 1.706723213 1.712489128 1.720507622 1.730670929 1.750187635 1.863828719
//
IT	4764
RD	2
LK	-267371.252949
QD	-1234.935560 -> -858.768295
RI	0.0864774819
TR	0.067730	0.014133
MT	8.004557
MM	C_pi: 1.249302, n_recomb: 18945.126274
RS	0	0.000000	0.315812	424.776640	0.022421	0.000708
RS	1	0.007225	0.315812	444.823103	0.023480	0.004995
RS	2	0.014973	0.315812	465.020472	0.024546	0.011874
RS	3	0.023280	0.315812	485.245196	0.025613	0.019962
RS	4	0.032187	0.216329	732.671284	0.038673	0.030106
RS	5	0.041738	0.216329	750.542557	0.039617	0.035680
RS	6	0.051979	0.252029	660.120719	0.034844	0.032750
RS	7	0.062960	0.252029	676.635488	0.035716	0.034351
RS	8	0.074734	0.316643	553.039354	0.029192	0.028961
RS	9	0.087359	0.316643	569.057454	0.030037	0.029906
RS	10	0.100897	0.402512	461.491384	0.024359	0.025210
RS	11	0.115412	0.402512	476.741734	0.025164	0.025962
RS	12	0.130976	0.511266	388.391020	0.020501	0.022045
RS	13	0.147665	0.511266	402.655818	0.021254	0.022636
RS	14	0.165560	0.646109	330.807012	0.017461	0.019382
RS	15	0.184747	0.646109	344.010831	0.018158	0.019795
RS	16	0.205321	0.809264	285.963743	0.015094	0.017063
RS	17	0.227381	0.809264	298.135589	0.015737	0.017293
RS	18	0.251036	0.996463	252.660591	0.013336	0.015086
RS	19	0.276399	0.996463	263.914582	0.013930	0.015236
RS	20	0.303595	1.197772	229.465883	0.012112	0.013564
RS	21	0.332756	1.197772	239.968471	0.012667	0.013715
RS	22	0.364024	1.403164	214.267988	0.011310	0.012480
RS	23	0.397551	1.403164	224.187041	0.011833	0.012630
RS	24	0.433501	1.603249	205.278542	0.010835	0.011707
RS	25	0.472048	1.603249	214.756111	0.011336	0.011847
RS	26	0.513380	1.786249	201.579282	0.010640	0.011186
RS	27	0.557698	1.786249	210.727222	0.011123	0.011360
RS	28	0.605219	1.939711	202.717814	0.010700	0.010962
RS	29	0.656173	1.939711	211.607802	0.011170	0.011221
RS	30	0.710809	2.055589	208.208271	0.010990	0.011079
RS	31	0.769393	2.055589	216.849446	0.011446	0.011441
RS	32	0.832209	2.132392	217.385069	0.011474	0.011529
RS	33	0.899564	2.132392	225.698668	0.011913	0.011993
RS	34	0.971785	2.174194	229.369979	0.012107	0.012277
RS	35	1.049225	2.174194	237.166984	0.012519	0.012831
RS	36	1.132260	2.188765	242.990781	0.012826	0.013274
RS	37	1.221295	2.188765	249.958363	0.013194	0.013886
RS	38	1.316762	2.185967	256.676652	0.013548	0.014418
RS	39	1.419128	2.185967	262.385380	0.013850	0.015016
RS	40	1.528889	2.175892	268.501550	0.014173	0.015523
RS	41	1.646582	2.175892	272.447253	0.014381	0.016003
RS	42	1.772778	2.166367	276.524465	0.014596	0.016362
RS	43	1.908091	2.166367	278.201265	0.014685	0.016638
RS	44	2.053182	2.161766	279.174749	0.014736	0.016771
RS	45	2.208756	2.161766	278.157326	0.014682	0.016807
RS	46	2.375571	2.163920	275.414516	0.014537	0.016683
RS	47	2.554438	2.163920	271.434781	0.014327	0.016476
RS	48	2.746230	2.173212	264.804290	0.013977	0.016102
RS	49	2.951878	2.173212	257.813030	0.013608	0.015679
RS	50	3.172386	2.188834	247.577714	0.013068	0.015093
RS	51	3.408826	2.188834	237.774868	0.012551	0.014501
RS	52	3.662349	2.209345	224.573831	0.011854	0.013763
RS	53	3.934190	2.209345	212.407814	0.011212	0.013056
RS	54	4.225673	2.248604	195.848783	0.010338	0.012171
RS	55	4.538216	2.248604	182.258010	0.009620	0.011400
RS	56	4.873341	2.248604	167.883532	0.008862	0.010593
RS	57	5.232680	2.248604	152.955266	0.008074	0.009759
RS	58	5.617983	2.509227	124.569120	0.006575	0.008413
RS	59	6.031124	2.509227	112.966371	0.005963	0.007694
RS	60	6.474117	2.509227	101.212088	0.005342	0.006963
RS	61	6.949117	2.509227	89.511852	0.004725	0.006230
RS	62	7.458437	2.509227	78.070470	0.004121	0.005506
RS	63	8.004557	2.509227	327.093007	0.017265	0.024394
PA	4+25*2+4+6 0.067730267 0.014132890 8.004556996 0.315811828 0.216329289 0.252028724 0.316643074 0.402512087 0.511266350 0.646108620 0.809264453 0.996463065 1.197771964 1.403163707 1.603248503 1.786249328 1.939711209 2.055588788 2.132392393 2.174193726 2.188764865 2.185966827 2.175892221 2.166367165 2.161766275 2.163920164 2.173211672 2.188834494 2.209345424 2.248604446 2.509226734
//
IT	4722
RD	3
LK	-266755.170795
QD	-919.989150 -> -752.642546
RI	0.0690069558
TR	0.063521	0.014224
MT	8.588828
MM	C_pi: 1.387093, n_recomb: 21149.208672
RS	0	0.000000	0.418248	364.522393	0.017236	0.000556
RS	1	0.007344	0.418248	384.255536	0.018169	0.003794
RS	2	0.015227	0.418248	404.517516	0.019127	0.008877
RS	3	0.023689	0.418248	425.239226	0.020107	0.014876
RS	4	0.032773	0.215283	857.712485	0.040555	0.029717
RS	5	0.042523	0.215283	878.543651	0.041540	0.035592
RS	6	0.052990	0.238801	810.533542	0.038325	0.033913
RS	7	0.064225	0.238801	828.717989	0.039184	0.036169
RS	8	0.076286	0.296298	684.011903	0.032342	0.030308
RS	9	0.089232	0.296298	701.802742	0.033183	0.031848
RS	10	0.103129	0.376481	567.834235	0.026849	0.026340
RS	11	0.118046	0.376481	585.073822	0.027664	0.027690
RS	12	0.134059	0.482220	471.575478	0.022298	0.022901
RS	13	0.151248	0.482220	487.907809	0.023070	0.024039
RS	14	0.169700	0.619417	393.709558	0.018616	0.019938
RS	15	0.189506	0.619417	408.905018	0.019334	0.020846
RS	16	0.210767	0.794520	331.625916	0.015680	0.017339
RS	17	0.233589	0.794520	345.595318	0.016341	0.017998
RS	18	0.258087	1.007076	284.508662	0.013452	0.015126
RS	19	0.284385	1.007076	297.304556	0.014057	0.015629
RS	20	0.312613	1.248044	250.922085	0.011864	0.013425
RS	21	0.342915	1.248044	262.713791	0.012422	0.013863
RS	22	0.375442	1.506193	228.043396	0.010783	0.012215
RS	23	0.410358	1.506193	239.039868	0.011303	0.012597
RS	24	0.447838	1.769389	213.344597	0.010088	0.011351
RS	25	0.488070	1.769389	223.743792	0.010579	0.011672
RS	26	0.531257	2.018689	205.651462	0.009724	0.010766
RS	27	0.577616	2.018689	215.634656	0.010196	0.011074
RS	28	0.627379	2.230256	204.556997	0.009672	0.010511
RS	29	0.680796	2.230256	214.278888	0.010132	0.010867
RS	30	0.738137	2.386176	209.607722	0.009911	0.010636
RS	31	0.799688	2.386176	219.163489	0.010363	0.011069
RS	32	0.865760	2.480983	220.097423	0.010407	0.011135
RS	33	0.936684	2.480983	229.482111	0.010851	0.011647
RS	34	1.012816	2.520789	235.046563	0.011114	0.011968
RS	35	1.094540	2.520789	244.116302	0.011543	0.012552
RS	36	1.182265	2.519484	253.050787	0.011965	0.013078
RS	37	1.276433	2.519484	261.492530	0.012364	0.013706
RS	38	1.377516	2.494966	272.052722	0.012863	0.014349
RS	39	1.486022	2.494966	279.381734	0.013210	0.014947
RS	40	1.602498	2.464959	289.370526	0.013682	0.015560
RS	41	1.727526	2.464959	294.982627	0.013948	0.016020
RS	42	1.861737	2.442015	302.297430	0.014294	0.016449
RS	43	2.005804	2.442015	305.572071	0.014448	0.016690
RS	44	2.160451	2.431824	308.767355	0.014599	0.016846
RS	45	2.326455	2.431824	309.178253	0.014619	0.016843
RS	46	2.504650	2.435586	307.555594	0.014542	0.016703
RS	47	2.695932	2.435586	304.760004	0.014410	0.016465
RS	48	2.901261	2.452294	298.266307	0.014103	0.016054
RS	49	3.121669	2.452294	292.163768	0.013814	0.015617
RS	50	3.358264	2.479259	281.332846	0.013302	0.014991
RS	51	3.612233	2.479259	272.080050	0.012865	0.014407
RS	52	3.884854	2.513149	257.803881	0.012190	0.013639
RS	53	4.177496	2.513149	245.801601	0.011622	0.012957
RS	54	4.491629	2.574938	227.109511	0.010738	0.012028
RS	55	4.828831	2.574938	213.373459	0.010089	0.011297
RS	56	5.190797	2.574938	198.516336	0.009386	0.010529
RS	57	5.579345	2.574938	182.764129	0.008642	0.009730
RS	58	5.996427	2.994266	144.781808	0.006846	0.008056
RS	59	6.444140	2.994266	133.536343	0.006314	0.007444
RS	60	6.924731	2.994266	121.799596	0.005759	0.006809
RS	61	7.440617	2.994266	109.773559	0.005190	0.006160
RS	62	7.994389	2.994266	97.672820	0.004618	0.005507
RS	63	8.588828	2.994266	454.630532	0.021496	0.026274
PA	4+25*2+4+6 0.063521259 0.014224454 8.588828220 0.418248369 0.215282897 0.238800879 0.296297853 0.376481403 0.482220140 0.619417056 0.794520469 1.007076029 1.248043899 1.506192751 1.769388664 2.018688510 2.230256483 2.386176434 2.480983284 2.520789204 2.519484452 2.494966335 2.464958835 2.442014565 2.431824192 2.435586480 2.452293691 2.479259359 2.513148961 2.574938330 2.994265518
//
IT	5046
RD	4
LK	-266452.632527
QD	-800.208079 -> -687.320831
RI	0.0504732762
TR	0.060422	0.014555
MT	8.974736
MM	C_pi: 1.505634, n_recomb: 23464.578866
RS	0	0.000000	0.577100	296.438292	0.012633	0.000442
RS	1	0.007418	0.577100	314.229121	0.013392	0.002918
RS	2	0.015386	0.577100	332.759897	0.014181	0.006679
RS	3	0.023945	0.577100	352.011005	0.015002	0.011046
RS	4	0.033140	0.226107	936.883107	0.039928	0.029126
RS	5	0.043016	0.226107	961.892619	0.040993	0.034694
RS	6	0.053624	0.239432	930.782732	0.039668	0.034629
RS	7	0.065020	0.239432	951.769560	0.040562	0.036874
RS	8	0.077261	0.292218	798.437199	0.034027	0.031267
RS	9	0.090410	0.292218	818.651653	0.034889	0.032872
RS	10	0.104535	0.367892	667.952523	0.028466	0.027261
RS	11	0.119707	0.367892	687.545868	0.029301	0.028766
RS	12	0.136005	0.469615	555.500412	0.023674	0.023711
RS	13	0.153511	0.469615	574.158608	0.024469	0.025034
RS	14	0.172317	0.604983	461.545393	0.019670	0.020565
RS	15	0.192517	0.604983	478.984587	0.020413	0.021666
RS	16	0.214216	0.783598	384.472007	0.016385	0.017748
RS	17	0.237524	0.783598	400.518765	0.017069	0.018594
RS	18	0.262561	1.008621	324.648163	0.013836	0.015327
RS	19	0.289456	1.008621	339.289014	0.014460	0.015989
RS	20	0.318345	1.273026	281.264359	0.011987	0.013449
RS	21	0.349378	1.273026	294.655858	0.012557	0.014018
RS	22	0.382712	1.566201	251.094405	0.010701	0.012100
RS	23	0.418519	1.566201	263.472262	0.011229	0.012590
RS	24	0.456982	1.875508	230.965535	0.009843	0.011129
RS	25	0.498299	1.875508	242.570522	0.010338	0.011535
RS	26	0.542680	2.176778	219.517325	0.009355	0.010466
RS	27	0.590354	2.176778	230.588785	0.009827	0.010836
RS	28	0.641564	2.435328	216.433450	0.009224	0.010166
RS	29	0.696572	2.435328	227.199989	0.009683	0.010561
RS	30	0.755661	2.622635	221.295791	0.009431	0.010280
RS	31	0.819134	2.622635	231.930445	0.009884	0.010733
RS	32	0.887314	2.728387	233.353971	0.009945	0.010801
RS	33	0.960552	2.728387	243.917008	0.010395	0.011322
RS	34	1.039223	2.760666	251.512897	0.010719	0.011692
RS	35	1.123730	2.760666	261.894872	0.011161	0.012275
RS	36	1.214505	2.739898	274.102735	0.011682	0.012888
RS	37	1.312014	2.739898	283.975531	0.012102	0.013508
RS	38	1.416756	2.692271	298.498448	0.012721	0.014259
RS	39	1.529268	2.692271	307.302156	0.013096	0.014846
RS	40	1.650126	2.642897	321.118139	0.013685	0.015560
RS	41	1.779948	2.642897	328.128315	0.013984	0.016008
RS	42	1.919402	2.608370	338.347239	0.014419	0.016506
RS	43	2.069199	2.608370	342.819500	0.014610	0.016737
RS	44	2.230108	2.594979	347.574805	0.014813	0.016919
RS	45	2.402954	2.594979	348.893969	0.014869	0.016910
RS	46	2.588621	2.602747	347.461439	0.014808	0.016760
RS	47	2.788061	2.602747	345.244676	0.014713	0.016526
RS	48	3.002295	2.628993	337.806135	0.014396	0.016082
RS	49	3.232420	2.628993	331.952805	0.014147	0.015659
RS	50	3.479617	2.669017	319.432189	0.013613	0.014995
RS	51	3.745150	2.669017	310.112956	0.013216	0.014435
RS	52	4.030380	2.717526	293.776222	0.012520	0.013635
RS	53	4.336768	2.717526	281.397483	0.011992	0.012984
RS	54	4.665884	2.802789	259.631095	0.011065	0.012005
RS	55	5.019413	2.802789	245.347978	0.010456	0.011312
RS	56	5.399167	2.802789	229.657334	0.009787	0.010577
RS	57	5.807091	2.802789	212.786494	0.009068	0.009807
RS	58	6.245274	3.383194	163.835411	0.006982	0.007839
RS	59	6.715961	3.383194	152.877816	0.006515	0.007307
RS	60	7.221563	3.383194	141.170654	0.006016	0.006745
RS	61	7.764671	3.383194	128.905349	0.005494	0.006162
RS	62	8.348066	3.383194	116.295341	0.004956	0.005565
RS	63	8.974736	3.383194	585.988656	0.024973	0.028305
PA	4+25*2+4+6 0.060421566 0.014554923 8.974736397 0.577100230 0.226107239 0.239431828 0.292217518 0.367891715 0.469615492 0.604983352 0.783598025 1.008620869 1.273025582 1.566200522 1.875508010 2.176777809 2.435328432 2.622635410 2.728386940 2.760666322 2.739897533 2.692270913 2.642896688 2.608370427 2.594978839 2.602747119 2.628993377 2.669017124 2.717526143 2.802788507 3.383193595
//
IT	4641
RD	5
LK	-266237.985124
QD	-723.194364 -> -631.953367
RI	0.0364903837
TR	0.057881	0.014965
MT	9.262215
MM	C_pi: 1.605231, n_recomb: 25694.087527
RS	0	0.000000	0.792768	238.152115	0.009269	0.000355
RS	1	0.007471	0.792768	253.469600	0.009865	0.002278
RS	2	0.015500	0.792768	269.576500	0.010492	0.005097
RS	3	0.024130	0.792768	286.483324	0.011150	0.008300
RS	4	0.033403	0.239641	991.892179	0.038604	0.028473
RS	5	0.043370	0.239641	1021.074653	0.039740	0.033673
RS	6	0.054081	0.243953	1029.657137	0.040074	0.035019
RS	7	0.065593	0.243953	1053.829636	0.041014	0.037119
RS	8	0.077965	0.293626	896.934067	0.034908	0.031878
RS	9	0.091261	0.293626	919.819163	0.035799	0.033417
RS	10	0.105550	0.365963	758.068592	0.029504	0.027921
RS	11	0.120907	0.365963	780.102826	0.030361	0.029443
RS	12	0.137411	0.464026	634.293617	0.024686	0.024357
RS	13	0.155148	0.464026	655.277092	0.025503	0.025739
RS	14	0.174211	0.596544	527.587146	0.020533	0.021115
RS	15	0.194697	0.596544	547.250841	0.021299	0.022296
RS	16	0.216714	0.775456	437.511022	0.017028	0.018143
RS	17	0.240376	0.775456	455.633812	0.017733	0.019080
RS	18	0.265806	1.007005	366.014687	0.014245	0.015554
RS	19	0.293136	1.007005	382.522773	0.014888	0.016300
RS	20	0.322508	1.286420	313.350295	0.012195	0.013525
RS	21	0.354074	1.286420	328.378619	0.012780	0.014162
RS	22	0.387998	1.604574	276.146900	0.010747	0.012046
RS	23	0.424457	1.604574	289.947410	0.011285	0.012592
RS	24	0.463639	1.949621	250.701451	0.009757	0.010970
RS	25	0.505750	1.949621	263.548451	0.010257	0.011422
RS	26	0.551006	2.293757	235.537673	0.009167	0.010231
RS	27	0.599643	2.293757	247.721477	0.009641	0.010633
RS	28	0.651914	2.592458	230.468546	0.008970	0.009884
RS	29	0.708090	2.592458	242.287321	0.009430	0.010295
RS	30	0.768464	2.806452	235.126428	0.009151	0.009977
RS	31	0.833348	2.806452	246.829012	0.009606	0.010434
RS	32	0.903079	2.920071	248.724185	0.009680	0.010506
RS	33	0.978020	2.920071	260.435471	0.010136	0.011022
RS	34	1.058560	2.943039	270.075155	0.010511	0.011436
RS	35	1.145118	2.943039	281.720117	0.010964	0.012010
RS	36	1.238142	2.902291	297.258961	0.011569	0.012700
RS	37	1.338116	2.902291	308.492583	0.012006	0.013309
RS	38	1.445559	2.832151	327.063591	0.012729	0.014154
RS	39	1.561029	2.832151	337.244563	0.013125	0.014732
RS	40	1.685126	2.764595	354.937157	0.013814	0.015537
RS	41	1.818495	2.764595	363.211212	0.014136	0.015983
RS	42	1.961828	2.719685	376.263211	0.014644	0.016545
RS	43	2.115869	2.719685	381.756300	0.014858	0.016782
RS	44	2.281419	2.703923	387.842612	0.015095	0.016991
RS	45	2.459338	2.703923	389.855525	0.015173	0.016996
RS	46	2.650549	2.716088	388.244661	0.015110	0.016839
RS	47	2.856045	2.716088	386.371535	0.015037	0.016625
RS	48	3.076894	2.751869	377.545587	0.014694	0.016152
RS	49	3.314243	2.751869	371.710316	0.014467	0.015756
RS	50	3.569325	2.804680	357.060460	0.013897	0.015055
RS	51	3.843464	2.804680	347.473953	0.013523	0.014525
RS	52	4.138085	2.867406	328.702202	0.012793	0.013692
RS	53	4.454717	2.867406	315.799755	0.012291	0.013072
RS	54	4.795005	2.975399	290.611150	0.011310	0.012042
RS	55	5.160716	2.975399	275.713234	0.010731	0.011383
RS	56	5.553749	2.975399	259.153618	0.010086	0.010677
RS	57	5.976147	2.975399	241.162057	0.009386	0.009931
RS	58	6.430103	3.715687	180.641414	0.007030	0.007687
RS	59	6.917974	3.715687	170.045560	0.006618	0.007221
RS	60	7.442294	3.715687	158.493536	0.006168	0.006720
RS	61	8.005787	3.715687	146.161966	0.005689	0.006191
RS	62	8.611379	3.715687	133.256365	0.005186	0.005642
RS	63	9.262215	3.715687	715.865147	0.027861	0.030356
PA	4+25*2+4+6 0.057880515 0.014964582 9.262215269 0.792767621 0.239640992 0.243952503 0.293625690 0.365963099 0.464026196 0.596543623 0.775456221 1.007004884 1.286420216 1.604573761 1.949621426 2.293756864 2.592457858 2.806451694 2.920070527 2.943038754 2.902291000 2.832151017 2.764594709 2.719685170 2.703922930 2.716088106 2.751868911 2.804680419 2.867405571 2.975399432 3.715687452
//
IT	4082
RD	6
LK	-266061.545381
QD	-660.266627 -> -582.007018
RI	0.0266173616
TR	0.055681	0.015393
MT	9.496647
MM	C_pi: 1.691848, n_recomb: 27828.393445
RS	0	0.000000	1.075417	191.258162	0.006873	0.000288
RS	1	0.007513	1.075417	204.155103	0.007336	0.001797
RS	2	0.015591	1.075417	217.804050	0.007827	0.003936
RS	3	0.024276	1.075417	232.230623	0.008345	0.006315
RS	4	0.033613	0.253456	1034.257275	0.037166	0.027820
RS	5	0.043652	0.253456	1067.290230	0.038353	0.032700
RS	6	0.054445	0.249568	1114.701931	0.040056	0.035207
RS	7	0.066049	0.249568	1142.130631	0.041042	0.037165
RS	8	0.078524	0.297240	983.198273	0.035331	0.032248
RS	9	0.091938	0.297240	1008.838368	0.036252	0.033701
RS	10	0.106358	0.367161	839.208623	0.030157	0.028377
RS	11	0.121863	0.367161	863.699573	0.031037	0.029877
RS	12	0.138532	0.462144	707.412334	0.025421	0.024858
RS	13	0.156454	0.462144	730.679278	0.026257	0.026253
RS	14	0.175722	0.591774	590.490147	0.021219	0.021577
RS	15	0.196438	0.591774	612.316360	0.022003	0.022792
RS	16	0.218710	0.769797	489.056667	0.017574	0.018499
RS	17	0.242655	0.769797	509.202046	0.018298	0.019485
RS	18	0.268400	1.005045	406.802406	0.014618	0.015776
RS	19	0.296079	1.005045	425.141777	0.015277	0.016571
RS	20	0.325838	1.294998	345.315408	0.012409	0.013617
RS	21	0.357832	1.294998	361.957570	0.013007	0.014294
RS	22	0.392231	1.632447	301.285343	0.010827	0.012022
RS	23	0.429214	1.632447	316.490730	0.011373	0.012601
RS	24	0.468975	2.007081	270.594009	0.009724	0.010849
RS	25	0.511724	2.007081	284.663496	0.010229	0.011329
RS	26	0.557684	2.388633	251.710813	0.009045	0.010038
RS	27	0.607098	2.388633	264.980572	0.009522	0.010458
RS	28	0.660225	2.723681	244.606702	0.008790	0.009642
RS	29	0.717343	2.723681	257.441811	0.009251	0.010061
RS	30	0.778752	2.962279	248.970146	0.008947	0.009710
RS	31	0.844776	2.962279	261.694825	0.009404	0.010164
RS	32	0.915759	3.082853	263.995603	0.009487	0.010239
RS	33	0.992077	3.082853	276.801369	0.009947	0.010745
RS	34	1.074128	3.096386	288.433887	0.010365	0.011195
RS	35	1.162343	3.096386	301.284009	0.010826	0.011758
RS	36	1.257187	3.036166	320.149406	0.011504	0.012512
RS	37	1.359157	3.036166	332.685764	0.011955	0.013110
RS	38	1.468788	2.944429	355.359991	0.012770	0.014038
RS	39	1.586655	2.944429	366.860256	0.013183	0.014610
RS	40	1.713379	2.859562	388.520384	0.013961	0.015496
RS	41	1.849624	2.859562	397.995909	0.014302	0.015946
RS	42	1.996105	2.804697	413.949608	0.014875	0.016569
RS	43	2.153592	2.804697	420.390875	0.015107	0.016820
RS	44	2.322911	2.786416	427.806704	0.015373	0.017059
RS	45	2.504952	2.786416	430.429220	0.015467	0.017085
RS	46	2.700670	2.802302	428.562514	0.015400	0.016926
RS	47	2.911092	2.802302	426.942580	0.015342	0.016739
RS	48	3.137325	2.846588	416.597552	0.014970	0.016242
RS	49	3.380555	2.846588	410.693606	0.014758	0.015876
RS	50	3.642060	2.911004	393.766049	0.014150	0.015144
RS	51	3.923212	2.911004	383.840772	0.013793	0.014645
RS	52	4.225488	2.986786	362.501344	0.013026	0.013782
RS	53	4.550476	2.986786	349.029907	0.012542	0.013190
RS	54	4.899880	3.115984	320.283286	0.011509	0.012110
RS	55	5.275536	3.115984	304.763583	0.010952	0.011481
RS	56	5.679417	3.115984	287.346863	0.010326	0.010801
RS	57	6.113642	3.115984	268.265549	0.009640	0.010075
RS	58	6.580492	4.013732	195.796532	0.007036	0.007574
RS	59	7.082418	4.013732	185.613601	0.006670	0.007163
RS	60	7.622055	4.013732	174.302825	0.006263	0.006713
RS	61	8.202236	4.013732	162.024084	0.005822	0.006231
RS	62	8.826008	4.013732	148.971312	0.005353	0.005722
RS	63	9.496647	4.013732	844.843222	0.030359	0.032376
PA	4+25*2+4+6 0.055681429 0.015393208 9.496646721 1.075416992 0.253456430 0.249568471 0.297240230 0.367160900 0.462143674 0.591773896 0.769797317 1.005044800 1.294998182 1.632447097 2.007081353 2.388632984 2.723680863 2.962279436 3.082853007 3.096385642 3.036165904 2.944429495 2.859562266 2.804697378 2.786415934 2.802302435 2.846588276 2.911004473 2.986786005 3.115983605 4.013732156
//
IT	4360
RD	7
LK	-265909.429255
QD	-605.424438 -> -536.941398
RI	0.0196855793
TR	0.053724	0.015816
MT	9.699807
MM	C_pi: 1.770024, n_recomb: 29885.128780
RS	0	0.000000	1.441595	153.937501	0.005151	0.000235
RS	1	0.007549	1.441595	164.671321	0.005510	0.001427
RS	2	0.015668	1.441595	176.082171	0.005892	0.003066
RS	3	0.024400	1.441595	188.201630	0.006298	0.004850
RS	4	0.033791	0.266912	1069.379519	0.035783	0.027184
RS	5	0.043891	0.266912	1105.922057	0.037006	0.031801
RS	6	0.054753	0.255366	1190.724846	0.039843	0.035273
RS	7	0.066436	0.255366	1221.371205	0.040869	0.037119
RS	8	0.079000	0.301807	1060.522969	0.035487	0.032460
RS	9	0.092513	0.301807	1088.934678	0.036437	0.033837
RS	10	0.107046	0.369973	913.227513	0.030558	0.028690
RS	11	0.122676	0.369973	940.170084	0.031459	0.030159
RS	12	0.139486	0.462381	775.669772	0.025955	0.025249
RS	13	0.157565	0.462381	801.180677	0.026809	0.026640
RS	14	0.177008	0.589336	650.426208	0.021764	0.021967
RS	15	0.197920	0.589336	674.358421	0.022565	0.023197
RS	16	0.220410	0.766027	538.945506	0.018034	0.018816
RS	17	0.244598	0.766027	561.060225	0.018774	0.019831
RS	18	0.270612	1.003505	446.681573	0.014947	0.015987
RS	19	0.298590	1.003505	466.811075	0.015620	0.016813
RS	20	0.328679	1.301434	376.735102	0.012606	0.013716
RS	21	0.361041	1.301434	394.959645	0.013216	0.014418
RS	22	0.395845	1.654756	326.023122	0.010909	0.012017
RS	23	0.433276	1.654756	342.605687	0.011464	0.012616
RS	24	0.473534	2.055156	290.117049	0.009708	0.010753
RS	25	0.516830	2.055156	305.379621	0.010218	0.011250
RS	26	0.563395	2.470801	267.482739	0.008950	0.009872
RS	27	0.613475	2.470801	281.803418	0.009430	0.010303
RS	28	0.667336	2.840174	258.269487	0.008642	0.009430
RS	29	0.725263	2.840174	272.078458	0.009104	0.009850
RS	30	0.787562	3.102752	262.220543	0.008774	0.009471
RS	31	0.854565	3.102752	275.917595	0.009233	0.009918
RS	32	0.926626	3.230513	278.525218	0.009320	0.009992
RS	33	1.004126	3.230513	292.371255	0.009783	0.010488
RS	34	1.087477	3.235221	305.904346	0.010236	0.010966
RS	35	1.177121	3.235221	319.906439	0.010705	0.011517
RS	36	1.273531	3.156353	342.048003	0.011445	0.012326
RS	37	1.377220	3.156353	355.841605	0.011907	0.012914
RS	38	1.488736	3.043879	382.641032	0.012804	0.013913
RS	39	1.608671	3.043879	395.427162	0.013232	0.014480
RS	40	1.737660	2.942274	421.151308	0.014092	0.015441
RS	41	1.876386	2.942274	431.805742	0.014449	0.015897
RS	42	2.025584	2.877489	450.792688	0.015084	0.016580
RS	43	2.186046	2.877489	458.164821	0.015331	0.016847
RS	44	2.358621	2.856140	467.027948	0.015627	0.017118
RS	45	2.544224	2.856140	470.242649	0.015735	0.017167
RS	46	2.743838	2.874721	468.196113	0.015667	0.017014
RS	47	2.958521	2.874721	466.809873	0.015620	0.016854
RS	48	3.189411	2.926168	454.978206	0.015224	0.016342
RS	49	3.437730	2.926168	448.985388	0.015024	0.016005
RS	50	3.704796	3.000734	429.779561	0.014381	0.015248
RS	51	3.992022	3.000734	419.498405	0.014037	0.014777
RS	52	4.300932	3.088183	395.574035	0.013236	0.013888
RS	53	4.633161	3.088183	381.524653	0.012766	0.013322
RS	54	4.990470	3.236833	349.175765	0.011684	0.012196
RS	55	5.374753	3.236833	333.039734	0.011144	0.011594
RS	56	5.788045	3.236833	314.781713	0.010533	0.010936
RS	57	6.232537	3.236833	294.636761	0.009859	0.010226
RS	58	6.710584	4.289186	209.906195	0.007024	0.007484
RS	59	7.224720	4.289186	200.161455	0.006698	0.007120
RS	60	7.777667	4.289186	189.141390	0.006329	0.006715
RS	61	8.372357	4.289186	176.988433	0.005922	0.006274
RS	62	9.011941	4.289186	163.883028	0.005484	0.005801
RS	63	9.699807	4.289186	974.346438	0.032603	0.034344
PA	4+25*2+4+6 0.053723666 0.015815995 9.699806796 1.441594808 0.266912215 0.255366323 0.301806654 0.369973320 0.462381230 0.589335863 0.766026519 1.003504514 1.301434419 1.654756369 2.055155938 2.470800787 2.840174393 3.102752213 3.230513463 3.235221231 3.156352514 3.043879274 2.942273575 2.877488510 2.856139710 2.874721403 2.926167523 3.000734159 3.088182675 3.236833255 4.289186140
//
IT	4619
RD	8
LK	-265776.074456
QD	-556.930057 -> -496.482986
RI	0.0147638595
TR	0.051955	0.016223
MT	9.882411
MM	C_pi: 1.842478, n_recomb: 31879.163269
RS	0	0.000000	1.914652	124.116885	0.003893	0.000192
RS	1	0.007581	1.914652	132.986596	0.004172	0.001138
RS	2	0.015736	1.914652	142.446470	0.004468	0.002401
RS	3	0.024509	1.914652	152.528933	0.004785	0.003749
RS	4	0.033948	0.279935	1099.585770	0.034492	0.026568
RS	5	0.044102	0.279935	1139.340952	0.035739	0.030967
RS	6	0.055026	0.261039	1260.491401	0.039540	0.035263
RS	7	0.066777	0.261039	1294.284265	0.040600	0.037029
RS	8	0.079420	0.306773	1131.216897	0.035485	0.032567
RS	9	0.093021	0.306773	1162.385974	0.036462	0.033886
RS	10	0.107653	0.373648	981.697676	0.030794	0.028904
RS	11	0.123395	0.373648	1011.077438	0.031716	0.030344
RS	12	0.140329	0.463858	839.999052	0.026349	0.025558
RS	13	0.158548	0.463858	867.720431	0.027219	0.026941
RS	14	0.178147	0.588358	707.884113	0.022205	0.022302
RS	15	0.199232	0.588358	733.876189	0.023021	0.023537
RS	16	0.221916	0.763540	587.393912	0.018426	0.019103
RS	17	0.246319	0.763540	611.433026	0.019180	0.020137
RS	18	0.272572	1.002379	485.720740	0.015236	0.016186
RS	19	0.300815	1.002379	507.604253	0.015923	0.017034
RS	20	0.331199	1.306642	407.591913	0.012786	0.013817
RS	21	0.363887	1.306642	427.370072	0.013406	0.014537
RS	22	0.399052	1.673556	350.288625	0.010988	0.012024
RS	23	0.436883	1.673556	368.222030	0.011551	0.012636
RS	24	0.477582	2.097144	309.162517	0.009698	0.010675
RS	25	0.521366	2.097144	325.589574	0.010213	0.011183
RS	26	0.568469	2.544696	282.725416	0.008869	0.009728
RS	27	0.619143	2.544696	298.062989	0.009350	0.010166
RS	28	0.673658	2.947337	271.313954	0.008511	0.009240
RS	29	0.732306	2.947337	286.055878	0.008973	0.009660
RS	30	0.795400	3.234002	274.724343	0.008618	0.009252
RS	31	0.863276	3.234002	289.346373	0.009076	0.009693
RS	32	0.936298	3.369722	292.144933	0.009164	0.009763
RS	33	1.014855	3.369722	306.980123	0.009629	0.010249
RS	34	1.099368	3.366546	322.293244	0.010110	0.010747
RS	35	1.190287	3.366546	337.398319	0.010584	0.011288
RS	36	1.288098	3.269928	362.730163	0.011378	0.012141
RS	37	1.393324	3.269928	377.742218	0.011849	0.012720
RS	38	1.506527	3.137456	408.655963	0.012819	0.013781
RS	39	1.628311	3.137456	422.706244	0.013260	0.014345
RS	40	1.759327	3.019500	452.575518	0.014197	0.015374
RS	41	1.900275	3.019500	464.405616	0.014568	0.015836
RS	42	2.051908	2.944661	486.577236	0.015263	0.016577
RS	43	2.215035	2.944661	494.890525	0.015524	0.016860
RS	44	2.390528	2.919605	505.372212	0.015853	0.017167
RS	45	2.579324	2.919605	509.195543	0.015973	0.017239
RS	46	2.782433	2.939817	507.124158	0.015908	0.017097
RS	47	3.000938	2.939817	505.987972	0.015872	0.016964
RS	48	3.236007	2.997081	492.787865	0.015458	0.016444
RS	49	3.488896	2.997081	486.719075	0.015268	0.016134
RS	50	3.760955	3.080354	465.312536	0.014596	0.015358
RS	51	4.053638	3.080354	454.684520	0.014263	0.014914
RS	52	4.368508	3.178091	428.217387	0.013433	0.014002
RS	53	4.707247	3.178091	413.597399	0.012974	0.013460
RS	54	5.071665	3.344445	377.650062	0.011846	0.012292
RS	55	5.463707	3.344445	360.906464	0.011321	0.011714
RS	56	5.885469	3.344445	341.821495	0.010722	0.011074
RS	57	6.339202	3.344445	320.632670	0.010058	0.010379
RS	58	6.827331	4.548314	223.357692	0.007006	0.007411
RS	59	7.352463	4.548314	214.061915	0.006715	0.007088
RS	60	7.917404	4.548314	203.360825	0.006379	0.006722
RS	61	8.525170	4.548314	191.379289	0.006003	0.006316
RS	62	9.179008	4.548314	178.283286	0.005592	0.005875
RS	63	9.882411	4.548314	1105.366150	0.034674	0.036250
PA	4+25*2+4+6 0.051954570 0.016222988 9.882410810 1.914652474 0.279935365 0.261038770 0.306773367 0.373648439 0.463858009 0.588358485 0.763539762 1.002379062 1.306642262 1.673556258 2.097143934 2.544695586 2.947337498 3.234002287 3.369722019 3.366545958 3.269927817 3.137456174 3.019499502 2.944660717 2.919604881 2.939816718 2.997081130 3.080354450 3.178091314 3.344445144 4.548314124
//
IT	4914
RD	9
LK	-265658.263310
QD	-513.860914 -> -460.229911
RI	0.0112181219
TR	0.050342	0.016611
MT	10.050027
MM	C_pi: 1.910761, n_recomb: 33819.838975
RS	0	0.000000	2.525886	100.140210	0.002961	0.000157
RS	1	0.007609	2.525886	107.430512	0.003177	0.000907
RS	2	0.015797	2.525886	115.224712	0.003407	0.001886
RS	3	0.024608	2.525886	123.553415	0.003653	0.002911
RS	4	0.034089	0.292630	1125.822030	0.033289	0.025966
RS	5	0.044292	0.292630	1168.535109	0.034552	0.030184
RS	6	0.055272	0.266494	1325.554834	0.039195	0.035206
RS	7	0.067086	0.266494	1362.416338	0.040285	0.036915
RS	8	0.079800	0.311879	1196.786852	0.035387	0.032606
RS	9	0.093481	0.311879	1230.683596	0.036389	0.033880
RS	10	0.108203	0.377779	1045.763107	0.030922	0.029050
RS	11	0.124045	0.377779	1077.559327	0.031862	0.030465
RS	12	0.141093	0.466061	901.143235	0.026645	0.025809
RS	13	0.159438	0.466061	931.045105	0.027530	0.027184
RS	14	0.179178	0.588286	763.308848	0.022570	0.022595
RS	15	0.200421	0.588286	791.322053	0.023398	0.023831
RS	16	0.223280	0.761865	634.658846	0.018766	0.019366
RS	17	0.247879	0.761865	660.584343	0.019532	0.020412
RS	18	0.274349	1.001472	524.067712	0.015496	0.016376
RS	19	0.302833	1.001472	547.674367	0.016194	0.017241
RS	20	0.333485	1.310891	437.967935	0.012950	0.013920
RS	21	0.366469	1.310891	459.274858	0.013580	0.014653
RS	22	0.401962	1.689727	374.120935	0.011062	0.012039
RS	23	0.440157	1.689727	393.381900	0.011632	0.012661
RS	24	0.481257	2.134579	327.745497	0.009691	0.010611
RS	25	0.525485	2.134579	345.311185	0.010210	0.011128
RS	26	0.573079	2.612453	297.440255	0.008795	0.009601
RS	27	0.624293	2.612453	313.763483	0.009277	0.010044
RS	28	0.679405	3.047774	283.736077	0.008390	0.009068
RS	29	0.738710	3.047774	299.373077	0.008852	0.009487
RS	30	0.802528	3.358973	286.476000	0.008471	0.009051
RS	31	0.871201	3.358973	301.978809	0.008929	0.009485
RS	32	0.945100	3.503652	304.845589	0.009014	0.009548
RS	33	1.024622	3.503652	320.621824	0.009480	0.010024
RS	34	1.110195	3.493636	337.580312	0.009982	0.010538
RS	35	1.202279	3.493636	353.741943	0.010460	0.011068
RS	36	1.301370	3.380145	382.154372	0.011300	0.011957
RS	37	1.408000	3.380145	398.348589	0.011779	0.012528
RS	38	1.522744	3.228333	433.333160	0.012813	0.013644
RS	39	1.646219	3.228333	448.629784	0.013265	0.014206
RS	40	1.779089	3.094312	482.700525	0.014273	0.015296
RS	41	1.922070	3.094312	495.710422	0.014657	0.015765
RS	42	2.075929	3.009244	521.212367	0.015411	0.016562
RS	43	2.241496	3.009244	530.489118	0.015686	0.016861
RS	44	2.419661	2.979863	542.779823	0.016049	0.017206
RS	45	2.611383	2.979863	547.244075	0.016181	0.017300
RS	46	2.817693	3.000728	545.338647	0.016125	0.017174
RS	47	3.039701	3.000728	544.486387	0.016100	0.017066
RS	48	3.278601	3.062577	530.081122	0.015674	0.016544
RS	49	3.535680	3.062577	523.965608	0.015493	0.016260
RS	50	3.812319	3.153227	500.477773	0.014798	0.015470
RS	51	4.110009	3.153227	489.524898	0.014474	0.015050
RS	52	4.430349	3.259967	460.590532	0.013619	0.014121
RS	53	4.775064	3.259967	445.415263	0.013170	0.013600
RS	54	5.146009	3.442378	405.900475	0.012002	0.012395
RS	55	5.545179	3.442378	388.559558	0.011489	0.011836
RS	56	5.974722	3.442378	368.661000	0.010901	0.011213
RS	57	6.436949	3.442378	346.444523	0.010244	0.010531
RS	58	6.934347	4.794506	236.369432	0.006989	0.007350
RS	59	7.469592	4.794506	227.526460	0.006728	0.007063
RS	60	8.045564	4.794506	217.161449	0.006421	0.006731
RS	61	8.665362	4.794506	205.381875	0.006073	0.006357
RS	62	9.332320	4.794506	192.338772	0.005687	0.005945
RS	63	10.050027	4.794506	1238.378735	0.036617	0.038092
PA	4+25*2+4+6 0.050342361 0.016610660 10.050027345 2.525885852 0.292629654 0.266494421 0.311879011 0.377779298 0.466061230 0.588285822 0.761865339 1.001471872 1.310891189 1.689727210 2.134578790 2.612453357 3.047774412 3.358973460 3.503651932 3.493636298 3.380144619 3.228332581 3.094312007 3.009244086 2.979863135 3.000727632 3.062576969 3.153227387 3.259966697 3.442377896 4.794505773
//
IT	3846
RD	10
LK	-265553.671473
QD	-475.491892 -> -427.720123
RI	0.0086277156
TR	0.048864	0.016978
MT	10.205947
MM	C_pi: 1.975766, n_recomb: 35712.135518
RS	0	0.000000	3.316550	80.766737	0.002262	0.000128
RS	1	0.007635	3.316550	86.731646	0.002429	0.000723
RS	2	0.015853	3.316550	93.120569	0.002608	0.001484
RS	3	0.024699	3.316550	99.961038	0.002799	0.002266
RS	4	0.034219	0.305117	1148.537149	0.032161	0.025375
RS	5	0.044467	0.305117	1193.982833	0.033434	0.029437
RS	6	0.055497	0.271716	1386.811903	0.038833	0.035120
RS	7	0.067370	0.271716	1426.664349	0.039949	0.036789
RS	8	0.080148	0.316989	1258.217550	0.035232	0.032600
RS	9	0.093903	0.316989	1294.802828	0.036257	0.033841
RS	10	0.108707	0.382139	1106.196128	0.030975	0.029148
RS	11	0.124642	0.382139	1140.382746	0.031933	0.030542
RS	12	0.141794	0.468678	959.639587	0.026872	0.026017
RS	13	0.160255	0.468678	991.692671	0.027769	0.027383
RS	14	0.180126	0.588762	817.031639	0.022878	0.022856
RS	15	0.201513	0.588762	847.031097	0.023718	0.024092
RS	16	0.224534	0.760682	680.934350	0.019067	0.019611
RS	17	0.249313	0.760682	708.712235	0.019845	0.020666
RS	18	0.275983	1.000612	561.839501	0.015732	0.016559
RS	19	0.304689	1.000612	587.141604	0.016441	0.017436
RS	20	0.335588	1.314267	467.940912	0.013103	0.014024
RS	21	0.368845	1.314267	490.754356	0.013742	0.014768
RS	22	0.404642	1.703679	397.576472	0.011133	0.012062
RS	23	0.443171	1.703679	418.144141	0.011709	0.012692
RS	24	0.484643	2.168239	345.906878	0.009686	0.010559
RS	25	0.529281	2.168239	364.587709	0.010209	0.011081
RS	26	0.577327	2.675168	311.661638	0.008727	0.009488
RS	27	0.629041	2.675168	328.941810	0.009211	0.009934
RS	28	0.684704	3.142767	295.572708	0.008277	0.008911
RS	29	0.744616	3.142767	312.069742	0.008738	0.009328
RS	30	0.809103	3.479087	297.515197	0.008331	0.008865
RS	31	0.878514	3.479087	313.857421	0.008789	0.009293
RS	32	0.953224	3.633824	316.667367	0.008867	0.009347
RS	33	1.033639	3.633824	333.338857	0.009334	0.009814
RS	34	1.120193	3.618045	351.799924	0.009851	0.010337
RS	35	1.213355	3.618045	368.972935	0.010332	0.010858
RS	36	1.313631	3.488534	400.336866	0.011210	0.011777
RS	37	1.421562	3.488534	417.676991	0.011696	0.012340
RS	38	1.537735	3.317943	456.664997	0.012787	0.013503
RS	39	1.662777	3.317943	473.189788	0.013250	0.014062
RS	40	1.797366	3.168086	511.491609	0.014323	0.015210
RS	41	1.942231	3.168086	525.686239	0.014720	0.015685
RS	42	2.098157	3.072622	554.646144	0.015531	0.016536
RS	43	2.265987	3.072622	564.912001	0.015818	0.016850
RS	44	2.446632	3.038365	579.201280	0.016219	0.017235
RS	45	2.641069	3.038365	584.344705	0.016363	0.017350
RS	46	2.850351	3.059017	582.810295	0.016320	0.017245
RS	47	3.075612	3.059017	582.283302	0.016305	0.017160
RS	48	3.318072	3.124367	566.856436	0.015873	0.016641
RS	49	3.579045	3.124367	560.731115	0.015701	0.016381
RS	50	3.859942	3.221207	535.304424	0.014989	0.015582
RS	51	4.162286	3.221207	524.055148	0.014674	0.015184
RS	52	4.487714	3.335792	492.747759	0.013798	0.014240
RS	53	4.837989	3.335792	477.037003	0.013358	0.013738
RS	54	5.215008	3.532755	434.003923	0.012153	0.012500
RS	55	5.620812	3.532755	416.077351	0.011651	0.011959
RS	56	6.057600	3.532755	395.378825	0.011071	0.011351
RS	57	6.527737	3.532755	372.149981	0.010421	0.010679
RS	58	7.033769	5.029784	249.051783	0.006974	0.007300
RS	59	7.578437	5.029784	240.662559	0.006739	0.007043
RS	60	8.164690	5.029784	230.645124	0.006458	0.006742
RS	61	8.795705	5.029784	219.089862	0.006135	0.006396
RS	62	9.474898	5.029784	206.132671	0.005772	0.006011
RS	63	10.205947	5.029784	1373.461112	0.038459	0.039867
PA	4+25*2+4+6 0.048864499 0.016978048 10.205947226 3.316550061 0.305116792 0.271716164 0.316988578 0.382138667 0.468678273 0.588761578 0.760681754 1.000612302 1.314266630 1.703679139 2.168238973 2.675167625 3.142767396 3.479086898 3.633823967 3.618045381 3.488533503 3.317943490 3.168086154 3.072621606 3.038364819 3.059016512 3.124367319 3.221207064 3.335792348 3.532754695 5.029784463
//
IT	5116
RD	11
LK	-265460.457272
QD	-441.200140 -> -398.503702
RI	0.0067109798
TR	0.047504	0.017326
MT	10.352105
MM	C_pi: 2.038039, n_recomb: 37559.245517
RS	0	0.000000	4.340403	65.072391	0.001733	0.000103
RS	1	0.007659	4.340403	69.932947	0.001862	0.000575
RS	2	0.015905	4.340403	75.146411	0.002001	0.001167
RS	3	0.024782	4.340403	80.736797	0.002150	0.001766
RS	4	0.034339	0.317519	1167.949837	0.031096	0.024793
RS	5	0.044629	0.317519	1215.922595	0.032373	0.028719
RS	6	0.055706	0.276715	1444.822321	0.038468	0.035015
RS	7	0.067632	0.276715	1487.590504	0.039607	0.036657
RS	8	0.080471	0.322033	1316.180766	0.035043	0.032565
RS	9	0.094293	0.322033	1355.410017	0.036087	0.033780
RS	10	0.109174	0.386594	1163.547060	0.030979	0.029212
RS	11	0.125195	0.386594	1200.094053	0.031952	0.030587
RS	12	0.142443	0.471526	1015.862336	0.027047	0.026192
RS	13	0.161012	0.471526	1050.037436	0.027957	0.027550
RS	14	0.181004	0.589568	869.288602	0.023144	0.023092
RS	15	0.202526	0.589568	901.241764	0.023995	0.024327
RS	16	0.225697	0.759780	726.366924	0.019339	0.019840
RS	17	0.250642	0.759780	755.965796	0.020127	0.020902
RS	18	0.277499	0.999683	599.128602	0.015952	0.016735
RS	19	0.306412	0.999683	626.100586	0.016670	0.017624
RS	20	0.337539	1.316814	497.577313	0.013248	0.014129
RS	21	0.371051	1.316814	521.876912	0.013895	0.014882
RS	22	0.407129	1.715683	420.704425	0.011201	0.012090
RS	23	0.445971	1.715683	442.559739	0.011783	0.012728
RS	24	0.487788	2.198611	363.690543	0.009683	0.010516
RS	25	0.532807	2.198611	383.465041	0.010210	0.011043
RS	26	0.581275	2.733479	325.434320	0.008665	0.009386
RS	27	0.633454	2.733479	343.645088	0.009149	0.009835
RS	28	0.689630	3.233039	306.872445	0.008170	0.008767
RS	29	0.750109	3.233039	324.197139	0.008632	0.009183
RS	30	0.815220	3.595088	307.897685	0.008198	0.008692
RS	31	0.885318	3.595088	325.040723	0.008654	0.009114
RS	32	0.960785	3.760941	327.676340	0.008724	0.009156
RS	33	1.042032	3.760941	345.199739	0.009191	0.009616
RS	34	1.129501	3.740447	365.020463	0.009719	0.010144
RS	35	1.223670	3.740447	383.160997	0.010202	0.010656
RS	36	1.325052	3.595718	417.337755	0.011111	0.011600
RS	37	1.434199	3.595718	435.787192	0.011603	0.012156
RS	38	1.551705	3.406868	478.690069	0.012745	0.013360
RS	39	1.678211	3.406868	496.423110	0.013217	0.013918
RS	40	1.814406	3.241370	538.960974	0.014350	0.015117
RS	41	1.961033	3.241370	554.343305	0.014759	0.015598
RS	42	2.118890	3.135355	586.869482	0.015625	0.016501
RS	43	2.288838	3.135355	598.149156	0.015925	0.016829
RS	44	2.471802	3.095748	614.615952	0.016364	0.017255
RS	45	2.668780	3.095748	620.477514	0.016520	0.017389
RS	46	2.880844	3.115440	619.519240	0.016494	0.017308
RS	47	3.109151	3.115440	619.360940	0.016490	0.017244
RS	48	3.354944	3.183342	603.105095	0.016057	0.016733
RS	49	3.619562	3.183342	597.009453	0.015895	0.016494
RS	50	3.904448	3.285327	569.796455	0.015171	0.015692
RS	51	4.211154	3.285327	558.281742	0.014864	0.015313
RS	52	4.541351	3.406721	524.706788	0.013970	0.014360
RS	53	4.896838	3.406721	508.482052	0.013538	0.013874
RS	54	5.279552	3.616863	461.991858	0.012300	0.012607
RS	55	5.691578	3.616863	443.491596	0.011808	0.012082
RS	56	6.135163	3.616863	422.006480	0.011236	0.011486
RS	57	6.612722	3.616863	397.779757	0.010591	0.010824
RS	58	7.126858	5.255365	261.466189	0.006961	0.007256
RS	59	7.680372	5.255365	253.530155	0.006750	0.007028
RS	60	8.276280	5.255365	243.868417	0.006493	0.006753
RS	61	8.917830	5.255365	232.554646	0.006192	0.006433
RS	62	9.608517	5.255365	219.709572	0.005850	0.006072
RS	63	10.352105	5.255365	1510.513920	0.040217	0.041578
PA	4+25*2+4+6 0.047504407 0.017325615 10.352105069 4.340402556 0.317518847 0.276714887 0.322032669 0.386593713 0.471526288 0.589567733 0.759780301 0.999682854 1.316814129 1.715682829 2.198610729 2.733479055 3.233039356 3.595087871 3.760941407 3.740446613 3.595718287 3.406868056 3.241370217 3.135354512 3.095747649 3.115440118 3.183341623 3.285327402 3.406720914 3.616862528 5.255364559
//
IT	4465
RD	12
LK	-265377.104801
QD	-410.447736 -> -372.172431
RI	0.0052754298
TR	0.046248	0.017654
MT	10.489886
MM	C_pi: 2.097925, n_recomb: 39362.742760
RS	0	0.000000	5.667739	52.344799	0.001330	0.000083
RS	1	0.007682	5.667739	56.290362	0.001430	0.000457
RS	2	0.015953	5.667739	60.527110	0.001538	0.000917
RS	3	0.024860	5.667739	65.075545	0.001653	0.001377
RS	4	0.034451	0.329931	1184.231304	0.030085	0.024220
RS	5	0.044779	0.329931	1234.538546	0.031363	0.028023
RS	6	0.055900	0.281501	1499.989470	0.038107	0.034900
RS	7	0.067876	0.281501	1545.599658	0.039266	0.036523
RS	8	0.080771	0.326975	1371.135867	0.034833	0.032511
RS	9	0.094657	0.326975	1412.960620	0.035896	0.033705
RS	10	0.109610	0.391064	1218.202649	0.030948	0.029251
RS	11	0.125711	0.391064	1257.076379	0.031936	0.030610
RS	12	0.143049	0.474492	1070.067115	0.027185	0.026343
RS	13	0.161719	0.474492	1106.334168	0.028106	0.027693
RS	14	0.181823	0.590567	920.234664	0.023378	0.023308
RS	15	0.203471	0.590567	954.109804	0.024239	0.024541
RS	16	0.226782	0.759038	771.040262	0.019588	0.020057
RS	17	0.251884	0.759038	802.429789	0.020386	0.021125
RS	18	0.278914	0.998611	635.994390	0.016157	0.016907
RS	19	0.308020	0.998611	664.611608	0.016884	0.017805
RS	20	0.339362	1.318577	526.920480	0.013386	0.014235
RS	21	0.373112	1.318577	552.686741	0.014041	0.014996
RS	22	0.409454	1.725916	443.544685	0.011268	0.012124
RS	23	0.448588	1.725916	466.669729	0.011856	0.012767
RS	24	0.490727	2.226011	381.134645	0.009683	0.010480
RS	25	0.536104	2.226011	401.982799	0.010212	0.011013
RS	26	0.584967	2.787795	338.798506	0.008607	0.009295
RS	27	0.637582	2.787795	357.915373	0.009093	0.009745
RS	28	0.694240	3.319010	317.681392	0.008071	0.008634
RS	29	0.755249	3.319010	335.803585	0.008531	0.009049
RS	30	0.820946	3.707332	317.680853	0.008071	0.008530
RS	31	0.891688	3.707332	335.588570	0.008526	0.008948
RS	32	0.967865	3.885343	337.936497	0.008585	0.008977
RS	33	1.049893	3.885343	356.270530	0.009051	0.009429
RS	34	1.138222	3.861133	377.311058	0.009585	0.009960
RS	35	1.233336	3.861133	396.376279	0.010070	0.010464
RS	36	1.335756	3.701939	433.222649	0.011006	0.011426
RS	37	1.446044	3.701939	452.744088	0.011502	0.011977
RS	38	1.564804	3.495294	499.459347	0.012689	0.013216
RS	39	1.692686	3.495294	518.378169	0.013169	0.013772
RS	40	1.830391	3.314334	565.135182	0.014357	0.015019
RS	41	1.978674	3.314334	581.704570	0.014778	0.015505
RS	42	2.138348	3.197650	617.881232	0.015697	0.016458
RS	43	2.310286	3.197650	630.196089	0.016010	0.016799
RS	44	2.495433	3.152291	649.003687	0.016488	0.017266
RS	45	2.694801	3.152291	655.620100	0.016656	0.017418
RS	46	2.909484	3.170382	655.436605	0.016651	0.017363
RS	47	3.140658	3.170382	655.689399	0.016658	0.017320
RS	48	3.389589	3.240016	638.796359	0.016228	0.016820
RS	49	3.657642	3.240016	632.769934	0.016075	0.016602
RS	50	3.946286	3.346228	603.928616	0.015343	0.015799
RS	51	4.257102	3.346228	592.179948	0.015044	0.015438
RS	52	4.591793	3.473514	556.447954	0.014136	0.014477
RS	53	4.952194	3.473514	539.731573	0.013712	0.014006
RS	54	5.340278	3.695600	489.854050	0.012445	0.012714
RS	55	5.758174	3.695600	470.792616	0.011960	0.012202
RS	56	6.208170	3.695600	448.534699	0.011395	0.011618
RS	57	6.692732	3.695600	423.324862	0.010754	0.010964
RS	58	7.214517	5.472134	273.637348	0.006952	0.007219
RS	59	7.776382	5.472134	266.153467	0.006762	0.007015
RS	60	8.381407	5.472134	256.853776	0.006525	0.006765
RS	61	9.032907	5.472134	245.795639	0.006244	0.006468
RS	62	9.734452	5.472134	233.084694	0.005921	0.006129
RS	63	10.489886	5.472134	1649.290275	0.041900	0.043226
PA	4+25*2+4+6 0.046248446 0.017654200 10.489886191 5.667738883 0.329931012 0.281500903 0.326974752 0.391063644 0.474492337 0.590567493 0.759038328 0.998611264 1.318577289 1.725915640 2.226011170 2.787795030 3.319010464 3.707331511 3.885342968 3.861132820 3.701938600 3.495293998 3.314333628 3.197650403 3.152291138 3.170381980 3.240015645 3.346227662 3.473514283 3.695599902 5.472134201
//
IT	5150
RD	13
LK	-265302.349019
QD	-382.775976 -> -348.370214
RI	0.0041897486
TR	0.045085	0.017965
MT	10.620333
MM	C_pi: 2.155666, n_recomb: 41123.617775
RS	0	0.000000	7.388770	42.034617	0.001022	0.000067
RS	1	0.007702	7.388770	45.226571	0.001100	0.000361
RS	2	0.015998	7.388770	48.657122	0.001183	0.000720
RS	3	0.024933	7.388770	52.343499	0.001273	0.001074
RS	4	0.034556	0.342415	1197.589141	0.029122	0.023654
RS	5	0.044920	0.342415	1250.048030	0.030397	0.027347
RS	6	0.056082	0.286086	1552.608665	0.037755	0.034780
RS	7	0.068104	0.286086	1600.988420	0.038931	0.036390
RS	8	0.081052	0.331790	1423.442523	0.034614	0.032445
RS	9	0.094998	0.331790	1467.811171	0.035693	0.033621
RS	10	0.110017	0.395502	1270.436439	0.030893	0.029272
RS	11	0.126194	0.395502	1311.600333	0.031894	0.030616
RS	12	0.143616	0.477507	1122.431464	0.027294	0.026473
RS	13	0.162381	0.477507	1160.759294	0.028226	0.027816
RS	14	0.182590	0.591681	969.962738	0.023587	0.023507
RS	15	0.204357	0.591681	1005.728310	0.024456	0.024737
RS	16	0.227800	0.758379	815.006642	0.019818	0.020263
RS	17	0.253048	0.758379	848.156867	0.020625	0.021335
RS	18	0.280241	0.997375	672.464395	0.016352	0.017074
RS	19	0.309529	0.997375	702.702364	0.017088	0.017980
RS	20	0.341073	1.319626	555.991008	0.013520	0.014341
RS	21	0.375046	1.319626	583.204630	0.014182	0.015109
RS	22	0.411637	1.734554	466.120424	0.011335	0.012161
RS	23	0.451045	1.734554	490.497831	0.011927	0.012810
RS	24	0.493489	2.250728	398.264368	0.009685	0.010452
RS	25	0.539202	2.250728	420.167100	0.010217	0.010988
RS	26	0.588436	2.838464	351.784501	0.008554	0.009212
RS	27	0.641463	2.838464	371.784354	0.009041	0.009665
RS	28	0.698573	3.401009	328.038196	0.007977	0.008511
RS	29	0.760083	3.401009	346.929571	0.008436	0.008925
RS	30	0.826330	3.816090	326.912922	0.007950	0.008379
RS	31	0.897680	3.816090	345.551283	0.008403	0.008792
RS	32	0.974526	4.007207	347.509023	0.008450	0.008807
RS	33	1.057291	4.007207	366.614427	0.008915	0.009253
RS	34	1.146430	3.980232	388.740022	0.009453	0.009783
RS	35	1.242436	3.980232	408.688226	0.009938	0.010280
RS	36	1.345836	3.807266	448.060860	0.010895	0.011257
RS	37	1.457200	3.807266	468.616516	0.011395	0.011802
RS	38	1.577143	3.583261	519.030487	0.012621	0.013072
RS	39	1.706324	3.583261	539.110188	0.013110	0.013626
RS	40	1.845455	3.387015	590.049251	0.014348	0.014917
RS	41	1.995302	3.387015	607.801233	0.014780	0.015408
RS	42	2.156691	3.259565	647.693080	0.015750	0.016409
RS	43	2.330512	3.259565	661.060321	0.016075	0.016761
RS	44	2.517720	3.208110	682.355521	0.016593	0.017270
RS	45	2.719348	3.208110	689.759945	0.016773	0.017438
RS	46	2.936507	3.224049	690.539263	0.016792	0.017412
RS	47	3.170392	3.224049	691.243075	0.016809	0.017388
RS	48	3.422292	3.294704	673.900745	0.016387	0.016902
RS	49	3.693594	3.294704	667.981627	0.016243	0.016703
RS	50	3.985793	3.404338	637.669911	0.015506	0.015902
RS	51	4.300499	3.404338	625.718205	0.015216	0.015558
RS	52	4.639445	3.536707	587.942700	0.014297	0.014592
RS	53	5.004497	3.536707	570.756986	0.013879	0.014135
RS	54	5.397668	3.769630	517.567448	0.012586	0.012820
RS	55	5.821122	3.769630	497.957605	0.012109	0.012321
RS	56	6.277193	3.769630	474.940953	0.011549	0.011746
RS	57	6.768392	3.769630	448.763083	0.010913	0.011099
RS	58	7.297426	5.680784	285.575423	0.006944	0.007187
RS	59	7.867208	5.680784	278.542391	0.006773	0.007005
RS	60	8.480877	5.680784	269.609872	0.006556	0.006776
RS	61	9.141813	5.680784	258.819337	0.006294	0.006501
RS	62	9.853658	5.680784	246.261475	0.005988	0.006182
RS	63	10.620333	5.680784	1789.493782	0.043515	0.044812
PA	4+25*2+4+6 0.045085188 0.017964803 10.620332502 7.388769537 0.342414896 0.286086169 0.331789835 0.395501717 0.477507419 0.591681450 0.758379330 0.997374757 1.319625881 1.734554057 2.250727975 2.838463553 3.401008770 3.816089698 4.007206894 3.980231941 3.807265639 3.583261480 3.387015118 3.259565129 3.208109854 3.224048560 3.294703748 3.404338424 3.536706709 3.769629897 5.680783662
//
IT	5072
RD	14
LK	-265235.121542
QD	-357.795167 -> -326.790551
RI	0.0033594658
TR	0.044005	0.018259
MT	10.744202
MM	C_pi: 2.211435, n_recomb: 42842.647287
RS	0	0.000000	9.622599	33.688264	0.000786	0.000054
RS	1	0.007722	9.622599	36.262119	0.000846	0.000285
RS	2	0.016040	9.622599	39.030330	0.000911	0.000564
RS	3	0.025001	9.622599	42.007207	0.000980	0.000837
RS	4	0.034654	0.355018	1208.225570	0.028201	0.023097
RS	5	0.045052	0.355018	1262.661368	0.029472	0.026688
RS	6	0.056253	0.290477	1602.941296	0.037415	0.034660
RS	7	0.068319	0.290477	1654.019157	0.038607	0.036259
RS	8	0.081317	0.336465	1473.375056	0.034390	0.032371
RS	9	0.095318	0.336465	1520.234012	0.035484	0.033532
RS	10	0.110401	0.399879	1320.462480	0.030821	0.029279
RS	11	0.126648	0.399879	1363.877662	0.031835	0.030609
RS	12	0.144150	0.480533	1173.076605	0.027381	0.026586
RS	13	0.163003	0.480533	1213.433117	0.028323	0.027922
RS	14	0.183313	0.592861	1018.535627	0.023774	0.023691
RS	15	0.205190	0.592861	1056.160081	0.024652	0.024919
RS	16	0.228757	0.757766	858.289537	0.020034	0.020460
RS	17	0.254144	0.757766	893.170584	0.020848	0.021535
RS	18	0.281492	0.995978	708.548285	0.016538	0.017237
RS	19	0.310951	0.995978	740.382395	0.017281	0.018150
RS	20	0.342685	1.320029	584.802619	0.013650	0.014447
RS	21	0.376869	1.320029	613.444327	0.014319	0.015222
RS	22	0.413693	1.741763	488.447037	0.011401	0.012203
RS	23	0.453361	1.741763	514.059750	0.011999	0.012856
RS	24	0.496092	2.273000	415.102153	0.009689	0.010430
RS	25	0.542123	2.273000	438.041196	0.010224	0.010970
RS	26	0.591708	2.885749	364.422224	0.008506	0.009137
RS	27	0.645122	2.885749	385.283282	0.008993	0.009591
RS	28	0.702661	3.479267	337.980439	0.007889	0.008397
RS	29	0.764643	3.479267	357.614454	0.008347	0.008810
RS	30	0.831412	3.921506	335.642621	0.007834	0.008237
RS	31	0.903336	3.921506	354.979719	0.008286	0.008647
RS	32	0.980815	4.126608	356.453044	0.008320	0.008647
RS	33	1.064276	4.126608	376.292621	0.008783	0.009086
RS	34	1.154182	4.097751	399.376620	0.009322	0.009614
RS	35	1.251031	4.097751	420.167497	0.009807	0.010104
RS	36	1.355359	3.911676	461.923528	0.010782	0.011092
RS	37	1.467743	3.911676	483.475515	0.011285	0.011632
RS	38	1.588805	3.670713	537.468586	0.012545	0.012929
RS	39	1.719216	3.670713	558.682227	0.013040	0.013481
RS	40	1.859697	3.459337	613.753597	0.014326	0.014811
RS	41	2.011026	3.459337	632.679946	0.014768	0.015308
RS	42	2.174042	3.321053	676.331373	0.015786	0.016353
RS	43	2.349645	3.321053	690.763693	0.016123	0.016717
RS	44	2.538808	3.263213	714.675487	0.016681	0.017267
RS	45	2.742579	3.263213	722.896811	0.016873	0.017451
RS	46	2.962085	3.276527	724.814174	0.016918	0.017455
RS	47	3.198542	3.276527	726.005504	0.016946	0.017448
RS	48	3.453258	3.347585	708.395097	0.016535	0.016980
RS	49	3.727643	3.347585	702.618934	0.016400	0.016797
RS	50	4.023217	3.459939	670.991751	0.015662	0.016002
RS	51	4.341615	3.459939	658.866465	0.015379	0.015673
RS	52	4.684600	3.596670	619.161244	0.014452	0.014704
RS	53	5.054071	3.596670	601.527820	0.014040	0.014260
RS	54	5.452072	3.839434	545.105557	0.012723	0.012925
RS	55	5.880807	3.839434	524.959835	0.012253	0.012436
RS	56	6.342650	3.839434	501.198388	0.011699	0.011870
RS	57	6.840156	3.839434	474.067575	0.011065	0.011230
RS	58	7.376081	5.881853	297.282567	0.006939	0.007159
RS	59	7.953390	5.881853	290.698902	0.006785	0.006997
RS	60	8.575279	5.881853	282.137771	0.006585	0.006788
RS	61	9.245190	5.881853	271.625166	0.006340	0.006532
RS	62	9.966833	5.881853	259.237020	0.006051	0.006231
RS	63	10.744202	5.881853	1930.812399	0.045068	0.046339
PA	4+25*2+4+6 0.044005135 0.018258558 10.744202080 9.622598741 0.355017855 0.290477417 0.336465249 0.399878512 0.480533007 0.592860778 0.757766016 0.995978438 1.320028599 1.741763060 2.272999659 2.885748902 3.479266845 3.921505857 4.126608037 4.097751301 3.911675554 3.670712694 3.459337266 3.321052516 3.263212834 3.276527408 3.347584859 3.459938588 3.596669527 3.839433997 5.881853456
//
IT	4432
RD	15
LK	-265174.514890
QD	-335.173702 -> -307.170103
RI	0.0027188152
TR	0.043000	0.018537
MT	10.862159
MM	C_pi: 2.265370, n_recomb: 44520.414408
RS	0	0.000000	12.522182	26.946969	0.000605	0.000043
RS	1	0.007741	12.522182	29.016347	0.000652	0.000225
RS	2	0.016080	12.522182	31.243269	0.000702	0.000442
RS	3	0.025066	12.522182	33.639509	0.000756	0.000652
RS	4	0.034746	0.367768	1216.362649	0.027321	0.022550
RS	5	0.045177	0.367768	1272.608212	0.028585	0.026046
RS	6	0.056414	0.294682	1651.194028	0.037088	0.034542
RS	7	0.068521	0.294682	1704.899622	0.038295	0.036134
RS	8	0.081566	0.340998	1521.136184	0.034167	0.032293
RS	9	0.095620	0.340998	1570.430714	0.035274	0.033442
RS	10	0.110762	0.404178	1368.442480	0.030737	0.029275
RS	11	0.127077	0.404178	1414.068328	0.031762	0.030592
RS	12	0.144654	0.483545	1222.095523	0.027450	0.026685
RS	13	0.163591	0.483545	1264.447747	0.028402	0.028015
RS	14	0.183995	0.594078	1065.990326	0.023944	0.023862
RS	15	0.205978	0.594078	1105.441986	0.024830	0.025088
RS	16	0.229662	0.757179	900.897771	0.020236	0.020647
RS	17	0.255180	0.757179	937.479677	0.021057	0.021725
RS	18	0.282673	0.994432	744.250083	0.016717	0.017396
RS	19	0.312294	0.994432	777.655492	0.017467	0.018315
RS	20	0.344208	1.319857	613.360119	0.013777	0.014553
RS	21	0.378592	1.319857	643.410462	0.014452	0.015335
RS	22	0.415638	1.747693	510.534073	0.011467	0.012247
RS	23	0.455551	1.747693	537.365166	0.012070	0.012905
RS	24	0.498554	2.293047	431.664188	0.009696	0.010413
RS	25	0.544885	2.293047	455.621864	0.010234	0.010956
RS	26	0.594803	2.929895	376.735626	0.008462	0.009069
RS	27	0.648585	2.929895	398.437209	0.008950	0.009525
RS	28	0.706530	3.553990	347.540328	0.007806	0.008292
RS	29	0.768960	3.553990	367.892008	0.008263	0.008703
RS	30	0.836223	4.023723	343.910623	0.007725	0.008104
RS	31	0.908692	4.023723	363.916426	0.008174	0.008510
RS	32	0.986770	4.243601	364.821167	0.008194	0.008495
RS	33	1.070892	4.243601	385.359680	0.008656	0.008929
RS	34	1.161526	4.213684	409.283643	0.009193	0.009452
RS	35	1.259176	4.213684	430.878338	0.009678	0.009936
RS	36	1.364384	4.015114	474.879287	0.010667	0.010932
RS	37	1.477736	4.015114	497.389914	0.011172	0.011467
RS	38	1.599861	3.757578	554.837351	0.012463	0.012787
RS	39	1.731441	3.757578	577.156339	0.012964	0.013338
RS	40	1.873205	3.531224	636.298619	0.014292	0.014704
RS	41	2.025942	3.531224	656.387716	0.014744	0.015205
RS	42	2.190502	3.382053	703.827004	0.015809	0.016293
RS	43	2.367800	3.382053	719.332692	0.016157	0.016668
RS	44	2.558823	3.317586	745.972948	0.016756	0.017258
RS	45	2.764631	3.317586	755.035634	0.016959	0.017457
RS	46	2.986370	3.327876	758.251632	0.017032	0.017492
RS	47	3.225273	3.327876	759.963301	0.017070	0.017502
RS	48	3.482668	3.398795	742.257837	0.016672	0.017052
RS	49	3.759987	3.398795	736.657553	0.016547	0.016885
RS	50	4.058773	3.513248	703.866068	0.015810	0.016098
RS	51	4.380686	3.513248	691.594869	0.015534	0.015783
RS	52	4.727517	3.653708	650.071975	0.014602	0.014814
RS	53	5.101194	3.653708	632.011600	0.014196	0.014380
RS	54	5.503797	3.905423	572.437912	0.012858	0.013027
RS	55	5.937563	3.905423	551.768687	0.012394	0.012549
RS	56	6.404905	3.905423	527.276383	0.011843	0.011991
RS	57	6.908423	3.905423	499.207885	0.011213	0.011356
RS	58	7.450915	6.075833	308.756618	0.006935	0.007134
RS	59	8.035400	6.075833	302.620652	0.006797	0.006990
RS	60	8.665127	6.075833	294.434361	0.006613	0.006799
RS	61	9.343598	6.075833	284.208675	0.006384	0.006561
RS	62	10.074587	6.075833	272.004988	0.006110	0.006278
RS	63	10.862159	6.075833	2072.928071	0.046561	0.047808
PA	4+25*2+4+6 0.042999936 0.018536500 10.862159438 12.522181870 0.367768455 0.294682316 0.340997975 0.404178277 0.483544771 0.594078075 0.757179215 0.994432101 1.319857392 1.747693096 2.293046562 2.929894770 3.553990174 4.023723147 4.243600800 4.213683661 4.015113874 3.757578181 3.531224243 3.382052836 3.317586437 3.327876262 3.398795444 3.513247808 3.653707851 3.905422804 6.075832922
//
IT	4524
RD	16
LK	-265119.752923
QD	-314.629298 -> -289.283077
RI	0.0022202808
TR	0.042062	0.018800
MT	10.974782
MM	C_pi: 2.317580, n_recomb: 46157.233739
RS	0	0.000000	16.286947	21.513259	0.000466	0.000034
RS	1	0.007758	16.286947	23.172558	0.000502	0.000176
RS	2	0.016118	16.286947	24.959025	0.000541	0.000345
RS	3	0.025126	16.286947	26.882276	0.000582	0.000508
RS	4	0.034834	0.380677	1222.240600	0.026480	0.022014
RS	5	0.045294	0.380677	1280.136454	0.027734	0.025421
RS	6	0.056566	0.298701	1697.572075	0.036778	0.034430
RS	7	0.068713	0.298701	1753.835512	0.037997	0.036014
RS	8	0.081802	0.345378	1566.924795	0.033948	0.032214
RS	9	0.095906	0.345378	1618.598644	0.035067	0.033350
RS	10	0.111105	0.408392	1414.496479	0.030645	0.029262
RS	11	0.127482	0.408392	1462.290566	0.031681	0.030567
RS	12	0.145130	0.486527	1269.551595	0.027505	0.026772
RS	13	0.164148	0.486527	1313.865365	0.028465	0.028095
RS	14	0.184641	0.595315	1112.343190	0.024099	0.024021
RS	15	0.206723	0.595315	1153.589813	0.024993	0.025244
RS	16	0.230519	0.756613	942.818582	0.020426	0.020827
RS	17	0.256161	0.756613	981.070850	0.021255	0.021907
RS	18	0.283792	0.992759	779.554216	0.016889	0.017552
RS	19	0.313567	0.992759	814.505371	0.017646	0.018476
RS	20	0.345651	1.319190	641.653198	0.013901	0.014659
RS	21	0.380225	1.319190	673.092079	0.014583	0.015446
RS	22	0.417481	1.752483	532.381784	0.011534	0.012293
RS	23	0.457628	1.752483	560.414094	0.012141	0.012956
RS	24	0.500889	2.311064	447.959931	0.009705	0.010400
RS	25	0.547506	2.311064	472.918832	0.010246	0.010947
RS	26	0.597740	2.971142	388.738909	0.008422	0.009008
RS	27	0.651872	2.971142	411.260996	0.008910	0.009465
RS	28	0.710202	3.625377	356.741658	0.007729	0.008193
RS	29	0.773058	3.625377	377.787211	0.008185	0.008603
RS	30	0.840791	4.122864	351.750197	0.007621	0.007979
RS	31	0.913778	4.122864	372.396233	0.008068	0.008382
RS	32	0.992427	4.358230	372.657136	0.008074	0.008351
RS	33	1.077178	4.358230	393.861038	0.008533	0.008780
RS	34	1.168504	4.328018	418.514492	0.009067	0.009297
RS	35	1.266916	4.328018	440.875462	0.009552	0.009775
RS	36	1.372962	4.117539	486.986374	0.010551	0.010778
RS	37	1.487235	4.117539	510.418166	0.011058	0.011308
RS	38	1.610374	3.843781	571.194786	0.012375	0.012647
RS	39	1.743066	3.843781	594.589082	0.012882	0.013197
RS	40	1.886052	3.602601	657.730055	0.014250	0.014596
RS	41	2.040131	3.602601	678.967116	0.014710	0.015101
RS	42	2.206164	3.442513	730.206453	0.015820	0.016230
RS	43	2.385077	3.442513	746.789596	0.016179	0.016614
RS	44	2.577871	3.371216	776.253765	0.016818	0.017244
RS	45	2.785622	3.371216	786.177947	0.017033	0.017457
RS	46	3.009490	3.378129	790.841292	0.017134	0.017524
RS	47	3.250726	3.378129	793.102271	0.017183	0.017549
RS	48	3.510678	3.448444	775.464237	0.016800	0.017120
RS	49	3.790796	3.448444	770.069960	0.016684	0.016968
RS	50	4.092646	3.564451	736.259920	0.015951	0.016190
RS	51	4.417915	3.564451	723.868763	0.015683	0.015888
RS	52	4.768417	3.708077	680.638819	0.014746	0.014920
RS	53	5.146112	3.708077	662.171437	0.014346	0.014496
RS	54	5.553108	3.967942	599.529795	0.012989	0.013128
RS	55	5.991680	3.967942	578.349307	0.012530	0.012659
RS	56	6.464276	3.967942	553.140144	0.011984	0.012107
RS	57	6.973537	3.967942	524.149498	0.011356	0.011478
RS	58	7.522306	6.263170	319.990626	0.006933	0.007111
RS	59	8.113649	6.263170	314.300539	0.006809	0.006984
RS	60	8.750869	6.263170	306.491945	0.006640	0.006809
RS	61	9.437524	6.263170	296.561114	0.006425	0.006588
RS	62	10.177451	6.263170	284.555143	0.006165	0.006321
RS	63	10.974782	6.263170	2215.511116	0.047999	0.049222
PA	4+25*2+4+6 0.042062289 0.018799581 10.974782078 16.286947494 0.380677472 0.298701059 0.345378433 0.408391679 0.486526990 0.595315436 0.756613087 0.992759186 1.319190274 1.752483278 2.311063768 2.971142239 3.625376646 4.122864184 4.358230422 4.328017508 4.117538763 3.843781205 3.602601328 3.442512526 3.371216072 3.378128788 3.448443514 3.564450898 3.708077425 3.967942285 6.263170200
//
IT	4644
RD	17
LK	-265070.169025
QD	-295.921308 -> -272.935855
RI	0.0018292661
TR	0.041186	0.019049
MT	11.082544
MM	C_pi: 2.368159, n_recomb: 47753.594018
RS	0	0.000000	21.172181	17.146263	0.000359	0.000027
RS	1	0.007775	21.172181	18.473693	0.000387	0.000138
RS	2	0.016154	21.172181	19.903419	0.000417	0.000270
RS	3	0.025184	21.172181	21.443247	0.000449	0.000395
RS	4	0.034917	0.393757	1226.067420	0.025675	0.021490
RS	5	0.045406	0.393757	1285.461600	0.026919	0.024814
RS	6	0.056711	0.302538	1742.238804	0.036484	0.034323
RS	7	0.068895	0.302538	1800.991415	0.037714	0.035902
RS	8	0.082025	0.349608	1610.882601	0.033733	0.032134
RS	9	0.096177	0.349608	1664.879223	0.034864	0.033260
RS	10	0.111429	0.412513	1458.736569	0.030547	0.029243
RS	11	0.127867	0.412513	1508.655337	0.031592	0.030536
RS	12	0.145583	0.489476	1315.488384	0.027547	0.026848
RS	13	0.164676	0.489476	1361.728911	0.028516	0.028165
RS	14	0.185254	0.596569	1157.598608	0.024241	0.024170
RS	15	0.207431	0.596569	1200.607793	0.025142	0.025390
RS	16	0.231333	0.756066	984.044182	0.020607	0.020999
RS	17	0.257093	0.756066	1023.936139	0.021442	0.022081
RS	18	0.284855	0.990987	814.446269	0.017055	0.017703
RS	19	0.314776	0.990987	850.917191	0.017819	0.018633
RS	20	0.347023	1.318093	669.677168	0.014024	0.014765
RS	21	0.381778	1.318093	702.484158	0.014711	0.015557
RS	22	0.419234	1.756261	553.991929	0.011601	0.012342
RS	23	0.459603	1.756261	583.208228	0.012213	0.013009
RS	24	0.503110	2.327232	463.999465	0.009717	0.010392
RS	25	0.549999	2.327232	489.942568	0.010260	0.010941
RS	26	0.600534	3.009678	400.451517	0.008386	0.008951
RS	27	0.654998	3.009678	423.775004	0.008874	0.009410
RS	28	0.713697	3.693599	365.609028	0.007656	0.008101
RS	29	0.776958	3.693599	387.325930	0.008111	0.008511
RS	30	0.845139	4.219016	359.195815	0.007522	0.007861
RS	31	0.918620	4.219016	380.455306	0.007967	0.008261
RS	32	0.997813	4.470518	380.004739	0.007958	0.008214
RS	33	1.083164	4.470518	401.842327	0.008415	0.008638
RS	34	1.175151	4.440724	427.122649	0.008944	0.009149
RS	35	1.274289	4.440724	450.213928	0.009428	0.009622
RS	36	1.381135	4.218881	498.306136	0.010435	0.010628
RS	37	1.496288	4.218881	522.622297	0.010944	0.011154
RS	38	1.620393	3.929240	586.602363	0.012284	0.012510
RS	39	1.754147	3.929240	611.041058	0.012796	0.013059
RS	40	1.898300	3.673389	678.100601	0.014200	0.014488
RS	41	2.053660	3.673389	700.468281	0.014668	0.014996
RS	42	2.221099	3.502359	755.508626	0.015821	0.016164
RS	43	2.401556	3.502359	773.169476	0.016191	0.016557
RS	44	2.596043	3.424065	805.537348	0.016869	0.017226
RS	45	2.805650	3.424065	816.338940	0.017095	0.017452
RS	46	3.031553	3.427301	822.583787	0.017226	0.017552
RS	47	3.275020	3.427301	825.419245	0.017285	0.017591
RS	48	3.537415	3.496603	808.001187	0.016920	0.017183
RS	49	3.820210	3.496603	802.840034	0.016812	0.017045
RS	50	4.124992	3.613687	768.150891	0.016086	0.016279
RS	51	4.453469	3.613687	755.663655	0.015824	0.015989
RS	52	4.807484	3.759980	710.834415	0.014885	0.015022
RS	53	5.189023	3.759980	691.978748	0.014491	0.014608
RS	54	5.600224	4.027278	626.352621	0.013116	0.013226
RS	55	6.043395	4.027278	604.672688	0.012662	0.012765
RS	56	6.521021	4.027278	578.760411	0.012120	0.012220
RS	57	7.035781	4.027278	548.863099	0.011494	0.011595
RS	58	7.590561	6.444255	330.979501	0.006931	0.007091
RS	59	8.188473	6.444255	325.733206	0.006821	0.006978
RS	60	8.832871	6.444255	318.304511	0.006666	0.006819
RS	61	9.527368	6.444255	308.675427	0.006464	0.006614
RS	62	10.275860	6.444255	296.879017	0.006217	0.006361
RS	63	11.082544	6.444255	2358.259620	0.049384	0.050582
PA	4+25*2+4+6 0.041185885 0.019048718 11.082543801 21.172180565 0.393757161 0.302538171 0.349608312 0.412513079 0.489476100 0.596568999 0.756066142 0.990986834 1.318093230 1.756261248 2.327232328 3.009677867 3.693598627 4.219016091 4.470517899 4.440723545 4.218881384 3.929240029 3.673388945 3.502358985 3.424064936 3.427300597 3.496603120 3.613686725 3.759979673 4.027277832 6.444254759
//
IT	5211
RD	18
LK	-265025.188085
QD	-278.842801 -> -257.960886
RI	0.0015204084
TR	0.040365	0.019285
MT	11.185825
MM	C_pi: 2.417171, n_recomb: 49309.768776
RS	0	0.000000	27.508372	13.645012	0.000277	0.000021
RS	1	0.007790	27.508372	14.704828	0.000298	0.000108
RS	2	0.016188	27.508372	15.846692	0.000321	0.000210
RS	3	0.025239	27.508372	17.076915	0.000346	0.000307
RS	4	0.034996	0.407002	1228.073473	0.024905	0.020981
RS	5	0.045512	0.407002	1288.822037	0.026137	0.024224
RS	6	0.056848	0.306193	1785.356337	0.036207	0.034224
RS	7	0.069067	0.306193	1846.530097	0.037448	0.035797
RS	8	0.082238	0.353684	1653.148903	0.033526	0.032056
RS	9	0.096435	0.353684	1709.410978	0.034667	0.033171
RS	10	0.111738	0.416540	1501.242833	0.030445	0.029218
RS	11	0.128233	0.416540	1553.241386	0.031500	0.030500
RS	12	0.146013	0.492388	1359.938537	0.027579	0.026915
RS	13	0.165179	0.492388	1408.069960	0.028556	0.028225
RS	14	0.185837	0.597832	1201.755125	0.024372	0.024308
RS	15	0.208105	0.597832	1246.493838	0.025279	0.025526
RS	16	0.232107	0.755537	1024.556667	0.020778	0.021163
RS	17	0.257980	0.755537	1066.057042	0.021620	0.022246
RS	18	0.285867	0.989134	848.906174	0.017216	0.017850
RS	19	0.315928	0.989134	886.870118	0.017986	0.018785
RS	20	0.348330	1.316630	697.415000	0.014144	0.014870
RS	21	0.383257	1.316630	731.568880	0.014836	0.015667
RS	22	0.420904	1.759132	575.360541	0.011668	0.012392
RS	23	0.461484	1.759132	605.743215	0.012284	0.013063
RS	24	0.505226	2.341719	479.784465	0.009730	0.010387
RS	25	0.552375	2.341719	506.694710	0.010276	0.010940
RS	26	0.603197	3.045697	411.882308	0.008353	0.008900
RS	27	0.657979	3.045697	435.988499	0.008842	0.009360
RS	28	0.717028	3.758807	374.160610	0.007588	0.008016
RS	29	0.780678	3.758807	396.527264	0.008042	0.008424
RS	30	0.849285	4.312278	366.272333	0.007428	0.007750
RS	31	0.923238	4.312278	388.119747	0.007871	0.008147
RS	32	1.002952	4.580489	386.898298	0.007846	0.008084
RS	33	1.088876	4.580489	409.339337	0.008301	0.008504
RS	34	1.181493	4.551774	435.151766	0.008825	0.009007
RS	35	1.281326	4.551774	458.938698	0.009307	0.009475
RS	36	1.388937	4.319077	508.889680	0.010320	0.010483
RS	37	1.504930	4.319077	534.053981	0.010831	0.011005
RS	38	1.629960	4.013875	601.112417	0.012191	0.012375
RS	39	1.764730	4.013875	626.563800	0.012707	0.012923
RS	40	1.909999	3.743505	697.455845	0.014144	0.014380
RS	41	2.066585	3.743505	720.934391	0.014621	0.014892
RS	42	2.235369	3.561532	779.763476	0.015814	0.016096
RS	43	2.417303	3.561532	798.498726	0.016194	0.016498
RS	44	2.613409	3.476100	833.836124	0.016910	0.017205
RS	45	2.824794	3.476100	845.527083	0.017147	0.017443
RS	46	3.052645	3.475397	853.475100	0.017308	0.017575
RS	47	3.298248	3.475397	856.906556	0.017378	0.017627
RS	48	3.562983	3.543328	839.851620	0.017032	0.017243
RS	49	3.848342	3.543328	834.947799	0.016933	0.017118
RS	50	4.155932	3.661063	799.512992	0.016214	0.016364
RS	51	4.487484	3.661063	786.951561	0.015959	0.016085
RS	52	4.844866	3.809579	740.627356	0.015020	0.015122
RS	53	5.230088	3.809579	721.401074	0.014630	0.014717
RS	54	5.645321	4.083663	652.874680	0.013240	0.013322
RS	55	6.092902	4.083663	630.706784	0.012791	0.012868
RS	56	6.575350	4.083663	604.105002	0.012251	0.012329
RS	57	7.095384	4.083663	573.316594	0.011627	0.011708
RS	58	7.655930	6.619416	341.715618	0.006930	0.007072
RS	59	8.260144	6.619416	336.910716	0.006833	0.006973
RS	60	8.911429	6.619416	329.863509	0.006690	0.006829
RS	61	9.613451	6.619416	320.542146	0.006501	0.006637
RS	62	10.370163	6.619416	308.965918	0.006266	0.006398
RS	63	11.185825	6.619416	2500.865606	0.050717	0.051890
PA	4+25*2+4+6 0.040365276 0.019284811 11.185825411 27.508372187 0.407001801 0.306192601 0.353683613 0.416540150 0.492387537 0.597832456 0.755536808 0.989133535 1.316630045 1.759132448 2.341719048 3.045696666 3.758806965 4.312278357 4.580488505 4.551773820 4.319077081 4.013874633 3.743505389 3.561531536 3.476099766 3.475396995 3.543327824 3.661063170 3.809579301 4.083663317 6.619415853
//
IT	5298
RD	19
LK	-264984.310721
QD	-263.215620 -> -244.213203
RI	0.0012743735
TR	0.039596	0.019509
MT	11.284949
MM	C_pi: 2.464690, n_recomb: 50826.423008
RS	0	0.000000	35.726339	10.842840	0.000213	0.000017
RS	1	0.007805	35.726339	11.687430	0.000230	0.000085
RS	2	0.016220	35.726339	12.597661	0.000248	0.000164
RS	3	0.025291	35.726339	13.578614	0.000267	0.000239
RS	4	0.035071	0.420415	1228.443107	0.024169	0.020485
RS	5	0.045613	0.420415	1290.409891	0.025389	0.023653
RS	6	0.056979	0.309668	1827.059826	0.035947	0.034133
RS	7	0.069232	0.309668	1890.588333	0.037197	0.035701
RS	8	0.082441	0.357609	1693.827263	0.033326	0.031980
RS	9	0.096681	0.357609	1752.297941	0.034476	0.033085
RS	10	0.112032	0.420475	1542.091876	0.030340	0.029188
RS	11	0.128582	0.420475	1596.124922	0.031403	0.030459
RS	12	0.146423	0.495261	1402.939764	0.027603	0.026972
RS	13	0.165658	0.495261	1452.925909	0.028586	0.028276
RS	14	0.186393	0.599104	1244.820895	0.024492	0.024437
RS	15	0.208747	0.599104	1291.256110	0.025405	0.025652
RS	16	0.232846	0.755032	1064.341751	0.020941	0.021320
RS	17	0.258825	0.755032	1107.419242	0.021788	0.022404
RS	18	0.286833	0.987220	882.921341	0.017371	0.017994
RS	19	0.317026	0.987220	922.351324	0.018147	0.018932
RS	20	0.349576	1.314857	724.858625	0.014261	0.014974
RS	21	0.384667	1.314857	760.337885	0.014960	0.015776
RS	22	0.422497	1.761209	596.484497	0.011736	0.012444
RS	23	0.463280	1.761209	628.015793	0.012356	0.013119
RS	24	0.507245	2.354676	495.321850	0.009745	0.010386
RS	25	0.554643	2.354676	523.182477	0.010294	0.010941
RS	26	0.605740	3.079376	423.044698	0.008323	0.008854
RS	27	0.660825	3.079376	447.915593	0.008813	0.009315
RS	28	0.720210	3.821155	382.416432	0.007524	0.007935
RS	29	0.784230	3.821155	405.412335	0.007976	0.008343
RS	30	0.853247	4.402749	373.006716	0.007339	0.007645
RS	31	0.927651	4.402749	395.417963	0.007780	0.008040
RS	32	1.007862	4.688167	393.374199	0.007740	0.007961
RS	33	1.094334	4.688167	416.390168	0.008192	0.008377
RS	34	1.187556	4.661147	442.647420	0.008709	0.008871
RS	35	1.288053	4.661147	467.096987	0.009190	0.009335
RS	36	1.396395	4.418089	518.789140	0.010207	0.010343
RS	37	1.513194	4.418089	544.766365	0.010718	0.010861
RS	38	1.639109	4.097632	614.780666	0.012096	0.012244
RS	39	1.774851	4.097632	641.212871	0.012616	0.012791
RS	40	1.921190	3.812883	715.849997	0.014084	0.014273
RS	41	2.078950	3.812883	740.418019	0.014568	0.014788
RS	42	2.249024	3.619973	803.014598	0.015799	0.016026
RS	43	2.432372	3.619973	822.818043	0.016189	0.016436
RS	44	2.630032	3.527281	861.179924	0.016944	0.017181
RS	45	2.843120	3.527281	873.768634	0.017191	0.017430
RS	46	3.072839	3.522415	883.528762	0.017383	0.017594
RS	47	3.320490	3.522415	887.574249	0.017463	0.017660
RS	48	3.587470	3.588659	871.015303	0.017137	0.017299
RS	49	3.875288	3.588659	866.390093	0.017046	0.017186
RS	50	4.185572	3.706670	830.335791	0.016337	0.016445
RS	51	4.520075	3.706670	817.719890	0.016088	0.016177
RS	52	4.880686	3.857013	770.001098	0.015150	0.015218
RS	53	5.269444	3.857013	750.420436	0.014764	0.014821
RS	54	5.688546	4.137294	679.077498	0.013361	0.013416
RS	55	6.140361	4.137294	656.432276	0.012915	0.012968
RS	56	6.627440	4.137294	629.153873	0.012378	0.012434
RS	57	7.152538	4.137294	597.489371	0.011755	0.011816
RS	58	7.718622	6.788950	352.196794	0.006929	0.007055
RS	59	8.328890	6.788950	347.830489	0.006843	0.006969
RS	60	8.986792	6.788950	341.165670	0.006712	0.006838
RS	61	9.696044	6.788950	332.157012	0.006535	0.006659
RS	62	10.460656	6.788950	320.810316	0.006312	0.006433
RS	63	11.284949	6.788950	2643.076153	0.052002	0.053148
PA	4+25*2+4+6 0.039595684 0.019508708 11.284949070 35.726338875 0.420415391 0.309668081 0.357609436 0.420475246 0.495261350 0.599103863 0.755031712 0.987220500 1.314857086 1.761209365 2.354676291 3.079375534 3.821155263 4.402749445 4.688166958 4.661147383 4.418088917 4.097631637 3.812882850 3.619972847 3.527281087 3.522415029 3.588658689 3.706670391 3.857013482 4.137294267 6.788950337
//
IT	4965
RD	20
LK	-264947.101537
QD	-248.885044 -> -231.566221
RI	0.0010774100
TR	0.038873	0.019721
MT	11.380307
MM	C_pi: 2.510781, n_recomb: 52303.882004
RS	0	0.000000	46.366854	8.607345	0.000165	0.000013
RS	1	0.007820	46.366854	9.279522	0.000177	0.000066
RS	2	0.016251	46.366854	10.004116	0.000191	0.000128
RS	3	0.025341	46.366854	10.785204	0.000206	0.000186
RS	4	0.035142	0.433990	1227.369112	0.023466	0.020005
RS	5	0.045710	0.433990	1290.426142	0.024672	0.023099
RS	6	0.057104	0.312968	1867.463097	0.035704	0.034051
RS	7	0.069388	0.312968	1933.281312	0.036962	0.035614
RS	8	0.082634	0.361386	1733.020737	0.033134	0.031906
RS	9	0.096915	0.361386	1793.643291	0.034293	0.033002
RS	10	0.112313	0.424319	1581.351132	0.030234	0.029154
RS	11	0.128915	0.424319	1637.372704	0.031305	0.030415
RS	12	0.146815	0.498096	1444.523949	0.027618	0.027021
RS	13	0.166115	0.498096	1496.327963	0.028608	0.028319
RS	14	0.186924	0.600387	1286.783474	0.024602	0.024557
RS	15	0.209361	0.600387	1334.881852	0.025522	0.025769
RS	16	0.233551	0.754558	1103.375791	0.021095	0.021471
RS	17	0.259634	0.754558	1147.998772	0.021949	0.022556
RS	18	0.287756	0.985273	916.467195	0.017522	0.018134
RS	19	0.318077	0.985273	957.335691	0.018303	0.019076
RS	20	0.350768	1.312821	751.996328	0.014377	0.015077
RS	21	0.386017	1.312821	788.778988	0.015081	0.015883
RS	22	0.424021	1.762580	617.359748	0.011803	0.012497
RS	23	0.464997	1.762580	650.021664	0.012428	0.013176
RS	24	0.509178	2.366239	510.614176	0.009762	0.010388
RS	25	0.556813	2.366239	539.408510	0.010313	0.010945
RS	26	0.608173	3.110870	433.948302	0.008297	0.008811
RS	27	0.663550	3.110870	459.566397	0.008786	0.009273
RS	28	0.723256	3.880799	390.390371	0.007464	0.007860
RS	29	0.787631	3.880799	413.995825	0.007915	0.008268
RS	30	0.857040	4.490519	379.420836	0.007254	0.007546
RS	31	0.931877	4.490519	402.373031	0.007693	0.007938
RS	32	1.012566	4.793608	399.459981	0.007637	0.007844
RS	33	1.099564	4.793608	423.023723	0.008088	0.008256
RS	34	1.193365	4.768851	449.645848	0.008597	0.008741
RS	35	1.294500	4.768851	474.726390	0.009076	0.009200
RS	36	1.403545	4.515891	528.048528	0.010096	0.010208
RS	37	1.521116	4.515891	554.804334	0.010607	0.010722
RS	38	1.647880	4.180465	627.655262	0.012000	0.012116
RS	39	1.784557	4.180465	655.036236	0.012524	0.012661
RS	40	1.931922	3.881487	733.325693	0.014020	0.014166
RS	41	2.090810	3.881487	758.960224	0.014511	0.014684
RS	42	2.262122	3.677655	825.294904	0.015779	0.015956
RS	43	2.446830	3.677655	846.157566	0.016178	0.016373
RS	44	2.645982	3.577611	887.584952	0.016970	0.017154
RS	45	2.860707	3.577611	901.076542	0.017228	0.017414
RS	46	3.092222	3.568385	912.746779	0.017451	0.017611
RS	47	3.341840	3.568385	917.421143	0.017540	0.017688
RS	48	3.610978	3.632666	901.481073	0.017235	0.017351
RS	49	3.901161	3.632666	897.153176	0.017153	0.017250
RS	50	4.214036	3.750626	860.598169	0.016454	0.016523
RS	51	4.551376	3.750626	847.945814	0.016212	0.016265
RS	52	4.915094	3.902439	798.930247	0.015275	0.015311
RS	53	5.307254	3.902439	779.010388	0.014894	0.014921
RS	54	5.730079	4.188390	704.933537	0.013478	0.013507
RS	55	6.185967	4.188390	681.821342	0.013036	0.013065
RS	56	6.677504	4.188390	653.879086	0.012502	0.012535
RS	57	7.207477	4.188390	621.353554	0.011880	0.011921
RS	58	7.778892	6.953195	362.416574	0.006929	0.007039
RS	59	8.394989	6.953195	358.485732	0.006854	0.006965
RS	60	9.059262	6.953195	352.203632	0.006734	0.006845
RS	61	9.775479	6.953195	343.511854	0.006568	0.006679
RS	62	10.547701	6.953195	332.402997	0.006355	0.006466
RS	63	11.380307	6.953195	2784.614146	0.053239	0.054357
PA	4+25*2+4+6 0.038872547 0.019721047 11.380307243 46.366854413 0.433989594 0.312967719 0.361386486 0.424318797 0.498095730 0.600387115 0.754558322 0.985272505 1.312820679 1.762579935 2.366239418 3.110870402 3.880799092 4.490518832 4.793608419 4.768850535 4.515890774 4.180465402 3.881486586 3.677655186 3.577611210 3.568384504 3.632665768 3.750625806 3.902439076 4.188390192 6.953194527
//
IT	4346
RD	21
LK	-264913.179205
QD	-235.716617 -> -219.909466
RI	0.0009185709
TR	0.038192	0.019923
MT	11.472125
MM	C_pi: 2.555490, n_recomb: 53742.663893
RS	0	0.000000	60.152421	6.824616	0.000127	0.000010
RS	1	0.007833	60.152421	7.358805	0.000137	0.000052
RS	2	0.016280	60.152421	7.934772	0.000148	0.000100
RS	3	0.025389	60.152421	8.555781	0.000159	0.000145
RS	4	0.035210	0.447718	1225.018579	0.022794	0.019540
RS	5	0.045802	0.447718	1289.045703	0.023986	0.022563
RS	6	0.057223	0.316090	1906.697212	0.035478	0.033978
RS	7	0.069538	0.316090	1974.741334	0.036744	0.035535
RS	8	0.082819	0.365016	1770.819501	0.032950	0.031834
RS	9	0.097139	0.365016	1833.537479	0.034117	0.032922
RS	10	0.112582	0.428073	1619.076052	0.030126	0.029117
RS	11	0.129234	0.428073	1677.039698	0.031205	0.030367
RS	12	0.147190	0.500895	1484.705909	0.027626	0.027063
RS	13	0.166553	0.500895	1538.290462	0.028623	0.028355
RS	14	0.187433	0.601683	1327.639399	0.024704	0.024669
RS	15	0.209948	0.601683	1377.367362	0.025629	0.025878
RS	16	0.234227	0.754119	1141.642207	0.021243	0.021615
RS	17	0.260408	0.754119	1187.778835	0.022101	0.022700
RS	18	0.288639	0.983305	949.525350	0.017668	0.018270
RS	19	0.319082	0.983305	991.804412	0.018455	0.019216
RS	20	0.351910	1.310567	778.812668	0.014492	0.015179
RS	21	0.387309	1.310567	816.876222	0.015200	0.015990
RS	22	0.425481	1.763326	637.980197	0.011871	0.012552
RS	23	0.466643	1.763326	671.754426	0.012499	0.013234
RS	24	0.511029	2.376521	525.665280	0.009781	0.010392
RS	25	0.558893	2.376521	555.376759	0.010334	0.010952
RS	26	0.610505	3.140330	444.600520	0.008273	0.008773
RS	27	0.666161	3.140330	470.948696	0.008763	0.009236
RS	28	0.726176	3.937869	398.096043	0.007407	0.007790
RS	29	0.790892	3.937869	422.292108	0.007858	0.008197
RS	30	0.860678	4.575674	385.533878	0.007174	0.007452
RS	31	0.935930	4.575674	409.005206	0.007610	0.007843
RS	32	1.017076	4.896829	405.183245	0.007539	0.007732
RS	33	1.104579	4.896829	429.268975	0.007987	0.008141
RS	34	1.198937	4.874863	456.182205	0.008488	0.008616
RS	35	1.300685	4.874863	481.863449	0.008966	0.009072
RS	36	1.410404	4.612430	536.711358	0.009987	0.010078
RS	37	1.528718	4.612430	564.212420	0.010498	0.010588
RS	38	1.656299	4.262326	639.781947	0.011905	0.011991
RS	39	1.793873	4.262326	668.079705	0.012431	0.012535
RS	40	1.942225	3.949264	749.927246	0.013954	0.014061
RS	41	2.102197	3.949264	776.604131	0.014450	0.014582
RS	42	2.274700	3.734536	846.640219	0.015754	0.015885
RS	43	2.460715	3.734536	868.550804	0.016161	0.016309
RS	44	2.661302	3.627060	913.075909	0.016990	0.017125
RS	45	2.877601	3.627060	927.472512	0.017258	0.017395
RS	46	3.110843	3.613302	941.139755	0.017512	0.017624
RS	47	3.362356	3.613302	946.454840	0.017611	0.017713
RS	48	3.633570	3.675378	931.247123	0.017328	0.017400
RS	49	3.926029	3.675378	927.232694	0.017253	0.017310
RS	50	4.241396	3.792987	890.290832	0.016566	0.016598
RS	51	4.581468	3.792987	877.617968	0.016330	0.016349
RS	52	4.948178	3.945956	827.397915	0.015396	0.015401
RS	53	5.343613	3.945956	807.152818	0.015019	0.015018
RS	54	5.770023	4.237093	730.424503	0.013591	0.013595
RS	55	6.229835	4.237093	706.854950	0.013153	0.013159
RS	56	6.725665	4.237093	678.260994	0.012621	0.012633
RS	57	7.260335	4.237093	644.889042	0.012000	0.012021
RS	58	7.836886	7.112367	372.372512	0.006929	0.007024
RS	59	8.458600	7.112367	368.873519	0.006864	0.006961
RS	60	9.129015	7.112367	362.973770	0.006754	0.006853
RS	61	9.851944	7.112367	354.602126	0.006598	0.006698
RS	62	10.631502	7.112367	343.738280	0.006396	0.006496
RS	63	11.472125	7.112367	2925.240655	0.054431	0.055520
PA	4+25*2+4+6 0.038192190 0.019922587 11.472124526 60.152421329 0.447717943 0.316090006 0.365016287 0.428073250 0.500894792 0.601682563 0.754119364 0.983304921 1.310567073 1.763326267 2.376520587 3.140330301 3.937868796 4.575674054 4.896829249 4.874862789 4.612429516 4.262326417 3.949264238 3.734536339 3.627059528 3.613301713 3.675378110 3.792986742 3.945956399 4.237093426 7.112367459
//
IT	4643
RD	22
LK	-264882.209648
QD	-223.592970 -> -209.146041
RI	0.0007898139
TR	0.037551	0.020114
MT	11.560552
MM	C_pi: 2.598849, n_recomb: 55143.304186
RS	0	0.000000	78.015191	5.404631	0.000098	0.000008
RS	1	0.007846	78.015191	5.828561	0.000106	0.000040
RS	2	0.016308	78.015191	6.285732	0.000114	0.000078
RS	3	0.025434	78.015191	6.778748	0.000123	0.000112
RS	4	0.035276	0.461588	1221.553458	0.022152	0.019091
RS	5	0.045890	0.461588	1286.438381	0.023329	0.022046
RS	6	0.057337	0.319037	1944.859381	0.035269	0.033914
RS	7	0.069682	0.319037	2015.066919	0.036542	0.035466
RS	8	0.082996	0.368502	1807.294409	0.032775	0.031766
RS	9	0.097354	0.368502	1872.051750	0.033949	0.032845
RS	10	0.112839	0.431740	1655.320485	0.030019	0.029076
RS	11	0.129539	0.431740	1715.179310	0.031104	0.030317
RS	12	0.147549	0.503660	1523.505163	0.027628	0.027098
RS	13	0.166972	0.503660	1578.832409	0.028631	0.028384
RS	14	0.187919	0.602989	1367.388873	0.024797	0.024773
RS	15	0.210510	0.602989	1418.712561	0.025728	0.025980
RS	16	0.234874	0.753717	1179.124457	0.021383	0.021752
RS	17	0.261149	0.753717	1226.742639	0.022246	0.022838
RS	18	0.289485	0.981328	982.079624	0.017810	0.018403
RS	19	0.320045	0.981328	1025.740899	0.018601	0.019352
RS	20	0.353003	1.308130	805.294448	0.014604	0.015280
RS	21	0.388547	1.308130	844.615892	0.015317	0.016095
RS	22	0.426880	1.763511	658.341652	0.011939	0.012607
RS	23	0.468220	1.763511	693.209606	0.012571	0.013293
RS	24	0.512804	2.385630	540.474869	0.009801	0.010398
RS	25	0.560886	2.385630	571.086866	0.010356	0.010961
RS	26	0.612741	3.167865	455.010547	0.008251	0.008738
RS	27	0.668664	3.167865	482.072101	0.008742	0.009202
RS	28	0.728976	3.992466	405.546584	0.007354	0.007724
RS	29	0.794019	3.992466	430.315029	0.007804	0.008130
RS	30	0.864166	4.658270	391.364285	0.007097	0.007364
RS	31	0.939817	4.658270	415.333946	0.007532	0.007752
RS	32	1.021404	4.997832	410.568844	0.007445	0.007626
RS	33	1.109392	4.997832	435.152035	0.007891	0.008032
RS	34	1.204284	4.979159	462.287669	0.008383	0.008497
RS	35	1.306622	4.979159	488.540615	0.008859	0.008949
RS	36	1.416989	4.707655	544.816120	0.009880	0.009952
RS	37	1.536016	4.707655	573.030091	0.010392	0.010459
RS	38	1.664381	4.343150	651.204422	0.011809	0.011869
RS	39	1.802819	4.343150	680.387159	0.012339	0.012412
RS	40	1.952119	4.016147	765.698549	0.013886	0.013958
RS	41	2.113134	4.016147	793.392635	0.014388	0.014481
RS	42	2.286782	3.790561	867.086505	0.015724	0.015814
RS	43	2.474055	3.790561	890.031609	0.016140	0.016245
RS	44	2.676022	3.675585	937.677879	0.017004	0.017094
RS	45	2.893836	3.675585	952.978829	0.017282	0.017374
RS	46	3.128740	3.657154	968.718077	0.017567	0.017635
RS	47	3.382075	3.657154	974.682960	0.017675	0.017735
RS	48	3.655287	3.716805	960.313809	0.017415	0.017447
RS	49	3.949936	3.716805	956.626499	0.017348	0.017367
RS	50	4.267705	3.833796	919.404437	0.016673	0.016670
RS	51	4.610406	3.833796	906.725175	0.016443	0.016429
RS	52	4.979996	3.987635	855.389863	0.015512	0.015488
RS	53	5.378586	3.987635	834.832179	0.015139	0.015111
RS	54	5.808450	4.283515	755.533444	0.013701	0.013681
RS	55	6.272042	4.283515	731.515443	0.013266	0.013249
RS	56	6.772008	4.283515	702.281366	0.012736	0.012727
RS	57	7.311203	4.283515	668.077184	0.012115	0.012118
RS	58	7.892705	7.266652	382.061938	0.006929	0.007009
RS	59	8.519833	7.266652	378.990771	0.006873	0.006956
RS	60	9.196167	7.266652	373.472413	0.006773	0.006859
RS	61	9.925568	7.266652	365.423376	0.006627	0.006715
RS	62	10.712200	7.266652	354.810739	0.006434	0.006524
RS	63	11.560552	7.266652	3064.737333	0.055578	0.056637
PA	4+25*2+4+6 0.037551442 0.020114104 11.560552495 78.015190920 0.461588295 0.319036951 0.368502401 0.431740084 0.503660143 0.602988553 0.753716621 0.981327670 1.308130482 1.763511247 2.385630488 3.167864974 3.992465680 4.658270221 4.997831583 4.979159161 4.707655426 4.343150284 4.016146875 3.790561009 3.675584579 3.657154402 3.716805049 3.833796376 3.987635247 4.283514724 7.266652169
//
IT	4885
RD	23
LK	-264853.898302
QD	-212.411072 -> -199.190524
RI	0.0006850761
TR	0.036947	0.020296
MT	11.645927
MM	C_pi: 2.640922, n_recomb: 56506.326540
RS	0	0.000000	101.114254	4.277129	0.000076	0.000006
RS	1	0.007859	101.114254	4.613267	0.000082	0.000031
RS	2	0.016335	101.114254	4.975823	0.000088	0.000060
RS	3	0.025478	101.114254	5.366873	0.000095	0.000087
RS	4	0.035339	0.475594	1217.110113	0.021539	0.018657
RS	5	0.045974	0.475594	1282.748257	0.022701	0.021546
RS	6	0.057446	0.321812	1982.037496	0.035076	0.033859
RS	7	0.069819	0.321812	2054.347819	0.036356	0.035406
RS	8	0.083165	0.371848	1842.521286	0.032607	0.031701
RS	9	0.097560	0.371848	1909.262808	0.033788	0.032772
RS	10	0.113085	0.435323	1690.136175	0.029911	0.029033
RS	11	0.129831	0.435323	1751.843352	0.031003	0.030265
RS	12	0.147893	0.506393	1560.951872	0.027624	0.027126
RS	13	0.167374	0.506393	1617.983801	0.028634	0.028407
RS	14	0.188387	0.604309	1406.029187	0.024883	0.024869
RS	15	0.211050	0.604309	1458.914792	0.025819	0.026073
RS	16	0.235495	0.753354	1215.810415	0.021516	0.021883
RS	17	0.261860	0.753354	1264.878120	0.022385	0.022969
RS	18	0.290298	0.979362	1014.108250	0.017947	0.018532
RS	19	0.320971	0.979362	1059.123176	0.018743	0.019483
RS	20	0.354054	1.305547	831.430953	0.014714	0.015379
RS	21	0.389736	1.305547	871.987053	0.015432	0.016198
RS	22	0.428224	1.763209	678.438153	0.012006	0.012662
RS	23	0.469735	1.763209	714.381081	0.012642	0.013352
RS	24	0.514509	2.393684	555.043184	0.009823	0.010407
RS	25	0.562802	2.393684	586.539160	0.010380	0.010972
RS	26	0.614890	3.193630	465.182736	0.008232	0.008706
RS	27	0.671071	3.193630	492.941305	0.008724	0.009171
RS	28	0.731668	4.044733	412.752757	0.007305	0.007662
RS	29	0.797026	4.044733	438.076054	0.007753	0.008068
RS	30	0.867521	4.738417	396.927925	0.007024	0.007279
RS	31	0.943557	4.738417	421.376118	0.007457	0.007666
RS	32	1.025567	5.096697	415.637317	0.007356	0.007525
RS	33	1.114022	5.096697	440.694641	0.007799	0.007928
RS	34	1.209429	5.081768	467.991248	0.008282	0.008383
RS	35	1.312334	5.081768	494.788258	0.008756	0.008831
RS	36	1.423326	4.801586	552.397431	0.009776	0.009831
RS	37	1.543040	4.801586	581.293065	0.010287	0.010335
RS	38	1.672162	4.422943	661.961837	0.011715	0.011751
RS	39	1.811432	4.422943	691.998176	0.012246	0.012293
RS	40	1.961646	4.082147	780.677005	0.013816	0.013857
RS	41	2.123666	4.082147	809.362548	0.014323	0.014382
RS	42	2.298418	3.845740	886.666937	0.015691	0.015743
RS	43	2.486903	3.845740	910.631526	0.016116	0.016180
RS	44	2.690202	3.723216	961.412420	0.017014	0.017062
RS	45	2.909476	3.723216	977.614848	0.017301	0.017351
RS	46	3.145983	3.699987	995.493134	0.017617	0.017643
RS	47	3.401077	3.699987	1002.114492	0.017735	0.017754
RS	48	3.676217	3.757022	988.680592	0.017497	0.017490
RS	49	3.972981	3.757022	985.332041	0.017438	0.017420
RS	50	4.293066	3.873160	947.930285	0.016776	0.016739
RS	51	4.638306	3.873160	935.257237	0.016551	0.016506
RS	52	5.010677	4.027611	882.892137	0.015625	0.015572
RS	53	5.412312	4.027611	862.033555	0.015256	0.015201
RS	54	5.845510	4.327834	780.243874	0.013808	0.013764
RS	55	6.312752	4.327834	755.785914	0.013375	0.013337
RS	56	6.816714	4.327834	725.922959	0.012847	0.012819
RS	57	7.360281	4.327834	690.900507	0.012227	0.012211
RS	58	7.946565	7.416341	391.483127	0.006928	0.006995
RS	59	8.578924	7.416341	388.835384	0.006881	0.006952
RS	60	9.260979	7.416341	383.696892	0.006790	0.006865
RS	61	9.996634	7.416341	375.972174	0.006654	0.006731
RS	62	10.790102	7.416341	365.616004	0.006470	0.006550
RS	63	11.645927	7.416341	3202.892486	0.056682	0.057711
PA	4+25*2+4+6 0.036946907 0.020296034 11.645927354 101.114253625 0.475593551 0.321812349 0.371848049 0.435322886 0.506392727 0.604308878 0.753354345 0.979361881 1.305546847 1.763208520 2.393684394 3.193630145 4.044733301 4.738416870 5.096696635 5.081767635 4.801586211 4.422943415 4.082147091 3.845739769 3.723216493 3.699987266 3.757021881 3.873159865 4.027611388 4.327833735 7.416341024
//
IT	5668
RD	24
LK	-264827.983720
QD	-202.080136 -> -189.967382
RI	0.0005995508
TR	0.036376	0.020469
MT	11.728315
MM	C_pi: 2.681725, n_recomb: 57832.294462
RS	0	0.000000	130.949228	3.383193	0.000059	0.000005
RS	1	0.007871	130.949228	3.649551	0.000063	0.000025
RS	2	0.016361	130.949228	3.936887	0.000068	0.000047
RS	3	0.025519	130.949228	4.246853	0.000073	0.000068
RS	4	0.035399	0.489724	1211.809945	0.020954	0.018238
RS	5	0.046055	0.489724	1278.103724	0.022100	0.021063
RS	6	0.057551	0.324416	2018.323075	0.034900	0.033814
RS	7	0.069951	0.324416	2092.676751	0.036185	0.035355
RS	8	0.083328	0.375056	1876.558236	0.032448	0.031639
RS	9	0.097757	0.375056	1945.229210	0.033636	0.032702
RS	10	0.113322	0.438826	1723.557218	0.029803	0.028987
RS	11	0.130112	0.438826	1787.065674	0.030901	0.030210
RS	12	0.148223	0.509094	1597.064036	0.027615	0.027149
RS	13	0.167760	0.509094	1655.762206	0.028630	0.028423
RS	14	0.188835	0.605641	1443.563626	0.024961	0.024958
RS	15	0.211568	0.605641	1497.977083	0.025902	0.026159
RS	16	0.236091	0.753035	1251.683099	0.021643	0.022008
RS	17	0.262544	0.753035	1302.168096	0.022516	0.023094
RS	18	0.291078	0.977408	1045.602266	0.018080	0.018657
RS	19	0.321859	0.977408	1091.942008	0.018881	0.019611
RS	20	0.355062	1.302844	857.207235	0.014822	0.015478
RS	21	0.390879	1.302844	898.974259	0.015545	0.016300
RS	22	0.429514	1.762468	698.263974	0.012074	0.012719
RS	23	0.471191	1.762468	735.262811	0.012714	0.013411
RS	24	0.516148	2.400744	569.375013	0.009845	0.010417
RS	25	0.564643	2.400744	601.738522	0.010405	0.010984
RS	26	0.616955	3.217706	475.125344	0.008216	0.008677
RS	27	0.673385	3.217706	503.564914	0.008707	0.009143
RS	28	0.734255	4.094754	419.725139	0.007258	0.007604
RS	29	0.799917	4.094754	445.586325	0.007705	0.008009
RS	30	0.870747	4.816169	402.238722	0.006955	0.007200
RS	31	0.947152	4.816169	427.146438	0.007386	0.007584
RS	32	1.029570	5.193432	420.408070	0.007269	0.007428
RS	33	1.118475	5.193432	445.917231	0.007711	0.007828
RS	34	1.214378	5.182649	473.319730	0.008184	0.008273
RS	35	1.317829	5.182649	500.634345	0.008657	0.008718
RS	36	1.429422	4.894170	559.488101	0.009674	0.009714
RS	37	1.549798	4.894170	589.035131	0.010185	0.010215
RS	38	1.679649	4.501642	672.092530	0.011621	0.011636
RS	39	1.819720	4.501642	702.951482	0.012155	0.012177
RS	40	1.970816	4.147204	794.901360	0.013745	0.013757
RS	41	2.133804	4.147204	824.552024	0.014258	0.014285
RS	42	2.309620	3.900020	905.415281	0.015656	0.015672
RS	43	2.499274	3.900020	930.382742	0.016088	0.016115
RS	44	2.703856	3.769912	984.304974	0.017020	0.017030
RS	45	2.924539	3.769912	1001.403737	0.017316	0.017327
RS	46	3.162592	3.741773	1021.479794	0.017663	0.017650
RS	47	3.419381	3.741773	1028.761824	0.017789	0.017770
RS	48	3.696381	3.796023	1016.351610	0.017574	0.017532
RS	49	3.995183	3.796023	1013.351234	0.017522	0.017471
RS	50	4.317503	3.911095	975.864078	0.016874	0.016806
RS	51	4.665192	3.911095	963.208117	0.016655	0.016580
RS	52	5.040247	4.065922	909.895513	0.015733	0.015653
RS	53	5.444821	4.065922	888.746422	0.015368	0.015288
RS	54	5.881237	4.370116	804.543774	0.013912	0.013845
RS	55	6.352003	4.370116	779.653539	0.013481	0.013422
RS	56	6.859822	4.370116	749.172251	0.012954	0.012906
RS	57	7.407609	4.370116	713.344923	0.012335	0.012301
RS	58	7.998511	7.561538	400.635716	0.006928	0.006982
RS	59	8.635922	7.561538	398.406511	0.006889	0.006948
RS	60	9.323501	7.561538	393.645715	0.006807	0.006870
RS	61	10.065197	7.561538	386.246228	0.006679	0.006746
RS	62	10.865270	7.561538	376.150816	0.006504	0.006574
RS	63	11.728315	7.561538	3339.518228	0.057745	0.058743
PA	4+25*2+4+6 0.036376185 0.020469113 11.728314791 130.949228087 0.489724255 0.324416277 0.375056314 0.438825975 0.509094017 0.605641028 0.753034633 0.977407502 1.302843807 1.762467808 2.400743938 3.217706270 4.094753594 4.816169175 5.193432071 5.182649283 4.894169744 4.501641637 4.147203663 3.900020001 3.769912221 3.741772744 3.796022567 3.911094504 4.065921816 4.370116309 7.561538442
//
IT	4514
RD	25
LK	-264804.235492
QD	-192.520118 -> -181.409726
RI	0.0005292435
TR	0.035837	0.020634
MT	11.807997
MM	C_pi: 2.721319, n_recomb: 59121.832765
RS	0	0.000000	169.565773	2.673253	0.000045	0.000004
RS	1	0.007882	169.565773	2.884069	0.000049	0.000019
RS	2	0.016386	169.565773	3.111519	0.000053	0.000037
RS	3	0.025559	169.565773	3.356916	0.000057	0.000053
RS	4	0.035456	0.503978	1205.751605	0.020394	0.017835
RS	5	0.046133	0.503978	1272.610215	0.021525	0.020598
RS	6	0.057652	0.326857	2053.767937	0.034738	0.033777
RS	7	0.070078	0.326857	2130.107646	0.036029	0.035313
RS	8	0.083484	0.378132	1909.468507	0.032297	0.031580
RS	9	0.097947	0.378132	1980.015459	0.033490	0.032636
RS	10	0.113549	0.442250	1755.645329	0.029695	0.028939
RS	11	0.130382	0.442250	1820.908392	0.030799	0.030154
RS	12	0.148541	0.511768	1631.865520	0.027602	0.027165
RS	13	0.168131	0.511768	1692.191672	0.028622	0.028435
RS	14	0.189266	0.606990	1479.992425	0.025033	0.025040
RS	15	0.212067	0.606990	1535.899987	0.025979	0.026239
RS	16	0.236664	0.752762	1286.735793	0.021764	0.022128
RS	17	0.263201	0.752762	1338.606174	0.022641	0.023214
RS	18	0.291829	0.975484	1076.543863	0.018209	0.018779
RS	19	0.322714	0.975484	1124.179632	0.019015	0.019736
RS	20	0.356033	1.300041	882.621878	0.014929	0.015575
RS	21	0.391979	1.300041	925.576193	0.015655	0.016401
RS	22	0.430757	1.761338	717.819759	0.012141	0.012775
RS	23	0.472593	1.761338	755.855546	0.012785	0.013471
RS	24	0.517726	2.406915	583.469631	0.009869	0.010429
RS	25	0.566416	2.406915	616.684329	0.010431	0.010999
RS	26	0.618944	3.240227	484.843353	0.008201	0.008651
RS	27	0.675613	3.240227	513.948296	0.008693	0.009118
RS	28	0.736749	4.142645	426.474905	0.007213	0.007549
RS	29	0.802703	4.142645	452.857748	0.007660	0.007954
RS	30	0.873856	4.891624	407.311449	0.006889	0.007124
RS	31	0.950617	4.891624	432.660644	0.007318	0.007507
RS	32	1.033429	5.288086	424.901803	0.007187	0.007336
RS	33	1.122768	5.288086	450.841743	0.007626	0.007733
RS	34	1.219149	5.281856	478.296874	0.008090	0.008168
RS	35	1.323127	5.281856	506.103896	0.008560	0.008610
RS	36	1.435301	4.985430	566.119165	0.009575	0.009601
RS	37	1.556317	4.985430	596.288515	0.010086	0.010099
RS	38	1.686871	4.579265	681.631685	0.011529	0.011525
RS	39	1.827716	4.579265	713.282950	0.012065	0.012064
RS	40	1.979662	4.211321	808.410478	0.013674	0.013660
RS	41	2.143586	4.211321	838.999777	0.014191	0.014189
RS	42	2.320430	3.953416	923.365896	0.015618	0.015602
RS	43	2.511213	3.953416	949.318529	0.016057	0.016051
RS	44	2.717034	3.815700	1006.381285	0.017022	0.016996
RS	45	2.939079	3.815700	1024.369515	0.017326	0.017302
RS	46	3.178625	3.782556	1046.693693	0.017704	0.017655
RS	47	3.437053	3.782556	1054.638663	0.017838	0.017784
RS	48	3.715851	3.833872	1043.333055	0.017647	0.017570
RS	49	4.016624	3.833872	1040.688490	0.017602	0.017518
RS	50	4.341105	3.947689	1003.204370	0.016968	0.016870
RS	51	4.691162	3.947689	990.574945	0.016755	0.016651
RS	52	5.068811	4.102684	936.392267	0.015838	0.015732
RS	53	5.476228	4.102684	914.962164	0.015476	0.015372
RS	54	5.915757	4.410513	828.422925	0.014012	0.013923
RS	55	6.389932	4.410513	803.107604	0.013584	0.013504
RS	56	6.901482	4.410513	772.018082	0.013058	0.012991
RS	57	7.453353	4.410513	735.398891	0.012439	0.012388
RS	58	8.048724	7.702496	409.520548	0.006927	0.006969
RS	59	8.691023	7.702496	407.704633	0.006896	0.006943
RS	60	9.383950	7.702496	403.318838	0.006822	0.006874
RS	61	10.131494	7.702496	396.244792	0.006702	0.006759
RS	62	10.937962	7.702496	386.413560	0.006536	0.006597
RS	63	11.807997	7.702496	3474.443490	0.058768	0.059733
PA	4+25*2+4+6 0.035836506 0.020633704 11.807996679 169.565773008 0.503978238 0.326856726 0.378131749 0.442250117 0.511768205 0.606990265 0.752761736 0.975483589 1.300041374 1.761338297 2.406915361 3.240227047 4.142645266 4.891623913 5.288085850 5.281856337 4.985429943 4.579265178 4.211321469 3.953415904 3.815699763 3.782555914 3.833872342 3.947688655 4.102683558 4.410512991 7.702496198
//
CC
CC	Brief Description of the file format:
CC	  CC  comments
CC	  MM  useful-messages
CC	  RD  round-of-iterations
CC	  LL  \log[P(sequence)]
CC	  QD  Q-before-opt Q-after-opt
CC	  TR  \theta_0 \rho_0
CC	  RS  k t_k \lambda_k \pi_k \sum_{l\not=k}A_{kl} A_{kk}
CC	  DC  begin end best-k t_k+\Delta_k max-prob
CC
MM	Version: 0.6.5-r67
MM	pattern:4+25*2+4+6, n:63, n_free_lambdas:28
MM	n_iterations:25, skip:1, max_t:5, theta/rho:5
MM	is_decoding:0
MM	n_seqs:24, sum_L:1138578, sum_n:94692
RD	0
LK	0.000000
QD	0.000000 -> 0.000000
RI	inf
TR	0.086830	0.017366
MT	5.000000
MM	C_pi: 1.000000, n_recomb: 19602.299786
RS	0	0.000000	1.000000	124.750743	0.006364	0.000000
RS	1	0.006440	1.000000	131.912436	0.006729	0.000000
RS	2	0.013294	1.000000	139.426094	0.007113	0.000000
RS	3	0.020590	1.000000	147.301180	0.007514	0.000000
RS	4	0.028356	1.000000	155.546275	0.007935	0.000000
RS	5	0.036622	1.000000	164.168857	0.008375	0.000000
RS	6	0.045421	1.000000	173.175081	0.008834	0.000000
RS	7	0.054785	1.000000	182.569513	0.009314	0.000000
RS	8	0.064753	1.000000	192.354848	0.009813	0.000000
RS	9	0.075363	1.000000	202.531593	0.010332	0.000000
RS	10	0.086656	1.000000	213.097728	0.010871	0.000000
RS	11	0.098677	1.000000	224.048328	0.011430	0.000000
RS	12	0.111471	1.000000	235.375164	0.012008	0.000000
RS	13	0.125090	1.000000	247.066267	0.012604	0.000000
RS	14	0.139585	1.000000	259.105474	0.013218	0.000000
RS	15	0.155014	1.000000	271.471942	0.013849	0.000000
RS	16	0.171437	1.000000	284.139641	0.014495	0.000000
RS	17	0.188917	1.000000	297.076839	0.015155	0.000000
RS	18	0.207523	1.000000	310.245575	0.015827	0.000000
RS	19	0.227327	1.000000	323.601127	0.016508	0.000000
RS	20	0.248406	1.000000	337.091503	0.017197	0.000000
RS	21	0.270843	1.000000	350.656950	0.017889	0.000000
RS	22	0.294725	1.000000	364.229509	0.018581	0.000000
RS	23	0.320144	1.000000	377.732630	0.019270	0.000000
RS	24	0.347201	1.000000	391.080877	0.019951	0.000000
RS	25	0.376000	1.000000	404.179736	0.020619	0.000000
RS	26	0.406654	1.000000	416.925568	0.021269	0.000000
RS	27	0.439282	1.000000	429.205729	0.021896	0.000000
RS	28	0.474011	1.000000	440.898903	0.022492	0.000000
RS	29	0.510976	1.000000	451.875666	0.023052	0.000000
RS	30	0.550322	1.000000	461.999340	0.023569	0.000000
RS	31	0.592202	1.000000	471.127158	0.024034	0.000000
RS	32	0.636779	1.000000	479.111776	0.024442	0.000000
RS	33	0.684227	1.000000	485.803172	0.024783	0.000000
RS	34	0.734730	1.000000	491.050947	0.025051	0.000000
RS	35	0.788485	1.000000	494.707047	0.025237	0.000000
RS	36	0.845702	1.000000	496.628895	0.025335	0.000000
RS	37	0.906604	1.000000	496.682938	0.025338	0.000000
RS	38	0.971428	1.000000	494.748544	0.025239	0.000000
RS	39	1.040426	1.000000	490.722212	0.025034	0.000000
RS	40	1.113868	1.000000	484.521980	0.024718	0.000000
RS	41	1.192040	1.000000	476.091931	0.024288	0.000000
RS	42	1.275245	1.000000	465.406616	0.023742	0.000000
RS	43	1.363809	1.000000	452.475232	0.023083	0.000000
RS	44	1.458076	1.000000	437.345313	0.022311	0.000000
RS	45	1.558414	1.000000	420.105709	0.021431	0.000000
RS	46	1.665214	1.000000	400.888585	0.020451	0.000000
RS	47	1.778891	1.000000	379.870182	0.019379	0.000000
RS	48	1.899889	1.000000	357.270100	0.018226	0.000000
RS	49	2.028679	1.000000	333.348884	0.017006	0.000000
RS	50	2.165763	1.000000	308.403778	0.015733	0.000000
RS	51	2.311675	1.000000	282.762562	0.014425	0.000000
RS	52	2.466983	1.000000	256.775528	0.013099	0.000000
RS	53	2.632293	1.000000	230.805759	0.011774	0.000000
RS	54	2.808249	1.000000	205.218021	0.010469	0.000000
RS	55	2.995536	1.000000	180.366727	0.009201	0.000000
RS	56	3.194884	1.000000	156.583557	0.007988	0.000000
RS	57	3.407070	1.000000	134.165443	0.006844	0.000000
RS	58	3.632920	1.000000	113.363664	0.005783	0.000000
RS	59	3.873315	1.000000	94.374830	0.004814	0.000000
RS	60	4.129191	1.000000	77.334454	0.003945	0.000000
RS	61	4.401545	1.000000	62.313660	0.003179	0.000000
RS	62	4.691438	1.000000	49.319361	0.002516	0.000000
RS	63	5.000000	1.000000	137.764105	0.007028	0.000000
PA	4+25*2+4+6 0.086829827 0.017365965 5.000000000 1.000000000 1.000000000 1.000000000 1.000000000 1.000000000 1.000000000 1.000000000 1.000000000 1.000000000 1.000000000 1.000000000 1.000000000 1.000000000 1.000000000 1.000000000 1.000000000 1.000000000 1.000000000 1.000000000 1.000000000 1.000000000 1.000000000 1.000000000 1.000000000 1.000000000 1.000000000 1.000000000 1.000000000
//
IT	4900
RD	1
LK	-268479.075085
QD	-3266.488224 -> -1501.305915
RI	0.0729202182
TR	0.068444	0.013485
MT	7.223959
MM	C_pi: 1.152584, n_recomb: 17559.973337
RS	0	0.000000	0.329814	368.677075	0.020995	0.000972
RS	1	0.007053	0.329814	386.058345	0.021985	0.006527
RS	2	0.014604	0.329814	403.629863	0.022986	0.015384
RS	3	0.022687	0.329814	421.298075	0.023992	0.025193
RS	4	0.031340	0.269608	535.306501	0.030484	0.031524
RS	5	0.040603	0.269608	553.075733	0.031496	0.033737
RS	6	0.050520	0.311133	495.221181	0.028202	0.033329
RS	7	0.061137	0.311133	511.790558	0.029145	0.031839
RS	8	0.072502	0.379083	434.541964	0.024746	0.030093
RS	9	0.084668	0.379083	450.028681	0.025628	0.028277
RS	10	0.097693	0.465183	380.201544	0.021652	0.026466
RS	11	0.111636	0.465183	394.621707	0.022473	0.024770
RS	12	0.126563	0.564442	337.839773	0.019239	0.023281
RS	13	0.142543	0.564442	351.262418	0.020004	0.022011
RS	14	0.159650	0.675896	305.178522	0.017379	0.020889
RS	15	0.177963	0.675896	317.708156	0.018093	0.019824
RS	16	0.197568	0.801878	278.916014	0.015884	0.018757
RS	17	0.218556	0.801878	290.649908	0.016552	0.017680
RS	18	0.241024	0.940855	258.217067	0.014705	0.016613
RS	19	0.265076	0.940855	269.255412	0.015333	0.015589
RS	20	0.290825	1.086168	243.226840	0.013851	0.014640
RS	21	0.318391	1.086168	253.679469	0.014446	0.013785
RS	22	0.347900	1.229408	233.718973	0.013310	0.013034
RS	23	0.379491	1.229408	243.689729	0.013878	0.012390
RS	24	0.413310	1.363089	229.070343	0.013045	0.011851
RS	25	0.449514	1.363089	238.636824	0.013590	0.011415
RS	26	0.488271	1.481501	228.570272	0.013017	0.011078
RS	27	0.529763	1.481501	237.768533	0.013540	0.010839
RS	28	0.574180	1.581120	231.517593	0.013184	0.010694
RS	29	0.621731	1.581120	240.329731	0.013686	0.010638
RS	30	0.672635	1.660877	237.176859	0.013507	0.010664
RS	31	0.727129	1.660877	245.519857	0.013982	0.010766
RS	32	0.785467	1.721491	244.788464	0.013940	0.010939
RS	33	0.847920	1.721491	252.505402	0.014380	0.011176
RS	34	0.914777	1.764732	253.547448	0.014439	0.011473
RS	35	0.986350	1.764732	260.401296	0.014829	0.011826
RS	36	1.062972	1.793160	262.527813	0.014950	0.012226
RS	37	1.144997	1.793160	268.200704	0.015273	0.012666
RS	38	1.232807	1.809979	270.621393	0.015411	0.013134
RS	39	1.326811	1.809979	274.725848	0.015645	0.013616
RS	40	1.427445	1.818680	276.559958	0.015749	0.014092
RS	41	1.535177	1.818680	278.668256	0.015870	0.014545
RS	42	1.650507	1.822529	279.025382	0.015890	0.014956
RS	43	1.773972	1.822529	278.718862	0.015872	0.015306
RS	44	1.906145	1.824182	276.814966	0.015764	0.015580
RS	45	2.047639	1.824182	273.749148	0.015589	0.015765
RS	46	2.199114	1.825823	268.976618	0.015318	0.015848
RS	47	2.361272	1.825823	262.957958	0.014975	0.015818
RS	48	2.534868	1.829325	254.969136	0.014520	0.015670
RS	49	2.720707	1.829325	246.031761	0.014011	0.015402
RS	50	2.919653	1.835977	234.870718	0.013375	0.015017
RS	51	3.132632	1.835977	223.325842	0.012718	0.014524
RS	52	3.360631	1.846163	209.494236	0.011930	0.013939
RS	53	3.604712	1.846163	195.927668	0.011158	0.013276
RS	54	3.866008	1.868121	179.525106	0.010224	0.012552
RS	55	4.145734	1.868121	164.924092	0.009392	0.011780
RS	56	4.445189	1.868121	149.885481	0.008536	0.010975
RS	57	4.765764	1.868121	134.654741	0.007668	0.010145
RS	58	5.108950	1.996569	112.486233	0.006406	0.009301
RS	59	5.476341	1.996569	99.799048	0.005683	0.008453
RS	60	5.869645	1.996569	87.378328	0.004976	0.007609
RS	61	6.290688	1.996569	75.426922	0.004295	0.006782
RS	62	6.741428	1.996569	64.129950	0.003652	0.005981
RS	63	7.223959	1.996569	237.971039	0.013552	0.025082
PA	4+25*2+4+6 0.068443609 0.013484982 7.223958969 0.329813957 0.269607544 0.311133385 0.379082680 0.465183258 0.564441681 0.675895691 0.801877975 0.940855026 1.086168289 1.229408264 1.363088608 1.481500626 1.581119537 1.660877228 1.721490860 1.764732361 1.793159544 1.809979439 1.818679810 1.822528839 1.824181974 1.825822830 1.829324841 1.835976601 1.846162796 1.868121266 1.996568739
//
IT	5110
RD	2
LK	-265821.731312
QD	-1555.385682 -> -1087.240930
RI	0.0627319208
TR	0.061512	0.012908
MT	8.340855
MM	C_pi: 1.314582, n_recomb: 19157.506589
RS	0	0.000000	0.380801	360.434218	0.018814	0.000842
RS	1	0.007295	0.380801	379.143059	0.019791	0.004876
RS	2	0.015121	0.380801	398.247373	0.020788	0.010931
RS	3	0.023519	0.380801	417.666552	0.021802	0.018566
RS	4	0.032529	0.219066	753.113174	0.039312	0.031153
RS	5	0.042196	0.219066	771.981477	0.040297	0.036921
RS	6	0.052569	0.241059	718.387090	0.037499	0.035153
RS	7	0.063698	0.241059	734.839491	0.038358	0.037233
RS	8	0.075639	0.296805	611.386927	0.031914	0.031840
RS	9	0.088451	0.296805	627.343311	0.032747	0.032885
RS	10	0.102197	0.376725	508.159110	0.026525	0.027528
RS	11	0.116947	0.376725	523.601426	0.027331	0.028194
RS	12	0.132772	0.477236	426.636900	0.022270	0.023785
RS	13	0.149752	0.477236	441.238436	0.023032	0.024378
RS	14	0.167970	0.599850	363.597890	0.018979	0.020886
RS	15	0.187517	0.599850	377.216026	0.019690	0.021400
RS	16	0.208490	0.752593	312.334809	0.016304	0.018406
RS	17	0.230993	0.752593	324.942427	0.016962	0.018672
RS	18	0.255137	0.940634	270.795535	0.014135	0.016043
RS	19	0.281043	0.940634	282.422502	0.014742	0.016090
RS	20	0.308838	1.159883	239.089533	0.012480	0.013925
RS	21	0.338661	1.159883	249.834578	0.013041	0.013886
RS	22	0.370659	1.398190	216.693154	0.011311	0.012228
RS	23	0.404991	1.398190	226.710104	0.011834	0.012202
RS	24	0.441828	1.639112	202.373479	0.010564	0.011003
RS	25	0.481352	1.639112	211.832763	0.011057	0.011036
RS	26	0.523759	1.864677	194.886019	0.010173	0.010225
RS	27	0.569259	1.864677	203.942504	0.010646	0.010350
RS	28	0.618078	2.058778	193.201328	0.010085	0.009872
RS	29	0.670459	2.058778	201.970703	0.010543	0.010110
RS	30	0.726660	2.211434	196.387966	0.010251	0.009913
RS	31	0.786961	2.211434	204.924811	0.010697	0.010263
RS	32	0.851660	2.319689	203.588221	0.010627	0.010296
RS	33	0.921080	2.319689	211.866517	0.011059	0.010745
RS	34	0.995562	2.385994	213.979078	0.011169	0.010969
RS	35	1.075479	2.385994	221.873633	0.011582	0.011503
RS	36	1.161224	2.417076	226.591481	0.011828	0.011885
RS	37	1.253224	2.417076	233.860462	0.012207	0.012480
RS	38	1.351936	2.422780	240.125577	0.012534	0.012969
RS	39	1.457848	2.422780	246.404283	0.012862	0.013572
RS	40	1.571485	2.414047	252.915040	0.013202	0.014082
RS	41	1.693412	2.414047	257.735541	0.013454	0.014609
RS	42	1.824233	2.400266	263.121501	0.013735	0.015033
RS	43	1.964597	2.400266	265.963789	0.013883	0.015400
RS	44	2.115199	2.387774	269.022939	0.014043	0.015653
RS	45	2.276787	2.387774	269.388866	0.014062	0.015810
RS	46	2.450163	2.380753	269.161277	0.014050	0.015837
RS	47	2.636185	2.380753	266.665033	0.013920	0.015757
RS	48	2.835777	2.382186	262.509323	0.013703	0.015526
RS	49	3.049928	2.382186	256.973425	0.013414	0.015210
RS	50	3.279700	2.393209	248.784644	0.012986	0.014735
RS	51	3.526233	2.393209	240.303222	0.012544	0.014223
RS	52	3.790749	2.412792	228.577141	0.011931	0.013562
RS	53	4.074561	2.412792	217.521448	0.011354	0.012920
RS	54	4.379075	2.455921	201.828321	0.010535	0.012091
RS	55	4.705803	2.455921	189.079078	0.009870	0.011382
RS	56	5.056363	2.455921	175.391562	0.009155	0.010636
RS	57	5.432496	2.455921	160.977295	0.008403	0.009860
RS	58	5.836065	2.753686	131.492816	0.006864	0.008530
RS	59	6.269073	2.753686	120.218652	0.006275	0.007863
RS	60	6.733666	2.753686	108.635761	0.005671	0.007175
RS	61	7.232150	2.753686	96.947226	0.005061	0.006476
RS	62	7.766995	2.753686	85.361719	0.004456	0.005776
RS	63	8.340855	2.753686	375.307045	0.019591	0.026643
PA	4+25*2+4+6 0.061511764 0.012907963 8.340855108 0.380801001 0.219066398 0.241058766 0.296804744 0.376724547 0.477235908 0.599850206 0.752592629 0.940634298 1.159882540 1.398190209 1.639112488 1.864676818 2.058777545 2.211434358 2.319688765 2.385994303 2.417075694 2.422780399 2.414046580 2.400265759 2.387774207 2.380753188 2.382185988 2.393208625 2.412792459 2.455921167 2.753686491
//
IT	4633
RD	3
LK	-265052.962005
QD	-1164.248915 -> -954.961781
RI	0.0421957513
TR	0.057462	0.013089
MT	8.963421
MM	C_pi: 1.479827, n_recomb: 21841.563184
RS	0	0.000000	0.560620	284.268093	0.013015	0.000682
RS	1	0.007416	0.560620	301.204045	0.013790	0.003611
RS	2	0.015382	0.560620	318.825729	0.014597	0.007648
RS	3	0.023938	0.560620	337.111188	0.015434	0.012631
RS	4	0.033129	0.225890	872.206439	0.039933	0.030132
RS	5	0.043002	0.225890	895.441244	0.040997	0.035992
RS	6	0.053606	0.231790	893.464713	0.040907	0.036330
RS	7	0.064997	0.231790	912.118719	0.041761	0.038953
RS	8	0.077233	0.279147	773.962565	0.035435	0.033448
RS	9	0.090376	0.279147	791.820210	0.036253	0.035120
RS	10	0.104494	0.352844	642.182359	0.029402	0.028953
RS	11	0.119659	0.352844	659.809611	0.030209	0.030250
RS	12	0.135949	0.448688	534.156658	0.024456	0.024955
RS	13	0.153446	0.448688	551.097417	0.025232	0.026122
RS	14	0.172241	0.569313	448.890182	0.020552	0.021785
RS	15	0.192430	0.569313	464.835449	0.021282	0.022828
RS	16	0.214116	0.727239	377.459248	0.017282	0.019007
RS	17	0.237410	0.727239	392.268021	0.017960	0.019753
RS	18	0.262432	0.934805	317.658014	0.014544	0.016325
RS	19	0.289309	0.934805	331.252846	0.015166	0.016770
RS	20	0.318179	1.193921	270.836120	0.012400	0.013909
RS	21	0.349191	1.193921	283.249388	0.012968	0.014186
RS	22	0.382502	1.493906	236.986854	0.010850	0.011983
RS	23	0.418283	1.493906	248.377024	0.011372	0.012201
RS	24	0.456718	1.813666	214.548733	0.009823	0.010604
RS	25	0.498003	1.813666	225.146007	0.010308	0.010823
RS	26	0.542349	2.124365	201.748613	0.009237	0.009737
RS	27	0.589985	2.124365	211.797342	0.009697	0.010003
RS	28	0.641153	2.395399	197.140730	0.009026	0.009349
RS	29	0.696115	2.395399	206.858239	0.009471	0.009694
RS	30	0.755153	2.604811	199.469681	0.009133	0.009401
RS	31	0.818569	2.604811	209.010077	0.009569	0.009832
RS	32	0.886689	2.744189	207.648619	0.009507	0.009832
RS	33	0.959859	2.744189	217.072123	0.009938	0.010338
RS	34	1.038456	2.816653	220.727391	0.010106	0.010584
RS	35	1.122882	2.816653	229.971336	0.010529	0.011155
RS	36	1.213568	2.834558	237.576664	0.010877	0.011606
RS	37	1.310980	2.834558	246.423168	0.011282	0.012220
RS	38	1.415615	2.816539	256.535631	0.011745	0.012808
RS	39	1.528010	2.816539	264.590863	0.012114	0.013412
RS	40	1.648740	2.782601	275.319933	0.012605	0.014029
RS	41	1.778423	2.782601	282.032209	0.012913	0.014535
RS	42	1.917722	2.748494	291.369573	0.013340	0.015043
RS	43	2.067353	2.748494	296.097979	0.013557	0.015372
RS	44	2.228079	2.723122	302.373113	0.013844	0.015676
RS	45	2.400724	2.723122	304.486449	0.013941	0.015787
RS	46	2.586173	2.711210	306.442064	0.014030	0.015831
RS	47	2.785374	2.711210	305.432707	0.013984	0.015712
RS	48	2.999347	2.715520	302.281621	0.013840	0.015471
RS	49	3.229188	2.715520	297.879753	0.013638	0.015133
RS	50	3.476074	2.735853	289.607360	0.013259	0.014634
RS	51	3.741268	2.735853	281.843221	0.012904	0.014125
RS	52	4.026128	2.768897	269.213919	0.012326	0.013441
RS	53	4.332113	2.768897	258.406209	0.011831	0.012821
RS	54	4.660790	2.836842	240.439887	0.011008	0.011953
RS	55	5.013840	2.836842	227.546912	0.010418	0.011282
RS	56	5.393071	2.836842	213.332555	0.009767	0.010574
RS	57	5.800426	2.836842	197.998898	0.009065	0.009834
RS	58	6.237989	3.318652	157.227579	0.007199	0.008161
RS	59	6.708001	3.318652	146.281301	0.006697	0.007599
RS	60	7.212868	3.318652	134.654422	0.006165	0.007008
RS	61	7.755175	3.318652	122.540860	0.005610	0.006395
RS	62	8.337699	3.318652	110.154198	0.005043	0.005769
RS	63	8.963421	3.318652	542.853112	0.024854	0.028845
PA	4+25*2+4+6 0.057461705 0.013088673 8.963420807 0.560620105 0.225889973 0.231789654 0.279146602 0.352843703 0.448688027 0.569312550 0.727239237 0.934805210 1.193920993 1.493905626 1.813666488 2.124364704 2.395399108 2.604811264 2.744188694 2.816652695 2.834557511 2.816538591 2.782600572 2.748493669 2.723122294 2.711210020 2.715520185 2.735853146 2.768896884 2.836842416 3.318652403
//
IT	4782
RD	4
LK	-264674.998147
QD	-1010.917748 -> -869.701379
RI	0.0260883351
TR	0.054490	0.013499
MT	9.363339
MM	C_pi: 1.616577, n_recomb: 24577.644906
RS	0	0.000000	0.857377	211.456004	0.008604	0.000549
RS	1	0.007489	0.857377	225.254275	0.009165	0.002735
RS	2	0.015540	0.857377	239.791086	0.009756	0.005473
RS	3	0.024193	0.857377	255.080967	0.010379	0.008668
RS	4	0.033494	0.244837	935.777565	0.038074	0.028985
RS	5	0.043492	0.244837	964.217087	0.039231	0.034320
RS	6	0.054239	0.235409	1029.078530	0.041871	0.036919
RS	7	0.065791	0.235409	1051.349368	0.042777	0.039393
RS	8	0.078208	0.276766	913.960666	0.037187	0.034503
RS	9	0.091554	0.276766	934.571846	0.038025	0.036211
RS	10	0.105901	0.345853	766.112896	0.031171	0.030018
RS	11	0.121322	0.345853	786.360360	0.031995	0.031451
RS	12	0.137897	0.436859	640.195271	0.026048	0.025947
RS	13	0.155714	0.436859	659.722309	0.026842	0.027285
RS	14	0.174866	0.552538	538.449737	0.021908	0.022662
RS	15	0.195452	0.552538	556.917557	0.022660	0.023898
RS	16	0.217580	0.708471	450.058254	0.018312	0.019691
RS	17	0.241364	0.708471	467.286965	0.019013	0.020640
RS	18	0.266931	0.922858	373.168156	0.015183	0.016744
RS	19	0.294412	0.922858	388.990892	0.015827	0.017374
RS	20	0.323951	1.203828	311.373278	0.012669	0.014056
RS	21	0.355703	1.203828	325.732955	0.013253	0.014484
RS	22	0.389832	1.544364	265.966494	0.010821	0.011906
RS	23	0.426518	1.544364	278.999045	0.011352	0.012242
RS	24	0.465951	1.921923	235.377583	0.009577	0.010370
RS	25	0.508338	1.921923	247.356867	0.010064	0.010678
RS	26	0.553899	2.299326	217.364526	0.008844	0.009406
RS	27	0.602872	2.299326	228.616510	0.009302	0.009736
RS	28	0.655513	2.632157	210.029770	0.008546	0.008970
RS	29	0.712097	2.632157	220.868343	0.008987	0.009357
RS	30	0.772918	2.885788	211.735332	0.008615	0.009009
RS	31	0.838295	2.885788	222.408279	0.009049	0.009463
RS	32	0.908568	3.045716	221.121598	0.008997	0.009457
RS	33	0.984104	3.045716	231.767549	0.009430	0.009973
RS	34	1.065297	3.115798	237.090346	0.009647	0.010255
RS	35	1.152571	3.115798	247.699369	0.010078	0.010826
RS	36	1.246382	3.114609	258.329356	0.010511	0.011350
RS	37	1.347218	3.114609	268.694828	0.010932	0.011956
RS	38	1.455607	3.070154	282.749468	0.011504	0.012642
RS	39	1.572113	3.070154	292.431585	0.011898	0.013233
RS	40	1.697345	3.011427	307.323862	0.012504	0.013949
RS	41	1.831956	3.011427	315.668938	0.012844	0.014438
RS	42	1.976648	2.959680	328.641872	0.013372	0.015027
RS	43	2.132177	2.959680	334.877430	0.013625	0.015339
RS	44	2.299355	2.925237	343.748778	0.013986	0.015692
RS	45	2.479053	2.925237	347.117668	0.014123	0.015794
RS	46	2.672210	2.912397	350.367441	0.014256	0.015855
RS	47	2.879833	2.912397	350.269757	0.014252	0.015736
RS	48	3.103005	2.923098	347.052580	0.014121	0.015486
RS	49	3.342892	2.923098	343.176218	0.013963	0.015161
RS	50	3.600745	2.955535	333.698707	0.013577	0.014638
RS	51	3.877910	2.955535	326.071549	0.013267	0.014153
RS	52	4.175833	3.004060	311.509396	0.012675	0.013445
RS	53	4.496069	3.004060	300.457381	0.012225	0.012855
RS	54	4.840289	3.098531	279.204730	0.011360	0.011941
RS	55	5.210289	3.098531	265.835060	0.010816	0.011307
RS	56	5.607999	3.098531	250.816825	0.010205	0.010633
RS	57	6.035496	3.098531	234.347628	0.009535	0.009922
RS	58	6.495010	3.767948	180.659803	0.007351	0.007939
RS	59	6.988939	3.767948	170.076914	0.006920	0.007456
RS	60	7.519861	3.767948	158.531325	0.006450	0.006940
RS	61	8.090546	3.767948	146.200009	0.005948	0.006395
RS	62	8.703971	3.767948	133.289141	0.005423	0.005829
RS	63	9.363339	3.767948	715.189024	0.029099	0.031235
PA	4+25*2+4+6 0.054489976 0.013498762 9.363339058 0.857377297 0.244836643 0.235408936 0.276765841 0.345852621 0.436859098 0.552537642 0.708471097 0.922857777 1.203828054 1.544364027 1.921923373 2.299325923 2.632157496 2.885787552 3.045716142 3.115797943 3.114608593 3.070153739 3.011426676 2.959679849 2.925236818 2.912397087 2.923098046 2.955535232 3.004060460 3.098531291 3.767948082
//
IT	3973
RD	5
LK	-264407.318488
QD	-909.484829 -> -795.469528
RI	0.0159742778
TR	0.052039	0.013977
MT	9.657644
MM	C_pi: 1.729229, n_recomb: 27189.331871
RS	0	0.000000	1.305277	154.776759	0.005693	0.000440
RS	1	0.007542	1.305277	165.463644	0.006086	0.002095
RS	2	0.015652	1.305277	176.809195	0.006503	0.003986
RS	3	0.024374	1.305277	188.841682	0.006945	0.006042
RS	4	0.033754	0.267065	970.628091	0.035699	0.027867
RS	5	0.043842	0.267065	1003.790726	0.036919	0.032627
RS	6	0.054690	0.242441	1137.644441	0.041842	0.037149
RS	7	0.066356	0.242441	1163.966570	0.042810	0.039364
RS	8	0.078902	0.279324	1033.529930	0.038012	0.035139
RS	9	0.092394	0.279324	1057.255962	0.038885	0.036747
RS	10	0.106904	0.345161	876.557602	0.032239	0.030743
RS	11	0.122508	0.345161	899.576790	0.033086	0.032165
RS	12	0.139289	0.432143	738.628883	0.027166	0.026697
RS	13	0.157336	0.432143	760.754717	0.027980	0.028070
RS	14	0.176743	0.542657	624.986974	0.022986	0.023398
RS	15	0.197614	0.542657	645.928440	0.023757	0.024701
RS	16	0.220059	0.694429	522.626073	0.019222	0.020318
RS	17	0.244197	0.694429	542.228329	0.019943	0.021363
RS	18	0.270156	0.910331	430.015940	0.015816	0.017170
RS	19	0.298072	0.910331	448.055321	0.016479	0.017898
RS	20	0.328093	1.204150	353.616034	0.013006	0.014249
RS	21	0.360378	1.204150	369.938003	0.013606	0.014761
RS	22	0.395099	1.573296	296.664294	0.010911	0.011899
RS	23	0.432438	1.573296	311.361745	0.011452	0.012300
RS	24	0.472593	1.995705	257.892138	0.009485	0.010217
RS	25	0.515776	1.995705	271.268992	0.009977	0.010574
RS	26	0.562216	2.427974	234.667778	0.008631	0.009162
RS	27	0.612158	2.427974	247.125771	0.009089	0.009522
RS	28	0.665867	2.813067	224.628036	0.008262	0.008673
RS	29	0.723626	2.813067	236.575399	0.008701	0.009075
RS	30	0.785742	3.103677	225.722903	0.008302	0.008689
RS	31	0.852542	3.103677	237.499768	0.008735	0.009146
RS	32	0.924380	3.278861	236.306782	0.008691	0.009138
RS	33	1.001635	3.278861	248.129051	0.009126	0.009648
RS	34	1.084717	3.343084	255.144072	0.009384	0.009962
RS	35	1.174065	3.343084	267.053763	0.009822	0.010523
RS	36	1.270151	3.321225	280.756441	0.010326	0.011109
RS	37	1.373484	3.321225	292.556622	0.010760	0.011703
RS	38	1.484610	3.250626	310.613057	0.011424	0.012473
RS	39	1.604116	3.250626	321.813249	0.011836	0.013052
RS	40	1.732636	3.168764	340.884395	0.012537	0.013854
RS	41	1.870848	3.168764	350.721127	0.012899	0.014337
RS	42	2.019483	3.101561	367.232641	0.013506	0.014997
RS	43	2.179328	3.101561	374.796053	0.013785	0.015311
RS	44	2.351229	3.060086	386.018351	0.014197	0.015709
RS	45	2.536093	3.060086	390.428139	0.014360	0.015821
RS	46	2.734899	3.047802	394.594705	0.014513	0.015898
RS	47	2.948699	3.047802	395.172955	0.014534	0.015798
RS	48	3.178623	3.065678	391.427380	0.014396	0.015540
RS	49	3.425886	3.065678	387.844068	0.014265	0.015242
RS	50	3.691798	3.110424	376.681580	0.013854	0.014697
RS	51	3.977764	3.110424	368.991761	0.013571	0.014244
RS	52	4.285297	3.174324	352.068347	0.012949	0.013509
RS	53	4.616023	3.174324	340.633902	0.012528	0.012953
RS	54	4.971692	3.294975	315.663591	0.011610	0.011987
RS	55	5.354184	3.294975	301.775224	0.011099	0.011388
RS	56	5.765522	3.294975	285.947977	0.010517	0.010744
RS	57	6.207882	3.294975	268.376201	0.009871	0.010059
RS	58	6.683604	4.151857	200.979782	0.007392	0.007784
RS	59	7.195203	4.151857	190.884851	0.007021	0.007367
RS	60	7.745385	4.151857	179.605035	0.006606	0.006913
RS	61	8.337061	4.151857	167.296182	0.006153	0.006425
RS	62	8.973359	4.151857	154.149927	0.005670	0.005909
RS	63	9.657644	4.151857	885.757733	0.032577	0.033661
PA	4+25*2+4+6 0.052039400 0.013976546 9.657644487 1.305277450 0.267064845 0.242441450 0.279324123 0.345161295 0.432142736 0.542656973 0.694428711 0.910331231 1.204149511 1.573296110 1.995705402 2.427973588 2.813066613 3.103676930 3.278861376 3.343083906 3.321224949 3.250626021 3.168764110 3.101560597 3.060085762 3.047801932 3.065678301 3.110423930 3.174324052 3.294974575 4.151856779
//
IT	5670
RD	6
LK	-264187.642534
QD	-825.600663 -> -727.920259
RI	0.0099287853
TR	0.049897	0.014462
MT	9.898769
MM	C_pi: 1.826739, n_recomb: 29687.194613
RS	0	0.000000	1.964280	112.902415	0.003803	0.000350
RS	1	0.007583	1.964280	120.985394	0.004075	0.001604
RS	2	0.015742	1.964280	129.608226	0.004366	0.002929
RS	3	0.024519	1.964280	138.800886	0.004675	0.004261
RS	4	0.033962	0.290255	990.764357	0.033373	0.026813
RS	5	0.044121	0.290255	1027.958554	0.034626	0.031055
RS	6	0.055050	0.250307	1229.419033	0.041412	0.037179
RS	7	0.066808	0.250307	1259.840137	0.042437	0.039158
RS	8	0.079457	0.283757	1138.244753	0.038341	0.035507
RS	9	0.093066	0.283757	1165.234202	0.039250	0.037002
RS	10	0.107707	0.347360	975.687332	0.032866	0.031223
RS	11	0.123459	0.347360	1001.550698	0.033737	0.032599
RS	12	0.140404	0.431178	829.489522	0.027941	0.027254
RS	13	0.158635	0.431178	854.204255	0.028773	0.028617
RS	14	0.178248	0.537013	707.331994	0.023826	0.024000
RS	15	0.199349	0.537013	730.684601	0.024613	0.025322
RS	16	0.222050	0.684197	593.490180	0.019991	0.020873
RS	17	0.246472	0.684197	615.392134	0.020729	0.021967
RS	18	0.272746	0.899419	486.440103	0.016386	0.017573
RS	19	0.301013	0.899419	506.643907	0.017066	0.018361
RS	20	0.331423	1.201515	395.838345	0.013334	0.014454
RS	21	0.364140	1.201515	414.092663	0.013949	0.015019
RS	22	0.399337	1.592561	327.386373	0.011028	0.011926
RS	23	0.437204	1.592561	343.726127	0.011578	0.012368
RS	24	0.477942	2.052159	280.400875	0.009445	0.010111
RS	25	0.521770	2.052159	295.148989	0.009942	0.010496
RS	26	0.568921	2.532282	251.939975	0.008486	0.008969
RS	27	0.619648	2.532282	265.569557	0.008946	0.009346
RS	28	0.674221	2.964360	239.166135	0.008056	0.008428
RS	29	0.732933	2.964360	252.178763	0.008495	0.008834
RS	30	0.796098	3.288505	239.594172	0.008071	0.008416
RS	31	0.864052	3.288505	252.422496	0.008503	0.008867
RS	32	0.937160	3.476936	251.288395	0.008465	0.008856
RS	33	1.015812	3.476936	264.226766	0.008900	0.009355
RS	34	1.100428	3.534389	272.898780	0.009192	0.009694
RS	35	1.191461	3.534389	286.043953	0.009635	0.010242
RS	36	1.289398	3.491959	302.811886	0.010200	0.010879
RS	37	1.394761	3.491959	315.980058	0.010644	0.011461
RS	38	1.508114	3.396129	338.074965	0.011388	0.012301
RS	39	1.630064	3.396129	350.726382	0.011814	0.012873
RS	40	1.761261	3.292420	374.035670	0.012599	0.013750
RS	41	1.902408	3.292420	385.294486	0.012978	0.014233
RS	42	2.054258	3.210870	405.380494	0.013655	0.014957
RS	43	2.217623	3.210870	414.195033	0.013952	0.015282
RS	44	2.393378	3.162958	427.745437	0.014408	0.015722
RS	45	2.582460	3.162958	433.110457	0.014589	0.015853
RS	46	2.785881	3.151187	438.105518	0.014757	0.015948
RS	47	3.004728	3.151187	439.268599	0.014797	0.015875
RS	48	3.240172	3.175573	434.856277	0.014648	0.015612
RS	49	3.493470	3.175573	431.478079	0.014534	0.015347
RS	50	3.765976	3.231577	418.463008	0.014096	0.014783
RS	51	4.059148	3.231577	410.638294	0.013832	0.014364
RS	52	4.374552	3.309737	391.185605	0.013177	0.013604
RS	53	4.713874	3.309737	379.326303	0.012777	0.013080
RS	54	5.078928	3.455248	350.429059	0.011804	0.012063
RS	55	5.471666	3.455248	336.028610	0.011319	0.011496
RS	56	5.894186	3.455248	319.419951	0.010760	0.010879
RS	57	6.348748	3.455248	300.794499	0.010132	0.010215
RS	58	6.837781	4.498580	219.126666	0.007381	0.007665
RS	59	7.363900	4.498580	209.598210	0.007060	0.007304
RS	60	7.929916	4.498580	198.703076	0.006693	0.006903
RS	61	8.538854	4.498580	186.574327	0.006285	0.006464
RS	62	9.193972	4.498580	173.385445	0.005840	0.005993
RS	63	9.898769	4.498580	1055.863175	0.035566	0.036062
PA	4+25*2+4+6 0.049897410 0.014462024 9.898768767 1.964280265 0.290254504 0.250306932 0.283756757 0.347360079 0.431178367 0.537013439 0.684196812 0.899419334 1.201515159 1.592561401 2.052159216 2.532282054 2.964360265 3.288504737 3.476935903 3.534389454 3.491958696 3.396129431 3.292420057 3.210870483 3.162958184 3.151187158 3.175573148 3.231577433 3.309736926 3.455247679 4.498579747
//
IT	5039
RD	7
LK	-263998.466313
QD	-752.273778 -> -666.886950
RI	0.0063192622
TR	0.047972	0.014932
MT	10.110701
MM	C_pi: 1.915179, n_recomb: 32100.800243
RS	0	0.000000	2.924916	82.336629	0.002565	0.000274
RS	1	0.007619	2.924916	88.375953	0.002753	0.001220
RS	2	0.015819	2.924916	94.839142	0.002954	0.002155
RS	3	0.024643	2.924916	101.752930	0.003170	0.003026
RS	4	0.034140	0.313835	1002.587378	0.031232	0.025811
RS	5	0.044361	0.313835	1043.199345	0.032498	0.029609
RS	6	0.055360	0.258198	1310.670894	0.040830	0.037097
RS	7	0.067197	0.258198	1345.117855	0.041903	0.038887
RS	8	0.079936	0.288925	1232.650556	0.038399	0.035708
RS	9	0.093646	0.288925	1262.960056	0.039344	0.037108
RS	10	0.108400	0.351012	1066.277061	0.033217	0.031539
RS	11	0.124278	0.351012	1095.027000	0.034112	0.032868
RS	12	0.141367	0.432359	914.179372	0.028478	0.027671
RS	13	0.159757	0.432359	941.481729	0.029329	0.029011
RS	14	0.179548	0.534076	785.961015	0.024484	0.024499
RS	15	0.200848	0.534076	811.684124	0.025285	0.025820
RS	16	0.223770	0.676780	662.620584	0.020642	0.021365
RS	17	0.248438	0.676780	686.765089	0.021394	0.022486
RS	18	0.274987	0.890366	542.214219	0.016891	0.017951
RS	19	0.303558	0.890366	564.537142	0.017586	0.018778
RS	20	0.334306	1.198214	437.739689	0.013636	0.014662
RS	21	0.367396	1.198214	457.897483	0.014264	0.015263
RS	22	0.403008	1.607112	357.789776	0.011146	0.011971
RS	23	0.441333	1.607112	375.747919	0.011705	0.012441
RS	24	0.482579	2.099151	302.523278	0.009424	0.010034
RS	25	0.526966	2.099151	318.614365	0.009925	0.010437
RS	26	0.574736	2.622923	268.765395	0.008373	0.008810
RS	27	0.626146	2.622923	283.530588	0.008833	0.009196
RS	28	0.681472	3.099258	253.191600	0.007887	0.008219
RS	29	0.741014	3.099258	267.225561	0.008325	0.008624
RS	30	0.805093	3.455727	252.858195	0.007877	0.008177
RS	31	0.874054	3.455727	266.686945	0.008308	0.008619
RS	32	0.948269	3.657175	265.538639	0.008272	0.008604
RS	33	1.028139	3.657175	279.537196	0.008708	0.009089
RS	34	1.114094	3.708204	289.787099	0.009027	0.009447
RS	35	1.206598	3.708204	304.111268	0.009474	0.009980
RS	36	1.306150	3.645885	323.896683	0.010090	0.010660
RS	37	1.413288	3.645885	338.381923	0.010541	0.011230
RS	38	1.528588	3.525741	364.525321	0.011356	0.012130
RS	39	1.652674	3.525741	378.587693	0.011794	0.012695
RS	40	1.786213	3.401004	406.208308	0.012654	0.013639
RS	41	1.929928	3.401004	418.860488	0.013048	0.014125
RS	42	2.084592	3.305523	442.626466	0.013789	0.014909
RS	43	2.251041	3.305523	452.671516	0.014102	0.015248
RS	44	2.430171	3.251047	468.649718	0.014599	0.015731
RS	45	2.622950	3.251047	474.952827	0.014796	0.015884
RS	46	2.830417	3.239096	480.850001	0.014979	0.015999
RS	47	3.053692	3.239096	482.581037	0.015033	0.015954
RS	48	3.293978	3.268806	477.540285	0.014876	0.015693
RS	49	3.552572	3.268806	474.350099	0.014777	0.015460
RS	50	3.830869	3.334600	459.481595	0.014314	0.014881
RS	51	4.130370	3.334600	451.507663	0.014065	0.014495
RS	52	4.452690	3.425572	429.489875	0.013379	0.013713
RS	53	4.799569	3.425572	417.200723	0.012997	0.013219
RS	54	5.172877	3.594297	384.271525	0.011971	0.012154
RS	55	5.574628	3.594297	369.375158	0.011507	0.011616
RS	56	6.006990	3.594297	352.012131	0.010966	0.011023
RS	57	6.472293	3.594297	332.370840	0.010354	0.010378
RS	58	6.973050	4.822911	235.928210	0.007350	0.007568
RS	59	7.511960	4.822911	227.009416	0.007072	0.007256
RS	60	8.091930	4.822911	216.569936	0.006747	0.006900
RS	61	8.716090	4.822911	204.719602	0.006377	0.006505
RS	62	9.387806	4.822911	191.611973	0.005969	0.006073
RS	63	10.110701	4.822911	1227.786162	0.038248	0.038410
PA	4+25*2+4+6 0.047971871 0.014931711 10.110701292 2.924915803 0.313835454 0.258197802 0.288924727 0.351011816 0.432359139 0.534075571 0.676779997 0.890365750 1.198214239 1.607112499 2.099151308 2.622923060 3.099257858 3.455726686 3.657174690 3.708203674 3.645884926 3.525741405 3.401003564 3.305523054 3.251046670 3.239096203 3.268805504 3.334599805 3.425572084 3.594297314 4.822910649
//
IT	4823
RD	8
LK	-263832.769294
QD	-687.471555 -> -612.180134
RI	0.0041271830
TR	0.046217	0.015377
MT	10.304738
MM	C_pi: 1.997982, n_recomb: 34450.961763
RS	0	0.000000	4.320598	60.034943	0.001743	0.000211
RS	1	0.007651	4.320598	64.513656	0.001873	0.000917
RS	2	0.015888	4.320598	69.317062	0.002012	0.001580
RS	3	0.024755	4.320598	74.467204	0.002162	0.002155
RS	4	0.034301	0.337800	1008.864694	0.029284	0.024841
RS	5	0.044577	0.337800	1052.383736	0.030547	0.028264
RS	6	0.055639	0.265870	1384.847430	0.040198	0.036949
RS	7	0.067547	0.265870	1423.219869	0.041311	0.038593
RS	8	0.080367	0.294355	1319.719060	0.038307	0.035805
RS	9	0.094167	0.294355	1353.364274	0.039284	0.037131
RS	10	0.109024	0.355414	1150.486849	0.033395	0.031745
RS	11	0.125017	0.355414	1182.148535	0.034314	0.033035
RS	12	0.142234	0.434796	994.065452	0.028855	0.027988
RS	13	0.160768	0.434796	1023.959645	0.029722	0.029305
RS	14	0.180720	0.532870	861.607045	0.025010	0.024919
RS	15	0.202199	0.532870	889.677344	0.025824	0.026232
RS	16	0.225321	0.671317	730.369935	0.021200	0.021808
RS	17	0.250213	0.671317	756.716780	0.021965	0.022944
RS	18	0.277009	0.882798	597.501795	0.017344	0.018307
RS	19	0.305855	0.882798	621.910136	0.018052	0.019163
RS	20	0.336909	1.194816	479.394353	0.013915	0.014867
RS	21	0.370338	1.194816	501.434650	0.014555	0.015497
RS	22	0.406326	1.618865	387.887517	0.011259	0.012028
RS	23	0.445066	1.618865	407.446091	0.011827	0.012519
RS	24	0.486772	2.140119	324.229750	0.009411	0.009976
RS	25	0.531668	2.140119	341.640490	0.009917	0.010393
RS	26	0.579999	2.704853	285.079914	0.008275	0.008675
RS	27	0.632028	2.704853	300.949219	0.008736	0.009066
RS	28	0.688038	3.224073	266.615697	0.007739	0.008035
RS	29	0.748334	3.224073	281.631531	0.008175	0.008437
RS	30	0.813243	3.612810	265.406810	0.007704	0.007962
RS	31	0.883118	3.612810	280.189702	0.008133	0.008395
RS	32	0.958340	3.827961	278.928953	0.008096	0.008373
RS	33	1.039318	3.827961	293.936979	0.008532	0.008845
RS	34	1.126491	3.873483	305.657151	0.008872	0.009216
RS	35	1.220335	3.873483	321.109953	0.009321	0.009735
RS	36	1.321358	3.792197	343.828963	0.009980	0.010448
RS	37	1.430111	3.792197	359.588579	0.010438	0.011007
RS	38	1.547186	3.648512	389.763187	0.011314	0.011958
RS	39	1.673218	3.648512	405.208933	0.011762	0.012518
RS	40	1.808893	3.503240	437.206146	0.012691	0.013522
RS	41	1.954950	3.503240	451.242663	0.013098	0.014013
RS	42	2.112182	3.393877	478.820146	0.013899	0.014853
RS	43	2.281444	3.393877	490.102943	0.014226	0.015207
RS	44	2.463657	3.332410	508.667801	0.014765	0.015732
RS	45	2.659811	3.332410	515.926565	0.014976	0.015908
RS	46	2.870975	3.319387	522.883808	0.015178	0.016048
RS	47	3.098295	3.319387	525.203778	0.015245	0.016030
RS	48	3.343008	3.353132	519.667539	0.015084	0.015775
RS	49	3.606445	3.353132	516.684164	0.014998	0.015572
RS	50	3.890039	3.427206	500.051078	0.014515	0.014985
RS	51	4.195331	3.427206	491.942393	0.014279	0.014629
RS	52	4.523983	3.529523	467.394231	0.013567	0.013830
RS	53	4.877781	3.529523	454.688001	0.013198	0.013362
RS	54	5.258649	3.719775	417.678679	0.012124	0.012253
RS	55	5.668658	3.719775	402.305248	0.011678	0.011741
RS	56	6.110040	3.719775	384.212051	0.011152	0.011169
RS	57	6.585192	3.719775	363.584132	0.010554	0.010540
RS	58	7.096701	5.132401	251.891650	0.007312	0.007487
RS	59	7.647347	5.132401	243.606915	0.007071	0.007216
RS	60	8.240125	5.132401	233.667570	0.006783	0.006901
RS	61	8.878258	5.132401	222.160325	0.006449	0.006544
RS	62	9.565217	5.132401	209.217968	0.006073	0.006148
RS	63	10.304738	5.132401	1403.052101	0.040726	0.040692
PA	4+25*2+4+6 0.046217004 0.015376860 10.304738440 4.320597850 0.337800150 0.265870165 0.294354520 0.355413791 0.434796008 0.532870486 0.671317097 0.882798402 1.194816117 1.618864951 2.140119327 2.704853136 3.224073379 3.612809965 3.827961263 3.873482618 3.792196531 3.648512205 3.503240343 3.393876733 3.332409959 3.319386605 3.353132079 3.427205758 3.529522576 3.719774959 5.132401152
//
IT	5280
RD	9
LK	-263686.501852
QD	-630.041889 -> -563.308388
RI	0.0027629918
TR	0.044607	0.015795
MT	10.486289
MM	C_pi: 2.076980, n_recomb: 36749.627148
RS	0	0.000000	6.346356	43.734745	0.001190	0.000160
RS	1	0.007681	6.346356	47.037793	0.001280	0.000681
RS	2	0.015952	6.346356	50.585664	0.001376	0.001152
RS	3	0.024858	6.346356	54.395765	0.001480	0.001534
RS	4	0.034448	0.362312	1010.826258	0.027506	0.023888
RS	5	0.044775	0.362312	1056.818607	0.028757	0.026996
RS	6	0.055895	0.273271	1453.803825	0.039560	0.036762
RS	7	0.067869	0.273271	1496.001396	0.040708	0.038295
RS	8	0.080763	0.299827	1401.317822	0.038131	0.035835
RS	9	0.094648	0.299827	1438.293418	0.039138	0.037105
RS	10	0.109598	0.360193	1229.796533	0.033464	0.031879
RS	11	0.125697	0.360193	1264.382474	0.034405	0.033136
RS	12	0.143033	0.437972	1070.168697	0.029121	0.028236
RS	13	0.161700	0.437972	1102.659206	0.030005	0.029531
RS	14	0.181801	0.532777	934.881289	0.025439	0.025281
RS	15	0.203446	0.532777	965.284640	0.026267	0.026584
RS	16	0.226754	0.667183	797.077574	0.021689	0.022211
RS	17	0.251852	0.667183	825.597090	0.022465	0.023358
RS	18	0.278877	0.876285	652.506799	0.017755	0.018645
RS	19	0.307978	0.876285	678.974757	0.018476	0.019524
RS	20	0.339315	1.191352	520.936789	0.014175	0.015072
RS	21	0.373058	1.191352	544.844658	0.014826	0.015724
RS	22	0.409393	1.628540	417.768694	0.011368	0.012094
RS	23	0.448520	1.628540	438.914974	0.011943	0.012602
RS	24	0.490651	2.176596	345.574201	0.009403	0.009933
RS	25	0.536018	2.176596	364.285956	0.009913	0.010360
RS	26	0.584871	2.780349	300.917969	0.008188	0.008558
RS	27	0.637475	2.780349	317.864380	0.008649	0.008952
RS	28	0.694120	3.341774	279.456750	0.007604	0.007871
RS	29	0.755116	3.341774	295.419295	0.008039	0.008269
RS	30	0.820797	3.763300	277.248202	0.007544	0.007767
RS	31	0.891522	3.763300	292.943074	0.007971	0.008191
RS	32	0.967680	3.993276	291.458730	0.007931	0.008160
RS	33	1.049688	3.993276	307.429312	0.008366	0.008620
RS	34	1.137995	4.034450	320.495423	0.008721	0.008999
RS	35	1.233084	4.034450	337.029844	0.009171	0.009505
RS	36	1.335478	3.935142	362.575990	0.009866	0.010245
RS	37	1.445736	3.935142	379.570521	0.010329	0.010793
RS	38	1.564462	3.768569	413.731889	0.011258	0.011787
RS	39	1.692309	3.768569	430.537779	0.011715	0.012342
RS	40	1.829975	3.603061	466.958083	0.012706	0.013400
RS	41	1.978215	3.603061	482.377275	0.013126	0.013896
RS	42	2.137841	3.479693	513.897969	0.013984	0.014790
RS	43	2.309728	3.479693	526.437437	0.014325	0.015158
RS	44	2.494817	3.410698	547.772711	0.014906	0.015727
RS	45	2.694123	3.410698	556.020339	0.015130	0.015924
RS	46	2.908738	3.395698	564.235337	0.015353	0.016091
RS	47	3.139837	3.395698	567.183078	0.015434	0.016100
RS	48	3.388686	3.432252	561.333592	0.015275	0.015855
RS	49	3.656650	3.432252	558.593101	0.015200	0.015681
RS	50	3.945195	3.513195	540.332024	0.014703	0.015090
RS	51	4.255904	3.513195	532.117051	0.014480	0.014761
RS	52	4.590478	3.625468	505.113935	0.013745	0.013949
RS	53	4.950750	3.625468	492.011772	0.013388	0.013505
RS	54	5.338694	3.835627	450.908469	0.012270	0.012357
RS	55	5.756436	3.835627	435.077412	0.011839	0.011868
RS	56	6.206265	3.835627	416.276013	0.011327	0.011314
RS	57	6.690645	3.835627	394.685534	0.010740	0.010700
RS	58	7.212229	5.430805	267.298480	0.007274	0.007416
RS	59	7.773876	5.430805	259.662432	0.007066	0.007182
RS	60	8.378663	5.430805	250.253198	0.006810	0.006903
RS	61	9.029903	5.430805	239.134742	0.006507	0.006580
RS	62	9.731165	5.430805	226.418739	0.006161	0.006216
RS	63	10.486289	5.430805	1582.379644	0.043058	0.042901
PA	4+25*2+4+6 0.044606650 0.015795151 10.486289170 6.346356063 0.362312323 0.273271378 0.299827405 0.360192950 0.437972256 0.532776917 0.667182650 0.876285500 1.191351786 1.628539998 2.176595665 2.780348795 3.341773507 3.763300071 3.993275861 4.034450449 3.935142214 3.768568610 3.603061258 3.479693353 3.410697644 3.395698472 3.432251947 3.513194892 3.625467889 3.835627485 5.430804664
//
IT	4213
RD	10
LK	-263556.754527
QD	-579.032325 -> -519.653809
RI	0.0018910779
TR	0.043123	0.016187
MT	10.658138
MM	C_pi: 2.153153, n_recomb: 39003.018082
RS	0	0.000000	9.284983	31.813739	0.000816	0.000120
RS	1	0.007708	9.284983	34.238773	0.000878	0.000500
RS	2	0.016011	9.284983	36.846393	0.000945	0.000834
RS	3	0.024954	9.284983	39.649984	0.001017	0.001090
RS	4	0.034586	0.387572	1009.094676	0.025872	0.022944
RS	5	0.044960	0.387572	1057.178733	0.027105	0.025789
RS	6	0.056134	0.280407	1518.586981	0.038935	0.036551
RS	7	0.068170	0.280407	1564.514386	0.040113	0.037998
RS	8	0.081133	0.305241	1478.598611	0.037910	0.035824
RS	9	0.095096	0.305241	1518.887164	0.038943	0.037049
RS	10	0.110135	0.365144	1305.176539	0.033463	0.031963
RS	11	0.126333	0.365144	1342.689197	0.034425	0.033195
RS	12	0.143780	0.441583	1143.183119	0.029310	0.028433
RS	13	0.162571	0.441583	1178.271842	0.030210	0.029709
RS	14	0.182812	0.533403	1006.213217	0.025798	0.025597
RS	15	0.204612	0.533403	1038.939227	0.026637	0.026889
RS	16	0.228093	0.663953	862.987358	0.022126	0.022583
RS	17	0.253384	0.663953	893.655305	0.022912	0.023737
RS	18	0.280624	0.870486	707.385981	0.018137	0.018968
RS	19	0.309964	0.870486	735.891842	0.018868	0.019867
RS	20	0.341566	1.187730	562.480931	0.014421	0.015275
RS	21	0.375604	1.187730	588.244815	0.015082	0.015946
RS	22	0.412266	1.636433	447.519040	0.011474	0.012166
RS	23	0.451754	1.636433	470.243674	0.012057	0.012689
RS	24	0.494285	2.209314	366.621093	0.009400	0.009902
RS	25	0.540096	2.209314	386.618604	0.009913	0.010337
RS	26	0.589437	2.850559	316.328557	0.008110	0.008456
RS	27	0.642582	2.850559	334.328368	0.008572	0.008852
RS	28	0.699824	3.453814	291.758520	0.007480	0.007723
RS	29	0.761478	3.453814	308.635944	0.007913	0.008117
RS	30	0.827884	3.908890	288.425405	0.007395	0.007589
RS	31	0.899410	3.908890	304.993329	0.007820	0.008003
RS	32	0.976449	4.154977	303.171173	0.007773	0.007962
RS	33	1.059427	4.154977	320.060203	0.008206	0.008411
RS	34	1.148800	4.193068	334.338542	0.008572	0.008794
RS	35	1.245064	4.193068	351.909400	0.009023	0.009288
RS	36	1.348747	4.076654	380.160839	0.009747	0.010048
RS	37	1.460423	4.076654	398.351522	0.010213	0.010587
RS	38	1.580708	3.887747	436.431879	0.011190	0.011617
RS	39	1.710264	3.887747	454.574811	0.011655	0.012169
RS	40	1.849808	3.702173	495.444106	0.012703	0.013274
RS	41	2.000108	3.702173	512.245218	0.013133	0.013775
RS	42	2.161994	3.564594	547.830645	0.014046	0.014720
RS	43	2.336359	3.564594	561.648639	0.014400	0.015102
RS	44	2.524164	3.487520	585.941377	0.015023	0.015715
RS	45	2.726447	3.487520	595.216389	0.015261	0.015931
RS	46	2.944322	3.469698	604.902793	0.015509	0.016130
RS	47	3.178992	3.469698	608.524108	0.015602	0.016162
RS	48	3.431752	3.507943	602.567512	0.015449	0.015932
RS	49	3.703995	3.507943	600.113202	0.015386	0.015784
RS	50	3.997225	3.594482	580.386289	0.014881	0.015194
RS	51	4.313057	3.594482	572.099504	0.014668	0.014890
RS	52	4.653236	3.715446	542.739471	0.013915	0.014068
RS	53	5.019637	3.715446	529.266117	0.013570	0.013645
RS	54	5.414282	3.943990	484.078836	0.012411	0.012462
RS	55	5.839348	3.943990	467.809153	0.011994	0.011993
RS	56	6.297180	3.943990	448.319753	0.011494	0.011457
RS	57	6.790303	3.943990	425.787650	0.010917	0.010856
RS	58	7.321439	5.720020	282.297836	0.007238	0.007354
RS	59	7.893517	5.720020	275.319707	0.007059	0.007152
RS	60	8.509694	5.720020	266.462137	0.006832	0.006905
RS	61	9.173368	5.720020	255.766846	0.006558	0.006613
RS	62	9.888202	5.720020	243.324347	0.006239	0.006278
RS	63	10.658138	5.720020	1765.926729	0.045277	0.045035
PA	4+25*2+4+6 0.043123002 0.016186894 10.658137842 9.284982573 0.387571798 0.280406931 0.305240777 0.365143570 0.441582707 0.533402891 0.663952759 0.870486013 1.187729703 1.636432836 2.209313848 2.850559114 3.453814398 3.908889929 4.154976578 4.193067695 4.076654458 3.887747019 3.702173481 3.564593708 3.487519788 3.469698122 3.507942592 3.594481683 3.715446275 3.943990283 5.720019694
//
IT	4713
RD	11
LK	-263441.228408
QD	-533.603350 -> -480.596162
RI	0.0013189644
TR	0.041752	0.016553
MT	10.821866
MM	C_pi: 2.227032, n_recomb: 41213.998354
RS	0	0.000000	13.549266	23.094398	0.000560	0.000089
RS	1	0.007734	13.549266	24.867490	0.000603	0.000363
RS	2	0.016067	13.549266	26.775622	0.000650	0.000600
RS	3	0.025044	13.549266	28.828904	0.000699	0.000773
RS	4	0.034715	0.413755	1004.103977	0.024363	0.022011
RS	5	0.045134	0.413755	1053.935273	0.025572	0.024634
RS	6	0.056359	0.287299	1579.815845	0.038332	0.036328
RS	7	0.068452	0.287299	1629.382114	0.039535	0.037708
RS	8	0.081481	0.310544	1552.295087	0.037664	0.035787
RS	9	0.095517	0.310544	1595.870679	0.038722	0.036976
RS	10	0.110639	0.370149	1377.256653	0.033417	0.032012
RS	11	0.126931	0.370149	1417.690054	0.034398	0.033223
RS	12	0.144482	0.445443	1213.564692	0.029445	0.028591
RS	13	0.163391	0.445443	1251.249534	0.030360	0.029851
RS	14	0.183762	0.534499	1075.882419	0.026105	0.025878
RS	15	0.205709	0.534499	1110.921223	0.026955	0.027160
RS	16	0.229354	0.661348	928.247118	0.022523	0.022931
RS	17	0.254827	0.661348	961.041367	0.023318	0.024089
RS	18	0.282270	0.865166	762.231813	0.018494	0.019280
RS	19	0.311836	0.865166	792.755178	0.019235	0.020194
RS	20	0.343689	1.183874	604.098181	0.014658	0.015476
RS	21	0.378005	1.183874	631.707671	0.015328	0.016164
RS	22	0.414975	1.642707	477.199540	0.011579	0.012244
RS	23	0.454805	1.642707	501.494855	0.012168	0.012779
RS	24	0.497715	2.238695	387.421763	0.009400	0.009880
RS	25	0.543944	2.238695	408.691851	0.009916	0.010322
RS	26	0.593748	2.916108	331.357781	0.008040	0.008366
RS	27	0.647405	2.916108	350.389624	0.008502	0.008764
RS	28	0.705211	3.560936	303.567587	0.007366	0.007589
RS	29	0.767488	3.560936	321.330602	0.007797	0.007979
RS	30	0.834582	4.050383	298.989236	0.007255	0.007424
RS	31	0.906866	4.050383	316.393859	0.007677	0.007831
RS	32	0.984739	4.313936	314.119458	0.007622	0.007777
RS	33	1.068636	4.313936	331.884938	0.008053	0.008215
RS	34	1.159022	4.350193	347.241411	0.008425	0.008600
RS	35	1.256398	4.350193	365.804676	0.008876	0.009083
RS	36	1.361306	4.217564	396.628556	0.009624	0.009858
RS	37	1.474327	4.217564	415.976227	0.010093	0.010388
RS	38	1.596090	4.006788	457.890907	0.011110	0.011450
RS	39	1.727270	4.006788	477.345964	0.011582	0.011997
RS	40	1.868597	3.801247	522.668593	0.012682	0.013147
RS	41	2.020853	3.801247	540.848547	0.013123	0.013652
RS	42	2.184886	3.649220	580.603114	0.014088	0.014645
RS	43	2.361606	3.649220	595.719854	0.014454	0.015039
RS	44	2.551993	3.563547	623.149237	0.015120	0.015696
RS	45	2.757106	3.563547	633.489921	0.015371	0.015931
RS	46	2.978082	3.542131	644.864140	0.015647	0.016162
RS	47	3.216150	3.542131	649.205917	0.015752	0.016217
RS	48	3.472630	3.581080	643.356023	0.015610	0.016006
RS	49	3.748947	3.581080	641.233175	0.015559	0.015880
RS	50	4.046636	3.672074	620.217011	0.015049	0.015295
RS	51	4.367348	3.672074	611.894726	0.014847	0.015014
RS	52	4.712866	3.800590	580.289542	0.014080	0.014185
RS	53	5.085106	3.800590	566.470766	0.013745	0.013782
RS	54	5.486137	4.046113	517.225841	0.012550	0.012567
RS	55	5.918184	4.046113	500.535797	0.012145	0.012117
RS	56	6.383648	4.046113	480.377332	0.011656	0.011595
RS	57	6.885111	4.046113	456.922751	0.011087	0.011006
RS	58	7.425359	6.001052	296.964624	0.007205	0.007299
RS	59	8.007392	6.001052	290.650372	0.007052	0.007125
RS	60	8.634440	6.001052	282.360698	0.006851	0.006906
RS	61	9.309987	6.001052	272.115655	0.006603	0.006643
RS	62	10.037781	6.001052	259.984727	0.006308	0.006335
RS	63	10.821866	6.001052	1953.505861	0.047399	0.047094
PA	4+25*2+4+6 0.041752306 0.016553423 10.821865874 13.549265531 0.413755116 0.287298799 0.310543606 0.370149022 0.445442749 0.534498519 0.661347796 0.865166347 1.183873967 1.642706544 2.238695487 2.916107877 3.560935614 4.050382607 4.313936005 4.350193367 4.217563905 4.006788361 3.801247108 3.649219902 3.563547032 3.542131300 3.581080486 3.672074096 3.800589734 4.046113092 6.001051891
//
IT	4524
RD	12
LK	-263338.037083
QD	-493.023229 -> -445.567269
RI	0.0009354205
TR	0.040484	0.016897
MT	10.978325
MM	C_pi: 2.298890, n_recomb: 43383.683560
RS	0	0.000000	19.734105	16.728914	0.000386	0.000065
RS	1	0.007759	19.734105	18.020710	0.000415	0.000262
RS	2	0.016119	19.734105	19.411746	0.000447	0.000429
RS	3	0.025128	19.734105	20.909562	0.000482	0.000546
RS	4	0.034837	0.441024	996.187816	0.022962	0.021093
RS	5	0.045298	0.441024	1047.449841	0.024144	0.023526
RS	6	0.056571	0.293964	1637.915863	0.037754	0.036098
RS	7	0.068719	0.293964	1691.032023	0.038979	0.037425
RS	8	0.081809	0.315709	1622.890148	0.037408	0.035734
RS	9	0.095915	0.315709	1669.719871	0.038487	0.036892
RS	10	0.111115	0.375140	1446.452057	0.033341	0.032036
RS	11	0.127495	0.375140	1489.792654	0.034340	0.033230
RS	12	0.145145	0.449438	1281.605167	0.029541	0.028720
RS	13	0.164165	0.449438	1321.879349	0.030470	0.029965
RS	14	0.184661	0.535907	1144.045914	0.026370	0.026131
RS	15	0.206746	0.535907	1181.386453	0.027231	0.027402
RS	16	0.230546	0.659186	992.925106	0.022887	0.023257
RS	17	0.256191	0.659186	1027.823643	0.023691	0.024418
RS	18	0.283827	0.860173	817.083518	0.018834	0.019581
RS	19	0.313607	0.860173	849.603509	0.019583	0.020509
RS	20	0.345697	1.179733	645.827951	0.014886	0.015676
RS	21	0.380277	1.179733	675.272308	0.015565	0.016380
RS	22	0.417539	1.647491	506.844253	0.011683	0.012326
RS	23	0.457693	1.647491	532.702912	0.012279	0.012873
RS	24	0.500962	2.265037	408.010305	0.009405	0.009866
RS	25	0.547589	2.265037	430.540804	0.009924	0.010314
RS	26	0.597833	2.977395	346.040808	0.007976	0.008286
RS	27	0.651975	2.977395	366.084792	0.008438	0.008685
RS	28	0.710317	3.663548	314.924241	0.007259	0.007465
RS	29	0.773187	3.663548	333.545418	0.007688	0.007852
RS	30	0.840934	4.188174	308.986288	0.007122	0.007272
RS	31	0.913937	4.188174	327.193245	0.007542	0.007671
RS	32	0.992605	4.470510	324.358351	0.007477	0.007604
RS	33	1.077376	4.470510	342.960050	0.007905	0.008033
RS	34	1.168723	4.506150	359.262676	0.008281	0.008415
RS	35	1.267159	4.506150	378.775179	0.008731	0.008889
RS	36	1.373231	4.358131	412.034914	0.009497	0.009675
RS	37	1.487533	4.358131	432.499712	0.009969	0.010197
RS	38	1.610704	4.125898	478.150098	0.011021	0.011285
RS	39	1.743431	4.125898	498.889858	0.011499	0.011829
RS	40	1.886455	3.900445	548.650806	0.012646	0.013017
RS	41	2.040577	3.900445	568.202807	0.013097	0.013526
RS	42	2.206656	3.733722	612.213480	0.014112	0.014565
RS	43	2.385620	3.733722	628.645287	0.014490	0.014971
RS	44	2.578469	3.638966	659.378265	0.015199	0.015671
RS	45	2.786281	3.638966	670.819684	0.015462	0.015924
RS	46	3.010216	3.613266	684.092409	0.015768	0.016189
RS	47	3.251526	3.613266	689.199368	0.015886	0.016264
RS	48	3.511558	3.652041	683.671560	0.015759	0.016074
RS	49	3.791764	3.652041	681.924175	0.015718	0.015971
RS	50	4.093711	3.746480	659.799775	0.015208	0.015394
RS	51	4.419085	3.746480	651.477689	0.015017	0.015132
RS	52	4.769703	3.881522	617.746906	0.014239	0.014300
RS	53	5.147524	3.881522	603.607964	0.013913	0.013915
RS	54	5.554658	4.142721	550.345120	0.012686	0.012671
RS	55	5.993381	4.142721	533.251689	0.012292	0.012237
RS	56	6.466143	4.142721	512.441687	0.011812	0.011729
RS	57	6.975584	4.142721	488.082285	0.011250	0.011151
RS	58	7.524551	6.274388	311.334051	0.007176	0.007249
RS	59	8.116110	6.274388	305.687340	0.007046	0.007101
RS	60	8.753565	6.274388	297.978057	0.006868	0.006908
RS	61	9.440479	6.274388	288.205194	0.006643	0.006669
RS	62	10.180687	6.274388	276.417465	0.006371	0.006386
RS	63	10.978325	6.274388	2144.742471	0.049437	0.049078
PA	4+25*2+4+6 0.040483619 0.016896599 10.978325192 19.734105401 0.441024278 0.293964005 0.315709184 0.375139758 0.449438061 0.535907434 0.659186036 0.860172921 1.179732684 1.647490962 2.265036949 2.977394543 3.663548329 4.188174477 4.470510041 4.506150083 4.358131134 4.125898087 3.900444627 3.733722062 3.638965729 3.613265637 3.652041190 3.746480299 3.881521749 4.142721269 6.274387933
//
IT	4733
RD	13
LK	-263245.605423
QD	-456.662973 -> -414.066893
RI	0.0006739688
TR	0.039307	0.017218
MT	11.128294
MM	C_pi: 2.368898, n_recomb: 45511.917752
RS	0	0.000000	28.706742	12.089225	0.000266	0.000047
RS	1	0.007782	28.706742	13.027199	0.000286	0.000187
RS	2	0.016169	28.706742	14.037717	0.000308	0.000305
RS	3	0.025209	28.706742	15.126350	0.000332	0.000385
RS	4	0.034952	0.469490	985.716820	0.021658	0.020195
RS	5	0.045453	0.469490	1038.118489	0.022810	0.022463
RS	6	0.056772	0.300417	1693.184429	0.037203	0.035868
RS	7	0.068971	0.300417	1749.762118	0.038446	0.037151
RS	8	0.082120	0.320722	1690.717040	0.037149	0.035671
RS	9	0.096292	0.320722	1740.761685	0.038248	0.036803
RS	10	0.111566	0.380076	1513.030298	0.033245	0.032042
RS	11	0.128030	0.380076	1559.257687	0.034260	0.033220
RS	12	0.145774	0.453499	1347.479138	0.029607	0.028826
RS	13	0.164899	0.453499	1390.330963	0.030549	0.030057
RS	14	0.185513	0.537530	1210.779885	0.026604	0.026358
RS	15	0.207730	0.537530	1250.408843	0.027474	0.027620
RS	16	0.231676	0.657352	1057.028241	0.023225	0.023565
RS	17	0.257486	0.657352	1094.007950	0.024038	0.024727
RS	18	0.285304	0.855416	871.931831	0.019158	0.019873
RS	19	0.315287	0.855416	906.425927	0.019916	0.020813
RS	20	0.347603	1.175303	687.671678	0.015110	0.015874
RS	21	0.382434	1.175303	718.938684	0.015797	0.016593
RS	22	0.419975	1.650912	536.465886	0.011787	0.012412
RS	23	0.460438	1.650912	563.880014	0.012390	0.012969
RS	24	0.504049	2.288586	428.406033	0.009413	0.009858
RS	25	0.551053	2.288586	452.185076	0.009936	0.010313
RS	26	0.601716	3.034723	360.402523	0.007919	0.008214
RS	27	0.656321	3.034723	381.439658	0.008381	0.008614
RS	28	0.715174	3.761942	325.859399	0.007160	0.007352
RS	29	0.778608	3.761942	345.312634	0.007587	0.007735
RS	30	0.846978	4.322514	318.454461	0.006997	0.007129
RS	31	0.920668	4.322514	337.430906	0.007414	0.007522
RS	32	1.000093	4.624871	333.935731	0.007337	0.007441
RS	33	1.085697	4.624871	353.334862	0.007764	0.007861
RS	34	1.177964	4.661063	370.455913	0.008140	0.008240
RS	35	1.277410	4.661063	390.875169	0.008588	0.008704
RS	36	1.384595	4.498431	426.432382	0.009370	0.009499
RS	37	1.500120	4.498431	447.973634	0.009843	0.010012
RS	38	1.624635	4.245108	497.250252	0.010926	0.011122
RS	39	1.758839	4.245108	519.244569	0.011409	0.011663
RS	40	1.903487	3.999774	573.410687	0.012599	0.012887
RS	41	2.059390	3.999774	594.323641	0.013059	0.013399
RS	42	2.227426	3.818124	642.656523	0.014121	0.014481
RS	43	2.408537	3.818124	660.414825	0.014511	0.014899
RS	44	2.603742	3.713836	694.603430	0.015262	0.015640
RS	45	2.814136	3.713836	707.176060	0.015538	0.015910
RS	46	3.040903	3.683236	722.548122	0.015876	0.016210
RS	47	3.285316	3.683236	728.461313	0.016006	0.016304
RS	48	3.548748	3.721063	723.466766	0.015896	0.016138
RS	49	3.832679	3.721063	722.136296	0.015867	0.016055
RS	50	4.138705	3.818058	699.085141	0.015360	0.015488
RS	51	4.468544	3.818058	690.797428	0.015178	0.015246
RS	52	4.824050	3.958709	655.065155	0.014393	0.014412
RS	53	5.207221	3.958709	640.630435	0.014076	0.014043
RS	54	5.620208	4.234390	583.400196	0.012819	0.012774
RS	55	6.065332	4.234390	565.919438	0.012435	0.012355
RS	56	6.545094	4.234390	544.474643	0.011963	0.011859
RS	57	7.062189	4.234390	519.227465	0.011409	0.011290
RS	58	7.619523	6.540442	325.414757	0.007150	0.007203
RS	59	8.220226	6.540442	320.437635	0.007041	0.007078
RS	60	8.867673	6.540442	313.318557	0.006884	0.006908
RS	61	9.565503	6.540442	304.036085	0.006680	0.006693
RS	62	10.317634	6.540442	292.618493	0.006429	0.006432
RS	63	11.128294	6.540442	2339.123362	0.051396	0.050989
PA	4+25*2+4+6 0.039306856 0.017218047 11.128293845 28.706741903 0.469490258 0.300416727 0.320722379 0.380075700 0.453499427 0.537529605 0.657351639 0.855416267 1.175303241 1.650912184 2.288586441 3.034722626 3.761941624 4.322513868 4.624871086 4.661062744 4.498431173 4.245107635 3.999773679 3.818123524 3.713836317 3.683235925 3.721062726 3.818057539 3.958708830 4.234389866 6.540441818
//
IT	4113
RD	14
LK	-263162.603671
QD	-423.986134 -> -385.662641
RI	0.0004942312
TR	0.038213	0.017519
MT	11.272288
MM	C_pi: 2.437150, n_recomb: 47598.275484
RS	0	0.000000	41.722834	8.715697	0.000183	0.000034
RS	1	0.007803	41.722834	9.394660	0.000197	0.000134
RS	2	0.016216	41.722834	10.126418	0.000213	0.000217
RS	3	0.025285	41.722834	10.915059	0.000229	0.000272
RS	4	0.035061	0.499256	973.018662	0.020442	0.019323
RS	5	0.045600	0.499256	1026.291843	0.021562	0.021446
RS	6	0.056962	0.306665	1745.870839	0.036679	0.035641
RS	7	0.069211	0.306665	1805.821576	0.037939	0.036887
RS	8	0.082415	0.325577	1756.009302	0.036892	0.035603
RS	9	0.096649	0.325577	1809.224436	0.038010	0.036711
RS	10	0.111995	0.384933	1577.176988	0.033135	0.032033
RS	11	0.128538	0.384933	1626.264751	0.034166	0.033199
RS	12	0.146371	0.457584	1411.296045	0.029650	0.028912
RS	13	0.165597	0.457584	1456.709154	0.030604	0.030131
RS	14	0.186322	0.539303	1276.107050	0.026810	0.026565
RS	15	0.208665	0.539303	1318.008682	0.027690	0.027818
RS	16	0.232752	0.655769	1120.530792	0.023541	0.023856
RS	17	0.258718	0.655769	1159.567087	0.024362	0.025019
RS	18	0.286710	0.850841	926.744992	0.019470	0.020157
RS	19	0.316886	0.850841	963.188652	0.020236	0.021108
RS	20	0.349418	1.170605	729.612558	0.015329	0.016071
RS	21	0.384488	1.170605	762.688068	0.016023	0.016803
RS	22	0.422294	1.653097	566.063905	0.011893	0.012500
RS	23	0.463051	1.653097	595.024627	0.012501	0.013068
RS	24	0.506988	2.309565	448.619975	0.009425	0.009856
RS	25	0.554354	2.309565	473.635626	0.009951	0.010316
RS	26	0.605416	3.088357	374.460549	0.007867	0.008150
RS	27	0.660462	3.088357	396.472393	0.008330	0.008551
RS	28	0.719804	3.856340	336.398698	0.007067	0.007247
RS	29	0.783777	3.856340	356.658936	0.007493	0.007628
RS	30	0.852742	4.453520	327.430445	0.006879	0.006996
RS	31	0.927088	4.453520	347.144988	0.007293	0.007383
RS	32	1.007236	4.777073	342.896901	0.007204	0.007287
RS	33	1.093638	4.777073	363.056092	0.007628	0.007700
RS	34	1.186783	4.814918	380.874595	0.008002	0.008073
RS	35	1.287196	4.814918	402.158970	0.008449	0.008529
RS	36	1.395444	4.638407	439.875917	0.009241	0.009329
RS	37	1.512140	4.638407	462.452457	0.009716	0.009835
RS	38	1.637942	4.364328	515.238109	0.010825	0.010963
RS	39	1.773560	4.364328	538.454459	0.011312	0.011501
RS	40	1.919762	4.099127	596.978188	0.012542	0.012756
RS	41	2.077372	4.099127	619.236872	0.013010	0.013272
RS	42	2.247282	3.902323	671.940922	0.014117	0.014394
RS	43	2.430450	3.902323	691.032005	0.014518	0.014822
RS	44	2.627911	3.788109	728.809738	0.015312	0.015606
RS	45	2.840781	3.788109	742.538926	0.015600	0.015891
RS	46	3.070263	3.752057	760.199547	0.015971	0.016226
RS	47	3.317651	3.752057	766.955540	0.016113	0.016339
RS	48	3.584345	3.788253	762.697375	0.016024	0.016198
RS	49	3.871849	3.788253	761.821912	0.016005	0.016133
RS	50	4.181789	3.887012	738.023867	0.015505	0.015579
RS	51	4.515915	3.887012	729.802375	0.015333	0.015354
RS	52	4.876114	4.032452	692.194826	0.014542	0.014521
RS	53	5.264420	4.032452	677.487214	0.014233	0.014167
RS	54	5.683028	4.321519	616.348330	0.012949	0.012874
RS	55	6.134301	4.321519	598.495107	0.012574	0.012469
RS	56	6.620790	4.321519	576.431281	0.012110	0.011984
RS	57	7.145241	4.321519	550.312654	0.011562	0.011424
RS	58	7.710617	6.799474	339.206452	0.007126	0.007161
RS	59	8.320111	6.799474	334.899532	0.007036	0.007057
RS	60	8.977167	6.799474	328.378213	0.006899	0.006908
RS	61	9.685496	6.799474	319.601257	0.006715	0.006714
RS	62	10.449098	6.799474	308.576889	0.006483	0.006474
RS	63	11.272288	6.799474	2536.105511	0.053281	0.052827
PA	4+25*2+4+6 0.038213478 0.017519443 11.272287882 41.722834277 0.499255619 0.306664713 0.325577063 0.384933139 0.457583870 0.539303299 0.655769032 0.850841325 1.170604611 1.653097496 2.309565267 3.088356773 3.856340321 4.453519623 4.777072787 4.814917785 4.638406542 4.364328418 4.099126616 3.902322794 3.788109430 3.752056688 3.788253470 3.887012450 4.032452135 4.321518691 6.799474208
//
IT	5302
RD	15
LK	-263087.900266
QD	-394.535279 -> -359.982239
RI	0.0003707624
TR	0.037196	0.017802
MT	11.410771
MM	C_pi: 2.503711, n_recomb: 49642.149723
RS	0	0.000000	60.581626	6.271337	0.000126	0.000024
RS	1	0.007824	60.581626	6.761596	0.000136	0.000095
RS	2	0.016260	60.581626	7.290146	0.000147	0.000153
RS	3	0.025357	60.581626	7.859971	0.000158	0.000191
RS	4	0.035165	0.530405	958.411702	0.019306	0.018481
RS	5	0.045740	0.530405	1012.310515	0.020392	0.020472
RS	6	0.057143	0.312713	1796.184117	0.036183	0.035421
RS	7	0.069438	0.312713	1859.419174	0.037456	0.036635
RS	8	0.082695	0.330271	1818.942925	0.036641	0.035533
RS	9	0.096990	0.330271	1875.279567	0.037776	0.036618
RS	10	0.112402	0.389700	1639.016049	0.033017	0.032014
RS	11	0.129021	0.389700	1690.932545	0.034062	0.033167
RS	12	0.146940	0.461668	1473.112035	0.029675	0.028981
RS	13	0.166261	0.461668	1521.065845	0.030641	0.030189
RS	14	0.187093	0.541189	1340.021155	0.026994	0.026752
RS	15	0.209556	0.541189	1384.177234	0.027883	0.027996
RS	16	0.233776	0.654393	1183.378088	0.023838	0.024132
RS	17	0.259891	0.654393	1224.444847	0.024665	0.025295
RS	18	0.288049	0.846421	981.470762	0.019771	0.020432
RS	19	0.318411	0.846421	1019.837302	0.020544	0.021393
RS	20	0.351148	1.165666	771.623684	0.015544	0.016267
RS	21	0.386446	1.165666	806.491456	0.016246	0.017010
RS	22	0.424506	1.654170	595.630214	0.011998	0.012591
RS	23	0.465544	1.654170	626.127450	0.012613	0.013168
RS	24	0.509793	2.328195	468.654158	0.009441	0.009859
RS	25	0.557504	2.328195	494.894096	0.009969	0.010324
RS	26	0.608948	3.138527	388.229194	0.007821	0.008092
RS	27	0.664417	3.138527	411.197718	0.008283	0.008494
RS	28	0.724226	3.946937	346.563916	0.006981	0.007150
RS	29	0.788715	3.946937	367.607004	0.007405	0.007528
RS	30	0.858249	4.581292	335.945696	0.006767	0.006871
RS	31	0.933223	4.581292	356.368240	0.007179	0.007253
RS	32	1.014064	4.927139	351.282573	0.007076	0.007142
RS	33	1.101230	4.927139	372.165813	0.007497	0.007548
RS	34	1.195216	4.967678	390.567789	0.007868	0.007914
RS	35	1.296555	4.967678	412.676585	0.008313	0.008362
RS	36	1.405823	4.777967	452.418942	0.009114	0.009165
RS	37	1.523641	4.777967	475.989413	0.009588	0.009664
RS	38	1.650676	4.483440	532.162291	0.010720	0.010808
RS	39	1.787651	4.483440	556.566193	0.011212	0.011342
RS	40	1.935343	4.198373	619.387689	0.012477	0.012626
RS	41	2.094591	4.198373	642.973107	0.012952	0.013145
RS	42	2.266299	3.986211	700.079354	0.014103	0.014306
RS	43	2.451441	3.986211	720.504555	0.014514	0.014743
RS	44	2.651069	3.861708	761.989548	0.015350	0.015567
RS	45	2.866316	3.861708	776.895354	0.015650	0.015866
RS	46	3.098404	3.819717	797.018790	0.016055	0.016238
RS	47	3.348652	3.819717	804.649418	0.016209	0.016367
RS	48	3.618478	3.853676	801.322660	0.016142	0.016254
RS	49	3.909417	3.853676	800.936454	0.016134	0.016206
RS	50	4.223119	3.953504	776.565694	0.015643	0.015666
RS	51	4.561365	3.953504	768.439665	0.015480	0.015457
RS	52	4.926076	4.102997	729.083210	0.014687	0.014627
RS	53	5.319322	4.102997	714.123945	0.014385	0.014286
RS	54	5.743337	4.404444	649.141984	0.013076	0.012973
RS	55	6.200527	4.404444	630.929974	0.012710	0.012580
RS	56	6.693488	4.404444	608.261956	0.012253	0.012105
RS	57	7.225019	4.404444	581.287594	0.011710	0.011553
RS	58	7.798137	7.051724	352.703033	0.007105	0.007122
RS	59	8.416098	7.051724	349.065644	0.007032	0.007037
RS	60	9.082408	7.051724	343.147680	0.006912	0.006908
RS	61	9.800851	7.051724	334.888740	0.006746	0.006733
RS	62	10.575506	7.051724	324.277430	0.006532	0.006512
RS	63	11.410771	7.051724	2735.126907	0.055097	0.054595
PA	4+25*2+4+6 0.037195815 0.017802296 11.410770560 60.581625918 0.530404816 0.312712749 0.330270964 0.389700311 0.461668442 0.541188795 0.654393174 0.846420679 1.165665765 1.654169528 2.328194630 3.138526784 3.946936604 4.581292076 4.927139335 4.967677602 4.777966676 4.483440247 4.198373215 3.986211303 3.861707586 3.819717406 3.853676038 3.953503903 4.102996666 4.404443799 7.051724280
//
IT	4122
RD	16
LK	-263020.525878
QD	-367.919848 -> -336.705519
RI	0.0002869576
TR	0.036247	0.018068
MT	11.544099
MM	C_pi: 2.568612, n_recomb: 51642.768082
RS	0	0.000000	87.902450	4.503711	0.000087	0.000018
RS	1	0.007844	87.902450	4.856882	0.000094	0.000067
RS	2	0.016303	87.902450	5.237740	0.000101	0.000108
RS	3	0.025426	87.902450	5.648454	0.000109	0.000134
RS	4	0.035264	0.563008	942.196577	0.018245	0.017673
RS	5	0.045874	0.563008	996.496746	0.019296	0.019543
RS	6	0.057316	0.318564	1844.297239	0.035713	0.035208
RS	7	0.069655	0.318564	1910.727510	0.036999	0.036394
RS	8	0.082963	0.334801	1879.667245	0.036397	0.035462
RS	9	0.097314	0.334801	1939.072007	0.037548	0.036526
RS	10	0.112791	0.394371	1698.630768	0.032892	0.031986
RS	11	0.129482	0.394371	1753.339463	0.033951	0.033128
RS	12	0.147482	0.465737	1532.961114	0.029684	0.029035
RS	13	0.166894	0.465737	1583.430747	0.030661	0.030233
RS	14	0.187829	0.543160	1402.490929	0.027158	0.026923
RS	15	0.210406	0.543160	1448.880562	0.028056	0.028159
RS	16	0.234754	0.653189	1245.507438	0.024118	0.024394
RS	17	0.261011	0.653189	1288.576709	0.024952	0.025556
RS	18	0.289328	0.842136	1036.045516	0.020062	0.020700
RS	19	0.319867	0.842136	1076.305895	0.020841	0.021669
RS	20	0.352800	1.160521	813.665333	0.015756	0.016461
RS	21	0.388317	1.160521	850.306721	0.016465	0.017215
RS	22	0.426620	1.654242	625.148094	0.012105	0.012684
RS	23	0.467927	1.654242	657.170237	0.012725	0.013270
RS	24	0.512474	2.344661	488.506955	0.009459	0.009866
RS	25	0.560516	2.344661	515.958276	0.009991	0.010336
RS	26	0.612326	3.185453	401.715376	0.007779	0.008040
RS	27	0.668199	3.185453	425.622612	0.008242	0.008443
RS	28	0.728456	4.033887	356.372496	0.006901	0.007059
RS	29	0.793438	4.033887	378.174955	0.007323	0.007435
RS	30	0.863518	4.705906	344.026142	0.006662	0.006754
RS	31	0.939095	4.705906	365.127646	0.007070	0.007131
RS	32	1.020600	5.075041	359.129547	0.006954	0.007005
RS	33	1.108498	5.075041	380.702094	0.007372	0.007404
RS	34	1.203291	5.119241	399.581655	0.007737	0.007762
RS	35	1.305519	5.119241	422.475155	0.008181	0.008204
RS	36	1.415765	4.916982	464.111338	0.008987	0.009007
RS	37	1.534659	4.916982	488.634337	0.009462	0.009500
RS	38	1.662879	4.602293	548.069600	0.010613	0.010657
RS	39	1.801157	4.602293	573.624879	0.011108	0.011187
RS	40	1.950280	4.297373	640.671845	0.012406	0.012498
RS	41	2.111101	4.297373	665.561501	0.012888	0.013019
RS	42	2.284536	4.069663	727.085623	0.014079	0.014216
RS	43	2.471575	4.069663	748.841492	0.014500	0.014661
RS	44	2.673286	3.934541	794.135212	0.015377	0.015525
RS	45	2.890818	3.934541	810.232484	0.015689	0.015838
RS	46	3.125412	3.886180	832.979086	0.016130	0.016246
RS	47	3.378408	3.886180	841.511330	0.016295	0.016391
RS	48	3.651249	3.917366	839.299525	0.016252	0.016305
RS	49	3.945491	3.917366	839.432999	0.016255	0.016273
RS	50	4.262813	4.017638	814.659758	0.015775	0.015750
RS	51	4.605025	4.017638	806.655606	0.015620	0.015555
RS	52	4.974079	4.170522	765.675869	0.014826	0.014730
RS	53	5.372082	4.170522	750.484355	0.014532	0.014401
RS	54	5.801303	4.483428	681.730240	0.013201	0.013069
RS	55	6.264191	4.483428	663.171915	0.012842	0.012687
RS	56	6.763388	4.483428	639.913636	0.012391	0.012221
RS	57	7.301741	4.483428	612.098700	0.011853	0.011676
RS	58	7.882322	7.297377	365.894152	0.007085	0.007086
RS	59	8.508442	7.297377	362.924404	0.007028	0.007017
RS	60	9.183674	7.297377	357.613638	0.006925	0.006906
RS	61	9.911870	7.297377	349.882915	0.006775	0.006749
RS	62	10.697185	7.297377	339.701686	0.006578	0.006547
RS	63	11.544099	7.297377	2935.613410	0.056845	0.056295
PA	4+25*2+4+6 0.036247177 0.018068030 11.544098770 87.902449996 0.563007806 0.318563946 0.334800876 0.394371172 0.465736642 0.543160365 0.653188703 0.842136010 1.160520977 1.654242095 2.344660667 3.185453114 4.033887130 4.705906422 5.075041478 5.119241190 4.916982443 4.602293042 4.297373170 4.069662870 3.934541165 3.886179679 3.917366420 4.017637644 4.170521970 4.483428213 7.297377265
//
IT	5193
RD	17
LK	-262959.647085
QD	-343.805985 -> -315.557161
RI	0.0002318430
TR	0.035361	0.018318
MT	11.672621
MM	C_pi: 2.631883, n_recomb: 53599.482557
RS	0	0.000000	127.441806	3.229045	0.000060	0.000013
RS	1	0.007863	127.441806	3.482970	0.000065	0.000048
RS	2	0.016343	127.441806	3.756867	0.000070	0.000076
RS	3	0.025491	127.441806	4.052306	0.000076	0.000094
RS	4	0.035358	0.597115	924.668584	0.017251	0.016899
RS	5	0.046001	0.597115	979.167629	0.018268	0.018658
RS	6	0.057480	0.324219	1890.369894	0.035268	0.035006
RS	7	0.069862	0.324219	1959.906229	0.036566	0.036166
RS	8	0.083218	0.339169	1938.288184	0.036162	0.035393
RS	9	0.097624	0.339169	2000.704280	0.037327	0.036437
RS	10	0.113162	0.398943	1756.089792	0.032763	0.031951
RS	11	0.129922	0.398943	1813.549860	0.033835	0.033082
RS	12	0.148000	0.469781	1590.856203	0.029680	0.029077
RS	13	0.167500	0.469781	1643.813009	0.030668	0.030265
RS	14	0.188532	0.545199	1463.484484	0.027304	0.027078
RS	15	0.211218	0.545199	1512.084261	0.028211	0.028306
RS	16	0.235688	0.652137	1306.840736	0.024382	0.024642
RS	17	0.262082	0.652137	1351.883015	0.025222	0.025804
RS	18	0.290551	0.837981	1090.398934	0.020343	0.020961
RS	19	0.321259	0.837981	1132.521970	0.021129	0.021937
RS	20	0.354381	1.155213	855.690430	0.015965	0.016653
RS	21	0.390107	1.155213	894.084453	0.016681	0.017418
RS	22	0.428642	1.653431	654.595743	0.012213	0.012779
RS	23	0.470208	1.653431	688.129631	0.012838	0.013373
RS	24	0.515041	2.359144	508.174317	0.009481	0.009877
RS	25	0.563399	2.359144	536.823506	0.010015	0.010352
RS	26	0.615560	3.229335	414.925936	0.007741	0.007993
RS	27	0.671822	3.229335	439.754015	0.008204	0.008397
RS	28	0.732507	4.117337	365.840862	0.006825	0.006975
RS	29	0.797964	4.117337	388.379898	0.007246	0.007348
RS	30	0.868568	4.827430	351.696213	0.006562	0.006644
RS	31	0.944723	4.827430	373.448702	0.006967	0.007016
RS	32	1.026866	5.220762	366.471518	0.006837	0.006875
RS	33	1.115467	5.220762	388.699905	0.007252	0.007268
RS	34	1.211034	5.269541	407.957883	0.007611	0.007618
RS	35	1.314116	5.269541	431.597432	0.008052	0.008052
RS	36	1.425303	5.055347	475.000640	0.008862	0.008855
RS	37	1.545232	5.055347	500.435016	0.009337	0.009342
RS	38	1.674590	4.720763	563.006235	0.010504	0.010509
RS	39	1.814120	4.720763	589.675489	0.011002	0.011037
RS	40	1.964620	4.395995	660.868036	0.012330	0.012371
RS	41	2.126953	4.395995	687.036479	0.012818	0.012894
RS	42	2.302050	4.152564	752.979856	0.014048	0.014125
RS	43	2.490915	4.152564	776.058621	0.014479	0.014578
RS	44	2.694629	4.006536	825.245457	0.015397	0.015481
RS	45	2.914360	4.006536	842.544165	0.015719	0.015806
RS	46	3.151368	3.951417	868.059804	0.016195	0.016251
RS	47	3.407011	3.951417	877.516000	0.016372	0.016410
RS	48	3.682754	3.979354	876.592621	0.016354	0.016353
RS	49	3.980178	3.979354	877.272297	0.016367	0.016336
RS	50	4.300988	4.079513	852.260065	0.015901	0.015830
RS	51	4.647021	4.079513	844.401375	0.015754	0.015649
RS	52	5.020262	4.235201	801.920782	0.014961	0.014829
RS	53	5.422849	4.235201	786.514729	0.014674	0.014511
RS	54	5.857090	4.558715	714.064865	0.013322	0.013163
RS	55	6.325474	4.558715	695.171502	0.012970	0.012790
RS	56	6.830685	4.558715	671.335983	0.012525	0.012333
RS	57	7.375619	4.558715	642.695057	0.011991	0.011794
RS	58	7.963399	7.536632	378.769598	0.007067	0.007052
RS	59	8.597394	7.536632	376.464452	0.007024	0.006999
RS	60	9.281238	7.536632	371.763112	0.006936	0.006904
RS	61	10.018850	7.536632	364.568723	0.006802	0.006764
RS	62	10.814458	7.536632	354.832062	0.006620	0.006578
RS	63	11.672621	7.536632	3137.010841	0.058527	0.057928
PA	4+25*2+4+6 0.035361495 0.018317905 11.672621460 127.441806342 0.597115498 0.324219451 0.339168936 0.398942688 0.469781173 0.545199205 0.652137198 0.837980649 1.155212961 1.653431204 2.359143515 3.229335360 4.117336570 4.827429835 5.220762293 5.269541178 5.055346663 4.720763324 4.395994527 4.152563870 4.006535985 3.951417180 3.979354204 4.079512826 4.235201143 4.558715273 7.536632206
//
IT	4388
RD	18
LK	-262904.540944
QD	-321.906154 -> -296.298776
RI	0.0001978706
TR	0.034533	0.018553
MT	11.796731
MM	C_pi: 2.693557, n_recomb: 55511.612815
RS	0	0.000000	184.672422	2.311153	0.000042	0.000009
RS	1	0.007881	184.672422	2.493364	0.000045	0.000034
RS	2	0.016382	184.672422	2.689948	0.000048	0.000054
RS	3	0.025554	184.672422	2.902038	0.000052	0.000066
RS	4	0.035448	0.632795	906.060593	0.016322	0.016162
RS	5	0.046122	0.632795	960.575778	0.017304	0.017815
RS	6	0.057638	0.329677	1934.565688	0.034850	0.034813
RS	7	0.070060	0.329677	2007.119311	0.036157	0.035949
RS	8	0.083462	0.343374	1994.920221	0.035937	0.035325
RS	9	0.097920	0.343374	2060.287722	0.037115	0.036349
RS	10	0.113517	0.403416	1811.439195	0.032632	0.031909
RS	11	0.130344	0.403416	1871.606104	0.033716	0.033030
RS	12	0.148496	0.473799	1646.802337	0.029666	0.029107
RS	13	0.168079	0.473799	1702.214177	0.030664	0.030286
RS	14	0.189205	0.547296	1522.957976	0.027435	0.027218
RS	15	0.211996	0.547296	1573.742179	0.028350	0.028439
RS	16	0.236583	0.651222	1367.307977	0.024631	0.024878
RS	17	0.263108	0.651222	1414.292248	0.025477	0.026038
RS	18	0.291723	0.833951	1144.459463	0.020617	0.021214
RS	19	0.322593	0.833951	1188.411967	0.021408	0.022197
RS	20	0.355896	1.149783	897.648654	0.016170	0.016843
RS	21	0.391823	1.149783	937.772057	0.016893	0.017617
RS	22	0.430582	1.651845	683.948354	0.012321	0.012875
RS	23	0.472395	1.651845	718.979250	0.012952	0.013477
RS	24	0.517503	2.371833	527.645282	0.009505	0.009891
RS	25	0.566166	2.371833	557.478016	0.010043	0.010371
RS	26	0.618664	3.270367	427.865306	0.007708	0.007950
RS	27	0.675299	3.270367	453.596397	0.008171	0.008356
RS	28	0.736397	4.197467	374.979639	0.006755	0.006896
RS	29	0.802310	4.197467	398.232926	0.007174	0.007268
RS	30	0.873417	4.945941	358.977161	0.006467	0.006540
RS	31	0.950128	4.945941	381.353650	0.006870	0.006908
RS	32	1.032884	5.364312	373.337798	0.006725	0.006751
RS	33	1.122162	5.364312	396.189765	0.007137	0.007139
RS	34	1.218475	5.418535	415.733956	0.007489	0.007479
RS	35	1.322379	5.418535	440.081989	0.007928	0.007908
RS	36	1.434471	5.192983	485.130225	0.008739	0.008708
RS	37	1.555396	5.192983	511.435242	0.009213	0.009190
RS	38	1.685851	4.838749	577.016802	0.010395	0.010366
RS	39	1.826587	4.838749	604.761752	0.010894	0.010890
RS	40	1.978413	4.494146	680.011347	0.012250	0.012245
RS	41	2.142204	4.494146	707.430593	0.012744	0.012770
RS	42	2.318903	4.234845	777.780514	0.014011	0.014034
RS	43	2.509527	4.234845	802.170528	0.014450	0.014494
RS	44	2.715173	4.077646	855.320893	0.015408	0.015435
RS	45	2.937025	4.077646	873.826449	0.015741	0.015771
RS	46	3.176360	4.015427	902.242609	0.016253	0.016253
RS	47	3.434556	4.015427	912.640647	0.016441	0.016426
RS	48	3.713100	4.039692	913.167319	0.016450	0.016398
RS	49	4.013595	4.039692	914.416028	0.016473	0.016394
RS	50	4.337770	4.139246	889.320632	0.016020	0.015907
RS	51	4.687492	4.139246	881.628364	0.015882	0.015738
RS	52	5.064775	4.297204	837.768311	0.015092	0.014924
RS	53	5.471789	4.297204	822.163599	0.014811	0.014617
RS	54	5.910879	4.630553	746.096849	0.013440	0.013254
RS	55	6.384571	4.630553	726.878686	0.013094	0.012891
RS	56	6.895593	4.630553	702.478191	0.012655	0.012441
RS	57	7.446887	4.630553	673.025427	0.012124	0.011908
RS	58	8.041626	7.769734	391.317870	0.007049	0.007019
RS	59	8.683234	7.769734	389.673212	0.007020	0.006981
RS	60	9.375404	7.769734	385.582053	0.006946	0.006901
RS	61	10.122122	7.769734	378.930237	0.006826	0.006776
RS	62	10.927685	7.769734	369.650362	0.006659	0.006606
RS	63	11.796731	7.769734	3338.768438	0.060145	0.059496
PA	4+25*2+4+6 0.034533149 0.018552955 11.796730783 184.672421993 0.632795190 0.329676827 0.343373873 0.403416153 0.473798552 0.547295614 0.651221723 0.833951281 1.149782697 1.651844908 2.371832695 3.270366659 4.197466658 4.945940747 5.364311647 5.418535010 5.192983386 4.838749092 4.494146018 4.234845306 4.077646367 4.015426629 4.039691983 4.139246269 4.297203871 4.630553310 7.769733821
//
IT	4411
RD	19
LK	-262854.579408
QD	-301.972576 -> -278.724019
RI	0.0001797971
TR	0.033758	0.018774
MT	11.916613
MM	C_pi: 2.753645, n_recomb: 57378.857963
RS	0	0.000000	267.390733	1.652097	0.000029	0.000006
RS	1	0.007898	267.390733	1.782658	0.000031	0.000024
RS	2	0.016419	267.390733	1.923544	0.000034	0.000038
RS	3	0.025614	267.390733	2.075573	0.000036	0.000047
RS	4	0.035534	0.670099	886.599487	0.015452	0.015459
RS	5	0.046239	0.670099	940.967453	0.016399	0.017013
RS	6	0.057788	0.334940	1976.996660	0.034455	0.034632
RS	7	0.070250	0.334940	2052.479575	0.035771	0.035744
RS	8	0.083696	0.347419	2049.647665	0.035721	0.035259
RS	9	0.098204	0.347419	2117.904388	0.036911	0.036265
RS	10	0.113857	0.407790	1864.740636	0.032499	0.031863
RS	11	0.130747	0.407790	1927.566507	0.033594	0.032974
RS	12	0.148971	0.477784	1700.814669	0.029642	0.029127
RS	13	0.168634	0.477784	1758.646205	0.030650	0.030298
RS	14	0.189850	0.549444	1580.867050	0.027551	0.027345
RS	15	0.212742	0.549444	1633.807947	0.028474	0.028559
RS	16	0.237442	0.650436	1426.828084	0.024867	0.025103
RS	17	0.264092	0.650436	1475.722249	0.025719	0.026261
RS	18	0.292847	0.830051	1198.151813	0.020881	0.021461
RS	19	0.323873	0.830051	1243.898958	0.021679	0.022449
RS	20	0.357350	1.144258	939.498242	0.016374	0.017031
RS	21	0.393470	1.144258	981.325821	0.017103	0.017815
RS	22	0.432443	1.649576	713.183320	0.012429	0.012972
RS	23	0.474494	1.649576	749.695053	0.013066	0.013582
RS	24	0.519866	2.382864	546.917245	0.009532	0.009909
RS	25	0.568822	2.382864	577.918701	0.010072	0.010393
RS	26	0.621644	3.308727	440.537207	0.007678	0.007912
RS	27	0.678637	3.308727	467.153482	0.008142	0.008319
RS	28	0.740132	4.274389	383.803816	0.006689	0.006822
RS	29	0.806484	4.274389	407.749684	0.007106	0.007192
RS	30	0.878076	5.061489	365.890249	0.006377	0.006442
RS	31	0.955322	5.061489	388.864760	0.006777	0.006807
RS	32	1.038668	5.505666	379.757574	0.006618	0.006634
RS	33	1.128598	5.505666	403.202117	0.007027	0.007017
RS	34	1.225629	5.566130	422.948637	0.007371	0.007348
RS	35	1.330324	5.566130	447.968868	0.007807	0.007770
RS	36	1.443288	5.329759	494.546664	0.008619	0.008568
RS	37	1.565173	5.329759	521.682351	0.009092	0.009044
RS	38	1.696684	4.956126	590.147742	0.010285	0.010226
RS	39	1.838582	4.956126	618.929657	0.010787	0.010748
RS	40	1.991686	4.591699	698.143762	0.012167	0.012122
RS	41	2.156883	4.591699	726.783852	0.012666	0.012648
RS	42	2.335126	4.316392	801.517312	0.013969	0.013943
RS	43	2.527446	4.316392	827.203559	0.014417	0.014410
RS	44	2.734955	4.147791	884.373062	0.015413	0.015387
RS	45	2.958853	4.147791	904.086756	0.015756	0.015734
RS	46	3.200434	4.078160	935.522145	0.016304	0.016252
RS	47	3.461094	4.078160	946.875716	0.016502	0.016438
RS	48	3.742341	4.098376	949.003108	0.016539	0.016439
RS	49	4.045799	4.098376	950.840005	0.016571	0.016449
RS	50	4.373225	4.196885	925.809858	0.016135	0.015981
RS	51	4.726509	4.196885	918.302133	0.016004	0.015824
RS	52	5.107695	4.356631	873.179974	0.015218	0.015017
RS	53	5.518986	4.356631	857.390577	0.014943	0.014719
RS	54	5.962760	4.699095	777.789212	0.013555	0.013342
RS	55	6.441582	4.699095	758.255059	0.013215	0.012988
RS	56	6.958220	4.699095	733.300648	0.012780	0.012545
RS	57	7.515661	4.699095	703.049278	0.012253	0.012017
RS	58	8.117127	7.996789	403.533121	0.007033	0.006989
RS	59	8.766096	7.996789	402.543682	0.007016	0.006964
RS	60	9.466319	7.996789	399.061932	0.006955	0.006897
RS	61	10.221843	7.996789	392.957022	0.006848	0.006787
RS	62	11.037037	7.996789	384.143879	0.006695	0.006631
RS	63	11.916613	7.996789	3540.397900	0.061702	0.061002
PA	4+25*2+4+6 0.033757551 0.018774336 11.916613331 267.390732647 0.670099338 0.334939955 0.347418744 0.407789737 0.477784317 0.549443926 0.650436090 0.830051042 1.144258438 1.649576444 2.382864254 3.308727135 4.274388616 5.061488605 5.505666490 5.566129650 5.329759180 4.956125821 4.591698563 4.316391974 4.147790606 4.078160011 4.098375958 4.196884599 4.356630897 4.699095215 7.996788945
//
IT	4596
RD	20
LK	-262809.214802
QD	-283.790604 -> -262.653336
RI	0.0001737611
TR	0.033031	0.018983
MT	12.032441
MM	C_pi: 2.812149, n_recomb: 59200.902288
RS	0	0.000000	386.937985	1.179411	0.000020	0.000005
RS	1	0.007914	386.937985	1.272824	0.000022	0.000017
RS	2	0.016455	386.937985	1.373642	0.000023	0.000027
RS	3	0.025671	386.937985	1.482452	0.000025	0.000033
RS	4	0.035617	0.709072	866.492542	0.014636	0.014790
RS	5	0.046350	0.709072	920.568509	0.015550	0.016251
RS	6	0.057932	0.340009	2017.781923	0.034084	0.034461
RS	7	0.070431	0.340009	2096.106926	0.035407	0.035552
RS	8	0.083920	0.351306	2102.546271	0.035515	0.035197
RS	9	0.098475	0.351306	2173.627934	0.036716	0.036185
RS	10	0.114183	0.412066	1916.029344	0.032365	0.031812
RS	11	0.131134	0.412066	1981.463366	0.033470	0.032914
RS	12	0.149426	0.481738	1752.896907	0.029609	0.029136
RS	13	0.169167	0.481738	1813.109828	0.030626	0.030300
RS	14	0.190469	0.551636	1637.180329	0.027655	0.027460
RS	15	0.213457	0.551636	1692.248046	0.028585	0.028666
RS	16	0.238265	0.649766	1485.342255	0.025090	0.025315
RS	17	0.265036	0.649766	1536.112914	0.025947	0.026471
RS	18	0.293925	0.826274	1251.410333	0.021138	0.021701
RS	19	0.325101	0.826274	1298.915641	0.021941	0.022694
RS	20	0.358744	1.138670	981.189251	0.016574	0.017217
RS	21	0.395050	1.138670	1024.693746	0.017309	0.018009
RS	22	0.434230	1.646704	742.276862	0.012538	0.013070
RS	23	0.476510	1.646704	780.251770	0.013180	0.013687
RS	24	0.522136	2.392379	565.980614	0.009560	0.009928
RS	25	0.571373	2.392379	598.135195	0.010103	0.010417
RS	26	0.624506	3.344567	452.944887	0.007651	0.007878
RS	27	0.681845	3.344567	480.428480	0.008115	0.008285
RS	28	0.743722	4.348220	392.324165	0.006627	0.006753
RS	29	0.810495	4.348220	416.941400	0.007043	0.007122
RS	30	0.882554	5.174132	372.452517	0.006291	0.006349
RS	31	0.960315	5.174132	395.999885	0.006689	0.006710
RS	32	1.044230	5.644787	385.757294	0.006516	0.006523
RS	33	1.134787	5.644787	409.764587	0.006922	0.006901
RS	34	1.232510	5.712235	429.636196	0.007257	0.007222
RS	35	1.337967	5.712235	455.293530	0.007691	0.007639
RS	36	1.451771	5.465568	503.289843	0.008501	0.008432
RS	37	1.574581	5.465568	531.216946	0.008973	0.008904
RS	38	1.707110	5.072767	602.442649	0.010176	0.010091
RS	39	1.850128	5.072767	632.222517	0.010679	0.010610
RS	40	2.004465	4.688538	715.303416	0.012083	0.012002
RS	41	2.171016	4.688538	745.132661	0.012587	0.012529
RS	42	2.350749	4.397107	824.216560	0.013922	0.013852
RS	43	2.544706	4.397107	851.180965	0.014378	0.014325
RS	44	2.754013	4.216896	912.412579	0.015412	0.015338
RS	45	2.979884	4.216896	933.331842	0.015766	0.015695
RS	46	3.223632	4.139581	967.891329	0.016349	0.016249
RS	47	3.486671	4.139581	980.210202	0.016557	0.016447
RS	48	3.770527	4.155409	984.078146	0.016623	0.016478
RS	49	4.076847	4.155409	986.518960	0.016664	0.016500
RS	50	4.407411	4.252475	961.695198	0.016245	0.016052
RS	51	4.764136	4.252475	954.387515	0.016121	0.015905
RS	52	5.149092	4.413575	908.117030	0.015340	0.015107
RS	53	5.564515	4.413575	892.155156	0.015070	0.014817
RS	54	6.012816	4.764483	809.104103	0.013667	0.013429
RS	55	6.496595	4.764483	789.261539	0.013332	0.013081
RS	56	7.018662	4.764483	763.763286	0.012901	0.012645
RS	57	7.582047	4.764483	732.725838	0.012377	0.012122
RS	58	8.190018	8.217906	415.408509	0.007017	0.006959
RS	59	8.846106	8.217906	415.067963	0.007011	0.006946
RS	60	9.554117	8.217906	412.193474	0.006963	0.006893
RS	61	10.318162	8.217906	406.638099	0.006869	0.006796
RS	62	11.142675	8.217906	398.299608	0.006728	0.006654
RS	63	12.032441	8.217906	3741.424578	0.063199	0.062446
PA	4+25*2+4+6 0.033030557 0.018983103 12.032441009 386.937985121 0.709071562 0.340008729 0.351305841 0.412066066 0.481737542 0.551635778 0.649765541 0.826274327 1.138670147 1.646703856 2.392379113 3.344566714 4.348219914 5.174131750 5.644786725 5.712234608 5.465567968 5.072766536 4.688537627 4.397106976 4.216895661 4.139580778 4.155409022 4.252474781 4.413574604 4.764483416 8.217906345
//
IT	4936
RD	21
LK	-262767.966416
QD	-267.173416 -> -247.929873
RI	0.0001769920
TR	0.032348	0.019180
MT	12.144612
MM	C_pi: 2.869115, n_recomb: 60977.413878
RS	0	0.000000	559.334455	0.841382	0.000014	0.000003
RS	1	0.007930	559.334455	0.908162	0.000015	0.000012
RS	2	0.016489	559.334455	0.980247	0.000016	0.000019
RS	3	0.025726	559.334455	1.058059	0.000017	0.000023
RS	4	0.035696	0.749772	845.903714	0.013872	0.014156
RS	5	0.046457	0.749772	899.559736	0.014752	0.015528
RS	6	0.058071	0.344881	2057.054107	0.033735	0.034302
RS	7	0.070606	0.344881	2138.135596	0.035064	0.035371
RS	8	0.084135	0.355037	2153.700001	0.035320	0.035137
RS	9	0.098737	0.355037	2227.540926	0.036531	0.036108
RS	10	0.114496	0.416248	1965.346528	0.032231	0.031757
RS	11	0.131506	0.416248	2033.335596	0.033346	0.032850
RS	12	0.149864	0.485660	1803.054747	0.029569	0.029138
RS	13	0.169678	0.485660	1865.608304	0.030595	0.030293
RS	14	0.191064	0.553871	1691.859320	0.027746	0.027563
RS	15	0.214145	0.553871	1749.022349	0.028683	0.028763
RS	16	0.239056	0.649210	1542.775661	0.025301	0.025517
RS	17	0.265943	0.649210	1595.388697	0.026164	0.026671
RS	18	0.294962	0.822627	1304.165218	0.021388	0.021934
RS	19	0.326283	0.822627	1353.391033	0.022195	0.022931
RS	20	0.360087	1.133047	1022.677790	0.016771	0.017401
RS	21	0.396571	1.133047	1067.830305	0.017512	0.018201
RS	22	0.435949	1.643310	771.205259	0.012647	0.013169
RS	23	0.478450	1.643310	810.624430	0.013294	0.013793
RS	24	0.524321	2.400520	584.827036	0.009591	0.009950
RS	25	0.573829	2.400520	618.118589	0.010137	0.010443
RS	26	0.627263	3.378058	465.090544	0.007627	0.007847
RS	27	0.684935	3.378058	493.423643	0.008092	0.008256
RS	28	0.747180	4.419122	400.549701	0.006569	0.006688
RS	29	0.814361	4.419122	425.817589	0.006983	0.007056
RS	30	0.886869	5.283948	378.681819	0.006210	0.006261
RS	31	0.965127	5.283948	402.777864	0.006605	0.006619
RS	32	1.049591	5.781716	391.359895	0.006418	0.006417
RS	33	1.140753	5.781716	415.901281	0.006821	0.006791
RS	34	1.239145	5.856858	435.826298	0.007147	0.007101
RS	35	1.345338	5.856858	462.086861	0.007578	0.007513
RS	36	1.459953	5.600381	511.396819	0.008387	0.008302
RS	37	1.583656	5.600381	540.077010	0.008857	0.008769
RS	38	1.717169	5.188633	613.941337	0.010068	0.009960
RS	39	1.861270	5.188633	644.680177	0.010572	0.010476
RS	40	2.016798	4.784636	731.525440	0.011997	0.011884
RS	41	2.184659	4.784636	762.510866	0.012505	0.012412
RS	42	2.365831	4.476982	845.902003	0.013872	0.013762
RS	43	2.561371	4.476982	874.123953	0.014335	0.014241
RS	44	2.772416	4.284974	939.448406	0.015406	0.015289
RS	45	3.000197	4.284974	961.567348	0.015769	0.015655
RS	46	3.246041	4.199730	999.343511	0.016389	0.016244
RS	47	3.511381	4.199730	1012.633969	0.016607	0.016453
RS	48	3.797762	4.210874	1018.370242	0.016701	0.016514
RS	49	4.106852	4.210874	1021.427706	0.016751	0.016547
RS	50	4.440454	4.306144	996.943605	0.016349	0.016120
RS	51	4.800509	4.306144	989.849240	0.016233	0.015983
RS	52	5.189117	4.468206	942.540742	0.015457	0.015193
RS	53	5.608542	4.468206	926.417131	0.015193	0.014912
RS	54	6.061227	4.826953	840.001864	0.013776	0.013512
RS	55	6.549809	4.826953	819.857713	0.013445	0.013172
RS	56	7.077135	4.826953	793.825146	0.013018	0.012741
RS	57	7.646279	4.826953	762.013853	0.012497	0.012222
RS	58	8.260555	8.433370	426.936497	0.007002	0.006931
RS	59	8.923543	8.433370	427.237627	0.007006	0.006929
RS	60	9.639106	8.433370	424.967067	0.006969	0.006888
RS	61	10.411412	8.433370	419.962366	0.006887	0.006803
RS	62	11.244962	8.433370	412.104653	0.006758	0.006674
RS	63	12.144612	8.433370	3941.379299	0.064637	0.063831
PA	4+25*2+4+6 0.032347857 0.019179899 12.144612295 559.334454557 0.749771754 0.344880862 0.355036834 0.416248125 0.485660047 0.553870833 0.649210167 0.822626592 1.133046980 1.643310181 2.400519685 3.378058001 4.419121655 5.283947635 5.781716041 5.856857796 5.600380752 5.188633478 4.784636180 4.476981701 4.284974387 4.199729640 4.210873867 4.306143936 4.468205731 4.826952808 8.433370248
//
IT	4212
RD	22
LK	-262730.411033
QD	-251.957781 -> -234.416142
RI	0.0001873624
TR	0.031706	0.019366
MT	12.253205
MM	C_pi: 2.924540, n_recomb: 62708.422207
RS	0	0.000000	808.601911	0.599207	0.000010	0.000002
RS	1	0.007945	808.601911	0.646859	0.000010	0.000008
RS	2	0.016521	808.601911	0.698305	0.000011	0.000013
RS	3	0.025779	808.601911	0.753847	0.000012	0.000016
RS	4	0.035772	0.792241	824.994552	0.013156	0.013552
RS	5	0.046560	0.792241	878.118893	0.014003	0.014840
RS	6	0.058204	0.349561	2094.889376	0.033407	0.034153
RS	7	0.070773	0.349561	2178.643154	0.034742	0.035201
RS	8	0.084341	0.358616	2203.170336	0.035134	0.035081
RS	9	0.098987	0.358616	2279.703778	0.036354	0.036036
RS	10	0.114797	0.420338	2012.735742	0.032097	0.031699
RS	11	0.131863	0.420338	2083.224659	0.033221	0.032783
RS	12	0.150285	0.489552	1851.298653	0.029522	0.029131
RS	13	0.170170	0.489552	1916.149833	0.030556	0.030279
RS	14	0.191635	0.556143	1744.886616	0.027825	0.027654
RS	15	0.214806	0.556143	1804.111764	0.028770	0.028848
RS	16	0.239817	0.648759	1599.080221	0.025500	0.025708
RS	17	0.266816	0.648759	1653.500697	0.026368	0.026860
RS	18	0.295960	0.819106	1356.355459	0.021630	0.022160
RS	19	0.327419	0.819106	1407.263060	0.022441	0.023162
RS	20	0.361378	1.127411	1063.920073	0.016966	0.017582
RS	21	0.398035	1.127411	1110.690130	0.017712	0.018390
RS	22	0.437604	1.639455	799.948689	0.012757	0.013268
RS	23	0.480317	1.639455	840.792014	0.013408	0.013899
RS	24	0.526424	2.407385	603.452708	0.009623	0.009974
RS	25	0.576194	2.407385	637.864598	0.010172	0.010471
RS	26	0.629918	3.409333	476.977293	0.007606	0.007819
RS	27	0.687911	3.409333	506.142087	0.008071	0.008229
RS	28	0.750511	4.487193	408.491078	0.006514	0.006628
RS	29	0.818085	4.487193	434.389392	0.006927	0.006994
RS	30	0.891027	5.390980	384.594401	0.006133	0.006178
RS	31	0.969765	5.390980	409.215778	0.006526	0.006533
RS	32	1.054759	5.916409	396.589800	0.006324	0.006317
RS	33	1.146505	5.916409	421.637822	0.006724	0.006686
RS	34	1.245541	5.999903	441.550978	0.007041	0.006986
RS	35	1.352445	5.999903	468.382208	0.007469	0.007393
RS	36	1.467843	5.734091	518.905557	0.008275	0.008177
RS	37	1.592410	5.734091	548.301528	0.008744	0.008639
RS	38	1.726873	5.303621	624.685059	0.009962	0.009833
RS	39	1.872020	5.303621	656.344129	0.010467	0.010346
RS	40	2.028698	4.879884	746.851086	0.011910	0.011768
RS	41	2.197825	4.879884	778.958772	0.012422	0.012297
RS	42	2.380389	4.555918	866.607530	0.013820	0.013673
RS	43	2.577458	4.555918	896.064197	0.014289	0.014157
RS	44	2.790184	4.351952	965.501305	0.015397	0.015238
RS	45	3.019811	4.351952	988.810934	0.015768	0.015613
RS	46	3.267683	4.258566	1029.882951	0.016423	0.016237
RS	47	3.535248	4.258566	1044.147972	0.016651	0.016457
RS	48	3.824071	4.264754	1051.871530	0.016774	0.016548
RS	49	4.135842	4.264754	1055.555249	0.016833	0.016592
RS	50	4.472383	4.357909	1031.536406	0.016450	0.016185
RS	51	4.835662	4.357909	1024.666101	0.016340	0.016058
RS	52	5.227805	4.520576	976.425580	0.015571	0.015277
RS	53	5.651103	4.520576	960.149124	0.015311	0.015003
RS	54	6.108033	4.886589	870.456782	0.013881	0.013593
RS	55	6.601266	4.886589	850.016414	0.013555	0.013260
RS	56	7.133687	4.886589	823.457779	0.013132	0.012834
RS	57	7.708409	4.886589	790.883807	0.012612	0.012319
RS	58	8.328793	8.643229	438.115099	0.006987	0.006904
RS	59	8.998467	8.643229	439.049686	0.007001	0.006913
RS	60	9.721348	8.643229	437.378445	0.006975	0.006882
RS	61	10.501662	8.643229	432.923989	0.006904	0.006809
RS	62	11.343972	8.643229	425.551333	0.006786	0.006692
RS	63	12.253205	8.643229	4139.859805	0.066018	0.065158
PA	4+25*2+4+6 0.031706260 0.019365684 12.253205173 808.601910559 0.792241440 0.349561166 0.358615725 0.420337660 0.489552456 0.556142939 0.648759436 0.819105676 1.127410790 1.639454911 2.407385338 3.409332975 4.487192689 5.390979503 5.916408958 5.999903344 5.734091167 5.303621295 4.879883922 4.555917741 4.351951631 4.258565650 4.264753886 4.357909398 4.520576039 4.886589089 8.643228624
//
IT	5090
RD	23
LK	-262696.176023
QD	-238.000752 -> -221.991312
RI	0.0002033291
TR	0.031103	0.019541
MT	12.358329
MM	C_pi: 2.978437, n_recomb: 64394.152293
RS	0	0.000000	1166.799318	0.426873	0.000007	0.000002
RS	1	0.007960	1166.799318	0.460884	0.000007	0.000006
RS	2	0.016553	1166.799318	0.497609	0.000008	0.000009
RS	3	0.025830	1166.799318	0.537263	0.000008	0.000011
RS	4	0.035845	0.836536	803.891951	0.012484	0.012980
RS	5	0.046658	0.836536	856.387247	0.013299	0.014188
RS	6	0.058332	0.354049	2131.394761	0.033099	0.034016
RS	7	0.070934	0.354049	2217.738440	0.034440	0.035043
RS	8	0.084540	0.362045	2251.025161	0.034957	0.035029
RS	9	0.099228	0.362045	2330.183696	0.036186	0.035967
RS	10	0.115086	0.424336	2058.244567	0.031963	0.031638
RS	11	0.132206	0.424336	2131.176481	0.033096	0.032714
RS	12	0.150689	0.493416	1897.644888	0.029469	0.029116
RS	13	0.170643	0.493416	1964.748745	0.030511	0.030258
RS	14	0.192185	0.558451	1796.240090	0.027894	0.027735
RS	15	0.215442	0.558451	1857.492851	0.028846	0.028924
RS	16	0.240550	0.648411	1654.200383	0.025689	0.025890
RS	17	0.267656	0.648411	1710.392961	0.026561	0.027039
RS	18	0.296920	0.815708	1407.930954	0.021864	0.022381
RS	19	0.328513	0.815708	1460.480876	0.022680	0.023385
RS	20	0.362621	1.121782	1104.875456	0.017158	0.017761
RS	21	0.399444	1.121782	1153.231269	0.017909	0.018576
RS	22	0.439197	1.635202	828.485072	0.012866	0.013368
RS	23	0.482115	1.635202	870.731332	0.013522	0.014005
RS	24	0.528450	2.413095	621.848931	0.009657	0.010000
RS	25	0.578472	2.413095	657.363959	0.010208	0.010501
RS	26	0.632475	3.438517	488.609500	0.007588	0.007794
RS	27	0.690777	3.438517	518.588295	0.008053	0.008205
RS	28	0.753720	4.552519	416.160668	0.006463	0.006570
RS	29	0.821673	4.552519	442.669803	0.006874	0.006935
RS	30	0.895034	5.495293	390.205313	0.006060	0.006099
RS	31	0.974235	5.495293	415.329510	0.006450	0.006451
RS	32	1.059740	6.048844	401.470039	0.006235	0.006221
RS	33	1.152050	6.048844	426.998445	0.006631	0.006586
RS	34	1.251709	6.141310	446.839934	0.006939	0.006876
RS	35	1.359299	6.141310	474.210604	0.007364	0.007278
RS	36	1.475453	5.866625	525.851947	0.008166	0.008056
RS	37	1.600853	5.866625	555.927529	0.008633	0.008514
RS	38	1.736234	5.417640	634.715423	0.009857	0.009710
RS	39	1.882391	5.417640	667.256500	0.010362	0.010221
RS	40	2.040182	4.974201	761.321018	0.011823	0.011655
RS	41	2.210532	4.974201	794.516474	0.012338	0.012185
RS	42	2.394441	4.633852	886.366895	0.013765	0.013586
RS	43	2.592988	4.633852	917.033708	0.014241	0.014074
RS	44	2.807339	4.417786	990.593066	0.015383	0.015188
RS	45	3.038752	4.417786	1015.081826	0.015764	0.015571
RS	46	3.288584	4.316063	1059.520079	0.016454	0.016229
RS	47	3.558302	4.316063	1074.759668	0.016690	0.016459
RS	48	3.849488	4.317058	1084.577987	0.016843	0.016580
RS	49	4.163851	4.317058	1088.894879	0.016910	0.016634
RS	50	4.503237	4.407809	1065.459994	0.016546	0.016248
RS	51	4.869636	4.407809	1058.822280	0.016443	0.016129
RS	52	5.265199	4.570754	1009.751596	0.015681	0.015359
RS	53	5.692248	4.570754	993.329551	0.015426	0.015092
RS	54	6.153287	4.943493	900.448429	0.013983	0.013672
RS	55	6.651024	4.943493	879.715916	0.013661	0.013344
RS	56	7.188378	4.943493	852.638291	0.013241	0.012923
RS	57	7.768504	4.943493	819.311810	0.012723	0.012412
RS	58	8.394806	8.847569	448.944569	0.006972	0.006877
RS	59	9.070958	8.847569	450.503554	0.006996	0.006896
RS	60	9.800930	8.847569	449.425917	0.006979	0.006876
RS	61	10.589004	8.847569	445.519902	0.006919	0.006814
RS	62	11.439806	8.847569	438.634928	0.006812	0.006708
RS	63	12.358329	8.847569	4336.513746	0.067343	0.066431
PA	4+25*2+4+6 0.031102774 0.019541292 12.358328534 1166.799317956 0.836536360 0.354049126 0.362045498 0.424336291 0.493415631 0.558450884 0.648410796 0.815707630 1.121782209 1.635202175 2.413095146 3.438517481 4.552518655 5.495292666 6.048843547 6.141309986 5.866624654 5.417639623 4.974201146 4.633851526 4.417786470 4.316063288 4.317057901 4.407808727 4.570753599 4.943492638 8.847568775
//
IT	4925
RD	24
LK	-262664.931126
QD	-225.176573 -> -210.548795
RI	0.0002236393
TR	0.030535	0.019707
MT	12.460158
MM	C_pi: 3.030823, n_recomb: 66034.745886
RS	0	0.000000	1681.261964	0.304106	0.000005	0.000001
RS	1	0.007974	1681.261964	0.328379	0.000005	0.000004
RS	2	0.016583	1681.261964	0.354592	0.000005	0.000007
RS	3	0.025879	1681.261964	0.382900	0.000006	0.000008
RS	4	0.035916	0.882711	782.707538	0.011853	0.012437
RS	5	0.046753	0.882711	834.489754	0.012637	0.013568
RS	6	0.058454	0.358347	2166.651953	0.032811	0.033889
RS	7	0.071089	0.358347	2255.505093	0.034156	0.034896
RS	8	0.084731	0.365327	2297.342898	0.034790	0.034979
RS	9	0.099460	0.365327	2379.058605	0.036027	0.035903
RS	10	0.115364	0.428247	2101.912550	0.031830	0.031574
RS	11	0.132537	0.428247	2177.229282	0.032971	0.032643
RS	12	0.151078	0.497246	1942.128132	0.029411	0.029095
RS	13	0.171098	0.497246	2011.437867	0.030460	0.030231
RS	14	0.192714	0.560791	1845.910204	0.027954	0.027807
RS	15	0.216054	0.560791	1909.154698	0.028911	0.028989
RS	16	0.241254	0.648158	1708.092703	0.025867	0.026061
RS	17	0.268464	0.648158	1766.021540	0.026744	0.027208
RS	18	0.297844	0.812434	1458.833284	0.022092	0.022595
RS	19	0.329566	0.812434	1512.985410	0.022912	0.023602
RS	20	0.363818	1.116176	1145.506610	0.017347	0.017938
RS	21	0.400801	1.116176	1195.415191	0.018103	0.018759
RS	22	0.440732	1.630605	856.794044	0.012975	0.013467
RS	23	0.483848	1.630605	900.420987	0.013636	0.014111
RS	24	0.530401	2.417739	640.011201	0.009692	0.010028
RS	25	0.580667	2.417739	676.611762	0.010246	0.010533
RS	26	0.634940	3.465735	499.989532	0.007572	0.007771
RS	27	0.693541	3.465735	530.764675	0.008038	0.008184
RS	28	0.756814	4.615246	423.563490	0.006414	0.006517
RS	29	0.825133	4.615246	450.664129	0.006825	0.006881
RS	30	0.898899	5.596905	395.531364	0.005990	0.006024
RS	31	0.978546	5.596905	421.136806	0.006378	0.006374
RS	32	1.064545	6.179053	406.018086	0.006149	0.006129
RS	33	1.157400	6.179053	432.001604	0.006542	0.006491
RS	34	1.257660	6.281066	451.717215	0.006841	0.006770
RS	35	1.365914	6.281066	479.597253	0.007263	0.007169
RS	36	1.482799	5.997913	532.269290	0.008060	0.007940
RS	37	1.609004	5.997913	562.989459	0.008526	0.008393
RS	38	1.745273	5.530635	644.068256	0.009753	0.009591
RS	39	1.892406	5.530635	677.453646	0.010259	0.010099
RS	40	2.051272	5.067537	774.971212	0.011736	0.011545
RS	41	2.222805	5.067537	809.219497	0.012254	0.012075
RS	42	2.408015	4.710750	905.208989	0.013708	0.013499
RS	43	2.607992	4.710750	937.059842	0.014190	0.013992
RS	44	2.823916	4.482462	1014.742387	0.015367	0.015137
RS	45	3.057056	4.482462	1040.396360	0.015755	0.015528
RS	46	3.308785	4.372230	1088.260247	0.016480	0.016219
RS	47	3.580586	4.372230	1104.471760	0.016726	0.016459
RS	48	3.874059	4.367816	1116.483467	0.016908	0.016610
RS	49	4.190933	4.367816	1121.437929	0.016983	0.016673
RS	50	4.533073	4.455902	1098.697963	0.016638	0.016308
RS	51	4.902493	4.455902	1092.299378	0.016541	0.016198
RS	52	5.301370	4.618825	1042.496921	0.015787	0.015438
RS	53	5.732051	4.618825	1025.935055	0.015536	0.015177
RS	54	6.197072	4.997793	929.952555	0.014083	0.013749
RS	55	6.699172	4.997793	908.931070	0.013764	0.013426
RS	56	7.241308	4.997793	881.340778	0.013347	0.013010
RS	57	7.826671	4.997793	847.271381	0.012831	0.012501
RS	58	8.458708	9.046526	459.423821	0.006957	0.006852
RS	59	9.141140	9.046526	461.597384	0.006990	0.006880
RS	60	9.877988	9.046526	461.106642	0.006983	0.006869
RS	61	10.673587	9.046526	457.746021	0.006932	0.006818
RS	62	11.532625	9.046526	451.349860	0.006835	0.006722
RS	63	12.460158	9.046526	4530.989280	0.068615	0.067649
PA	4+25*2+4+6 0.030534514 0.019707399 12.460158023 1681.261964075 0.882710558 0.358347337 0.365326934 0.428247156 0.497246442 0.560790975 0.648158500 0.812434145 1.116176111 1.630604915 2.417738751 3.465735055 4.615246383 5.596904976 6.179052990 6.281065909 5.997913387 5.530634560 5.067536558 4.710750320 4.482461694 4.372229786 4.367815679 4.455902275 4.618825037 4.997793158 9.046526028
//
IT	5755
RD	25
LK	-262636.382616
QD	-213.374140 -> -199.994186
RI	0.0002472096
TR	0.029999	0.019865
MT	12.558929
MM	C_pi: 3.081727, n_recomb: 67630.277333
RS	0	0.000000	2421.406945	0.216460	0.000003	0.000001
RS	1	0.007987	2421.406945	0.233768	0.000003	0.000003
RS	2	0.016612	2421.406945	0.252460	0.000004	0.000005
RS	3	0.025926	2421.406945	0.272649	0.000004	0.000006
RS	4	0.035983	0.930795	761.556449	0.011261	0.011921
RS	5	0.046844	0.930795	812.554792	0.012015	0.012980
RS	6	0.058573	0.362454	2200.758935	0.032541	0.033772
RS	7	0.071238	0.362454	2292.043165	0.033891	0.034759
RS	8	0.084915	0.368463	2342.184794	0.034632	0.034934
RS	9	0.099684	0.368463	2426.389500	0.035877	0.035843
RS	10	0.115632	0.432070	2143.790414	0.031699	0.031509
RS	11	0.132855	0.432070	2221.432522	0.032847	0.032570
RS	12	0.151453	0.501049	1984.756543	0.029347	0.029067
RS	13	0.171536	0.501049	2056.223814	0.030404	0.030197
RS	14	0.193224	0.563161	1893.886693	0.028004	0.027869
RS	15	0.216644	0.563161	1959.085764	0.028968	0.029046
RS	16	0.241934	0.647998	1760.716979	0.026034	0.026223
RS	17	0.269244	0.647998	1820.345760	0.026916	0.027367
RS	18	0.298735	0.809285	1509.008537	0.022313	0.022802
RS	19	0.330582	0.809285	1564.722189	0.023136	0.023812
RS	20	0.364973	1.110609	1185.773457	0.017533	0.018112
RS	21	0.402110	1.110609	1237.200682	0.018294	0.018939
RS	22	0.442214	1.625713	884.854454	0.013084	0.013567
RS	23	0.485520	1.625713	929.838833	0.013749	0.014217
RS	24	0.532285	2.421419	657.929560	0.009728	0.010057
RS	25	0.582786	2.421419	695.597493	0.010285	0.010566
RS	26	0.637320	3.491114	511.117789	0.007558	0.007751
RS	27	0.696209	3.491114	542.671614	0.008024	0.008165
RS	28	0.759802	4.675483	430.707242	0.006369	0.006466
RS	29	0.828475	4.675483	458.380506	0.006778	0.006829
RS	30	0.902632	5.695939	400.581040	0.005923	0.005953
RS	31	0.982712	5.695939	426.646713	0.006309	0.006300
RS	32	1.069188	6.307068	410.250743	0.006066	0.006042
RS	33	1.162570	6.307068	436.665086	0.006457	0.006400
RS	34	1.263411	6.419149	456.206565	0.006746	0.006669
RS	35	1.372307	6.419149	484.567096	0.007165	0.007063
RS	36	1.489900	6.127942	538.185223	0.007958	0.007828
RS	37	1.616884	6.127942	569.516000	0.008421	0.008278
RS	38	1.754012	5.642568	652.777167	0.009652	0.009476
RS	39	1.902091	5.642568	686.969789	0.010158	0.009981
RS	40	2.061998	5.159872	787.833363	0.011649	0.011438
RS	41	2.234676	5.159872	823.099230	0.012171	0.011968
RS	42	2.421146	4.786602	923.160858	0.013650	0.013415
RS	43	2.622509	4.786602	956.168309	0.014138	0.013911
RS	44	2.839955	4.545990	1037.964537	0.015348	0.015087
RS	45	3.074769	4.545990	1064.767720	0.015744	0.015485
RS	46	3.328337	4.427100	1116.106062	0.016503	0.016209
RS	47	3.602157	4.427100	1133.284493	0.016757	0.016457
RS	48	3.897848	4.417087	1147.578545	0.016968	0.016639
RS	49	4.217155	4.417087	1153.172815	0.017051	0.016711
RS	50	4.561965	4.502274	1131.232472	0.016727	0.016367
RS	51	4.934315	4.502274	1125.077817	0.016636	0.016264
RS	52	5.336405	4.664909	1074.636512	0.015890	0.015514
RS	53	5.770609	4.664909	1057.939574	0.015643	0.015259
RS	54	6.239493	5.049643	958.944188	0.014179	0.013824
RS	55	6.745827	5.049643	937.636225	0.013864	0.013506
RS	56	7.292602	5.049643	909.539054	0.013449	0.013093
RS	57	7.883047	5.049643	874.735971	0.012934	0.012587
RS	58	8.520651	9.240285	469.551391	0.006943	0.006827
RS	59	9.209180	9.240285	472.329031	0.006984	0.006863
RS	60	9.952702	9.240285	472.417578	0.006985	0.006862
RS	61	10.755609	9.240285	469.598179	0.006944	0.006820
RS	62	11.622644	9.240285	463.690607	0.006856	0.006734
RS	63	12.558929	9.240285	4722.943565	0.069835	0.068816
PA	4+25*2+4+6 0.029998718 0.019864511 12.558928960 2421.406944924 0.930795014 0.362454448 0.368462560 0.432070470 0.501048668 0.563161261 0.647997786 0.809285367 1.110608941 1.625712677 2.421418705 3.491113899 4.675483417 5.695939261 6.307068267 6.419149492 6.127941699 5.642568389 5.159871642 4.786602055 4.545989625 4.427099690 4.417086984 4.502273658 4.664908628 5.049642993 9.240284839
//
CC
CC	Brief Description of the file format:
CC	  CC  comments
CC	  MM  useful-messages
CC	  RD  round-of-iterations
CC	  LL  \log[P(sequence)]
CC	  QD  Q-before-opt Q-after-opt
CC	  TR  \theta_0 \rho_0
CC	  RS  k t_k \lambda_k \pi_k \sum_{l\not=k}A_{kl} A_{kk}
CC	  DC  begin end best-k t_k+\Delta_k max-prob
CC
MM	Version: 0.6.5-r67
MM	pattern:4+25*2+4+6, n:63, n_free_lambdas:28
MM	n_iterations:25, skip:1, max_t:5, theta/rho:5
MM	is_decoding:0
MM	n_seqs:22, sum_L:1044177, sum_n:101171
RD	0
LK	0.000000
QD	0.000000 -> 0.000000
RI	inf
TR	0.101912	0.020382
MT	5.000000
MM	C_pi: 1.000000, n_recomb: 21068.051995
RS	0	0.000000	1.000000	133.879391	0.006355	0.000000
RS	1	0.006440	1.000000	141.566562	0.006719	0.000000
RS	2	0.013294	1.000000	149.631709	0.007102	0.000000
RS	3	0.020590	1.000000	158.085025	0.007504	0.000000
RS	4	0.028356	1.000000	166.935755	0.007924	0.000000
RS	5	0.036622	1.000000	176.191970	0.008363	0.000000
RS	6	0.045421	1.000000	185.860320	0.008822	0.000000
RS	7	0.054785	1.000000	195.945756	0.009301	0.000000
RS	8	0.064753	1.000000	206.451228	0.009799	0.000000
RS	9	0.075363	1.000000	217.377343	0.010318	0.000000
RS	10	0.086656	1.000000	228.721999	0.010856	0.000000
RS	11	0.098677	1.000000	240.479985	0.011414	0.000000
RS	12	0.111471	1.000000	252.642549	0.011992	0.000000
RS	13	0.125090	1.000000	265.196933	0.012588	0.000000
RS	14	0.139585	1.000000	278.125882	0.013201	0.000000
RS	15	0.155014	1.000000	291.407124	0.013832	0.000000
RS	16	0.171437	1.000000	305.012830	0.014478	0.000000
RS	17	0.188917	1.000000	318.909054	0.015137	0.000000
RS	18	0.207523	1.000000	333.055169	0.015809	0.000000
RS	19	0.227327	1.000000	347.403298	0.016490	0.000000
RS	20	0.248406	1.000000	361.897763	0.017178	0.000000
RS	21	0.270843	1.000000	376.474558	0.017869	0.000000
RS	22	0.294725	1.000000	391.060869	0.018562	0.000000
RS	23	0.320144	1.000000	405.574661	0.019251	0.000000
RS	24	0.347201	1.000000	419.924351	0.019932	0.000000
RS	25	0.376000	1.000000	434.008607	0.020600	0.000000
RS	26	0.406654	1.000000	447.716288	0.021251	0.000000
RS	27	0.439282	1.000000	460.926572	0.021878	0.000000
RS	28	0.474011	1.000000	473.509302	0.022475	0.000000
RS	29	0.510976	1.000000	485.325594	0.023036	0.000000
RS	30	0.550322	1.000000	496.228737	0.023554	0.000000
RS	31	0.592202	1.000000	506.065444	0.024021	0.000000
RS	32	0.636779	1.000000	514.677465	0.024429	0.000000
RS	33	0.684227	1.000000	521.903616	0.024772	0.000000
RS	34	0.734730	1.000000	527.582243	0.025042	0.000000
RS	35	0.788485	1.000000	531.554135	0.025230	0.000000
RS	36	0.845702	1.000000	533.665881	0.025331	0.000000
RS	37	0.906604	1.000000	533.773670	0.025336	0.000000
RS	38	0.971428	1.000000	531.747472	0.025240	0.000000
RS	39	1.040426	1.000000	527.475554	0.025037	0.000000
RS	40	1.113868	1.000000	520.869216	0.024723	0.000000
RS	41	1.192040	1.000000	511.867630	0.024296	0.000000
RS	42	1.275245	1.000000	500.442601	0.023754	0.000000
RS	43	1.363809	1.000000	486.603064	0.023097	0.000000
RS	44	1.458076	1.000000	470.399071	0.022328	0.000000
RS	45	1.558414	1.000000	451.925009	0.021451	0.000000
RS	46	1.665214	1.000000	431.321781	0.020473	0.000000
RS	47	1.778891	1.000000	408.777659	0.019403	0.000000
RS	48	1.899889	1.000000	384.527552	0.018252	0.000000
RS	49	2.028679	1.000000	358.850465	0.017033	0.000000
RS	50	2.165763	1.000000	332.064976	0.015762	0.000000
RS	51	2.311675	1.000000	304.522666	0.014454	0.000000
RS	52	2.466983	1.000000	276.599542	0.013129	0.000000
RS	53	2.632293	1.000000	248.685629	0.011804	0.000000
RS	54	2.808249	1.000000	221.173061	0.010498	0.000000
RS	55	2.995536	1.000000	194.443162	0.009229	0.000000
RS	56	3.194884	1.000000	168.853139	0.008015	0.000000
RS	57	3.407070	1.000000	144.723150	0.006869	0.000000
RS	58	3.632920	1.000000	122.324544	0.005806	0.000000
RS	59	3.873315	1.000000	101.870115	0.004835	0.000000
RS	60	4.129191	1.000000	83.507113	0.003964	0.000000
RS	61	4.401545	1.000000	67.313621	0.003195	0.000000
RS	62	4.691438	1.000000	53.298664	0.002530	0.000000
RS	63	5.000000	1.000000	149.115899	0.007078	0.000000
PA	4+25*2+4+6 0.101911649 0.020382330 5.000000000 1.000000000 1.000000000 1.000000000 1.000000000 1.000000000 1.000000000 1.000000000 1.000000000 1.000000000 1.000000000 1.000000000 1.000000000 1.000000000 1.000000000 1.000000000 1.000000000 1.000000000 1.000000000 1.000000000 1.000000000 1.000000000 1.000000000 1.000000000 1.000000000 1.000000000 1.000000000 1.000000000 1.000000000
//
IT	4932
RD	1
LK	-280755.443246
QD	-1972.826995 -> -922.772613
RI	0.0689008796
TR	0.085154	0.016945
MT	6.615653
MM	C_pi: 1.109616, n_recomb: 19450.090858
RS	0	0.000000	0.352937	373.376901	0.019197	0.000705
RS	1	0.006906	0.352937	391.187494	0.020112	0.005478
RS	2	0.014289	0.352937	409.276991	0.021042	0.013128
RS	3	0.022181	0.352937	427.565612	0.021983	0.021281
RS	4	0.030619	0.307323	511.186584	0.026282	0.027152
RS	5	0.039639	0.307323	530.188296	0.027259	0.028886
RS	6	0.049282	0.360389	469.096752	0.024118	0.028272
RS	7	0.059592	0.360389	486.914700	0.025034	0.027052
RS	8	0.070613	0.437068	417.081488	0.021444	0.025590
RS	9	0.082395	0.437068	433.667916	0.022296	0.024124
RS	10	0.094991	0.529097	372.762717	0.019165	0.022843
RS	11	0.108456	0.529097	388.196952	0.019959	0.021730
RS	12	0.122852	0.635578	336.748584	0.017313	0.020692
RS	13	0.138242	0.635578	351.146338	0.018054	0.019665
RS	14	0.154695	0.755588	308.146873	0.015843	0.018642
RS	15	0.172283	0.755588	321.639003	0.016537	0.017652
RS	16	0.191087	0.882343	287.565278	0.014785	0.016733
RS	17	0.211189	0.882343	300.316782	0.015440	0.015916
RS	18	0.232679	1.007018	274.801177	0.014129	0.015215
RS	19	0.255653	1.007018	286.984477	0.014755	0.014626
RS	20	0.280214	1.123693	268.516799	0.013805	0.014133
RS	21	0.306471	1.123693	280.269304	0.014410	0.013717
RS	22	0.334541	1.229537	267.217466	0.013739	0.013363
RS	23	0.364550	1.229537	278.622404	0.014325	0.013065
RS	24	0.396631	1.322337	269.923548	0.013878	0.012824
RS	25	0.430927	1.322337	281.009524	0.014448	0.012644
RS	26	0.467592	1.399736	276.093386	0.014195	0.012529
RS	27	0.506789	1.399736	286.831223	0.014747	0.012486
RS	28	0.548693	1.460121	285.286810	0.014668	0.012517
RS	29	0.593491	1.460121	295.576949	0.015197	0.012625
RS	30	0.641382	1.503366	296.935116	0.015267	0.012813
RS	31	0.692581	1.503366	306.590443	0.015763	0.013078
RS	32	0.747315	1.531124	310.183825	0.015948	0.013420
RS	33	0.805829	1.531124	318.915162	0.016397	0.013831
RS	34	0.868384	1.546403	323.848497	0.016650	0.014303
RS	35	0.935259	1.546403	331.261352	0.017031	0.014825
RS	36	1.006752	1.552719	336.472042	0.017299	0.015380
RS	37	1.083183	1.552719	342.081096	0.017588	0.015949
RS	38	1.164891	1.553518	346.405771	0.017810	0.016510
RS	39	1.252243	1.553518	349.671942	0.017978	0.017037
RS	40	1.345626	1.551732	351.964863	0.018096	0.017507
RS	41	1.445459	1.551732	352.355388	0.018116	0.017899
RS	42	1.552186	1.549517	351.634279	0.018079	0.018194
RS	43	1.666283	1.549517	348.699617	0.017928	0.018379
RS	44	1.788259	1.548351	344.247922	0.017699	0.018442
RS	45	1.918659	1.548351	337.707270	0.017363	0.018375
RS	46	2.058065	1.549295	329.139416	0.016922	0.018175
RS	47	2.207097	1.549295	318.964702	0.016399	0.017841
RS	48	2.366421	1.552994	306.324791	0.015749	0.017377
RS	49	2.536748	1.552994	292.800599	0.015054	0.016793
RS	50	2.718837	1.559521	276.627933	0.014222	0.016103
RS	51	2.913502	1.559521	260.362247	0.013386	0.015322
RS	52	3.121609	1.568364	241.633000	0.012423	0.014471
RS	53	3.344088	1.568364	223.510615	0.011491	0.013566
RS	54	3.581931	1.584558	202.763542	0.010425	0.012625
RS	55	3.836199	1.584558	184.033812	0.009462	0.011660
RS	56	4.108026	1.584558	165.157509	0.008491	0.010685
RS	57	4.398626	1.584558	146.437895	0.007529	0.009710
RS	58	4.709293	1.667906	122.387160	0.006292	0.008743
RS	59	5.041415	1.667906	106.803258	0.005491	0.007795
RS	60	5.396472	1.667906	91.907107	0.004725	0.006876
RS	61	5.776050	1.667906	77.913018	0.004006	0.005996
RS	62	6.181840	1.667906	65.000814	0.003342	0.005167
RS	63	6.615653	1.667906	222.150531	0.011422	0.019867
PA	4+25*2+4+6 0.085153610 0.016944886 6.615653038 0.352936983 0.307322502 0.360389233 0.437067986 0.529097080 0.635578156 0.755588055 0.882342815 1.007018089 1.123693466 1.229537487 1.322337151 1.399736166 1.460121155 1.503365517 1.531124115 1.546402931 1.552718759 1.553518295 1.551731586 1.549516678 1.548351288 1.549295425 1.552993536 1.559520721 1.568363667 1.584558487 1.667906463
//
IT	4970
RD	2
LK	-279169.813513
QD	-951.574811 -> -666.294808
RI	0.0739188503
TR	0.078159	0.016258
MT	7.449633
MM	C_pi: 1.207541, n_recomb: 20300.529736
RS	0	0.000000	0.359051	393.889310	0.019403	0.000603
RS	1	0.007105	0.359051	413.343172	0.020361	0.004450
RS	2	0.014714	0.359051	433.128848	0.021336	0.010747
RS	3	0.022864	0.359051	453.156754	0.022322	0.018019
RS	4	0.031593	0.235371	717.141701	0.035326	0.028011
RS	5	0.040942	0.235371	737.204814	0.036315	0.032687
RS	6	0.050956	0.272707	654.195159	0.032226	0.029912
RS	7	0.061681	0.272707	672.779136	0.033141	0.031171
RS	8	0.073168	0.340647	554.776171	0.027328	0.026588
RS	9	0.085471	0.340647	572.442878	0.028198	0.027419
RS	10	0.098648	0.431268	467.339151	0.023021	0.023328
RS	11	0.112761	0.431268	483.924644	0.023838	0.024004
RS	12	0.127877	0.547437	395.380165	0.019476	0.020516
RS	13	0.144067	0.547437	410.756646	0.020234	0.020988
RS	14	0.161407	0.692511	337.797598	0.016640	0.017985
RS	15	0.179979	0.692511	351.944162	0.017337	0.018257
RS	16	0.199870	0.861296	295.132280	0.014538	0.015839
RS	17	0.221175	0.861296	308.162811	0.015180	0.016044
RS	18	0.243994	1.041981	266.143326	0.013110	0.014257
RS	19	0.268433	1.041981	278.269969	0.013708	0.014488
RS	20	0.294609	1.223987	247.754949	0.012204	0.013215
RS	21	0.322645	1.223987	259.199007	0.012768	0.013459
RS	22	0.352672	1.400591	236.974777	0.011673	0.012524
RS	23	0.384833	1.400591	247.914769	0.012212	0.012742
RS	24	0.419278	1.564615	232.101729	0.011433	0.012049
RS	25	0.456171	1.564615	242.671231	0.011954	0.012259
RS	26	0.495685	1.706381	232.504844	0.011453	0.011801
RS	27	0.538007	1.706381	242.796294	0.011960	0.012055
RS	28	0.583335	1.816777	237.913378	0.011720	0.011843
RS	29	0.631884	1.816777	247.963634	0.012215	0.012184
RS	30	0.683881	1.891006	247.961770	0.012215	0.012223
RS	31	0.739574	1.891006	257.722847	0.012695	0.012677
RS	32	0.799222	1.930698	261.892708	0.012901	0.012954
RS	33	0.863109	1.930698	271.197222	0.013359	0.013522
RS	34	0.931535	1.942855	278.440072	0.013716	0.014002
RS	35	1.004822	1.942855	286.975892	0.014136	0.014656
RS	36	1.083315	1.936829	295.864624	0.014574	0.015271
RS	37	1.167386	1.936829	303.172610	0.014934	0.015948
RS	38	1.257429	1.921922	312.028672	0.015370	0.016588
RS	39	1.353870	1.921922	317.534816	0.015642	0.017181
RS	40	1.457162	1.905588	324.646652	0.015992	0.017710
RS	41	1.567793	1.905588	327.731530	0.016144	0.018113
RS	42	1.686284	1.892574	331.648174	0.016337	0.018422
RS	43	1.813194	1.892574	331.740131	0.016341	0.018572
RS	44	1.949119	1.885463	331.422714	0.016326	0.018599
RS	45	2.094702	1.885463	328.098907	0.016162	0.018472
RS	46	2.250628	1.885705	322.957631	0.015909	0.018197
RS	47	2.417632	1.885705	316.041497	0.015568	0.017800
RS	48	2.596501	1.893712	306.061850	0.015077	0.017240
RS	49	2.788079	1.893712	295.687351	0.014565	0.016614
RS	50	2.993267	1.908561	281.498218	0.013867	0.015833
RS	51	3.213033	1.908561	268.112361	0.013207	0.015048
RS	52	3.448412	1.928129	250.837597	0.012356	0.014129
RS	53	3.700514	1.928129	235.146638	0.011583	0.013256
RS	54	3.970528	1.962013	214.861372	0.010584	0.012234
RS	55	4.259725	1.962013	198.041602	0.009755	0.011335
RS	56	4.569468	1.962013	180.602254	0.008896	0.010420
RS	57	4.901218	1.962013	162.828251	0.008021	0.009498
RS	58	5.256537	2.146890	133.608155	0.006582	0.008189
RS	59	5.637101	2.146890	119.490534	0.005886	0.007396
RS	60	6.044702	2.146890	105.504795	0.005197	0.006608
RS	61	6.481262	2.146890	91.887022	0.004526	0.005833
RS	62	6.948838	2.146890	78.859962	0.003885	0.005083
RS	63	7.449633	2.146890	305.719998	0.015060	0.020933
PA	4+25*2+4+6 0.078158542 0.016258251 7.449633361 0.359051421 0.235371385 0.272707234 0.340646564 0.431267637 0.547436795 0.692511293 0.861296026 1.041981221 1.223987493 1.400590868 1.564615329 1.706380981 1.816776981 1.891006152 1.930697554 1.942854724 1.936829335 1.921922124 1.905588241 1.892574164 1.885462809 1.885705400 1.893712062 1.908560520 1.928129339 1.962013083 2.146889589
//
IT	4711
RD	3
LK	-278701.765959
QD	-713.748351 -> -584.881048
RI	0.0598213432
TR	0.073904	0.016297
MT	7.937371
MM	C_pi: 1.313584, n_recomb: 22116.021176
RS	0	0.000000	0.467380	335.030000	0.015149	0.000494
RS	1	0.007211	0.467380	353.515462	0.015985	0.003472
RS	2	0.014942	0.467380	372.592847	0.016847	0.008191
RS	3	0.023231	0.467380	392.216670	0.017735	0.013644
RS	4	0.032117	0.227977	836.373304	0.037818	0.028156
RS	5	0.041644	0.227977	858.768495	0.038830	0.033189
RS	6	0.051859	0.253260	793.151010	0.035863	0.031248
RS	7	0.062809	0.253260	813.177573	0.036769	0.033059
RS	8	0.074550	0.314154	673.157315	0.030438	0.027830
RS	9	0.087137	0.314154	692.434793	0.031309	0.029243
RS	10	0.100631	0.399874	560.651991	0.025350	0.024282
RS	11	0.115099	0.399874	579.041988	0.026182	0.025530
RS	12	0.130610	0.515590	464.718997	0.021013	0.021119
RS	13	0.147240	0.515590	481.927151	0.021791	0.022117
RS	14	0.165069	0.668530	386.140810	0.017460	0.018244
RS	15	0.184183	0.668530	401.969211	0.018175	0.018973
RS	16	0.204676	0.856394	327.131653	0.014792	0.015827
RS	17	0.226647	0.856394	341.586870	0.015445	0.016409
RS	18	0.250202	1.067148	286.524258	0.012956	0.014068
RS	19	0.275455	1.067148	299.810783	0.013556	0.014608
RS	20	0.302530	1.288461	259.977485	0.011755	0.012921
RS	21	0.331557	1.288461	272.361923	0.012315	0.013422
RS	22	0.362677	1.512416	243.143847	0.010994	0.012164
RS	23	0.396041	1.512416	254.859205	0.011524	0.012588
RS	24	0.431812	1.728893	233.679400	0.010566	0.011636
RS	25	0.470161	1.728893	244.918166	0.011074	0.012002
RS	26	0.511276	1.921013	230.941268	0.010442	0.011349
RS	27	0.555356	1.921013	241.868321	0.010936	0.011716
RS	28	0.602615	2.070390	234.862234	0.010620	0.011381
RS	29	0.653281	2.070390	245.599903	0.011105	0.011801
RS	30	0.707602	2.165470	245.261647	0.011090	0.011790
RS	31	0.765839	2.165470	255.848436	0.011568	0.012296
RS	32	0.828276	2.207033	261.425418	0.011821	0.012593
RS	33	0.895215	2.207033	271.760725	0.012288	0.013194
RS	34	0.966981	2.206785	281.907831	0.012747	0.013751
RS	35	1.043923	2.206785	291.703687	0.013190	0.014423
RS	36	1.126413	2.181156	304.535342	0.013770	0.015157
RS	37	1.214851	2.181156	313.298934	0.014166	0.015837
RS	38	1.309667	2.146146	326.476309	0.014762	0.016607
RS	39	1.411320	2.146146	333.544425	0.015082	0.017187
RS	40	1.520303	2.113801	344.636913	0.015583	0.017824
RS	41	1.637145	2.113801	349.269646	0.015793	0.018197
RS	42	1.762413	2.090839	356.279841	0.016110	0.018569
RS	43	1.896714	2.090839	357.787294	0.016178	0.018678
RS	44	2.040700	2.080156	359.379865	0.016250	0.018719
RS	45	2.195069	2.080156	357.250566	0.016153	0.018551
RS	46	2.360570	2.082898	352.758590	0.015950	0.018248
RS	47	2.538005	2.082898	346.771836	0.015680	0.017822
RS	48	2.728235	2.098682	336.335345	0.015208	0.017210
RS	49	2.932183	2.098682	326.618929	0.014768	0.016575
RS	50	3.150838	2.125090	311.227018	0.014072	0.015738
RS	51	3.385260	2.125090	298.229256	0.013485	0.014967
RS	52	3.636587	2.157995	279.412124	0.012634	0.014006
RS	53	3.906037	2.157995	263.816194	0.011929	0.013164
RS	54	4.194918	2.211845	241.221425	0.010907	0.012093
RS	55	4.504631	2.211845	224.283733	0.010141	0.011240
RS	56	4.836677	2.211845	206.404856	0.009333	0.010367
RS	57	5.192667	2.211845	187.871471	0.008495	0.009482
RS	58	5.574329	2.504781	150.808317	0.006819	0.007915
RS	59	5.983513	2.504781	136.980933	0.006194	0.007219
RS	60	6.422203	2.504781	122.942693	0.005559	0.006515
RS	61	6.892528	2.504781	108.937837	0.004926	0.005812
RS	62	7.396769	2.504781	95.210943	0.004305	0.005119
RS	63	7.937371	2.504781	403.689866	0.018253	0.022448
PA	4+25*2+4+6 0.073904208 0.016296663 7.937371366 0.467379888 0.227976523 0.253260209 0.314153751 0.399873957 0.515589612 0.668529751 0.856393935 1.067147939 1.288461337 1.512416303 1.728893253 1.921012609 2.070390022 2.165469813 2.207033125 2.206785424 2.181155762 2.146145929 2.113801147 2.090838750 2.080155775 2.082897944 2.098681828 2.125089765 2.157994978 2.211845458 2.504780574
//
IT	4362
RD	4
LK	-278468.421719
QD	-623.158841 -> -535.049469
RI	0.0438186096
TR	0.070731	0.016577
MT	8.265622
MM	C_pi: 1.407419, n_recomb: 24080.627791
RS	0	0.000000	0.640836	268.856935	0.011165	0.000408
RS	1	0.007279	0.640836	285.070236	0.011838	0.002734
RS	2	0.015088	0.640836	302.003771	0.012541	0.006242
RS	3	0.023466	0.640836	319.650785	0.013274	0.010214
RS	4	0.032453	0.235185	909.163681	0.037755	0.027975
RS	5	0.042095	0.235185	934.858868	0.038822	0.032760
RS	6	0.052439	0.250440	901.229193	0.037425	0.032110
RS	7	0.063535	0.250440	923.538099	0.038352	0.033925
RS	8	0.075439	0.306453	774.415169	0.032159	0.028761
RS	9	0.088210	0.306453	795.765530	0.033046	0.030279
RS	10	0.101910	0.387845	647.308901	0.026881	0.025104
RS	11	0.116608	0.387845	667.773584	0.027731	0.026535
RS	12	0.132375	0.501047	534.336667	0.022189	0.021756
RS	13	0.149291	0.501047	553.607045	0.022990	0.022962
RS	14	0.167437	0.656241	438.820089	0.018223	0.018641
RS	15	0.186905	0.656241	456.588432	0.018961	0.019568
RS	16	0.207789	0.853738	365.798436	0.015191	0.016001
RS	17	0.230194	0.853738	381.971416	0.015862	0.016750
RS	18	0.254230	1.082015	315.090651	0.013085	0.014075
RS	19	0.280015	1.082015	329.854598	0.013698	0.014752
RS	20	0.307678	1.328274	281.501817	0.011690	0.012811
RS	21	0.337354	1.328274	295.156751	0.012257	0.013426
RS	22	0.369190	1.585050	259.445482	0.010774	0.011965
RS	23	0.403343	1.585050	272.264921	0.011306	0.012484
RS	24	0.439983	1.841121	246.006974	0.010216	0.011364
RS	25	0.479290	1.841121	258.226687	0.010723	0.011802
RS	26	0.521458	2.073624	240.610377	0.009992	0.011020
RS	27	0.566696	2.073624	252.452764	0.010484	0.011436
RS	28	0.615227	2.254783	243.447344	0.010110	0.011022
RS	29	0.667290	2.254783	255.107090	0.010594	0.011469
RS	30	0.723143	2.365304	254.556267	0.010571	0.011434
RS	31	0.783062	2.365304	266.146809	0.011052	0.011952
RS	32	0.847343	2.404511	273.280125	0.011349	0.012281
RS	33	0.916302	2.404511	284.755935	0.011825	0.012881
RS	34	0.990282	2.389002	297.975515	0.012374	0.013520
RS	35	1.069646	2.389002	309.058048	0.012834	0.014183
RS	36	1.154788	2.342581	325.980047	0.013537	0.015029
RS	37	1.246128	2.342581	336.123006	0.013958	0.015696
RS	38	1.344116	2.287869	353.659221	0.014686	0.016588
RS	39	1.449237	2.287869	362.087048	0.015036	0.017152
RS	40	1.562011	2.241008	376.976268	0.015655	0.017891
RS	41	1.682993	2.241008	382.810306	0.015897	0.018249
RS	42	1.812782	2.210102	392.429669	0.016296	0.018683
RS	43	1.952019	2.210102	394.859738	0.016397	0.018780
RS	44	2.101391	2.197910	397.570411	0.016510	0.018838
RS	45	2.261636	2.197910	396.017781	0.016445	0.018664
RS	46	2.433547	2.205028	391.132773	0.016243	0.018338
RS	47	2.617970	2.205028	385.377494	0.016004	0.017914
RS	48	2.815819	2.230193	373.304061	0.015502	0.017253
RS	49	3.028070	2.230193	363.528161	0.015096	0.016634
RS	50	3.255771	2.269454	345.763162	0.014359	0.015742
RS	51	3.500047	2.269454	332.478336	0.013807	0.014996
RS	52	3.762104	2.316671	311.087600	0.012919	0.013991
RS	53	4.043237	2.316671	295.006254	0.012251	0.013182
RS	54	4.344835	2.391319	269.173976	0.011178	0.012058
RS	55	4.668387	2.391319	251.686047	0.010452	0.011245
RS	56	5.015491	2.391319	232.991748	0.009675	0.010407
RS	57	5.387862	2.391319	213.383621	0.008861	0.009551
RS	58	5.787339	2.794163	167.427074	0.006953	0.007749
RS	59	6.215895	2.794163	153.776121	0.006386	0.007128
RS	60	6.675646	2.794163	139.650008	0.005799	0.006491
RS	61	7.168864	2.794163	125.292268	0.005203	0.005844
RS	62	7.697985	2.794163	110.957119	0.004608	0.005197
RS	63	8.265622	2.794163	504.403481	0.020946	0.024104
PA	4+25*2+4+6 0.070731351 0.016577044 8.265622415 0.640835906 0.235184712 0.250439769 0.306453273 0.387844668 0.501047203 0.656240788 0.853738367 1.082014669 1.328273565 1.585049573 1.841120548 2.073623571 2.254782554 2.365304337 2.404510913 2.389001969 2.342581311 2.287869303 2.241008080 2.210102136 2.197909649 2.205028161 2.230192692 2.269453663 2.316670716 2.391318908 2.794162836
//
IT	4029
RD	5
LK	-278300.668005
QD	-565.230122 -> -493.281865
RI	0.0314451491
TR	0.068112	0.016943
MT	8.513581
MM	C_pi: 1.487894, n_recomb: 25996.042843
RS	0	0.000000	0.881016	212.685670	0.008181	0.000340
RS	1	0.007329	0.881016	226.328034	0.008706	0.002182
RS	2	0.015195	0.881016	240.694441	0.009259	0.004806
RS	3	0.023638	0.881016	255.800503	0.009840	0.007700
RS	4	0.032699	0.246438	957.531591	0.036834	0.027641
RS	5	0.042425	0.246438	986.607247	0.037952	0.032081
RS	6	0.052863	0.252893	988.226893	0.038015	0.032632
RS	7	0.064067	0.252893	1013.158212	0.038974	0.034320
RS	8	0.076091	0.305526	860.642476	0.033107	0.029392
RS	9	0.088997	0.305526	884.253312	0.034015	0.030878
RS	10	0.102849	0.383457	725.111213	0.027893	0.025729
RS	11	0.117715	0.383457	747.700599	0.028762	0.027209
RS	12	0.133672	0.493854	599.857660	0.023075	0.022299
RS	13	0.150798	0.493854	621.185861	0.023895	0.023594
RS	14	0.169179	0.649240	490.357978	0.018863	0.019024
RS	15	0.188907	0.649240	510.067625	0.019621	0.020047
RS	16	0.210081	0.852117	404.997498	0.015579	0.016209
RS	17	0.232807	0.852117	422.912872	0.016268	0.017042
RS	18	0.257199	1.091615	345.193553	0.013279	0.014141
RS	19	0.283378	1.091615	361.479846	0.013905	0.014886
RS	20	0.311476	1.355028	305.213771	0.011741	0.012770
RS	21	0.341633	1.355028	320.197254	0.012317	0.013443
RS	22	0.374000	1.636135	278.347562	0.010707	0.011837
RS	23	0.408740	1.636135	292.333576	0.011245	0.012406
RS	24	0.446025	1.923862	261.165399	0.010046	0.011162
RS	25	0.486044	1.923862	274.423419	0.010556	0.011639
RS	26	0.528995	2.190600	253.217505	0.009741	0.010759
RS	27	0.575094	2.190600	266.019099	0.010233	0.011198
RS	28	0.624572	2.399556	254.999574	0.009809	0.010722
RS	29	0.677676	2.399556	267.605994	0.010294	0.011178
RS	30	0.734672	2.523196	266.800574	0.010263	0.011126
RS	31	0.795846	2.523196	279.397302	0.010748	0.011641
RS	32	0.861503	2.558790	288.054859	0.011081	0.011999
RS	33	0.931971	2.558790	300.650790	0.011565	0.012589
RS	34	1.007605	2.527716	316.944022	0.012192	0.013297
RS	35	1.088782	2.527716	329.269081	0.012666	0.013947
RS	36	1.175908	2.461127	350.316425	0.013476	0.014891
RS	37	1.269419	2.461127	361.766593	0.013916	0.015544
RS	38	1.369785	2.387921	383.701650	0.014760	0.016541
RS	39	1.477506	2.387921	393.380407	0.015132	0.017098
RS	40	1.593121	2.327864	412.047454	0.015850	0.017927
RS	41	1.717211	2.327864	418.928138	0.016115	0.018285
RS	42	1.850395	2.290075	431.020304	0.016580	0.018777
RS	43	1.993340	2.290075	434.169792	0.016701	0.018881
RS	44	2.146761	2.277020	437.720117	0.016838	0.018957
RS	45	2.311427	2.277020	436.501778	0.016791	0.018795
RS	46	2.488161	2.288750	430.819684	0.016573	0.018448
RS	47	2.677848	2.288750	425.036148	0.016350	0.018044
RS	48	2.881437	2.323218	410.852696	0.015804	0.017338
RS	49	3.099948	2.323218	400.769193	0.015417	0.016744
RS	50	3.334473	2.375098	380.166373	0.014624	0.015798
RS	51	3.586187	2.375098	366.386111	0.014094	0.015083
RS	52	3.856348	2.436353	342.036690	0.013157	0.014032
RS	53	4.146310	2.436353	325.322520	0.012514	0.013256
RS	54	4.457524	2.531435	295.921645	0.011383	0.012075
RS	55	4.791546	2.531435	277.817167	0.010687	0.011299
RS	56	5.150049	2.531435	258.273886	0.009935	0.010491
RS	57	5.534826	2.531435	237.590295	0.009139	0.009659
RS	58	5.947804	3.044060	182.313054	0.007013	0.007635
RS	59	6.391050	3.044060	168.903698	0.006497	0.007076
RS	60	6.866781	3.044060	154.801593	0.005955	0.006494
RS	61	7.377378	3.044060	140.243559	0.005395	0.005895
RS	62	7.925397	3.044060	125.485283	0.004827	0.005288
RS	63	8.513581	3.044060	604.317726	0.023247	0.025788
PA	4+25*2+4+6 0.068112094 0.016943419 8.513580998 0.881015835 0.246437546 0.252893112 0.305526235 0.383457181 0.493854101 0.649240142 0.852116504 1.091614854 1.355028389 1.636134807 1.923862472 2.190600291 2.399555551 2.523196414 2.558789754 2.527715802 2.461127217 2.387921147 2.327863824 2.290075267 2.277019753 2.288750071 2.323217794 2.375098435 2.436353380 2.531435251 3.044060236
//
IT	5017
RD	6
LK	-278161.414941
QD	-517.999129 -> -455.802331
RI	0.0226728269
TR	0.065839	0.017336
MT	8.716853
MM	C_pi: 1.558557, n_recomb: 27837.031351
RS	0	0.000000	1.200325	168.102045	0.006039	0.000286
RS	1	0.007369	1.200325	179.355828	0.006443	0.001760
RS	2	0.015281	1.200325	191.274214	0.006871	0.003739
RS	3	0.023775	1.200325	203.882964	0.007324	0.005861
RS	4	0.032896	0.258675	993.101194	0.035676	0.027243
RS	5	0.042689	0.258675	1025.336767	0.036834	0.031362
RS	6	0.053203	0.257199	1061.492253	0.038132	0.032933
RS	7	0.064492	0.257199	1089.129269	0.039125	0.034485
RS	8	0.076614	0.307513	935.363766	0.033601	0.029804
RS	9	0.089628	0.307513	961.296234	0.034533	0.031225
RS	10	0.103601	0.382723	795.021410	0.028560	0.026190
RS	11	0.118604	0.382723	819.724240	0.029447	0.027671
RS	12	0.134712	0.490483	660.790025	0.023738	0.022746
RS	13	0.152008	0.490483	684.122641	0.024576	0.024079
RS	14	0.170578	0.645284	539.533045	0.019382	0.019365
RS	15	0.190516	0.645284	561.129267	0.020158	0.020439
RS	16	0.211923	0.851496	443.118970	0.015918	0.016413
RS	17	0.234908	0.851496	462.737567	0.016623	0.017292
RS	18	0.259587	1.098900	374.972159	0.013470	0.014226
RS	19	0.286084	1.098900	392.757098	0.014109	0.015008
RS	20	0.314534	1.375118	329.065630	0.011821	0.012760
RS	21	0.345080	1.375118	345.364840	0.012407	0.013464
RS	22	0.377877	1.675563	297.658280	0.010693	0.011747
RS	23	0.413090	1.675563	312.802838	0.011237	0.012345
RS	24	0.450899	1.990097	276.854354	0.009946	0.011002
RS	25	0.491493	1.990097	291.140750	0.010459	0.011502
RS	26	0.535079	2.287414	266.366845	0.009569	0.010541
RS	27	0.581877	2.287414	280.109958	0.010062	0.010992
RS	28	0.632123	2.522191	267.025940	0.009592	0.010463
RS	29	0.686071	2.522191	280.550065	0.010078	0.010920
RS	30	0.743995	2.658296	279.396332	0.010037	0.010851
RS	31	0.806187	2.658296	292.958650	0.010524	0.011357
RS	32	0.872962	2.690368	303.036301	0.010886	0.011738
RS	33	0.944657	2.690368	316.703021	0.011377	0.012315
RS	34	1.021636	2.644327	335.990513	0.012070	0.013081
RS	35	1.104286	2.644327	349.504474	0.012555	0.013716
RS	36	1.193028	2.558551	374.649656	0.013459	0.014743
RS	37	1.288308	2.558551	387.352005	0.013915	0.015384
RS	38	1.390609	2.467923	413.714365	0.014862	0.016475
RS	39	1.500449	2.467923	424.586119	0.015253	0.017027
RS	40	1.618382	2.395470	447.087294	0.016061	0.017941
RS	41	1.745006	2.395470	454.948397	0.016343	0.018304
RS	42	1.880960	2.351124	469.550789	0.016868	0.018854
RS	43	2.026933	2.351124	473.340378	0.017004	0.018972
RS	44	2.183661	2.337026	477.711686	0.017161	0.019069
RS	45	2.351939	2.337026	476.735753	0.017126	0.018927
RS	46	2.532617	2.352765	470.167605	0.016890	0.018568
RS	47	2.726609	2.352765	464.259070	0.016678	0.018188
RS	48	2.934895	2.395668	447.820572	0.016087	0.017443
RS	49	3.158530	2.395668	437.340670	0.015711	0.016877
RS	50	3.398643	2.459219	413.737919	0.014863	0.015883
RS	51	3.656451	2.459219	399.394413	0.014348	0.015198
RS	52	3.933255	2.533642	371.947747	0.013362	0.014104
RS	53	4.230456	2.533642	354.564074	0.012737	0.013357
RS	54	4.549558	2.648179	321.470067	0.011548	0.012122
RS	55	4.892173	2.648179	302.752284	0.010876	0.011377
RS	56	5.260035	2.648179	282.382967	0.010144	0.010596
RS	57	5.655004	2.648179	260.666063	0.009364	0.009784
RS	58	6.079077	3.269530	195.826471	0.007035	0.007550
RS	59	6.534400	3.269530	182.714426	0.006564	0.007044
RS	60	7.023273	3.269530	168.724391	0.006061	0.006509
RS	61	7.548171	3.269530	154.083007	0.005535	0.005952
RS	62	8.111748	3.269530	139.042391	0.004995	0.005380
RS	63	8.716853	3.269530	703.691025	0.025279	0.027455
PA	4+25*2+4+6 0.065838624 0.017336200 8.716852877 1.200324588 0.258674628 0.257199340 0.307512521 0.382723235 0.490482855 0.645283686 0.851495696 1.098900023 1.375117797 1.675563032 1.990096522 2.287414255 2.522190612 2.658295999 2.690367993 2.644327020 2.558551217 2.467922663 2.395470491 2.351124226 2.337025787 2.352765220 2.395667690 2.459218902 2.533641583 2.648179431 3.269529534
//
IT	4347
RD	7
LK	-278040.444674
QD	-476.794948 -> -422.009591
RI	0.0165517595
TR	0.063814	0.017731
MT	8.892424
MM	C_pi: 1.622441, n_recomb: 29611.831988
RS	0	0.000000	1.618684	133.196888	0.004498	0.000241
RS	1	0.007402	1.618684	142.389522	0.004809	0.001429
RS	2	0.015353	1.618684	152.163932	0.005139	0.002932
RS	3	0.023892	1.618684	162.548896	0.005489	0.004499
RS	4	0.033062	0.270917	1021.545871	0.034498	0.026821
RS	5	0.042912	0.270917	1056.673029	0.035684	0.030665
RS	6	0.053491	0.262132	1125.714328	0.038016	0.033096
RS	7	0.064853	0.262132	1156.036691	0.039040	0.034533
RS	8	0.077056	0.310878	1001.599131	0.033824	0.030066
RS	9	0.090163	0.310878	1029.859208	0.034779	0.031422
RS	10	0.104239	0.383934	858.597485	0.028995	0.026530
RS	11	0.119358	0.383934	885.387637	0.029900	0.027997
RS	12	0.135596	0.489291	717.741519	0.024238	0.023113
RS	13	0.153035	0.489291	743.023660	0.025092	0.024463
RS	14	0.171766	0.643194	586.412814	0.019803	0.019666
RS	15	0.191883	0.643194	609.837436	0.020594	0.020771
RS	16	0.213489	0.851644	479.931732	0.016207	0.016605
RS	17	0.236695	0.851644	501.205920	0.016926	0.017513
RS	18	0.261618	1.105045	404.006062	0.013643	0.014317
RS	19	0.288387	1.105045	423.253314	0.014293	0.015121
RS	20	0.317137	1.391450	352.508373	0.011904	0.012768
RS	21	0.348015	1.391450	370.095107	0.012498	0.013491
RS	22	0.381178	1.708109	316.741736	0.010696	0.011681
RS	23	0.416797	1.708109	333.020275	0.011246	0.012297
RS	24	0.455052	2.046352	292.379507	0.009874	0.010869
RS	25	0.496140	2.046352	307.668232	0.010390	0.011384
RS	26	0.540268	2.372014	279.326664	0.009433	0.010353
RS	27	0.587663	2.372014	293.979356	0.009928	0.010810
RS	28	0.638567	2.631751	278.762195	0.009414	0.010233
RS	29	0.693238	2.631751	293.163574	0.009900	0.010687
RS	30	0.751957	2.780513	291.545838	0.009846	0.010599
RS	31	0.815022	2.780513	306.025247	0.010335	0.011096
RS	32	0.882755	2.809757	317.384095	0.010718	0.011492
RS	33	0.955503	2.809757	332.069039	0.011214	0.012056
RS	34	1.033635	2.749637	354.227404	0.011962	0.012868
RS	35	1.117551	2.749637	368.880352	0.012457	0.013491
RS	36	1.207679	2.645648	398.052764	0.013442	0.014589
RS	37	1.304478	2.645648	411.966608	0.013912	0.015220
RS	38	1.408443	2.538439	442.764689	0.014952	0.016393
RS	39	1.520104	2.538439	454.800712	0.015359	0.016943
RS	40	1.640030	2.454052	481.219283	0.016251	0.017934
RS	41	1.768833	2.454052	490.041077	0.016549	0.018307
RS	42	1.907172	2.403115	507.274871	0.017131	0.018914
RS	43	2.055750	2.403115	511.687598	0.017280	0.019048
RS	44	2.215327	2.387469	516.994073	0.017459	0.019172
RS	45	2.386717	2.387469	516.241225	0.017434	0.019053
RS	46	2.570793	2.406326	508.861306	0.017184	0.018688
RS	47	2.768495	2.406326	502.805179	0.016980	0.018334
RS	48	2.980832	2.456534	484.133586	0.016349	0.017558
RS	49	3.208887	2.456534	473.235098	0.015981	0.017020
RS	50	3.453824	2.530565	446.616358	0.015082	0.015984
RS	51	3.716891	2.530565	431.693510	0.014578	0.015327
RS	52	3.999432	2.617068	401.120080	0.013546	0.014193
RS	53	4.302888	2.617068	383.062532	0.012936	0.013473
RS	54	4.628806	2.749838	346.232721	0.011692	0.012186
RS	55	4.978851	2.749838	326.913732	0.011040	0.011469
RS	56	5.354807	2.749838	305.742289	0.010325	0.010710
RS	57	5.758592	2.749838	283.027319	0.009558	0.009916
RS	58	6.192268	3.478294	208.437832	0.007039	0.007483
RS	59	6.658046	3.478294	195.652131	0.006607	0.007023
RS	60	7.158302	3.478294	181.826704	0.006140	0.006530
RS	61	7.695589	3.478294	167.176166	0.005646	0.006009
RS	62	8.272649	3.478294	151.946031	0.005131	0.005468
RS	63	8.892424	3.478294	803.404447	0.027131	0.029084
PA	4+25*2+4+6 0.063813982 0.017730639 8.892424254 1.618684371 0.270917426 0.262132254 0.310878051 0.383933553 0.489291001 0.643193820 0.851644301 1.105044928 1.391450154 1.708109104 2.046352292 2.372014089 2.631750624 2.780512979 2.809756767 2.749636614 2.645647895 2.538439295 2.454051890 2.403115396 2.387469345 2.406326295 2.456534029 2.530565088 2.617068100 2.749838411 3.478293624
//
IT	4479
RD	8
LK	-277933.709487
QD	-440.265248 -> -391.622328
RI	0.0122637019
TR	0.061986	0.018116
MT	9.048855
MM	C_pi: 1.681456, n_recomb: 31330.267946
RS	0	0.000000	2.163634	105.822426	0.003378	0.000204
RS	1	0.007432	2.163634	113.290553	0.003616	0.001164
RS	2	0.015416	2.163634	121.254245	0.003870	0.002313
RS	3	0.023993	2.163634	129.741557	0.004141	0.003475
RS	4	0.033208	0.282877	1045.520736	0.033371	0.026392
RS	5	0.043108	0.282877	1083.292185	0.034577	0.030006
RS	6	0.053744	0.267199	1183.702062	0.037781	0.033170
RS	7	0.065169	0.267199	1216.649899	0.038833	0.034519
RS	8	0.077444	0.314916	1061.483518	0.033880	0.030225
RS	9	0.090632	0.314916	1092.050141	0.034856	0.031525
RS	10	0.104799	0.386227	917.172294	0.029274	0.026782
RS	11	0.120019	0.386227	946.018569	0.030195	0.028230
RS	12	0.136371	0.489383	771.428661	0.024622	0.023418
RS	13	0.153937	0.489383	798.611019	0.025490	0.024777
RS	14	0.172809	0.642238	631.335727	0.020151	0.019933
RS	15	0.193084	0.642238	656.536594	0.020955	0.021058
RS	16	0.214865	0.852249	515.556674	0.016456	0.016784
RS	17	0.238265	0.852249	538.442172	0.017186	0.017712
RS	18	0.263405	1.110411	432.279756	0.013798	0.014410
RS	19	0.290412	1.110411	452.953675	0.014457	0.015228
RS	20	0.319427	1.405272	375.434341	0.011983	0.012787
RS	21	0.350598	1.405272	394.279041	0.012585	0.013521
RS	22	0.384085	1.736009	335.431511	0.010706	0.011632
RS	23	0.420061	1.736009	352.817014	0.011261	0.012260
RS	24	0.458711	2.095809	307.539799	0.009816	0.010758
RS	25	0.500233	2.095809	323.802243	0.010335	0.011282
RS	26	0.544841	2.448347	291.876347	0.009316	0.010187
RS	27	0.592765	2.448347	307.404754	0.009812	0.010648
RS	28	0.644250	2.732721	289.979940	0.009256	0.010025
RS	29	0.699561	2.732721	305.217351	0.009742	0.010475
RS	30	0.758982	2.894748	303.010049	0.009671	0.010367
RS	31	0.822820	2.894748	318.358386	0.010161	0.010855
RS	32	0.891402	2.922104	330.843984	0.010560	0.011259
RS	33	0.965081	2.922104	346.496126	0.011059	0.011811
RS	34	1.044235	2.848868	371.375555	0.011854	0.012661
RS	35	1.129273	2.848868	387.121024	0.012356	0.013271
RS	36	1.220630	2.727560	420.217182	0.013412	0.014429
RS	37	1.318776	2.727560	435.309105	0.013894	0.015051
RS	38	1.424216	2.604443	470.525016	0.015018	0.016297
RS	39	1.537493	2.604443	483.710444	0.015439	0.016847
RS	40	1.659188	2.508409	514.125386	0.016410	0.017911
RS	41	1.789927	2.508409	523.910756	0.016722	0.018293
RS	42	1.930382	2.450716	543.927770	0.017361	0.018957
RS	43	2.081276	2.450716	548.977704	0.017522	0.019109
RS	44	2.243384	2.432938	555.396333	0.017727	0.019264
RS	45	2.417539	2.432938	554.883523	0.017711	0.019167
RS	46	2.604637	2.453986	546.849533	0.017454	0.018804
RS	47	2.805640	2.453986	540.659652	0.017257	0.018475
RS	48	3.021581	2.510349	519.864970	0.016593	0.017677
RS	49	3.253571	2.510349	508.557024	0.016232	0.017165
RS	50	3.502801	2.593648	478.981955	0.015288	0.016093
RS	51	3.770554	2.593648	463.486142	0.014794	0.015461
RS	52	4.058205	2.691109	429.810858	0.013719	0.014293
RS	53	4.367234	2.691109	411.086728	0.013121	0.013597
RS	54	4.699229	2.840819	370.518485	0.011826	0.012261
RS	55	5.055898	2.840819	350.609422	0.011191	0.011568
RS	56	5.439073	2.840819	328.654325	0.010490	0.010829
RS	57	5.850725	2.840819	304.966706	0.009734	0.010050
RS	58	6.292971	3.674344	220.464994	0.007037	0.007430
RS	59	6.768083	3.674344	208.017243	0.006639	0.007010
RS	60	7.278504	3.674344	194.385783	0.006204	0.006553
RS	61	7.826859	3.674344	179.772274	0.005738	0.006065
RS	62	8.415967	3.674344	164.413801	0.005248	0.005552
RS	63	9.048855	3.674344	904.054904	0.028856	0.030666
PA	4+25*2+4+6 0.061985701 0.018116296 9.048855126 2.163634362 0.282877363 0.267199277 0.314916356 0.386227101 0.489383392 0.642238147 0.852248572 1.110411147 1.405272085 1.736009455 2.095808808 2.448347367 2.732721205 2.894748379 2.922104057 2.848868094 2.727559897 2.604443314 2.508409237 2.450715863 2.432938403 2.453985773 2.510348958 2.593647551 2.691109411 2.840819078 3.674344166
//
IT	4803
RD	9
LK	-277838.864159
QD	-407.716322 -> -364.319861
RI	0.0092283439
TR	0.060321	0.018489
MT	9.190822
MM	C_pi: 1.736754, n_recomb: 32999.392975
RS	0	0.000000	2.871771	84.239378	0.002553	0.000172
RS	1	0.007458	2.871771	90.284927	0.002736	0.000950
RS	2	0.015472	2.871771	96.745420	0.002932	0.001831
RS	3	0.024084	2.871771	103.646419	0.003141	0.002697
RS	4	0.033339	0.294518	1066.247174	0.032311	0.025964
RS	5	0.043283	0.294518	1106.446892	0.033529	0.029381
RS	6	0.053969	0.272200	1237.105925	0.037489	0.033188
RS	7	0.065452	0.272200	1272.606518	0.038565	0.034468
RS	8	0.077792	0.319275	1116.450657	0.033832	0.030315
RS	9	0.091052	0.319275	1149.288900	0.034828	0.031568
RS	10	0.105300	0.389136	971.735977	0.029447	0.026970
RS	11	0.120612	0.389136	1002.604722	0.030383	0.028399
RS	12	0.137065	0.490245	822.439566	0.024923	0.023678
RS	13	0.154745	0.490245	851.477960	0.025803	0.025040
RS	14	0.173744	0.641953	674.638131	0.020444	0.020174
RS	15	0.194160	0.641953	701.569362	0.021260	0.021312
RS	16	0.216099	0.853049	550.174721	0.016672	0.016953
RS	17	0.239674	0.853049	574.632182	0.017413	0.017895
RS	18	0.265007	1.115079	459.883188	0.013936	0.014503
RS	19	0.292229	1.115079	481.951565	0.014605	0.015331
RS	20	0.321482	1.417132	397.871204	0.012057	0.012814
RS	21	0.352916	1.417132	417.946488	0.012665	0.013556
RS	22	0.386695	1.760359	353.714412	0.010719	0.011596
RS	23	0.422993	1.760359	372.181265	0.011278	0.012232
RS	24	0.461998	2.140070	322.301342	0.009767	0.010662
RS	25	0.503912	2.140070	339.510205	0.010288	0.011194
RS	26	0.548952	2.518400	303.974527	0.009212	0.010038
RS	27	0.597352	2.518400	320.346492	0.009708	0.010502
RS	28	0.649360	2.827335	300.638210	0.009110	0.009836
RS	29	0.705248	2.827335	316.672698	0.009596	0.010282
RS	30	0.765304	3.003388	313.751322	0.009508	0.010152
RS	31	0.829839	3.003388	329.923031	0.009998	0.010631
RS	32	0.899186	3.029895	343.374867	0.010405	0.011038
RS	33	0.973706	3.029895	359.945629	0.010908	0.011579
RS	34	1.053784	2.944508	387.381373	0.011739	0.012457
RS	35	1.139834	2.944508	404.175091	0.012248	0.013057
RS	36	1.232301	2.806692	441.067566	0.013366	0.014266
RS	37	1.331665	2.806692	457.306906	0.013858	0.014881
RS	38	1.438439	2.668231	496.895943	0.015058	0.016191
RS	39	1.553176	2.668231	511.221053	0.015492	0.016741
RS	40	1.676471	2.560755	545.693854	0.016536	0.017873
RS	41	1.808961	2.560755	556.455076	0.016863	0.018264
RS	42	1.951333	2.496119	579.407138	0.017558	0.018985
RS	43	2.104322	2.496119	585.122624	0.017731	0.019155
RS	44	2.268721	2.475653	592.854181	0.017966	0.019345
RS	45	2.445382	2.475653	592.615975	0.017958	0.019269
RS	46	2.635218	2.498030	584.125169	0.017701	0.018914
RS	47	2.839212	2.498030	577.833442	0.017510	0.018609
RS	48	3.058419	2.559471	555.072895	0.016821	0.017795
RS	49	3.293976	2.559471	543.379885	0.016466	0.017307
RS	50	3.547100	2.650891	510.949443	0.015484	0.016207
RS	51	3.819103	2.650891	494.897495	0.014997	0.015598
RS	52	4.111392	2.758235	458.174645	0.013884	0.014398
RS	53	4.425479	2.758235	438.795997	0.013297	0.013723
RS	54	4.762992	2.923603	394.509749	0.011955	0.012343
RS	55	5.125676	2.923603	374.019827	0.011334	0.011672
RS	56	5.515410	2.923603	351.295145	0.010646	0.010950
RS	57	5.934210	2.923603	326.653481	0.009899	0.010184
RS	58	6.384244	3.859844	232.097578	0.007033	0.007388
RS	59	6.867842	3.859844	219.989829	0.006666	0.007002
RS	60	7.387507	3.859844	206.568260	0.006260	0.006577
RS	61	7.945929	3.859844	192.021189	0.005819	0.006119
RS	62	8.545999	3.859844	176.576159	0.005351	0.005631
RS	63	9.190822	3.859844	1005.914727	0.030483	0.032198
PA	4+25*2+4+6 0.060320831 0.018488893 9.190821675 2.871771410 0.294518333 0.272200141 0.319275162 0.389135841 0.490244710 0.641953035 0.853049148 1.115079090 1.417131601 1.760359010 2.140070441 2.518399817 2.827335307 3.003388127 3.029894990 2.944508138 2.806692419 2.668230785 2.560755477 2.496119183 2.475652693 2.498030279 2.559471383 2.650890720 2.758234700 2.923603243 3.859844143
//
IT	4296
RD	10
LK	-277754.200114
QD	-378.617246 -> -339.757962
RI	0.0070513828
TR	0.058796	0.018847
MT	9.321105
MM	C_pi: 1.789049, n_recomb: 34623.906367
RS	0	0.000000	3.791669	67.124059	0.001939	0.000144
RS	1	0.007482	3.791669	72.003883	0.002080	0.000774
RS	2	0.015523	3.791669	77.227057	0.002230	0.001453
RS	3	0.024167	3.791669	82.815974	0.002392	0.002099
RS	4	0.033457	0.305885	1084.326173	0.031317	0.025538
RS	5	0.043441	0.305885	1126.764833	0.032543	0.028787
RS	6	0.054173	0.277052	1286.943491	0.037169	0.033169
RS	7	0.065708	0.277052	1324.921394	0.038266	0.034399
RS	8	0.078106	0.323766	1167.474313	0.033719	0.030357
RS	9	0.091432	0.323766	1202.541772	0.034732	0.031570
RS	10	0.105755	0.392395	1022.990520	0.029546	0.027111
RS	11	0.121149	0.392395	1055.846617	0.030495	0.028522
RS	12	0.137695	0.491567	871.216220	0.025162	0.023901
RS	13	0.155478	0.491567	902.070164	0.026053	0.025264
RS	14	0.174593	0.642052	716.585069	0.020696	0.020394
RS	15	0.195137	0.642052	745.205612	0.021523	0.021542
RS	16	0.217219	0.853866	583.947745	0.016865	0.017113
RS	17	0.240953	0.853866	609.942021	0.017616	0.018066
RS	18	0.266462	1.119075	486.910408	0.014063	0.014596
RS	19	0.293880	1.119075	510.344260	0.014740	0.015432
RS	20	0.323349	1.427323	419.874310	0.012127	0.012846
RS	21	0.355024	1.427323	441.155329	0.012741	0.013594
RS	22	0.389068	1.781764	371.621872	0.010733	0.011570
RS	23	0.425659	1.781764	391.146624	0.011297	0.012213
RS	24	0.464987	2.180032	336.684000	0.009724	0.010579
RS	25	0.507259	2.180032	354.814185	0.010248	0.011117
RS	26	0.552693	2.583266	315.638336	0.009116	0.009905
RS	27	0.601526	2.583266	332.824228	0.009613	0.010371
RS	28	0.654013	2.916768	310.760611	0.008975	0.009662
RS	29	0.710426	2.916768	327.556206	0.009460	0.010105
RS	30	0.771061	3.107641	323.801996	0.009352	0.009952
RS	31	0.836232	3.107641	340.754627	0.009842	0.010422
RS	32	0.906279	3.134340	355.015259	0.010253	0.010828
RS	33	0.981567	3.134340	372.458657	0.010757	0.011359
RS	34	1.062488	3.037737	402.279857	0.011619	0.012259
RS	35	1.149463	3.037737	420.079064	0.012133	0.012848
RS	36	1.242945	2.884155	460.624654	0.013304	0.014100
RS	37	1.343421	2.884155	477.981315	0.013805	0.014709
RS	38	1.451415	2.730841	521.875309	0.015073	0.016077
RS	39	1.567489	2.730841	537.331113	0.015519	0.016627
RS	40	1.692248	2.612094	575.900995	0.016633	0.017822
RS	41	1.826340	2.612094	587.652869	0.016972	0.018223
RS	42	1.970465	2.540337	613.681338	0.017724	0.018999
RS	43	2.125373	2.540337	620.095915	0.017909	0.019185
RS	44	2.291871	2.516686	629.344030	0.018177	0.019413
RS	45	2.470826	2.516686	629.422505	0.018179	0.019359
RS	46	2.663171	2.539625	620.689115	0.017927	0.019017
RS	47	2.869906	2.539625	614.335611	0.017743	0.018735
RS	48	3.092108	2.605182	589.787728	0.017034	0.017912
RS	49	3.330936	2.605182	577.741269	0.016686	0.017446
RS	50	3.587631	2.703672	542.579112	0.015671	0.016322
RS	51	3.863533	2.703672	525.992701	0.015192	0.015734
RS	52	4.160077	2.819890	486.294339	0.014045	0.014507
RS	53	4.478807	2.819890	466.275074	0.013467	0.013851
RS	54	4.821385	2.999698	418.304532	0.012081	0.012430
RS	55	5.189593	2.999698	397.241567	0.011473	0.011778
RS	56	5.585350	2.999698	373.758585	0.010795	0.011071
RS	57	6.010717	2.999698	348.177356	0.010056	0.010316
RS	58	6.467909	4.036068	243.445138	0.007031	0.007353
RS	59	6.959307	4.036068	231.674601	0.006691	0.006998
RS	60	7.487470	4.036068	218.471294	0.006310	0.006602
RS	61	8.055150	4.036068	204.010102	0.005892	0.006170
RS	62	8.665303	4.036068	188.508370	0.005444	0.005706
RS	63	9.321105	4.036068	1109.043087	0.032031	0.033679
PA	4+25*2+4+6 0.058796180 0.018846919 9.321105387 3.791668554 0.305884624 0.277052143 0.323766308 0.392394919 0.491566895 0.642052214 0.853865933 1.119075431 1.427323127 1.781763827 2.180031855 2.583265828 2.916768078 3.107641249 3.134340051 3.037737117 2.884155262 2.730841238 2.612093865 2.540336687 2.516686289 2.539625365 2.605182157 2.703672108 2.819889996 2.999697851 4.036067905
//
IT	4161
RD	11
LK	-277678.349105
QD	-352.515411 -> -317.607365
RI	0.0054696828
TR	0.057393	0.019190
MT	9.441644
MM	C_pi: 1.838804, n_recomb: 36206.559371
RS	0	0.000000	4.986608	53.498185	0.001478	0.000120
RS	1	0.007503	4.986608	57.426993	0.001586	0.000629
RS	2	0.015570	4.986608	61.637448	0.001702	0.001153
RS	3	0.024242	4.986608	66.148676	0.001827	0.001637
RS	4	0.033564	0.317039	1100.079364	0.030383	0.025116
RS	5	0.043586	0.317039	1144.587721	0.031613	0.028218
RS	6	0.054360	0.281722	1333.866863	0.036840	0.033128
RS	7	0.065943	0.281722	1374.247273	0.037956	0.034318
RS	8	0.078394	0.328282	1215.231107	0.033564	0.030365
RS	9	0.091780	0.328282	1252.480762	0.034593	0.031546
RS	10	0.106170	0.395843	1071.439601	0.029592	0.027218
RS	11	0.121640	0.395843	1106.246435	0.030554	0.028612
RS	12	0.138271	0.493161	918.072774	0.025357	0.024097
RS	13	0.156150	0.493161	950.703932	0.026258	0.025458
RS	14	0.175370	0.642361	757.362522	0.020918	0.020597
RS	15	0.196032	0.642361	787.634439	0.021754	0.021753
RS	16	0.218245	0.854595	616.989193	0.017041	0.017265
RS	17	0.242124	0.854595	644.487909	0.017800	0.018227
RS	18	0.267796	1.122418	513.436367	0.014181	0.014688
RS	19	0.295393	1.122418	538.209044	0.014865	0.015531
RS	20	0.325062	1.436035	441.493796	0.012194	0.012883
RS	21	0.356956	1.436035	463.957676	0.012814	0.013636
RS	22	0.391244	1.800608	389.190194	0.010749	0.011552
RS	23	0.428104	1.800608	409.751251	0.011317	0.012200
RS	24	0.467730	2.216261	350.717133	0.009687	0.010508
RS	25	0.510330	2.216261	369.745514	0.010212	0.011049
RS	26	0.556126	2.643594	326.900877	0.009029	0.009784
RS	27	0.605359	2.643594	344.873475	0.009525	0.010251
RS	28	0.658285	3.001695	320.386204	0.008849	0.009501
RS	29	0.715183	3.001695	337.909693	0.009333	0.009941
RS	30	0.776350	3.208145	333.213398	0.009203	0.009764
RS	31	0.842107	3.208145	350.907399	0.009692	0.010227
RS	32	0.912798	3.236043	365.826142	0.010104	0.010628
RS	33	0.988793	3.236043	384.098518	0.010609	0.011149
RS	34	1.070491	3.129115	416.133962	0.011493	0.012066
RS	35	1.158319	3.129115	434.896888	0.012012	0.012647
RS	36	1.252737	2.960451	478.942124	0.013228	0.013934
RS	37	1.354239	2.960451	497.385370	0.013737	0.014537
RS	38	1.463358	2.792728	545.496814	0.015066	0.015956
RS	39	1.580665	2.792728	562.072664	0.015524	0.016507
RS	40	1.706773	2.662865	604.755381	0.016703	0.017760
RS	41	1.842344	2.662865	617.511374	0.017055	0.018170
RS	42	1.988088	2.583846	646.737118	0.017862	0.019001
RS	43	2.144768	2.583846	653.884622	0.018060	0.019203
RS	44	2.313204	2.556591	664.843714	0.018363	0.019471
RS	45	2.494278	2.556591	665.283151	0.018375	0.019436
RS	46	2.688940	2.579426	656.523536	0.018133	0.019113
RS	47	2.898208	2.579426	650.151710	0.017957	0.018851
RS	48	3.123179	2.648245	624.006255	0.017235	0.018024
RS	49	3.365030	2.648245	611.641264	0.016893	0.017579
RS	50	3.625028	2.752862	573.883685	0.015850	0.016436
RS	51	3.904535	2.752862	556.786946	0.015378	0.015868
RS	52	4.205016	2.877033	514.195682	0.014202	0.014618
RS	53	4.528042	2.877033	493.550981	0.013632	0.013978
RS	54	4.875307	3.070139	441.940205	0.012206	0.012520
RS	55	5.248629	3.070139	420.311721	0.011609	0.011884
RS	56	5.649963	3.070139	396.080700	0.010939	0.011191
RS	57	6.081412	3.070139	369.572661	0.010207	0.010445
RS	58	6.545234	4.203912	254.564275	0.007031	0.007325
RS	59	7.043859	4.203912	243.126186	0.006715	0.006997
RS	60	7.579898	4.203912	230.145594	0.006356	0.006627
RS	61	8.156159	4.203912	215.784038	0.005960	0.006218
RS	62	8.775659	4.203912	200.248286	0.005531	0.005776
RS	63	9.441644	4.203912	1213.344587	0.033512	0.035110
PA	4+25*2+4+6 0.057393399 0.019189922 9.441644278 4.986608464 0.317039196 0.281722452 0.328281880 0.395842955 0.493160797 0.642360817 0.854595453 1.122418006 1.436035496 1.800608204 2.216261213 2.643594325 3.001694537 3.208145485 3.236042537 3.129114666 2.960451249 2.792728007 2.662864706 2.583846339 2.556590937 2.579425688 2.648244982 2.752861643 2.877032666 3.070139154 4.203911751
//
IT	4996
RD	12
LK	-277610.177266
QD	-329.022314 -> -297.572939
RI	0.0043045974
TR	0.056098	0.019518
MT	9.553693
MM	C_pi: 1.886319, n_recomb: 37749.277695
RS	0	0.000000	6.539521	42.620840	0.001129	0.000099
RS	1	0.007523	6.539521	45.776199	0.001213	0.000509
RS	2	0.015613	6.539521	49.161026	0.001302	0.000914
RS	3	0.024311	6.539521	52.791365	0.001398	0.001278
RS	4	0.033663	0.328039	1113.723817	0.029503	0.024698
RS	5	0.043719	0.328039	1160.147694	0.030733	0.027670
RS	6	0.054532	0.286195	1378.346754	0.036513	0.033074
RS	7	0.066158	0.286195	1421.056370	0.037645	0.034233
RS	8	0.078659	0.332759	1260.203442	0.033384	0.030351
RS	9	0.092100	0.332759	1299.585454	0.034427	0.031504
RS	10	0.106553	0.399382	1117.441948	0.029602	0.027298
RS	11	0.122092	0.399382	1154.161665	0.030574	0.028676
RS	12	0.138801	0.494909	963.232098	0.025517	0.024270
RS	13	0.156767	0.494909	997.603418	0.026427	0.025629
RS	14	0.176085	0.642774	797.098283	0.021116	0.020785
RS	15	0.196856	0.642774	828.985641	0.021960	0.021947
RS	16	0.219190	0.855182	649.377719	0.017202	0.017411
RS	17	0.243204	0.855182	678.350298	0.017970	0.018380
RS	18	0.269025	1.125143	539.512117	0.014292	0.014780
RS	19	0.296788	1.125143	565.598471	0.014983	0.015627
RS	20	0.326640	1.443425	462.766417	0.012259	0.012924
RS	21	0.358738	1.443425	486.391634	0.012885	0.013680
RS	22	0.393251	1.817178	406.450706	0.010767	0.011542
RS	23	0.430360	1.817178	428.027906	0.011339	0.012193
RS	24	0.470261	2.249158	364.430771	0.009654	0.010445
RS	25	0.513164	2.249158	384.335896	0.010181	0.010990
RS	26	0.559295	2.699826	337.796686	0.008948	0.009674
RS	27	0.608897	2.699826	356.530878	0.009445	0.010142
RS	28	0.662230	3.082504	329.560527	0.008730	0.009353
RS	29	0.719576	3.082504	347.781305	0.009213	0.009789
RS	30	0.781236	3.305224	342.043827	0.009061	0.009588
RS	31	0.847535	3.305224	360.442429	0.009548	0.010044
RS	32	0.918822	3.335277	375.877154	0.009957	0.010438
RS	33	0.995472	3.335277	394.937139	0.010462	0.010951
RS	34	1.077889	3.218866	429.019645	0.011365	0.011879
RS	35	1.166507	3.218866	448.705508	0.011886	0.012451
RS	36	1.261791	3.035758	496.092108	0.013142	0.013769
RS	37	1.364245	3.035758	515.590342	0.013658	0.014366
RS	38	1.474406	2.854040	567.815978	0.015042	0.015831
RS	39	1.592855	2.854040	585.498757	0.015510	0.016383
RS	40	1.720216	2.713213	632.288942	0.016750	0.017689
RS	41	1.857158	2.713213	646.059512	0.017114	0.018108
RS	42	2.004403	2.626822	678.583733	0.017976	0.018992
RS	43	2.162727	2.626822	686.495659	0.018186	0.019209
RS	44	2.332961	2.595606	699.346436	0.018526	0.019519
RS	45	2.516003	2.595606	700.190127	0.018548	0.019502
RS	46	2.712816	2.617762	691.615831	0.018321	0.019201
RS	47	2.924436	2.617762	685.269335	0.018153	0.018959
RS	48	3.151977	2.689095	657.718429	0.017423	0.018133
RS	49	3.396637	2.689095	645.070578	0.017088	0.017707
RS	50	3.659703	2.798995	604.859756	0.016023	0.016550
RS	51	3.942562	2.798995	587.277591	0.015557	0.015999
RS	52	4.246700	2.930281	541.882633	0.014355	0.014729
RS	53	4.573721	2.930281	520.628089	0.013792	0.014104
RS	54	4.925345	3.135625	465.428771	0.012329	0.012612
RS	55	5.303422	3.135625	443.242049	0.011742	0.011991
RS	56	5.709945	3.135625	418.272619	0.011080	0.011309
RS	57	6.147051	3.135625	390.849537	0.010354	0.010572
RS	58	6.617043	4.363987	265.485882	0.007033	0.007302
RS	59	7.122395	4.363987	254.374741	0.006739	0.006999
RS	60	7.665766	4.363987	241.619142	0.006401	0.006652
RS	61	8.250017	4.363987	227.367468	0.006023	0.006265
RS	62	8.878224	4.363987	211.815712	0.005611	0.005842
RS	63	9.553693	4.363987	1318.664889	0.034932	0.036491
PA	4+25*2+4+6 0.056098453 0.019518278 9.553693211 6.539521248 0.328038767 0.286195026 0.332758838 0.399382444 0.494909428 0.642773712 0.855182257 1.125143298 1.443425373 1.817178265 2.249158206 2.699825564 3.082503972 3.305224244 3.335277068 3.218866150 3.035757651 2.854039724 2.713212945 2.626822310 2.595606295 2.617761884 2.689094704 2.798995315 2.930281350 3.135624853 4.363987343
//
IT	4853
RD	13
LK	-277548.731703
QD	-307.805936 -> -279.397258
RI	0.0034346116
TR	0.054899	0.019832
MT	9.658380
MM	C_pi: 1.931837, n_recomb: 39253.404758
RS	0	0.000000	8.557656	33.929957	0.000864	0.000081
RS	1	0.007542	8.557656	36.458371	0.000929	0.000410
RS	2	0.015652	8.557656	39.172726	0.000998	0.000723
RS	3	0.024375	8.557656	42.086310	0.001072	0.000998
RS	4	0.033755	0.338926	1125.447135	0.028671	0.024283
RS	5	0.043842	0.338926	1173.644564	0.029899	0.027141
RS	6	0.054691	0.290467	1420.721942	0.036194	0.033012
RS	7	0.066357	0.290467	1465.689821	0.037339	0.034147
RS	8	0.078904	0.337158	1302.761533	0.033188	0.030320
RS	9	0.092396	0.337158	1344.224518	0.034245	0.031450
RS	10	0.106907	0.402954	1161.264766	0.029584	0.027358
RS	11	0.122511	0.402954	1199.858704	0.030567	0.028720
RS	12	0.139293	0.496747	1006.844632	0.025650	0.024425
RS	13	0.157340	0.496747	1042.920054	0.026569	0.025781
RS	14	0.176748	0.643235	835.875632	0.021294	0.020962
RS	15	0.197619	0.643235	869.343964	0.022147	0.022128
RS	16	0.220065	0.855610	681.164635	0.017353	0.017551
RS	17	0.244204	0.855610	711.581796	0.018128	0.018526
RS	18	0.270164	1.127301	565.174175	0.014398	0.014871
RS	19	0.298081	1.127301	592.550201	0.015096	0.015723
RS	20	0.328103	1.449631	483.721473	0.012323	0.012968
RS	21	0.360390	1.449631	508.487616	0.012954	0.013727
RS	22	0.395112	1.831729	423.426647	0.010787	0.011537
RS	23	0.432452	1.831729	446.000958	0.011362	0.012192
RS	24	0.472609	2.279062	377.850017	0.009626	0.010391
RS	25	0.515794	2.279062	398.611869	0.010155	0.010939
RS	26	0.562236	2.752333	348.355271	0.008875	0.009574
RS	27	0.612181	2.752333	367.827767	0.009371	0.010043
RS	28	0.665893	3.159519	338.323388	0.008619	0.009215
RS	29	0.723655	3.159519	357.213163	0.009100	0.009649
RS	30	0.785774	3.399122	350.346278	0.008925	0.009422
RS	31	0.852577	3.399122	369.415288	0.009411	0.009873
RS	32	0.924419	3.432208	385.236231	0.009814	0.010258
RS	33	1.001679	3.432208	405.044763	0.010319	0.010762
RS	34	1.084766	3.307120	441.011797	0.011235	0.011698
RS	35	1.174119	3.307120	461.580941	0.011759	0.012263
RS	36	1.270210	3.110164	512.148768	0.013047	0.013605
RS	37	1.373549	3.110164	532.669702	0.013570	0.014197
RS	38	1.484682	2.914834	588.896024	0.015002	0.015702
RS	39	1.604196	2.914834	607.670060	0.015481	0.016255
RS	40	1.732724	2.763201	658.542719	0.016777	0.017612
RS	41	1.870944	2.763201	673.334742	0.017154	0.018038
RS	42	2.019590	2.669359	709.237503	0.018068	0.018974
RS	43	2.179446	2.669359	717.941958	0.018290	0.019205
RS	44	2.351358	2.633889	732.847952	0.018670	0.019557
RS	45	2.536235	2.633889	734.136910	0.018703	0.019557
RS	46	2.735055	2.654872	725.950540	0.018494	0.019282
RS	47	2.948870	2.654872	719.671973	0.018334	0.019057
RS	48	3.178811	2.728066	690.905457	0.017601	0.018237
RS	49	3.426093	2.728066	678.010270	0.017273	0.017829
RS	50	3.692025	2.842500	635.491506	0.016189	0.016661
RS	51	3.978013	2.842500	617.449021	0.015730	0.016126
RS	52	4.285570	2.980148	569.343237	0.014504	0.014839
RS	53	4.616322	2.980148	547.494829	0.013948	0.014227
RS	54	4.972019	3.196756	488.764049	0.012452	0.012704
RS	55	5.354542	3.196756	466.026682	0.011872	0.012097
RS	56	5.765915	3.196756	440.328578	0.011218	0.011425
RS	57	6.208312	3.196756	412.002129	0.010496	0.010695
RS	58	6.684074	4.516894	276.224297	0.007037	0.007284
RS	59	7.195718	4.516894	265.434706	0.006762	0.007003
RS	60	7.745948	4.516894	252.905376	0.006443	0.006677
RS	61	8.337677	4.516894	238.771772	0.006083	0.006310
RS	62	8.974032	4.516894	223.219041	0.005687	0.005904
RS	63	9.658380	4.516894	1424.816057	0.036298	0.037825
PA	4+25*2+4+6 0.054898844 0.019832325 9.658379886 8.557656149 0.338925908 0.290466897 0.337157696 0.402953582 0.496746855 0.643235298 0.855609613 1.127301142 1.449631239 1.831728502 2.279062227 2.752332528 3.159518728 3.399122373 3.432207794 3.307120119 3.110163788 2.914834393 2.763200626 2.669359468 2.633889022 2.654872242 2.728066120 2.842500055 2.980147540 3.196755948 4.516894008
//
IT	4619
RD	14
LK	-277493.201503
QD	-288.583288 -> -262.858526
RI	0.0027759999
TR	0.053784	0.020133
MT	9.756532
MM	C_pi: 1.975531, n_recomb: 40719.976468
RS	0	0.000000	11.179335	26.987892	0.000663	0.000066
RS	1	0.007559	11.179335	29.009813	0.000712	0.000328
RS	2	0.015689	11.179335	31.181747	0.000766	0.000571
RS	3	0.024434	11.179335	33.514594	0.000823	0.000779
RS	4	0.033840	0.349739	1135.392929	0.027883	0.023873
RS	5	0.043957	0.349739	1185.231690	0.029107	0.026629
RS	6	0.054838	0.294534	1461.279409	0.035886	0.032948
RS	7	0.066542	0.294534	1508.436698	0.037044	0.034062
RS	8	0.079131	0.341454	1343.189447	0.032986	0.030279
RS	9	0.092672	0.341454	1386.681150	0.034054	0.031387
RS	10	0.107235	0.406519	1203.108090	0.029546	0.027401
RS	11	0.122900	0.406519	1243.536902	0.030539	0.028748
RS	12	0.139749	0.498629	1049.024994	0.025762	0.024564
RS	13	0.157872	0.498629	1086.769035	0.026689	0.025916
RS	14	0.177364	0.643711	873.752283	0.021458	0.021128
RS	15	0.198330	0.643711	908.768060	0.022317	0.022297
RS	16	0.220880	0.855881	712.378203	0.017495	0.017686
RS	17	0.245135	0.855881	744.211378	0.018276	0.018666
RS	18	0.271224	1.128954	590.440904	0.014500	0.014960
RS	19	0.299284	1.128954	619.083175	0.015203	0.015816
RS	20	0.329466	1.454794	504.372950	0.012386	0.013013
RS	21	0.361928	1.454794	530.260174	0.013022	0.013776
RS	22	0.396845	1.844475	440.134952	0.010809	0.011537
RS	23	0.434401	1.844475	463.688148	0.011387	0.012195
RS	24	0.474796	2.306237	390.998216	0.009602	0.010343
RS	25	0.518245	2.306237	412.598009	0.010133	0.010894
RS	26	0.564977	2.801383	358.606276	0.008807	0.009482
RS	27	0.615242	2.801383	378.795464	0.009302	0.009952
RS	28	0.669307	3.232952	346.713285	0.008515	0.009086
RS	29	0.727458	3.232952	366.245886	0.008994	0.009518
RS	30	0.790005	3.489999	358.168770	0.008796	0.009266
RS	31	0.857280	3.489999	377.876314	0.009280	0.009712
RS	32	0.929640	3.526939	393.963183	0.009675	0.010086
RS	33	1.007469	3.526939	414.483297	0.010179	0.010583
RS	34	1.091182	3.393903	452.183784	0.011105	0.011523
RS	35	1.181222	3.393903	473.597769	0.011631	0.012081
RS	36	1.278069	3.183669	527.186782	0.012947	0.013443
RS	37	1.382236	3.183669	548.697614	0.013475	0.014031
RS	38	1.494277	2.975092	608.803254	0.014951	0.015571
RS	39	1.614787	2.975092	628.650431	0.015438	0.016125
RS	40	1.744406	2.812806	683.565742	0.016787	0.017528
RS	41	1.883823	2.812806	699.382257	0.017175	0.017962
RS	42	2.033779	2.711463	738.724251	0.018142	0.018947
RS	43	2.195069	2.711463	748.245236	0.018375	0.019191
RS	44	2.368552	2.671497	765.351874	0.018795	0.019586
RS	45	2.555148	2.671497	767.123778	0.018839	0.019603
RS	46	2.755848	2.690888	759.515825	0.018652	0.019355
RS	47	2.971719	2.690888	753.345660	0.018501	0.019148
RS	48	3.203908	2.765372	723.548674	0.017769	0.018337
RS	49	3.453647	2.765372	710.440553	0.017447	0.017944
RS	50	3.722264	2.883674	665.758619	0.016350	0.016770
RS	51	4.011186	2.883674	647.280545	0.015896	0.016249
RS	52	4.321947	3.027004	596.559106	0.014650	0.014947
RS	53	4.656199	3.027004	574.132853	0.014100	0.014348
RS	54	5.015716	3.253988	511.931785	0.012572	0.012797
RS	55	5.402408	3.253988	488.651632	0.012000	0.012201
RS	56	5.818331	3.253988	462.234772	0.011352	0.011538
RS	57	6.265692	3.253988	433.016753	0.010634	0.010815
RS	58	6.746870	4.663118	286.784576	0.007043	0.007270
RS	59	7.264419	4.663118	276.311525	0.006786	0.007008
RS	60	7.821089	4.663118	264.009282	0.006484	0.006701
RS	61	8.419837	4.663118	250.000665	0.006140	0.006352
RS	62	9.063844	4.663118	234.459973	0.005758	0.005963
RS	63	9.756532	4.663118	1531.597577	0.037613	0.039112
PA	4+25*2+4+6 0.053784415 0.020132668 9.756531757 11.179334854 0.349738752 0.294533970 0.341453774 0.406518992 0.498628530 0.643711325 0.855881332 1.128953537 1.454794096 1.844474993 2.306237287 2.801382705 3.232952252 3.489998949 3.526938538 3.393903259 3.183669265 2.975092176 2.812805508 2.711462793 2.671497402 2.690887651 2.765371705 2.883674011 3.027003659 3.253987756 4.663118391
//
IT	4820
RD	15
LK	-277442.895282
QD	-271.113542 -> -247.766484
RI	0.0022699011
TR	0.052746	0.020420
MT	9.848898
MM	C_pi: 2.017559, n_recomb: 42149.975508
RS	0	0.000000	14.585219	21.444047	0.000509	0.000054
RS	1	0.007575	14.585219	23.057820	0.000547	0.000262
RS	2	0.015723	14.585219	24.792174	0.000588	0.000450
RS	3	0.024489	14.585219	26.655987	0.000632	0.000608
RS	4	0.033919	0.360499	1143.723054	0.027135	0.023467
RS	5	0.044063	0.360499	1195.079874	0.028353	0.026133
RS	6	0.054976	0.298405	1500.209544	0.035592	0.032885
RS	7	0.066715	0.298405	1549.490338	0.036761	0.033982
RS	8	0.079344	0.345637	1381.704167	0.032781	0.030231
RS	9	0.092929	0.345637	1427.172555	0.033859	0.031320
RS	10	0.107543	0.410055	1243.139433	0.029493	0.027431
RS	11	0.123264	0.410055	1285.363631	0.030495	0.028764
RS	12	0.140175	0.500528	1089.864578	0.025857	0.024690
RS	13	0.158368	0.500528	1129.242499	0.026791	0.026037
RS	14	0.177939	0.644189	910.767098	0.021608	0.021284
RS	15	0.198993	0.644189	947.297735	0.022474	0.022456
RS	16	0.221641	0.856012	743.039540	0.017628	0.017816
RS	17	0.246005	0.856012	776.260900	0.018417	0.018800
RS	18	0.272214	1.130166	615.325541	0.014598	0.015049
RS	19	0.300409	1.130166	645.211212	0.015308	0.015908
RS	20	0.330739	1.459038	524.734788	0.012449	0.013061
RS	21	0.363367	1.459038	551.723891	0.013090	0.013827
RS	22	0.398466	1.855600	456.594294	0.010833	0.011541
RS	23	0.436224	1.855600	481.109056	0.011414	0.012203
RS	24	0.476842	2.330945	403.893024	0.009582	0.010302
RS	25	0.520537	2.330945	426.313029	0.010114	0.010856
RS	26	0.567542	2.847252	368.573189	0.008744	0.009398
RS	27	0.618107	2.847252	389.458918	0.009240	0.009869
RS	28	0.672503	3.303045	354.761055	0.008417	0.008966
RS	29	0.731019	3.303045	374.912171	0.008895	0.009397
RS	30	0.793967	3.577967	365.559193	0.008673	0.009120
RS	31	0.861683	3.577967	385.875782	0.009155	0.009560
RS	32	0.934529	3.619517	402.118926	0.009540	0.009922
RS	33	1.012893	3.619517	423.315956	0.010043	0.010413
RS	34	1.097193	3.479246	462.604063	0.010975	0.011354
RS	35	1.187879	3.479246	484.825893	0.011502	0.011905
RS	36	1.285434	3.256255	541.282234	0.012842	0.013284
RS	37	1.390378	3.256255	563.750116	0.013375	0.013869
RS	38	1.503272	3.034780	627.608722	0.014890	0.015440
RS	39	1.624717	3.034780	648.508950	0.015386	0.015994
RS	40	1.755362	2.862000	707.413520	0.016783	0.017440
RS	41	1.895902	2.862000	724.254055	0.017183	0.017881
RS	42	2.047089	2.753134	767.076829	0.018199	0.018914
RS	43	2.209727	2.753134	777.434337	0.018444	0.019170
RS	44	2.384685	2.708472	796.871062	0.018906	0.019608
RS	45	2.572896	2.708472	799.159974	0.018960	0.019641
RS	46	2.775364	2.725914	792.306782	0.018797	0.019422
RS	47	2.993168	2.725914	786.283001	0.018654	0.019232
RS	48	3.227471	2.801188	755.634625	0.017927	0.018432
RS	49	3.479522	2.801188	742.346437	0.017612	0.018054
RS	50	3.750665	2.922770	695.643789	0.016504	0.016876
RS	51	4.042346	2.922770	676.754140	0.016056	0.016368
RS	52	4.356123	3.071173	623.512565	0.014793	0.015054
RS	53	4.693667	3.071173	600.524339	0.014247	0.014467
RS	54	5.056779	3.307725	534.916711	0.012691	0.012889
RS	55	5.447397	3.307725	511.101865	0.012126	0.012303
RS	56	5.867604	3.307725	483.976360	0.011482	0.011649
RS	57	6.319640	3.307725	453.878729	0.010768	0.010932
RS	58	6.805918	4.803137	297.168578	0.007050	0.007258
RS	59	7.329030	4.803137	287.007523	0.006809	0.007014
RS	60	7.891767	4.803137	274.932968	0.006523	0.006725
RS	61	8.497131	4.803137	261.055366	0.006193	0.006393
RS	62	9.148350	4.803137	245.538223	0.005825	0.006019
RS	63	9.848898	4.803137	1638.818752	0.038881	0.040354
PA	4+25*2+4+6 0.052746204 0.020419833 9.848898062 14.585218599 0.360499277 0.298404907 0.345636564 0.410054889 0.500528150 0.644188933 0.856012338 1.130166119 1.459038152 1.855599528 2.330945338 2.847251521 3.303045347 3.577966509 3.619516907 3.479246376 3.256255307 3.034779804 2.861999882 2.753133805 2.708472094 2.725914451 2.801187727 2.922769919 3.071173131 3.307724702 4.803137161
//
IT	5046
RD	16
LK	-277397.219770
QD	-255.191136 -> -233.957736
RI	0.0018758602
TR	0.051777	0.020694
MT	9.936098
MM	C_pi: 2.058042, n_recomb: 43544.148872
RS	0	0.000000	19.008448	17.021170	0.000391	0.000043
RS	1	0.007590	19.008448	18.306937	0.000420	0.000208
RS	2	0.015756	19.008448	19.689332	0.000452	0.000354
RS	3	0.024541	19.008448	21.175539	0.000486	0.000474
RS	4	0.033993	0.371215	1150.605802	0.026424	0.023066
RS	5	0.044163	0.371215	1203.365622	0.027636	0.025651
RS	6	0.055105	0.302080	1537.701551	0.035314	0.032824
RS	7	0.066877	0.302080	1589.042107	0.036493	0.033906
RS	8	0.079542	0.349696	1418.492451	0.032576	0.030177
RS	9	0.093169	0.349696	1465.885528	0.033664	0.031249
RS	10	0.107830	0.413546	1281.484236	0.029430	0.027451
RS	11	0.123604	0.413546	1325.464002	0.030440	0.028770
RS	12	0.140575	0.502435	1129.414689	0.025937	0.024803
RS	13	0.158834	0.502435	1170.392108	0.026878	0.026146
RS	14	0.178479	0.644663	946.941011	0.021747	0.021431
RS	15	0.199615	0.644663	984.954424	0.022620	0.022604
RS	16	0.222355	0.856027	773.150858	0.017756	0.017940
RS	17	0.246821	0.856027	807.732818	0.018550	0.018929
RS	18	0.273143	1.131003	639.829812	0.014694	0.015136
RS	19	0.301464	1.131003	670.936209	0.015408	0.015999
RS	20	0.331934	1.462483	544.809621	0.012512	0.013110
RS	21	0.364717	1.462483	572.881615	0.013156	0.013878
RS	22	0.399988	1.865295	472.808513	0.010858	0.011549
RS	23	0.437935	1.865295	498.267854	0.011443	0.012213
RS	24	0.478763	2.353413	416.547340	0.009566	0.010266
RS	25	0.522690	2.353413	439.770612	0.010099	0.010822
RS	26	0.569950	2.890161	378.276719	0.008687	0.009321
RS	27	0.620798	2.890161	399.840084	0.009182	0.009792
RS	28	0.675505	3.369958	362.496813	0.008325	0.008855
RS	29	0.734363	3.369958	383.243862	0.008801	0.009283
RS	30	0.797689	3.663144	372.554755	0.008556	0.008981
RS	31	0.865822	3.663144	393.452852	0.009036	0.009418
RS	32	0.939125	3.709992	409.753439	0.009410	0.009766
RS	33	1.017992	3.709992	431.594708	0.009912	0.010251
RS	34	1.102845	3.563143	472.335079	0.010847	0.011191
RS	35	1.194138	3.563143	495.329169	0.011375	0.011737
RS	36	1.292359	3.327895	554.502231	0.012734	0.013128
RS	37	1.398036	3.327895	577.894354	0.013271	0.013709
RS	38	1.511733	3.093856	645.376798	0.014821	0.015308
RS	39	1.634059	3.093856	667.308232	0.015325	0.015863
RS	40	1.765670	2.910742	730.138543	0.016768	0.017348
RS	41	1.907270	2.910742	747.999276	0.017178	0.017797
RS	42	2.059616	2.794348	794.329131	0.018242	0.018875
RS	43	2.223526	2.794348	805.539020	0.018499	0.019143
RS	44	2.399875	2.744830	827.417095	0.019002	0.019624
RS	45	2.589609	2.744830	830.253298	0.019067	0.019671
RS	46	2.793744	2.760016	824.319457	0.018931	0.019483
RS	47	3.013372	2.760016	818.477069	0.018796	0.019308
RS	48	3.249668	2.835648	787.146594	0.018077	0.018522
RS	49	3.503900	2.835648	773.709486	0.017768	0.018159
RS	50	3.777426	2.959987	725.125784	0.016653	0.016979
RS	51	4.071713	2.959987	705.847717	0.016210	0.016484
RS	52	4.388336	3.112919	650.181115	0.014932	0.015159
RS	53	4.728989	3.112919	626.646626	0.014391	0.014582
RS	54	5.095497	3.358307	557.697829	0.012808	0.012980
RS	55	5.489821	3.358307	533.356786	0.012249	0.012404
RS	56	5.914074	3.358307	505.533170	0.011610	0.011757
RS	57	6.370527	3.358307	474.568344	0.010899	0.011045
RS	58	6.861624	4.937381	307.372995	0.007059	0.007249
RS	59	7.389993	4.937381	297.519954	0.006833	0.007022
RS	60	7.958464	4.937381	285.673718	0.006561	0.006749
RS	61	8.570081	4.937381	271.932664	0.006245	0.006431
RS	62	9.228118	4.937381	256.449590	0.005889	0.006072
RS	63	9.936098	4.937381	1746.282756	0.040104	0.041553
PA	4+25*2+4+6 0.051776553 0.020694395 9.936098168 19.008448028 0.371215488 0.302080415 0.349695728 0.413546457 0.502434649 0.644662670 0.856027032 1.131002634 1.462483375 1.865295373 2.353412822 2.890160849 3.369958273 3.663143920 3.709991799 3.563142686 3.327895495 3.093856223 2.910742131 2.794347739 2.744830405 2.760016458 2.835647553 2.959986717 3.112918727 3.358306983 4.937381356
//
IT	5042
RD	17
LK	-277355.662955
QD	-240.640077 -> -221.291630
RI	0.0015649389
TR	0.050869	0.020957
MT	10.018647
MM	C_pi: 2.097077, n_recomb: 44903.131323
RS	0	0.000000	24.753038	13.495398	0.000301	0.000034
RS	1	0.007604	24.753038	14.518123	0.000323	0.000165
RS	2	0.015786	24.753038	15.618072	0.000348	0.000278
RS	3	0.024590	24.753038	16.801034	0.000374	0.000369
RS	4	0.034063	0.381907	1156.144891	0.025748	0.022673
RS	5	0.044257	0.381907	1210.199375	0.026951	0.025185
RS	6	0.055226	0.305560	1573.926478	0.035052	0.032768
RS	7	0.067029	0.305560	1627.265206	0.036239	0.033837
RS	8	0.079729	0.353626	1453.705813	0.032374	0.030121
RS	9	0.093395	0.353626	1502.972003	0.033471	0.031178
RS	10	0.108101	0.416981	1318.257914	0.029358	0.027462
RS	11	0.123924	0.416981	1363.953208	0.030375	0.028767
RS	12	0.140951	0.504333	1167.736699	0.026006	0.024906
RS	13	0.159272	0.504333	1210.279457	0.026953	0.026244
RS	14	0.178986	0.645128	982.291515	0.021876	0.021570
RS	15	0.200200	0.645128	1021.755993	0.022755	0.022744
RS	16	0.223026	0.855936	802.720581	0.017877	0.018061
RS	17	0.247588	0.855936	838.635810	0.018677	0.019052
RS	18	0.274018	1.131510	663.956697	0.014786	0.015221
RS	19	0.302457	1.131510	696.261277	0.015506	0.016087
RS	20	0.333059	1.465230	564.597728	0.012574	0.013160
RS	21	0.365987	1.465230	593.733702	0.013223	0.013931
RS	22	0.401420	1.873697	488.786833	0.010885	0.011560
RS	23	0.439546	1.873697	515.174193	0.011473	0.012227
RS	24	0.480572	2.373821	428.973526	0.009553	0.010235
RS	25	0.524717	2.373821	452.983804	0.010088	0.010793
RS	26	0.572219	2.930311	387.732803	0.008635	0.009250
RS	27	0.623333	2.930311	409.955885	0.009130	0.009722
RS	28	0.678333	3.433851	369.943592	0.008239	0.008750
RS	29	0.737516	3.433851	391.265380	0.008714	0.009177
RS	30	0.801198	3.745599	379.190390	0.008445	0.008851
RS	31	0.869723	3.745599	400.644277	0.008922	0.009283
RS	32	0.943458	3.798401	416.909642	0.009285	0.009617
RS	33	1.022800	3.798401	439.364252	0.009785	0.010097
RS	34	1.108174	3.645584	481.430796	0.010722	0.011035
RS	35	1.200041	3.645584	505.162881	0.011250	0.011575
RS	36	1.298892	3.398566	566.905536	0.012625	0.012976
RS	37	1.405260	3.398566	591.189235	0.013166	0.013554
RS	38	1.519716	3.152280	662.166007	0.014747	0.015176
RS	39	1.642875	3.152280	685.105302	0.015257	0.015733
RS	40	1.775399	2.958993	751.788771	0.016742	0.017254
RS	41	1.917999	2.958993	770.662835	0.017163	0.017709
RS	42	2.071442	2.835079	820.512349	0.018273	0.018830
RS	43	2.236553	2.835079	832.586594	0.018542	0.019110
RS	44	2.414218	2.780577	857.001720	0.019086	0.019633
RS	45	2.605393	2.780577	860.411748	0.019162	0.019694
RS	46	2.811103	2.793246	855.547792	0.019053	0.019539
RS	47	3.032456	2.793246	849.918990	0.018928	0.019378
RS	48	3.270640	2.868856	818.067895	0.018219	0.018608
RS	49	3.526934	2.868856	804.511219	0.017917	0.018258
RS	50	3.802717	2.995490	754.182010	0.016796	0.017079
RS	51	4.099469	2.995490	734.537870	0.016358	0.016595
RS	52	4.418785	3.152460	676.541092	0.015067	0.015262
RS	53	4.762381	3.152460	652.475901	0.014531	0.014693
RS	54	5.132104	3.406020	580.253461	0.012922	0.013070
RS	55	5.529939	3.406020	555.395018	0.012369	0.012503
RS	56	5.958025	3.406020	526.884185	0.011734	0.011862
RS	57	6.418661	3.406020	495.065002	0.011025	0.011154
RS	58	6.914322	5.066243	317.392153	0.007068	0.007242
RS	59	7.447673	5.066243	307.843695	0.006856	0.007029
RS	60	8.021578	5.066243	296.226547	0.006597	0.006771
RS	61	8.639121	5.066243	282.627286	0.006294	0.006468
RS	62	9.303620	5.066243	267.188110	0.005950	0.006122
RS	63	10.018647	5.066243	1853.797769	0.041284	0.042711
PA	4+25*2+4+6 0.050868900 0.020956949 10.018646614 24.753038186 0.381907295 0.305560353 0.353626226 0.416981089 0.504332598 0.645128073 0.855936211 1.131509580 1.465230302 1.873697043 2.373821055 2.930311466 3.433851072 3.745598859 3.798400670 3.645584297 3.398566493 3.152279692 2.958992825 2.835079367 2.780577365 2.793246122 2.868856163 2.995489869 3.152460469 3.406019670 5.066243379
//
IT	4169
RD	18
LK	-277317.780990
QD	-227.309324 -> -209.646873
RI	0.0013169572
TR	0.050017	0.021208
MT	10.097013
MM	C_pi: 2.134760, n_recomb: 46227.659429
RS	0	0.000000	32.208498	10.689441	0.000231	0.000027
RS	1	0.007617	32.208498	11.501787	0.000249	0.000130
RS	2	0.015814	32.208498	12.375715	0.000268	0.000218
RS	3	0.024635	32.208498	13.315869	0.000288	0.000288
RS	4	0.034129	0.392571	1160.497686	0.025104	0.022286
RS	5	0.044345	0.392571	1215.745869	0.026299	0.024732
RS	6	0.055340	0.308845	1609.034644	0.034807	0.032717
RS	7	0.067172	0.308845	1664.312150	0.036003	0.033774
RS	8	0.079905	0.357423	1487.482238	0.032177	0.030064
RS	9	0.093609	0.357423	1538.570551	0.033282	0.031106
RS	10	0.108356	0.420358	1353.535541	0.029280	0.027465
RS	11	0.124226	0.420358	1400.906390	0.030305	0.028757
RS	12	0.141305	0.506223	1204.857953	0.026064	0.024999
RS	13	0.159685	0.506223	1248.932242	0.027017	0.026331
RS	14	0.179465	0.645593	1016.819486	0.021996	0.021701
RS	15	0.200752	0.645593	1057.703690	0.022880	0.022876
RS	16	0.223660	0.855770	831.739071	0.017992	0.018176
RS	17	0.248312	0.855770	868.960347	0.018797	0.019170
RS	18	0.274843	1.131751	687.697090	0.014876	0.015305
RS	19	0.303394	1.131751	721.177283	0.015601	0.016173
RS	20	0.334121	1.467361	584.103798	0.012635	0.013210
RS	21	0.367187	1.467361	614.285123	0.013288	0.013984
RS	22	0.402772	1.880963	504.529526	0.010914	0.011574
RS	23	0.441068	1.880963	531.828547	0.011505	0.012243
RS	24	0.482281	2.392381	441.176206	0.009544	0.010209
RS	25	0.526633	2.392381	465.957678	0.010080	0.010769
RS	26	0.574363	2.967929	396.952452	0.008587	0.009185
RS	27	0.625728	2.967929	419.818155	0.009082	0.009657
RS	28	0.681007	3.494899	377.121537	0.008158	0.008652
RS	29	0.740495	3.494899	398.998172	0.008631	0.009078
RS	30	0.804515	3.825477	385.491917	0.008339	0.008728
RS	31	0.873411	3.825477	407.477426	0.008815	0.009157
RS	32	0.947555	3.884779	423.629523	0.009164	0.009476
RS	33	1.027346	3.884779	446.668462	0.009662	0.009950
RS	34	1.113215	3.726585	489.941779	0.010598	0.010884
RS	35	1.205625	3.726585	514.379092	0.011127	0.011419
RS	36	1.305073	3.468244	578.552398	0.012515	0.012829
RS	37	1.412096	3.468244	603.695550	0.013059	0.013403
RS	38	1.527271	3.210015	678.037698	0.014667	0.015046
RS	39	1.651219	3.210015	701.960526	0.015185	0.015604
RS	40	1.784608	3.006717	772.418168	0.016709	0.017159
RS	41	1.928156	3.006717	792.296149	0.017139	0.017619
RS	42	2.082639	2.875308	845.665449	0.018293	0.018782
RS	43	2.248889	2.875308	858.612512	0.018574	0.019073
RS	44	2.427802	2.815719	885.645966	0.019158	0.019637
RS	45	2.620342	2.815719	889.652750	0.019245	0.019712
RS	46	2.827548	2.825649	885.995589	0.019166	0.019589
RS	47	3.050537	2.825649	880.609668	0.019049	0.019442
RS	48	3.290511	2.900905	848.390896	0.018352	0.018689
RS	49	3.548763	2.900905	834.742006	0.018057	0.018352
RS	50	3.826686	3.029422	782.798363	0.016934	0.017176
RS	51	4.125778	3.029422	762.809337	0.016501	0.016702
RS	52	4.447652	3.189993	702.575261	0.015198	0.015363
RS	53	4.794042	3.189993	677.994479	0.014666	0.014802
RS	54	5.166817	3.451121	602.566198	0.013035	0.013159
RS	55	5.567986	3.451121	577.199285	0.012486	0.012599
RS	56	5.999712	3.451121	548.012300	0.011855	0.011964
RS	57	6.464321	3.451121	515.351823	0.011148	0.011260
RS	58	6.964320	5.190088	327.222610	0.007079	0.007236
RS	59	7.502403	5.190088	317.975632	0.006878	0.007038
RS	60	8.081471	5.190088	306.588303	0.006632	0.006793
RS	61	8.704646	5.190088	293.135677	0.006341	0.006503
RS	62	9.375289	5.190088	277.749481	0.006008	0.006170
RS	63	10.097013	5.190088	1961.190919	0.042425	0.043828
PA	4+25*2+4+6 0.050017423 0.021208024 10.097012836 32.208497693 0.392571333 0.308845071 0.357423344 0.420357755 0.506222566 0.645593196 0.855770301 1.131751297 1.467361264 1.880962566 2.392381247 2.967929076 3.494899439 3.825476851 3.884779495 3.726585326 3.468244211 3.210014688 3.006717059 2.875308350 2.815718558 2.825649157 2.900905305 3.029422010 3.189992623 3.451121189 5.190087684
//
IT	4348
RD	19
LK	-277283.188027
QD	-215.068148 -> -198.917918
RI	0.0011168916
TR	0.049217	0.021448
MT	10.171611
MM	C_pi: 2.171172, n_recomb: 47518.373616
RS	0	0.000000	41.884918	8.458129	0.000178	0.000022
RS	1	0.007629	41.884918	9.102482	0.000192	0.000102
RS	2	0.015841	41.884918	9.795845	0.000206	0.000170
RS	3	0.024679	41.884918	10.541934	0.000222	0.000224
RS	4	0.034191	0.403210	1163.782450	0.024491	0.021908
RS	5	0.044429	0.403210	1220.129874	0.025677	0.024294
RS	6	0.055448	0.311941	1643.128221	0.034579	0.032673
RS	7	0.067307	0.311941	1700.287508	0.035782	0.033719
RS	8	0.080072	0.361090	1519.921164	0.031986	0.030006
RS	9	0.093810	0.361090	1572.781623	0.033098	0.031034
RS	10	0.108597	0.423672	1387.400807	0.029197	0.027462
RS	11	0.124511	0.423672	1436.407410	0.030228	0.028741
RS	12	0.141640	0.508100	1240.819414	0.026112	0.025083
RS	13	0.160076	0.508100	1286.391775	0.027071	0.026410
RS	14	0.179918	0.646060	1050.533672	0.022108	0.021825
RS	15	0.201274	0.646060	1092.806673	0.022998	0.023000
RS	16	0.224259	0.855545	860.206331	0.018103	0.018287
RS	17	0.248998	0.855545	898.706659	0.018913	0.019284
RS	18	0.275624	1.131769	711.049785	0.014964	0.015387
RS	19	0.304282	1.131769	745.683143	0.015693	0.016258
RS	20	0.335126	1.468962	603.324927	0.012697	0.013261
RS	21	0.368324	1.468962	634.533022	0.013353	0.014037
RS	22	0.404054	1.887208	520.041649	0.010944	0.011591
RS	23	0.442510	1.887208	548.236293	0.011537	0.012262
RS	24	0.483900	2.409246	453.164708	0.009537	0.010187
RS	25	0.528448	2.409246	478.702133	0.010074	0.010748
RS	26	0.576394	3.003174	405.950109	0.008543	0.009125
RS	27	0.627999	3.003174	429.442236	0.009037	0.009598
RS	28	0.683541	3.553240	384.049981	0.008082	0.008561
RS	29	0.743320	3.553240	406.462788	0.008554	0.008985
RS	30	0.807660	3.902842	391.488027	0.008239	0.008611
RS	31	0.876909	3.902842	413.982596	0.008712	0.009037
RS	32	0.951440	3.969175	429.947615	0.009048	0.009341
RS	33	1.031659	3.969175	453.543508	0.009545	0.009811
RS	34	1.117997	3.806142	497.914250	0.010478	0.010739
RS	35	1.210922	3.806142	523.025463	0.011007	0.011269
RS	36	1.310937	3.536913	589.495120	0.012406	0.012685
RS	37	1.418583	3.536913	615.466177	0.012952	0.013256
RS	38	1.534441	3.267035	693.046032	0.014585	0.014918
RS	39	1.659139	3.267035	717.927276	0.015108	0.015476
RS	40	1.793350	3.053889	792.074772	0.016669	0.017062
RS	41	1.937800	3.053889	812.945006	0.017108	0.017528
RS	42	2.093271	2.915020	869.823471	0.018305	0.018731
RS	43	2.260604	2.915020	883.648581	0.018596	0.019031
RS	44	2.440703	2.850262	913.367907	0.019221	0.019637
RS	45	2.634543	2.850262	917.991026	0.019319	0.019724
RS	46	2.843171	2.857264	915.665811	0.019270	0.019634
RS	47	3.067716	2.857264	910.549243	0.019162	0.019500
RS	48	3.309392	2.931876	878.106503	0.018479	0.018767
RS	49	3.569507	2.931876	864.390863	0.018191	0.018441
RS	50	3.849467	3.061910	810.959080	0.017066	0.017269
RS	51	4.150787	3.061910	790.645321	0.016639	0.016805
RS	52	4.475095	3.225687	728.265042	0.015326	0.015460
RS	53	4.824145	3.225687	703.183422	0.014798	0.014908
RS	54	5.199826	3.493841	624.617365	0.013145	0.013246
RS	55	5.604169	3.493841	598.751112	0.012600	0.012693
RS	56	6.039361	3.493841	568.899302	0.011972	0.012063
RS	57	6.507755	3.493841	535.410925	0.011267	0.011363
RS	58	7.011885	5.309258	336.859336	0.007089	0.007231
RS	59	7.554476	5.309258	327.911068	0.006901	0.007046
RS	60	8.138464	5.309258	316.754330	0.006666	0.006815
RS	61	8.767006	5.309258	303.452924	0.006386	0.006537
RS	62	9.443502	5.309258	288.128244	0.006064	0.006215
RS	63	10.171611	5.309258	2068.294151	0.043526	0.044907
PA	4+25*2+4+6 0.049216990 0.021448122 10.171610727 41.884917767 0.403210237 0.311941251 0.361089693 0.423672267 0.508099581 0.646060116 0.855545152 1.131768566 1.468962160 1.887207770 2.409246340 3.003174040 3.553240198 3.902841832 3.969175168 3.806142245 3.536913198 3.267034621 3.053888772 2.915019554 2.850261980 2.857263953 2.931875792 3.061909737 3.225686921 3.493841146 5.309257703
//
IT	4912
RD	20
LK	-277251.546629
QD	-203.803209 -> -189.012831
RI	0.0009540968
TR	0.048463	0.021678
MT	10.242783
MM	C_pi: 2.206379, n_recomb: 48775.854144
RS	0	0.000000	54.443411	6.685634	0.000137	0.000017
RS	1	0.007641	54.443411	7.196065	0.000148	0.000080
RS	2	0.015866	54.443411	7.745429	0.000159	0.000133
RS	3	0.024720	54.443411	8.336693	0.000171	0.000174
RS	4	0.034250	0.413822	1166.112544	0.023908	0.021539
RS	5	0.044508	0.413822	1223.470930	0.025084	0.023869
RS	6	0.055550	0.314852	1676.311068	0.034368	0.032636
RS	7	0.067436	0.314852	1735.297176	0.035577	0.033672
RS	8	0.080230	0.364623	1551.126797	0.031801	0.029948
RS	9	0.094002	0.364623	1605.710183	0.032920	0.030964
RS	10	0.108826	0.426923	1419.919844	0.029111	0.027452
RS	11	0.124782	0.426923	1470.522462	0.030149	0.028720
RS	12	0.141958	0.509965	1275.640868	0.026153	0.025159
RS	13	0.160447	0.509965	1322.678031	0.027117	0.026481
RS	14	0.180348	0.646532	1083.435914	0.022213	0.021941
RS	15	0.201770	0.646532	1127.067014	0.023107	0.023117
RS	16	0.224828	0.855277	888.116779	0.018208	0.018394
RS	17	0.249649	0.855277	927.869231	0.019023	0.019392
RS	18	0.276366	1.131593	734.013407	0.015049	0.015466
RS	19	0.305125	1.131593	769.777533	0.015782	0.016340
RS	20	0.336081	1.470110	622.254884	0.012757	0.013313
RS	21	0.369403	1.470110	654.471068	0.013418	0.014090
RS	22	0.405271	1.892548	535.322063	0.010975	0.011609
RS	23	0.443879	1.892548	564.396364	0.011571	0.012283
RS	24	0.485438	2.424560	464.944529	0.009532	0.010168
RS	25	0.530172	2.424560	491.223046	0.010071	0.010731
RS	26	0.578325	3.036208	414.735276	0.008503	0.009070
RS	27	0.630157	3.036208	438.838285	0.008997	0.009543
RS	28	0.685949	3.609010	390.743866	0.008011	0.008475
RS	29	0.746005	3.609010	413.675159	0.008481	0.008898
RS	30	0.810649	3.977793	397.199374	0.008143	0.008501
RS	31	0.880233	3.977793	420.181703	0.008615	0.008924
RS	32	0.955135	4.051627	435.894380	0.008937	0.009213
RS	33	1.035759	4.051627	460.021345	0.009431	0.009678
RS	34	1.122544	3.884267	505.387035	0.010361	0.010600
RS	35	1.215961	3.884267	531.142132	0.010889	0.011126
RS	36	1.316516	3.604550	599.782236	0.012297	0.012545
RS	37	1.424754	3.604550	626.550297	0.012846	0.013114
RS	38	1.541263	3.323307	707.242138	0.014500	0.014792
RS	39	1.666674	3.323307	733.056083	0.015029	0.015350
RS	40	1.801669	3.100473	810.805935	0.016623	0.016965
RS	41	1.946978	3.100473	832.654731	0.017071	0.017437
RS	42	2.103391	2.954189	893.021787	0.018309	0.018677
RS	43	2.271756	2.954189	907.727128	0.018610	0.018987
RS	44	2.452985	2.884203	940.187563	0.019276	0.019632
RS	45	2.648063	2.884203	945.443271	0.019383	0.019732
RS	46	2.858047	2.888117	944.562193	0.019365	0.019675
RS	47	3.084076	2.888117	939.738667	0.019266	0.019554
RS	48	3.327377	2.961827	907.207473	0.018600	0.018840
RS	49	3.589268	2.961827	893.448531	0.018317	0.018526
RS	50	3.871171	3.093055	838.649076	0.017194	0.017360
RS	51	4.174614	3.093055	818.029641	0.016771	0.016905
RS	52	4.501244	3.259686	753.592114	0.015450	0.015555
RS	53	4.852833	3.259686	728.024001	0.014926	0.015010
RS	54	5.231287	3.534368	646.389187	0.013252	0.013331
RS	55	5.638659	3.534368	620.032731	0.012712	0.012784
RS	56	6.077159	3.534368	589.527501	0.012086	0.012159
RS	57	6.549166	3.534368	555.224778	0.011383	0.011463
RS	58	7.057239	5.424053	346.296574	0.007100	0.007228
RS	59	7.604135	5.424053	337.644488	0.006922	0.007054
RS	60	8.192821	5.424053	326.719119	0.006698	0.006835
RS	61	8.826489	5.424053	313.573280	0.006429	0.006569
RS	62	9.508576	5.424053	298.318176	0.006116	0.006258
RS	63	10.242783	5.424053	2174.941331	0.044591	0.045948
PA	4+25*2+4+6 0.048463177 0.021677765 10.242782591 54.443410786 0.413822146 0.314851896 0.364623191 0.426922812 0.509965143 0.646532381 0.855276717 1.131592634 1.470109507 1.892547722 2.424560087 3.036207992 3.609010335 3.977792552 4.051626582 3.884266863 3.604549863 3.323307044 3.100472855 2.954189462 2.884202715 2.888116625 2.961827129 3.093055147 3.259685688 3.534368098 5.424053219
//
IT	4419
RD	21
LK	-277222.560704
QD	-193.415703 -> -179.851101
RI	0.0008205106
TR	0.047752	0.021897
MT	10.310828
MM	C_pi: 2.240446, n_recomb: 50000.846711
RS	0	0.000000	70.729715	5.280088	0.000106	0.000013
RS	1	0.007652	70.729715	5.683995	0.000114	0.000063
RS	2	0.015890	70.729715	6.118788	0.000122	0.000104
RS	3	0.024759	70.729715	6.586827	0.000132	0.000136
RS	4	0.034306	0.424409	1167.580196	0.023351	0.021179
RS	5	0.044583	0.424409	1225.866967	0.024517	0.023459
RS	6	0.055647	0.317584	1708.661530	0.034173	0.032606
RS	7	0.067558	0.317584	1769.421810	0.035388	0.033632
RS	8	0.080380	0.368029	1581.173170	0.031623	0.029892
RS	9	0.094183	0.368029	1637.431548	0.032748	0.030895
RS	10	0.109043	0.430113	1451.144762	0.029022	0.027438
RS	11	0.125040	0.430113	1503.304182	0.030066	0.028694
RS	12	0.142261	0.511817	1309.359024	0.026187	0.025227
RS	13	0.160799	0.511817	1357.828210	0.027156	0.026544
RS	14	0.180757	0.647011	1115.537719	0.022310	0.022052
RS	15	0.202241	0.647011	1160.496743	0.023210	0.023226
RS	16	0.225370	0.854979	915.469670	0.018309	0.018496
RS	17	0.250268	0.854979	956.447624	0.019129	0.019497
RS	18	0.277072	1.131273	756.576386	0.015131	0.015545
RS	19	0.305927	1.131273	793.448857	0.015869	0.016420
RS	20	0.336990	1.470860	640.896271	0.012818	0.013364
RS	21	0.370430	1.470860	674.102110	0.013482	0.014144
RS	22	0.406429	1.897076	550.375169	0.011007	0.011629
RS	23	0.445183	1.897076	580.313475	0.011606	0.012305
RS	24	0.486902	2.438465	476.520942	0.009530	0.010152
RS	25	0.531814	2.438465	503.526111	0.010070	0.010717
RS	26	0.580163	3.067170	423.320312	0.008466	0.009020
RS	27	0.632212	3.067170	448.019456	0.008960	0.009493
RS	28	0.688243	3.662347	397.218077	0.007944	0.008394
RS	29	0.748562	3.662347	420.651175	0.008413	0.008816
RS	30	0.813497	4.050404	402.648787	0.008053	0.008397
RS	31	0.883401	4.050404	426.098955	0.008522	0.008817
RS	32	0.958655	4.132155	441.501778	0.008830	0.009091
RS	33	1.039667	4.132155	466.135552	0.009323	0.009552
RS	34	1.126879	3.960957	512.400475	0.010248	0.010466
RS	35	1.220764	3.960957	538.770933	0.010775	0.010988
RS	36	1.321833	3.671146	609.460244	0.012189	0.012409
RS	37	1.430637	3.671146	636.995288	0.012740	0.012976
RS	38	1.547767	3.378812	720.676822	0.014413	0.014667
RS	39	1.673861	3.378812	747.397552	0.014948	0.015227
RS	40	1.809603	3.146449	828.659862	0.016573	0.016867
RS	41	1.955733	3.146449	851.472017	0.017029	0.017344
RS	42	2.113045	2.992804	915.299780	0.018306	0.018621
RS	43	2.282395	2.992804	930.884980	0.018617	0.018940
RS	44	2.464705	2.917543	966.130741	0.019322	0.019624
RS	45	2.660965	2.917543	972.032369	0.019440	0.019735
RS	46	2.872244	2.918230	972.697496	0.019454	0.019713
RS	47	3.099691	2.918230	968.188002	0.019363	0.019602
RS	48	3.344543	2.990819	935.693032	0.018714	0.018910
RS	49	3.608132	2.990819	921.912435	0.018438	0.018606
RS	50	3.891892	3.122948	865.861949	0.017317	0.017447
RS	51	4.197366	3.122948	844.954648	0.016899	0.017001
RS	52	4.526216	3.292112	778.546492	0.015571	0.015648
RS	53	4.880231	3.292112	752.505524	0.015050	0.015109
RS	54	5.261337	3.572874	667.869590	0.013357	0.013414
RS	55	5.671606	3.572874	641.031968	0.012820	0.012873
RS	56	6.113270	3.572874	609.884663	0.012197	0.012253
RS	57	6.588733	3.572874	574.781139	0.011495	0.011559
RS	58	7.100579	5.534756	355.531653	0.007111	0.007225
RS	59	7.651593	5.534756	347.173368	0.006943	0.007063
RS	60	8.244774	5.534756	336.480076	0.006729	0.006854
RS	61	8.883346	5.534756	323.493856	0.006470	0.006599
RS	62	9.570785	5.534756	308.315876	0.006166	0.006299
RS	63	10.310828	5.534756	2280.997614	0.045619	0.046953
PA	4+25*2+4+6 0.047752065 0.021897442 10.310828420 70.729715252 0.424409266 0.317584018 0.368028876 0.430113407 0.511817129 0.647011464 0.854979411 1.131272659 1.470859580 1.897076151 2.438464746 3.067170147 3.662346505 4.050404291 4.132154793 3.960957052 3.671145841 3.378811916 3.146448781 2.992803850 2.917542617 2.918229634 2.990819366 3.122948088 3.292112314 3.572874245 5.534755565
//
IT	3988
RD	22
LK	-277195.969694
QD	-183.819095 -> -171.361867
RI	0.0007102844
TR	0.047080	0.022108
MT	10.375963
MM	C_pi: 2.273416, n_recomb: 51193.859387
RS	0	0.000000	91.842236	4.166745	0.000081	0.000011
RS	1	0.007663	91.842236	4.486049	0.000088	0.000049
RS	2	0.015913	91.842236	4.829823	0.000094	0.000081
RS	3	0.024796	91.842236	5.199941	0.000102	0.000105
RS	4	0.034359	0.434961	1168.294894	0.022821	0.020830
RS	5	0.044655	0.434961	1227.433226	0.023976	0.023061
RS	6	0.055740	0.320138	1740.271404	0.033994	0.032583
RS	7	0.067674	0.320138	1802.754750	0.035214	0.033600
RS	8	0.080523	0.371308	1610.127913	0.031452	0.029836
RS	9	0.094357	0.371308	1668.014028	0.032582	0.030828
RS	10	0.109250	0.433241	1481.133819	0.028932	0.027420
RS	11	0.125285	0.433241	1534.810747	0.029980	0.028665
RS	12	0.142549	0.513656	1341.988628	0.026214	0.025289
RS	13	0.161135	0.513656	1391.857022	0.027188	0.026600
RS	14	0.181146	0.647500	1146.835111	0.022402	0.022156
RS	15	0.202690	0.647500	1193.091893	0.023305	0.023330
RS	16	0.225886	0.854665	942.254660	0.018406	0.018595
RS	17	0.250858	0.854665	984.431361	0.019229	0.019596
RS	18	0.277745	1.130824	778.737655	0.015212	0.015621
RS	19	0.306691	1.130824	816.696006	0.015953	0.016498
RS	20	0.337856	1.471264	659.242784	0.012877	0.013416
RS	21	0.371409	1.471264	693.419651	0.013545	0.014197
RS	22	0.407533	1.900869	565.200294	0.011040	0.011651
RS	23	0.446426	1.900869	595.986946	0.011642	0.012329
RS	24	0.488298	2.451062	487.897895	0.009530	0.010139
RS	25	0.533380	2.451062	515.615498	0.010072	0.010706
RS	26	0.581916	3.096210	431.707947	0.008433	0.008973
RS	27	0.634171	3.096210	456.988760	0.008927	0.009447
RS	28	0.690431	3.713368	403.481905	0.007881	0.008318
RS	29	0.751002	3.713368	427.400780	0.008349	0.008740
RS	30	0.816214	4.120738	407.852800	0.007967	0.008298
RS	31	0.886424	4.120738	431.751898	0.008434	0.008715
RS	32	0.962014	4.210800	446.791048	0.008727	0.008974
RS	33	1.043396	4.210800	471.908496	0.009218	0.009432
RS	34	1.131015	4.036208	518.985435	0.010138	0.010338
RS	35	1.225348	4.036208	545.943869	0.010664	0.010856
RS	36	1.326910	3.736683	618.566405	0.012083	0.012278
RS	37	1.436254	3.736683	646.839046	0.012635	0.012842
RS	38	1.553978	3.433523	733.390503	0.014326	0.014546
RS	39	1.680723	3.433523	760.991779	0.014865	0.015106
RS	40	1.817180	3.191789	845.674648	0.016519	0.016771
RS	41	1.964094	3.191789	869.433464	0.016983	0.017252
RS	42	2.122266	3.030839	936.687816	0.018297	0.018563
RS	43	2.292558	3.030839	953.150032	0.018618	0.018891
RS	44	2.475901	2.950272	991.215102	0.019362	0.019613
RS	45	2.673293	2.950272	997.773176	0.019490	0.019735
RS	46	2.885811	2.947614	1000.076123	0.019535	0.019746
RS	47	3.114614	2.947614	995.899180	0.019453	0.019647
RS	48	3.360951	3.018883	963.558965	0.018822	0.018976
RS	49	3.626164	3.018883	949.776383	0.018553	0.018683
RS	50	3.911701	3.151653	892.585324	0.017435	0.017531
RS	51	4.219118	3.151653	871.406862	0.017022	0.017093
RS	52	4.550094	3.323063	803.112080	0.015688	0.015738
RS	53	4.906431	3.323063	776.611466	0.015170	0.015205
RS	54	5.290075	3.609490	689.042897	0.013459	0.013495
RS	55	5.703118	3.609490	661.733063	0.012926	0.012959
RS	56	6.147812	3.609490	629.955028	0.012305	0.012343
RS	57	6.626584	3.609490	594.064346	0.011604	0.011652
RS	58	7.142043	5.641579	364.559861	0.007121	0.007223
RS	59	7.697003	5.641579	356.493035	0.006964	0.007071
RS	60	8.294489	5.641579	346.032392	0.006759	0.006873
RS	61	8.937761	5.641579	333.209534	0.006509	0.006628
RS	62	9.630326	5.641579	318.115748	0.006214	0.006337
RS	63	10.375963	5.641579	2386.313449	0.046613	0.047923
PA	4+25*2+4+6 0.047080380 0.022107713 10.375963353 91.842236033 0.434960647 0.320137833 0.371308079 0.433240681 0.513656071 0.647500467 0.854665493 1.130823986 1.471263564 1.900869124 2.451061986 3.096210355 3.713367660 4.120737544 4.210799939 4.036207892 3.736682511 3.433523112 3.191789167 3.030839102 2.950271817 2.947613673 3.018882827 3.151652706 3.323062912 3.609489718 5.641578568
//
IT	5335
RD	23
LK	-277171.543307
QD	-174.937557 -> -163.482802
RI	0.0006188085
TR	0.046445	0.022309
MT	10.438482
MM	C_pi: 2.305349, n_recomb: 52355.539372
RS	0	0.000000	119.164766	3.286766	0.000063	0.000008
RS	1	0.007673	119.164766	3.539044	0.000068	0.000038
RS	2	0.015935	119.164766	3.810691	0.000073	0.000063
RS	3	0.024831	119.164766	4.103198	0.000078	0.000082
RS	4	0.034410	0.445477	1168.329342	0.022315	0.020491
RS	5	0.044723	0.445477	1228.247513	0.023460	0.022677
RS	6	0.055828	0.322520	1771.202247	0.033830	0.032568
RS	7	0.067785	0.322520	1835.359706	0.035056	0.033576
RS	8	0.080659	0.374467	1638.047032	0.031287	0.029781
RS	9	0.094522	0.374467	1697.514963	0.032423	0.030763
RS	10	0.109448	0.436307	1509.937026	0.028840	0.027397
RS	11	0.125519	0.436307	1565.092760	0.029894	0.028631
RS	12	0.142824	0.515482	1373.559942	0.026235	0.025344
RS	13	0.161456	0.515482	1424.795216	0.027214	0.026649
RS	14	0.181518	0.648002	1177.336148	0.022487	0.022254
RS	15	0.203119	0.648002	1224.861019	0.023395	0.023427
RS	16	0.226378	0.854348	968.469248	0.018498	0.018689
RS	17	0.251422	0.854348	1011.818241	0.019326	0.019692
RS	18	0.278387	1.130279	800.490806	0.015290	0.015695
RS	19	0.307422	1.130279	839.512675	0.016035	0.016574
RS	20	0.338684	1.471369	677.294622	0.012936	0.013467
RS	21	0.372345	1.471369	712.424078	0.013607	0.014250
RS	22	0.408589	1.904020	579.795426	0.011074	0.011674
RS	23	0.447614	1.904020	611.414875	0.011678	0.012354
RS	24	0.489633	2.462475	499.078539	0.009532	0.010129
RS	25	0.534877	2.462475	527.494687	0.010075	0.010697
RS	26	0.583593	3.123450	439.908144	0.008402	0.008930
RS	27	0.636046	3.123450	465.756835	0.008896	0.009405
RS	28	0.692524	3.762178	409.549424	0.007822	0.008247
RS	29	0.753336	3.762178	433.938988	0.008288	0.008668
RS	30	0.818814	4.188889	412.827584	0.007885	0.008204
RS	31	0.889316	4.188889	437.157794	0.008350	0.008619
RS	32	0.965229	4.287605	451.786645	0.008629	0.008863
RS	33	1.046966	4.287605	477.366002	0.009118	0.009317
RS	34	1.134975	4.110056	525.171675	0.010031	0.010215
RS	35	1.229736	4.110056	552.691998	0.010557	0.010729
RS	36	1.331770	3.801164	627.140141	0.011978	0.012151
RS	37	1.441632	3.801164	656.121961	0.012532	0.012712
RS	38	1.559925	3.487440	745.426223	0.014238	0.014427
RS	39	1.687294	3.487440	773.881908	0.014781	0.014987
RS	40	1.824436	3.236492	861.892486	0.016462	0.016675
RS	41	1.972102	3.236492	886.580232	0.016934	0.017161
RS	42	2.131098	3.068302	957.220287	0.018283	0.018504
RS	43	2.302295	3.068302	974.554701	0.018614	0.018840
RS	44	2.486627	2.982407	1015.464416	0.019396	0.019600
RS	45	2.685104	2.982407	1022.687023	0.019534	0.019732
RS	46	2.898811	2.976306	1026.708834	0.019610	0.019776
RS	47	3.128915	2.976306	1022.880755	0.019537	0.019688
RS	48	3.376676	3.046080	990.805492	0.018925	0.019040
RS	49	3.643448	3.046080	977.038984	0.018662	0.018755
RS	50	3.930690	3.179260	918.812820	0.017549	0.017613
RS	51	4.239973	3.179260	897.378904	0.017140	0.017182
RS	52	4.572987	3.352655	827.279414	0.015801	0.015826
RS	53	4.931554	3.352655	800.331808	0.015286	0.015298
RS	54	5.317635	3.644374	709.897666	0.013559	0.013574
RS	55	5.733341	3.644374	682.124549	0.013029	0.013043
RS	56	6.180944	3.644374	649.727138	0.012410	0.012431
RS	57	6.662893	3.644374	613.062990	0.011710	0.011741
RS	58	7.181823	5.744787	373.378857	0.007132	0.007221
RS	59	7.740571	5.744787	365.601182	0.006983	0.007079
RS	60	8.342193	5.744787	355.373632	0.006788	0.006890
RS	61	8.989979	5.744787	342.717572	0.006546	0.006655
RS	62	9.687470	5.744787	327.714575	0.006259	0.006374
RS	63	10.438482	5.744787	2490.763921	0.047574	0.048859
PA	4+25*2+4+6 0.046444790 0.022308913 10.438481794 119.164766092 0.445477346 0.322520145 0.374466713 0.436307232 0.515481782 0.648002190 0.854347614 1.130279375 1.471368797 1.904019788 2.462474902 3.123449716 3.762177995 4.188888857 4.287605327 4.110056290 3.801163675 3.487440417 3.236492284 3.068302010 2.982407332 2.976306198 3.046080313 3.179259604 3.352654964 3.644373760 5.744787157
//
IT	4523
RD	24
LK	-277149.077489
QD	-166.704167 -> -156.158674
RI	0.0005425199
TR	0.045843	0.022502
MT	10.498552
MM	C_pi: 2.336290, n_recomb: 53486.615500
RS	0	0.000000	154.548135	2.590878	0.000048	0.000007
RS	1	0.007683	154.548135	2.790039	0.000052	0.000030
RS	2	0.015956	154.548135	3.004518	0.000056	0.000049
RS	3	0.024865	154.548135	3.235495	0.000060	0.000064
RS	4	0.034458	0.455957	1167.755059	0.021833	0.020162
RS	5	0.044788	0.455957	1228.386143	0.022966	0.022306
RS	6	0.055912	0.324739	1801.500408	0.033681	0.032560
RS	7	0.067891	0.324739	1867.284956	0.034911	0.033559
RS	8	0.080790	0.377504	1665.008996	0.031129	0.029728
RS	9	0.094680	0.377504	1726.013933	0.032270	0.030700
RS	10	0.109637	0.439315	1537.601086	0.028747	0.027371
RS	11	0.125743	0.439315	1594.197385	0.029806	0.028595
RS	12	0.143087	0.517300	1404.084177	0.026251	0.025393
RS	13	0.161763	0.517300	1456.654393	0.027234	0.026693
RS	14	0.181874	0.648521	1207.043912	0.022567	0.022346
RS	15	0.203530	0.648521	1255.807596	0.023479	0.023518
RS	16	0.226850	0.854032	994.114706	0.018586	0.018779
RS	17	0.251961	0.854032	1038.609829	0.019418	0.019784
RS	18	0.279002	1.129658	821.834421	0.015365	0.015767
RS	19	0.308121	1.129658	861.897598	0.016114	0.016648
RS	20	0.339476	1.471223	695.047453	0.012995	0.013518
RS	21	0.373241	1.471223	731.111073	0.013669	0.014303
RS	22	0.409599	1.906586	594.164897	0.011109	0.011699
RS	23	0.448752	1.906586	626.601856	0.011715	0.012380
RS	24	0.490912	2.472791	510.068996	0.009536	0.010122
RS	25	0.536311	2.472791	539.170174	0.010080	0.010691
RS	26	0.585198	3.149013	447.926559	0.008375	0.008890
RS	27	0.637841	3.149013	474.329773	0.008868	0.009365
RS	28	0.694529	3.808903	415.429012	0.007767	0.008180
RS	29	0.755572	3.808903	440.274815	0.008231	0.008600
RS	30	0.821304	4.254931	417.588204	0.007807	0.008115
RS	31	0.892087	4.254931	442.332693	0.008270	0.008528
RS	32	0.968308	4.362622	456.508295	0.008535	0.008757
RS	33	1.050386	4.362622	482.528950	0.009021	0.009207
RS	34	1.138769	4.182499	530.989502	0.009928	0.010096
RS	35	1.233942	4.182499	559.046930	0.010452	0.010606
RS	36	1.336428	3.864588	635.216562	0.011876	0.012028
RS	37	1.446787	3.864588	664.880086	0.012431	0.012587
RS	38	1.565625	3.540548	756.825141	0.014150	0.014310
RS	39	1.693594	3.540548	786.109315	0.014697	0.014871
RS	40	1.831394	3.280541	877.354895	0.016403	0.016579
RS	41	1.979781	3.280541	902.953028	0.016882	0.017070
RS	42	2.139569	3.105175	976.934862	0.018265	0.018444
RS	43	2.311633	3.105175	995.134843	0.018605	0.018788
RS	44	2.496916	3.013944	1038.905539	0.019424	0.019584
RS	45	2.696435	3.013944	1046.798496	0.019571	0.019726
RS	46	2.911282	3.004313	1052.612889	0.019680	0.019803
RS	47	3.142636	3.004313	1049.147658	0.019615	0.019726
RS	48	3.391765	3.072440	1017.438781	0.019022	0.019100
RS	49	3.660034	3.072440	1003.704623	0.018766	0.018824
RS	50	3.948914	3.205820	944.543647	0.017659	0.017691
RS	51	4.259988	3.205820	922.868750	0.017254	0.017268
RS	52	4.594962	3.380963	851.043662	0.015911	0.015911
RS	53	4.955671	3.380963	823.660951	0.015399	0.015388
RS	54	5.344094	3.677628	730.427672	0.013656	0.013651
RS	55	5.762359	3.677628	702.199761	0.013129	0.013125
RS	56	6.212758	3.677628	669.193917	0.012511	0.012515
RS	57	6.697761	3.677628	631.769632	0.011812	0.011828
RS	58	7.220027	5.844565	381.988024	0.007142	0.007219
RS	59	7.782418	5.844565	374.497111	0.007002	0.007086
RS	60	8.388017	5.844565	364.502860	0.006815	0.006907
RS	61	9.040143	5.844565	352.016647	0.006581	0.006681
RS	62	9.742372	5.844565	337.110495	0.006303	0.006408
RS	63	10.498552	5.844565	2594.240943	0.048503	0.049763
PA	4+25*2+4+6 0.045842674 0.022501541 10.498552221 154.548134597 0.455957306 0.324738714 0.377503656 0.439314559 0.517299602 0.648520677 0.854032299 1.129658494 1.471222863 1.906585534 2.472790832 3.149013381 3.808903120 4.254931481 4.362621737 4.182499356 3.864587938 3.540548106 3.280540576 3.105174562 3.013944323 3.004312600 3.072439998 3.205819733 3.380962622 3.677628215 5.844564782
//
IT	5059
RD	25
LK	-277128.390291
QD	-159.059378 -> -149.340099
RI	0.0004786930
TR	0.045272	0.022686
MT	10.556350
MM	C_pi: 2.366272, n_recomb: 54587.586528
RS	0	0.000000	200.337153	2.041224	0.000037	0.000005
RS	1	0.007692	200.337153	2.198351	0.000040	0.000023
RS	2	0.015976	200.337153	2.367582	0.000043	0.000038
RS	3	0.024897	200.337153	2.549851	0.000047	0.000050
RS	4	0.034505	0.466405	1166.615025	0.021371	0.019844
RS	5	0.044851	0.466405	1227.895922	0.022494	0.021947
RS	6	0.055993	0.326799	1831.213084	0.033546	0.032559
RS	7	0.067992	0.326799	1898.579285	0.034780	0.033549
RS	8	0.080915	0.380424	1691.055113	0.030979	0.029676
RS	9	0.094831	0.380424	1753.553291	0.032124	0.030639
RS	10	0.109818	0.442262	1564.173773	0.028654	0.027342
RS	11	0.125958	0.442262	1622.172752	0.029717	0.028556
RS	12	0.143339	0.519100	1433.609316	0.026263	0.025436
RS	13	0.162057	0.519100	1487.482718	0.027249	0.026731
RS	14	0.182215	0.649056	1235.963441	0.022642	0.022433
RS	15	0.203923	0.649056	1285.936862	0.023557	0.023604
RS	16	0.227302	0.853723	1019.190421	0.018671	0.018866
RS	17	0.252478	0.853723	1064.805627	0.019506	0.019871
RS	18	0.279592	1.128972	842.767653	0.015439	0.015837
RS	19	0.308791	1.128972	883.849975	0.016191	0.016720
RS	20	0.340236	1.470855	712.499222	0.013052	0.013568
RS	21	0.374099	1.470855	749.478567	0.013730	0.014355
RS	22	0.410568	1.908618	608.309119	0.011144	0.011724
RS	23	0.449842	1.908618	641.548356	0.011753	0.012407
RS	24	0.492137	2.482104	520.868971	0.009542	0.010116
RS	25	0.537685	2.482104	550.641738	0.010087	0.010687
RS	26	0.586738	3.172972	455.772103	0.008349	0.008854
RS	27	0.639563	3.172972	482.716997	0.008843	0.009330
RS	28	0.696451	3.853606	421.131656	0.007715	0.008117
RS	29	0.757716	3.853606	446.419938	0.008178	0.008536
RS	30	0.823693	4.318937	422.145404	0.007733	0.008031
RS	31	0.894746	4.318937	447.288086	0.008194	0.008442
RS	32	0.971264	4.435853	460.975625	0.008445	0.008656
RS	33	1.053667	4.435853	487.418050	0.008929	0.009103
RS	34	1.142410	4.253545	536.461875	0.009828	0.009983
RS	35	1.237979	4.253545	565.032643	0.010351	0.010489
RS	36	1.340899	3.926955	642.823850	0.011776	0.011909
RS	37	1.451735	3.926955	673.142335	0.012331	0.012465
RS	38	1.571098	3.592843	767.618501	0.014062	0.014197
RS	39	1.699642	3.592843	797.705332	0.014613	0.014758
RS	40	1.838074	3.323923	892.094445	0.016342	0.016485
RS	41	1.987155	3.323923	918.583586	0.016828	0.016980
RS	42	2.147703	3.141452	995.857994	0.018243	0.018383
RS	43	2.320601	3.141452	1014.915245	0.018592	0.018735
RS	44	2.506799	3.044884	1061.556858	0.019447	0.019566
RS	45	2.707319	3.044884	1070.123837	0.019604	0.019718
RS	46	2.923264	3.031652	1077.794506	0.019744	0.019828
RS	47	3.155819	3.031652	1074.704202	0.019688	0.019760
RS	48	3.406264	3.097995	1043.457351	0.019115	0.019157
RS	49	3.675972	3.097995	1029.770289	0.018865	0.018890
RS	50	3.966428	3.231386	969.770328	0.017765	0.017767
RS	51	4.279226	3.231386	947.867944	0.017364	0.017350
RS	52	4.616085	3.408062	874.393876	0.016018	0.015993
RS	53	4.978856	3.408062	846.587474	0.015509	0.015476
RS	54	5.369531	3.709358	750.620998	0.013751	0.013727
RS	55	5.790259	3.709358	721.946705	0.013225	0.013204
RS	56	6.243350	3.709358	688.343356	0.012610	0.012598
RS	57	6.731293	3.709358	650.172315	0.011911	0.011912
RS	58	7.256770	5.941100	390.383848	0.007152	0.007217
RS	59	7.822668	5.941100	383.177306	0.007019	0.007093
RS	60	8.432095	5.941100	373.416448	0.006841	0.006923
RS	61	9.088401	5.941100	361.102900	0.006615	0.006705
RS	62	9.795192	5.941100	346.299299	0.006344	0.006441
RS	63	10.556350	5.941100	2696.625781	0.049400	0.050636
PA	4+25*2+4+6 0.045271578 0.022686009 10.556350147 200.337153353 0.466405299 0.326798959 0.380424012 0.442262173 0.519099536 0.649055660 0.853722801 1.128972237 1.470855259 1.908618350 2.482103511 3.172972378 3.853605903 4.318937487 4.435853135 4.253544838 3.926955185 3.592842956 3.323922854 3.141452277 3.044883518 3.031651726 3.097994927 3.231386471 3.408061564 3.709357516 5.941100059
//
CC
CC	Brief Description of the file format:
CC	  CC  comments
CC	  MM  useful-messages
CC	  RD  round-of-iterations
CC	  LL  \log[P(sequence)]
CC	  QD  Q-before-opt Q-after-opt
CC	  TR  \theta_0 \rho_0
CC	  RS  k t_k \lambda_k \pi_k \sum_{l\not=k}A_{kl} A_{kk}
CC	  DC  begin end best-k t_k+\Delta_k max-prob
CC
MM	Version: 0.6.5-r67
MM	pattern:4+25*2+4+6, n:63, n_free_lambdas:28
MM	n_iterations:25, skip:1, max_t:5, theta/rho:5
MM	is_decoding:0
MM	n_seqs:31, sum_L:1111193, sum_n:100586
RD	0
LK	0.000000
QD	0.000000 -> 0.000000
RI	inf
TR	0.094883	0.018977
MT	5.000000
MM	C_pi: 1.000000, n_recomb: 20888.484837
RS	0	0.000000	1.000000	132.830430	0.006359	0.000000
RS	1	0.006440	1.000000	140.456714	0.006724	0.000000
RS	2	0.013294	1.000000	148.457894	0.007107	0.000000
RS	3	0.020590	1.000000	156.844068	0.007509	0.000000
RS	4	0.028356	1.000000	165.624387	0.007929	0.000000
RS	5	0.036622	1.000000	174.806842	0.008369	0.000000
RS	6	0.045421	1.000000	184.398008	0.008828	0.000000
RS	7	0.054785	1.000000	194.402776	0.009307	0.000000
RS	8	0.064753	1.000000	204.824043	0.009806	0.000000
RS	9	0.075363	1.000000	215.662384	0.010324	0.000000
RS	10	0.086656	1.000000	226.915682	0.010863	0.000000
RS	11	0.098677	1.000000	238.578735	0.011422	0.000000
RS	12	0.111471	1.000000	250.642819	0.011999	0.000000
RS	13	0.125090	1.000000	263.095240	0.012595	0.000000
RS	14	0.139585	1.000000	275.918833	0.013209	0.000000
RS	15	0.155014	1.000000	289.091457	0.013840	0.000000
RS	16	0.171437	1.000000	302.585453	0.014486	0.000000
RS	17	0.188917	1.000000	316.367091	0.015146	0.000000
RS	18	0.207523	1.000000	330.396009	0.015817	0.000000
RS	19	0.227327	1.000000	344.624652	0.016498	0.000000
RS	20	0.248406	1.000000	358.997723	0.017186	0.000000
RS	21	0.270843	1.000000	373.451663	0.017878	0.000000
RS	22	0.294725	1.000000	387.914173	0.018571	0.000000
RS	23	0.320144	1.000000	402.303808	0.019260	0.000000
RS	24	0.347201	1.000000	416.529654	0.019941	0.000000
RS	25	0.376000	1.000000	430.491126	0.020609	0.000000
RS	26	0.406654	1.000000	444.077917	0.021259	0.000000
RS	27	0.439282	1.000000	457.170123	0.021886	0.000000
RS	28	0.474011	1.000000	469.638587	0.022483	0.000000
RS	29	0.510976	1.000000	481.345511	0.023044	0.000000
RS	30	0.550322	1.000000	492.145348	0.023561	0.000000
RS	31	0.592202	1.000000	501.886045	0.024027	0.000000
RS	32	0.636779	1.000000	510.410648	0.024435	0.000000
RS	33	0.684227	1.000000	517.559322	0.024777	0.000000
RS	34	0.734730	1.000000	523.171796	0.025046	0.000000
RS	35	0.788485	1.000000	527.090255	0.025234	0.000000
RS	36	0.845702	1.000000	529.162676	0.025333	0.000000
RS	37	0.906604	1.000000	529.246598	0.025337	0.000000
RS	38	0.971428	1.000000	527.213274	0.025239	0.000000
RS	39	1.040426	1.000000	522.952152	0.025035	0.000000
RS	40	1.113868	1.000000	516.375568	0.024721	0.000000
RS	41	1.192040	1.000000	507.423549	0.024292	0.000000
RS	42	1.275245	1.000000	496.068531	0.023748	0.000000
RS	43	1.363809	1.000000	482.319811	0.023090	0.000000
RS	44	1.458076	1.000000	466.227493	0.022320	0.000000
RS	45	1.558414	1.000000	447.885669	0.021442	0.000000
RS	46	1.665214	1.000000	427.434571	0.020463	0.000000
RS	47	1.778891	1.000000	405.061396	0.019392	0.000000
RS	48	1.899889	1.000000	380.999562	0.018240	0.000000
RS	49	2.028679	1.000000	355.526171	0.017020	0.000000
RS	50	2.165763	1.000000	328.957495	0.015748	0.000000
RS	51	2.311675	1.000000	301.642447	0.014441	0.000000
RS	52	2.466983	1.000000	273.954050	0.013115	0.000000
RS	53	2.632293	1.000000	246.279100	0.011790	0.000000
RS	54	2.808249	1.000000	219.006345	0.010485	0.000000
RS	55	2.995536	1.000000	192.513671	0.009216	0.000000
RS	56	3.194884	1.000000	167.154906	0.008002	0.000000
RS	57	3.407070	1.000000	143.247004	0.006858	0.000000
RS	58	3.632920	1.000000	121.058412	0.005795	0.000000
RS	59	3.873315	1.000000	100.799426	0.004826	0.000000
RS	60	4.129191	1.000000	82.615301	0.003955	0.000000
RS	61	4.401545	1.000000	66.582694	0.003188	0.000000
RS	62	4.691438	1.000000	52.709820	0.002523	0.000000
RS	63	5.000000	1.000000	147.359927	0.007055	0.000000
PA	4+25*2+4+6 0.094883073 0.018976615 5.000000000 1.000000000 1.000000000 1.000000000 1.000000000 1.000000000 1.000000000 1.000000000 1.000000000 1.000000000 1.000000000 1.000000000 1.000000000 1.000000000 1.000000000 1.000000000 1.000000000 1.000000000 1.000000000 1.000000000 1.000000000 1.000000000 1.000000000 1.000000000 1.000000000 1.000000000 1.000000000 1.000000000 1.000000000
//
IT	4331
RD	1
LK	-281041.533235
QD	-2575.045003 -> -1182.163415
RI	0.0837951947
TR	0.076825	0.015186
MT	6.934977
MM	C_pi: 1.112026, n_recomb: 18607.478797
RS	0	0.000000	0.290704	438.063392	0.023542	0.000936
RS	1	0.006985	0.290704	457.177444	0.024570	0.006599
RS	2	0.014457	0.290704	476.299608	0.025597	0.015344
RS	3	0.022452	0.290704	495.302716	0.026618	0.024166
RS	4	0.031005	0.280023	533.332783	0.028662	0.029916
RS	5	0.040155	0.280023	551.654177	0.029647	0.031513
RS	6	0.049944	0.339943	470.460116	0.025283	0.030257
RS	7	0.060417	0.339943	487.568221	0.026203	0.028270
RS	8	0.071622	0.417287	412.065859	0.022145	0.026526
RS	9	0.083609	0.417287	427.976334	0.023000	0.025053
RS	10	0.096434	0.507317	365.923749	0.019665	0.023753
RS	11	0.110154	0.507317	380.719654	0.020461	0.022580
RS	12	0.124833	0.610108	329.589781	0.017713	0.021509
RS	13	0.140537	0.610108	343.385313	0.018454	0.020505
RS	14	0.157337	0.724986	301.211861	0.016188	0.019532
RS	15	0.175312	0.724986	314.132793	0.016882	0.018566
RS	16	0.194541	0.849563	279.649818	0.015029	0.017618
RS	17	0.215114	0.849563	291.825834	0.015683	0.016717
RS	18	0.237124	0.977848	264.598911	0.014220	0.015895
RS	19	0.260671	0.977848	276.164677	0.014842	0.015168
RS	20	0.285863	1.103222	255.436979	0.013728	0.014538
RS	21	0.312814	1.103222	266.513072	0.014323	0.013996
RS	22	0.341648	1.221136	251.116622	0.013495	0.013530
RS	23	0.372495	1.221136	261.787943	0.014069	0.013128
RS	24	0.405498	1.328264	250.739042	0.013475	0.012787
RS	25	0.440805	1.328264	261.046618	0.014029	0.012505
RS	26	0.478579	1.421438	253.732296	0.013636	0.012285
RS	27	0.518991	1.421438	263.668648	0.014170	0.012130
RS	28	0.562225	1.498121	259.656602	0.013954	0.012044
RS	29	0.608479	1.498121	269.155635	0.014465	0.012031
RS	30	0.657965	1.557264	267.993327	0.014402	0.012094
RS	31	0.710906	1.557264	276.916073	0.014882	0.012234
RS	32	0.767545	1.599796	277.996190	0.014940	0.012448
RS	33	0.828141	1.599796	286.118158	0.015377	0.012732
RS	34	0.892968	1.628334	288.644102	0.015512	0.013076
RS	35	0.962324	1.628334	295.651420	0.015889	0.013472
RS	36	1.036524	1.646187	298.713820	0.016053	0.013907
RS	37	1.115907	1.646187	304.212814	0.016349	0.014367
RS	38	1.200834	1.656593	306.861985	0.016491	0.014839
RS	39	1.291693	1.656593	310.404368	0.016682	0.015305
RS	40	1.388899	1.662584	311.669194	0.016750	0.015743
RS	41	1.492894	1.662584	312.796948	0.016810	0.016134
RS	42	1.604152	1.666845	311.760347	0.016755	0.016457
RS	43	1.723182	1.666845	310.070413	0.016664	0.016694
RS	44	1.850526	1.671392	306.021420	0.016446	0.016830
RS	45	1.986764	1.671392	301.239569	0.016189	0.016856
RS	46	2.132518	1.677402	293.805418	0.015790	0.016768
RS	47	2.288452	1.677402	285.853658	0.015362	0.016564
RS	48	2.455278	1.685322	275.048609	0.014782	0.016248
RS	49	2.633757	1.685322	264.093757	0.014193	0.015827
RS	50	2.824701	1.695114	250.299542	0.013452	0.015309
RS	51	3.028982	1.695114	236.774407	0.012725	0.014707
RS	52	3.247532	1.706570	220.673091	0.011859	0.014031
RS	53	3.481347	1.706570	205.265589	0.011031	0.013293
RS	54	3.731493	1.727295	186.980819	0.010049	0.012505
RS	55	3.999110	1.727295	170.776877	0.009178	0.011677
RS	56	4.285421	1.727295	154.264465	0.008290	0.010820
RS	57	4.591729	1.727295	137.712385	0.007401	0.009944
RS	58	4.919431	1.841502	114.559678	0.006157	0.009060
RS	59	5.270023	1.841502	100.931331	0.005424	0.008178
RS	60	5.645102	1.841502	87.727093	0.004715	0.007309
RS	61	6.046380	1.841502	75.152664	0.004039	0.006462
RS	62	6.475685	1.841502	63.389702	0.003407	0.005650
RS	63	6.934977	1.841502	227.143066	0.012207	0.023060
PA	4+25*2+4+6 0.076824874 0.015185693 6.934976578 0.290703773 0.280022621 0.339942932 0.417286873 0.507316589 0.610108376 0.724986076 0.849562645 0.977848053 1.103221893 1.221136093 1.328264236 1.421438217 1.498121262 1.557264328 1.599796295 1.628334045 1.646186829 1.656593323 1.662584305 1.666844845 1.671392441 1.677402496 1.685321808 1.695114136 1.706569672 1.727294922 1.841502488
//
IT	4803
RD	2
LK	-278959.543145
QD	-1200.637291 -> -838.939607
RI	0.0967436026
TR	0.069698	0.014483
MT	7.926229
MM	C_pi: 1.227338, n_recomb: 19578.350871
RS	0	0.000000	0.284894	484.886294	0.024766	0.000743
RS	1	0.007209	0.284894	506.419309	0.025866	0.005475
RS	2	0.014937	0.284894	527.912347	0.026964	0.013012
RS	3	0.023223	0.284894	549.206404	0.028052	0.021435
RS	4	0.032106	0.218303	740.272041	0.037811	0.029848
RS	5	0.041629	0.218303	758.628970	0.038748	0.034995
RS	6	0.051839	0.263332	645.148207	0.032952	0.031134
RS	7	0.062784	0.263332	662.563525	0.033842	0.032393
RS	8	0.074519	0.331506	541.477987	0.027657	0.027269
RS	9	0.087100	0.331506	558.187913	0.028510	0.028239
RS	10	0.100587	0.417946	457.162056	0.023350	0.024069
RS	11	0.115047	0.417946	472.915706	0.024155	0.024904
RS	12	0.130549	0.526017	389.280936	0.019883	0.021380
RS	13	0.147169	0.526017	403.955844	0.020633	0.022028
RS	14	0.164987	0.658523	335.267542	0.017124	0.019046
RS	15	0.184089	0.658523	348.846387	0.017818	0.019497
RS	16	0.204569	0.816846	292.932455	0.014962	0.016960
RS	17	0.226525	0.816846	305.476076	0.015603	0.017225
RS	18	0.250063	0.996212	261.403500	0.013352	0.015163
RS	19	0.275298	0.996212	273.040943	0.013946	0.015355
RS	20	0.302353	1.187205	239.423625	0.012229	0.013788
RS	21	0.331357	1.187205	250.322850	0.012786	0.013978
RS	22	0.362453	1.380983	225.028763	0.011494	0.012806
RS	23	0.395790	1.380983	235.351187	0.012021	0.012985
RS	24	0.431531	1.569038	216.617581	0.011064	0.012100
RS	25	0.469847	1.569038	226.496783	0.011569	0.012267
RS	26	0.510926	1.740621	213.390377	0.010899	0.011629
RS	27	0.554967	1.740621	222.928410	0.011386	0.011819
RS	28	0.602182	1.884256	214.975625	0.010980	0.011425
RS	29	0.652801	1.884256	224.232312	0.011453	0.011682
RS	30	0.707068	1.991747	221.010891	0.011289	0.011536
RS	31	0.765248	1.991747	229.980816	0.011747	0.011895
RS	32	0.827622	2.061601	230.840016	0.011791	0.011990
RS	33	0.894492	2.061601	239.423150	0.012229	0.012461
RS	34	0.966183	2.099273	243.368949	0.012431	0.012756
RS	35	1.043041	2.099273	251.347194	0.012838	0.013313
RS	36	1.125441	2.113650	257.164607	0.013135	0.013749
RS	37	1.213780	2.113650	264.195865	0.013494	0.014346
RS	38	1.308488	2.113822	270.565124	0.013820	0.014847
RS	39	1.410022	2.113822	276.199576	0.014107	0.015415
RS	40	1.518876	2.108201	281.685915	0.014388	0.015880
RS	41	1.635578	2.108201	285.411885	0.014578	0.016328
RS	42	1.760692	2.103698	288.609520	0.014741	0.016639
RS	43	1.894825	2.103698	289.930437	0.014809	0.016879
RS	44	2.038627	2.104633	289.771158	0.014801	0.016950
RS	45	2.192796	2.104633	288.293185	0.014725	0.016941
RS	46	2.358078	2.112500	284.263752	0.014519	0.016748
RS	47	2.535276	2.112500	279.766289	0.014290	0.016499
RS	48	2.725247	2.126802	271.894020	0.013887	0.016068
RS	49	2.928913	2.126802	264.372413	0.013503	0.015619
RS	50	3.147260	2.146043	253.089898	0.012927	0.015002
RS	51	3.381348	2.146043	242.773366	0.012400	0.014405
RS	52	3.632311	2.168744	228.747004	0.011684	0.013656
RS	53	3.901365	2.168744	216.101695	0.011038	0.012955
RS	54	4.189814	2.209358	198.838683	0.010156	0.012070
RS	55	4.499057	2.209358	184.832877	0.009441	0.011310
RS	56	4.830593	2.209358	170.056458	0.008686	0.010514
RS	57	5.186029	2.209358	154.746561	0.007904	0.009692
RS	58	5.567087	2.466058	125.846289	0.006428	0.008351
RS	59	5.975614	2.466058	113.993414	0.005822	0.007644
RS	60	6.413592	2.466058	102.010370	0.005210	0.006922
RS	61	6.883142	2.466058	90.106081	0.004602	0.006196
RS	62	7.386541	2.466058	78.487722	0.004009	0.005479
RS	63	7.926229	2.466058	326.873738	0.016696	0.024298
PA	4+25*2+4+6 0.069697846 0.014483230 7.926229369 0.284893931 0.218303255 0.263332104 0.331506337 0.417946319 0.526017127 0.658522514 0.816846119 0.996211566 1.187205346 1.380982839 1.569037591 1.740620656 1.884255996 1.991746899 2.061601201 2.099272819 2.113649986 2.113821609 2.108200711 2.103698221 2.104632665 2.112499925 2.126801526 2.146043245 2.168744128 2.209357609 2.466057737
//
IT	5105
RD	3
LK	-278370.212773
QD	-889.573150 -> -731.355066
RI	0.0827162785
TR	0.065468	0.014537
MT	8.498218
MM	C_pi: 1.355980, n_recomb: 21689.652999
RS	0	0.000000	0.357547	435.608730	0.020084	0.000578
RS	1	0.007326	0.357547	457.722348	0.021103	0.004283
RS	2	0.015189	0.357547	480.212881	0.022140	0.010175
RS	3	0.023627	0.357547	502.970236	0.023189	0.016813
RS	4	0.032684	0.214788	867.555960	0.039999	0.029642
RS	5	0.042405	0.214788	888.516374	0.040965	0.035199
RS	6	0.052837	0.249954	782.120079	0.036060	0.032107
RS	7	0.064034	0.249954	801.407381	0.036949	0.034010
RS	8	0.076051	0.311690	659.626805	0.030412	0.028381
RS	9	0.088949	0.311690	678.298755	0.031273	0.029894
RS	10	0.102791	0.392493	554.867541	0.025582	0.025035
RS	11	0.117648	0.392493	572.671888	0.026403	0.026431
RS	12	0.133592	0.497655	466.948941	0.021529	0.022143
RS	13	0.150705	0.497655	483.673469	0.022300	0.023310
RS	14	0.169072	0.632645	394.728429	0.018199	0.019559
RS	15	0.188784	0.632645	410.244522	0.018914	0.020484
RS	16	0.209941	0.802714	336.516515	0.015515	0.017229
RS	17	0.232647	0.802714	350.794555	0.016173	0.017908
RS	18	0.257016	1.006290	292.034588	0.013464	0.015218
RS	19	0.283171	1.006290	305.158163	0.014069	0.015751
RS	20	0.311242	1.234341	260.165010	0.011995	0.013673
RS	21	0.341370	1.234341	272.311050	0.012555	0.014144
RS	22	0.373705	1.476865	238.328813	0.010988	0.012569
RS	23	0.408408	1.476865	249.699250	0.011512	0.012977
RS	24	0.445654	1.722859	224.294363	0.010341	0.011772
RS	25	0.485629	1.722859	235.076510	0.010838	0.012118
RS	26	0.528532	1.955111	217.074784	0.010008	0.011235
RS	27	0.574578	1.955111	227.437865	0.010486	0.011560
RS	28	0.623998	2.151928	216.386826	0.009977	0.010999
RS	29	0.677038	2.151928	226.471522	0.010441	0.011354
RS	30	0.733963	2.295415	221.996580	0.010235	0.011119
RS	31	0.795059	2.295415	231.883044	0.010691	0.011548
RS	32	0.860631	2.379997	233.264623	0.010755	0.011625
RS	33	0.931007	2.379997	242.925155	0.011200	0.012146
RS	34	1.006538	2.414338	248.897646	0.011475	0.012484
RS	35	1.087603	2.414338	258.152097	0.011902	0.013075
RS	36	1.174607	2.414390	267.075129	0.012313	0.013594
RS	37	1.267984	2.414390	275.570864	0.012705	0.014210
RS	38	1.368203	2.396325	285.607434	0.013168	0.014814
RS	39	1.475763	2.396325	292.833246	0.013501	0.015386
RS	40	1.591203	2.374533	301.913329	0.013920	0.015943
RS	41	1.715101	2.374533	307.258815	0.014166	0.016376
RS	42	1.848075	2.360024	313.341425	0.014447	0.016742
RS	43	1.990791	2.360024	316.204488	0.014579	0.016952
RS	44	2.143962	2.358627	317.838644	0.014654	0.017028
RS	45	2.308354	2.358627	317.742399	0.014649	0.016984
RS	46	2.484790	2.371100	314.401580	0.014495	0.016758
RS	47	2.674151	2.371100	311.071461	0.014342	0.016484
RS	48	2.877385	2.395000	303.031965	0.013971	0.016003
RS	49	3.095508	2.395000	296.422742	0.013667	0.015548
RS	50	3.329611	2.426605	284.434443	0.013114	0.014887
RS	51	3.580863	2.426605	274.727690	0.012666	0.014303
RS	52	3.850523	2.462695	259.674743	0.011972	0.013526
RS	53	4.139938	2.462695	247.276576	0.011401	0.012854
RS	54	4.450555	2.524689	228.055120	0.010514	0.011926
RS	55	4.783928	2.524689	213.992237	0.009866	0.011208
RS	56	5.141724	2.524689	198.830286	0.009167	0.010451
RS	57	5.525733	2.524689	182.801786	0.008428	0.009663
RS	58	5.937873	2.931713	144.804975	0.006676	0.008003
RS	59	6.380207	2.931713	133.353835	0.006148	0.007398
RS	60	6.854946	2.931713	121.438629	0.005599	0.006768
RS	61	7.364465	2.931713	109.264910	0.005038	0.006123
RS	62	7.911311	2.931713	97.049688	0.004474	0.005473
RS	63	8.498218	2.931713	447.591257	0.020636	0.026047
PA	4+25*2+4+6 0.065467793 0.014536811 8.498218251 0.357546671 0.214787860 0.249953932 0.311690192 0.392493300 0.497655396 0.632645429 0.802714381 1.006290293 1.234340832 1.476865292 1.722858717 1.955111081 2.151927641 2.295415475 2.379997196 2.414338119 2.414390400 2.396324932 2.374532509 2.360023847 2.358626957 2.371100231 2.395000460 2.426605015 2.462695208 2.524688680 2.931712733
//
IT	4948
RD	4
LK	-278084.945616
QD	-772.905013 -> -667.415238
RI	0.0648396082
TR	0.062373	0.014835
MT	8.875687
MM	C_pi: 1.467671, n_recomb: 23933.533526
RS	0	0.000000	0.466827	372.313347	0.015556	0.000458
RS	1	0.007399	0.466827	393.366029	0.016436	0.003381
RS	2	0.015346	0.466827	415.105855	0.017344	0.007986
RS	3	0.023881	0.466827	437.477476	0.018279	0.013127
RS	4	0.033047	0.222683	954.160492	0.039867	0.029341
RS	5	0.042891	0.222683	978.928798	0.040902	0.034683
RS	6	0.053464	0.250556	892.103434	0.037274	0.032746
RS	7	0.064819	0.250556	914.217654	0.038198	0.034656
RS	8	0.077014	0.308289	762.488138	0.031859	0.029174
RS	9	0.090112	0.308289	783.698897	0.032745	0.030740
RS	10	0.104179	0.384479	646.892346	0.027029	0.025831
RS	11	0.119286	0.384479	667.100661	0.027873	0.027375
RS	12	0.135512	0.485601	545.600256	0.022796	0.022875
RS	13	0.152938	0.485601	564.645520	0.023592	0.024217
RS	14	0.171653	0.618903	459.268557	0.019189	0.020140
RS	15	0.191754	0.618903	476.992216	0.019930	0.021250
RS	16	0.213341	0.792572	387.468038	0.016189	0.017618
RS	17	0.236526	0.792572	403.777755	0.016871	0.018476
RS	18	0.261426	1.008199	331.231437	0.013840	0.015416
RS	19	0.288169	1.008199	346.160710	0.014463	0.016104
RS	20	0.316890	1.258206	290.172087	0.012124	0.013705
RS	21	0.347737	1.258206	303.892460	0.012697	0.014304
RS	22	0.380866	1.533074	261.372619	0.010921	0.012467
RS	23	0.416446	1.533074	274.112557	0.011453	0.012982
RS	24	0.454659	1.821305	242.063814	0.010114	0.011563
RS	25	0.495699	1.821305	254.050878	0.010615	0.011993
RS	26	0.539776	2.100980	231.142653	0.009658	0.010946
RS	27	0.587114	2.100980	242.601027	0.010136	0.011333
RS	28	0.637955	2.340674	228.466524	0.009546	0.010663
RS	29	0.692558	2.340674	239.607618	0.010011	0.011059
RS	30	0.751201	2.512065	233.949373	0.009775	0.010774
RS	31	0.814183	2.512065	244.930219	0.010234	0.011226
RS	32	0.881826	2.604613	246.974888	0.010319	0.011310
RS	33	0.954473	2.604613	257.831239	0.010773	0.011841
RS	34	1.032496	2.630199	266.029037	0.011115	0.012236
RS	35	1.116291	2.630199	276.606478	0.011557	0.012829
RS	36	1.206287	2.612351	288.840171	0.012068	0.013439
RS	37	1.302942	2.612351	298.757692	0.012483	0.014051
RS	38	1.406749	2.574520	312.587600	0.013061	0.014758
RS	39	1.518236	2.574520	321.250324	0.013423	0.015323
RS	40	1.637973	2.536731	333.857934	0.013949	0.015972
RS	41	1.766569	2.536731	340.536120	0.014228	0.016395
RS	42	1.904680	2.513472	349.133363	0.014588	0.016817
RS	43	2.053011	2.513472	353.111688	0.014754	0.017019
RS	44	2.212316	2.511451	355.828538	0.014867	0.017107
RS	45	2.383410	2.511451	356.561873	0.014898	0.017061
RS	46	2.567162	2.530261	352.927993	0.014746	0.016810
RS	47	2.764511	2.530261	350.125139	0.014629	0.016542
RS	48	2.976462	2.565270	340.804790	0.014240	0.016019
RS	49	3.204096	2.565270	334.431309	0.013973	0.015581
RS	50	3.448573	2.610375	320.638494	0.013397	0.014879
RS	51	3.711139	2.610375	310.883354	0.012989	0.014321
RS	52	3.993133	2.660548	293.826503	0.012277	0.013514
RS	53	4.295993	2.660548	281.087076	0.011744	0.012873
RS	54	4.621261	2.744071	258.999042	0.010822	0.011902
RS	55	4.970597	2.744071	244.418638	0.010212	0.011220
RS	56	5.345781	2.744071	228.462501	0.009546	0.010496
RS	57	5.748726	2.744071	211.364748	0.008831	0.009735
RS	58	6.181485	3.301106	163.020491	0.006811	0.007793
RS	59	6.646265	3.301106	151.833153	0.006344	0.007264
RS	60	7.145435	3.301106	139.930129	0.005847	0.006705
RS	61	7.681540	3.301106	127.507882	0.005328	0.006122
RS	62	8.257312	3.301106	114.783606	0.004796	0.005524
RS	63	8.875687	3.301106	571.222289	0.023867	0.027934
PA	4+25*2+4+6 0.062372709 0.014835117 8.875686851 0.466826633 0.222682713 0.250555590 0.308288601 0.384478745 0.485600526 0.618903206 0.792571516 1.008199083 1.258205968 1.533073654 1.821305111 2.100979578 2.340674290 2.512065318 2.604613154 2.630199070 2.612351458 2.574519970 2.536730650 2.513471672 2.511450857 2.530261094 2.565269567 2.610375491 2.660547916 2.744070874 3.301106054
//
IT	5534
RD	5
LK	-277884.348625
QD	-699.294496 -> -614.532559
RI	0.0503232746
TR	0.059853	0.015217
MT	9.155562
MM	C_pi: 1.561744, n_recomb: 26097.914484
RS	0	0.000000	0.605712	315.355419	0.012084	0.000368
RS	1	0.007452	0.605712	334.577848	0.012820	0.002708
RS	2	0.015458	0.605712	354.636215	0.013589	0.006356
RS	3	0.024062	0.605712	375.515076	0.014389	0.010382
RS	4	0.033306	0.232759	1020.186635	0.039091	0.029012
RS	5	0.043240	0.232759	1048.833643	0.040188	0.034068
RS	6	0.053913	0.255005	983.078104	0.037669	0.033112
RS	7	0.065382	0.255005	1008.289767	0.038635	0.034899
RS	8	0.077706	0.310425	850.482001	0.032588	0.029661
RS	9	0.090948	0.310425	874.404301	0.033505	0.031159
RS	10	0.105176	0.383125	729.394784	0.027948	0.026394
RS	11	0.120465	0.383125	752.065517	0.028817	0.027956
RS	12	0.136893	0.480490	619.275339	0.023729	0.023459
RS	13	0.154546	0.480490	640.635669	0.024547	0.024855
RS	14	0.173513	0.611084	521.974957	0.020001	0.020647
RS	15	0.193894	0.611084	541.889681	0.020764	0.021832
RS	16	0.215794	0.785267	438.516493	0.016803	0.017987
RS	17	0.239326	0.785267	456.859392	0.017506	0.018933
RS	18	0.264611	1.007364	371.585194	0.014238	0.015633
RS	19	0.291780	1.007364	388.343895	0.014880	0.016400
RS	20	0.320974	1.271578	321.898174	0.012334	0.013778
RS	21	0.352343	1.271578	337.230759	0.012922	0.014444
RS	22	0.386049	1.569625	286.439247	0.010976	0.012416
RS	23	0.422268	1.569625	300.591003	0.011518	0.012987
RS	24	0.461185	1.890675	262.006316	0.010039	0.011410
RS	25	0.503002	1.890675	275.235986	0.010546	0.011886
RS	26	0.547935	2.209493	247.450517	0.009482	0.010714
RS	27	0.596216	2.209493	260.030003	0.009964	0.011133
RS	28	0.648095	2.485797	242.812453	0.009304	0.010382
RS	29	0.703840	2.485797	255.019298	0.009772	0.010796
RS	30	0.763739	2.680752	248.172063	0.009509	0.010475
RS	31	0.828101	2.680752	260.238147	0.009972	0.010932
RS	32	0.897259	2.778253	262.963046	0.010076	0.011027
RS	33	0.971570	2.778253	274.987603	0.010537	0.011555
RS	34	1.051419	2.793154	285.473068	0.010939	0.012002
RS	35	1.137217	2.793154	297.327093	0.011393	0.012590
RS	36	1.229409	2.756634	312.974405	0.011992	0.013281
RS	37	1.328471	2.756634	324.244770	0.012424	0.013886
RS	38	1.434915	2.699291	341.975968	0.013104	0.014687
RS	39	1.549290	2.699291	351.975894	0.013487	0.015245
RS	40	1.672188	2.646287	368.161846	0.014107	0.015978
RS	41	1.804243	2.646287	376.032134	0.014409	0.016401
RS	42	1.946139	2.615014	387.065546	0.014831	0.016877
RS	43	2.098609	2.615014	391.972528	0.015019	0.017085
RS	44	2.262439	2.612741	395.524908	0.015155	0.017188
RS	45	2.438478	2.612741	396.861955	0.015207	0.017156
RS	46	2.627635	2.637855	392.548048	0.015041	0.016886
RS	47	2.830886	2.637855	390.025969	0.014945	0.016639
RS	48	3.049283	2.683638	378.975962	0.014521	0.016080
RS	49	3.283954	2.683638	372.595679	0.014277	0.015668
RS	50	3.536111	2.741732	356.569799	0.013663	0.014927
RS	51	3.807058	2.741732	346.552098	0.013279	0.014400
RS	52	4.098195	2.805353	327.139947	0.012535	0.013562
RS	53	4.411027	2.805353	313.894372	0.012028	0.012951
RS	54	4.747169	2.909269	288.636763	0.011060	0.011935
RS	55	5.108358	2.909269	273.445094	0.010478	0.011286
RS	56	5.496463	2.909269	256.633134	0.009833	0.010590
RS	57	5.913487	2.909269	238.438116	0.009136	0.009851
RS	58	6.361585	3.613186	179.249294	0.006868	0.007651
RS	59	6.843075	3.613186	168.366623	0.006451	0.007184
RS	60	7.360442	3.613186	156.566656	0.005999	0.006681
RS	61	7.916362	3.613186	144.033134	0.005519	0.006149
RS	62	8.513706	3.613186	130.977379	0.005019	0.005596
RS	63	9.155562	3.613186	692.701760	0.026542	0.029834
PA	4+25*2+4+6 0.059852686 0.015217266 9.155562323 0.605712349 0.232758707 0.255004809 0.310425443 0.383125192 0.480489702 0.611083811 0.785266933 1.007364266 1.271578012 1.569624978 1.890674806 2.209492517 2.485796739 2.680751694 2.778252623 2.793153615 2.756634488 2.699290740 2.646287215 2.615014500 2.612740796 2.637854548 2.683637719 2.741732152 2.805352680 2.909268781 3.613185733
//
IT	4514
RD	6
LK	-277720.212409
QD	-639.826920 -> -567.351093
RI	0.0394473002
TR	0.057683	0.015622
MT	9.382500
MM	C_pi: 1.643477, n_recomb: 28167.127258
RS	0	0.000000	0.774704	267.689004	0.009504	0.000300
RS	1	0.007493	0.774704	284.891211	0.010114	0.002194
RS	2	0.015547	0.774704	302.972394	0.010756	0.005124
RS	3	0.024205	0.774704	321.942445	0.011430	0.008322
RS	4	0.033512	0.242631	1076.084898	0.038204	0.028692
RS	5	0.043515	0.242631	1108.380976	0.039350	0.033505
RS	6	0.054269	0.260476	1061.754923	0.037695	0.033301
RS	7	0.065828	0.260476	1090.072548	0.038700	0.034965
RS	8	0.078253	0.314787	926.936076	0.032908	0.029931
RS	9	0.091610	0.314787	953.595461	0.033855	0.031345
RS	10	0.105967	0.384888	803.263089	0.028518	0.026771
RS	11	0.121400	0.384888	828.380693	0.029409	0.028315
RS	12	0.137989	0.479031	687.364956	0.024403	0.023907
RS	13	0.155821	0.479031	710.986046	0.025242	0.025315
RS	14	0.174990	0.606860	581.450826	0.020643	0.021071
RS	15	0.195594	0.606860	603.490372	0.021425	0.022286
RS	16	0.217743	0.780406	487.909289	0.017322	0.018315
RS	17	0.241551	0.780406	508.229048	0.018043	0.019308
RS	18	0.267143	1.006319	411.197907	0.014599	0.015839
RS	19	0.294652	1.006319	429.746399	0.015257	0.016653
RS	20	0.324223	1.280646	353.367794	0.012545	0.013864
RS	21	0.356010	1.280646	370.285405	0.013146	0.014567
RS	22	0.390178	1.596730	311.488547	0.011059	0.012391
RS	23	0.426907	1.596730	327.030342	0.011610	0.012994
RS	24	0.466387	1.945078	282.027482	0.010013	0.011290
RS	25	0.508826	1.945078	296.476685	0.010526	0.011791
RS	26	0.554445	2.298138	263.853627	0.009367	0.010519
RS	27	0.603481	2.298138	277.524805	0.009853	0.010956
RS	28	0.656193	2.607600	257.217876	0.009132	0.010137
RS	29	0.712853	2.607600	270.451942	0.009602	0.010559
RS	30	0.773759	2.824154	262.379202	0.009315	0.010209
RS	31	0.839229	2.824154	275.482773	0.009780	0.010664
RS	32	0.909605	2.925662	278.842776	0.009900	0.010768
RS	33	0.985253	2.925662	291.981208	0.010366	0.011288
RS	34	1.066570	2.929554	304.739332	0.010819	0.011780
RS	35	1.153980	2.929554	317.813169	0.011283	0.012358
RS	36	1.247939	2.874584	336.910908	0.011961	0.013121
RS	37	1.348938	2.874584	349.477396	0.012407	0.013719
RS	38	1.457506	2.798337	371.193140	0.013178	0.014602
RS	39	1.574208	2.798337	382.472003	0.013579	0.015157
RS	40	1.699654	2.730725	402.334382	0.014284	0.015967
RS	41	1.834500	2.730725	411.331454	0.014603	0.016393
RS	42	1.979450	2.691621	424.864892	0.015084	0.016922
RS	43	2.135261	2.691621	430.622700	0.015288	0.017144
RS	44	2.302747	2.688697	434.996928	0.015443	0.017265
RS	45	2.482782	2.688697	436.847354	0.015509	0.017254
RS	46	2.676307	2.719228	431.760083	0.015329	0.016971
RS	47	2.884332	2.719228	429.422674	0.015246	0.016751
RS	48	3.107945	2.774631	416.502702	0.014787	0.016162
RS	49	3.348313	2.774631	410.024146	0.014557	0.015779
RS	50	3.606691	2.844476	391.622412	0.013904	0.015005
RS	51	3.884429	2.844476	381.265789	0.013536	0.014507
RS	52	4.182978	2.920333	359.384428	0.012759	0.013641
RS	53	4.503897	2.920333	345.580599	0.012269	0.013059
RS	54	4.848861	3.042961	317.057348	0.011256	0.012000
RS	55	5.219674	3.042961	301.235255	0.010695	0.011379
RS	56	5.618271	3.042961	283.567139	0.010067	0.010707
RS	57	6.046735	3.042961	264.293805	0.009383	0.009987
RS	58	6.507303	3.889905	193.974118	0.006887	0.007546
RS	59	7.002380	3.889905	183.431475	0.006512	0.007131
RS	60	7.534554	3.889905	171.802969	0.006099	0.006677
RS	61	8.106602	3.889905	159.257917	0.005654	0.006188
RS	62	8.721514	3.889905	145.998454	0.005183	0.005673
RS	63	9.382500	3.889905	812.593259	0.028849	0.031700
PA	4+25*2+4+6 0.057682841 0.015621720 9.382499689 0.774704026 0.242631007 0.260476376 0.314787071 0.384887769 0.479030753 0.606860077 0.780405520 1.006318667 1.280646368 1.596730295 1.945077577 2.298137633 2.607600248 2.824154484 2.925661561 2.929554051 2.874584129 2.798336718 2.730724725 2.691620642 2.688696648 2.719228413 2.774630693 2.844476249 2.920333036 3.042961287 3.889904990
//
IT	4430
RD	7
LK	-277579.071975
QD	-588.275629 -> -524.979751
RI	0.0313355633
TR	0.055759	0.016023
MT	9.577867
MM	C_pi: 1.717047, n_recomb: 30156.911065
RS	0	0.000000	0.977759	228.152570	0.007566	0.000246
RS	1	0.007528	0.977759	243.390472	0.008071	0.001793
RS	2	0.015622	0.977759	259.491228	0.008605	0.004170
RS	3	0.024326	0.977759	276.479660	0.009168	0.006743
RS	4	0.033685	0.251733	1126.619893	0.037359	0.028390
RS	5	0.043748	0.251733	1162.314289	0.038542	0.033014
RS	6	0.054569	0.266070	1132.394098	0.037550	0.033380
RS	7	0.066204	0.266070	1163.746524	0.038590	0.034951
RS	8	0.078716	0.320117	994.871486	0.032990	0.030055
RS	9	0.092169	0.320117	1024.241254	0.033964	0.031399
RS	10	0.106635	0.388260	870.243112	0.028857	0.027017
RS	11	0.122189	0.388260	897.775061	0.029770	0.028536
RS	12	0.138915	0.479642	750.668813	0.024892	0.024253
RS	13	0.156900	0.479642	776.497620	0.025749	0.025659
RS	14	0.176239	0.604890	637.885716	0.021152	0.021426
RS	15	0.197033	0.604890	661.987397	0.021951	0.022653
RS	16	0.219393	0.777361	535.493334	0.017757	0.018605
RS	17	0.243436	0.777361	557.732407	0.018494	0.019625
RS	18	0.269288	1.005706	449.739184	0.014913	0.016032
RS	19	0.297087	1.005706	470.031609	0.015586	0.016876
RS	20	0.326979	1.287801	384.148452	0.012738	0.013953
RS	21	0.359120	1.287801	402.614582	0.013351	0.014680
RS	22	0.393682	1.618832	336.020008	0.011142	0.012380
RS	23	0.430844	1.618832	352.919333	0.011703	0.013004
RS	24	0.470805	1.991062	301.583351	0.010000	0.011191
RS	25	0.513773	1.991062	317.218370	0.010519	0.011709
RS	26	0.559976	2.375403	279.775628	0.009277	0.010350
RS	27	0.609657	2.375403	294.499690	0.009766	0.010797
RS	28	0.663078	2.716189	271.080113	0.008989	0.009920
RS	29	0.720520	2.716189	285.295683	0.009460	0.010345
RS	30	0.782286	2.953722	275.934864	0.009150	0.009968
RS	31	0.848702	2.953722	290.023748	0.009617	0.010418
RS	32	0.920117	3.059342	293.935102	0.009747	0.010527
RS	33	0.996908	3.059342	308.132257	0.010218	0.011038
RS	34	1.079480	3.052627	323.096868	0.010714	0.011566
RS	35	1.168268	3.052627	337.338370	0.011186	0.012135
RS	36	1.263739	2.979770	359.873204	0.011933	0.012958
RS	37	1.366397	2.979770	373.692440	0.012392	0.013549
RS	38	1.476783	2.885253	399.443637	0.013246	0.014507
RS	39	1.595478	2.885253	411.969221	0.013661	0.015060
RS	40	1.723108	2.803446	435.615353	0.014445	0.015941
RS	41	1.860346	2.803446	445.715578	0.014780	0.016373
RS	42	2.007915	2.756434	461.876524	0.015316	0.016955
RS	43	2.166592	2.756434	468.464423	0.015534	0.017191
RS	44	2.337214	2.752195	473.765992	0.015710	0.017335
RS	45	2.520680	2.752195	476.107487	0.015788	0.017347
RS	46	2.717957	2.787024	470.304982	0.015595	0.017059
RS	47	2.930084	2.787024	468.127860	0.015523	0.016866
RS	48	3.158179	2.850679	453.354311	0.015033	0.016254
RS	49	3.403445	2.850679	446.753527	0.014814	0.015899
RS	50	3.667173	2.930859	425.971606	0.014125	0.015098
RS	51	3.950754	2.930859	415.256063	0.013770	0.014627
RS	52	4.255683	3.017598	390.898966	0.012962	0.013737
RS	53	4.583565	3.017598	376.524576	0.012486	0.013179
RS	54	4.936129	3.157149	344.724212	0.011431	0.012082
RS	55	5.315233	3.157149	328.270313	0.010885	0.011486
RS	56	5.722875	3.157149	309.755141	0.010271	0.010834
RS	57	6.161203	3.157149	289.423172	0.009597	0.010130
RS	58	6.632527	4.143159	207.741411	0.006889	0.007466
RS	59	7.139330	4.143159	197.555897	0.006551	0.007095
RS	60	7.684285	4.143159	186.138499	0.006172	0.006682
RS	61	8.270262	4.143159	173.643459	0.005758	0.006231
RS	62	8.900349	4.143159	160.261966	0.005314	0.005749
RS	63	9.577867	4.143159	932.309097	0.030915	0.033512
PA	4+25*2+4+6 0.055758912 0.016023177 9.577867023 0.977759294 0.251732770 0.266070064 0.320116598 0.388259560 0.479641975 0.604890023 0.777360782 1.005706318 1.287800858 1.618831643 1.991062297 2.375403212 2.716188606 2.953722203 3.059342187 3.052626565 2.979769560 2.885252668 2.803446324 2.756434327 2.752195355 2.787023802 2.850679436 2.930859084 3.017597656 3.157148948 4.143159190
//
IT	5400
RD	8
LK	-277455.561353
QD	-542.796941 -> -487.009383
RI	0.0251980899
TR	0.054025	0.016411
MT	9.752494
MM	C_pi: 1.785003, n_recomb: 32081.138694
RS	0	0.000000	1.221230	195.086312	0.006081	0.000202
RS	1	0.007558	1.221230	208.501418	0.006499	0.001474
RS	2	0.015688	1.221230	222.731952	0.006943	0.003416
RS	3	0.024432	1.221230	237.810790	0.007413	0.005505
RS	4	0.033836	0.260043	1173.734643	0.036586	0.028103
RS	5	0.043952	0.260043	1212.614354	0.037798	0.032583
RS	6	0.054832	0.271493	1197.426265	0.037325	0.033389
RS	7	0.066535	0.271493	1231.723987	0.038394	0.034894
RS	8	0.079122	0.325857	1056.423088	0.032930	0.030084
RS	9	0.092660	0.325857	1088.455841	0.033928	0.031372
RS	10	0.107222	0.392488	931.821339	0.029046	0.027172
RS	11	0.122884	0.392488	961.729823	0.029978	0.028667
RS	12	0.139730	0.481448	810.095319	0.025251	0.024525
RS	13	0.157850	0.481448	838.085285	0.026124	0.025925
RS	14	0.177339	0.604316	691.764948	0.021563	0.021730
RS	15	0.198300	0.604316	717.875778	0.022377	0.022961
RS	16	0.220847	0.775529	581.491504	0.018126	0.018866
RS	17	0.245097	0.775529	605.600045	0.018877	0.019903
RS	18	0.271180	1.005464	487.291533	0.015189	0.016213
RS	19	0.299235	1.005464	509.286823	0.015875	0.017077
RS	20	0.329410	1.293821	414.229061	0.012912	0.014043
RS	21	0.361865	1.293821	434.209701	0.013535	0.014787
RS	22	0.396774	1.637747	359.963481	0.011220	0.012380
RS	23	0.434321	1.637747	378.188977	0.011789	0.013017
RS	24	0.474707	2.031568	320.565202	0.009992	0.011108
RS	25	0.518144	2.031568	337.352930	0.010516	0.011637
RS	26	0.564865	2.445253	295.086537	0.009198	0.010200
RS	27	0.615117	2.445253	310.825511	0.009689	0.010654
RS	28	0.669167	2.816394	284.253694	0.008860	0.009724
RS	29	0.727302	2.816394	299.406488	0.009333	0.010149
RS	30	0.789831	3.074977	288.679130	0.008998	0.009746
RS	31	0.857087	3.074977	303.703272	0.009467	0.010191
RS	32	0.929425	3.185342	308.058074	0.009602	0.010302
RS	33	1.007232	3.185342	323.261561	0.010076	0.010802
RS	34	1.090919	3.168733	340.332494	0.010608	0.011360
RS	35	1.180931	3.168733	355.693495	0.011087	0.011919
RS	36	1.277746	3.078672	381.610467	0.011895	0.012795
RS	37	1.381879	3.078672	396.645955	0.012364	0.013379
RS	38	1.493883	2.966466	426.449147	0.013293	0.014403
RS	39	1.614352	2.966466	440.201628	0.013722	0.014954
RS	40	1.743927	2.870773	467.723468	0.014579	0.015903
RS	41	1.883294	2.870773	478.923501	0.014929	0.016340
RS	42	2.033196	2.815690	497.858212	0.015519	0.016974
RS	43	2.194428	2.815690	505.284026	0.015750	0.017225
RS	44	2.367845	2.809458	511.670389	0.015949	0.017396
RS	45	2.554371	2.809458	514.515201	0.016038	0.017430
RS	46	2.754994	2.847493	508.131646	0.015839	0.017144
RS	47	2.970780	2.847493	506.126741	0.015776	0.016976
RS	48	3.202876	2.918087	489.597298	0.015261	0.016348
RS	49	3.452515	2.918087	482.883980	0.015052	0.016021
RS	50	3.721022	3.007233	459.789860	0.014332	0.015197
RS	51	4.009823	3.007233	448.722726	0.013987	0.014751
RS	52	4.320452	3.103555	421.937021	0.013152	0.013841
RS	53	4.654559	3.103555	406.998342	0.012687	0.013306
RS	54	5.013919	3.258313	371.952363	0.011594	0.012174
RS	55	5.400440	3.258313	354.872191	0.011062	0.011600
RS	56	5.816175	3.258313	335.521365	0.010459	0.010965
RS	57	6.263333	3.258313	314.147933	0.009792	0.010274
RS	58	6.744287	4.379492	220.897660	0.006886	0.007401
RS	59	7.261593	4.379492	211.076350	0.006579	0.007069
RS	60	7.817998	4.379492	199.893267	0.006231	0.006692
RS	61	8.416458	4.379492	187.487419	0.005844	0.006275
RS	62	9.060150	4.379492	174.038107	0.005425	0.005823
RS	63	9.752494	4.379492	1052.821773	0.032817	0.035263
PA	4+25*2+4+6 0.054024935 0.016411045 9.752494005 1.221230287 0.260042590 0.271493021 0.325857215 0.392488172 0.481447649 0.604316183 0.775528909 1.005463662 1.293821213 1.637746748 2.031568031 2.445252787 2.816394066 3.074976598 3.185341625 3.168732960 3.078672410 2.966465887 2.870772951 2.815690084 2.809458392 2.847492652 2.918086933 3.007232686 3.103554825 3.258313409 4.379492053
//
IT	4770
RD	9
LK	-277346.595225
QD	-502.438797 -> -452.998659
RI	0.0204699019
TR	0.052447	0.016781
MT	9.912196
MM	C_pi: 1.848839, n_recomb: 33948.909975
RS	0	0.000000	1.513654	167.122103	0.004923	0.000167
RS	1	0.007586	1.513654	178.878469	0.005269	0.001216
RS	2	0.015747	1.513654	191.387280	0.005638	0.002811
RS	3	0.024527	1.513654	204.685022	0.006029	0.004518
RS	4	0.033973	0.267702	1218.087335	0.035880	0.027822
RS	5	0.044136	0.267702	1259.977849	0.037114	0.032194
RS	6	0.055070	0.276673	1258.186242	0.037061	0.033353
RS	7	0.066833	0.276673	1295.340871	0.038156	0.034815
RS	8	0.079488	0.331759	1112.956190	0.032783	0.030051
RS	9	0.093103	0.331759	1147.596698	0.033804	0.031297
RS	10	0.107752	0.397174	989.077881	0.029134	0.027265
RS	11	0.123511	0.397174	1021.322913	0.030084	0.028740
RS	12	0.140466	0.483943	866.375212	0.025520	0.024743
RS	13	0.158707	0.483943	896.484792	0.026407	0.026136
RS	14	0.178331	0.604588	743.548676	0.021902	0.021995
RS	15	0.199445	0.604588	771.623480	0.022729	0.023227
RS	16	0.222160	0.774439	626.181007	0.018445	0.019105
RS	17	0.246597	0.774439	652.116396	0.019209	0.020153
RS	18	0.272889	1.005400	524.009813	0.015435	0.016385
RS	19	0.301175	1.005400	547.672359	0.016132	0.017265
RS	20	0.331607	1.298931	443.702437	0.013070	0.014134
RS	21	0.364348	1.298931	465.167799	0.013702	0.014891
RS	22	0.399571	1.654244	383.368750	0.011293	0.012388
RS	23	0.437467	1.654244	402.892448	0.011868	0.013035
RS	24	0.478238	2.067953	338.996682	0.009985	0.011038
RS	25	0.522101	2.067953	356.907042	0.010513	0.011575
RS	26	0.569291	2.509606	309.793390	0.009125	0.010067
RS	27	0.620062	2.509606	326.512305	0.009618	0.010525
RS	28	0.674683	2.910553	296.741136	0.008741	0.009545
RS	29	0.733448	2.910553	312.790161	0.009214	0.009970
RS	30	0.796671	3.190550	300.613504	0.008855	0.009541
RS	31	0.864689	3.190550	316.526282	0.009324	0.009980
RS	32	0.937867	3.306506	321.206929	0.009461	0.010090
RS	33	1.016597	3.306506	337.367456	0.009938	0.010581
RS	34	1.101298	3.280865	356.421720	0.010499	0.011161
RS	35	1.192425	3.280865	372.856575	0.010983	0.011710
RS	36	1.290464	3.174305	402.070465	0.011843	0.012631
RS	37	1.395940	3.174305	418.288378	0.012321	0.013209
RS	38	1.509417	3.044936	452.127716	0.013318	0.014292
RS	39	1.631502	3.044936	467.091736	0.013759	0.014842
RS	40	1.762848	2.935605	498.557378	0.014686	0.015852
RS	41	1.904157	2.935605	510.862029	0.015048	0.016296
RS	42	2.056186	2.872292	532.710352	0.015692	0.016981
RS	43	2.219747	2.872292	540.994687	0.015936	0.017247
RS	44	2.395716	2.863452	548.642193	0.016161	0.017448
RS	45	2.585032	2.863452	552.018898	0.016260	0.017503
RS	46	2.788710	2.903724	545.222648	0.016060	0.017223
RS	47	3.007838	2.903724	543.419571	0.016007	0.017080
RS	48	3.243589	2.980075	525.273720	0.015472	0.016442
RS	49	3.497222	2.980075	518.474025	0.015272	0.016139
RS	50	3.770096	3.076953	493.172484	0.014527	0.015299
RS	51	4.063669	3.076953	481.774595	0.014191	0.014876
RS	52	4.379511	3.181675	452.636243	0.013333	0.013949
RS	53	4.719312	3.181675	437.148715	0.012877	0.013434
RS	54	5.084889	3.350080	398.910597	0.011750	0.012272
RS	55	5.478197	3.350080	381.213344	0.011229	0.011716
RS	56	5.901341	3.350080	361.039523	0.010635	0.011097
RS	57	6.356583	3.350080	338.640545	0.009975	0.010417
RS	58	6.846358	4.602606	233.638100	0.006882	0.007350
RS	59	7.373286	4.602606	224.183490	0.006604	0.007050
RS	60	7.940185	4.602606	213.249372	0.006281	0.006705
RS	61	8.550087	4.602606	200.959611	0.005919	0.006318
RS	62	9.206254	4.602606	187.481096	0.005522	0.005892
RS	63	9.912196	4.602606	1174.613260	0.034599	0.036950
PA	4+25*2+4+6 0.052446752 0.016781186 9.912196377 1.513653852 0.267701573 0.276672505 0.331758889 0.397173733 0.483943099 0.604588495 0.774439475 1.005400375 1.298931344 1.654244074 2.067953422 2.509605963 2.910553114 3.190550388 3.306506458 3.280865037 3.174305457 3.044936448 2.935605008 2.872291825 2.863451813 2.903724180 2.980074741 3.076953270 3.181675272 3.350080254 4.602606250
//
IT	4096
RD	10
LK	-277249.962944
QD	-466.483592 -> -422.486455
RI	0.0167648608
TR	0.051001	0.017132
MT	10.060268
MM	C_pi: 1.909425, n_recomb: 35765.634266
RS	0	0.000000	1.865955	143.243370	0.004005	0.000139
RS	1	0.007611	1.865955	153.504398	0.004292	0.001005
RS	2	0.015801	1.865955	164.448309	0.004598	0.002319
RS	3	0.024614	1.865955	176.112352	0.004924	0.003721
RS	4	0.034098	0.274872	1259.824995	0.035224	0.027543
RS	5	0.044304	0.274872	1304.579182	0.036476	0.031832
RS	6	0.055287	0.281610	1315.423565	0.036779	0.033286
RS	7	0.067105	0.281610	1355.351820	0.037895	0.034723
RS	8	0.079823	0.337692	1165.386433	0.032584	0.029975
RS	9	0.093509	0.337692	1202.575439	0.033624	0.031190
RS	10	0.108236	0.402092	1042.760156	0.029155	0.027314
RS	11	0.124085	0.402092	1077.299937	0.030121	0.028772
RS	12	0.141139	0.486827	920.037961	0.025724	0.024923
RS	13	0.159492	0.486827	952.228242	0.026624	0.026309
RS	14	0.179241	0.605361	793.583868	0.022188	0.022231
RS	15	0.200493	0.605361	823.582278	0.023027	0.023462
RS	16	0.223363	0.773781	669.776563	0.018727	0.019326
RS	17	0.247973	0.773781	697.500913	0.019502	0.020383
RS	18	0.274457	1.005332	560.036543	0.015659	0.016550
RS	19	0.302956	1.005332	585.334688	0.016366	0.017442
RS	20	0.333623	1.303183	472.665501	0.013216	0.014226
RS	21	0.366625	1.303183	495.589085	0.013857	0.014993
RS	22	0.402139	1.668673	406.306224	0.011360	0.012403
RS	23	0.440356	1.668673	427.103118	0.011942	0.013057
RS	24	0.481481	2.100888	356.932402	0.009980	0.010979
RS	25	0.525736	2.100888	375.938213	0.010511	0.011522
RS	26	0.573359	2.569387	323.946346	0.009057	0.009947
RS	27	0.624606	2.569387	341.613347	0.009551	0.010408
RS	28	0.679754	2.999786	308.591231	0.008628	0.009382
RS	29	0.739100	2.999786	325.498786	0.009101	0.009806
RS	30	0.802961	3.301711	311.787213	0.008718	0.009351
RS	31	0.871683	3.301711	328.545184	0.009186	0.009785
RS	32	0.945636	3.424188	333.430882	0.009323	0.009890
RS	33	1.025216	3.424188	350.501714	0.009800	0.010372
RS	34	1.110854	3.390410	371.404857	0.010384	0.010969
RS	35	1.203009	3.390410	388.869303	0.010873	0.011510
RS	36	1.302177	3.268030	421.274845	0.011779	0.012468
RS	37	1.408894	3.268030	438.641659	0.012264	0.013041
RS	38	1.523732	3.121984	476.473163	0.013322	0.014176
RS	39	1.647310	3.121984	492.633552	0.013774	0.014726
RS	40	1.780293	2.999227	528.085706	0.014765	0.015793
RS	41	1.923397	2.999227	541.501367	0.015140	0.016243
RS	42	2.077393	2.927539	566.388785	0.015836	0.016978
RS	43	2.243109	2.927539	575.556263	0.016092	0.017257
RS	44	2.421437	2.915572	584.639391	0.016346	0.017490
RS	45	2.613337	2.915572	588.583029	0.016457	0.017564
RS	46	2.819842	2.957245	581.555988	0.016260	0.017296
RS	47	3.042064	2.957245	579.992016	0.016216	0.017175
RS	48	3.281198	3.038325	560.387995	0.015668	0.016533
RS	49	3.538532	3.038325	553.535737	0.015477	0.016252
RS	50	3.815452	3.141845	526.151561	0.014711	0.015401
RS	51	4.113447	3.141845	514.450272	0.014384	0.014998
RS	52	4.434122	3.253915	483.050423	0.013506	0.014059
RS	53	4.779202	3.253915	467.034316	0.013058	0.013561
RS	54	5.150546	3.434560	425.671940	0.011902	0.012372
RS	55	5.550151	3.434560	407.369027	0.011390	0.011833
RS	56	5.980170	3.434560	386.385945	0.010803	0.011227
RS	57	6.442916	3.434560	362.977191	0.010149	0.010557
RS	58	6.940881	4.814689	246.064571	0.006880	0.007307
RS	59	7.476744	4.814689	236.977362	0.006626	0.007037
RS	60	8.053391	4.814689	226.302544	0.006327	0.006720
RS	61	8.673925	4.814689	214.149031	0.005988	0.006359
RS	62	9.341686	4.814689	200.671036	0.005611	0.005958
RS	63	10.060268	4.814689	1297.815135	0.036287	0.038575
PA	4+25*2+4+6 0.051001257 0.017132469 10.060268280 1.865955250 0.274872443 0.281609768 0.337691517 0.402091740 0.486826701 0.605361113 0.773780677 1.005332299 1.303182759 1.668672896 2.100888395 2.569386979 2.999786259 3.301711027 3.424187562 3.390410140 3.268029985 3.121984309 2.999226871 2.927539374 2.915571870 2.957245339 3.038325153 3.141844841 3.253915458 3.434560215 4.814688554
//
IT	5054
RD	11
LK	-277163.921545
QD	-434.329860 -> -395.038468
RI	0.0138229742
TR	0.049671	0.017465
MT	10.198713
MM	C_pi: 1.967275, n_recomb: 37534.335927
RS	0	0.000000	2.291470	122.730581	0.003270	0.000115
RS	1	0.007634	2.291470	131.652699	0.003508	0.000832
RS	2	0.015850	2.291470	141.186892	0.003762	0.001916
RS	3	0.024694	2.291470	151.369383	0.004033	0.003071
RS	4	0.034213	0.281693	1298.929976	0.034606	0.027262
RS	5	0.044459	0.281693	1346.417695	0.035872	0.031485
RS	6	0.055487	0.286322	1369.602128	0.036489	0.033200
RS	7	0.067356	0.286322	1412.224734	0.037625	0.034621
RS	8	0.080132	0.343586	1214.324476	0.032352	0.029872
RS	9	0.093883	0.343586	1253.999964	0.033409	0.031063
RS	10	0.108684	0.407108	1093.387172	0.029130	0.027333
RS	11	0.124615	0.407108	1130.177708	0.030111	0.028776
RS	12	0.141762	0.489912	971.453552	0.025882	0.025073
RS	13	0.160217	0.489912	1005.686309	0.026794	0.026454
RS	14	0.180082	0.606419	842.105442	0.022436	0.022445
RS	15	0.201463	0.606419	873.989432	0.023285	0.023674
RS	16	0.224476	0.773349	712.425429	0.018981	0.019534
RS	17	0.249246	0.773349	741.903342	0.019766	0.020597
RS	18	0.275907	1.005140	595.466933	0.015865	0.016710
RS	19	0.304604	1.005140	622.371092	0.016581	0.017612
RS	20	0.335491	1.306598	501.188514	0.013353	0.014319
RS	21	0.368735	1.306598	525.545686	0.014002	0.015095
RS	22	0.404518	1.681246	428.830189	0.011425	0.012423
RS	23	0.443032	1.681246	450.877102	0.012012	0.013084
RS	24	0.484486	2.130774	374.420097	0.009975	0.010929
RS	25	0.529105	2.130774	394.496191	0.010510	0.011477
RS	26	0.577130	2.625134	337.593065	0.008994	0.009838
RS	27	0.628822	2.625134	356.178636	0.009489	0.010302
RS	28	0.684459	3.084701	319.855499	0.008522	0.009231
RS	29	0.744343	3.084701	337.586518	0.008994	0.009654
RS	30	0.808800	3.409070	322.259915	0.008586	0.009174
RS	31	0.878176	3.409070	339.822341	0.009054	0.009603
RS	32	0.952849	3.539005	344.794145	0.009186	0.009701
RS	33	1.033222	3.539005	362.730648	0.009664	0.010175
RS	34	1.119730	3.497970	385.344477	0.010266	0.010785
RS	35	1.212843	3.497970	403.795051	0.010758	0.011318
RS	36	1.313064	3.360426	439.271817	0.011703	0.012307
RS	37	1.420935	3.360426	457.753186	0.012196	0.012875
RS	38	1.537041	3.198139	499.512507	0.013308	0.014056
RS	39	1.662011	3.198139	516.852148	0.013770	0.014605
RS	40	1.796520	3.062157	556.307578	0.014821	0.015725
RS	41	1.941298	3.062157	570.838769	0.015208	0.016181
RS	42	2.097128	2.981984	598.870543	0.015955	0.016964
RS	43	2.264854	2.981984	608.945163	0.016224	0.017256
RS	44	2.445383	2.966455	619.628491	0.016508	0.017524
RS	45	2.639694	2.966455	624.175142	0.016629	0.017616
RS	46	2.848839	3.008814	617.100891	0.016441	0.017363
RS	47	3.073949	3.008814	615.815536	0.016407	0.017262
RS	48	3.316244	3.093730	594.920243	0.015850	0.016621
RS	49	3.577036	3.093730	588.051921	0.015667	0.016360
RS	50	3.857736	3.202939	558.718660	0.014886	0.015501
RS	51	4.159864	3.202939	546.744108	0.014567	0.015117
RS	52	4.485056	3.321431	513.182450	0.013672	0.014168
RS	53	4.835073	3.321431	496.660485	0.013232	0.013686
RS	54	5.211810	3.513060	452.250919	0.012049	0.012474
RS	55	5.617307	3.513060	433.355399	0.011546	0.011949
RS	56	6.053758	3.513060	411.577957	0.010965	0.011354
RS	57	6.523528	3.513060	387.175885	0.010315	0.010693
RS	58	7.029159	5.017130	258.223962	0.006880	0.007272
RS	59	7.573389	5.017130	249.504406	0.006647	0.007027
RS	60	8.159165	5.017130	239.097119	0.006370	0.006736
RS	61	8.789659	5.017130	227.096317	0.006050	0.006399
RS	62	9.468284	5.017130	213.643412	0.005692	0.006020
RS	63	10.198713	5.017130	1422.337899	0.037894	0.040138
PA	4+25*2+4+6 0.049671393 0.017465127 10.198713467 2.291469873 0.281693163 0.286321824 0.343586278 0.407107648 0.489911571 0.606418758 0.773348985 1.005140067 1.306598007 1.681245519 2.130773545 2.625133857 3.084701092 3.409070258 3.539004642 3.497970260 3.360426368 3.198138941 3.062157445 2.981983542 2.966455130 3.008813591 3.093729640 3.202939332 3.321430667 3.513059899 5.017129869
//
IT	4508
RD	12
LK	-277087.045317
QD	-405.468004 -> -370.269331
RI	0.0114588144
TR	0.048444	0.017780
MT	10.328890
MM	C_pi: 2.022730, n_recomb: 39257.047158
RS	0	0.000000	2.806966	105.033244	0.002676	0.000095
RS	1	0.007655	2.806966	112.762122	0.002872	0.000689
RS	2	0.015897	2.806966	121.034145	0.003083	0.001585
RS	3	0.024769	2.806966	129.883431	0.003309	0.002538
RS	4	0.034320	0.288273	1335.362837	0.034016	0.026978
RS	5	0.044603	0.288273	1385.464652	0.035292	0.031146
RS	6	0.055673	0.290829	1421.045902	0.036198	0.033101
RS	7	0.067590	0.290829	1466.286957	0.037351	0.034515
RS	8	0.080420	0.349403	1260.221476	0.032102	0.029751
RS	9	0.094232	0.349403	1302.319827	0.033174	0.030923
RS	10	0.109101	0.412145	1141.326609	0.029073	0.027329
RS	11	0.125108	0.412145	1180.322341	0.030067	0.028759
RS	12	0.142341	0.493091	1020.874907	0.026005	0.025200
RS	13	0.160893	0.493091	1057.112230	0.026928	0.026576
RS	14	0.180865	0.607629	889.281407	0.022653	0.022641
RS	15	0.202366	0.607629	923.014394	0.023512	0.023868
RS	16	0.225513	0.773021	754.230723	0.019213	0.019731
RS	17	0.250432	0.773021	785.428364	0.020007	0.020798
RS	18	0.277259	1.004757	630.369836	0.016057	0.016865
RS	19	0.306139	1.004757	658.851749	0.016783	0.017776
RS	20	0.337231	1.309222	529.320299	0.013483	0.014413
RS	21	0.370702	1.309222	555.087605	0.014140	0.015196
RS	22	0.406736	1.692129	450.984902	0.011488	0.012448
RS	23	0.445528	1.692129	474.260042	0.012081	0.013114
RS	24	0.487290	2.157898	391.502817	0.009973	0.010887
RS	25	0.532249	2.157898	412.625717	0.010511	0.011439
RS	26	0.580650	2.677217	350.778597	0.008935	0.009740
RS	27	0.632756	2.677217	370.255280	0.009432	0.010206
RS	28	0.688850	3.165665	330.586643	0.008421	0.009092
RS	29	0.749240	3.165665	349.108530	0.008893	0.009514
RS	30	0.814252	3.512960	332.093496	0.008459	0.009008
RS	31	0.884241	3.512960	350.422245	0.008926	0.009432
RS	32	0.959587	3.651246	355.367614	0.009052	0.009522
RS	33	1.040702	3.651246	374.127328	0.009530	0.009989
RS	34	1.128027	3.603799	398.314324	0.010146	0.010607
RS	35	1.222036	3.603799	417.708526	0.010640	0.011133
RS	36	1.323242	3.451712	456.128217	0.011619	0.012149
RS	37	1.432196	3.451712	475.689013	0.012117	0.012711
RS	38	1.549491	3.273596	521.293863	0.013279	0.013934
RS	39	1.675765	3.273596	539.793259	0.013750	0.014483
RS	40	1.811706	3.124570	583.249172	0.014857	0.015652
RS	41	1.958053	3.124570	598.897262	0.015256	0.016114
RS	42	2.115604	3.035829	630.158026	0.016052	0.016943
RS	43	2.285215	3.035829	641.160993	0.016332	0.017247
RS	44	2.467811	3.016376	653.596022	0.016649	0.017549
RS	45	2.664386	3.016376	658.779939	0.016781	0.017658
RS	46	2.876008	3.058816	651.835339	0.016604	0.017423
RS	47	3.103832	3.058816	650.867405	0.016580	0.017341
RS	48	3.349095	3.146801	628.847687	0.016019	0.016704
RS	49	3.613135	3.146801	621.999927	0.015844	0.016462
RS	50	3.897387	3.260866	590.855477	0.015051	0.015599
RS	51	4.203401	3.260866	578.638324	0.014740	0.015231
RS	52	4.532840	3.384959	543.018650	0.013832	0.014275
RS	53	4.887499	3.384959	526.014336	0.013399	0.013807
RS	54	5.269308	3.586459	478.639750	0.012192	0.012576
RS	55	5.680346	3.586459	459.165529	0.011696	0.012064
RS	56	6.122851	3.586459	436.609336	0.011122	0.011479
RS	57	6.599231	3.586459	411.230952	0.010475	0.010826
RS	58	7.112079	5.210901	270.138879	0.006881	0.007242
RS	59	7.664187	5.210901	261.787048	0.006669	0.007021
RS	60	8.258561	5.210901	251.654184	0.006410	0.006752
RS	61	8.898436	5.210901	239.820081	0.006109	0.006436
RS	62	9.587295	5.210901	226.413322	0.005767	0.006078
RS	63	10.328890	5.210901	1547.994046	0.039432	0.041642
PA	4+25*2+4+6 0.048443581 0.017779943 10.328889612 2.806966241 0.288272780 0.290829155 0.349403394 0.412144779 0.493090976 0.607628616 0.773020787 1.004756637 1.309222228 1.692129131 2.157897535 2.677216831 3.165665317 3.512959712 3.651245566 3.603799125 3.451712135 3.273595520 3.124570116 3.035828829 3.016376230 3.058816248 3.146801255 3.260865644 3.384959313 3.586458600 5.210900670
//
IT	4656
RD	13
LK	-277018.145439
QD	-379.466216 -> -347.845025
RI	0.0095436190
TR	0.047306	0.018078
MT	10.451864
MM	C_pi: 2.076034, n_recomb: 40935.072264
RS	0	0.000000	3.432682	89.746273	0.002192	0.000079
RS	1	0.007675	3.432682	96.417468	0.002355	0.000570
RS	2	0.015940	3.432682	103.566674	0.002530	0.001312
RS	3	0.024839	3.432682	111.225300	0.002717	0.002098
RS	4	0.034420	0.294692	1369.108824	0.033446	0.026689
RS	5	0.044738	0.294692	1421.711757	0.034731	0.030812
RS	6	0.055847	0.295150	1469.995864	0.035910	0.032995
RS	7	0.067809	0.295150	1517.781888	0.037078	0.034406
RS	8	0.080689	0.355123	1303.404344	0.031841	0.029618
RS	9	0.094557	0.355123	1347.860971	0.032927	0.030776
RS	10	0.109490	0.417155	1186.854541	0.028994	0.027309
RS	11	0.125569	0.417155	1228.008491	0.029999	0.028727
RS	12	0.142882	0.496297	1068.486112	0.026102	0.025311
RS	13	0.161524	0.496297	1106.689928	0.027035	0.026682
RS	14	0.181597	0.608914	935.218402	0.022846	0.022822
RS	15	0.203211	0.608914	970.764473	0.023715	0.024048
RS	16	0.226484	0.772733	795.248284	0.019427	0.019919
RS	17	0.251542	0.772733	828.132539	0.020230	0.020990
RS	18	0.278525	1.004170	664.777282	0.016240	0.017017
RS	19	0.307578	1.004170	694.809181	0.016973	0.017934
RS	20	0.338861	1.311115	557.091278	0.013609	0.014508
RS	21	0.372545	1.311115	584.245868	0.014273	0.015297
RS	22	0.408814	1.701484	472.799381	0.011550	0.012478
RS	23	0.447868	1.701484	497.281791	0.012148	0.013149
RS	24	0.489919	2.182508	408.212878	0.009972	0.010852
RS	25	0.535197	2.182508	430.360346	0.010513	0.011408
RS	26	0.583951	2.725937	363.539405	0.008881	0.009651
RS	27	0.636446	2.725937	383.881391	0.009378	0.010118
RS	28	0.692971	3.242957	340.829776	0.008326	0.008963
RS	29	0.753835	3.242957	360.112045	0.008797	0.009384
RS	30	0.819370	3.613590	341.344065	0.008339	0.008853
RS	31	0.889934	3.613590	360.403371	0.008804	0.009273
RS	32	0.965915	3.761057	365.218137	0.008922	0.009352
RS	33	1.047728	3.761057	384.760700	0.009399	0.009813
RS	34	1.135821	3.708003	410.386695	0.010025	0.010437
RS	35	1.230674	3.708003	430.683071	0.010521	0.010955
RS	36	1.332808	3.541966	471.912386	0.011528	0.011993
RS	37	1.442782	3.541966	492.516833	0.012032	0.012551
RS	38	1.561196	3.348395	541.874308	0.013237	0.013810
RS	39	1.688698	3.348395	561.511530	0.013717	0.014359
RS	40	1.825987	3.186504	608.945839	0.014876	0.015573
RS	41	1.973814	3.186504	625.708586	0.015285	0.016040
RS	42	2.132987	3.089141	660.263316	0.016130	0.016915
RS	43	2.304376	3.089141	672.212053	0.016421	0.017230
RS	44	2.488921	3.065465	686.534570	0.016771	0.017567
RS	45	2.687630	3.065465	692.386864	0.016914	0.017691
RS	46	2.901591	3.107472	685.740132	0.016752	0.017477
RS	47	3.131974	3.107472	685.126167	0.016737	0.017413
RS	48	3.380039	3.197862	662.145602	0.016176	0.016782
RS	49	3.647145	3.197862	655.353617	0.016010	0.016558
RS	50	3.934752	3.316058	622.534677	0.015208	0.015693
RS	51	4.244434	3.316058	610.105046	0.014904	0.015341
RS	52	4.577885	3.445035	572.532392	0.013986	0.014380
RS	53	4.936929	3.445035	555.069359	0.013560	0.013925
RS	54	5.323532	3.655416	504.815411	0.012332	0.012676
RS	55	5.739807	3.655416	484.776972	0.011843	0.012176
RS	56	6.188034	3.655416	461.458249	0.011273	0.011600
RS	57	6.670663	3.655416	435.121203	0.010630	0.010953
RS	58	7.190336	5.396780	281.816135	0.006884	0.007217
RS	59	7.749895	5.396780	273.832109	0.006689	0.007016
RS	60	8.352403	5.396780	263.979724	0.006449	0.006768
RS	61	9.001155	5.396780	252.324645	0.006164	0.006472
RS	62	9.699702	5.396780	238.982664	0.005838	0.006132
RS	63	10.451864	5.396780	1674.533080	0.040907	0.043088
PA	4+25*2+4+6 0.047306322 0.018077801 10.451864427 3.432681605 0.294691711 0.295149811 0.355122731 0.417154716 0.496297363 0.608913757 0.772732907 1.004170212 1.311115062 1.701483982 2.182508338 2.725937497 3.242956974 3.613590254 3.761057043 3.708002719 3.541966137 3.348394566 3.186504232 3.089141257 3.065464663 3.107471530 3.197862170 3.316057665 3.445035162 3.655415967 5.396780239
//
IT	4991
RD	14
LK	-276956.221682
QD	-355.960080 -> -327.479967
RI	0.0079829385
TR	0.046250	0.018360
MT	10.568416
MM	C_pi: 2.127364, n_recomb: 42569.430819
RS	0	0.000000	4.193032	76.550323	0.001798	0.000065
RS	1	0.007694	4.193032	82.289301	0.001933	0.000472
RS	2	0.015980	4.193032	88.446060	0.002078	0.001085
RS	3	0.024904	4.193032	95.049026	0.002233	0.001735
RS	4	0.034514	0.301002	1400.217445	0.032893	0.026397
RS	5	0.044864	0.301002	1455.212548	0.034184	0.030479
RS	6	0.056010	0.299295	1516.661292	0.035628	0.032885
RS	7	0.068014	0.299295	1566.920376	0.036809	0.034296
RS	8	0.080941	0.360732	1344.129106	0.031575	0.029479
RS	9	0.094863	0.360732	1390.878738	0.032673	0.030624
RS	10	0.109856	0.422112	1230.168268	0.028898	0.027278
RS	11	0.126002	0.422112	1273.432291	0.029914	0.028684
RS	12	0.143391	0.499492	1114.415115	0.026179	0.025407
RS	13	0.162118	0.499492	1154.546995	0.027122	0.026773
RS	14	0.182286	0.610233	979.979121	0.023021	0.022991
RS	15	0.204005	0.610233	1017.302619	0.023897	0.024214
RS	16	0.227396	0.772449	835.511525	0.019627	0.020099
RS	17	0.252586	0.772449	870.049570	0.020438	0.021172
RS	18	0.279714	1.003377	698.711705	0.016413	0.017165
RS	19	0.308930	1.003377	730.266000	0.017155	0.018089
RS	20	0.340394	1.312354	584.513285	0.013731	0.014603
RS	21	0.374278	1.312354	613.032396	0.014401	0.015398
RS	22	0.410770	1.709467	494.289895	0.011611	0.012511
RS	23	0.450069	1.709467	519.959021	0.012214	0.013186
RS	24	0.492392	2.204843	424.571061	0.009974	0.010823
RS	25	0.537972	2.204843	447.721654	0.010517	0.011382
RS	26	0.587058	2.771535	375.907505	0.008830	0.009569
RS	27	0.639922	2.771535	397.090408	0.009328	0.010038
RS	28	0.696852	3.316805	350.622922	0.008236	0.008843
RS	29	0.758163	3.316805	370.636881	0.008707	0.009263
RS	30	0.824191	3.711121	350.060236	0.008223	0.008707
RS	31	0.895300	3.711121	369.816434	0.008687	0.009124
RS	32	0.971880	3.868538	374.404485	0.008795	0.009191
RS	33	1.054352	3.868538	394.691481	0.009272	0.009646
RS	34	1.143169	3.810617	421.629414	0.009905	0.010273
RS	35	1.238820	3.810617	442.787659	0.010402	0.010785
RS	36	1.341831	3.631169	486.695110	0.011433	0.011841
RS	37	1.452767	3.631169	508.307093	0.011941	0.012395
RS	38	1.572239	3.422496	561.315604	0.013186	0.013686
RS	39	1.700904	3.422496	582.066563	0.013673	0.014235
RS	40	1.839468	3.247917	633.441815	0.014880	0.015491
RS	41	1.988693	3.247917	651.313390	0.015300	0.015963
RS	42	2.149400	3.141899	689.209620	0.016190	0.016880
RS	43	2.322472	3.141899	702.117392	0.016493	0.017207
RS	44	2.508860	3.113753	718.446844	0.016877	0.017578
RS	45	2.709589	3.113753	724.994789	0.017031	0.017717
RS	46	2.925763	3.154888	718.803206	0.016885	0.017525
RS	47	3.158569	3.154888	718.576684	0.016880	0.017477
RS	48	3.409288	3.247109	694.793004	0.016321	0.016856
RS	49	3.679297	3.247109	688.089808	0.016164	0.016648
RS	50	3.970082	3.368799	653.731132	0.015357	0.015784
RS	51	4.283240	3.368799	641.117734	0.015061	0.015447
RS	52	4.620492	3.502033	601.695599	0.014134	0.014483
RS	53	4.983693	3.502033	583.796979	0.013714	0.014039
RS	54	5.374840	3.720417	530.751001	0.012468	0.012776
RS	55	5.796081	3.720417	510.163030	0.011984	0.012285
RS	56	6.249734	3.720417	486.098308	0.011419	0.011717
RS	57	6.738291	3.720417	458.820691	0.010778	0.011076
RS	58	7.264439	5.575377	293.255805	0.006889	0.007195
RS	59	7.831069	5.575377	285.639642	0.006710	0.007014
RS	60	8.441296	5.575377	276.073135	0.006485	0.006784
RS	61	9.098475	5.575377	264.608126	0.006216	0.006506
RS	62	9.806218	5.575377	251.347689	0.005904	0.006183
RS	63	10.568416	5.575377	1801.688867	0.042324	0.044479
PA	4+25*2+4+6 0.046250130 0.018359724 10.568416447 4.193031763 0.301001900 0.299295120 0.360732146 0.422111675 0.499491706 0.610232830 0.772449187 1.003376798 1.312354186 1.709467477 2.204842823 2.771535473 3.316805056 3.711120826 3.868538003 3.810616953 3.631169249 3.422496176 3.247917104 3.141898846 3.113752829 3.154887782 3.247109033 3.368799242 3.502032644 3.720417347 5.575377364
//
IT	4984
RD	15
LK	-276900.426418
QD	-334.641480 -> -308.930400
RI	0.0067043560
TR	0.045267	0.018627
MT	10.679163
MM	C_pi: 2.176829, n_recomb: 44160.481654
RS	0	0.000000	5.118311	65.167984	0.001476	0.000054
RS	1	0.007712	5.118311	70.089079	0.001587	0.000391
RS	2	0.016018	5.118311	75.373122	0.001707	0.000897
RS	3	0.024965	5.118311	81.045499	0.001835	0.001435
RS	4	0.034602	0.307234	1428.777404	0.032354	0.026103
RS	5	0.044983	0.307234	1486.058096	0.033651	0.030148
RS	6	0.056163	0.303267	1561.240696	0.035354	0.032775
RS	7	0.068207	0.303267	1613.901375	0.036546	0.034189
RS	8	0.081178	0.366210	1382.640743	0.031309	0.029336
RS	9	0.095150	0.366210	1431.616870	0.032419	0.030470
RS	10	0.110200	0.426988	1271.440561	0.028791	0.027237
RS	11	0.126410	0.426988	1316.764677	0.029818	0.028633
RS	12	0.143870	0.502647	1158.745133	0.026239	0.025491
RS	13	0.162677	0.502647	1200.765485	0.027191	0.026853
RS	14	0.182934	0.611553	1023.600260	0.023179	0.023148
RS	15	0.204754	0.611553	1062.664874	0.024064	0.024370
RS	16	0.228256	0.772148	875.025435	0.019815	0.020271
RS	17	0.253570	0.772148	911.183843	0.020633	0.021347
RS	18	0.280837	1.002396	732.162043	0.016580	0.017310
RS	19	0.310206	1.002396	765.210358	0.017328	0.018239
RS	20	0.341840	1.312991	611.589966	0.013849	0.014698
RS	21	0.375914	1.312991	641.450388	0.014525	0.015499
RS	22	0.412615	1.716202	515.462521	0.011672	0.012546
RS	23	0.452147	1.716202	542.297644	0.012280	0.013226
RS	24	0.494728	2.225058	440.594527	0.009977	0.010799
RS	25	0.540592	2.225058	464.727238	0.010524	0.011361
RS	26	0.589993	2.814202	387.904165	0.008784	0.009495
RS	27	0.643204	2.814202	409.904433	0.009282	0.009965
RS	28	0.700518	3.387351	359.996885	0.008152	0.008731
RS	29	0.762252	3.387351	380.715194	0.008621	0.009151
RS	30	0.828747	3.805637	358.280762	0.008113	0.008570
RS	31	0.900371	3.805637	378.701793	0.008576	0.008984
RS	32	0.977517	3.973686	382.977459	0.008672	0.009039
RS	33	1.060613	3.973686	403.972066	0.009148	0.009489
RS	34	1.150117	3.911611	432.098984	0.009785	0.010116
RS	35	1.246523	3.911611	454.079621	0.010282	0.010622
RS	36	1.350364	3.719288	500.530462	0.011334	0.011693
RS	37	1.462214	3.719288	523.113251	0.011846	0.012243
RS	38	1.582688	3.495847	579.664106	0.013126	0.013563
RS	39	1.712454	3.495847	601.502410	0.013621	0.014111
RS	40	1.852226	3.308742	656.769374	0.014872	0.015406
RS	41	2.002778	3.308742	675.740181	0.015302	0.015883
RS	42	2.164940	3.194054	717.008577	0.016236	0.016841
RS	43	2.339607	3.194054	730.884236	0.016551	0.017177
RS	44	2.527745	3.161228	749.326167	0.016968	0.017584
RS	45	2.730391	3.161228	756.592740	0.017133	0.017737
RS	46	2.948665	3.201121	751.000609	0.017006	0.017567
RS	47	3.183772	3.201121	751.191564	0.017010	0.017536
RS	48	3.437009	3.294674	726.755576	0.016457	0.016926
RS	49	3.709776	3.294674	720.171753	0.016308	0.016733
RS	50	4.003578	3.419299	684.405236	0.015498	0.015872
RS	51	4.320038	3.419299	671.635349	0.015209	0.015548
RS	52	4.660902	3.556234	630.466282	0.014277	0.014582
RS	53	5.028053	3.556234	612.154756	0.013862	0.014149
RS	54	5.423517	3.781841	556.406044	0.012600	0.012873
RS	55	5.849480	3.781841	535.283619	0.012121	0.012391
RS	56	6.308291	3.781841	510.490058	0.011560	0.011831
RS	57	6.802485	3.781841	482.290838	0.010921	0.011195
RS	58	7.334791	5.747196	304.447506	0.006894	0.007176
RS	59	7.908146	5.747196	297.199321	0.006730	0.007012
RS	60	8.525718	5.747196	287.923704	0.006520	0.006799
RS	61	9.190916	5.747196	276.658974	0.006265	0.006538
RS	62	9.907412	5.747196	263.495603	0.005967	0.006231
RS	63	10.679163	5.747196	1929.146173	0.043685	0.045817
PA	4+25*2+4+6 0.045266931 0.018626730 10.679162602 5.118311018 0.307234355 0.303266879 0.366210336 0.426988050 0.502647302 0.611553305 0.772147891 1.002396459 1.312991229 1.716202144 2.225058200 2.814202396 3.387351249 3.805636948 3.973685620 3.911610516 3.719287547 3.495846850 3.308741830 3.194053657 3.161227808 3.201121139 3.294673719 3.419298653 3.556234236 3.781841030 5.747196272
//
IT	4852
RD	16
LK	-276850.037623
QD	-315.249879 -> -291.988758
RI	0.0056520311
TR	0.044350	0.018880
MT	10.784597
MM	C_pi: 2.224568, n_recomb: 45709.601400
RS	0	0.000000	6.245335	55.368762	0.001211	0.000045
RS	1	0.007728	6.245335	59.575800	0.001303	0.000323
RS	2	0.016054	6.245335	64.096506	0.001402	0.000742
RS	3	0.025023	6.245335	68.953305	0.001509	0.001186
RS	4	0.034686	0.313425	1454.859530	0.031828	0.025807
RS	5	0.045095	0.313425	1514.322191	0.033129	0.029818
RS	6	0.056308	0.307080	1603.880163	0.035088	0.032666
RS	7	0.068389	0.307080	1658.873563	0.036292	0.034083
RS	8	0.081402	0.371563	1419.108896	0.031046	0.029192
RS	9	0.095422	0.371563	1470.246328	0.032165	0.030316
RS	10	0.110525	0.431780	1310.813577	0.028677	0.027190
RS	11	0.126795	0.431780	1358.148222	0.029713	0.028575
RS	12	0.144323	0.505755	1201.565887	0.026287	0.025565
RS	13	0.163205	0.505755	1245.435743	0.027247	0.026922
RS	14	0.183547	0.612863	1066.132400	0.023324	0.023296
RS	15	0.205461	0.612863	1106.902695	0.024216	0.024516
RS	16	0.229068	0.771830	913.808478	0.019992	0.020436
RS	17	0.254500	0.771830	951.554564	0.020817	0.021513
RS	18	0.281897	1.001251	765.143580	0.016739	0.017451
RS	19	0.311412	1.001251	799.658094	0.017494	0.018385
RS	20	0.343207	1.313120	638.325917	0.013965	0.014793
RS	21	0.377461	1.313120	669.504755	0.014647	0.015599
RS	22	0.414361	1.721832	536.332544	0.011733	0.012585
RS	23	0.454113	1.721832	564.313596	0.012346	0.013268
RS	24	0.496937	2.243377	456.300510	0.009983	0.010780
RS	25	0.543071	2.243377	481.395216	0.010532	0.011345
RS	26	0.592770	2.854183	399.554954	0.008741	0.009427
RS	27	0.646311	2.854183	422.350393	0.009240	0.009899
RS	28	0.703989	3.454806	368.986365	0.008072	0.008627
RS	29	0.766124	3.454806	390.383524	0.008541	0.009046
RS	30	0.833062	3.897260	366.052322	0.008008	0.008441
RS	31	0.905173	3.897260	387.108414	0.008469	0.008852
RS	32	0.982858	4.076574	390.992880	0.008554	0.008894
RS	33	1.066546	4.076574	412.660581	0.009028	0.009339
RS	34	1.156701	4.010985	441.864042	0.009667	0.009965
RS	35	1.253825	4.010985	464.629509	0.010165	0.010466
RS	36	1.358454	3.806263	513.496728	0.011234	0.011549
RS	37	1.471170	3.806263	537.014423	0.011748	0.012096
RS	38	1.592597	3.568371	596.997376	0.013061	0.013440
RS	39	1.723408	3.568371	619.895807	0.013562	0.013989
RS	40	1.864329	3.368901	678.996960	0.014855	0.015319
RS	41	2.016141	3.368901	699.054952	0.015293	0.015801
RS	42	2.179685	3.245542	743.713812	0.016270	0.016798
RS	43	2.355869	3.245542	758.562662	0.016595	0.017144
RS	44	2.545670	3.207868	779.207189	0.017047	0.017584
RS	45	2.750139	3.207868	787.211589	0.017222	0.017751
RS	46	2.970410	3.246190	782.354171	0.017116	0.017605
RS	47	3.207704	3.246190	782.988928	0.017130	0.017588
RS	48	3.463338	3.340641	758.041711	0.016584	0.016991
RS	49	3.738728	3.340641	751.604756	0.016443	0.016812
RS	50	4.035402	3.467713	714.555066	0.015632	0.015956
RS	51	4.355004	3.467713	701.653696	0.015350	0.015644
RS	52	4.699306	3.607856	658.837341	0.014414	0.014679
RS	53	5.070217	3.607856	640.133900	0.014004	0.014255
RS	54	5.469794	3.839991	581.769269	0.012728	0.012968
RS	55	5.900252	3.839991	560.126610	0.012254	0.012495
RS	56	6.363978	3.839991	534.620575	0.011696	0.011940
RS	57	6.863542	3.839991	505.518016	0.011059	0.011309
RS	58	7.401715	5.912660	315.395292	0.006900	0.007160
RS	59	7.981481	5.912660	308.514762	0.006749	0.007011
RS	60	8.606053	5.912660	299.534156	0.006553	0.006814
RS	61	9.278894	5.912660	288.478577	0.006311	0.006568
RS	62	10.003736	5.912660	275.426029	0.006026	0.006276
RS	63	10.784597	5.912660	2056.693240	0.044995	0.047103
PA	4+25*2+4+6 0.044349814 0.018879825 10.784597049 6.245335353 0.313424891 0.307079927 0.371562783 0.431780272 0.505755484 0.612862931 0.771829960 1.001251219 1.313119576 1.721831567 2.243377261 2.854183449 3.454805855 3.897259592 4.076574259 4.010984708 3.806263264 3.568370830 3.368900715 3.245541665 3.207867990 3.246190025 3.340641063 3.467713195 3.607856094 3.839990962 5.912660434
//
IT	4814
RD	17
LK	-276804.434182
QD	-297.561495 -> -276.475359
RI	0.0047837809
TR	0.043492	0.019120
MT	10.885225
MM	C_pi: 2.270664, n_recomb: 47217.144470
RS	0	0.000000	7.618715	46.952843	0.000994	0.000037
RS	1	0.007744	7.618715	50.539454	0.001070	0.000267
RS	2	0.016088	7.618715	54.395913	0.001152	0.000613
RS	3	0.025078	7.618715	58.541860	0.001240	0.000980
RS	4	0.034764	0.319579	1478.621034	0.031315	0.025511
RS	5	0.045201	0.319579	1540.164061	0.032619	0.029489
RS	6	0.056445	0.310731	1644.757601	0.034834	0.032561
RS	7	0.068561	0.310731	1702.015383	0.036047	0.033982
RS	8	0.081614	0.376778	1453.708176	0.030788	0.029048
RS	9	0.095679	0.376778	1506.941508	0.031915	0.030164
RS	10	0.110833	0.436477	1348.401134	0.028557	0.027137
RS	11	0.127160	0.436477	1397.695716	0.029601	0.028512
RS	12	0.144752	0.508807	1242.926090	0.026324	0.025630
RS	13	0.163706	0.508807	1288.605639	0.027291	0.026983
RS	14	0.184127	0.614152	1107.587015	0.023457	0.023435
RS	15	0.206131	0.614152	1150.027008	0.024356	0.024652
RS	16	0.229838	0.771496	951.847881	0.020159	0.020595
RS	17	0.255381	0.771496	991.148392	0.020991	0.021673
RS	18	0.282903	0.999970	797.636514	0.016893	0.017589
RS	19	0.312555	0.999970	833.588667	0.017654	0.018528
RS	20	0.344504	1.312799	664.712539	0.014078	0.014888
RS	21	0.378927	1.312799	697.186331	0.014766	0.015699
RS	22	0.416016	1.726472	556.897179	0.011794	0.012625
RS	23	0.455978	1.726472	586.003790	0.012411	0.013313
RS	24	0.499033	2.259958	471.695648	0.009990	0.010765
RS	25	0.545424	2.259958	497.732390	0.010541	0.011332
RS	26	0.595406	2.891659	410.873430	0.008702	0.009365
RS	27	0.649260	2.891659	434.442451	0.009201	0.009838
RS	28	0.707284	3.519321	377.612764	0.007997	0.008529
RS	29	0.769801	3.519321	399.664334	0.008464	0.008948
RS	30	0.837160	3.986097	373.403143	0.007908	0.008319
RS	31	0.909735	3.986097	395.065873	0.008367	0.008728
RS	32	0.987931	4.177216	398.491558	0.008440	0.008757
RS	33	1.072182	4.177216	420.799385	0.008912	0.009197
RS	34	1.162958	4.108726	450.971920	0.009551	0.009820
RS	35	1.260764	4.108726	474.485744	0.010049	0.010317
RS	36	1.366144	3.892068	525.643794	0.011132	0.011409
RS	37	1.479684	3.892068	550.060539	0.011650	0.011952
RS	38	1.602018	3.640026	613.362294	0.012990	0.013320
RS	39	1.733825	3.640026	637.292224	0.013497	0.013868
RS	40	1.875840	3.428343	700.162338	0.014829	0.015231
RS	41	2.028852	3.428343	721.292600	0.015276	0.015717
RS	42	2.193714	3.296328	769.346701	0.016294	0.016752
RS	43	2.371343	3.296328	785.170288	0.016629	0.017107
RS	44	2.562729	3.253665	808.094466	0.017114	0.017581
RS	45	2.768935	3.253665	816.851966	0.017300	0.017760
RS	46	2.991110	3.290141	812.850740	0.017215	0.017639
RS	47	3.230491	3.290141	813.952348	0.017238	0.017635
RS	48	3.488410	3.385110	788.627890	0.016702	0.017052
RS	49	3.766303	3.385110	782.362776	0.016569	0.016887
RS	50	4.065716	3.514194	744.151067	0.015760	0.016037
RS	51	4.388316	3.514194	731.141470	0.015485	0.015736
RS	52	4.735899	3.657113	686.773743	0.014545	0.014772
RS	53	5.110400	3.657113	667.698693	0.014141	0.014358
RS	54	5.513902	3.895153	606.805990	0.012851	0.013061
RS	55	5.948652	3.895153	584.657350	0.012382	0.012595
RS	56	6.417071	3.895153	558.455451	0.011827	0.012046
RS	57	6.921764	3.895153	528.468296	0.011192	0.011419
RS	58	7.465541	6.072197	326.088750	0.006906	0.007145
RS	59	8.051430	6.072197	319.575451	0.006768	0.007011
RS	60	8.682691	6.072197	310.893576	0.006584	0.006828
RS	61	9.362838	6.072197	300.055317	0.006355	0.006597
RS	62	10.095656	6.072197	287.126376	0.006081	0.006318
RS	63	10.885225	6.072197	2184.041607	0.046255	0.048341
PA	4+25*2+4+6 0.043492441 0.019119825 10.885225422 7.618715197 0.319579351 0.310730648 0.376778105 0.436477421 0.508807402 0.614152276 0.771495782 0.999969787 1.312798990 1.726472047 2.259958008 2.891659415 3.519320543 3.986096547 4.177215775 4.108725531 3.892067680 3.640025737 3.428342965 3.296327538 3.253665131 3.290141211 3.385109626 3.514194050 3.657113437 3.895153185 6.072197303
//
IT	4758
RD	18
LK	-276763.080835
QD	-281.385859 -> -262.236550
RI	0.0040648880
TR	0.042689	0.019348
MT	10.981446
MM	C_pi: 2.315206, n_recomb: 48683.925285
RS	0	0.000000	9.293959	39.738468	0.000816	0.000031
RS	1	0.007759	9.293959	42.788027	0.000879	0.000221
RS	2	0.016120	9.293959	46.068789	0.000946	0.000507
RS	3	0.025130	9.293959	49.597829	0.001019	0.000809
RS	4	0.034839	0.325709	1500.190963	0.030815	0.025216
RS	5	0.045301	0.325709	1563.715228	0.032120	0.029162
RS	6	0.056575	0.314220	1684.028448	0.034591	0.032460
RS	7	0.068724	0.314220	1743.483888	0.035812	0.033886
RS	8	0.081816	0.381852	1486.592941	0.030536	0.028907
RS	9	0.095923	0.381852	1541.857708	0.031671	0.030014
RS	10	0.111125	0.441079	1384.299762	0.028434	0.027080
RS	11	0.127506	0.441079	1435.503699	0.029486	0.028446
RS	12	0.145158	0.511798	1282.885506	0.026351	0.025687
RS	13	0.164181	0.511798	1330.334887	0.027326	0.027036
RS	14	0.184679	0.615426	1147.969548	0.023580	0.023566
RS	15	0.206767	0.615426	1192.043404	0.024485	0.024781
RS	16	0.230569	0.771153	989.138113	0.020318	0.020747
RS	17	0.256219	0.771153	1029.959877	0.021156	0.021826
RS	18	0.283858	0.998576	829.635203	0.017041	0.017724
RS	19	0.313642	0.998576	866.996356	0.017809	0.018667
RS	20	0.345737	1.312092	690.746700	0.014188	0.014982
RS	21	0.380322	1.312092	724.491877	0.014882	0.015797
RS	22	0.417590	1.730239	577.157872	0.011855	0.012668
RS	23	0.457750	1.730239	607.369731	0.012476	0.013358
RS	24	0.501027	2.274959	486.789792	0.009999	0.010754
RS	25	0.547661	2.274959	513.749067	0.010553	0.011323
RS	26	0.597914	2.926795	421.878347	0.008666	0.009308
RS	27	0.652065	2.926795	446.200303	0.009165	0.009782
RS	28	0.710419	3.581050	385.899899	0.007927	0.008438
RS	29	0.773300	3.581050	408.582721	0.008393	0.008857
RS	30	0.841060	4.072239	380.365664	0.007813	0.008204
RS	31	0.914078	4.072239	402.608265	0.008270	0.008610
RS	32	0.992761	4.275667	405.512832	0.008330	0.008626
RS	33	1.077549	4.275667	428.429553	0.008800	0.009062
RS	34	1.168916	4.204824	459.473483	0.009438	0.009682
RS	35	1.267373	4.204824	483.700742	0.009936	0.010173
RS	36	1.373468	3.976655	537.030280	0.011031	0.011273
RS	37	1.487796	3.976655	562.310951	0.011550	0.011813
RS	38	1.610995	3.710750	628.818700	0.012916	0.013201
RS	39	1.743752	3.710750	653.750871	0.013428	0.013749
RS	40	1.886811	3.487011	720.317973	0.014796	0.015142
RS	41	2.040969	3.487011	742.503493	0.015252	0.015633
RS	42	2.207089	3.346364	793.947495	0.016308	0.016703
RS	43	2.386098	3.346364	810.744176	0.016653	0.017066
RS	44	2.578996	3.298605	836.010831	0.017172	0.017574
RS	45	2.786862	3.298605	845.533215	0.017368	0.017764
RS	46	3.010856	3.332992	842.500128	0.017306	0.017668
RS	47	3.252230	3.332992	844.088252	0.017338	0.017678
RS	48	3.512333	3.428144	818.511555	0.016813	0.017110
RS	49	3.792617	3.428144	812.440456	0.016688	0.016957
RS	50	4.094649	3.558860	773.181106	0.015882	0.016114
RS	51	4.420115	3.558860	760.084546	0.015613	0.015824
RS	52	4.770835	3.704165	714.259189	0.014671	0.014863
RS	53	5.148767	3.704165	694.831382	0.014272	0.014456
RS	54	5.556024	3.947562	631.495248	0.012971	0.013152
RS	55	5.994880	3.947562	608.854418	0.012506	0.012692
RS	56	6.467787	3.947562	581.972937	0.011954	0.012149
RS	57	6.977387	3.947562	551.119757	0.011320	0.011525
RS	58	7.526528	6.226166	336.524415	0.006912	0.007132
RS	59	8.118277	6.226166	330.377589	0.006786	0.007011
RS	60	8.755941	6.226166	321.997546	0.006614	0.006841
RS	61	9.443081	6.226166	311.383873	0.006396	0.006624
RS	62	10.183537	6.226166	298.590141	0.006133	0.006358
RS	63	10.981446	6.226166	2310.959269	0.047469	0.049531
PA	4+25*2+4+6 0.042689408 0.019347551 10.981445891 9.293959049 0.325708978 0.314220447 0.381852114 0.441078937 0.511797794 0.615426029 0.771153104 0.998576273 1.312091620 1.730239220 2.274958645 2.926795287 3.581050187 4.072239030 4.275667029 4.204823948 3.976655092 3.710750286 3.487011280 3.346363798 3.298604966 3.332991528 3.428143970 3.558859789 3.704165496 3.947561672 6.226166077
//
IT	4651
RD	19
LK	-276725.513581
QD	-266.558265 -> -249.138603
RI	0.0034692742
TR	0.041936	0.019564
MT	11.073533
MM	C_pi: 2.358246, n_recomb: 50110.490032
RS	0	0.000000	11.336301	33.575514	0.000670	0.000025
RS	1	0.007773	11.336301	36.162510	0.000722	0.000182
RS	2	0.016151	11.336301	38.946916	0.000777	0.000418
RS	3	0.025179	11.336301	41.943488	0.000837	0.000668
RS	4	0.034910	0.331812	1519.730283	0.030328	0.024923
RS	5	0.045397	0.331812	1585.138959	0.031633	0.028838
RS	6	0.056699	0.317547	1721.837907	0.034361	0.032366
RS	7	0.068879	0.317547	1783.425249	0.035590	0.033795
RS	8	0.082007	0.386789	1517.859146	0.030290	0.028768
RS	9	0.096155	0.386789	1575.091500	0.031432	0.029868
RS	10	0.111402	0.445581	1418.596950	0.028309	0.027020
RS	11	0.127835	0.445581	1471.659282	0.029368	0.028376
RS	12	0.145545	0.514728	1321.473338	0.026371	0.025737
RS	13	0.164632	0.514728	1370.652265	0.027353	0.027082
RS	14	0.185203	0.616675	1187.300272	0.023694	0.023688
RS	15	0.207372	0.616675	1232.971881	0.024605	0.024901
RS	16	0.231265	0.770796	1025.678644	0.020468	0.020893
RS	17	0.257015	0.770796	1067.988212	0.021313	0.021973
RS	18	0.284767	0.997086	861.127754	0.017185	0.017856
RS	19	0.314675	0.997086	899.868805	0.017958	0.018802
RS	20	0.346909	1.311048	716.417517	0.014297	0.015076
RS	21	0.381648	1.311048	751.410009	0.014995	0.015895
RS	22	0.419088	1.733214	597.114403	0.011916	0.012711
RS	23	0.459438	1.733214	628.411018	0.012541	0.013405
RS	24	0.502925	2.288496	501.590012	0.010010	0.010746
RS	25	0.549791	2.288496	529.452513	0.010566	0.011318
RS	26	0.600301	2.959740	432.580520	0.008633	0.009255
RS	27	0.654737	2.959740	457.635265	0.009133	0.009730
RS	28	0.713405	3.640114	393.865998	0.007860	0.008353
RS	29	0.776633	3.640114	417.157849	0.008325	0.008771
RS	30	0.844776	4.155742	386.966097	0.007722	0.008096
RS	31	0.918216	4.155742	409.763108	0.008177	0.008500
RS	32	0.997364	4.371923	412.091505	0.008224	0.008502
RS	33	1.082665	4.371923	435.587368	0.008693	0.008934
RS	34	1.174596	4.299256	467.409637	0.009328	0.009549
RS	35	1.273674	4.299256	492.316624	0.009825	0.010036
RS	36	1.380453	4.059986	547.701802	0.010930	0.011142
RS	37	1.495532	4.059986	573.811759	0.011451	0.011679
RS	38	1.619557	3.780490	643.413313	0.012840	0.013084
RS	39	1.753222	3.780490	669.317781	0.013357	0.013632
RS	40	1.897278	3.544848	739.505210	0.014757	0.015054
RS	41	2.052531	3.544848	762.726966	0.015221	0.015549
RS	42	2.219852	3.395601	817.546220	0.016315	0.016653
RS	43	2.400180	3.395601	835.311353	0.016669	0.017024
RS	44	2.594525	3.342648	862.974859	0.017221	0.017564
RS	45	2.803977	3.342648	873.270402	0.017427	0.017765
RS	46	3.029711	3.374740	871.305087	0.017388	0.017695
RS	47	3.272991	3.374740	873.396197	0.017429	0.017716
RS	48	3.535181	3.469779	847.684727	0.016916	0.017164
RS	49	3.817753	3.469779	841.827144	0.016799	0.017023
RS	50	4.122290	3.601784	801.629564	0.015997	0.016189
RS	51	4.450498	3.601784	788.465283	0.015735	0.015908
RS	52	4.804220	3.749132	741.271710	0.014793	0.014950
RS	53	5.185437	3.749132	721.508838	0.014398	0.014551
RS	54	5.596287	3.997384	655.813642	0.013087	0.013239
RS	55	6.039073	3.997384	632.693872	0.012626	0.012786
RS	56	6.516278	3.997384	605.148722	0.012076	0.012247
RS	57	7.030578	3.997384	573.447914	0.011444	0.011627
RS	58	7.584855	6.374832	346.696506	0.006919	0.007120
RS	59	8.182218	6.374832	340.914988	0.006803	0.007011
RS	60	8.826015	6.374832	332.839246	0.006642	0.006854
RS	61	9.519856	6.374832	322.456568	0.006435	0.006649
RS	62	10.267631	6.374832	309.808584	0.006183	0.006395
RS	63	11.073533	6.374832	2437.203462	0.048637	0.050675
PA	4+25*2+4+6 0.041936202 0.019563864 11.073532544 11.336301445 0.331811890 0.317546717 0.386788519 0.445580897 0.514728033 0.616674693 0.770796421 0.997086373 1.311048029 1.733214323 2.288495675 2.959739933 3.640113596 4.155742036 4.371922709 4.299256206 4.059986241 3.780490349 3.544847908 3.395601406 3.342647667 3.374739506 3.469778924 3.601784045 3.749131548 3.997384497 6.374831738
//
IT	4611
RD	20
LK	-276691.329363
QD	-252.936612 -> -237.065551
RI	0.0029737411
TR	0.041229	0.019769
MT	11.161792
MM	C_pi: 2.399867, n_recomb: 51497.906504
RS	0	0.000000	13.827837	28.320536	0.000550	0.000021
RS	1	0.007787	13.827837	30.510359	0.000592	0.000150
RS	2	0.016180	13.827837	32.868212	0.000638	0.000345
RS	3	0.025226	13.827837	35.406780	0.000688	0.000551
RS	4	0.034977	0.337898	1537.353875	0.029853	0.024634
RS	5	0.045488	0.337898	1604.553034	0.031158	0.028518
RS	6	0.056816	0.320717	1758.293989	0.034143	0.032278
RS	7	0.069027	0.320717	1821.949902	0.035379	0.033711
RS	8	0.082189	0.391583	1547.649640	0.030053	0.028633
RS	9	0.096375	0.391583	1606.787478	0.031201	0.029725
RS	10	0.111666	0.449985	1451.380568	0.028183	0.026958
RS	11	0.128148	0.449985	1506.251070	0.029249	0.028305
RS	12	0.145914	0.517601	1358.737648	0.026384	0.025781
RS	13	0.165062	0.517601	1409.606343	0.027372	0.027121
RS	14	0.185702	0.617909	1225.584262	0.023799	0.023804
RS	15	0.207948	0.617909	1272.818110	0.024716	0.025014
RS	16	0.231927	0.770438	1061.466622	0.020612	0.021034
RS	17	0.257774	0.770438	1105.231036	0.021462	0.022114
RS	18	0.285632	0.995535	892.101959	0.017323	0.017984
RS	19	0.315661	0.995535	932.193985	0.018102	0.018933
RS	20	0.348027	1.309725	741.723528	0.014403	0.015169
RS	21	0.382913	1.309725	777.939452	0.015106	0.015991
RS	22	0.420516	1.735496	616.770500	0.011977	0.012756
RS	23	0.461047	1.735496	649.131684	0.012605	0.013454
RS	24	0.504735	2.300712	516.105962	0.010022	0.010740
RS	25	0.551823	2.300712	544.852948	0.010580	0.011315
RS	26	0.602579	2.990652	442.996737	0.008602	0.009207
RS	27	0.657287	2.990652	468.765073	0.009103	0.009683
RS	28	0.716254	3.696652	401.533748	0.007797	0.008273
RS	29	0.779814	3.696652	425.413711	0.008261	0.008690
RS	30	0.848322	4.236705	393.233340	0.007636	0.007993
RS	31	0.922165	4.236705	416.560922	0.008089	0.008395
RS	32	1.001758	4.466003	418.267267	0.008122	0.008383
RS	33	1.087549	4.466003	442.314452	0.008589	0.008812
RS	34	1.180020	4.392017	474.828105	0.009220	0.009421
RS	35	1.279691	4.392017	500.382916	0.009717	0.009905
RS	36	1.387124	4.142034	557.713841	0.010830	0.011015
RS	37	1.502922	4.142034	584.619675	0.011352	0.011549
RS	38	1.627737	3.849203	657.206217	0.012762	0.012970
RS	39	1.762270	3.849203	684.053198	0.013283	0.013518
RS	40	1.907280	3.601814	757.780941	0.014715	0.014966
RS	41	2.063581	3.601814	782.018756	0.015185	0.015464
RS	42	2.232053	3.444000	840.193909	0.016315	0.016600
RS	43	2.413643	3.444000	858.920496	0.016679	0.016979
RS	44	2.609373	3.385780	889.023039	0.017263	0.017551
RS	45	2.820344	3.385780	900.097135	0.017478	0.017763
RS	46	3.047742	3.415396	899.290100	0.017463	0.017718
RS	47	3.292847	3.415396	901.897660	0.017513	0.017750
RS	48	3.557039	3.510063	876.159396	0.017013	0.017216
RS	49	3.841801	3.510063	870.532206	0.016904	0.017085
RS	50	4.148738	3.643057	829.498397	0.016107	0.016260
RS	51	4.479575	3.643057	816.283610	0.015851	0.015989
RS	52	4.836172	3.792139	767.806890	0.014909	0.015034
RS	53	5.220538	3.792139	747.725161	0.014520	0.014642
RS	54	5.634832	4.044796	679.752958	0.013200	0.013325
RS	55	6.081387	4.044796	656.166576	0.012742	0.012876
RS	56	6.562713	4.044796	627.972803	0.012194	0.012342
RS	57	7.081519	4.044796	595.441984	0.011562	0.011725
RS	58	7.640723	6.518485	356.606542	0.006925	0.007109
RS	59	8.243470	6.518485	351.188715	0.006819	0.007011
RS	60	8.893152	6.518485	343.419047	0.006669	0.006866
RS	61	9.593422	6.518485	333.272827	0.006472	0.006672
RS	62	10.348220	6.518485	320.779956	0.006229	0.006430
RS	63	11.161792	6.518485	2562.598713	0.049761	0.051775
PA	4+25*2+4+6 0.041228600 0.019769470 11.161792287 13.827836662 0.337897832 0.320716787 0.391583464 0.449985391 0.517600679 0.617908835 0.770438432 0.995535463 1.309724573 1.735496182 2.300712104 2.990651943 3.696652335 4.236704766 4.466002919 4.392016647 4.142033835 3.849203036 3.601814065 3.443999791 3.385780356 3.415395974 3.510063165 3.643057292 3.792138854 4.044796388 6.518484938
//
IT	4512
RD	21
LK	-276660.175086
QD	-240.396644 -> -225.915431
RI	0.0025618052
TR	0.040563	0.019965
MT	11.246524
MM	C_pi: 2.440124, n_recomb: 52846.749899
RS	0	0.000000	16.863635	23.856134	0.000451	0.000017
RS	1	0.007800	16.863635	25.706525	0.000486	0.000124
RS	2	0.016207	16.863635	27.699577	0.000524	0.000285
RS	3	0.025271	16.863635	29.846149	0.000565	0.000455
RS	4	0.035042	0.343953	1553.254412	0.029392	0.024348
RS	5	0.045574	0.343953	1622.153415	0.030695	0.028203
RS	6	0.056928	0.323728	1793.524403	0.033938	0.032197
RS	7	0.069168	0.323728	1859.186845	0.035181	0.033634
RS	8	0.082362	0.396236	1576.062730	0.029823	0.028501
RS	9	0.096586	0.396236	1637.044943	0.030977	0.029586
RS	10	0.111918	0.454292	1482.717677	0.028057	0.026894
RS	11	0.128447	0.454292	1539.346102	0.029128	0.028231
RS	12	0.146265	0.520414	1394.713298	0.026392	0.025819
RS	13	0.165472	0.520414	1447.231694	0.027385	0.027155
RS	14	0.186178	0.619127	1262.828552	0.023896	0.023912
RS	15	0.208499	0.619127	1311.588937	0.024819	0.025120
RS	16	0.232560	0.770090	1096.480765	0.020748	0.021168
RS	17	0.258498	0.770090	1141.666807	0.021603	0.022248
RS	18	0.286459	0.993942	922.540641	0.017457	0.018109
RS	19	0.316601	0.993942	963.954348	0.018241	0.019061
RS	20	0.349094	1.308171	766.649035	0.014507	0.015261
RS	21	0.384121	1.308171	804.064047	0.015215	0.016087
RS	22	0.421881	1.737169	636.118777	0.012037	0.012802
RS	23	0.462585	1.737169	669.524065	0.012669	0.013503
RS	24	0.506464	2.311738	530.336381	0.010035	0.010738
RS	25	0.553765	2.311738	559.949097	0.010596	0.011314
RS	26	0.604756	3.019675	453.134211	0.008574	0.009163
RS	27	0.659723	3.019675	479.597355	0.009075	0.009639
RS	28	0.718978	3.750820	408.913869	0.007738	0.008198
RS	29	0.782855	3.750820	433.361702	0.008200	0.008615
RS	30	0.851713	4.315219	399.186544	0.007554	0.007896
RS	31	0.925942	4.315219	423.021950	0.008005	0.008296
RS	32	1.005961	4.557991	424.062620	0.008024	0.008270
RS	33	1.092221	4.557991	448.634478	0.008489	0.008696
RS	34	1.185209	4.483118	481.762375	0.009116	0.009299
RS	35	1.285449	4.483118	507.934353	0.009611	0.009778
RS	36	1.393507	4.222799	567.104749	0.010731	0.010892
RS	37	1.509994	4.222799	594.773795	0.011255	0.011423
RS	38	1.635566	3.916880	670.237611	0.012683	0.012858
RS	39	1.770932	3.916880	697.997164	0.013208	0.013406
RS	40	1.916856	3.657883	775.185640	0.014669	0.014878
RS	41	2.074161	3.657883	800.418023	0.015146	0.015380
RS	42	2.243735	3.491551	861.919858	0.016310	0.016547
RS	43	2.426536	3.491551	881.598700	0.016682	0.016933
RS	44	2.623594	3.428003	914.175033	0.017299	0.017536
RS	45	2.836021	3.428003	926.030345	0.017523	0.017758
RS	46	3.065017	3.454990	926.461534	0.017531	0.017738
RS	47	3.311873	3.454990	929.596422	0.017590	0.017781
RS	48	3.577984	3.549054	903.932241	0.017105	0.017264
RS	49	3.864849	3.549054	898.550116	0.017003	0.017143
RS	50	4.174089	3.682765	856.777805	0.016212	0.016328
RS	51	4.507448	3.682765	843.527962	0.015962	0.016066
RS	52	4.866807	3.833305	793.849600	0.015022	0.015115
RS	53	5.254194	3.833305	773.464042	0.014636	0.014730
RS	54	5.671796	4.089963	703.294548	0.013308	0.013407
RS	55	6.121970	4.089963	679.253425	0.012853	0.012964
RS	56	6.607254	4.089963	650.425740	0.012308	0.012434
RS	57	7.130388	4.089963	617.082335	0.011677	0.011819
RS	58	7.694325	6.657403	366.250371	0.006930	0.007098
RS	59	8.302245	6.657403	361.194255	0.006835	0.007011
RS	60	8.957581	6.657403	353.731887	0.006694	0.006877
RS	61	9.664030	6.657403	343.826867	0.006506	0.006694
RS	62	10.425578	6.657403	331.497573	0.006273	0.006462
RS	63	11.246524	6.657403	2686.937443	0.050844	0.052833
PA	4+25*2+4+6 0.040562768 0.019964982 11.246524215 16.863634538 0.343953128 0.323727667 0.396235818 0.454292235 0.520414328 0.619126885 0.770090162 0.993942341 1.308170754 1.737169486 2.311737608 3.019674993 3.750820143 4.315218529 4.557991226 4.483117685 4.222798629 3.916880410 3.657882878 3.491551297 3.428003483 3.454990198 3.549054346 3.682764954 3.833305080 4.089962901 6.657402605
//
IT	4309
RD	22
LK	-276631.740892
QD	-228.830420 -> -215.599346
RI	0.0022177535
TR	0.039935	0.020151
MT	11.327952
MM	C_pi: 2.479071, n_recomb: 54157.815715
RS	0	0.000000	20.566627	20.066308	0.000371	0.000014
RS	1	0.007812	20.566627	21.627074	0.000399	0.000102
RS	2	0.016234	20.566627	23.308666	0.000430	0.000235
RS	3	0.025314	20.566627	25.120347	0.000464	0.000375
RS	4	0.035103	0.349979	1567.551008	0.028944	0.024068
RS	5	0.045657	0.349979	1638.062276	0.030246	0.027892
RS	6	0.057035	0.326579	1827.647374	0.033747	0.032124
RS	7	0.069302	0.326579	1895.256190	0.034995	0.033564
RS	8	0.082528	0.400745	1603.197409	0.029602	0.028373
RS	9	0.096787	0.400745	1665.964445	0.030761	0.029452
RS	10	0.112159	0.458501	1512.682886	0.027931	0.026828
RS	11	0.128732	0.458501	1571.019513	0.029008	0.028157
RS	12	0.146601	0.523174	1429.428638	0.026394	0.025851
RS	13	0.165864	0.523174	1483.556892	0.027393	0.027183
RS	14	0.186633	0.620334	1299.038594	0.023986	0.024014
RS	15	0.209024	0.620334	1349.290089	0.024914	0.025220
RS	16	0.233164	0.769755	1130.719424	0.020878	0.021297
RS	17	0.259190	0.769755	1177.294121	0.021738	0.022377
RS	18	0.287250	0.992316	952.442337	0.017586	0.018230
RS	19	0.317501	0.992316	995.148554	0.018375	0.019185
RS	20	0.350115	1.306422	791.189643	0.014609	0.015351
RS	21	0.385277	1.306422	829.779362	0.015322	0.016181
RS	22	0.423185	1.738304	655.158459	0.012097	0.012849
RS	23	0.464055	1.738304	689.587419	0.012733	0.013552
RS	24	0.508118	2.321666	544.288817	0.010050	0.010737
RS	25	0.555623	2.321666	574.748871	0.010612	0.011316
RS	26	0.606839	3.046939	463.002678	0.008549	0.009122
RS	27	0.662055	3.046939	490.142404	0.009050	0.009600
RS	28	0.721585	3.802709	416.024295	0.007682	0.008127
RS	29	0.785766	3.802709	441.020757	0.008143	0.008544
RS	30	0.854960	4.391385	404.844195	0.007475	0.007804
RS	31	0.929559	4.391385	429.165779	0.007924	0.008202
RS	32	1.009985	4.647919	429.505175	0.007931	0.008163
RS	33	1.096695	4.647919	454.576478	0.008394	0.008586
RS	34	1.190178	4.572564	488.246905	0.009015	0.009182
RS	35	1.290964	4.572564	515.006797	0.009509	0.009658
RS	36	1.399623	4.302251	575.917753	0.010634	0.010773
RS	37	1.516770	4.302251	604.318407	0.011158	0.011302
RS	38	1.643068	3.983492	682.553319	0.012603	0.012749
RS	39	1.779232	3.983492	711.195706	0.013132	0.013297
RS	40	1.926033	3.713031	791.762371	0.014620	0.014792
RS	41	2.084302	3.713031	817.966966	0.015103	0.015297
RS	42	2.254935	3.538232	882.762423	0.016300	0.016494
RS	43	2.438897	3.538232	903.382442	0.016681	0.016886
RS	44	2.637230	3.469311	938.457836	0.017328	0.017520
RS	45	2.851056	3.469311	951.094650	0.017562	0.017750
RS	46	3.081586	3.493533	952.836449	0.017594	0.017756
RS	47	3.330124	3.493533	956.507030	0.017661	0.017809
RS	48	3.598077	3.586791	931.009553	0.017191	0.017310
RS	49	3.886962	3.586791	925.884983	0.017096	0.017198
RS	50	4.198414	3.720975	883.465984	0.016313	0.016394
RS	51	4.534196	3.720975	870.194830	0.016068	0.016139
RS	52	4.896209	3.872728	819.392149	0.015130	0.015194
RS	53	5.286501	3.872728	798.716632	0.014748	0.014815
RS	54	5.707282	4.133017	726.428009	0.013413	0.013488
RS	55	6.160934	4.133017	701.943316	0.012961	0.013049
RS	56	6.650023	4.133017	672.495803	0.012417	0.012522
RS	57	7.177319	4.133017	638.356711	0.011787	0.011910
RS	58	7.745807	6.791803	375.628286	0.006936	0.007088
RS	59	8.358703	6.791803	370.931427	0.006849	0.007011
RS	60	9.019477	6.791803	363.776929	0.006717	0.006887
RS	61	9.731869	6.791803	354.117002	0.006539	0.006714
RS	62	10.499912	6.791803	341.958731	0.006314	0.006493
RS	63	11.327952	6.791803	2810.049842	0.051886	0.053850
PA	4+25*2+4+6 0.039935425 0.020151023 11.327952373 20.566626707 0.349979334 0.326578950 0.400745437 0.458501228 0.523173788 0.620333755 0.769755269 0.992315750 1.306421662 1.738304322 2.321666225 3.046939372 3.802708987 4.391384743 4.647918634 4.572564044 4.302250756 3.983492434 3.713031451 3.538231803 3.469311445 3.493532705 3.586791411 3.720975481 3.872728414 4.133016538 6.791803266
//
IT	5007
RD	23
LK	-276605.754466
QD	-218.143081 -> -206.038766
RI	0.0019298382
TR	0.039344	0.020328
MT	11.406263
MM	C_pi: 2.516752, n_recomb: 55431.829565
RS	0	0.000000	25.088115	16.852702	0.000304	0.000012
RS	1	0.007823	25.088115	18.166779	0.000328	0.000084
RS	2	0.016259	25.088115	19.582951	0.000353	0.000194
RS	3	0.025354	25.088115	21.109088	0.000381	0.000309
RS	4	0.035161	0.355969	1580.389481	0.028511	0.023794
RS	5	0.045736	0.355969	1652.428839	0.029810	0.027587
RS	6	0.057137	0.329271	1860.763725	0.033569	0.032059
RS	7	0.069431	0.329271	1930.260456	0.034822	0.033501
RS	8	0.082686	0.405114	1629.132317	0.029390	0.028250
RS	9	0.096979	0.405114	1693.626028	0.030553	0.029322
[truncated: 9,980,403 more chars]
