# Supplementary material for: Recent speciation associated with range expansion and a shift to self-fertilization in North American Arabidopsis
Source: Nat Commun. 2022 Dec 8;13:7564. doi: 10.1038/s41467-022-35368-1 (PMC9732334; doi:10.1038/s41467-022-35368-1)
Supplement: Supplementary file 5 — Source Data [file 41467_2022_35368_MOESM5_ESM.zip › Source Data/SuppFig23-4_lyrON10_30.psmc]

CC
CC	Brief Description of the file format:
CC	  CC  comments
CC	  MM  useful-messages
CC	  RD  round-of-iterations
CC	  LL  \log[P(sequence)]
CC	  QD  Q-before-opt Q-after-opt
CC	  TR  \theta_0 \rho_0
CC	  RS  k t_k \lambda_k \pi_k \sum_{l\not=k}A_{kl} A_{kk}
CC	  DC  begin end best-k t_k+\Delta_k max-prob
CC
MM	Version: 0.6.5-r67
MM	pattern:4+25*2+4+6, n:63, n_free_lambdas:28
MM	n_iterations:25, skip:1, max_t:5, theta/rho:5
MM	is_decoding:0
MM	n_seqs:10, sum_L:878079, sum_n:81521
RD	0
LK	0.000000
QD	0.000000 -> 0.000000
RI	inf
TR	0.097437	0.019487
MT	5.000000
MM	C_pi: 1.000000, n_recomb: 16946.291302
RS	0	0.000000	1.000000	107.734753	0.006357	0.000000
RS	1	0.006440	1.000000	113.920395	0.006722	0.000000
RS	2	0.013294	1.000000	120.410139	0.007105	0.000000
RS	3	0.020590	1.000000	127.212180	0.007507	0.000000
RS	4	0.028356	1.000000	134.333946	0.007927	0.000000
RS	5	0.036622	1.000000	141.781922	0.008367	0.000000
RS	6	0.045421	1.000000	149.561449	0.008826	0.000000
RS	7	0.054785	1.000000	157.676500	0.009304	0.000000
RS	8	0.064753	1.000000	166.129433	0.009803	0.000000
RS	9	0.075363	1.000000	174.920722	0.010322	0.000000
RS	10	0.086656	1.000000	184.048661	0.010861	0.000000
RS	11	0.098677	1.000000	193.509039	0.011419	0.000000
RS	12	0.111471	1.000000	203.294792	0.011996	0.000000
RS	13	0.125090	1.000000	213.395635	0.012592	0.000000
RS	14	0.139585	1.000000	223.797659	0.013206	0.000000
RS	15	0.155014	1.000000	234.482920	0.013837	0.000000
RS	16	0.171437	1.000000	245.428998	0.014483	0.000000
RS	17	0.188917	1.000000	256.608550	0.015142	0.000000
RS	18	0.207523	1.000000	267.988857	0.015814	0.000000
RS	19	0.227327	1.000000	279.531362	0.016495	0.000000
RS	20	0.248406	1.000000	291.191233	0.017183	0.000000
RS	21	0.270843	1.000000	302.916935	0.017875	0.000000
RS	22	0.294725	1.000000	314.649844	0.018567	0.000000
RS	23	0.320144	1.000000	326.323919	0.019256	0.000000
RS	24	0.347201	1.000000	337.865436	0.019937	0.000000
RS	25	0.376000	1.000000	349.192828	0.020606	0.000000
RS	26	0.406654	1.000000	360.216639	0.021256	0.000000
RS	27	0.439282	1.000000	370.839626	0.021883	0.000000
RS	28	0.474011	1.000000	380.957042	0.022480	0.000000
RS	29	0.510976	1.000000	390.457121	0.023041	0.000000
RS	30	0.550322	1.000000	399.221811	0.023558	0.000000
RS	31	0.592202	1.000000	407.127776	0.024025	0.000000
RS	32	0.636779	1.000000	414.047701	0.024433	0.000000
RS	33	0.684227	1.000000	419.851921	0.024775	0.000000
RS	34	0.734730	1.000000	424.410412	0.025044	0.000000
RS	35	0.788485	1.000000	427.595131	0.025232	0.000000
RS	36	0.845702	1.000000	429.282722	0.025332	0.000000
RS	37	0.906604	1.000000	429.357572	0.025336	0.000000
RS	38	0.971428	1.000000	427.715183	0.025239	0.000000
RS	39	1.040426	1.000000	424.265796	0.025036	0.000000
RS	40	1.113868	1.000000	418.938213	0.024722	0.000000
RS	41	1.192040	1.000000	411.683677	0.024293	0.000000
RS	42	1.275245	1.000000	402.479712	0.023750	0.000000
RS	43	1.363809	1.000000	391.333732	0.023093	0.000000
RS	44	1.458076	1.000000	378.286242	0.022323	0.000000
RS	45	1.558414	1.000000	363.413428	0.021445	0.000000
RS	46	1.665214	1.000000	346.828900	0.020466	0.000000
RS	47	1.778891	1.000000	328.684369	0.019396	0.000000
RS	48	1.899889	1.000000	309.169052	0.018244	0.000000
RS	49	2.028679	1.000000	288.507612	0.017025	0.000000
RS	50	2.165763	1.000000	266.956514	0.015753	0.000000
RS	51	2.311675	1.000000	244.798725	0.014446	0.000000
RS	52	2.466983	1.000000	222.336803	0.013120	0.000000
RS	53	2.632293	1.000000	199.884518	0.011795	0.000000
RS	54	2.808249	1.000000	177.757264	0.010489	0.000000
RS	55	2.995536	1.000000	156.261666	0.009221	0.000000
RS	56	3.194884	1.000000	135.684874	0.008007	0.000000
RS	57	3.407070	1.000000	116.284165	0.006862	0.000000
RS	58	3.632920	1.000000	98.277496	0.005799	0.000000
RS	59	3.873315	1.000000	81.835677	0.004829	0.000000
RS	60	4.129191	1.000000	67.076768	0.003958	0.000000
RS	61	4.401545	1.000000	54.063184	0.003190	0.000000
RS	62	4.691438	1.000000	42.801804	0.002526	0.000000
RS	63	5.000000	1.000000	119.692347	0.007063	0.000000
PA	4+25*2+4+6 0.097436622 0.019487324 5.000000000 1.000000000 1.000000000 1.000000000 1.000000000 1.000000000 1.000000000 1.000000000 1.000000000 1.000000000 1.000000000 1.000000000 1.000000000 1.000000000 1.000000000 1.000000000 1.000000000 1.000000000 1.000000000 1.000000000 1.000000000 1.000000000 1.000000000 1.000000000 1.000000000 1.000000000 1.000000000 1.000000000 1.000000000
//
IT	5361
RD	1
LK	-235026.900889
QD	-1270.299557 -> -613.663076
RI	0.0616257366
TR	0.084349	0.016742
MT	6.308140
MM	C_pi: 1.088244, n_recomb: 15853.584694
RS	0	0.000000	0.397959	267.196565	0.016854	0.000682
RS	1	0.006826	0.397959	280.434665	0.017689	0.004757
RS	2	0.014119	0.397959	293.973704	0.018543	0.010532
RS	3	0.021909	0.397959	307.769425	0.019413	0.015799
RS	4	0.030231	0.354510	360.713398	0.022753	0.019723
RS	5	0.039121	0.354510	375.502763	0.023686	0.022450
RS	6	0.048617	0.391767	353.578447	0.022303	0.024239
RS	7	0.058763	0.391767	367.767764	0.023198	0.025237
RS	8	0.069600	0.457357	327.762380	0.020674	0.025509
RS	9	0.081178	0.457357	341.125066	0.021517	0.025129
RS	10	0.093545	0.547838	296.572288	0.018707	0.024249
RS	11	0.106757	0.547838	309.049978	0.019494	0.023084
RS	12	0.120871	0.657722	268.407664	0.016930	0.021818
RS	13	0.135949	0.657722	280.050095	0.017665	0.020554
RS	14	0.152055	0.780076	246.473754	0.015547	0.019343
RS	15	0.169262	0.780076	257.400039	0.016236	0.018207
RS	16	0.187642	0.907133	231.208255	0.014584	0.017159
RS	17	0.207278	0.907133	241.565605	0.015237	0.016206
RS	18	0.228253	1.030475	222.167991	0.014014	0.015356
RS	19	0.250661	1.030475	232.102053	0.014640	0.014616
RS	20	0.274598	1.142437	218.648841	0.013792	0.013991
RS	21	0.300170	1.142437	228.281103	0.014399	0.013484
RS	22	0.327486	1.237520	219.896042	0.013870	0.013094
RS	23	0.356668	1.237520	229.306286	0.014464	0.012817
RS	24	0.387842	1.313128	225.153814	0.014202	0.012648
RS	25	0.421143	1.313128	234.365722	0.014783	0.012580
RS	26	0.456718	1.369209	233.686525	0.014740	0.012608
RS	27	0.494722	1.369209	242.655747	0.015306	0.012727
RS	28	0.535319	1.407475	244.749488	0.015438	0.012933
RS	29	0.578688	1.407475	253.352914	0.015981	0.013224
RS	30	0.625018	1.430574	257.542765	0.016245	0.013596
RS	31	0.674510	1.430574	265.569382	0.016751	0.014045
RS	32	0.727380	1.441716	271.116200	0.017101	0.014563
RS	33	0.783860	1.441716	278.262201	0.017552	0.015140
RS	34	0.844195	1.444358	284.308212	0.017933	0.015761
RS	35	0.908649	1.444358	290.182666	0.018304	0.016407
RS	36	0.977503	1.441759	295.777179	0.018657	0.017057
RS	37	1.051056	1.441759	299.923880	0.018918	0.017689
RS	38	1.129631	1.436602	304.105433	0.019182	0.018278
RS	39	1.213570	1.436602	306.042726	0.019304	0.018804
RS	40	1.303238	1.430855	307.931549	0.019423	0.019243
RS	41	1.399028	1.430855	307.208410	0.019378	0.019579
RS	42	1.501356	1.425783	306.104011	0.019308	0.019796
RS	43	1.610670	1.425783	302.366678	0.019072	0.019882
RS	44	1.727446	1.422045	297.830120	0.018786	0.019831
RS	45	1.852194	1.422045	290.890503	0.018349	0.019641
RS	46	1.985457	1.419888	282.788228	0.017837	0.019312
RS	47	2.127817	1.419888	272.685058	0.017200	0.018849
RS	48	2.279895	1.419377	261.200365	0.016476	0.018257
RS	49	2.442354	1.419377	248.243616	0.015659	0.017545
RS	50	2.615903	1.420495	233.882496	0.014753	0.016725
RS	51	2.801300	1.420495	218.666778	0.013793	0.015811
RS	52	2.999352	1.423196	202.233329	0.012756	0.014818
RS	53	3.210924	1.423196	185.607310	0.011708	0.013764
RS	54	3.436938	1.430511	167.801458	0.010584	0.012667
RS	55	3.678381	1.430511	150.877051	0.009517	0.011545
RS	56	3.936305	1.430511	134.073917	0.008457	0.010418
RS	57	4.211837	1.430511	117.655153	0.007421	0.009304
RS	58	4.506177	1.480184	98.803288	0.006232	0.008218
RS	59	4.820609	1.480184	84.975410	0.005360	0.007178
RS	60	5.156506	1.480184	72.009971	0.004542	0.006194
RS	61	5.515332	1.480184	60.066429	0.003789	0.005278
RS	62	5.898653	1.480184	49.265546	0.003108	0.004437
RS	63	6.308140	1.480184	156.668994	0.009882	0.015614
PA	4+25*2+4+6 0.084349478 0.016741951 6.308140457 0.397958755 0.354509652 0.391767383 0.457357407 0.547837675 0.657721937 0.780075908 0.907133102 1.030475140 1.142436504 1.237520278 1.313128471 1.369209230 1.407474518 1.430574417 1.441716194 1.444357634 1.441759109 1.436601639 1.430854797 1.425782919 1.422044516 1.419888020 1.419377089 1.420495272 1.423196197 1.430510581 1.480184376
//
IT	4612
RD	2
LK	-234032.311927
QD	-632.309492 -> -448.540829
RI	0.0689931269
TR	0.078784	0.016153
MT	6.960458
MM	C_pi: 1.155647, n_recomb: 16239.933498
RS	0	0.000000	0.394373	282.709121	0.017408	0.000558
RS	1	0.006991	0.394373	296.992154	0.018288	0.003968
RS	2	0.014470	0.394373	311.598258	0.019187	0.009066
RS	3	0.022473	0.394373	326.475922	0.020103	0.014247
RS	4	0.031035	0.275117	487.175837	0.029999	0.021028
RS	5	0.040195	0.275117	503.619469	0.031011	0.025295
RS	6	0.049996	0.293192	487.918348	0.030044	0.026265
RS	7	0.060482	0.293192	503.106266	0.030980	0.029187
RS	8	0.071701	0.347368	438.119871	0.026978	0.027087
RS	9	0.083704	0.347368	452.329091	0.027853	0.028704
RS	10	0.096547	0.436080	372.557687	0.022941	0.024934
RS	11	0.110287	0.436080	385.860409	0.023760	0.025588
RS	12	0.124988	0.558398	312.614986	0.019250	0.021671
RS	13	0.140716	0.558398	324.903954	0.020006	0.021906
RS	14	0.157544	0.711012	265.571979	0.016353	0.018595
RS	15	0.175549	0.711012	276.830526	0.017046	0.018668
RS	16	0.194812	0.887121	231.522191	0.014256	0.016082
RS	17	0.215422	0.887121	241.864966	0.014893	0.016088
RS	18	0.237472	1.075224	208.602246	0.012845	0.014156
RS	19	0.261064	1.075224	218.217740	0.013437	0.014155
RS	20	0.286306	1.260195	194.821279	0.011996	0.012784
RS	21	0.313312	1.260195	203.915233	0.012556	0.012835
RS	22	0.342206	1.426521	188.527642	0.011609	0.011939
RS	23	0.373119	1.426521	197.285062	0.012148	0.012082
RS	24	0.406194	1.562475	188.396327	0.011601	0.011578
RS	25	0.441582	1.562475	196.955684	0.012128	0.011829
RS	26	0.479443	1.662298	193.376098	0.011907	0.011646
RS	27	0.519950	1.662298	201.810721	0.012427	0.012009
RS	28	0.563290	1.725969	202.595005	0.012475	0.012096
RS	29	0.609660	1.725969	210.896390	0.012986	0.012574
RS	30	0.659271	1.757510	215.244277	0.013254	0.012904
RS	31	0.712350	1.757510	223.304407	0.013750	0.013501
RS	32	0.769140	1.763783	230.359859	0.014185	0.014046
RS	33	0.829900	1.763783	237.953252	0.014652	0.014746
RS	34	0.894908	1.753236	246.639870	0.015187	0.015449
RS	35	0.964460	1.753236	253.415601	0.015604	0.016191
RS	36	1.038875	1.734064	262.447240	0.016161	0.016952
RS	37	1.118491	1.734064	267.943634	0.016499	0.017645
RS	38	1.203674	1.712698	275.972518	0.016993	0.018341
RS	39	1.294812	1.712698	279.659237	0.017220	0.018887
RS	40	1.392321	1.693368	285.446124	0.017577	0.019403
RS	41	1.496646	1.693368	286.789452	0.017660	0.019718
RS	42	1.608265	1.678293	289.361693	0.017818	0.019968
RS	43	1.727687	1.678293	287.902135	0.017728	0.020005
RS	44	1.855457	1.668121	286.667229	0.017652	0.019949
RS	45	1.992160	1.668121	282.095143	0.017370	0.019698
RS	46	2.138419	1.662641	276.845206	0.017047	0.019339
RS	47	2.294903	1.662641	269.066921	0.016568	0.018821
RS	48	2.462327	1.661391	259.942363	0.016006	0.018188
RS	49	2.641455	1.661391	249.131391	0.015341	0.017437
RS	50	2.833105	1.663882	236.607553	0.014569	0.016576
RS	51	3.038154	1.663882	223.228371	0.013746	0.015645
RS	52	3.257537	1.669646	208.091483	0.012814	0.014620
RS	53	3.492256	1.669646	192.882370	0.011877	0.013573
RS	54	3.743385	1.684464	175.565352	0.010811	0.012431
RS	55	4.012069	1.684464	159.624815	0.009829	0.011342
RS	56	4.299537	1.684464	143.490490	0.008836	0.010249
RS	57	4.607101	1.684464	127.427179	0.007847	0.009167
RS	58	4.936167	1.790877	105.694226	0.006508	0.007866
RS	59	5.288236	1.790877	92.546350	0.005699	0.006932
RS	60	5.664919	1.790877	79.907245	0.004920	0.006036
RS	61	6.067935	1.790877	67.968433	0.004185	0.005189
RS	62	6.499124	1.790877	56.894255	0.003503	0.004400
RS	63	6.960458	1.790877	196.647364	0.012109	0.016169
PA	4+25*2+4+6 0.078784425 0.016153263 6.960457777 0.394372832 0.275116740 0.293192440 0.347367542 0.436080358 0.558398069 0.711011646 0.887121389 1.075224100 1.260195357 1.426520834 1.562474559 1.662298007 1.725968889 1.757510310 1.763783385 1.753236299 1.734063691 1.712698242 1.693367943 1.678293412 1.668121078 1.662641482 1.661391430 1.663881561 1.669645781 1.684464080 1.790876961
//
IT	5518
RD	3
LK	-233731.090869
QD	-481.238431 -> -397.609924
RI	0.0589015209
TR	0.075340	0.016169
MT	7.333375
MM	C_pi: 1.229806, n_recomb: 17288.129333
RS	0	0.000000	0.493810	243.625298	0.014092	0.000451
RS	1	0.007078	0.493810	257.042256	0.014868	0.003158
RS	2	0.014658	0.493810	270.914553	0.015671	0.007158
RS	3	0.022773	0.493810	285.215854	0.016498	0.011238
RS	4	0.031464	0.267362	549.545184	0.031787	0.021171
RS	5	0.040769	0.267362	567.664240	0.032835	0.025483
RS	6	0.050733	0.268090	583.335437	0.033742	0.027584
RS	7	0.061402	0.268090	599.469589	0.034675	0.030946
RS	8	0.072827	0.311213	530.808351	0.030704	0.028701
RS	9	0.085060	0.311213	545.773251	0.031569	0.030953
RS	10	0.098159	0.393372	444.758503	0.025726	0.026190
RS	11	0.112185	0.393372	459.035740	0.026552	0.027491
RS	12	0.127204	0.516169	361.867356	0.020932	0.022353
RS	13	0.143286	0.516169	375.233521	0.021705	0.023149
RS	14	0.160507	0.680098	295.901206	0.017116	0.018755
RS	15	0.178946	0.680098	308.123824	0.017823	0.019293
RS	16	0.198691	0.881739	247.864302	0.014337	0.015865
RS	17	0.219833	0.881739	258.947432	0.014978	0.016245
RS	18	0.242472	1.110416	215.045682	0.012439	0.013700
RS	19	0.266713	1.110416	225.167029	0.013024	0.013992
RS	20	0.292670	1.347159	194.450335	0.011248	0.012191
RS	21	0.320464	1.347159	203.861200	0.011792	0.012466
RS	22	0.350225	1.567974	183.658920	0.010623	0.011283
RS	23	0.382094	1.567974	192.615292	0.011141	0.011594
RS	24	0.416218	1.751286	180.817481	0.010459	0.010911
RS	25	0.452757	1.751286	189.536701	0.010963	0.011285
RS	26	0.491882	1.884071	184.550809	0.010675	0.011006
RS	27	0.533778	1.884071	193.184057	0.011174	0.011454
RS	28	0.578638	1.963395	193.839490	0.011212	0.011512
RS	29	0.626674	1.963395	202.449882	0.011710	0.012044
RS	30	0.678110	1.994314	207.842587	0.012022	0.012403
RS	31	0.733187	1.994314	216.380718	0.012516	0.013032
RS	32	0.792162	1.987744	225.552876	0.013047	0.013660
RS	33	0.855312	1.987744	233.827011	0.013525	0.014375
RS	34	0.922931	1.957942	245.463629	0.014198	0.015202
RS	35	0.995337	1.957942	253.118719	0.014641	0.015945
RS	36	1.072868	1.918591	265.541886	0.015360	0.016849
RS	37	1.155887	1.918591	272.070149	0.015737	0.017528
RS	38	1.244782	1.879828	283.476546	0.016397	0.018359
RS	39	1.339969	1.879828	288.269101	0.016674	0.018875
RS	40	1.441894	1.847624	297.015620	0.017180	0.019495
RS	41	1.551034	1.847624	299.446799	0.017321	0.019770
RS	42	1.667899	1.824466	304.299810	0.017602	0.020084
RS	43	1.793035	1.824466	303.823873	0.017574	0.020077
RS	44	1.927030	1.810363	304.110123	0.017591	0.020048
RS	45	2.070508	1.810363	300.347229	0.017373	0.019758
RS	46	2.224143	1.804203	295.900555	0.017116	0.019401
RS	47	2.388652	1.804203	288.705018	0.016700	0.018855
RS	48	2.564806	1.804716	279.761122	0.016182	0.018209
RS	49	2.753428	1.804716	269.271457	0.015576	0.017445
RS	50	2.955401	1.810766	256.418247	0.014832	0.016567
RS	51	3.171671	1.810766	243.079116	0.014060	0.015638
RS	52	3.403249	1.821354	227.216651	0.013143	0.014598
RS	53	3.651219	1.821354	211.760465	0.012249	0.013565
RS	54	3.916740	1.845301	193.080782	0.011168	0.012396
RS	55	4.201056	1.845301	176.692763	0.010220	0.011334
RS	56	4.505497	1.845301	159.908538	0.009250	0.010265
RS	57	4.831486	1.845301	143.006700	0.008272	0.009204
RS	58	5.180550	2.011587	116.776647	0.006755	0.007726
RS	59	5.554322	2.011587	103.489057	0.005986	0.006862
RS	60	5.954551	2.011587	90.493954	0.005234	0.006024
RS	61	6.383108	2.011587	78.004619	0.004512	0.005223
RS	62	6.842001	2.011587	66.215028	0.003830	0.004467
RS	63	7.333375	2.011587	243.459163	0.014082	0.017140
PA	4+25*2+4+6 0.075340275 0.016168676 7.333374530 0.493810204 0.267362474 0.268089745 0.311213459 0.393372326 0.516168714 0.680098273 0.881739401 1.110415782 1.347159210 1.567973557 1.751285588 1.884071487 1.963394627 1.994314307 1.987744090 1.957942107 1.918591243 1.879828162 1.847623631 1.824466315 1.810363233 1.804203122 1.804716259 1.810766186 1.821353593 1.845301069 2.011586869
//
IT	4317
RD	4
LK	-233579.505363
QD	-425.694715 -> -367.807663
RI	0.0456542626
TR	0.072661	0.016382
MT	7.588167
MM	C_pi: 1.298554, n_recomb: 18482.300010
RS	0	0.000000	0.652342	198.954740	0.010765	0.000367
RS	1	0.007136	0.652342	210.763120	0.011404	0.002514
RS	2	0.014780	0.652342	223.092926	0.012071	0.005605
RS	3	0.022971	0.652342	235.940732	0.012766	0.008695
RS	4	0.031745	0.278225	578.906067	0.031322	0.020852
RS	5	0.041146	0.278225	598.937886	0.032406	0.024828
RS	6	0.051218	0.262872	653.487621	0.035357	0.028350
RS	7	0.062008	0.262872	671.046362	0.036308	0.031675
RS	8	0.073568	0.296767	610.157751	0.033013	0.029967
RS	9	0.085953	0.296767	626.116062	0.033877	0.032391
RS	10	0.099222	0.372754	512.424505	0.027725	0.027353
RS	11	0.113437	0.372754	527.796240	0.028557	0.028903
RS	12	0.128667	0.493403	411.730917	0.022277	0.023120
RS	13	0.144984	0.493403	426.319967	0.023066	0.024162
RS	14	0.162465	0.662047	329.763109	0.017842	0.019105
RS	15	0.181194	0.662047	343.149094	0.018566	0.019858
RS	16	0.201258	0.878786	269.523765	0.014583	0.015885
RS	17	0.222755	0.878786	281.584554	0.015235	0.016443
RS	18	0.245785	1.135276	228.031578	0.012338	0.013489
RS	19	0.270459	1.135276	238.915891	0.012927	0.013921
RS	20	0.296893	1.411011	201.571750	0.010906	0.011834
RS	21	0.325214	1.411011	211.563473	0.011447	0.012213
RS	22	0.355556	1.675330	187.081828	0.010122	0.010843
RS	23	0.388062	1.675330	196.498112	0.010632	0.011229
RS	24	0.422888	1.897344	182.217200	0.009859	0.010435
RS	25	0.460199	1.897344	191.344488	0.010353	0.010859
RS	26	0.500172	2.056405	185.283362	0.010025	0.010528
RS	27	0.542998	2.056405	194.339560	0.010515	0.011005
RS	28	0.588880	2.146205	195.111495	0.010557	0.011060
RS	29	0.638035	2.146205	204.219086	0.011049	0.011603
RS	30	0.690698	2.172639	210.833883	0.011407	0.012003
RS	31	0.747119	2.172639	219.989497	0.011903	0.012629
RS	32	0.807566	2.150809	231.401028	0.012520	0.013339
RS	33	0.872326	2.150809	240.433638	0.013009	0.014041
RS	34	0.941707	2.100939	255.086312	0.013802	0.014984
RS	35	1.016039	2.100939	263.622219	0.014263	0.015709
RS	36	1.095675	2.042144	279.406079	0.015117	0.016741
RS	37	1.180993	2.042144	286.875685	0.015522	0.017399
RS	38	1.272399	1.987837	301.478770	0.016312	0.018349
RS	39	1.370328	1.987837	307.181556	0.016620	0.018842
RS	40	1.475244	1.945166	318.519330	0.017234	0.019555
RS	41	1.587647	1.945166	321.732970	0.017408	0.019809
RS	42	1.708070	1.916421	328.309089	0.017763	0.020178
RS	43	1.837086	1.916421	328.409846	0.017769	0.020155
RS	44	1.975308	1.900707	329.504991	0.017828	0.020149
RS	45	2.123393	1.900707	326.065122	0.017642	0.019850
RS	46	2.282045	1.895892	321.617085	0.017401	0.019491
RS	47	2.452018	1.895892	314.472390	0.017015	0.018945
RS	48	2.634119	1.899873	304.880357	0.016496	0.018283
RS	49	2.829214	1.899873	294.174343	0.015917	0.017528
RS	50	3.038230	1.910872	280.204231	0.015161	0.016630
RS	51	3.262161	1.910872	266.402162	0.014414	0.015716
RS	52	3.502070	1.927370	249.121762	0.013479	0.014658
RS	53	3.759099	1.927370	232.984776	0.012606	0.013646
RS	54	4.034467	1.961508	212.311079	0.011487	0.012445
RS	55	4.329485	1.961508	195.148259	0.010559	0.011408
RS	56	4.645554	1.961508	177.423137	0.009600	0.010361
RS	57	4.984177	1.961508	159.430334	0.008626	0.009316
RS	58	5.346962	2.189780	128.003282	0.006926	0.007665
RS	59	5.735634	2.189780	114.490408	0.006195	0.006858
RS	60	6.152040	2.189780	101.093982	0.005470	0.006067
RS	61	6.598159	2.189780	88.042212	0.004764	0.005302
RS	62	7.076111	2.189780	75.550767	0.004088	0.004573
RS	63	7.588167	2.189780	292.226196	0.015811	0.018284
PA	4+25*2+4+6 0.072661488 0.016381637 7.588167221 0.652341930 0.278224610 0.262871514 0.296766603 0.372754132 0.493402573 0.662046654 0.878786188 1.135275750 1.411011342 1.675330465 1.897344078 2.056405266 2.146204594 2.172638921 2.150808805 2.100939011 2.042144321 1.987837392 1.945166155 1.916420756 1.900707364 1.895891852 1.899873074 1.910872194 1.927370054 1.961507895 2.189780333
//
IT	5336
RD	5
LK	-233468.812546
QD	-391.516030 -> -343.331298
RI	0.0347639999
TR	0.070339	0.016658
MT	7.790265
MM	C_pi: 1.360299, n_recomb: 19674.391555
RS	0	0.000000	0.863782	161.035089	0.008185	0.000302
RS	1	0.007180	0.863782	171.127871	0.008698	0.002020
RS	2	0.014875	0.863782	181.741645	0.009237	0.004424
RS	3	0.023123	0.863782	192.886798	0.009804	0.006769
RS	4	0.031962	0.295473	591.788155	0.030079	0.020339
RS	5	0.041437	0.295473	613.608309	0.031188	0.023932
RS	6	0.051592	0.264872	706.556396	0.035912	0.028731
RS	7	0.062476	0.264872	725.802521	0.036891	0.031885
RS	8	0.074141	0.290894	678.231133	0.034473	0.030895
RS	9	0.086644	0.290894	695.353605	0.035343	0.033328
RS	10	0.100044	0.361547	574.511043	0.029201	0.028322
RS	11	0.114407	0.361547	591.013120	0.030040	0.029969
RS	12	0.129800	0.479489	459.648113	0.023363	0.023826
RS	13	0.146299	0.479489	475.469437	0.024167	0.024987
RS	14	0.163983	0.650102	363.705226	0.018486	0.019483
RS	15	0.182936	0.650102	378.285112	0.019227	0.020351
RS	16	0.203250	0.876691	292.387341	0.014861	0.015984
RS	17	0.225023	0.876691	305.479010	0.015527	0.016640
RS	18	0.248358	1.153784	242.891125	0.012346	0.013385
RS	19	0.273369	1.153784	254.604803	0.012941	0.013893
RS	20	0.300176	1.460763	211.010992	0.010725	0.011594
RS	21	0.328908	1.460763	221.654891	0.011266	0.012029
RS	22	0.359702	1.761757	193.148464	0.009817	0.010520
RS	23	0.392707	1.761757	203.095236	0.010323	0.010942
RS	24	0.428082	2.017270	186.502155	0.009479	0.010068
RS	25	0.465997	2.017270	196.102547	0.009967	0.010513
RS	26	0.506634	2.198978	189.066691	0.009610	0.010146
RS	27	0.550188	2.198978	198.600492	0.010094	0.010631
RS	28	0.596870	2.296920	199.527389	0.010141	0.010687
RS	29	0.646903	2.296920	209.171763	0.010632	0.011228
RS	30	0.700529	2.317642	217.000855	0.011030	0.011664
RS	31	0.758004	2.317642	226.794667	0.011527	0.012278
RS	32	0.819607	2.280367	240.413947	0.012220	0.013058
RS	33	0.885632	2.280367	250.203943	0.012717	0.013743
RS	34	0.956397	2.211237	267.828108	0.013613	0.014782
RS	35	1.032243	2.211237	277.218578	0.014090	0.015489
RS	36	1.113535	2.134553	296.294777	0.015060	0.016630
RS	37	1.200663	2.134553	304.649669	0.015485	0.017271
RS	38	1.294047	2.066608	322.328986	0.016383	0.018323
RS	39	1.394136	2.066608	328.851815	0.016715	0.018805
RS	40	1.501410	2.015333	342.586861	0.017413	0.019595
RS	41	1.616387	2.015333	346.457919	0.017610	0.019844
RS	42	1.739618	1.982584	354.487915	0.018018	0.020259
RS	43	1.871698	1.982584	355.010873	0.018044	0.020238
RS	44	2.013260	1.966504	356.589649	0.018125	0.020249
RS	45	2.164985	1.966504	353.300564	0.017957	0.019959
RS	46	2.327605	1.963972	348.501414	0.017713	0.019595
RS	47	2.501900	1.963972	341.233635	0.017344	0.019062
RS	48	2.688708	1.972125	330.652188	0.016806	0.018383
RS	49	2.888930	1.972125	319.571907	0.016243	0.017646
RS	50	3.103526	1.988594	304.183442	0.015461	0.016726
RS	51	3.333530	1.988594	289.792517	0.014729	0.015834
RS	52	3.580047	2.011392	270.854448	0.013767	0.014755
RS	53	3.844264	2.011392	253.954461	0.012908	0.013765
RS	54	4.127450	2.056138	231.071290	0.011745	0.012528
RS	55	4.430969	2.056138	213.109064	0.010832	0.011518
RS	56	4.756279	2.056138	194.434767	0.009883	0.010490
RS	57	5.104946	2.056138	175.358133	0.008913	0.009459
RS	58	5.478645	2.348224	138.393162	0.007034	0.007635
RS	59	5.879176	2.348224	124.737664	0.006340	0.006879
RS	60	6.308463	2.348224	111.040118	0.005644	0.006129
RS	61	6.768572	2.348224	97.538021	0.004958	0.005397
RS	62	7.261715	2.348224	84.462563	0.004293	0.004691
RS	63	7.790265	2.348224	341.477162	0.017356	0.019499
PA	4+25*2+4+6 0.070338577 0.016658128 7.790264871 0.863781514 0.295472622 0.264871800 0.290893824 0.361547434 0.479488547 0.650102266 0.876690579 1.153783680 1.460762875 1.761756712 2.017270241 2.198978247 2.296920277 2.317641956 2.280366927 2.211236827 2.134553174 2.066607678 2.015332683 1.982584111 1.966504050 1.963971766 1.972124622 1.988594499 2.011391600 2.056137945 2.348223917
//
IT	4785
RD	6
LK	-233374.999593
QD	-363.896997 -> -321.326693
RI	0.0266957589
TR	0.068229	0.016948
MT	7.966995
MM	C_pi: 1.416859, n_recomb: 20835.391367
RS	0	0.000000	1.130164	131.064460	0.006290	0.000250
RS	1	0.007217	1.130164	139.606063	0.006700	0.001639
RS	2	0.014956	1.130164	148.634018	0.007134	0.003532
RS	3	0.023253	1.130164	158.165566	0.007591	0.005335
RS	4	0.032148	0.315175	596.672026	0.028637	0.019753
RS	5	0.041686	0.315175	620.044851	0.029759	0.023004
RS	6	0.051912	0.269999	748.280111	0.035914	0.028860
RS	7	0.062876	0.269999	769.313776	0.036923	0.031824
RS	8	0.074631	0.289129	737.504372	0.035397	0.031559
RS	9	0.087235	0.289129	755.906060	0.036280	0.033947
RS	10	0.100749	0.355189	631.537700	0.030311	0.029114
RS	11	0.115237	0.355189	649.186134	0.031158	0.030795
RS	12	0.130772	0.470446	505.180922	0.024246	0.024450
RS	13	0.147428	0.470446	522.213756	0.025064	0.025675
RS	14	0.165286	0.641776	396.804711	0.019045	0.019850
RS	15	0.184432	0.641776	412.565648	0.019801	0.020785
RS	16	0.204961	0.875336	315.233138	0.015130	0.016115
RS	17	0.226971	0.875336	329.357992	0.015808	0.016831
RS	18	0.250570	1.168715	258.184066	0.012392	0.013336
RS	19	0.275872	1.168715	270.738903	0.012994	0.013892
RS	20	0.303000	1.502071	221.151141	0.010614	0.011420
RS	21	0.332086	1.502071	232.462480	0.011157	0.011888
RS	22	0.363272	1.835482	200.083436	0.009603	0.010267
RS	23	0.396708	1.835482	210.575331	0.010107	0.010709
RS	24	0.432557	2.121484	191.753406	0.009203	0.009770
RS	25	0.470994	2.121484	201.837910	0.009687	0.010223
RS	26	0.512205	2.324083	193.849881	0.009304	0.009827
RS	27	0.556390	2.324083	203.865953	0.009785	0.010312
RS	28	0.603765	2.429368	204.918917	0.009835	0.010369
RS	29	0.654558	2.429368	215.096380	0.010324	0.010901
RS	30	0.709018	2.444313	224.071867	0.010754	0.011366
RS	31	0.767408	2.444313	234.491133	0.011254	0.011966
RS	32	0.830012	2.392159	250.232180	0.012010	0.012804
RS	33	0.897135	2.392159	260.758610	0.012515	0.013471
RS	34	0.969102	2.304859	281.269811	0.013500	0.014591
RS	35	1.046263	2.304859	291.486932	0.013990	0.015282
RS	36	1.128994	2.211681	313.777119	0.015060	0.016515
RS	37	1.217695	2.211681	322.982645	0.015502	0.017146
RS	38	1.312798	2.131492	343.656171	0.016494	0.018285
RS	39	1.414765	2.131492	350.956962	0.016844	0.018763
RS	40	1.524092	2.072777	366.989979	0.017614	0.019619
RS	41	1.641309	2.072777	371.469067	0.017829	0.019873
RS	42	1.766987	2.036848	380.833026	0.018278	0.020328
RS	43	1.901734	2.036848	381.723911	0.018321	0.020319
RS	44	2.046208	2.020902	383.652464	0.018413	0.020343
RS	45	2.201108	2.020902	380.459893	0.018260	0.020071
RS	46	2.367188	2.020918	375.172070	0.018006	0.019702
RS	47	2.545255	2.020918	367.733591	0.017649	0.019189
RS	48	2.736173	2.033353	356.035017	0.017088	0.018494
RS	49	2.940871	2.033353	344.546455	0.016537	0.017779
RS	50	3.160343	2.055318	327.633404	0.015725	0.016838
RS	51	3.395655	2.055318	312.639219	0.015005	0.015969
RS	52	3.647951	2.084406	291.966923	0.014013	0.014869
RS	53	3.918455	2.084406	274.313145	0.013166	0.013902
RS	54	4.208483	2.139797	249.143355	0.011958	0.012628
RS	55	4.519443	2.139797	230.420661	0.011059	0.011641
RS	56	4.852847	2.139797	210.844076	0.010120	0.010632
RS	57	5.210314	2.139797	190.737069	0.009154	0.009614
RS	58	5.593580	2.497380	148.002508	0.007103	0.007619
RS	59	6.004509	2.497380	134.293933	0.006445	0.006908
RS	60	6.445095	2.497380	120.396116	0.005778	0.006197
RS	61	6.917481	2.497380	106.551555	0.005114	0.005494
RS	62	7.423961	2.497380	93.002271	0.004464	0.004810
RS	63	7.966995	2.497380	391.359123	0.018783	0.020740
PA	4+25*2+4+6 0.068228836 0.016948246 7.966994856 1.130163628 0.315175005 0.269999104 0.289128613 0.355189350 0.470445916 0.641775856 0.875336134 1.168715210 1.502070840 1.835482189 2.121483507 2.324083386 2.429367508 2.444312851 2.392158787 2.304859101 2.211680584 2.131491697 2.072776552 2.036848336 2.020902030 2.020918136 2.033352913 2.055318056 2.084406441 2.139796938 2.497380054
//
IT	4413
RD	7
LK	-233291.658935
QD	-339.595845 -> -301.247357
RI	0.0208317900
TR	0.066278	0.017233
MT	8.129765
MM	C_pi: 1.469930, n_recomb: 21965.019130
RS	0	0.000000	1.456794	107.701655	0.004903	0.000209
RS	1	0.007251	1.456794	114.924704	0.005232	0.001342
RS	2	0.015029	1.456794	122.586886	0.005581	0.002850
RS	3	0.023370	1.456794	130.708133	0.005951	0.004258
RS	4	0.032316	0.335826	597.724555	0.027213	0.019152
RS	5	0.041911	0.335826	622.422838	0.028337	0.022116
RS	6	0.052201	0.276650	782.360789	0.035618	0.028827
RS	7	0.063238	0.276650	805.198802	0.036658	0.031613
RS	8	0.075075	0.289599	790.088578	0.035970	0.032027
RS	9	0.087770	0.289599	809.849616	0.036870	0.034357
RS	10	0.101386	0.351640	684.420772	0.031160	0.029762
RS	11	0.115990	0.351640	703.230281	0.032016	0.031454
RS	12	0.131652	0.464370	548.599827	0.024976	0.025001
RS	13	0.148450	0.464370	566.823160	0.025806	0.026263
RS	14	0.166466	0.635785	428.983326	0.019530	0.020198
RS	15	0.185788	0.635785	445.905904	0.020301	0.021176
RS	16	0.206512	0.874576	337.780456	0.015378	0.016260
RS	17	0.228739	0.874576	352.929486	0.016068	0.017017
RS	18	0.252577	1.181435	273.494366	0.012451	0.013320
RS	19	0.278143	1.181435	286.888039	0.013061	0.013909
RS	20	0.305564	1.537915	231.474601	0.010538	0.011290
RS	21	0.334973	1.537915	243.452933	0.011084	0.011780
RS	22	0.366515	1.900967	207.289899	0.009437	0.010062
RS	23	0.400344	1.900967	218.325232	0.009940	0.010516
RS	24	0.436626	2.215712	197.310013	0.008983	0.009519
RS	25	0.475538	2.215712	207.873660	0.009464	0.009975
RS	26	0.517273	2.438464	198.922597	0.009056	0.009553
RS	27	0.562034	2.438464	209.411087	0.009534	0.010033
RS	28	0.610041	2.551070	210.535027	0.009585	0.010088
RS	29	0.661529	2.551070	221.229895	0.010072	0.010612
RS	30	0.716750	2.560671	231.263214	0.010529	0.011099
RS	31	0.775976	2.560671	242.286970	0.011031	0.011686
RS	32	0.839497	2.494406	260.045405	0.011839	0.012569
RS	33	0.907623	2.494406	271.284401	0.012351	0.013221
RS	34	0.980690	2.389941	294.585634	0.013412	0.014408
RS	35	1.059055	2.389941	305.605971	0.013913	0.015086
RS	36	1.143103	2.281342	331.034713	0.015071	0.016398
RS	37	1.233245	2.281342	341.070429	0.015528	0.017022
RS	38	1.329924	2.189863	364.682363	0.016603	0.018235
RS	39	1.433614	2.189863	372.744680	0.016970	0.018716
RS	40	1.544822	2.124390	391.033342	0.017803	0.019630
RS	41	1.664095	2.124390	396.108096	0.018034	0.019893
RS	42	1.792017	2.085653	406.770583	0.018519	0.020385
RS	43	1.929214	2.085653	408.021236	0.018576	0.020392
RS	44	2.076361	2.069947	410.268425	0.018678	0.020430
RS	45	2.234178	2.069947	407.169073	0.018537	0.020179
RS	46	2.403438	2.072431	401.365325	0.018273	0.019806
RS	47	2.584972	2.072431	393.758833	0.017927	0.019317
RS	48	2.779671	2.088965	380.919375	0.017342	0.018607
RS	49	2.988487	2.088965	369.032701	0.016801	0.017916
RS	50	3.212446	2.116207	350.576369	0.015961	0.016955
RS	51	3.452644	2.116207	334.998097	0.015251	0.016110
RS	52	3.710261	2.151380	312.579954	0.014231	0.014990
RS	53	3.986558	2.151380	294.201833	0.013394	0.014045
RS	54	4.282891	2.217237	266.718092	0.012143	0.012734
RS	55	4.600712	2.217237	247.277966	0.011258	0.011770
RS	56	4.941579	2.217237	226.845937	0.010328	0.010778
RS	57	5.307165	2.217237	205.757989	0.009368	0.009771
RS	58	5.699260	2.641797	157.053929	0.007150	0.007609
RS	59	6.119787	2.641797	143.360057	0.006527	0.006940
RS	60	6.570809	2.641797	129.338809	0.005888	0.006263
RS	61	7.054536	2.641797	115.234500	0.005246	0.005589
RS	62	7.573340	2.641797	101.296414	0.004612	0.004926
RS	63	8.129765	2.641797	442.281299	0.020136	0.021985
PA	4+25*2+4+6 0.066277843 0.017233266 8.129765062 1.456793890 0.335825587 0.276649587 0.289599292 0.351639916 0.464370492 0.635784546 0.874576479 1.181434725 1.537915231 1.900966606 2.215712225 2.438463887 2.551070346 2.560670960 2.494406182 2.389941474 2.281341891 2.189863098 2.124389593 2.085653396 2.069946548 2.072430950 2.088965496 2.116206728 2.151380165 2.217237280 2.641797380
//
IT	5519
RD	8
LK	-233216.438446
QD	-317.717080 -> -282.896898
RI	0.0165358065
TR	0.064462	0.017507
MT	8.283316
MM	C_pi: 1.520559, n_recomb: 23067.498484
RS	0	0.000000	1.851122	89.389354	0.003875	0.000175
RS	1	0.007283	1.851122	95.515550	0.004141	0.001107
RS	2	0.015096	1.851122	102.031784	0.004423	0.002322
RS	3	0.023478	1.851122	108.958412	0.004723	0.003438
RS	4	0.032471	0.356794	596.939459	0.025878	0.018561
RS	5	0.042119	0.356794	622.772924	0.026998	0.021287
RS	6	0.052469	0.284094	811.113752	0.035163	0.028687
RS	7	0.063573	0.284094	835.731970	0.036230	0.031318
RS	8	0.075486	0.291390	837.539552	0.036308	0.032351
RS	9	0.088267	0.291390	858.715613	0.037226	0.034623
RS	10	0.101978	0.349835	733.988050	0.031819	0.030299
RS	11	0.116688	0.349835	753.973295	0.032686	0.031990
RS	12	0.132469	0.460201	590.292029	0.025590	0.025492
RS	13	0.149399	0.460201	609.689168	0.026431	0.026777
RS	14	0.167563	0.631330	460.381496	0.019958	0.020526
RS	15	0.187049	0.631330	478.447947	0.020741	0.021534
RS	16	0.207955	0.874185	360.023921	0.015607	0.016413
RS	17	0.230382	0.874185	376.187014	0.016308	0.017199
RS	18	0.254444	1.192531	288.722156	0.012516	0.013327
RS	19	0.280258	1.192531	302.949402	0.013133	0.013940
RS	20	0.307951	1.569782	241.815183	0.010483	0.011191
RS	21	0.337662	1.569782	254.455958	0.011031	0.011696
RS	22	0.369536	1.960512	214.555390	0.009301	0.009892
RS	23	0.403732	1.960512	226.127814	0.009803	0.010352
RS	24	0.440418	2.302946	202.926456	0.008797	0.009304
RS	25	0.479776	2.302946	213.959601	0.009275	0.009760
RS	26	0.522000	2.545668	204.015851	0.008844	0.009312
RS	27	0.567300	2.545668	214.962730	0.009319	0.009787
RS	28	0.615899	2.665955	216.093186	0.009368	0.009837
RS	29	0.668037	2.665955	227.286655	0.009853	0.010352
RS	30	0.723972	2.670844	238.283440	0.010330	0.010855
RS	31	0.783981	2.670844	249.889094	0.010833	0.011429
RS	32	0.848360	2.591255	269.555323	0.011686	0.012349
RS	33	0.917428	2.591255	281.483427	0.012203	0.012988
RS	34	0.991526	2.470476	307.474686	0.013329	0.014231
RS	35	1.071020	2.470476	319.278196	0.013841	0.014899
RS	36	1.156304	2.347269	347.772622	0.015076	0.016278
RS	37	1.247799	2.347269	358.625693	0.015547	0.016898
RS	38	1.345958	2.245155	385.134560	0.016696	0.018177
RS	39	1.451265	2.245155	393.954761	0.017078	0.018661
RS	40	1.564242	2.173320	414.487742	0.017968	0.019629
RS	41	1.685446	2.173320	420.163747	0.018215	0.019904
RS	42	1.815478	2.131904	432.135825	0.018734	0.020429
RS	43	1.954980	2.131904	433.759783	0.018804	0.020455
RS	44	2.104642	2.116346	436.350870	0.018916	0.020509
RS	45	2.265203	2.116346	433.364343	0.018787	0.020279
RS	46	2.437458	2.121059	427.076285	0.018514	0.019906
RS	47	2.622258	2.121059	419.325516	0.018178	0.019441
RS	48	2.820517	2.141378	405.375294	0.017573	0.018720
RS	49	3.033214	2.141378	393.116977	0.017042	0.018052
RS	50	3.261402	2.173563	373.141723	0.016176	0.017075
RS	51	3.506209	2.173563	357.007993	0.015477	0.016253
RS	52	3.768845	2.214517	332.861685	0.014430	0.015115
RS	53	4.050608	2.214517	313.790244	0.013603	0.014190
RS	54	4.352892	2.290545	283.985854	0.012311	0.012844
RS	55	4.677191	2.290545	263.863983	0.011439	0.011901
RS	56	5.025107	2.290545	242.614000	0.010518	0.010924
RS	57	5.398363	2.290545	220.583392	0.009563	0.009927
RS	58	5.798802	2.783275	165.724723	0.007184	0.007602
RS	59	6.228404	2.783275	152.093231	0.006593	0.006971
RS	60	6.689294	2.783275	138.004234	0.005983	0.006327
RS	61	7.183750	2.783275	123.701481	0.005363	0.005679
RS	62	7.714216	2.783275	109.438756	0.004744	0.005036
RS	63	8.283316	2.783275	494.517328	0.021438	0.023220
PA	4+25*2+4+6 0.064461537 0.017506768 8.283316161 1.851122261 0.356794029 0.284094179 0.291389962 0.349834727 0.460201425 0.631330436 0.874184783 1.192530506 1.569782309 1.960512313 2.302946005 2.545668291 2.665955074 2.670843871 2.591255455 2.470475781 2.347268654 2.245155483 2.173319947 2.131904405 2.116346214 2.121059137 2.141378095 2.173563176 2.214517109 2.290544595 2.783275248
//
IT	4309
RD	9
LK	-233148.078636
QD	-297.869797 -> -266.114256
RI	0.0133346359
TR	0.062767	0.017767
MT	8.429522
MM	C_pi: 1.569318, n_recomb: 24146.541883
RS	0	0.000000	2.322514	74.863429	0.003100	0.000147
RS	1	0.007312	2.322514	80.081322	0.003316	0.000919
RS	2	0.015159	2.322514	85.642878	0.003547	0.001908
RS	3	0.023580	2.322514	91.567708	0.003792	0.002804
RS	4	0.032617	0.377800	595.274813	0.024653	0.017992
RS	5	0.042314	0.377800	622.089157	0.025763	0.020523
RS	6	0.052721	0.291973	835.966143	0.034621	0.028478
RS	7	0.063888	0.291973	862.320373	0.035712	0.030977
RS	8	0.075872	0.294003	880.946875	0.036483	0.032568
RS	9	0.088732	0.294003	903.575408	0.037420	0.034787
RS	10	0.102533	0.349165	780.871960	0.032339	0.030748
RS	11	0.117343	0.349165	802.046159	0.033216	0.032435
RS	12	0.133236	0.457300	630.590688	0.026115	0.025934
RS	13	0.150291	0.457300	651.148277	0.026967	0.027234
RS	14	0.168593	0.627887	491.165994	0.020341	0.020837
RS	15	0.188233	0.627887	510.361006	0.021136	0.021869
RS	16	0.209310	0.873940	382.026770	0.015821	0.016569
RS	17	0.231927	0.873940	399.194828	0.016532	0.017378
RS	18	0.256199	1.202251	303.862487	0.012584	0.013349
RS	19	0.282245	1.202251	318.917961	0.013208	0.013981
RS	20	0.310197	1.598422	252.125601	0.010441	0.011115
RS	21	0.340191	1.598422	265.423541	0.010992	0.011632
RS	22	0.372380	2.015330	221.802332	0.009186	0.009748
RS	23	0.406922	2.015330	233.904375	0.009687	0.010212
RS	24	0.443989	2.384760	208.506662	0.008635	0.009116
RS	25	0.483768	2.384760	219.998487	0.009111	0.009570
RS	26	0.526455	2.647529	209.025260	0.008657	0.009097
RS	27	0.572263	2.647529	220.415630	0.009128	0.009566
RS	28	0.621421	2.776036	221.485414	0.009173	0.009610
RS	29	0.674174	2.776036	233.158259	0.009656	0.010115
RS	30	0.730784	2.776932	245.023394	0.010147	0.010629
RS	31	0.791533	2.776932	257.188435	0.010651	0.011192
RS	32	0.856725	2.684761	278.654199	0.011540	0.012141
RS	33	0.926684	2.684761	291.248675	0.012062	0.012768
RS	34	1.001758	2.548392	319.828610	0.013245	0.014058
RS	35	1.082322	2.548392	332.396933	0.013766	0.014717
RS	36	1.168778	2.411207	363.885022	0.015070	0.016154
RS	37	1.261555	2.411207	375.545940	0.015553	0.016772
RS	38	1.361116	2.298911	404.919056	0.016769	0.018110
RS	39	1.467958	2.298911	414.499066	0.017166	0.018599
RS	40	1.582612	2.220951	437.279647	0.018109	0.019617
RS	41	1.705650	2.220951	443.570453	0.018370	0.019904
RS	42	1.837685	2.176857	456.887988	0.018921	0.020463
RS	43	1.979375	2.176857	458.908379	0.019005	0.020507
RS	44	2.131425	2.161262	461.899820	0.019129	0.020578
RS	45	2.294594	2.161262	459.055479	0.019011	0.020371
RS	46	2.469695	2.167898	452.346180	0.018733	0.020000
RS	47	2.657599	2.167898	444.483196	0.018408	0.019558
RS	48	2.859244	2.191630	429.481343	0.017786	0.018830
RS	49	3.075633	2.191630	416.883185	0.017265	0.018186
RS	50	3.307846	2.228376	395.436226	0.016377	0.017195
RS	51	3.557038	2.228376	378.776944	0.015687	0.016394
RS	52	3.824453	2.274758	352.934647	0.014616	0.015240
RS	53	4.111421	2.274758	333.197794	0.013799	0.014334
RS	54	4.419374	2.360588	301.076312	0.012469	0.012955
RS	55	4.749845	2.360588	280.300428	0.011608	0.012031
RS	56	5.104482	2.360588	258.261106	0.010696	0.011069
RS	57	5.485050	2.360588	235.316522	0.009745	0.010081
RS	58	5.893447	2.922346	174.131142	0.007211	0.007597
RS	59	6.331708	2.922346	160.595058	0.006651	0.007001
RS	60	6.802015	2.922346	146.478689	0.006066	0.006388
RS	61	7.306712	2.922346	132.023420	0.005468	0.005764
RS	62	7.848315	2.922346	117.485352	0.004866	0.005140
RS	63	8.429522	2.922346	548.183448	0.022702	0.024440
PA	4+25*2+4+6 0.062766923 0.017767368 8.429521696 2.322514290 0.377799967 0.291973191 0.294003319 0.349165135 0.457299974 0.627886517 0.873939679 1.202250887 1.598422397 2.015329995 2.384760276 2.647528914 2.776035657 2.776932493 2.684760624 2.548392026 2.411207222 2.298911390 2.220950756 2.176857185 2.161261827 2.167897568 2.191629952 2.228375596 2.274757746 2.360588457 2.922345810
//
IT	5195
RD	10
LK	-233085.703013
QD	-279.792854 -> -250.742454
RI	0.0109024183
TR	0.061185	0.018016
MT	8.569111
MM	C_pi: 1.616515, n_recomb: 25204.791981
RS	0	0.000000	2.882351	63.185028	0.002507	0.000124
RS	1	0.007340	2.882351	67.648619	0.002684	0.000767
RS	2	0.015219	2.882351	72.413863	0.002873	0.001580
RS	3	0.023676	2.882351	77.499075	0.003075	0.002306
RS	4	0.032754	0.398725	593.182967	0.023535	0.017449
RS	5	0.042498	0.398725	620.852541	0.024632	0.019818
RS	6	0.052957	0.300090	857.842028	0.034035	0.028225
RS	7	0.064184	0.300090	885.878096	0.035147	0.030609
RS	8	0.076235	0.297149	921.070422	0.036543	0.032706
RS	9	0.089171	0.297149	945.174998	0.037500	0.034877
RS	10	0.103056	0.349258	825.539934	0.032753	0.031128
RS	11	0.117960	0.349258	847.913790	0.033641	0.032809
RS	12	0.133958	0.455261	669.751855	0.026572	0.026335
RS	13	0.151131	0.455261	691.458393	0.027434	0.027648
RS	14	0.169563	0.625112	521.469075	0.020689	0.021134
RS	15	0.189349	0.625112	541.779062	0.021495	0.022184
RS	16	0.210588	0.873687	403.849216	0.016023	0.016727
RS	17	0.233385	0.873687	422.014093	0.016743	0.017555
RS	18	0.257855	1.210723	318.933383	0.012654	0.013384
RS	19	0.284121	1.210723	334.812188	0.013284	0.014031
RS	20	0.312316	1.624279	262.394620	0.010411	0.011056
RS	21	0.342580	1.624279	276.344536	0.010964	0.011582
RS	22	0.375065	2.066116	229.002283	0.009086	0.009624
RS	23	0.409935	2.066116	241.626420	0.009587	0.010091
RS	24	0.447364	2.462027	214.013252	0.008491	0.008949
RS	25	0.487540	2.462027	225.952945	0.008965	0.009401
RS	26	0.530665	2.745050	213.909601	0.008487	0.008902
RS	27	0.576956	2.745050	225.728739	0.008956	0.009366
RS	28	0.626645	2.882394	226.671673	0.008993	0.009401
RS	29	0.679980	2.882394	238.805081	0.009475	0.009898
RS	30	0.737230	2.880024	251.447662	0.009976	0.010418
RS	31	0.798683	2.880024	264.150165	0.010480	0.010971
RS	32	0.864646	2.775956	287.310377	0.011399	0.011943
RS	33	0.935451	2.775956	300.549092	0.011924	0.012560
RS	34	1.011453	2.624620	331.617710	0.013157	0.013889
RS	35	1.093033	2.624620	344.933123	0.013685	0.014540
RS	36	1.180602	2.473958	379.343160	0.015050	0.016029
RS	37	1.274597	2.473958	391.803426	0.015545	0.016644
RS	38	1.375493	2.351814	424.009684	0.016823	0.018036
RS	39	1.483793	2.351814	434.353284	0.017233	0.018531
RS	40	1.600044	2.267864	459.392767	0.018226	0.019594
RS	41	1.724826	2.267864	466.314769	0.018501	0.019895
RS	42	1.858768	2.221031	481.025619	0.019085	0.020486
RS	43	2.002541	2.221031	483.469154	0.019182	0.020549
RS	44	2.156867	2.205174	486.933404	0.019319	0.020638
RS	45	2.322521	2.205174	484.264204	0.019213	0.020453
RS	46	2.500334	2.213401	477.214733	0.018933	0.020088
RS	47	2.691197	2.213401	469.274209	0.018618	0.019669
RS	48	2.896071	2.240158	453.295968	0.017985	0.018936
RS	49	3.115982	2.240158	440.390620	0.017472	0.018315
RS	50	3.352034	2.281062	417.531870	0.016566	0.017313
RS	51	3.605412	2.281062	400.375500	0.015885	0.016533
RS	52	3.877389	2.332501	372.876908	0.014794	0.015365
RS	53	4.169328	2.332501	352.498782	0.013985	0.014477
RS	54	4.482696	2.427716	318.071046	0.012619	0.013066
RS	55	4.819065	2.427716	296.662221	0.011770	0.012160
RS	56	5.180123	2.427716	273.855131	0.010865	0.011211
RS	57	5.567683	2.427716	250.017978	0.009919	0.010232
RS	58	5.983690	3.059003	182.347400	0.007235	0.007593
RS	59	6.430231	3.059003	168.929391	0.006702	0.007030
RS	60	6.909549	3.059003	154.815143	0.006142	0.006444
RS	61	7.424048	3.059003	140.242311	0.005564	0.005844
RS	62	7.976312	3.059003	125.467580	0.004978	0.005239
RS	63	8.569111	3.059003	603.289814	0.023936	0.025641
PA	4+25*2+4+6 0.061184691 0.018015576 8.569111210 2.882351388 0.398724641 0.300089513 0.297148941 0.349257872 0.455261136 0.625111682 0.873687142 1.210723361 1.624278835 2.066116089 2.462026822 2.745049892 2.882393666 2.880023771 2.775956498 2.624619515 2.473958452 2.351814309 2.267863748 2.221030585 2.205174412 2.213400993 2.240157921 2.281062180 2.332501166 2.427715710 3.059003475
//
IT	4472
RD	11
LK	-233028.618920
QD	-263.276307 -> -236.634224
RI	0.0090201049
TR	0.059707	0.018252
MT	8.702399
MM	C_pi: 1.662310, n_recomb: 26243.892214
RS	0	0.000000	3.543966	53.677638	0.002045	0.000105
RS	1	0.007366	3.543966	57.511468	0.002191	0.000643
RS	2	0.015275	3.543966	61.609658	0.002348	0.001315
RS	3	0.023766	3.543966	65.988996	0.002514	0.001911
RS	4	0.032882	0.419505	590.898420	0.022516	0.016936
RS	5	0.042670	0.419505	619.319647	0.023599	0.019168
RS	6	0.053179	0.308327	877.357942	0.033431	0.027944
RS	7	0.064462	0.308327	907.016673	0.034561	0.030229
RS	8	0.076577	0.300648	958.440646	0.036521	0.032785
RS	9	0.089583	0.300648	984.033885	0.037496	0.034912
RS	10	0.103548	0.349877	868.318200	0.033086	0.031454
RS	11	0.118541	0.349877	891.899455	0.033985	0.033127
RS	12	0.134639	0.453823	707.953476	0.026976	0.026703
RS	13	0.151922	0.453823	730.798125	0.027846	0.028024
RS	14	0.170479	0.622782	551.383083	0.021010	0.021418
RS	15	0.190402	0.622782	572.795282	0.021826	0.022483
RS	16	0.211793	0.873321	425.538029	0.016215	0.016887
RS	17	0.234760	0.873321	444.692066	0.016945	0.017731
RS	18	0.259418	1.218040	333.950693	0.012725	0.013427
RS	19	0.285893	1.218040	350.648163	0.013361	0.014088
RS	20	0.314318	1.647654	272.619718	0.010388	0.011010
RS	21	0.344836	1.647654	287.216528	0.010944	0.011544
RS	22	0.377603	2.113330	236.142251	0.008998	0.009516
RS	23	0.412783	2.113330	249.281057	0.009499	0.009986
RS	24	0.450555	2.535281	219.430015	0.008361	0.008799
RS	25	0.491108	2.535281	231.807019	0.008833	0.009249
RS	26	0.534649	2.838809	218.653094	0.008332	0.008725
RS	27	0.581397	2.838809	230.886728	0.008798	0.009183
RS	28	0.631589	2.985614	231.640714	0.008826	0.009207
RS	29	0.685478	2.985614	244.216514	0.009306	0.009697
RS	30	0.743336	2.980687	257.550580	0.009814	0.010220
RS	31	0.805456	2.980687	270.769266	0.010317	0.010763
RS	32	0.872151	2.865374	295.521853	0.011261	0.011754
RS	33	0.943760	2.865374	309.383044	0.011789	0.012361
RS	34	1.020643	2.699605	342.842574	0.013064	0.013723
RS	35	1.103189	2.699605	356.887340	0.013599	0.014368
RS	36	1.191816	2.535877	394.147682	0.015019	0.015901
RS	37	1.286971	2.535877	407.398520	0.015524	0.016516
RS	38	1.389135	2.404143	442.406038	0.016857	0.017955
RS	39	1.498824	2.404143	453.516810	0.017281	0.018456
RS	40	1.616593	2.314280	480.828571	0.018322	0.019562
RS	41	1.743037	2.314280	488.398300	0.018610	0.019876
RS	42	1.878795	2.264613	504.555599	0.019226	0.020500
RS	43	2.024552	2.264613	507.449435	0.019336	0.020581
RS	44	2.181046	2.248262	511.466519	0.019489	0.020690
RS	45	2.349067	2.248262	509.005880	0.019395	0.020526
RS	46	2.529465	2.257747	501.706381	0.019117	0.020170
RS	47	2.723151	2.257747	493.723019	0.018813	0.019773
RS	48	2.931104	2.287144	476.852043	0.018170	0.019039
RS	49	3.154374	2.287144	463.671375	0.017668	0.018439
RS	50	3.394091	2.331806	439.467919	0.016746	0.017430
RS	51	3.651465	2.331806	421.841030	0.016074	0.016669
RS	52	3.927797	2.387919	392.731746	0.014965	0.015489
RS	53	4.224483	2.387919	371.733196	0.014165	0.014618
RS	54	4.543024	2.492071	335.014935	0.012765	0.013177
RS	55	4.885028	2.492071	312.989470	0.011926	0.012288
RS	56	5.252224	2.492071	289.431288	0.011029	0.011351
RS	57	5.646467	2.492071	264.718066	0.010087	0.010380
RS	58	6.069751	3.193053	190.418993	0.007256	0.007590
RS	59	6.524213	3.193053	177.134607	0.006750	0.007057
RS	60	7.012151	3.193053	163.044365	0.006213	0.006498
RS	61	7.536031	3.193053	148.381158	0.005654	0.005920
RS	62	8.098499	3.193053	133.400868	0.005083	0.005332
RS	63	8.702399	3.193053	659.778565	0.025140	0.026820
PA	4+25*2+4+6 0.059706694 0.018252468 8.702398835 3.543965954 0.419504731 0.308326853 0.300647591 0.349877065 0.453823162 0.622781916 0.873320529 1.218040288 1.647653743 2.113329750 2.535281192 2.838809392 2.985613712 2.980686833 2.865373675 2.699605354 2.535877250 2.404142590 2.314279943 2.264613430 2.248262100 2.257747073 2.287144419 2.331806424 2.387918800 2.492070692 3.193053273
//
IT	4747
RD	12
LK	-232976.251000
QD	-248.143152 -> -223.657081
RI	0.0075375786
TR	0.058325	0.018479
MT	8.829535
MM	C_pi: 1.706799, n_recomb: 27264.980526
RS	0	0.000000	4.323057	45.849168	0.001682	0.000089
RS	1	0.007390	4.323057	49.153889	0.001803	0.000542
RS	2	0.015327	4.323057	52.690179	0.001933	0.001101
RS	3	0.023850	4.323057	56.473253	0.002071	0.001594
RS	4	0.033003	0.440126	588.517646	0.021585	0.016452
RS	5	0.042833	0.440126	617.603326	0.022652	0.018568
RS	6	0.053389	0.316616	894.938119	0.032824	0.027647
RS	7	0.064725	0.316616	926.158369	0.033969	0.029845
RS	8	0.076899	0.304377	993.467296	0.036437	0.032817
RS	9	0.089972	0.304377	1020.552897	0.037431	0.034905
RS	10	0.104012	0.350866	909.447824	0.033356	0.031734
RS	11	0.119089	0.350866	934.241279	0.034265	0.033399
RS	12	0.135281	0.452813	745.320613	0.027336	0.027044
RS	13	0.152669	0.452813	769.292661	0.028215	0.028371
RS	14	0.171342	0.620749	580.972541	0.021308	0.021690
RS	15	0.191396	0.620749	603.474541	0.022134	0.022768
RS	16	0.212931	0.872788	447.120480	0.016399	0.017046
RS	17	0.236058	0.872788	467.256102	0.017138	0.017904
RS	18	0.260894	1.224289	348.925638	0.012798	0.013478
RS	19	0.287566	1.224289	366.437165	0.013440	0.014150
RS	20	0.316208	1.668788	282.800472	0.010372	0.010975
RS	21	0.346968	1.668788	298.039159	0.010931	0.011516
RS	22	0.380001	2.157294	243.218392	0.008921	0.009421
RS	23	0.415475	2.157294	256.864674	0.009421	0.009893
RS	24	0.453570	2.604893	224.750706	0.008243	0.008664
RS	25	0.494482	2.604893	237.554821	0.008713	0.009112
RS	26	0.538416	2.929179	223.251655	0.008188	0.008563
RS	27	0.585598	2.929179	235.886069	0.008652	0.009015
RS	28	0.636267	3.086044	236.394038	0.008670	0.009027
RS	29	0.690680	3.086044	249.394802	0.009147	0.009509
RS	30	0.749114	3.079237	263.340278	0.009659	0.010033
RS	31	0.811867	3.079237	277.054595	0.010162	0.010568
RS	32	0.879258	2.953269	303.303630	0.011124	0.011572
RS	33	0.951629	2.953269	317.765956	0.011655	0.012171
RS	34	1.029349	2.773550	353.520655	0.012966	0.013561
RS	35	1.112813	2.773550	368.276867	0.013507	0.014199
RS	36	1.202445	2.597106	408.314954	0.014976	0.015771
RS	37	1.298701	2.597106	422.346836	0.015490	0.016385
RS	38	1.402071	2.455986	460.122529	0.016876	0.017869
RS	39	1.513080	2.455986	472.002958	0.017312	0.018376
RS	40	1.632294	2.360258	501.599225	0.018397	0.019522
RS	41	1.760317	2.360258	509.832070	0.018699	0.019849
RS	42	1.897803	2.307652	527.489758	0.019347	0.020505
RS	43	2.045449	2.307652	530.860007	0.019470	0.020604
RS	44	2.204006	2.290575	535.512530	0.019641	0.020734
RS	45	2.374282	2.290575	533.292898	0.019560	0.020591
RS	46	2.557142	2.300996	525.838003	0.019286	0.020246
RS	47	2.753516	2.300996	517.845371	0.018993	0.019871
RS	48	2.964402	2.332657	500.170823	0.018345	0.019139
RS	49	3.190875	2.332657	486.745100	0.017852	0.018559
RS	50	3.434084	2.380682	461.268748	0.016918	0.017544
RS	51	3.695268	2.380682	443.195678	0.016255	0.016802
RS	52	3.975754	2.441089	412.523960	0.015130	0.015612
RS	53	4.276969	2.441089	390.923072	0.014338	0.014756
RS	54	4.600445	2.553713	351.934291	0.012908	0.013288
RS	55	4.947828	2.553713	329.304816	0.012078	0.012414
RS	56	5.320884	2.553713	305.008529	0.011187	0.011488
RS	57	5.721510	2.553713	279.432122	0.010249	0.010523
RS	58	6.151744	3.324248	198.375788	0.007276	0.007589
RS	59	6.613774	3.324248	185.235520	0.006794	0.007084
RS	60	7.109950	3.324248	171.185640	0.006279	0.006549
RS	61	7.642795	3.324248	156.453488	0.005738	0.005992
RS	62	8.215020	3.324248	141.293045	0.005182	0.005421
RS	63	8.829535	3.324248	717.563017	0.026318	0.027975
PA	4+25*2+4+6 0.058325475 0.018479263 8.829535111 4.323057242 0.440126385 0.316616451 0.304376957 0.350865726 0.452812575 0.620748890 0.872788433 1.224288898 1.668788065 2.157294303 2.604893161 2.929179053 3.086043787 3.079237088 2.953268825 2.773550128 2.597106327 2.455985538 2.360257611 2.307652005 2.290575036 2.300995621 2.332657420 2.380682137 2.441089127 2.553713481 3.324248066
//
IT	4737
RD	13
LK	-232928.107574
QD	-234.241224 -> -211.693374
RI	0.0063528943
TR	0.057034	0.018697
MT	8.950731
MM	C_pi: 1.750037, n_recomb: 28268.556738
RS	0	0.000000	5.237440	39.342518	0.001392	0.000075
RS	1	0.007413	5.237440	42.200183	0.001493	0.000458
RS	2	0.015376	5.237440	45.260730	0.001601	0.000926
RS	3	0.023930	5.237440	48.537846	0.001717	0.001336
RS	4	0.033117	0.460566	586.109808	0.020734	0.015996
RS	5	0.042986	0.460566	615.785914	0.021783	0.018013
RS	6	0.053586	0.324909	910.896768	0.032223	0.027342
RS	7	0.064972	0.324909	943.616706	0.033380	0.029462
RS	8	0.077202	0.308258	1026.437205	0.036310	0.032815
RS	9	0.090338	0.308258	1055.011697	0.037321	0.034866
RS	10	0.104449	0.352113	949.107804	0.033575	0.031977
RS	11	0.119605	0.352113	975.115028	0.034495	0.033635
RS	12	0.135886	0.452106	781.941022	0.027661	0.027359
RS	13	0.153373	0.452106	807.029178	0.028549	0.028691
RS	14	0.172156	0.618912	610.275026	0.021588	0.021953
RS	15	0.192332	0.618912	633.854148	0.022423	0.023040
RS	16	0.214004	0.872058	468.611590	0.016577	0.017205
RS	17	0.237283	0.872058	489.720886	0.017324	0.018075
RS	18	0.262287	1.229555	363.859606	0.012872	0.013534
RS	19	0.289145	1.229555	382.180254	0.013520	0.014216
RS	20	0.317993	1.687875	292.934116	0.010363	0.010949
RS	21	0.348981	1.687875	308.809514	0.010924	0.011496
RS	22	0.382266	2.198285	250.224144	0.008852	0.009337
RS	23	0.418018	2.198285	264.370674	0.009352	0.009810
RS	24	0.456421	2.671142	229.970291	0.008135	0.008541
RS	25	0.497670	2.671142	243.191520	0.008603	0.008986
RS	26	0.541978	3.016406	227.704335	0.008055	0.008412
RS	27	0.589571	3.016406	240.726267	0.008516	0.008860
RS	28	0.640691	3.183909	240.935118	0.008523	0.008859
RS	29	0.695602	3.183909	254.343995	0.008997	0.009334
RS	30	0.754583	3.175855	268.827090	0.009510	0.009856
RS	31	0.817936	3.175855	283.017048	0.010012	0.010383
RS	32	0.885987	3.039792	310.670264	0.010990	0.011397
RS	33	0.959082	3.039792	325.712569	0.011522	0.011988
RS	34	1.037596	2.846558	363.668649	0.012865	0.013401
RS	35	1.121930	2.846558	379.117938	0.013411	0.014034
RS	36	1.212517	2.657704	421.860377	0.014923	0.015641
RS	37	1.309819	2.657704	436.662600	0.015447	0.016254
RS	38	1.414335	2.507368	477.170169	0.016880	0.017778
RS	39	1.526599	2.507368	489.821048	0.017327	0.018291
RS	40	1.647185	2.405803	521.711120	0.018456	0.019475
RS	41	1.776711	2.405803	530.620559	0.018771	0.019814
RS	42	1.915839	2.350155	549.829441	0.019450	0.020501
RS	43	2.065281	2.350155	553.700423	0.019587	0.020618
RS	44	2.225802	2.332128	559.071630	0.019777	0.020771
RS	45	2.398223	2.332128	557.123778	0.019708	0.020648
RS	46	2.583426	2.343182	549.608579	0.019442	0.020317
RS	47	2.782359	2.343182	541.638808	0.019160	0.019962
RS	48	2.996040	2.376750	523.252349	0.018510	0.019234
RS	49	3.225562	2.376750	509.610463	0.018027	0.018674
RS	50	3.472100	2.427759	482.935871	0.017084	0.017657
RS	51	3.736914	2.427759	464.439537	0.016430	0.016931
RS	52	4.021359	2.492091	432.256368	0.015291	0.015734
RS	53	4.326892	2.492091	410.069652	0.014506	0.014892
RS	54	4.655076	2.612716	368.834946	0.013048	0.013399
RS	55	5.007589	2.612716	345.611991	0.012226	0.012538
RS	56	5.386235	2.612716	320.588535	0.011341	0.011622
RS	57	5.792951	2.612716	294.159890	0.010406	0.010664
RS	58	6.229819	3.452398	206.233441	0.007296	0.007589
RS	59	6.699074	3.452398	193.244490	0.006836	0.007109
RS	60	7.203117	3.452398	179.247570	0.006341	0.006597
RS	61	7.744526	3.452398	164.463891	0.005818	0.006060
RS	62	8.326073	3.452398	149.144642	0.005276	0.005505
RS	63	8.950731	3.452398	776.527121	0.027470	0.029107
PA	4+25*2+4+6 0.057033536 0.018696938 8.950731380 5.237440489 0.460566381 0.324908574 0.308257663 0.352112990 0.452105876 0.618911642 0.872057625 1.229554652 1.687875485 2.198285067 2.671142487 3.016405555 3.183908762 3.175855281 3.039791957 2.846557849 2.657703559 2.507368362 2.405802667 2.350155060 2.332128019 2.343181872 2.376750293 2.427758502 2.492091038 2.612716182 3.452397695
//
IT	4501
RD	14
LK	-232883.763894
QD	-221.440114 -> -200.640588
RI	0.0053941472
TR	0.055824	0.018906
MT	9.066156
MM	C_pi: 1.792064, n_recomb: 29255.052989
RS	0	0.000000	6.307659	33.890496	0.001158	0.000064
RS	1	0.007435	6.307659	36.368423	0.001243	0.000388
RS	2	0.015423	6.307659	39.024189	0.001334	0.000783
RS	3	0.024005	6.307659	41.870045	0.001431	0.001125
RS	4	0.033224	0.480794	583.732649	0.019953	0.015567
RS	5	0.043129	0.480794	613.936248	0.020986	0.017498
RS	6	0.053771	0.333162	925.492595	0.031635	0.027034
RS	7	0.065204	0.333162	959.650843	0.032803	0.029086
RS	8	0.077487	0.312234	1057.575058	0.036150	0.032785
RS	9	0.090683	0.312234	1087.629183	0.037177	0.034802
RS	10	0.104861	0.353548	987.414649	0.033752	0.032189
RS	11	0.120092	0.353548	1014.634675	0.034682	0.033839
RS	12	0.136456	0.451626	817.861172	0.027956	0.027654
RS	13	0.154036	0.451626	844.053662	0.028852	0.028989
RS	14	0.172924	0.617216	639.301826	0.021853	0.022206
RS	15	0.193216	0.617216	663.945015	0.022695	0.023302
RS	16	0.215016	0.871128	490.013666	0.016750	0.017363
RS	17	0.238438	0.871128	512.088249	0.017504	0.018243
RS	18	0.263601	1.233931	378.749833	0.012946	0.013594
RS	19	0.290635	1.233931	397.874277	0.013600	0.014285
RS	20	0.319678	1.705102	303.016679	0.010358	0.010930
RS	21	0.350882	1.705102	319.523436	0.010922	0.011483
RS	22	0.384405	2.236528	257.157123	0.008790	0.009262
RS	23	0.420420	2.236528	271.796751	0.009291	0.009737
RS	24	0.459113	2.734252	235.088087	0.008036	0.008427
RS	25	0.500684	2.734252	248.716726	0.008502	0.008871
RS	26	0.545344	3.100669	232.014707	0.007931	0.008272
RS	27	0.593326	3.100669	245.411438	0.008389	0.008716
RS	28	0.644875	3.279349	245.272802	0.008384	0.008701
RS	29	0.700256	3.279349	259.073645	0.008856	0.009170
RS	30	0.759755	3.270652	274.025553	0.009367	0.009688
RS	31	0.823678	3.270652	288.671835	0.009867	0.010207
RS	32	0.892354	3.125014	317.642109	0.010858	0.011229
RS	33	0.966135	3.125014	333.243595	0.011391	0.011812
RS	34	1.045403	2.918665	373.309665	0.012761	0.013245
RS	35	1.130564	2.918665	389.433380	0.013312	0.013872
RS	36	1.222056	2.717679	434.805414	0.014863	0.015509
RS	37	1.320351	2.717679	450.366215	0.015394	0.016123
RS	38	1.425954	2.558273	493.567681	0.016871	0.017682
RS	39	1.539409	2.558273	506.988077	0.017330	0.018201
RS	40	1.661299	2.450891	541.176688	0.018499	0.019422
RS	41	1.792252	2.450891	550.774140	0.018827	0.019772
RS	42	1.932941	2.392094	571.583605	0.019538	0.020491
RS	43	2.084091	2.392094	575.977423	0.019688	0.020624
RS	44	2.246478	2.372911	582.147195	0.019899	0.020802
RS	45	2.420939	2.372911	580.499899	0.019843	0.020698
RS	46	2.608371	2.384313	573.019363	0.019587	0.020382
RS	47	2.809739	2.384313	565.102769	0.019316	0.020047
RS	48	3.026078	2.419450	546.096522	0.018667	0.019326
RS	49	3.258502	2.419450	532.265764	0.018194	0.018784
RS	50	3.508207	2.473083	504.468647	0.017244	0.017767
RS	51	3.776478	2.473083	485.570546	0.016598	0.017057
RS	52	4.064694	2.540982	451.929040	0.015448	0.015853
RS	53	4.374340	2.540982	429.171556	0.014670	0.015025
RS	54	4.707007	2.669137	385.719108	0.013185	0.013509
RS	55	5.064409	2.669137	361.911481	0.012371	0.012660
RS	56	5.448383	2.669137	336.170129	0.011491	0.011753
RS	57	5.860906	2.669137	308.898641	0.010559	0.010801
RS	58	6.304100	3.577337	214.003280	0.007315	0.007590
RS	59	6.780246	3.577337	201.170414	0.006876	0.007134
RS	60	7.291793	3.577337	187.236183	0.006400	0.006643
RS	61	7.841373	3.577337	172.415236	0.005894	0.006124
RS	62	8.431815	3.577337	156.955263	0.005365	0.005584
RS	63	9.066156	3.577337	836.558429	0.028595	0.030215
PA	4+25*2+4+6 0.055824088 0.018906423 9.066156289 6.307658980 0.480794256 0.333161769 0.312233708 0.353548204 0.451626424 0.617215882 0.871127830 1.233930776 1.705102317 2.236528210 2.734251774 3.100668928 3.279349265 3.270651552 3.125014472 2.918665421 2.717679411 2.558272501 2.450891277 2.392093938 2.372911169 2.384312516 2.419450498 2.473082637 2.540982154 2.669136545 3.577336583
//
IT	5228
RD	15
LK	-232842.849275
QD	-209.626232 -> -190.408304
RI	0.0046088144
TR	0.054690	0.019108
MT	9.176092
MM	C_pi: 1.832929, n_recomb: 30224.765305
RS	0	0.000000	7.557324	29.290327	0.000969	0.000055
RS	1	0.007455	7.557324	31.444154	0.001040	0.000330
RS	2	0.015467	7.557324	33.753971	0.001117	0.000663
RS	3	0.024075	7.557324	36.230706	0.001199	0.000952
RS	4	0.033325	0.500813	581.391463	0.019236	0.015166
RS	5	0.043265	0.500813	612.067869	0.020251	0.017020
RS	6	0.053946	0.341354	938.909893	0.031064	0.026728
RS	7	0.065423	0.341354	974.446579	0.032240	0.028717
RS	8	0.077756	0.316263	1087.073193	0.035966	0.032734
RS	9	0.091008	0.316263	1118.593180	0.037009	0.034720
RS	10	0.105249	0.355117	1024.476492	0.033895	0.032375
RS	11	0.120551	0.355117	1052.906025	0.034836	0.034016
RS	12	0.136993	0.451317	853.122285	0.028226	0.027930
RS	13	0.154662	0.451317	880.406901	0.029129	0.029267
RS	14	0.173648	0.615620	668.064628	0.022103	0.022450
RS	15	0.194049	0.615620	693.758534	0.022953	0.023553
RS	16	0.215972	0.870013	511.323506	0.016917	0.017520
RS	17	0.239529	0.870013	534.354531	0.017679	0.018409
RS	18	0.264842	1.237509	393.591887	0.013022	0.013657
RS	19	0.292042	1.237509	413.514445	0.013681	0.014356
RS	20	0.321270	1.720653	313.042311	0.010357	0.010917
RS	21	0.352677	1.720653	330.174855	0.010924	0.011475
RS	22	0.386426	2.272245	264.014495	0.008735	0.009195
RS	23	0.422690	2.272245	279.140129	0.009235	0.009671
RS	24	0.461659	2.794423	240.104956	0.007944	0.008323
RS	25	0.503532	2.794423	254.131639	0.008408	0.008765
RS	26	0.548528	3.182142	236.186784	0.007814	0.008142
RS	27	0.596878	3.182142	249.946130	0.008270	0.008581
RS	28	0.648832	3.372503	249.415868	0.008252	0.008552
RS	29	0.704660	3.372503	263.593222	0.008721	0.009015
RS	30	0.764650	3.363713	278.951590	0.009229	0.009527
RS	31	0.829113	3.363713	294.035627	0.009728	0.010040
RS	32	0.898382	3.208983	324.241460	0.010728	0.011066
RS	33	0.972814	3.208983	340.381821	0.011262	0.011643
RS	34	1.052796	2.989894	382.468912	0.012654	0.013091
RS	35	1.138741	2.989894	399.248274	0.013209	0.013714
RS	36	1.231094	2.777026	447.175803	0.014795	0.015378
RS	37	1.330331	2.777026	463.482486	0.015335	0.015991
RS	38	1.436967	2.608683	509.335762	0.016852	0.017584
RS	39	1.551554	2.608683	523.523081	0.017321	0.018108
RS	40	1.674683	2.495501	560.011519	0.018528	0.019363
RS	41	1.806991	2.495501	570.306236	0.018869	0.019725
RS	42	1.949164	2.433462	592.759434	0.019612	0.020475
RS	43	2.101936	2.433462	597.695972	0.019775	0.020624
RS	44	2.266098	2.412931	604.741240	0.020008	0.020826
RS	45	2.442499	2.412931	603.421176	0.019964	0.020740
RS	46	2.632051	2.424415	596.068027	0.019721	0.020442
RS	47	2.835735	2.424415	588.233142	0.019462	0.020125
RS	48	3.054604	2.460810	568.698175	0.018816	0.019414
RS	49	3.289790	2.460810	554.704439	0.018353	0.018890
RS	50	3.542511	2.516727	525.861109	0.017398	0.017874
RS	51	3.814072	2.516727	506.581609	0.016760	0.017180
RS	52	4.105880	2.587851	471.536253	0.015601	0.015971
RS	53	4.419443	2.587851	448.222076	0.014830	0.015156
RS	54	4.756383	2.723075	402.582711	0.013320	0.013618
RS	55	5.118443	2.723075	378.198217	0.012513	0.012781
RS	56	5.507496	2.723075	351.747291	0.011638	0.011882
RS	57	5.925554	2.723075	323.641494	0.010708	0.010935
RS	58	6.374779	3.698992	221.691855	0.007335	0.007593
RS	59	6.857496	3.698992	209.018211	0.006915	0.007159
RS	60	7.376202	3.698992	195.154351	0.006457	0.006688
RS	61	7.933578	3.698992	180.308048	0.005966	0.006186
RS	62	8.532509	3.698992	164.722926	0.005450	0.005660
RS	63	9.176092	3.698992	897.544022	0.029696	0.031299
PA	4+25*2+4+6 0.054690338 0.019108356 9.176092218 7.557324093 0.500812830 0.341354063 0.316263494 0.355116676 0.451316747 0.615620125 0.870012934 1.237509327 1.720652829 2.272245013 2.794423118 3.182142451 3.372502929 3.363712546 3.208982904 2.989894067 2.777026014 2.608682796 2.495500810 2.433461503 2.412930917 2.424415405 2.460810066 2.516726964 2.587850608 2.723074778 3.698992394
//
IT	4062
RD	16
LK	-232805.037035
QD	-198.700407 -> -180.916990
RI	0.0039596092
TR	0.053626	0.019303
MT	9.280824
MM	C_pi: 1.872660, n_recomb: 31177.686995
RS	0	0.000000	9.013400	25.385941	0.000814	0.000047
RS	1	0.007474	9.013400	27.261991	0.000874	0.000281
RS	2	0.015508	9.013400	29.274965	0.000939	0.000564
RS	3	0.024141	9.013400	31.434589	0.001008	0.000808
RS	4	0.033420	0.520597	579.113267	0.018575	0.014788
RS	5	0.043393	0.520597	610.215309	0.019572	0.016575
RS	6	0.054111	0.349463	951.304087	0.030512	0.026426
RS	7	0.065630	0.349463	988.160926	0.031694	0.028359
RS	8	0.078010	0.320316	1115.079561	0.035765	0.032667
RS	9	0.091315	0.320316	1148.047688	0.036823	0.034623
RS	10	0.105615	0.356779	1060.368214	0.034010	0.032538
RS	11	0.120983	0.356779	1090.001602	0.034961	0.034170
RS	12	0.137501	0.451136	887.742261	0.028474	0.028189
RS	13	0.155253	0.451136	916.106075	0.029383	0.029527
RS	14	0.174332	0.614096	696.561592	0.022342	0.022686
RS	15	0.194836	0.614096	723.292258	0.023199	0.023795
RS	16	0.216874	0.868719	532.535948	0.017081	0.017675
RS	17	0.240559	0.868719	556.513935	0.017850	0.018572
RS	18	0.266014	1.240363	408.379237	0.013098	0.013723
RS	19	0.293371	1.240363	429.093715	0.013763	0.014429
RS	20	0.322774	1.734650	323.008994	0.010360	0.010909
RS	21	0.354374	1.734650	340.761581	0.010930	0.011471
RS	22	0.388336	2.305604	270.793890	0.008686	0.009134
RS	23	0.424837	2.305604	286.398421	0.009186	0.009611
RS	24	0.464066	2.851816	245.020689	0.007859	0.008227
RS	25	0.506227	2.851816	259.436244	0.008321	0.008666
RS	26	0.551539	3.260935	240.224753	0.007705	0.008020
RS	27	0.600239	3.260935	254.334973	0.008158	0.008455
RS	28	0.652578	3.463408	253.375199	0.008127	0.008411
RS	29	0.708829	3.463408	267.914288	0.008593	0.008869
RS	30	0.769285	3.455073	283.619046	0.009097	0.009375
RS	31	0.834260	3.455073	299.122863	0.009594	0.009881
RS	32	0.904091	3.291731	330.484531	0.010600	0.010909
RS	33	0.979142	3.291731	347.143730	0.011134	0.011480
RS	34	1.059802	3.060243	391.166402	0.012546	0.012941
RS	35	1.146492	3.060243	408.582348	0.013105	0.013560
RS	36	1.239661	2.835734	458.989385	0.014722	0.015247
RS	37	1.339794	2.835734	476.028188	0.015268	0.015860
RS	38	1.447411	2.658579	524.488044	0.016823	0.017482
RS	39	1.563072	2.658579	539.437895	0.017302	0.018012
RS	40	1.687378	2.539610	578.222697	0.018546	0.019300
RS	41	1.820976	2.539610	589.221664	0.018899	0.019672
RS	42	1.964559	2.474244	613.356857	0.019673	0.020452
RS	43	2.118875	2.474244	618.853602	0.019849	0.020617
RS	44	2.284724	2.452194	626.845674	0.020106	0.020844
RS	45	2.462970	2.452194	625.877427	0.020075	0.020777
RS	46	2.654539	2.463518	618.741669	0.019846	0.020497
RS	47	2.860427	2.463518	611.015362	0.019598	0.020199
RS	48	3.081704	2.500877	591.041830	0.018957	0.019499
RS	49	3.319521	2.500877	576.909816	0.018504	0.018991
RS	50	3.575112	2.558763	547.096396	0.017548	0.017979
RS	51	3.849809	2.558763	527.455182	0.016918	0.017299
RS	52	4.145037	2.632790	491.061115	0.015750	0.016087
RS	53	4.462332	2.632790	467.204082	0.014985	0.015283
RS	54	4.803343	2.774637	419.412270	0.013452	0.013725
RS	55	5.169843	2.774637	394.458461	0.012652	0.012899
RS	56	5.563737	2.774637	367.306116	0.011781	0.012008
RS	57	5.987073	2.774637	338.374490	0.010853	0.011065
RS	58	6.442051	3.817334	229.299423	0.007355	0.007596
RS	59	6.931036	3.817334	216.787195	0.006953	0.007183
RS	60	7.456571	3.817334	203.000082	0.006511	0.006730
RS	61	8.021386	3.817334	188.138752	0.006034	0.006245
RS	62	8.628419	3.817334	172.442313	0.005531	0.005733
RS	63	9.280824	3.817334	959.359893	0.030771	0.032358
PA	4+25*2+4+6 0.053626079 0.019303271 9.280824228 9.013399939 0.520597443 0.349463279 0.320315958 0.356778678 0.451136406 0.614096010 0.868719417 1.240363005 1.734650068 2.305603530 2.851815902 3.260934599 3.463407568 3.455073146 3.291731020 3.060243442 2.835733942 2.658578791 2.539609784 2.474243686 2.452194293 2.463517686 2.500877176 2.558762979 2.632789813 2.774636753 3.817333712
//
IT	5034
RD	17
LK	-232770.039912
QD	-188.576586 -> -172.097302
RI	0.0034181068
TR	0.052626	0.019492
MT	9.380644
MM	C_pi: 1.911303, n_recomb: 32114.071563
RS	0	0.000000	10.706855	22.055247	0.000687	0.000040
RS	1	0.007493	10.706855	23.692337	0.000738	0.000241
RS	2	0.015546	10.706855	25.449703	0.000792	0.000481
RS	3	0.024204	10.706855	27.335989	0.000851	0.000688
RS	4	0.033510	0.540145	576.901527	0.017964	0.014435
RS	5	0.043513	0.540145	608.387982	0.018945	0.016161
RS	6	0.054266	0.357476	962.802656	0.029981	0.026130
RS	7	0.065824	0.357476	1000.923669	0.031168	0.028012
RS	8	0.078249	0.324372	1141.714854	0.035552	0.032586
RS	9	0.091604	0.324372	1176.110858	0.036623	0.034514
RS	10	0.105960	0.358507	1095.157286	0.034102	0.032681
RS	11	0.121392	0.358507	1125.987307	0.035062	0.034304
RS	12	0.137980	0.451057	921.741823	0.028702	0.028432
RS	13	0.155811	0.451057	951.171641	0.029619	0.029771
RS	14	0.174978	0.612633	724.786070	0.022569	0.022913
RS	15	0.195580	0.612633	752.539309	0.023433	0.024028
RS	16	0.217727	0.867275	553.640921	0.017240	0.017828
RS	17	0.241533	0.867275	578.555966	0.018016	0.018732
RS	18	0.267122	1.242585	423.102710	0.013175	0.013790
RS	19	0.294629	1.242585	444.602522	0.013844	0.014503
RS	20	0.324197	1.747255	332.910985	0.010367	0.010905
RS	21	0.355980	1.747255	351.277683	0.010938	0.011472
RS	22	0.390145	2.336792	277.493980	0.008641	0.009080
RS	23	0.426869	2.336792	293.570397	0.009141	0.009558
RS	24	0.466345	2.906603	249.837628	0.007780	0.008137
RS	25	0.508779	2.906603	264.633233	0.008240	0.008575
RS	26	0.554392	3.337179	244.134719	0.007602	0.007905
RS	27	0.603422	3.337179	258.584643	0.008052	0.008337
RS	28	0.656127	3.552170	257.160509	0.008008	0.008278
RS	29	0.712780	3.552170	272.047267	0.008471	0.008731
RS	30	0.773678	3.544775	288.045581	0.008969	0.009229
RS	31	0.839139	3.544775	303.952067	0.009465	0.009729
RS	32	0.909504	3.373281	336.394071	0.010475	0.010758
RS	33	0.985142	3.373281	353.552727	0.011009	0.011322
RS	34	1.066447	3.129719	399.428307	0.012438	0.012794
RS	35	1.153843	3.129719	417.461930	0.012999	0.013409
RS	36	1.247788	2.893794	470.273210	0.014644	0.015116
RS	37	1.348772	2.893794	488.029790	0.015197	0.015729
RS	38	1.457322	2.707943	539.049233	0.016785	0.017379
RS	39	1.574005	2.707943	554.755875	0.017275	0.017915
RS	40	1.699431	2.583203	595.829403	0.018554	0.019232
RS	41	1.834254	2.583203	607.537676	0.018918	0.019616
RS	42	1.979179	2.514436	633.387740	0.019723	0.020425
RS	43	2.134963	2.514436	639.460022	0.019912	0.020604
RS	44	2.302419	2.490709	648.466458	0.020193	0.020858
RS	45	2.482421	2.490709	647.872464	0.020174	0.020807
RS	46	2.675910	2.501651	641.039597	0.019961	0.020548
RS	47	2.883897	2.501651	633.446972	0.019725	0.020267
RS	48	3.107467	2.539708	613.122230	0.019092	0.019579
RS	49	3.347788	2.539708	598.875359	0.018648	0.019088
RS	50	3.606115	2.599267	568.167394	0.017692	0.018080
RS	51	3.883798	2.599267	548.183240	0.017070	0.017414
RS	52	4.182286	2.675894	510.495946	0.015896	0.016201
RS	53	4.503139	2.675894	486.109266	0.015137	0.015408
RS	54	4.848031	2.823934	436.201532	0.013583	0.013832
RS	55	5.218765	2.823934	410.685394	0.012788	0.013015
RS	56	5.617277	2.823934	382.839263	0.011921	0.012131
RS	57	6.045647	2.823934	353.089834	0.010995	0.011193
RS	58	6.506113	3.932366	236.829290	0.007375	0.007601
RS	59	7.001079	3.932366	224.479778	0.006990	0.007206
RS	60	7.533131	3.932366	210.774539	0.006563	0.006771
RS	61	8.105048	3.932366	195.906989	0.006100	0.006301
RS	62	8.719815	3.932366	180.111352	0.005608	0.005802
RS	63	9.380644	3.932366	1021.905611	0.031821	0.033393
PA	4+25*2+4+6 0.052625611 0.019491595 9.380644494 10.706855064 0.540144746 0.357475940 0.324372464 0.358507066 0.451056812 0.612633356 0.867274970 1.242584643 1.747254940 2.336792336 2.906602971 3.337179272 3.552169740 3.544774974 3.373280610 3.129719212 2.893793989 2.707942751 2.583202653 2.514436319 2.490709194 2.501650693 2.539707725 2.599267079 2.675894385 2.823933592 3.932365787
//
IT	4796
RD	18
LK	-232737.603044
QD	-179.178504 -> -163.887405
RI	0.0029634053
TR	0.051684	0.019674
MT	9.475831
MM	C_pi: 1.948895, n_recomb: 33034.023287
RS	0	0.000000	12.672679	19.202162	0.000581	0.000034
RS	1	0.007510	12.672679	20.633060	0.000625	0.000206
RS	2	0.015583	12.672679	22.169689	0.000671	0.000412
RS	3	0.024263	12.672679	23.819722	0.000721	0.000588
RS	4	0.033595	0.559429	574.778126	0.017400	0.014103
RS	5	0.043627	0.559429	606.613466	0.018363	0.015774
RS	6	0.054413	0.365378	973.515301	0.029470	0.025842
RS	7	0.066009	0.365378	1012.846785	0.030661	0.027676
RS	8	0.078475	0.328412	1167.099347	0.035330	0.032496
RS	9	0.091878	0.328412	1202.900414	0.036414	0.034397
RS	10	0.106287	0.360284	1128.883373	0.034173	0.032807
RS	11	0.121779	0.360284	1160.901347	0.035143	0.034421
RS	12	0.138433	0.451062	955.118738	0.028913	0.028661
RS	13	0.156339	0.451062	985.601043	0.029836	0.029999
RS	14	0.175589	0.611225	752.725538	0.022786	0.023133
RS	15	0.196284	0.611225	781.486782	0.023657	0.024252
RS	16	0.218534	0.865700	574.627516	0.017395	0.017978
RS	17	0.242455	0.865700	600.469205	0.018177	0.018889
RS	18	0.268172	1.244240	437.756071	0.013252	0.013859
RS	19	0.295820	1.244240	460.034256	0.013926	0.014578
RS	20	0.325544	1.758598	342.742820	0.010375	0.010905
RS	21	0.357501	1.758598	361.717463	0.010950	0.011476
RS	22	0.391858	2.365964	284.113669	0.008601	0.009030
RS	23	0.428794	2.365964	300.655009	0.009101	0.009509
RS	24	0.468504	2.958943	254.556064	0.007706	0.008054
RS	25	0.511197	2.958943	269.723096	0.008165	0.008490
RS	26	0.557095	3.410997	247.920661	0.007505	0.007797
RS	27	0.606441	3.410997	262.699539	0.007952	0.008226
RS	28	0.659491	3.638855	260.781010	0.007894	0.008152
RS	29	0.716526	3.638855	276.002009	0.008355	0.008600
RS	30	0.777844	3.632886	292.242601	0.008847	0.009090
RS	31	0.843767	3.632886	308.535248	0.009340	0.009585
RS	32	0.914640	3.453619	341.991601	0.010353	0.010612
RS	33	0.990835	3.453619	359.630947	0.010887	0.011171
RS	34	1.072752	3.198314	407.277389	0.012329	0.012651
RS	35	1.160821	3.198314	425.909877	0.012893	0.013261
RS	36	1.255504	2.951177	481.052494	0.014562	0.014986
RS	37	1.357297	2.951177	499.511901	0.015121	0.015599
RS	38	1.466734	2.756749	553.040573	0.016742	0.017275
RS	39	1.584390	2.756749	569.496887	0.017240	0.017815
RS	40	1.710881	2.626265	612.845529	0.018552	0.019162
RS	41	1.846870	2.626265	625.266258	0.018928	0.019555
RS	42	1.993073	2.554029	652.860344	0.019763	0.020393
RS	43	2.150254	2.554029	659.521270	0.019965	0.020586
RS	44	2.319239	2.528485	669.603503	0.020270	0.020866
RS	45	2.500914	2.528485	669.404139	0.020264	0.020832
RS	46	2.696233	2.538844	662.955235	0.020069	0.020594
RS	47	2.906218	2.538844	655.519742	0.019844	0.020329
RS	48	3.131973	2.577352	634.928766	0.019220	0.019657
RS	49	3.374682	2.577352	620.589290	0.018786	0.019180
RS	50	3.635616	2.638309	589.061605	0.017832	0.018180
RS	51	3.916146	2.638309	568.752558	0.017217	0.017526
RS	52	4.217743	2.717254	529.827575	0.016039	0.016312
RS	53	4.541988	2.717254	504.924125	0.015285	0.015529
RS	54	4.890583	2.871077	452.938544	0.013711	0.013937
RS	55	5.265355	2.871077	426.866989	0.012922	0.013129
RS	56	5.668272	2.871077	398.334692	0.012058	0.012251
RS	57	6.101446	2.871077	367.775556	0.011133	0.011317
RS	58	6.567150	4.044126	244.280625	0.007395	0.007607
RS	59	7.067826	4.044126	232.094699	0.007026	0.007229
RS	60	7.606102	4.044126	218.475730	0.006614	0.006810
RS	61	8.184799	4.044126	203.609777	0.006164	0.006355
RS	62	8.806954	4.044126	187.725898	0.005683	0.005869
RS	63	9.475831	4.044126	1085.078039	0.032847	0.034404
PA	4+25*2+4+6 0.051683801 0.019673722 9.475830783 12.672679056 0.559429246 0.365378364 0.328412210 0.360284257 0.451061974 0.611225307 0.865699969 1.244239525 1.758597943 2.365963909 2.958942980 3.410996878 3.638855371 3.632885912 3.453619028 3.198314342 2.951177201 2.756749333 2.626265228 2.554028927 2.528484587 2.538844095 2.577351894 2.638309034 2.717253542 2.871076534 4.044125619
//
IT	4629
RD	19
LK	-232707.499337
QD	-170.439050 -> -156.232701
RI	0.0025796390
TR	0.050796	0.019850
MT	9.566705
MM	C_pi: 1.985466, n_recomb: 33937.483459
RS	0	0.000000	14.948943	16.751328	0.000494	0.000030
RS	1	0.007526	14.948943	18.003975	0.000531	0.000177
RS	2	0.015618	14.948943	19.349645	0.000570	0.000353
RS	3	0.024319	14.948943	20.795146	0.000613	0.000503
RS	4	0.033675	0.578431	572.753967	0.016877	0.013791
RS	5	0.043735	0.578431	604.907373	0.017824	0.015414
RS	6	0.054552	0.373154	983.546296	0.028981	0.025562
RS	7	0.066183	0.373154	1024.036959	0.030174	0.027352
RS	8	0.078689	0.332423	1191.318912	0.035103	0.032398
RS	9	0.092137	0.332423	1228.500316	0.036199	0.034274
RS	10	0.106597	0.362092	1161.594330	0.034227	0.032918
RS	11	0.122145	0.362092	1194.789883	0.035206	0.034523
RS	12	0.138863	0.451134	987.878134	0.029109	0.028877
RS	13	0.156839	0.451134	1019.398845	0.030038	0.030214
RS	14	0.176168	0.609861	780.370752	0.022994	0.023345
RS	15	0.196951	0.609861	810.124955	0.023871	0.024468
RS	16	0.219299	0.864014	595.480803	0.017546	0.018126
RS	17	0.243329	0.864014	622.238096	0.018335	0.019043
RS	18	0.269167	1.245394	452.327791	0.013328	0.013928
RS	19	0.296949	1.245394	475.376848	0.014007	0.014654
RS	20	0.326822	1.768802	352.496439	0.010387	0.010908
RS	21	0.358944	1.768802	372.072510	0.010963	0.011483
RS	22	0.393483	2.393284	290.647360	0.008564	0.008985
RS	23	0.430621	2.393284	307.646494	0.009065	0.009465
RS	24	0.470554	3.008958	259.177335	0.007637	0.007976
RS	25	0.513492	3.008958	274.707387	0.008095	0.008411
RS	26	0.559662	3.482471	251.587200	0.007413	0.007696
RS	27	0.609306	3.482471	266.684698	0.007858	0.008121
RS	28	0.662686	3.723516	264.244614	0.007786	0.008032
RS	29	0.720084	3.723516	279.786978	0.008244	0.008476
RS	30	0.781801	3.719410	296.223921	0.008729	0.008956
RS	31	0.848163	3.719410	312.886890	0.009220	0.009446
RS	32	0.919519	3.532777	347.291021	0.010233	0.010471
RS	33	0.996245	3.532777	365.392697	0.010767	0.011025
RS	34	1.078746	3.266027	414.732503	0.012220	0.012511
RS	35	1.167455	3.266027	433.945090	0.012787	0.013118
RS	36	1.262840	3.007889	491.344067	0.014478	0.014858
RS	37	1.365403	3.007889	510.490738	0.015042	0.015471
RS	38	1.475686	2.804992	566.477407	0.016692	0.017170
RS	39	1.594267	2.804992	583.674959	0.017199	0.017714
RS	40	1.721773	2.668788	629.282159	0.018542	0.019088
RS	41	1.858875	2.668788	642.416575	0.018929	0.019491
RS	42	2.006294	2.593027	671.777196	0.019795	0.020358
RS	43	2.164808	2.593027	679.037755	0.020008	0.020564
RS	44	2.335251	2.565540	690.252116	0.020339	0.020871
RS	45	2.518521	2.565540	690.465738	0.020345	0.020852
RS	46	2.715584	2.575136	684.477400	0.020169	0.020636
RS	47	2.927476	2.575136	677.220872	0.019955	0.020388
RS	48	3.155316	2.613869	656.445571	0.019343	0.019730
RS	49	3.400302	2.613869	642.034691	0.018918	0.019268
RS	50	3.663725	2.675975	609.759671	0.017967	0.018276
RS	51	3.946972	2.675975	589.143453	0.017360	0.017635
RS	52	4.251536	2.756973	549.036574	0.016178	0.016422
RS	53	4.579020	2.756973	523.629367	0.015429	0.015648
RS	54	4.931150	2.916192	469.606481	0.013837	0.014040
RS	55	5.309780	2.916192	442.986712	0.013053	0.013240
RS	56	5.716905	2.916192	413.776244	0.012192	0.012369
RS	57	6.154669	2.916192	382.415961	0.011268	0.011438
RS	58	6.625378	4.152694	251.649333	0.007415	0.007613
RS	59	7.131511	4.152694	239.627701	0.007061	0.007252
RS	60	7.675734	4.152694	226.098978	0.006662	0.006848
RS	61	8.260914	4.152694	211.241806	0.006224	0.006406
RS	62	8.890133	4.152694	195.279844	0.005754	0.005932
RS	63	9.566705	4.152694	1148.766599	0.033849	0.035392
PA	4+25*2+4+6 0.050795755 0.019849900 9.566705411 14.948942995 0.578430856 0.373154070 0.332423027 0.362091561 0.451133812 0.609861297 0.864014103 1.245394086 1.768801600 2.393284186 3.008957767 3.482471357 3.723516392 3.719410150 3.532777254 3.266027296 3.007888608 2.804992236 2.668788356 2.593027108 2.565539815 2.575135918 2.613869107 2.675974864 2.756973327 2.916191746 4.152694182
//
IT	4353
RD	20
LK	-232679.526251
QD	-162.299232 -> -149.085096
RI	0.0022531071
TR	0.049957	0.020020
MT	9.653561
MM	C_pi: 2.021064, n_recomb: 34824.678790
RS	0	0.000000	17.585426	14.634810	0.000420	0.000025
RS	1	0.007541	17.585426	15.732650	0.000452	0.000152
RS	2	0.015651	17.585426	16.912377	0.000486	0.000303
RS	3	0.024372	17.585426	18.180026	0.000522	0.000432
RS	4	0.033751	0.597136	570.836426	0.016392	0.013499
RS	5	0.043837	0.597136	603.281210	0.017323	0.015077
RS	6	0.054684	0.380802	992.960922	0.028513	0.025291
RS	7	0.066348	0.380802	1034.562084	0.029708	0.027041
RS	8	0.078893	0.336397	1214.456233	0.034873	0.032294
RS	9	0.092383	0.336397	1252.992247	0.035980	0.034145
RS	10	0.106890	0.363919	1193.332320	0.034267	0.033015
RS	11	0.122492	0.363919	1227.694220	0.035254	0.034611
RS	12	0.139270	0.451262	1020.028787	0.029290	0.029081
RS	13	0.157313	0.451262	1052.573807	0.030225	0.030416
RS	14	0.176717	0.608542	807.712147	0.023194	0.023550
RS	15	0.197584	0.608542	838.444226	0.024076	0.024676
RS	16	0.220025	0.862241	616.190825	0.017694	0.018271
RS	17	0.244158	0.862241	643.852437	0.018488	0.019193
RS	18	0.270111	1.246111	466.811971	0.013405	0.013998
RS	19	0.298021	1.246111	490.624190	0.014088	0.014729
RS	20	0.328036	1.777971	362.170454	0.010400	0.010914
RS	21	0.360314	1.777971	382.341427	0.010979	0.011492
RS	22	0.395026	2.418888	297.096215	0.008531	0.008944
RS	23	0.432356	2.418888	314.546190	0.009032	0.009425
RS	24	0.472501	3.056791	263.704020	0.007572	0.007903
RS	25	0.515674	3.056791	279.588999	0.008028	0.008336
RS	26	0.562101	3.551705	255.140779	0.007326	0.007600
RS	27	0.612030	3.551705	270.547102	0.007769	0.008022
RS	28	0.665724	3.806225	267.561025	0.007683	0.007918
RS	29	0.723468	3.806225	283.412572	0.008138	0.008358
RS	30	0.785565	3.804385	300.004262	0.008615	0.008829
RS	31	0.852346	3.804385	317.022528	0.009103	0.009313
RS	32	0.924162	3.610771	352.312148	0.010117	0.010336
RS	33	1.001394	3.610771	370.858536	0.010649	0.010884
RS	34	1.084450	3.332862	421.817420	0.012113	0.012375
RS	35	1.173769	3.332862	441.591745	0.012680	0.012978
RS	36	1.269824	3.063917	501.174667	0.014391	0.014732
RS	37	1.373122	3.063917	520.992854	0.014960	0.015344
RS	38	1.484210	2.852667	579.383703	0.016637	0.017064
RS	39	1.603675	2.852667	597.313167	0.017152	0.017613
RS	40	1.732149	2.710768	645.159783	0.018526	0.019013
RS	41	1.870311	2.710768	659.007596	0.018924	0.019425
RS	42	2.018892	2.631436	690.152505	0.019818	0.020319
RS	43	2.178677	2.631436	698.021811	0.020044	0.020538
RS	44	2.350512	2.601897	710.418690	0.020400	0.020872
RS	45	2.535305	2.601897	711.061811	0.020418	0.020868
RS	46	2.734033	2.610564	705.606516	0.020262	0.020674
RS	47	2.947747	2.610564	698.549171	0.020059	0.020441
RS	48	3.177577	2.649320	677.667154	0.019459	0.019800
RS	49	3.424739	2.649320	663.204991	0.019044	0.019353
RS	50	3.690539	2.712342	630.253817	0.018098	0.018369
RS	51	3.976383	2.712342	609.347434	0.017498	0.017740
RS	52	4.283783	2.795150	568.113802	0.016314	0.016528
RS	53	4.614363	2.795150	542.215504	0.015570	0.015764
RS	54	4.969873	2.959400	486.196435	0.013961	0.014142
RS	55	5.352191	2.959400	459.035591	0.013181	0.013350
RS	56	5.763340	2.959400	429.154921	0.012323	0.012483
RS	57	6.205494	2.959400	397.002079	0.011400	0.011555
RS	58	6.680990	4.258162	258.935283	0.007435	0.007620
RS	59	7.192344	4.258162	247.078380	0.007095	0.007274
RS	60	7.742259	4.258162	233.643354	0.006709	0.006885
RS	61	8.333642	4.258162	218.801402	0.006283	0.006456
RS	62	8.969622	4.258162	202.770602	0.005823	0.005993
RS	63	9.653561	4.258162	1212.886430	0.034828	0.036356
PA	4+25*2+4+6 0.049957117 0.020020368 9.653561333 17.585426069 0.597136373 0.380801839 0.336397231 0.363918635 0.451261591 0.608541626 0.862240880 1.246111457 1.777971375 2.418888302 3.056790559 3.551704745 3.806225020 3.804384619 3.610770673 3.332861537 3.063917050 2.852666960 2.710768141 2.631436243 2.601897009 2.610563880 2.649320175 2.712342262 2.795150105 2.959399567 4.258162147
//
IT	4064
RD	21
LK	-232653.502086
QD	-154.706006 -> -142.401100
RI	0.0019748947
TR	0.049164	0.020185
MT	9.736639
MM	C_pi: 2.055716, n_recomb: 35695.650574
RS	0	0.000000	20.628205	12.806597	0.000359	0.000022
RS	1	0.007555	20.628205	13.770050	0.000386	0.000131
RS	2	0.015682	20.628205	14.805648	0.000415	0.000261
RS	3	0.024422	20.628205	15.918740	0.000446	0.000372
RS	4	0.033823	0.615534	569.026404	0.015941	0.013225
RS	5	0.043934	0.615534	601.739184	0.016857	0.014761
RS	6	0.054809	0.388312	1001.830863	0.028066	0.025030
RS	7	0.066505	0.388312	1044.496237	0.029261	0.026742
RS	8	0.079085	0.340326	1236.583314	0.034642	0.032185
RS	9	0.092616	0.340326	1276.447051	0.035759	0.034014
RS	10	0.107169	0.365757	1224.126642	0.034293	0.033100
RS	11	0.122822	0.365757	1259.642547	0.035288	0.034687
RS	12	0.139657	0.451437	1051.567729	0.029459	0.029273
RS	13	0.157764	0.451437	1085.122659	0.030399	0.030606
RS	14	0.177239	0.607263	834.738426	0.023385	0.023748
RS	15	0.198186	0.607263	866.432995	0.024273	0.024876
RS	16	0.220715	0.860396	636.745385	0.017838	0.018414
RS	17	0.244947	0.860396	665.299582	0.018638	0.019341
RS	18	0.271009	1.246445	481.198686	0.013481	0.014069
RS	19	0.299041	1.246445	505.765927	0.014169	0.014805
RS	20	0.329190	1.786204	371.759350	0.010415	0.010921
RS	21	0.361617	1.786204	392.518460	0.010996	0.011503
RS	22	0.396495	2.442886	303.459830	0.008501	0.008906
RS	23	0.434007	2.442886	321.353732	0.009003	0.009389
RS	24	0.474354	3.102547	268.137975	0.007512	0.007834
RS	25	0.517749	3.102547	284.369998	0.007967	0.008267
RS	26	0.564423	3.618784	258.585088	0.007244	0.007509
RS	27	0.614623	3.618784	274.290791	0.007684	0.007928
RS	28	0.668616	3.887016	270.738462	0.007585	0.007810
RS	29	0.726689	3.887016	286.887567	0.008037	0.008246
RS	30	0.789149	3.887825	303.595183	0.008505	0.008707
RS	31	0.856329	3.887825	320.954342	0.008991	0.009187
RS	32	0.928584	3.687588	357.071620	0.010003	0.010204
RS	33	1.006298	3.687588	376.045688	0.010535	0.010748
RS	34	1.089884	3.398802	428.551628	0.012006	0.012242
RS	35	1.179785	3.398802	448.869583	0.012575	0.012841
RS	36	1.276479	3.119248	510.564334	0.014303	0.014607
RS	37	1.380478	3.119248	531.037976	0.014877	0.015219
RS	38	1.492335	2.899754	591.778778	0.016578	0.016959
RS	39	1.612644	2.899754	610.429836	0.017101	0.017511
RS	40	1.742042	2.752195	660.492099	0.018503	0.018936
RS	41	1.881217	2.752195	675.051471	0.018911	0.019356
RS	42	2.030907	2.669255	707.993558	0.019834	0.020278
RS	43	2.191907	2.669255	716.478866	0.020072	0.020509
RS	44	2.365071	2.637567	730.103774	0.020454	0.020869
RS	45	2.551319	2.637567	731.191051	0.020484	0.020879
RS	46	2.751638	2.645155	726.336534	0.020348	0.020709
RS	47	2.967093	2.645155	719.497061	0.020156	0.020491
RS	48	3.198826	2.683747	698.583091	0.019571	0.019867
RS	49	3.448068	2.683747	684.088662	0.019164	0.019433
RS	50	3.716141	2.747473	650.530262	0.018224	0.018460
RS	51	4.004468	2.747473	629.350179	0.017631	0.017842
RS	52	4.314580	2.831864	587.044310	0.016446	0.016632
RS	53	4.648122	2.831864	560.667511	0.015707	0.015876
RS	54	5.006865	3.000804	502.694149	0.014083	0.014242
RS	55	5.392712	3.000804	474.999646	0.013307	0.013457
RS	56	5.807712	3.000804	444.457093	0.012451	0.012595
RS	57	6.254068	3.000804	411.520706	0.011529	0.011670
RS	58	6.734147	4.360611	266.135165	0.007456	0.007627
RS	59	7.250499	4.360611	254.443338	0.007128	0.007296
RS	60	7.805863	4.360611	241.105171	0.006754	0.006921
RS	61	8.403188	4.360611	226.284410	0.006339	0.006504
RS	62	9.045643	4.360611	210.193409	0.005888	0.006052
RS	63	9.736639	4.360611	1277.344167	0.035784	0.037298
PA	4+25*2+4+6 0.049164099 0.020185388 9.736639467 20.628205419 0.615533788 0.388312370 0.340326393 0.365756664 0.451437177 0.607262534 0.860395646 1.246445393 1.786203540 2.442886272 3.102547265 3.618784251 3.887015683 3.887824673 3.687588254 3.398801960 3.119247645 2.899753638 2.752194517 2.669255221 2.637566592 2.645154767 2.683747471 2.747473407 2.831864280 3.000804168 4.360610783
//
IT	4158
RD	22
LK	-232629.264888
QD	-147.612719 -> -136.142396
RI	0.0017367284
TR	0.048413	0.020345
MT	9.816273
MM	C_pi: 2.089465, n_recomb: 36550.451788
RS	0	0.000000	24.132464	11.224249	0.000307	0.000019
RS	1	0.007569	24.132464	12.070874	0.000330	0.000113
RS	2	0.015711	24.132464	12.981116	0.000355	0.000225
RS	3	0.024470	24.132464	13.959719	0.000382	0.000320
RS	4	0.033891	0.633610	567.327976	0.015522	0.012968
RS	5	0.044026	0.633610	600.288508	0.016424	0.014466
RS	6	0.054927	0.395681	1010.213181	0.027639	0.024778
RS	7	0.066654	0.395681	1053.898991	0.028834	0.026455
RS	8	0.079269	0.344206	1257.761944	0.034412	0.032074
RS	9	0.092838	0.344206	1298.925941	0.035538	0.033879
RS	10	0.107434	0.367598	1254.011547	0.034309	0.033173
RS	11	0.123136	0.367598	1290.668281	0.035312	0.034751
RS	12	0.140025	0.451654	1082.497280	0.029617	0.029455
RS	13	0.158193	0.451654	1117.047611	0.030562	0.030786
RS	14	0.177737	0.606027	861.435426	0.023568	0.023940
RS	15	0.198759	0.606027	894.076998	0.024461	0.025070
RS	16	0.221373	0.858494	657.134691	0.017979	0.018554
RS	17	0.245698	0.858494	686.569485	0.018784	0.019485
RS	18	0.271865	1.246441	495.482518	0.013556	0.014139
RS	19	0.300012	1.246441	520.796439	0.014249	0.014880
RS	20	0.330290	1.793576	381.262031	0.010431	0.010931
RS	21	0.362860	1.793576	402.602498	0.011015	0.011516
RS	22	0.397895	2.465398	309.737337	0.008474	0.008872
RS	23	0.435582	2.465398	328.068316	0.008976	0.009355
RS	24	0.476121	3.146338	272.481755	0.007455	0.007770
RS	25	0.519729	3.146338	289.053223	0.007908	0.008201
RS	26	0.566638	3.683776	261.926448	0.007166	0.007423
RS	27	0.617097	3.683776	277.922587	0.007604	0.007840
RS	28	0.671376	3.965951	273.784260	0.007491	0.007707
RS	29	0.729763	3.965951	290.219863	0.007940	0.008139
RS	30	0.792570	3.969765	307.007967	0.008400	0.008590
RS	31	0.860130	3.969765	324.694290	0.008883	0.009065
RS	32	0.932805	3.763251	361.584538	0.009893	0.010078
RS	33	1.010980	3.763251	380.969883	0.010423	0.010617
RS	34	1.095073	3.463869	434.952564	0.011900	0.012113
RS	35	1.185531	3.463869	455.796390	0.012470	0.012709
RS	36	1.282836	3.173894	519.532119	0.014214	0.014485
RS	37	1.387506	3.173894	540.645014	0.014792	0.015096
RS	38	1.500098	2.946262	603.680879	0.016516	0.016853
RS	39	1.621214	2.946262	623.042448	0.017046	0.017410
RS	40	1.751496	2.793082	675.293272	0.018476	0.018858
RS	41	1.891640	2.793082	690.561033	0.018893	0.019286
RS	42	2.042392	2.706508	725.308357	0.019844	0.020234
RS	43	2.204555	2.706508	734.415267	0.020093	0.020477
RS	44	2.378992	2.672582	749.309171	0.020501	0.020863
RS	45	2.566633	2.672582	750.853537	0.020543	0.020887
RS	46	2.768476	2.678960	746.661959	0.020428	0.020741
RS	47	2.985598	2.678960	740.057658	0.020248	0.020537
RS	48	3.219154	2.717219	719.183170	0.019676	0.019931
RS	49	3.470388	2.717219	704.674524	0.019280	0.019510
RS	50	3.740639	2.781457	670.575203	0.018347	0.018547
RS	51	4.031346	2.781457	649.137476	0.017760	0.017940
RS	52	4.344058	2.867224	605.812984	0.016575	0.016734
RS	53	4.680439	2.867224	578.970328	0.015840	0.015986
RS	54	5.042281	3.040537	519.085509	0.014202	0.014340
RS	55	5.431512	3.040537	490.865085	0.013430	0.013561
RS	56	5.850205	3.040537	459.669345	0.012576	0.012705
RS	57	6.300590	3.040537	425.958871	0.011654	0.011782
RS	58	6.785066	4.460188	273.244665	0.007476	0.007635
RS	59	7.306213	4.460188	261.718335	0.007160	0.007318
RS	60	7.866806	4.460188	248.480075	0.006798	0.006955
RS	61	8.469832	4.460188	233.686201	0.006394	0.006550
RS	62	9.118503	4.460188	217.543222	0.005952	0.006108
RS	63	9.816273	4.460188	1342.049356	0.036718	0.038217
PA	4+25*2+4+6 0.048412839 0.020345031 9.816272627 24.132464151 0.633609856 0.395681438 0.344206190 0.367598396 0.451654161 0.606026669 0.858494461 1.246440638 1.793576100 2.465398336 3.146337796 3.683776150 3.965951413 3.969765252 3.763251307 3.463868823 3.173893736 2.946262481 2.793082051 2.706507534 2.672581933 2.678960346 2.717219420 2.781457334 2.867224233 3.040537259 4.460188260
//
IT	4141
RD	23
LK	-232606.667946
QD	-140.977482 -> -130.274475
RI	0.0015316485
TR	0.047700	0.020500
MT	9.892663
MM	C_pi: 2.122347, n_recomb: 37389.357857
RS	0	0.000000	28.171298	9.848191	0.000263	0.000016
RS	1	0.007582	28.171298	10.592809	0.000283	0.000098
RS	2	0.015740	28.171298	11.393556	0.000305	0.000195
RS	3	0.024515	28.171298	12.254635	0.000328	0.000277
RS	4	0.033957	0.651358	565.741101	0.015131	0.012726
RS	5	0.044114	0.651358	598.931721	0.016019	0.014189
RS	6	0.055041	0.402905	1018.161647	0.027231	0.024536
RS	7	0.066796	0.402905	1062.826629	0.028426	0.026179
RS	8	0.079444	0.348035	1278.046526	0.034182	0.031959
RS	9	0.093050	0.348035	1320.483132	0.035317	0.033744
RS	10	0.107687	0.369440	1283.016523	0.034315	0.033238
RS	11	0.123435	0.369440	1320.800453	0.035326	0.034806
RS	12	0.140376	0.451910	1112.818563	0.029763	0.029626
RS	13	0.158602	0.451910	1148.349935	0.030713	0.030955
RS	14	0.178211	0.604831	887.801611	0.023745	0.024124
RS	15	0.199305	0.604831	921.374785	0.024643	0.025256
RS	16	0.222000	0.856554	677.350058	0.018116	0.018691
RS	17	0.246415	0.856554	707.653319	0.018927	0.019627
RS	18	0.272681	1.246145	509.657208	0.013631	0.014209
RS	19	0.300939	1.246145	535.709285	0.014328	0.014955
RS	20	0.331340	1.800181	390.674489	0.010449	0.010942
RS	21	0.364045	1.800181	412.589426	0.011035	0.011530
RS	22	0.399231	2.486544	315.928237	0.008450	0.008841
RS	23	0.437084	2.486544	334.689520	0.008951	0.009325
RS	24	0.477808	3.188280	276.737695	0.007402	0.007710
RS	25	0.521619	3.188280	293.641263	0.007854	0.008140
RS	26	0.568752	3.746789	265.168658	0.007092	0.007342
RS	27	0.619459	3.746789	281.446663	0.007527	0.007756
RS	28	0.674011	4.043069	276.708060	0.007401	0.007609
RS	29	0.732699	4.043069	293.419758	0.007848	0.008037
RS	30	0.795837	4.050218	310.256084	0.008298	0.008478
RS	31	0.863763	4.050218	328.256616	0.008779	0.008949
RS	32	0.936838	3.837763	365.868146	0.009785	0.009956
RS	33	1.015455	3.837763	385.649119	0.010314	0.010490
RS	34	1.100033	3.528047	441.042646	0.011796	0.011987
RS	35	1.191023	3.528047	462.395152	0.012367	0.012580
RS	36	1.288913	3.227842	528.102353	0.014124	0.014364
RS	37	1.394225	3.227842	549.838401	0.014706	0.014975
RS	38	1.507522	2.992184	615.113848	0.016452	0.016749
RS	39	1.629410	2.992184	635.174347	0.016988	0.017309
RS	40	1.760539	2.833424	689.584584	0.018443	0.018778
RS	41	1.901612	2.833424	705.556478	0.018871	0.019215
RS	42	2.053381	2.743189	742.114579	0.019848	0.020187
RS	43	2.216657	2.743189	751.847133	0.020109	0.020442
RS	44	2.392314	2.706954	768.045155	0.020542	0.020854
RS	45	2.581290	2.706954	770.057927	0.020596	0.020892
RS	46	2.784594	2.712004	766.587262	0.020503	0.020769
RS	47	3.003314	2.712004	760.233936	0.020333	0.020579
RS	48	3.238617	2.749777	739.465882	0.019777	0.019992
RS	49	3.491763	2.749777	724.960004	0.019389	0.019584
RS	50	3.764102	2.814347	690.384487	0.018465	0.018632
RS	51	4.057091	2.814347	668.704398	0.017885	0.018035
RS	52	4.372296	2.901299	624.413520	0.016700	0.016833
RS	53	4.711400	2.901299	597.117246	0.015970	0.016092
RS	54	5.076217	3.078685	535.364254	0.014319	0.014436
RS	55	5.468695	3.078685	506.625433	0.013550	0.013664
RS	56	5.890932	3.078685	474.785028	0.012698	0.012811
RS	57	6.345185	3.078685	440.309798	0.011776	0.011891
RS	58	6.833881	4.556980	280.263489	0.007496	0.007643
RS	59	7.359631	4.556980	268.902887	0.007192	0.007339
RS	60	7.925245	4.556980	255.767225	0.006841	0.006988
RS	61	8.533746	4.556980	241.005411	0.006446	0.006594
RS	62	9.188386	4.556980	224.818032	0.006013	0.006162
RS	63	9.892663	4.556980	1406.931543	0.037629	0.039114
PA	4+25*2+4+6 0.047700302 0.020499548 9.892662688 28.171297991 0.651357653 0.402905450 0.348034857 0.369440023 0.451909692 0.604830886 0.856553880 1.246144652 1.800181147 2.486543737 3.188279925 3.746789275 4.043069110 4.050217684 3.837762589 3.528047331 3.227842235 2.992183685 2.833424311 2.743189216 2.706954045 2.712003572 2.749777045 2.814347308 2.901298935 3.078684754 4.556980038
//
IT	4829
RD	24
LK	-232585.579019
QD	-134.762419 -> -124.765984
RI	0.0013549514
TR	0.047024	0.020649
MT	9.966024
MM	C_pi: 2.154386, n_recomb: 38212.401179
RS	0	0.000000	32.816848	8.650436	0.000226	0.000014
RS	1	0.007595	32.816848	9.305944	0.000244	0.000085
RS	2	0.015766	32.816848	10.011003	0.000262	0.000168
RS	3	0.024559	32.816848	10.769341	0.000282	0.000240
RS	4	0.034019	0.668752	564.277492	0.014767	0.012498
RS	5	0.044197	0.668752	597.683269	0.015641	0.013930
RS	6	0.055149	0.409980	1025.719101	0.026843	0.024303
RS	7	0.066932	0.409980	1071.324133	0.028036	0.025915
RS	8	0.079610	0.351806	1297.497593	0.033955	0.031843
RS	9	0.093251	0.351806	1341.178621	0.035098	0.033607
RS	10	0.107928	0.371277	1311.164844	0.034313	0.033293
RS	11	0.123720	0.371277	1350.061514	0.035330	0.034853
RS	12	0.140711	0.452199	1142.529963	0.029899	0.029788
RS	13	0.158993	0.452199	1179.027765	0.030855	0.031114
RS	14	0.178663	0.603677	913.820779	0.023914	0.024303
RS	15	0.199827	0.603677	948.309946	0.024817	0.025435
RS	16	0.222599	0.854588	697.377659	0.018250	0.018825
RS	17	0.247099	0.854588	728.536882	0.019065	0.019765
RS	18	0.273461	1.245592	523.715244	0.013705	0.014280
RS	19	0.301825	1.245592	550.496639	0.014406	0.015029
RS	20	0.332343	1.806078	399.994391	0.010468	0.010955
RS	21	0.365178	1.806078	422.476800	0.011056	0.011546
RS	22	0.400508	2.506401	322.032900	0.008427	0.008812
RS	23	0.438520	2.506401	341.217772	0.008930	0.009297
RS	24	0.479420	3.228443	280.908715	0.007351	0.007653
RS	25	0.523426	3.228443	298.137274	0.007802	0.008082
RS	26	0.570774	3.807875	268.316085	0.007022	0.007265
RS	27	0.621718	3.807875	284.867734	0.007455	0.007676
RS	28	0.676532	4.118411	279.515321	0.007315	0.007515
RS	29	0.735508	4.118411	296.493132	0.007759	0.007940
RS	30	0.798963	4.129211	313.347263	0.008200	0.008370
RS	31	0.867238	4.129211	331.649539	0.008679	0.008837
RS	32	0.940698	3.911134	369.933762	0.009681	0.009838
RS	33	1.019737	3.911134	390.095213	0.010209	0.010368
RS	34	1.104779	3.591343	446.835926	0.011693	0.011865
RS	35	1.196280	3.591343	468.680229	0.012265	0.012455
RS	36	1.294730	3.281089	536.291488	0.014034	0.014246
RS	37	1.400658	3.281089	558.634506	0.014619	0.014857
RS	38	1.514630	3.037514	626.093292	0.016385	0.016645
RS	39	1.637259	3.037514	646.840514	0.016928	0.017208
RS	40	1.769200	2.873216	703.379823	0.018407	0.018699
RS	41	1.911163	2.873216	720.050413	0.018843	0.019142
RS	42	2.063907	2.779307	758.419621	0.019847	0.020139
RS	43	2.228252	2.779307	768.780383	0.020119	0.020405
RS	44	2.405079	2.740697	786.313728	0.020577	0.020842
RS	45	2.595336	2.740697	788.804635	0.020643	0.020893
RS	46	2.800042	2.744310	786.108615	0.020572	0.020795
RS	47	3.020295	2.744310	780.020670	0.020413	0.020618
RS	48	3.257276	2.781458	759.422864	0.019874	0.020050
RS	49	3.512255	2.781458	744.935682	0.019495	0.019654
RS	50	3.786600	2.846201	709.945290	0.018579	0.018715
RS	51	4.081780	2.846201	688.037678	0.018006	0.018127
RS	52	4.399379	2.934161	642.831719	0.016823	0.016930
RS	53	4.741100	2.934161	615.094059	0.016097	0.016196
RS	54	5.108773	3.115341	551.516429	0.014433	0.014531
RS	55	5.504370	3.115341	522.267097	0.013667	0.013764
RS	56	5.930012	3.115341	489.790979	0.012818	0.012915
RS	57	6.387981	3.115341	454.560832	0.011896	0.011997
RS	58	6.880733	4.651091	287.187451	0.007516	0.007651
RS	59	7.410907	4.651091	275.992847	0.007223	0.007359
RS	60	7.981348	4.651091	262.962371	0.006882	0.007020
RS	61	8.595112	4.651091	248.237573	0.006496	0.006636
RS	62	9.255491	4.651091	232.013046	0.006072	0.006214
RS	63	9.966024	4.651091	1471.907345	0.038519	0.039990
PA	4+25*2+4+6 0.047023619 0.020649109 9.966024414 32.816847594 0.668752176 0.409980472 0.351805709 0.371276718 0.452198661 0.603676974 0.854587666 1.245592039 1.806078309 2.506401298 3.228442955 3.807875201 4.118410879 4.129211483 3.911134120 3.591343180 3.281089306 3.037514408 2.873216378 2.779307055 2.740696873 2.744309897 2.781458160 2.846200673 2.934160993 3.115341312 4.651091316
//
IT	5273
RD	25
LK	-232565.879457
QD	-128.934126 -> -119.589251
RI	0.0012019190
TR	0.046380	0.020794
MT	10.036547
MM	C_pi: 2.185621, n_recomb: 39019.908165
RS	0	0.000000	38.156436	7.605596	0.000195	0.000012
RS	1	0.007607	38.156436	8.183113	0.000210	0.000073
RS	2	0.015792	38.156436	8.804399	0.000226	0.000146
RS	3	0.024600	38.156436	9.472758	0.000243	0.000208
RS	4	0.034078	0.685812	562.916606	0.014426	0.012285
RS	5	0.044277	0.685812	596.523789	0.015288	0.013686
RS	6	0.055252	0.416906	1032.924900	0.026472	0.024079
RS	7	0.067062	0.416906	1079.433216	0.027664	0.025662
RS	8	0.079770	0.355520	1316.156257	0.033730	0.031726
RS	9	0.093444	0.355520	1361.053829	0.034881	0.033471
RS	10	0.108159	0.373108	1338.482485	0.034303	0.033340
RS	11	0.123993	0.373108	1378.477334	0.035328	0.034891
RS	12	0.141032	0.452517	1171.643311	0.030027	0.029941
RS	13	0.159366	0.452517	1209.093165	0.030987	0.031264
RS	14	0.179096	0.602568	939.486248	0.024077	0.024475
RS	15	0.200326	0.602568	974.876047	0.024984	0.025609
RS	16	0.223171	0.852606	717.214503	0.018381	0.018957
RS	17	0.247754	0.852606	749.217253	0.019201	0.019899
RS	18	0.274207	1.244823	537.651732	0.013779	0.014349
RS	19	0.302672	1.244823	565.153537	0.014484	0.015103
RS	20	0.333302	1.811343	409.219924	0.010487	0.010969
RS	21	0.366262	1.811343	432.262813	0.011078	0.011563
RS	22	0.401729	2.525054	328.054641	0.008407	0.008786
RS	23	0.439895	2.525054	347.656637	0.008910	0.009272
RS	24	0.480963	3.266940	284.997145	0.007304	0.007599
RS	25	0.525156	3.266940	302.543841	0.007754	0.008028
RS	26	0.572710	3.867103	271.375069	0.006955	0.007191
RS	27	0.623881	3.867103	288.192625	0.007386	0.007600
RS	28	0.678945	4.192043	282.213240	0.007233	0.007426
RS	29	0.738197	4.192043	299.447732	0.007674	0.007847
RS	30	0.801957	4.206769	316.293491	0.008106	0.008267
RS	31	0.870566	4.206769	334.885784	0.008582	0.008730
RS	32	0.944395	3.983361	373.798624	0.009580	0.009725
RS	33	1.023840	3.983361	394.326220	0.010106	0.010251
RS	34	1.109327	3.653758	452.352249	0.011593	0.011746
RS	35	1.201318	3.653758	474.672105	0.012165	0.012333
RS	36	1.300306	3.333627	544.123365	0.013945	0.014131
RS	37	1.406824	3.333627	567.057471	0.014533	0.014740
RS	38	1.521444	3.082247	636.644044	0.016316	0.016542
RS	39	1.644783	3.082247	658.065542	0.016865	0.017108
RS	40	1.777504	2.912455	716.702015	0.018368	0.018618
RS	41	1.920322	2.912455	734.065056	0.018813	0.019069
RS	42	2.074002	2.814864	774.242496	0.019842	0.020090
RS	43	2.239373	2.814864	785.232785	0.020124	0.020366
RS	44	2.417324	2.773821	804.129025	0.020608	0.020829
RS	45	2.608810	2.773821	807.106319	0.020684	0.020892
RS	46	2.814863	2.775903	805.233648	0.020636	0.020817
RS	47	3.036589	2.775903	799.424118	0.020488	0.020653
RS	48	3.275182	2.812301	779.056313	0.019966	0.020105
RS	49	3.531923	2.812301	764.602673	0.019595	0.019720
RS	50	3.808195	2.877067	729.256536	0.018689	0.018794
RS	51	4.105482	2.877067	707.135425	0.018122	0.018216
RS	52	4.425382	2.965875	661.063620	0.016942	0.017024
RS	53	4.769617	2.965875	632.896381	0.016220	0.016297
RS	54	5.140036	3.150588	567.537601	0.014545	0.014623
RS	55	5.538633	3.150588	537.785416	0.013782	0.013861
RS	56	5.967550	3.150588	504.682338	0.012934	0.013016
RS	57	6.429093	3.150588	468.706945	0.012012	0.012100
RS	58	6.925745	4.742625	294.016334	0.007535	0.007660
RS	59	7.460176	4.742625	282.987903	0.007252	0.007379
RS	60	8.035260	4.742625	270.064969	0.006921	0.007051
RS	61	8.654089	4.742625	255.381773	0.006545	0.006677
RS	62	9.319991	4.742625	239.126870	0.006128	0.006264
RS	63	10.036547	4.742625	1536.918965	0.039388	0.040844
PA	4+25*2+4+6 0.046380241 0.020793908 10.036546628 38.156436151 0.685811615 0.416906431 0.355520454 0.373107650 0.452517139 0.602568155 0.852605998 1.244823475 1.811342856 2.525053930 3.266939770 3.867102707 4.192042512 4.206768875 3.983360836 3.653758153 3.333626737 3.082246785 2.912454791 2.814864234 2.773820701 2.775903160 2.812300664 2.877066887 2.965875477 3.150588019 4.742624623
//
CC
CC	Brief Description of the file format:
CC	  CC  comments
CC	  MM  useful-messages
CC	  RD  round-of-iterations
CC	  LL  \log[P(sequence)]
CC	  QD  Q-before-opt Q-after-opt
CC	  TR  \theta_0 \rho_0
CC	  RS  k t_k \lambda_k \pi_k \sum_{l\not=k}A_{kl} A_{kk}
CC	  DC  begin end best-k t_k+\Delta_k max-prob
CC
MM	Version: 0.6.5-r67
MM	pattern:4+25*2+4+6, n:63, n_free_lambdas:28
MM	n_iterations:25, skip:1, max_t:5, theta/rho:5
MM	is_decoding:0
MM	n_seqs:10, sum_L:833507, sum_n:75545
RD	0
LK	0.000000
QD	0.000000 -> 0.000000
RI	inf
TR	0.095009	0.019002
MT	5.000000
MM	C_pi: 1.000000, n_recomb: 15689.048138
RS	0	0.000000	1.000000	99.765835	0.006359	0.000000
RS	1	0.006440	1.000000	105.493768	0.006724	0.000000
RS	2	0.013294	1.000000	111.503278	0.007107	0.000000
RS	3	0.020590	1.000000	117.801949	0.007509	0.000000
RS	4	0.028356	1.000000	124.396657	0.007929	0.000000
RS	5	0.036622	1.000000	131.293401	0.008368	0.000000
RS	6	0.045421	1.000000	138.497121	0.008828	0.000000
RS	7	0.054785	1.000000	146.011490	0.009307	0.000000
RS	8	0.064753	1.000000	153.838686	0.009805	0.000000
RS	9	0.075363	1.000000	161.979140	0.010324	0.000000
RS	10	0.086656	1.000000	170.431263	0.010863	0.000000
RS	11	0.098677	1.000000	179.191147	0.011421	0.000000
RS	12	0.111471	1.000000	188.252242	0.011999	0.000000
RS	13	0.125090	1.000000	197.605013	0.012595	0.000000
RS	14	0.139585	1.000000	207.236569	0.013209	0.000000
RS	15	0.155014	1.000000	217.130281	0.013840	0.000000
RS	16	0.171437	1.000000	227.265374	0.014486	0.000000
RS	17	0.188917	1.000000	237.616517	0.015145	0.000000
RS	18	0.207523	1.000000	248.153396	0.015817	0.000000
RS	19	0.227327	1.000000	258.840293	0.016498	0.000000
RS	20	0.248406	1.000000	269.635676	0.017186	0.000000
RS	21	0.270843	1.000000	280.491809	0.017878	0.000000
RS	22	0.294725	1.000000	291.354391	0.018571	0.000000
RS	23	0.320144	1.000000	302.162250	0.019259	0.000000
RS	24	0.347201	1.000000	312.847104	0.019940	0.000000
RS	25	0.376000	1.000000	323.333407	0.020609	0.000000
RS	26	0.406654	1.000000	333.538310	0.021259	0.000000
RS	27	0.439282	1.000000	343.371755	0.021886	0.000000
RS	28	0.474011	1.000000	352.736739	0.022483	0.000000
RS	29	0.510976	1.000000	361.529762	0.023043	0.000000
RS	30	0.550322	1.000000	369.641508	0.023560	0.000000
RS	31	0.592202	1.000000	376.957772	0.024027	0.000000
RS	32	0.636779	1.000000	383.360670	0.024435	0.000000
RS	33	0.684227	1.000000	388.730153	0.024777	0.000000
RS	34	0.734730	1.000000	392.945842	0.025046	0.000000
RS	35	0.788485	1.000000	395.889205	0.025233	0.000000
RS	36	0.845702	1.000000	397.446058	0.025333	0.000000
RS	37	0.906604	1.000000	397.509399	0.025337	0.000000
RS	38	0.971428	1.000000	395.982527	0.025239	0.000000
RS	39	1.040426	1.000000	392.782402	0.025035	0.000000
RS	40	1.113868	1.000000	387.843179	0.024721	0.000000
RS	41	1.192040	1.000000	381.119808	0.024292	0.000000
RS	42	1.275245	1.000000	372.591582	0.023749	0.000000
RS	43	1.363809	1.000000	362.265476	0.023090	0.000000
RS	44	1.458076	1.000000	350.179116	0.022320	0.000000
RS	45	1.558414	1.000000	336.403169	0.021442	0.000000
RS	46	1.665214	1.000000	321.042952	0.020463	0.000000
RS	47	1.778891	1.000000	304.239059	0.019392	0.000000
RS	48	1.899889	1.000000	286.166801	0.018240	0.000000
RS	49	2.028679	1.000000	267.034297	0.017020	0.000000
RS	50	2.165763	1.000000	247.079092	0.015749	0.000000
RS	51	2.311675	1.000000	226.563243	0.014441	0.000000
RS	52	2.466983	1.000000	205.766920	0.013115	0.000000
RS	53	2.632293	1.000000	184.980639	0.011790	0.000000
RS	54	2.808249	1.000000	164.496384	0.010485	0.000000
RS	55	2.995536	1.000000	144.597981	0.009216	0.000000
RS	56	3.194884	1.000000	125.551191	0.008002	0.000000
RS	57	3.407070	1.000000	107.594080	0.006858	0.000000
RS	58	3.632920	1.000000	90.928283	0.005796	0.000000
RS	59	3.873315	1.000000	75.711759	0.004826	0.000000
RS	60	4.129191	1.000000	62.053616	0.003955	0.000000
RS	61	4.401545	1.000000	50.011442	0.003188	0.000000
RS	62	4.691438	1.000000	39.591417	0.002524	0.000000
RS	63	5.000000	1.000000	110.686499	0.007055	0.000000
PA	4+25*2+4+6 0.095008848 0.019001770 5.000000000 1.000000000 1.000000000 1.000000000 1.000000000 1.000000000 1.000000000 1.000000000 1.000000000 1.000000000 1.000000000 1.000000000 1.000000000 1.000000000 1.000000000 1.000000000 1.000000000 1.000000000 1.000000000 1.000000000 1.000000000 1.000000000 1.000000000 1.000000000 1.000000000 1.000000000 1.000000000 1.000000000 1.000000000
//
IT	4133
RD	1
LK	-218908.522458
QD	-1331.910804 -> -659.196040
RI	0.0530618285
TR	0.080554	0.016037
MT	6.488590
MM	C_pi: 1.104156, n_recomb: 14630.036011
RS	0	0.000000	0.391504	252.382297	0.017251	0.001174
RS	1	0.006873	0.391504	264.891152	0.018106	0.005628
RS	2	0.014219	0.391504	277.674335	0.018980	0.010669
RS	3	0.022070	0.391504	290.687680	0.019869	0.015558
RS	4	0.030460	0.358789	331.242158	0.022641	0.019373
RS	5	0.039428	0.358789	345.002323	0.023582	0.022040
RS	6	0.049011	0.396648	324.901794	0.022208	0.023918
RS	7	0.059253	0.396648	338.112142	0.023111	0.025166
RS	8	0.070199	0.463282	301.337019	0.020597	0.025704
RS	9	0.081898	0.463282	313.778014	0.021448	0.025436
RS	10	0.094400	0.556103	272.362175	0.018617	0.024456
RS	11	0.107762	0.556103	283.969881	0.019410	0.023078
RS	12	0.122043	0.664940	247.744148	0.016934	0.021648
RS	13	0.137305	0.664940	258.594167	0.017676	0.020353
RS	14	0.153616	0.780606	229.995734	0.015721	0.019216
RS	15	0.171048	0.780606	240.226957	0.016420	0.018201
RS	16	0.189678	0.898441	218.024234	0.014903	0.017280
RS	17	0.209589	0.898441	227.767602	0.015568	0.016445
RS	18	0.230868	1.012859	211.037075	0.014425	0.015699
RS	19	0.253610	1.012859	220.406840	0.015065	0.015050
RS	20	0.277915	1.118183	208.431095	0.014247	0.014503
RS	21	0.303891	1.118183	217.516110	0.014868	0.014059
RS	22	0.331652	1.211042	209.461000	0.014317	0.013713
RS	23	0.361321	1.211042	218.310966	0.014922	0.013455
RS	24	0.393030	1.290358	213.363481	0.014584	0.013275
RS	25	0.426918	1.290358	221.980873	0.015173	0.013167
RS	26	0.463135	1.355612	219.581357	0.015009	0.013124
RS	27	0.501842	1.355612	227.918494	0.015579	0.013149
RS	28	0.543209	1.406153	227.744489	0.015567	0.013244
RS	29	0.587420	1.406153	235.697394	0.016111	0.013413
RS	30	0.634669	1.441975	237.448560	0.016230	0.013660
RS	31	0.685166	1.441975	244.845368	0.016736	0.013987
RS	32	0.739134	1.464495	248.055154	0.016955	0.014389
RS	33	0.796811	1.464495	254.645718	0.017406	0.014860
RS	34	0.858452	1.476394	258.634742	0.017678	0.015387
RS	35	0.924331	1.476394	264.090270	0.018051	0.015954
RS	36	0.994738	1.480759	268.044679	0.018322	0.016541
RS	37	1.069983	1.480759	271.972296	0.018590	0.017129
RS	38	1.150401	1.480345	275.049110	0.018800	0.017696
RS	39	1.236347	1.480345	277.022035	0.018935	0.018221
RS	40	1.328200	1.477366	278.415697	0.019030	0.018682
RS	41	1.426366	1.477366	278.019293	0.019003	0.019058
RS	42	1.531279	1.473568	277.016666	0.018935	0.019330
RS	43	1.643404	1.473568	273.909672	0.018722	0.019479
RS	44	1.763236	1.470224	269.980697	0.018454	0.019493
RS	45	1.891304	1.470224	263.964394	0.018043	0.019365
RS	46	2.028174	1.468145	256.853959	0.017557	0.019091
RS	47	2.174453	1.468145	247.936723	0.016947	0.018673
RS	48	2.330786	1.467859	237.704510	0.016248	0.018117
RS	49	2.497864	1.467859	226.150491	0.015458	0.017430
RS	50	2.676426	1.469790	213.183199	0.014572	0.016626
RS	51	2.867262	1.469790	199.531242	0.013638	0.015718
RS	52	3.071214	1.474291	184.534965	0.012613	0.014727
RS	53	3.289185	1.474291	169.571182	0.011591	0.013671
RS	54	3.522138	1.486790	153.021604	0.010459	0.012572
RS	55	3.771103	1.486790	137.829104	0.009421	0.011452
RS	56	4.037180	1.486790	122.694948	0.008387	0.010332
RS	57	4.321546	1.486790	107.859837	0.007372	0.009230
RS	58	4.625458	1.562587	89.472933	0.006116	0.008165
RS	59	4.950259	1.562587	77.342793	0.005287	0.007149
RS	60	5.297384	1.562587	65.889999	0.004504	0.006195
RS	61	5.668369	1.562587	55.265784	0.003778	0.005311
RS	62	6.064854	1.562587	45.589656	0.003116	0.004502
RS	63	6.488590	1.562587	148.345742	0.010140	0.016615
PA	4+25*2+4+6 0.080553702 0.016037400 6.488590240 0.391504288 0.358789444 0.396648407 0.463281631 0.556102753 0.664939880 0.780606270 0.898440838 1.012859344 1.118183136 1.211042404 1.290357590 1.355611801 1.406152725 1.441974640 1.464494705 1.476393700 1.480758667 1.480344772 1.477366447 1.473567963 1.470224380 1.468145370 1.467859268 1.469789505 1.474291325 1.486789703 1.562586725
//
IT	5400
RD	2
LK	-217883.628190
QD	-687.512191 -> -491.330615
RI	0.0609656312
TR	0.074271	0.015347
MT	7.276874
MM	C_pi: 1.190620, n_recomb: 15092.040109
RS	0	0.000000	0.387868	269.965152	0.017888	0.000915
RS	1	0.007065	0.387868	283.655529	0.018795	0.004740
RS	2	0.014630	0.387868	297.644570	0.019722	0.009312
RS	3	0.022729	0.387868	311.879691	0.020665	0.014130
RS	4	0.031400	0.284674	442.665753	0.029331	0.020292
RS	5	0.040684	0.284674	458.243098	0.030363	0.024523
RS	6	0.050623	0.303291	444.698447	0.029466	0.025597
RS	7	0.061265	0.303291	459.174002	0.030425	0.028679
RS	8	0.072659	0.358763	401.025790	0.026572	0.026844
RS	9	0.084858	0.358763	414.550356	0.027468	0.028625
RS	10	0.097919	0.450246	341.957795	0.022658	0.024845
RS	11	0.111903	0.450246	354.574377	0.023494	0.025422
RS	12	0.126874	0.570940	290.364979	0.019240	0.021537
RS	13	0.142904	0.570940	302.013664	0.020011	0.021743
RS	14	0.160065	0.712939	251.851538	0.016688	0.018685
RS	15	0.178440	0.712939	262.585071	0.017399	0.018841
RS	16	0.198113	0.872142	223.981718	0.014841	0.016489
RS	17	0.219175	0.872142	233.924929	0.015500	0.016593
RS	18	0.241726	1.041129	204.754121	0.013567	0.014805
RS	19	0.265870	1.041129	214.061613	0.014184	0.014900
RS	20	0.291720	1.209221	192.713597	0.012769	0.013603
RS	21	0.319396	1.209221	201.542493	0.013354	0.013741
RS	22	0.349027	1.367232	186.388735	0.012350	0.012847
RS	23	0.380753	1.367232	194.870288	0.012912	0.013039
RS	24	0.414719	1.509134	184.500573	0.012225	0.012445
RS	25	0.451086	1.509134	192.724917	0.012770	0.012679
RS	26	0.490022	1.629504	186.309454	0.012345	0.012319
RS	27	0.531708	1.629504	194.323692	0.012876	0.012605
RS	28	0.576341	1.722373	191.550973	0.012692	0.012472
RS	29	0.624126	1.722373	199.353778	0.013209	0.012847
RS	30	0.675288	1.784088	200.006265	0.013252	0.012956
RS	31	0.730064	1.784088	207.528445	0.013751	0.013453
RS	32	0.788711	1.816202	211.123324	0.013989	0.013803
RS	33	0.851501	1.816202	218.201811	0.014458	0.014422
RS	34	0.918728	1.825089	223.882122	0.014834	0.014969
RS	35	0.990704	1.825089	230.242916	0.015256	0.015661
RS	36	1.067765	1.818921	236.894697	0.015697	0.016314
RS	37	1.150272	1.818921	242.156466	0.016045	0.016996
RS	38	1.238607	1.804873	248.597271	0.016472	0.017644
RS	39	1.333184	1.804873	252.298055	0.016717	0.018225
RS	40	1.434443	1.788297	257.381662	0.017054	0.018758
RS	41	1.542856	1.788297	259.028110	0.017163	0.019147
RS	42	1.658929	1.772975	261.713235	0.017341	0.019461
RS	43	1.783202	1.772975	260.851635	0.017284	0.019584
RS	44	1.916256	1.761234	260.337581	0.017250	0.019603
RS	45	2.058711	1.761234	256.636347	0.017005	0.019426
RS	46	2.211231	1.754146	252.485855	0.016730	0.019127
RS	47	2.374526	1.754146	245.812671	0.016288	0.018657
RS	48	2.549359	1.752207	237.963788	0.015768	0.018057
RS	49	2.736544	1.752207	228.448161	0.015137	0.017332
RS	50	2.936955	1.755788	217.212665	0.014393	0.016477
RS	51	3.151525	1.755788	205.279856	0.013602	0.015554
RS	52	3.381256	1.765170	191.348066	0.012679	0.014515
RS	53	3.627217	1.765170	177.703299	0.011775	0.013471
RS	54	3.890556	1.791175	161.191884	0.010681	0.012294
RS	55	4.172501	1.791175	146.967738	0.009738	0.011221
RS	56	4.474367	1.791175	132.487211	0.008779	0.010146
RS	57	4.797560	1.791175	117.991659	0.007818	0.009085
RS	58	5.143587	1.957671	95.714069	0.006342	0.007703
RS	59	5.514063	1.957671	84.499143	0.005599	0.006830
RS	60	5.910714	1.957671	73.589051	0.004876	0.005993
RS	61	6.335389	1.957671	63.159838	0.004185	0.005198
RS	62	6.790069	1.957671	53.368971	0.003536	0.004455
RS	63	7.276874	1.957671	192.085550	0.012728	0.017349
PA	4+25*2+4+6 0.074271434 0.015346703 7.276873610 0.387867874 0.284673913 0.303291289 0.358762532 0.450245911 0.570939986 0.712938902 0.872141606 1.041128967 1.209220746 1.367232452 1.509133952 1.629504399 1.722372680 1.784087722 1.816202150 1.825089343 1.818921217 1.804873251 1.788297492 1.772974989 1.761233572 1.754146243 1.752207166 1.755788270 1.765170346 1.791175247 1.957670752
//
IT	5117
RD	3
LK	-217558.472326
QD	-528.668218 -> -435.297550
RI	0.0524308627
TR	0.070360	0.015298
MT	7.749038
MM	C_pi: 1.283320, n_recomb: 16204.734542
RS	0	0.000000	0.483146	236.418474	0.014589	0.000745
RS	1	0.007171	0.483146	249.520523	0.015398	0.003856
RS	2	0.014856	0.483146	263.059630	0.016234	0.007457
RS	3	0.023092	0.483146	277.007175	0.017094	0.011214
RS	4	0.031919	0.281833	495.956495	0.030606	0.020098
RS	5	0.041378	0.281833	513.400187	0.031682	0.024375
RS	6	0.051516	0.282336	529.209780	0.032658	0.026577
RS	7	0.062381	0.282336	545.046879	0.033635	0.030058
RS	8	0.074025	0.326708	485.180165	0.029941	0.028164
RS	9	0.086504	0.326708	499.854034	0.030846	0.030574
RS	10	0.099878	0.411997	409.053751	0.025243	0.025939
RS	11	0.114211	0.411997	422.920860	0.026099	0.027184
RS	12	0.129571	0.532940	338.682341	0.020900	0.022248
RS	13	0.146033	0.532940	351.586467	0.021697	0.022999
RS	14	0.163676	0.683415	285.076111	0.017592	0.019012
RS	15	0.182583	0.683415	296.932756	0.018324	0.019608
RS	16	0.202847	0.861693	245.595769	0.015156	0.016506
RS	17	0.224563	0.861693	256.469675	0.015827	0.016975
RS	18	0.247837	1.061404	217.617093	0.013429	0.014605
RS	19	0.272780	1.061404	227.659013	0.014049	0.014998
RS	20	0.299511	1.269913	199.154439	0.012290	0.013266
RS	21	0.328159	1.269913	208.553528	0.012870	0.013642
RS	22	0.358862	1.474323	188.140841	0.011610	0.012422
RS	23	0.391766	1.474323	197.075933	0.012162	0.012801
RS	24	0.427029	1.664526	182.813325	0.011281	0.011957
RS	25	0.464822	1.664526	191.426152	0.011813	0.012333
RS	26	0.505324	1.829720	182.258136	0.011247	0.011786
RS	27	0.548730	1.829720	190.652015	0.011765	0.012176
RS	28	0.595249	1.956878	186.313833	0.011497	0.011921
RS	29	0.645104	1.956878	194.550716	0.012006	0.012369
RS	30	0.698534	2.036776	194.930375	0.012029	0.012427
RS	31	0.755795	2.036776	203.004919	0.012528	0.012975
RS	32	0.817163	2.070462	207.601477	0.012811	0.013344
RS	33	0.882931	2.070462	215.399359	0.013292	0.013998
RS	34	0.953415	2.068807	223.147057	0.013770	0.014621
RS	35	1.028953	2.068807	230.410928	0.014219	0.015335
RS	36	1.109908	2.046241	239.838734	0.014801	0.016101
RS	37	1.196668	2.046241	246.162633	0.015191	0.016789
RS	38	1.289649	2.014953	255.686528	0.015779	0.017562
RS	39	1.389298	2.014953	260.544550	0.016078	0.018131
RS	40	1.496092	1.983356	268.630515	0.016577	0.018778
RS	41	1.610545	1.983356	271.437192	0.016750	0.019141
RS	42	1.733205	1.956797	276.702009	0.017075	0.019541
RS	43	1.864660	1.956797	276.901347	0.017088	0.019631
RS	44	2.005542	1.938055	278.306656	0.017174	0.019701
RS	45	2.156526	1.938055	275.473761	0.017000	0.019490
RS	46	2.318337	1.927918	272.482785	0.016815	0.019211
RS	47	2.491751	1.927918	266.414165	0.016441	0.018715
RS	48	2.677600	1.926454	258.959246	0.015980	0.018112
RS	49	2.876776	1.926454	249.743842	0.015412	0.017372
RS	50	3.090234	1.933720	238.195672	0.014699	0.016499
RS	51	3.318999	1.933720	226.252837	0.013962	0.015577
RS	52	3.564169	1.949722	211.424198	0.013047	0.014512
RS	53	3.826919	1.949722	197.483936	0.012187	0.013482
RS	54	4.108510	1.990948	179.151654	0.011056	0.012251
RS	55	4.410294	1.990948	164.502337	0.010151	0.011209
RS	56	4.733718	1.990948	149.386705	0.009219	0.010163
RS	57	5.080334	1.990948	134.058932	0.008273	0.009126
RS	58	5.451805	2.254314	106.100084	0.006547	0.007486
RS	59	5.849913	2.254314	95.003328	0.005863	0.006704
RS	60	6.276569	2.254314	83.978232	0.005182	0.005942
RS	61	6.733820	2.254314	73.214742	0.004518	0.005207
RS	62	7.223859	2.254314	62.893337	0.003881	0.004509
RS	63	7.749038	2.254314	244.124377	0.015065	0.018494
PA	4+25*2+4+6 0.070359792 0.015298185 7.749038039 0.483146066 0.281832742 0.282336421 0.326708303 0.411996783 0.532939973 0.683415104 0.861692677 1.061403944 1.269913232 1.474322610 1.664526064 1.829719611 1.956877626 2.036776456 2.070462414 2.068806832 2.046241268 2.014953188 1.983356271 1.956797273 1.938055493 1.927918032 1.926453503 1.933720370 1.949721543 1.990947702 2.254313738
//
IT	4577
RD	4
LK	-217388.059922
QD	-466.987491 -> -401.174370
RI	0.0407430519
TR	0.067365	0.015470
MT	8.077718
MM	C_pi: 1.368193, n_recomb: 17456.922939
RS	0	0.000000	0.630291	197.310017	0.011303	0.000621
RS	1	0.007241	0.630291	209.104926	0.011978	0.003166
RS	2	0.015005	0.630291	221.414958	0.012684	0.005961
RS	3	0.023333	0.630291	234.234169	0.013418	0.008780
RS	4	0.032263	0.297619	519.843893	0.029779	0.019532
RS	5	0.041839	0.297619	539.247211	0.030890	0.023476
RS	6	0.052109	0.280737	590.932320	0.033851	0.027056
RS	7	0.063123	0.280737	608.533915	0.034859	0.030487
RS	8	0.074934	0.315610	557.160666	0.031916	0.029187
RS	9	0.087600	0.315610	573.228428	0.032837	0.031761
RS	10	0.101184	0.395039	471.936465	0.027034	0.026959
RS	11	0.115750	0.395039	487.195084	0.027908	0.028453
RS	12	0.131372	0.513832	387.489037	0.022197	0.023014
RS	13	0.148125	0.513832	401.797862	0.023017	0.023991
RS	14	0.166090	0.666944	321.579710	0.018421	0.019480
RS	15	0.185357	0.666944	334.747294	0.019176	0.020271
RS	16	0.206019	0.854996	272.215960	0.015594	0.016710
RS	17	0.228176	0.854996	284.242638	0.016283	0.017347
RS	18	0.251938	1.073547	236.636172	0.013555	0.014604
RS	19	0.277421	1.073547	247.655781	0.014187	0.015139
RS	20	0.304748	1.309661	212.605919	0.012179	0.013118
RS	21	0.334054	1.309661	222.826924	0.012764	0.013610
RS	22	0.365482	1.548462	197.585512	0.011318	0.012169
RS	23	0.399186	1.548462	207.222783	0.011871	0.012637
RS	24	0.435330	1.777080	189.369264	0.010848	0.011622
RS	25	0.474091	1.777080	198.604359	0.011377	0.012064
RS	26	0.515659	1.979835	186.896412	0.010706	0.011389
RS	27	0.560236	1.979835	195.877057	0.011221	0.011824
RS	28	0.608042	2.136117	190.132957	0.010892	0.011489
RS	29	0.659308	2.136117	198.973555	0.011398	0.011963
RS	30	0.714286	2.230121	199.210601	0.011412	0.011997
RS	31	0.773246	2.230121	207.960144	0.011913	0.012557
RS	32	0.836474	2.261926	213.670054	0.012240	0.012957
RS	33	0.904280	2.261926	222.253881	0.012732	0.013611
RS	34	0.976996	2.247242	232.153595	0.013299	0.014312
RS	35	1.054977	2.247242	240.320661	0.013766	0.015019
RS	36	1.138605	2.207206	252.549581	0.014467	0.015892
RS	37	1.228287	2.207206	259.857056	0.014886	0.016570
RS	38	1.324463	2.159011	272.385817	0.015603	0.017460
RS	39	1.427603	2.159011	278.231767	0.015938	0.018016
RS	40	1.538210	2.113727	289.102185	0.016561	0.018770
RS	41	1.656826	2.113727	292.801215	0.016773	0.019120
RS	42	1.784031	2.077768	300.267301	0.017200	0.019602
RS	43	1.920446	2.077768	301.162409	0.017252	0.019682
RS	44	2.066739	2.053962	303.952940	0.017412	0.019804
RS	45	2.223624	2.053962	301.539864	0.017273	0.019588
RS	46	2.391868	2.042573	299.050527	0.017131	0.019332
RS	47	2.572294	2.042573	293.081785	0.016789	0.018837
RS	48	2.765785	2.043145	285.289750	0.016342	0.018233
RS	49	2.973285	2.043145	275.851406	0.015802	0.017500
RS	50	3.195809	2.055374	263.248153	0.015080	0.016608
RS	51	3.434445	2.055374	250.795959	0.014367	0.015699
RS	52	3.690360	2.078972	234.379126	0.013426	0.014606
RS	53	3.964805	2.078972	219.707119	0.012586	0.013595
RS	54	4.259122	2.136309	198.878289	0.011393	0.012305
RS	55	4.574748	2.136309	183.475363	0.010510	0.011292
RS	56	4.913228	2.136309	167.431291	0.009591	0.010268
RS	57	5.276216	2.136309	151.015544	0.008651	0.009248
RS	58	5.665486	2.500227	116.531524	0.006675	0.007364
RS	59	6.082942	2.500227	105.469090	0.006042	0.006653
RS	60	6.530624	2.500227	94.291608	0.005401	0.005950
RS	61	7.010721	2.500227	83.195703	0.004766	0.005263
RS	62	7.525580	2.500227	72.376036	0.004146	0.004601
RS	63	8.077718	2.500227	298.834348	0.017118	0.019811
PA	4+25*2+4+6 0.067365000 0.015469736 8.077718283 0.630291278 0.297618667 0.280736900 0.315610061 0.395038755 0.513831762 0.666943941 0.854996039 1.073546699 1.309660996 1.548462234 1.777080190 1.979834737 2.136117238 2.230121197 2.261926322 2.247242053 2.207206435 2.159011419 2.113727196 2.077768406 2.053961664 2.042573496 2.043144765 2.055373639 2.078972111 2.136309103 2.500226948
//
IT	4781
RD	5
LK	-217261.894953
QD	-428.002727 -> -373.035393
RI	0.0311752251
TR	0.064825	0.015720
MT	8.337080
MM	C_pi: 1.443856, n_recomb: 18705.758515
RS	0	0.000000	0.818175	164.156407	0.008776	0.000526
RS	1	0.007294	0.818175	174.520140	0.009330	0.002638
RS	2	0.015120	0.818175	185.413988	0.009912	0.004838
RS	3	0.023516	0.818175	196.846393	0.010523	0.006967
RS	4	0.032525	0.319783	529.400153	0.028301	0.018850
RS	5	0.042191	0.319783	550.540270	0.029432	0.022412
RS	6	0.052562	0.285987	637.422207	0.034076	0.027208
RS	7	0.063690	0.285987	656.947727	0.035120	0.030467
RS	8	0.075629	0.312589	618.804747	0.033081	0.029905
RS	9	0.088439	0.312589	636.401931	0.034022	0.032483
RS	10	0.102183	0.386984	529.425118	0.028303	0.027787
RS	11	0.116930	0.386984	546.112282	0.029195	0.029377
RS	12	0.132752	0.503259	434.111190	0.023207	0.023692
RS	13	0.149729	0.503259	449.836042	0.024048	0.024771
RS	14	0.167943	0.656855	357.838981	0.019130	0.019937
RS	15	0.187486	0.656855	372.341070	0.019905	0.020824
RS	16	0.208455	0.850387	299.750109	0.016024	0.016954
RS	17	0.230953	0.850387	312.972657	0.016731	0.017680
RS	18	0.255092	1.081528	257.262869	0.013753	0.014672
RS	19	0.280991	1.081528	269.317854	0.014398	0.015284
RS	20	0.308780	1.337861	228.109144	0.012195	0.013052
RS	21	0.338595	1.337861	239.217032	0.012788	0.013606
RS	22	0.370585	1.603692	209.376390	0.011193	0.012000
RS	23	0.404909	1.603692	219.781123	0.011749	0.012517
RS	24	0.441736	1.864440	198.461998	0.010610	0.011371
RS	25	0.481249	1.864440	208.378388	0.011140	0.011847
RS	26	0.523644	2.100222	194.186096	0.010381	0.011072
RS	27	0.569131	2.100222	203.800379	0.010895	0.011528
RS	28	0.617935	2.282789	196.663325	0.010514	0.011132
RS	29	0.670300	2.282789	206.137980	0.011020	0.011615
RS	30	0.726484	2.389109	206.222957	0.011025	0.011631
RS	31	0.786766	2.389109	215.658918	0.011529	0.012188
RS	32	0.851444	2.417896	222.463116	0.011893	0.012616
RS	33	0.920840	2.417896	231.824404	0.012393	0.013260
RS	34	0.995298	2.389762	243.856868	0.013036	0.014027
RS	35	1.075186	2.389762	252.897766	0.013520	0.014723
RS	36	1.160902	2.332660	267.903316	0.014322	0.015688
RS	37	1.252869	2.332660	276.141694	0.014762	0.016356
RS	38	1.351544	2.268628	291.626723	0.015590	0.017347
RS	39	1.457416	2.268628	298.380961	0.015951	0.017897
RS	40	1.571010	2.211028	311.945100	0.016676	0.018745
RS	41	1.692890	2.211028	316.426852	0.016916	0.019095
RS	42	1.823659	2.167001	325.948191	0.017425	0.019651
RS	43	1.963966	2.167001	327.399622	0.017503	0.019737
RS	44	2.114507	2.139217	331.371659	0.017715	0.019908
RS	45	2.276028	2.139217	329.214683	0.017600	0.019705
RS	46	2.449330	2.127383	326.973155	0.017480	0.019470
RS	47	2.635272	2.127383	320.928165	0.017157	0.018992
RS	48	2.834776	2.130543	312.514635	0.016707	0.018385
RS	49	3.048832	2.130543	302.681794	0.016181	0.017671
RS	50	3.278500	2.148079	288.736280	0.015436	0.016759
RS	51	3.524920	2.148079	275.626756	0.014735	0.015869
RS	52	3.789313	2.179465	257.362198	0.013758	0.014746
RS	53	4.072990	2.179465	241.850869	0.012929	0.013755
RS	54	4.377358	2.253036	218.258483	0.011668	0.012404
RS	55	4.703926	2.253036	202.055410	0.010802	0.011416
RS	56	5.054313	2.253036	185.053595	0.009893	0.010411
RS	57	5.430257	2.253036	167.537362	0.008956	0.009404
RS	58	5.833621	2.720439	126.077454	0.006740	0.007283
RS	59	6.266405	2.720439	115.113884	0.006154	0.006632
RS	60	6.730755	2.720439	103.873792	0.005553	0.005979
RS	61	7.228975	2.720439	92.554901	0.004948	0.005334
RS	62	7.763533	2.720439	81.359447	0.004349	0.004704
RS	63	8.337080	2.720439	354.383516	0.018945	0.021197
PA	4+25*2+4+6 0.064825367 0.015719657 8.337080140 0.818175394 0.319783264 0.285986580 0.312589484 0.386984090 0.503258915 0.656854640 0.850387467 1.081527840 1.337861318 1.603691886 1.864439764 2.100222055 2.282788694 2.389108700 2.417896248 2.389761737 2.332659713 2.268628128 2.211027696 2.167000828 2.139216931 2.127383338 2.130542546 2.148079021 2.179465333 2.253036131 2.720439459
//
IT	4928
RD	6
LK	-217154.771808
QD	-396.352418 -> -347.824630
RI	0.0241537389
TR	0.062566	0.015993
MT	8.560149
MM	C_pi: 1.512767, n_recomb: 19924.690393
RS	0	0.000000	1.042334	138.114076	0.006932	0.000450
RS	1	0.007338	1.042334	147.180126	0.007387	0.002228
RS	2	0.015215	1.042334	156.758016	0.007868	0.003995
RS	3	0.023670	1.042334	166.864051	0.008375	0.005636
RS	4	0.032745	0.344334	532.298930	0.026716	0.018154
RS	5	0.042486	0.344334	554.894464	0.027850	0.021371
RS	6	0.052942	0.294071	673.999578	0.033827	0.027157
RS	7	0.064165	0.294071	695.465173	0.034905	0.030228
RS	8	0.076212	0.313314	672.492334	0.033752	0.030388
RS	9	0.089143	0.313314	691.689985	0.034715	0.032920
RS	10	0.103022	0.383423	582.039669	0.029212	0.028441
RS	11	0.117920	0.383423	600.165003	0.030122	0.030067
RS	12	0.133912	0.497349	478.121944	0.023996	0.024268
RS	13	0.151077	0.497349	495.244102	0.024856	0.025398
RS	14	0.169502	0.650635	392.926529	0.019721	0.020353
RS	15	0.189278	0.650635	408.746675	0.020515	0.021292
RS	16	0.210506	0.847541	326.988760	0.016411	0.017198
RS	17	0.233292	0.847541	341.402671	0.017135	0.017977
RS	18	0.257749	1.087805	278.104275	0.013958	0.014766
RS	19	0.284002	1.087805	291.200662	0.014615	0.015425
RS	20	0.312180	1.359980	244.122985	0.012252	0.013028
RS	21	0.342427	1.359980	256.129516	0.012855	0.013620
RS	22	0.374893	1.648280	221.847669	0.011134	0.011881
RS	23	0.409742	1.648280	233.032523	0.011696	0.012426
RS	24	0.447148	1.937229	208.317224	0.010455	0.011171
RS	25	0.487299	1.937229	218.923942	0.010988	0.011668
RS	26	0.530396	2.203367	202.257828	0.010151	0.010809
RS	27	0.576656	2.203367	212.507406	0.010666	0.011276
RS	28	0.626311	2.410846	203.952546	0.010236	0.010826
RS	29	0.679609	2.410846	214.053393	0.010743	0.011311
RS	30	0.736818	2.528983	213.933940	0.010737	0.011310
RS	31	0.798226	2.528983	224.038705	0.011244	0.011860
RS	32	0.864140	2.554688	231.872485	0.011637	0.012308
RS	33	0.934890	2.554688	241.985644	0.012145	0.012940
RS	34	1.010833	2.513414	256.091039	0.012853	0.013762
RS	35	1.092348	2.513414	265.974860	0.013349	0.014445
RS	36	1.179845	2.439940	283.712809	0.014239	0.015488
RS	37	1.273763	2.439940	292.847689	0.014698	0.016148
RS	38	1.374572	2.361013	311.256885	0.015622	0.017226
RS	39	1.482780	2.361013	318.881638	0.016004	0.017775
RS	40	1.598928	2.292036	335.111647	0.016819	0.018706
RS	41	1.723598	2.292036	340.333828	0.017081	0.019063
RS	42	1.857418	2.240648	351.880981	0.017661	0.019689
RS	43	2.001058	2.240648	353.840514	0.017759	0.019790
RS	44	2.155238	2.209290	358.951428	0.018015	0.020008
RS	45	2.320732	2.209290	356.996543	0.017917	0.019825
RS	46	2.498370	2.197139	354.939912	0.017814	0.019614
RS	47	2.689045	2.197139	348.761916	0.017504	0.019158
RS	48	2.893711	2.202811	339.642838	0.017046	0.018552
RS	49	3.113396	2.202811	329.362312	0.016530	0.017859
RS	50	3.349201	2.225453	313.976685	0.015758	0.016930
RS	51	3.602311	2.225453	300.168759	0.015065	0.016061
RS	52	3.873995	2.264366	279.959153	0.014051	0.014909
RS	53	4.165615	2.264366	263.587974	0.013229	0.013937
RS	54	4.478635	2.353852	237.106486	0.011900	0.012524
RS	55	4.814625	2.353852	220.115523	0.011047	0.011560
RS	56	5.175271	2.353852	202.177198	0.010147	0.010572
RS	57	5.562382	2.353852	183.589839	0.009214	0.009575
RS	58	5.977900	2.927323	134.827930	0.006767	0.007222
RS	59	6.423909	2.927323	124.029576	0.006225	0.006624
RS	60	6.902648	2.927323	112.811211	0.005662	0.006016
RS	61	7.416517	2.927323	101.367756	0.005088	0.005408
RS	62	7.968095	2.927323	89.904293	0.004512	0.004807
RS	63	8.560149	2.927323	410.808342	0.020618	0.022604
PA	4+25*2+4+6 0.062566041 0.015993093 8.560149446 1.042333937 0.344334495 0.294070673 0.313314484 0.383423338 0.497349351 0.650634863 0.847540883 1.087804579 1.359979724 1.648280007 1.937228547 2.203366830 2.410845817 2.528982755 2.554688296 2.513414112 2.439939822 2.361013124 2.292035904 2.240647683 2.209289824 2.197138601 2.202811163 2.225453427 2.264365827 2.353851653 2.927322998
//
IT	4295
RD	7
LK	-217059.726311
QD	-368.530606 -> -324.902656
RI	0.0190918368
TR	0.060512	0.016268
MT	8.761888
MM	C_pi: 1.577121, n_recomb: 21113.981118
RS	0	0.000000	1.300303	117.944590	0.005586	0.000388
RS	1	0.007377	1.300303	125.910899	0.005963	0.001905
RS	2	0.015299	1.300303	134.357570	0.006363	0.003354
RS	3	0.023805	1.300303	143.304793	0.006787	0.004648
RS	4	0.032939	0.369713	532.246724	0.025208	0.017487
RS	5	0.042747	0.369713	556.055708	0.026336	0.020409
RS	6	0.053278	0.303423	704.074280	0.033346	0.026983
RS	7	0.064586	0.303423	727.435493	0.034453	0.029883
RS	8	0.076728	0.315987	720.250585	0.034112	0.030703
RS	9	0.089766	0.315987	741.086039	0.035099	0.033175
RS	10	0.103766	0.382389	630.713224	0.029872	0.028955
RS	11	0.118798	0.382389	650.281313	0.030799	0.030594
RS	12	0.134940	0.494240	519.816747	0.024620	0.024756
RS	13	0.152273	0.494240	538.316850	0.025496	0.025914
RS	14	0.170884	0.646922	426.787297	0.020213	0.020726
RS	15	0.190869	0.646922	443.904377	0.021024	0.021695
RS	16	0.212327	0.846075	353.672295	0.016751	0.017432
RS	17	0.235369	0.846075	369.263733	0.017489	0.018244
RS	18	0.260111	1.093382	298.776238	0.014151	0.014872
RS	19	0.286678	1.093382	312.907597	0.014820	0.015563
RS	20	0.315205	1.378613	260.177098	0.012323	0.013029
RS	21	0.345836	1.378613	273.079952	0.012934	0.013645
RS	22	0.378728	1.686421	234.460006	0.011104	0.011794
RS	23	0.414046	1.686421	246.423018	0.011671	0.012356
RS	24	0.451969	2.001026	218.344551	0.010341	0.011008
RS	25	0.492690	2.001026	229.636623	0.010876	0.011517
RS	26	0.536416	2.295936	210.484415	0.009969	0.010583
RS	27	0.583367	2.295936	221.358662	0.010484	0.011056
RS	28	0.633782	2.527833	211.342024	0.010010	0.010557
RS	29	0.687917	2.527833	222.051508	0.010517	0.011040
RS	30	0.746045	2.657967	221.658809	0.010498	0.011022
RS	31	0.808462	2.657967	232.408516	0.011007	0.011563
RS	32	0.875483	2.681022	241.187789	0.011423	0.012025
RS	33	0.947449	2.681022	252.025376	0.011936	0.012645
RS	34	1.024724	2.627160	268.125209	0.012699	0.013510
RS	35	1.107700	2.627160	278.825137	0.013206	0.014181
RS	36	1.196797	2.537991	299.240011	0.014173	0.015291
RS	37	1.292468	2.537991	309.249160	0.014647	0.015944
RS	38	1.395197	2.444878	330.557539	0.015656	0.017099
RS	39	1.505504	2.444878	339.037348	0.016057	0.017650
RS	40	1.623950	2.365092	357.940120	0.016953	0.018657
RS	41	1.751133	2.365092	363.893819	0.017235	0.019024
RS	42	1.887700	2.306654	377.498241	0.017879	0.019714
RS	43	2.034342	2.306654	379.961155	0.017996	0.019834
RS	44	2.191802	2.271739	386.254688	0.018294	0.020099
RS	45	2.360879	2.271739	384.498031	0.018211	0.019940
RS	46	2.542429	2.259046	382.664465	0.018124	0.019754
RS	47	2.737373	2.259046	376.348149	0.017825	0.019324
RS	48	2.946699	2.266848	366.541998	0.017360	0.018721
RS	49	3.171468	2.266848	355.807269	0.016852	0.018053
RS	50	3.412819	2.294131	338.974701	0.016055	0.017109
RS	51	3.671976	2.294131	324.463862	0.015367	0.016261
RS	52	3.950252	2.340090	302.282454	0.014317	0.015081
RS	53	4.249057	2.340090	285.053816	0.013501	0.014128
RS	54	4.569907	2.444932	255.614095	0.012106	0.012655
RS	55	4.914427	2.444932	237.853444	0.011265	0.011712
RS	56	5.284365	2.444932	219.001252	0.010372	0.010739
RS	57	5.681594	2.444932	199.369128	0.009443	0.009750
RS	58	6.108128	3.126651	143.019511	0.006774	0.007172
RS	59	6.566130	3.126651	132.432294	0.006272	0.006621
RS	60	7.057921	3.126651	121.295800	0.005745	0.006054
RS	61	7.585994	3.126651	109.799519	0.005200	0.005480
RS	62	8.153025	3.126651	98.148037	0.004648	0.004906
RS	63	8.761888	3.126651	468.486163	0.022188	0.024009
PA	4+25*2+4+6 0.060511893 0.016267907 8.761888198 1.300303077 0.369713244 0.303423321 0.315987399 0.382389431 0.494239542 0.646921828 0.846074667 1.093381702 1.378613403 1.686421130 2.001025903 2.295936201 2.527832914 2.657967204 2.681022302 2.627160329 2.537991069 2.444877617 2.365091575 2.306653854 2.271738560 2.259045854 2.266847715 2.294130802 2.340089716 2.444932487 3.126651114
//
IT	4486
RD	8
LK	-216974.139628
QD	-343.535152 -> -304.028672
RI	0.0154009168
TR	0.058625	0.016535
MT	8.949280
MM	C_pi: 1.638314, n_recomb: 22277.936884
RS	0	0.000000	1.590544	102.209088	0.004588	0.000337
RS	1	0.007413	1.590544	109.263567	0.004905	0.001645
RS	2	0.015376	1.590544	116.763654	0.005241	0.002857
RS	3	0.023929	1.590544	124.731181	0.005599	0.003900
RS	4	0.033116	0.395259	530.964264	0.023834	0.016861
RS	5	0.042984	0.395259	555.797549	0.024948	0.019537
RS	6	0.053583	0.313361	729.707501	0.032755	0.026736
RS	7	0.064969	0.313361	754.897732	0.033885	0.029486
RS	8	0.077198	0.319750	763.541557	0.034273	0.030896
RS	9	0.090334	0.319750	786.032798	0.035283	0.033310
RS	10	0.104444	0.382874	676.271736	0.030356	0.029364
RS	11	0.119599	0.382874	697.286079	0.031299	0.031006
RS	12	0.135879	0.492888	559.615758	0.025120	0.025174
RS	13	0.153364	0.492888	579.478643	0.026011	0.026348
RS	14	0.172147	0.644859	459.590749	0.020630	0.021062
RS	15	0.192321	0.644859	477.986582	0.021456	0.022051
RS	16	0.213991	0.845574	379.826478	0.017049	0.017655
RS	17	0.237268	0.845574	396.581996	0.017802	0.018490
RS	18	0.262270	1.098552	319.212833	0.014329	0.014984
RS	19	0.289126	1.098552	334.371055	0.015009	0.015696
RS	20	0.317972	1.394916	276.144598	0.012395	0.013045
RS	21	0.348957	1.394916	289.938507	0.013015	0.013679
RS	22	0.382239	1.720150	247.042818	0.011089	0.011729
RS	23	0.417988	1.720150	259.778479	0.011661	0.012303
RS	24	0.456387	2.058657	228.341880	0.010250	0.010871
RS	25	0.497632	2.058657	240.310789	0.010787	0.011388
RS	26	0.541936	2.381373	218.644156	0.009814	0.010386
RS	27	0.589523	2.381373	230.129538	0.010330	0.010862
RS	28	0.640638	2.637652	218.598632	0.009812	0.010317
RS	29	0.695543	2.637652	229.897385	0.010320	0.010798
RS	30	0.754517	2.780324	229.155122	0.010286	0.010759
RS	31	0.817864	2.780324	240.525401	0.010797	0.011292
RS	32	0.885906	2.801392	250.157323	0.011229	0.011763
RS	33	0.958993	2.801392	261.692917	0.011747	0.012370
RS	34	1.037497	2.735571	279.697863	0.012555	0.013271
RS	35	1.121822	2.735571	291.190224	0.013071	0.013931
RS	36	1.212397	2.631301	314.218547	0.014104	0.015096
RS	37	1.309686	2.631301	325.086123	0.014592	0.015744
RS	38	1.414188	2.524511	349.270127	0.015678	0.016967
RS	39	1.526437	2.524511	358.600446	0.016097	0.017521
RS	40	1.647007	2.434259	380.196122	0.017066	0.018596
RS	41	1.776515	2.434259	386.888697	0.017366	0.018976
RS	42	1.915623	2.368860	402.612332	0.018072	0.019727
RS	43	2.065044	2.368860	405.595125	0.018206	0.019867
RS	44	2.225541	2.330208	413.161115	0.018546	0.020180
RS	45	2.397937	2.330208	411.623017	0.018477	0.020046
RS	46	2.583112	2.316594	410.104916	0.018409	0.019889
RS	47	2.782015	2.316594	403.669059	0.018120	0.019484
RS	48	2.995662	2.326014	393.249206	0.017652	0.018890
RS	49	3.225147	2.326014	382.074264	0.017150	0.018245
RS	50	3.471645	2.357358	363.837102	0.016332	0.017290
RS	51	3.736415	2.357358	348.632571	0.015649	0.016462
RS	52	4.020814	2.409781	324.489017	0.014565	0.015259
RS	53	4.326295	2.409781	306.410491	0.013754	0.014322
RS	54	4.654422	2.529292	273.970538	0.012298	0.012792
RS	55	5.006873	2.529292	255.453679	0.011467	0.011868
RS	56	5.385452	2.529292	235.703071	0.010580	0.010908
RS	57	5.792096	2.529292	215.043074	0.009653	0.009926
RS	58	6.228885	3.320928	150.839818	0.006771	0.007129
RS	59	6.698053	3.320928	140.492012	0.006306	0.006620
RS	60	7.202001	3.320928	129.477450	0.005812	0.006091
RS	61	7.743308	3.320928	117.978444	0.005296	0.005548
RS	62	8.324743	3.320928	106.196706	0.004767	0.005000
RS	63	8.949280	3.320928	527.687388	0.023687	0.025396
PA	4+25*2+4+6 0.058625164 0.016535280 8.949279579 1.590543542 0.395259160 0.313360764 0.319750044 0.382873537 0.492887728 0.644858738 0.845573998 1.098551558 1.394916281 1.720150325 2.058657379 2.381373433 2.637652483 2.780323692 2.801392374 2.735571381 2.631300561 2.524511226 2.434258864 2.368859701 2.330208027 2.316594027 2.326014421 2.357358131 2.409780727 2.529292283 3.320927945
//
IT	5498
RD	9
LK	-216896.588583
QD	-320.921500 -> -285.009131
RI	0.0126523350
TR	0.056883	0.016792
MT	9.125675
MM	C_pi: 1.697136, n_recomb: 23419.987754
RS	0	0.000000	1.912245	89.741343	0.003832	0.000295
RS	1	0.007446	1.912245	96.041108	0.004101	0.001433
RS	2	0.015447	1.912245	102.752703	0.004387	0.002463
RS	3	0.024043	1.912245	109.898375	0.004693	0.003322
RS	4	0.033279	0.420674	529.239367	0.022598	0.016280
RS	5	0.043203	0.420674	554.951322	0.023696	0.018750
RS	6	0.053866	0.323554	752.146721	0.032116	0.026446
RS	7	0.065323	0.323554	779.092568	0.033266	0.029068
RS	8	0.077633	0.324147	803.365803	0.034303	0.031004
RS	9	0.090860	0.324147	827.518044	0.035334	0.033364
RS	10	0.105071	0.384300	719.345893	0.030715	0.029692
RS	11	0.120341	0.384300	741.808301	0.031674	0.031334
RS	12	0.136747	0.492668	597.875246	0.025528	0.025536
RS	13	0.154376	0.492668	619.088804	0.026434	0.026722
RS	14	0.173317	0.643872	491.528470	0.020988	0.021368
RS	15	0.193668	0.643872	511.187987	0.021827	0.022370
RS	16	0.215535	0.845683	405.537839	0.017316	0.017867
RS	17	0.239030	0.845683	423.445786	0.018081	0.018720
RS	18	0.264274	1.103332	339.437306	0.014493	0.015098
RS	19	0.291398	1.103332	355.614897	0.015184	0.015828
RS	20	0.320542	1.409403	292.003078	0.012468	0.013073
RS	21	0.351855	1.409403	306.682527	0.013095	0.013720
RS	22	0.385501	1.750477	259.545975	0.011082	0.011681
RS	23	0.421651	1.750477	273.048148	0.011659	0.012265
RS	24	0.460494	2.111563	238.240827	0.010173	0.010754
RS	25	0.502228	2.111563	250.877405	0.010712	0.011277
RS	26	0.547071	2.461442	226.658562	0.009678	0.010211
RS	27	0.595252	2.461442	238.741206	0.010194	0.010689
RS	28	0.647020	2.742306	225.638998	0.009634	0.010100
RS	29	0.702644	2.742306	237.507802	0.010141	0.010577
RS	30	0.762409	2.898232	236.337272	0.010091	0.010518
RS	31	0.826625	2.898232	248.304368	0.010602	0.011042
RS	32	0.895622	2.918078	258.693294	0.011046	0.011517
RS	33	0.969756	2.918078	270.901446	0.011567	0.012113
RS	34	1.049411	2.840937	290.716201	0.012413	0.013041
RS	35	1.134996	2.840937	302.978729	0.012937	0.013691
RS	36	1.226955	2.722085	328.549471	0.014029	0.014903
RS	37	1.325760	2.722085	340.262025	0.014529	0.015547
RS	38	1.431923	2.602003	367.293509	0.015683	0.016829
RS	39	1.545991	2.602003	377.474062	0.016118	0.017387
RS	40	1.668552	2.501487	401.785399	0.017156	0.018525
RS	41	1.800239	2.501487	409.231122	0.017474	0.018918
RS	42	1.941732	2.429091	427.149207	0.018239	0.019728
RS	43	2.093760	2.429091	430.677987	0.018389	0.019889
RS	44	2.257109	2.386446	439.627258	0.018771	0.020249
RS	45	2.432620	2.386446	438.339593	0.018716	0.020141
RS	46	2.621201	2.371470	437.258957	0.018670	0.020015
RS	47	2.823822	2.371470	430.733934	0.018392	0.019636
RS	48	3.041532	2.381954	419.805302	0.017925	0.019054
RS	49	3.275452	2.381954	408.213628	0.017430	0.018432
RS	50	3.526789	2.416741	388.642657	0.016594	0.017471
RS	51	3.796842	2.416741	372.759193	0.015916	0.016662
RS	52	4.087003	2.475007	346.684112	0.014803	0.015437
RS	53	4.398769	2.475007	327.763884	0.013995	0.014516
RS	54	4.733749	2.608420	292.299387	0.012481	0.012933
RS	55	5.093673	2.608420	273.034457	0.011658	0.012025
RS	56	5.480396	2.608420	252.394264	0.010777	0.011076
RS	57	5.895915	2.608420	230.715535	0.009851	0.010101
RS	58	6.342374	3.511069	158.410681	0.006764	0.007091
RS	59	6.822076	3.511069	148.318473	0.006333	0.006620
RS	60	7.337497	3.511069	137.452058	0.005869	0.006125
RS	61	7.891297	3.511069	125.985419	0.005379	0.005612
RS	62	8.486332	3.511069	114.115697	0.004873	0.005087
RS	63	9.125675	3.511069	588.516762	0.025129	0.026760
PA	4+25*2+4+6 0.056883379 0.016792114 9.125674719 1.912245010 0.420674442 0.323554187 0.324146555 0.384300217 0.492667625 0.643872302 0.845683265 1.103332032 1.409402870 1.750476747 2.111563100 2.461441736 2.742305740 2.898231630 2.918077872 2.840937379 2.722084516 2.602002807 2.501487478 2.429091246 2.386445638 2.371469687 2.381953953 2.416740815 2.475007281 2.608419503 3.511068763
//
IT	4491
RD	10
LK	-216826.067276
QD	-300.390342 -> -267.657244
RI	0.0105580027
TR	0.055271	0.017038
MT	9.292632
MM	C_pi: 1.754002, n_recomb: 24542.317421
RS	0	0.000000	2.265027	79.690129	0.003247	0.000259
RS	1	0.007477	2.265027	85.361135	0.003478	0.001259
RS	2	0.015512	2.265027	91.412753	0.003725	0.002146
RS	3	0.024149	2.265027	97.866984	0.003988	0.002867
RS	4	0.033431	0.445826	527.416714	0.021490	0.015744
RS	5	0.043407	0.445826	553.893458	0.022569	0.018039
RS	6	0.054129	0.333841	772.147255	0.031462	0.026132
RS	7	0.065653	0.333841	800.774347	0.032628	0.028643
RS	8	0.078038	0.328921	840.390165	0.034242	0.031049
RS	9	0.091349	0.328921	866.199538	0.035294	0.033361
RS	10	0.105656	0.386329	760.374716	0.030982	0.029958
RS	11	0.121032	0.386329	784.284722	0.031956	0.031599
RS	12	0.137558	0.493183	634.866297	0.025868	0.025853
RS	13	0.155319	0.493183	657.419827	0.026787	0.027048
RS	14	0.174408	0.643579	522.757151	0.021300	0.021648
RS	15	0.194925	0.643579	543.667223	0.022152	0.022661
RS	16	0.216975	0.846135	430.888439	0.017557	0.018070
RS	17	0.240674	0.846135	449.938478	0.018333	0.018936
RS	18	0.266145	1.107667	359.489794	0.014648	0.015214
RS	19	0.293521	1.107667	376.679982	0.015348	0.015958
RS	20	0.322943	1.422294	307.765054	0.012540	0.013109
RS	21	0.354565	1.422294	323.324861	0.013174	0.013767
RS	22	0.388551	1.777911	271.962959	0.011081	0.011645
RS	23	0.425078	1.777911	286.225643	0.011663	0.012237
RS	24	0.464336	2.160489	248.023720	0.010106	0.010654
RS	25	0.506530	2.160489	261.318964	0.010648	0.011181
RS	26	0.551878	2.537040	234.505071	0.009555	0.010055
RS	27	0.600616	2.537040	247.171495	0.010071	0.010534
RS	28	0.652999	2.842787	232.440036	0.009471	0.009902
RS	29	0.709298	2.842787	244.860357	0.009977	0.010375
RS	30	0.769806	3.012747	243.184502	0.009909	0.010295
RS	31	0.834839	3.012747	255.725505	0.010420	0.010810
RS	32	0.904733	3.032188	266.774804	0.010870	0.011286
RS	33	0.979853	3.032188	279.630733	0.011394	0.011871
RS	34	1.060590	2.944355	301.157230	0.012271	0.012820
RS	35	1.147363	2.944355	314.167991	0.012801	0.013461
RS	36	1.240624	2.811376	342.204881	0.013943	0.014712
RS	37	1.340858	2.811376	354.749139	0.014455	0.015353
RS	38	1.448586	2.678308	384.592949	0.015671	0.016686
RS	39	1.564368	2.678308	395.624079	0.016120	0.017249
RS	40	1.688806	2.567649	422.671023	0.017222	0.018445
RS	41	1.822549	2.567649	430.885907	0.017557	0.018850
RS	42	1.966291	2.488172	451.074121	0.018379	0.019718
RS	43	2.120780	2.488172	455.178385	0.018547	0.019899
RS	44	2.286820	2.441242	465.630900	0.018973	0.020308
RS	45	2.465274	2.441242	464.630277	0.018932	0.020224
RS	46	2.657070	2.424459	464.122864	0.018911	0.020133
RS	47	2.863207	2.424459	457.544313	0.018643	0.019778
RS	48	3.084755	2.435448	446.230568	0.018182	0.019213
RS	49	3.322868	2.435448	434.249933	0.017694	0.018613
RS	50	3.578783	2.473063	413.433062	0.016846	0.017649
RS	51	3.853833	2.473063	396.887650	0.016172	0.016858
RS	52	4.149446	2.536544	368.925791	0.015032	0.015616
RS	53	4.467162	2.536544	349.171418	0.014227	0.014709
RS	54	4.808633	2.683042	310.671253	0.012659	0.013075
RS	55	5.175633	2.683042	290.662192	0.011843	0.012182
RS	56	5.570074	2.683042	269.136427	0.010966	0.011243
RS	57	5.994005	2.683042	246.442789	0.010042	0.010272
RS	58	6.449632	3.697184	165.808594	0.006756	0.007058
RS	59	6.939324	3.697184	155.980108	0.006356	0.006622
RS	60	7.465629	3.697184	145.278623	0.005920	0.006158
RS	61	8.031284	3.697184	133.869065	0.005455	0.005671
RS	62	8.639231	3.697184	121.942796	0.004969	0.005169
RS	63	9.292632	3.697184	650.960282	0.026524	0.028095
PA	4+25*2+4+6 0.055271457 0.017037956 9.292631567 2.265027276 0.445825821 0.333840983 0.328920762 0.386329146 0.493182575 0.643578789 0.846134909 1.107666650 1.422294241 1.777911416 2.160489012 2.537040197 2.842786896 3.012747015 3.032187737 2.944355177 2.811375916 2.678307802 2.567648637 2.488171683 2.441242288 2.424459203 2.435448057 2.473062813 2.536543988 2.683042009 3.697183984
//
IT	4715
RD	11
LK	-216761.772629
QD	-281.698519 -> -251.797265
RI	0.0089256836
TR	0.053777	0.017273
MT	9.451078
MM	C_pi: 1.809151, n_recomb: 25646.177135
RS	0	0.000000	2.649015	71.443903	0.002786	0.000229
RS	1	0.007505	2.649015	76.585611	0.002986	0.001113
RS	2	0.015574	2.649015	82.079666	0.003200	0.001888
RS	3	0.024248	2.649015	87.947465	0.003429	0.002501
RS	4	0.033573	0.470658	525.637938	0.020496	0.015248
RS	5	0.043598	0.470658	552.788367	0.021554	0.017396
RS	6	0.054375	0.344126	790.215945	0.030812	0.025805
RS	7	0.065961	0.344126	820.451276	0.031991	0.028220
RS	8	0.078417	0.333916	875.080500	0.034121	0.031049
RS	9	0.091807	0.333916	902.536242	0.035192	0.033317
RS	10	0.106203	0.388748	799.666854	0.031181	0.030177
RS	11	0.121678	0.388748	825.021419	0.032169	0.031815
RS	12	0.138316	0.494178	670.782046	0.026155	0.026134
RS	13	0.156202	0.494178	694.665142	0.027086	0.027336
RS	14	0.175430	0.643735	553.381776	0.021578	0.021907
RS	15	0.196102	0.643735	575.530168	0.022441	0.022928
RS	16	0.218325	0.846744	455.941016	0.017778	0.018264
RS	17	0.242216	0.846744	476.123506	0.018565	0.019141
RS	18	0.267900	1.111517	379.401036	0.014794	0.015331
RS	19	0.295511	1.111517	397.597378	0.015503	0.016086
RS	20	0.325195	1.433723	323.446660	0.012612	0.013152
RS	21	0.357107	1.433723	339.881884	0.013253	0.013820
RS	22	0.391413	1.802775	284.297557	0.011085	0.011621
RS	23	0.428295	1.802775	299.314938	0.011671	0.012218
RS	24	0.467944	2.205903	257.687158	0.010048	0.010567
RS	25	0.510569	2.205903	271.632315	0.010592	0.011097
RS	26	0.556394	2.608718	242.177962	0.009443	0.009913
RS	27	0.605657	2.608718	255.415137	0.009959	0.010393
RS	28	0.658618	2.939671	238.998220	0.009319	0.009719
RS	29	0.715554	2.939671	251.952224	0.009824	0.010189
RS	30	0.776763	3.124450	249.697824	0.009736	0.010086
RS	31	0.842565	3.124450	262.790618	0.010247	0.010594
RS	32	0.913307	3.144297	274.406992	0.010700	0.011066
RS	33	0.989357	3.144297	287.886435	0.011225	0.011641
RS	34	1.071115	3.046379	311.025980	0.012128	0.012606
RS	35	1.159010	3.046379	324.762923	0.012663	0.013239
RS	36	1.253501	2.899687	355.184939	0.013849	0.014523
RS	37	1.355083	2.899687	368.546851	0.014370	0.015160
RS	38	1.464290	2.753882	401.161284	0.015642	0.016540
RS	39	1.581693	2.753882	413.042268	0.016105	0.017107
RS	40	1.707907	2.633159	442.837306	0.017267	0.018356
RS	41	1.843594	2.633159	451.836691	0.017618	0.018774
RS	42	1.989464	2.546489	474.367639	0.018497	0.019696
RS	43	2.146282	2.546489	479.077142	0.018680	0.019897
RS	44	2.314870	2.494986	491.153574	0.019151	0.020356
RS	45	2.496110	2.494986	490.478013	0.019125	0.020296
RS	46	2.690953	2.475960	490.686754	0.019133	0.020242
RS	47	2.900419	2.475960	484.092360	0.018876	0.019911
RS	48	3.125606	2.486921	472.526148	0.018425	0.019365
RS	49	3.367694	2.486921	460.186365	0.017944	0.018786
RS	50	3.627951	2.526764	438.223663	0.017087	0.017824
RS	51	3.907740	2.526764	421.034199	0.016417	0.017050
RS	52	4.208528	2.594842	391.240257	0.015255	0.015793
RS	53	4.531891	2.594842	370.658620	0.014453	0.014898
RS	54	4.879523	2.753583	329.123321	0.012833	0.013218
RS	55	5.253246	2.753583	308.370978	0.012024	0.012338
RS	56	5.655016	2.753583	285.960277	0.011150	0.011408
RS	57	6.086941	2.753583	262.251967	0.010226	0.010441
RS	58	6.551282	3.879128	173.081190	0.006749	0.007029
RS	59	7.050473	3.879128	163.519312	0.006376	0.006624
RS	60	7.587129	3.879128	152.993168	0.005966	0.006188
RS	61	8.164062	3.879128	141.658196	0.005524	0.005726
RS	62	8.784295	3.879128	129.699125	0.005057	0.005246
RS	63	9.451078	3.879128	714.933449	0.027877	0.029399
PA	4+25*2+4+6 0.053776930 0.017273164 9.451077840 2.649014997 0.470657603 0.344125788 0.333916325 0.388747535 0.494178040 0.643735298 0.846744146 1.111517057 1.433723314 1.802774938 2.205902867 2.608718183 2.939670511 3.124450485 3.144296812 3.046379447 2.899687206 2.753882459 2.633158723 2.546488800 2.494985886 2.475959909 2.486921475 2.526764010 2.594841567 2.753582540 3.879128182
//
IT	4239
RD	12
LK	-216703.026609
QD	-264.637784 -> -237.269660
RI	0.0076296879
TR	0.052389	0.017498
MT	9.601633
MM	C_pi: 1.862706, n_recomb: 26732.011543
RS	0	0.000000	3.064136	64.578314	0.002416	0.000204
RS	1	0.007532	3.064136	69.270113	0.002591	0.000991
RS	2	0.015631	3.064136	74.288896	0.002779	0.001673
RS	3	0.024340	3.064136	79.655285	0.002980	0.002202
RS	4	0.033705	0.495136	523.961486	0.019601	0.014791
RS	5	0.043776	0.495136	551.711089	0.020639	0.016812
RS	6	0.054605	0.354353	806.687488	0.030177	0.025475
RS	7	0.066250	0.354353	838.460000	0.031365	0.027805
RS	8	0.078771	0.339032	907.764083	0.033958	0.031016
RS	9	0.092236	0.339032	936.849696	0.035046	0.033244
RS	10	0.106715	0.391412	837.442195	0.031327	0.030357
RS	11	0.122285	0.391412	864.235241	0.032330	0.031992
RS	12	0.139027	0.495491	705.743108	0.026401	0.026385
RS	13	0.157030	0.495491	730.944694	0.027343	0.027594
RS	14	0.176389	0.644172	583.474322	0.021827	0.022148
RS	15	0.197206	0.644172	606.848759	0.022701	0.023176
RS	16	0.219592	0.847390	480.731623	0.017983	0.018451
RS	17	0.243663	0.847390	502.036805	0.018780	0.019337
RS	18	0.269547	1.114854	399.190370	0.014933	0.015447
RS	19	0.297381	1.114854	418.386231	0.015651	0.016213
RS	20	0.327311	1.443794	339.055575	0.012684	0.013201
RS	21	0.359496	1.443794	356.361065	0.013331	0.013876
RS	22	0.394105	1.825299	296.550895	0.011093	0.011605
RS	23	0.431320	1.825299	312.317018	0.011683	0.012208
RS	24	0.471338	2.248103	267.231888	0.009997	0.010490
RS	25	0.514371	2.248103	281.818312	0.010542	0.011023
RS	26	0.560644	2.676791	249.679089	0.009340	0.009785
RS	27	0.610403	2.676791	263.474346	0.009856	0.010264
RS	28	0.663910	3.033245	245.319433	0.009177	0.009550
RS	29	0.721447	3.033245	258.789902	0.009681	0.010017
RS	30	0.783317	3.233627	255.886633	0.009572	0.009891
RS	31	0.849847	3.233627	269.509716	0.010082	0.010392
RS	32	0.921389	3.254671	281.603906	0.010534	0.010858
RS	33	0.998318	3.254671	295.682892	0.011061	0.011424
RS	34	1.081042	3.147267	320.336088	0.011983	0.012400
RS	35	1.169997	3.147267	334.776678	0.012523	0.013024
RS	36	1.265652	2.987248	367.498518	0.013748	0.014336
RS	37	1.368511	2.987248	381.662626	0.014277	0.014971
RS	38	1.479117	2.828925	416.998403	0.015599	0.016391
RS	39	1.598054	2.828925	429.726439	0.016075	0.016962
RS	40	1.725950	2.698186	462.274580	0.017293	0.018261
RS	41	1.863478	2.698186	472.071603	0.017659	0.018691
RS	42	2.011365	2.604210	497.009589	0.018592	0.019666
RS	43	2.170390	2.604210	502.352508	0.018792	0.019885
RS	44	2.341393	2.547856	516.169697	0.019309	0.020393
RS	45	2.525275	2.547856	515.856690	0.019297	0.020356
RS	46	2.723008	2.526179	516.925184	0.019337	0.020341
RS	47	2.935633	2.526179	510.353123	0.019091	0.020033
RS	48	3.164274	2.536609	498.673123	0.018655	0.019511
RS	49	3.410135	2.536609	486.004879	0.018181	0.018952
RS	50	3.674513	2.578112	463.003717	0.017320	0.017995
RS	51	3.958805	2.578112	445.188806	0.016654	0.017237
RS	52	4.264509	2.650186	413.625990	0.015473	0.015968
RS	53	4.593239	2.650186	392.223837	0.014672	0.015085
RS	54	4.946728	2.820326	347.663968	0.013006	0.013361
RS	55	5.326841	2.820326	326.167643	0.012201	0.012493
RS	56	5.735584	2.820326	302.871012	0.011330	0.011570
RS	57	6.175113	2.820326	278.146614	0.010405	0.010606
RS	58	6.647746	4.056674	180.254930	0.006743	0.007003
RS	59	7.155978	4.056674	170.959344	0.006395	0.006627
RS	60	7.702489	4.056674	160.614805	0.006008	0.006217
RS	61	8.290163	4.056674	149.367039	0.005588	0.005778
RS	62	8.922100	4.056674	137.393556	0.005140	0.005317
RS	63	9.601633	4.056674	780.300088	0.029190	0.030670
PA	4+25*2+4+6 0.052389031 0.017498415 9.601632918 3.064135581 0.495135860 0.354353312 0.339032183 0.391412404 0.495491040 0.644171945 0.847390060 1.114854017 1.443793516 1.825298751 2.248103348 2.676791214 3.033245342 3.233626993 3.254670574 3.147267291 2.987248095 2.828925241 2.698185621 2.604209735 2.547856242 2.526179173 2.536609013 2.578111916 2.650186132 2.820326145 4.056674451
//
IT	4489
RD	13
LK	-216649.244948
QD	-249.027985 -> -223.932817
RI	0.0065823190
TR	0.051098	0.017715
MT	9.744738
MM	C_pi: 1.914738, n_recomb: 27799.955943
RS	0	0.000000	3.510848	58.778396	0.002114	0.000182
RS	1	0.007557	3.510848	63.083526	0.002269	0.000887
RS	2	0.015685	3.510848	67.692906	0.002435	0.001493
RS	3	0.024427	3.510848	72.626306	0.002612	0.001955
RS	4	0.033830	0.519229	522.418312	0.018792	0.014369
RS	5	0.043943	0.519229	550.705403	0.019810	0.016280
RS	6	0.054821	0.364486	821.806846	0.029561	0.025147
RS	7	0.066520	0.364486	855.047838	0.030757	0.027401
RS	8	0.079104	0.344202	938.679235	0.033765	0.030958
RS	9	0.092639	0.344202	969.373674	0.034870	0.033149
RS	10	0.107196	0.394228	873.860269	0.031434	0.030506
RS	11	0.122854	0.394228	902.082843	0.032449	0.032139
RS	12	0.139694	0.497008	739.837450	0.026613	0.026612
RS	13	0.157808	0.497008	766.345417	0.027566	0.027825
RS	14	0.177290	0.644779	613.077578	0.022053	0.022374
RS	15	0.198244	0.644779	637.665298	0.022938	0.023407
RS	16	0.220782	0.847997	505.280039	0.018176	0.018631
RS	17	0.245024	0.847997	527.697674	0.018982	0.019525
RS	18	0.271097	1.117670	418.868204	0.015067	0.015564
RS	19	0.299140	1.117670	439.056501	0.015793	0.016338
RS	20	0.329302	1.452595	354.595783	0.012755	0.013253
RS	21	0.361744	1.452595	372.766018	0.013409	0.013936
RS	22	0.396638	1.845658	308.725102	0.011105	0.011597
RS	23	0.434168	1.845658	325.233830	0.011699	0.012204
RS	24	0.474534	2.287330	276.658291	0.009952	0.010424
RS	25	0.517951	2.287330	291.877321	0.010499	0.010959
RS	26	0.564649	2.741487	257.012132	0.009245	0.009667
RS	27	0.614875	2.741487	271.353097	0.009761	0.010147
RS	28	0.668898	3.123699	251.411672	0.009044	0.009393
RS	29	0.727002	3.123699	265.381930	0.009546	0.009857
RS	30	0.789498	3.340417	261.765112	0.009416	0.009707
RS	31	0.856716	3.340417	275.897610	0.009924	0.010201
RS	32	0.929014	3.363427	288.384522	0.010374	0.010659
RS	33	1.006775	3.363427	303.039398	0.010901	0.011217
RS	34	1.090413	3.247119	329.108275	0.011838	0.012201
RS	35	1.180370	3.247119	344.229541	0.012382	0.012818
RS	36	1.277126	3.074140	379.162859	0.013639	0.014152
RS	37	1.381194	3.074140	394.112246	0.014177	0.014784
RS	38	1.493126	2.903492	432.114186	0.015544	0.016240
RS	39	1.613517	2.903492	445.684093	0.016032	0.016815
RS	40	1.743005	2.762777	480.981235	0.017302	0.018159
RS	41	1.882278	2.762777	491.586228	0.017683	0.018601
RS	42	2.032076	2.661385	518.986691	0.018669	0.019626
RS	43	2.193195	2.661385	524.988672	0.018885	0.019864
RS	44	2.366489	2.599926	540.656362	0.019448	0.020421
RS	45	2.552878	2.599926	540.741774	0.019451	0.020406
RS	46	2.753352	2.575220	542.811206	0.019526	0.020432
RS	47	2.968977	2.575220	536.299088	0.019291	0.020146
RS	48	3.200895	2.584651	524.645698	0.018872	0.019651
RS	49	3.450340	2.584651	511.679912	0.018406	0.019110
RS	50	3.718634	2.627280	487.753071	0.017545	0.018162
RS	51	4.007204	2.627280	469.331722	0.016882	0.017418
RS	52	4.317580	2.702782	436.069147	0.015686	0.016141
RS	53	4.651411	2.702782	413.853420	0.014887	0.015268
RS	54	5.010469	2.883480	366.289572	0.013176	0.013503
RS	55	5.396660	2.883480	344.047622	0.012376	0.012646
RS	56	5.812036	2.883480	319.863141	0.011506	0.011729
RS	57	6.258801	2.883480	294.120372	0.010580	0.010768
RS	58	6.739327	4.229588	187.345609	0.006739	0.006981
RS	59	7.256166	4.229588	178.313964	0.006414	0.006631
RS	60	7.812062	4.229588	168.154460	0.006049	0.006245
RS	61	8.409966	4.229588	157.003029	0.005648	0.005828
RS	62	9.053054	4.229588	145.029571	0.005217	0.005385
RS	63	9.744738	4.229588	846.907642	0.030464	0.031908
PA	4+25*2+4+6 0.051098410 0.017714506 9.744738158 3.510848179 0.519228954 0.364486457 0.344202332 0.394227681 0.497008120 0.644778903 0.847997171 1.117669922 1.452595406 1.845658452 2.287330283 2.741487134 3.123698782 3.340416839 3.363427200 3.247118628 3.074139803 2.903492437 2.762776558 2.661385194 2.599926178 2.575220477 2.584651107 2.627279967 2.702781627 2.883480330 4.229587822
//
IT	4973
RD	14
LK	-216599.919302
QD	-234.712605 -> -211.662131
RI	0.0057228374
TR	0.049896	0.017922
MT	9.880894
MM	C_pi: 1.965327, n_recomb: 28850.228924
RS	0	0.000000	3.989701	53.816692	0.001865	0.000164
RS	1	0.007580	3.989701	57.786188	0.002003	0.000798
RS	2	0.015735	3.989701	62.039530	0.002150	0.001341
RS	3	0.024508	3.989701	66.595611	0.002308	0.001748
RS	4	0.033947	0.542924	521.013988	0.018059	0.013979
RS	5	0.044100	0.542924	549.786850	0.019057	0.015794
RS	6	0.055023	0.374505	835.757101	0.028969	0.024824
RS	7	0.066775	0.374505	870.400857	0.030170	0.027010
RS	8	0.079417	0.349384	968.014718	0.033553	0.030881
RS	9	0.093017	0.349384	1000.293830	0.034672	0.033039
RS	10	0.107648	0.397142	909.020543	0.031508	0.030631
RS	11	0.123389	0.397142	938.661835	0.032536	0.032260
RS	12	0.140322	0.498665	773.119923	0.026798	0.026817
RS	13	0.158540	0.498665	800.921557	0.027761	0.028035
RS	14	0.178138	0.645499	642.213678	0.022260	0.022585
RS	15	0.199221	0.645499	668.001653	0.023154	0.023623
RS	16	0.221903	0.848537	529.596005	0.018357	0.018804
RS	17	0.246305	0.848537	553.115560	0.019172	0.019705
RS	18	0.272556	1.120009	438.434350	0.015197	0.015680
RS	19	0.300797	1.120009	459.607610	0.015931	0.016462
RS	20	0.331178	1.460245	370.069474	0.012827	0.013309
RS	21	0.363863	1.460245	389.098741	0.013487	0.013998
RS	22	0.399025	1.864034	320.824371	0.011120	0.011594
RS	23	0.436853	1.864034	338.069620	0.011718	0.012206
RS	24	0.477548	2.323782	285.974479	0.009912	0.010365
RS	25	0.521328	2.323782	301.817827	0.010462	0.010903
RS	26	0.568427	2.803014	264.185638	0.009157	0.009559
RS	27	0.619096	2.803014	279.060492	0.009673	0.010039
RS	28	0.673606	3.211199	257.287663	0.008918	0.009247
RS	29	0.732248	3.211199	271.741828	0.009419	0.009707
RS	30	0.795335	3.444919	267.353862	0.009267	0.009533
RS	31	0.863204	3.444919	281.975864	0.009774	0.010022
RS	32	0.936218	3.470654	294.773940	0.010217	0.010470
RS	33	1.014767	3.470654	309.981746	0.010745	0.011019
RS	34	1.099270	3.345982	337.373013	0.011694	0.012008
RS	35	1.190178	3.345982	353.152037	0.012241	0.012618
RS	36	1.287978	3.160398	390.207095	0.013525	0.013971
RS	37	1.393191	3.160398	405.923863	0.014070	0.014600
RS	38	1.506380	2.977606	446.532067	0.015478	0.016088
RS	39	1.628149	2.977606	460.936625	0.015977	0.016666
RS	40	1.759148	2.826959	498.969132	0.017295	0.018053
RS	41	1.900077	2.826959	510.389743	0.017691	0.018505
RS	42	2.051690	2.718046	540.299923	0.018728	0.019579
RS	43	2.214795	2.718046	546.983857	0.018959	0.019833
RS	44	2.390264	2.651247	564.604266	0.019570	0.020440
RS	45	2.579034	2.651247	565.121779	0.019588	0.020446
RS	46	2.782113	2.623171	568.327862	0.019699	0.020515
RS	47	3.000587	2.623171	561.912108	0.019477	0.020250
RS	48	3.235621	2.631174	550.424938	0.019079	0.019783
RS	49	3.488472	2.631174	537.192159	0.018620	0.019261
RS	50	3.760490	2.674435	512.454407	0.017763	0.018324
RS	51	4.053128	2.674435	493.445736	0.017104	0.017594
RS	52	4.367948	2.752825	458.557397	0.015894	0.016311
RS	53	4.706633	2.752825	435.534993	0.015096	0.015447
RS	54	5.070991	2.943267	384.994829	0.013345	0.013645
RS	55	5.462969	2.943267	362.004938	0.012548	0.012797
RS	56	5.884661	2.943267	336.930031	0.011679	0.011886
RS	57	6.338317	2.943267	310.166002	0.010751	0.010926
RS	58	6.826363	4.397739	194.365518	0.006737	0.006962
RS	59	7.351403	4.397739	185.594102	0.006433	0.006635
RS	60	7.916244	4.397739	175.620979	0.006087	0.006271
RS	61	8.523901	4.397739	164.572321	0.005704	0.005874
RS	62	9.177621	4.397739	152.610164	0.005290	0.005449
RS	63	9.880894	4.397739	914.613415	0.031702	0.033112
PA	4+25*2+4+6 0.049896156 0.017922026 9.880894391 3.989701030 0.542923960 0.374505458 0.349384114 0.397141784 0.498664694 0.645498962 0.848536582 1.120009025 1.460244702 1.864034492 2.323782035 2.803013830 3.211199018 3.444918753 3.470653932 3.345981927 3.160398392 2.977605736 2.826958702 2.718046255 2.651247134 2.623171426 2.631173612 2.674435410 2.752825215 2.943267306 4.397738811
//
IT	4633
RD	15
LK	-216554.602111
QD	-221.554137 -> -200.347250
RI	0.0050099570
TR	0.048774	0.018122
MT	10.010557
MM	C_pi: 2.014508, n_recomb: 29882.510709
RS	0	0.000000	4.500604	49.532199	0.001658	0.000148
RS	1	0.007602	4.500604	53.208253	0.001781	0.000722
RS	2	0.015783	4.500604	57.149820	0.001912	0.001211
RS	3	0.024585	4.500604	61.374925	0.002054	0.001573
RS	4	0.034056	0.566199	519.748943	0.017393	0.013619
RS	5	0.044248	0.566199	548.963684	0.018371	0.015349
RS	6	0.055214	0.384390	848.682746	0.028401	0.024508
RS	7	0.067014	0.384390	884.666079	0.029605	0.026634
RS	8	0.079711	0.354546	995.909568	0.033328	0.030792
RS	9	0.093373	0.354546	1029.746140	0.034460	0.032918
RS	10	0.108074	0.400105	943.014197	0.031557	0.030735
RS	11	0.123893	0.400105	974.060813	0.032596	0.032359
RS	12	0.140914	0.500403	805.632564	0.026960	0.027004
RS	13	0.159229	0.500403	834.713792	0.027933	0.028224
RS	14	0.178937	0.646279	670.895077	0.022451	0.022784
RS	15	0.200142	0.646279	697.869347	0.023354	0.023826
RS	16	0.222960	0.848987	553.673760	0.018528	0.018971
RS	17	0.247513	0.848987	578.283760	0.019352	0.019879
RS	18	0.273932	1.121887	457.885316	0.015323	0.015795
RS	19	0.302360	1.121887	480.035284	0.016064	0.016584
RS	20	0.332949	1.466827	385.471428	0.012900	0.013368
RS	21	0.365863	1.466827	405.353364	0.013565	0.014063
RS	22	0.401280	1.880572	332.844989	0.011138	0.011597
RS	23	0.439389	1.880572	350.820260	0.011740	0.012212
RS	24	0.480395	2.357644	295.177956	0.009878	0.010314
RS	25	0.524519	2.357644	311.637144	0.010429	0.010853
RS	26	0.571997	2.861507	271.203973	0.009076	0.009460
RS	27	0.623085	2.861507	286.601107	0.009591	0.009939
RS	28	0.678057	3.295825	262.956556	0.008800	0.009110
RS	29	0.737207	3.295825	277.879215	0.009299	0.009568
RS	30	0.800855	3.547188	272.665344	0.009125	0.009369
RS	31	0.869341	3.547188	287.757448	0.009630	0.009852
RS	32	0.943034	3.576358	300.791261	0.010066	0.010289
RS	33	1.022329	3.576358	316.529387	0.010592	0.010831
RS	34	1.107653	3.443875	345.149645	0.011550	0.011821
RS	35	1.199463	3.443875	361.563172	0.012099	0.012425
RS	36	1.298253	3.246014	400.650763	0.013408	0.013793
RS	37	1.404553	3.246014	417.115709	0.013959	0.014419
RS	38	1.518935	3.051258	460.263551	0.015402	0.015935
RS	39	1.642012	3.051258	475.493183	0.015912	0.016516
RS	40	1.774447	2.890719	516.239900	0.017276	0.017942
RS	41	1.916949	2.890719	528.480659	0.017685	0.018404
RS	42	2.070285	2.774197	560.936613	0.018771	0.019524
RS	43	2.235278	2.774197	568.322229	0.019019	0.019795
RS	44	2.412814	2.701849	587.987745	0.019677	0.020451
RS	45	2.603848	2.701849	588.968567	0.019709	0.020477
RS	46	2.809404	2.670097	593.439895	0.019859	0.020590
RS	47	3.030588	2.670097	587.155656	0.019649	0.020345
RS	48	3.268586	2.676280	575.972095	0.019275	0.019909
RS	49	3.524679	2.676280	562.502778	0.018824	0.019404
RS	50	3.800240	2.719718	537.071349	0.017973	0.018481
RS	51	4.096751	2.719718	517.495072	0.017318	0.017764
RS	52	4.415803	2.800494	481.058889	0.016098	0.016477
RS	53	4.759111	2.800494	457.237668	0.015301	0.015622
RS	54	5.128518	2.999893	403.757289	0.013511	0.013786
RS	55	5.526010	2.999893	380.017586	0.012717	0.012946
RS	56	5.953720	2.999893	354.050240	0.011848	0.012039
RS	57	6.413946	2.999893	326.262748	0.010918	0.011080
RS	58	6.909160	4.561060	201.315710	0.006737	0.006946
RS	59	7.442022	4.561060	192.800330	0.006452	0.006641
RS	60	8.015394	4.561060	183.013888	0.006124	0.006297
RS	61	8.632356	4.561060	172.072876	0.005758	0.005918
RS	62	9.296222	4.561060	160.131335	0.005359	0.005509
RS	63	10.010557	4.561060	983.247872	0.032904	0.034283
PA	4+25*2+4+6 0.048774291 0.018121512 10.010557007 4.500604479 0.566198681 0.384390114 0.354545528 0.400104982 0.500403355 0.646278614 0.848986513 1.121886787 1.466826816 1.880572266 2.357643967 2.861507299 3.295824899 3.547187807 3.576358052 3.443874720 3.246013814 3.051258156 2.890719052 2.774196994 2.701848529 2.670097400 2.676280478 2.719717703 2.800494076 2.999892675 4.561060136
//
IT	5624
RD	16
LK	-216512.899865
QD	-209.433782 -> -189.892635
RI	0.0044117989
TR	0.047726	0.018314
MT	10.134074
MM	C_pi: 2.062318, n_recomb: 30896.749233
RS	0	0.000000	5.044243	45.794264	0.001482	0.000134
RS	1	0.007623	5.044243	49.211516	0.001593	0.000656
RS	2	0.015827	5.044243	52.877738	0.001711	0.001099
RS	3	0.024657	5.044243	56.810115	0.001839	0.001423
RS	4	0.034160	0.589029	518.627894	0.016786	0.013287
RS	5	0.044387	0.589029	548.247320	0.017744	0.014941
RS	6	0.055394	0.394125	860.707267	0.027858	0.024202
RS	7	0.067239	0.394125	897.969872	0.029064	0.026272
RS	8	0.079988	0.359662	1022.489813	0.033094	0.030692
RS	9	0.093709	0.359662	1057.854444	0.034238	0.032788
RS	10	0.108476	0.403089	975.902318	0.031586	0.030822
RS	11	0.124368	0.403089	1008.339016	0.032636	0.032441
RS	12	0.141472	0.502195	837.394689	0.027103	0.027174
RS	13	0.159879	0.502195	867.740494	0.028085	0.028397
RS	14	0.179690	0.647096	699.119567	0.022628	0.022971
RS	15	0.201011	0.647096	727.265475	0.023539	0.024016
RS	16	0.223958	0.849338	577.509957	0.018692	0.019132
RS	17	0.248654	0.849338	603.198280	0.019523	0.020045
RS	18	0.275232	1.123339	477.215111	0.015445	0.015908
RS	19	0.303836	1.123339	500.332902	0.016194	0.016704
RS	20	0.334621	1.472437	400.796585	0.012972	0.013428
RS	21	0.367753	1.472437	421.524334	0.013643	0.014129
RS	22	0.403410	1.895417	344.785365	0.011159	0.011604
RS	23	0.441785	1.895417	363.483920	0.011764	0.012223
RS	24	0.483086	2.389066	304.272769	0.009848	0.010268
RS	25	0.527536	2.389066	321.339432	0.010400	0.010810
RS	26	0.575373	2.917115	278.072742	0.009000	0.009368
RS	27	0.626858	2.917115	293.980869	0.009515	0.009848
RS	28	0.682267	3.377652	268.430168	0.008688	0.008982
RS	29	0.741900	3.377652	283.806550	0.009186	0.009437
RS	30	0.806079	3.647253	277.716420	0.008989	0.009214
RS	31	0.875150	3.647253	293.259985	0.009492	0.009692
RS	32	0.949487	3.680530	306.459487	0.009919	0.010116
RS	33	1.029490	3.680530	322.705967	0.010445	0.010652
RS	34	1.115593	3.540754	352.466974	0.011408	0.011641
RS	35	1.208259	3.540754	369.491890	0.011959	0.012238
RS	36	1.307989	3.330952	410.521193	0.013287	0.013619
RS	37	1.415321	3.330952	427.714298	0.013843	0.014241
RS	38	1.530836	3.124406	473.332435	0.015320	0.015782
RS	39	1.655156	3.124406	489.375660	0.015839	0.016367
RS	40	1.788954	2.954018	532.808401	0.017245	0.017827
RS	41	1.932951	2.954018	545.871045	0.017668	0.018299
RS	42	2.087925	2.829811	580.899429	0.018801	0.019464
RS	43	2.254713	2.829811	589.003334	0.019064	0.019751
RS	44	2.434215	2.751730	610.796280	0.019769	0.020455
RS	45	2.627401	2.751730	612.268923	0.019817	0.020499
RS	46	2.835313	2.716025	618.127562	0.020006	0.020657
RS	47	3.059076	2.716025	612.008150	0.019808	0.020431
RS	48	3.299895	2.720035	601.261753	0.019460	0.020028
RS	49	3.559073	2.720035	587.585568	0.019018	0.019540
RS	50	3.838008	2.763234	561.576313	0.018176	0.018634
RS	51	4.138207	2.763234	541.452349	0.017525	0.017928
RS	52	4.461290	2.845926	503.549653	0.016298	0.016640
RS	53	4.809002	2.845926	478.937943	0.015501	0.015792
RS	54	5.183221	3.053531	422.559368	0.013676	0.013926
RS	55	5.585966	3.053531	398.068246	0.012884	0.013093
RS	56	6.019414	3.053531	371.206809	0.012014	0.012190
RS	57	6.485903	3.053531	342.394124	0.011082	0.011231
RS	58	6.987954	4.719503	208.198314	0.006739	0.006933
RS	59	7.528276	4.719503	199.934455	0.006471	0.006647
RS	60	8.109788	4.719503	190.334155	0.006160	0.006322
RS	61	8.735629	4.719503	179.504374	0.005810	0.005960
RS	62	9.409179	4.719503	167.591086	0.005424	0.005566
RS	63	10.134074	4.719503	1052.666504	0.034070	0.035421
PA	4+25*2+4+6 0.047725981 0.018313558 10.134073649 5.044243246 0.589028847 0.394125275 0.359661974 0.403089431 0.502194816 0.647095533 0.849337904 1.123339196 1.472437441 1.895416680 2.389065699 2.917115032 3.377651927 3.647252862 3.680530477 3.540754182 3.330951985 3.124406113 2.954017696 2.829811016 2.751729741 2.716024966 2.720034556 2.763233923 2.845926362 3.053530823 4.719502805
//
IT	4246
RD	17
LK	-216474.465011
QD	-198.246909 -> -180.213807
RI	0.0039055402
TR	0.046745	0.018499
MT	10.251905
MM	C_pi: 2.108802, n_recomb: 31892.798622
RS	0	0.000000	5.621018	42.506311	0.001333	0.000122
RS	1	0.007643	5.621018	45.693737	0.001433	0.000598
RS	2	0.015869	5.621018	49.115156	0.001540	0.001002
RS	3	0.024725	5.621018	52.786949	0.001655	0.001294
RS	4	0.034257	0.611389	517.654898	0.016231	0.012979
RS	5	0.044518	0.611389	547.647538	0.017172	0.014565
RS	6	0.055563	0.403701	871.929826	0.027339	0.023906
RS	7	0.067452	0.403701	910.414326	0.028546	0.025924
RS	8	0.080250	0.364717	1047.857382	0.032856	0.030586
RS	9	0.094026	0.364717	1084.719099	0.034011	0.032653
RS	10	0.108855	0.406071	1007.746227	0.031598	0.030894
RS	11	0.124817	0.406071	1041.556087	0.032658	0.032507
RS	12	0.141999	0.504017	868.422854	0.027229	0.027330
RS	13	0.160494	0.504017	900.017332	0.028220	0.028555
RS	14	0.180403	0.647931	726.885837	0.022792	0.023147
RS	15	0.201833	0.647931	756.188078	0.023710	0.024195
RS	16	0.224901	0.849597	601.092461	0.018847	0.019288
RS	17	0.249732	0.849597	627.846278	0.019686	0.020206
RS	18	0.276461	1.124414	496.411500	0.015565	0.016021
RS	19	0.305233	1.124414	520.487527	0.016320	0.016823
RS	20	0.336203	1.477167	416.038833	0.013045	0.013491
RS	21	0.369541	1.477167	437.605065	0.013721	0.014197
RS	22	0.405426	1.908701	356.643654	0.011183	0.011615
RS	23	0.444054	1.908701	376.058540	0.011791	0.012238
RS	24	0.485635	2.418220	313.258343	0.009822	0.010229
RS	25	0.530393	2.418220	330.924094	0.010376	0.010772
RS	26	0.578572	2.969973	284.797617	0.008930	0.009283
RS	27	0.630433	2.969973	301.205788	0.009444	0.009763
RS	28	0.686257	3.456787	273.716956	0.008582	0.008861
RS	29	0.746348	3.456787	289.532820	0.009078	0.009314
RS	30	0.811032	3.745135	282.523515	0.008859	0.009067
RS	31	0.880659	3.745135	298.500690	0.009360	0.009540
RS	32	0.955607	3.783171	311.799795	0.009776	0.009951
RS	33	1.036284	3.783171	328.533346	0.010301	0.010480
RS	34	1.123126	3.636614	359.349406	0.011267	0.011467
RS	35	1.216606	3.636614	376.962791	0.011820	0.012058
RS	36	1.317229	3.415193	419.844443	0.013164	0.013448
RS	37	1.425544	3.415193	437.745044	0.013726	0.014068
RS	38	1.542136	3.197028	485.761070	0.015231	0.015629
RS	39	1.667639	3.197028	502.604705	0.015759	0.016217
RS	40	1.802733	3.016845	548.687446	0.017204	0.017711
RS	41	1.948153	3.016845	562.571120	0.017639	0.018192
RS	42	2.104686	2.884891	600.189567	0.018819	0.019399
RS	43	2.273183	2.884891	609.025375	0.019096	0.019700
RS	44	2.454558	2.800919	633.017412	0.019848	0.020451
RS	45	2.649794	2.800919	635.007760	0.019911	0.020514
RS	46	2.859952	2.761012	642.367779	0.020141	0.020716
RS	47	3.086171	2.761012	636.444781	0.019956	0.020510
RS	48	3.329679	2.762533	626.263562	0.019637	0.020141
RS	49	3.591798	2.762533	612.409674	0.019202	0.019669
RS	50	3.873950	2.805112	585.938916	0.018372	0.018781
RS	51	4.177666	2.805112	565.287416	0.017725	0.018087
RS	52	4.504594	2.889290	526.000919	0.016493	0.016800
RS	53	4.856508	2.889290	500.607887	0.015697	0.015959
RS	54	5.235317	3.104390	441.378962	0.013839	0.014064
RS	55	5.643077	3.104390	416.135492	0.013048	0.013237
RS	56	6.082002	3.104390	388.379095	0.012178	0.012337
RS	57	6.554471	3.104390	358.540380	0.011242	0.011378
RS	58	7.063051	4.873137	215.011672	0.006742	0.006922
RS	59	7.610499	4.873137	206.994838	0.006490	0.006654
RS	60	8.199786	4.873137	197.579742	0.006195	0.006346
RS	61	8.834111	4.873137	186.863972	0.005859	0.006000
RS	62	9.516916	4.873137	174.985427	0.005487	0.005621
RS	63	10.251905	4.873137	1122.723511	0.035203	0.036526
PA	4+25*2+4+6 0.046744563 0.018498514 10.251904523 5.621017990 0.611389255 0.403700867 0.364717114 0.406070961 0.504016667 0.647931420 0.849597101 1.124413709 1.477166874 1.908700807 2.418219985 2.969972608 3.456786654 3.745135460 3.783170698 3.636614378 3.415192596 3.197028020 3.016844831 2.884890503 2.800918757 2.761011616 2.762532502 2.805111605 2.889289667 3.104390194 4.873137424
//
IT	3987
RD	18
LK	-216438.987860
QD	-187.901578 -> -171.236423
RI	0.0034741419
TR	0.045824	0.018677
MT	10.364535
MM	C_pi: 2.154015, n_recomb: 32870.517032
RS	0	0.000000	6.231110	39.594516	0.001205	0.000112
RS	1	0.007661	6.231110	42.576693	0.001295	0.000548
RS	2	0.015909	6.231110	45.779264	0.001393	0.000917
RS	3	0.024789	6.231110	49.217848	0.001497	0.001181
RS	4	0.034350	0.633260	516.829563	0.015723	0.012695
RS	5	0.044642	0.633260	547.168697	0.016646	0.014220
RS	6	0.055724	0.413107	882.439915	0.026846	0.023621
RS	7	0.067654	0.413107	922.091963	0.028052	0.025592
RS	8	0.080498	0.369700	1072.098120	0.032616	0.030475
RS	9	0.094326	0.369700	1110.424878	0.033782	0.032515
RS	10	0.109214	0.409037	1038.585816	0.031596	0.030953
RS	11	0.125242	0.409037	1073.750653	0.032666	0.032560
RS	12	0.142498	0.505856	898.726962	0.027341	0.027473
RS	13	0.161076	0.505856	931.553500	0.028340	0.028699
RS	14	0.181078	0.648780	754.185442	0.022944	0.023314
RS	15	0.202612	0.648780	784.628166	0.023870	0.024364
RS	16	0.225795	0.849779	624.406269	0.018996	0.019438
RS	17	0.250755	0.849779	652.212138	0.019842	0.020360
RS	18	0.277627	1.125154	515.464270	0.015682	0.016132
RS	19	0.306557	1.125154	540.488394	0.016443	0.016939
RS	20	0.337704	1.481106	431.191159	0.013118	0.013554
RS	21	0.371238	1.481106	453.588127	0.013799	0.014266
RS	22	0.407340	1.920562	368.416465	0.011208	0.011629
RS	23	0.446208	1.920562	388.540527	0.011820	0.012256
RS	24	0.488054	2.445258	322.136513	0.009800	0.010194
RS	25	0.533106	2.445258	340.393063	0.010356	0.010740
RS	26	0.581609	3.020219	291.383999	0.008865	0.009205
RS	27	0.633828	3.020219	308.281621	0.009379	0.009684
RS	28	0.690048	3.533315	278.827213	0.008483	0.008748
RS	29	0.750574	3.533315	295.068949	0.008977	0.009198
RS	30	0.815738	3.840877	287.101592	0.008734	0.008928
RS	31	0.885895	3.840877	303.495314	0.009233	0.009396
RS	32	0.961425	3.884293	316.832200	0.009639	0.009794
RS	33	1.042743	3.884293	334.032281	0.010162	0.010316
RS	34	1.130290	3.731447	365.822090	0.011129	0.011299
RS	35	1.224545	3.731447	384.001404	0.011682	0.011884
RS	36	1.326020	3.498728	428.646585	0.013040	0.013281
RS	37	1.435270	3.498728	447.233620	0.013606	0.013898
RS	38	1.552889	3.269117	497.572636	0.015137	0.015478
RS	39	1.679520	3.269117	515.202097	0.015674	0.016068
RS	40	1.815852	3.079197	563.893207	0.017155	0.017592
RS	41	1.962628	3.079197	578.594709	0.017602	0.018081
RS	42	2.120649	2.939448	618.811585	0.018826	0.019329
RS	43	2.290777	2.939448	628.390079	0.019117	0.019644
RS	44	2.473938	2.849446	654.643669	0.019916	0.020442
RS	45	2.671131	2.849446	657.174908	0.019993	0.020522
RS	46	2.883432	2.805121	666.140435	0.020266	0.020770
RS	47	3.111998	2.805121	660.443648	0.020092	0.020581
RS	48	3.358074	2.803869	650.950708	0.019803	0.020248
RS	49	3.623002	2.803869	636.947506	0.019377	0.019792
RS	50	3.908227	2.845485	610.128948	0.018562	0.018923
RS	51	4.215304	2.845485	588.970337	0.017918	0.018240
RS	52	4.545906	2.930755	548.383905	0.016683	0.016956
RS	53	4.901836	2.930755	522.219589	0.015887	0.016121
RS	54	5.285035	3.152689	460.192764	0.014000	0.014201
RS	55	5.697591	3.152689	434.196911	0.013209	0.013379
RS	56	6.141754	3.152689	405.545687	0.012338	0.012481
RS	57	6.619944	3.152689	374.681205	0.011399	0.011522
RS	58	7.134770	5.022100	221.752860	0.006746	0.006913
RS	59	7.689037	5.022100	213.978714	0.006510	0.006662
RS	60	8.285767	5.022100	204.747675	0.006229	0.006370
RS	61	8.928214	5.022100	194.148141	0.005906	0.006039
RS	62	9.619880	5.022100	182.309967	0.005546	0.005673
RS	63	10.364535	5.022100	1193.279354	0.036302	0.037600
PA	4+25*2+4+6 0.045823871 0.018676588 10.364535310 6.231110208 0.633260069 0.413106973 0.369700003 0.409037369 0.505855701 0.648780436 0.849778595 1.125153613 1.481105700 1.920561745 2.445257807 3.020219146 3.533315055 3.840876828 3.884293276 3.731447355 3.498727656 3.269116767 3.079197070 2.939447710 2.849445799 2.805121406 2.803868690 2.845484829 2.930754927 3.152689051 5.022099797
//
IT	5044
RD	19
LK	-216406.194759
QD	-178.317222 -> -162.895237
RI	0.0031041561
TR	0.044959	0.018848
MT	10.472226
MM	C_pi: 2.197984, n_recomb: 33829.942957
RS	0	0.000000	6.874799	36.999472	0.001094	0.000102
RS	1	0.007679	6.874799	39.797344	0.001176	0.000504
RS	2	0.015947	6.874799	42.803223	0.001265	0.000843
RS	3	0.024850	6.874799	46.032007	0.001361	0.001083
RS	4	0.034437	0.654630	516.145120	0.015257	0.012431
RS	5	0.044760	0.654630	546.807713	0.016163	0.013902
RS	6	0.055875	0.422336	892.312954	0.026376	0.023347
RS	7	0.067845	0.422336	933.081047	0.027582	0.025273
RS	8	0.080733	0.374601	1095.291144	0.032376	0.030360
RS	9	0.094611	0.374601	1135.050097	0.033552	0.032374
RS	10	0.109554	0.411979	1068.458429	0.031583	0.031002
RS	11	0.125645	0.411979	1104.958922	0.032662	0.032603
RS	12	0.142972	0.507703	928.312541	0.027441	0.027604
RS	13	0.161629	0.507703	962.353875	0.028447	0.028831
RS	14	0.181718	0.649636	781.013447	0.023086	0.023471
RS	15	0.203350	0.649636	812.580307	0.024020	0.024523
RS	16	0.226643	0.849885	647.444426	0.019138	0.019582
RS	17	0.251725	0.849885	676.288406	0.019991	0.020508
RS	18	0.278733	1.125594	534.364290	0.015796	0.016241
RS	19	0.307815	1.125594	560.325833	0.016563	0.017053
RS	20	0.339129	1.484330	446.246944	0.013191	0.013619
RS	21	0.372849	1.484330	469.466462	0.013877	0.014336
RS	22	0.409157	1.931110	380.102041	0.011236	0.011646
RS	23	0.448253	1.931110	400.927931	0.011851	0.012277
RS	24	0.490352	2.470306	330.909530	0.009782	0.010164
RS	25	0.535683	2.470306	349.748663	0.010338	0.010711
RS	26	0.584495	3.067982	297.836100	0.008804	0.009132
RS	27	0.637055	3.067982	315.212846	0.009318	0.009611
RS	28	0.693651	3.607287	283.771866	0.008388	0.008641
RS	29	0.754593	3.607287	300.426481	0.008880	0.009089
RS	30	0.820214	3.934491	291.465125	0.008616	0.008796
RS	31	0.890874	3.934491	308.259083	0.009112	0.009259
RS	32	0.966960	3.983859	321.578113	0.009506	0.009643
RS	33	1.048888	3.983859	339.224991	0.010027	0.010159
RS	34	1.137107	3.825209	371.910385	0.010994	0.011137
RS	35	1.232100	3.825209	390.633562	0.011547	0.011716
RS	36	1.334388	3.581497	436.956837	0.012916	0.013118
RS	37	1.444529	3.581497	456.209048	0.013485	0.013732
RS	38	1.563128	3.340615	508.794897	0.015040	0.015328
RS	39	1.690834	3.340615	527.194431	0.015584	0.015920
RS	40	1.828346	3.141020	578.448411	0.017099	0.017472
RS	41	1.976417	3.141020	593.962381	0.017557	0.017969
RS	42	2.135858	2.993447	636.777295	0.018823	0.019255
RS	43	2.307542	2.993447	647.106516	0.019128	0.019584
RS	44	2.492409	2.897295	675.674876	0.019973	0.020427
RS	45	2.691471	2.897295	678.767472	0.020064	0.020524
RS	46	2.905819	2.848360	689.434925	0.020379	0.020817
RS	47	3.136625	2.848360	683.991991	0.020219	0.020645
RS	48	3.385155	2.844080	675.303952	0.019962	0.020349
RS	49	3.652768	2.844080	661.178691	0.019544	0.019907
RS	50	3.940930	2.884422	634.123490	0.018744	0.019060
RS	51	4.251219	2.884422	612.477974	0.018105	0.018388
RS	52	4.585334	2.970421	570.675882	0.016869	0.017108
RS	53	4.945105	2.970421	543.750697	0.016073	0.016279
RS	54	5.332501	3.198567	478.981970	0.014159	0.014335
RS	55	5.749644	3.198567	452.234201	0.013368	0.013517
RS	56	6.198818	3.198567	422.688903	0.012495	0.012622
RS	57	6.682482	3.198567	390.799661	0.011552	0.011662
RS	58	7.203286	5.166454	228.419591	0.006752	0.006905
RS	59	7.764080	5.166454	220.883948	0.006529	0.006670
RS	60	8.367936	5.166454	211.835666	0.006262	0.006393
RS	61	9.018159	5.166454	201.354146	0.005952	0.006076
RS	62	9.718311	5.166454	189.561258	0.005603	0.005722
RS	63	10.472226	5.166454	1264.213132	0.037370	0.038642
PA	4+25*2+4+6 0.044959093 0.018848272 10.472225751 6.874799338 0.654629915 0.422336103 0.374601125 0.411978636 0.507703346 0.649635514 0.849884759 1.125593556 1.484330420 1.931109874 2.470305600 3.067981811 3.607286898 3.934490729 3.983858815 3.825208743 3.581496515 3.340615135 3.141020282 2.993447212 2.897295219 2.848360215 2.844080299 2.884421862 2.970421364 3.198566597 5.166454047
//
IT	4673
RD	20
LK	-216375.840948
QD	-169.422206 -> -155.132054
RI	0.0027853289
TR	0.044145	0.019014
MT	10.575372
MM	C_pi: 2.240752, n_recomb: 34770.964491
RS	0	0.000000	7.551962	34.675280	0.000997	0.000094
RS	1	0.007695	7.551962	37.306969	0.001073	0.000464
RS	2	0.015983	7.551962	40.135357	0.001154	0.000777
RS	3	0.024908	7.551962	43.174661	0.001242	0.000997
RS	4	0.034520	0.675464	515.613328	0.014829	0.012187
RS	5	0.044871	0.675464	546.580311	0.015719	0.013609
RS	6	0.056020	0.431381	901.614352	0.025930	0.023084
RS	7	0.068026	0.431381	943.449775	0.027133	0.024969
RS	8	0.080956	0.379418	1117.492148	0.032139	0.030244
RS	9	0.094881	0.379418	1158.649939	0.033322	0.032233
RS	10	0.109877	0.414885	1097.401873	0.031561	0.031041
RS	11	0.126028	0.414885	1135.217653	0.032648	0.032635
RS	12	0.143421	0.509549	957.191169	0.027528	0.027724
RS	13	0.162153	0.509549	992.429379	0.028542	0.028951
RS	14	0.182327	0.650498	807.356124	0.023219	0.023619
RS	15	0.204052	0.650498	840.030238	0.024159	0.024672
RS	16	0.227450	0.849934	670.187939	0.019274	0.019722
RS	17	0.252648	0.849934	700.055472	0.020133	0.020651
RS	18	0.279785	1.125773	553.098735	0.015907	0.016348
RS	19	0.309011	1.125773	579.986449	0.016680	0.017166
RS	20	0.340485	1.486911	461.199453	0.013264	0.013685
RS	21	0.374381	1.486911	485.232941	0.013955	0.014406
RS	22	0.410886	1.940451	391.697737	0.011265	0.011666
RS	23	0.450200	1.940451	413.217923	0.011884	0.012300
RS	24	0.492540	2.493496	339.577575	0.009766	0.010138
RS	25	0.538137	2.493496	358.991096	0.010324	0.010687
RS	26	0.587243	3.113350	304.160948	0.008748	0.009064
RS	27	0.640128	3.113350	322.006887	0.009261	0.009544
RS	28	0.697083	3.678788	288.558290	0.008299	0.008540
RS	29	0.758421	3.678788	305.613288	0.008789	0.008986
RS	30	0.824478	4.026006	295.626730	0.008502	0.008670
RS	31	0.895619	4.026006	312.805321	0.008996	0.009130
RS	32	0.972235	4.081873	326.054379	0.009377	0.009498
RS	33	1.054746	4.081873	344.129040	0.009897	0.010009
RS	34	1.143606	3.917873	377.637134	0.010861	0.010980
RS	35	1.239305	3.917873	396.882613	0.011414	0.011554
RS	36	1.342368	3.663484	444.798888	0.012792	0.012959
RS	37	1.453362	3.663484	464.694884	0.013364	0.013570
RS	38	1.572897	3.411506	519.450863	0.014939	0.015180
RS	39	1.701630	3.411506	538.603704	0.015490	0.015774
RS	40	1.840270	3.202305	592.370254	0.017036	0.017352
RS	41	1.989579	3.202305	608.689404	0.017506	0.017856
RS	42	2.150377	3.046889	654.095135	0.018812	0.019179
RS	43	2.323550	3.046889	665.180554	0.019130	0.019520
RS	44	2.510048	2.944489	696.106827	0.020020	0.020407
RS	45	2.710898	2.944489	699.778703	0.020125	0.020520
RS	46	2.927203	2.890774	712.235561	0.020484	0.020858
RS	47	3.160154	2.890774	707.072216	0.020335	0.020703
RS	48	3.411031	2.883241	699.299449	0.020112	0.020444
RS	49	3.681214	2.883241	685.078461	0.019703	0.020016
RS	50	3.972188	2.922029	657.894299	0.018921	0.019193
RS	51	4.285553	2.922029	635.782211	0.018285	0.018530
RS	52	4.623032	3.008429	592.848782	0.017050	0.017256
RS	53	4.986482	3.008429	565.173974	0.016254	0.016432
RS	54	5.377899	3.242206	497.723078	0.014314	0.014467
RS	55	5.799437	3.242206	470.224806	0.013523	0.013654
RS	56	6.253414	3.242206	439.787255	0.012648	0.012759
RS	57	6.742325	3.242206	406.875439	0.011702	0.011798
RS	58	7.268859	5.306365	235.007078	0.006759	0.006899
RS	59	7.835911	5.306365	227.706029	0.006549	0.006679
RS	60	8.446600	5.306365	218.839226	0.006294	0.006415
RS	61	9.104282	5.306365	208.477268	0.005996	0.006111
RS	62	9.812575	5.306365	196.734117	0.005658	0.005770
RS	63	10.575372	5.306365	1335.397521	0.038406	0.039654
PA	4+25*2+4+6 0.044145354 0.019013768 10.575372445 7.551962248 0.675464180 0.431381335 0.379417625 0.414885359 0.509549054 0.650497760 0.849933592 1.125772822 1.486911000 1.940450722 2.493495577 3.113350126 3.678787534 4.026005566 4.081873255 3.917873500 3.663484127 3.411505671 3.202305428 3.046888576 2.944488558 2.890774039 2.883240866 2.922029412 3.008428528 3.242205679 5.306364699
//
IT	5111
RD	21
LK	-216347.709087
QD	-161.153751 -> -147.895846
RI	0.0025090844
TR	0.043378	0.019173
MT	10.674331
MM	C_pi: 2.282364, n_recomb: 35693.647969
RS	0	0.000000	8.262915	32.582413	0.000913	0.000087
RS	1	0.007711	8.262915	35.063547	0.000982	0.000429
RS	2	0.016017	8.262915	37.731020	0.001057	0.000718
RS	3	0.024963	8.262915	40.598413	0.001137	0.000921
RS	4	0.034599	0.695767	515.219017	0.014434	0.011961
RS	5	0.044978	0.695767	546.473719	0.015310	0.013337
RS	6	0.056157	0.440240	910.401409	0.025506	0.022832
RS	7	0.068198	0.440240	953.258301	0.026707	0.024679
RS	8	0.081168	0.384140	1138.780508	0.031904	0.030127
RS	9	0.095138	0.384140	1181.303683	0.033096	0.032092
RS	10	0.110185	0.417755	1125.444646	0.031531	0.031072
RS	11	0.126392	0.417755	1164.554732	0.032626	0.032659
RS	12	0.143850	0.511391	985.368237	0.027606	0.027834
RS	13	0.162653	0.511391	1021.785064	0.028627	0.029061
RS	14	0.182906	0.651368	833.207628	0.023343	0.023759
RS	15	0.204721	0.651368	866.971866	0.024289	0.024813
RS	16	0.228218	0.849936	692.627225	0.019405	0.019856
RS	17	0.253527	0.849936	723.503443	0.020270	0.020788
RS	18	0.280788	1.125729	571.657497	0.016016	0.016453
RS	19	0.310150	1.125729	599.459759	0.016795	0.017275
RS	20	0.341777	1.488917	476.043050	0.013337	0.013751
RS	21	0.375843	1.488917	500.881659	0.014033	0.014476
RS	22	0.412535	1.948697	403.200147	0.011296	0.011689
RS	23	0.452057	1.948697	425.406951	0.011918	0.012326
RS	24	0.494626	2.514947	348.143418	0.009754	0.010116
RS	25	0.540478	2.514947	368.123297	0.010313	0.010666
RS	26	0.589865	3.156462	310.362007	0.008695	0.009002
RS	27	0.643061	3.156462	328.667499	0.009208	0.009481
RS	28	0.700359	3.747892	293.195957	0.008214	0.008445
RS	29	0.762074	3.747892	310.639454	0.008703	0.008890
RS	30	0.828549	4.115447	299.600399	0.008394	0.008551
RS	31	0.900150	4.115447	317.148834	0.008885	0.009006
RS	32	0.977272	4.178332	330.279832	0.009253	0.009360
RS	33	1.060340	4.178332	348.764133	0.009771	0.009866
RS	34	1.149815	4.009437	383.024701	0.010731	0.010829
RS	35	1.246188	4.009437	402.771573	0.011284	0.011398
RS	36	1.349993	3.744667	452.199866	0.012669	0.012804
RS	37	1.461802	3.744667	472.718412	0.013244	0.013413
RS	38	1.582233	3.481774	529.566707	0.014836	0.015035
RS	39	1.711951	3.481774	549.455416	0.015394	0.015630
RS	40	1.851671	3.263046	605.680626	0.016969	0.017231
RS	41	2.002165	3.263046	622.796098	0.017448	0.017742
RS	42	2.164263	3.099773	670.779536	0.018793	0.019100
RS	43	2.338861	3.099773	682.624363	0.019125	0.019453
RS	44	2.526922	2.991041	715.943799	0.020058	0.020383
RS	45	2.729485	2.991041	720.210424	0.020178	0.020511
RS	46	2.947667	2.932401	734.535213	0.020579	0.020893
RS	47	3.182674	2.932401	729.675220	0.020443	0.020754
RS	48	3.435801	2.921413	722.921688	0.020254	0.020534
RS	49	3.708448	2.921413	708.630154	0.019853	0.020120
RS	50	4.002118	2.958400	681.420790	0.019091	0.019321
RS	51	4.318434	2.958400	658.862237	0.018459	0.018667
RS	52	4.659140	3.044901	614.880454	0.017227	0.017401
RS	53	5.026119	3.044901	586.467804	0.016431	0.016582
RS	54	5.421395	3.283773	516.397094	0.014467	0.014597
RS	55	5.847152	3.283773	488.150453	0.013676	0.013787
RS	56	6.305738	3.283773	456.823292	0.012798	0.012893
RS	57	6.799686	3.283773	422.892005	0.011848	0.011931
RS	58	7.331723	5.442010	241.511796	0.006766	0.006895
RS	59	7.904785	5.442010	234.441696	0.006568	0.006688
RS	60	8.522036	5.442010	225.755136	0.006325	0.006437
RS	61	9.186883	5.442010	215.514105	0.006038	0.006145
RS	62	9.902997	5.442010	203.824750	0.005710	0.005815
RS	63	10.674331	5.442010	1406.723798	0.039411	0.040636
PA	4+25*2+4+6 0.043378320 0.019173293 10.674330989 8.262915176 0.695766897 0.440239541 0.384140191 0.417754726 0.511390538 0.651367509 0.849936024 1.125728803 1.488916802 1.948696809 2.514947358 3.156461778 3.747891803 4.115446674 4.178332393 4.009437114 3.744667130 3.481774016 3.263045568 3.099773033 2.991040960 2.932401201 2.921413198 2.958399562 3.044901467 3.283773092 5.442010359
//
IT	4666
RD	22
LK	-216321.603754
QD	-153.455684 -> -141.140816
RI	0.0022686823
TR	0.042654	0.019327
MT	10.769431
MM	C_pi: 2.322866, n_recomb: 36598.054405
RS	0	0.000000	9.008616	30.686454	0.000838	0.000080
RS	1	0.007726	9.008616	33.030433	0.000903	0.000398
RS	2	0.016049	9.008616	35.551223	0.000971	0.000666
RS	3	0.025015	9.008616	38.261803	0.001045	0.000853
RS	4	0.034674	0.715503	514.977396	0.014071	0.011751
RS	5	0.045079	0.715503	546.506450	0.014933	0.013087
RS	6	0.056288	0.448910	918.719407	0.025103	0.022591
RS	7	0.068362	0.448910	962.554476	0.026301	0.024402
RS	8	0.081370	0.388769	1159.204063	0.031674	0.030009
RS	9	0.095383	0.388769	1203.059257	0.032872	0.031952
RS	10	0.110478	0.420581	1152.622476	0.031494	0.031095
RS	11	0.126740	0.420581	1193.005308	0.032598	0.032676
RS	12	0.144258	0.513228	1012.845127	0.027675	0.027935
RS	13	0.163130	0.513228	1050.422000	0.028702	0.029161
RS	14	0.183459	0.652244	858.564074	0.023459	0.023890
RS	15	0.205359	0.652244	893.401083	0.024411	0.024946
RS	16	0.228952	0.849906	714.749644	0.019530	0.019985
RS	17	0.254366	0.849906	746.619351	0.020401	0.020920
RS	18	0.281745	1.125494	590.030733	0.016122	0.016557
RS	19	0.311239	1.125494	618.735565	0.016906	0.017383
RS	20	0.343011	1.490416	490.769891	0.013410	0.013817
RS	21	0.377239	1.490416	516.404450	0.014110	0.014547
RS	22	0.414110	1.955935	414.608793	0.011329	0.011713
RS	23	0.453831	1.955935	437.494492	0.011954	0.012353
RS	24	0.496620	2.534796	356.605959	0.009744	0.010097
RS	25	0.542715	2.534796	377.144181	0.010305	0.010649
RS	26	0.592372	3.197422	316.444622	0.008646	0.008943
RS	27	0.645865	3.197422	335.200384	0.009159	0.009423
RS	28	0.703491	3.814679	297.692817	0.008134	0.008356
RS	29	0.765569	3.814679	315.513477	0.008621	0.008798
RS	30	0.832443	4.202840	303.398746	0.008290	0.008437
RS	31	0.904484	4.202840	321.302997	0.008779	0.008889
RS	32	0.982091	4.273234	334.271610	0.009134	0.009227
RS	33	1.065694	4.273234	353.148245	0.009649	0.009728
RS	34	1.155756	4.099875	388.095673	0.010604	0.010684
RS	35	1.252776	4.099875	408.323739	0.011157	0.011248
RS	36	1.357293	3.825033	459.183951	0.012547	0.012653
RS	37	1.469884	3.825033	480.304030	0.013124	0.013260
RS	38	1.591174	3.551401	539.168297	0.014732	0.014892
RS	39	1.721835	3.551401	559.774907	0.015295	0.015488
RS	40	1.862591	3.323226	618.402394	0.016897	0.017110
RS	41	2.014221	3.323226	636.303908	0.017386	0.017628
RS	42	2.177567	3.152102	686.845044	0.018767	0.019018
RS	43	2.353533	3.152102	699.450397	0.019112	0.019383
RS	44	2.543095	3.036969	735.190226	0.020088	0.020354
RS	45	2.747301	3.036969	740.064768	0.020221	0.020498
RS	46	2.967285	2.973278	756.327451	0.020666	0.020924
RS	47	3.204265	2.973278	751.792666	0.020542	0.020801
RS	48	3.459555	2.958657	746.155606	0.020388	0.020619
RS	49	3.734568	2.958657	731.817613	0.019996	0.020217
RS	50	4.030828	2.993617	704.683215	0.019255	0.019444
RS	51	4.349978	2.993617	681.698051	0.018627	0.018799
RS	52	4.693786	3.079951	636.750119	0.017398	0.017541
RS	53	5.064156	3.079951	607.611778	0.016602	0.016727
RS	54	5.463142	3.323423	534.985055	0.014618	0.014725
RS	55	5.892953	3.323423	505.992905	0.013826	0.013917
RS	56	6.355972	3.323423	473.779603	0.012945	0.013024
RS	57	6.854763	3.323423	438.832876	0.011991	0.012060
RS	58	7.392092	5.573570	247.929934	0.006774	0.006891
RS	59	7.970935	5.573570	241.087371	0.006587	0.006697
RS	60	8.594499	5.573570	232.579860	0.006355	0.006458
RS	61	9.266241	5.573570	222.460972	0.006078	0.006178
RS	62	9.989882	5.573570	210.829139	0.005761	0.005858
RS	63	10.769431	5.573570	1478.085867	0.040387	0.041589
PA	4+25*2+4+6 0.042654105 0.019327043 10.769431010 9.008615816 0.715502751 0.448909973 0.388768772 0.420581388 0.513227948 0.652244011 0.849905628 1.125494226 1.490416261 1.955935363 2.534795654 3.197422066 3.814678791 4.202840102 4.273233635 4.099875200 3.825033478 3.551401128 3.323226268 3.152101745 3.036968723 2.973278456 2.958657472 2.993617059 3.079950868 3.323422913 5.573569598
//
IT	4793
RD	23
LK	-216297.350149
QD	-146.278120 -> -134.826196
RI	0.0020589636
TR	0.041970	0.019475
MT	10.860882
MM	C_pi: 2.362293, n_recomb: 37484.430055
RS	0	0.000000	9.788789	28.963553	0.000773	0.000075
RS	1	0.007740	9.788789	31.182263	0.000832	0.000370
RS	2	0.016080	9.788789	33.569004	0.000896	0.000620
RS	3	0.025065	9.788789	36.136189	0.000964	0.000792
RS	4	0.034745	0.734669	514.880490	0.013736	0.011556
RS	5	0.045175	0.734669	546.672451	0.014584	0.012855
RS	6	0.056412	0.457389	926.618539	0.024720	0.022360
RS	7	0.068519	0.457389	971.391127	0.025915	0.024138
RS	8	0.081563	0.393303	1178.810040	0.031448	0.029892
RS	9	0.095617	0.393303	1223.964162	0.032653	0.031814
RS	10	0.110758	0.423367	1178.954289	0.031452	0.031113
RS	11	0.127072	0.423367	1220.588035	0.032563	0.032686
RS	12	0.144648	0.515058	1039.633491	0.027735	0.028027
RS	13	0.163585	0.515058	1078.351681	0.028768	0.029252
RS	14	0.183987	0.653134	883.415088	0.023568	0.024015
RS	15	0.205969	0.653134	919.307389	0.024525	0.025071
RS	16	0.229652	0.849855	736.544983	0.019649	0.020109
RS	17	0.255169	0.849855	769.392795	0.020526	0.021047
RS	18	0.282660	1.125105	608.207654	0.016226	0.016658
RS	19	0.312279	1.125105	637.802786	0.017015	0.017488
RS	20	0.344191	1.491472	505.373861	0.013482	0.013884
RS	21	0.378573	1.491472	531.794975	0.014187	0.014618
RS	22	0.415617	1.962266	425.920351	0.011363	0.011740
RS	23	0.455527	1.962266	449.477110	0.011991	0.012383
RS	24	0.498527	2.553124	364.971232	0.009737	0.010081
RS	25	0.544856	2.553124	386.060076	0.010299	0.010635
RS	26	0.594770	3.236319	322.415935	0.008601	0.008889
RS	27	0.648548	3.236319	341.613116	0.009113	0.009369
RS	28	0.706488	3.879207	302.058479	0.008058	0.008271
RS	29	0.768913	3.879207	320.245576	0.008543	0.008712
RS	30	0.836171	4.288226	307.033305	0.008191	0.008329
RS	31	0.908634	4.288226	325.280071	0.008678	0.008778
RS	32	0.986706	4.366578	338.046379	0.009018	0.009101
RS	33	1.070821	4.366578	357.298902	0.009532	0.009597
RS	34	1.161447	4.189167	392.872156	0.010481	0.010543
RS	35	1.259088	4.189167	413.562016	0.011033	0.011103
RS	36	1.364286	3.904545	465.778657	0.012426	0.012507
RS	37	1.477628	3.904545	487.479695	0.013005	0.013111
RS	38	1.599742	3.620358	548.283867	0.014627	0.014751
RS	39	1.731308	3.620358	569.590167	0.015195	0.015348
RS	40	1.873059	3.382820	630.562647	0.016822	0.016990
RS	41	2.025781	3.382820	649.238839	0.017320	0.017514
RS	42	2.190324	3.203851	702.314213	0.018736	0.018936
RS	43	2.367604	3.203851	715.679342	0.019093	0.019311
RS	44	2.558606	3.082264	753.859502	0.020111	0.020323
RS	45	2.764392	3.082264	759.352920	0.020258	0.020480
RS	46	2.986107	3.013413	777.616279	0.020745	0.020950
RS	47	3.224984	3.013413	773.426498	0.020633	0.020842
RS	48	3.482350	2.995002	768.996110	0.020515	0.020698
RS	49	3.759637	2.995002	754.634342	0.020132	0.020310
RS	50	4.058388	3.027734	727.670700	0.019413	0.019562
RS	51	4.380263	3.027734	704.278151	0.018789	0.018926
RS	52	4.727052	3.113653	658.444295	0.017566	0.017678
RS	53	5.100685	3.113653	628.592445	0.016769	0.016867
RS	54	5.503237	3.361262	553.475215	0.014765	0.014850
RS	55	5.936949	3.361262	523.740601	0.013972	0.014044
RS	56	6.404232	3.361262	490.644902	0.013089	0.013152
RS	57	6.907684	3.361262	454.687129	0.012130	0.012186
RS	58	7.450105	5.701173	254.259856	0.006783	0.006889
RS	59	8.034512	5.701173	247.641568	0.006607	0.006706
RS	60	8.664154	5.701173	239.311890	0.006384	0.006479
RS	61	9.342533	5.701173	229.316166	0.006118	0.006209
RS	62	10.073421	5.701173	217.745223	0.005809	0.005900
RS	63	10.860882	5.701173	1549.399285	0.041334	0.042514
PA	4+25*2+4+6 0.041969521 0.019475335 10.860882375 9.788789381 0.734669465 0.457388502 0.393303430 0.423367362 0.515058438 0.653134056 0.849855375 1.125104598 1.491471629 1.962266277 2.553124150 3.236318928 3.879207127 4.288225522 4.366577767 4.189166629 3.904545363 3.620358006 3.382820137 3.203851386 3.082263632 3.013412679 2.995002446 3.027733541 3.113653471 3.361261944 5.701173365
//
IT	4785
RD	24
LK	-216274.791591
QD	-139.576350 -> -128.915311
RI	0.0018754816
TR	0.041321	0.019618
MT	10.949006
MM	C_pi: 2.400677, n_recomb: 38352.664037
RS	0	0.000000	10.603511	27.392086	0.000714	0.000069
RS	1	0.007754	10.603511	29.496007	0.000769	0.000345
RS	2	0.016109	10.603511	31.759848	0.000828	0.000578
RS	3	0.025113	10.603511	34.195496	0.000892	0.000738
RS	4	0.034814	0.753243	514.933410	0.013426	0.011376
RS	5	0.045268	0.753243	546.979076	0.014262	0.012640
RS	6	0.056532	0.465672	934.136871	0.024357	0.022139
RS	7	0.068669	0.465672	979.808592	0.025547	0.023885
RS	8	0.081748	0.397740	1197.648217	0.031227	0.029776
RS	9	0.095841	0.397740	1244.068283	0.032438	0.031677
RS	10	0.111027	0.426105	1204.476190	0.031405	0.031124
RS	11	0.127390	0.426105	1247.338337	0.032523	0.032691
RS	12	0.145022	0.516878	1065.739452	0.027788	0.028111
RS	13	0.164021	0.516878	1105.579739	0.028827	0.029336
RS	14	0.184493	0.654035	907.754447	0.023669	0.024132
RS	15	0.206553	0.654035	944.684178	0.024632	0.025188
RS	16	0.230323	0.849790	758.001859	0.019764	0.020228
RS	17	0.255937	0.849790	791.811974	0.020646	0.021168
RS	18	0.283536	1.124577	626.179323	0.016327	0.016757
RS	19	0.313276	1.124577	656.652071	0.017121	0.017591
RS	20	0.345322	1.492115	519.851474	0.013555	0.013951
RS	21	0.379852	1.492115	547.049479	0.014264	0.014689
RS	22	0.417061	1.967749	437.133072	0.011398	0.011768
RS	23	0.457154	1.967749	461.352899	0.012029	0.012414
RS	24	0.500356	2.570042	373.235825	0.009732	0.010068
RS	25	0.546908	2.570042	394.867438	0.010296	0.010624
RS	26	0.597070	3.273269	328.275306	0.008559	0.008839
RS	27	0.651121	3.273269	347.905111	0.009071	0.009318
RS	28	0.709364	3.941551	306.296921	0.007986	0.008191
RS	29	0.772122	3.941551	324.840053	0.008470	0.008630
RS	30	0.839747	4.371620	310.512719	0.008096	0.008226
RS	31	0.912616	4.371620	329.089252	0.008581	0.008671
RS	32	0.991135	4.458359	341.616203	0.008907	0.008979
RS	33	1.075742	4.458359	361.228794	0.009419	0.009471
RS	34	1.166910	4.277307	397.368816	0.010361	0.010408
RS	35	1.265147	4.277307	418.501575	0.010912	0.010963
RS	36	1.371002	3.983193	472.001525	0.012307	0.012365
RS	37	1.485065	3.983193	494.263108	0.012887	0.012966
RS	38	1.607972	3.688631	556.932205	0.014521	0.014613
RS	39	1.740409	3.688631	578.919517	0.015095	0.015211
RS	40	1.883116	3.441826	642.176177	0.016744	0.016871
RS	41	2.036888	3.441826	661.614450	0.017251	0.017400
RS	42	2.202584	3.255034	717.194241	0.018700	0.018852
RS	43	2.381128	3.255034	731.316557	0.019068	0.019237
RS	44	2.573517	3.126948	771.950190	0.020128	0.020288
RS	45	2.780823	3.126948	778.071348	0.020287	0.020459
RS	46	3.004204	3.052844	798.389758	0.020817	0.020972
RS	47	3.244907	3.052844	794.563042	0.020717	0.020878
RS	48	3.504273	3.030507	791.423100	0.020635	0.020773
RS	49	3.783751	3.030507	777.059262	0.020261	0.020397
RS	50	4.084900	3.060830	750.358218	0.019565	0.019676
RS	51	4.409400	3.060830	726.577424	0.018945	0.019048
RS	52	4.759063	3.146115	679.936471	0.017729	0.017811
RS	53	5.135838	3.146115	649.383981	0.016932	0.017004
RS	54	5.541829	3.397440	571.842756	0.014910	0.014972
RS	55	5.979300	3.397440	541.369922	0.014116	0.014169
RS	56	6.450694	3.397440	507.396897	0.013230	0.013276
RS	57	6.958639	3.397440	470.433917	0.012266	0.012308
RS	58	7.505972	5.825029	260.494617	0.006792	0.006887
RS	59	8.095744	5.825029	254.097657	0.006625	0.006715
RS	60	8.731249	5.825029	245.944795	0.006413	0.006499
RS	61	9.416030	5.825029	236.073330	0.006155	0.006240
RS	62	10.153910	5.825029	224.566594	0.005855	0.005939
RS	63	10.949006	5.825029	1620.552582	0.042254	0.043412
PA	4+25*2+4+6 0.041321277 0.019618283 10.949006066 10.603510503 0.753243310 0.465671934 0.397739916 0.426105196 0.516877867 0.654035243 0.849790131 1.124576691 1.492114544 1.967749370 2.570041633 3.273269240 3.941551105 4.371620045 4.458358786 4.277306539 3.983192884 3.688630989 3.441825665 3.255034435 3.126948071 3.052844285 3.030507147 3.060829742 3.146115076 3.397439773 5.825029311
//
IT	5059
RD	25
LK	-216253.786967
QD	-133.311001 -> -123.375893
RI	0.0017142026
TR	0.040707	0.019756
MT	11.033997
MM	C_pi: 2.438059, n_recomb: 39203.094379
RS	0	0.000000	11.453798	25.951856	0.000662	0.000065
RS	1	0.007767	11.453798	27.950116	0.000713	0.000322
RS	2	0.016138	11.453798	30.100778	0.000768	0.000540
RS	3	0.025158	11.453798	32.415231	0.000827	0.000689
RS	4	0.034880	0.771243	515.117568	0.013140	0.011208
RS	5	0.045356	0.771243	547.408646	0.013963	0.012441
RS	6	0.056646	0.473766	941.301845	0.024011	0.021928
RS	7	0.068813	0.473766	987.836529	0.025198	0.023644
RS	8	0.081925	0.402078	1215.766651	0.031012	0.029661
RS	9	0.096055	0.402078	1263.420378	0.032228	0.031543
RS	10	0.111283	0.428798	1229.209313	0.031355	0.031131
RS	11	0.127694	0.428798	1273.277438	0.032479	0.032690
RS	12	0.145380	0.518690	1091.168533	0.027834	0.028188
RS	13	0.164439	0.518690	1132.111840	0.028878	0.029411
RS	14	0.184978	0.654952	931.580357	0.023763	0.024242
RS	15	0.207113	0.654952	969.529808	0.024731	0.025299
RS	16	0.230967	0.849719	779.117125	0.019874	0.020343
RS	17	0.256674	0.849719	813.873825	0.020760	0.021285
RS	18	0.284377	1.123935	643.941490	0.016426	0.016854
RS	19	0.314232	1.123935	675.279147	0.017225	0.017692
RS	20	0.346406	1.492398	534.199320	0.013626	0.014018
RS	21	0.381080	1.492398	562.164497	0.014340	0.014760
RS	22	0.418446	1.972456	448.248917	0.011434	0.011797
RS	23	0.458715	1.972456	473.123946	0.012069	0.012447
RS	24	0.502111	2.585634	381.404943	0.009729	0.010057
RS	25	0.548878	2.585634	403.571769	0.010294	0.010615
RS	26	0.599278	3.308325	334.033287	0.008521	0.008792
RS	27	0.653592	3.308325	354.087516	0.009032	0.009272
RS	28	0.712125	4.001760	310.418353	0.007918	0.008115
RS	29	0.775204	4.001760	329.307771	0.008400	0.008553
RS	30	0.843183	4.453061	313.848393	0.008006	0.008127
RS	31	0.916441	4.453061	332.742689	0.008488	0.008570
RS	32	0.995390	4.548570	344.997777	0.008800	0.008863
RS	33	1.080471	4.548570	364.955539	0.009309	0.009351
RS	34	1.172160	4.364256	401.608800	0.010244	0.010278
RS	35	1.270971	4.364256	423.166510	0.010794	0.010828
RS	36	1.377457	4.060950	477.878471	0.012190	0.012227
RS	37	1.492214	4.060950	500.680816	0.012771	0.012825
RS	38	1.615884	3.756195	565.141896	0.014416	0.014478
RS	39	1.749160	3.756195	587.791614	0.014994	0.015077
RS	40	1.892788	3.500226	653.270564	0.016664	0.016753
RS	41	2.047571	3.500226	673.457639	0.017179	0.017288
RS	42	2.214377	3.305638	731.509419	0.018659	0.018767
RS	43	2.394139	3.305638	746.384895	0.019039	0.019162
RS	44	2.587863	3.171022	789.479052	0.020138	0.020251
RS	45	2.796634	3.171022	796.234953	0.020311	0.020435
RS	46	3.021621	3.091584	818.656767	0.020882	0.020991
RS	47	3.264083	3.091584	815.209278	0.020795	0.020910
RS	48	3.525377	3.065199	813.437096	0.020749	0.020844
RS	49	3.806967	3.065199	799.091440	0.020383	0.020479
RS	50	4.110428	3.092955	772.739331	0.019711	0.019786
RS	51	4.437460	3.092955	748.588745	0.019095	0.019166
RS	52	4.789893	3.177404	701.217486	0.017887	0.017940
RS	53	5.169699	3.177404	669.977083	0.017090	0.017137
RS	54	5.579007	3.432055	590.078603	0.015052	0.015092
RS	55	6.020105	3.432055	558.871940	0.014256	0.014291
RS	56	6.495465	3.432055	524.026878	0.013367	0.013398
RS	57	7.007747	3.432055	486.064815	0.012399	0.012427
RS	58	7.559818	5.945285	266.633298	0.006801	0.006886
RS	59	8.154770	5.945285	260.454840	0.006644	0.006724
RS	60	8.795933	5.945285	252.477766	0.006440	0.006518
RS	61	9.486897	5.945285	242.731505	0.006192	0.006269
RS	62	10.231528	5.945285	231.292012	0.005900	0.005977
RS	63	11.033997	5.945285	1691.477673	0.043147	0.044282
PA	4+25*2+4+6 0.040706726 0.019756144 11.033996982 11.453797825 0.771243335 0.473765644 0.402078324 0.428798181 0.518690135 0.654952447 0.849718813 1.123935348 1.492397719 1.972455863 2.585633559 3.308325177 4.001760183 4.453061363 4.548569699 4.364255818 4.060949734 3.756194705 3.500225783 3.305638248 3.171021871 3.091583628 3.065198665 3.092955178 3.177404426 3.432054858 5.945285436
//
CC
CC	Brief Description of the file format:
CC	  CC  comments
CC	  MM  useful-messages
CC	  RD  round-of-iterations
CC	  LL  \log[P(sequence)]
CC	  QD  Q-before-opt Q-after-opt
CC	  TR  \theta_0 \rho_0
CC	  RS  k t_k \lambda_k \pi_k \sum_{l\not=k}A_{kl} A_{kk}
CC	  DC  begin end best-k t_k+\Delta_k max-prob
CC
MM	Version: 0.6.5-r67
MM	pattern:4+25*2+4+6, n:63, n_free_lambdas:28
MM	n_iterations:25, skip:1, max_t:5, theta/rho:5
MM	is_decoding:0
MM	n_seqs:9, sum_L:859058, sum_n:80632
RD	0
LK	0.000000
QD	0.000000 -> 0.000000
RI	inf
TR	0.098563	0.019713
MT	5.000000
MM	C_pi: 1.000000, n_recomb: 16768.903665
RS	0	0.000000	1.000000	106.595178	0.006357	0.000000
RS	1	0.006440	1.000000	112.715475	0.006722	0.000000
RS	2	0.013294	1.000000	119.136673	0.007105	0.000000
RS	3	0.020590	1.000000	125.866881	0.007506	0.000000
RS	4	0.028356	1.000000	132.913453	0.007926	0.000000
RS	5	0.036622	1.000000	140.282806	0.008366	0.000000
RS	6	0.045421	1.000000	147.980228	0.008825	0.000000
RS	7	0.054785	1.000000	156.009653	0.009304	0.000000
RS	8	0.064753	1.000000	164.373418	0.009802	0.000000
RS	9	0.075363	1.000000	173.071995	0.010321	0.000000
RS	10	0.086656	1.000000	182.103700	0.010860	0.000000
RS	11	0.098677	1.000000	191.464370	0.011418	0.000000
RS	12	0.111471	1.000000	201.147023	0.011995	0.000000
RS	13	0.125090	1.000000	211.141486	0.012591	0.000000
RS	14	0.139585	1.000000	221.434003	0.013205	0.000000
RS	15	0.155014	1.000000	232.006825	0.013836	0.000000
RS	16	0.171437	1.000000	242.837776	0.014481	0.000000
RS	17	0.188917	1.000000	253.899810	0.015141	0.000000
RS	18	0.207523	1.000000	265.160557	0.015813	0.000000
RS	19	0.227327	1.000000	276.581879	0.016494	0.000000
RS	20	0.248406	1.000000	288.119423	0.017182	0.000000
RS	21	0.270843	1.000000	299.722206	0.017874	0.000000
RS	22	0.294725	1.000000	311.332233	0.018566	0.000000
RS	23	0.320144	1.000000	322.884165	0.019255	0.000000
RS	24	0.347201	1.000000	334.305068	0.019936	0.000000
RS	25	0.376000	1.000000	345.514242	0.020604	0.000000
RS	26	0.406654	1.000000	356.423181	0.021255	0.000000
RS	27	0.439282	1.000000	366.935676	0.021882	0.000000
RS	28	0.474011	1.000000	376.948089	0.022479	0.000000
RS	29	0.510976	1.000000	386.349837	0.023040	0.000000
RS	30	0.550322	1.000000	395.024117	0.023557	0.000000
RS	31	0.592202	1.000000	402.848891	0.024024	0.000000
RS	32	0.636779	1.000000	409.698182	0.024432	0.000000
RS	33	0.684227	1.000000	415.443689	0.024775	0.000000
RS	34	0.734730	1.000000	419.956747	0.025044	0.000000
RS	35	0.788485	1.000000	423.110647	0.025232	0.000000
RS	36	0.845702	1.000000	424.783315	0.025332	0.000000
RS	37	0.906604	1.000000	424.860334	0.025336	0.000000
RS	38	0.971428	1.000000	423.238273	0.025239	0.000000
RS	39	1.040426	1.000000	419.828288	0.025036	0.000000
RS	40	1.113868	1.000000	414.559887	0.024722	0.000000
RS	41	1.192040	1.000000	407.384781	0.024294	0.000000
RS	42	1.275245	1.000000	398.280679	0.023751	0.000000
RS	43	1.363809	1.000000	387.254861	0.023094	0.000000
RS	44	1.458076	1.000000	374.347348	0.022324	0.000000
RS	45	1.558414	1.000000	359.633461	0.021446	0.000000
RS	46	1.665214	1.000000	343.225552	0.020468	0.000000
RS	47	1.778891	1.000000	325.273678	0.019397	0.000000
RS	48	1.899889	1.000000	305.965009	0.018246	0.000000
RS	49	2.028679	1.000000	285.521795	0.017027	0.000000
RS	50	2.165763	1.000000	264.197763	0.015755	0.000000
RS	51	2.311675	1.000000	242.272876	0.014448	0.000000
RS	52	2.466983	1.000000	220.046498	0.013122	0.000000
RS	53	2.632293	1.000000	197.829100	0.011797	0.000000
RS	54	2.808249	1.000000	175.932783	0.010492	0.000000
RS	55	2.995536	1.000000	154.660984	0.009223	0.000000
RS	56	3.194884	1.000000	134.297891	0.008009	0.000000
RS	57	3.407070	1.000000	115.098149	0.006864	0.000000
RS	58	3.632920	1.000000	97.277511	0.005801	0.000000
RS	59	3.873315	1.000000	81.005084	0.004831	0.000000
RS	60	4.129191	1.000000	66.397790	0.003960	0.000000
RS	61	4.401545	1.000000	53.517487	0.003191	0.000000
RS	62	4.691438	1.000000	42.371077	0.002527	0.000000
RS	63	5.000000	1.000000	118.501828	0.007067	0.000000
PA	4+25*2+4+6 0.098562508 0.019712502 5.000000000 1.000000000 1.000000000 1.000000000 1.000000000 1.000000000 1.000000000 1.000000000 1.000000000 1.000000000 1.000000000 1.000000000 1.000000000 1.000000000 1.000000000 1.000000000 1.000000000 1.000000000 1.000000000 1.000000000 1.000000000 1.000000000 1.000000000 1.000000000 1.000000000 1.000000000 1.000000000 1.000000000 1.000000000
//
IT	4370
RD	1
LK	-231565.393519
QD	-1219.381310 -> -578.741444
RI	0.0727015151
TR	0.086108	0.017089
MT	6.230798
MM	C_pi: 1.082430, n_recomb: 15745.006583
RS	0	0.000000	0.403828	260.724143	0.016559	0.000392
RS	1	0.006806	0.403828	273.674548	0.017382	0.003967
RS	2	0.014075	0.403828	286.928952	0.018223	0.009928
RS	3	0.021838	0.403828	300.445854	0.019082	0.015724
RS	4	0.030130	0.345141	366.915115	0.023304	0.020355
RS	5	0.038987	0.345141	381.656458	0.024240	0.023655
RS	6	0.048446	0.381387	359.112175	0.022808	0.025611
RS	7	0.058548	0.381387	373.223893	0.023704	0.026405
RS	8	0.069339	0.448242	330.164251	0.020969	0.026331
RS	9	0.080864	0.448242	343.419032	0.021811	0.025672
RS	10	0.093173	0.539735	296.853754	0.018854	0.024658
RS	11	0.106320	0.539735	309.207868	0.019638	0.023445
RS	12	0.120361	0.653301	266.274349	0.016912	0.022124
RS	13	0.135358	0.653301	277.762614	0.017641	0.020753
RS	14	0.151376	0.783435	241.752993	0.015354	0.019389
RS	15	0.168484	0.783435	252.479843	0.016036	0.018083
RS	16	0.186756	0.919148	224.818435	0.014279	0.016875
RS	17	0.206272	0.919148	234.945649	0.014922	0.015793
RS	18	0.227116	1.048632	215.213189	0.013669	0.014850
RS	19	0.249379	1.048632	224.913701	0.014285	0.014052
RS	20	0.273157	1.163461	211.791406	0.013451	0.013396
RS	21	0.298553	1.163461	221.207024	0.014049	0.012875
RS	22	0.325678	1.258741	213.428346	0.013555	0.012482
RS	23	0.354648	1.258741	222.650261	0.014141	0.012209
RS	24	0.385590	1.332149	219.277997	0.013927	0.012053
RS	25	0.418638	1.332149	228.337326	0.014502	0.012010
RS	26	0.453935	1.384102	228.572316	0.014517	0.012073
RS	27	0.491635	1.384102	237.428317	0.015080	0.012237
RS	28	0.531900	1.417322	240.478277	0.015273	0.012494
RS	29	0.574905	1.417322	249.006581	0.015815	0.012837
RS	30	0.620837	1.435418	254.105686	0.016139	0.013262
RS	31	0.669896	1.435418	262.090367	0.016646	0.013764
RS	32	0.722293	1.441926	268.490873	0.017052	0.014334
RS	33	0.778256	1.441926	275.620833	0.017505	0.014965
RS	34	0.838028	1.440178	282.513071	0.017943	0.015641
RS	35	0.901867	1.440178	288.386381	0.018316	0.016347
RS	36	0.970052	1.433327	294.843907	0.018726	0.017061
RS	37	1.042877	1.433327	298.987810	0.018989	0.017759
RS	38	1.120658	1.424207	304.000048	0.019308	0.018414
RS	39	1.203733	1.424207	305.912729	0.019429	0.019000
RS	40	1.292461	1.415058	308.508895	0.019594	0.019494
RS	41	1.387229	1.415058	307.721696	0.019544	0.019872
RS	42	1.488445	1.407329	307.125611	0.019506	0.020119
RS	43	1.596551	1.407329	303.276334	0.019262	0.020220
RS	44	1.712014	1.401718	299.021743	0.018992	0.020171
RS	45	1.835334	1.401718	291.926672	0.018541	0.019968
RS	46	1.967048	1.398382	283.905283	0.018031	0.019614
RS	47	2.107726	1.398382	273.619175	0.017378	0.019117
RS	48	2.257978	1.397168	262.083595	0.016646	0.018485
RS	49	2.418456	1.397168	248.937494	0.015811	0.017730
RS	50	2.589855	1.397771	234.476696	0.014892	0.016869
RS	51	2.772920	1.397771	219.082931	0.013914	0.015917
RS	52	2.968443	1.399895	202.560569	0.012865	0.014892
RS	53	3.177273	1.399895	185.777970	0.011799	0.013811
RS	54	3.400316	1.406048	167.952361	0.010667	0.012692
RS	55	3.638538	1.406048	150.887605	0.009583	0.011553
RS	56	3.892973	1.406048	133.971142	0.008509	0.010411
RS	57	4.164724	1.406048	117.465923	0.007461	0.009284
RS	58	4.454970	1.450471	98.830170	0.006277	0.008188
RS	59	4.764970	1.450471	84.871773	0.005390	0.007140
RS	60	5.096067	1.450471	71.811747	0.004561	0.006152
RS	61	5.449697	1.450471	59.806518	0.003798	0.005234
RS	62	5.827395	1.450471	48.972806	0.003110	0.004395
RS	63	6.230798	1.450471	154.795504	0.009831	0.015398
PA	4+25*2+4+6 0.086107521 0.017089077 6.230797768 0.403828144 0.345141411 0.381387234 0.448241711 0.539735079 0.653301239 0.783435345 0.919148445 1.048631668 1.163460732 1.258741140 1.332149029 1.384102106 1.417322159 1.435417652 1.441926003 1.440177917 1.433326721 1.424207449 1.415058136 1.407329321 1.401718140 1.398382187 1.397168159 1.397771358 1.399894714 1.406047821 1.450470984
//
IT	5457
RD	2
LK	-230595.332150
QD	-591.820178 -> -412.963243
RI	0.0779848242
TR	0.080906	0.016589
MT	6.819095
MM	C_pi: 1.140593, n_recomb: 16101.784442
RS	0	0.000000	0.404843	271.753026	0.016877	0.000331
RS	1	0.006956	0.404843	285.552583	0.017734	0.003269
RS	2	0.014397	0.404843	299.683286	0.018612	0.008422
RS	3	0.022355	0.404843	314.098922	0.019507	0.013901
RS	4	0.030867	0.263147	502.724850	0.031222	0.021931
RS	5	0.039970	0.263147	518.832581	0.032222	0.026721
RS	6	0.049707	0.279991	502.589426	0.031213	0.027823
RS	7	0.060122	0.279991	517.305668	0.032127	0.030777
RS	8	0.071260	0.334728	445.732424	0.027682	0.028159
RS	9	0.083174	0.334728	459.551152	0.028540	0.029642
RS	10	0.095917	0.423818	374.838821	0.023279	0.025516
RS	11	0.109546	0.423818	387.840834	0.024087	0.026140
RS	12	0.124123	0.550642	309.457416	0.019219	0.021917
RS	13	0.139714	0.550642	321.472382	0.019965	0.022071
RS	14	0.156389	0.715200	257.547631	0.015995	0.018418
RS	15	0.174225	0.715200	268.488396	0.016674	0.018353
RS	16	0.193301	0.907027	220.968660	0.013723	0.015548
RS	17	0.213705	0.907027	230.943542	0.014343	0.015440
RS	18	0.235528	1.108539	197.635313	0.012274	0.013445
RS	19	0.258869	1.108539	206.869867	0.012848	0.013381
RS	20	0.283833	1.301728	184.451375	0.011455	0.012034
RS	21	0.310535	1.301728	193.184012	0.011998	0.012052
RS	22	0.339093	1.470677	179.065680	0.011121	0.011204
RS	23	0.369639	1.470677	187.499536	0.011645	0.011329
RS	24	0.402309	1.603038	180.029908	0.011181	0.010888
RS	25	0.437252	1.603038	188.315786	0.011695	0.011145
RS	26	0.474626	1.693721	186.271795	0.011568	0.011046
RS	27	0.514600	1.693721	194.490162	0.012079	0.011438
RS	28	0.557355	1.745597	196.785137	0.012221	0.011620
RS	29	0.603083	1.745597	204.926434	0.012727	0.012136
RS	30	0.651993	1.765640	210.626010	0.013081	0.012554
RS	31	0.704306	1.765640	218.574953	0.013575	0.013186
RS	32	0.760257	1.761733	226.841296	0.014088	0.013812
RS	33	0.820101	1.761733	234.362546	0.014555	0.014546
RS	34	0.884107	1.741924	244.243805	0.015169	0.015333
RS	35	0.952567	1.741924	250.972366	0.015587	0.016119
RS	36	1.025788	1.714017	261.260530	0.016226	0.016976
RS	37	1.104104	1.714017	266.711595	0.016564	0.017721
RS	38	1.187867	1.684795	275.978521	0.017140	0.018519
RS	39	1.277457	1.684795	279.590750	0.017364	0.019112
RS	40	1.373280	1.659095	286.420969	0.017788	0.019714
RS	41	1.475768	1.659095	287.632442	0.017863	0.020054
RS	42	1.585386	1.639449	290.909939	0.018067	0.020356
RS	43	1.702630	1.639449	289.248518	0.017964	0.020388
RS	44	1.828030	1.626458	288.333079	0.017907	0.020342
RS	45	1.962153	1.626458	283.499130	0.017607	0.020058
RS	46	2.105607	1.619563	278.244391	0.017280	0.019674
RS	47	2.259039	1.619563	270.173532	0.016779	0.019105
RS	48	2.423146	1.617716	260.860421	0.016201	0.018429
RS	49	2.598668	1.617716	249.761586	0.015511	0.017626
RS	50	2.786400	1.619730	237.023486	0.014720	0.016724
RS	51	2.987192	1.619730	223.386687	0.013873	0.015752
RS	52	3.201953	1.624623	208.105415	0.012924	0.014698
RS	53	3.431652	1.624623	192.679057	0.011966	0.013623
RS	54	3.677331	1.637170	175.367758	0.010891	0.012467
RS	55	3.940101	1.637170	159.235859	0.009889	0.011359
RS	56	4.221150	1.637170	142.951066	0.008878	0.010250
RS	57	4.521750	1.637170	126.778538	0.007874	0.009155
RS	58	4.843262	1.731061	105.540860	0.006555	0.007866
RS	59	5.187139	1.731061	92.189759	0.005725	0.006917
RS	60	5.554938	1.731061	79.401818	0.004931	0.006011
RS	61	5.948323	1.731061	67.365748	0.004184	0.005159
RS	62	6.369074	1.731061	56.241187	0.003493	0.004368
RS	63	6.819095	1.731061	192.364221	0.011947	0.015929
PA	4+25*2+4+6 0.080905707 0.016588620 6.819094565 0.404843226 0.263146561 0.279990593 0.334727863 0.423817549 0.550641627 0.715200345 0.907027259 1.108538598 1.301727768 1.470676897 1.603037812 1.693721192 1.745596677 1.765639715 1.761732598 1.741923798 1.714017296 1.684794753 1.659095126 1.639449353 1.626458363 1.619562609 1.617715522 1.619729627 1.624622609 1.637170043 1.731061186
//
IT	4684
RD	3
LK	-230302.233479
QD	-443.650485 -> -362.054770
RI	0.0655734046
TR	0.077700	0.016675
MT	7.143188
MM	C_pi: 1.206372, n_recomb: 17108.946581
RS	0	0.000000	0.516126	229.294765	0.013402	0.000257
RS	1	0.007034	0.516126	242.000661	0.014145	0.002515
RS	2	0.014563	0.516126	255.158414	0.014914	0.006480
RS	3	0.022622	0.516126	268.747223	0.015708	0.010717
RS	4	0.031247	0.252956	571.577557	0.033408	0.022204
RS	5	0.040480	0.252956	589.152616	0.034435	0.027032
RS	6	0.050361	0.252713	606.229043	0.035433	0.029383
RS	7	0.060938	0.252713	621.423868	0.036322	0.032846
RS	8	0.072259	0.296209	543.708635	0.031779	0.030008
RS	9	0.084376	0.296209	557.889384	0.032608	0.032187
RS	10	0.097345	0.378276	449.182550	0.026254	0.026915
RS	11	0.111227	0.378276	462.916937	0.027057	0.028210
RS	12	0.126085	0.506006	357.577196	0.020900	0.022573
RS	13	0.141989	0.506006	370.531422	0.021657	0.023306
RS	14	0.159011	0.684980	284.316166	0.016618	0.018420
RS	15	0.177230	0.684980	296.098652	0.017307	0.018832
RS	16	0.196731	0.908363	232.955799	0.013616	0.015136
RS	17	0.217604	0.908363	243.525976	0.014234	0.015406
RS	18	0.239945	1.157474	200.018351	0.011691	0.012821
RS	19	0.263857	1.157474	209.601953	0.012251	0.013045
RS	20	0.289452	1.408361	180.627241	0.010557	0.011313
RS	21	0.316847	1.408361	189.524110	0.011077	0.011543
RS	22	0.346169	1.635065	171.311090	0.010013	0.010451
RS	23	0.377553	1.635065	179.803049	0.010509	0.010730
RS	24	0.411146	1.813694	170.078615	0.009941	0.010151
RS	25	0.447101	1.813694	178.400184	0.010427	0.010519
RS	26	0.485585	1.931820	175.558289	0.010261	0.010363
RS	27	0.526777	1.931820	183.870872	0.010747	0.010830
RS	28	0.570865	1.991890	186.552784	0.010904	0.011015
RS	29	0.618056	1.991890	194.917580	0.011393	0.011574
RS	30	0.668565	2.004593	202.041263	0.011809	0.012045
RS	31	0.722628	2.004593	210.397918	0.012298	0.012697
RS	32	0.780494	1.982712	221.053339	0.012920	0.013424
RS	33	0.842430	1.982712	229.197118	0.013396	0.014160
RS	34	0.908722	1.939537	242.292201	0.014162	0.015088
RS	35	0.979678	1.939537	249.851724	0.014604	0.015861
RS	36	1.055625	1.887832	263.860450	0.015422	0.016885
RS	37	1.136915	1.887832	270.299525	0.015799	0.017603
RS	38	1.223922	1.838199	283.308980	0.016559	0.018563
RS	39	1.317050	1.838199	287.977512	0.016832	0.019114
RS	40	1.416728	1.797522	298.068069	0.017422	0.019843
RS	41	1.523418	1.797522	300.302053	0.017552	0.020132
RS	42	1.637613	1.768673	306.014083	0.017886	0.020511
RS	43	1.759841	1.768673	305.252652	0.017842	0.020488
RS	44	1.890667	1.751479	305.844811	0.017876	0.020471
RS	45	2.030695	1.751479	301.726817	0.017636	0.020139
RS	46	2.180573	1.744183	297.144177	0.017368	0.019752
RS	47	2.340994	1.744183	289.569200	0.016925	0.019150
RS	48	2.512699	1.744547	280.276613	0.016382	0.018454
RS	49	2.696482	1.744547	269.433008	0.015748	0.017637
RS	50	2.893193	1.750347	256.257841	0.014978	0.016715
RS	51	3.103741	1.750347	242.620675	0.014181	0.015745
RS	52	3.329100	1.759839	226.590390	0.013244	0.014678
RS	53	3.570310	1.759839	210.897025	0.012327	0.013618
RS	54	3.828489	1.780386	192.297623	0.011240	0.012440
RS	55	4.104828	1.780386	175.703666	0.010270	0.011359
RS	56	4.400605	1.780386	158.765521	0.009280	0.010273
RS	57	4.717188	1.780386	141.762214	0.008286	0.009199
RS	58	5.056040	1.925945	116.395571	0.006803	0.007750
RS	59	5.418728	1.925945	102.846364	0.006011	0.006867
RS	60	5.806928	1.925945	89.657481	0.005240	0.006016
RS	61	6.222435	1.925945	77.040268	0.004503	0.005205
RS	62	6.667169	1.925945	65.184204	0.003810	0.004445
RS	63	7.143188	1.925945	236.465241	0.013821	0.016886
PA	4+25*2+4+6 0.077699631 0.016675006 7.143187808 0.516126311 0.252955735 0.252713448 0.296209336 0.378275723 0.506006391 0.684979608 0.908362832 1.157473568 1.408361153 1.635065198 1.813693971 1.931819971 1.991890257 2.004592510 1.982711947 1.939536834 1.887832371 1.838198778 1.797521825 1.768672690 1.751478731 1.744183437 1.744546951 1.750347453 1.759839205 1.780386277 1.925944676
//
IT	4911
RD	4
LK	-230154.254861
QD	-389.683112 -> -332.983704
RI	0.0503788979
TR	0.075172	0.016944
MT	7.361358
MM	C_pi: 1.268396, n_recomb: 18266.608063
RS	0	0.000000	0.698878	182.283527	0.009979	0.000196
RS	1	0.007085	0.698878	193.171685	0.010575	0.001915
RS	2	0.014671	0.698878	204.558962	0.011199	0.004910
RS	3	0.022795	0.698878	216.446122	0.011849	0.008065
RS	4	0.031495	0.261448	604.931255	0.033117	0.021926
RS	5	0.040811	0.261448	624.380118	0.034182	0.026408
RS	6	0.050787	0.245538	683.526159	0.037419	0.030346
RS	7	0.061470	0.245538	699.783518	0.038309	0.033792
RS	8	0.072909	0.279879	628.429873	0.034403	0.031486
RS	9	0.085159	0.279879	643.211515	0.035212	0.033861
RS	10	0.098277	0.355426	519.494336	0.028440	0.028217
RS	11	0.112324	0.355426	534.064049	0.029237	0.029778
RS	12	0.127367	0.481272	406.692849	0.022264	0.023340
RS	13	0.143475	0.481272	420.733711	0.023033	0.024335
RS	14	0.160724	0.667414	314.770331	0.017232	0.018653
RS	15	0.179196	0.667414	327.603070	0.017935	0.019288
RS	16	0.198976	0.911064	250.326462	0.013704	0.015000
RS	17	0.220157	0.911064	261.734730	0.014329	0.015450
RS	18	0.242839	1.194454	209.039735	0.011444	0.012475
RS	19	0.267128	1.194454	219.232722	0.012002	0.012835
RS	20	0.293138	1.490279	184.435392	0.010097	0.010855
RS	21	0.320991	1.490279	193.764407	0.010608	0.011182
RS	22	0.350817	1.764158	172.014877	0.009417	0.009939
RS	23	0.382755	1.764158	180.831587	0.009900	0.010285
RS	24	0.416957	1.980718	169.285835	0.009268	0.009627
RS	25	0.453582	1.980718	177.898767	0.009739	0.010036
RS	26	0.492801	2.119579	174.590185	0.009558	0.009857
RS	27	0.534799	2.119579	183.230309	0.010031	0.010345
RS	28	0.579772	2.182638	186.536915	0.010212	0.010551
RS	29	0.627932	2.182638	195.323149	0.010693	0.011114
RS	30	0.679503	2.184517	204.025193	0.011169	0.011644
RS	31	0.734729	2.184517	212.938304	0.011657	0.012285
RS	32	0.793866	2.143038	226.067209	0.012376	0.013105
RS	33	0.857194	2.143038	234.919171	0.012861	0.013819
RS	34	0.925008	2.076673	251.248290	0.013755	0.014873
RS	35	0.997626	2.076673	259.646947	0.014214	0.015617
RS	36	1.075389	2.002844	277.313533	0.015181	0.016784
RS	37	1.158661	2.002844	284.656180	0.015583	0.017471
RS	38	1.247833	1.935447	301.214897	0.016490	0.018569
RS	39	1.343323	1.935447	306.749457	0.016793	0.019090
RS	40	1.445577	1.882834	319.723479	0.017503	0.019927
RS	41	1.555076	1.882834	322.678870	0.017665	0.020188
RS	42	1.672333	1.847755	330.247519	0.018079	0.020629
RS	43	1.797896	1.847755	329.983399	0.018065	0.020585
RS	44	1.932356	1.829004	331.339171	0.018139	0.020589
RS	45	2.076342	1.829004	327.457393	0.017927	0.020244
RS	46	2.230528	1.823533	322.709432	0.017667	0.019848
RS	47	2.395638	1.823533	315.109019	0.017251	0.019243
RS	48	2.572445	1.827925	304.986001	0.016696	0.018526
RS	49	2.761779	1.827925	293.874944	0.016088	0.017717
RS	50	2.964527	1.838953	279.471505	0.015300	0.016771
RS	51	3.181638	1.838953	265.348059	0.014526	0.015818
RS	52	3.414131	1.854154	247.887266	0.013571	0.014734
RS	53	3.663095	1.854154	231.508930	0.012674	0.013696
RS	54	3.929698	1.883763	211.011102	0.011552	0.012491
RS	55	4.215188	1.883763	193.638407	0.010601	0.011436
RS	56	4.520904	1.883763	175.763926	0.009622	0.010373
RS	57	4.848280	1.883763	157.682655	0.008632	0.009316
RS	58	5.198849	2.082694	127.526303	0.006981	0.007709
RS	59	5.574254	2.082694	113.689791	0.006224	0.006881
RS	60	5.976256	2.082694	100.047206	0.005477	0.006073
RS	61	6.406738	2.082694	86.826259	0.004753	0.005296
RS	62	6.867718	2.082694	74.239053	0.004064	0.004560
RS	63	7.361358	2.082694	282.753040	0.015479	0.018024
PA	4+25*2+4+6 0.075172191 0.016944260 7.361357719 0.698877649 0.261447773 0.245538088 0.279879314 0.355426422 0.481272266 0.667413947 0.911063901 1.194453741 1.490278582 1.764158156 1.980718149 2.119578894 2.182638155 2.184516739 2.143038090 2.076672589 2.002844070 1.935447083 1.882834496 1.847755387 1.829004234 1.823533457 1.827924761 1.838952683 1.854153707 1.883762597 2.082693570
//
IT	4835
RD	5
LK	-230045.843437
QD	-356.973891 -> -309.753453
RI	0.0379995577
TR	0.072942	0.017265
MT	7.535399
MM	C_pi: 1.324724, n_recomb: 19426.112309
RS	0	0.000000	0.954701	142.787260	0.007350	0.000149
RS	1	0.007124	0.954701	151.791482	0.007814	0.001460
RS	2	0.014755	0.954701	161.275445	0.008302	0.003727
RS	3	0.022930	0.954701	171.251789	0.008816	0.006074
RS	4	0.031688	0.276489	620.017708	0.031917	0.021398
RS	5	0.041069	0.276489	641.311997	0.033013	0.025487
RS	6	0.051118	0.245735	742.697192	0.038232	0.030873
RS	7	0.061884	0.245735	760.398119	0.039143	0.034152
RS	8	0.073416	0.272397	701.768022	0.036125	0.032595
RS	9	0.085770	0.272397	717.356827	0.036927	0.034988
RS	10	0.099004	0.342312	584.654179	0.030096	0.029323
RS	11	0.113181	0.342312	600.092158	0.030891	0.030992
RS	12	0.128368	0.465574	454.319259	0.023387	0.024067
RS	13	0.144636	0.465574	469.458887	0.024166	0.025194
RS	14	0.162064	0.655654	345.576118	0.017789	0.018943
RS	15	0.180733	0.655654	359.499177	0.018506	0.019700
RS	16	0.200732	0.913599	269.065638	0.013851	0.014974
RS	17	0.222156	0.913599	281.372761	0.014484	0.015521
RS	18	0.245106	1.223495	220.084071	0.011329	0.012260
RS	19	0.269690	1.223495	230.958306	0.011889	0.012694
RS	20	0.296027	1.556343	190.724082	0.009818	0.010532
RS	21	0.324239	1.556343	200.562074	0.010324	0.010911
RS	22	0.354461	1.870797	175.531348	0.009036	0.009559
RS	23	0.386836	1.870797	184.749620	0.009510	0.009936
RS	24	0.421518	2.120404	171.546196	0.008831	0.009225
RS	25	0.458670	2.120404	180.522501	0.009293	0.009648
RS	26	0.498469	2.276564	176.834820	0.009103	0.009457
RS	27	0.541103	2.276564	185.864636	0.009568	0.009946
RS	28	0.586774	2.340484	189.818576	0.009771	0.010174
RS	29	0.635699	2.340484	199.073398	0.010248	0.010728
RS	30	0.688109	2.330760	209.323501	0.010775	0.011307
RS	31	0.744253	2.330760	218.820643	0.011264	0.011931
RS	32	0.804397	2.270218	234.354343	0.012064	0.012828
RS	33	0.868825	2.270218	243.918898	0.012556	0.013519
RS	34	0.937842	2.182272	263.391445	0.013559	0.014674
RS	35	1.011777	2.182272	272.607376	0.014033	0.015393
RS	36	1.090978	2.088602	293.822869	0.015125	0.016677
RS	37	1.175822	2.088602	302.017263	0.015547	0.017342
RS	38	1.266710	2.005903	321.982033	0.016575	0.018553
RS	39	1.364072	2.005903	328.297009	0.016900	0.019057
RS	40	1.468371	1.943610	343.946602	0.017705	0.019983
RS	41	1.580099	1.943610	347.503378	0.017888	0.020235
RS	42	1.699787	1.904148	356.640946	0.018359	0.020727
RS	43	1.828002	1.904148	356.725957	0.018363	0.020681
RS	44	1.965350	1.885240	358.496283	0.018454	0.020698
RS	45	2.112482	1.885240	354.687642	0.018258	0.020360
RS	46	2.270096	1.882623	349.401721	0.017986	0.019952
RS	47	2.438939	1.882623	341.615195	0.017585	0.019360
RS	48	2.619809	1.891796	330.308093	0.017003	0.018618
RS	49	2.813565	1.891796	318.788554	0.016410	0.017828
RS	50	3.021123	1.908615	302.855993	0.015590	0.016858
RS	51	3.243468	1.908615	288.138903	0.014833	0.015928
RS	52	3.481652	1.929959	269.018723	0.013848	0.014823
RS	53	3.736803	1.929959	251.890721	0.012967	0.013809
RS	54	4.010132	1.969093	229.297324	0.011804	0.012574
RS	55	4.302932	1.969093	211.134626	0.010869	0.011545
RS	56	4.616591	1.969093	192.326457	0.009900	0.010503
RS	57	4.952594	1.969093	173.182675	0.008915	0.009461
RS	58	5.312534	2.223035	137.920602	0.007100	0.007697
RS	59	5.698115	2.223035	123.882195	0.006377	0.006917
RS	60	6.111165	2.223035	109.885189	0.005657	0.006148
RS	61	6.553640	2.223035	96.168289	0.004950	0.005402
RS	62	7.027636	2.223035	82.960507	0.004271	0.004686
RS	63	7.535399	2.223035	329.836709	0.016979	0.019239
PA	4+25*2+4+6 0.072941617 0.017265390 7.535398913 0.954701316 0.276489312 0.245734551 0.272397455 0.342312104 0.465574449 0.655654056 0.913599229 1.223494605 1.556343344 1.870797447 2.120404381 2.276564431 2.340484431 2.330760420 2.270218233 2.182272202 2.088601986 2.005903049 1.943609640 1.904147931 1.885240294 1.882623137 1.891795729 1.908614738 1.929958961 1.969093238 2.223035169
//
IT	5025
RD	6
LK	-229953.953655
QD	-330.920114 -> -289.247790
RI	0.0288270314
TR	0.070887	0.017592
MT	7.689589
MM	C_pi: 1.376725, n_recomb: 20556.739214
RS	0	0.000000	1.296674	111.813661	0.005439	0.000114
RS	1	0.007158	1.296674	119.141791	0.005796	0.001118
RS	2	0.014828	1.296674	126.898848	0.006173	0.002844
RS	3	0.023047	1.296674	135.102365	0.006572	0.004604
RS	4	0.031855	0.294222	625.826514	0.030444	0.020762
RS	5	0.041293	0.294222	648.766329	0.031560	0.024501
RS	6	0.051406	0.249190	789.590445	0.038410	0.031105
RS	7	0.062244	0.249190	808.928377	0.039351	0.034192
RS	8	0.073857	0.269214	766.046206	0.037265	0.033411
RS	9	0.086302	0.269214	782.600510	0.038070	0.035763
RS	10	0.099637	0.334252	645.044256	0.031379	0.030247
RS	11	0.113926	0.334252	661.368900	0.032173	0.031957
RS	12	0.129239	0.454833	499.982327	0.024322	0.024727
RS	13	0.145648	0.454833	516.200720	0.025111	0.025928
RS	14	0.163231	0.647220	375.823782	0.018282	0.019245
RS	15	0.182072	0.647220	390.831389	0.019012	0.020075
RS	16	0.202263	0.916004	287.963596	0.014008	0.015001
RS	17	0.223898	0.916004	301.178248	0.014651	0.015609
RS	18	0.247083	1.247578	231.709782	0.011272	0.012118
RS	19	0.271926	1.247578	243.281820	0.011835	0.012597
RS	20	0.298548	1.612391	197.859858	0.009625	0.010291
RS	21	0.327076	1.612391	208.226629	0.010129	0.010700
RS	22	0.357645	1.963315	180.061079	0.008759	0.009261
RS	23	0.390403	1.963315	189.700428	0.009228	0.009654
RS	24	0.425505	2.243280	174.909399	0.008509	0.008900
RS	25	0.463120	2.243280	184.265208	0.008964	0.009326
RS	26	0.503427	2.415202	180.206709	0.008766	0.009126
RS	27	0.546620	2.415202	189.636174	0.009225	0.009609
RS	28	0.592904	2.479362	194.194253	0.009447	0.009853
RS	29	0.642501	2.479362	203.919161	0.009920	0.010395
RS	30	0.695648	2.458308	215.630721	0.010490	0.011014
RS	31	0.752600	2.458308	225.703640	0.010980	0.011621
RS	32	0.813628	2.379791	243.525460	0.011847	0.012580
RS	33	0.879024	2.379791	253.784838	0.012346	0.013250
RS	34	0.949101	2.271933	276.274231	0.013440	0.014488
RS	35	1.024194	2.271933	286.281589	0.013926	0.015186
RS	36	1.104663	2.160312	310.927696	0.015125	0.016567
RS	37	1.190891	2.160312	319.941149	0.015564	0.017216
RS	38	1.283291	2.064079	343.202107	0.016695	0.018523
RS	39	1.382305	2.064079	350.258148	0.017039	0.019019
RS	40	1.488406	1.993512	368.466584	0.017924	0.020020
RS	41	1.602102	1.993512	372.579196	0.018124	0.020273
RS	42	1.723936	1.950638	383.149437	0.018639	0.020807
RS	43	1.854491	1.950638	383.534819	0.018657	0.020771
RS	44	1.994391	1.932166	385.565818	0.018756	0.020799
RS	45	2.144305	1.932166	381.784408	0.018572	0.020477
RS	46	2.304949	1.932722	375.805574	0.018281	0.020055
RS	47	2.477092	1.932722	367.797240	0.017892	0.019484
RS	48	2.661556	1.946830	355.169062	0.017278	0.018718
RS	49	2.859225	1.946830	343.222105	0.016696	0.017952
RS	50	3.071042	1.969519	325.654606	0.015842	0.016956
RS	51	3.298021	1.969519	310.346285	0.015097	0.016051
RS	52	3.541246	1.997060	289.499240	0.014083	0.014926
RS	53	3.801882	1.997060	271.647300	0.013215	0.013937
RS	54	4.081173	2.045831	246.896529	0.012010	0.012669
RS	55	4.380456	2.045831	227.996597	0.011091	0.011666
RS	56	4.701161	2.045831	208.313755	0.010134	0.010644
RS	57	5.044821	2.045831	188.171104	0.009154	0.009615
RS	58	5.413080	2.356353	147.592806	0.007180	0.007696
RS	59	5.807699	2.356353	133.448180	0.006492	0.006960
RS	60	6.230564	2.356353	119.200817	0.005799	0.006227
RS	61	6.683697	2.356353	105.096189	0.005112	0.005508
RS	62	7.169265	2.356353	91.375730	0.004445	0.004813
RS	63	7.689589	2.356353	377.817488	0.018379	0.020483
PA	4+25*2+4+6 0.070886874 0.017591870 7.689588518 1.296673576 0.294222370 0.249190155 0.269214081 0.334252275 0.454833046 0.647220273 0.916003951 1.247577602 1.612391391 1.963315369 2.243279835 2.415202258 2.479362081 2.458308485 2.379791490 2.271933468 2.160312428 2.064078629 1.993511699 1.950637734 1.932165733 1.932721902 1.946829734 1.969518525 1.997060206 2.045830666 2.356353417
//
IT	4633
RD	7
LK	-229872.411417
QD	-308.232739 -> -270.738003
RI	0.0221524695
TR	0.068967	0.017907
MT	7.833469
MM	C_pi: 1.425779, n_recomb: 21656.889546
RS	0	0.000000	1.745285	87.904022	0.004059	0.000088
RS	1	0.007189	1.745285	93.828495	0.004333	0.000859
RS	2	0.014895	1.745285	100.122024	0.004623	0.002181
RS	3	0.023155	1.745285	106.803115	0.004932	0.003514
RS	4	0.032008	0.313187	626.854034	0.028945	0.020087
RS	5	0.041498	0.313187	651.215136	0.030070	0.023533
RS	6	0.051671	0.254275	828.067887	0.038236	0.031143
RS	7	0.062574	0.254275	849.126822	0.039208	0.034050
RS	8	0.074262	0.268407	823.313923	0.038016	0.034007
RS	9	0.086789	0.268407	840.955429	0.038831	0.036300
RS	10	0.100218	0.329149	701.467400	0.032390	0.031021
RS	11	0.114611	0.329149	718.698060	0.033186	0.032746
RS	12	0.130040	0.447116	543.884398	0.025114	0.025324
RS	13	0.146577	0.447116	561.159449	0.025911	0.026572
RS	14	0.164304	0.640876	405.409374	0.018720	0.019544
RS	15	0.183304	0.640876	421.486737	0.019462	0.020424
RS	16	0.203671	0.918286	306.719372	0.014163	0.015058
RS	17	0.225502	0.918286	320.837289	0.014815	0.015708
RS	18	0.248902	1.268304	243.473203	0.011242	0.012023
RS	19	0.273985	1.268304	255.744123	0.011809	0.012532
RS	20	0.300871	1.661644	205.294499	0.009479	0.010104
RS	21	0.329689	1.661644	216.192768	0.009983	0.010531
RS	22	0.360579	2.046374	184.976440	0.008541	0.009019
RS	23	0.393691	2.046374	195.038611	0.009006	0.009420
RS	24	0.429182	2.355237	178.685558	0.008251	0.008628
RS	25	0.467225	2.355237	188.419508	0.008700	0.009053
RS	26	0.508003	2.542409	183.965288	0.008495	0.008843
RS	27	0.551712	2.542409	193.788167	0.008948	0.009317
RS	28	0.598563	2.606922	198.883282	0.009183	0.009573
RS	29	0.648783	2.606922	209.066094	0.009654	0.010103
RS	30	0.702613	2.575187	222.136840	0.010257	0.010753
RS	31	0.760313	2.575187	232.767499	0.010748	0.011344
RS	32	0.822161	2.479810	252.750685	0.011671	0.012352
RS	33	0.888455	2.479810	263.682783	0.012175	0.013004
RS	34	0.959515	2.353446	289.057064	0.013347	0.014311
RS	35	1.035683	2.353446	299.833032	0.013845	0.014992
RS	36	1.117328	2.225302	327.796117	0.015136	0.016454
RS	37	1.204841	2.225302	337.608618	0.015589	0.017091
RS	38	1.298646	2.116739	364.081790	0.016811	0.018480
RS	39	1.399195	2.116739	371.863704	0.017171	0.018975
RS	40	1.506972	2.038736	392.571292	0.018127	0.020040
RS	41	1.622497	2.038736	397.229835	0.018342	0.020301
RS	42	1.746328	1.992915	409.182113	0.018894	0.020873
RS	43	1.879060	1.992915	409.863800	0.018925	0.020852
RS	44	2.021335	1.975041	412.108368	0.019029	0.020888
RS	45	2.173837	1.975041	408.357305	0.018856	0.020586
RS	46	2.337303	1.978734	401.643288	0.018546	0.020153
RS	47	2.512521	1.978734	393.425164	0.018166	0.019606
RS	48	2.700335	1.997643	379.442846	0.017521	0.018818
RS	49	2.901651	1.997643	367.090729	0.016950	0.018077
RS	50	3.117440	2.026045	347.868206	0.016063	0.017058
RS	51	3.348741	2.026045	332.001786	0.015330	0.016179
RS	52	3.596671	2.059651	309.422533	0.014287	0.015035
RS	53	3.862425	2.059651	290.890521	0.013432	0.014069
RS	54	4.147284	2.117973	263.967507	0.012189	0.012769
RS	55	4.452621	2.117973	244.386372	0.011284	0.011790
RS	56	4.779908	2.117973	223.887677	0.010338	0.010787
RS	57	5.130725	2.117973	202.806295	0.009365	0.009771
RS	58	5.506762	2.486479	156.733695	0.007237	0.007698
RS	59	5.909832	2.486479	142.557710	0.006583	0.007003
RS	60	6.341878	2.486479	128.141827	0.005917	0.006304
RS	61	6.804985	2.486479	113.735028	0.005252	0.005612
RS	62	7.301384	2.486479	99.587646	0.004598	0.004935
RS	63	7.833469	2.486479	427.029363	0.019718	0.021733
PA	4+25*2+4+6 0.068966552 0.017907318 7.833469102 1.745285170 0.313187465 0.254275071 0.268406626 0.329149121 0.447115542 0.640876308 0.918285714 1.268303616 1.661643802 2.046374347 2.355236737 2.542408663 2.606922340 2.575187482 2.479810383 2.353446309 2.225302268 2.116738839 2.038735564 1.992915230 1.975040672 1.978734307 1.997643227 2.026045339 2.059651174 2.117973407 2.486479277
//
IT	4918
RD	8
LK	-229798.892595
QD	-287.947374 -> -253.929967
RI	0.0172678722
TR	0.067166	0.018207
MT	7.970405
MM	C_pi: 1.472714, n_recomb: 22730.287038
RS	0	0.000000	2.328398	69.427098	0.003054	0.000068
RS	1	0.007218	2.328398	74.204777	0.003265	0.000663
RS	2	0.014957	2.328398	79.293240	0.003488	0.001680
RS	3	0.023255	2.328398	84.710023	0.003727	0.002698
RS	4	0.032152	0.332772	625.331578	0.027511	0.019408
RS	5	0.041691	0.332772	650.910862	0.028636	0.022612
RS	6	0.051918	0.260243	860.578967	0.037860	0.031050
RS	7	0.062884	0.260243	883.382264	0.038864	0.033801
RS	8	0.074641	0.269029	875.109404	0.038500	0.034438
RS	9	0.087246	0.269029	893.931177	0.039328	0.036670
RS	10	0.100762	0.325906	754.674842	0.033201	0.031678
RS	11	0.115253	0.325906	772.831940	0.034000	0.033405
RS	12	0.130791	0.441348	586.360268	0.025796	0.025869
RS	13	0.147449	0.441348	604.672986	0.026602	0.027148
RS	14	0.165311	0.635871	434.443437	0.019113	0.019838
RS	15	0.184461	0.635871	451.575662	0.019867	0.020754
RS	16	0.204994	0.920346	325.301202	0.014311	0.015136
RS	17	0.227009	0.920346	340.315760	0.014972	0.015816
RS	18	0.250612	1.286449	255.246411	0.011229	0.011959
RS	19	0.275920	1.286449	268.213276	0.011800	0.012491
RS	20	0.303054	1.705782	212.834472	0.009363	0.009954
RS	21	0.332147	1.705782	224.261797	0.009866	0.010394
RS	22	0.363340	2.122463	190.037827	0.008361	0.008816
RS	23	0.396785	2.122463	200.518787	0.008822	0.009222
RS	24	0.432643	2.459441	182.603571	0.008033	0.008395
RS	25	0.471090	2.459441	192.708486	0.008478	0.008817
RS	26	0.512312	2.661873	187.819672	0.008263	0.008595
RS	27	0.556509	2.661873	198.024482	0.008712	0.009061
RS	28	0.603897	2.727185	203.583297	0.008956	0.009324
RS	29	0.654705	2.727185	214.207707	0.009424	0.009842
RS	30	0.709180	2.685516	228.535086	0.010054	0.010515
RS	31	0.767588	2.685516	239.702997	0.010546	0.011092
RS	32	0.830212	2.574285	261.723297	0.011514	0.012140
RS	33	0.897355	2.574285	273.305790	0.012024	0.012777
RS	34	0.969346	2.430551	301.437041	0.013261	0.014139
RS	35	1.046532	2.430551	312.961583	0.013768	0.014807
RS	36	1.129290	2.286948	344.136268	0.015140	0.016338
RS	37	1.218022	2.286948	354.734666	0.015606	0.016968
RS	38	1.313158	2.166878	384.354638	0.016909	0.018427
RS	39	1.415162	2.166878	392.859099	0.017284	0.018923
RS	40	1.524528	2.081942	416.038571	0.018303	0.020047
RS	41	1.641788	2.081942	421.250001	0.018533	0.020318
RS	42	1.767513	2.033362	434.583501	0.019119	0.020925
RS	43	1.902312	2.033362	435.577611	0.019163	0.020921
RS	44	2.046841	2.016033	438.047728	0.019272	0.020968
RS	45	2.201803	2.016033	434.350869	0.019109	0.020688
RS	46	2.367949	2.022661	426.919644	0.018782	0.020245
RS	47	2.546089	2.022661	418.521906	0.018413	0.019723
RS	48	2.737087	2.046101	403.205750	0.017739	0.018916
RS	49	2.941871	2.046101	390.483658	0.017179	0.018201
RS	50	3.161437	2.079946	369.626927	0.016261	0.017161
RS	51	3.396851	2.079946	353.241587	0.015541	0.016307
RS	52	3.649258	2.119388	328.950510	0.014472	0.015145
RS	53	3.919884	2.119388	309.781053	0.013629	0.014202
RS	54	4.210044	2.187062	280.688683	0.012349	0.012870
RS	55	4.521148	2.187062	260.473085	0.011459	0.011914
RS	56	4.854708	2.187062	239.206582	0.010524	0.010928
RS	57	5.212345	2.187062	217.234588	0.009557	0.009925
RS	58	5.595796	2.614682	165.504636	0.007281	0.007702
RS	59	6.006925	2.614682	151.351435	0.006659	0.007044
RS	60	6.447730	2.614682	136.827775	0.006020	0.006377
RS	61	6.920353	2.614682	122.183642	0.005375	0.005710
RS	62	7.427091	2.614682	107.675447	0.004737	0.005052
RS	63	7.970405	2.614682	477.696111	0.021016	0.022978
PA	4+25*2+4+6 0.067166272 0.018207404 7.970404802 2.328397858 0.332771836 0.260242888 0.269029151 0.325906209 0.441347914 0.635870684 0.920346344 1.286448962 1.705781533 2.122462828 2.459441390 2.661873206 2.727185110 2.685515892 2.574284665 2.430551158 2.286948329 2.166877790 2.081941571 2.033362205 2.016033216 2.022661478 2.046101377 2.079945638 2.119387532 2.187061600 2.614681814
//
IT	5224
RD	9
LK	-229732.124423
QD	-269.628736 -> -238.617231
RI	0.0136452479
TR	0.065479	0.018492
MT	8.101415
MM	C_pi: 1.517973, n_recomb: 23780.540897
RS	0	0.000000	3.082488	55.060671	0.002315	0.000052
RS	1	0.007246	3.082488	58.910545	0.002477	0.000513
RS	2	0.015016	3.082488	63.018798	0.002650	0.001300
RS	3	0.023350	3.082488	67.401155	0.002834	0.002083
RS	4	0.032287	0.352706	622.379364	0.026172	0.018742
RS	5	0.041872	0.352706	649.002825	0.027291	0.021747
RS	6	0.052151	0.266708	888.700818	0.037371	0.030873
RS	7	0.063175	0.266708	913.237488	0.038403	0.033489
RS	8	0.074998	0.270563	922.534008	0.038794	0.034745
RS	9	0.087678	0.270563	942.606255	0.039638	0.036922
RS	10	0.101276	0.323896	805.247703	0.033862	0.032241
RS	11	0.115859	0.323896	824.350911	0.034665	0.033964
RS	12	0.131500	0.436891	627.697669	0.026395	0.026370
RS	13	0.148273	0.436891	647.031824	0.027208	0.027672
RS	14	0.166262	0.631726	463.060421	0.019472	0.020125
RS	15	0.185554	0.631726	481.233938	0.020236	0.021069
RS	16	0.206244	0.922077	343.745520	0.014455	0.015227
RS	17	0.228433	0.922077	359.650267	0.015124	0.015931
RS	18	0.252229	1.302420	266.999349	0.011228	0.011920
RS	19	0.277750	1.302420	280.658402	0.011802	0.012468
RS	20	0.305120	1.745741	220.406628	0.009268	0.009832
RS	21	0.334473	1.745741	232.359014	0.009771	0.010282
RS	22	0.365953	2.192957	195.145554	0.008206	0.008643
RS	23	0.399714	2.192957	206.039370	0.008664	0.009051
RS	24	0.435921	2.557617	186.548329	0.007845	0.008192
RS	25	0.474751	2.557617	197.015138	0.008285	0.008609
RS	26	0.516395	2.775583	191.647326	0.008059	0.008375
RS	27	0.561056	2.775583	202.220990	0.008504	0.008832
RS	28	0.608953	2.842269	208.171578	0.008754	0.009098
RS	29	0.660320	2.842269	219.220267	0.009218	0.009606
RS	30	0.715409	2.791413	234.706611	0.009870	0.010296
RS	31	0.774490	2.791413	246.390998	0.010361	0.010861
RS	32	0.837851	2.665210	270.330577	0.011368	0.011940
RS	33	0.905804	2.665210	282.541674	0.011881	0.012564
RS	34	0.978679	2.505026	313.309074	0.013175	0.013972
RS	35	1.056835	2.505026	325.563728	0.013690	0.014630
RS	36	1.140654	2.346775	359.851798	0.015132	0.016219
RS	37	1.230546	2.346775	371.226040	0.015610	0.016843
RS	38	1.326951	2.215779	403.938132	0.016986	0.018366
RS	39	1.430341	2.215779	413.166989	0.017374	0.018864
RS	40	1.541223	2.124216	438.809507	0.018452	0.020042
RS	41	1.660138	2.124216	444.588077	0.018695	0.020324
RS	42	1.787669	2.072920	459.329150	0.019315	0.020965
RS	43	1.924441	2.072920	460.660328	0.019371	0.020979
RS	44	2.071122	2.055978	463.401534	0.019487	0.021037
RS	45	2.228431	2.055978	459.790809	0.019335	0.020779
RS	46	2.397138	2.065262	451.693789	0.018994	0.020332
RS	47	2.578069	2.065262	443.152511	0.018635	0.019834
RS	48	2.772109	2.092902	426.551050	0.017937	0.019012
RS	49	2.980209	2.092902	413.496624	0.017388	0.018321
RS	50	3.203386	2.131864	391.046911	0.016444	0.017264
RS	51	3.442734	2.131864	374.180209	0.015735	0.016433
RS	52	3.699424	2.176862	348.209434	0.014643	0.015255
RS	53	3.974712	2.176862	328.439449	0.013811	0.014334
RS	54	4.269946	2.253615	297.188150	0.012497	0.012972
RS	55	4.586572	2.253615	276.374865	0.011622	0.012038
RS	56	4.926139	2.253615	254.378074	0.010697	0.011068
RS	57	5.290309	2.253615	231.552713	0.009737	0.010076
RS	58	5.680865	2.741159	174.014849	0.007318	0.007706
RS	59	6.099719	2.741159	159.922857	0.006725	0.007083
RS	60	6.548922	2.741159	145.336289	0.006112	0.006446
RS	61	7.030671	2.741159	130.504183	0.005488	0.005803
RS	62	7.547326	2.741159	115.686752	0.004865	0.005163
RS	63	8.101415	2.741159	529.905038	0.022283	0.024209
PA	4+25*2+4+6 0.065479010 0.018492189 8.101414773 3.082487614 0.352705599 0.266708345 0.270562904 0.323895590 0.436890876 0.631726151 0.922076531 1.302419832 1.745741266 2.192957492 2.557617238 2.775582929 2.842269312 2.791412566 2.665210353 2.505025868 2.346774901 2.215778827 2.124215721 2.072919723 2.055978447 2.065261601 2.092902188 2.131863646 2.176861772 2.253615099 2.741158503
//
IT	4435
RD	10
LK	-229671.217801
QD	-252.994815 -> -224.625915
RI	0.0109181540
TR	0.063899	0.018763
MT	8.226759
MM	C_pi: 1.561787, n_recomb: 24810.201181
RS	0	0.000000	4.054717	43.812007	0.001766	0.000041
RS	1	0.007271	4.054717	46.913784	0.001891	0.000398
RS	2	0.015071	4.054717	50.228629	0.002025	0.001008
RS	3	0.023439	4.054717	53.770196	0.002167	0.001614
RS	4	0.032414	0.372863	618.584277	0.024933	0.018099
RS	5	0.042043	0.372863	646.104395	0.026042	0.020938
RS	6	0.052371	0.273457	913.466042	0.036818	0.030639
RS	7	0.063450	0.273457	939.705315	0.037876	0.033141
RS	8	0.075336	0.272696	966.386785	0.038951	0.034959
RS	9	0.088085	0.272696	987.760941	0.039813	0.037084
RS	10	0.101761	0.322729	853.619926	0.034406	0.032728
RS	11	0.116432	0.322729	873.686586	0.035215	0.034444
RS	12	0.132169	0.433339	668.117355	0.026929	0.026835
RS	13	0.149051	0.433339	688.458197	0.027749	0.028154
RS	14	0.167161	0.628131	491.371718	0.019805	0.020405
RS	15	0.186587	0.628131	510.573924	0.020579	0.021373
RS	16	0.207426	0.923399	362.093633	0.014595	0.015328
RS	17	0.229780	0.923399	378.882539	0.015271	0.016051
RS	18	0.253759	1.316466	278.728946	0.011234	0.011897
RS	19	0.279482	1.316466	293.076339	0.011813	0.012460
RS	20	0.307075	1.782109	227.978968	0.009189	0.009731
RS	21	0.336675	1.782109	240.451889	0.009692	0.010189
RS	22	0.368428	2.258694	200.252222	0.008071	0.008493
RS	23	0.402489	2.258694	211.552283	0.008527	0.008902
RS	24	0.439026	2.650758	190.466337	0.007677	0.008011
RS	25	0.478221	2.650758	201.285408	0.008113	0.008424
RS	26	0.520265	2.884649	195.393594	0.007876	0.008176
RS	27	0.565367	2.884649	206.322714	0.008316	0.008625
RS	28	0.613748	2.953350	212.595725	0.008569	0.008891
RS	29	0.665647	2.953350	224.051336	0.009031	0.009389
RS	30	0.721320	2.894019	240.605204	0.009698	0.010091
RS	31	0.781041	2.894019	252.785553	0.010189	0.010646
RS	32	0.845105	2.753612	278.534552	0.011227	0.011750
RS	33	0.913826	2.753612	291.352937	0.011743	0.012363
RS	34	0.987545	2.577728	324.643011	0.013085	0.013809
RS	35	1.066625	2.577728	337.609940	0.013608	0.014457
RS	36	1.151454	2.405470	374.917770	0.015111	0.016097
RS	37	1.242452	2.405470	387.058738	0.015601	0.016718
RS	38	1.340066	2.263983	422.812664	0.017042	0.018296
RS	39	1.444778	2.263983	432.769413	0.017443	0.018799
RS	40	1.557104	2.165975	460.876924	0.018576	0.020026
RS	41	1.677598	2.165975	467.239322	0.018833	0.020320
RS	42	1.806854	2.111929	483.428404	0.019485	0.020993
RS	43	1.945508	2.111929	485.124166	0.019553	0.021025
RS	44	2.094244	2.095173	488.199945	0.019677	0.021097
RS	45	2.253795	2.095173	484.709705	0.019537	0.020862
RS	46	2.424947	2.106802	476.016711	0.019186	0.020412
RS	47	2.608545	2.106802	467.368981	0.018838	0.019937
RS	48	2.805493	2.138289	449.546785	0.018119	0.019104
RS	49	3.016761	2.138289	436.196574	0.017581	0.018437
RS	50	3.243392	2.182021	412.206044	0.016614	0.017365
RS	51	3.486502	2.182021	394.892155	0.015917	0.016557
RS	52	3.747289	2.232267	367.280173	0.014804	0.015364
RS	53	4.027039	2.232267	346.940950	0.013984	0.014463
RS	54	4.327130	2.317777	313.545677	0.012638	0.013074
RS	55	4.649042	2.317777	292.163531	0.011776	0.012159
RS	56	4.994362	2.317777	269.465863	0.010861	0.011204
RS	57	5.364791	2.317777	245.816286	0.009908	0.010223
RS	58	5.762155	2.865727	182.333260	0.007349	0.007710
RS	59	6.188413	2.865727	168.329782	0.006785	0.007120
RS	60	6.645665	2.865727	153.713864	0.006196	0.006511
RS	61	7.136166	2.865727	138.732078	0.005592	0.005890
RS	62	7.662333	2.865727	123.646588	0.004984	0.005268
RS	63	8.226759	2.865727	583.645624	0.023524	0.025424
PA	4+25*2+4+6 0.063898713 0.018763040 8.226759338 4.054717082 0.372862600 0.273457090 0.272696287 0.322729218 0.433338530 0.628130964 0.923399089 1.316465555 1.782109177 2.258693870 2.650757699 2.884648682 2.953349669 2.894019159 2.753612163 2.577728467 2.405470235 2.263982523 2.165974502 2.111929453 2.095172536 2.106802160 2.138289026 2.182020567 2.232266518 2.317777490 2.865726598
//
IT	4811
RD	11
LK	-229615.474741
QD	-237.829522 -> -211.806046
RI	0.0088356065
TR	0.062420	0.019022
MT	8.346311
MM	C_pi: 1.604261, n_recomb: 25821.091942
RS	0	0.000000	5.305550	34.949969	0.001354	0.000032
RS	1	0.007296	5.305550	37.449073	0.001450	0.000309
RS	2	0.015124	5.305550	40.122914	0.001554	0.000784
RS	3	0.023522	5.305550	42.983111	0.001665	0.001255
RS	4	0.032534	0.393184	614.263490	0.023789	0.017484
RS	5	0.042203	0.393184	642.554488	0.024885	0.020183
RS	6	0.052578	0.280357	935.589477	0.036234	0.030371
RS	7	0.063710	0.280357	963.488796	0.037314	0.032774
RS	8	0.075653	0.275235	1007.241213	0.039008	0.035102
RS	9	0.088468	0.275235	1029.953744	0.039888	0.037180
RS	10	0.102218	0.322158	900.104010	0.034859	0.033153
RS	11	0.116971	0.322158	921.148645	0.035674	0.034861
RS	12	0.132801	0.430428	707.773598	0.027411	0.027269
RS	13	0.149785	0.430428	729.107008	0.028237	0.028602
RS	14	0.168008	0.624888	519.454126	0.020117	0.020679
RS	15	0.187561	0.624888	539.672818	0.020900	0.021666
RS	16	0.208541	0.924271	380.379055	0.014731	0.015436
RS	17	0.231051	0.924271	398.046311	0.015416	0.016175
RS	18	0.255203	1.328773	290.437463	0.011248	0.011888
RS	19	0.281117	1.328773	305.469299	0.011830	0.012462
RS	20	0.308922	1.815284	235.536824	0.009122	0.009647
RS	21	0.338755	1.815284	248.525558	0.009625	0.010110
RS	22	0.370765	2.320212	205.334366	0.007952	0.008360
RS	23	0.405110	2.320212	217.033859	0.008405	0.008770
RS	24	0.441961	2.739475	194.331479	0.007526	0.007848
RS	25	0.481501	2.739475	205.493121	0.007958	0.008257
RS	26	0.523925	2.989721	199.034139	0.007708	0.007995
RS	27	0.569444	2.989721	210.305472	0.008145	0.008436
RS	28	0.618284	3.061074	216.836834	0.008398	0.008700
RS	29	0.670688	3.061074	228.682402	0.008856	0.009189
RS	30	0.726914	2.993934	246.219496	0.009536	0.009900
RS	31	0.787243	2.993934	258.875818	0.010026	0.010445
RS	32	0.851973	2.839991	286.332544	0.011089	0.011568
RS	33	0.921425	2.839991	299.737359	0.011608	0.012172
RS	34	0.995945	2.649045	335.442820	0.012991	0.013650
RS	35	1.075901	2.649045	349.104354	0.013520	0.014290
RS	36	1.161690	2.463298	389.342906	0.015078	0.015974
RS	37	1.253738	2.463298	402.241350	0.015578	0.016592
RS	38	1.352502	2.311647	440.990955	0.017079	0.018220
RS	39	1.458471	2.311647	451.678870	0.017493	0.018727
RS	40	1.572171	2.207316	482.255912	0.018677	0.020000
RS	41	1.694166	2.207316	489.218807	0.018946	0.020306
RS	42	1.825062	2.150443	506.905118	0.019631	0.021012
RS	43	1.965507	2.150443	508.992899	0.019712	0.021062
RS	44	2.116199	2.133649	512.476349	0.019847	0.021149
RS	45	2.277885	2.133649	509.140435	0.019718	0.020935
RS	46	2.451366	2.147308	499.931743	0.019361	0.020486
RS	47	2.637504	2.147308	491.213192	0.019024	0.020035
RS	48	2.837222	2.182281	472.243678	0.018289	0.019193
RS	49	3.051511	2.182281	458.631526	0.017762	0.018549
RS	50	3.281434	2.230425	433.158575	0.016775	0.017464
RS	51	3.528130	2.230425	415.427653	0.016089	0.016678
RS	52	3.792825	2.285599	386.215495	0.014957	0.015472
RS	53	4.076831	2.285599	365.333245	0.014149	0.014590
RS	54	4.381557	2.379507	329.812341	0.012773	0.013175
RS	55	4.708515	2.379507	307.883764	0.011924	0.012278
RS	56	5.059326	2.379507	284.508261	0.011018	0.011337
RS	57	5.435731	2.379507	260.057419	0.010072	0.010366
RS	58	5.839597	2.988019	190.505394	0.007378	0.007715
RS	59	6.272928	2.988019	176.609622	0.006840	0.007155
RS	60	6.737873	2.988019	161.989560	0.006274	0.006572
RS	61	7.236739	2.988019	146.888131	0.005689	0.005973
RS	62	7.772000	2.988019	131.567943	0.005095	0.005367
RS	63	8.346311	2.988019	638.855740	0.024742	0.026620
PA	4+25*2+4+6 0.062420168 0.019021883 8.346311339 5.305550142 0.393184183 0.280357046 0.275234506 0.322158288 0.430428326 0.624887803 0.924270905 1.328773019 1.815284427 2.320211622 2.739474543 2.989720963 3.061073634 2.993933552 2.839990799 2.649044754 2.463298274 2.311646859 2.207315589 2.150442937 2.133649184 2.147308197 2.182280854 2.230425241 2.285599132 2.379507467 2.988018630
//
IT	4782
RD	12
LK	-229564.321336
QD	-223.956716 -> -200.028205
RI	0.0072251772
TR	0.061036	0.019270
MT	8.460162
MM	C_pi: 1.645474, n_recomb: 26814.266345
RS	0	0.000000	6.911677	27.935376	0.001042	0.000025
RS	1	0.007318	6.911677	29.949109	0.001117	0.000241
RS	2	0.015172	6.911677	32.105595	0.001197	0.000611
RS	3	0.023601	6.911677	34.414589	0.001283	0.000978
RS	4	0.032647	0.413629	609.618691	0.022735	0.016900
RS	5	0.042355	0.413629	638.572946	0.023815	0.019477
RS	6	0.052773	0.287320	955.590803	0.035637	0.030082
RS	7	0.063953	0.287320	985.100689	0.036738	0.032398
RS	8	0.075952	0.278047	1045.531005	0.038992	0.035190
RS	9	0.088829	0.278047	1069.605936	0.039889	0.037224
RS	10	0.102648	0.322017	944.925121	0.035240	0.033528
RS	11	0.117479	0.322017	966.959195	0.036061	0.035225
RS	12	0.133395	0.427986	746.768600	0.027850	0.027676
RS	13	0.150476	0.427986	769.080514	0.028682	0.029019
RS	14	0.168807	0.621873	547.354465	0.020413	0.020947
RS	15	0.188479	0.621873	568.577390	0.021204	0.021951
RS	16	0.209592	0.924692	398.618041	0.014866	0.015548
RS	17	0.232249	0.924692	417.157704	0.015557	0.016302
RS	18	0.256564	1.339509	302.124187	0.011267	0.011889
RS	19	0.282659	1.339509	317.836415	0.011853	0.012472
RS	20	0.310664	1.845598	243.068479	0.009065	0.009575
RS	21	0.340718	1.845598	256.568101	0.009568	0.010044
RS	22	0.372972	2.377942	210.375371	0.007846	0.008242
RS	23	0.407586	2.377942	222.467340	0.008297	0.008653
RS	24	0.444733	2.824237	198.126679	0.007389	0.007701
RS	25	0.484599	2.824237	209.621220	0.007818	0.008106
RS	26	0.527382	3.091259	202.555940	0.007554	0.007828
RS	27	0.573297	3.091259	214.156522	0.007987	0.008262
RS	28	0.622572	3.165876	220.887705	0.008238	0.008522
RS	29	0.675453	3.165876	233.106737	0.008693	0.009002
RS	30	0.732203	3.091543	251.549191	0.009381	0.009719
RS	31	0.793108	3.091543	264.662020	0.009870	0.010255
RS	32	0.858469	2.924657	293.731638	0.010954	0.011393
RS	33	0.928614	2.924657	307.702364	0.011475	0.011988
RS	34	1.003893	2.719196	345.721183	0.012893	0.013493
RS	35	1.084680	2.719196	360.059535	0.013428	0.014127
RS	36	1.171380	2.520393	403.142750	0.015035	0.015848
RS	37	1.264425	2.520393	416.788742	0.015544	0.016464
RS	38	1.364280	2.358844	458.487285	0.017099	0.018138
RS	39	1.471442	2.358844	469.908586	0.017525	0.018649
RS	40	1.586447	2.248267	502.960726	0.018757	0.019966
RS	41	1.709868	2.248267	510.539591	0.019040	0.020283
RS	42	1.842322	2.188475	529.773447	0.019757	0.021021
RS	43	1.984470	2.188475	532.279518	0.019851	0.021089
RS	44	2.137021	2.171419	536.248743	0.019999	0.021193
RS	45	2.300735	2.171419	533.099594	0.019881	0.021000
RS	46	2.476432	2.186797	523.460969	0.019522	0.020555
RS	47	2.664986	2.186797	514.705375	0.019195	0.020125
RS	48	2.867340	2.224905	494.666360	0.018448	0.019278
RS	49	3.084502	2.224905	480.823742	0.017932	0.018656
RS	50	3.317558	2.277109	453.930576	0.016929	0.017562
RS	51	3.567669	2.277109	435.809801	0.016253	0.016795
RS	52	3.836085	2.336888	405.040862	0.015105	0.015579
RS	53	4.124145	2.336888	383.638270	0.014307	0.014715
RS	54	4.433286	2.438815	346.012903	0.012904	0.013275
RS	55	4.765052	2.438815	323.556160	0.012067	0.012395
RS	56	5.121097	2.438815	299.521760	0.011170	0.011468
RS	57	5.503200	2.438815	274.288660	0.010229	0.010505
RS	58	5.913266	3.107776	198.557846	0.007405	0.007720
RS	59	6.353343	3.107776	184.783575	0.006891	0.007188
RS	60	6.825626	3.107776	170.178845	0.006347	0.006629
RS	61	7.332473	3.107776	154.982013	0.005780	0.006051
RS	62	7.876414	3.107776	139.454904	0.005201	0.005462
RS	63	8.460162	3.107776	695.438347	0.025935	0.027795
PA	4+25*2+4+6 0.061036402 0.019270089 8.460162375 6.911677010 0.413628654 0.287319610 0.278046629 0.322016807 0.427985920 0.621872648 0.924692240 1.339509037 1.845597999 2.377941649 2.824236651 3.091258613 3.165875695 3.091542702 2.924656543 2.719196404 2.520392849 2.358844384 2.248266641 2.188475178 2.171419261 2.186796554 2.224904828 2.277108689 2.336887741 2.438815399 3.107775955
//
IT	5326
RD	13
LK	-229517.270233
QD	-211.229073 -> -189.180830
RI	0.0059646357
TR	0.059742	0.019509
MT	8.568245
MM	C_pi: 1.685462, n_recomb: 27790.605129
RS	0	0.000000	8.971069	22.361153	0.000805	0.000019
RS	1	0.007340	8.971069	23.983849	0.000863	0.000188
RS	2	0.015218	8.971069	25.722838	0.000926	0.000478
RS	3	0.023675	8.971069	27.586234	0.000993	0.000764
RS	4	0.032753	0.434177	604.765089	0.021761	0.016346
RS	5	0.042496	0.434177	634.289556	0.022824	0.018818
RS	6	0.052955	0.294288	973.844246	0.035042	0.029783
RS	7	0.064182	0.294288	1004.911666	0.036160	0.032023
RS	8	0.076233	0.281043	1081.590011	0.038919	0.035235
RS	9	0.089168	0.281043	1107.041451	0.039835	0.037229
RS	10	0.103052	0.322191	988.252581	0.035561	0.033859
RS	11	0.117956	0.322191	1011.284788	0.036389	0.035546
RS	12	0.133954	0.425893	785.171400	0.028253	0.028060
RS	13	0.151125	0.425893	808.447694	0.029091	0.029411
RS	14	0.169557	0.619007	575.102215	0.020694	0.021209
RS	15	0.189342	0.619007	597.316901	0.021493	0.022227
RS	16	0.210580	0.924678	416.821297	0.014999	0.015664
RS	17	0.233376	0.924678	436.227185	0.015697	0.016430
RS	18	0.257845	1.348826	313.787071	0.011291	0.011898
RS	19	0.284110	1.348826	330.175403	0.011881	0.012490
RS	20	0.312303	1.873313	250.567539	0.009016	0.009514
RS	21	0.342565	1.873313	264.573010	0.009520	0.009987
RS	22	0.375048	2.432195	215.367566	0.007750	0.008136
RS	23	0.409916	2.432195	227.845101	0.008199	0.008547
RS	24	0.447343	2.905347	201.845744	0.007263	0.007566
RS	25	0.487517	2.905347	213.663766	0.007688	0.007967
RS	26	0.530639	3.189553	205.955719	0.007411	0.007674
RS	27	0.576927	3.189553	217.873020	0.007840	0.008101
RS	28	0.626612	3.268016	224.750604	0.008087	0.008355
RS	29	0.679944	3.268016	237.327211	0.008540	0.008828
RS	30	0.737191	3.187051	256.604167	0.009233	0.009547
RS	31	0.798639	3.187051	270.154691	0.009721	0.010075
RS	32	0.864597	3.007756	300.748672	0.010822	0.011225
RS	33	0.935397	3.007756	315.265221	0.011344	0.011812
RS	34	1.011393	2.788254	355.501818	0.012792	0.013339
RS	35	1.092967	2.788254	370.499125	0.013332	0.013967
RS	36	1.180528	2.576768	416.343233	0.014981	0.015722
RS	37	1.274517	2.576768	430.726060	0.015499	0.016336
RS	38	1.375404	2.405541	475.327537	0.017104	0.018050
RS	39	1.483695	2.405541	487.483030	0.017541	0.018567
RS	40	1.599936	2.288768	523.015321	0.018820	0.019924
RS	41	1.724708	2.288768	531.223829	0.019115	0.020253
RS	42	1.858638	2.225958	552.055879	0.019865	0.021023
RS	43	2.002398	2.225958	555.004489	0.019971	0.021107
RS	44	2.156710	2.208421	559.538862	0.020134	0.021230
RS	45	2.322348	2.208421	556.606709	0.020029	0.021057
RS	46	2.500144	2.225219	546.625570	0.019669	0.020618
RS	47	2.690989	2.225219	537.864314	0.019354	0.020210
RS	48	2.895842	2.266121	516.836561	0.018598	0.019361
RS	49	3.115732	2.266121	502.792207	0.018092	0.018759
RS	50	3.351760	2.322039	474.542776	0.017076	0.017658
RS	51	3.605113	2.322039	456.056332	0.016410	0.016910
RS	52	3.877061	2.386100	423.775271	0.015249	0.015685
RS	53	4.168969	2.386100	401.871784	0.014461	0.014837
RS	54	4.482303	2.495657	362.164998	0.013032	0.013375
RS	55	4.818636	2.495657	339.194831	0.012205	0.012510
RS	56	5.179654	2.495657	314.517035	0.011317	0.011595
RS	57	5.567171	2.495657	288.517419	0.010382	0.010641
RS	58	5.983130	3.224695	206.510996	0.007431	0.007727
RS	59	6.429620	3.224695	192.867807	0.006940	0.007220
RS	60	6.908882	3.224695	178.293319	0.006416	0.006684
RS	61	7.423320	3.224695	163.020625	0.005866	0.006125
RS	62	7.975517	3.224695	147.309766	0.005301	0.005551
RS	63	8.568245	3.224695	753.292966	0.027106	0.028949
PA	4+25*2+4+6 0.059741597 0.019509169 8.568244513 8.971069053 0.434176835 0.294287941 0.281043269 0.322190625 0.425893084 0.619006666 0.924678130 1.348825839 1.873312524 2.432194929 2.905347104 3.189552627 3.268015716 3.187050738 3.007755674 2.788254060 2.576767679 2.405540943 2.288767617 2.225958056 2.208420794 2.225219132 2.266121465 2.322038965 2.386100345 2.495657077 3.224694957
//
IT	4973
RD	14
LK	-229473.904391
QD	-199.521258 -> -179.167082
RI	0.0049685836
TR	0.058529	0.019740
MT	8.670795
MM	C_pi: 1.724270, n_recomb: 28750.487928
RS	0	0.000000	11.605989	17.921779	0.000623	0.000015
RS	1	0.007360	11.605989	19.229596	0.000669	0.000147
RS	2	0.015261	11.605989	20.631966	0.000718	0.000374
RS	3	0.023744	11.605989	22.135589	0.000770	0.000599
RS	4	0.032852	0.454798	599.800287	0.020862	0.015824
RS	5	0.042630	0.454798	629.814675	0.021906	0.018202
RS	6	0.053127	0.301211	990.667222	0.034457	0.029481
RS	7	0.064397	0.301211	1023.237282	0.035590	0.031652
RS	8	0.076496	0.284160	1115.678284	0.038806	0.035247
RS	9	0.089486	0.284160	1142.511991	0.039739	0.037204
RS	10	0.103432	0.322598	1030.210930	0.035833	0.034154
RS	11	0.118404	0.322598	1054.247095	0.036669	0.035829
RS	12	0.134478	0.424071	823.014630	0.028626	0.028423
RS	13	0.151736	0.424071	847.240900	0.029469	0.029779
RS	14	0.170263	0.616244	602.705802	0.020963	0.021465
RS	15	0.190154	0.616244	625.899282	0.021770	0.022495
RS	16	0.211509	0.924269	434.984236	0.015130	0.015783
RS	17	0.234435	0.924269	455.249620	0.015835	0.016559
RS	18	0.259049	1.356868	325.419537	0.011319	0.011914
RS	19	0.285475	1.356868	342.479322	0.011912	0.012513
RS	20	0.313845	1.898685	258.023789	0.008975	0.009461
RS	21	0.344303	1.898685	272.529785	0.009479	0.009938
RS	22	0.377003	2.483282	220.300771	0.007663	0.008040
RS	23	0.412110	2.483282	233.156841	0.008110	0.008450
RS	24	0.449801	2.983111	205.480856	0.007147	0.007441
RS	25	0.490265	2.983111	217.613038	0.007569	0.007838
RS	26	0.533708	3.284843	209.231960	0.007278	0.007530
RS	27	0.580348	3.284843	221.453867	0.007703	0.007951
RS	28	0.630420	3.367698	228.429306	0.007945	0.008199
RS	29	0.684178	3.367698	241.348170	0.008395	0.008664
RS	30	0.741892	3.280625	261.393853	0.009092	0.009384
RS	31	0.803854	3.280625	275.363834	0.009578	0.009904
RS	32	0.870377	3.089408	307.398966	0.010692	0.011063
RS	33	0.941795	3.089408	322.441590	0.011215	0.011643
RS	34	1.018470	2.856295	364.803403	0.012689	0.013188
RS	35	1.100787	2.856295	380.441595	0.013233	0.013810
RS	36	1.189163	2.632450	428.964810	0.014920	0.015594
RS	37	1.284044	2.632450	444.072825	0.015446	0.016207
RS	38	1.385907	2.451733	491.529641	0.017096	0.017959
RS	39	1.495268	2.451733	504.418526	0.017545	0.018480
RS	40	1.612677	2.328803	542.432417	0.018867	0.019875
RS	41	1.738728	2.328803	551.282264	0.019175	0.020216
RS	42	1.874055	2.262878	573.760436	0.019957	0.021017
RS	43	2.019343	2.262878	577.173758	0.020075	0.021117
RS	44	2.175323	2.244654	582.351138	0.020255	0.021261
RS	45	2.342783	2.244654	579.664211	0.020162	0.021107
RS	46	2.522569	2.262590	569.429161	0.019806	0.020677
RS	47	2.715586	2.262590	560.691596	0.019502	0.020289
RS	48	2.922808	2.305965	538.756180	0.018739	0.019440
RS	49	3.145282	2.305965	524.536927	0.018244	0.018858
RS	50	3.384130	2.365263	494.996885	0.017217	0.017752
RS	51	3.640557	2.365263	476.167056	0.016562	0.017022
RS	52	3.915856	2.433298	442.418938	0.015388	0.015789
RS	53	4.211417	2.433298	420.032283	0.014610	0.014956
RS	54	4.528731	2.550092	378.269884	0.013157	0.013473
RS	55	4.869399	2.550092	354.799154	0.012341	0.012623
RS	56	5.235139	2.550092	329.491648	0.011460	0.011719
RS	57	5.627797	2.550092	302.739579	0.010530	0.010773
RS	58	6.049354	3.338651	214.373874	0.007456	0.007734
RS	59	6.501937	3.338651	200.868817	0.006987	0.007251
RS	60	6.987830	3.338651	186.336573	0.006481	0.006736
RS	61	7.509483	3.338651	171.004430	0.005948	0.006195
RS	62	8.069530	3.338651	155.129833	0.005396	0.005636
RS	63	8.670795	3.338651	812.303434	0.028254	0.030081
PA	4+25*2+4+6 0.058528627 0.019739960 8.670794512 11.605989491 0.454797809 0.301210995 0.284160251 0.322598212 0.424071035 0.616243844 0.924268956 1.356868040 1.898684824 2.483282397 2.983111112 3.284842921 3.367697775 3.280625385 3.089408099 2.856294760 2.632449841 2.451732700 2.328803414 2.262878472 2.244654382 2.262589918 2.305965356 2.365263184 2.433297789 2.550092254 3.338650716
//
IT	5012
RD	15
LK	-229433.859960
QD	-188.725833 -> -169.902986
RI	0.0041735911
TR	0.057392	0.019963
MT	8.767944
MM	C_pi: 1.761932, n_recomb: 29694.354848
RS	0	0.000000	14.972047	14.378228	0.000484	0.000012
RS	1	0.007379	14.972047	15.432434	0.000520	0.000115
RS	2	0.015302	14.972047	16.563402	0.000558	0.000293
RS	3	0.023809	14.972047	17.776642	0.000599	0.000470
RS	4	0.032945	0.475458	594.802227	0.020031	0.015332
RS	5	0.042754	0.475458	625.237276	0.021056	0.017625
RS	6	0.053288	0.308062	1006.275661	0.033888	0.029182
RS	7	0.064598	0.308062	1040.293479	0.035033	0.031291
RS	8	0.076743	0.287352	1148.009324	0.038661	0.035233
RS	9	0.089784	0.287352	1176.224490	0.039611	0.037154
RS	10	0.103788	0.323184	1070.891240	0.036064	0.034416
RS	11	0.118825	0.323184	1095.935071	0.036907	0.036080
RS	12	0.134971	0.422461	860.327484	0.028973	0.028766
RS	13	0.152308	0.422461	885.489141	0.029820	0.030126
RS	14	0.170925	0.613558	630.166255	0.021222	0.021714
RS	15	0.190916	0.613558	654.325161	0.022035	0.022755
RS	16	0.212381	0.923499	453.105818	0.015259	0.015902
RS	17	0.235431	0.923499	474.223569	0.015970	0.016688
RS	18	0.260181	1.363773	337.014623	0.011349	0.011934
RS	19	0.286757	1.363773	354.740849	0.011946	0.012540
RS	20	0.315295	1.921935	265.430625	0.008939	0.009416
RS	21	0.345938	1.921935	280.431638	0.009444	0.009896
RS	22	0.378842	2.531443	225.171009	0.007583	0.007952
RS	23	0.414174	2.531443	238.398650	0.008028	0.008362
RS	24	0.452113	3.057738	209.031156	0.007039	0.007326
RS	25	0.492851	3.057738	221.468489	0.007458	0.007719
RS	26	0.536595	3.377322	212.386147	0.007152	0.007395
RS	27	0.583567	3.377322	224.901003	0.007574	0.007811
RS	28	0.634005	3.465070	231.930807	0.007811	0.008051
RS	29	0.688165	3.465070	245.177247	0.008257	0.008509
RS	30	0.746320	3.372381	265.930686	0.008956	0.009228
RS	31	0.808767	3.372381	280.302542	0.009440	0.009742
RS	32	0.875822	3.169671	313.702383	0.010564	0.010906
RS	33	0.947824	3.169671	329.251831	0.011088	0.011480
RS	34	1.025139	2.923332	373.651133	0.012583	0.013040
RS	35	1.108158	2.923332	389.912140	0.013131	0.013657
RS	36	1.197304	2.687420	441.034623	0.014852	0.015466
RS	37	1.293027	2.687420	456.855425	0.015385	0.016078
RS	38	1.395813	2.497378	507.119163	0.017078	0.017864
RS	39	1.506184	2.497378	520.739120	0.017537	0.018390
RS	40	1.624698	2.368325	561.233274	0.018900	0.019821
RS	41	1.751957	2.368325	570.734108	0.019220	0.020173
RS	42	1.888605	2.299192	594.903179	0.020034	0.021005
RS	43	2.035337	2.299192	598.801113	0.020165	0.021121
RS	44	2.192896	2.280089	604.697064	0.020364	0.021286
RS	45	2.362080	2.280089	602.281294	0.020283	0.021150
RS	46	2.543747	2.298898	591.879153	0.019932	0.020731
RS	47	2.738819	2.298898	583.192488	0.019640	0.020363
RS	48	2.948285	2.344440	560.431016	0.018873	0.019516
RS	49	3.173207	2.344440	546.061601	0.018389	0.018953
RS	50	3.414724	2.406804	515.295802	0.017353	0.017844
RS	51	3.674062	2.406804	496.143067	0.016708	0.017130
RS	52	3.952536	2.478508	460.974246	0.015524	0.015892
RS	53	4.251557	2.478508	438.120335	0.014754	0.015073
RS	54	4.572642	2.602153	394.329586	0.013280	0.013571
RS	55	4.917419	2.602153	370.369394	0.012473	0.012734
RS	56	5.287635	2.602153	344.444168	0.011600	0.011840
RS	57	5.685168	2.602153	316.952124	0.010674	0.010901
RS	58	6.112034	3.449508	222.154820	0.007481	0.007742
RS	59	6.570397	3.449508	208.792872	0.007031	0.007281
RS	60	7.062580	3.449508	194.312436	0.006544	0.006786
RS	61	7.591080	3.449508	178.934586	0.006026	0.006262
RS	62	8.158575	3.449508	162.913508	0.005486	0.005718
RS	63	8.767944	3.449508	872.365426	0.029378	0.031190
PA	4+25*2+4+6 0.057391522 0.019963372 8.767944199 14.972046982 0.475458055 0.308061504 0.287351504 0.323183985 0.422460612 0.613558074 0.923498567 1.363772878 1.921934558 2.531442980 3.057737538 3.377322482 3.465069698 3.372380814 3.169670908 2.923331783 2.687419745 2.497378152 2.368324685 2.299191964 2.280088880 2.298897835 2.344439584 2.406803985 2.478508364 2.602153168 3.449507736
//
IT	4918
RD	16
LK	-229396.819273
QD	-178.749438 -> -161.314799
RI	0.0035335890
TR	0.056324	0.020180
MT	8.860066
MM	C_pi: 1.798498, n_recomb: 30622.335524
RS	0	0.000000	19.264701	11.545411	0.000377	0.000009
RS	1	0.007396	19.264701	12.395361	0.000405	0.000091
RS	2	0.015340	19.264701	13.307566	0.000435	0.000230
RS	3	0.023870	19.264701	14.286539	0.000467	0.000369
RS	4	0.033032	0.496131	589.821696	0.019261	0.014870
RS	5	0.042871	0.496131	620.617551	0.020267	0.017086
RS	6	0.053439	0.314810	1020.873391	0.033338	0.028887
RS	7	0.064787	0.314810	1056.284877	0.034494	0.030940
RS	8	0.076975	0.290583	1178.755242	0.038493	0.035199
RS	9	0.090065	0.290583	1208.345690	0.039460	0.037086
RS	10	0.104122	0.323904	1110.372692	0.036260	0.034651
RS	11	0.119220	0.323904	1136.425623	0.037111	0.036303
RS	12	0.135434	0.421023	897.116872	0.029296	0.029092
RS	13	0.152847	0.421023	923.199166	0.030148	0.030454
RS	14	0.171548	0.610936	657.475210	0.021470	0.021958
RS	15	0.191633	0.610936	682.585723	0.022290	0.023007
RS	16	0.213202	0.922411	471.177043	0.015387	0.016023
RS	17	0.236368	0.922411	493.139532	0.016104	0.016817
RS	18	0.261246	1.369662	348.565120	0.011383	0.011959
RS	19	0.287965	1.369662	366.952452	0.011983	0.012571
RS	20	0.316660	1.943263	272.781157	0.008908	0.009376
RS	21	0.347477	1.943263	288.271506	0.009414	0.009860
RS	22	0.380573	2.576945	229.970299	0.007510	0.007871
RS	23	0.416117	2.576945	243.562440	0.007954	0.008281
RS	24	0.454291	3.129444	212.494561	0.006939	0.007218
RS	25	0.495287	3.129444	225.228273	0.007355	0.007609
RS	26	0.539316	3.467180	215.419502	0.007035	0.007269
RS	27	0.586602	3.467180	228.216073	0.007453	0.007679
RS	28	0.637384	3.560279	235.261243	0.007683	0.007911
RS	29	0.691923	3.560279	248.821169	0.008125	0.008363
RS	30	0.750495	3.462417	270.226940	0.008825	0.009079
RS	31	0.813400	3.462417	284.983745	0.009306	0.009586
RS	32	0.880957	3.248627	319.674758	0.010439	0.010755
RS	33	0.953511	3.248627	335.712213	0.010963	0.011322
RS	34	1.031431	2.989411	382.065187	0.012477	0.012894
RS	35	1.115115	2.989411	398.930914	0.013027	0.013507
RS	36	1.204988	2.741696	452.573925	0.014779	0.015338
RS	37	1.301508	2.741696	469.094375	0.015319	0.015949
RS	38	1.405166	2.542484	522.113982	0.017050	0.017766
RS	39	1.516492	2.542484	536.461226	0.017519	0.018296
RS	40	1.636052	2.407333	579.430507	0.018922	0.019762
RS	41	1.764454	2.407333	589.590007	0.019254	0.020124
RS	42	1.902354	2.334911	615.489573	0.020099	0.020987
RS	43	2.050453	2.334911	619.889924	0.020243	0.021118
RS	44	2.209505	2.314752	626.576523	0.020461	0.021305
RS	45	2.380322	2.314752	624.455863	0.020392	0.021188
RS	46	2.563772	2.334191	613.971315	0.020050	0.020781
RS	47	2.760791	2.334191	605.361034	0.019769	0.020432
RS	48	2.972382	2.381615	581.853782	0.019001	0.019589
RS	49	3.199623	2.381615	567.357578	0.018528	0.019044
RS	50	3.443670	2.446749	535.431312	0.017485	0.017933
RS	51	3.705769	2.446749	515.975025	0.016850	0.017236
RS	52	3.987252	2.521840	479.431683	0.015656	0.015993
RS	53	4.289555	2.521840	456.125680	0.014895	0.015188
RS	54	4.614217	2.651959	410.336017	0.013400	0.013667
RS	55	4.962892	2.651959	385.896780	0.012602	0.012843
RS	56	5.337356	2.651959	359.365183	0.011735	0.011959
RS	57	5.739515	2.651959	331.145085	0.010814	0.011026
RS	58	6.171420	3.557280	229.855477	0.007506	0.007750
RS	59	6.635269	3.557280	216.640480	0.007075	0.007310
RS	60	7.133425	3.557280	202.219925	0.006604	0.006834
RS	61	7.668427	3.557280	186.808364	0.006100	0.006326
RS	62	8.242998	3.557280	170.656184	0.005573	0.005795
RS	63	8.860066	3.557280	933.365979	0.030480	0.032278
PA	4+25*2+4+6 0.056323585 0.020179764 8.860065744 19.264700778 0.496131160 0.314809575 0.290583392 0.323904277 0.421023101 0.610936086 0.922411322 1.369661973 1.943263094 2.576945296 3.129444086 3.467179804 3.560278682 3.462417017 3.248627326 2.989410742 2.741696051 2.542483701 2.407333146 2.334910727 2.314751982 2.334190539 2.381614760 2.446749216 2.521839525 2.651959014 3.557280385
//
IT	4686
RD	17
LK	-229362.502497
QD	-169.511113 -> -153.338223
RI	0.0030138042
TR	0.055320	0.020390
MT	8.947367
MM	C_pi: 1.834006, n_recomb: 31534.741288
RS	0	0.000000	24.730721	9.277672	0.000294	0.000007
RS	1	0.007413	24.730721	9.963088	0.000316	0.000071
RS	2	0.015375	24.730721	10.698956	0.000339	0.000181
RS	3	0.023928	24.730721	11.488963	0.000364	0.000290
RS	4	0.033114	0.516800	584.888728	0.018547	0.014436
RS	5	0.042981	0.516800	615.993292	0.019534	0.016582
RS	6	0.053580	0.321440	1034.604322	0.032808	0.028601
RS	7	0.064965	0.321440	1071.357034	0.033974	0.030602
RS	8	0.077193	0.293831	1208.064697	0.038309	0.035148
RS	9	0.090328	0.293831	1239.020083	0.039291	0.037004
RS	10	0.104437	0.324730	1148.713548	0.036427	0.034861
RS	11	0.119591	0.324730	1175.775476	0.037285	0.036500
RS	12	0.135869	0.419730	933.387733	0.029599	0.029401
RS	13	0.153353	0.419730	960.375998	0.030455	0.030764
RS	14	0.172134	0.608369	684.626797	0.021710	0.022195
RS	15	0.192307	0.608369	710.674824	0.022536	0.023252
RS	16	0.213975	0.921053	489.188148	0.015513	0.016143
RS	17	0.237249	0.921053	511.987309	0.016236	0.016945
RS	18	0.262248	1.374654	360.063204	0.011418	0.011987
RS	19	0.289101	1.374654	379.105981	0.012022	0.012604
RS	20	0.317944	1.962849	280.070983	0.008881	0.009342
RS	21	0.348925	1.962849	296.044881	0.009388	0.009828
RS	22	0.382203	2.619958	234.699597	0.007443	0.007796
RS	23	0.417948	2.619958	248.649391	0.007885	0.008206
RS	24	0.456342	3.198430	215.870525	0.006845	0.007117
RS	25	0.497582	3.198430	228.892089	0.007258	0.007505
RS	26	0.541880	3.554528	218.338058	0.006924	0.007150
RS	27	0.589461	3.554528	231.405689	0.007338	0.007555
RS	28	0.640569	3.653406	238.430780	0.007561	0.007778
RS	29	0.695465	3.653406	252.290823	0.008000	0.008224
RS	30	0.754431	3.550799	274.296850	0.008698	0.008937
RS	31	0.817769	3.550799	289.422411	0.009178	0.009438
RS	32	0.885801	3.326294	325.337448	0.010317	0.010609
RS	33	0.958876	3.326294	341.844733	0.010840	0.011170
RS	34	1.037368	3.054527	390.071194	0.012370	0.012752
RS	35	1.121678	3.054527	407.523746	0.012923	0.013361
RS	36	1.212238	2.795258	463.610129	0.014702	0.015211
RS	37	1.309511	2.795258	480.816584	0.015247	0.015821
RS	38	1.413995	2.587016	536.540570	0.017014	0.017666
RS	39	1.526224	2.587016	551.610030	0.017492	0.018201
RS	40	1.646772	2.445799	597.044976	0.018933	0.019699
RS	41	1.776257	2.445799	607.868970	0.019276	0.020071
RS	42	1.915339	2.370011	635.535140	0.020153	0.020964
RS	43	2.064732	2.370011	640.453559	0.020309	0.021110
RS	44	2.225198	2.348635	647.999006	0.020549	0.021320
RS	45	2.397560	2.348635	646.195261	0.020492	0.021219
RS	46	2.582698	2.368476	635.710389	0.020159	0.020827
RS	47	2.781560	2.368476	627.199999	0.019889	0.020495
RS	48	2.995163	2.417518	603.025454	0.019123	0.019659
RS	49	3.224601	2.417518	588.424143	0.018660	0.019131
RS	50	3.471046	2.485145	555.401409	0.017612	0.018021
RS	51	3.735759	2.485145	535.659598	0.016986	0.017339
RS	52	4.020095	2.563350	497.788067	0.015785	0.016092
RS	53	4.325508	2.563350	474.044015	0.015032	0.015299
RS	54	4.653561	2.699580	426.285908	0.013518	0.013762
RS	55	5.005931	2.699580	401.377086	0.012728	0.012950
RS	56	5.384422	2.699580	374.249554	0.011868	0.012075
RS	57	5.790969	2.699580	345.312488	0.010950	0.011148
RS	58	6.227653	3.661939	237.479381	0.007531	0.007759
RS	59	6.696708	3.661939	224.414098	0.007116	0.007339
RS	60	7.200532	3.661939	210.060093	0.006661	0.006879
RS	61	7.741703	3.661939	194.625169	0.006172	0.006387
RS	62	8.322990	3.661939	178.355474	0.005656	0.005869
RS	63	8.947367	3.661939	995.209689	0.031559	0.033343
PA	4+25*2+4+6 0.055319553 0.020389716 8.947367188 24.730720840 0.516799664 0.321439536 0.293830845 0.324729655 0.419730211 0.608368855 0.921053096 1.374654313 1.962849062 2.619958240 3.198430121 3.554528381 3.653406241 3.550798835 3.326294408 3.054527277 2.795257875 2.587015767 2.445799472 2.370010899 2.348634647 2.368476278 2.417518095 2.485145344 2.563350060 2.699580168 3.661938819
//
IT	4647
RD	18
LK	-229330.662791
QD	-160.939588 -> -145.916228
RI	0.0025882861
TR	0.054374	0.020593
MT	9.030204
MM	C_pi: 1.868500, n_recomb: 32431.642662
RS	0	0.000000	31.681268	7.460120	0.000230	0.000006
RS	1	0.007428	31.681268	8.012967	0.000247	0.000056
RS	2	0.015408	31.681268	8.606680	0.000265	0.000143
RS	3	0.023981	31.681268	9.244262	0.000285	0.000229
RS	4	0.033191	0.537444	580.027619	0.017885	0.014028
RS	5	0.043085	0.537444	611.395601	0.018852	0.016109
RS	6	0.053714	0.327931	1047.612697	0.032302	0.028324
RS	7	0.065132	0.327931	1085.656114	0.033475	0.030278
RS	8	0.077398	0.297075	1236.059327	0.038113	0.035084
RS	9	0.090576	0.297075	1268.365835	0.039109	0.036910
RS	10	0.104733	0.325638	1185.958439	0.036568	0.035050
RS	11	0.119941	0.325638	1214.027723	0.037433	0.036676
RS	12	0.136279	0.418559	969.140802	0.029883	0.029694
RS	13	0.153830	0.418559	997.020273	0.030742	0.031057
RS	14	0.172686	0.605851	711.610550	0.021942	0.022425
RS	15	0.192942	0.605851	738.581644	0.022773	0.023490
RS	16	0.214702	0.919461	507.129016	0.015637	0.016263
RS	17	0.238079	0.919461	530.756339	0.016365	0.017072
RS	18	0.263193	1.378851	371.500897	0.011455	0.012017
RS	19	0.290172	1.378851	391.193133	0.012062	0.012639
RS	20	0.319155	1.980857	287.294283	0.008858	0.009311
RS	21	0.350291	1.980857	303.745783	0.009366	0.009800
RS	22	0.383740	2.660671	239.355869	0.007380	0.007727
RS	23	0.419674	2.660671	253.656516	0.007821	0.008137
RS	24	0.458277	3.264837	219.160865	0.006758	0.007023
RS	25	0.499748	3.264837	232.462090	0.007168	0.007408
RS	26	0.544299	3.639509	221.144526	0.006819	0.007038
RS	27	0.592159	3.639509	234.472978	0.007230	0.007438
RS	28	0.643575	3.744541	241.447161	0.007445	0.007652
RS	29	0.698810	3.744541	255.594562	0.007881	0.008092
RS	30	0.758148	3.637590	278.152461	0.008577	0.008801
RS	31	0.821894	3.637590	293.631242	0.009054	0.009296
RS	32	0.890375	3.402729	330.705389	0.010197	0.010467
RS	33	0.963943	3.402729	347.664811	0.010720	0.011023
RS	34	1.042976	3.118707	397.688624	0.012262	0.012613
RS	35	1.127880	3.118707	415.710228	0.012818	0.013217
RS	36	1.219090	2.848118	474.163456	0.014620	0.015085
RS	37	1.317077	2.848118	492.041755	0.015172	0.015694
RS	38	1.422341	2.630980	550.416607	0.016972	0.017565
RS	39	1.535426	2.630980	566.201982	0.017458	0.018104
RS	40	1.656910	2.483727	614.089931	0.018935	0.019633
RS	41	1.787419	2.483727	625.582456	0.019289	0.020014
RS	42	1.927622	2.404504	655.046644	0.020198	0.020937
RS	43	2.078240	2.404504	660.496752	0.020366	0.021096
RS	44	2.240046	2.381764	668.964660	0.020627	0.021330
RS	45	2.413872	2.381764	667.497697	0.020582	0.021246
RS	46	2.600610	2.401804	657.090477	0.020261	0.020870
RS	47	2.801220	2.401804	648.701921	0.020002	0.020555
RS	48	3.016732	2.452221	623.936160	0.019239	0.019727
RS	49	3.248252	2.452221	609.250312	0.018786	0.019214
RS	50	3.496971	2.522080	575.195100	0.017736	0.018106
RS	51	3.764165	2.522080	555.184970	0.017119	0.017438
RS	52	4.051207	2.603146	516.031247	0.015911	0.016189
RS	53	4.359571	2.603146	491.862760	0.015166	0.015408
RS	54	4.690842	2.745144	442.167537	0.013634	0.013856
RS	55	5.046721	2.745144	416.798472	0.012852	0.013055
RS	56	5.429035	2.745144	389.085362	0.011997	0.012188
RS	57	5.839749	2.745144	359.442397	0.011083	0.011267
RS	58	6.280972	3.763551	245.025131	0.007555	0.007769
RS	59	6.754970	3.763551	232.111797	0.007157	0.007366
RS	60	7.264178	3.763551	217.830193	0.006717	0.006924
RS	61	7.811212	3.763551	202.381204	0.006240	0.006446
RS	62	8.398881	3.763551	186.006379	0.005735	0.005941
RS	63	9.030204	3.763551	1057.791878	0.032616	0.034386
PA	4+25*2+4+6 0.054373894 0.020593472 9.030204332 31.681268474 0.537443785 0.327930684 0.297074940 0.325637656 0.418558974 0.605850848 0.919461079 1.378850736 1.980856921 2.660671464 3.264837346 3.639508843 3.744541407 3.637589849 3.402728604 3.118707026 2.848117842 2.630980437 2.483727026 2.404504093 2.381764010 2.401804066 2.452220856 2.522079724 2.603146027 2.745143706 3.763550911
//
IT	4305
RD	19
LK	-229301.079896
QD	-152.972393 -> -138.998673
RI	0.0022376297
TR	0.053482	0.020791
MT	9.108865
MM	C_pi: 1.902021, n_recomb: 33313.193927
RS	0	0.000000	40.501891	6.002869	0.000180	0.000005
RS	1	0.007443	40.501891	6.448947	0.000194	0.000044
RS	2	0.015440	40.501891	6.928116	0.000208	0.000113
RS	3	0.024032	40.501891	7.442823	0.000223	0.000181
RS	4	0.033264	0.558024	575.277530	0.017269	0.013645
RS	5	0.043182	0.558024	606.870245	0.018217	0.015666
RS	6	0.053839	0.334274	1059.993462	0.031819	0.028058
RS	7	0.065289	0.334274	1099.279302	0.032998	0.029968
RS	8	0.077592	0.300304	1262.835708	0.037908	0.035011
RS	9	0.090810	0.300304	1296.476998	0.038918	0.036807
RS	10	0.105012	0.326611	1222.148525	0.036687	0.035218
RS	11	0.120271	0.326611	1251.222211	0.037559	0.036832
RS	12	0.136665	0.417494	1004.370856	0.030149	0.029973
RS	13	0.154280	0.417494	1033.126876	0.031013	0.031336
RS	14	0.173206	0.603388	738.406332	0.022166	0.022650
RS	15	0.193541	0.603388	766.285795	0.023002	0.023720
RS	16	0.215389	0.917671	524.990313	0.015759	0.016381
RS	17	0.238863	0.917671	549.436932	0.016493	0.017198
RS	18	0.264084	1.382335	382.873459	0.011493	0.012049
RS	19	0.291183	1.382335	403.208970	0.012104	0.012676
RS	20	0.320298	1.997419	294.449103	0.008839	0.009285
RS	21	0.351581	1.997419	311.372250	0.009347	0.009776
RS	22	0.385192	2.699273	243.935971	0.007323	0.007663
RS	23	0.421304	2.699273	258.580685	0.007762	0.008073
RS	24	0.460104	3.328834	222.365706	0.006675	0.006934
RS	25	0.501793	3.328834	235.938634	0.007082	0.007317
RS	26	0.546584	3.722226	223.843947	0.006719	0.006931
RS	27	0.594709	3.722226	237.423476	0.007127	0.007327
RS	28	0.646415	3.833786	244.317185	0.007334	0.007531
RS	29	0.701970	3.833786	258.739747	0.007767	0.007966
RS	30	0.761661	3.722846	281.806137	0.008459	0.008670
RS	31	0.825793	3.722846	297.623284	0.008934	0.009160
RS	32	0.894700	3.477950	335.796771	0.010080	0.010331
RS	33	0.968735	3.477950	353.191267	0.010602	0.010882
RS	34	1.048280	3.181966	404.938083	0.012155	0.012477
RS	35	1.133746	3.181966	423.511228	0.012713	0.013078
RS	36	1.225573	2.900268	484.258049	0.014537	0.014959
RS	37	1.324234	2.900268	502.793701	0.015093	0.015568
RS	38	1.430239	2.674365	563.764948	0.016923	0.017462
RS	39	1.544134	2.674365	580.258873	0.017418	0.018005
RS	40	1.666505	2.521106	630.583618	0.018929	0.019564
RS	41	1.797985	2.521106	642.747042	0.019294	0.019954
RS	42	1.939251	2.438393	674.035225	0.020233	0.020906
RS	43	2.091031	2.438393	680.028716	0.020413	0.021079
RS	44	2.254109	2.414158	689.477820	0.020697	0.021337
RS	45	2.429323	2.414158	688.365635	0.020663	0.021268
RS	46	2.617579	2.434208	678.110670	0.020356	0.020909
RS	47	2.819847	2.434208	669.864249	0.020108	0.020610
RS	48	3.037170	2.485775	644.581109	0.019349	0.019791
RS	49	3.270667	2.485775	629.829995	0.018906	0.019294
RS	50	3.521544	2.557627	594.803977	0.017855	0.018189
RS	51	3.791093	2.557627	574.541958	0.017247	0.017535
RS	52	4.080705	2.641318	534.151917	0.016034	0.016284
RS	53	4.391872	2.641318	509.572132	0.015296	0.015515
RS	54	4.726199	2.788755	457.972332	0.013747	0.013948
RS	55	5.085410	2.788755	432.152054	0.012972	0.013157
RS	56	5.471357	2.788755	403.863450	0.012123	0.012298
RS	57	5.886030	2.788755	373.525444	0.011213	0.011382
RS	58	6.331566	3.862186	252.491676	0.007579	0.007779
RS	59	6.810264	3.862186	239.732150	0.007196	0.007393
RS	60	7.324590	3.862186	225.528150	0.006770	0.006966
RS	61	7.877198	3.862186	210.073529	0.006306	0.006503
RS	62	8.470936	3.862186	193.604938	0.005812	0.006009
RS	63	9.108865	3.862186	1121.020822	0.033651	0.035407
PA	4+25*2+4+6 0.053481868 0.020791310 9.108865188 40.501890804 0.558024314 0.334274284 0.300303572 0.326610771 0.417493991 0.603387753 0.917670517 1.382335419 1.997418593 2.699273144 3.328834106 3.722225742 3.833786091 3.722845861 3.477949903 3.181965941 2.900268437 2.674365258 2.521106362 2.438392876 2.414157969 2.434208320 2.485775376 2.557627407 2.641317770 2.788755210 3.862185543
//
IT	5050
RD	20
LK	-229273.558611
QD	-145.554343 -> -132.541029
RI	0.0019465918
TR	0.052639	0.020984
MT	9.183607
MM	C_pi: 1.934601, n_recomb: 34179.478226
RS	0	0.000000	51.676841	4.833664	0.000141	0.000004
RS	1	0.007457	51.676841	5.193741	0.000152	0.000035
RS	2	0.015469	51.676841	5.580613	0.000163	0.000089
RS	3	0.024080	51.676841	5.996270	0.000175	0.000143
RS	4	0.033332	0.578510	570.661057	0.016696	0.013285
RS	5	0.043274	0.578510	602.445290	0.017626	0.015251
RS	6	0.053958	0.340462	1071.829434	0.031359	0.027803
RS	7	0.065438	0.340462	1112.311655	0.032543	0.029672
RS	8	0.077774	0.303503	1288.492346	0.037698	0.034929
RS	9	0.091030	0.303503	1323.449634	0.038721	0.036698
RS	10	0.105275	0.327635	1257.315929	0.036786	0.035369
RS	11	0.120582	0.327635	1287.389786	0.037666	0.036970
RS	12	0.137030	0.416521	1039.073015	0.030400	0.030238
RS	13	0.154705	0.416521	1068.690880	0.031267	0.031599
RS	14	0.173697	0.600973	765.005799	0.022382	0.022869
RS	15	0.194106	0.600973	793.778636	0.023224	0.023944
RS	16	0.216037	0.915714	542.759180	0.015880	0.016499
RS	17	0.239603	0.915714	568.015757	0.016619	0.017322
RS	18	0.264926	1.385191	394.172254	0.011532	0.012083
RS	19	0.292138	1.385191	415.144499	0.012146	0.012714
RS	20	0.321378	2.012671	301.529611	0.008822	0.009262
RS	21	0.352799	2.012671	318.918245	0.009331	0.009755
RS	22	0.386563	2.735894	248.439740	0.007269	0.007602
RS	23	0.422845	2.735894	263.421846	0.007707	0.008012
RS	24	0.461832	3.390555	225.485614	0.006597	0.006850
RS	25	0.503726	3.390555	239.322491	0.007002	0.007230
RS	26	0.548744	3.802771	226.440228	0.006625	0.006830
RS	27	0.597119	3.802771	240.261493	0.007029	0.007222
RS	28	0.649102	3.921191	247.048692	0.007228	0.007417
RS	29	0.704960	3.921191	261.734784	0.007658	0.007847
RS	30	0.764984	3.806595	285.269486	0.008346	0.008545
RS	31	0.829483	3.806595	301.410772	0.008818	0.009029
RS	32	0.898792	3.551982	340.626053	0.009966	0.010199
RS	33	0.973269	3.551982	358.439069	0.010487	0.010744
RS	34	1.053300	3.244302	411.838755	0.012049	0.012344
RS	35	1.139299	3.244302	430.946161	0.012608	0.012941
RS	36	1.231710	2.951709	493.913074	0.014451	0.014836
RS	37	1.331012	2.951709	513.091256	0.015012	0.015444
RS	38	1.437718	2.717162	576.603958	0.016870	0.017359
RS	39	1.552382	2.717162	593.798066	0.017373	0.017906
RS	40	1.675595	2.557932	646.540011	0.018916	0.019492
RS	41	1.807996	2.557932	659.375145	0.019292	0.019891
RS	42	1.950271	2.471679	692.508986	0.020261	0.020871
RS	43	2.103154	2.471679	699.055718	0.020452	0.021057
RS	44	2.267437	2.445830	709.540620	0.020759	0.021339
RS	45	2.443970	2.445830	708.799380	0.020738	0.021286
RS	46	2.633667	2.465722	698.766605	0.020444	0.020944
RS	47	2.837509	2.465722	690.681156	0.020207	0.020661
RS	48	3.056551	2.518230	664.952482	0.019455	0.019853
RS	49	3.291926	2.518230	650.154253	0.019022	0.019371
RS	50	3.544853	2.591852	614.218218	0.017970	0.018270
RS	51	3.816639	2.591852	593.719965	0.017371	0.017628
RS	52	4.108692	2.677946	552.138780	0.016154	0.016377
RS	53	4.422523	2.677946	527.160459	0.015423	0.015618
RS	54	4.759755	2.830513	473.689406	0.013859	0.014039
RS	55	5.122133	2.830513	447.426841	0.013091	0.013257
RS	56	5.511534	2.830513	418.572771	0.012246	0.012405
RS	57	5.929970	2.830513	387.550590	0.011339	0.011495
RS	58	6.379608	3.957914	259.876463	0.007603	0.007790
RS	59	6.862775	3.957914	247.272361	0.007235	0.007420
RS	60	7.381970	3.957914	233.150699	0.006821	0.007007
RS	61	7.939880	3.957914	217.698214	0.006369	0.006557
RS	62	8.539392	3.957914	201.146420	0.005885	0.006074
RS	63	9.183607	3.957914	1184.803848	0.034664	0.036407
PA	4+25*2+4+6 0.052639283 0.020983514 9.183607196 51.676840724 0.578509799 0.340462134 0.303503427 0.327635230 0.416521104 0.600973227 0.915714100 1.385190852 2.012671022 2.735894104 3.390555138 3.802770501 3.921190810 3.806594946 3.551981582 3.244301856 2.951708860 2.717162203 2.557932044 2.471679119 2.445829840 2.465721894 2.518230351 2.591852250 2.677945922 2.830513027 3.957913886
//
IT	4718
RD	21
LK	-229247.924198
QD	-138.636690 -> -126.503838
RI	0.0017032072
TR	0.051842	0.021170
MT	9.254724
MM	C_pi: 1.966287, n_recomb: 35030.705055
RS	0	0.000000	65.810282	3.894995	0.000111	0.000003
RS	1	0.007470	65.810282	4.185791	0.000119	0.000028
RS	2	0.015497	65.810282	4.498286	0.000128	0.000070
RS	3	0.024125	65.810282	4.834097	0.000138	0.000113
RS	4	0.033397	0.598887	566.182338	0.016162	0.012947
RS	5	0.043361	0.598887	598.129248	0.017074	0.014861
RS	6	0.054070	0.346486	1083.203350	0.030922	0.027559
RS	7	0.065578	0.346486	1124.838477	0.032110	0.029390
RS	8	0.077947	0.306670	1313.098557	0.037484	0.034841
RS	9	0.091239	0.306670	1349.351816	0.038519	0.036583
RS	10	0.105524	0.328701	1291.495464	0.036868	0.035504
RS	11	0.120876	0.328701	1322.564409	0.037754	0.037092
RS	12	0.137375	0.415633	1073.240092	0.030637	0.030490
RS	13	0.155106	0.415633	1103.705473	0.031507	0.031849
RS	14	0.174162	0.598614	791.392498	0.022591	0.023081
RS	15	0.194641	0.598614	821.043705	0.023438	0.024161
RS	16	0.216650	0.913622	560.427768	0.015998	0.016616
RS	17	0.240303	0.913622	586.484777	0.016742	0.017444
RS	18	0.265723	1.387489	405.393598	0.011573	0.012118
RS	19	0.293041	1.387489	426.995942	0.012189	0.012753
RS	20	0.322400	2.026737	308.533704	0.008808	0.009241
RS	21	0.353952	2.026737	326.381673	0.009317	0.009736
RS	22	0.387861	2.770683	252.867149	0.007218	0.007546
RS	23	0.424303	2.770683	268.180125	0.007656	0.007956
RS	24	0.463468	3.450122	228.523896	0.006524	0.006771
RS	25	0.505557	3.450122	242.617334	0.006926	0.007149
RS	26	0.550791	3.881272	228.936977	0.006535	0.006735
RS	27	0.599403	3.881272	242.991048	0.006937	0.007122
RS	28	0.651647	4.006826	249.650260	0.007127	0.007308
RS	29	0.707793	4.006826	264.588888	0.007553	0.007733
RS	30	0.768133	3.888887	288.554746	0.008237	0.008425
RS	31	0.832980	3.888887	305.006667	0.008707	0.008904
RS	32	0.902671	3.624852	345.210090	0.009855	0.010071
RS	33	0.977568	3.624852	363.425775	0.010374	0.010612
RS	34	1.058060	3.305735	418.410839	0.011944	0.012215
RS	35	1.144564	3.305735	438.035667	0.012504	0.012808
RS	36	1.237530	3.002446	503.151761	0.014363	0.014714
RS	37	1.337440	3.002446	522.957598	0.014929	0.015321
RS	38	1.444813	2.759374	588.956598	0.016813	0.017256
RS	39	1.560206	2.759374	606.841813	0.017323	0.017806
RS	40	1.684219	2.594211	661.978263	0.018897	0.019419
RS	41	1.817496	2.594211	675.484631	0.019283	0.019826
RS	42	1.960728	2.504378	710.481619	0.020282	0.020834
RS	43	2.114659	2.504378	717.589827	0.020485	0.021032
RS	44	2.280088	2.476808	729.160331	0.020815	0.021339
RS	45	2.457875	2.476808	728.804570	0.020805	0.021300
RS	46	2.648941	2.496383	719.061639	0.020527	0.020977
RS	47	2.854280	2.496383	711.154407	0.020301	0.020709
RS	48	3.074957	2.549645	685.047830	0.019556	0.019912
RS	49	3.312118	2.549645	670.219494	0.019132	0.019444
RS	50	3.566995	2.624833	633.432020	0.018082	0.018348
RS	51	3.840910	2.624833	612.712457	0.017491	0.017719
RS	52	4.135286	2.713126	569.984275	0.016271	0.016468
RS	53	4.451650	2.713126	544.619797	0.015547	0.015719
RS	54	4.791647	2.870531	489.311098	0.013968	0.014128
RS	55	5.157040	2.870531	462.615035	0.013206	0.013355
RS	56	5.549728	2.870531	433.205410	0.012366	0.012510
RS	57	5.971748	2.870531	401.509839	0.011462	0.011604
RS	58	6.425292	4.050843	267.178518	0.007627	0.007801
RS	59	6.912714	4.050843	254.731238	0.007272	0.007446
RS	60	7.436546	4.050843	240.696211	0.006871	0.007047
RS	61	7.999506	4.050843	225.253007	0.006430	0.006609
RS	62	8.604518	4.050843	208.627803	0.005956	0.006137
RS	63	9.254724	4.050843	1249.062443	0.035656	0.037386
PA	4+25*2+4+6 0.051842118 0.021170241 9.254723539 65.810282398 0.598886654 0.346485945 0.306669938 0.328701022 0.415632907 0.598613926 0.913622127 1.387488768 2.026736625 2.770683232 3.450122405 3.881271984 4.006826252 3.888887310 3.624852054 3.305734919 3.002445860 2.759374281 2.594211308 2.504377877 2.476808106 2.496382752 2.549645309 2.624832631 2.713125733 2.870531448 4.050843338
//
IT	3754
RD	22
LK	-229224.019874
QD	-132.175778 -> -120.851589
RI	0.0014983829
TR	0.051087	0.021352
MT	9.322463
MM	C_pi: 1.997108, n_recomb: 35866.900995
RS	0	0.000000	83.669465	3.140388	0.000088	0.000002
RS	1	0.007482	83.669465	3.375319	0.000094	0.000022
RS	2	0.015524	83.669465	3.627824	0.000101	0.000056
RS	3	0.024167	83.669465	3.899215	0.000109	0.000090
RS	4	0.033458	0.619131	561.850700	0.015665	0.012630
RS	5	0.043443	0.619131	593.935433	0.016559	0.014495
RS	6	0.054176	0.352341	1094.174481	0.030507	0.027328
RS	7	0.065711	0.352341	1136.921302	0.031698	0.029123
RS	8	0.078110	0.309795	1336.728257	0.037269	0.034748
RS	9	0.091436	0.309795	1374.255905	0.038315	0.036465
RS	10	0.105759	0.329797	1324.721870	0.036934	0.035624
RS	11	0.121154	0.329797	1356.779503	0.037828	0.037200
RS	12	0.137701	0.414821	1106.862695	0.030860	0.030730
RS	13	0.155486	0.414821	1138.161278	0.031733	0.032087
RS	14	0.174602	0.596308	817.554023	0.022794	0.023288
RS	15	0.195148	0.596308	848.068356	0.023645	0.024372
RS	16	0.217231	0.911417	577.985616	0.016115	0.016731
RS	17	0.240966	0.911417	604.833156	0.016863	0.017564
RS	18	0.266477	1.389296	416.528814	0.011613	0.012154
RS	19	0.293897	1.389296	438.754276	0.012233	0.012793
RS	20	0.323369	2.039712	315.458474	0.008795	0.009223
RS	21	0.355045	2.039712	333.759532	0.009306	0.009720
RS	22	0.389092	2.803760	257.217197	0.007171	0.007494
RS	23	0.425686	2.803760	272.854569	0.007607	0.007903
RS	24	0.465018	3.507643	231.481654	0.006454	0.006696
RS	25	0.507293	3.507643	245.824465	0.006854	0.007072
RS	26	0.552731	3.957792	231.338542	0.006450	0.006644
RS	27	0.601569	3.957792	245.616884	0.006848	0.007028
RS	28	0.654061	4.090740	252.128174	0.007030	0.007203
RS	29	0.710480	4.090740	267.308825	0.007453	0.007624
RS	30	0.771121	3.969764	291.670425	0.008132	0.008309
RS	31	0.836298	3.969764	308.419992	0.008599	0.008784
RS	32	0.906353	3.696576	349.561688	0.009746	0.009948
RS	33	0.981648	3.696576	368.164695	0.010265	0.010484
RS	34	1.062578	3.366269	424.670297	0.011840	0.012089
RS	35	1.149563	3.366269	444.795979	0.012401	0.012679
RS	36	1.243056	3.052474	511.992217	0.014275	0.014593
RS	37	1.343544	3.052474	532.410639	0.014844	0.015200
RS	38	1.451550	2.800996	600.839834	0.016752	0.017153
RS	39	1.567638	2.800996	619.406272	0.017270	0.017707
RS	40	1.692412	2.629943	676.911417	0.018873	0.019344
RS	41	1.826521	2.629943	691.087184	0.019268	0.019759
RS	42	1.970664	2.536494	727.960737	0.020296	0.020794
RS	43	2.125592	2.536494	735.636979	0.020510	0.021004
RS	44	2.292112	2.507112	748.337409	0.020864	0.021336
RS	45	2.471091	2.507112	748.380049	0.020865	0.021311
RS	46	2.663461	2.526228	738.989919	0.020604	0.021007
RS	47	2.870225	2.526228	731.276875	0.020389	0.020753
RS	48	3.092459	2.580071	704.857797	0.019652	0.019968
RS	49	3.331320	2.580071	690.015433	0.019238	0.019514
RS	50	3.588053	2.656634	652.433765	0.018190	0.018424
RS	51	3.863995	2.656634	631.507271	0.017607	0.017807
RS	52	4.160583	2.746936	587.676075	0.016385	0.016557
RS	53	4.479362	2.746936	561.937572	0.015667	0.015818
RS	54	4.821993	2.908909	504.825004	0.014075	0.014215
RS	55	5.190259	2.908909	477.704340	0.013319	0.013450
RS	56	5.586078	2.908909	447.749234	0.012484	0.012612
RS	57	6.011514	2.908909	415.391283	0.011581	0.011711
RS	58	6.468780	4.141068	274.394031	0.007650	0.007812
RS	59	6.960260	4.141068	262.104882	0.007308	0.007471
RS	60	7.488512	4.141068	248.160518	0.006919	0.007085
RS	61	8.056288	4.141068	232.733318	0.006489	0.006659
RS	62	8.666546	4.141068	216.043959	0.006023	0.006197
RS	63	9.322463	4.141068	1313.707179	0.036627	0.038343
PA	4+25*2+4+6 0.051086859 0.021351674 9.322463029 83.669465440 0.619130525 0.352340670 0.309795054 0.329796926 0.414820728 0.596307559 0.911416654 1.389296276 2.039711824 2.803759911 3.507643309 3.957792461 4.090739964 3.969763627 3.696576403 3.366269462 3.052474407 2.800996103 2.629942525 2.536494165 2.507112261 2.526227660 2.580071060 2.656634360 2.746935789 2.908909191 4.141067788
//
IT	4964
RD	23
LK	-229201.705357
QD	-126.133210 -> -115.553009
RI	0.0013249767
TR	0.050370	0.021528
MT	9.387051
MM	C_pi: 2.027098, n_recomb: 36688.235418
RS	0	0.000000	106.207147	2.533364	0.000069	0.000002
RS	1	0.007494	106.207147	2.723236	0.000074	0.000017
RS	2	0.015549	106.207147	2.927340	0.000080	0.000044
RS	3	0.024208	106.207147	3.146744	0.000086	0.000071
RS	4	0.033516	0.639210	557.681545	0.015201	0.012332
RS	5	0.043521	0.639210	589.883117	0.016078	0.014150
RS	6	0.054276	0.358026	1104.786171	0.030113	0.027107
RS	7	0.065837	0.358026	1148.605767	0.031307	0.028869
RS	8	0.078264	0.312875	1359.440538	0.037054	0.034651
RS	9	0.091623	0.312875	1398.220124	0.038111	0.036344
RS	10	0.105983	0.330920	1357.009097	0.036988	0.035731
RS	11	0.121418	0.330920	1390.048598	0.037888	0.037294
RS	12	0.138011	0.414077	1139.938707	0.031071	0.030959
RS	13	0.155846	0.414077	1172.056406	0.031946	0.032312
RS	14	0.175019	0.594056	843.479048	0.022990	0.023489
RS	15	0.195628	0.594056	874.841257	0.023845	0.024576
RS	16	0.217781	0.909118	595.425950	0.016229	0.016845
RS	17	0.241595	0.909118	623.053941	0.016982	0.017682
RS	18	0.267193	1.390664	427.575347	0.011654	0.012191
RS	19	0.294710	1.390664	450.416866	0.012277	0.012834
RS	20	0.324288	2.051689	322.302612	0.008785	0.009207
RS	21	0.356083	2.051689	341.050516	0.009296	0.009706
RS	22	0.390260	2.835239	261.490282	0.007127	0.007444
RS	23	0.426999	2.835239	277.445705	0.007562	0.007853
RS	24	0.466491	3.563230	234.360772	0.006388	0.006625
RS	25	0.508942	3.563230	248.946015	0.006785	0.006999
RS	26	0.554574	4.032383	233.650967	0.006369	0.006557
RS	27	0.603626	4.032383	248.145522	0.006764	0.006937
RS	28	0.656354	4.172970	254.490344	0.006937	0.007104
RS	29	0.713033	4.172970	269.903074	0.007357	0.007520
RS	30	0.773959	4.049228	294.628840	0.008031	0.008198
RS	31	0.839451	4.049228	311.663762	0.008495	0.008668
RS	32	0.909851	3.767168	353.695122	0.009641	0.009828
RS	33	0.985526	3.767168	372.670725	0.010158	0.010360
RS	34	1.066872	3.425906	430.635367	0.011738	0.011966
RS	35	1.154314	3.425906	451.245775	0.012299	0.012553
RS	36	1.248309	3.101792	520.454616	0.014186	0.014475
RS	37	1.349347	3.101792	541.470567	0.014759	0.015081
RS	38	1.457957	2.842029	612.272771	0.016689	0.017051
RS	39	1.574705	2.842029	631.509990	0.017213	0.017607
RS	40	1.700203	2.665124	691.357207	0.018844	0.019268
RS	41	1.835105	2.665124	706.199394	0.019249	0.019691
RS	42	1.980116	2.568037	744.958140	0.020305	0.020753
RS	43	2.135993	2.568037	753.207527	0.020530	0.020974
RS	44	2.303552	2.536758	767.078881	0.020908	0.021330
RS	45	2.483667	2.536758	767.531263	0.020920	0.021318
RS	46	2.677280	2.555289	758.551860	0.020676	0.021034
RS	47	2.885401	2.555289	751.047667	0.020471	0.020794
RS	48	3.109118	2.609553	724.379004	0.019744	0.020022
RS	49	3.349600	2.609553	709.537650	0.019340	0.019581
RS	50	3.608103	2.687317	671.217152	0.018295	0.018498
RS	51	3.885977	2.687317	650.097411	0.017720	0.017892
RS	52	4.184675	2.779453	605.205594	0.016496	0.016643
RS	53	4.505755	2.779453	579.104926	0.015784	0.015913
RS	54	4.850897	2.945736	520.223089	0.014180	0.014301
RS	55	5.221903	2.945736	492.686588	0.013429	0.013544
RS	56	5.620711	2.945736	462.195969	0.012598	0.012711
RS	57	6.049404	2.945736	429.186592	0.011698	0.011814
RS	58	6.510222	4.228691	281.520421	0.007673	0.007823
RS	59	7.005573	4.228691	269.390666	0.007343	0.007495
RS	60	7.538044	4.228691	255.540784	0.006965	0.007122
RS	61	8.110416	4.228691	240.135954	0.006545	0.006707
RS	62	8.725680	4.228691	223.391221	0.006089	0.006255
RS	63	9.387051	4.228691	1378.663951	0.037578	0.039280
PA	4+25*2+4+6 0.050370361 0.021528004 9.387050969 106.207146915 0.639209920 0.358026015 0.312875128 0.330919758 0.414077388 0.594055574 0.909118068 1.390663610 2.051688549 2.835239094 3.563229656 4.032383043 4.172970167 4.049227916 3.767167610 3.425905658 3.101792239 2.842028991 2.665123765 2.568036577 2.536757880 2.555288917 2.609552725 2.687317087 2.779452594 2.945736059 4.228691082
//
IT	4862
RD	24
LK	-229180.853641
QD	-120.474231 -> -110.579637
RI	0.0011774265
TR	0.049689	0.021699
MT	9.448767
MM	C_pi: 2.056303, n_recomb: 37494.867017
RS	0	0.000000	134.564337	2.045513	0.000055	0.000001
RS	1	0.007505	134.564337	2.199082	0.000059	0.000014
RS	2	0.015573	134.564337	2.364186	0.000063	0.000035
RS	3	0.024246	134.564337	2.541691	0.000068	0.000057
RS	4	0.033571	0.659109	553.675177	0.014767	0.012051
RS	5	0.043595	0.659109	585.975598	0.015628	0.013826
RS	6	0.054371	0.363539	1115.090113	0.029740	0.026898
RS	7	0.065956	0.363539	1159.945956	0.030936	0.028628
RS	8	0.078411	0.315908	1381.287620	0.036839	0.034552
RS	9	0.091800	0.315908	1421.296196	0.037906	0.036221
RS	10	0.106195	0.332065	1388.381609	0.037029	0.035826
RS	11	0.121669	0.332065	1422.395610	0.037936	0.037376
RS	12	0.138305	0.413399	1172.462256	0.031270	0.031176
RS	13	0.156189	0.413399	1205.385356	0.032148	0.032526
RS	14	0.175415	0.591862	869.154712	0.023181	0.023684
RS	15	0.196085	0.591862	901.349635	0.024039	0.024774
RS	16	0.218305	0.906753	612.737975	0.016342	0.016956
RS	17	0.242193	0.906753	641.136161	0.017099	0.017799
RS	18	0.267874	1.391642	438.529995	0.011696	0.012229
RS	19	0.295482	1.391642	461.980454	0.012321	0.012875
RS	20	0.325162	2.062771	329.062695	0.008776	0.009193
RS	21	0.357070	2.062771	348.251153	0.009288	0.009694
RS	22	0.391372	2.865231	265.687437	0.007086	0.007397
RS	23	0.428248	2.865231	281.954744	0.007520	0.007806
RS	24	0.467892	3.616977	237.164556	0.006325	0.006557
RS	25	0.510511	3.616977	251.985618	0.006721	0.006929
RS	26	0.556328	4.105143	235.877803	0.006291	0.006474
RS	27	0.605584	4.105143	250.580891	0.006683	0.006851
RS	28	0.658537	4.253594	256.742700	0.006847	0.007008
RS	29	0.715463	4.253594	272.378065	0.007264	0.007420
RS	30	0.776662	4.127353	297.437797	0.007933	0.008092
RS	31	0.842453	4.127353	314.746339	0.008394	0.008557
RS	32	0.913182	3.836662	357.623312	0.009538	0.009713
RS	33	0.989219	3.836662	376.957420	0.010054	0.010241
RS	34	1.070963	3.484676	436.321574	0.011637	0.011846
RS	35	1.158841	3.484676	457.401053	0.012199	0.012430
RS	36	1.253314	3.150425	528.556786	0.014097	0.014359
RS	37	1.354877	3.150425	550.155335	0.014673	0.014964
RS	38	1.464062	2.882491	623.274330	0.016623	0.016949
RS	39	1.581441	2.882491	643.171491	0.017154	0.017508
RS	40	1.707629	2.699777	705.331667	0.018811	0.019192
RS	41	1.843288	2.699777	720.836397	0.019225	0.019622
RS	42	1.989127	2.599032	761.485633	0.020309	0.020709
RS	43	2.145911	2.599032	770.312035	0.020544	0.020941
RS	44	2.314462	2.565782	785.391196	0.020947	0.021322
RS	45	2.495662	2.565782	786.263353	0.020970	0.021323
RS	46	2.690460	2.583611	777.750126	0.020743	0.021058
RS	47	2.899878	2.583611	770.468152	0.020549	0.020832
RS	48	3.125012	2.638151	743.608990	0.019832	0.020074
RS	49	3.367041	2.638151	728.782738	0.019437	0.019645
RS	50	3.627235	2.716957	689.776464	0.018397	0.018570
RS	51	3.906955	2.716957	668.476568	0.017828	0.017975
RS	52	4.207668	2.810767	622.565493	0.016604	0.016728
RS	53	4.530949	2.810767	596.114207	0.015899	0.016006
RS	54	4.878491	2.981124	535.496957	0.014282	0.014385
RS	55	5.252115	2.981124	507.553436	0.013537	0.013635
RS	56	5.653779	2.981124	476.537347	0.012709	0.012808
RS	57	6.085587	2.981124	442.887595	0.011812	0.011915
RS	58	6.549801	4.313848	288.555601	0.007696	0.007834
RS	59	7.048853	4.313848	276.586440	0.007377	0.007518
RS	60	7.585358	4.313848	262.834640	0.007010	0.007157
RS	61	8.162127	4.313848	247.458188	0.006600	0.006753
RS	62	8.782180	4.313848	230.666389	0.006152	0.006311
RS	63	9.448767	4.313848	1443.861411	0.038508	0.040196
PA	4+25*2+4+6 0.049689476 0.021699261 9.448767362 134.564336939 0.659109335 0.363538567 0.315908320 0.332065033 0.413398959 0.591861807 0.906752885 1.391642375 2.062770973 2.865230694 3.616976663 4.105143342 4.253593987 4.127352849 3.836662055 3.484676020 3.150424506 2.882490750 2.699776758 2.599032013 2.565781513 2.583610725 2.638151200 2.716957443 2.810766550 2.981124469 4.313847813
//
IT	5361
RD	25
LK	-229161.350308
QD	-115.167775 -> -105.905959
RI	0.0010511998
TR	0.049042	0.021866
MT	9.507794
MM	C_pi: 2.084750, n_recomb: 38286.978697
RS	0	0.000000	170.180493	1.653133	0.000043	0.000001
RS	1	0.007515	170.180493	1.777440	0.000046	0.000011
RS	2	0.015595	170.180493	1.911101	0.000050	0.000028
RS	3	0.024283	170.180493	2.054820	0.000054	0.000045
RS	4	0.033623	0.678812	549.831809	0.014361	0.011787
RS	5	0.043665	0.678812	582.215667	0.015207	0.013522
RS	6	0.054462	0.368877	1125.127128	0.029387	0.026700
RS	7	0.066070	0.368877	1170.984846	0.030584	0.028400
RS	8	0.078551	0.318892	1402.319960	0.036627	0.034450
RS	9	0.091969	0.318892	1443.534089	0.037703	0.036097
RS	10	0.106396	0.333229	1418.861624	0.037059	0.035909
RS	11	0.121908	0.333229	1453.842177	0.037972	0.037448
RS	12	0.138585	0.412781	1204.427760	0.031458	0.031383
RS	13	0.156515	0.412781	1238.142834	0.032338	0.032729
RS	14	0.175793	0.589724	894.574886	0.023365	0.023874
RS	15	0.196520	0.589724	927.587394	0.024227	0.024966
RS	16	0.218804	0.904337	629.914662	0.016452	0.017067
RS	17	0.242763	0.904337	659.072626	0.017214	0.017913
RS	18	0.268522	1.392284	449.386453	0.011737	0.012267
RS	19	0.296218	1.392284	473.438535	0.012366	0.012916
RS	20	0.325995	2.073006	335.742033	0.008769	0.009181
RS	21	0.358010	2.073006	355.364933	0.009282	0.009683
RS	22	0.392430	2.893834	269.808703	0.007047	0.007353
RS	23	0.429438	2.893834	286.381812	0.007480	0.007762
RS	24	0.469227	3.668987	239.894184	0.006266	0.006493
RS	25	0.512006	3.668987	254.944635	0.006659	0.006863
RS	26	0.558000	4.176159	238.021818	0.006217	0.006395
RS	27	0.607450	4.176159	252.926051	0.006606	0.006769
RS	28	0.660617	4.332665	258.890720	0.006762	0.006917
RS	29	0.717780	4.332665	274.739710	0.007176	0.007324
RS	30	0.779238	4.204157	300.106677	0.007838	0.007990
RS	31	0.845315	4.204157	317.677678	0.008297	0.008450
RS	32	0.916359	3.905097	361.356154	0.009438	0.009602
RS	33	0.992741	3.905097	381.035177	0.009952	0.010125
RS	34	1.074863	3.542594	441.743293	0.011538	0.011730
RS	35	1.163158	3.542594	463.276613	0.012100	0.012310
RS	36	1.258088	3.198371	536.316714	0.014008	0.014245
RS	37	1.360152	3.198371	558.483049	0.014587	0.014849
RS	38	1.469887	2.922380	633.863003	0.016556	0.016848
RS	39	1.587868	2.922380	654.408891	0.017092	0.017410
RS	40	1.714716	2.733904	718.850931	0.018775	0.019115
RS	41	1.851097	2.733904	735.013453	0.019197	0.019551
RS	42	1.997728	2.629489	777.555030	0.020309	0.020664
RS	43	2.155378	2.629489	786.961123	0.020554	0.020906
RS	44	2.324876	2.594196	803.282592	0.020981	0.021311
RS	45	2.507113	2.594196	804.583170	0.021015	0.021325
RS	46	2.703045	2.611219	796.587088	0.020806	0.021081
RS	47	2.913701	2.611219	789.539499	0.020622	0.020867
RS	48	3.140190	2.665905	762.545897	0.019917	0.020124
RS	49	3.383699	2.665905	747.747906	0.019530	0.019707
RS	50	3.645509	2.745604	708.107437	0.018495	0.018639
RS	51	3.926995	2.745604	686.639785	0.017934	0.018054
RS	52	4.229635	2.840938	639.749671	0.016709	0.016810
RS	53	4.555020	2.840938	612.958904	0.016010	0.016097
RS	54	4.904858	3.015150	550.639917	0.014382	0.014466
RS	55	5.280987	3.015150	522.298029	0.013642	0.013723
RS	56	5.685384	3.015150	490.766377	0.012818	0.012902
RS	57	6.120172	3.015150	456.487210	0.011923	0.012013
RS	58	6.587636	4.396630	295.497636	0.007718	0.007845
RS	59	7.090231	4.396630	283.690176	0.007410	0.007541
RS	60	7.630597	4.396630	270.039837	0.007053	0.007191
RS	61	8.211574	4.396630	254.697429	0.006652	0.006797
RS	62	8.836212	4.396630	237.866434	0.006213	0.006365
RS	63	9.507794	4.396630	1509.232375	0.039419	0.041092
PA	4+25*2+4+6 0.049041688 0.021865635 9.507794224 170.180492535 0.678811803 0.368876537 0.318892134 0.333228621 0.412781271 0.589723977 0.904336620 1.392284064 2.073005883 2.893834471 3.668986984 4.176158692 4.332664890 4.204156984 3.905096778 3.542594383 3.198371295 2.922380183 2.733904027 2.629489420 2.594195759 2.611218984 2.665904816 2.745604238 2.840938217 3.015149754 4.396630096
//
CC
CC	Brief Description of the file format:
CC	  CC  comments
CC	  MM  useful-messages
CC	  RD  round-of-iterations
CC	  LL  \log[P(sequence)]
CC	  QD  Q-before-opt Q-after-opt
CC	  TR  \theta_0 \rho_0
CC	  RS  k t_k \lambda_k \pi_k \sum_{l\not=k}A_{kl} A_{kk}
CC	  DC  begin end best-k t_k+\Delta_k max-prob
CC
MM	Version: 0.6.5-r67
MM	pattern:4+25*2+4+6, n:63, n_free_lambdas:28
MM	n_iterations:25, skip:1, max_t:5, theta/rho:5
MM	is_decoding:0
MM	n_seqs:10, sum_L:907844, sum_n:86051
RD	0
LK	0.000000
QD	0.000000 -> 0.000000
RI	inf
TR	0.099584	0.019917
MT	5.000000
MM	C_pi: 1.000000, n_recomb: 17903.064940
RS	0	0.000000	1.000000	113.793247	0.006356	0.000000
RS	1	0.006440	1.000000	120.326912	0.006721	0.000000
RS	2	0.013294	1.000000	127.181812	0.007104	0.000000
RS	3	0.020590	1.000000	134.366605	0.007505	0.000000
RS	4	0.028356	1.000000	141.889144	0.007925	0.000000
RS	5	0.036622	1.000000	149.756283	0.008365	0.000000
RS	6	0.045421	1.000000	157.973668	0.008824	0.000000
RS	7	0.054785	1.000000	166.545502	0.009303	0.000000
RS	8	0.064753	1.000000	175.474284	0.009801	0.000000
RS	9	0.075363	1.000000	184.760521	0.010320	0.000000
RS	10	0.086656	1.000000	194.402419	0.010859	0.000000
RS	11	0.098677	1.000000	204.395539	0.011417	0.000000
RS	12	0.111471	1.000000	214.732430	0.011994	0.000000
RS	13	0.125090	1.000000	225.402238	0.012590	0.000000
RS	14	0.139585	1.000000	236.390285	0.013204	0.000000
RS	15	0.155014	1.000000	247.677628	0.013834	0.000000
RS	16	0.171437	1.000000	259.240598	0.014480	0.000000
RS	17	0.188917	1.000000	271.050330	0.015140	0.000000
RS	18	0.207523	1.000000	283.072275	0.015811	0.000000
RS	19	0.227327	1.000000	295.265726	0.016492	0.000000
RS	20	0.248406	1.000000	307.583342	0.017180	0.000000
RS	21	0.270843	1.000000	319.970704	0.017872	0.000000
RS	22	0.294725	1.000000	332.365908	0.018565	0.000000
RS	23	0.320144	1.000000	344.699210	0.019254	0.000000
RS	24	0.347201	1.000000	356.892754	0.019935	0.000000
RS	25	0.376000	1.000000	368.860399	0.020603	0.000000
RS	26	0.406654	1.000000	380.507668	0.021254	0.000000
RS	27	0.439282	1.000000	391.731856	0.021881	0.000000
RS	28	0.474011	1.000000	402.422331	0.022478	0.000000
RS	29	0.510976	1.000000	412.461043	0.023039	0.000000
RS	30	0.550322	1.000000	421.723298	0.023556	0.000000
RS	31	0.592202	1.000000	430.078814	0.024023	0.000000
RS	32	0.636779	1.000000	437.393102	0.024431	0.000000
RS	33	0.684227	1.000000	443.529184	0.024774	0.000000
RS	34	0.734730	1.000000	448.349692	0.025043	0.000000
RS	35	0.788485	1.000000	451.719344	0.025231	0.000000
RS	36	0.845702	1.000000	453.507799	0.025331	0.000000
RS	37	0.906604	1.000000	453.592885	0.025336	0.000000
RS	38	0.971428	1.000000	451.864155	0.025239	0.000000
RS	39	1.040426	1.000000	448.226727	0.025036	0.000000
RS	40	1.113868	1.000000	442.605305	0.024722	0.000000
RS	41	1.192040	1.000000	434.948295	0.024295	0.000000
RS	42	1.275245	1.000000	425.231848	0.023752	0.000000
RS	43	1.363809	1.000000	413.463681	0.023095	0.000000
RS	44	1.458076	1.000000	399.686463	0.022325	0.000000
RS	45	1.558414	1.000000	383.980547	0.021448	0.000000
RS	46	1.665214	1.000000	366.465816	0.020469	0.000000
RS	47	1.778891	1.000000	347.302412	0.019399	0.000000
RS	48	1.899889	1.000000	326.690098	0.018248	0.000000
RS	49	2.028679	1.000000	304.866099	0.017029	0.000000
RS	50	2.165763	1.000000	282.101251	0.015757	0.000000
RS	51	2.311675	1.000000	258.694411	0.014450	0.000000
RS	52	2.466983	1.000000	234.965164	0.013124	0.000000
RS	53	2.632293	1.000000	211.244967	0.011799	0.000000
RS	54	2.808249	1.000000	187.867034	0.010494	0.000000
RS	55	2.995536	1.000000	165.155350	0.009225	0.000000
RS	56	3.194884	1.000000	143.413366	0.008011	0.000000
RS	57	3.407070	1.000000	122.913009	0.006865	0.000000
RS	58	3.632920	1.000000	103.884696	0.005803	0.000000
RS	59	3.873315	1.000000	86.509059	0.004832	0.000000
RS	60	4.129191	1.000000	70.911018	0.003961	0.000000
RS	61	4.401545	1.000000	57.156710	0.003193	0.000000
RS	62	4.691438	1.000000	45.253596	0.002528	0.000000
RS	63	5.000000	1.000000	126.577084	0.007070	0.000000
PA	4+25*2+4+6 0.099584019 0.019916804 5.000000000 1.000000000 1.000000000 1.000000000 1.000000000 1.000000000 1.000000000 1.000000000 1.000000000 1.000000000 1.000000000 1.000000000 1.000000000 1.000000000 1.000000000 1.000000000 1.000000000 1.000000000 1.000000000 1.000000000 1.000000000 1.000000000 1.000000000 1.000000000 1.000000000 1.000000000 1.000000000 1.000000000 1.000000000
//
IT	4308
RD	1
LK	-246630.784757
QD	-1261.933266 -> -607.262428
RI	0.0595442158
TR	0.087125	0.017269
MT	6.217747
MM	C_pi: 1.079179, n_recomb: 16762.215144
RS	0	0.000000	0.387824	288.755410	0.017227	0.000758
RS	1	0.006802	0.387824	302.873484	0.018069	0.005445
RS	2	0.014067	0.387824	317.291553	0.018929	0.011344
RS	3	0.021826	0.387824	331.959873	0.019804	0.016048
RS	4	0.030113	0.356811	376.592553	0.022467	0.019513
RS	5	0.038964	0.356811	392.056782	0.023389	0.022108
RS	6	0.048416	0.394390	369.118299	0.022021	0.023909
RS	7	0.058512	0.394390	383.964864	0.022907	0.024924
RS	8	0.069294	0.458912	343.338484	0.020483	0.025194
RS	9	0.080810	0.458912	357.338920	0.021318	0.024833
RS	10	0.093109	0.547649	311.820527	0.018603	0.024037
RS	11	0.106245	0.547649	324.912354	0.019384	0.023001
RS	12	0.120275	0.657152	282.306496	0.016842	0.021846
RS	13	0.135258	0.657152	294.524557	0.017571	0.020633
RS	14	0.151261	0.782768	258.086483	0.015397	0.019404
RS	15	0.168352	0.782768	269.530463	0.016080	0.018199
RS	16	0.186606	0.915798	240.660147	0.014357	0.017051
RS	17	0.206102	0.915798	251.478787	0.015003	0.015988
RS	18	0.226924	1.044635	230.375712	0.013744	0.015039
RS	19	0.249162	1.044635	240.737940	0.014362	0.014223
RS	20	0.272913	1.158657	226.743377	0.013527	0.013554
RS	21	0.298279	1.158657	236.800657	0.014127	0.013034
RS	22	0.325371	1.251549	228.811204	0.013650	0.012657
RS	23	0.354306	1.251549	238.665042	0.014238	0.012415
RS	24	0.385209	1.321709	235.513938	0.014050	0.012296
RS	25	0.418214	1.321709	245.195331	0.014628	0.012291
RS	26	0.453464	1.370831	245.825215	0.014665	0.012388
RS	27	0.491112	1.370831	255.282514	0.015230	0.012579
RS	28	0.531320	1.402203	258.768441	0.015438	0.012857
RS	29	0.574264	1.402203	267.859210	0.015980	0.013215
RS	30	0.620129	1.419441	273.377535	0.016309	0.013649
RS	31	0.669114	1.419441	281.862777	0.016815	0.014154
RS	32	0.721431	1.426014	288.605382	0.017218	0.014722
RS	33	0.777307	1.426014	296.147452	0.017668	0.015341
RS	34	0.836984	1.425261	303.217417	0.018089	0.015998
RS	35	0.900719	1.425261	309.387699	0.018457	0.016673
RS	36	0.968791	1.420240	315.788816	0.018839	0.017343
RS	37	1.041492	1.420240	320.092469	0.019096	0.017988
RS	38	1.119139	1.413437	324.814360	0.019378	0.018582
RS	39	1.202068	1.413437	326.734449	0.019492	0.019104
RS	40	1.290638	1.406633	328.859961	0.019619	0.019535
RS	41	1.385233	1.406633	327.918476	0.019563	0.019855
RS	42	1.486262	1.400925	326.731924	0.019492	0.020052
RS	43	1.594163	1.400925	322.560863	0.019243	0.020116
RS	44	1.709404	1.396835	317.631295	0.018949	0.020041
RS	45	1.832484	1.396835	310.044496	0.018497	0.019825
RS	46	1.963936	1.394493	301.272929	0.017973	0.019470
RS	47	2.104330	1.394493	290.328444	0.017320	0.018980
RS	48	2.254274	1.393793	277.964083	0.016583	0.018363
RS	49	2.414417	1.393793	264.005891	0.015750	0.017629
RS	50	2.585453	1.394508	248.636773	0.014833	0.016790
RS	51	2.768124	1.394508	232.303441	0.013859	0.015862
RS	52	2.963221	1.396408	214.806891	0.012815	0.014859
RS	53	3.171589	1.396408	196.998154	0.011753	0.013799
RS	54	3.394130	1.401606	178.195819	0.010631	0.012697
RS	55	3.631809	1.401606	160.063398	0.009549	0.011572
RS	56	3.885655	1.401606	142.093889	0.008477	0.010440
RS	57	4.156769	1.401606	124.566253	0.007431	0.009319
RS	58	4.446325	1.440606	105.130193	0.006272	0.008226
RS	59	4.755577	1.440606	90.193267	0.005381	0.007175
RS	60	5.085864	1.440606	76.235017	0.004548	0.006181
RS	61	5.438619	1.440606	63.420473	0.003784	0.005254
RS	62	5.815369	1.440606	51.871660	0.003095	0.004403
RS	63	6.217747	1.440606	163.164582	0.009734	0.015221
PA	4+25*2+4+6 0.087125131 0.017268507 6.217746735 0.387824059 0.356810570 0.394390106 0.458911896 0.547648907 0.657152176 0.782768250 0.915798187 1.044634819 1.158657074 1.251548767 1.321708679 1.370830536 1.402202606 1.419441223 1.426013947 1.425260544 1.420240402 1.413436890 1.406633377 1.400924683 1.396835327 1.394493103 1.393793106 1.394508362 1.396408081 1.401605606 1.440606058
//
IT	5648
RD	2
LK	-245641.023278
QD	-621.689116 -> -440.958308
RI	0.0688386827
TR	0.081881	0.016726
MT	6.807059
MM	C_pi: 1.136136, n_recomb: 17089.225412
RS	0	0.000000	0.372175	313.354424	0.018336	0.000631
RS	1	0.006954	0.372175	328.746954	0.019237	0.004632
RS	2	0.014391	0.372175	344.433793	0.020155	0.010142
RS	3	0.022345	0.372175	360.352407	0.021087	0.015124
RS	4	0.030852	0.274909	507.424663	0.029693	0.020955
RS	5	0.039951	0.274909	524.481130	0.030691	0.024950
RS	6	0.049682	0.293628	506.955869	0.029665	0.025882
RS	7	0.060091	0.293628	522.730667	0.030588	0.028793
RS	8	0.071223	0.346382	457.146355	0.026751	0.026826
RS	9	0.083129	0.346382	471.901527	0.027614	0.028446
RS	10	0.095862	0.432872	390.362932	0.022843	0.024851
RS	11	0.109482	0.432872	404.183170	0.023651	0.025587
RS	12	0.124048	0.554908	327.007238	0.019135	0.021749
RS	13	0.139628	0.554908	339.778652	0.019883	0.022011
RS	14	0.156290	0.713309	275.071947	0.016096	0.018577
RS	15	0.174111	0.713309	286.736064	0.016779	0.018573
RS	16	0.193172	0.901310	236.829061	0.013858	0.015804
RS	17	0.213558	0.901310	247.481957	0.014482	0.015692
RS	18	0.235361	1.102316	211.611465	0.012383	0.013646
RS	19	0.258680	1.102316	221.470569	0.012960	0.013555
RS	20	0.283621	1.294241	197.471937	0.011555	0.012178
RS	21	0.310296	1.294241	206.794634	0.012101	0.012198
RS	22	0.338826	1.457829	192.228261	0.011249	0.011378
RS	23	0.369340	1.457829	201.243333	0.011776	0.011540
RS	24	0.401976	1.582406	193.988541	0.011352	0.011153
RS	25	0.436881	1.582406	202.857146	0.011870	0.011453
RS	26	0.474213	1.666378	201.253747	0.011777	0.011400
RS	27	0.514142	1.666378	210.049686	0.012291	0.011822
RS	28	0.556846	1.714223	212.830243	0.012454	0.012030
RS	29	0.602520	1.714223	221.527346	0.012963	0.012562
RS	30	0.651370	1.732846	227.708332	0.013325	0.012992
RS	31	0.703617	1.732846	236.168493	0.013820	0.013630
RS	32	0.759497	1.729871	244.833114	0.014327	0.014253
RS	33	0.819262	1.729871	252.793129	0.014793	0.014979
RS	34	0.883183	1.713263	262.847305	0.015381	0.015738
RS	35	0.951549	1.713263	269.913749	0.015794	0.016492
RS	36	1.024669	1.690461	280.029653	0.016386	0.017286
RS	37	1.102873	1.690461	285.697146	0.016718	0.017976
RS	38	1.186515	1.667182	294.473337	0.017232	0.018683
RS	39	1.275973	1.667182	298.172314	0.017448	0.019210
RS	40	1.371652	1.647063	304.331801	0.017808	0.019719
RS	41	1.473984	1.647063	305.500110	0.017877	0.020006
RS	42	1.583431	1.631852	308.069586	0.018027	0.020237
RS	43	1.700489	1.631852	306.234625	0.017920	0.020243
RS	44	1.825687	1.621912	304.645974	0.017827	0.020162
RS	45	1.959590	1.621912	299.503229	0.017526	0.019879
RS	46	2.102804	1.616783	293.613110	0.017181	0.019493
RS	47	2.255977	1.616783	285.090741	0.016682	0.018944
RS	48	2.419801	1.615650	275.144197	0.016100	0.018287
RS	49	2.595016	1.615650	263.447221	0.015416	0.017513
RS	50	2.782415	1.617566	250.036077	0.014631	0.016638
RS	51	2.982844	1.617566	235.661189	0.013790	0.015695
RS	52	3.197211	1.621734	219.642558	0.012853	0.014668
RS	53	3.426483	1.621734	203.360623	0.011900	0.013614
RS	54	3.671699	1.632052	185.321043	0.010844	0.012483
RS	55	3.933965	1.632052	168.237663	0.009845	0.011386
RS	56	4.214468	1.632052	150.998834	0.008836	0.010284
RS	57	4.514476	1.632052	133.885068	0.007834	0.009192
RS	58	4.835345	1.714102	112.109055	0.006560	0.007928
RS	59	5.178526	1.714102	97.768791	0.005721	0.006967
RS	60	5.545569	1.714102	84.062086	0.004919	0.006048
RS	61	5.938136	1.714102	71.188967	0.004166	0.005180
RS	62	6.358000	1.714102	59.317168	0.003471	0.004374
RS	63	6.807059	1.714102	201.113405	0.011768	0.015682
PA	4+25*2+4+6 0.081880698 0.016725832 6.807058643 0.372174726 0.274909338 0.293627635 0.346382250 0.432872418 0.554907711 0.713308855 0.901309799 1.102316200 1.294241066 1.457828681 1.582406116 1.666377696 1.714223229 1.732846291 1.729870937 1.713263279 1.690460664 1.667181982 1.647063391 1.631851747 1.621911998 1.616783264 1.615650011 1.617565651 1.621733523 1.632052432 1.714102245
//
IT	5422
RD	3
LK	-245346.016711
QD	-471.958207 -> -391.098476
RI	0.0603012434
TR	0.078640	0.016772
MT	7.136059
MM	C_pi: 1.201196, n_recomb: 18107.267582
RS	0	0.000000	0.451558	277.035533	0.015300	0.000523
RS	1	0.007033	0.451558	291.794429	0.016115	0.003798
RS	2	0.014560	0.451558	306.992726	0.016954	0.008305
RS	3	0.022616	0.451558	322.592495	0.017816	0.012382
RS	4	0.031239	0.265132	572.483751	0.031616	0.021286
RS	5	0.040469	0.265132	591.108594	0.032645	0.025277
RS	6	0.050347	0.267066	604.476270	0.033383	0.027232
RS	7	0.060920	0.267066	621.070131	0.034299	0.030574
RS	8	0.072237	0.308364	552.737529	0.030526	0.028501
RS	9	0.084350	0.308364	568.100768	0.031374	0.030764
RS	10	0.097315	0.387702	465.205666	0.025692	0.026198
RS	11	0.111191	0.387702	479.872780	0.026502	0.027580
RS	12	0.126043	0.510039	377.135419	0.020828	0.022463
RS	13	0.141940	0.510039	390.898352	0.021588	0.023290
RS	14	0.158954	0.681655	303.829698	0.016779	0.018666
RS	15	0.177165	0.681655	316.377769	0.017472	0.019129
RS	16	0.196657	0.900598	249.795450	0.013795	0.015442
RS	17	0.217520	0.900598	261.075451	0.014418	0.015700
RS	18	0.239849	1.149988	213.945563	0.011815	0.013026
RS	19	0.263749	1.149988	224.164551	0.012380	0.013219
RS	20	0.289330	1.399791	193.076567	0.010663	0.011446
RS	21	0.316710	1.399791	202.561040	0.011187	0.011678
RS	22	0.346015	1.618244	183.842150	0.010153	0.010624
RS	23	0.377382	1.618244	192.914975	0.010654	0.010942
RS	24	0.410954	1.784140	183.545702	0.010137	0.010432
RS	25	0.446887	1.784140	192.460555	0.010629	0.010845
RS	26	0.485347	1.891355	190.217664	0.010505	0.010744
RS	27	0.526512	1.891355	199.130500	0.010997	0.011243
RS	28	0.570572	1.945306	202.433425	0.011180	0.011460
RS	29	0.617730	1.945306	211.386902	0.011674	0.012037
RS	30	0.668205	1.956385	219.122817	0.012101	0.012524
RS	31	0.722230	1.956385	228.030743	0.012593	0.013185
RS	32	0.780053	1.936739	239.196326	0.013210	0.013909
RS	33	0.841944	1.936739	247.821186	0.013686	0.014641
RS	34	0.908186	1.899429	261.108734	0.014420	0.015536
RS	35	0.979088	1.899429	269.044887	0.014858	0.016281
RS	36	1.054975	1.856468	282.741212	0.015615	0.017224
RS	37	1.136199	1.856468	289.430185	0.015984	0.017890
RS	38	1.223136	1.816555	301.674698	0.016660	0.018732
RS	39	1.316186	1.816555	306.464485	0.016925	0.019222
RS	40	1.415780	1.784588	315.581506	0.017428	0.019832
RS	41	1.522378	1.784588	317.818853	0.017552	0.020072
RS	42	1.636473	1.762303	322.596584	0.017816	0.020361
RS	43	1.758592	1.762303	321.728166	0.017768	0.020319
RS	44	1.889298	1.749347	321.543279	0.017758	0.020258
RS	45	2.029197	1.749347	317.203300	0.017518	0.019934
RS	46	2.178934	1.744282	311.995355	0.017230	0.019543
RS	47	2.339201	1.744282	304.068500	0.016793	0.018966
RS	48	2.510739	1.745324	294.230508	0.016249	0.018292
RS	49	2.694341	1.745324	282.889055	0.015623	0.017507
RS	50	2.890855	1.750651	269.168199	0.014865	0.016617
RS	51	3.101188	1.750651	254.880134	0.014076	0.015676
RS	52	3.326314	1.758819	238.244052	0.013157	0.014641
RS	53	3.567271	1.758819	221.757194	0.012247	0.013602
RS	54	3.825174	1.775831	202.584741	0.011188	0.012457
RS	55	4.101214	1.775831	185.058386	0.010220	0.011384
RS	56	4.396667	1.775831	167.175841	0.009233	0.010305
RS	57	4.712898	1.775831	149.231705	0.008242	0.009232
RS	58	5.051368	1.902979	123.549045	0.006823	0.007828
RS	59	5.413641	1.902979	108.935599	0.006016	0.006927
RS	60	5.801391	1.902979	94.750716	0.005233	0.006056
RS	61	6.216410	1.902979	81.219753	0.004485	0.005227
RS	62	6.660615	1.902979	68.542886	0.003785	0.004448
RS	63	7.136059	1.902979	245.616547	0.013565	0.016566
PA	4+25*2+4+6 0.078639783 0.016771835 7.136058861 0.451557728 0.265132084 0.267066271 0.308363897 0.387702349 0.510039385 0.681655475 0.900598087 1.149988314 1.399790902 1.618243557 1.784139596 1.891354958 1.945306169 1.956385439 1.936739268 1.899429296 1.856468475 1.816555271 1.784588321 1.762303080 1.749346797 1.744281708 1.745324069 1.750651304 1.758819038 1.775830733 1.902979127
//
IT	4152
RD	4
LK	-245199.809262
QD	-418.274527 -> -362.682219
RI	0.0478781027
TR	0.076090	0.017006
MT	7.359147
MM	C_pi: 1.262627, n_recomb: 19285.925817
RS	0	0.000000	0.577592	232.606598	0.012061	0.000438
RS	1	0.007084	0.577592	245.957149	0.012753	0.003124
RS	2	0.014670	0.577592	259.841272	0.013473	0.006748
RS	3	0.022794	0.577592	274.246155	0.014220	0.009934
RS	4	0.031492	0.273987	604.162907	0.031327	0.021156
RS	5	0.040808	0.273987	624.639736	0.032388	0.024771
RS	6	0.050783	0.260787	676.150342	0.035059	0.028040
RS	7	0.061464	0.260787	694.057167	0.035988	0.031337
RS	8	0.072903	0.292506	634.884399	0.032920	0.029829
RS	9	0.085151	0.292506	651.090074	0.033760	0.032272
RS	10	0.098268	0.365069	535.890242	0.027787	0.027449
RS	11	0.112313	0.365069	551.515599	0.028597	0.029087
RS	12	0.127354	0.484947	428.402526	0.022213	0.023272
RS	13	0.143460	0.484947	443.309368	0.022986	0.024353
RS	14	0.160707	0.662749	336.558220	0.017451	0.018966
RS	15	0.179176	0.662749	350.208554	0.018159	0.019649
RS	16	0.198953	0.901639	268.446188	0.013919	0.015342
RS	17	0.220132	0.901639	280.609512	0.014550	0.015777
RS	18	0.242810	1.186529	223.232950	0.011575	0.012678
RS	19	0.267096	1.186529	234.084955	0.012138	0.013007
RS	20	0.293101	1.481980	196.694382	0.010199	0.010974
RS	21	0.320949	1.481980	206.620964	0.010714	0.011304
RS	22	0.350770	1.744985	184.382361	0.009560	0.010107
RS	23	0.382703	1.744985	193.792986	0.010048	0.010490
RS	24	0.416899	1.943749	182.809372	0.009479	0.009915
RS	25	0.453517	1.943749	192.040432	0.009958	0.010368
RS	26	0.492729	2.067361	189.539695	0.009828	0.010256
RS	27	0.534718	2.067361	198.816742	0.010309	0.010776
RS	28	0.579683	2.122251	202.917743	0.010522	0.011022
RS	29	0.627833	2.122251	212.337826	0.011010	0.011604
RS	30	0.679393	2.122427	221.814270	0.011501	0.012153
RS	31	0.734607	2.122427	231.327992	0.011995	0.012805
RS	32	0.793732	2.084558	245.106509	0.012709	0.013626
RS	33	0.857045	2.084558	254.486588	0.013195	0.014340
RS	34	0.924844	2.026676	271.043836	0.014054	0.015357
RS	35	0.997445	2.026676	279.855936	0.014511	0.016079
RS	36	1.075190	1.965055	297.057086	0.015403	0.017153
RS	37	1.158442	1.965055	304.672838	0.015798	0.017792
RS	38	1.247592	1.910875	320.144838	0.016600	0.018752
RS	39	1.343058	1.910875	325.816856	0.016894	0.019215
RS	40	1.445287	1.869768	337.449521	0.017497	0.019909
RS	41	1.554757	1.869768	340.430444	0.017652	0.020126
RS	42	1.671983	1.843067	346.777368	0.017981	0.020462
RS	43	1.797513	1.843067	346.444294	0.017964	0.020401
RS	44	1.931935	1.829497	346.869674	0.017986	0.020352
RS	45	2.075881	1.829497	342.821080	0.017776	0.020019
RS	46	2.230024	1.826572	337.416473	0.017495	0.019617
RS	47	2.395086	1.826572	329.529913	0.017087	0.019039
RS	48	2.571842	1.831529	318.913934	0.016536	0.018346
RS	49	2.761120	1.831529	307.370242	0.015938	0.017569
RS	50	2.963806	1.841686	292.515082	0.015167	0.016660
RS	51	3.180851	1.841686	277.793578	0.014404	0.015737
RS	52	3.413272	1.854971	259.828416	0.013472	0.014689
RS	53	3.662157	1.854971	242.687155	0.012584	0.013672
RS	54	3.928674	1.879787	221.748796	0.011498	0.012507
RS	55	4.214072	1.879787	203.435707	0.010548	0.011459
RS	56	4.519688	1.879787	184.602298	0.009572	0.010400
RS	57	4.846954	1.879787	165.559600	0.008584	0.009344
RS	58	5.197404	2.053637	135.318859	0.007016	0.007801
RS	59	5.572680	2.053637	120.327863	0.006239	0.006949
RS	60	5.974542	2.053637	105.598481	0.005475	0.006118
RS	61	6.404872	2.053637	91.375142	0.004738	0.005319
RS	62	6.865687	2.053637	77.883254	0.004038	0.004561
RS	63	7.359147	2.053637	292.055479	0.015143	0.017627
PA	4+25*2+4+6 0.076090100 0.017005596 7.359147470 0.577592415 0.273987132 0.260787230 0.292506436 0.365068791 0.484946877 0.662748951 0.901639046 1.186529190 1.481980105 1.744985207 1.943749177 2.067360875 2.122250804 2.122426865 2.084558005 2.026676061 1.965055157 1.910874821 1.869768368 1.843067350 1.829497276 1.826571819 1.831528673 1.841685670 1.854970907 1.879786782 2.053636715
//
IT	5247
RD	5
LK	-245093.558162
QD	-385.886135 -> -339.630178
RI	0.0373590075
TR	0.073845	0.017296
MT	7.537403
MM	C_pi: 1.318417, n_recomb: 20468.192794
RS	0	0.000000	0.739466	194.045299	0.009480	0.000371
RS	1	0.007124	0.739466	205.819205	0.010056	0.002595
RS	2	0.014756	0.739466	218.153390	0.010658	0.005530
RS	3	0.022932	0.739466	231.051868	0.011288	0.008028
RS	4	0.031690	0.289075	619.351067	0.030259	0.020822
RS	5	0.041072	0.289075	641.603876	0.031346	0.024021
RS	6	0.051122	0.261979	730.251587	0.035677	0.028460
RS	7	0.061889	0.261979	749.761535	0.036631	0.031574
RS	8	0.073422	0.285535	705.514738	0.034469	0.030811
RS	9	0.085777	0.285535	722.746142	0.035311	0.033267
RS	10	0.099012	0.352179	601.180092	0.029371	0.028503
RS	11	0.113191	0.352179	617.795982	0.030183	0.030244
RS	12	0.128379	0.468955	478.094165	0.023358	0.024028
RS	13	0.144650	0.468955	494.155068	0.024143	0.025238
RS	14	0.162079	0.649859	369.667844	0.018061	0.019311
RS	15	0.180750	0.649859	384.460783	0.018783	0.020115
RS	16	0.200752	0.902911	288.501770	0.014095	0.015342
RS	17	0.222178	0.902911	301.611605	0.014736	0.015876
RS	18	0.245131	1.215785	234.583558	0.011461	0.012458
RS	19	0.269720	1.215785	246.142136	0.012026	0.012860
RS	20	0.296060	1.549390	202.866587	0.009911	0.010636
RS	21	0.324276	1.549390	213.313344	0.010422	0.011015
RS	22	0.354503	1.850655	187.854491	0.009178	0.009717
RS	23	0.386883	1.850655	197.681746	0.009658	0.010131
RS	24	0.421570	2.077386	185.285969	0.009052	0.009513
RS	25	0.458728	2.077386	194.908325	0.009522	0.009980
RS	26	0.498534	2.213825	192.266299	0.009393	0.009866
RS	27	0.541175	2.213825	201.973377	0.009868	0.010388
RS	28	0.586855	2.267471	206.916219	0.010109	0.010662
RS	29	0.635788	2.267471	216.853681	0.010595	0.011237
RS	30	0.688208	2.255957	228.057665	0.011142	0.011841
RS	31	0.744362	2.255957	238.207782	0.011638	0.012478
RS	32	0.804517	2.200304	254.552426	0.012436	0.013379
RS	33	0.868958	2.200304	264.693893	0.012932	0.014073
RS	34	0.937989	2.123267	284.449212	0.013897	0.015191
RS	35	1.011939	2.123267	294.114557	0.014369	0.015893
RS	36	1.091157	2.044978	314.715949	0.015376	0.017075
RS	37	1.176019	2.044978	323.201828	0.015790	0.017697
RS	38	1.266926	1.978679	341.737407	0.016696	0.018753
RS	39	1.364310	1.978679	348.197157	0.017012	0.019203
RS	40	1.468632	1.930405	362.102166	0.017691	0.019967
RS	41	1.580386	1.930405	365.695003	0.017867	0.020177
RS	42	1.700102	1.900926	373.289108	0.018238	0.020548
RS	43	1.828347	1.900926	373.330129	0.018240	0.020488
RS	44	1.965728	1.888020	373.990209	0.018272	0.020445
RS	45	2.112897	1.888020	370.056039	0.018080	0.020119
RS	46	2.270551	1.888216	364.062186	0.017787	0.019702
RS	47	2.439436	1.888216	356.040857	0.017395	0.019139
RS	48	2.620353	1.897848	344.276536	0.016820	0.018422
RS	49	2.814160	1.897848	332.375325	0.016239	0.017665
RS	50	3.021773	1.913432	316.071118	0.015442	0.016734
RS	51	3.244178	1.913432	300.795594	0.014696	0.015833
RS	52	3.482428	1.932308	281.261621	0.013741	0.014770
RS	53	3.737651	1.932308	263.390017	0.012868	0.013777
RS	54	4.011057	1.965453	240.482655	0.011749	0.012588
RS	55	4.303941	1.965453	221.363062	0.010815	0.011565
RS	56	4.617692	1.965453	201.574374	0.009848	0.010526
RS	57	4.953794	1.965453	181.443012	0.008865	0.009484
RS	58	5.313842	2.187491	146.343006	0.007150	0.007802
RS	59	5.699541	2.187491	131.059067	0.006403	0.006994
RS	60	6.112718	2.187491	115.883308	0.005662	0.006199
RS	61	6.555331	2.187491	101.073848	0.004938	0.005426
RS	62	7.029478	2.187491	86.875667	0.004244	0.004686
RS	63	7.537403	2.187491	339.019262	0.016563	0.018763
PA	4+25*2+4+6 0.073845233 0.017295740 7.537403492 0.739466312 0.289074733 0.261979154 0.285535259 0.352178984 0.468955311 0.649858992 0.902911224 1.215784605 1.549390119 1.850655145 2.077386381 2.213825290 2.267470748 2.255957005 2.200303720 2.123267187 2.044978474 1.978678853 1.930405278 1.900925979 1.888020261 1.888216109 1.897848218 1.913431559 1.932307504 1.965452505 2.187490561
//
IT	5108
RD	6
LK	-245003.474382
QD	-359.923634 -> -318.984145
RI	0.0294164145
TR	0.071779	0.017595
MT	7.695372
MM	C_pi: 1.369941, n_recomb: 21621.652672
RS	0	0.000000	0.934010	163.134082	0.007545	0.000317
RS	1	0.007159	0.934010	173.442031	0.008022	0.002179
RS	2	0.014831	0.934010	184.297396	0.008524	0.004586
RS	3	0.023052	0.934010	195.713925	0.009052	0.006574
RS	4	0.031861	0.306388	626.674889	0.028984	0.020403
RS	5	0.041301	0.306388	650.506047	0.030086	0.023233
RS	6	0.051417	0.266485	772.551035	0.035730	0.028619
RS	7	0.062257	0.266485	793.788723	0.036713	0.031527
RS	8	0.073873	0.282907	766.990482	0.035473	0.031516
RS	9	0.086321	0.282907	785.381546	0.036324	0.033930
RS	10	0.099660	0.344387	661.453435	0.030592	0.029375
RS	11	0.113954	0.344387	679.076538	0.031407	0.031156
RS	12	0.129271	0.458022	525.674351	0.024312	0.024709
RS	13	0.145685	0.458022	542.867195	0.025108	0.025991
RS	14	0.163274	0.640513	402.170754	0.018600	0.019658
RS	15	0.182122	0.640513	418.099009	0.019337	0.020536
RS	16	0.202320	0.904373	308.685782	0.014277	0.015390
RS	17	0.223963	0.904373	322.750711	0.014927	0.015986
RS	18	0.247156	1.240572	246.484817	0.011400	0.012308
RS	19	0.272009	1.240572	258.765575	0.011968	0.012756
RS	20	0.298642	1.607611	209.875797	0.009707	0.010379
RS	21	0.327181	1.607611	220.861041	0.010215	0.010785
RS	22	0.357764	1.943345	192.355994	0.008896	0.009408
RS	23	0.390536	1.943345	202.618417	0.009371	0.009834
RS	24	0.425654	2.195360	188.905178	0.008737	0.009185
RS	25	0.463286	2.195360	198.934940	0.009201	0.009655
RS	26	0.503612	2.342963	196.175883	0.009073	0.009540
RS	27	0.546826	2.342963	206.323660	0.009542	0.010057
RS	28	0.593133	2.394639	212.077722	0.009809	0.010355
RS	29	0.642755	2.394639	222.535288	0.010292	0.010919
RS	30	0.695930	2.371645	235.391036	0.010887	0.011568
RS	31	0.752911	2.371645	246.170848	0.011385	0.012189
RS	32	0.813972	2.299187	264.979944	0.012255	0.013157
RS	33	0.879405	2.299187	275.866664	0.012759	0.013832
RS	34	0.949521	2.204456	298.715034	0.013816	0.015034
RS	35	1.024658	2.204456	309.208618	0.014301	0.015719
RS	36	1.105174	2.111135	333.105717	0.015406	0.016992
RS	37	1.191454	2.111135	342.427748	0.015837	0.017603
RS	38	1.283910	2.034229	363.913408	0.016831	0.018740
RS	39	1.382986	2.034229	371.117574	0.017164	0.019187
RS	40	1.489155	1.979994	387.160576	0.017906	0.020008
RS	41	1.602925	1.979994	391.313808	0.018098	0.020223
RS	42	1.724839	1.948583	399.998067	0.018500	0.020622
RS	43	1.855482	1.948583	400.357438	0.018517	0.020573
RS	44	1.995477	1.936880	401.081446	0.018550	0.020532
RS	45	2.145495	1.936880	397.208316	0.018371	0.020222
RS	46	2.306252	1.940517	390.457603	0.018059	0.019790
RS	47	2.478519	1.940517	382.258117	0.017679	0.019247
RS	48	2.663118	1.955017	369.197459	0.017075	0.018508
RS	49	2.860934	1.955017	356.912424	0.016507	0.017774
RS	50	3.072910	1.976155	339.045031	0.015681	0.016822
RS	51	3.300063	1.976155	323.211395	0.014949	0.015946
RS	52	3.543478	2.000724	302.035523	0.013969	0.014866
RS	53	3.804319	2.000724	283.454165	0.013110	0.013897
RS	54	4.083834	2.042367	258.514427	0.011956	0.012681
RS	55	4.383360	2.042367	238.637699	0.011037	0.011683
RS	56	4.704329	2.042367	217.950047	0.010080	0.010663
RS	57	5.048277	2.042367	196.791698	0.009102	0.009635
RS	58	5.416849	2.313999	156.634056	0.007244	0.007813
RS	59	5.811807	2.313999	141.155484	0.006528	0.007046
RS	60	6.235040	2.313999	125.639022	0.005811	0.006283
RS	61	6.688574	2.313999	110.352235	0.005104	0.005536
RS	62	7.174576	2.313999	95.555240	0.004419	0.004813
RS	63	7.695372	2.313999	386.662562	0.017883	0.019928
PA	4+25*2+4+6 0.071778848 0.017594559 7.695371993 0.934010311 0.306388187 0.266485068 0.282906946 0.344386938 0.458021640 0.640513104 0.904373343 1.240571595 1.607611049 1.943345334 2.195359904 2.342963129 2.394638850 2.371644681 2.299187456 2.204456274 2.111134633 2.034228807 1.979993859 1.948582555 1.936880161 1.940516895 1.955016639 1.976155084 2.000724153 2.042366699 2.313998694
//
IT	4788
RD	7
LK	-244923.276594
QD	-337.122573 -> -300.144228
RI	0.0235442886
TR	0.069847	0.017885
MT	7.842894
MM	C_pi: 1.418604, n_recomb: 22744.720795
RS	0	0.000000	1.160656	138.727391	0.006099	0.000272
RS	1	0.007191	1.160656	147.761796	0.006497	0.001847
RS	2	0.014899	1.160656	157.312686	0.006916	0.003846
RS	3	0.023162	1.160656	167.398945	0.007360	0.005458
RS	4	0.032018	0.324386	630.361679	0.027715	0.019958
RS	5	0.041512	0.324386	655.573943	0.028823	0.022481
RS	6	0.051688	0.272659	806.819736	0.035473	0.028607
RS	7	0.062596	0.272659	829.820437	0.036484	0.031322
RS	8	0.074288	0.282698	821.390121	0.036113	0.032015
RS	9	0.086821	0.282698	841.041319	0.036977	0.034370
RS	10	0.100255	0.339598	717.550295	0.031548	0.030098
RS	11	0.114656	0.339598	736.199204	0.032368	0.031892
RS	12	0.130092	0.450209	571.351072	0.025120	0.025320
RS	13	0.146638	0.450209	589.653112	0.025925	0.026648
RS	14	0.164373	0.633437	433.963434	0.019080	0.019995
RS	15	0.183384	0.633437	451.011187	0.019829	0.020925
RS	16	0.203763	0.905963	328.693445	0.014451	0.015464
RS	17	0.225606	0.905963	343.709027	0.015112	0.016104
RS	18	0.249021	1.262343	258.488941	0.011365	0.012204
RS	19	0.274119	1.262343	271.491944	0.011936	0.012682
RS	20	0.301022	1.659656	217.159608	0.009548	0.010174
RS	21	0.329859	1.659656	228.684356	0.010054	0.010598
RS	22	0.360770	2.027505	197.233405	0.008672	0.009153
RS	23	0.393905	2.027505	207.931287	0.009142	0.009585
RS	24	0.429421	2.303401	192.938698	0.008483	0.008908
RS	25	0.467492	2.303401	203.373721	0.008942	0.009375
RS	26	0.508301	2.461514	200.483151	0.008814	0.009259
RS	27	0.552044	2.461514	211.065365	0.009280	0.009769
RS	28	0.598932	2.511228	217.569257	0.009566	0.010085
RS	29	0.649192	2.511228	228.535354	0.010048	0.010638
RS	30	0.703067	2.477317	242.947614	0.010681	0.011323
RS	31	0.760816	2.477317	254.340409	0.011182	0.011930
RS	32	0.822717	2.389066	275.499039	0.012113	0.012951
RS	33	0.889070	2.389066	287.110947	0.012623	0.013611
RS	34	0.960194	2.277877	312.940373	0.013759	0.014883
RS	35	1.036433	2.277877	324.241556	0.014256	0.015555
RS	36	1.118154	2.170742	351.339832	0.015447	0.016905
RS	37	1.205752	2.170742	361.479038	0.015893	0.017509
RS	38	1.299648	2.084236	385.838379	0.016964	0.018717
RS	39	1.400297	2.084236	393.770706	0.017313	0.019164
RS	40	1.508184	2.024742	411.883793	0.018109	0.020036
RS	41	1.623829	2.024742	416.584618	0.018316	0.020259
RS	42	1.747790	1.991787	426.295834	0.018743	0.020684
RS	43	1.880665	1.991787	426.965431	0.018772	0.020650
RS	44	2.023094	1.981429	427.694262	0.018804	0.020612
RS	45	2.175767	1.981429	423.880619	0.018636	0.020322
RS	46	2.339417	1.988495	416.319562	0.018304	0.019876
RS	47	2.514836	1.988495	407.949161	0.017936	0.019356
RS	48	2.702870	2.007773	393.550415	0.017303	0.018596
RS	49	2.904424	2.007773	380.899287	0.016747	0.017887
RS	50	3.120473	2.034359	361.442658	0.015891	0.016914
RS	51	3.352058	2.034359	345.080059	0.015172	0.016063
RS	52	3.600296	2.064536	322.252906	0.014168	0.014968
RS	53	3.866385	2.064536	303.002568	0.013322	0.014022
RS	54	4.151608	2.114648	276.014747	0.012135	0.012780
RS	55	4.457342	2.114648	255.434952	0.011231	0.011805
RS	56	4.785062	2.114648	233.905467	0.010284	0.010803
RS	57	5.136347	2.114648	211.778871	0.009311	0.009787
RS	58	5.512894	2.437141	166.393289	0.007316	0.007828
RS	59	5.916518	2.437141	150.798172	0.006630	0.007098
RS	60	6.349167	2.437141	135.024834	0.005937	0.006367
RS	61	6.812928	2.437141	119.346998	0.005247	0.005643
RS	62	7.310037	2.437141	104.036437	0.004574	0.004938
RS	63	7.842894	2.437141	435.384042	0.019142	0.021101
PA	4+25*2+4+6 0.069846744 0.017884752 7.842894462 1.160655514 0.324386421 0.272658573 0.282697985 0.339597564 0.450208536 0.633437123 0.905962889 1.262343025 1.659655697 2.027504528 2.303401050 2.461514391 2.511227729 2.477317146 2.389066342 2.277876587 2.170742432 2.084235975 2.024742065 1.991787406 1.981428870 1.988495173 2.007773092 2.034359329 2.064536141 2.114647801 2.437140541
//
IT	4179
RD	8
LK	-244850.686070
QD	-316.576422 -> -282.893551
RI	0.0191676237
TR	0.068032	0.018161
MT	7.983750
MM	C_pi: 1.465268, n_recomb: 23841.135137
RS	0	0.000000	1.420181	119.329194	0.005005	0.000236
RS	1	0.007221	1.420181	127.282279	0.005339	0.001578
RS	2	0.014963	1.420181	135.714457	0.005692	0.003259
RS	3	0.023265	1.420181	144.647002	0.006067	0.004588
RS	4	0.032166	0.342406	632.451251	0.026528	0.019512
RS	5	0.041709	0.342406	658.879456	0.027636	0.021786
RS	6	0.051942	0.279743	835.441097	0.035042	0.028480
RS	7	0.062913	0.279743	860.193573	0.036080	0.031026
RS	8	0.074677	0.283958	870.272972	0.036503	0.032358
RS	9	0.087291	0.283958	891.259421	0.037383	0.034654
RS	10	0.100815	0.336710	770.256815	0.032308	0.030703
RS	11	0.115315	0.336710	789.952122	0.033134	0.032499
RS	12	0.130863	0.444423	615.485126	0.025816	0.025874
RS	13	0.147534	0.444423	634.877939	0.026630	0.027232
RS	14	0.165408	0.627843	465.172743	0.019511	0.020322
RS	15	0.184573	0.627843	483.324733	0.020273	0.021290
RS	16	0.205122	0.907509	348.509807	0.014618	0.015556
RS	17	0.227154	0.907509	364.469710	0.015287	0.016229
RS	18	0.250778	1.281779	270.474372	0.011345	0.012131
RS	19	0.276107	1.281779	284.195991	0.011920	0.012632
RS	20	0.303266	1.707072	224.523416	0.009417	0.010007
RS	21	0.332385	1.707072	236.583718	0.009923	0.010442
RS	22	0.363608	2.105482	202.239655	0.008483	0.008937
RS	23	0.397084	2.105482	213.367527	0.008950	0.009370
RS	24	0.432978	2.404542	197.103786	0.008267	0.008669
RS	25	0.471464	2.404542	207.936005	0.008722	0.009131
RS	26	0.512730	2.573053	204.880382	0.008594	0.009012
RS	27	0.556974	2.573053	215.885300	0.009055	0.009513
RS	28	0.604414	2.621139	223.067964	0.009356	0.009843
RS	29	0.655279	2.621139	234.526673	0.009837	0.010385
RS	30	0.709817	2.576984	250.395976	0.010503	0.011099
RS	31	0.768294	2.576984	262.382460	0.011005	0.011693
RS	32	0.830993	2.473870	285.773401	0.011987	0.012759
RS	33	0.898219	2.473870	298.090330	0.012503	0.013405
RS	34	0.970300	2.347222	326.790444	0.013707	0.014736
RS	35	1.047585	2.347222	338.881997	0.014214	0.015397
RS	36	1.130451	2.227172	369.097150	0.015482	0.016814
RS	37	1.219302	2.227172	380.042645	0.015941	0.017414
RS	38	1.314567	2.131750	407.220138	0.017081	0.018683
RS	39	1.416712	2.131750	415.877927	0.017444	0.019135
RS	40	1.526233	2.067403	436.031676	0.018289	0.020052
RS	41	1.643662	2.067403	441.285921	0.018509	0.020286
RS	42	1.769571	2.033045	452.014514	0.018959	0.020735
RS	43	1.904571	2.033045	453.008129	0.019001	0.020718
RS	44	2.049320	2.023976	453.743503	0.019032	0.020684
RS	45	2.204521	2.023976	450.010294	0.018875	0.020415
RS	46	2.370929	2.034296	441.647874	0.018525	0.019958
RS	47	2.549353	2.034296	433.133673	0.018167	0.019462
RS	48	2.740660	2.058131	417.408658	0.017508	0.018684
RS	49	2.945783	2.058131	404.423927	0.016963	0.017999
RS	50	3.165716	2.089948	383.393232	0.016081	0.017009
RS	51	3.401531	2.089948	366.538735	0.015374	0.016182
RS	52	3.654375	2.125552	342.077767	0.014348	0.015072
RS	53	3.925475	2.125552	322.199584	0.013514	0.014148
RS	54	4.216152	2.183994	293.166169	0.012297	0.012881
RS	55	4.527818	2.183994	271.929351	0.011406	0.011928
RS	56	4.861990	2.183994	249.605389	0.010470	0.010943
RS	57	5.220292	2.183994	226.557997	0.009503	0.009939
RS	58	5.604466	2.558408	175.786259	0.007373	0.007843
RS	59	6.016382	2.558408	160.132490	0.006717	0.007149
RS	60	6.458041	2.558408	144.165510	0.006047	0.006447
RS	61	6.931593	2.558408	128.162617	0.005376	0.005746
RS	62	7.439339	2.558408	112.404437	0.004715	0.005057
RS	63	7.983750	2.558408	485.450480	0.020362	0.022270
PA	4+25*2+4+6 0.068031930 0.018160969 7.983749668 1.420180751 0.342406428 0.279742891 0.283957834 0.336709980 0.444423443 0.627843224 0.907509006 1.281779411 1.707072351 2.105481902 2.404542352 2.573052701 2.621138966 2.576983838 2.473870342 2.347222420 2.227172469 2.131749533 2.067402542 2.033044904 2.023975955 2.034295517 2.058131323 2.089947539 2.125552199 2.183993541 2.558407822
//
IT	4560
RD	9
LK	-244784.499436
QD	-297.895431 -> -267.069836
RI	0.0158475289
TR	0.066326	0.018423
MT	8.119216
MM	C_pi: 1.510408, n_recomb: 24914.676887
RS	0	0.000000	1.714227	103.698868	0.004162	0.000205
RS	1	0.007249	1.714227	110.737600	0.004445	0.001359
RS	2	0.015024	1.714227	118.217132	0.004745	0.002786
RS	3	0.023362	1.714227	126.159544	0.005064	0.003898
RS	4	0.032305	0.360157	633.905846	0.025443	0.019079
RS	5	0.041896	0.360157	661.417919	0.026547	0.021151
RS	6	0.052183	0.287361	859.903966	0.034514	0.028278
RS	7	0.063215	0.287361	886.372962	0.035576	0.030676
RS	8	0.075046	0.286166	914.755931	0.036716	0.032584
RS	9	0.087736	0.286166	937.132974	0.037614	0.034826
RS	10	0.101345	0.335092	820.187263	0.032920	0.031215
RS	11	0.115941	0.335092	840.949714	0.033753	0.033008
RS	12	0.131595	0.440014	658.391079	0.026426	0.026380
RS	13	0.148384	0.440014	678.860063	0.027247	0.027761
RS	14	0.166390	0.623227	495.954533	0.019906	0.020640
RS	15	0.185701	0.623227	515.197520	0.020678	0.021638
RS	16	0.206412	0.908857	368.189590	0.014778	0.015660
RS	17	0.228625	0.908857	385.088220	0.015456	0.016360
RS	18	0.252447	1.299193	282.427877	0.011336	0.012082
RS	19	0.277997	1.299193	296.864344	0.011915	0.012600
RS	20	0.305399	1.750682	231.901511	0.009308	0.009869
RS	21	0.334787	1.750682	244.492344	0.009813	0.010311
RS	22	0.366306	2.178532	207.277738	0.008320	0.008751
RS	23	0.400109	2.178532	218.828550	0.008783	0.009184
RS	24	0.436363	2.500414	201.283765	0.008079	0.008458
RS	25	0.475246	2.500414	212.503359	0.008529	0.008915
RS	26	0.516946	2.679501	209.239725	0.008398	0.008792
RS	27	0.561670	2.679501	220.654021	0.008856	0.009284
RS	28	0.609636	2.726422	228.444542	0.009169	0.009623
RS	29	0.661079	2.726422	240.378912	0.009648	0.010156
RS	30	0.716252	2.672722	257.606402	0.010340	0.010892
RS	31	0.775423	2.672722	270.166926	0.010844	0.011475
RS	32	0.838885	2.555554	295.678287	0.011868	0.012576
RS	33	0.906947	2.555554	308.680681	0.012390	0.013211
RS	34	0.979942	2.414258	340.145680	0.013652	0.014592
RS	35	1.058230	2.414258	353.012325	0.014169	0.015245
RS	36	1.142192	2.281975	386.266059	0.015504	0.016719
RS	37	1.232241	2.281975	398.010867	0.015975	0.017316
RS	38	1.328819	2.178106	427.965189	0.017177	0.018641
RS	39	1.432397	2.178106	437.352025	0.017554	0.019097
RS	40	1.543483	2.109134	459.540183	0.018445	0.020057
RS	41	1.662623	2.109134	465.362081	0.018678	0.020304
RS	42	1.790400	2.073387	477.127725	0.019150	0.020776
RS	43	1.927439	2.073387	478.468718	0.019204	0.020777
RS	44	2.074412	2.065457	479.246885	0.019236	0.020747
RS	45	2.232040	2.065457	475.624136	0.019090	0.020500
RS	46	2.401095	2.078783	466.502300	0.018724	0.020035
RS	47	2.582404	2.078783	457.878421	0.018378	0.019563
RS	48	2.776858	2.106891	440.868374	0.017695	0.018769
RS	49	2.985408	2.106891	427.585985	0.017162	0.018109
RS	50	3.209075	2.143666	405.016673	0.016256	0.017103
RS	51	3.448958	2.143666	387.706693	0.015561	0.016300
RS	52	3.706229	2.184468	361.641397	0.014515	0.015176
RS	53	3.982151	2.184468	341.171600	0.013694	0.014274
RS	54	4.278075	2.251029	310.102707	0.012447	0.012982
RS	55	4.595451	2.251029	288.245465	0.011569	0.012050
RS	56	4.935835	2.251029	265.164222	0.010643	0.011080
RS	57	5.300893	2.251029	241.232809	0.009682	0.010087
RS	58	5.692416	2.678185	184.925590	0.007422	0.007859
RS	59	6.112321	2.678185	169.255528	0.006793	0.007198
RS	60	6.562665	2.678185	153.142524	0.006147	0.006523
RS	61	7.045656	2.678185	136.865396	0.005493	0.005844
RS	62	7.563661	2.678185	120.711316	0.004845	0.005170
RS	63	8.119216	2.678185	536.988306	0.021553	0.023429
PA	4+25*2+4+6 0.066326259 0.018422582 8.119216123 1.714226926 0.360156800 0.287361031 0.286165558 0.335091898 0.440013862 0.623226801 0.908857405 1.299192500 1.750682161 2.178531909 2.500414380 2.679500900 2.726421874 2.672722232 2.555554050 2.414258352 2.281975313 2.178105880 2.109134036 2.073387305 2.065456734 2.078782927 2.106890877 2.143666360 2.184467638 2.251029056 2.678184508
//
IT	4830
RD	10
LK	-244723.890924
QD	-280.827500 -> -252.523956
RI	0.0132770596
TR	0.064725	0.018671
MT	8.249517
MM	C_pi: 1.554247, n_recomb: 25968.027973
RS	0	0.000000	2.045251	90.901551	0.003501	0.000180
RS	1	0.007276	2.045251	97.163521	0.003742	0.001177
RS	2	0.015081	2.045251	103.829537	0.003998	0.002400
RS	3	0.023455	2.045251	110.921568	0.004271	0.003341
RS	4	0.032437	0.377507	635.173141	0.024460	0.018666
RS	5	0.042073	0.377507	663.663556	0.025557	0.020574
RS	6	0.052411	0.295299	881.187171	0.033934	0.028026
RS	7	0.063500	0.295299	909.324119	0.035017	0.030296
RS	8	0.075396	0.289011	955.627915	0.036800	0.032722
RS	9	0.088158	0.289011	979.434728	0.037717	0.034914
RS	10	0.101849	0.334348	867.801988	0.033418	0.031651
RS	11	0.116535	0.334348	889.650364	0.034259	0.033438
RS	12	0.132290	0.436558	700.314435	0.026968	0.026848
RS	13	0.149192	0.436558	721.846957	0.027798	0.028246
RS	14	0.167323	0.619249	526.438338	0.020273	0.020948
RS	15	0.186773	0.619249	546.760368	0.021055	0.021971
RS	16	0.207639	0.909890	387.788971	0.014933	0.015773
RS	17	0.230022	0.909890	405.621468	0.015620	0.016495
RS	18	0.254035	1.314769	294.355990	0.011335	0.012050
RS	19	0.279794	1.314769	309.503784	0.011919	0.012583
RS	20	0.307428	1.790943	239.271351	0.009214	0.009752
RS	21	0.337073	1.790943	252.387593	0.009719	0.010200
RS	22	0.368874	2.247353	212.305191	0.008176	0.008588
RS	23	0.402989	2.247353	224.271488	0.008636	0.009020
RS	24	0.439587	2.591920	205.425037	0.007911	0.008271
RS	25	0.478847	2.591920	217.021667	0.008357	0.008722
RS	26	0.520964	2.781890	213.505110	0.008222	0.008592
RS	27	0.566146	2.781890	225.315088	0.008677	0.009076
RS	28	0.614614	2.828175	233.643649	0.008997	0.009421
RS	29	0.666610	2.828175	246.036571	0.009475	0.009944
RS	30	0.722388	2.765581	264.530206	0.010187	0.010698
RS	31	0.782225	2.765581	277.645266	0.010692	0.011271
RS	32	0.846416	2.635073	305.170165	0.011752	0.012402
RS	33	0.915277	2.635073	318.838814	0.012278	0.013027
RS	34	0.989148	2.479799	352.967490	0.013592	0.014449
RS	35	1.068395	2.479799	366.594590	0.014117	0.015095
RS	36	1.153407	2.335812	402.813828	0.015512	0.016620
RS	37	1.244605	2.335812	415.352212	0.015995	0.017216
RS	38	1.342439	2.223832	448.049655	0.017254	0.018590
RS	39	1.447390	2.223832	458.171260	0.017644	0.019053
RS	40	1.559978	2.150362	482.399704	0.018577	0.020051
RS	41	1.680758	2.150362	488.806476	0.018823	0.020311
RS	42	1.810326	2.113175	501.644737	0.019318	0.020806
RS	43	1.949322	2.113175	503.359831	0.019384	0.020825
RS	44	2.098430	2.106186	504.236370	0.019418	0.020803
RS	45	2.258388	2.106186	500.756921	0.019284	0.020577
RS	46	2.429984	2.122239	490.936885	0.018905	0.020108
RS	47	2.614066	2.122239	482.238786	0.018570	0.019658
RS	48	2.811541	2.154310	464.000006	0.017868	0.018853
RS	49	3.023385	2.154310	450.455262	0.017347	0.018216
RS	50	3.250642	2.195747	426.394025	0.016420	0.017196
RS	51	3.494435	2.195747	408.661989	0.015737	0.016415
RS	52	3.755966	2.241485	381.027887	0.014673	0.015280
RS	53	4.036526	2.241485	359.997459	0.013863	0.014398
RS	54	4.337499	2.315908	326.907627	0.012589	0.013083
RS	55	4.660372	2.315908	304.458866	0.011724	0.012169
RS	56	5.006736	2.315908	280.649631	0.010808	0.011215
RS	57	5.378302	2.315908	255.863015	0.009853	0.010231
RS	58	5.776903	2.796356	193.881775	0.007466	0.007874
RS	59	6.204507	2.796356	178.226630	0.006863	0.007244
RS	60	6.663222	2.796356	162.004029	0.006239	0.006594
RS	61	7.155314	2.796356	145.492662	0.005603	0.005936
RS	62	7.683211	2.796356	128.984330	0.004967	0.005279
RS	63	8.249517	2.796356	590.017370	0.022721	0.024573
PA	4+25*2+4+6 0.064724538 0.018670838 8.249516806 2.045250643 0.377507474 0.295299403 0.289011041 0.334348262 0.436557790 0.619249374 0.909890142 1.314769290 1.790943263 2.247352738 2.591920290 2.781889513 2.828174912 2.765581447 2.635072692 2.479798931 2.335811664 2.223831753 2.150362254 2.113174770 2.106186224 2.122238930 2.154310067 2.195746675 2.241484673 2.315907556 2.796355942
//
IT	4723
RD	11
LK	-244668.217497
QD	-265.177054 -> -239.121442
RI	0.0112494473
TR	0.063221	0.018907
MT	8.374741
MM	C_pi: 1.596914, n_recomb: 27002.908602
RS	0	0.000000	2.416074	80.270310	0.002973	0.000158
RS	1	0.007301	2.416074	85.867905	0.003180	0.001026
RS	2	0.015136	2.416074	91.835320	0.003401	0.002081
RS	3	0.023542	2.416074	98.193893	0.003636	0.002886
RS	4	0.032563	0.394394	636.471399	0.023570	0.018276
RS	5	0.042241	0.394394	665.855116	0.024659	0.020049
RS	6	0.052627	0.303435	899.937612	0.033327	0.027742
RS	7	0.063771	0.303435	929.686820	0.034429	0.029900
RS	8	0.075728	0.292299	993.458141	0.036791	0.032792
RS	9	0.088559	0.292299	1018.720717	0.037726	0.034939
RS	10	0.102326	0.334226	913.428698	0.033827	0.032027
RS	11	0.117099	0.334226	936.379134	0.034677	0.033807
RS	12	0.132950	0.433785	741.421204	0.027457	0.027283
RS	13	0.149958	0.433785	764.005590	0.028293	0.028694
RS	14	0.168209	0.615694	556.715083	0.020617	0.021249
RS	15	0.187791	0.615694	578.104815	0.021409	0.022293
RS	16	0.208804	0.910546	407.348281	0.015085	0.015893
RS	17	0.231351	0.910546	426.110178	0.015780	0.016633
RS	18	0.255544	1.328656	306.267714	0.011342	0.012033
RS	19	0.281503	1.328656	322.123570	0.011929	0.012577
RS	20	0.309358	1.828199	246.620643	0.009133	0.009652
RS	21	0.339247	1.828199	260.257194	0.009638	0.010105
RS	22	0.371318	2.312422	217.299103	0.008047	0.008443
RS	23	0.405731	2.312422	229.673364	0.008506	0.008873
RS	24	0.442656	2.679602	209.502967	0.007759	0.008101
RS	25	0.482277	2.679602	221.466358	0.008202	0.008547
RS	26	0.524791	2.880842	217.650682	0.008060	0.008409
RS	27	0.570409	2.880842	229.842761	0.008512	0.008886
RS	28	0.619358	2.927037	238.643075	0.008838	0.009233
RS	29	0.671881	2.927037	251.477688	0.009313	0.009748
RS	30	0.728239	2.856165	271.150505	0.010042	0.010514
RS	31	0.788711	2.856165	284.800891	0.010547	0.011079
RS	32	0.853599	2.712948	314.237908	0.011637	0.012233
RS	33	0.923225	2.712948	328.553792	0.012167	0.012850
RS	34	0.997934	2.544250	365.250419	0.013526	0.014308
RS	35	1.078098	2.544250	379.623362	0.014059	0.014949
RS	36	1.164115	2.388985	418.737578	0.015507	0.016517
RS	37	1.256412	2.388985	432.063772	0.016001	0.017114
RS	38	1.355449	2.269146	467.473589	0.017312	0.018532
RS	39	1.461716	2.269146	478.335849	0.017714	0.019002
RS	40	1.575742	2.191251	504.615204	0.018687	0.020037
RS	41	1.698094	2.191251	511.624558	0.018947	0.020309
RS	42	1.829379	2.152533	525.580299	0.019464	0.020828
RS	43	1.970250	2.152533	527.696718	0.019542	0.020865
RS	44	2.121406	2.146273	528.737696	0.019581	0.020852
RS	45	2.283599	2.146273	525.434490	0.019458	0.020647
RS	46	2.457634	2.164765	514.987753	0.019072	0.020175
RS	47	2.644376	2.164765	506.250155	0.018748	0.019748
RS	48	2.844752	2.200483	486.848082	0.018029	0.018934
RS	49	3.059759	2.200483	473.074355	0.017519	0.018319
RS	50	3.290464	2.246272	447.574308	0.016575	0.017288
RS	51	3.538013	2.246272	429.450432	0.015904	0.016529
RS	52	3.803637	2.296677	400.285944	0.014824	0.015383
RS	53	4.088655	2.296677	378.721567	0.014025	0.014519
RS	54	4.394484	2.378672	343.628461	0.012726	0.013183
RS	55	4.722642	2.378672	320.611478	0.011873	0.012287
RS	56	5.074760	2.378672	296.097904	0.010965	0.011346
RS	57	5.452587	2.378672	270.479370	0.010017	0.010372
RS	58	5.858001	2.912719	202.697532	0.007507	0.007889
RS	59	6.293015	2.912719	187.080717	0.006928	0.007287
RS	60	6.759791	2.912719	170.777043	0.006324	0.006662
RS	61	7.260649	2.912719	154.063738	0.005705	0.006024
RS	62	7.798075	2.912719	137.235626	0.005082	0.005382
RS	63	8.374741	2.912719	644.492173	0.023868	0.025701
PA	4+25*2+4+6 0.063220693 0.018907105 8.374741453 2.416074423 0.394393994 0.303435108 0.292298665 0.334226458 0.433785006 0.615693599 0.910546153 1.328655809 1.828198502 2.312421583 2.679601675 2.880841725 2.927036533 2.856165148 2.712948084 2.544250111 2.388984561 2.269146066 2.191251038 2.152533199 2.146273172 2.164765131 2.200482872 2.246272410 2.296676565 2.378672163 2.912719487
//
IT	4561
RD	12
LK	-244616.948045
QD	-250.782566 -> -226.743418
RI	0.0096207416
TR	0.061809	0.019133
MT	8.494799
MM	C_pi: 1.638466, n_recomb: 28020.480938
RS	0	0.000000	2.830374	71.311020	0.002545	0.000139
RS	1	0.007325	2.830374	76.335262	0.002724	0.000898
RS	2	0.015187	2.830374	81.697865	0.002916	0.001814
RS	3	0.023625	2.830374	87.419253	0.003120	0.002510
RS	4	0.032681	0.410797	637.884687	0.022765	0.017908
RS	5	0.042400	0.410797	668.091770	0.023843	0.019571
RS	6	0.052832	0.311681	916.639541	0.032713	0.027437
RS	7	0.064027	0.311681	947.941408	0.033830	0.029497
RS	8	0.076042	0.295899	1028.665787	0.036711	0.032810
RS	9	0.088938	0.295899	1055.399304	0.037665	0.034915
RS	10	0.102778	0.334555	957.309000	0.034165	0.032351
RS	11	0.117632	0.334555	981.374584	0.035023	0.034124
RS	12	0.133575	0.431509	781.832010	0.027902	0.027690
RS	13	0.150685	0.431509	805.456729	0.028745	0.029112
RS	14	0.169048	0.612421	586.839985	0.020943	0.021543
RS	15	0.188757	0.612421	609.286079	0.021744	0.022605
RS	16	0.209909	0.910792	426.896575	0.015235	0.016018
RS	17	0.232611	0.910792	446.583459	0.015938	0.016775
RS	18	0.256976	1.340981	318.168077	0.011355	0.012026
RS	19	0.283125	1.340981	334.728750	0.011946	0.012581
RS	20	0.311191	1.862692	253.944039	0.009063	0.009566
RS	21	0.341311	1.862692	268.095866	0.009568	0.010023
RS	22	0.373639	2.374055	222.247839	0.007932	0.008314
RS	23	0.408334	2.374055	235.022620	0.008388	0.008742
RS	24	0.445572	2.763858	213.501080	0.007619	0.007947
RS	25	0.485536	2.763858	225.820978	0.008059	0.008387
RS	26	0.528429	2.976736	221.665192	0.007911	0.008241
RS	27	0.574463	2.976736	234.226066	0.008359	0.008710
RS	28	0.623870	3.023366	243.436940	0.008688	0.009058
RS	29	0.676895	3.023366	256.696781	0.009161	0.009565
RS	30	0.733805	2.944786	277.468051	0.009902	0.010341
RS	31	0.794884	2.944786	291.634932	0.010408	0.010897
RS	32	0.860437	2.789418	322.889163	0.011523	0.012071
RS	33	0.930792	2.789418	337.833401	0.012057	0.012680
RS	34	1.006301	2.607785	377.004466	0.013455	0.014169
RS	35	1.087341	2.607785	392.108332	0.013994	0.014804
RS	36	1.174317	2.441593	434.049024	0.015490	0.016412
RS	37	1.267665	2.441593	448.156560	0.015994	0.017009
RS	38	1.367851	2.314089	486.249812	0.017353	0.018468
RS	39	1.475375	2.314089	497.857691	0.017768	0.018945
RS	40	1.590776	2.231805	526.200854	0.018779	0.020014
RS	41	1.714631	2.231805	533.829505	0.019051	0.020300
RS	42	1.847558	2.191450	548.951518	0.019591	0.020841
RS	43	1.990223	2.191450	551.495403	0.019682	0.020896
RS	44	2.143338	2.185704	552.771842	0.019727	0.020894
RS	45	2.307670	2.185704	549.676494	0.019617	0.020709
RS	46	2.484039	2.206350	538.680259	0.019225	0.020238
RS	47	2.673328	2.206350	529.936079	0.018912	0.019832
RS	48	2.876483	2.245400	509.441173	0.018181	0.019012
RS	49	3.094520	2.245400	495.469425	0.017682	0.018419
RS	50	3.328528	2.295233	468.587416	0.016723	0.017379
RS	51	3.579678	2.295233	450.098867	0.016063	0.016639
RS	52	3.849226	2.350025	419.444574	0.014969	0.015485
RS	53	4.138519	2.350025	397.369303	0.014181	0.014639
RS	54	4.449004	2.439286	360.292720	0.012858	0.013282
RS	55	4.782233	2.439286	336.726574	0.012017	0.012403
RS	56	5.139871	2.439286	311.528144	0.011118	0.011475
RS	57	5.523708	2.439286	285.096975	0.010175	0.010510
RS	58	5.935662	3.027006	211.400115	0.007544	0.007905
RS	59	6.377793	3.027006	195.839402	0.006989	0.007329
RS	60	6.852312	3.027006	179.477367	0.006405	0.006727
RS	61	7.361590	3.027006	162.588700	0.005802	0.006107
RS	62	7.908175	3.027006	145.469902	0.005192	0.005480
RS	63	8.494799	3.027006	700.338347	0.024994	0.026811
PA	4+25*2+4+6 0.061809266 0.019132928 8.494798667 2.830374081 0.410797113 0.311680652 0.295899100 0.334555401 0.431508885 0.612421294 0.910791900 1.340980938 1.862692024 2.374055226 2.763857988 2.976736443 3.023366321 2.944785651 2.789418051 2.607785028 2.441593092 2.314088565 2.231804529 2.191450477 2.185703605 2.206349970 2.245400108 2.295232673 2.350025250 2.439285910 3.027005753
//
IT	3767
RD	13
LK	-244569.633253
QD	-237.507692 -> -215.285938
RI	0.0082932339
TR	0.060484	0.019350
MT	8.609707
MM	C_pi: 1.678941, n_recomb: 29021.493512
RS	0	0.000000	3.291944	63.674554	0.002194	0.000123
RS	1	0.007348	3.291944	68.200355	0.002350	0.000789
RS	2	0.015236	3.291944	73.035812	0.002517	0.001589
RS	3	0.023703	3.291944	78.200286	0.002695	0.002194
RS	4	0.032793	0.426703	639.458903	0.022034	0.017564
RS	5	0.042550	0.426703	670.431259	0.023101	0.019135
RS	6	0.053025	0.319983	931.629264	0.032101	0.027121
RS	7	0.064269	0.319983	964.422604	0.033231	0.029094
RS	8	0.076340	0.299723	1061.570269	0.036579	0.032787
RS	9	0.089297	0.299723	1089.780998	0.037551	0.034854
RS	10	0.103206	0.335219	999.615026	0.034444	0.032634
RS	11	0.118138	0.335219	1024.805961	0.035312	0.034398
RS	12	0.134166	0.429606	821.620022	0.028311	0.028073
RS	13	0.151373	0.429606	846.273446	0.029160	0.029503
RS	14	0.169843	0.609342	616.847111	0.021255	0.021831
RS	15	0.189671	0.609342	640.337951	0.022064	0.022908
RS	16	0.210956	0.910632	446.446588	0.015383	0.016147
RS	17	0.233805	0.910632	467.053784	0.016093	0.016918
RS	18	0.258333	1.351867	330.059240	0.011373	0.012028
RS	19	0.284663	1.351867	347.321406	0.011968	0.012593
RS	20	0.312928	1.894653	261.234981	0.009001	0.009492
RS	21	0.343270	1.894653	275.896998	0.009507	0.009951
RS	22	0.375841	2.432523	227.142828	0.007827	0.008197
RS	23	0.410805	2.432523	240.310748	0.008280	0.008623
RS	24	0.448339	2.844938	217.413807	0.007491	0.007806
RS	25	0.488630	2.844938	230.080251	0.007928	0.008240
RS	26	0.531883	3.069839	225.544427	0.007772	0.008084
RS	27	0.578313	3.069839	238.461151	0.008217	0.008546
RS	28	0.628155	3.117420	248.024998	0.008546	0.008893
RS	29	0.681659	3.117420	261.694024	0.009017	0.009393
RS	30	0.739095	3.031654	283.488775	0.009768	0.010175
RS	31	0.800751	3.031654	298.153701	0.010274	0.010724
RS	32	0.866938	2.864632	331.136028	0.011410	0.011914
RS	33	0.937988	2.864632	346.689852	0.011946	0.012516
RS	34	1.014259	2.670484	388.246584	0.013378	0.014031
RS	35	1.096134	2.670484	404.066065	0.013923	0.014662
RS	36	1.184025	2.493667	448.765557	0.015463	0.016304
RS	37	1.278374	2.493667	463.647012	0.015976	0.016902
RS	38	1.379656	2.358657	504.393466	0.017380	0.018399
RS	39	1.488381	2.358657	516.750579	0.017806	0.018882
RS	40	1.605094	2.271998	547.170721	0.018854	0.019984
RS	41	1.730383	2.271998	555.433808	0.019139	0.020282
RS	42	1.864878	2.229897	571.771569	0.019702	0.020847
RS	43	2.009257	2.229897	574.767374	0.019805	0.020919
RS	44	2.164243	2.224451	576.352640	0.019860	0.020929
RS	45	2.330619	2.224451	573.494921	0.019761	0.020765
RS	46	2.509219	2.246977	562.029071	0.019366	0.020296
RS	47	2.700943	2.246977	553.309178	0.019065	0.019911
RS	48	2.906754	2.289052	531.794941	0.018324	0.019088
RS	49	3.127689	2.289052	517.653793	0.017837	0.018515
RS	50	3.364857	2.342627	489.448003	0.016865	0.017469
RS	51	3.619453	2.342627	470.619481	0.016216	0.016748
RS	52	3.892756	2.401532	438.517199	0.015110	0.015586
RS	53	4.186141	2.401532	415.951451	0.014333	0.014756
RS	54	4.501084	2.497735	376.913944	0.012987	0.013381
RS	55	4.839169	2.497735	352.814617	0.012157	0.012517
RS	56	5.202096	2.497735	326.947825	0.011266	0.011601
RS	57	5.591691	2.497735	299.720481	0.010328	0.010644
RS	58	6.009913	3.139001	220.006233	0.007581	0.007920
RS	59	6.458865	3.139001	204.515316	0.007047	0.007369
RS	60	6.940807	3.139001	188.113340	0.006482	0.006789
RS	61	7.458161	3.139001	171.071589	0.005895	0.006187
RS	62	8.013530	3.139001	153.687098	0.005296	0.005573
RS	63	8.609707	3.139001	757.462250	0.026100	0.027902
PA	4+25*2+4+6 0.060484199 0.019349551 8.609707099 3.291943998 0.426702839 0.319982617 0.299723357 0.335219039 0.429606022 0.609342180 0.910632078 1.351866587 1.894653041 2.432522711 2.844938458 3.069838944 3.117419789 3.031654042 2.864632443 2.670484221 2.493667322 2.358656644 2.271997512 2.229896830 2.224451435 2.246976691 2.289052148 2.342626832 2.401531560 2.497734966 3.139000998
//
IT	4837
RD	14
LK	-244525.884162
QD	-225.235435 -> -204.657884
RI	0.0071970401
TR	0.059239	0.019558
MT	8.719601
MM	C_pi: 1.718376, n_recomb: 30006.399145
RS	0	0.000000	3.805102	57.099465	0.001903	0.000109
RS	1	0.007369	3.805102	61.188887	0.002039	0.000696
RS	2	0.015282	3.805102	65.561848	0.002185	0.001398
RS	3	0.023777	3.805102	70.236585	0.002341	0.001928
RS	4	0.032899	0.442099	641.222285	0.021370	0.017243
RS	5	0.042692	0.442099	672.911399	0.022426	0.018737
RS	6	0.053208	0.328303	945.164113	0.031499	0.026800
RS	7	0.064498	0.328303	979.387551	0.032639	0.028695
RS	8	0.076621	0.303707	1092.426541	0.036406	0.032732
RS	9	0.089636	0.303707	1122.113364	0.037396	0.034763
RS	10	0.103611	0.336134	1040.478032	0.034675	0.032881
RS	11	0.118616	0.336134	1066.801728	0.035552	0.034636
RS	12	0.134726	0.427990	860.831357	0.028688	0.028434
RS	13	0.152024	0.427990	886.501592	0.029544	0.029870
RS	14	0.170596	0.606400	646.752027	0.021554	0.022112
RS	15	0.190537	0.606400	671.275541	0.022371	0.023203
RS	16	0.211948	0.910094	465.999270	0.015530	0.016279
RS	17	0.234936	0.910094	487.521631	0.016247	0.017063
RS	18	0.259619	1.361448	341.936042	0.011395	0.012038
RS	19	0.286120	1.361448	359.896078	0.011994	0.012611
RS	20	0.314575	1.924299	268.485965	0.008948	0.009427
RS	21	0.345126	1.924299	283.652951	0.009453	0.009889
RS	22	0.377929	2.488080	231.975619	0.007731	0.008090
RS	23	0.413149	2.488080	245.529286	0.008183	0.008515
RS	24	0.450964	2.923093	221.234993	0.007373	0.007675
RS	25	0.491566	2.923093	234.238190	0.007806	0.008105
RS	26	0.535161	3.160370	229.286683	0.007641	0.007938
RS	27	0.581968	3.160370	242.546675	0.008083	0.008394
RS	28	0.632224	3.209372	252.411870	0.008412	0.008738
RS	29	0.686184	3.209372	266.474553	0.008881	0.009231
RS	30	0.744120	3.116909	289.222849	0.009639	0.010018
RS	31	0.806326	3.116909	304.367826	0.010143	0.010560
RS	32	0.873116	2.938690	338.993354	0.011297	0.011762
RS	33	0.944828	2.938690	355.138143	0.011835	0.012358
RS	34	1.021824	2.732401	398.994541	0.013297	0.013895
RS	35	1.104495	2.732401	415.513942	0.013848	0.014522
RS	36	1.193258	2.545218	462.905694	0.015427	0.016195
RS	37	1.288562	2.545218	478.552631	0.015948	0.016794
RS	38	1.390889	2.402832	521.921458	0.017394	0.018324
RS	39	1.500757	2.402832	535.029874	0.017831	0.018814
RS	40	1.618722	2.311805	567.537535	0.018914	0.019948
RS	41	1.745380	2.311805	576.448368	0.019211	0.020258
RS	42	1.881372	2.267846	594.050758	0.019797	0.020847
RS	43	2.027385	2.267846	597.520950	0.019913	0.020935
RS	44	2.184159	2.262505	599.486928	0.019979	0.020960
RS	45	2.352485	2.262505	596.894680	0.019892	0.020814
RS	46	2.533216	2.286646	585.040248	0.019497	0.020351
RS	47	2.727266	2.286646	576.373547	0.019208	0.019986
RS	48	2.935616	2.331455	553.914167	0.018460	0.019161
RS	49	3.159320	2.331455	539.630342	0.017984	0.018607
RS	50	3.399509	2.388477	510.160924	0.017002	0.017557
RS	51	3.657398	2.388477	491.015138	0.016364	0.016853
RS	52	3.934293	2.451224	457.507572	0.015247	0.015686
RS	53	4.231592	2.451224	434.469795	0.014479	0.014871
RS	54	4.550800	2.554048	393.495390	0.013114	0.013479
RS	55	4.893532	2.554048	368.876879	0.012293	0.012629
RS	56	5.261520	2.554048	342.356314	0.011409	0.011723
RS	57	5.656627	2.554048	314.347488	0.010476	0.010774
RS	58	6.080850	3.248569	228.525533	0.007616	0.007936
RS	59	6.536336	3.248569	213.115234	0.007102	0.007408
RS	60	7.025388	3.248569	196.688615	0.006555	0.006848
RS	61	7.550480	3.248569	179.512841	0.005982	0.006263
RS	62	8.114267	3.248569	161.884531	0.005395	0.005663
RS	63	8.719601	3.248569	815.762933	0.027186	0.028975
PA	4+25*2+4+6 0.059239146 0.019557874 8.719601203 3.805102347 0.442098635 0.328302935 0.303707142 0.336134471 0.427990251 0.606400000 0.910093641 1.361448222 1.924298553 2.488080426 2.923092627 3.160369940 3.209371805 3.116908976 2.938689674 2.732401347 2.545218403 2.402832419 2.311804693 2.267845924 2.262505148 2.286645759 2.331454939 2.388477329 2.451223743 2.554048287 3.248569376
//
IT	5102
RD	15
LK	-244485.362391
QD	-213.865095 -> -194.779800
RI	0.0062801077
TR	0.058069	0.019759
MT	8.824545
MM	C_pi: 1.756787, n_recomb: 30975.504088
RS	0	0.000000	4.375429	51.379163	0.001659	0.000097
RS	1	0.007389	4.375429	55.083437	0.001778	0.000616
RS	2	0.015325	4.375429	59.047465	0.001906	0.001235
RS	3	0.023847	4.375429	63.288346	0.002043	0.001700
RS	4	0.032998	0.456993	643.163015	0.020764	0.016944
RS	5	0.042826	0.456993	675.527320	0.021808	0.018372
RS	6	0.053380	0.336609	957.458506	0.030910	0.026478
RS	7	0.064714	0.336609	993.051331	0.032059	0.028303
RS	8	0.076886	0.307804	1121.436137	0.036204	0.032652
RS	9	0.089957	0.307804	1152.591880	0.037210	0.034649
RS	10	0.103994	0.337239	1080.005151	0.034866	0.033097
RS	11	0.119068	0.337239	1107.466281	0.035753	0.034843
RS	12	0.135256	0.426595	899.502442	0.029039	0.028776
RS	13	0.152640	0.426595	926.177104	0.029900	0.030216
RS	14	0.171309	0.603558	676.558430	0.021842	0.022387
RS	15	0.191357	0.603558	702.101948	0.022666	0.023490
RS	16	0.212887	0.909199	485.554802	0.015675	0.016412
RS	17	0.236007	0.909199	507.986658	0.016400	0.017208
RS	18	0.260836	1.369832	353.795468	0.011422	0.012053
RS	19	0.287500	1.369832	372.449467	0.012024	0.012634
RS	20	0.316134	1.951785	275.694307	0.008900	0.009370
RS	21	0.346885	1.951785	291.361009	0.009406	0.009834
RS	22	0.379907	2.540889	236.744392	0.007643	0.007993
RS	23	0.415370	2.540889	250.676565	0.008093	0.008416
RS	24	0.453453	2.998463	224.964484	0.007263	0.007554
RS	25	0.494350	2.998463	238.294946	0.007693	0.007979
RS	26	0.538269	3.248450	232.894866	0.007519	0.007802
RS	27	0.585434	3.248450	246.485982	0.007957	0.008251
RS	28	0.636084	3.299328	256.603976	0.008284	0.008591
RS	29	0.690476	3.299328	271.045264	0.008750	0.009078
RS	30	0.748888	3.200621	294.682049	0.009513	0.009867
RS	31	0.811617	3.200621	310.289511	0.010017	0.010402
RS	32	0.878980	3.011621	346.478162	0.011186	0.011614
RS	33	0.951322	3.011621	363.195442	0.011725	0.012204
RS	34	1.029009	2.793531	409.268540	0.013213	0.013760
RS	35	1.112436	2.793531	426.471763	0.013768	0.014384
RS	36	1.202029	2.596222	476.488155	0.015383	0.016084
RS	37	1.298242	2.596222	492.891065	0.015912	0.016684
RS	38	1.401564	2.446571	538.850486	0.017396	0.018246
RS	39	1.512522	2.446571	552.710619	0.017843	0.018743
RS	40	1.631679	2.351173	587.314510	0.018961	0.019906
RS	41	1.759641	2.351173	596.884356	0.019270	0.020228
RS	42	1.897058	2.305251	615.797474	0.019880	0.020841
RS	43	2.044630	2.305251	619.762361	0.020008	0.020944
RS	44	2.203107	2.299827	622.180155	0.020086	0.020985
RS	45	2.373294	2.299827	619.879033	0.020012	0.020857
RS	46	2.556057	2.325334	607.716398	0.019619	0.020401
RS	47	2.752326	2.325334	599.129720	0.019342	0.020055
RS	48	2.963097	2.372599	575.799550	0.018589	0.019231
RS	49	3.189444	2.372599	561.397849	0.018124	0.018696
RS	50	3.432516	2.432788	530.724964	0.017134	0.017643
RS	51	3.693551	2.432788	511.282948	0.016506	0.016956
RS	52	3.973874	2.499112	476.413627	0.015380	0.015784
RS	53	4.274911	2.499112	452.920737	0.014622	0.014984
RS	54	4.598194	2.608232	410.035981	0.013237	0.013575
RS	55	4.945365	2.608232	384.910650	0.012426	0.012739
RS	56	5.318191	2.608232	357.749361	0.011549	0.011844
RS	57	5.718566	2.608232	328.972356	0.010620	0.010902
RS	58	6.148527	3.355571	236.963533	0.007650	0.007951
RS	59	6.610260	3.355571	221.642504	0.007155	0.007445
RS	60	7.106112	3.355571	205.204120	0.006625	0.006904
RS	61	7.638606	3.355571	187.910856	0.006066	0.006336
RS	62	8.210447	3.355571	170.058102	0.005490	0.005748
RS	63	8.824545	3.355571	875.137015	0.028253	0.030027
PA	4+25*2+4+6 0.058068636 0.019758819 8.824544829 4.375428973 0.456993348 0.336609008 0.307804212 0.337239291 0.426595250 0.603557905 0.909199019 1.369832499 1.951785491 2.540888686 2.998463087 3.248450013 3.299327940 3.200620972 3.011620507 2.793531301 2.596222242 2.446571226 2.351173075 2.305251315 2.299826764 2.325333830 2.372598745 2.432787946 2.499112063 2.608231715 3.355570960
//
IT	4376
RD	16
LK	-244447.771718
QD	-203.309274 -> -185.582041
RI	0.0055072283
TR	0.056967	0.019953
MT	8.924793
MM	C_pi: 1.794214, n_recomb: 31929.058366
RS	0	0.000000	5.007715	46.373200	0.001452	0.000086
RS	1	0.007409	5.007715	49.736216	0.001558	0.000546
RS	2	0.015366	5.007715	53.337360	0.001670	0.001094
RS	3	0.023913	5.007715	57.192610	0.001791	0.001505
RS	4	0.033093	0.471382	645.287914	0.020210	0.016665
RS	5	0.042953	0.471382	678.292156	0.021244	0.018038
RS	6	0.053544	0.344881	968.670913	0.030338	0.026158
RS	7	0.064919	0.344881	1005.573875	0.031494	0.027920
RS	8	0.077137	0.311980	1148.768720	0.035979	0.032551
RS	9	0.090260	0.311980	1181.381346	0.037000	0.034517
RS	10	0.104356	0.338492	1118.269160	0.035024	0.033286
RS	11	0.119495	0.338492	1146.870330	0.035919	0.035023
RS	12	0.135757	0.425382	937.639915	0.029366	0.029101
RS	13	0.153223	0.425382	965.306544	0.030233	0.030544
RS	14	0.171983	0.600794	706.265868	0.022120	0.022656
RS	15	0.192133	0.600794	732.816276	0.022951	0.023769
RS	16	0.213775	0.907987	505.106612	0.015820	0.016547
RS	17	0.237022	0.907987	528.441795	0.016550	0.017354
RS	18	0.261990	1.377139	365.631042	0.011451	0.012073
RS	19	0.288808	1.377139	384.974803	0.012057	0.012661
RS	20	0.317613	1.977312	282.852130	0.008859	0.009319
RS	21	0.348552	1.977312	299.013111	0.009365	0.009786
RS	22	0.381783	2.591167	241.443354	0.007562	0.007903
RS	23	0.417475	2.591167	255.746804	0.008010	0.008324
RS	24	0.455813	3.071237	228.600712	0.007160	0.007441
RS	25	0.496990	3.071237	242.249211	0.007587	0.007862
RS	26	0.541218	3.334242	236.370901	0.007403	0.007673
RS	27	0.588723	3.334242	250.281412	0.007839	0.008117
RS	28	0.639747	3.387426	260.607321	0.008162	0.008452
RS	29	0.694551	3.387426	275.412677	0.008626	0.008933
RS	30	0.753416	3.282882	299.878563	0.009392	0.009722
RS	31	0.816641	3.282882	315.931482	0.009895	0.010252
RS	32	0.884550	3.083483	353.607433	0.011075	0.011471
RS	33	0.957491	3.083483	370.879031	0.011616	0.012055
RS	34	1.035835	2.853903	419.088547	0.013126	0.013627
RS	35	1.119984	2.853903	436.959300	0.013685	0.014248
RS	36	1.210366	2.646675	489.534889	0.015332	0.015972
RS	37	1.307445	2.646675	506.683416	0.015869	0.016573
RS	38	1.411716	2.489864	555.198280	0.017388	0.018165
RS	39	1.523711	2.489864	569.809101	0.017846	0.018667
RS	40	1.644004	2.390093	606.514631	0.018996	0.019860
RS	41	1.773209	2.390093	616.752925	0.019316	0.020193
RS	42	1.911985	2.342106	637.020790	0.019951	0.020829
RS	43	2.061044	2.342106	641.498635	0.020091	0.020948
RS	44	2.221145	2.336423	644.436798	0.020183	0.021005
RS	45	2.393107	2.336423	642.450443	0.020121	0.020895
RS	46	2.577809	2.363069	630.057136	0.019733	0.020448
RS	47	2.776195	2.363069	621.575585	0.019467	0.020120
RS	48	2.989278	2.412528	597.448280	0.018712	0.019299
RS	49	3.218147	2.412528	582.952021	0.018258	0.018782
RS	50	3.463972	2.475617	551.136117	0.017261	0.017727
RS	51	3.728010	2.475617	531.417623	0.016644	0.017056
RS	52	4.011608	2.545267	495.230277	0.015510	0.015881
RS	53	4.316217	2.545267	471.298140	0.014761	0.015094
RS	54	4.643393	2.660368	426.530375	0.013359	0.013671
RS	55	4.994807	2.660368	400.909761	0.012556	0.012847
RS	56	5.372257	2.660368	373.120025	0.011686	0.011961
RS	57	5.777669	2.660368	343.587455	0.010761	0.011026
RS	58	6.213117	3.459986	245.323156	0.007683	0.007967
RS	59	6.680825	3.459986	230.098597	0.007207	0.007481
RS	60	7.183183	3.459986	213.659600	0.006692	0.006958
RS	61	7.722758	3.459986	196.263489	0.006147	0.006405
RS	62	8.302307	3.459986	178.203734	0.005581	0.005830
RS	63	8.924793	3.459986	935.488446	0.029299	0.031060
PA	4+25*2+4+6 0.056966658 0.019952888 8.924793145 5.007715047 0.471382475 0.344881413 0.311980183 0.338492308 0.425382481 0.600793597 0.907987275 1.377139049 1.977312287 2.591167254 3.071237389 3.334241912 3.387426355 3.282881805 3.083483450 2.853902903 2.646674685 2.489864349 2.390092988 2.342106281 2.336422833 2.363068701 2.412528373 2.475616759 2.545266615 2.660367695 3.459986335
//
IT	4921
RD	17
LK	-244412.848260
QD	-193.490887 -> -177.002684
RI	0.0048495115
TR	0.055928	0.020141
MT	9.020529
MM	C_pi: 1.830677, n_recomb: 32867.168422
RS	0	0.000000	5.708546	41.958624	0.001277	0.000077
RS	1	0.007427	5.708546	45.017398	0.001370	0.000486
RS	2	0.015405	5.708546	48.294593	0.001469	0.000972
RS	3	0.023975	5.708546	51.805107	0.001576	0.001337
RS	4	0.033182	0.485270	647.588988	0.019703	0.016406
RS	5	0.043073	0.485270	681.202753	0.020726	0.017731
RS	6	0.053698	0.353097	978.950424	0.029785	0.025843
RS	7	0.065113	0.353097	1017.106050	0.030946	0.027547
RS	8	0.077375	0.316206	1174.573262	0.035737	0.032434
RS	9	0.090547	0.316206	1208.626456	0.036773	0.034370
RS	10	0.104698	0.339858	1155.336986	0.035152	0.033452
RS	11	0.119900	0.339858	1185.078491	0.036057	0.035179
RS	12	0.136231	0.424319	975.247934	0.029672	0.029409
RS	13	0.153775	0.424319	1003.893704	0.030544	0.030854
RS	14	0.172621	0.598097	735.859268	0.022389	0.022920
RS	15	0.192868	0.598097	763.402832	0.023227	0.024042
RS	16	0.214617	0.906494	524.643954	0.015963	0.016682
RS	17	0.237983	0.906494	548.875644	0.016700	0.017499
RS	18	0.263083	1.383473	377.434339	0.011484	0.012097
RS	19	0.290047	1.383473	397.463239	0.012093	0.012691
RS	20	0.319014	2.001023	289.955298	0.008822	0.009274
RS	21	0.350132	2.001023	306.605006	0.009329	0.009743
RS	22	0.383561	2.639073	246.069796	0.007487	0.007820
RS	23	0.419473	2.639073	260.737348	0.007933	0.008240
RS	24	0.458052	3.141568	232.142224	0.007063	0.007335
RS	25	0.499495	3.141568	246.099704	0.007488	0.007752
RS	26	0.544017	3.417857	239.717483	0.007294	0.007552
RS	27	0.591845	3.417857	253.936026	0.007726	0.007991
RS	28	0.643224	3.473710	264.431665	0.008045	0.008319
RS	29	0.698420	3.473710	279.587133	0.008507	0.008795
RS	30	0.757715	3.363741	304.823890	0.009274	0.009583
RS	31	0.821413	3.363741	321.305696	0.009776	0.010107
RS	32	0.889842	3.154289	360.398302	0.010965	0.011331
RS	33	0.963352	3.154289	378.206307	0.011507	0.011911
RS	34	1.042322	2.913508	428.474011	0.013037	0.013496
RS	35	1.127157	2.913508	446.995766	0.013600	0.014114
RS	36	1.218291	2.696555	502.064719	0.015276	0.015860
RS	37	1.316194	2.696555	519.947614	0.015820	0.016462
RS	38	1.421368	2.532679	570.981638	0.017372	0.018081
RS	39	1.534352	2.532679	586.340587	0.017840	0.018589
RS	40	1.655728	2.428528	625.151036	0.019021	0.019809
RS	41	1.786117	2.428528	636.065192	0.019353	0.020153
RS	42	1.926189	2.378392	657.725419	0.020012	0.020813
RS	43	2.076664	2.378392	662.732428	0.020164	0.020947
RS	44	2.238314	2.372288	666.256490	0.020271	0.021021
RS	45	2.411969	2.372288	664.606579	0.020221	0.020928
RS	46	2.598521	2.399856	652.059060	0.019839	0.020492
RS	47	2.798926	2.399856	643.705925	0.019585	0.020181
RS	48	3.014215	2.451266	618.853806	0.018829	0.019364
RS	49	3.245492	2.451266	604.284826	0.018386	0.018864
RS	50	3.493945	2.517002	571.385782	0.017385	0.017809
RS	51	3.760849	2.517002	551.409447	0.016777	0.017154
RS	52	4.047575	2.589737	513.947954	0.015637	0.015976
RS	53	4.355595	2.589737	489.591635	0.014896	0.015202
RS	54	4.686490	2.710511	442.970119	0.013478	0.013765
RS	55	5.041959	2.710511	416.865048	0.012683	0.012952
RS	56	5.423826	2.710511	388.458508	0.011819	0.012076
RS	57	5.834053	2.710511	358.182473	0.010898	0.011147
RS	58	6.274746	3.561779	253.604391	0.007716	0.007983
RS	59	6.748166	3.561779	238.482361	0.007256	0.007516
RS	60	7.256745	3.561779	222.052531	0.006756	0.007010
RS	61	7.803094	3.561779	204.566693	0.006224	0.006472
RS	62	8.390018	3.561779	186.315812	0.005669	0.005909
RS	63	9.020529	3.561779	996.714649	0.030326	0.032074
PA	4+25*2+4+6 0.055928087 0.020140624 9.020528764 5.708546147 0.485269605 0.353097284 0.316205966 0.339858446 0.424318798 0.598096954 0.906494422 1.383473298 2.001023229 2.639072573 3.141567582 3.417857430 3.473709819 3.363740979 3.154288890 2.913507999 2.696555271 2.532679313 2.428527729 2.378392337 2.372287722 2.399856434 2.451266376 2.517001538 2.589736979 2.710511420 3.561778990
//
IT	4098
RD	18
LK	-244380.359636
QD	-184.342786 -> -168.987541
RI	0.0042865870
TR	0.054948	0.020322
MT	9.111992
MM	C_pi: 1.866204, n_recomb: 33789.913711
RS	0	0.000000	6.484025	38.047787	0.001126	0.000069
RS	1	0.007444	6.484025	40.834437	0.001208	0.000434
RS	2	0.015441	6.484025	43.821555	0.001297	0.000866
RS	3	0.024034	6.484025	47.023003	0.001392	0.001190
RS	4	0.033266	0.498648	650.072179	0.019239	0.016165
RS	5	0.043186	0.498648	684.269555	0.020251	0.017449
RS	6	0.053844	0.361243	988.405886	0.029252	0.025534
RS	7	0.065296	0.361243	1027.758744	0.030416	0.027185
RS	8	0.077599	0.320463	1198.962719	0.035483	0.032304
RS	9	0.090819	0.320463	1234.436955	0.036533	0.034213
RS	10	0.105023	0.341314	1191.256539	0.035255	0.033597
RS	11	0.120284	0.341314	1222.136849	0.036169	0.035314
RS	12	0.136681	0.423378	1012.331731	0.029960	0.029702
RS	13	0.154298	0.423378	1041.943487	0.030836	0.031148
RS	14	0.173227	0.595458	765.327524	0.022650	0.023177
RS	15	0.193564	0.595458	793.849991	0.023494	0.024307
RS	16	0.215416	0.904759	544.153134	0.016104	0.016818
RS	17	0.238894	0.904759	569.273877	0.016847	0.017644
RS	18	0.264119	1.388933	389.197184	0.011518	0.012125
RS	19	0.291223	1.388933	409.906217	0.012131	0.012725
RS	20	0.320343	2.023072	296.997513	0.008790	0.009235
RS	21	0.351632	2.023072	314.130206	0.009297	0.009706
RS	22	0.385249	2.684748	250.622238	0.007417	0.007743
RS	23	0.421369	2.684748	265.646822	0.007862	0.008161
RS	24	0.460177	3.209569	235.590532	0.006972	0.007236
RS	25	0.501874	3.209569	249.848234	0.007394	0.007649
RS	26	0.546674	3.499372	242.939938	0.007190	0.007437
RS	27	0.594810	3.499372	257.455626	0.007619	0.007871
RS	28	0.646528	3.558265	268.083165	0.007934	0.008193
RS	29	0.702096	3.558265	283.575248	0.008392	0.008664
RS	30	0.761800	3.443233	309.530699	0.009160	0.009449
RS	31	0.825948	3.443233	326.425354	0.009660	0.009969
RS	32	0.894871	3.224060	366.866363	0.010857	0.011196
RS	33	0.968925	3.224060	385.193166	0.011400	0.011771
RS	34	1.048490	2.972346	437.443864	0.012946	0.013368
RS	35	1.133978	2.972346	456.599959	0.013513	0.013983
RS	36	1.225830	2.745854	514.096287	0.015214	0.015748
RS	37	1.324518	2.745854	532.701545	0.015765	0.016351
RS	38	1.430552	2.575001	586.216263	0.017349	0.017994
RS	39	1.544479	2.575001	602.319408	0.017825	0.018509
RS	40	1.666886	2.466469	643.233430	0.019036	0.019755
RS	41	1.798405	2.466469	654.829102	0.019379	0.020109
RS	42	1.939713	2.414103	677.917001	0.020063	0.020793
RS	43	2.091539	2.414103	683.467375	0.020227	0.020940
RS	44	2.254667	2.407429	687.638929	0.020350	0.021033
RS	45	2.429937	2.407429	686.345234	0.020312	0.020956
RS	46	2.618253	2.435722	673.716932	0.019938	0.020532
RS	47	2.820587	2.435722	665.513895	0.019696	0.020238
RS	48	3.037981	2.488854	640.007758	0.018941	0.019427
RS	49	3.271557	2.488854	625.386639	0.018508	0.018943
RS	50	3.522520	2.556999	591.463649	0.017504	0.017889
RS	51	3.792163	2.556999	571.247229	0.016906	0.017248
RS	52	4.081876	2.632594	532.555430	0.015761	0.016069
RS	53	4.393155	2.632594	507.789454	0.015028	0.015307
RS	54	4.727604	2.758745	459.344713	0.013594	0.013857
RS	55	5.086947	2.758745	432.765678	0.012808	0.013056
RS	56	5.473039	2.758745	403.753710	0.011949	0.012187
RS	57	5.887869	2.758745	372.746129	0.011031	0.011264
RS	58	6.333577	3.660968	261.805609	0.007748	0.008000
RS	59	6.812461	3.660968	246.791422	0.007304	0.007550
RS	60	7.326991	3.660968	230.379564	0.006818	0.007060
RS	61	7.879821	3.660968	212.815985	0.006298	0.006536
RS	62	8.473800	3.660968	194.388649	0.005753	0.005985
RS	63	9.111992	3.660968	1058.718415	0.031332	0.033068
PA	4+25*2+4+6 0.054947963 0.020322405 9.111992103 6.484024650 0.498647914 0.361243357 0.320463053 0.341313719 0.423377554 0.595458331 0.904759370 1.388932905 2.023072010 2.684747745 3.209568527 3.499371578 3.558265416 3.443233072 3.224060253 2.972346315 2.745853524 2.575001097 2.466468843 2.414103062 2.407429424 2.435722361 2.488854412 2.556999398 2.632593588 2.758745204 3.660968067
//
IT	4855
RD	19
LK	-244350.097777
QD	-175.805354 -> -161.488223
RI	0.0038016681
TR	0.054022	0.020499
MT	9.199404
MM	C_pi: 1.900824, n_recomb: 34697.397919
RS	0	0.000000	7.341135	34.567424	0.000996	0.000062
RS	1	0.007460	7.341135	37.109834	0.001070	0.000387
RS	2	0.015476	7.341135	39.836340	0.001148	0.000773
RS	3	0.024090	7.341135	42.759824	0.001232	0.001062
RS	4	0.033346	0.511525	652.725196	0.018812	0.015942
RS	5	0.043294	0.511525	687.483613	0.019814	0.017189
RS	6	0.053983	0.369312	997.124173	0.028738	0.025231
RS	7	0.065469	0.369312	1037.621058	0.029905	0.026835
RS	8	0.077813	0.324736	1222.041817	0.035220	0.032165
RS	9	0.091077	0.324736	1258.915000	0.036283	0.034046
RS	10	0.105330	0.342837	1226.081546	0.035336	0.033724
RS	11	0.120647	0.342837	1258.097331	0.036259	0.035431
RS	12	0.137107	0.422542	1048.886557	0.030230	0.029982
RS	13	0.154794	0.422542	1079.451041	0.031110	0.031428
RS	14	0.173801	0.592873	794.657675	0.022903	0.023429
RS	15	0.194225	0.592873	824.144389	0.023752	0.024566
RS	16	0.216173	0.902809	563.626566	0.016244	0.016954
RS	17	0.239759	0.902809	589.628455	0.016993	0.017787
RS	18	0.265103	1.393603	400.913316	0.011555	0.012155
RS	19	0.292339	1.393603	422.297181	0.012171	0.012760
RS	20	0.321606	2.043595	303.974031	0.008761	0.009199
RS	21	0.353056	2.043595	321.583830	0.009268	0.009672
RS	22	0.386852	2.728358	255.096944	0.007352	0.007671
RS	23	0.423169	2.728358	270.471473	0.007795	0.008088
RS	24	0.462196	3.275356	238.947117	0.006887	0.007143
RS	25	0.504134	3.275356	253.496558	0.007306	0.007552
RS	26	0.549200	3.578877	246.042335	0.007091	0.007329
RS	27	0.597628	3.578877	260.844686	0.007518	0.007758
RS	28	0.649668	3.641136	271.571151	0.007827	0.008073
RS	29	0.705590	3.641136	287.386932	0.008283	0.008538
RS	30	0.765684	3.521386	314.011807	0.009050	0.009321
RS	31	0.830261	3.521386	331.303843	0.009548	0.009835
RS	32	0.899655	3.292800	373.029289	0.010751	0.011065
RS	33	0.974226	3.292800	391.857703	0.011294	0.011636
RS	34	1.054359	3.030415	446.017479	0.012854	0.013241
RS	35	1.140470	3.030415	465.791246	0.013424	0.013854
RS	36	1.233004	2.794563	525.648295	0.015150	0.015636
RS	37	1.332441	2.794563	544.963310	0.015706	0.016240
RS	38	1.439296	2.616810	600.920592	0.017319	0.017907
RS	39	1.554122	2.616810	617.762768	0.017804	0.018427
RS	40	1.677513	2.503901	660.775358	0.019044	0.019698
RS	41	1.810109	2.503901	673.056501	0.019398	0.020062
RS	42	1.952596	2.449235	697.602655	0.020105	0.020769
RS	43	2.105712	2.449235	703.708728	0.020281	0.020930
RS	44	2.270249	2.441855	708.585942	0.020422	0.021041
RS	45	2.447061	2.441855	707.666404	0.020395	0.020980
RS	46	2.637062	2.470689	695.027669	0.020031	0.020569
RS	47	2.841237	2.470689	686.994837	0.019800	0.020291
RS	48	3.060642	2.525331	660.903656	0.019048	0.019487
RS	49	3.296414	2.525331	646.249735	0.018625	0.019018
RS	50	3.549774	2.595665	611.360620	0.017620	0.017968
RS	51	3.822033	2.595665	590.921045	0.017031	0.017340
RS	52	4.114602	2.673902	551.042877	0.015881	0.016160
RS	53	4.428996	2.673902	525.881220	0.015156	0.015410
RS	54	4.766842	2.805147	475.644735	0.013708	0.013949
RS	55	5.129890	2.805147	448.601898	0.012929	0.013157
RS	56	5.520020	2.805147	418.995608	0.012076	0.012297
RS	57	5.939252	2.805147	387.268211	0.011161	0.011379
RS	58	6.389758	3.757585	269.925115	0.007779	0.008016
RS	59	6.873870	3.757585	255.023493	0.007350	0.007583
RS	60	7.394094	3.757585	238.637605	0.006878	0.007108
RS	61	7.953125	3.757585	221.007316	0.006370	0.006597
RS	62	8.553858	3.757585	202.417150	0.005834	0.006057
RS	63	9.199404	3.757585	1121.409819	0.032320	0.034042
PA	4+25*2+4+6 0.054021848 0.020498563 9.199403534 7.341135431 0.511525271 0.369311574 0.324736119 0.342836662 0.422541560 0.592873088 0.902809338 1.393602746 2.043595490 2.728357972 3.275356087 3.578876810 3.641136281 3.521386499 3.292799861 3.030414836 2.794563032 2.616810215 2.503901293 2.449234522 2.441855351 2.470689342 2.525330635 2.595664962 2.673902352 2.805147171 3.757584565
//
IT	4343
RD	20
LK	-244321.877563
QD	-167.825864 -> -154.461749
RI	0.0033816265
TR	0.053146	0.020669
MT	9.282999
MM	C_pi: 1.934567, n_recomb: 35589.772018
RS	0	0.000000	8.287711	31.457131	0.000884	0.000055
RS	1	0.007475	8.287711	33.779606	0.000949	0.000347
RS	2	0.015509	8.287711	36.271230	0.001019	0.000692
RS	3	0.024143	8.287711	38.943962	0.001094	0.000950
RS	4	0.033422	0.523913	655.534323	0.018419	0.015734
RS	5	0.043395	0.523913	690.833985	0.019411	0.016950
RS	6	0.054114	0.377289	1005.199155	0.028244	0.024937
RS	7	0.065634	0.377289	1046.789382	0.029413	0.026496
RS	8	0.078015	0.329013	1243.903633	0.034951	0.032017
RS	9	0.091321	0.329013	1282.151683	0.036026	0.033873
RS	10	0.105622	0.344416	1259.840382	0.035399	0.033834
RS	11	0.120992	0.344416	1292.987203	0.036330	0.035532
RS	12	0.137511	0.421794	1084.917988	0.030484	0.030248
RS	13	0.155265	0.421794	1116.421822	0.031369	0.031693
RS	14	0.174346	0.590340	823.835724	0.023148	0.023675
RS	15	0.194853	0.590340	854.271744	0.024003	0.024818
RS	16	0.216893	0.900684	583.048640	0.016382	0.017089
RS	17	0.240580	0.900684	609.923251	0.017138	0.017930
RS	18	0.266038	1.397569	412.575423	0.011593	0.012187
RS	19	0.293399	1.397569	434.628530	0.012212	0.012798
RS	20	0.322805	2.062711	310.882872	0.008735	0.009167
RS	21	0.354409	2.062711	328.963890	0.009243	0.009642
RS	22	0.388376	2.770005	259.496341	0.007291	0.007604
RS	23	0.424881	2.770005	275.213991	0.007733	0.008019
RS	24	0.464116	3.339048	242.213604	0.006806	0.007054
RS	25	0.506283	3.339048	257.046573	0.007222	0.007460
RS	26	0.551602	3.656469	249.028790	0.006997	0.007226
RS	27	0.600308	3.656469	264.107730	0.007421	0.007650
RS	28	0.652656	3.722399	274.902632	0.007724	0.007958
RS	29	0.708916	3.722399	291.029700	0.008177	0.008419
RS	30	0.769381	3.598244	318.279015	0.008943	0.009198
RS	31	0.834367	3.598244	335.953539	0.009440	0.009707
RS	32	0.904210	3.360542	378.901688	0.010646	0.010938
RS	33	0.979273	3.360542	398.214953	0.011189	0.011504
RS	34	1.059948	3.087715	454.214752	0.012763	0.013117
RS	35	1.146652	3.087715	474.589647	0.013335	0.013727
RS	36	1.239838	2.842663	536.744305	0.015081	0.015525
RS	37	1.339990	2.842663	556.756040	0.015644	0.016129
RS	38	1.447627	2.658098	615.113480	0.017283	0.017818
RS	39	1.563311	2.658098	632.688491	0.017777	0.018343
RS	40	1.687641	2.540816	677.792563	0.019045	0.019638
RS	41	1.821266	2.540816	690.761590	0.019409	0.020012
RS	42	1.964878	2.483783	716.793428	0.020140	0.020742
RS	43	2.119226	2.483783	723.465686	0.020328	0.020916
RS	44	2.285110	2.475578	729.101594	0.020486	0.021047
RS	45	2.463395	2.475578	728.572380	0.020471	0.021000
RS	46	2.655006	2.504784	715.990300	0.020118	0.020603
RS	47	2.860939	2.504784	708.146217	0.019897	0.020341
RS	48	3.082266	2.560738	681.536378	0.019150	0.019545
RS	49	3.320137	2.560738	666.867791	0.018738	0.019091
RS	50	3.575789	2.633054	631.069557	0.017732	0.018044
RS	51	3.850550	2.633054	610.422836	0.017152	0.017430
RS	52	4.145849	2.713736	569.400695	0.015999	0.016249
RS	53	4.463222	2.713736	543.856892	0.015281	0.015510
RS	54	4.804317	2.849804	491.860935	0.013820	0.014038
RS	55	5.170910	2.849804	464.364232	0.013048	0.013256
RS	56	5.564904	2.849804	434.174547	0.012199	0.012403
RS	57	5.988350	2.849804	401.738954	0.011288	0.011491
RS	58	6.443447	3.851681	277.961166	0.007810	0.008032
RS	59	6.932563	3.851681	263.176340	0.007395	0.007615
RS	60	7.458239	3.851681	246.823741	0.006935	0.007155
RS	61	8.023209	3.851681	229.136936	0.006438	0.006656
RS	62	8.630410	3.851681	210.396650	0.005912	0.006127
RS	63	9.282999	3.851681	1184.703776	0.033288	0.034997
PA	4+25*2+4+6 0.053145592 0.020669378 9.282998754 8.287710959 0.523913066 0.377289015 0.329013282 0.344416180 0.421793956 0.590340096 0.900683994 1.397568611 2.062710542 2.770005023 3.339048321 3.656468984 3.722398746 3.598243543 3.360541520 3.087715437 2.842662811 2.658098104 2.540815937 2.483782927 2.475577758 2.504784033 2.560738094 2.633053691 2.713736401 2.849803563 3.851680644
//
IT	4454
RD	21
LK	-244295.531416
QD	-160.356934 -> -147.869322
RI	0.0030157840
TR	0.052315	0.020835
MT	9.363043
MM	C_pi: 1.967468, n_recomb: 36467.099005
RS	0	0.000000	9.333304	28.664422	0.000786	0.000050
RS	1	0.007489	9.333304	30.788063	0.000844	0.000311
RS	2	0.015540	9.333304	33.067175	0.000907	0.000620
RS	3	0.024193	9.333304	35.512851	0.000974	0.000852
RS	4	0.033494	0.535811	658.501348	0.018057	0.015541
RS	5	0.043492	0.535811	694.325307	0.019040	0.016730
RS	6	0.054239	0.385170	1012.696472	0.027770	0.024650
RS	7	0.065790	0.385170	1055.331762	0.028939	0.026168
RS	8	0.078207	0.333285	1264.631259	0.034679	0.031864
RS	9	0.091554	0.333285	1304.228510	0.035765	0.033695
RS	10	0.105900	0.346038	1292.576367	0.035445	0.033929
RS	11	0.121320	0.346038	1326.848334	0.036385	0.035617
RS	12	0.137896	0.421127	1120.413784	0.030724	0.030502
RS	13	0.155713	0.421127	1152.843656	0.031613	0.031946
RS	14	0.174864	0.587861	852.843632	0.023387	0.023916
RS	15	0.195450	0.587861	884.213761	0.024247	0.025064
RS	16	0.217577	0.898405	602.412324	0.016519	0.017223
RS	17	0.241362	0.898405	630.150896	0.017280	0.018071
RS	18	0.266927	1.400904	424.176942	0.011632	0.012221
RS	19	0.294408	1.400904	446.893440	0.012255	0.012837
RS	20	0.323947	2.080539	317.719496	0.008712	0.009139
RS	21	0.355698	2.080539	336.265727	0.009221	0.009615
RS	22	0.389827	2.809810	263.820058	0.007234	0.007541
RS	23	0.426512	2.809810	279.874132	0.007675	0.007955
RS	24	0.465944	3.400736	245.392871	0.006729	0.006971
RS	25	0.508330	3.400736	260.501484	0.007143	0.007374
RS	26	0.553890	3.732212	251.904771	0.006908	0.007128
RS	27	0.602862	3.732212	267.250686	0.007329	0.007548
RS	28	0.655503	3.802090	278.086430	0.007626	0.007849
RS	29	0.712085	3.802090	294.512947	0.008076	0.008304
RS	30	0.772905	3.673823	322.344728	0.008839	0.009079
RS	31	0.838280	3.673823	340.387452	0.009334	0.009584
RS	32	0.908552	3.427289	384.499873	0.010544	0.010814
RS	33	0.984086	3.427289	404.281714	0.011086	0.011377
RS	34	1.065277	3.144256	462.052905	0.012670	0.012996
RS	35	1.152549	3.144256	483.012503	0.013245	0.013603
RS	36	1.246358	2.890158	547.401636	0.015011	0.015415
RS	37	1.347192	2.890158	568.096657	0.015578	0.016020
RS	38	1.455577	2.698868	628.810366	0.017243	0.017728
RS	39	1.572080	2.698868	647.111056	0.017745	0.018258
RS	40	1.697309	2.577220	694.296157	0.019039	0.019576
RS	41	1.831916	2.577220	707.954084	0.019414	0.019959
RS	42	1.976605	2.517761	735.495769	0.020169	0.020712
RS	43	2.132130	2.517761	742.743056	0.020367	0.020899
RS	44	2.299302	2.508621	749.186682	0.020544	0.021049
RS	45	2.478995	2.508621	749.062352	0.020541	0.021017
RS	46	2.672146	2.538045	736.600579	0.020199	0.020634
RS	47	2.879763	2.538045	728.962426	0.019990	0.020387
RS	48	3.102929	2.595132	701.897671	0.019247	0.019601
RS	49	3.342808	2.595132	687.231572	0.018845	0.019161
RS	50	3.600653	2.669238	650.579179	0.017840	0.018118
RS	51	3.877810	2.669238	629.740823	0.017269	0.017516
RS	52	4.175723	2.752177	587.617725	0.016114	0.016337
RS	53	4.495948	2.752177	561.704986	0.015403	0.015608
RS	54	4.840156	2.892814	507.981981	0.013930	0.014126
RS	55	5.210143	2.892814	480.041359	0.013164	0.013353
RS	56	5.607840	2.892814	449.279266	0.012320	0.012507
RS	57	6.035322	2.892814	416.147222	0.011412	0.011600
RS	58	6.494820	3.943339	285.910531	0.007840	0.008049
RS	59	6.988732	3.943339	271.246448	0.007438	0.007646
RS	60	7.519634	3.943339	254.933989	0.006991	0.007199
RS	61	8.090297	3.943339	237.200265	0.006505	0.006713
RS	62	8.703700	3.943339	218.321876	0.005987	0.006194
RS	63	9.363043	3.943339	1248.515209	0.034237	0.035933
PA	4+25*2+4+6 0.052315259 0.020835007 9.363042769 9.333303605 0.535810801 0.385169952 0.333284810 0.346038448 0.421126717 0.587861242 0.898405175 1.400904006 2.080539351 2.809809897 3.400735833 3.732211860 3.802089936 3.673823486 3.427289184 3.144256140 2.890157729 2.698867864 2.577220150 2.517761030 2.508620844 2.538044963 2.595131552 2.669238448 2.752177244 2.892813521 3.943338994
//
IT	4121
RD	22
LK	-244270.909479
QD	-153.356610 -> -141.676485
RI	0.0026960402
TR	0.051527	0.020996
MT	9.439763
MM	C_pi: 1.999557, n_recomb: 37329.486413
RS	0	0.000000	10.487897	26.148555	0.000700	0.000045
RS	1	0.007503	10.487897	28.091961	0.000753	0.000279
RS	2	0.015569	10.487897	30.178309	0.000808	0.000556
RS	3	0.024241	10.487897	32.417879	0.000868	0.000765
RS	4	0.033563	0.547224	661.621025	0.017724	0.015363
RS	5	0.043584	0.547224	697.954571	0.018697	0.016528
RS	6	0.054357	0.392948	1019.677727	0.027316	0.024373
RS	7	0.065939	0.392948	1063.312222	0.028485	0.025853
RS	8	0.078390	0.337543	1284.298966	0.034404	0.031705
RS	9	0.091775	0.337543	1325.218546	0.035501	0.033514
RS	10	0.106164	0.347693	1324.326286	0.035477	0.034011
RS	11	0.121633	0.347693	1359.716289	0.036425	0.035689
RS	12	0.138262	0.420530	1155.370605	0.030951	0.030744
RS	13	0.156139	0.420530	1188.713182	0.031844	0.032186
RS	14	0.175358	0.585434	881.670485	0.023619	0.024151
RS	15	0.196018	0.585434	913.959299	0.024484	0.025303
RS	16	0.218229	0.896001	621.704483	0.016655	0.017356
RS	17	0.242106	0.896001	650.297822	0.017420	0.018211
RS	18	0.267775	1.403683	435.709069	0.011672	0.012257
RS	19	0.295370	1.403683	459.082774	0.012298	0.012877
RS	20	0.325035	2.097169	324.483519	0.008692	0.009113
RS	21	0.356926	2.097169	343.488996	0.009202	0.009591
RS	22	0.391210	2.847914	268.065009	0.007181	0.007481
RS	23	0.428066	2.847914	284.448787	0.007620	0.007895
RS	24	0.467688	3.460540	248.485034	0.006657	0.006892
RS	25	0.510282	3.460540	263.861577	0.007068	0.007292
RS	26	0.556073	3.806174	254.674846	0.006822	0.007034
RS	27	0.605299	3.806174	270.278523	0.007240	0.007451
RS	28	0.658219	3.880266	281.129310	0.007531	0.007744
RS	29	0.715109	3.880266	297.843921	0.007979	0.008195
RS	30	0.776268	3.748171	326.218367	0.008739	0.008965
RS	31	0.842016	3.748171	344.615511	0.009232	0.009465
RS	32	0.912697	3.493065	389.837388	0.010443	0.010695
RS	33	0.988681	3.493065	410.071985	0.010985	0.011253
RS	34	1.070366	3.200042	469.549140	0.012579	0.012877
RS	35	1.158181	3.200042	491.077207	0.013155	0.013482
RS	36	1.252584	2.937053	557.637520	0.014938	0.015306
RS	37	1.354071	2.937053	579.002116	0.015511	0.015911
RS	38	1.463172	2.739111	642.029819	0.017199	0.017638
RS	39	1.580459	2.739111	661.048179	0.017708	0.018173
RS	40	1.706547	2.613112	710.300454	0.019028	0.019513
RS	41	1.842095	2.613112	724.646976	0.019412	0.019905
RS	42	1.987814	2.551181	753.716934	0.020191	0.020680
RS	43	2.144466	2.551181	761.546616	0.020401	0.020878
RS	44	2.312872	2.541004	768.843958	0.020596	0.021049
RS	45	2.493913	2.541004	769.137549	0.020604	0.021030
RS	46	2.688539	2.570508	756.855390	0.020275	0.020663
RS	47	2.897767	2.570508	749.439128	0.020076	0.020430
RS	48	3.122694	2.628556	721.982071	0.019341	0.019654
RS	49	3.364498	2.628556	707.334580	0.018948	0.019227
RS	50	3.624445	2.704277	669.881708	0.017945	0.018190
RS	51	3.903896	2.704277	648.866504	0.017382	0.017600
RS	52	4.204315	2.789298	605.684077	0.016225	0.016422
RS	53	4.527275	2.789298	579.415313	0.015522	0.015703
RS	54	4.874467	2.934263	523.998448	0.014037	0.014213
RS	55	5.247709	2.934263	495.623737	0.013277	0.013448
RS	56	5.648956	2.934263	464.300149	0.012438	0.012609
RS	57	6.080309	2.934263	430.483382	0.011532	0.011705
RS	58	6.544028	4.032636	293.770510	0.007870	0.008065
RS	59	7.042540	4.032636	279.230835	0.007480	0.007677
RS	60	7.578456	4.032636	262.964927	0.007044	0.007243
RS	61	8.154583	4.032636	245.193313	0.006568	0.006768
RS	62	8.773937	4.032636	226.188191	0.006059	0.006259
RS	63	9.439763	4.032636	1312.764854	0.035167	0.036850
PA	4+25*2+4+6 0.051527372 0.020995635 9.439763258 10.487896892 0.547224252 0.392948095 0.337542982 0.347693108 0.420530315 0.585433722 0.896001034 1.403682899 2.097168570 2.847914428 3.460540338 3.806174418 3.880265537 3.748170538 3.493064834 3.200042026 2.937052893 2.739111154 2.613111822 2.551181075 2.541004469 2.570508284 2.628556453 2.704277142 2.789298431 2.934262796 4.032635657
//
IT	5442
RD	23
LK	-244247.875975
QD	-146.787145 -> -135.852121
RI	0.0024157878
TR	0.050779	0.021152
MT	9.513318
MM	C_pi: 2.030851, n_recomb: 38177.022888
RS	0	0.000000	11.761651	23.877319	0.000625	0.000040
RS	1	0.007516	11.761651	25.657101	0.000672	0.000251
RS	2	0.015597	11.761651	27.568343	0.000722	0.000500
RS	3	0.024286	11.761651	29.620566	0.000776	0.000687
RS	4	0.033628	0.558164	664.881389	0.017416	0.015197
RS	5	0.043672	0.558164	701.711427	0.018380	0.016341
RS	6	0.054470	0.400615	1026.201209	0.026880	0.024103
RS	7	0.066081	0.400615	1070.791360	0.028048	0.025548
RS	8	0.078564	0.341782	1302.967957	0.034130	0.031543
RS	9	0.091985	0.341782	1345.181995	0.035235	0.033329
RS	10	0.106415	0.349373	1355.115548	0.035496	0.034082
RS	11	0.121930	0.349373	1391.615416	0.036452	0.035750
RS	12	0.138611	0.419996	1189.784216	0.031165	0.030975
RS	13	0.156545	0.419996	1224.026080	0.032062	0.032415
RS	14	0.175828	0.583060	910.296490	0.023844	0.024381
RS	15	0.196560	0.583060	943.488331	0.024714	0.025537
RS	16	0.218850	0.893494	640.913361	0.016788	0.017488
RS	17	0.242816	0.893494	670.351854	0.017559	0.018349
RS	18	0.268583	1.405955	447.167911	0.011713	0.012294
RS	19	0.296287	1.405955	471.192436	0.012342	0.012918
RS	20	0.326073	2.112699	331.170633	0.008675	0.009090
RS	21	0.358097	2.112699	350.629234	0.009184	0.009569
RS	22	0.392529	2.884406	272.231952	0.007131	0.007426
RS	23	0.429549	2.884406	288.938839	0.007568	0.007838
RS	24	0.469351	3.518506	251.494672	0.006588	0.006817
RS	25	0.512145	3.518506	267.131781	0.006997	0.007214
RS	26	0.558156	3.878407	257.343493	0.006741	0.006946
RS	27	0.607624	3.878407	273.196082	0.007156	0.007358
RS	28	0.660811	3.956935	284.039760	0.007440	0.007643
RS	29	0.717996	3.956935	301.031632	0.007885	0.008090
[truncated: 9,953,606 more chars]
