# Supplementary material for: Recent speciation associated with range expansion and a shift to self-fertilization in North American Arabidopsis
Source: Nat Commun. 2022 Dec 8;13:7564. doi: 10.1038/s41467-022-35368-1 (PMC9732334; doi:10.1038/s41467-022-35368-1)
Supplement: Supplementary file 5 — Source Data [file 41467_2022_35368_MOESM5_ESM.zip › Source Data/SuppFig23-5_lyrSK3.psmc]

CC
CC	Brief Description of the file format:
CC	  CC  comments
CC	  MM  useful-messages
CC	  RD  round-of-iterations
CC	  LL  \log[P(sequence)]
CC	  QD  Q-before-opt Q-after-opt
CC	  TR  \theta_0 \rho_0
CC	  RS  k t_k \lambda_k \pi_k \sum_{l\not=k}A_{kl} A_{kk}
CC	  DC  begin end best-k t_k+\Delta_k max-prob
CC
MM	Version: 0.6.5-r67
MM	pattern:4+25*2+4+6, n:63, n_free_lambdas:28
MM	n_iterations:25, skip:1, max_t:5, theta/rho:5
MM	is_decoding:0
MM	n_seqs:18, sum_L:984520, sum_n:48771
RD	0
LK	0.000000
QD	0.000000 -> 0.000000
RI	inf
TR	0.050807	0.010161
MT	5.000000
MM	C_pi: 1.000000, n_recomb: 9953.517883
RS	0	0.000000	1.000000	63.571352	0.006387	0.000000
RS	1	0.006440	1.000000	67.219248	0.006753	0.000000
RS	2	0.013294	1.000000	71.046208	0.007138	0.000000
RS	3	0.020590	1.000000	75.057016	0.007541	0.000000
RS	4	0.028356	1.000000	79.255999	0.007963	0.000000
RS	5	0.036622	1.000000	83.646922	0.008404	0.000000
RS	6	0.045421	1.000000	88.232867	0.008864	0.000000
RS	7	0.054785	1.000000	93.016103	0.009345	0.000000
RS	8	0.064753	1.000000	97.997938	0.009846	0.000000
RS	9	0.075363	1.000000	103.178561	0.010366	0.000000
RS	10	0.086656	1.000000	108.556866	0.010906	0.000000
RS	11	0.098677	1.000000	114.130259	0.011466	0.000000
RS	12	0.111471	1.000000	119.894456	0.012045	0.000000
RS	13	0.125090	1.000000	125.843263	0.012643	0.000000
RS	14	0.139585	1.000000	131.968338	0.013258	0.000000
RS	15	0.155014	1.000000	138.258948	0.013890	0.000000
RS	16	0.171437	1.000000	144.701714	0.014538	0.000000
RS	17	0.188917	1.000000	151.280341	0.015199	0.000000
RS	18	0.207523	1.000000	157.975356	0.015871	0.000000
RS	19	0.227327	1.000000	164.763837	0.016553	0.000000
RS	20	0.248406	1.000000	171.619156	0.017242	0.000000
RS	21	0.270843	1.000000	178.510727	0.017934	0.000000
RS	22	0.294725	1.000000	185.403786	0.018627	0.000000
RS	23	0.320144	1.000000	192.259193	0.019316	0.000000
RS	24	0.347201	1.000000	199.033290	0.019996	0.000000
RS	25	0.376000	1.000000	205.677804	0.020664	0.000000
RS	26	0.406654	1.000000	212.139827	0.021313	0.000000
RS	27	0.439282	1.000000	218.361888	0.021938	0.000000
RS	28	0.474011	1.000000	224.282119	0.022533	0.000000
RS	29	0.510976	1.000000	229.834561	0.023091	0.000000
RS	30	0.550322	1.000000	234.949598	0.023605	0.000000
RS	31	0.592202	1.000000	239.554559	0.024067	0.000000
RS	32	0.636779	1.000000	243.574502	0.024471	0.000000
RS	33	0.684227	1.000000	246.933186	0.024809	0.000000
RS	34	0.734730	1.000000	249.554253	0.025072	0.000000
RS	35	0.788485	1.000000	251.362622	0.025254	0.000000
RS	36	0.845702	1.000000	252.286094	0.025346	0.000000
RS	37	0.906604	1.000000	252.257160	0.025344	0.000000
RS	38	0.971428	1.000000	251.214999	0.025239	0.000000
RS	39	1.040426	1.000000	249.107611	0.025027	0.000000
RS	40	1.113868	1.000000	245.894071	0.024704	0.000000
RS	41	1.192040	1.000000	241.546813	0.024267	0.000000
RS	42	1.275245	1.000000	236.053872	0.023716	0.000000
RS	43	1.363809	1.000000	229.420991	0.023049	0.000000
RS	44	1.458076	1.000000	221.673487	0.022271	0.000000
RS	45	1.558414	1.000000	212.857728	0.021385	0.000000
RS	46	1.665214	1.000000	203.042123	0.020399	0.000000
RS	47	1.778891	1.000000	192.317464	0.019322	0.000000
RS	48	1.899889	1.000000	180.796515	0.018164	0.000000
RS	49	2.028679	1.000000	168.612739	0.016940	0.000000
RS	50	2.165763	1.000000	155.918076	0.015665	0.000000
RS	51	2.311675	1.000000	142.879769	0.014355	0.000000
RS	52	2.466983	1.000000	129.676228	0.013028	0.000000
RS	53	2.632293	1.000000	116.492053	0.011704	0.000000
RS	54	2.808249	1.000000	103.512357	0.010400	0.000000
RS	55	2.995536	1.000000	90.916636	0.009134	0.000000
RS	56	3.194884	1.000000	78.872485	0.007924	0.000000
RS	57	3.407070	1.000000	67.529517	0.006784	0.000000
RS	58	3.632920	1.000000	57.013872	0.005728	0.000000
RS	59	3.873315	1.000000	47.423703	0.004765	0.000000
RS	60	4.129191	1.000000	38.826002	0.003901	0.000000
RS	61	4.401545	1.000000	31.255018	0.003140	0.000000
RS	62	4.691438	1.000000	24.712459	0.002483	0.000000
RS	63	5.000000	1.000000	68.761380	0.006908	0.000000
PA	4+25*2+4+6 0.050806935 0.010161387 5.000000000 1.000000000 1.000000000 1.000000000 1.000000000 1.000000000 1.000000000 1.000000000 1.000000000 1.000000000 1.000000000 1.000000000 1.000000000 1.000000000 1.000000000 1.000000000 1.000000000 1.000000000 1.000000000 1.000000000 1.000000000 1.000000000 1.000000000 1.000000000 1.000000000 1.000000000 1.000000000 1.000000000 1.000000000
//
IT	7336
RD	1
LK	-154481.299496
QD	-4405.124845 -> -1693.572960
RI	0.1082146147
TR	0.033846	0.006544
MT	9.288273
MM	C_pi: 1.401543, n_recomb: 8989.163068
RS	0	0.000000	0.391594	169.208919	0.018824	0.000426
RS	1	0.007476	0.391594	178.297486	0.019835	0.003612
RS	2	0.015511	0.391594	187.596693	0.020869	0.009474
RS	3	0.024146	0.391594	197.067560	0.021923	0.017774
RS	4	0.033427	0.305420	264.027068	0.029372	0.026729
RS	5	0.043402	0.305420	274.323563	0.030517	0.033629
RS	6	0.054122	0.327780	265.247092	0.029507	0.037309
RS	7	0.065644	0.327780	274.881313	0.030579	0.038579
RS	8	0.078027	0.378613	246.615774	0.027435	0.038185
RS	9	0.091337	0.378613	255.574637	0.028431	0.036547
RS	10	0.105641	0.444489	225.665418	0.025104	0.034538
RS	11	0.121014	0.444489	234.002046	0.026032	0.032705
RS	12	0.137537	0.523318	206.160613	0.022934	0.031011
RS	13	0.155295	0.523318	213.923303	0.023798	0.029339
RS	14	0.174380	0.617502	188.186149	0.020935	0.027680
RS	15	0.194892	0.617502	195.418726	0.021739	0.026069
RS	16	0.216938	0.727192	172.372368	0.019176	0.024532
RS	17	0.240632	0.727192	179.117091	0.019926	0.023080
RS	18	0.266097	0.851657	158.958595	0.017683	0.021712
RS	19	0.293466	0.851657	165.257021	0.018384	0.020421
RS	20	0.322881	0.989802	147.839858	0.016446	0.019201
RS	21	0.354494	0.989802	153.731238	0.017102	0.018051
RS	22	0.388472	1.139411	138.859207	0.015447	0.016971
RS	23	0.424989	1.139411	144.378674	0.016061	0.015965
RS	24	0.464237	1.296922	131.854184	0.014668	0.015034
RS	25	0.506418	1.296922	137.030334	0.015244	0.014182
RS	26	0.551753	1.458106	126.610715	0.014085	0.013409
RS	27	0.600477	1.458106	131.462320	0.014625	0.012713
RS	28	0.652844	1.619020	122.850581	0.013667	0.012091
RS	29	0.709125	1.619020	127.383354	0.014171	0.011538
RS	30	0.769614	1.776509	120.264351	0.013379	0.011049
RS	31	0.834625	1.776509	124.468683	0.013847	0.010619
RS	32	0.904496	1.928276	118.542525	0.013187	0.010243
RS	33	0.979591	1.928276	122.392354	0.013616	0.009917
RS	34	1.060299	2.072592	117.398453	0.013060	0.009639
RS	35	1.147042	2.072592	120.850925	0.013444	0.009404
RS	36	1.240269	2.208308	116.555436	0.012966	0.009211
RS	37	1.340465	2.208308	119.551379	0.013300	0.009057
RS	38	1.448152	2.334945	115.732447	0.012875	0.008939
RS	39	1.563890	2.334945	118.198236	0.013149	0.008851
RS	40	1.688279	2.452552	114.646331	0.012754	0.008791
RS	41	1.821968	2.452552	116.497554	0.012960	0.008756
RS	42	1.965652	2.561297	113.028045	0.012574	0.008741
RS	43	2.120077	2.561297	114.174761	0.012701	0.008746
RS	44	2.286047	2.661097	110.637326	0.012308	0.008769
RS	45	2.464424	2.661097	110.990615	0.012347	0.008808
RS	46	2.656136	2.751809	107.256642	0.011932	0.008863
RS	47	2.862181	2.751809	106.737667	0.011874	0.008930
RS	48	3.083629	2.833584	102.690576	0.011424	0.009007
RS	49	3.321632	2.833584	101.243341	0.011263	0.009089
RS	50	3.577428	2.907432	96.773196	0.010766	0.009169
RS	51	3.852347	2.907432	94.382204	0.010500	0.009239
RS	52	4.147819	2.976197	89.384008	0.009944	0.009289
RS	53	4.465379	2.976197	86.097804	0.009578	0.009307
RS	54	4.806680	3.085677	79.508088	0.008845	0.009283
RS	55	5.173496	3.085677	75.637192	0.008414	0.009205
RS	56	5.567735	3.085677	71.301829	0.007932	0.009067
RS	57	5.991446	3.085677	66.559730	0.007404	0.008863
RS	58	6.446833	3.652897	52.563300	0.005847	0.008595
RS	59	6.936265	3.652897	49.247532	0.005479	0.008272
RS	60	7.462285	3.652897	45.670180	0.005081	0.007902
RS	61	8.027630	3.652897	41.888503	0.004660	0.007500
RS	62	8.635240	3.652897	37.967632	0.004224	0.007080
RS	63	9.288273	3.652897	196.422324	0.021851	0.039293
PA	4+25*2+4+6 0.033845556 0.006544486 9.288272858 0.391593695 0.305420160 0.327779531 0.378612518 0.444489241 0.523318291 0.617502451 0.727191925 0.851656675 0.989802361 1.139411449 1.296921730 1.458105564 1.619019985 1.776508808 1.928276062 2.072591543 2.208307505 2.334945440 2.452552497 2.561297417 2.661097288 2.751808763 2.833583593 2.907432437 2.976197481 3.085676670 3.652897418
//
IT	5655
RD	2
LK	-150274.160489
QD	-1873.006818 -> -1052.824743
RI	0.0758728234
TR	0.027920	0.006248
MT	11.590455
MM	C_pi: 1.964574, n_recomb: 12011.250115
RS	0	0.000000	0.602593	154.522327	0.012865	0.000203
RS	1	0.007851	0.602593	164.416501	0.013689	0.001808
RS	2	0.016318	0.602593	174.758733	0.014550	0.004952
RS	3	0.025449	0.602593	185.539139	0.015447	0.009626
RS	4	0.035298	0.316027	372.168873	0.030985	0.019933
RS	5	0.045920	0.316027	387.624630	0.032272	0.027954
RS	6	0.057375	0.302143	420.743842	0.035029	0.032732
RS	7	0.069730	0.302143	434.917584	0.036209	0.038055
RS	8	0.083055	0.334776	405.327901	0.033746	0.036620
RS	9	0.097426	0.334776	418.099919	0.034809	0.039670
RS	10	0.112925	0.387227	372.804327	0.031038	0.035943
RS	11	0.129641	0.387227	384.458086	0.032008	0.037733
RS	12	0.147670	0.456244	336.585545	0.028023	0.033405
RS	13	0.167113	0.456244	347.309140	0.028915	0.034657
RS	14	0.188083	0.546563	299.331318	0.024921	0.030322
RS	15	0.210700	0.546563	309.268438	0.025748	0.031139
RS	16	0.235092	0.662255	263.927238	0.021973	0.027023
RS	17	0.261398	0.662255	273.161771	0.022742	0.027503
RS	18	0.289771	0.806937	232.232834	0.019335	0.023814
RS	19	0.320370	0.806937	240.812233	0.020049	0.024064
RS	20	0.353372	0.984713	204.805465	0.017051	0.020849
RS	21	0.388964	0.984713	212.767066	0.017714	0.020918
RS	22	0.427351	1.198716	181.720474	0.015129	0.018167
RS	23	0.468752	1.198716	189.103787	0.015744	0.018103
RS	24	0.513402	1.449038	162.896635	0.013562	0.015801
RS	25	0.561558	1.449038	169.748667	0.014132	0.015664
RS	26	0.613495	1.731756	148.075911	0.012328	0.013790
RS	27	0.669509	1.731756	154.450844	0.012859	0.013640
RS	28	0.729920	2.039669	136.807500	0.011390	0.012151
RS	29	0.795074	2.039669	142.761084	0.011886	0.012027
RS	30	0.865343	2.363695	128.544506	0.010702	0.010861
RS	31	0.941129	2.363695	134.126533	0.011167	0.010778
RS	32	1.022864	2.693732	122.764308	0.010221	0.009873
RS	33	1.111016	2.693732	128.012306	0.010658	0.009838
RS	34	1.206088	3.018872	119.035560	0.009910	0.009143
RS	35	1.308624	3.018872	123.970085	0.010321	0.009162
RS	36	1.419210	3.328762	116.982524	0.009739	0.008645
RS	37	1.538478	3.328762	121.602765	0.010124	0.008722
RS	38	1.667109	3.615813	116.225253	0.009676	0.008348
RS	39	1.805839	3.615813	120.505027	0.010033	0.008472
RS	40	1.955459	3.875909	116.370880	0.009688	0.008204
RS	41	2.116826	3.875909	120.256135	0.010012	0.008358
RS	42	2.290861	4.106403	117.060674	0.009746	0.008166
RS	43	2.478559	4.106403	120.468133	0.010030	0.008343
RS	44	2.680992	4.304892	117.967462	0.009821	0.008215
RS	45	2.899317	4.304892	120.783415	0.010056	0.008416
RS	46	3.134783	4.470762	118.722141	0.009884	0.008345
RS	47	3.388734	4.470762	120.803805	0.010058	0.008562
RS	48	3.662622	4.606987	118.858470	0.009896	0.008530
RS	49	3.958012	4.606987	120.043047	0.009994	0.008741
RS	50	4.276592	4.721449	117.797279	0.009807	0.008710
RS	51	4.620182	4.721449	117.924915	0.009818	0.008876
RS	52	4.990747	4.828349	114.872153	0.009564	0.008794
RS	53	5.390403	4.828349	113.828875	0.009477	0.008868
RS	54	5.821434	5.031342	107.732897	0.008969	0.008573
RS	55	6.286305	5.031342	105.715005	0.008801	0.008535
RS	56	6.787671	5.031342	102.968521	0.008573	0.008418
RS	57	7.328397	5.031342	99.494528	0.008283	0.008222
RS	58	7.911573	6.610234	73.617709	0.006129	0.006798
RS	59	8.540533	6.610234	72.069175	0.006000	0.006672
RS	60	9.218870	6.610234	70.018926	0.005829	0.006490
RS	61	9.950461	6.610234	67.471574	0.005617	0.006255
RS	62	10.739486	6.610234	64.444563	0.005365	0.005974
RS	63	11.590455	6.610234	479.043153	0.039883	0.042825
PA	4+25*2+4+6 0.027919963 0.006248166 11.590454891 0.602592874 0.316027098 0.302142997 0.334776266 0.387227407 0.456244329 0.546563422 0.662254613 0.806936773 0.984712587 1.198715772 1.449038324 1.731755872 2.039669101 2.363695172 2.693732382 3.018871513 3.328761745 3.615812908 3.875908690 4.106403205 4.304892244 4.470762195 4.606986507 4.721449189 4.828348767 5.031342453 6.610234162
//
IT	5091
RD	3
LK	-148912.934812
QD	-1237.248439 -> -874.662373
RI	0.0472705691
TR	0.024612	0.006554
MT	12.811471
MM	C_pi: 2.503966, n_recomb: 16025.189759
RS	0	0.000000	1.136714	111.762831	0.006974	0.000103
RS	1	0.008021	1.136714	119.847676	0.007479	0.000929
RS	2	0.016685	1.136714	128.442030	0.008015	0.002572
RS	3	0.026044	1.136714	137.565524	0.008584	0.005007
RS	4	0.036154	0.399196	415.563413	0.025932	0.015468
RS	5	0.047075	0.399196	436.320814	0.027227	0.021995
RS	6	0.058871	0.335376	542.410714	0.033847	0.029531
RS	7	0.071614	0.335376	563.243202	0.035147	0.035034
RS	8	0.085379	0.350217	558.841098	0.034873	0.035694
RS	9	0.100248	0.350217	577.624091	0.036045	0.039166
RS	10	0.116309	0.390506	534.905948	0.033379	0.036578
RS	11	0.133659	0.390506	551.756511	0.034431	0.039072
RS	12	0.152401	0.447877	496.032729	0.030953	0.035161
RS	13	0.172645	0.447877	511.253164	0.031903	0.037095
RS	14	0.194514	0.527265	447.680249	0.027936	0.032544
RS	15	0.218136	0.527265	461.613944	0.028806	0.034058
RS	16	0.243654	0.634453	395.824518	0.024700	0.029298
RS	17	0.271217	0.634453	408.725752	0.025505	0.030425
RS	18	0.300992	0.775590	345.578307	0.021565	0.025845
RS	19	0.333155	0.775590	357.581230	0.022314	0.026667
RS	20	0.367898	0.958750	299.656980	0.018699	0.022477
RS	21	0.405427	0.958750	310.820907	0.019396	0.023044
RS	22	0.445967	1.192744	259.462063	0.016191	0.019343
RS	23	0.489758	1.192744	269.814798	0.016837	0.019701
RS	24	0.537061	1.484010	225.765549	0.014088	0.016548
RS	25	0.588159	1.484010	235.337350	0.014685	0.016758
RS	26	0.643355	1.833639	198.728331	0.012401	0.014170
RS	27	0.702978	1.833639	207.572833	0.012953	0.014302
RS	28	0.767384	2.236385	177.890664	0.011101	0.012246
RS	29	0.836956	2.236385	186.086144	0.011612	0.012351
RS	30	0.912107	2.681406	162.420754	0.010135	0.010752
RS	31	0.993287	2.681406	170.057586	0.010612	0.010857
RS	32	1.080978	3.152900	151.445696	0.009450	0.009629
RS	33	1.175702	3.152900	158.611917	0.009898	0.009747
RS	34	1.278024	3.630194	144.249271	0.009001	0.008819
RS	35	1.388553	3.630194	151.019645	0.009424	0.008963
RS	36	1.507947	4.090634	140.238204	0.008751	0.008281
RS	37	1.636918	4.090634	146.664494	0.009152	0.008461
RS	38	1.776234	4.515676	138.826503	0.008663	0.007977
RS	39	1.926723	4.515676	144.927495	0.009044	0.008186
RS	40	2.089284	4.894225	139.420916	0.008700	0.007847
RS	41	2.264883	4.894225	145.174515	0.009059	0.008070
RS	42	2.454566	5.219003	141.524752	0.008831	0.007837
RS	43	2.659464	5.219003	146.862516	0.009164	0.008069
RS	44	2.880796	5.484144	144.726423	0.009031	0.007929
RS	45	3.119881	5.484144	149.526637	0.009331	0.008172
RS	46	3.378142	5.689019	148.526679	0.009268	0.008111
RS	47	3.657119	5.689019	152.607610	0.009523	0.008359
RS	48	3.958471	5.841927	152.197732	0.009497	0.008352
RS	49	4.283995	5.841927	155.320824	0.009692	0.008583
RS	50	4.635628	5.961238	154.728607	0.009655	0.008581
RS	51	5.015465	5.961238	156.624979	0.009774	0.008756
RS	52	5.425768	6.075798	154.853959	0.009663	0.008693
RS	53	5.868981	6.075798	155.287978	0.009690	0.008773
RS	54	6.347744	6.341244	148.578372	0.009272	0.008444
RS	55	6.864907	6.341244	147.703751	0.009217	0.008415
RS	56	7.423551	6.341244	145.859403	0.009102	0.008311
RS	57	8.027003	6.341244	143.005359	0.008924	0.008133
RS	58	8.678857	9.069303	98.886455	0.006171	0.006088
RS	59	9.382995	9.069303	98.764740	0.006163	0.006024
RS	60	10.143611	9.069303	98.024673	0.006117	0.005912
RS	61	10.965234	9.069303	96.631333	0.006030	0.005754
RS	62	11.852759	9.069303	94.561148	0.005901	0.005551
RS	63	12.811471	9.069303	873.619475	0.054515	0.046382
PA	4+25*2+4+6 0.024612201 0.006553890 12.811470829 1.136713517 0.399196026 0.335375741 0.350217321 0.390506322 0.447877192 0.527264903 0.634452672 0.775589724 0.958750364 1.192743776 1.484010336 1.833638826 2.236385157 2.681405977 3.152900185 3.630194031 4.090634209 4.515676441 4.894224804 5.219002883 5.484144006 5.689019482 5.841927204 5.961238448 6.075798213 6.341244008 9.069302989
//
IT	4442
RD	4
LK	-148267.997855
QD	-993.274843 -> -768.577049
RI	0.0296954952
TR	0.022281	0.006995
MT	13.562491
MM	C_pi: 2.918948, n_recomb: 19899.743015
RS	0	0.000000	2.163715	73.767899	0.003707	0.000055
RS	1	0.008118	2.163715	79.447835	0.003992	0.000499
RS	2	0.016895	2.163715	85.538204	0.004298	0.001388
RS	3	0.026384	2.163715	92.064142	0.004626	0.002696
RS	4	0.036644	0.512508	414.745461	0.020842	0.012381
RS	5	0.047736	0.512508	438.446607	0.022033	0.017598
RS	6	0.059729	0.380577	620.330440	0.031173	0.026950
RS	7	0.072696	0.380577	647.361864	0.032531	0.032040
RS	8	0.086715	0.376564	680.667898	0.034205	0.034624
RS	9	0.101872	0.376564	705.782741	0.035467	0.037876
RS	10	0.118259	0.406312	677.103214	0.034026	0.036578
RS	11	0.135977	0.406312	699.647239	0.035159	0.039010
RS	12	0.155134	0.453515	647.018978	0.032514	0.036054
RS	13	0.175845	0.453515	667.136733	0.033525	0.038048
RS	14	0.198237	0.522293	597.080274	0.030004	0.034004
RS	15	0.222448	0.522293	615.214242	0.030916	0.035660
RS	16	0.248624	0.619012	535.009972	0.026885	0.030986
RS	17	0.276924	0.619012	551.631133	0.027721	0.032300
RS	18	0.307522	0.750915	469.238378	0.023580	0.027473
RS	19	0.340604	0.750915	484.662352	0.024355	0.028494
RS	20	0.376372	0.928195	405.457080	0.020375	0.023851
RS	21	0.415043	0.928195	419.836542	0.021098	0.024618
RS	22	0.456853	1.163402	347.315877	0.017453	0.020374
RS	23	0.502057	1.163402	360.693460	0.018126	0.020924
RS	24	0.550931	1.468216	297.239625	0.014937	0.017229
RS	25	0.603773	1.468216	309.618199	0.015559	0.017615
RS	26	0.660904	1.849231	256.390900	0.012884	0.014550
RS	27	0.722673	1.849231	267.796785	0.013457	0.014834
RS	28	0.789456	2.305334	224.603348	0.011287	0.012392
RS	29	0.861660	2.305334	235.112536	0.011815	0.012625
RS	30	0.939726	2.827135	200.836473	0.010092	0.010730
RS	31	1.024129	2.827135	210.563704	0.010581	0.010942
RS	32	1.115384	3.396617	183.824868	0.009238	0.009495
RS	33	1.214047	3.396617	192.900000	0.009694	0.009700
RS	34	1.320719	3.986078	172.501540	0.008669	0.008616
RS	35	1.436051	3.986078	181.049960	0.009098	0.008827
RS	36	1.560744	4.561671	165.997375	0.008342	0.008040
RS	37	1.695561	4.561671	174.123253	0.008750	0.008269
RS	38	1.841321	5.093271	163.475079	0.008215	0.007719
RS	39	1.998914	5.093271	171.244226	0.008605	0.007966
RS	40	2.169300	5.561637	164.103322	0.008247	0.007593
RS	41	2.353518	5.561637	171.529061	0.008620	0.007848
RS	42	2.552691	5.954135	167.225118	0.008403	0.007608
RS	43	2.768031	5.954135	174.259023	0.008757	0.007866
RS	44	3.000853	6.261220	172.344275	0.008661	0.007740
RS	45	3.252575	6.261220	178.864242	0.008988	0.008002
RS	46	3.524731	6.482462	178.843125	0.008987	0.007973
RS	47	3.818980	6.482462	184.637994	0.009278	0.008235
RS	48	4.137116	6.631958	185.736867	0.009334	0.008271
RS	49	4.481078	6.631958	190.502176	0.009573	0.008512
RS	50	4.852962	6.738838	191.560780	0.009626	0.008557
RS	51	5.255035	6.738838	194.928079	0.009796	0.008742
RS	52	5.689747	6.845871	194.399511	0.009769	0.008719
RS	53	6.159749	6.845871	196.022912	0.009851	0.008811
RS	54	6.667904	7.150808	188.480762	0.009472	0.008483
RS	55	7.217311	7.150808	188.497986	0.009472	0.008470
RS	56	7.811317	7.150808	187.325781	0.009413	0.008386
RS	57	8.453544	7.150808	184.891245	0.009291	0.008229
RS	58	9.147906	11.021800	119.679282	0.006014	0.005686
RS	59	9.898635	11.021800	120.863314	0.006074	0.005667
RS	60	10.710306	11.021800	121.384472	0.006100	0.005606
RS	61	11.587868	11.021800	121.179497	0.006090	0.005503
RS	62	12.536669	11.021800	120.193463	0.006040	0.005359
RS	63	13.562491	11.021800	1279.814291	0.064313	0.050101
PA	4+25*2+4+6 0.022281060 0.006995326 13.562491161 2.163714757 0.512508371 0.380576701 0.376564045 0.406311651 0.453515295 0.522292831 0.619011964 0.750914667 0.928194640 1.163402245 1.468216007 1.849231058 2.305333769 2.827135007 3.396616589 3.986077858 4.561670636 5.093270775 5.561637129 5.954134630 6.261219915 6.482462174 6.631957860 6.738838006 6.845870824 7.150808267 11.021799805
//
IT	4369
RD	5
LK	-147848.044339
QD	-845.663934 -> -675.943609
RI	0.0196744333
TR	0.020411	0.007446
MT	14.125801
MM	C_pi: 3.242607, n_recomb: 23485.763475
RS	0	0.000000	4.045216	46.919526	0.001998	0.000030
RS	1	0.008187	4.045216	50.655694	0.002157	0.000275
RS	2	0.017045	4.045216	54.680080	0.002328	0.000768
RS	3	0.026627	4.045216	59.013340	0.002513	0.001488
RS	4	0.036995	0.650200	393.315759	0.016747	0.010090
RS	5	0.048211	0.650200	417.963795	0.017796	0.014307
RS	6	0.060345	0.429489	667.960197	0.028441	0.024760
RS	7	0.073473	0.429489	700.056897	0.029808	0.029410
RS	8	0.087675	0.405389	774.476408	0.032976	0.033465
RS	9	0.103040	0.405389	805.525940	0.034298	0.036454
RS	10	0.119664	0.426042	795.488662	0.033871	0.036198
RS	11	0.137648	0.426042	823.687444	0.035072	0.038432
RS	12	0.157105	0.464871	780.442701	0.033230	0.036372
RS	13	0.178154	0.464871	805.542429	0.034299	0.038278
RS	14	0.200927	0.524660	736.069571	0.031341	0.034893
RS	15	0.225565	0.524660	758.427429	0.032293	0.036533
RS	16	0.252219	0.611980	669.892044	0.028523	0.032200
RS	17	0.281056	0.611980	690.134933	0.029385	0.033552
RS	18	0.312254	0.734533	592.695696	0.025236	0.028761
RS	19	0.346006	0.734533	611.361272	0.026031	0.029845
RS	20	0.382521	0.903576	513.195478	0.021851	0.025010
RS	21	0.422026	0.903576	530.598439	0.022592	0.025858
RS	22	0.464765	1.133929	437.780072	0.018640	0.021291
RS	23	0.511004	1.133929	454.025593	0.019332	0.021933
RS	24	0.561028	1.441024	371.116604	0.015802	0.017873
RS	25	0.615147	1.441024	386.191930	0.016444	0.018354
RS	26	0.673698	1.836137	315.879220	0.013450	0.014945
RS	27	0.737042	1.836137	329.769855	0.014041	0.015318
RS	28	0.805572	2.322562	272.518766	0.011604	0.012589
RS	29	0.879713	2.322562	285.278220	0.012147	0.012900
RS	30	0.959924	2.893854	239.912753	0.010215	0.010782
RS	31	1.046702	2.893854	251.663977	0.010716	0.011058
RS	32	1.140584	3.532148	216.420794	0.009215	0.009446
RS	33	1.242153	3.532148	227.325330	0.009679	0.009703
RS	34	1.352038	4.205450	200.602915	0.008541	0.008500
RS	35	1.470919	4.205450	210.831303	0.008977	0.008750
RS	36	1.599533	4.870789	191.290281	0.008145	0.007882
RS	37	1.738677	4.870789	200.996942	0.008558	0.008139
RS	38	1.889213	5.487034	187.378970	0.007978	0.007538
RS	39	2.052073	5.487034	196.676887	0.008374	0.007805
RS	40	2.228267	6.026203	187.791089	0.007996	0.007407
RS	41	2.418887	6.026203	196.730558	0.008377	0.007680
RS	42	2.625113	6.469827	191.700533	0.008162	0.007438
RS	43	2.848223	6.469827	200.255560	0.008527	0.007713
RS	44	3.089599	6.804793	198.521059	0.008453	0.007603
RS	45	3.350738	6.804793	206.572353	0.008796	0.007880
RS	46	3.633256	7.030986	207.521673	0.008836	0.007882
RS	47	3.938905	7.030986	214.832218	0.009147	0.008155
RS	48	4.269577	7.168117	217.464790	0.009259	0.008234
RS	49	4.627323	7.168117	223.667010	0.009524	0.008484
RS	50	5.014357	7.255297	226.421354	0.009641	0.008576
RS	51	5.433079	7.255297	231.048609	0.009838	0.008773
RS	52	5.886083	7.347819	231.787315	0.009869	0.008791
RS	53	6.376174	7.347819	234.385839	0.009980	0.008898
RS	54	6.906391	7.677684	225.953168	0.009621	0.008575
RS	55	7.480017	7.677684	226.659444	0.009651	0.008580
RS	56	8.100607	7.677684	225.965063	0.009621	0.008515
RS	57	8.772006	7.677684	223.769388	0.009528	0.008378
RS	58	9.498373	12.666255	136.029622	0.005792	0.005395
RS	59	10.284210	12.666255	138.371433	0.005892	0.005413
RS	60	11.134384	12.666255	140.044170	0.005963	0.005394
RS	61	12.054164	12.666255	140.964286	0.006002	0.005336
RS	62	13.049248	12.666255	141.053420	0.006006	0.005240
RS	63	14.125801	12.666255	1664.489377	0.070872	0.053874
PA	4+25*2+4+6 0.020410522 0.007445555 14.125801417 4.045215719 0.650199639 0.429488786 0.405388769 0.426041815 0.464870737 0.524659789 0.611979884 0.734532522 0.903575585 1.133929305 1.441024125 1.836136594 2.322561510 2.893854332 3.532148288 4.205450208 4.870788972 5.487034401 6.026203048 6.469826958 6.804792944 7.030985706 7.168116901 7.255296994 7.347819263 7.677684391 12.666255208
//
IT	4624
RD	6
LK	-147523.754356
QD	-731.004091 -> -592.082930
RI	0.0138856445
TR	0.018804	0.007862
MT	14.625510
MM	C_pi: 3.519430, n_recomb: 26868.700841
RS	0	0.000000	7.437691	29.368170	0.001093	0.000017
RS	1	0.008246	7.437691	31.754406	0.001182	0.000154
RS	2	0.017173	7.437691	34.331356	0.001278	0.000431
RS	3	0.026836	7.437691	37.113719	0.001381	0.000833
RS	4	0.037295	0.814385	364.128465	0.013552	0.008304
RS	5	0.048617	0.814385	388.510181	0.014460	0.011751
RS	6	0.060873	0.480668	697.542728	0.025961	0.022833
RS	7	0.074139	0.480668	733.719179	0.027308	0.027102
RS	8	0.088500	0.434956	849.430666	0.031614	0.032280
RS	9	0.104044	0.434956	885.956521	0.032974	0.035061
RS	10	0.120871	0.447581	895.768329	0.033339	0.035609
RS	11	0.139085	0.447581	929.490383	0.034594	0.037663
RS	12	0.158801	0.479497	898.566042	0.033443	0.036343
RS	13	0.180143	0.479497	928.711374	0.034565	0.038143
RS	14	0.203245	0.531804	864.360406	0.032170	0.035398
RS	15	0.228252	0.531804	891.037601	0.033163	0.036990
RS	16	0.255321	0.611170	798.873601	0.029732	0.033076
RS	17	0.284623	0.611170	822.755881	0.030621	0.034422
RS	18	0.316341	0.725539	713.985223	0.026573	0.029794
RS	19	0.350674	0.725539	735.820933	0.027386	0.030896
RS	20	0.387839	0.886731	621.063410	0.023115	0.026007
RS	21	0.428068	0.886731	641.374738	0.023871	0.026888
RS	22	0.471615	1.110982	529.418973	0.019704	0.022122
RS	23	0.518754	1.110982	548.423283	0.020411	0.022812
RS	24	0.569779	1.416408	446.362029	0.016613	0.018488
RS	25	0.625012	1.416408	464.055517	0.017271	0.019025
RS	26	0.684800	1.818086	376.494436	0.014012	0.015352
RS	27	0.749519	1.818086	392.820309	0.014620	0.015780
RS	28	0.819574	2.323463	321.180128	0.011954	0.012822
RS	29	0.895407	2.323463	336.156272	0.012511	0.013184
RS	30	0.977493	2.929585	279.361326	0.010397	0.010883
RS	31	1.066348	2.929585	293.106027	0.010909	0.011203
RS	32	1.162531	3.620154	249.062858	0.009270	0.009453
RS	33	1.266646	3.620154	261.760588	0.009742	0.009744
RS	34	1.379346	4.360878	228.471678	0.008503	0.008442
RS	35	1.501340	4.360878	240.333288	0.008945	0.008717
RS	36	1.633394	5.101440	216.112374	0.008043	0.007780
RS	37	1.776338	5.101440	227.340741	0.008461	0.008053
RS	38	1.931070	5.790380	210.610877	0.007839	0.007409
RS	39	2.098562	5.790380	221.366573	0.008239	0.007687
RS	40	2.279867	6.390493	210.644122	0.007840	0.007268
RS	41	2.476122	6.390493	221.016187	0.008226	0.007551
RS	42	2.688562	6.876943	215.214153	0.008010	0.007308
RS	43	2.918520	6.876943	225.201285	0.008382	0.007594
RS	44	3.167442	7.233036	223.639494	0.008323	0.007500
RS	45	3.436891	7.233036	233.127379	0.008677	0.007787
RS	46	3.728560	7.459097	235.075610	0.008749	0.007819
RS	47	4.044282	7.459097	243.802795	0.009074	0.008102
RS	48	4.386040	7.580261	248.033272	0.009231	0.008220
RS	49	4.755981	7.580261	255.568521	0.009512	0.008481
RS	50	5.156428	7.644965	260.106366	0.009681	0.008616
RS	51	5.589899	7.644965	265.881565	0.009896	0.008825
RS	52	6.059116	7.719957	267.961677	0.009973	0.008882
RS	53	6.567027	7.719957	271.411371	0.010101	0.009002
RS	54	7.116822	8.066520	262.084761	0.009754	0.008686
RS	55	7.711957	8.066520	263.351321	0.009801	0.008708
RS	56	8.356169	8.066520	263.004183	0.009788	0.008659
RS	57	9.053506	8.066520	260.917450	0.009711	0.008538
RS	58	9.808348	14.170082	149.481077	0.005563	0.005158
RS	59	10.625439	14.170082	152.872032	0.005690	0.005206
RS	60	11.509911	14.170082	155.607701	0.005791	0.005220
RS	61	12.467321	14.170082	157.589241	0.005865	0.005200
RS	62	13.503684	14.170082	158.719993	0.005907	0.005145
RS	63	14.625510	14.170082	2032.288693	0.075638	0.057576
PA	4+25*2+4+6 0.018804029 0.007861705 14.625510048 7.437690504 0.814384541 0.480668076 0.434956227 0.447581066 0.479496811 0.531803852 0.611170389 0.725539441 0.886731391 1.110982013 1.416408242 1.818086500 2.323463001 2.929585392 3.620154218 4.360878157 5.101440230 5.790379739 6.390493233 6.876943011 7.233035517 7.459097111 7.580260585 7.644965040 7.719956531 8.066520212 14.170082050
//
IT	3968
RD	7
LK	-147256.271935
QD	-634.855674 -> -517.918878
RI	0.0104445291
TR	0.017381	0.008229
MT	15.114638
MM	C_pi: 3.777477, n_recomb: 30136.079501
RS	0	0.000000	13.524784	18.211632	0.000604	0.000009
RS	1	0.008303	13.524784	19.711775	0.000654	0.000087
RS	2	0.017295	13.524784	21.334418	0.000708	0.000243
RS	3	0.027033	13.524784	23.089382	0.000766	0.000470
RS	4	0.037580	1.010705	332.625786	0.011037	0.006863
RS	5	0.049003	1.010705	356.044726	0.011815	0.009702
RS	6	0.061374	0.534446	715.803366	0.023752	0.021087
RS	7	0.074773	0.534446	755.301139	0.025063	0.025033
RS	8	0.089283	0.465082	911.874122	0.030259	0.031093
RS	9	0.104999	0.465082	953.503605	0.031640	0.033727
RS	10	0.122019	0.470310	983.295724	0.032629	0.034905
RS	11	0.140453	0.470310	1022.430468	0.033927	0.036824
RS	12	0.160417	0.496350	1005.149325	0.033354	0.036105
RS	13	0.182038	0.496350	1040.428302	0.034524	0.037816
RS	14	0.205455	0.542286	984.134351	0.032656	0.035650
RS	15	0.230816	0.542286	1015.298701	0.033690	0.037197
RS	16	0.258282	0.614870	923.040889	0.030629	0.033716
RS	17	0.288029	0.614870	950.691421	0.031547	0.035050
RS	18	0.320246	0.722232	833.623122	0.027662	0.030645
RS	19	0.355137	0.722232	858.675109	0.028493	0.031751
RS	20	0.392926	0.876526	729.356153	0.024202	0.026883
RS	21	0.433852	0.876526	752.561667	0.024972	0.027781
RS	22	0.478175	1.094930	622.486000	0.020656	0.022890
RS	23	0.526179	1.094930	644.218267	0.021377	0.023608
RS	24	0.578169	1.397562	523.255137	0.017363	0.019083
RS	25	0.634475	1.397562	543.548861	0.018036	0.019656
RS	26	0.695456	1.802638	438.543494	0.014552	0.015766
RS	27	0.761499	1.802638	457.305563	0.015175	0.016233
RS	28	0.833027	2.321416	370.905297	0.012308	0.013080
RS	29	0.910493	2.321416	388.110217	0.012879	0.013477
RS	30	0.994390	2.954652	319.494965	0.010602	0.011019
RS	31	1.085254	2.954652	335.246454	0.011124	0.011369
RS	32	1.183661	3.688451	282.056556	0.009359	0.009498
RS	33	1.290239	3.688451	296.554978	0.009841	0.009813
RS	34	1.405665	4.487623	256.411416	0.008508	0.008422
RS	35	1.530676	4.487623	269.904275	0.008956	0.008715
RS	36	1.666065	5.295889	240.774531	0.007990	0.007716
RS	37	1.812695	5.295889	253.512318	0.008412	0.008000
RS	38	1.971499	6.051963	233.501525	0.007748	0.007316
RS	39	2.143489	6.051963	245.693699	0.008153	0.007601
RS	40	2.329757	6.708943	233.026270	0.007732	0.007162
RS	41	2.531492	6.708943	244.803203	0.008123	0.007452
RS	42	2.749975	7.234941	238.179228	0.007903	0.007207
RS	43	2.986599	7.234941	249.567261	0.008281	0.007500
RS	44	3.242868	7.609505	248.179205	0.008235	0.007420
RS	45	3.520414	7.609505	259.071501	0.008597	0.007716
RS	46	3.821005	7.833497	262.066173	0.008696	0.007774
RS	47	4.146552	7.833497	272.177987	0.009032	0.008066
RS	48	4.499128	7.937443	278.097022	0.009228	0.008220
RS	49	4.880978	7.937443	286.931857	0.009521	0.008491
RS	50	5.294531	7.978745	293.373691	0.009735	0.008667
RS	51	5.742419	7.978745	300.256553	0.009963	0.008887
RS	52	6.227495	8.034946	303.790193	0.010081	0.008980
RS	53	6.752845	8.034946	308.036599	0.010222	0.009112
RS	54	7.321812	8.393807	297.839043	0.009883	0.008805
RS	55	7.938019	8.393807	299.599414	0.009942	0.008840
RS	56	8.605387	8.393807	299.526361	0.009939	0.008805
RS	57	9.328165	8.393807	297.469422	0.009871	0.008696
RS	58	10.110952	15.635122	161.143360	0.005347	0.004951
RS	59	10.958732	15.635122	165.517154	0.005492	0.005024
RS	60	11.876899	15.635122	169.261479	0.005617	0.005067
RS	61	12.871299	15.635122	172.265337	0.005716	0.005079
RS	62	13.948260	15.635122	174.417090	0.005788	0.005058
RS	63	15.114638	15.635122	2393.775362	0.079432	0.061124
PA	4+25*2+4+6 0.017380552 0.008229218 15.114637575 13.524784378 1.010704559 0.534446283 0.465081763 0.470309792 0.496350463 0.542285993 0.614870369 0.722232024 0.876526051 1.094930360 1.397561989 1.802637786 2.321415577 2.954651997 3.688450546 4.487623499 5.295889047 6.051963342 6.708943443 7.234941143 7.609505491 7.833497440 7.937443179 7.978745466 8.034946213 8.393806510 15.635122304
//
IT	5181
RD	8
LK	-147030.578274
QD	-552.962080 -> -453.558619
RI	0.0083329238
TR	0.016104	0.008545
MT	15.613840
MM	C_pi: 4.030951, n_recomb: 33338.454415
RS	0	0.000000	24.444158	11.204654	0.000336	0.000005
RS	1	0.008358	24.444158	12.137285	0.000364	0.000049
RS	2	0.017415	24.444158	13.147193	0.000394	0.000137
RS	3	0.027229	24.444158	14.240721	0.000427	0.000265
RS	4	0.037863	1.247394	300.944805	0.009027	0.005679
RS	5	0.049385	1.247394	322.991853	0.009688	0.008026
RS	6	0.061871	0.591678	725.879194	0.021773	0.019476
RS	7	0.075401	0.591678	768.082826	0.023039	0.023145
RS	8	0.090061	0.495977	965.147413	0.028950	0.029917
RS	9	0.105947	0.495977	1011.574578	0.030343	0.032448
RS	10	0.123160	0.494046	1061.345139	0.031835	0.034139
RS	11	0.141812	0.494046	1105.801901	0.033169	0.035962
RS	12	0.162023	0.514889	1102.845753	0.033080	0.035739
RS	13	0.183923	0.514889	1143.352405	0.034295	0.037381
RS	14	0.207654	0.555204	1097.195198	0.032911	0.035732
RS	15	0.233368	0.555204	1133.044571	0.033986	0.037245
RS	16	0.261232	0.621832	1043.513318	0.031301	0.034190
RS	17	0.291424	0.621832	1075.121117	0.032249	0.035515
RS	18	0.324140	0.723089	952.327342	0.028565	0.031362
RS	19	0.359590	0.723089	980.713640	0.029417	0.032472
RS	20	0.398004	0.871363	838.594470	0.025154	0.027671
RS	21	0.439628	0.871363	864.745643	0.025938	0.028580
RS	22	0.484730	1.084505	717.410102	0.021519	0.023612
RS	23	0.533603	1.084505	741.891747	0.022253	0.024350
RS	24	0.586561	1.384183	602.177526	0.018063	0.019663
RS	25	0.643945	1.384183	625.093884	0.018750	0.020263
RS	26	0.706125	1.791286	502.368241	0.015069	0.016186
RS	27	0.773502	1.791286	523.600240	0.015706	0.016682
RS	28	0.846511	2.320592	421.993704	0.012658	0.013355
RS	29	0.925621	2.320592	441.468103	0.013242	0.013780
RS	30	1.011345	2.976648	360.572535	0.010816	0.011178
RS	31	1.104233	2.976648	378.370448	0.011349	0.011552
RS	32	1.204884	3.748531	315.626086	0.009467	0.009568
RS	33	1.313949	3.748531	331.957739	0.009957	0.009903
RS	34	1.432129	4.601156	284.624367	0.008537	0.008429
RS	35	1.560186	4.601156	299.771056	0.008992	0.008736
RS	36	1.698947	5.473340	265.469963	0.007963	0.007677
RS	37	1.849306	5.473340	279.729655	0.008391	0.007971
RS	38	2.012233	6.294405	256.244161	0.007686	0.007248
RS	39	2.188776	6.294405	269.877103	0.008095	0.007539
RS	40	2.380076	7.007225	255.139812	0.007653	0.007080
RS	41	2.587365	7.007225	268.320910	0.008048	0.007375
RS	42	2.811979	7.572113	260.815820	0.007823	0.007126
RS	43	3.055367	7.572113	273.602638	0.008207	0.007426
RS	44	3.319097	7.964535	272.387991	0.008170	0.007356
RS	45	3.604871	7.964535	284.684208	0.008539	0.007660
RS	46	3.914530	8.185960	288.777864	0.008662	0.007741
RS	47	4.250071	8.185960	300.276904	0.009007	0.008042
RS	48	4.613657	8.272328	307.987475	0.009238	0.008229
RS	49	5.007632	8.272328	318.125901	0.009542	0.008509
RS	50	5.434536	8.289909	326.610046	0.009797	0.008723
RS	51	5.897121	8.289909	334.599818	0.010036	0.008953
RS	52	6.398370	8.326732	339.720417	0.010190	0.009081
RS	53	6.941515	8.326732	344.748981	0.010341	0.009224
RS	54	7.530056	8.695365	333.722638	0.010010	0.008925
RS	55	8.167788	8.695365	335.947376	0.010077	0.008971
RS	56	8.858823	8.695365	336.110427	0.010082	0.008947
RS	57	9.607616	8.695365	334.036504	0.010020	0.008849
RS	58	10.418994	17.113886	171.622083	0.005148	0.004765
RS	59	11.298189	17.113886	176.937433	0.005307	0.004859
RS	60	12.250867	17.113886	181.657572	0.005449	0.004926
RS	61	13.283173	17.113886	185.661562	0.005569	0.004965
RS	62	14.401760	17.113886	188.825125	0.005664	0.004974
RS	63	15.613840	17.113886	2755.937232	0.082665	0.064471
PA	4+25*2+4+6 0.016104293 0.008545343 15.613840321 24.444158236 1.247393736 0.591677776 0.495977187 0.494046045 0.514889004 0.555203721 0.621831578 0.723088773 0.871363303 1.084505129 1.384183152 1.791285515 2.320592016 2.976647554 3.748530822 4.601156210 5.473340240 6.294405256 7.007225059 7.572112573 7.964534674 8.185959665 8.272328286 8.289909204 8.326732124 8.695365273 17.113886497
//
IT	4399
RD	9
LK	-146838.587182
QD	-483.077110 -> -398.240440
RI	0.0069937618
TR	0.014957	0.008813
MT	16.129231
MM	C_pi: 4.285999, n_recomb: 36496.918289
RS	0	0.000000	44.064086	6.839097	0.000187	0.000003
RS	1	0.008414	44.064086	7.413328	0.000203	0.000027
RS	2	0.017535	44.064086	8.035665	0.000220	0.000077
RS	3	0.027424	44.064086	8.710118	0.000239	0.000150
RS	4	0.038145	1.535044	270.020879	0.007398	0.004696
RS	5	0.049768	1.535044	290.454458	0.007958	0.006639
RS	6	0.062370	0.653307	729.246203	0.019981	0.017978
RS	7	0.076031	0.653307	773.612253	0.021197	0.021399
RS	8	0.090841	0.527908	1010.824518	0.027696	0.028759
RS	9	0.106898	0.527908	1061.768016	0.029092	0.031217
RS	10	0.124306	0.518740	1131.620869	0.031006	0.033341
RS	11	0.143178	0.518740	1181.304831	0.032367	0.035099
RS	12	0.163639	0.534796	1193.109438	0.032691	0.035292
RS	13	0.185820	0.534796	1238.919200	0.033946	0.036884
RS	14	0.209868	0.569974	1204.514120	0.033003	0.035697
RS	15	0.235940	0.569974	1245.241693	0.034119	0.037187
RS	16	0.264205	0.631194	1160.845582	0.031807	0.034541
RS	17	0.294848	0.631194	1196.619364	0.032787	0.035864
RS	18	0.328069	0.726979	1070.420613	0.029329	0.031977
RS	19	0.364085	0.726979	1102.292405	0.030202	0.033095
RS	20	0.403132	0.869907	949.003643	0.026002	0.028391
RS	21	0.445464	0.869907	978.184395	0.026802	0.029311
RS	22	0.491357	1.078328	814.387143	0.022314	0.024297
RS	23	0.541112	1.078328	841.664455	0.023061	0.025052
RS	24	0.595054	1.375169	683.307523	0.018722	0.020231
RS	25	0.653533	1.375169	708.886596	0.019423	0.020853
RS	26	0.716933	1.783634	568.128407	0.015566	0.016610
RS	27	0.785667	1.783634	591.877451	0.016217	0.017130
RS	28	0.860184	2.321792	474.579672	0.013003	0.013643
RS	29	0.940971	2.321792	496.375588	0.013600	0.014091
RS	30	1.028555	2.998012	402.700185	0.011034	0.011354
RS	31	1.123508	2.998012	422.594471	0.011579	0.011747
RS	32	1.226450	3.804742	349.855607	0.009586	0.009658
RS	33	1.338054	3.804742	368.062763	0.010085	0.010008
RS	34	1.459047	4.707793	313.179642	0.008581	0.008454
RS	35	1.590220	4.707793	330.012149	0.009042	0.008773
RS	36	1.732430	5.641950	290.260109	0.007953	0.007658
RS	37	1.886605	5.641950	306.063539	0.008386	0.007959
RS	38	2.053751	6.527464	278.899263	0.007642	0.007198
RS	39	2.234961	6.527464	293.986841	0.008055	0.007495
RS	40	2.431417	7.296489	277.048098	0.007591	0.007015
RS	41	2.644403	7.296489	291.642764	0.007991	0.007314
RS	42	2.875308	7.900827	283.190851	0.007759	0.007060
RS	43	3.125641	7.900827	297.385268	0.008148	0.007366
RS	44	3.397036	8.311394	296.340072	0.008120	0.007304
RS	45	3.691266	8.311394	310.051885	0.008495	0.007616
RS	46	4.010251	8.530284	315.296735	0.008639	0.007717
RS	47	4.356074	8.530284	328.199369	0.008993	0.008026
RS	48	4.730994	8.598969	337.806524	0.009256	0.008243
RS	49	5.137459	8.598969	349.268169	0.009570	0.008532
RS	50	5.578122	8.592620	359.938449	0.009862	0.008782
RS	51	6.055861	8.592620	369.051755	0.010112	0.009021
RS	52	6.573796	8.609622	375.903133	0.010300	0.009181
RS	53	7.135308	8.609622	381.717653	0.010459	0.009334
RS	54	7.744063	8.986243	369.922550	0.010136	0.009043
RS	55	8.404038	8.986243	372.599399	0.010209	0.009098
RS	56	9.119541	8.986243	372.977269	0.010219	0.009084
RS	57	9.895243	8.986243	370.855378	0.010161	0.008995
RS	58	10.736211	18.629087	181.224795	0.004965	0.004596
RS	59	11.647936	18.629087	187.451295	0.005136	0.004706
RS	60	12.636370	18.629087	193.123275	0.005291	0.004793
RS	61	13.707967	18.629087	198.111575	0.005428	0.004855
RS	62	14.869726	18.629087	202.281130	0.005542	0.004889
RS	63	16.129231	18.629087	3121.708805	0.085533	0.067595
PA	4+25*2+4+6 0.014956721 0.008812617 16.129230947 44.064086390 1.535044366 0.653307116 0.527908282 0.518739960 0.534795621 0.569974194 0.631193660 0.726978757 0.869907396 1.078328500 1.375169123 1.783634026 2.321791510 2.998012004 3.804742197 4.707793495 5.641949703 6.527464456 7.296488540 7.900827482 8.311394073 8.530283717 8.598968873 8.592620159 8.609621972 8.986242928 18.629087064
//
IT	5627
RD	10
LK	-146674.691825
QD	-423.415252 -> -350.856127
RI	0.0061154199
TR	0.013926	0.009036
MT	16.660496
MM	C_pi: 4.544490, n_recomb: 39614.290723
RS	0	0.000000	79.390774	4.140751	0.000105	0.000002
RS	1	0.008469	79.390774	4.491116	0.000113	0.000015
RS	2	0.017656	79.390774	4.871098	0.000123	0.000043
RS	3	0.027620	79.390774	5.283194	0.000133	0.000084
RS	4	0.038428	1.886614	240.399422	0.006069	0.003877
RS	5	0.050152	1.886614	259.089977	0.006540	0.005487
RS	6	0.062868	0.720212	726.756629	0.018346	0.016582
RS	7	0.076662	0.720212	772.777845	0.019508	0.019778
RS	8	0.091624	0.561072	1049.658847	0.026497	0.027629
RS	9	0.107853	0.561072	1104.832309	0.027890	0.030031
RS	10	0.125456	0.544352	1194.956888	0.030165	0.032531
RS	11	0.144550	0.544352	1249.748330	0.031548	0.034245
RS	12	0.165261	0.555849	1276.612946	0.032226	0.034795
RS	13	0.187726	0.555849	1327.763342	0.033517	0.036349
RS	14	0.212094	0.586195	1306.417938	0.032978	0.035579
RS	15	0.238526	0.586195	1352.188013	0.034134	0.037052
RS	16	0.267196	0.642356	1275.070405	0.032187	0.034799
RS	17	0.298295	0.642356	1315.211166	0.033200	0.036124
RS	18	0.332027	0.733094	1187.793805	0.029984	0.032513
RS	19	0.368616	0.733094	1223.309096	0.030880	0.033641
RS	20	0.408303	0.871157	1060.453547	0.026769	0.029055
RS	21	0.451352	0.871157	1092.757115	0.027585	0.029988
RS	22	0.498047	1.075280	913.314631	0.023055	0.024952
RS	23	0.548696	1.075280	943.439185	0.023816	0.025722
RS	24	0.603635	1.369430	766.578900	0.019351	0.020789
RS	25	0.663227	1.369430	794.861719	0.020065	0.021429
RS	26	0.727865	1.778858	635.780889	0.016049	0.017035
RS	27	0.797978	1.778858	662.092985	0.016713	0.017576
RS	28	0.874029	2.324725	528.628495	0.013344	0.013940
RS	29	0.956521	2.324725	552.796555	0.013954	0.014407
RS	30	1.045999	3.019242	445.841913	0.011255	0.011541
RS	31	1.143055	3.019242	467.881403	0.011811	0.011952
RS	32	1.248331	3.858505	384.707715	0.009711	0.009760
RS	33	1.362523	3.858505	404.831884	0.010219	0.010124
RS	34	1.486386	4.809885	342.039349	0.008634	0.008492
RS	35	1.620739	4.809885	360.589163	0.009103	0.008822
RS	36	1.766470	5.804859	315.109852	0.007954	0.007651
RS	37	1.924544	5.804859	332.478587	0.008393	0.007960
RS	38	2.096005	6.754916	301.435317	0.007609	0.007163
RS	39	2.281988	6.754916	317.991348	0.008027	0.007464
RS	40	2.483721	7.581061	298.720891	0.007541	0.006963
RS	41	2.702540	7.581061	314.738672	0.007945	0.007267
RS	42	2.939890	8.225860	305.273483	0.007706	0.007006
RS	43	3.197342	8.225860	320.884741	0.008100	0.007317
RS	44	3.476598	8.655163	320.002420	0.008078	0.007262
RS	45	3.779505	8.655163	335.142411	0.008460	0.007579
RS	46	4.108065	8.871678	341.587005	0.008623	0.007699
RS	47	4.464452	8.871678	355.911287	0.008984	0.008015
RS	48	4.851021	8.922555	367.516389	0.009277	0.008260
RS	49	5.270329	8.922555	380.323699	0.009601	0.008557
RS	50	5.725149	8.891978	393.322317	0.009929	0.008840
RS	51	6.218488	8.891978	403.579945	0.010188	0.009088
RS	52	6.753609	8.888641	412.309621	0.010408	0.009280
RS	53	7.334050	8.888641	418.919142	0.010575	0.009441
RS	54	7.963649	9.271588	406.435376	0.010260	0.009158
RS	55	8.646569	9.271588	409.556803	0.010339	0.009222
RS	56	9.387327	9.271588	410.133127	0.010353	0.009216
RS	57	10.190821	9.271588	407.937293	0.010298	0.009133
RS	58	11.062363	20.186754	190.103069	0.004799	0.004441
RS	59	12.007718	20.186754	197.212958	0.004978	0.004565
RS	60	13.033136	20.186754	203.813988	0.005145	0.004668
RS	61	14.145398	20.186754	209.770226	0.005295	0.004749
RS	62	15.351858	20.186754	214.937394	0.005426	0.004805
RS	63	16.660496	20.186754	3491.174797	0.088129	0.070490
PA	4+25*2+4+6 0.013925538 0.009035844 16.660495613 79.390773799 1.886614316 0.720211725 0.561072213 0.544351910 0.555848835 0.586195402 0.642356280 0.733094018 0.871156786 1.075279885 1.369430159 1.778858452 2.324725369 3.019242452 3.858504551 4.809885384 5.804858945 6.754916254 7.581060542 8.225859676 8.655163411 8.871677780 8.922554920 8.891977721 8.888640540 9.271587952 20.186753831
//
IT	5396
RD	11
LK	-146534.495971
QD	-372.424729 -> -310.267551
RI	0.0055197680
TR	0.013000	0.009221
MT	17.204699
MM	C_pi: 4.806182, n_recomb: 42683.933613
RS	0	0.000000	143.131791	2.486894	0.000058	0.000001
RS	1	0.008524	143.131791	2.698824	0.000063	0.000009
RS	2	0.017775	143.131791	2.928809	0.000069	0.000024
RS	3	0.027814	143.131791	3.178386	0.000074	0.000047
RS	4	0.038709	2.317786	212.468627	0.004978	0.003197
RS	5	0.050533	2.317786	229.369716	0.005374	0.004529
RS	6	0.063365	0.793148	719.115700	0.016847	0.015284
RS	7	0.077290	0.793148	766.311320	0.017953	0.018272
RS	8	0.092403	0.595582	1082.095864	0.025351	0.026534
RS	9	0.108803	0.595582	1141.194818	0.026736	0.028889
RS	10	0.126602	0.570825	1251.782197	0.029327	0.031725
RS	11	0.145918	0.570825	1311.525934	0.030726	0.033406
RS	12	0.166881	0.577867	1353.639904	0.031713	0.034268
RS	13	0.189630	0.577867	1410.120040	0.033036	0.035792
RS	14	0.214318	0.603569	1402.882089	0.032867	0.035399
RS	15	0.241111	0.603569	1453.815636	0.034060	0.036861
RS	16	0.270188	0.654893	1385.889876	0.032469	0.034984
RS	17	0.301744	0.654893	1430.574126	0.033516	0.036314
RS	18	0.335989	0.740866	1304.028304	0.030551	0.032982
RS	19	0.373153	0.740866	1343.336137	0.031472	0.034122
RS	20	0.413486	0.874394	1172.540940	0.027470	0.029671
RS	21	0.457256	0.874394	1208.056297	0.028302	0.030618
RS	22	0.504757	1.074524	1013.859595	0.023753	0.025580
RS	23	0.556308	1.074524	1046.876688	0.024526	0.026365
RS	24	0.612252	1.366087	851.738613	0.019955	0.021335
RS	25	0.672966	1.366087	882.757098	0.020681	0.021993
RS	26	0.738855	1.776176	705.129854	0.016520	0.017460
RS	27	0.810360	1.776176	734.041064	0.017197	0.018020
RS	28	0.887960	2.328866	583.981734	0.013682	0.014241
RS	29	0.972176	2.328866	610.563336	0.014304	0.014727
RS	30	1.063570	3.040187	489.865156	0.011477	0.011736
RS	31	1.162754	3.040187	514.090684	0.012044	0.012162
RS	32	1.270393	3.910135	420.064679	0.009841	0.009870
RS	33	1.387208	3.910135	442.140416	0.010358	0.010248
RS	34	1.513980	4.908159	371.099957	0.008694	0.008540
RS	35	1.651558	4.908159	391.392434	0.009170	0.008880
RS	36	1.800863	5.963082	339.927555	0.007964	0.007654
RS	37	1.962896	5.963082	358.877608	0.008408	0.007970
RS	38	2.138740	6.977932	323.769640	0.007585	0.007136
RS	39	2.329574	6.977932	341.802748	0.008008	0.007442
RS	40	2.536675	7.862208	320.079565	0.007499	0.006920
RS	41	2.761429	7.862208	337.524978	0.007908	0.007228
RS	42	3.005341	8.548512	326.984968	0.007661	0.006961
RS	43	3.270046	8.548512	344.017354	0.008060	0.007276
RS	44	3.557314	8.997205	343.288653	0.008043	0.007226
RS	45	3.869069	8.997205	359.864515	0.008431	0.007549
RS	46	4.207398	9.211455	367.552547	0.008611	0.007685
RS	47	4.574567	9.211455	383.311941	0.008980	0.008008
RS	48	4.973035	9.244275	397.009940	0.009301	0.008279
RS	49	5.405468	9.244275	411.181421	0.009633	0.008584
RS	50	5.874763	9.189025	426.644747	0.009995	0.008899
RS	51	6.384061	9.189025	438.064571	0.010263	0.009155
RS	52	6.936772	9.164697	448.819322	0.010515	0.009376
RS	53	7.536598	9.164697	456.231044	0.010689	0.009544
RS	54	8.187553	9.552174	443.159661	0.010382	0.009270
RS	55	8.893997	9.552174	446.716057	0.010466	0.009341
RS	56	9.660659	9.552174	447.472934	0.010483	0.009341
RS	57	10.492673	9.552174	445.176264	0.010430	0.009264
RS	58	11.395609	21.784079	198.335099	0.004647	0.004298
RS	59	12.375513	21.784079	206.299424	0.004833	0.004433
RS	60	13.438945	21.784079	213.804289	0.005009	0.004550
RS	61	14.593025	21.784079	220.708248	0.005171	0.004647
RS	62	15.845481	21.784079	226.859202	0.005315	0.004721
RS	63	17.204699	21.784079	3862.807579	0.090498	0.073158
PA	4+25*2+4+6 0.013000477 0.009220568 17.204699023 143.131791337 2.317785544 0.793147710 0.595581941 0.570825430 0.577867017 0.603568638 0.654892806 0.740865929 0.874393998 1.074523603 1.366086824 1.776175513 2.328865674 3.040187019 3.910135217 4.908158647 5.963081786 6.977931511 7.862208214 8.548512011 8.997205370 9.211454910 9.244275442 9.189024890 9.164697170 9.552173528 21.784078597
//
IT	5234
RD	12
LK	-146414.377869
QD	-328.766331 -> -275.439028
RI	0.0051033035
TR	0.012172	0.009372
MT	17.758130
MM	C_pi: 5.069879, n_recomb: 45695.056981
RS	0	0.000000	258.424044	1.481653	0.000032	0.000001
RS	1	0.008578	258.424044	1.608767	0.000035	0.000005
RS	2	0.017893	258.424044	1.746788	0.000038	0.000014
RS	3	0.028006	258.424044	1.896650	0.000042	0.000027
RS	4	0.038987	2.847265	186.526620	0.004082	0.002632
RS	5	0.050910	2.847265	201.656862	0.004413	0.003735
RS	6	0.063855	0.872712	707.066702	0.015474	0.014083
RS	7	0.077911	0.872712	754.987164	0.016522	0.016875
RS	8	0.093173	0.631459	1108.542131	0.024260	0.025481
RS	9	0.109745	0.631459	1171.243242	0.025632	0.027793
RS	10	0.127737	0.598067	1302.409631	0.028502	0.030931
RS	11	0.147274	0.598067	1366.913184	0.029914	0.032588
RS	12	0.168486	0.600693	1424.305616	0.031170	0.033724
RS	13	0.191517	0.600693	1486.052804	0.032521	0.035225
RS	14	0.216525	0.621862	1493.725289	0.032689	0.035175
RS	15	0.243678	0.621862	1549.892659	0.033918	0.036628
RS	16	0.273160	0.668487	1492.850132	0.032670	0.035109
RS	17	0.305171	0.668487	1542.219741	0.033750	0.036445
RS	18	0.339928	0.749881	1418.543236	0.031044	0.033394
RS	19	0.377667	0.749881	1461.773784	0.031990	0.034547
RS	20	0.418643	0.879107	1284.688301	0.028114	0.030245
RS	21	0.463134	0.879107	1323.492325	0.028964	0.031205
RS	22	0.511442	1.075458	1115.528600	0.024412	0.026182
RS	23	0.563894	1.075458	1151.470968	0.025199	0.026981
RS	24	0.620846	1.364506	938.386014	0.020536	0.021870
RS	25	0.682683	1.364506	972.157671	0.021275	0.022543
RS	26	0.749824	1.774985	775.865115	0.016979	0.017881
RS	27	0.822726	1.774985	807.396678	0.017669	0.018459
RS	28	0.901881	2.333742	640.394257	0.014015	0.014545
RS	29	0.987826	2.333742	669.417169	0.014650	0.015047
RS	30	1.081144	3.060587	534.570181	0.011699	0.011936
RS	31	1.182467	3.060587	561.010657	0.012277	0.012376
RS	32	1.292482	3.959605	455.760032	0.009974	0.009987
RS	33	1.411935	3.959605	479.811539	0.010500	0.010376
RS	34	1.541635	5.002766	400.219830	0.008758	0.008594
RS	35	1.682461	5.002766	422.271182	0.009241	0.008943
RS	36	1.835367	6.116831	364.591063	0.007979	0.007664
RS	37	2.001391	6.116831	385.130173	0.008428	0.007987
RS	38	2.181657	7.196647	345.794745	0.007567	0.007117
RS	39	2.377386	7.196647	365.305844	0.007994	0.007428
RS	40	2.589906	8.139971	341.022991	0.007463	0.006885
RS	41	2.820657	8.139971	359.893060	0.007876	0.007197
RS	42	3.071203	8.868738	348.223013	0.007621	0.006921
RS	43	3.343241	8.868738	366.673305	0.008024	0.007240
RS	44	3.638616	9.337337	366.090466	0.008012	0.007195
RS	45	3.959329	9.337337	384.102306	0.008406	0.007523
RS	46	4.307555	9.549320	393.072097	0.008602	0.007674
RS	47	4.685652	9.549320	410.272507	0.008978	0.008004
RS	48	5.096184	9.563720	426.149102	0.009326	0.008298
RS	49	5.541934	9.563720	441.696096	0.009666	0.008610
RS	50	6.025921	9.483210	459.752134	0.010061	0.008955
RS	51	6.551427	9.483210	472.345709	0.010337	0.009219
RS	52	7.122013	9.437109	485.268816	0.010620	0.009468
RS	53	7.741546	9.437109	493.484716	0.010800	0.009644
RS	54	8.414225	9.827085	479.948281	0.010503	0.009379
RS	55	9.144609	9.827085	483.924721	0.010590	0.009456
RS	56	9.937649	9.827085	484.839672	0.010610	0.009461
RS	57	10.798718	9.827085	482.411596	0.010557	0.009388
RS	58	11.733653	23.413903	205.966487	0.004507	0.004165
RS	59	12.748791	23.413903	214.753767	0.004700	0.004310
RS	60	13.851011	23.413903	223.133631	0.004883	0.004438
RS	61	15.047785	23.413903	230.960223	0.005054	0.004549
RS	62	16.347222	23.413903	238.074873	0.005210	0.004639
RS	63	17.758130	23.413903	4234.292412	0.092664	0.075605
PA	4+25*2+4+6 0.012171869 0.009372263 17.758130055 258.424044124 2.847265002 0.872712019 0.631458821 0.598067372 0.600692901 0.621862033 0.668487171 0.749880735 0.879106919 1.075457915 1.364505874 1.774984707 2.333742390 3.060586833 3.959605004 5.002766377 6.116831137 7.196647356 8.139971107 8.868737992 9.337336862 9.549319940 9.563719811 9.483210114 9.437109192 9.827084925 23.413903238
//
IT	5331
RD	13
LK	-146311.297812
QD	-291.302359 -> -245.475848
RI	0.0048041593
TR	0.011430	0.009496
MT	18.317263
MM	C_pi: 5.334048, n_recomb: 48635.716956
RS	0	0.000000	466.855409	0.877010	0.000018	0.000000
RS	1	0.008632	466.855409	0.952732	0.000020	0.000003
RS	2	0.018008	466.855409	1.034993	0.000021	0.000008
RS	3	0.028194	466.855409	1.124361	0.000023	0.000015
RS	4	0.039259	3.497662	162.756644	0.003346	0.002165
RS	5	0.051279	3.497662	176.182853	0.003622	0.003077
RS	6	0.064337	0.959421	691.351062	0.014215	0.012976
RS	7	0.078522	0.959421	739.584383	0.015207	0.015583
RS	8	0.093931	0.668646	1129.465683	0.023223	0.024476
RS	9	0.110670	0.668646	1195.433462	0.024579	0.026747
RS	10	0.128855	0.625964	1347.143171	0.027699	0.030160
RS	11	0.148608	0.625964	1416.181076	0.029118	0.031796
RS	12	0.170067	0.624179	1488.713423	0.030609	0.033175
RS	13	0.193378	0.624179	1555.615541	0.031985	0.034656
RS	14	0.218701	0.640890	1578.745057	0.032461	0.034917
RS	15	0.246210	0.640890	1640.164302	0.033723	0.036362
RS	16	0.276093	0.682901	1595.464336	0.032804	0.035184
RS	17	0.308556	0.682901	1649.621562	0.033918	0.036526
RS	18	0.343820	0.759840	1530.693136	0.031473	0.033756
RS	19	0.382129	0.759840	1577.952557	0.032444	0.034922
RS	20	0.423744	0.884924	1396.246348	0.028708	0.030779
RS	21	0.468951	0.884924	1438.399777	0.029575	0.031753
RS	22	0.518060	1.077650	1217.748118	0.025038	0.026759
RS	23	0.571409	1.077650	1256.633185	0.025838	0.027571
RS	24	0.629362	1.364216	1026.056678	0.021097	0.022391
RS	25	0.692317	1.364216	1062.582288	0.021848	0.023079
RS	26	0.760706	1.774841	847.617630	0.017428	0.018298
RS	27	0.834998	1.774841	881.773886	0.018130	0.018891
RS	28	0.915703	2.338996	697.574854	0.014343	0.014848
RS	29	1.003374	2.338996	729.051251	0.014990	0.015365
RS	30	1.098612	3.080222	579.722909	0.011920	0.012137
RS	31	1.202071	3.080222	608.393549	0.012509	0.012591
RS	32	1.314460	4.006841	491.602258	0.010108	0.010106
RS	33	1.436549	4.006841	517.641836	0.010643	0.010507
RS	34	1.569177	5.093721	429.240329	0.008826	0.008652
RS	35	1.713253	5.093721	453.056326	0.009315	0.009010
RS	36	1.869765	6.266098	388.966296	0.007998	0.007678
RS	37	2.039786	6.266098	411.092820	0.008452	0.008007
RS	38	2.224482	7.410953	367.392455	0.007554	0.007102
RS	39	2.425121	7.410953	388.373735	0.007985	0.007418
RS	40	2.643078	8.414040	361.443240	0.007432	0.006854
RS	41	2.879848	8.414040	381.726604	0.007849	0.007170
RS	42	3.137055	9.186053	368.880810	0.007585	0.006886
RS	43	3.416463	9.186053	388.737411	0.007993	0.007210
RS	44	3.719988	9.674953	388.293018	0.007984	0.007168
RS	45	4.049712	9.674953	407.732396	0.008383	0.007500
RS	46	4.407896	9.884537	418.017153	0.008595	0.007665
RS	47	4.796997	9.884537	436.655848	0.008978	0.008000
RS	48	5.219683	9.880020	454.787782	0.009351	0.008318
RS	49	5.678854	9.880020	471.713239	0.009699	0.008637
RS	50	6.177659	9.773576	492.478795	0.010126	0.009011
RS	51	6.719517	9.773576	506.250079	0.010409	0.009281
RS	52	7.308147	9.704795	521.480413	0.010722	0.009558
RS	53	7.947585	9.704795	530.495962	0.010908	0.009740
RS	54	8.642216	10.095029	516.636776	0.010623	0.009485
RS	55	9.396804	10.095029	521.011901	0.010713	0.009566
RS	56	10.216525	10.095029	522.056875	0.010734	0.009575
RS	57	11.107000	10.095029	519.462321	0.010681	0.009505
RS	58	12.074337	25.067360	213.029491	0.004380	0.004043
RS	59	13.125170	25.067360	222.605652	0.004577	0.004195
RS	60	14.266707	25.067360	231.828107	0.004767	0.004333
RS	61	15.506776	25.067360	240.547564	0.004946	0.004455
RS	62	16.853881	25.067360	248.599895	0.005111	0.004558
RS	63	18.317263	25.067360	4603.021753	0.094643	0.077843
PA	4+25*2+4+6 0.011430286 0.009495892 18.317263149 466.855409099 3.497661766 0.959421346 0.668645647 0.625964002 0.624179236 0.640889573 0.682900839 0.759839802 0.884924450 1.077650469 1.364216254 1.774840822 2.338996129 3.080222351 4.006841160 5.093720908 6.266097833 7.410952579 8.414039634 9.186052562 9.674952628 9.884537337 9.880020223 9.773575633 9.704794633 10.095029302 25.067359600
//
IT	4407
RD	14
LK	-146222.685504
QD	-259.074657 -> -219.621858
RI	0.0045848844
TR	0.010767	0.009596
MT	18.878637
MM	C_pi: 5.597036, n_recomb: 51494.665945
RS	0	0.000000	844.033882	0.515925	0.000010	0.000000
RS	1	0.008683	844.033882	0.560743	0.000011	0.000001
RS	2	0.018121	844.033882	0.609456	0.000012	0.000004
RS	3	0.028377	844.033882	0.662402	0.000013	0.000008
RS	4	0.039525	4.295628	141.262563	0.002743	0.001781
RS	5	0.051640	4.295628	153.087000	0.002973	0.002534
RS	6	0.064808	1.053678	672.723652	0.013064	0.011959
RS	7	0.079119	1.053678	720.902884	0.014000	0.014394
RS	8	0.094672	0.707045	1145.365545	0.022242	0.023523
RS	9	0.111576	0.707045	1214.260155	0.023580	0.025752
RS	10	0.129948	0.654380	1386.333390	0.026922	0.029415
RS	11	0.149915	0.654380	1459.654439	0.028346	0.031034
RS	12	0.171616	0.648176	1547.032124	0.030043	0.032626
RS	13	0.195201	0.648176	1618.933239	0.031439	0.034089
RS	14	0.220835	0.660487	1657.803353	0.032194	0.034633
RS	15	0.248694	0.660487	1724.441749	0.033488	0.036071
RS	16	0.278972	0.697945	1693.283539	0.032883	0.035216
RS	17	0.311879	0.697945	1752.289065	0.034029	0.036565
RS	18	0.347644	0.770512	1639.852077	0.031845	0.034072
RS	19	0.386515	0.770512	1691.219443	0.032843	0.035252
RS	20	0.428760	0.891571	1506.549143	0.029256	0.031275
RS	21	0.474674	0.891571	1552.094679	0.030141	0.032263
RS	22	0.524575	1.080782	1319.915373	0.025632	0.027311
RS	23	0.578809	1.080782	1361.744399	0.026444	0.028135
RS	24	0.637752	1.364876	1114.250035	0.021638	0.022898
RS	25	0.701814	1.364876	1153.513292	0.022401	0.023599
RS	26	0.771438	1.775420	919.988424	0.017866	0.018708
RS	27	0.847108	1.775420	956.756427	0.018580	0.019315
RS	28	0.929348	2.344364	755.210838	0.014666	0.015148
RS	29	1.018730	2.344364	789.136823	0.015325	0.015679
RS	30	1.115873	3.098929	625.076123	0.012139	0.012338
RS	31	1.221451	3.098929	655.977971	0.012739	0.012805
RS	32	1.336197	4.051765	527.394647	0.010242	0.010227
RS	33	1.460907	4.051765	555.422335	0.010786	0.010638
RS	34	1.596445	5.180993	458.001063	0.008894	0.008712
RS	35	1.743753	5.180993	483.576764	0.009391	0.009078
RS	36	1.903852	6.410793	412.920736	0.008019	0.007695
RS	37	2.077854	6.410793	436.623510	0.008479	0.008030
RS	38	2.266964	7.620593	388.449967	0.007543	0.007090
RS	39	2.472495	7.620593	410.884889	0.007979	0.007411
RS	40	2.695873	8.683951	381.238404	0.007403	0.006827
RS	41	2.938648	8.683951	402.915364	0.007824	0.007146
RS	42	3.202504	9.499806	388.858211	0.007551	0.006855
RS	43	3.489271	9.499806	410.101215	0.007964	0.007182
RS	44	3.800940	10.009219	409.790786	0.007958	0.007143
RS	45	4.139671	10.009219	430.640781	0.008363	0.007479
RS	46	4.507816	10.216152	442.268527	0.008589	0.007657
RS	47	4.907928	10.216152	462.334119	0.008978	0.007998
RS	48	5.342782	10.192135	482.787730	0.009375	0.008337
RS	49	5.815397	10.192135	501.086102	0.009731	0.008662
RS	50	6.329051	10.058971	524.668237	0.010189	0.009064
RS	51	6.887306	10.058971	539.613362	0.010479	0.009340
RS	52	7.494037	9.966532	557.282952	0.010822	0.009645
RS	53	8.153453	9.966532	567.086928	0.011013	0.009832
RS	54	8.870127	10.354595	553.065442	0.010740	0.009588
RS	55	9.649033	10.354595	557.811337	0.010832	0.009673
RS	56	10.495574	10.354595	558.952640	0.010855	0.009685
RS	57	11.415622	10.354595	556.152033	0.010800	0.009617
RS	58	12.415562	26.734641	219.553205	0.004264	0.003930
RS	59	13.502329	26.734641	229.882075	0.004464	0.004088
RS	60	14.683464	26.734641	239.911773	0.004659	0.004234
RS	61	15.967161	26.734641	249.490411	0.004845	0.004366
RS	62	17.362326	26.734641	258.449387	0.005019	0.004481
RS	63	18.878637	26.734641	4966.444745	0.096446	0.079883
PA	4+25*2+4+6 0.010766887 0.009595961 18.878637402 844.033882248 4.295627899 1.053678462 0.707044870 0.654380469 0.648175507 0.660487087 0.697945060 0.770512296 0.891571240 1.080781955 1.364875870 1.775419698 2.344364165 3.098928535 4.051765350 5.180992830 6.410793267 7.620592772 8.683951449 9.499805575 10.009219466 10.216152019 10.192134624 10.058970620 9.966532067 10.354595236 26.734641031
//
IT	5586
RD	15
LK	-146146.364088
QD	-231.279796 -> -197.244133
RI	0.0044216909
TR	0.010173	0.009676
MT	19.439500
MM	C_pi: 5.857332, n_recomb: 54262.016428
RS	0	0.000000	1530.605076	0.301091	0.000006	0.000000
RS	1	0.008734	1530.605076	0.327399	0.000006	0.000001
RS	2	0.018230	1530.605076	0.356007	0.000007	0.000002
RS	3	0.028556	1530.605076	0.387117	0.000007	0.000005
RS	4	0.039783	5.272956	122.049359	0.002249	0.001464
RS	5	0.051991	5.272956	132.396527	0.002440	0.002086
RS	6	0.065266	1.155778	651.918782	0.012014	0.011030
RS	7	0.079699	1.155778	699.727507	0.012895	0.013303
RS	8	0.095393	0.746499	1156.819640	0.021319	0.022625
RS	9	0.112458	0.746499	1228.307331	0.022637	0.024811
RS	10	0.131013	0.683169	1420.386356	0.026176	0.028702
RS	11	0.151189	0.683169	1497.722508	0.027602	0.030304
RS	12	0.173127	0.672548	1599.475542	0.029477	0.032085
RS	13	0.196981	0.672548	1676.183652	0.030891	0.033532
RS	14	0.222918	0.680519	1730.836114	0.031898	0.034332
RS	15	0.251120	0.680519	1802.614772	0.033221	0.035763
RS	16	0.281785	0.713467	1785.950425	0.032913	0.035213
RS	17	0.315129	0.713467	1849.823995	0.034091	0.036568
RS	18	0.351385	0.781723	1745.455003	0.032167	0.034347
RS	19	0.390807	0.781723	1800.981456	0.033190	0.035540
RS	20	0.433672	0.898844	1614.961414	0.029762	0.031737
RS	21	0.480280	0.898844	1663.923385	0.030665	0.032737
RS	22	0.530960	1.084622	1421.435973	0.026196	0.027837
RS	23	0.586065	1.084622	1466.194614	0.027021	0.028673
RS	24	0.645983	1.366247	1202.460549	0.022160	0.023389
RS	25	0.711134	1.366247	1244.429037	0.022934	0.024103
RS	26	0.781975	1.776497	992.576887	0.018292	0.019109
RS	27	0.859003	1.776497	1031.927229	0.019017	0.019730
RS	28	0.942759	2.349683	812.987239	0.014983	0.015444
RS	29	1.033829	2.349683	849.343453	0.015653	0.015989
RS	30	1.132853	3.116625	670.384496	0.012355	0.012538
RS	31	1.240525	3.116625	703.504906	0.012965	0.013017
RS	32	1.357601	4.094394	562.942922	0.010375	0.010347
RS	33	1.484902	4.094394	592.946890	0.010927	0.010769
RS	34	1.623320	5.264641	486.347526	0.008963	0.008772
RS	35	1.773828	5.264641	513.667707	0.009466	0.009147
RS	36	1.937480	6.550934	436.329392	0.008041	0.007713
RS	37	2.115425	6.550934	461.588197	0.008507	0.008055
RS	38	2.308911	7.825451	408.862858	0.007535	0.007080
RS	39	2.519296	7.825451	432.726668	0.007975	0.007406
RS	40	2.748054	8.949420	400.315378	0.007377	0.006802
RS	41	2.996791	8.949420	423.358446	0.007802	0.007125
RS	42	3.267252	9.809521	408.065783	0.007520	0.006825
RS	43	3.561334	9.809521	430.667575	0.007937	0.007155
RS	44	3.881100	10.339533	430.488427	0.007934	0.007119
RS	45	4.228792	10.339533	452.724220	0.008343	0.007460
RS	46	4.606851	10.543454	465.718148	0.008583	0.007650
RS	47	5.017928	10.543454	487.191167	0.008978	0.007995
RS	48	5.464906	10.499266	510.023351	0.009399	0.008356
RS	49	5.950922	10.499266	529.681117	0.009762	0.008686
RS	50	6.479385	10.338544	556.175395	0.010250	0.009115
RS	51	7.054001	10.338544	572.283194	0.010547	0.009397
RS	52	7.678802	10.221428	592.516285	0.010920	0.009728
RS	53	8.358170	10.221428	603.091345	0.011114	0.009920
RS	54	9.096871	10.604766	589.083265	0.010856	0.009688
RS	55	9.900088	10.604766	594.166153	0.010950	0.009776
RS	56	10.773454	10.604766	595.365181	0.010972	0.009791
RS	57	11.723096	10.604766	592.315209	0.010916	0.009724
RS	58	12.755676	28.406453	225.565687	0.004157	0.003826
RS	59	13.878438	28.406453	236.609709	0.004361	0.003989
RS	60	15.099256	28.406453	247.409194	0.004560	0.004142
RS	61	16.426696	28.406453	257.810378	0.004751	0.004282
RS	62	17.870069	28.406453	267.641051	0.004932	0.004407
RS	63	19.439500	28.406453	5322.188842	0.098083	0.081737
PA	4+25*2+4+6 0.010173231 0.009676262 19.439500241 1530.605075942 5.272955798 1.155777629 0.746498958 0.683169250 0.672547859 0.680518678 0.713466972 0.781722676 0.898844438 1.084622395 1.366246830 1.776496556 2.349683038 3.116625282 4.094393710 5.264641148 6.550933995 7.825450855 8.949420107 9.809521183 10.339533178 10.543454390 10.499266458 10.338543689 10.221427729 10.604766244 28.406453241
//
IT	4832
RD	16
LK	-146080.486755
QD	-207.244605 -> -177.814495
RI	0.0042996740
TR	0.009642	0.009740
MT	19.997221
MM	C_pi: 6.113506, n_recomb: 56929.783583
RS	0	0.000000	2772.476448	0.175122	0.000003	0.000000
RS	1	0.008782	2772.476448	0.190509	0.000003	0.000000
RS	2	0.018336	2772.476448	0.207249	0.000004	0.000001
RS	3	0.028728	2772.476448	0.225461	0.000004	0.000003
RS	4	0.040033	6.467273	105.048032	0.001845	0.001205
RS	5	0.052331	6.467273	114.054044	0.002003	0.001719
RS	6	0.065709	1.265927	629.603691	0.011059	0.010183
RS	7	0.080262	1.265927	676.777231	0.011888	0.012304
RS	8	0.096093	0.786830	1164.404373	0.020453	0.021782
RS	9	0.113314	0.786830	1238.164678	0.021749	0.023926
RS	10	0.132048	0.712174	1449.748833	0.025466	0.028024
RS	11	0.152426	0.712174	1530.823592	0.026890	0.029610
RS	12	0.174595	0.697162	1646.334095	0.028919	0.031556
RS	13	0.198710	0.697162	1727.629338	0.030347	0.032987
RS	14	0.224944	0.700857	1797.885373	0.031581	0.034018
RS	15	0.253481	0.700857	1874.684823	0.032930	0.035442
RS	16	0.284524	0.729339	1873.205043	0.032904	0.035179
RS	17	0.318294	0.729339	1941.927619	0.034111	0.036539
RS	18	0.355029	0.793331	1847.018382	0.032444	0.034586
RS	19	0.394990	0.793331	1906.727481	0.033493	0.035790
RS	20	0.438461	0.906583	1720.912464	0.030229	0.032164
RS	21	0.485750	0.906583	1773.297092	0.031149	0.033177
RS	22	0.537191	1.088992	1521.756613	0.026730	0.028338
RS	23	0.593150	1.088992	1569.415948	0.027568	0.029185
RS	24	0.654024	1.368136	1290.215649	0.022663	0.023865
RS	25	0.720244	1.368136	1334.842151	0.023447	0.024589
RS	26	0.792279	1.777903	1064.996875	0.018707	0.019501
RS	27	0.870640	1.777903	1106.885053	0.019443	0.020134
RS	28	0.955884	2.354828	870.604071	0.015293	0.015735
RS	29	1.048613	2.354828	909.356830	0.015973	0.016292
RS	30	1.149486	3.133272	715.413238	0.012567	0.012734
RS	31	1.259218	3.133272	750.726777	0.013187	0.013225
RS	32	1.378587	4.134753	598.066427	0.010505	0.010466
RS	33	1.508439	4.134753	630.023805	0.011067	0.010898
RS	34	1.649695	5.344715	514.140172	0.009031	0.008832
RS	35	1.803356	5.344715	543.180139	0.009541	0.009215
RS	36	1.970512	6.686517	459.082805	0.008064	0.007731
RS	37	2.152348	6.686517	485.869190	0.008535	0.008079
RS	38	2.350153	8.025381	428.543002	0.007528	0.007072
RS	39	2.565329	8.025381	453.803591	0.007971	0.007401
RS	40	2.799403	9.210136	418.597507	0.007353	0.006778
RS	41	3.054033	9.210136	442.972277	0.007781	0.007104
RS	42	3.331026	10.114739	426.429790	0.007490	0.006797
RS	43	3.632345	10.114739	450.355905	0.007911	0.007130
RS	44	3.960125	10.665289	450.308241	0.007910	0.007096
RS	45	4.316692	10.665289	473.897996	0.008324	0.007441
RS	46	4.704574	10.865733	488.277388	0.008577	0.007642
RS	47	5.126520	10.865733	511.131131	0.008978	0.007992
RS	48	5.585521	10.800649	536.389028	0.009422	0.008373
RS	49	6.084834	10.800649	557.385498	0.009791	0.008709
RS	50	6.627996	10.611499	586.875807	0.010309	0.009164
RS	51	7.218860	10.611499	604.128577	0.010612	0.009452
RS	52	7.861615	10.468659	627.041576	0.011014	0.009809
RS	53	8.560817	10.468659	638.364996	0.011213	0.010005
RS	54	9.321425	10.844620	624.559459	0.010971	0.009786
RS	55	10.148830	10.844620	629.940438	0.011065	0.009877
RS	56	11.048900	10.844620	631.154395	0.011087	0.009892
RS	57	12.028015	10.844620	627.808707	0.011028	0.009825
RS	58	13.093118	30.073523	231.097244	0.004059	0.003731
RS	59	14.251760	30.073523	242.818190	0.004265	0.003898
RS	60	15.512156	30.073523	254.348728	0.004468	0.004056
RS	61	16.883242	30.073523	265.533831	0.004664	0.004203
RS	62	18.374739	30.073523	276.198425	0.004852	0.004337
RS	63	19.997221	30.073523	5668.201588	0.099565	0.083417
PA	4+25*2+4+6 0.009641713 0.009740164 19.997221441 2772.476447828 6.467272924 1.265927048 0.786829939 0.712174475 0.697161904 0.700857151 0.729339016 0.793331367 0.906582855 1.088991602 1.368136114 1.777902847 2.354827989 3.133272086 4.134752877 5.344715256 6.686517098 8.025380924 9.210135757 10.114738544 10.665289297 10.865732917 10.800649162 10.611499420 10.468659175 10.844620377 30.073523332
//
IT	5228
RD	17
LK	-146023.489151
QD	-186.404976 -> -160.892178
RI	0.0042084245
TR	0.009165	0.009790
MT	20.550114
MM	C_pi: 6.364471, n_recomb: 59492.148530
RS	0	0.000000	5020.883098	0.101456	0.000002	0.000000
RS	1	0.008829	5020.883098	0.110418	0.000002	0.000000
RS	2	0.018438	5020.883098	0.120173	0.000002	0.000001
RS	3	0.028895	5020.883098	0.130790	0.000002	0.000001
RS	4	0.040275	7.922965	90.135634	0.001515	0.000992
RS	5	0.052660	7.922965	97.939970	0.001646	0.001417
RS	6	0.066138	1.384273	606.362445	0.010192	0.009413
RS	7	0.080806	1.384273	652.686869	0.010971	0.011394
RS	8	0.096770	0.827836	1168.710835	0.019645	0.020995
RS	9	0.114143	0.827836	1244.444301	0.020918	0.023096
RS	10	0.133049	0.741243	1474.901918	0.024792	0.027383
RS	11	0.153625	0.741243	1559.439166	0.026213	0.028952
RS	12	0.176018	0.721898	1687.956796	0.028373	0.031042
RS	13	0.200388	0.721898	1773.600778	0.029812	0.032458
RS	14	0.226909	0.721400	1859.078565	0.031249	0.033697
RS	15	0.255772	0.721400	1940.746530	0.032622	0.035113
RS	16	0.287183	0.745459	1954.910314	0.032860	0.035119
RS	17	0.321368	0.745459	2028.428517	0.034096	0.036483
RS	18	0.358571	0.805228	1944.182492	0.032680	0.034790
RS	19	0.399058	0.805228	2008.072119	0.033754	0.036005
RS	20	0.443120	0.914668	1823.923400	0.030658	0.032560
RS	21	0.491073	0.914668	1879.720439	0.031596	0.033584
RS	22	0.543259	1.093764	1620.386667	0.027237	0.028815
RS	23	0.600052	1.093764	1670.905393	0.028086	0.029672
RS	24	0.661860	1.370427	1377.075818	0.023147	0.024323
RS	25	0.729125	1.370427	1424.300983	0.023941	0.025058
RS	26	0.802329	1.779546	1136.891842	0.019110	0.019882
RS	27	0.881996	1.779546	1181.260678	0.019856	0.020526
RS	28	0.968697	2.359769	927.781206	0.015595	0.016019
RS	29	1.063052	2.359769	968.884557	0.016286	0.016588
RS	30	1.165739	3.148906	759.952272	0.012774	0.012927
RS	31	1.277491	3.148906	797.422506	0.013404	0.013428
RS	32	1.399110	4.172983	632.603450	0.010633	0.010583
RS	33	1.531467	4.172983	666.481832	0.011203	0.011023
RS	34	1.675510	5.421417	541.256841	0.009098	0.008891
RS	35	1.832271	5.421417	571.983778	0.009614	0.009281
RS	36	2.002872	6.817770	481.086236	0.008087	0.007749
RS	37	2.188535	6.817770	509.364736	0.008562	0.008103
RS	38	2.390591	8.220563	447.415244	0.007521	0.007063
RS	39	2.610486	8.220563	474.034294	0.007968	0.007397
RS	40	2.849796	9.466156	436.022586	0.007329	0.006755
RS	41	3.110235	9.466156	461.688937	0.007761	0.007085
RS	42	3.393668	10.415369	443.893712	0.007461	0.006769
RS	43	3.702125	10.415369	469.104122	0.007885	0.007106
RS	44	4.037817	10.986302	469.190574	0.007887	0.007074
RS	45	4.403146	10.986302	494.096746	0.008305	0.007422
RS	46	4.800731	11.182749	509.876114	0.008570	0.007635
RS	47	5.233418	11.182749	534.077973	0.008977	0.007989
RS	48	5.704308	11.096001	561.799835	0.009443	0.008389
RS	49	6.216772	11.096001	584.108483	0.009818	0.008730
RS	50	6.774483	10.877527	616.668348	0.010366	0.009211
RS	51	7.381434	10.877527	635.043147	0.010674	0.009503
RS	52	8.041973	10.707903	660.744740	0.011106	0.009887
RS	53	8.760831	10.707903	672.789650	0.011309	0.010086
RS	54	9.543157	11.073828	659.384493	0.011084	0.009882
RS	55	10.394555	11.073828	665.020890	0.011178	0.009974
RS	56	11.321124	11.073828	666.204095	0.011198	0.009990
RS	57	12.329499	11.073828	662.514527	0.011136	0.009922
RS	58	13.426905	31.728198	236.180408	0.003970	0.003642
RS	59	14.621201	31.728198	248.540204	0.004178	0.003813
RS	60	15.920942	31.728198	260.762732	0.004383	0.003976
RS	61	17.335437	31.728198	272.692206	0.004584	0.004129
RS	62	18.874819	31.728198	284.151318	0.004776	0.004270
RS	63	20.550114	31.728198	6002.800430	0.100901	0.084937
PA	4+25*2+4+6 0.009165185 0.009790317 20.550113597 5020.883098358 7.922965347 1.384272839 0.827835553 0.741242807 0.721897889 0.721400435 0.745458952 0.805228394 0.914667587 1.093763708 1.370426614 1.779545825 2.359769176 3.148905562 4.172982768 5.421416682 6.817769941 8.220563023 9.466156338 10.415368553 10.986301663 11.182748915 11.096001301 10.877526671 10.707903364 11.073827596 31.728198298
//
IT	4174
RD	18
LK	-145974.043258
QD	-168.287432 -> -146.108874
RI	0.0041406299
TR	0.008737	0.009829
MT	21.096431
MM	C_pi: 6.609201, n_recomb: 61944.880001
RS	0	0.000000	9147.998862	0.058201	0.000001	0.000000
RS	1	0.008874	9147.998862	0.063369	0.000001	0.000000
RS	2	0.018536	9147.998862	0.068996	0.000001	0.000000
RS	3	0.029055	9147.998862	0.075123	0.000001	0.000001
RS	4	0.040507	9.692612	77.148457	0.001245	0.000818
RS	5	0.052976	9.692612	83.887329	0.001354	0.001169
RS	6	0.066552	1.510873	582.690113	0.009407	0.008715
RS	7	0.081332	1.510873	627.998675	0.010138	0.010564
RS	8	0.097423	0.869296	1170.295930	0.018893	0.020264
RS	9	0.114943	0.869296	1247.727698	0.020143	0.022322
RS	10	0.134017	0.770221	1496.319847	0.024156	0.026780
RS	11	0.154784	0.770221	1584.049302	0.025572	0.028333
RS	12	0.177394	0.746634	1724.732306	0.027843	0.030546
RS	13	0.202011	0.746634	1814.474997	0.029292	0.031947
RS	14	0.228812	0.742049	1914.615717	0.030908	0.033371
RS	15	0.257991	0.742049	2000.973002	0.032302	0.034779
RS	16	0.289760	0.761736	2031.013583	0.032787	0.035036
RS	17	0.324348	0.761736	2109.243043	0.034050	0.036404
RS	18	0.362005	0.817322	2036.668370	0.032879	0.034964
RS	19	0.403004	0.817322	2104.712126	0.033977	0.036189
RS	20	0.447641	0.923000	1923.586271	0.031053	0.032926
RS	21	0.496240	0.923000	1982.769847	0.032009	0.033961
RS	22	0.549151	1.098831	1716.894442	0.027716	0.029268
RS	23	0.606758	1.098831	1770.219983	0.028577	0.030134
RS	24	0.669476	1.373010	1462.651346	0.023612	0.024765
RS	25	0.737761	1.373010	1512.405072	0.024415	0.025509
RS	26	0.812105	1.781334	1207.941038	0.019500	0.020252
RS	27	0.893047	1.781334	1254.722157	0.020255	0.020906
RS	28	0.981171	2.364455	984.269343	0.015889	0.016297
RS	29	1.077116	2.364455	1027.666406	0.016590	0.016875
RS	30	1.181575	3.163551	803.809320	0.012976	0.013115
RS	31	1.295304	3.163551	843.389906	0.013615	0.013626
RS	32	1.419126	4.209158	666.413858	0.010758	0.010696
RS	33	1.553936	4.209158	702.172343	0.011335	0.011146
RS	34	1.700708	5.494886	567.591768	0.009163	0.008948
RS	35	1.860506	5.494886	599.965617	0.009685	0.009345
RS	36	2.034484	6.944805	502.263086	0.008108	0.007766
RS	37	2.223902	6.944805	531.992130	0.008588	0.008125
RS	38	2.430129	8.411037	465.421974	0.007513	0.007054
RS	39	2.654656	8.411037	493.355852	0.007964	0.007392
RS	40	2.899109	9.717404	452.544722	0.007306	0.006732
RS	41	3.165254	9.717404	479.457669	0.007740	0.007065
RS	42	3.455018	10.711249	460.414593	0.007433	0.006742
RS	43	3.770496	10.711249	486.864479	0.007860	0.007082
RS	44	4.113970	11.302299	487.090634	0.007863	0.007051
RS	45	4.487924	11.302299	513.270751	0.008286	0.007403
RS	46	4.895064	11.494158	530.461240	0.008563	0.007626
RS	47	5.338334	11.494158	555.973462	0.008975	0.007984
RS	48	5.820940	11.384952	586.188802	0.009463	0.008404
RS	49	6.346373	11.384952	609.777964	0.009844	0.008749
RS	50	6.918435	11.136265	645.469316	0.010420	0.009255
RS	51	7.541262	11.136265	664.938633	0.010734	0.009553
RS	52	8.219359	10.938814	693.528864	0.011196	0.009962
RS	53	8.957632	10.938814	706.264943	0.011402	0.010164
RS	54	9.761421	11.292035	693.465456	0.011195	0.009977
RS	55	10.636539	11.292035	699.311522	0.011289	0.010069
RS	56	11.589316	11.292035	700.416092	0.011307	0.010085
RS	57	12.626644	11.292035	696.333328	0.011241	0.010016
RS	58	13.756027	33.362969	240.846876	0.003888	0.003561
RS	59	14.985632	33.362969	253.807987	0.004097	0.003735
RS	60	16.324355	33.362969	266.683592	0.004305	0.003902
RS	61	17.781878	33.362969	279.317557	0.004509	0.004060
RS	62	19.368744	33.362969	291.530872	0.004706	0.004207
RS	63	21.096431	33.362969	6324.602701	0.102100	0.086309
PA	4+25*2+4+6 0.008737425 0.009829108 21.096430666 9147.998862265 9.692611985 1.510872808 0.869296174 0.770220932 0.746634094 0.742049499 0.761735937 0.817321687 0.922999749 1.098831061 1.373009619 1.781334364 2.364454897 3.163551341 4.209157936 5.494886160 6.944804691 8.411037341 9.717404313 10.711248869 11.302298652 11.494158167 11.384951952 11.136265446 10.938813771 11.292035361 33.362969028
//
IT	4272
RD	19
LK	-145931.026158
QD	-152.493841 -> -133.155685
RI	0.0040915302
TR	0.008353	0.009859
MT	21.634507
MM	C_pi: 6.846826, n_recomb: 64285.757539
RS	0	0.000000	16657.529724	0.033292	0.000001	0.000000
RS	1	0.008917	16657.529724	0.036263	0.000001	0.000000
RS	2	0.018630	16657.529724	0.039498	0.000001	0.000000
RS	3	0.029209	16657.529724	0.043023	0.000001	0.000000
RS	4	0.040731	11.837470	65.908681	0.001025	0.000675
RS	5	0.053281	11.837470	71.711258	0.001116	0.000966
RS	6	0.066950	1.645729	558.987862	0.008695	0.008081
RS	7	0.081837	1.645729	603.155959	0.009382	0.009810
RS	8	0.098053	0.910986	1169.676228	0.018195	0.019586
RS	9	0.115714	0.910986	1248.558534	0.019422	0.021602
RS	10	0.134950	0.798956	1514.477914	0.023559	0.026214
RS	11	0.155902	0.798956	1605.140397	0.024969	0.027751
RS	12	0.178722	0.771265	1757.053017	0.027332	0.030070
RS	13	0.203577	0.771265	1850.639185	0.028788	0.031456
RS	14	0.230649	0.762719	1964.749793	0.030563	0.033044
RS	15	0.260134	0.762719	2055.597008	0.031976	0.034445
RS	16	0.292249	0.778090	2101.559517	0.032691	0.034936
RS	17	0.327228	0.778090	2184.389596	0.033979	0.036306
RS	18	0.365326	0.829534	2124.298057	0.033045	0.035110
RS	19	0.406821	0.829534	2196.447925	0.034167	0.036345
RS	20	0.452017	0.931495	2019.591211	0.031416	0.033263
RS	21	0.501243	0.931495	2082.121524	0.032389	0.034308
RS	22	0.554859	1.104106	1810.922932	0.028170	0.029697
RS	23	0.613256	1.104106	1866.993450	0.029042	0.030572
RS	24	0.676860	1.375796	1546.612238	0.024058	0.025190
RS	25	0.746136	1.375796	1598.815902	0.024870	0.025941
RS	26	0.821591	1.783193	1277.870845	0.019878	0.020611
RS	27	0.903773	1.783193	1326.986887	0.020642	0.021274
RS	28	0.993285	2.368847	1039.854510	0.016176	0.016566
RS	29	1.090778	2.368847	1085.479471	0.016885	0.017155
RS	30	1.196966	3.177218	846.826605	0.013173	0.013297
RS	31	1.312622	3.177218	888.463064	0.013821	0.013818
RS	32	1.438593	4.243367	699.379891	0.010879	0.010806
RS	33	1.575797	4.243367	736.970521	0.011464	0.011264
RS	34	1.725236	5.565232	593.063669	0.009225	0.009003
RS	35	1.888001	5.565232	627.038526	0.009754	0.009406
RS	36	2.065280	7.067732	522.556301	0.008129	0.007782
RS	37	2.258369	7.067732	553.689440	0.008613	0.008146
RS	38	2.468676	8.596861	482.523280	0.007506	0.007045
RS	39	2.697738	8.596861	511.724194	0.007960	0.007387
RS	40	2.947226	9.963839	468.134874	0.007282	0.006709
RS	41	3.218962	9.963839	496.245700	0.007719	0.007045
RS	42	3.514930	11.002212	475.968879	0.007404	0.006714
RS	43	3.837291	11.002212	503.609822	0.007834	0.007057
RS	44	4.188398	11.613049	503.982427	0.007840	0.007028
RS	45	4.570815	11.613049	531.390261	0.008266	0.007383
RS	46	4.987335	11.799682	549.999457	0.008556	0.007617
RS	47	5.440997	11.799682	576.780321	0.008972	0.007979
RS	48	5.935115	11.667183	609.511998	0.009481	0.008417
RS	49	6.473296	11.667183	634.346041	0.009868	0.008767
RS	50	7.059468	11.387395	673.221488	0.010472	0.009298
RS	51	7.697913	11.387395	693.754309	0.010792	0.009599
RS	52	8.393291	11.161090	725.325244	0.011283	0.010035
RS	53	9.150679	11.161090	738.719671	0.011491	0.010240
RS	54	9.975608	11.498971	726.735499	0.011305	0.010069
RS	55	10.874099	11.498971	732.743353	0.011398	0.010162
RS	56	11.852713	11.498971	733.720064	0.011413	0.010177
RS	57	12.918594	11.498971	729.194395	0.011343	0.010105
RS	58	14.079526	34.970848	245.130711	0.003813	0.003487
RS	59	15.343983	34.970848	258.656675	0.004024	0.003663
RS	60	16.721199	34.970848	272.147217	0.004233	0.003833
RS	61	18.221227	34.970848	285.446185	0.004440	0.003996
RS	62	19.855020	34.970848	298.373306	0.004641	0.004149
RS	63	21.634507	34.970848	6632.632176	0.103174	0.087543
PA	4+25*2+4+6 0.008352976 0.009858628 21.634506581 16657.529723808 11.837470375 1.645729145 0.910986205 0.798956318 0.771265181 0.762719006 0.778089734 0.829534246 0.931495396 1.104106260 1.375796030 1.783192866 2.368847481 3.177218341 4.243366657 5.565232374 7.067732402 8.596860869 9.963838731 11.002211599 11.613048917 11.799682208 11.667182750 11.387394723 11.161089796 11.498971007 34.970847755
//
IT	4390
RD	20
LK	-145893.488239
QD	-138.689576 -> -121.773640
RI	0.0040567672
TR	0.008007	0.009880
MT	22.164017
MM	C_pi: 7.076882, n_recomb: 66513.663746
RS	0	0.000000	30372.656950	0.018957	0.000000	0.000000
RS	1	0.008959	30372.656950	0.020657	0.000000	0.000000
RS	2	0.018721	30372.656950	0.022509	0.000000	0.000000
RS	3	0.029357	30372.656950	0.024526	0.000000	0.000000
RS	4	0.040946	14.428945	56.231838	0.000845	0.000558
RS	5	0.053574	14.428945	61.217703	0.000920	0.000800
RS	6	0.067333	1.788753	535.586917	0.008052	0.007508
RS	7	0.082324	1.788753	578.528106	0.008698	0.009126
RS	8	0.098659	0.952677	1167.331086	0.017550	0.018961
RS	9	0.116457	0.952677	1247.445632	0.018755	0.020936
RS	10	0.135850	0.827304	1529.845057	0.023000	0.025688
RS	11	0.156980	0.827304	1623.197556	0.024404	0.027209
RS	12	0.180003	0.795694	1785.337927	0.026842	0.029615
RS	13	0.205089	0.795694	1882.513893	0.028303	0.030986
RS	14	0.232422	0.783334	2009.793861	0.030216	0.032718
RS	15	0.262204	0.783334	2104.918283	0.031646	0.034111
RS	16	0.294654	0.794464	2166.653914	0.032575	0.034820
RS	17	0.330012	0.794464	2253.952893	0.033887	0.036192
RS	18	0.368537	0.841809	2206.985288	0.033181	0.035230
RS	19	0.410514	0.841809	2283.174400	0.034326	0.036474
RS	20	0.456251	0.940100	2111.702369	0.031748	0.033574
RS	21	0.506086	0.940100	2177.527567	0.032738	0.034628
RS	22	0.560386	1.109537	1902.173970	0.028598	0.030103
RS	23	0.619551	1.109537	1960.920172	0.029481	0.030986
RS	24	0.684016	1.378743	1628.669263	0.024486	0.025597
RS	25	0.754257	1.378743	1683.237772	0.025307	0.026356
RS	26	0.830791	1.785111	1346.430385	0.020243	0.020958
RS	27	0.914182	1.785111	1397.797103	0.021015	0.021629
RS	28	1.005043	2.372986	1094.341547	0.016453	0.016827
RS	29	1.104045	2.372986	1142.121477	0.017171	0.017425
RS	30	1.211917	3.190023	888.859082	0.013364	0.013475
RS	31	1.329453	3.190023	932.490304	0.014020	0.014004
RS	32	1.457520	4.275805	731.400066	0.010996	0.010913
RS	33	1.597060	4.275805	770.769187	0.011588	0.011378
RS	34	1.749101	5.632761	617.600066	0.009285	0.009055
RS	35	1.914764	5.632761	653.125248	0.009819	0.009465
RS	36	2.095269	7.186925	541.916900	0.008147	0.007796
RS	37	2.291945	7.186925	574.403770	0.008636	0.008165
RS	38	2.506243	8.778427	498.686667	0.007498	0.007035
RS	39	2.739739	8.778427	529.103570	0.007955	0.007380
RS	40	2.994154	10.205842	482.770532	0.007258	0.006685
RS	41	3.271363	10.205842	512.027654	0.007698	0.007024
RS	42	3.573407	11.288626	490.537577	0.007375	0.006687
RS	43	3.902511	11.288626	519.318384	0.007808	0.007032
RS	44	4.261101	11.918876	519.846379	0.007816	0.007005
RS	45	4.651817	11.918876	548.432828	0.008245	0.007363
RS	46	5.077537	12.099620	568.464901	0.008547	0.007607
RS	47	5.541398	12.099620	596.469627	0.008968	0.007972
RS	48	6.046817	11.943025	631.730915	0.009498	0.008428
RS	49	6.597517	11.943025	657.771171	0.009889	0.008783
RS	50	7.197555	11.631265	699.872891	0.010522	0.009338
RS	51	7.851351	11.631265	721.435729	0.010846	0.009644
RS	52	8.563722	11.375120	756.070259	0.011367	0.010105
RS	53	9.339914	11.375120	770.088860	0.011578	0.010312
RS	54	10.185647	11.695125	759.130503	0.011413	0.010160
RS	55	11.107149	11.695125	765.251513	0.011505	0.010253
RS	56	12.111210	11.695125	766.051190	0.011517	0.010266
RS	57	13.205225	11.695125	761.033870	0.011442	0.010191
RS	58	14.397255	36.547509	249.061532	0.003745	0.003418
RS	59	15.696080	36.547509	263.117256	0.003956	0.003596
RS	60	17.111269	36.547509	277.185757	0.004167	0.003769
RS	61	18.653245	36.547509	291.111120	0.004377	0.003936
RS	62	20.333369	36.547509	304.712159	0.004581	0.004093
RS	63	22.164017	36.547509	6926.093647	0.104130	0.088652
PA	4+25*2+4+6 0.008006627 0.009880257 22.164017110 30372.656949619 14.428944822 1.788752614 0.952677418 0.827303687 0.795693796 0.783334022 0.794463589 0.841809039 0.940099889 1.109537416 1.378742756 1.785111126 2.372986169 3.190023443 4.275804712 5.632760659 7.186924760 8.778427184 10.205842214 11.288626098 11.918875803 12.099620402 11.943024585 11.631264550 11.375120246 11.695124737 36.547508877
//
IT	4144
RD	21
LK	-145860.622281
QD	-126.591508 -> -111.743923
RI	0.0040338370
TR	0.007694	0.009896
MT	22.683485
MM	C_pi: 7.298779, n_recomb: 68629.395346
RS	0	0.000000	52678.025864	0.011316	0.000000	0.000000
RS	1	0.008999	52678.025864	0.012334	0.000000	0.000000
RS	2	0.018808	52678.025864	0.013445	0.000000	0.000000
RS	3	0.029499	52678.025864	0.014656	0.000000	0.000000
RS	4	0.041153	17.550624	47.933579	0.000698	0.000463
RS	5	0.053855	17.550624	52.211052	0.000761	0.000663
RS	6	0.067701	1.939801	512.733624	0.007471	0.006988
RS	7	0.082792	1.939801	554.392865	0.008078	0.008504
RS	8	0.099242	0.994154	1163.664197	0.016956	0.018385
RS	9	0.117172	0.994154	1244.819904	0.018138	0.020320
RS	10	0.136715	0.855134	1542.832107	0.022481	0.025199
RS	11	0.158017	0.855134	1638.648234	0.023877	0.026703
RS	12	0.181236	0.819825	1809.994539	0.026373	0.029181
RS	13	0.206544	0.819825	1910.511528	0.027838	0.030539
RS	14	0.234130	0.803827	2050.068012	0.029872	0.032396
RS	15	0.264198	0.803827	2149.248063	0.031317	0.033781
RS	16	0.296973	0.810798	2226.466377	0.032442	0.034691
RS	17	0.332696	0.810798	2318.085347	0.033777	0.036065
RS	18	0.371635	0.854090	2284.715703	0.033291	0.035328
RS	19	0.414077	0.854090	2364.861019	0.034458	0.036580
RS	20	0.460339	0.948756	2199.763838	0.032053	0.033860
RS	21	0.510764	0.948756	2268.821840	0.033059	0.034923
RS	22	0.565727	1.115061	1990.431396	0.029003	0.030488
RS	23	0.625635	1.115061	2051.778111	0.029896	0.031377
RS	24	0.690935	1.381788	1708.600027	0.024896	0.025988
RS	25	0.762112	1.381788	1765.443676	0.025724	0.026754
RS	26	0.839693	1.787030	1413.434281	0.020595	0.021293
RS	27	0.924256	1.787030	1466.962333	0.021375	0.021971
RS	28	1.016429	2.376832	1147.588116	0.016722	0.017081
RS	29	1.116897	2.376832	1197.444716	0.017448	0.017686
RS	30	1.226405	3.201973	929.802281	0.013548	0.013646
RS	31	1.345769	3.201973	975.362105	0.014212	0.014183
RS	32	1.475873	4.306535	762.402202	0.011109	0.011015
RS	33	1.617686	4.306535	803.491800	0.011708	0.011487
RS	34	1.772261	5.697545	641.158578	0.009342	0.009104
RS	35	1.940746	5.697545	678.179940	0.009882	0.009520
RS	36	2.124393	7.302456	560.321959	0.008164	0.007809
RS	37	2.324566	7.302456	594.109486	0.008657	0.008182
RS	38	2.542753	8.955757	513.903664	0.007488	0.007024
RS	39	2.780575	8.955757	545.483397	0.007948	0.007373
RS	40	3.039798	10.443348	496.452592	0.007234	0.006661
RS	41	3.322348	10.443348	526.802677	0.007676	0.007003
RS	42	3.630326	11.570333	504.126195	0.007346	0.006659
RS	43	3.966018	11.570333	533.994020	0.007781	0.007007
RS	44	4.331919	12.219560	534.687529	0.007791	0.006981
RS	45	4.730748	12.219560	564.401693	0.008224	0.007342
RS	46	5.165468	12.393717	585.858192	0.008537	0.007596
RS	47	5.639307	12.393717	615.039980	0.008962	0.007964
RS	48	6.155788	12.212196	652.839160	0.009513	0.008438
RS	49	6.718747	12.212196	680.044861	0.009909	0.008797
RS	50	7.332366	11.867605	725.407450	0.010570	0.009376
RS	51	8.001205	11.867605	747.965037	0.010899	0.009685
RS	52	8.730234	11.580669	785.738874	0.011449	0.010173
RS	53	9.524867	11.580669	800.346496	0.011662	0.010382
RS	54	10.391009	11.880315	790.624871	0.011520	0.010250
RS	55	11.335096	11.880315	796.809723	0.011610	0.010342
RS	56	12.364141	11.880315	797.383134	0.011619	0.010353
RS	57	13.485790	11.880315	791.826105	0.011538	0.010275
RS	58	14.708376	38.087192	252.673680	0.003682	0.003356
RS	59	16.040983	38.087192	267.225760	0.003894	0.003535
RS	60	17.493511	38.087192	281.836771	0.004107	0.003710
RS	61	19.076753	38.087192	296.351229	0.004318	0.003880
RS	62	20.802470	38.087192	310.587316	0.004526	0.004042
RS	63	22.683485	38.087192	7204.650355	0.104979	0.089645
PA	4+25*2+4+6 0.007694256 0.009895609 22.683484940 52678.025864151 17.550624087 1.939801163 0.994153587 0.855133515 0.819825435 0.803826975 0.810798349 0.854090050 0.948756071 1.115060893 1.381787834 1.787029747 2.376832374 3.201973185 4.306534959 5.697544798 7.302455540 8.955756770 10.443348090 11.570332803 12.219559799 12.393717373 12.212195836 11.867604893 11.580669148 11.880314796 38.087192013
//
IT	4518
RD	22
LK	-145831.749459
QD	-115.961322 -> -102.882348
RI	0.0040197782
TR	0.007412	0.009906
MT	23.192994
MM	C_pi: 7.512329, n_recomb: 70634.027299
RS	0	0.000000	92829.587570	0.006630	0.000000	0.000000
RS	1	0.009037	92829.587570	0.007229	0.000000	0.000000
RS	2	0.018891	92829.587570	0.007883	0.000000	0.000000
RS	3	0.029636	92829.587570	0.008596	0.000000	0.000000
RS	4	0.041351	21.298860	40.841541	0.000578	0.000384
RS	5	0.054126	21.298860	44.507540	0.000630	0.000551
RS	6	0.068054	2.098691	490.608698	0.006946	0.006518
RS	7	0.083242	2.098691	530.957416	0.007517	0.007940
RS	8	0.099802	1.035186	1159.057736	0.016409	0.017856
RS	9	0.117859	1.035186	1241.092091	0.017571	0.019753
RS	10	0.137547	0.882319	1553.842252	0.021998	0.024747
RS	11	0.159015	0.882319	1651.915437	0.023387	0.026236
RS	12	0.182423	0.843581	1831.415313	0.025928	0.028769
RS	13	0.207946	0.843581	1935.033699	0.027395	0.030113
RS	14	0.235776	0.824141	2085.916909	0.029531	0.032079
RS	15	0.266121	0.824141	2188.927435	0.030990	0.033456
RS	16	0.299209	0.827049	2281.213426	0.032296	0.034552
RS	17	0.335286	0.827049	2376.990617	0.033652	0.035927
RS	18	0.374624	0.866338	2357.535773	0.033377	0.035406
RS	19	0.417518	0.866338	2441.540553	0.034566	0.036665
RS	20	0.464287	0.957428	2283.679248	0.032331	0.034122
RS	21	0.515283	0.957428	2355.898947	0.033354	0.035193
RS	22	0.570888	1.120645	2075.517775	0.029384	0.030852
RS	23	0.631518	1.120645	2139.385130	0.030288	0.031747
RS	24	0.697627	1.384908	1786.211610	0.025288	0.026363
RS	25	0.769711	1.384908	1845.237341	0.026124	0.027134
RS	26	0.848310	1.788949	1478.710461	0.020935	0.021616
RS	27	0.934011	1.788949	1534.306801	0.021722	0.022301
RS	28	1.027457	2.380430	1199.458267	0.016981	0.017325
RS	29	1.129349	2.380430	1251.309106	0.017715	0.017939
RS	30	1.240449	3.213169	969.559775	0.013727	0.013812
RS	31	1.361589	3.213169	1016.978037	0.014398	0.014356
RS	32	1.493676	4.335733	792.322842	0.011217	0.011113
RS	33	1.637701	4.335733	835.071458	0.011823	0.011592
RS	34	1.794742	5.759870	663.697541	0.009396	0.009151
RS	35	1.965976	5.759870	702.158109	0.009941	0.009572
RS	36	2.152683	7.414673	577.749538	0.008179	0.007819
RS	37	2.356265	7.414673	612.782507	0.008675	0.008197
RS	38	2.578244	9.129253	528.164609	0.007477	0.007011
RS	39	2.820285	9.129253	560.852366	0.007940	0.007363
RS	40	3.084199	10.676793	509.178828	0.007209	0.006636
RS	41	3.371964	10.676793	540.567185	0.007653	0.006980
RS	42	3.685735	11.847769	516.736210	0.007316	0.006630
RS	43	4.027862	11.847769	547.636929	0.007753	0.006980
RS	44	4.400909	12.515535	548.506719	0.007765	0.006957
RS	45	4.807668	12.515535	579.296307	0.008201	0.007320
RS	46	5.251188	12.682413	602.175145	0.008525	0.007583
RS	47	5.734790	12.682413	632.485614	0.008954	0.007955
RS	48	6.262096	12.475141	672.824408	0.009525	0.008447
RS	49	6.837057	12.475141	701.153194	0.009927	0.008809
RS	50	7.463978	12.096903	749.801011	0.010615	0.009412
RS	51	8.147556	12.096903	773.316949	0.010948	0.009725
RS	52	8.892910	11.778280	814.296341	0.011528	0.010238
RS	53	9.705624	11.778280	829.457747	0.011743	0.010449
RS	54	10.591786	12.055225	821.180092	0.011626	0.010338
RS	55	11.558033	12.055225	827.380113	0.011714	0.010429
RS	56	12.611602	12.055225	827.679367	0.011718	0.010437
RS	57	13.760384	12.055225	821.536691	0.011631	0.010355
RS	58	15.012986	39.587234	255.993257	0.003624	0.003298
RS	59	16.378789	39.587234	271.009961	0.003837	0.003478
RS	60	17.868023	39.587234	286.129623	0.004051	0.003656
RS	61	19.491843	39.587234	301.197319	0.004264	0.003829
RS	62	21.262413	39.587234	316.030819	0.004474	0.003995
RS	63	23.192994	39.587234	7467.979231	0.105728	0.090532
PA	4+25*2+4+6 0.007411814 0.009905588 23.192993502 92829.587570176 21.298859593 2.098690997 1.035186411 0.882318938 0.843581498 0.824141395 0.827049096 0.866338298 0.957427715 1.120645297 1.384908327 1.788948726 2.380429665 3.213169355 4.335732875 5.759869573 7.414672601 9.129253440 10.676792540 11.847768943 12.515534892 12.682413324 12.475140819 12.096903421 11.778280020 12.055225165 39.587234158
//
IT	5224
RD	23
LK	-145806.291066
QD	-106.596038 -> -95.031901
RI	0.0040126534
TR	0.007156	0.009911
MT	23.692703
MM	C_pi: 7.717519, n_recomb: 72530.149686
RS	0	0.000000	181149.138375	0.003499	0.000000	0.000000
RS	1	0.009074	181149.138375	0.003817	0.000000	0.000000
RS	2	0.018971	181149.138375	0.004164	0.000000	0.000000
RS	3	0.029767	181149.138375	0.004542	0.000000	0.000000
RS	4	0.041542	25.787277	34.793154	0.000480	0.000320
RS	5	0.054386	25.787277	37.933062	0.000523	0.000459
RS	6	0.068395	2.265214	469.337285	0.006471	0.006092
RS	7	0.083675	2.265214	508.368255	0.007009	0.007428
RS	8	0.100341	1.075580	1153.824942	0.015908	0.017372
RS	9	0.118520	1.075580	1236.601589	0.017049	0.019232
RS	10	0.138349	0.908759	1563.230132	0.021553	0.024330
RS	11	0.159977	0.908759	1663.374114	0.022934	0.025804
RS	12	0.183567	0.866899	1849.974891	0.025506	0.028379
RS	13	0.209298	0.866899	1956.467296	0.026975	0.029710
RS	14	0.237364	0.844240	2117.681131	0.029197	0.031769
RS	15	0.267976	0.844240	2224.298069	0.030667	0.033138
RS	16	0.301367	0.843188	2331.140193	0.032140	0.034404
RS	17	0.337787	0.843188	2430.906037	0.033516	0.035779
RS	18	0.377512	0.878533	2425.540798	0.033442	0.035465
RS	19	0.420841	0.878533	2513.298903	0.034652	0.036731
RS	20	0.468102	0.966095	2363.420650	0.032585	0.034362
RS	21	0.519652	0.966095	2438.725158	0.033624	0.035442
RS	22	0.575879	1.126271	2157.331295	0.029744	0.031195
RS	23	0.637209	1.126271	2223.637322	0.030658	0.032097
RS	24	0.704103	1.388091	1861.378458	0.025664	0.026722
RS	25	0.777068	1.388091	1922.492365	0.026506	0.027498
RS	26	0.856653	1.790871	1542.145772	0.021262	0.021928
RS	27	0.943460	1.790871	1599.716041	0.022056	0.022618
RS	28	1.038144	2.383819	1249.863428	0.017232	0.017562
RS	29	1.141420	2.383819	1303.624173	0.017974	0.018182
RS	30	1.254066	3.223711	1008.071313	0.013899	0.013971
RS	31	1.376934	3.223711	1057.275819	0.014577	0.014523
RS	32	1.510952	4.363574	821.126539	0.011321	0.011207
RS	33	1.657130	4.363574	865.470976	0.011933	0.011692
RS	34	1.816572	5.819985	685.202207	0.009447	0.009194
RS	35	1.990483	5.819985	725.043770	0.009996	0.009621
RS	36	2.180173	7.523921	594.197790	0.008192	0.007828
RS	37	2.387077	7.523921	630.420185	0.008692	0.008209
RS	38	2.612755	9.299301	541.479270	0.007466	0.006998
RS	39	2.858911	9.299301	575.219882	0.007931	0.007353
RS	40	3.127403	10.906584	520.965905	0.007183	0.006610
RS	41	3.420258	10.906584	553.337729	0.007629	0.006957
RS	42	3.739687	12.121366	528.387163	0.007285	0.006601
RS	43	4.088101	12.121366	560.266577	0.007725	0.006953
RS	44	4.468131	12.807233	561.323951	0.007739	0.006932
RS	45	4.882644	12.807233	593.136483	0.008178	0.007297
RS	46	5.334770	12.966147	617.432700	0.008513	0.007570
RS	47	5.827922	12.966147	648.823085	0.008946	0.007945
RS	48	6.365823	12.732347	691.695745	0.009537	0.008454
RS	49	6.952534	12.732347	721.104811	0.009942	0.008819
RS	50	7.592482	12.319662	773.055154	0.010658	0.009447
RS	51	8.290500	12.319662	797.492939	0.010995	0.009763
RS	52	9.051855	11.968498	841.736492	0.011605	0.010302
RS	53	9.882297	11.968498	857.417143	0.011822	0.010514
RS	54	10.788093	12.220546	850.785118	0.011730	0.010426
RS	55	11.776081	12.220546	856.952916	0.011815	0.010514
RS	56	12.853719	12.220546	856.931940	0.011815	0.010520
RS	57	14.029142	12.220546	850.160083	0.011721	0.010433
RS	58	15.311224	41.045643	259.049713	0.003572	0.003245
RS	59	16.709642	41.045643	274.501343	0.003785	0.003427
RS	60	18.234953	41.045643	290.097779	0.004000	0.003606
RS	61	19.898670	41.045643	305.684751	0.004215	0.003781
RS	62	21.713354	41.045643	321.079772	0.004427	0.003950
RS	63	23.692703	41.045643	7716.102107	0.106385	0.091322
PA	4+25*2+4+6 0.007155786 0.009910961 23.692702972 181149.138375229 25.787276529 2.265213860 1.075580313 0.908758715 0.866899184 0.844239831 0.843188251 0.878533491 0.966094616 1.126271095 1.388091338 1.790871472 2.383819006 3.223710606 4.363573777 5.819985399 7.523921492 9.299300669 10.906584042 12.121366471 12.807232544 12.966147392 12.732346848 12.319661817 11.968497812 12.220545680 41.045642877
//
IT	4931
RD	24
LK	-145783.757041
QD	-98.323453 -> -88.059164
RI	0.0040113703
TR	0.006923	0.009913
MT	24.181846
MM	C_pi: 7.914172, n_recomb: 74321.081825
RS	0	0.000000	370620.858749	0.001758	0.000000	0.000000
RS	1	0.009109	370620.858749	0.001918	0.000000	0.000000
RS	2	0.019048	370620.858749	0.002093	0.000000	0.000000
RS	3	0.029893	370620.858749	0.002284	0.000000	0.000000
RS	4	0.041725	31.145042	29.645351	0.000399	0.000266
RS	5	0.054635	31.145042	32.333971	0.000435	0.000383
RS	6	0.068721	2.439127	448.994614	0.006041	0.005705
RS	7	0.084090	2.439127	486.716723	0.006549	0.006962
RS	8	0.100860	1.115166	1148.203021	0.015449	0.016928
RS	9	0.119157	1.115166	1231.607249	0.016571	0.018755
RS	10	0.139120	0.934365	1571.289298	0.021142	0.023947
RS	11	0.160902	0.934365	1673.335918	0.022515	0.025406
RS	12	0.184668	0.889719	1866.008112	0.025107	0.028011
RS	13	0.210600	0.889719	1975.159419	0.026576	0.029330
RS	14	0.238893	0.864078	2145.697806	0.028871	0.031465
RS	15	0.269764	0.864078	2255.699917	0.030351	0.032826
RS	16	0.303446	0.859182	2376.506129	0.031976	0.034249
RS	17	0.340197	0.859182	2480.085219	0.033370	0.035625
RS	18	0.380296	0.890642	2488.875993	0.033488	0.035508
RS	19	0.424048	0.890642	2580.272853	0.034718	0.036780
RS	20	0.471784	0.974722	2439.013418	0.032817	0.034583
RS	21	0.523870	0.974722	2517.320293	0.033871	0.035669
RS	22	0.580700	1.131902	2235.818064	0.030083	0.031520
RS	23	0.642706	1.131902	2304.478843	0.031007	0.032427
RS	24	0.710361	1.391300	1934.015479	0.026022	0.027066
RS	25	0.784179	1.391300	1997.123173	0.026872	0.027846
RS	26	0.864722	1.792771	1603.655571	0.021577	0.022228
RS	27	0.952601	1.792771	1663.104730	0.022377	0.022924
RS	28	1.048485	2.386984	1298.742797	0.017475	0.017791
RS	29	1.153103	2.386984	1354.327850	0.018223	0.018417
RS	30	1.267252	3.233610	1045.298036	0.014065	0.014125
RS	31	1.391798	3.233610	1096.215179	0.014750	0.014684
RS	32	1.527690	4.390115	848.793496	0.011421	0.011296
RS	33	1.675960	4.390115	894.669342	0.012038	0.011788
RS	34	1.837737	5.877976	705.670871	0.009495	0.009235
RS	35	2.014251	5.877976	746.834448	0.010049	0.009666
RS	36	2.206843	7.630289	609.678434	0.008203	0.007834
RS	37	2.416980	7.630289	647.033940	0.008706	0.008219
RS	38	2.646258	9.465975	553.868074	0.007452	0.006983
RS	39	2.896422	9.465975	588.606435	0.007920	0.007341
RS	40	3.169374	11.132773	531.839875	0.007156	0.006584
RS	41	3.467190	11.132773	565.140634	0.007604	0.006933
RS	42	3.792134	12.391104	539.109834	0.007254	0.006571
RS	43	4.146679	12.391104	571.914097	0.007695	0.006925
RS	44	4.533520	13.094626	573.169601	0.007712	0.006906
RS	45	4.955599	13.094626	605.952780	0.008153	0.007273
RS	46	5.416127	13.244884	631.659283	0.008499	0.007556
RS	47	5.918605	13.244884	664.080778	0.008935	0.007933
RS	48	6.466856	12.983768	709.478182	0.009546	0.008459
RS	49	7.065048	12.983768	739.924546	0.009956	0.008828
RS	50	7.717731	12.535878	795.187622	0.010699	0.009479
RS	51	8.429868	12.535878	820.510774	0.011040	0.009798
RS	52	9.206876	12.151355	868.071241	0.011680	0.010363
RS	53	10.054664	12.151355	884.237218	0.011898	0.010577
RS	54	10.979679	12.376400	879.448082	0.011833	0.010512
RS	55	11.988956	12.376400	885.537243	0.011915	0.010598
RS	56	13.090170	12.376400	885.151375	0.011910	0.010600
RS	57	14.291697	12.376400	877.708702	0.011810	0.010509
RS	58	15.602675	42.459254	261.871436	0.003524	0.003197
RS	59	17.033072	42.459254	277.730220	0.003737	0.003379
RS	60	18.593769	42.459254	293.773469	0.003953	0.003560
RS	61	20.296633	42.459254	309.847614	0.004169	0.003738
RS	62	22.154615	42.459254	325.770022	0.004383	0.003910
RS	63	24.181846	42.459254	7949.259078	0.106958	0.092024
PA	4+25*2+4+6 0.006923390 0.009912694 24.181846417 370620.858748546 31.145041844 2.439126632 1.115166057 0.934365155 0.889718848 0.864078231 0.859182337 0.890641880 0.974722040 1.131901640 1.391300198 1.792770666 2.386983560 3.233610077 4.390115367 5.877975671 7.630289187 9.465975337 11.132772644 12.391103681 13.094626288 13.244883899 12.983768188 12.535877653 12.151355156 12.376400246 42.459254038
//
IT	4363
RD	25
LK	-145763.735039
QD	-90.997760 -> -81.850905
RI	0.0040155141
TR	0.006712	0.009912
MT	24.658574
MM	C_pi: 8.101909, n_recomb: 76010.934081
RS	0	0.000000	765932.476237	0.000872	0.000000	0.000000
RS	1	0.009143	765932.476237	0.000952	0.000000	0.000000
RS	2	0.019122	765932.476237	0.001039	0.000000	0.000000
RS	3	0.030013	765932.476237	0.001134	0.000000	0.000000
RS	4	0.041900	37.529409	25.264141	0.000332	0.000223
RS	5	0.054874	37.529409	27.565913	0.000363	0.000320
RS	6	0.069034	2.620167	429.616031	0.005652	0.005354
RS	7	0.084489	2.620167	466.049757	0.006131	0.006539
RS	8	0.101356	1.153760	1142.405464	0.015029	0.016523
RS	9	0.119766	1.153760	1226.342058	0.016134	0.018318
RS	10	0.139859	0.959038	1578.298660	0.020764	0.023597
RS	11	0.161789	0.959038	1682.096866	0.022130	0.025042
RS	12	0.185725	0.911973	1879.828008	0.024731	0.027665
RS	13	0.211848	0.911973	1991.435078	0.026199	0.028971
RS	14	0.240360	0.883605	2170.290830	0.028552	0.031170
RS	15	0.271479	0.883605	2283.460572	0.030041	0.032523
RS	16	0.305443	0.874986	2417.585208	0.031806	0.034089
RS	17	0.342513	0.874986	2524.797518	0.033216	0.035466
RS	18	0.382972	0.902620	2547.709919	0.033518	0.035535
RS	19	0.427129	0.902620	2642.623291	0.034766	0.036814
RS	20	0.475325	0.983263	2510.517673	0.033028	0.034784
RS	21	0.527926	0.983263	2591.739069	0.034097	0.035878
RS	22	0.585337	1.137485	2310.959954	0.030403	0.031827
RS	23	0.647997	1.137485	2381.889635	0.031336	0.032738
RS	24	0.716386	1.394474	2004.072894	0.026366	0.027395
RS	25	0.791028	1.394474	2069.079626	0.027221	0.028179
RS	26	0.872494	1.794574	1663.192223	0.021881	0.022517
RS	27	0.961408	1.794574	1724.424757	0.022687	0.023217
RS	28	1.058452	2.389852	1346.058592	0.017709	0.018011
RS	29	1.164369	2.389852	1403.381478	0.018463	0.018643
RS	30	1.279969	3.242793	1081.220814	0.014225	0.014273
RS	31	1.406139	3.242793	1133.775972	0.014916	0.014838
RS	32	1.543844	4.415270	875.322580	0.011516	0.011382
RS	33	1.694140	4.415270	922.664644	0.012139	0.011879
RS	34	1.858177	5.933741	725.113970	0.009540	0.009273
RS	35	2.037212	5.933741	767.540138	0.010098	0.009709
RS	36	2.232616	7.733634	624.211522	0.008212	0.007839
RS	37	2.445885	7.733634	662.643773	0.008718	0.008228
RS	38	2.678654	9.629053	565.358866	0.007438	0.006967
RS	39	2.932705	9.629053	601.040169	0.007907	0.007327
RS	40	3.209983	11.355024	541.834278	0.007128	0.006557
RS	41	3.512613	11.355024	576.009965	0.007578	0.006907
RS	42	3.842912	12.656586	548.939427	0.007222	0.006540
RS	43	4.203410	12.656586	582.615213	0.007665	0.006896
RS	44	4.596868	13.377205	584.082317	0.007684	0.006879
RS	45	5.026300	13.377205	617.784305	0.008128	0.007248
RS	46	5.494995	13.518061	644.893809	0.008484	0.007540
RS	47	6.006542	13.518061	678.297850	0.008924	0.007921
RS	48	6.564859	13.228838	726.208575	0.009554	0.008463
RS	49	7.174223	13.228838	757.649317	0.009968	0.008835
RS	50	7.839301	12.745004	816.231830	0.010738	0.009510
RS	51	8.565186	12.745004	842.404003	0.011083	0.009832
RS	52	9.357439	12.326356	893.329129	0.011753	0.010423
RS	53	10.222127	12.326356	909.947123	0.011971	0.010637
RS	54	11.165872	12.522330	907.196011	0.011935	0.010597
RS	55	12.195904	12.522330	913.160827	0.012014	0.010681
RS	56	13.320111	12.522330	912.366475	0.012003	0.010679
RS	57	14.547104	12.522330	904.212844	0.011896	0.010582
RS	58	15.886280	43.823437	264.486226	0.003480	0.003152
RS	59	17.347896	43.823437	280.726236	0.003693	0.003335
RS	60	18.943146	43.823437	297.188184	0.003910	0.003518
RS	61	20.684249	43.823437	313.719221	0.004127	0.003697
RS	62	22.584541	43.823437	330.136643	0.004343	0.003872
RS	63	24.658574	43.823437	8167.932612	0.107457	0.092645
PA	4+25*2+4+6 0.006712480 0.009912003 24.658574491 765932.476236898 37.529409194 2.620167193 1.153760395 0.959037714 0.911972828 0.883604901 0.874986131 0.902619869 0.983262905 1.137484568 1.394473934 1.794573992 2.389851830 3.242793281 4.415269564 5.933740920 7.733634455 9.629052972 11.355024437 12.656586141 13.377204950 13.518061145 13.228838397 12.745003767 12.326355740 12.522330267 43.823437096
//
CC
CC	Brief Description of the file format:
CC	  CC  comments
CC	  MM  useful-messages
CC	  RD  round-of-iterations
CC	  LL  \log[P(sequence)]
CC	  QD  Q-before-opt Q-after-opt
CC	  TR  \theta_0 \rho_0
CC	  RS  k t_k \lambda_k \pi_k \sum_{l\not=k}A_{kl} A_{kk}
CC	  DC  begin end best-k t_k+\Delta_k max-prob
CC
MM	Version: 0.6.5-r67
MM	pattern:4+25*2+4+6, n:63, n_free_lambdas:28
MM	n_iterations:25, skip:1, max_t:5, theta/rho:5
MM	is_decoding:0
MM	n_seqs:15, sum_L:987434, sum_n:48212
RD	0
LK	0.000000
QD	0.000000 -> 0.000000
RI	inf
TR	0.050058	0.010012
MT	5.000000
MM	C_pi: 1.000000, n_recomb: 9836.512589
RS	0	0.000000	1.000000	62.828727	0.006387	0.000000
RS	1	0.006440	1.000000	66.433977	0.006754	0.000000
RS	2	0.013294	1.000000	70.216192	0.007138	0.000000
RS	3	0.020590	1.000000	74.180101	0.007541	0.000000
RS	4	0.028356	1.000000	78.329979	0.007963	0.000000
RS	5	0.036622	1.000000	82.669546	0.008404	0.000000
RS	6	0.045421	1.000000	87.201847	0.008865	0.000000
RS	7	0.054785	1.000000	91.929123	0.009346	0.000000
RS	8	0.064753	1.000000	96.852667	0.009846	0.000000
RS	9	0.075363	1.000000	101.972662	0.010367	0.000000
RS	10	0.086656	1.000000	107.288014	0.010907	0.000000
RS	11	0.098677	1.000000	112.796158	0.011467	0.000000
RS	12	0.111471	1.000000	118.492860	0.012046	0.000000
RS	13	0.125090	1.000000	124.371992	0.012644	0.000000
RS	14	0.139585	1.000000	130.425311	0.013259	0.000000
RS	15	0.155014	1.000000	136.642207	0.013891	0.000000
RS	16	0.171437	1.000000	143.009452	0.014539	0.000000
RS	17	0.188917	1.000000	149.510941	0.015200	0.000000
RS	18	0.207523	1.000000	156.127426	0.015872	0.000000
RS	19	0.227327	1.000000	162.836250	0.016554	0.000000
RS	20	0.248406	1.000000	169.611092	0.017243	0.000000
RS	21	0.270843	1.000000	176.421722	0.017935	0.000000
RS	22	0.294725	1.000000	183.233778	0.018628	0.000000
RS	23	0.320144	1.000000	190.008576	0.019317	0.000000
RS	24	0.347201	1.000000	196.702964	0.019997	0.000000
RS	25	0.376000	1.000000	203.269231	0.020665	0.000000
RS	26	0.406654	1.000000	209.655087	0.021314	0.000000
RS	27	0.439282	1.000000	215.803728	0.021939	0.000000
RS	28	0.474011	1.000000	221.654011	0.022534	0.000000
RS	29	0.510976	1.000000	227.140744	0.023092	0.000000
RS	30	0.550322	1.000000	232.195127	0.023605	0.000000
RS	31	0.592202	1.000000	236.745339	0.024068	0.000000
RS	32	0.636779	1.000000	240.717317	0.024472	0.000000
RS	33	0.684227	1.000000	244.035714	0.024809	0.000000
RS	34	0.734730	1.000000	246.625070	0.025072	0.000000
RS	35	0.788485	1.000000	248.411189	0.025254	0.000000
RS	36	0.845702	1.000000	249.322725	0.025347	0.000000
RS	37	0.906604	1.000000	249.292969	0.025344	0.000000
RS	38	0.971428	1.000000	248.261822	0.025239	0.000000
RS	39	1.040426	1.000000	246.177909	0.025027	0.000000
RS	40	1.113868	1.000000	243.000800	0.024704	0.000000
RS	41	1.192040	1.000000	238.703268	0.024267	0.000000
RS	42	1.275245	1.000000	233.273510	0.023715	0.000000
RS	43	1.363809	1.000000	226.717225	0.023049	0.000000
RS	44	1.458076	1.000000	219.059455	0.022270	0.000000
RS	45	1.558414	1.000000	210.346049	0.021384	0.000000
RS	46	1.665214	1.000000	200.644638	0.020398	0.000000
RS	47	1.778891	1.000000	190.044975	0.019320	0.000000
RS	48	1.899889	1.000000	178.658524	0.018163	0.000000
RS	49	2.028679	1.000000	166.617202	0.016939	0.000000
RS	50	2.165763	1.000000	154.071185	0.015663	0.000000
RS	51	2.311675	1.000000	141.185766	0.014353	0.000000
RS	52	2.466983	1.000000	128.137269	0.013027	0.000000
RS	53	2.632293	1.000000	115.108130	0.011702	0.000000
RS	54	2.808249	1.000000	102.281281	0.010398	0.000000
RS	55	2.995536	1.000000	89.834102	0.009133	0.000000
RS	56	3.194884	1.000000	77.932198	0.007923	0.000000
RS	57	3.407070	1.000000	66.723401	0.006783	0.000000
RS	58	3.632920	1.000000	56.332337	0.005727	0.000000
RS	59	3.873315	1.000000	46.855972	0.004763	0.000000
RS	60	4.129191	1.000000	38.360472	0.003900	0.000000
RS	61	4.401545	1.000000	30.879644	0.003139	0.000000
RS	62	4.691438	1.000000	24.415141	0.002482	0.000000
RS	63	5.000000	1.000000	67.928500	0.006906	0.000000
PA	4+25*2+4+6 0.050057786 0.010011557 5.000000000 1.000000000 1.000000000 1.000000000 1.000000000 1.000000000 1.000000000 1.000000000 1.000000000 1.000000000 1.000000000 1.000000000 1.000000000 1.000000000 1.000000000 1.000000000 1.000000000 1.000000000 1.000000000 1.000000000 1.000000000 1.000000000 1.000000000 1.000000000 1.000000000 1.000000000 1.000000000 1.000000000 1.000000000
//
IT	5713
RD	1
LK	-153149.054532
QD	-4506.093660 -> -1734.906855
RI	0.1149362685
TR	0.033113	0.006417
MT	9.378810
MM	C_pi: 1.421253, n_recomb: 8965.152865
RS	0	0.000000	0.403156	164.321713	0.018329	0.000305
RS	1	0.007492	0.403156	173.264888	0.019326	0.002912
RS	2	0.015546	0.403156	182.431483	0.020349	0.008827
RS	3	0.024203	0.403156	191.785478	0.021392	0.018008
RS	4	0.033508	0.297654	271.437010	0.030277	0.028259
RS	5	0.043511	0.297654	281.787965	0.031431	0.036034
RS	6	0.054263	0.322942	269.331295	0.030042	0.039334
RS	7	0.065821	0.322942	278.970945	0.031117	0.039371
RS	8	0.078245	0.379050	246.248145	0.027467	0.038059
RS	9	0.091599	0.379050	255.210651	0.028467	0.036162
RS	10	0.105954	0.446709	224.512318	0.025043	0.034166
RS	11	0.121385	0.446709	232.851567	0.025973	0.032356
RS	12	0.137971	0.525469	205.363272	0.022907	0.030673
RS	13	0.155801	0.525469	213.128256	0.023773	0.029026
RS	14	0.174966	0.618106	188.091256	0.020980	0.027413
RS	15	0.195567	0.618106	195.326671	0.021787	0.025864
RS	16	0.217711	0.725504	172.856529	0.019281	0.024399
RS	17	0.241515	0.725504	179.604547	0.020034	0.023019
RS	18	0.267102	0.848014	159.684669	0.017812	0.021719
RS	19	0.294606	0.848014	165.985275	0.018514	0.020485
RS	20	0.324171	0.985849	148.425416	0.016556	0.019306
RS	21	0.355951	0.985849	154.315572	0.017213	0.018172
RS	22	0.390112	1.137899	138.997869	0.015504	0.017082
RS	23	0.426832	1.137899	144.511139	0.016119	0.016042
RS	24	0.466303	1.300594	131.425170	0.014660	0.015062
RS	25	0.508732	1.300594	136.590743	0.015236	0.014154
RS	26	0.554340	1.468744	125.659406	0.014016	0.013324
RS	27	0.603364	1.468744	130.498861	0.014556	0.012577
RS	28	0.656062	1.637346	121.495514	0.013552	0.011914
RS	29	0.712708	1.637346	126.018577	0.014056	0.011329
RS	30	0.773597	1.802553	118.628936	0.013232	0.010819
RS	31	0.839049	1.802553	122.830285	0.013701	0.010376
RS	32	0.909405	1.961700	116.732486	0.013021	0.009996
RS	33	0.985032	1.961700	120.590169	0.013451	0.009672
RS	34	1.066325	2.112848	115.502366	0.012883	0.009399
RS	35	1.153708	2.112848	118.977276	0.013271	0.009173
RS	36	1.247639	2.254694	114.651486	0.012789	0.008992
RS	37	1.348607	2.254694	117.687627	0.013127	0.008850
RS	38	1.457140	2.386539	113.898145	0.012705	0.008745
RS	39	1.573805	2.386539	116.424026	0.012986	0.008673
RS	40	1.699210	2.508198	112.960882	0.012600	0.008630
RS	41	1.834011	2.508198	114.892512	0.012815	0.008612
RS	42	1.978911	2.619692	111.567190	0.012445	0.008616
RS	43	2.134668	2.619692	112.812756	0.012583	0.008641
RS	44	2.302094	2.720985	109.462194	0.012210	0.008684
RS	45	2.482064	2.720985	109.928532	0.012262	0.008744
RS	46	2.675518	2.812084	106.407889	0.011869	0.008817
RS	47	2.883466	2.812084	106.009692	0.011825	0.008902
RS	48	3.106994	2.893340	102.185229	0.011398	0.008993
RS	49	3.347269	2.893340	100.858192	0.011250	0.009087
RS	50	3.605546	2.966043	96.601563	0.010775	0.009177
RS	51	3.883174	2.966043	94.320936	0.010521	0.009254
RS	52	4.181602	3.033155	89.515561	0.009985	0.009310
RS	53	4.502389	3.033155	86.320090	0.009628	0.009333
RS	54	4.847211	3.139791	79.922841	0.008915	0.009313
RS	55	5.217867	3.139791	76.106864	0.008489	0.009239
RS	56	5.616293	3.139791	71.818512	0.008011	0.009103
RS	57	6.044571	3.139791	67.114104	0.007486	0.008898
RS	58	6.504936	3.726423	52.930552	0.005904	0.008626
RS	59	6.999792	3.726423	49.659033	0.005539	0.008293
RS	60	7.531724	3.726423	46.117520	0.005144	0.007909
RS	61	8.103510	3.726423	42.362192	0.004725	0.007489
RS	62	8.718136	3.726423	38.457401	0.004290	0.007053
RS	63	9.378810	3.726423	200.765625	0.022394	0.039226
PA	4+25*2+4+6 0.033113281 0.006417330 9.378809929 0.403156281 0.297654152 0.322941780 0.379050255 0.446708679 0.525468826 0.618105888 0.725503922 0.848014355 0.985849380 1.137899399 1.300594330 1.468744278 1.637346268 1.802553177 1.961700439 2.112848282 2.254693985 2.386538506 2.508197784 2.619691849 2.720985413 2.812084198 2.893340111 2.966042519 3.033155441 3.139790535 3.726423323
//
IT	5038
RD	2
LK	-148842.310217
QD	-1940.301206 -> -1095.365329
RI	0.0761723441
TR	0.027213	0.006157
MT	11.721947
MM	C_pi: 2.013783, n_recomb: 12167.727316
RS	0	0.000000	0.651129	145.279634	0.011940	0.000152
RS	1	0.007870	0.651129	154.760577	0.012719	0.001413
RS	2	0.016359	0.651129	164.697698	0.013536	0.004271
RS	3	0.025516	0.651129	175.086474	0.014389	0.008977
RS	4	0.035394	0.308604	388.738366	0.031948	0.020595
RS	5	0.046049	0.308604	404.567104	0.033249	0.029610
RS	6	0.057543	0.296122	437.184986	0.035930	0.034559
RS	7	0.069941	0.296122	451.531984	0.037109	0.039896
RS	8	0.083315	0.335777	411.041490	0.033781	0.037203
RS	9	0.097742	0.335777	424.050392	0.034850	0.039733
RS	10	0.113304	0.391800	374.932089	0.030814	0.035587
RS	11	0.130090	0.391800	386.849267	0.031793	0.037261
RS	12	0.148198	0.461345	339.054537	0.027865	0.032998
RS	13	0.167730	0.461345	350.018426	0.028766	0.034247
RS	14	0.188800	0.549587	303.462586	0.024940	0.030091
RS	15	0.211528	0.549587	313.599083	0.025773	0.030954
RS	16	0.236045	0.661324	269.496406	0.022148	0.027008
RS	17	0.262491	0.661324	278.896876	0.022921	0.027553
RS	18	0.291018	0.801517	238.327407	0.019587	0.023964
RS	19	0.321790	0.801517	247.053555	0.020304	0.024280
RS	20	0.354984	0.976435	210.399101	0.017292	0.021083
RS	21	0.390791	0.976435	218.496724	0.017957	0.021198
RS	22	0.429415	1.192074	186.017342	0.015288	0.018382
RS	23	0.471079	1.192074	193.525629	0.015905	0.018315
RS	24	0.516021	1.450318	165.611265	0.013611	0.015895
RS	25	0.564501	1.450318	172.572621	0.014183	0.015712
RS	26	0.616796	1.746820	149.386879	0.012277	0.013717
RS	27	0.673206	1.746820	155.853646	0.012809	0.013509
RS	28	0.734056	2.072423	137.096183	0.011267	0.011935
RS	29	0.799694	2.072423	143.127389	0.011763	0.011768
RS	30	0.870498	2.415756	128.191407	0.010535	0.010560
RS	31	0.946874	2.415756	133.843292	0.011000	0.010460
RS	32	1.029261	2.764811	122.070414	0.010032	0.009548
RS	33	1.118132	2.764811	127.387646	0.010469	0.009517
RS	34	1.213996	3.107473	118.211831	0.009715	0.008838
RS	35	1.317405	3.107473	123.221423	0.010127	0.008872
RS	36	1.428952	3.432649	116.174492	0.009548	0.008376
RS	37	1.549277	3.432649	120.881030	0.009935	0.008471
RS	38	1.679071	3.731872	115.553262	0.009497	0.008120
RS	39	1.819081	3.731872	119.934730	0.009857	0.008264
RS	40	1.970108	4.000180	115.949623	0.009529	0.008021
RS	41	2.133021	4.000180	119.954243	0.009858	0.008198
RS	42	2.308755	4.234804	116.989143	0.009615	0.008033
RS	43	2.498319	4.234804	120.533326	0.009906	0.008232
RS	44	2.702801	4.434056	118.313992	0.009724	0.008131
RS	45	2.923376	4.434056	121.280928	0.009967	0.008349
RS	46	3.161309	4.598296	119.524135	0.009823	0.008300
RS	47	3.417967	4.598296	121.765132	0.010007	0.008527
RS	48	3.694824	4.731491	120.123571	0.009872	0.008509
RS	49	3.993469	4.731491	121.467142	0.009983	0.008724
RS	50	4.315616	4.842567	119.499126	0.009821	0.008702
RS	51	4.663115	4.842567	119.774507	0.009844	0.008866
RS	52	5.037963	4.946367	116.955035	0.009612	0.008792
RS	53	5.442309	4.946367	116.035707	0.009536	0.008863
RS	54	5.878477	5.147716	110.096527	0.009048	0.008579
RS	55	6.348971	5.147716	108.164035	0.008889	0.008537
RS	56	6.856491	5.147716	105.486947	0.008669	0.008415
RS	57	7.403952	5.147716	102.063393	0.008388	0.008215
RS	58	7.994497	6.806683	75.151499	0.006176	0.006771
RS	59	8.631517	6.806683	73.702259	0.006057	0.006644
RS	60	9.318669	6.806683	71.741337	0.005896	0.006461
RS	61	10.059898	6.806683	69.270380	0.005693	0.006228
RS	62	10.859461	6.806683	66.303872	0.005449	0.005949
RS	63	11.721947	6.806683	501.396210	0.041207	0.043057
PA	4+25*2+4+6 0.027213011 0.006157050 11.721947153 0.651129020 0.308603965 0.296121538 0.335776951 0.391799658 0.461344728 0.549586876 0.661324484 0.801517260 0.976435366 1.192074026 1.450318043 1.746820380 2.072423300 2.415756317 2.764811218 3.107473319 3.432649114 3.731871704 4.000180259 4.234804065 4.434055681 4.598296011 4.731490582 4.842567004 4.946366508 5.147715846 6.806683122
//
IT	4287
RD	3
LK	-147436.155180
QD	-1291.700434 -> -912.559797
RI	0.0458721478
TR	0.023905	0.006492
MT	12.958336
MM	C_pi: 2.577807, n_recomb: 16388.926358
RS	0	0.000000	1.296847	100.454957	0.006129	0.000074
RS	1	0.008040	1.296847	107.837051	0.006580	0.000682
RS	2	0.016727	1.296847	115.701879	0.007060	0.002058
RS	3	0.026112	1.296847	124.071081	0.007570	0.004332
RS	4	0.036252	0.393038	434.498085	0.026512	0.015617
RS	5	0.047207	0.393038	456.037214	0.027826	0.022918
RS	6	0.059042	0.327378	571.451019	0.034868	0.031128
RS	7	0.071830	0.327378	592.846648	0.036174	0.036988
RS	8	0.085645	0.350892	572.826863	0.034952	0.036527
RS	9	0.100572	0.350892	592.133246	0.036130	0.039613
RS	10	0.116698	0.396590	541.174574	0.033021	0.036324
RS	11	0.134121	0.396590	558.608816	0.034085	0.038600
RS	12	0.152945	0.455204	502.162420	0.030640	0.034680
RS	13	0.173282	0.455204	517.943417	0.031603	0.036565
RS	14	0.195255	0.532169	456.964133	0.027882	0.032270
RS	15	0.218994	0.532169	471.364000	0.028761	0.033807
RS	16	0.244642	0.634105	408.230347	0.024909	0.029329
RS	17	0.272352	0.634105	421.498263	0.025718	0.030510
RS	18	0.302290	0.768573	359.337393	0.021926	0.026106
RS	19	0.334635	0.768573	371.645422	0.022677	0.026992
RS	20	0.369581	0.946123	312.576126	0.019072	0.022836
RS	21	0.407336	0.946123	324.021630	0.019771	0.023456
RS	22	0.448127	1.179485	269.768080	0.016460	0.019657
RS	23	0.492198	1.179485	280.391795	0.017109	0.020027
RS	24	0.539812	1.478607	232.772497	0.014203	0.016698
RS	25	0.591255	1.478607	242.593463	0.014802	0.016875
RS	26	0.646833	1.845472	202.794971	0.012374	0.014114
RS	27	0.706880	1.845472	211.853075	0.012927	0.014192
RS	28	0.771755	2.272911	179.847887	0.010974	0.012017
RS	29	0.841846	2.272911	188.219752	0.011485	0.012077
RS	30	0.917573	2.746519	163.100000	0.009952	0.010423
RS	31	0.999388	2.746519	170.885241	0.010427	0.010505
RS	32	1.087782	3.246711	151.488363	0.009243	0.009272
RS	33	1.183282	3.246711	158.788394	0.009689	0.009391
RS	34	1.286461	3.750183	144.074878	0.008791	0.008485
RS	35	1.397936	3.750183	150.976964	0.009212	0.008643
RS	36	1.518374	4.232842	140.101189	0.008549	0.007992
RS	37	1.648495	4.232842	146.667082	0.008949	0.008188
RS	38	1.789078	4.674584	138.913293	0.008476	0.007735
RS	39	1.940964	4.674584	145.169513	0.008858	0.007962
RS	40	2.105062	5.062879	139.900206	0.008536	0.007656
RS	41	2.282354	5.062879	145.829711	0.008898	0.007899
RS	42	2.473901	5.390586	142.534701	0.008697	0.007701
RS	43	2.680849	5.390586	148.070390	0.009035	0.007952
RS	44	2.904436	5.653728	146.351362	0.008930	0.007843
RS	45	3.146000	5.653728	151.368831	0.009236	0.008099
RS	46	3.406986	5.853893	150.803173	0.009202	0.008063
RS	47	3.688955	5.853893	155.114120	0.009465	0.008318
RS	48	3.993596	6.001392	155.119467	0.009465	0.008327
RS	49	4.322731	6.001392	158.475091	0.009670	0.008559
RS	50	4.678329	6.116562	158.236447	0.009655	0.008566
RS	51	5.062518	6.116562	160.355035	0.009784	0.008738
RS	52	5.477597	6.229350	158.844589	0.009692	0.008681
RS	53	5.926048	6.229350	159.476400	0.009731	0.008754
RS	54	6.410557	6.500122	152.802350	0.009324	0.008432
RS	55	6.934021	6.500122	152.091433	0.009280	0.008396
RS	56	7.499573	6.500122	150.389136	0.009176	0.008288
RS	57	8.110596	6.500122	147.650529	0.009009	0.008106
RS	58	8.770748	9.395441	101.192356	0.006174	0.006029
RS	59	9.483977	9.395441	101.267639	0.006179	0.005969
RS	60	10.254551	9.395441	100.720542	0.006146	0.005863
RS	61	11.087081	9.395441	99.511780	0.006072	0.005712
RS	62	11.986549	9.395441	97.612930	0.005956	0.005518
RS	63	12.958336	9.395441	923.417121	0.056344	0.046864
PA	4+25*2+4+6 0.023904800 0.006492487 12.958335699 1.296847262 0.393038041 0.327377676 0.350892063 0.396590215 0.455203590 0.532168567 0.634105243 0.768572970 0.946122900 1.179484545 1.478607223 1.845472345 2.272911028 2.746519308 3.246711098 3.750183212 4.232841965 4.674584145 5.062878828 5.390585522 5.653727993 5.853892851 6.001391977 6.116561659 6.229349662 6.500121854 9.395440692
//
IT	5606
RD	4
LK	-146760.233884
QD	-1036.961606 -> -799.171740
RI	0.0282679332
TR	0.021561	0.006958
MT	13.719808
MM	C_pi: 3.011051, n_recomb: 20472.544548
RS	0	0.000000	2.620441	62.819358	0.003068	0.000037
RS	1	0.008137	2.620441	67.714086	0.003308	0.000343
RS	2	0.016937	2.620441	72.971181	0.003564	0.001031
RS	3	0.026453	2.620441	78.614264	0.003840	0.002163
RS	4	0.036743	0.511083	430.332525	0.021020	0.012190
RS	5	0.047870	0.511083	454.945167	0.022222	0.017968
RS	6	0.059903	0.370651	658.804809	0.032180	0.028310
RS	7	0.072915	0.370651	686.895281	0.033552	0.033872
RS	8	0.086986	0.376551	703.097939	0.034343	0.035542
RS	9	0.102202	0.376551	729.050523	0.035611	0.038546
RS	10	0.118656	0.413499	687.505045	0.033582	0.036399
RS	11	0.136450	0.413499	710.947294	0.034727	0.038586
RS	12	0.155691	0.462750	656.297431	0.032057	0.035517
RS	13	0.176497	0.462750	677.320154	0.033084	0.037427
RS	14	0.198997	0.528920	611.238125	0.029856	0.033670
RS	15	0.223328	0.528920	630.145081	0.030780	0.035325
RS	16	0.249639	0.619425	554.724011	0.027096	0.031027
RS	17	0.278091	0.619425	571.932049	0.027937	0.032383
RS	18	0.308858	0.743002	491.870027	0.024026	0.027819
RS	19	0.342128	0.743002	507.746025	0.024801	0.028896
RS	20	0.378106	0.912425	427.256183	0.020870	0.024326
RS	21	0.417012	0.912425	442.037826	0.021592	0.025143
RS	22	0.459084	1.144694	365.053481	0.017831	0.020785
RS	23	0.504579	1.144694	378.831264	0.018504	0.021352
RS	24	0.553777	1.456150	309.533105	0.015119	0.017437
RS	25	0.606977	1.456150	322.298418	0.015743	0.017798
RS	26	0.664508	1.855550	263.748955	0.012883	0.014516
RS	27	0.726719	1.855550	275.495669	0.013457	0.014754
RS	28	0.793993	2.340354	228.432857	0.011158	0.012165
RS	29	0.866742	2.340354	239.222873	0.011685	0.012356
RS	30	0.945410	2.896987	202.561404	0.009894	0.010394
RS	31	1.030480	2.896987	212.518555	0.010381	0.010582
RS	32	1.122473	3.502078	184.531584	0.009014	0.009129
RS	33	1.221951	3.502078	193.805812	0.009467	0.009330
RS	34	1.329524	4.123864	172.876007	0.008444	0.008273
RS	35	1.445852	4.123864	181.612672	0.008871	0.008494
RS	36	1.571645	4.726279	166.428817	0.008129	0.007743
RS	37	1.707675	4.726279	174.747743	0.008536	0.007986
RS	38	1.854774	5.277144	164.222651	0.008022	0.007472
RS	39	2.013843	5.277144	172.201424	0.008411	0.007734
RS	40	2.185856	5.755231	165.394387	0.008079	0.007398
RS	41	2.371867	5.755231	173.054337	0.008453	0.007669
RS	42	2.573015	6.148309	169.241978	0.008267	0.007467
RS	43	2.790531	6.148309	176.537519	0.008623	0.007741
RS	44	3.025747	6.449899	175.191389	0.008557	0.007648
RS	45	3.280104	6.449899	181.997475	0.008890	0.007923
RS	46	3.555159	6.663124	182.554762	0.008917	0.007921
RS	47	3.852596	6.663124	188.651941	0.009215	0.008190
RS	48	4.174238	6.805235	190.280853	0.009294	0.008244
RS	49	4.522053	6.805235	195.351822	0.009542	0.008486
RS	50	4.898171	6.908217	196.821819	0.009614	0.008541
RS	51	5.304896	6.908217	200.483127	0.009793	0.008724
RS	52	5.744718	7.016377	200.193420	0.009779	0.008703
RS	53	6.220331	7.016377	202.085192	0.009871	0.008789
RS	54	6.734646	7.336178	194.343712	0.009493	0.008457
RS	55	7.290813	7.336178	194.604151	0.009506	0.008440
RS	56	7.892239	7.336178	193.649251	0.009459	0.008352
RS	57	8.542605	7.336178	191.399341	0.009349	0.008194
RS	58	9.245895	11.475343	122.292301	0.005973	0.005604
RS	59	10.006415	11.475343	123.762666	0.006045	0.005590
RS	60	10.828822	11.475343	124.576298	0.006085	0.005537
RS	61	11.718152	11.475343	124.665196	0.006089	0.005444
RS	62	12.679851	11.475343	123.968766	0.006055	0.005312
RS	63	13.719808	11.475343	1359.055174	0.066384	0.050802
PA	4+25*2+4+6 0.021560638 0.006957789 13.719808276 2.620440678 0.511083320 0.370651464 0.376551235 0.413498730 0.462750343 0.528920341 0.619425199 0.743001676 0.912425016 1.144694241 1.456150080 1.855549988 2.340354259 2.896987405 3.502078078 4.123864029 4.726279473 5.277143853 5.755231344 6.148308881 6.449898586 6.663124412 6.805235478 6.908216908 7.016377034 7.336178173 11.475343387
//
IT	5006
RD	5
LK	-146315.584716
QD	-879.482669 -> -699.108844
RI	0.0186239964
TR	0.019674	0.007427
MT	14.295572
MM	C_pi: 3.350525, n_recomb: 24268.514515
RS	0	0.000000	5.223109	37.637746	0.001551	0.000019
RS	1	0.008208	5.223109	40.661608	0.001675	0.000177
RS	2	0.017089	5.223109	43.922626	0.001810	0.000530
RS	3	0.026699	5.223109	47.438416	0.001955	0.001108
RS	4	0.037098	0.659266	402.847220	0.016600	0.009675
RS	5	0.048350	0.659266	428.253580	0.017646	0.014273
RS	6	0.060526	0.418184	712.576628	0.029362	0.025881
RS	7	0.073701	0.418184	746.225354	0.030749	0.031039
RS	8	0.087958	0.404659	804.922465	0.033167	0.034395
RS	9	0.103385	0.404659	837.155296	0.034496	0.037242
RS	10	0.120078	0.434181	810.063351	0.033379	0.036063
RS	11	0.138141	0.434181	839.465883	0.034591	0.038063
RS	12	0.157686	0.475914	792.518945	0.032656	0.035794
RS	13	0.178836	0.475914	818.873125	0.033742	0.037594
RS	14	0.201722	0.533026	754.673539	0.031097	0.034499
RS	15	0.226486	0.533026	778.143887	0.032064	0.036120
RS	16	0.253282	0.613386	696.932446	0.028718	0.032234
RS	17	0.282278	0.613386	718.011518	0.029586	0.033615
RS	18	0.313654	0.726328	624.851733	0.025747	0.029171
RS	19	0.347604	0.726328	644.117131	0.026541	0.030304
RS	20	0.384342	0.885747	544.964864	0.022456	0.025590
RS	21	0.424095	0.885747	562.869542	0.023193	0.026482
RS	22	0.467110	1.111183	464.097306	0.019123	0.021799
RS	23	0.513656	1.111183	480.852066	0.019814	0.022459
RS	24	0.564022	1.423480	389.601684	0.016054	0.018144
RS	25	0.618522	1.423480	405.195153	0.016696	0.018604
RS	26	0.677495	1.837082	327.110944	0.013479	0.014941
RS	27	0.741308	1.837082	341.474549	0.014071	0.015274
RS	28	0.810359	2.354523	278.546050	0.011478	0.012373
RS	29	0.885078	2.354523	291.699202	0.012020	0.012646
RS	30	0.965928	2.964962	242.852393	0.010007	0.010450
RS	31	1.053415	2.964962	254.922622	0.010504	0.010703
RS	32	1.148082	3.644102	217.877028	0.008978	0.009081
RS	33	1.250520	3.644102	229.051648	0.009438	0.009331
RS	34	1.361364	4.354573	201.572785	0.008306	0.008157
RS	35	1.481307	4.354573	212.050316	0.008738	0.008412
RS	36	1.611093	5.050370	192.319388	0.007925	0.007584
RS	37	1.751532	5.050370	202.276256	0.008335	0.007850
RS	38	1.903498	5.687800	188.808524	0.007780	0.007290
RS	39	2.067936	5.687800	198.373940	0.008174	0.007568
RS	40	2.245871	6.236407	189.911217	0.007825	0.007210
RS	41	2.438410	6.236407	199.146652	0.008206	0.007495
RS	42	2.646751	6.678217	194.745130	0.008025	0.007293
RS	43	2.872192	6.678217	203.628993	0.008391	0.007580
RS	44	3.116137	7.004162	202.624574	0.008349	0.007507
RS	45	3.380103	7.004162	211.034073	0.008696	0.007794
RS	46	3.665735	7.218980	212.722869	0.008765	0.007826
RS	47	3.974809	7.218980	220.410083	0.009082	0.008107
RS	48	4.309252	7.346750	223.702376	0.009218	0.008205
RS	49	4.671144	7.346750	230.282937	0.009489	0.008459
RS	50	5.062738	7.430403	233.505373	0.009622	0.008561
RS	51	5.486473	7.430403	238.494415	0.009827	0.008757
RS	52	5.944986	7.527217	239.421645	0.009866	0.008774
RS	53	6.441132	7.527217	242.351964	0.009986	0.008876
RS	54	6.977999	7.881935	233.398243	0.009617	0.008541
RS	55	7.558930	7.881935	234.421148	0.009659	0.008542
RS	56	8.187542	7.881935	234.012602	0.009643	0.008475
RS	57	8.867747	7.881935	232.063454	0.009562	0.008337
RS	58	9.603780	13.249722	138.695817	0.005715	0.005293
RS	59	10.400223	13.249722	141.397450	0.005826	0.005317
RS	60	11.262035	13.249722	143.447289	0.005911	0.005306
RS	61	12.194581	13.249722	144.757313	0.005965	0.005260
RS	62	13.203666	13.249722	145.243418	0.005985	0.005178
RS	63	14.295572	13.249722	1773.286724	0.073069	0.054770
PA	4+25*2+4+6 0.019673972 0.007426637 14.295572404 5.223109072 0.659265781 0.418184444 0.404659187 0.434181189 0.475913969 0.533026175 0.613385576 0.726328042 0.885746894 1.111183044 1.423479690 1.837082100 2.354522587 2.964962214 3.644101933 4.354573271 5.050370119 5.687800195 6.236407359 6.678216508 7.004162142 7.218979980 7.346749531 7.430403359 7.527217240 7.881935227 13.249722446
//
IT	4557
RD	6
LK	-145971.237066
QD	-756.285559 -> -608.780334
RI	0.0132389174
TR	0.018054	0.007857
MT	14.811348
MM	C_pi: 3.643304, n_recomb: 27865.534641
RS	0	0.000000	10.266356	22.116385	0.000794	0.000010
RS	1	0.008268	10.266356	23.925712	0.000859	0.000092
RS	2	0.017220	10.266356	25.881338	0.000929	0.000276
RS	3	0.026911	10.266356	27.994793	0.001005	0.000575
RS	4	0.037405	0.842129	366.847772	0.013165	0.007748
RS	5	0.048765	0.842129	391.656992	0.014055	0.011430
RS	6	0.061065	0.468787	745.593010	0.026757	0.023720
RS	7	0.074382	0.468787	783.756459	0.028126	0.028495
RS	8	0.088800	0.433637	887.292875	0.031842	0.033184
RS	9	0.104410	0.433637	925.377571	0.033209	0.035904
RS	10	0.121311	0.456644	914.608083	0.032822	0.035497
RS	11	0.139609	0.456644	949.840846	0.034087	0.037341
RS	12	0.159420	0.492334	913.320039	0.032776	0.035732
RS	13	0.180869	0.492334	945.071515	0.033915	0.037417
RS	14	0.204091	0.541961	887.117490	0.031836	0.034949
RS	15	0.229234	0.541961	915.276335	0.032846	0.036507
RS	16	0.256455	0.613747	833.185308	0.029900	0.033095
RS	17	0.285926	0.613747	858.192231	0.030798	0.034460
RS	18	0.317835	0.717439	756.123837	0.027135	0.030255
RS	19	0.352382	0.717439	778.725876	0.027946	0.031397
RS	20	0.389785	0.867555	663.701412	0.023818	0.026680
RS	21	0.430280	0.867555	684.607400	0.024568	0.027601
RS	22	0.474124	1.085210	565.351928	0.020289	0.022726
RS	23	0.521593	1.085210	584.961318	0.020992	0.023432
RS	24	0.572987	1.394426	471.928658	0.016936	0.018826
RS	25	0.628629	1.394426	490.268217	0.017594	0.019347
RS	26	0.688873	1.814271	392.225232	0.014076	0.015384
RS	27	0.754097	1.814271	409.163290	0.014683	0.015778
RS	28	0.824714	2.352098	329.799622	0.011835	0.012623
RS	29	0.901170	2.352098	345.293593	0.012391	0.012951
RS	30	0.983947	3.000630	283.755503	0.010183	0.010559
RS	31	1.073568	3.000630	297.919082	0.010691	0.010856
RS	32	1.170599	3.736419	251.417300	0.009023	0.009093
RS	33	1.275653	3.736419	264.464907	0.009491	0.009375
RS	34	1.389392	4.518677	230.134875	0.008259	0.008101
RS	35	1.512536	4.518677	242.313545	0.008696	0.008378
RS	36	1.645861	5.293185	217.809356	0.007816	0.007482
RS	37	1.790209	5.293185	229.350968	0.008231	0.007763
RS	38	1.946493	6.005339	212.777062	0.007636	0.007160
RS	39	2.115698	6.005339	223.863419	0.008034	0.007448
RS	40	2.298892	6.614966	213.638851	0.007667	0.007070
RS	41	2.497234	6.614966	224.373730	0.008052	0.007363
RS	42	2.711974	7.097618	219.332388	0.007871	0.007161
RS	43	2.944469	7.097618	229.720795	0.008244	0.007457
RS	44	3.196187	7.441401	229.059136	0.008220	0.007400
RS	45	3.468717	7.441401	238.982759	0.008576	0.007698
RS	46	3.763780	7.652735	241.851854	0.008679	0.007760
RS	47	4.083238	7.652735	251.035150	0.009009	0.008052
RS	48	4.429110	7.762377	256.080106	0.009190	0.008191
RS	49	4.803579	7.762377	264.069797	0.009477	0.008457
RS	50	5.209009	7.823644	269.148977	0.009659	0.008602
RS	51	5.647959	7.823644	275.354009	0.009882	0.008811
RS	52	6.123203	7.905783	277.566027	0.009961	0.008865
RS	53	6.637740	7.905783	281.407642	0.010099	0.008982
RS	54	7.194819	8.286828	271.178203	0.009732	0.008646
RS	55	7.797957	8.286828	272.831339	0.009791	0.008665
RS	56	8.450963	8.286828	272.833730	0.009791	0.008615
RS	57	9.157960	8.286828	271.049150	0.009727	0.008494
RS	58	9.923412	14.891117	152.082907	0.005458	0.005039
RS	59	10.752151	14.891117	155.895191	0.005595	0.005092
RS	60	11.649411	14.891117	159.080576	0.005709	0.005116
RS	61	12.620857	14.891117	161.536361	0.005797	0.005108
RS	62	13.672622	14.891117	163.160528	0.005855	0.005067
RS	63	14.811348	14.891117	2171.254280	0.077919	0.058642
PA	4+25*2+4+6 0.018053554 0.007856614 14.811348175 10.266356471 0.842128830 0.468786678 0.433636821 0.456643727 0.492334420 0.541960642 0.613746503 0.717438874 0.867554709 1.085209632 1.394425704 1.814271346 2.352097504 3.000629665 3.736419442 4.518677081 5.293184526 6.005339241 6.614965831 7.097617594 7.441401260 7.652734534 7.762376562 7.823644101 7.905783342 8.286827615 14.891116607
//
IT	5012
RD	7
LK	-145687.669836
QD	-653.116920 -> -529.383322
RI	0.0101204851
TR	0.016621	0.008234
MT	15.319615
MM	C_pi: 3.918338, n_recomb: 31351.840799
RS	0	0.000000	19.988978	12.848664	0.000410	0.000005
RS	1	0.008326	19.988978	13.912859	0.000444	0.000048
RS	2	0.017344	19.988978	15.064697	0.000481	0.000145
RS	3	0.027114	19.988978	16.311309	0.000520	0.000301
RS	4	0.037697	1.068346	328.757305	0.010486	0.006228
RS	5	0.049161	1.068346	352.187645	0.011233	0.009187
RS	6	0.061580	0.522936	765.052739	0.024402	0.021748
RS	7	0.075033	0.522936	806.886478	0.025736	0.026180
RS	8	0.089605	0.463375	956.410826	0.030506	0.031949
RS	9	0.105391	0.463375	999.994792	0.031896	0.034582
RS	10	0.122491	0.480328	1006.400132	0.032100	0.034802
RS	11	0.141015	0.480328	1047.358413	0.033407	0.036539
RS	12	0.161081	0.511008	1022.508000	0.032614	0.035466
RS	13	0.182818	0.511008	1059.745417	0.033802	0.037059
RS	14	0.206365	0.554294	1010.800788	0.032241	0.035150
RS	15	0.231871	0.554294	1043.840607	0.033294	0.036654
RS	16	0.259502	0.618745	964.527060	0.030765	0.033715
RS	17	0.289433	0.618745	993.632575	0.031693	0.035058
RS	18	0.321856	0.714488	886.084799	0.028263	0.031144
RS	19	0.356978	0.714488	912.099130	0.029092	0.032284
RS	20	0.395024	0.856442	783.643873	0.024995	0.027641
RS	21	0.436238	0.856442	807.541096	0.025757	0.028574
RS	22	0.480884	1.066775	669.003098	0.021339	0.023586
RS	23	0.529246	1.066775	691.428577	0.022054	0.024320
RS	24	0.581635	1.371859	556.775228	0.017759	0.019491
RS	25	0.638385	1.371859	577.840976	0.018431	0.020051
RS	26	0.699861	1.794571	459.412275	0.014653	0.015839
RS	27	0.766455	1.794571	478.933214	0.015276	0.016276
RS	28	0.838593	2.346726	382.533573	0.012201	0.012901
RS	29	0.916737	2.346726	400.392223	0.012771	0.013268
RS	30	1.001387	3.025002	325.603134	0.010385	0.010705
RS	31	1.093084	3.025002	341.884818	0.010905	0.011033
RS	32	1.192416	3.807932	285.469843	0.009105	0.009143
RS	33	1.300018	3.807932	300.407268	0.009582	0.009449
RS	34	1.416579	4.652851	258.871590	0.008257	0.008084
RS	35	1.542844	4.652851	272.756732	0.008700	0.008377
RS	36	1.679622	5.498680	243.211124	0.007757	0.007420
RS	37	1.827787	5.498680	256.331126	0.008176	0.007709
RS	38	1.988288	6.280342	236.457430	0.007542	0.007068
RS	39	2.162152	6.280342	249.048599	0.007944	0.007361
RS	40	2.350491	6.947375	236.938649	0.007557	0.006964
RS	41	2.554510	6.947375	249.150182	0.007947	0.007262
RS	42	2.775515	7.468041	243.413563	0.007764	0.007058
RS	43	3.014921	7.468041	255.280495	0.008142	0.007361
RS	44	3.274258	7.827272	254.969792	0.008133	0.007318
RS	45	3.555188	7.827272	266.381046	0.008497	0.007624
RS	46	3.859506	8.033183	270.498371	0.008628	0.007714
RS	47	4.189161	8.033183	281.151600	0.008968	0.008015
RS	48	4.546262	8.123218	288.068419	0.009188	0.008192
RS	49	4.933093	8.123218	297.438682	0.009487	0.008468
RS	50	5.352131	8.160778	304.520275	0.009713	0.008655
RS	51	5.806057	8.160778	311.903282	0.009948	0.008876
RS	52	6.297775	8.226499	315.519276	0.010064	0.008964
RS	53	6.830432	8.226499	320.216484	0.010214	0.009095
RS	54	7.407435	8.628810	308.693177	0.009846	0.008759
RS	55	8.032479	8.628810	310.908066	0.009917	0.008793
RS	56	8.709561	8.628810	311.244686	0.009927	0.008758
RS	57	9.443014	8.628810	309.540309	0.009873	0.008651
RS	58	10.237533	16.503339	163.617015	0.005219	0.004818
RS	59	11.098200	16.503339	168.464432	0.005373	0.004896
RS	60	12.030524	16.503339	172.721594	0.005509	0.004947
RS	61	13.040470	16.503339	176.274514	0.005622	0.004971
RS	62	14.134500	16.503339	179.006883	0.005710	0.004964
RS	63	15.319615	16.503339	2563.949976	0.081780	0.062334
PA	4+25*2+4+6 0.016621459 0.008233850 15.319615331 19.988978162 1.068346106 0.522935774 0.463375286 0.480327600 0.511007966 0.554294328 0.618745087 0.714487906 0.856442375 1.066775342 1.371859188 1.794571016 2.346726317 3.025002112 3.807931857 4.652850732 5.498679981 6.280342080 6.947374526 7.468041029 7.827272223 8.033183255 8.123217629 8.160778338 8.226498517 8.628810319 16.503338592
//
IT	5140
RD	8
LK	-145449.313767
QD	-565.627708 -> -460.941549
RI	0.0082382906
TR	0.015343	0.008556
MT	15.840196
MM	C_pi: 4.189895, n_recomb: 34776.102637
RS	0	0.000000	38.699832	7.399527	0.000213	0.000003
RS	1	0.008383	38.699832	8.018302	0.000231	0.000026
RS	2	0.017468	38.699832	8.688684	0.000250	0.000076
RS	3	0.027315	38.699832	9.414952	0.000271	0.000158
RS	4	0.037988	1.350120	291.217010	0.008374	0.005009
RS	5	0.049555	1.350120	312.840367	0.008996	0.007391
RS	6	0.062092	0.581580	774.441539	0.022269	0.019926
RS	7	0.075680	0.581580	819.228251	0.023557	0.024048
RS	8	0.090406	0.494111	1015.483840	0.029201	0.030709
RS	9	0.106368	0.494111	1064.266321	0.030603	0.033286
RS	10	0.123667	0.505081	1088.544723	0.031302	0.034036
RS	11	0.142417	0.505081	1135.140517	0.032641	0.035703
RS	12	0.162738	0.531417	1122.640820	0.032282	0.035075
RS	13	0.184763	0.531417	1165.454141	0.033513	0.036600
RS	14	0.208633	0.569134	1127.451678	0.032420	0.035185
RS	15	0.234505	0.569134	1165.587266	0.033517	0.036648
RS	16	0.262546	0.627110	1091.958317	0.031400	0.034163
RS	17	0.292938	0.627110	1125.390414	0.032361	0.035492
RS	18	0.325877	0.715877	1015.296160	0.029195	0.031890
RS	19	0.361577	0.715877	1044.874395	0.030046	0.033029
RS	20	0.400270	0.850669	905.162680	0.026028	0.028506
RS	21	0.442206	0.850669	932.112222	0.026803	0.029446
RS	22	0.487658	1.054398	775.376261	0.022296	0.024397
RS	23	0.536920	1.054398	800.633565	0.023023	0.025149
RS	24	0.590312	1.355259	644.463415	0.018532	0.020142
RS	25	0.648179	1.355259	668.274748	0.019216	0.020731
RS	26	0.710897	1.779339	528.984610	0.015211	0.016303
RS	27	0.778872	1.779339	551.127811	0.015848	0.016773
RS	28	0.852546	2.342617	437.028218	0.012567	0.013199
RS	29	0.932396	2.342617	457.302502	0.013150	0.013597
RS	30	1.018939	3.045925	368.634758	0.010600	0.010875
RS	31	1.112737	3.045925	387.084392	0.011131	0.011228
RS	32	1.214398	3.870524	320.240654	0.009209	0.009220
RS	33	1.324581	3.870524	337.108676	0.009694	0.009544
RS	34	1.444000	4.773057	287.965916	0.008281	0.008094
RS	35	1.573430	4.773057	303.586284	0.008730	0.008399
RS	36	1.713710	5.686624	268.697589	0.007727	0.007383
RS	37	1.865749	5.686624	283.413180	0.008150	0.007680
RS	38	2.030533	6.535982	260.023433	0.007477	0.007001
RS	39	2.209130	6.535982	274.127631	0.007883	0.007298
RS	40	2.402699	7.259775	259.994755	0.007476	0.006882
RS	41	2.612495	7.259775	273.685948	0.007870	0.007184
RS	42	2.839877	7.818162	267.189937	0.007683	0.006977
RS	43	3.086320	7.818162	280.537257	0.008067	0.007285
RS	44	3.353421	8.192414	280.583868	0.008068	0.007254
RS	45	3.642913	8.192414	293.486864	0.008439	0.007567
RS	46	3.956673	8.392363	298.924357	0.008596	0.007681
RS	47	4.296734	8.392363	311.055162	0.008945	0.007991
RS	48	4.665302	8.462207	319.974800	0.009201	0.008202
RS	49	5.064766	8.462207	330.734108	0.009510	0.008488
RS	50	5.497716	8.475372	339.983718	0.009776	0.008713
RS	51	5.966959	8.475372	348.546188	0.010023	0.008946
RS	52	6.475538	8.523572	353.714089	0.010171	0.009067
RS	53	7.026749	8.523572	359.251132	0.010330	0.009210
RS	54	7.624168	8.943897	346.447919	0.009962	0.008875
RS	55	8.271667	8.943897	349.192796	0.010041	0.008921
RS	56	8.973444	8.943897	349.821797	0.010059	0.008899
RS	57	9.734049	8.943897	348.145316	0.010011	0.008803
RS	58	10.558414	18.138809	173.920129	0.005001	0.004620
RS	59	11.451883	18.138809	179.753156	0.005169	0.004718
RS	60	12.420250	18.138809	185.040631	0.005321	0.004793
RS	61	13.469793	18.138809	189.659671	0.005454	0.004842
RS	62	14.607317	18.138809	193.482263	0.005564	0.004865
RS	63	15.840196	18.138809	2958.291003	0.085067	0.065799
PA	4+25*2+4+6 0.015342940 0.008556290 15.840196132 38.699831502 1.350119926 0.581580129 0.494110727 0.505081345 0.531416589 0.569133644 0.627110079 0.715877258 0.850668648 1.054397678 1.355259390 1.779339233 2.342617326 3.045924609 3.870524399 4.773057304 5.686623800 6.535981691 7.259775016 7.818162428 8.192413947 8.392363480 8.462206655 8.475371636 8.523572447 8.943897478 18.138808522
//
IT	4749
RD	9
LK	-145247.546285
QD	-491.366030 -> -402.502525
RI	0.0070495363
TR	0.014199	0.008827
MT	16.378225
MM	C_pi: 4.463789, n_recomb: 38155.996929
RS	0	0.000000	74.724087	4.226193	0.000111	0.000001
RS	1	0.008440	74.724087	4.582517	0.000120	0.000013
RS	2	0.017592	74.724087	4.968852	0.000130	0.000040
RS	3	0.027517	74.724087	5.387717	0.000141	0.000083
RS	4	0.038279	1.703344	255.420240	0.006694	0.004024
RS	5	0.049950	1.703344	275.021502	0.007208	0.005942
RS	6	0.062605	0.645759	775.518024	0.020325	0.018235
RS	7	0.076329	0.645759	822.603702	0.021559	0.022070
RS	8	0.091211	0.526112	1065.966977	0.027937	0.029480
RS	9	0.107349	0.526112	1119.655178	0.029344	0.032019
RS	10	0.124849	0.530864	1162.574603	0.030469	0.033231
RS	11	0.143826	0.530864	1214.707783	0.031835	0.034857
RS	12	0.164404	0.553253	1215.032233	0.031844	0.034604
RS	13	0.186720	0.553253	1263.484993	0.033114	0.036082
RS	14	0.210919	0.585893	1237.915205	0.032444	0.035105
RS	15	0.237160	0.585893	1281.346277	0.033582	0.036539
RS	16	0.265616	0.637961	1215.868101	0.031866	0.034486
RS	17	0.296473	0.637961	1253.867475	0.032862	0.035806
RS	18	0.329935	0.720429	1143.878654	0.029979	0.032526
RS	19	0.366221	0.720429	1177.204994	0.030852	0.033668
RS	20	0.405570	0.848806	1028.295330	0.026950	0.029294
RS	21	0.448239	0.848806	1058.392304	0.027739	0.030243
RS	22	0.494510	1.046571	884.519307	0.023182	0.025168
RS	23	0.544686	1.046571	912.648407	0.023919	0.025936
RS	24	0.599097	1.343374	735.075938	0.019265	0.020782
RS	25	0.658100	1.343374	761.666841	0.019962	0.021394
RS	26	0.722083	1.768068	601.038780	0.015752	0.016772
RS	27	0.791465	1.768068	625.853450	0.016402	0.017269
RS	28	0.866704	2.340549	493.369272	0.012930	0.013512
RS	29	0.948293	2.340549	516.118476	0.013527	0.013934
RS	30	1.036767	3.065892	412.917672	0.010822	0.011062
RS	31	1.132709	3.065892	433.592985	0.011364	0.011437
RS	32	1.236749	3.928672	355.777637	0.009324	0.009315
RS	33	1.349569	3.928672	374.624610	0.009818	0.009654
RS	34	1.471911	4.885727	317.454899	0.008320	0.008123
RS	35	1.604578	4.885727	334.846661	0.008776	0.008438
RS	36	1.748443	5.865226	294.301130	0.007713	0.007365
RS	37	1.904449	5.865226	310.636941	0.008141	0.007669
RS	38	2.073622	6.781982	283.508610	0.007430	0.006953
RS	39	2.257074	6.781982	299.141756	0.007840	0.007254
RS	40	2.456008	7.563210	282.843104	0.007413	0.006818
RS	41	2.671732	7.563210	298.025170	0.007811	0.007123
RS	42	2.905663	8.160101	290.701466	0.007619	0.006912
RS	43	3.159338	8.160101	305.540084	0.008008	0.007224
RS	44	3.434422	8.549768	305.945856	0.008018	0.007203
RS	45	3.732723	8.549768	320.355000	0.008396	0.007522
RS	46	4.056201	8.743713	327.182155	0.008575	0.007658
RS	47	4.406979	8.743713	340.810194	0.008932	0.007975
RS	48	4.787363	8.793048	351.863410	0.009222	0.008218
RS	49	5.199851	8.793048	364.034351	0.009541	0.008514
RS	50	5.647153	8.781249	375.623928	0.009844	0.008774
RS	51	6.132206	8.781249	385.383471	0.010100	0.009017
RS	52	6.658197	8.811024	392.264295	0.010281	0.009169
RS	53	7.228581	8.811024	398.642661	0.010448	0.009323
RS	54	7.847105	9.246791	384.603387	0.010080	0.008990
RS	55	8.517832	9.246791	387.862218	0.010165	0.009047
RS	56	9.245167	9.246791	388.757068	0.010189	0.009034
RS	57	10.033888	9.246791	387.070692	0.010144	0.008947
RS	58	10.889177	19.818736	183.302191	0.004804	0.004441
RS	59	11.816651	19.818736	190.082296	0.004982	0.004555
RS	60	12.822403	19.818736	196.367489	0.005146	0.004648
RS	61	13.913039	19.818736	202.027850	0.005295	0.004719
RS	62	15.095723	19.818736	206.925707	0.005423	0.004766
RS	63	16.378225	19.818736	3356.770663	0.087975	0.069017
PA	4+25*2+4+6 0.014199440 0.008827224 16.378225254 74.724087476 1.703344156 0.645758959 0.526112268 0.530864397 0.553253009 0.585893239 0.637961257 0.720428911 0.848805993 1.046571466 1.343373780 1.768068356 2.340548555 3.065892342 3.928672183 4.885726977 5.865225619 6.781981858 7.563210406 8.160101160 8.549767941 8.743712705 8.793048095 8.781248947 8.811024029 9.246790872 19.818735506
//
IT	5536
RD	10
LK	-145076.257241
QD	-428.324563 -> -352.760502
RI	0.0062640673
TR	0.013178	0.009052
MT	16.932455
MM	C_pi: 4.741436, n_recomb: 41490.681858
RS	0	0.000000	144.143149	2.394353	0.000058	0.000001
RS	1	0.008497	144.143149	2.597742	0.000063	0.000007
RS	2	0.017716	144.143149	2.818403	0.000068	0.000021
RS	3	0.027718	144.143149	3.057801	0.000074	0.000043
RS	4	0.038570	2.148065	222.018516	0.005351	0.003228
RS	5	0.050344	2.148065	239.523929	0.005773	0.004770
RS	6	0.063118	0.716439	769.439188	0.018545	0.016667
RS	7	0.076978	0.716439	818.205475	0.019720	0.020234
RS	8	0.092016	0.559562	1108.560181	0.026718	0.028273
RS	9	0.108331	0.559562	1166.841092	0.028123	0.030784
RS	10	0.126033	0.557633	1229.192919	0.029626	0.032411
RS	11	0.145238	0.557633	1286.729065	0.031012	0.034012
RS	12	0.166076	0.576293	1300.234411	0.031338	0.034084
RS	13	0.188684	0.576293	1354.343132	0.032642	0.035528
RS	14	0.213213	0.604168	1342.381655	0.032354	0.034942
RS	15	0.239826	0.604168	1391.267559	0.033532	0.036357
RS	16	0.268700	0.650686	1336.107370	0.032203	0.034712
RS	17	0.300028	0.650686	1378.897876	0.033234	0.036029
RS	18	0.334018	0.727304	1271.503664	0.030646	0.033074
RS	19	0.370896	0.727304	1308.765924	0.031544	0.034222
RS	20	0.410907	0.849803	1152.690584	0.027782	0.030019
RS	21	0.454318	0.849803	1186.039261	0.028586	0.030977
RS	22	0.501418	1.042097	996.154560	0.024009	0.025905
RS	23	0.552519	1.042097	1027.198955	0.024757	0.026687
RS	24	0.607963	1.335027	828.421346	0.019966	0.021410
RS	25	0.668117	1.335027	857.822894	0.020675	0.022042
RS	26	0.733383	1.759880	675.442213	0.016279	0.017243
RS	27	0.804194	1.759880	702.972197	0.016943	0.017764
RS	28	0.881022	2.340220	551.458486	0.013291	0.013833
RS	29	0.964378	2.340220	576.736873	0.013900	0.014277
RS	30	1.054816	3.085448	458.365151	0.011047	0.011261
RS	31	1.152939	3.085448	481.319812	0.011601	0.011654
RS	32	1.259400	3.983851	392.002014	0.009448	0.009422
RS	33	1.374906	3.983851	412.873040	0.009951	0.009776
RS	34	1.500226	4.993241	347.264949	0.008370	0.008164
RS	35	1.636195	4.993241	366.461533	0.008832	0.008489
RS	36	1.783717	6.037593	319.955093	0.007711	0.007360
RS	37	1.943773	6.037593	337.933396	0.008145	0.007670
RS	38	2.117429	7.021989	306.852911	0.007396	0.006918
RS	39	2.305841	7.021989	324.028873	0.007810	0.007223
RS	40	2.510261	7.861724	305.428026	0.007361	0.006767
RS	41	2.732051	7.861724	322.110390	0.007763	0.007075
RS	42	2.972686	8.498255	313.890934	0.007565	0.006859
RS	43	3.233767	8.498255	330.230220	0.007959	0.007175
RS	44	3.517032	8.903954	330.994071	0.007978	0.007162
RS	45	3.824366	8.903954	346.922679	0.008361	0.007486
RS	46	4.157813	9.091949	355.203115	0.008561	0.007642
RS	47	4.519592	9.091949	370.347758	0.008926	0.007966
RS	48	4.912112	9.120435	383.659607	0.009247	0.008237
RS	49	5.337983	9.120435	397.265735	0.009575	0.008541
RS	50	5.800040	9.083062	411.363849	0.009915	0.008836
RS	51	6.301357	9.083062	422.340590	0.010179	0.009088
RS	52	6.845270	9.093477	431.100444	0.010390	0.009270
RS	53	7.435399	9.093477	438.325346	0.010564	0.009433
RS	54	8.075670	9.542221	423.123918	0.010198	0.009102
RS	55	8.770344	9.542221	426.883626	0.010289	0.009168
RS	56	9.524043	9.542221	428.021029	0.010316	0.009164
RS	57	10.341783	9.542221	426.290435	0.010274	0.009085
RS	58	11.229004	21.546905	191.916392	0.004626	0.004277
RS	59	12.191612	21.546905	199.607688	0.004811	0.004403
RS	60	13.236011	21.546905	206.859067	0.004986	0.004513
RS	61	14.369151	21.546905	213.535124	0.005147	0.004602
RS	62	15.598572	21.546905	219.490253	0.005290	0.004669
RS	63	16.932455	21.546905	3758.897167	0.090596	0.071983
PA	4+25*2+4+6 0.013178001 0.009052197 16.932454645 144.143149274 2.148064664 0.716438844 0.559562160 0.557633009 0.576292863 0.604168179 0.650685677 0.727304051 0.849802519 1.042097161 1.335026986 1.759879935 2.340219875 3.085448233 3.983851321 4.993241290 6.037592582 7.021989455 7.861724137 8.498254861 8.903954220 9.091948977 9.120435418 9.083062089 9.093477339 9.542221403 21.546905339
//
IT	5542
RD	11
LK	-144930.596381
QD	-374.752762 -> -310.407728
RI	0.0057219920
TR	0.012267	0.009237
MT	17.499219
MM	C_pi: 5.022105, n_recomb: 44769.646959
RS	0	0.000000	278.107794	1.345687	0.000030	0.000000
RS	1	0.008553	278.107794	1.460800	0.000033	0.000004
RS	2	0.017838	278.107794	1.585761	0.000035	0.000011
RS	3	0.027917	278.107794	1.721413	0.000038	0.000023
RS	4	0.038858	2.709366	191.397459	0.004275	0.002586
RS	5	0.050735	2.709366	206.832420	0.004620	0.003824
RS	6	0.063628	0.794465	757.230046	0.016914	0.015219
RS	7	0.077623	0.794465	807.092007	0.018028	0.018534
RS	8	0.092816	0.594537	1143.733227	0.025547	0.027102
RS	9	0.109307	0.594537	1206.263733	0.026944	0.029585
RS	10	0.127210	0.585305	1288.765216	0.028787	0.031592
RS	11	0.146644	0.585305	1351.525446	0.030188	0.033179
RS	12	0.167740	0.600342	1378.439492	0.030790	0.033535
RS	13	0.190640	0.600342	1438.162906	0.032124	0.034953
RS	14	0.215499	0.623647	1440.713997	0.032181	0.034720
RS	15	0.242485	0.623647	1495.158401	0.033397	0.036120
RS	16	0.271778	0.664840	1452.206379	0.032437	0.034861
RS	17	0.303577	0.664840	1499.976213	0.033504	0.036179
RS	18	0.338096	0.735906	1397.529536	0.031216	0.033549
RS	19	0.375568	0.735906	1438.900870	0.032140	0.034705
RS	20	0.416244	0.852897	1277.712675	0.028540	0.030689
RS	21	0.460400	0.852897	1314.410966	0.029359	0.031657
RS	22	0.508332	1.040083	1109.746980	0.024788	0.026610
RS	23	0.560364	1.040083	1143.741168	0.025547	0.027405
RS	24	0.616846	1.329284	924.092356	0.020641	0.022025
RS	25	0.678160	1.329284	956.321978	0.021361	0.022676
RS	26	0.744718	1.753945	751.891207	0.016795	0.017714
RS	27	0.816968	1.753945	782.165452	0.017471	0.018255
RS	28	0.895399	2.341095	611.058143	0.013649	0.014159
RS	29	0.980537	2.341095	638.906456	0.014271	0.014623
RS	30	1.072958	3.104470	504.783032	0.011275	0.011468
RS	31	1.173284	3.104470	530.059182	0.011840	0.011877
RS	32	1.282191	4.036414	428.746934	0.009577	0.009537
RS	33	1.400413	4.036414	451.677186	0.010089	0.009904
RS	34	1.528747	5.096327	377.251751	0.008427	0.008214
RS	35	1.668057	5.096327	398.277826	0.008896	0.008549
RS	36	1.819283	6.204665	345.533024	0.007718	0.007365
RS	37	1.983444	6.204665	365.168147	0.008157	0.007681
RS	38	2.161646	7.257030	329.941662	0.007370	0.006893
RS	39	2.355090	7.257030	348.666840	0.007788	0.007202
RS	40	2.565079	8.156392	327.638669	0.007318	0.006725
RS	41	2.793029	8.156392	345.823463	0.007725	0.007037
RS	42	3.040477	8.833646	336.647109	0.007520	0.006814
RS	43	3.309089	8.833646	354.489217	0.007918	0.007134
RS	44	3.600676	9.255977	355.607681	0.007943	0.007127
RS	45	3.917204	9.255977	373.061882	0.008333	0.007456
RS	46	4.260804	9.438016	382.851519	0.008552	0.007630
RS	47	4.633794	9.438016	399.525259	0.008924	0.007960
RS	48	5.038686	9.445212	415.210785	0.009274	0.008259
RS	49	5.478210	9.445212	430.269574	0.009611	0.008571
RS	50	5.955327	9.381556	447.036156	0.009985	0.008897
RS	51	6.473253	9.381556	459.245442	0.010258	0.009158
RS	52	7.035479	9.371569	470.050998	0.010499	0.009368
RS	53	7.645793	9.371569	478.124177	0.010680	0.009539
RS	54	8.308308	9.830700	461.864389	0.010316	0.009212
RS	55	9.027490	9.830700	466.108135	0.010411	0.009286
RS	56	9.808185	9.830700	467.461763	0.010441	0.009289
RS	57	10.655655	9.830700	465.650443	0.010401	0.009215
RS	58	11.575611	23.318074	199.839911	0.004464	0.004126
RS	59	12.574253	23.318074	208.405305	0.004655	0.004263
RS	60	13.658311	23.318074	216.588807	0.004838	0.004385
RS	61	14.835091	23.318074	224.250850	0.005009	0.004490
RS	62	16.112524	23.318074	231.239399	0.005165	0.004574
RS	63	17.499219	23.318074	4162.462053	0.092975	0.074701
PA	4+25*2+4+6 0.012267325 0.009237372 17.499218803 278.107794229 2.709365927 0.794464892 0.594536930 0.585305236 0.600342072 0.623647085 0.664840400 0.735906217 0.852896759 1.040082685 1.329283667 1.753945281 2.341094744 3.104470106 4.036413640 5.096327463 6.204665160 7.257029916 8.156391841 8.833646174 9.255976702 9.438016279 9.445211589 9.381555700 9.371569282 9.830699682 23.318073601
//
IT	5809
RD	12
LK	-144806.548092
QD	-329.145263 -> -274.272553
RI	0.0053343515
TR	0.011457	0.009389
MT	18.074265
MM	C_pi: 5.304194, n_recomb: 47979.061210
RS	0	0.000000	536.633551	0.750987	0.000016	0.000000
RS	1	0.008609	536.633551	0.815658	0.000017	0.000002
RS	2	0.017958	536.633551	0.885899	0.000018	0.000006
RS	3	0.028113	536.633551	0.962192	0.000020	0.000012
RS	4	0.039142	3.418307	163.776402	0.003413	0.002068
RS	5	0.051120	3.418307	177.236797	0.003694	0.003063
RS	6	0.064129	0.880569	739.924013	0.015422	0.013890
RS	7	0.078259	0.880569	790.339867	0.016473	0.016967
RS	8	0.093604	0.631016	1171.982891	0.024427	0.025976
RS	9	0.110271	0.631016	1238.393902	0.025811	0.028431
RS	10	0.128373	0.613770	1341.576250	0.027962	0.030787
RS	11	0.148032	0.613770	1409.337852	0.029374	0.032363
RS	12	0.169385	0.625228	1449.730057	0.030216	0.032972
RS	13	0.192575	0.625228	1514.967955	0.031576	0.034369
RS	14	0.217762	0.644089	1532.664214	0.031944	0.034453
RS	15	0.245117	0.644089	1592.709527	0.033196	0.035842
RS	16	0.274827	0.680100	1563.581146	0.032589	0.034948
RS	17	0.307094	0.680100	1616.473155	0.033691	0.036268
RS	18	0.342139	0.745805	1521.185727	0.031705	0.033959
RS	19	0.380201	0.745805	1566.814438	0.032656	0.035126
RS	20	0.421540	0.857548	1402.572495	0.029233	0.031309
RS	21	0.466438	0.857548	1442.704220	0.030069	0.032288
RS	22	0.515200	1.039890	1224.610817	0.025524	0.027285
RS	23	0.568161	1.039890	1261.574734	0.026294	0.028091
RS	24	0.625681	1.325468	1021.543119	0.021291	0.022627
RS	25	0.688152	1.325468	1056.600116	0.022022	0.023293
RS	26	0.756001	1.749640	829.971127	0.017299	0.018181
RS	27	0.829691	1.749640	862.999448	0.017987	0.018741
RS	28	0.909725	2.342717	671.846882	0.014003	0.014486
RS	29	0.996648	2.342717	702.288408	0.014637	0.014968
RS	30	1.091055	3.122752	551.914391	0.011503	0.011678
RS	31	1.193589	3.122752	579.539106	0.012079	0.012102
RS	32	1.304949	4.086390	465.803155	0.009708	0.009657
RS	33	1.425896	4.086390	490.814868	0.010230	0.010036
RS	34	1.557255	5.195178	407.239879	0.008488	0.008269
RS	35	1.699922	5.195178	430.108758	0.008965	0.008613
RS	36	1.854871	6.366661	370.884135	0.007730	0.007375
RS	37	2.023159	6.366661	392.180134	0.008174	0.007697
RS	38	2.205935	7.487221	352.640646	0.007350	0.006874
RS	39	2.404444	7.487221	372.911836	0.007772	0.007187
RS	40	2.620043	8.447130	349.350586	0.007281	0.006690
RS	41	2.854202	8.447130	369.030663	0.007691	0.007005
RS	42	3.108519	9.166053	358.843804	0.007479	0.006775
RS	43	3.384729	9.166053	378.181569	0.007882	0.007099
RS	44	3.684717	9.605445	379.651881	0.007913	0.007097
RS	45	4.010529	9.605445	398.628373	0.008308	0.007430
RS	46	4.364390	9.781383	409.976145	0.008545	0.007621
RS	47	4.748714	9.781383	428.182058	0.008924	0.007957
RS	48	5.166122	9.766740	446.344080	0.009303	0.008281
RS	49	5.619464	9.766740	462.864071	0.009647	0.008600
RS	50	6.111832	9.675960	482.449429	0.010055	0.008958
RS	51	6.646587	9.675960	495.898698	0.010336	0.009226
RS	52	7.227377	9.644456	508.912273	0.010607	0.009464
RS	53	7.858164	9.644456	517.828895	0.010793	0.009642
RS	54	8.543254	10.111171	500.643640	0.010435	0.009320
RS	55	9.287322	10.111171	505.347838	0.010533	0.009400
RS	56	10.095443	10.111171	506.885509	0.010565	0.009408
RS	57	10.973132	10.111171	504.952210	0.010524	0.009339
RS	58	11.926379	25.122699	207.122006	0.004317	0.003988
RS	59	12.961687	25.122699	216.522180	0.004513	0.004133
RS	60	14.086121	25.122699	225.600344	0.004702	0.004266
RS	61	15.307354	25.122699	234.213910	0.004882	0.004383
RS	62	16.633718	25.122699	242.205730	0.005048	0.004482
RS	63	18.074265	25.122699	4564.568116	0.095137	0.077180
PA	4+25*2+4+6 0.011456629 0.009388705 18.074264705 536.633550854 3.418306635 0.880569250 0.631016370 0.613770444 0.625227696 0.644088856 0.680099870 0.745804789 0.857548106 1.039889761 1.325467958 1.749639770 2.342717316 3.122752141 4.086389750 5.195177689 6.366661160 7.487221481 8.447130384 9.166053311 9.605445046 9.781383059 9.766739859 9.675959521 9.644455678 10.111170732 25.122698586
//
IT	4553
RD	13
LK	-144700.738607
QD	-290.229232 -> -243.354203
RI	0.0050495101
TR	0.010736	0.009512
MT	18.653427
MM	C_pi: 5.585800, n_recomb: 51104.863298
RS	0	0.000000	1035.109259	0.416631	0.000008	0.000000
RS	1	0.008663	1035.109259	0.452738	0.000009	0.000001
RS	2	0.018076	1035.109259	0.491976	0.000010	0.000003
RS	3	0.028305	1035.109259	0.534617	0.000010	0.000006
RS	4	0.039419	4.313331	139.222743	0.002724	0.001653
RS	5	0.051497	4.313331	150.850988	0.002952	0.002451
RS	6	0.064620	0.975390	718.554226	0.014060	0.012677
RS	7	0.078881	0.975390	769.036588	0.015048	0.015530
RS	8	0.094377	0.668923	1193.862002	0.023361	0.024902
RS	9	0.111216	0.668923	1263.768035	0.024729	0.027326
RS	10	0.129513	0.642885	1387.966436	0.027159	0.030004
RS	11	0.149395	0.642885	1460.470028	0.028578	0.031573
RS	12	0.170999	0.650782	1514.223348	0.029630	0.032404
RS	13	0.194475	0.650782	1584.821301	0.031011	0.033784
RS	14	0.219985	0.665293	1618.015744	0.031661	0.034154
RS	15	0.247704	0.665293	1683.643249	0.032945	0.035533
RS	16	0.277825	0.696211	1669.672037	0.032671	0.034981
RS	17	0.310555	0.696211	1727.779170	0.033809	0.036305
RS	18	0.346120	0.756686	1641.675881	0.032124	0.034314
RS	19	0.384766	0.756686	1691.680019	0.033102	0.035491
RS	20	0.426760	0.863369	1526.424693	0.029868	0.031883
RS	21	0.472392	0.863369	1570.055842	0.030722	0.032873
RS	22	0.521977	1.041056	1339.996158	0.026221	0.027929
RS	23	0.575857	1.041056	1379.933099	0.027002	0.028747
RS	24	0.634405	1.323078	1120.170585	0.021919	0.023212
RS	25	0.698024	1.323078	1158.034686	0.022660	0.023893
RS	26	0.767155	1.746498	909.214840	0.017791	0.018642
RS	27	0.842274	1.746498	944.986548	0.018491	0.019218
RS	28	0.923901	2.344729	733.465887	0.014352	0.014812
RS	29	1.012599	2.344729	766.505021	0.014999	0.015311
RS	30	1.108981	3.140095	599.478141	0.011730	0.011888
RS	31	1.213711	3.140095	629.462119	0.012317	0.012327
RS	32	1.327515	4.133749	502.943573	0.009841	0.009780
RS	33	1.451177	4.133749	530.044871	0.010372	0.010170
RS	34	1.585551	5.289848	437.042493	0.008552	0.008327
RS	35	1.731566	5.289848	461.755153	0.009035	0.008680
RS	36	1.890230	6.523567	395.852841	0.007746	0.007389
RS	37	2.062638	6.523567	418.802768	0.008195	0.007717
RS	38	2.249982	7.712357	374.815442	0.007334	0.006859
RS	39	2.453555	7.712357	396.619283	0.007761	0.007176
RS	40	2.674762	8.733510	370.439648	0.007249	0.006660
RS	41	2.915133	8.733510	391.598071	0.007663	0.006978
RS	42	3.176326	9.494810	380.358290	0.007443	0.006741
RS	43	3.460145	9.494810	401.174776	0.007850	0.007068
RS	44	3.768551	9.951514	402.994978	0.007886	0.007070
RS	45	4.103674	9.951514	423.480471	0.008287	0.007408
RS	46	4.467827	10.121071	436.427787	0.008540	0.007613
RS	47	4.863526	10.121071	456.158840	0.008926	0.007955
RS	48	5.293503	10.083910	476.888959	0.009332	0.008304
RS	49	5.760729	10.083910	494.868890	0.009683	0.008629
RS	50	6.268428	9.965119	517.409035	0.010124	0.009016
RS	51	6.820108	9.965119	532.096919	0.010412	0.009291
RS	52	7.419579	9.910894	547.476206	0.010713	0.009557
RS	53	8.070981	9.910894	557.223945	0.010904	0.009741
RS	54	8.778811	10.382200	539.272609	0.010552	0.009424
RS	55	9.547960	10.382200	544.406184	0.010653	0.009509
RS	56	10.383737	10.382200	546.089240	0.010686	0.009522
RS	57	11.291916	10.382200	543.987495	0.010645	0.009456
RS	58	12.278768	26.949348	213.802318	0.004184	0.003861
RS	59	13.351108	26.949348	223.995924	0.004383	0.004013
RS	60	14.516342	26.949348	233.928239	0.004577	0.004154
RS	61	15.782518	26.949348	243.454627	0.004764	0.004282
RS	62	17.158378	26.949348	252.413975	0.004939	0.004394
RS	63	18.653427	26.949348	4962.174070	0.097098	0.079434
PA	4+25*2+4+6 0.010735581 0.009511636 18.653426629 1035.109259500 4.313331139 0.975390489 0.668923353 0.642885111 0.650782361 0.665293415 0.696210940 0.756685922 0.863368542 1.041056019 1.323078244 1.746497822 2.344729204 3.140095040 4.133749075 5.289848419 6.523566580 7.712357373 8.733510447 9.494809737 9.951513719 10.121071421 10.083910027 9.965119169 9.910893773 10.382199896 26.949348474
//
IT	4626
RD	14
LK	-144610.321469
QD	-256.938097 -> -216.814660
RI	0.0048358418
TR	0.010094	0.009611
MT	19.233286
MM	C_pi: 5.865037, n_recomb: 54133.709005
RS	0	0.000000	1995.875655	0.229907	0.000004	0.000000
RS	1	0.008715	1995.875655	0.249954	0.000005	0.000001
RS	2	0.018190	1995.875655	0.271750	0.000005	0.000002
RS	3	0.028491	1995.875655	0.295447	0.000005	0.000003
RS	4	0.039689	5.441704	117.681057	0.002174	0.001321
RS	5	0.051863	5.441704	127.646732	0.002358	0.001960
RS	6	0.065099	1.079436	694.140544	0.012823	0.011574
RS	7	0.079487	1.079436	744.266557	0.013749	0.014217
RS	8	0.095130	0.708101	1210.039787	0.022353	0.023887
RS	9	0.112136	0.708101	1283.052289	0.023702	0.026276
RS	10	0.130625	0.672479	1428.352587	0.026386	0.029251
RS	11	0.150724	0.672479	1505.311873	0.027807	0.030813
RS	12	0.172575	0.676840	1572.110190	0.029041	0.031840
RS	13	0.196331	0.676840	1647.867150	0.030441	0.033205
RS	14	0.222157	0.687085	1696.638897	0.031342	0.033831
RS	15	0.250234	0.687085	1767.772045	0.032656	0.035201
RS	16	0.280758	0.712973	1769.989065	0.032697	0.034971
RS	17	0.313942	0.712973	1833.352892	0.033867	0.036298
RS	18	0.350018	0.768309	1758.250734	0.032480	0.034617
RS	19	0.389239	0.768309	1812.714319	0.033486	0.035805
RS	20	0.431877	0.870065	1648.436218	0.030451	0.032412
RS	21	0.478232	0.870065	1695.612011	0.031323	0.033413
RS	22	0.528626	1.043246	1455.123719	0.026880	0.028543
RS	23	0.583413	1.043246	1498.019460	0.027673	0.029371
RS	24	0.642974	1.321756	1219.332106	0.022524	0.023781
RS	25	0.707726	1.321756	1259.963329	0.023275	0.024474
RS	26	0.778122	1.744196	989.117414	0.018272	0.019094
RS	27	0.854652	1.744196	1027.601109	0.018983	0.019685
RS	28	0.937853	2.346898	795.527210	0.014696	0.015135
RS	29	1.028305	2.346898	831.149007	0.015354	0.015648
RS	30	1.126640	3.156404	647.172683	0.011955	0.012098
RS	31	1.233545	3.156404	679.509699	0.012552	0.012550
RS	32	1.349767	4.178526	539.930057	0.009974	0.009902
RS	33	1.476118	4.178526	569.114505	0.010513	0.010303
RS	34	1.613481	5.380418	466.469553	0.008617	0.008386
RS	35	1.762815	5.380418	493.014369	0.009107	0.008747
RS	36	1.925165	6.675412	420.282173	0.007764	0.007404
RS	37	2.101664	6.675412	444.867892	0.008218	0.007739
RS	38	2.293545	7.932307	396.331655	0.007321	0.006846
RS	39	2.502149	7.932307	419.644533	0.007752	0.007168
RS	40	2.728933	9.015170	390.784326	0.007219	0.006632
RS	41	2.975482	9.015170	413.394378	0.007637	0.006954
RS	42	3.243519	9.819357	401.070206	0.007409	0.006709
RS	43	3.534916	9.819357	423.338712	0.007820	0.007040
RS	44	3.851709	10.293466	425.507839	0.007860	0.007046
RS	45	4.196111	10.293466	447.479060	0.008266	0.007387
RS	46	4.570529	10.456230	462.060573	0.008536	0.007607
RS	47	4.977578	10.456230	483.299584	0.008928	0.007953
RS	48	5.420103	10.395811	506.675269	0.009360	0.008326
RS	49	5.901195	10.395811	526.104010	0.009719	0.008657
RS	50	6.424216	10.248033	551.722777	0.010192	0.009073
RS	51	6.992819	10.248033	567.638971	0.010486	0.009354
RS	52	7.610978	10.169863	585.532995	0.010816	0.009647
RS	53	8.283011	10.169863	596.092110	0.011011	0.009835
RS	54	9.013613	10.642632	577.557730	0.010669	0.009527
RS	55	9.807889	10.642632	583.082403	0.010771	0.009616
RS	56	10.671389	10.642632	584.866122	0.010804	0.009631
RS	57	11.610145	10.642632	582.544808	0.010761	0.009567
RS	58	12.630717	28.786643	219.912595	0.004062	0.003744
RS	59	13.740234	28.786643	230.856713	0.004265	0.003902
RS	60	14.946448	28.786643	241.600241	0.004463	0.004050
RS	61	16.257787	28.786643	251.997316	0.004655	0.004186
RS	62	17.683413	28.786643	261.883845	0.004838	0.004309
RS	63	19.233286	28.786643	5352.253944	0.098871	0.081475
PA	4+25*2+4+6 0.010094253 0.009610805 19.233286453 1995.875654937 5.441704297 1.079436228 0.708100856 0.672479058 0.676840318 0.687085033 0.712972904 0.768308526 0.870065236 1.043246199 1.321755892 1.744195977 2.346898229 3.156403784 4.178526140 5.380417580 6.675412040 7.932307278 9.015169691 9.819357477 10.293466035 10.456229791 10.395810598 10.248032964 10.169862678 10.642632143 28.786643275
//
IT	5282
RD	15
LK	-144532.892987
QD	-228.381412 -> -193.957513
RI	0.0046741729
TR	0.009524	0.009690
MT	19.810619
MM	C_pi: 6.140157, n_recomb: 57055.021288
RS	0	0.000000	3840.273947	0.126477	0.000002	0.000000
RS	1	0.008766	3840.273947	0.137570	0.000002	0.000000
RS	2	0.018301	3840.273947	0.149637	0.000003	0.000001
RS	3	0.028671	3840.273947	0.162762	0.000003	0.000002
RS	4	0.039950	6.861370	98.999657	0.001735	0.001056
RS	5	0.052218	6.861370	107.483920	0.001884	0.001569
RS	6	0.065562	1.193157	667.603379	0.011701	0.010575
RS	7	0.080075	1.193157	717.018059	0.012567	0.013022
RS	8	0.095861	0.748366	1221.217411	0.021404	0.022934
RS	9	0.113030	0.748366	1296.956394	0.022732	0.025284
RS	10	0.131704	0.702378	1463.218265	0.025646	0.028533
RS	11	0.152016	0.702378	1544.331294	0.027067	0.030086
RS	12	0.174107	0.703247	1623.673616	0.028458	0.031285
RS	13	0.198136	0.703247	1704.352482	0.029872	0.032636
RS	14	0.224271	0.709314	1768.527695	0.030997	0.033491
RS	15	0.252696	0.709314	1845.039690	0.032338	0.034853
RS	16	0.283614	0.730223	1864.184314	0.032673	0.034923
RS	17	0.317242	0.730223	1932.798033	0.033876	0.036254
RS	18	0.353818	0.780485	1870.286095	0.032780	0.034876
RS	19	0.393600	0.780485	1929.259388	0.033814	0.036074
RS	20	0.436869	0.877420	1767.854617	0.030985	0.032901
RS	21	0.483931	0.877420	1818.600246	0.031874	0.033912
RS	22	0.535119	1.046209	1569.270462	0.027505	0.029127
RS	23	0.590794	1.046209	1615.095087	0.028308	0.029965
RS	24	0.651349	1.321239	1318.415054	0.023108	0.024332
RS	25	0.717213	1.321239	1361.756225	0.023867	0.025036
RS	26	0.788850	1.742493	1069.200666	0.018740	0.019536
RS	27	0.866768	1.742493	1110.346452	0.019461	0.020141
RS	28	0.951515	2.349061	857.663954	0.015032	0.015452
RS	29	1.043691	2.349061	895.835913	0.015701	0.015980
RS	30	1.143948	3.171622	694.718298	0.012176	0.012305
RS	31	1.252993	3.171622	729.386682	0.012784	0.012770
RS	32	1.371598	4.220756	576.548476	0.010105	0.010024
RS	33	1.500599	4.220756	607.796432	0.010653	0.010435
RS	34	1.640908	5.466970	495.353017	0.008682	0.008446
RS	35	1.793517	5.466970	523.707007	0.009179	0.008814
RS	36	1.959504	6.822219	444.038536	0.007783	0.007421
RS	37	2.140042	6.822219	470.231986	0.008242	0.007761
RS	38	2.336405	8.146937	417.078670	0.007310	0.006835
RS	39	2.549982	8.146937	441.868004	0.007745	0.007161
RS	40	2.782281	9.291787	410.286119	0.007191	0.006606
RS	41	3.034944	9.291787	434.312584	0.007612	0.006931
RS	42	3.309755	10.139154	420.884973	0.007377	0.006679
RS	43	3.608656	10.139154	444.570393	0.007792	0.007013
RS	44	3.933759	10.630588	447.089759	0.007836	0.007022
RS	45	4.287361	10.630588	470.514815	0.008247	0.007368
RS	46	4.671960	10.786032	486.758797	0.008531	0.007601
RS	47	5.090273	10.786032	509.479754	0.008930	0.007952
RS	48	5.545256	10.701525	535.567361	0.009387	0.008347
RS	49	6.040123	10.701525	556.425113	0.009752	0.008683
RS	50	6.578370	10.523772	585.231794	0.010257	0.009128
RS	51	7.163800	10.523772	602.358190	0.010557	0.009414
RS	52	7.800549	10.420400	622.908704	0.010918	0.009733
RS	53	8.493116	10.420400	634.253000	0.011117	0.009926
RS	54	9.246394	10.891424	615.337720	0.010785	0.009627
RS	55	10.065705	10.891424	621.208983	0.010888	0.009719
RS	56	10.956837	10.891424	623.043502	0.010920	0.009736
RS	57	11.926086	10.891424	620.447696	0.010875	0.009673
RS	58	12.980301	30.623091	225.490966	0.003952	0.003637
RS	59	14.126928	30.623091	237.142139	0.004156	0.003799
RS	60	15.374069	30.623091	248.652688	0.004358	0.003953
RS	61	16.730536	30.623091	259.876202	0.004555	0.004097
RS	62	18.205911	30.623091	270.646449	0.004744	0.004229
RS	63	19.810619	30.623091	5732.241666	0.100469	0.083319
PA	4+25*2+4+6 0.009523625 0.009690321 19.810619243 3840.273947349 6.861369811 1.193156655 0.748366320 0.702377676 0.703247442 0.709313915 0.730223082 0.780484802 0.877420218 1.046209062 1.321238920 1.742493180 2.349061426 3.171622131 4.220755683 5.466970089 6.822218683 8.146937326 9.291786807 10.139154094 10.630588199 10.786032122 10.701525411 10.523771564 10.420400448 10.891424333 30.623091482
//
IT	4955
RD	16
LK	-144466.426907
QD	-203.817578 -> -174.206053
RI	0.0045513383
TR	0.009016	0.009754
MT	20.382568
MM	C_pi: 6.409561, n_recomb: 59860.301036
RS	0	0.000000	7492.337295	0.068294	0.000001	0.000000
RS	1	0.008815	7492.337295	0.074318	0.000001	0.000000
RS	2	0.018407	7492.337295	0.080872	0.000001	0.000000
RS	3	0.028845	7492.337295	0.088006	0.000001	0.000001
RS	4	0.040202	8.643192	82.957941	0.001386	0.000845
RS	5	0.052561	8.643192	90.141664	0.001506	0.001256
RS	6	0.066009	1.316887	639.765366	0.010688	0.009674
RS	7	0.080643	1.316887	688.182151	0.011496	0.011940
RS	8	0.096566	0.789490	1228.127967	0.020517	0.022043
RS	9	0.113894	0.789490	1306.232271	0.021821	0.024353
RS	10	0.132748	0.732391	1493.102360	0.024943	0.027852
RS	11	0.153265	0.732391	1578.061466	0.026362	0.029397
RS	12	0.175590	0.729846	1669.281815	0.027886	0.030745
RS	13	0.199883	0.729846	1754.619122	0.029312	0.032082
RS	14	0.226318	0.731841	1833.786349	0.030634	0.033141
RS	15	0.255083	0.731841	1915.507376	0.032000	0.034495
RS	16	0.286383	0.747822	1952.032303	0.032610	0.034844
RS	17	0.320443	0.747822	2025.843843	0.033843	0.036177
RS	18	0.357505	0.793061	1977.272959	0.033031	0.035093
RS	19	0.397834	0.793061	2040.772518	0.034092	0.036301
RS	20	0.441717	0.885257	1884.019535	0.031474	0.033350
RS	21	0.489470	0.885257	1938.339746	0.032381	0.034372
RS	22	0.541431	1.049748	1681.765776	0.028095	0.029682
RS	23	0.597973	1.049748	1730.474609	0.028909	0.030528
RS	24	0.659499	1.321323	1416.837902	0.023669	0.024863
RS	25	0.726449	1.321323	1462.816334	0.024437	0.025577
RS	26	0.799300	1.741210	1149.001950	0.019195	0.019968
RS	27	0.878573	1.741210	1192.743119	0.019925	0.020585
RS	28	0.964834	2.351098	919.524874	0.015361	0.015762
RS	29	1.058699	2.351098	960.198267	0.016041	0.016303
RS	30	1.160838	3.185723	741.849084	0.012393	0.012508
RS	31	1.271980	3.185723	778.812770	0.013011	0.012984
RS	32	1.392920	4.260509	612.596044	0.010234	0.010143
RS	33	1.524520	4.260509	645.875505	0.010790	0.010563
RS	34	1.667721	5.549613	523.538395	0.008746	0.008504
RS	35	1.823545	5.549613	553.668045	0.009249	0.008880
RS	36	1.993105	6.964042	467.002120	0.007802	0.007437
RS	37	2.177612	6.964042	494.766143	0.008265	0.007783
RS	38	2.378383	8.356171	436.959696	0.007300	0.006825
RS	39	2.596851	8.356171	463.184776	0.007738	0.007155
RS	40	2.834578	9.563068	428.862968	0.007164	0.006581
RS	41	3.093260	9.563068	454.263063	0.007589	0.006909
RS	42	3.374745	10.453735	439.723617	0.007346	0.006650
RS	43	3.681043	10.453735	464.783346	0.007764	0.006987
RS	44	4.014340	10.962277	467.655975	0.007812	0.007000
RS	45	4.377018	10.962277	492.495265	0.008227	0.007349
RS	46	4.771666	11.109754	510.425082	0.008527	0.007594
RS	47	5.201102	11.109754	534.594042	0.008931	0.007950
RS	48	5.668392	11.000310	563.446669	0.009413	0.008366
RS	49	6.176874	11.000310	585.705846	0.009785	0.008708
RS	50	6.730179	10.791559	617.797033	0.010321	0.009180
RS	51	7.332257	10.791559	636.108561	0.010627	0.009472
RS	52	7.987408	10.661740	659.448108	0.011016	0.009817
RS	53	8.700310	10.661740	671.545871	0.011219	0.010014
RS	54	9.476055	11.127759	652.468389	0.010900	0.009726
RS	55	10.320181	11.127759	658.636502	0.011003	0.009819
RS	56	11.238717	11.127759	660.467837	0.011033	0.009838
RS	57	12.238221	11.127759	657.539852	0.010985	0.009774
RS	58	13.325832	32.447773	230.573619	0.003852	0.003539
RS	59	14.509315	32.447773	242.888468	0.004058	0.003705
RS	60	15.797121	32.447773	255.121354	0.004262	0.003863
RS	61	17.198447	32.447773	267.125872	0.004462	0.004013
RS	62	18.723300	32.447773	278.734351	0.004656	0.004153
RS	63	20.382568	32.447773	6099.915695	0.101903	0.084980
PA	4+25*2+4+6 0.009015537 0.009753715 20.382568085 7492.337294554 8.643191893 1.316887476 0.789490297 0.732390758 0.729846007 0.731840948 0.747822376 0.793060601 0.885256599 1.049748055 1.321323342 1.741210293 2.351097804 3.185722501 4.260508818 5.549612590 6.964041907 8.356171117 9.563067822 10.453735174 10.962277036 11.109754215 11.000309532 10.791558804 10.661740449 11.127759421 32.447773105
//
IT	5242
RD	17
LK	-144409.217745
QD	-182.628630 -> -157.082237
RI	0.0044583541
TR	0.008562	0.009804
MT	20.947835
MM	C_pi: 6.672156, n_recomb: 62543.415808
RS	0	0.000000	14332.356168	0.037448	0.000001	0.000000
RS	1	0.008862	14332.356168	0.040768	0.000001	0.000000
RS	2	0.018509	14332.356168	0.044384	0.000001	0.000000
RS	3	0.029012	14332.356168	0.048319	0.000001	0.000000
RS	4	0.040445	10.873959	69.295337	0.001108	0.000677
RS	5	0.052891	10.873959	75.350974	0.001205	0.001007
RS	6	0.066440	1.450881	611.328969	0.009774	0.008864
RS	7	0.081190	1.450881	658.527102	0.010529	0.010962
RS	8	0.097247	0.831230	1231.493182	0.019690	0.021217
RS	9	0.114727	0.831230	1311.629359	0.020972	0.023485
RS	10	0.133756	0.762332	1518.584727	0.024280	0.027213
RS	11	0.154472	0.762332	1607.087227	0.025696	0.028748
RS	12	0.177023	0.756496	1709.370589	0.027331	0.030224
RS	13	0.201573	0.756496	1799.087813	0.028765	0.031546
RS	14	0.228298	0.754550	1892.633366	0.030261	0.032785
RS	15	0.257392	0.754550	1979.360640	0.031648	0.034130
RS	16	0.289064	0.765665	2033.445229	0.032513	0.034739
RS	17	0.323543	0.765665	2112.363665	0.033774	0.036074
RS	18	0.361077	0.805928	2078.833724	0.033238	0.035272
RS	19	0.401938	0.805928	2146.845657	0.034326	0.036489
RS	20	0.446419	0.893456	1996.378251	0.031920	0.033763
RS	21	0.494843	0.893456	2054.259671	0.032845	0.034793
RS	22	0.547558	1.053734	1792.023469	0.028652	0.030208
RS	23	0.604945	1.053734	1843.559806	0.029476	0.031061
RS	24	0.667417	1.321884	1514.077073	0.024208	0.025376
RS	25	0.735425	1.321884	1562.607830	0.024984	0.026098
RS	26	0.809461	1.740257	1228.099976	0.019636	0.020387
RS	27	0.890057	1.740257	1274.356124	0.020376	0.021014
RS	28	0.977796	2.352997	980.786988	0.015682	0.016065
RS	29	1.073310	2.352997	1023.899496	0.016371	0.016617
RS	30	1.177289	3.198811	788.322669	0.012604	0.012706
RS	31	1.290483	3.198811	827.533365	0.013231	0.013193
RS	32	1.413707	4.298012	647.893166	0.010359	0.010258
RS	33	1.547852	4.298012	683.161659	0.010923	0.010688
RS	34	1.693885	5.628667	550.891949	0.008808	0.008560
RS	35	1.852859	5.628667	582.754894	0.009318	0.008943
RS	36	2.025921	7.101254	489.070940	0.007820	0.007453
RS	37	2.214320	7.101254	518.360796	0.008288	0.007803
RS	38	2.419415	8.560335	455.895612	0.007289	0.006815
RS	39	2.642686	8.560335	483.509086	0.007731	0.007148
RS	40	2.885742	9.829276	446.447553	0.007138	0.006556
RS	41	3.150339	9.829276	473.172325	0.007566	0.006888
RS	42	3.438384	10.763267	457.522861	0.007315	0.006622
RS	43	3.751955	10.763267	483.908235	0.007737	0.006961
RS	44	4.093316	11.288602	487.139307	0.007789	0.006977
RS	45	4.464927	11.288602	513.347011	0.008208	0.007329
RS	46	4.869471	11.427458	532.977865	0.008522	0.007588
RS	47	5.309866	11.427458	558.554459	0.008931	0.007947
RS	48	5.789288	11.292173	590.214779	0.009437	0.008385
RS	49	6.311197	11.292173	613.841547	0.009815	0.008731
RS	50	6.879357	11.051434	649.298661	0.010382	0.009230
RS	51	7.497868	11.051434	668.764910	0.010693	0.009526
RS	52	8.171191	10.893948	695.016352	0.011113	0.009898
RS	53	8.904184	10.893948	707.832035	0.011317	0.010098
RS	54	9.702134	11.351782	688.821367	0.011013	0.009822
RS	55	10.570799	11.351782	695.233311	0.011116	0.009917
RS	56	11.516446	11.351782	697.005313	0.011144	0.009936
RS	57	12.545895	11.351782	693.686614	0.011091	0.009870
RS	58	13.666574	34.252526	235.197110	0.003761	0.003449
RS	59	14.886568	34.252526	248.133138	0.003967	0.003618
RS	60	16.214678	34.252526	261.044121	0.004174	0.003780
RS	61	17.660485	34.252526	273.784098	0.004378	0.003936
RS	62	19.234419	34.252526	286.184536	0.004576	0.004081
RS	63	20.947835	34.252526	6453.436996	0.103183	0.086472
PA	4+25*2+4+6 0.008562232 0.009803560 20.947834770 14332.356167773 10.873958791 1.450880641 0.831230489 0.762332089 0.756495810 0.754550452 0.765665401 0.805927899 0.893455920 1.053733505 1.321884092 1.740257138 2.352996932 3.198810626 4.298011581 5.628667006 7.101253807 8.560334598 9.829276445 10.763266929 11.288601990 11.427457839 11.292172960 11.051434101 10.893948221 11.351781542 34.252526457
//
IT	5908
RD	18
LK	-144359.825397
QD	-164.298193 -> -142.188575
RI	0.0043888242
TR	0.008157	0.009842
MT	21.504402
MM	C_pi: 6.926865, n_recomb: 65100.957295
RS	0	0.000000	27590.593084	0.020324	0.000000	0.000000
RS	1	0.008907	27590.593084	0.022136	0.000000	0.000000
RS	2	0.018608	27590.593084	0.024108	0.000000	0.000000
RS	3	0.029172	27590.593084	0.026257	0.000000	0.000000
RS	4	0.040678	13.658047	57.743511	0.000887	0.000543
RS	5	0.053208	13.658047	62.830599	0.000965	0.000808
RS	6	0.066854	1.595342	582.846591	0.008953	0.008135
RS	7	0.081716	1.595342	628.663080	0.009657	0.010079
RS	8	0.097902	0.873333	1231.979984	0.018924	0.020452
RS	9	0.115529	0.873333	1313.845790	0.020182	0.022678
RS	10	0.134727	0.792033	1540.205908	0.023659	0.026614
RS	11	0.155634	0.792033	1631.959266	0.025068	0.028139
RS	12	0.178404	0.783068	1744.391523	0.026795	0.029722
RS	13	0.203201	0.783068	1838.202681	0.028236	0.031031
RS	14	0.230208	0.777343	1945.343648	0.029882	0.032427
RS	15	0.259620	0.777343	2036.849301	0.031288	0.033763
RS	16	0.291651	0.783657	2108.450973	0.032387	0.034612
RS	17	0.326536	0.783657	2192.352209	0.033676	0.035949
RS	18	0.364528	0.818988	2174.732069	0.033406	0.035419
RS	19	0.405904	0.818988	2247.214766	0.034519	0.036644
RS	20	0.450966	0.901911	2104.508041	0.032327	0.034141
RS	21	0.500041	0.901911	2165.920820	0.033270	0.035180
RS	22	0.553487	1.058048	1899.562301	0.029179	0.030705
RS	23	0.611694	1.058048	1953.859561	0.030013	0.031566
RS	24	0.675085	1.322801	1609.691834	0.024726	0.025868
RS	25	0.744123	1.322801	1660.680437	0.025509	0.026598
RS	26	0.819310	1.739530	1306.139175	0.020063	0.020793
RS	27	0.901194	1.739530	1354.818931	0.020811	0.021430
RS	28	0.990371	2.354707	1041.179610	0.015993	0.016360
RS	29	1.087492	2.354707	1086.657777	0.016692	0.016923
RS	30	1.193263	3.210903	833.942233	0.012810	0.012898
RS	31	1.308455	3.210903	875.341558	0.013446	0.013395
RS	32	1.433908	4.333369	682.296892	0.010481	0.010370
RS	33	1.570535	4.333369	719.503312	0.011052	0.010809
RS	34	1.719331	5.704290	577.312235	0.008868	0.008613
RS	35	1.881381	5.704290	610.858919	0.009383	0.009003
RS	36	2.057864	7.234005	510.173306	0.007837	0.007466
RS	37	2.250068	7.234005	540.938253	0.008309	0.007822
RS	38	2.459391	8.759498	473.835576	0.007278	0.006803
RS	39	2.687358	8.759498	502.784958	0.007723	0.007141
RS	40	2.935631	10.090359	463.001495	0.007112	0.006532
RS	41	3.206018	10.090359	490.997343	0.007542	0.006866
RS	42	3.500489	11.067554	474.249618	0.007285	0.006593
RS	43	3.821189	11.067554	501.907447	0.007710	0.006935
RS	44	4.170453	11.609276	505.503448	0.007765	0.006954
RS	45	4.550827	11.609276	533.029030	0.008188	0.007310
RS	46	4.965081	11.738778	554.372008	0.008516	0.007580
RS	47	5.416233	11.738778	581.310918	0.008929	0.007943
RS	48	5.907570	11.576734	615.811368	0.009459	0.008401
RS	49	6.442671	11.576734	640.767000	0.009843	0.008752
RS	50	7.025434	11.303013	679.660209	0.010440	0.009278
RS	51	7.660104	11.303013	700.246528	0.010756	0.009578
RS	52	8.351305	11.116674	729.523491	0.011206	0.009977
RS	53	9.104071	11.116674	743.018558	0.011413	0.010179
RS	54	9.923888	11.563179	724.312123	0.011126	0.009918
RS	55	10.816727	11.563179	730.912191	0.011227	0.010013
RS	56	11.789091	11.563179	732.566970	0.011253	0.010030
RS	57	12.848065	11.563179	728.798418	0.011195	0.009963
RS	58	14.001364	36.028459	239.402867	0.003677	0.003367
RS	59	15.257387	36.028459	252.919047	0.003885	0.003538
RS	60	16.625287	36.028459	266.465024	0.004093	0.003704
RS	61	18.115026	36.028459	279.895618	0.004299	0.003863
RS	62	19.737458	36.028459	293.041894	0.004501	0.004015
RS	63	21.504402	36.028459	6791.534228	0.104323	0.087809
PA	4+25*2+4+6 0.008157283 0.009842382 21.504401723 27590.593083691 13.658047229 1.595342371 0.873333354 0.792032895 0.783068325 0.777342556 0.783657417 0.818987827 0.901910971 1.058047620 1.322800582 1.739530217 2.354706854 3.210903488 4.333368720 5.704289859 7.234004952 8.759497961 10.090359101 11.067553533 11.609276382 11.738777643 11.576734478 11.303012541 11.116674226 11.563178940 36.028459421
//
IT	5148
RD	19
LK	-144317.043824
QD	-148.395505 -> -129.194350
RI	0.0043382035
TR	0.007795	0.009872
MT	22.050732
MM	C_pi: 7.172848, n_recomb: 67531.394243
RS	0	0.000000	52045.269568	0.011217	0.000000	0.000000
RS	1	0.008950	52045.269568	0.012221	0.000000	0.000000
RS	2	0.018702	52045.269568	0.013316	0.000000	0.000000
RS	3	0.029326	52045.269568	0.014508	0.000000	0.000000
RS	4	0.040901	17.120579	48.036125	0.000711	0.000436
RS	5	0.053512	17.120579	52.298637	0.000774	0.000650
RS	6	0.067252	1.750363	554.765894	0.008215	0.007480
RS	7	0.082221	1.750363	599.089203	0.008871	0.009283
RS	8	0.098530	0.915548	1230.185784	0.018217	0.019749
RS	9	0.116299	0.915548	1313.512156	0.019450	0.021931
RS	10	0.135659	0.821317	1558.519117	0.023078	0.026058
RS	11	0.156751	0.821317	1653.247009	0.024481	0.027572
RS	12	0.179731	0.809437	1774.826585	0.026282	0.029243
RS	13	0.204768	0.809437	1872.445587	0.027727	0.030539
RS	14	0.232045	0.800117	1992.275310	0.029501	0.032070
RS	15	0.261764	0.800117	2088.314029	0.030924	0.033397
RS	16	0.294143	0.801714	2177.175849	0.032239	0.034467
RS	17	0.329420	0.801714	2265.908110	0.033553	0.035804
RS	18	0.367855	0.832159	2264.838791	0.033538	0.035535
RS	19	0.409729	0.832159	2341.725733	0.034676	0.036769
RS	20	0.455351	0.910533	2208.093270	0.032697	0.034486
RS	21	0.505057	0.910533	2272.992312	0.033658	0.035534
RS	22	0.559211	1.062597	2003.983599	0.029675	0.031176
RS	23	0.618212	1.062597	2060.966879	0.030519	0.032042
RS	24	0.682494	1.323980	1703.301088	0.025222	0.026341
RS	25	0.752530	1.323980	1756.645665	0.026012	0.027077
RS	26	0.828834	1.738962	1382.801584	0.020476	0.021186
RS	27	0.911967	1.738962	1433.804948	0.021232	0.021831
RS	28	1.002541	2.356202	1100.464259	0.016296	0.016646
RS	29	1.101221	2.356202	1148.225507	0.017003	0.017218
RS	30	1.208734	3.222050	878.534956	0.013009	0.013085
RS	31	1.325870	3.222050	922.056111	0.013654	0.013591
RS	32	1.453489	4.366710	715.685889	0.010598	0.010478
RS	33	1.592531	4.366710	754.771939	0.011177	0.010924
RS	34	1.744017	5.776675	602.716098	0.008925	0.008664
RS	35	1.909062	5.776675	637.891032	0.009446	0.009060
RS	36	2.088879	7.362474	530.255823	0.007852	0.007479
RS	37	2.284790	7.362474	562.440327	0.008329	0.007839
RS	38	2.498236	8.953816	490.743574	0.007267	0.006791
RS	39	2.730785	8.953816	520.972332	0.007715	0.007132
RS	40	2.984149	10.346386	478.500112	0.007086	0.006506
RS	41	3.260189	10.346386	507.709834	0.007518	0.006843
RS	42	3.560935	11.366574	489.883639	0.007254	0.006564
RS	43	3.888600	11.366574	518.757235	0.007682	0.006909
RS	44	4.245591	11.924192	522.726529	0.007740	0.006931
RS	45	4.634534	11.924192	551.515799	0.008167	0.007289
RS	46	5.058288	12.043544	574.578200	0.008508	0.007571
RS	47	5.519970	12.043544	602.830235	0.008927	0.007938
RS	48	6.022973	11.853833	640.192992	0.009480	0.008416
RS	49	6.570997	11.853833	666.434935	0.009869	0.008772
RS	50	7.168070	11.546160	708.822493	0.010496	0.009323
RS	51	7.818584	11.546160	730.491087	0.010817	0.009628
RS	52	8.527320	11.329826	762.898130	0.011297	0.010053
RS	53	9.299489	11.329826	777.032173	0.011506	0.010257
RS	54	10.140771	11.761939	758.872578	0.011237	0.010011
RS	55	11.057349	11.761939	765.603595	0.011337	0.010106
RS	56	12.055964	11.761939	767.082718	0.011359	0.010122
RS	57	13.143958	11.761939	762.805719	0.011296	0.010052
RS	58	14.329330	37.768083	243.229379	0.003602	0.003292
RS	59	15.620797	37.768083	257.286481	0.003810	0.003464
RS	60	17.027854	37.768083	271.425914	0.004019	0.003633
RS	61	18.560846	37.768083	285.503530	0.004228	0.003797
RS	62	20.231045	37.768083	299.350354	0.004433	0.003953
RS	63	22.050732	37.768083	7113.298213	0.105333	0.089005
PA	4+25*2+4+6 0.007794956 0.009872264 22.050732364 52045.269568381 17.120579353 1.750363113 0.915548434 0.821316727 0.809437229 0.800117005 0.801714236 0.832158633 0.910533122 1.062596845 1.323980104 1.738961613 2.356202440 3.222049737 4.366709685 5.776674962 7.362474259 8.953815657 10.346386413 11.366573513 11.924191854 12.043543929 11.853832820 11.546159935 11.329826438 11.761938722 37.768083117
//
IT	4568
RD	20
LK	-144279.858755
QD	-134.559874 -> -117.823232
RI	0.0043020806
TR	0.007470	0.009895
MT	22.586389
MM	C_pi: 7.409632, n_recomb: 69834.452992
RS	0	0.000000	98365.304364	0.006158	0.000000	0.000000
RS	1	0.008992	98365.304364	0.006712	0.000000	0.000000
RS	2	0.018792	98365.304364	0.007316	0.000000	0.000000
RS	3	0.029473	98365.304364	0.007974	0.000000	0.000000
RS	4	0.041115	21.414174	39.913182	0.000572	0.000351
RS	5	0.053803	21.414174	43.477947	0.000623	0.000524
RS	6	0.067633	1.915967	527.422960	0.007552	0.006893
RS	7	0.082706	1.915967	570.185245	0.008165	0.008567
RS	8	0.099134	0.957599	1226.685044	0.017566	0.019103
RS	9	0.117039	0.957599	1311.239231	0.018776	0.021243
RS	10	0.136554	0.850020	1574.049039	0.022540	0.025544
RS	11	0.157824	0.850020	1671.495650	0.023935	0.027046
RS	12	0.181007	0.835491	1801.156886	0.025792	0.028788
RS	13	0.206274	0.835491	1902.303895	0.027240	0.030070
RS	14	0.233813	0.822795	2033.809576	0.029123	0.031717
RS	15	0.263828	0.822795	2134.125908	0.030560	0.033034
RS	16	0.296542	0.819770	2239.819218	0.032073	0.034307
RS	17	0.332198	0.819770	2333.209178	0.033411	0.035644
RS	18	0.371060	0.845380	2349.119648	0.033638	0.035624
RS	19	0.413415	0.845380	2430.322989	0.034801	0.036865
RS	20	0.459580	0.919262	2306.907512	0.033034	0.034802
RS	21	0.509895	0.919262	2375.234561	0.034012	0.035857
RS	22	0.564735	1.067319	2104.966339	0.030142	0.031620
RS	23	0.624505	1.067319	2164.554255	0.030996	0.032491
RS	24	0.689650	1.325365	1794.584370	0.025698	0.026795
RS	25	0.760652	1.325365	1850.177829	0.026494	0.027535
RS	26	0.838038	1.738513	1457.820730	0.020875	0.021566
RS	27	0.922383	1.738513	1511.041249	0.021637	0.022218
RS	28	1.014312	2.357503	1158.434780	0.016588	0.016923
RS	29	1.114507	2.357503	1208.389456	0.017304	0.017503
RS	30	1.223711	3.232362	921.950065	0.013202	0.013265
RS	31	1.342734	3.232362	967.519549	0.013854	0.013780
RS	32	1.472459	4.398247	747.957054	0.010710	0.010581
RS	33	1.613848	4.398247	788.858694	0.011296	0.011035
RS	34	1.767951	5.846135	627.035362	0.008979	0.008711
RS	35	1.935910	5.846135	663.778371	0.009505	0.009114
RS	36	2.118971	7.487067	549.273822	0.007865	0.007489
RS	37	2.318492	7.487067	582.818551	0.008346	0.007853
RS	38	2.535954	9.143689	506.594075	0.007254	0.006778
RS	39	2.772969	9.143689	538.042640	0.007705	0.007122
RS	40	3.031295	10.597736	492.928622	0.007059	0.006480
RS	41	3.312850	10.597736	523.292396	0.007493	0.006820
RS	42	3.619720	11.660690	504.413377	0.007223	0.006535
RS	43	3.954183	11.660690	534.443495	0.007653	0.006882
RS	44	4.318720	12.233692	538.794648	0.007715	0.006907
RS	45	4.716034	12.233692	568.790700	0.008145	0.007268
RS	46	5.149073	12.342095	593.574496	0.008500	0.007561
RS	47	5.621050	12.342095	623.087546	0.008922	0.007931
RS	48	6.135465	12.123812	663.325339	0.009499	0.008430
RS	49	6.696134	12.123812	690.808203	0.009892	0.008789
RS	50	7.307217	11.781251	736.736448	0.010550	0.009367
RS	51	7.973245	11.781251	759.447389	0.010875	0.009675
RS	52	8.699161	11.533846	795.078336	0.011385	0.010126
RS	53	9.490348	11.533846	809.810180	0.011596	0.010333
RS	54	10.352675	11.948666	792.440010	0.011347	0.010104
RS	55	11.292540	11.948666	799.244742	0.011445	0.010198
RS	56	12.316914	11.948666	800.490653	0.011463	0.010212
RS	57	13.433395	11.948666	795.648549	0.011393	0.010138
RS	58	14.650266	39.466391	246.710527	0.003533	0.003223
RS	59	15.976554	39.466391	261.271315	0.003741	0.003397
RS	60	17.422096	39.466391	275.964515	0.003952	0.003568
RS	61	18.997616	39.466391	290.647189	0.004162	0.003735
RS	62	20.714801	39.466391	305.150594	0.004370	0.003896
RS	63	22.586389	39.466391	7418.050701	0.106223	0.090071
PA	4+25*2+4+6 0.007469972 0.009894650 22.586388582 98365.304364262 21.414173934 1.915967012 0.957599053 0.850019803 0.835490766 0.822794882 0.819770422 0.845380148 0.919261797 1.067319155 1.325365226 1.738513430 2.357503481 3.232362007 4.398246829 5.846134650 7.487067293 9.143689395 10.597735551 11.660690064 12.233692327 12.342095354 12.123811567 11.781250681 11.533845777 11.948666297 39.466391344
//
IT	4313
RD	21
LK	-144247.416412
QD	-122.488162 -> -107.843119
RI	0.0042773172
TR	0.007178	0.009911
MT	23.111277
MM	C_pi: 7.636990, n_recomb: 72011.555695
RS	0	0.000000	182335.137016	0.003437	0.000000	0.000000
RS	1	0.009031	182335.137016	0.003747	0.000000	0.000000
RS	2	0.018878	182335.137016	0.004086	0.000000	0.000000
RS	3	0.029614	182335.137016	0.004455	0.000000	0.000000
RS	4	0.041320	26.722482	33.139091	0.000460	0.000283
RS	5	0.054083	26.722482	36.116302	0.000502	0.000423
RS	6	0.067998	2.092121	501.058523	0.006958	0.006365
RS	7	0.083170	2.092121	542.227771	0.007530	0.007922
RS	8	0.099713	0.999250	1221.941942	0.016969	0.018512
RS	9	0.117749	0.999250	1307.524996	0.018157	0.020611
RS	10	0.137415	0.878000	1587.274481	0.022042	0.025071
RS	11	0.158856	0.878000	1687.206808	0.023430	0.026560
RS	12	0.182234	0.861138	1823.841443	0.025327	0.028356
RS	13	0.207723	0.861138	1928.247611	0.026777	0.029625
RS	14	0.235514	0.845312	2070.353202	0.028750	0.031369
RS	15	0.265815	0.845312	2174.688213	0.030199	0.032677
RS	16	0.298853	0.837778	2296.637302	0.031893	0.034134
RS	17	0.334874	0.837778	2394.496435	0.033252	0.035472
RS	18	0.374148	0.858609	2427.631778	0.033712	0.035689
RS	19	0.416969	0.858609	2513.046807	0.034898	0.036937
RS	20	0.463658	0.928056	2400.817872	0.033339	0.035090
RS	21	0.514563	0.928056	2472.504578	0.034335	0.036152
RS	22	0.570065	1.072170	2202.283769	0.030582	0.032040
RS	23	0.630580	1.072170	2264.390902	0.031445	0.032915
RS	24	0.696560	1.326922	1883.291045	0.026153	0.027230
RS	25	0.768499	1.326922	1941.023949	0.026954	0.027974
RS	26	0.846935	1.738175	1530.982896	0.021260	0.021933
RS	27	0.932455	1.738175	1586.310544	0.022029	0.022591
RS	28	1.025698	2.358646	1214.931655	0.016871	0.017190
RS	29	1.127362	2.358646	1266.985583	0.017594	0.017779
RS	30	1.238207	3.241949	964.077974	0.013388	0.013438
RS	31	1.359063	3.241949	1011.617834	0.014048	0.013961
RS	32	1.490834	4.428179	779.041153	0.010818	0.010679
RS	33	1.634506	4.428179	821.690565	0.011411	0.011140
RS	34	1.791152	5.912971	650.229181	0.009030	0.008756
RS	35	1.961946	5.912971	688.477111	0.009561	0.009163
RS	36	2.148164	7.608165	567.207526	0.007877	0.007496
RS	37	2.351200	7.608165	602.050927	0.008360	0.007865
RS	38	2.572573	9.329566	521.380635	0.007240	0.006763
RS	39	2.813938	9.329566	553.987765	0.007693	0.007110
RS	40	3.077102	10.844867	506.289635	0.007031	0.006454
RS	41	3.364032	10.844867	537.746306	0.007468	0.006795
RS	42	3.676876	11.950354	517.845484	0.007191	0.006505
RS	43	4.017973	11.950354	548.971618	0.007623	0.006854
RS	44	4.389875	12.538207	553.713913	0.007689	0.006882
RS	45	4.795364	12.538207	584.858437	0.008122	0.007245
RS	46	5.237474	12.634871	611.360605	0.008490	0.007550
RS	47	5.719512	12.634871	642.080931	0.008916	0.007923
RS	48	6.245084	12.387120	685.198169	0.009515	0.008441
RS	49	6.818121	12.387120	713.874955	0.009913	0.008804
RS	50	7.442910	12.008780	763.378605	0.010601	0.009408
RS	51	8.124125	12.008780	787.090949	0.010930	0.009719
RS	52	8.866862	11.729296	826.029228	0.011471	0.010197
RS	53	9.676677	11.729296	841.317896	0.011683	0.010405
RS	54	10.559627	12.124097	824.977264	0.011456	0.010195
RS	55	11.522319	12.124097	831.799304	0.011551	0.010288
RS	56	12.571954	12.124097	832.756061	0.011564	0.010299
RS	57	13.716383	12.124097	827.294692	0.011488	0.010221
RS	58	14.964168	41.119599	249.881099	0.003470	0.003161
RS	59	16.324642	41.119599	264.910639	0.003679	0.003336
RS	60	17.807984	41.119599	280.120139	0.003890	0.003509
RS	61	19.425289	41.119599	295.367982	0.004102	0.003678
RS	62	21.188656	41.119599	310.485858	0.004312	0.003842
RS	63	23.111277	41.119599	7705.474031	0.107003	0.091020
PA	4+25*2+4+6 0.007177713 0.009910691 23.111276732 182335.137015913 26.722482361 2.092120877 0.999249995 0.877999924 0.861138115 0.845312012 0.837778265 0.858608512 0.928056450 1.072170347 1.326922354 1.738175203 2.358645613 3.241948957 4.428178746 5.912971448 7.608165488 9.329565993 10.844866736 11.950354084 12.538207227 12.634870775 12.387119703 12.008780309 11.729296470 12.124096555 41.119599479
//
IT	5023
RD	22
LK	-144218.999178
QD	-111.925375 -> -99.058626
RI	0.0042617870
TR	0.006914	0.009922
MT	23.624735
MM	C_pi: 7.854690, n_recomb: 74065.685710
RS	0	0.000000	321156.456543	0.002013	0.000000	0.000000
RS	1	0.009069	321156.456543	0.002196	0.000000	0.000000
RS	2	0.018961	321156.456543	0.002395	0.000000	0.000000
RS	3	0.029749	321156.456543	0.002612	0.000000	0.000000
RS	4	0.041516	33.265404	27.505005	0.000371	0.000229
RS	5	0.054351	33.265404	29.989352	0.000405	0.000342
RS	6	0.068349	2.278788	475.820932	0.006424	0.005891
RS	7	0.083616	2.278788	515.392389	0.006959	0.007341
RS	8	0.100269	1.040284	1216.342304	0.016422	0.017972
RS	9	0.118431	1.040284	1302.786001	0.017590	0.020032
RS	10	0.138241	0.905137	1598.608322	0.021584	0.024637
RS	11	0.159847	0.905137	1700.815664	0.022964	0.026114
RS	12	0.183413	0.886294	1843.317473	0.024888	0.027948
RS	13	0.209116	0.886294	1950.727509	0.026338	0.029204
RS	14	0.237150	0.867610	2102.315071	0.028384	0.031027
RS	15	0.267726	0.867610	2210.410678	0.029844	0.032327
RS	16	0.301075	0.855694	2347.925285	0.031701	0.033952
RS	17	0.337449	0.855694	2450.054456	0.033079	0.035290
RS	18	0.377121	0.871805	2500.496320	0.033761	0.035733
RS	19	0.420392	0.871805	2590.004890	0.034969	0.036987
RS	20	0.467587	0.936871	2489.792154	0.033616	0.035351
RS	21	0.519061	0.936871	2564.761589	0.034628	0.036420
RS	22	0.575205	1.077105	2295.790577	0.030997	0.032435
RS	23	0.636439	1.077105	2360.329028	0.031868	0.033314
RS	24	0.703228	1.328604	1969.250408	0.026588	0.027646
RS	25	0.776073	1.328604	2029.012484	0.027395	0.028394
RS	26	0.855525	1.737912	1602.135792	0.021631	0.022287
RS	27	0.942182	1.737912	1659.458769	0.022405	0.022950
RS	28	1.036698	2.359626	1269.840724	0.017145	0.017448
RS	29	1.139786	2.359626	1323.896981	0.017875	0.018044
RS	30	1.252223	3.250859	1004.843986	0.013567	0.013604
RS	31	1.374857	3.250859	1054.273394	0.014234	0.014135
RS	32	1.508613	4.456629	808.894062	0.010921	0.010773
RS	33	1.654499	4.456629	853.220967	0.011520	0.011240
RS	34	1.813616	5.977380	672.277648	0.009077	0.008796
RS	35	1.987163	5.977380	711.965523	0.009613	0.009210
RS	36	2.176449	7.725991	584.056504	0.007886	0.007502
RS	37	2.382902	7.725991	620.135890	0.008373	0.007875
RS	38	2.608078	9.511665	535.115826	0.007225	0.006747
RS	39	2.853675	9.511665	568.819664	0.007680	0.007097
RS	40	3.121546	11.087973	518.603831	0.007002	0.006426
RS	41	3.413710	11.087973	551.091932	0.007441	0.006770
RS	42	3.732371	12.235706	530.205341	0.007159	0.006474
RS	43	4.079932	12.235706	562.366747	0.007593	0.006825
RS	44	4.459013	12.837883	567.508239	0.007662	0.006856
RS	45	4.872473	12.837883	599.742482	0.008097	0.007222
RS	46	5.323430	12.921997	627.957048	0.008478	0.007538
RS	47	5.815284	12.921997	659.830243	0.008909	0.007914
RS	48	6.351746	12.643892	705.824740	0.009530	0.008451
RS	49	6.936859	12.643892	735.647725	0.009932	0.008817
RS	50	7.575037	12.228922	788.752328	0.010649	0.009447
RS	51	8.271091	12.228922	813.424836	0.010982	0.009761
RS	52	9.030271	11.916415	855.744942	0.011554	0.010266
RS	53	9.858302	11.916415	871.550155	0.011767	0.010475
RS	54	10.761427	12.288601	856.475839	0.011564	0.010285
RS	55	11.746458	12.288601	863.259929	0.011655	0.010376
RS	56	12.820821	12.288601	863.873385	0.011664	0.010384
RS	57	13.992619	12.288601	857.741108	0.011581	0.010301
RS	58	15.270689	42.723591	252.776542	0.003413	0.003104
RS	59	16.664667	42.723591	268.242336	0.003622	0.003279
RS	60	18.185067	42.723591	283.933073	0.003834	0.003454
RS	61	19.843352	42.723591	299.708519	0.004047	0.003626
RS	62	21.652029	42.723591	315.400928	0.004258	0.003793
RS	63	23.624735	42.723591	7975.630623	0.107683	0.091860
PA	4+25*2+4+6 0.006914383 0.009921584 23.624735273 321156.456543292 33.265403583 2.278788480 1.040283697 0.905136822 0.886294398 0.867610186 0.855694314 0.871804822 0.936871462 1.077104938 1.328603665 1.737912154 2.359626342 3.250859033 4.456629368 5.977380313 7.725990996 9.511665077 11.087972978 12.235705804 12.837882739 12.921996531 12.643892374 12.228921746 11.916414687 12.288601163 42.723591242
//
IT	5194
RD	23
LK	-144194.006107
QD	-102.657257 -> -91.305321
RI	0.0042546115
TR	0.006677	0.009929
MT	24.124700
MM	C_pi: 8.062262, n_recomb: 76001.131400
RS	0	0.000000	698863.822788	0.000952	0.000000	0.000000
RS	1	0.009105	698863.822788	0.001039	0.000000	0.000000
RS	2	0.019039	698863.822788	0.001133	0.000000	0.000000
RS	3	0.029878	698863.822788	0.001237	0.000000	0.000000
RS	4	0.041704	41.306827	22.827621	0.000300	0.000186
RS	5	0.054606	41.306827	24.899652	0.000328	0.000277
RS	6	0.068683	2.475855	451.800392	0.005945	0.005465
RS	7	0.084042	2.475855	489.790007	0.006445	0.006817
RS	8	0.100800	1.080475	1210.218425	0.015924	0.017481
RS	9	0.119083	1.080475	1297.381952	0.017071	0.019504
RS	10	0.139031	0.931301	1608.431938	0.021163	0.024241
RS	11	0.160795	0.931301	1712.724778	0.022536	0.025706
RS	12	0.184541	0.910874	1859.979141	0.024473	0.027564
RS	13	0.210449	0.910874	1970.151239	0.025923	0.028808
RS	14	0.238716	0.889627	2130.084344	0.028027	0.030694
RS	15	0.269556	0.889627	2241.685111	0.029495	0.031984
RS	16	0.303205	0.873460	2394.013439	0.031500	0.033763
RS	17	0.339918	0.873460	2500.205279	0.032897	0.035100
RS	18	0.379973	0.884913	2567.895174	0.033788	0.035757
RS	19	0.423675	0.884913	2661.366907	0.035017	0.037018
RS	20	0.471357	0.945649	2573.853347	0.033866	0.035589
RS	21	0.523380	0.945649	2652.020555	0.034894	0.036664
RS	22	0.580140	1.082057	2385.406367	0.031386	0.032808
RS	23	0.642068	1.082057	2452.285843	0.032266	0.033691
RS	24	0.709634	1.330334	2052.346682	0.027004	0.028045
RS	25	0.783353	1.330334	2114.027307	0.027816	0.028795
RS	26	0.863784	1.737647	1671.170541	0.021989	0.022628
RS	27	0.951538	1.737647	1730.376107	0.022768	0.023295
RS	28	1.047283	2.360371	1323.083746	0.017409	0.017698
RS	29	1.151745	2.360371	1379.043547	0.018145	0.018300
RS	30	1.265718	3.259028	1044.201773	0.013739	0.013765
RS	31	1.390069	3.259028	1095.437847	0.014413	0.014302
RS	32	1.525743	4.483549	837.495133	0.011020	0.010862
RS	33	1.673770	4.483549	883.427541	0.011624	0.011335
RS	34	1.835275	6.039280	693.183274	0.009121	0.008834
RS	35	2.011485	6.039280	734.245052	0.009661	0.009252
RS	36	2.203740	7.840432	599.836403	0.007892	0.007506
RS	37	2.413499	7.840432	637.088547	0.008383	0.007882
RS	38	2.642358	9.689793	547.825698	0.007208	0.006729
RS	39	2.892054	9.689793	582.564312	0.007665	0.007082
RS	40	3.164486	11.326762	529.903918	0.006972	0.006397
RS	41	3.461724	11.326762	563.362164	0.007413	0.006743
RS	42	3.786025	12.516345	541.529924	0.007125	0.006443
RS	43	4.139855	12.516345	574.666098	0.007561	0.006796
RS	44	4.525901	13.132199	580.217682	0.007634	0.006829
RS	45	4.947098	13.132199	613.483029	0.008072	0.007197
RS	46	5.406645	13.202918	643.402146	0.008466	0.007524
RS	47	5.908035	13.202918	676.373684	0.008900	0.007903
RS	48	6.455077	12.893579	725.238912	0.009542	0.008459
RS	49	7.051929	12.893579	756.160128	0.009949	0.008828
RS	50	7.703125	12.441140	812.886282	0.010696	0.009483
RS	51	8.413614	12.441140	838.477714	0.011032	0.009801
RS	52	9.188794	12.094702	884.249102	0.011635	0.010332
RS	53	10.034555	12.094702	900.531227	0.011849	0.010542
RS	54	10.957325	12.441748	886.957681	0.011670	0.010374
RS	55	11.964114	12.441748	893.649351	0.011758	0.010462
RS	56	13.062573	12.441748	893.866654	0.011761	0.010467
RS	57	14.261049	12.441748	887.013707	0.011671	0.010379
RS	58	15.568649	44.272357	255.431991	0.003361	0.003051
RS	59	16.995307	44.272357	271.303899	0.003570	0.003228
RS	60	18.551866	44.272357	287.443175	0.003782	0.003404
RS	61	20.250152	44.272357	303.710984	0.003996	0.003578
RS	62	22.103070	44.272357	319.940232	0.004210	0.003748
RS	63	24.124700	44.272357	8228.952331	0.108274	0.092603
PA	4+25*2+4+6 0.006677073 0.009928843 24.124699600 698863.822787532 41.306827200 2.475855032 1.080474826 0.931301181 0.910874078 0.889626888 0.873459650 0.884913268 0.945649082 1.082057105 1.330333512 1.737646659 2.360371197 3.259028414 4.483548901 6.039279980 7.840432002 9.689792907 11.326762161 12.516345246 13.132199100 13.202917905 12.893579091 12.441139679 12.094701900 12.441747815 44.272356872
//
IT	4132
RD	24
LK	-144171.936549
QD	-94.504534 -> -84.445406
RI	0.0042526462
TR	0.006462	0.009932
MT	24.613555
MM	C_pi: 8.260217, n_recomb: 77820.428060
RS	0	0.000000	785752.592747	0.000870	0.000000	0.000000
RS	1	0.009140	785752.592747	0.000949	0.000000	0.000000
RS	2	0.019115	785752.592747	0.001036	0.000000	0.000000
RS	3	0.030002	785752.592747	0.001131	0.000000	0.000000
RS	4	0.041884	51.156383	18.951850	0.000244	0.000151
RS	5	0.054852	51.156383	20.679918	0.000266	0.000226
RS	6	0.069005	2.683015	429.072736	0.005514	0.005082
RS	7	0.084451	2.683015	465.515740	0.005982	0.006345
RS	8	0.101310	1.119580	1203.911020	0.015470	0.017035
RS	9	0.119709	1.119580	1291.684617	0.016598	0.019023
RS	10	0.139790	0.956377	1617.124763	0.020780	0.023883
RS	11	0.161706	0.956377	1723.339093	0.022145	0.025336
RS	12	0.185626	0.934801	1874.241815	0.024084	0.027205
RS	13	0.211731	0.934801	1986.953501	0.025533	0.028435
RS	14	0.240223	0.911319	2154.071261	0.027680	0.030371
RS	15	0.271318	0.911319	2268.930445	0.029156	0.031652
RS	16	0.305256	0.891053	2435.233281	0.031293	0.033568
RS	17	0.342296	0.891053	2545.277409	0.032707	0.034904
RS	18	0.382721	0.897921	2630.025465	0.033796	0.035765
RS	19	0.426840	0.897921	2727.321036	0.035046	0.037031
RS	20	0.474992	0.954387	2653.031282	0.034092	0.035804
RS	21	0.527545	0.954387	2734.304695	0.035136	0.036885
RS	22	0.584902	1.087034	2471.042979	0.031753	0.033160
RS	23	0.647500	1.087034	2540.171499	0.032641	0.034045
RS	24	0.715820	1.332136	2132.441674	0.027402	0.028427
RS	25	0.790384	1.332136	2195.930699	0.028218	0.029178
RS	26	0.871763	1.737437	1737.953163	0.022333	0.022956
RS	27	0.960581	1.737437	1798.928437	0.023116	0.023627
RS	28	1.057515	2.361003	1374.554550	0.017663	0.017938
RS	29	1.163310	2.361003	1432.317919	0.018405	0.018546
RS	30	1.278774	3.266687	1082.075891	0.013905	0.013918
RS	31	1.404791	3.266687	1135.034121	0.014585	0.014462
RS	32	1.542325	4.509300	864.799948	0.011113	0.010946
RS	33	1.692430	4.509300	912.264410	0.011723	0.011425
RS	34	1.856255	6.099236	712.919940	0.009161	0.008868
RS	35	2.035052	6.099236	755.288436	0.009706	0.009291
RS	36	2.230191	7.952241	614.537980	0.007897	0.007507
RS	37	2.443166	7.952241	652.899004	0.008390	0.007886
RS	38	2.675606	9.864890	559.511554	0.007190	0.006710
RS	39	2.929290	9.864890	595.222730	0.007649	0.007065
RS	40	3.206161	11.562344	540.196950	0.006942	0.006368
RS	41	3.508337	11.562344	574.563976	0.007383	0.006715
RS	42	3.838131	12.793547	551.826758	0.007091	0.006410
RS	43	4.198068	12.793547	585.877081	0.007529	0.006765
RS	44	4.590902	13.422533	591.847353	0.007605	0.006802
RS	45	5.019640	13.422533	626.084912	0.008045	0.007171
RS	46	5.487564	13.479083	657.694230	0.008451	0.007509
RS	47	5.998256	13.479083	691.709120	0.008889	0.007891
RS	48	6.555623	13.137696	743.427162	0.009553	0.008465
RS	49	7.163933	13.137696	775.398260	0.009964	0.008838
RS	50	7.827841	12.647019	835.752119	0.010739	0.009518
RS	51	8.552429	12.647019	862.221619	0.011080	0.009838
RS	52	9.343242	12.265826	911.500291	0.011713	0.010397
RS	53	10.206334	12.265826	928.221624	0.011928	0.010608
RS	54	11.148311	12.585527	916.369981	0.011775	0.010462
RS	55	12.176383	12.585527	922.918282	0.011860	0.010547
RS	56	13.298418	12.585527	922.690985	0.011857	0.010548
RS	57	14.523005	12.585527	915.072906	0.011759	0.010454
RS	58	15.859516	45.768554	257.861660	0.003314	0.003004
RS	59	17.318182	45.768554	274.111402	0.003522	0.003181
RS	60	18.910166	45.768554	290.668440	0.003735	0.003358
RS	61	20.647655	45.768554	307.395324	0.003950	0.003534
RS	62	22.543946	45.768554	324.125651	0.004165	0.003706
RS	63	24.613555	45.768554	8465.323131	0.108780	0.093258
PA	4+25*2+4+6 0.006462152 0.009932394 24.613554597 785752.592747142 51.156383136 2.683014890 1.119580337 0.956377435 0.934800924 0.911319145 0.891053359 0.897921437 0.954387021 1.087033845 1.332136342 1.737437030 2.361002609 3.266687430 4.509300180 6.099236439 7.952240721 9.864889605 11.562343898 12.793546980 13.422533044 13.479082530 13.137695506 12.647019092 12.265826355 12.585526500 45.768554328
//
IT	4902
RD	25
LK	-144152.357916
QD	-87.311165 -> -78.358216
RI	0.0042570313
TR	0.006268	0.009934
MT	25.086471
MM	C_pi: 8.447656, n_recomb: 79530.708304
RS	0	0.000000	959193.126005	0.000730	0.000000	0.000000
RS	1	0.009173	959193.126005	0.000797	0.000000	0.000000
RS	2	0.019187	959193.126005	0.000870	0.000000	0.000000
RS	3	0.030119	959193.126005	0.000950	0.000000	0.000000
RS	4	0.042055	63.193700	15.740494	0.000198	0.000123
RS	5	0.055085	63.193700	17.181768	0.000216	0.000184
RS	6	0.069310	2.900064	407.632433	0.005125	0.004736
RS	7	0.084840	2.900064	442.573349	0.005565	0.005918
RS	8	0.101795	1.157441	1197.588884	0.015058	0.016632
RS	9	0.120305	1.157441	1285.879673	0.016168	0.018587
RS	10	0.140513	0.980278	1624.930050	0.020431	0.023559
RS	11	0.162574	0.980278	1732.917091	0.021789	0.025001
RS	12	0.186659	0.958007	1886.400422	0.023719	0.026868
RS	13	0.212953	0.958007	2001.441339	0.025166	0.028086
RS	14	0.241659	0.932625	2174.621556	0.027343	0.030056
RS	15	0.272998	0.932625	2292.498163	0.028825	0.031328
RS	16	0.307212	0.908415	2471.919314	0.031081	0.033369
RS	17	0.344564	0.908415	2585.602603	0.032511	0.034703
RS	18	0.385342	0.910763	2687.144600	0.033788	0.035757
RS	19	0.429861	0.910763	2788.117530	0.035057	0.037028
RS	20	0.478463	0.963005	2727.480987	0.034295	0.035998
RS	21	0.531523	0.963005	2811.763993	0.035354	0.037086
RS	22	0.589450	1.091937	2552.765201	0.032098	0.033491
RS	23	0.652691	1.091937	2624.050419	0.032994	0.034379
RS	24	0.721732	1.333890	2209.550822	0.027782	0.028792
RS	25	0.797107	1.333890	2274.740094	0.028602	0.029544
RS	26	0.879395	1.737123	1802.493023	0.022664	0.023272
RS	27	0.969231	1.737123	1865.126733	0.023452	0.023946
RS	28	1.067308	2.361317	1424.268620	0.017908	0.018169
RS	29	1.174381	2.361317	1483.736400	0.018656	0.018782
RS	30	1.291275	3.273560	1118.497193	0.014064	0.014065
RS	31	1.418892	3.273560	1173.093554	0.014750	0.014615
RS	32	1.558214	4.533520	890.848121	0.011201	0.011025
RS	33	1.710316	4.533520	939.771753	0.011816	0.011510
RS	34	1.876369	6.156723	731.538612	0.009198	0.008899
RS	35	2.057654	6.156723	775.147589	0.009747	0.009326
RS	36	2.255568	8.060674	628.219354	0.007899	0.007506
RS	37	2.471635	8.060674	667.626715	0.008395	0.007888
RS	38	2.707522	10.035937	570.237683	0.007170	0.006690
RS	39	2.965045	10.035937	606.860892	0.007631	0.007046
RS	40	3.246191	11.793418	549.552079	0.006910	0.006337
RS	41	3.553124	11.793418	584.768405	0.007353	0.006686
RS	42	3.888212	13.065700	561.172133	0.007056	0.006377
RS	43	4.254036	13.065700	596.077988	0.007495	0.006733
RS	44	4.653415	13.707074	602.478701	0.007575	0.006773
RS	45	5.089428	13.707074	637.631446	0.008017	0.007144
RS	46	5.565435	13.748570	670.919760	0.008436	0.007493
RS	47	6.085105	13.748570	705.924577	0.008876	0.007877
RS	48	6.652441	13.374273	760.481359	0.009562	0.008470
RS	49	7.271818	13.374273	793.455189	0.009977	0.008845
RS	50	7.948007	12.844606	857.445338	0.010781	0.009551
RS	51	8.686221	12.844606	884.752936	0.011125	0.009873
RS	52	9.492148	12.427862	937.596197	0.011789	0.010459
RS	53	10.372001	12.427862	954.719724	0.012004	0.010670
RS	54	11.332558	12.717903	944.814251	0.011880	0.010549
RS	55	12.381224	12.717903	951.167963	0.011960	0.010631
RS	56	13.526081	12.717903	950.447388	0.011951	0.010627
RS	57	14.775951	12.717903	942.019611	0.011845	0.010528
RS	58	16.140466	47.201937	260.108424	0.003271	0.002960
RS	59	17.630144	47.201937	276.710269	0.003479	0.003138
RS	60	19.256464	47.201937	293.656876	0.003692	0.003316
RS	61	21.031961	47.201937	310.812140	0.003908	0.003494
RS	62	22.970317	47.201937	328.010360	0.004124	0.003668
RS	63	25.086471	47.201937	8685.974813	0.109215	0.093831
PA	4+25*2+4+6 0.006268226 0.009934411 25.086471471 959193.126005282 63.193699857 2.900063634 1.157440977 0.980278240 0.958007335 0.932625172 0.908414628 0.910762773 0.963005406 1.091937324 1.333890083 1.737123348 2.361316571 3.273559905 4.533520054 6.156722739 8.060674102 10.035936839 11.793417574 13.065699747 13.707073960 13.748569924 13.374272779 12.844606150 12.427861560 12.717902750 47.201937048
//
CC
CC	Brief Description of the file format:
CC	  CC  comments
CC	  MM  useful-messages
CC	  RD  round-of-iterations
CC	  LL  \log[P(sequence)]
CC	  QD  Q-before-opt Q-after-opt
CC	  TR  \theta_0 \rho_0
CC	  RS  k t_k \lambda_k \pi_k \sum_{l\not=k}A_{kl} A_{kk}
CC	  DC  begin end best-k t_k+\Delta_k max-prob
CC
MM	Version: 0.6.5-r67
MM	pattern:4+25*2+4+6, n:63, n_free_lambdas:28
MM	n_iterations:25, skip:1, max_t:5, theta/rho:5
MM	is_decoding:0
MM	n_seqs:19, sum_L:1032319, sum_n:55812
RD	0
LK	0.000000
QD	0.000000 -> 0.000000
RI	inf
TR	0.055581	0.011116
MT	5.000000
MM	C_pi: 1.000000, n_recomb: 11412.053214
RS	0	0.000000	1.000000	72.852265	0.006384	0.000000
RS	1	0.006440	1.000000	77.032969	0.006750	0.000000
RS	2	0.013294	1.000000	81.418924	0.007134	0.000000
RS	3	0.020590	1.000000	86.015617	0.007537	0.000000
RS	4	0.028356	1.000000	90.828015	0.007959	0.000000
RS	5	0.036622	1.000000	95.860439	0.008400	0.000000
RS	6	0.045421	1.000000	101.116428	0.008860	0.000000
RS	7	0.054785	1.000000	106.598593	0.009341	0.000000
RS	8	0.064753	1.000000	112.308442	0.009841	0.000000
RS	9	0.075363	1.000000	118.246202	0.010362	0.000000
RS	10	0.086656	1.000000	124.410617	0.010902	0.000000
RS	11	0.098677	1.000000	130.798727	0.011461	0.000000
RS	12	0.111471	1.000000	137.405638	0.012040	0.000000
RS	13	0.125090	1.000000	144.224264	0.012638	0.000000
RS	14	0.139585	1.000000	151.245062	0.013253	0.000000
RS	15	0.155014	1.000000	158.455750	0.013885	0.000000
RS	16	0.171437	1.000000	165.841011	0.014532	0.000000
RS	17	0.188917	1.000000	173.382192	0.015193	0.000000
RS	18	0.207523	1.000000	181.056995	0.015865	0.000000
RS	19	0.227327	1.000000	188.839174	0.016547	0.000000
RS	20	0.248406	1.000000	196.698232	0.017236	0.000000
RS	21	0.270843	1.000000	204.599138	0.017928	0.000000
RS	22	0.294725	1.000000	212.502073	0.018621	0.000000
RS	23	0.320144	1.000000	220.362205	0.019310	0.000000
RS	24	0.347201	1.000000	228.129518	0.019990	0.000000
RS	25	0.376000	1.000000	235.748710	0.020658	0.000000
RS	26	0.406654	1.000000	243.159162	0.021307	0.000000
RS	27	0.439282	1.000000	250.295024	0.021933	0.000000
RS	28	0.474011	1.000000	257.085403	0.022528	0.000000
RS	29	0.510976	1.000000	263.454711	0.023086	0.000000
RS	30	0.550322	1.000000	269.323163	0.023600	0.000000
RS	31	0.592202	1.000000	274.607468	0.024063	0.000000
RS	32	0.636779	1.000000	279.221720	0.024467	0.000000
RS	33	0.684227	1.000000	283.078516	0.024805	0.000000
RS	34	0.734730	1.000000	286.090308	0.025069	0.000000
RS	35	0.788485	1.000000	288.170997	0.025251	0.000000
RS	36	0.845702	1.000000	289.237775	0.025345	0.000000
RS	37	0.906604	1.000000	289.213195	0.025343	0.000000
RS	38	0.971428	1.000000	288.027455	0.025239	0.000000
RS	39	1.040426	1.000000	285.620853	0.025028	0.000000
RS	40	1.113868	1.000000	281.946361	0.024706	0.000000
RS	41	1.192040	1.000000	276.972247	0.024270	0.000000
RS	42	1.275245	1.000000	270.684646	0.023719	0.000000
RS	43	1.363809	1.000000	263.089981	0.023054	0.000000
RS	44	1.458076	1.000000	254.217098	0.022276	0.000000
RS	45	1.558414	1.000000	244.118968	0.021391	0.000000
RS	46	1.665214	1.000000	232.873826	0.020406	0.000000
RS	47	1.778891	1.000000	220.585572	0.019329	0.000000
RS	48	1.899889	1.000000	207.383300	0.018172	0.000000
RS	49	2.028679	1.000000	193.419853	0.016949	0.000000
RS	50	2.165763	1.000000	178.869282	0.015674	0.000000
RS	51	2.311675	1.000000	163.923215	0.014364	0.000000
RS	52	2.466983	1.000000	148.786121	0.013038	0.000000
RS	53	2.632293	1.000000	133.669615	0.011713	0.000000
RS	54	2.808249	1.000000	118.785952	0.010409	0.000000
RS	55	2.995536	1.000000	104.341001	0.009143	0.000000
RS	56	3.194884	1.000000	90.527042	0.007933	0.000000
RS	57	3.407070	1.000000	77.515787	0.006792	0.000000
RS	58	3.632920	1.000000	65.452081	0.005735	0.000000
RS	59	3.873315	1.000000	54.448717	0.004771	0.000000
RS	60	4.129191	1.000000	44.582781	0.003907	0.000000
RS	61	4.401545	1.000000	35.893823	0.003145	0.000000
RS	62	4.691438	1.000000	28.384078	0.002487	0.000000
RS	63	5.000000	1.000000	79.018919	0.006924	0.000000
PA	4+25*2+4+6 0.055581088 0.011116218 5.000000000 1.000000000 1.000000000 1.000000000 1.000000000 1.000000000 1.000000000 1.000000000 1.000000000 1.000000000 1.000000000 1.000000000 1.000000000 1.000000000 1.000000000 1.000000000 1.000000000 1.000000000 1.000000000 1.000000000 1.000000000 1.000000000 1.000000000 1.000000000 1.000000000 1.000000000 1.000000000 1.000000000 1.000000000
//
IT	4923
RD	1
LK	-173313.721449
QD	-4390.276389 -> -1726.789739
RI	0.1018453758
TR	0.038294	0.007375
MT	8.859136
MM	C_pi: 1.348510, n_recomb: 10215.875039
RS	0	0.000000	0.399240	186.585169	0.018264	0.000504
RS	1	0.007396	0.399240	196.578368	0.019242	0.003843
RS	2	0.015339	0.399240	206.813236	0.020244	0.009404
RS	3	0.023870	0.399240	217.249801	0.021266	0.016739
RS	4	0.033031	0.312986	289.648563	0.028353	0.024459
RS	5	0.042870	0.312986	301.107373	0.029474	0.031065
RS	6	0.053437	0.326057	299.964908	0.029363	0.036655
RS	7	0.064785	0.326057	310.746741	0.030418	0.040397
RS	8	0.076973	0.370248	283.413606	0.027742	0.040040
RS	9	0.090062	0.370248	293.435912	0.028724	0.037244
RS	10	0.104119	0.433491	259.553425	0.025407	0.034821
RS	11	0.119216	0.433491	268.880591	0.026320	0.032977
RS	12	0.135429	0.513731	235.143475	0.023017	0.031134
RS	13	0.152842	0.513731	243.831015	0.023868	0.029199
RS	14	0.171542	0.610947	212.712698	0.020822	0.027313
RS	15	0.191625	0.610947	220.807462	0.021614	0.025567
RS	16	0.213194	0.722257	193.961376	0.018986	0.023964
RS	17	0.236358	0.722257	201.512142	0.019725	0.022474
RS	18	0.261235	0.846773	178.616312	0.017484	0.021071
RS	19	0.287953	0.846773	185.672269	0.018175	0.019753
RS	20	0.316646	0.982849	166.300622	0.016279	0.018530
RS	21	0.347461	0.982849	172.908371	0.016925	0.017407
RS	22	0.380556	1.127970	156.636099	0.015333	0.016385
RS	23	0.416098	1.127970	162.836311	0.015940	0.015455
RS	24	0.454269	1.279539	149.189918	0.014604	0.014607
RS	25	0.495263	1.279539	155.013695	0.015174	0.013834
RS	26	0.539289	1.434638	143.586232	0.014055	0.013129
RS	27	0.586571	1.434638	149.052710	0.014590	0.012486
RS	28	0.637350	1.589919	139.522400	0.013657	0.011903
RS	29	0.691885	1.589919	144.636698	0.014158	0.011375
RS	30	0.750453	1.741863	136.736155	0.013385	0.010902
RS	31	0.813353	1.741863	141.487074	0.013850	0.010481
RS	32	0.880906	1.887128	134.977005	0.013212	0.010112
RS	33	0.953454	1.887128	139.334573	0.013639	0.009795
RS	34	1.031368	2.022961	133.980896	0.013115	0.009531
RS	35	1.115045	2.022961	137.894219	0.013498	0.009318
RS	36	1.204910	2.147725	133.440707	0.013062	0.009154
RS	37	1.301422	2.147725	136.837205	0.013395	0.009036
RS	38	1.405072	2.261023	133.005285	0.013019	0.008959
RS	39	1.516388	2.261023	135.792427	0.013292	0.008918
RS	40	1.635937	2.363126	132.313085	0.012952	0.008908
RS	41	1.764328	2.363126	134.382528	0.013154	0.008924
RS	42	1.902215	2.454201	131.028728	0.012826	0.008965
RS	43	2.050300	2.454201	132.261890	0.012947	0.009029
RS	44	2.209338	2.534065	128.847418	0.012612	0.009115
RS	45	2.380138	2.534065	129.122817	0.012639	0.009222
RS	46	2.563570	2.602559	125.476839	0.012283	0.009348
RS	47	2.760570	2.602559	124.681498	0.012205	0.009487
RS	48	2.972139	2.660264	120.621985	0.011807	0.009635
RS	49	3.199356	2.660264	118.670318	0.011616	0.009780
RS	50	3.443379	2.709188	114.001046	0.011159	0.009912
RS	51	3.705449	2.709188	110.863194	0.010852	0.010017
RS	52	3.986902	2.753212	105.404415	0.010318	0.010083
RS	53	4.289172	2.753212	101.141760	0.009900	0.010095
RS	54	4.613798	2.825167	93.943722	0.009196	0.010043
RS	55	4.962433	2.825167	88.897741	0.008702	0.009917
RS	56	5.336854	2.825167	83.339496	0.008158	0.009715
RS	57	5.738967	2.825167	77.347824	0.007571	0.009438
RS	58	6.170821	3.215992	62.995762	0.006166	0.009093
RS	59	6.634614	3.215992	58.366013	0.005713	0.008687
RS	60	7.132710	3.215992	53.489428	0.005236	0.008232
RS	61	7.667646	3.215992	48.449014	0.004743	0.007738
RS	62	8.242146	3.215992	43.334622	0.004242	0.007219
RS	63	8.859136	3.215992	207.490852	0.020311	0.037458
PA	4+25*2+4+6 0.038293548 0.007374994 8.859136105 0.399240017 0.312985897 0.326057374 0.370247841 0.433490753 0.513730526 0.610946655 0.722256660 0.846773148 0.982849121 1.127970219 1.279539108 1.434637547 1.589919090 1.741863251 1.887128353 2.022960663 2.147725105 2.261022568 2.363125801 2.454200745 2.534065247 2.602558970 2.660264015 2.709187508 2.753211975 2.825166583 3.215991914
//
IT	5174
RD	2
LK	-169214.448944
QD	-1865.040819 -> -1083.630503
RI	0.0697389526
TR	0.032183	0.007001
MT	10.925248
MM	C_pi: 1.814195, n_recomb: 13029.540559
RS	0	0.000000	0.599814	166.222499	0.012757	0.000257
RS	1	0.007750	0.599814	176.722673	0.013563	0.002075
RS	2	0.016101	0.599814	187.691230	0.014405	0.005222
RS	3	0.025100	0.599814	199.117765	0.015282	0.009525
RS	4	0.034796	0.323251	388.603819	0.029825	0.018781
RS	5	0.045243	0.323251	404.916549	0.031077	0.025853
RS	6	0.056500	0.297628	456.315522	0.035022	0.031444
RS	7	0.068629	0.297628	471.328014	0.036174	0.037696
RS	8	0.081698	0.319480	452.777859	0.034750	0.038209
RS	9	0.095781	0.319480	466.065422	0.035770	0.041980
RS	10	0.110954	0.367591	416.862527	0.031994	0.037821
RS	11	0.127304	0.367591	428.921728	0.032919	0.039138
RS	12	0.144921	0.438571	370.114622	0.028406	0.033999
RS	13	0.163904	0.438571	381.298247	0.029264	0.034852
RS	14	0.184357	0.534120	322.864989	0.024779	0.029890
RS	15	0.206396	0.534120	333.323027	0.025582	0.030378
RS	16	0.230143	0.653967	281.349789	0.021593	0.026062
RS	17	0.255730	0.653967	291.111526	0.022342	0.026390
RS	18	0.283301	0.800981	246.172507	0.018893	0.022736
RS	19	0.313008	0.800981	255.257005	0.019591	0.022894
RS	20	0.345018	0.978608	216.831860	0.016642	0.019794
RS	21	0.379508	0.978608	225.268393	0.017289	0.019810
RS	22	0.416672	1.188696	192.818307	0.014799	0.017237
RS	23	0.456716	1.188696	200.648692	0.015400	0.017185
RS	24	0.499864	1.431856	173.443235	0.013312	0.015080
RS	25	0.546356	1.431856	180.719376	0.013870	0.014992
RS	26	0.596451	1.706531	158.058563	0.012131	0.013275
RS	27	0.650428	1.706531	164.837393	0.012651	0.013167
RS	28	0.708590	2.007458	146.167567	0.011218	0.011776
RS	29	0.771258	2.007458	152.506436	0.011705	0.011670
RS	30	0.838784	2.324884	137.390126	0.010545	0.010558
RS	31	0.911544	2.324884	143.341969	0.011001	0.010473
RS	32	0.989943	2.645056	131.408165	0.010085	0.009604
RS	33	1.074417	2.645056	137.015449	0.010516	0.009566
RS	34	1.165439	2.952378	127.910737	0.009817	0.008918
RS	35	1.263516	2.952378	133.197813	0.010223	0.008952
RS	36	1.369194	3.233933	126.503846	0.009709	0.008503
RS	37	1.483062	3.233933	131.468202	0.010090	0.008614
RS	38	1.605756	3.482934	126.688525	0.009723	0.008322
RS	39	1.737958	3.482934	131.293824	0.010077	0.008490
RS	40	1.880407	3.697182	127.957558	0.009821	0.008306
RS	41	2.033897	3.697182	132.130127	0.010141	0.008508
RS	42	2.199282	3.875280	129.882443	0.009968	0.008405
RS	43	2.377485	3.875280	133.508716	0.010247	0.008637
RS	44	2.569500	4.016046	132.065912	0.010136	0.008610
RS	45	2.776397	4.016046	134.989471	0.010360	0.008876
RS	46	2.999329	4.120897	134.019482	0.010286	0.008916
RS	47	3.239539	4.120897	136.042666	0.010441	0.009197
RS	48	3.498367	4.196199	135.073778	0.010367	0.009269
RS	49	3.777254	4.196199	135.973565	0.010436	0.009521
RS	50	4.077757	4.253508	134.394371	0.010315	0.009562
RS	51	4.401549	4.253508	133.961093	0.010281	0.009727
RS	52	4.750437	4.308543	131.103459	0.010062	0.009671
RS	53	5.126365	4.308543	129.204119	0.009916	0.009697
RS	54	5.531429	4.432542	123.088802	0.009447	0.009405
RS	55	5.967887	4.432542	119.927623	0.009204	0.009287
RS	56	6.438172	4.432542	115.939839	0.008898	0.009087
RS	57	6.944906	4.432542	111.146709	0.008530	0.008808
RS	58	7.490914	5.492890	86.284892	0.006622	0.007503
RS	59	8.079239	5.492890	83.362526	0.006398	0.007280
RS	60	8.713162	5.492890	79.861087	0.006129	0.007001
RS	61	9.396217	5.492890	75.812940	0.005819	0.006668
RS	62	10.132211	5.492890	71.267042	0.005470	0.006288
RS	63	10.925248	5.492890	467.986541	0.035917	0.040582
PA	4+25*2+4+6 0.032183242 0.007001332 10.925247819 0.599814077 0.323250964 0.297627761 0.319480469 0.367590568 0.438570730 0.534120365 0.653966681 0.800980960 0.978607523 1.188696282 1.431855612 1.706530911 2.007457533 2.324884172 2.645056247 2.952378120 3.233933366 3.482934212 3.697181527 3.875280390 4.016045522 4.120897177 4.196198894 4.253508176 4.308543214 4.432542241 5.492889667
//
IT	5328
RD	3
LK	-167920.503004
QD	-1244.055518 -> -900.462203
RI	0.0430759125
TR	0.028791	0.007276
MT	12.023257
MM	C_pi: 2.252127, n_recomb: 16777.719026
RS	0	0.000000	1.093176	120.024497	0.007154	0.000139
RS	1	0.007913	1.093176	128.554824	0.007662	0.001146
RS	2	0.016452	1.093176	137.609786	0.008202	0.002891
RS	3	0.025667	1.093176	147.208316	0.008774	0.005230
RS	4	0.035610	0.407377	418.823577	0.024963	0.014896
RS	5	0.046341	0.407377	439.776260	0.026212	0.020526
RS	6	0.057921	0.329498	567.638559	0.033833	0.028416
RS	7	0.070417	0.329498	588.908546	0.035101	0.034213
RS	8	0.083902	0.329252	609.519725	0.036329	0.036950
RS	9	0.098454	0.329252	628.256301	0.037446	0.041424
RS	10	0.114157	0.362991	586.641671	0.034966	0.039073
RS	11	0.131104	0.362991	603.119779	0.035948	0.041382
RS	12	0.149390	0.422701	532.458699	0.031736	0.036335
RS	13	0.169124	0.422701	547.420059	0.032628	0.037876
RS	14	0.190420	0.509205	467.542809	0.027867	0.032300
RS	15	0.213401	0.509205	481.463220	0.028697	0.033442
RS	16	0.238200	0.622899	405.730566	0.024183	0.028227
RS	17	0.264961	0.622899	418.758658	0.024959	0.029137
RS	18	0.293840	0.768725	350.631893	0.020899	0.024518
RS	19	0.325004	0.768725	362.808824	0.021624	0.025211
RS	20	0.358634	0.954410	302.745318	0.018044	0.021160
RS	21	0.394925	0.954410	314.085026	0.018720	0.021640
RS	22	0.434088	1.187245	262.259733	0.015631	0.018177
RS	23	0.476350	1.187245	272.776494	0.016258	0.018513
RS	24	0.521956	1.473820	228.797972	0.013637	0.015625
RS	25	0.571171	1.473820	238.524742	0.014217	0.015860
RS	26	0.624280	1.818417	201.729977	0.012024	0.013485
RS	27	0.681591	1.818417	210.722672	0.012560	0.013646
RS	28	0.743438	2.219288	180.486786	0.010758	0.011724
RS	29	0.810178	2.219288	188.822383	0.011254	0.011838
RS	30	0.882199	2.664984	164.581212	0.009810	0.010316
RS	31	0.959920	2.664984	172.352107	0.010273	0.010411
RS	32	1.043790	3.132664	153.566924	0.009153	0.009240
RS	33	1.134297	3.132664	160.870975	0.009588	0.009347
RS	34	1.231965	3.590868	146.987152	0.008761	0.008491
RS	35	1.337362	3.590868	153.913240	0.009174	0.008642
RS	36	1.451099	4.009990	144.233350	0.008597	0.008061
RS	37	1.573836	4.009990	150.842407	0.008991	0.008269
RS	38	1.706285	4.373024	144.512138	0.008613	0.007900
RS	39	1.849214	4.373024	150.819563	0.008989	0.008146
RS	40	2.003453	4.674142	147.052178	0.008765	0.007922
RS	41	2.169897	4.674142	153.018087	0.009120	0.008184
RS	42	2.349512	4.910203	151.285142	0.009017	0.008070
RS	43	2.543339	4.910203	156.807819	0.009346	0.008346
RS	44	2.752504	5.079514	156.733516	0.009342	0.008334
RS	45	2.978219	5.079514	161.638781	0.009634	0.008628
RS	46	3.221795	5.187344	162.734681	0.009699	0.008704
RS	47	3.484645	5.187344	166.766999	0.009940	0.009000
RS	48	3.768294	5.249478	168.245519	0.010028	0.009118
RS	49	4.074388	5.249478	171.078956	0.010197	0.009371
RS	50	4.404703	5.290331	171.851220	0.010243	0.009454
RS	51	4.761155	5.290331	173.138941	0.010320	0.009610
RS	52	5.145813	5.338903	171.973097	0.010250	0.009577
RS	53	5.560908	5.338903	171.442062	0.010218	0.009595
RS	54	6.008849	5.501616	165.038760	0.009837	0.009275
RS	55	6.492236	5.501616	162.850449	0.009706	0.009158
RS	56	7.013872	5.501616	159.557250	0.009510	0.008965
RS	57	7.576785	5.501616	155.140578	0.009247	0.008700
RS	58	8.184241	7.329517	113.949083	0.006792	0.006837
RS	59	8.839764	7.329517	112.323719	0.006695	0.006686
RS	60	9.547157	7.329517	109.931074	0.006552	0.006485
RS	61	10.310526	7.329517	106.760719	0.006363	0.006236
RS	62	11.134299	7.329517	102.820252	0.006128	0.005941
RS	63	12.023257	7.329517	819.053402	0.048818	0.043979
PA	4+25*2+4+6 0.028791014 0.007275617 12.023257230 1.093175593 0.407377211 0.329497878 0.329252481 0.362991374 0.422701351 0.509204736 0.622899122 0.768725146 0.954409624 1.187245166 1.473819528 1.818416542 2.219287822 2.664984420 3.132663573 3.590867730 4.009990278 4.373024301 4.674141619 4.910202768 5.079514293 5.187344224 5.249478028 5.290331116 5.338902765 5.501616343 7.329516831
//
IT	4306
RD	4
LK	-167307.924990
QD	-1007.831700 -> -793.593744
RI	0.0268319398
TR	0.026411	0.007714
MT	12.682797
MM	C_pi: 2.585371, n_recomb: 20385.427946
RS	0	0.000000	1.988176	81.091916	0.003978	0.000080
RS	1	0.008004	1.988176	87.219137	0.004279	0.000665
RS	2	0.016648	1.988176	93.778137	0.004600	0.001674
RS	3	0.025984	1.988176	100.794180	0.004944	0.002992
RS	4	0.036067	0.520847	410.205865	0.020123	0.012164
RS	5	0.046958	0.520847	433.527455	0.021267	0.016604
RS	6	0.058720	0.374272	633.483967	0.031075	0.025984
RS	7	0.071423	0.374272	660.494452	0.032400	0.031076
RS	8	0.085143	0.350851	731.598520	0.035888	0.035787
RS	9	0.099962	0.350851	756.250994	0.037098	0.039946
RS	10	0.115966	0.371556	736.589735	0.036133	0.039392
RS	11	0.133251	0.371556	758.033462	0.037185	0.041879
RS	12	0.151920	0.421209	687.664268	0.033733	0.037762
RS	13	0.172082	0.421209	706.701149	0.034667	0.039414
RS	14	0.193859	0.498607	613.725534	0.030106	0.034044
RS	15	0.217379	0.498607	631.182045	0.030962	0.035334
RS	16	0.242780	0.603729	536.553809	0.026320	0.029939
RS	17	0.270216	0.603729	552.815840	0.027118	0.031009
RS	18	0.299846	0.742160	463.856979	0.022754	0.026005
RS	19	0.331849	0.742160	479.079290	0.023501	0.026881
RS	20	0.366412	0.924067	397.928566	0.019520	0.022341
RS	21	0.403743	0.924067	412.160988	0.020218	0.023011
RS	22	0.444060	1.160678	340.359111	0.016696	0.019022
RS	23	0.487605	1.160678	353.598562	0.017346	0.019536
RS	24	0.534635	1.463825	291.683582	0.014308	0.016143
RS	25	0.585429	1.463825	303.927128	0.014909	0.016541
RS	26	0.640289	1.844127	251.698147	0.012347	0.013721
RS	27	0.699539	1.844127	262.973886	0.012900	0.014028
RS	28	0.763531	2.305715	219.987427	0.010791	0.011738
RS	29	0.832646	2.305715	230.366878	0.011301	0.011977
RS	30	0.907292	2.839338	196.054421	0.009617	0.010170
RS	31	0.987912	2.839338	205.651834	0.010088	0.010368
RS	32	1.074985	3.416898	179.336354	0.008797	0.008993
RS	33	1.169027	3.416898	188.295925	0.009237	0.009181
RS	34	1.270595	3.992963	169.187992	0.008299	0.008192
RS	35	1.380293	3.992963	177.660788	0.008715	0.008403
RS	36	1.498771	4.520553	164.720554	0.008080	0.007744
RS	37	1.626731	4.520553	172.832305	0.008478	0.007996
RS	38	1.764933	4.971032	164.773791	0.008083	0.007590
RS	39	1.914196	4.971032	172.593786	0.008467	0.007869
RS	40	2.075406	5.334599	168.251102	0.008253	0.007639
RS	41	2.249518	5.334599	175.775499	0.008623	0.007926
RS	42	2.437566	5.606844	174.415674	0.008556	0.007828
RS	43	2.640664	5.606844	181.558645	0.008906	0.008121
RS	44	2.860017	5.786201	182.715178	0.008963	0.008143
RS	45	3.096927	5.786201	189.292098	0.009286	0.008445
RS	46	3.352799	5.882356	192.332945	0.009435	0.008569
RS	47	3.629150	5.882356	198.040433	0.009715	0.008865
RS	48	3.927618	5.920682	201.859924	0.009902	0.009038
RS	49	4.249975	5.920682	206.280337	0.010119	0.009290
RS	50	4.598133	5.937776	209.280793	0.010266	0.009429
RS	51	4.974156	5.937776	211.942902	0.010397	0.009588
RS	52	5.380275	5.974433	212.273463	0.010413	0.009597
RS	53	5.818898	5.974433	212.782867	0.010438	0.009624
RS	54	6.292627	6.167176	205.668630	0.010089	0.009302
RS	55	6.804271	6.167176	204.184533	0.010016	0.009202
RS	56	7.356866	6.167176	201.348943	0.009877	0.009028
RS	57	7.953689	6.167176	197.112059	0.009669	0.008782
RS	58	8.598280	8.767900	136.901930	0.006716	0.006450
RS	59	9.294461	8.767900	136.512749	0.006697	0.006354
RS	60	10.046363	8.767900	135.256953	0.006635	0.006212
RS	61	10.858444	8.767900	133.090220	0.006529	0.006025
RS	62	11.735521	8.767900	129.984747	0.006376	0.005794
RS	63	12.682797	8.767900	1178.126562	0.057793	0.047558
PA	4+25*2+4+6 0.026410748 0.007714228 12.682797173 1.988175996 0.520847142 0.374272404 0.350851260 0.371555758 0.421209003 0.498606664 0.603729061 0.742160048 0.924067332 1.160678164 1.463824793 1.844127453 2.305715251 2.839338268 3.416898204 3.992962686 4.520552962 4.971032172 5.334598772 5.606843780 5.786201060 5.882355610 5.920681658 5.937775809 5.974433087 6.167176445 8.767899716
//
IT	5232
RD	5
LK	-166906.545851
QD	-865.717674 -> -702.985484
RI	0.0176023429
TR	0.024498	0.008179
MT	13.156720
MM	C_pi: 2.842048, n_recomb: 23721.762940
RS	0	0.000000	3.508644	53.846855	0.002270	0.000048
RS	1	0.008066	3.508644	58.053185	0.002447	0.000399
RS	2	0.016783	3.508644	62.576199	0.002638	0.001001
RS	3	0.026203	3.508644	67.437750	0.002843	0.001773
RS	4	0.036382	0.655359	386.368125	0.016287	0.010135
RS	5	0.047383	0.655359	410.324963	0.017297	0.013700
RS	6	0.059271	0.423007	670.575715	0.028268	0.023932
RS	7	0.072118	0.423007	702.169723	0.029600	0.028406
RS	8	0.086001	0.375403	824.538488	0.034759	0.034594
RS	9	0.101004	0.375403	854.823234	0.036035	0.038341
RS	10	0.117217	0.384342	863.182148	0.036388	0.039210
RS	11	0.134738	0.384342	889.680252	0.037505	0.041635
RS	12	0.153673	0.425471	827.301867	0.034875	0.038532
RS	13	0.174134	0.425471	850.491729	0.035853	0.040158
RS	14	0.196246	0.495092	751.297708	0.031671	0.035249
RS	15	0.220141	0.495092	772.229142	0.032554	0.036543
RS	16	0.245964	0.592360	663.771141	0.027982	0.031255
RS	17	0.273870	0.592360	683.095594	0.028796	0.032348
RS	18	0.304027	0.722867	576.633011	0.024308	0.027227
RS	19	0.336616	0.722867	594.683882	0.025069	0.028153
RS	20	0.371834	0.898019	494.334185	0.020839	0.023357
RS	21	0.409893	0.898019	511.255224	0.021552	0.024104
RS	22	0.451021	1.131614	420.248875	0.017716	0.019784
RS	23	0.495467	1.131614	436.050801	0.018382	0.020384
RS	24	0.543498	1.439423	356.261370	0.015018	0.016642
RS	25	0.595403	1.439423	370.907531	0.015636	0.017128
RS	26	0.651495	1.837560	302.951253	0.012771	0.013984
RS	27	0.712111	1.837560	316.426701	0.013339	0.014376
RS	28	0.777617	2.336384	260.287902	0.010973	0.011811
RS	29	0.848406	2.336384	272.638556	0.011493	0.012127
RS	30	0.924906	2.930884	227.888921	0.009607	0.010104
RS	31	1.007575	2.930884	239.234166	0.010085	0.010365
RS	32	1.096914	3.590949	205.118857	0.008647	0.008836
RS	33	1.193458	3.590949	215.639146	0.009090	0.009072
RS	34	1.297789	4.260002	191.139108	0.008058	0.007982
RS	35	1.410536	4.260002	201.043674	0.008475	0.008227
RS	36	1.532378	4.874870	184.745097	0.007788	0.007510
RS	37	1.664047	4.874870	194.223992	0.008188	0.007784
RS	38	1.806336	5.394759	184.380952	0.007773	0.007352
RS	39	1.960103	5.394759	193.558297	0.008160	0.007648
RS	40	2.126273	5.805539	188.594891	0.007950	0.007417
RS	41	2.305847	5.805539	197.503938	0.008326	0.007718
RS	42	2.499904	6.101859	196.462757	0.008282	0.007639
RS	43	2.709615	6.101859	205.035185	0.008643	0.007943
RS	44	2.936241	6.282820	207.353860	0.008741	0.007997
RS	45	3.181148	6.282820	215.397668	0.009080	0.008304
RS	46	3.445808	6.362356	220.315403	0.009287	0.008471
RS	47	3.731816	6.362356	227.483744	0.009590	0.008768
RS	48	4.040894	6.374424	233.592178	0.009847	0.008992
RS	49	4.374903	6.374424	239.380045	0.010091	0.009248
RS	50	4.735853	6.366227	244.567730	0.010310	0.009439
RS	51	5.125917	6.366227	248.383400	0.010471	0.009608
RS	52	5.547445	6.388796	250.142756	0.010545	0.009659
RS	53	6.002973	6.388796	251.477432	0.010601	0.009703
RS	54	6.495245	6.604435	243.469452	0.010264	0.009383
RS	55	7.027224	6.604435	242.502038	0.010223	0.009304
RS	56	7.602112	6.604435	239.954383	0.010115	0.009151
RS	57	8.223372	6.604435	235.751115	0.009938	0.008926
RS	58	8.894743	9.963998	155.155738	0.006541	0.006171
RS	59	9.620268	9.963998	155.906273	0.006572	0.006120
RS	60	10.404314	9.963998	155.742796	0.006565	0.006028
RS	61	11.251602	9.963998	154.594740	0.006517	0.005892
RS	62	12.167233	9.963998	152.405573	0.006425	0.005715
RS	63	13.156720	9.963998	1519.174529	0.064041	0.051187
PA	4+25*2+4+6 0.024498074 0.008179380 13.156719617 3.508644026 0.655359020 0.423007099 0.375403380 0.384342054 0.425470799 0.495091588 0.592360086 0.722866701 0.898019070 1.131613502 1.439423025 1.837559599 2.336383604 2.930883705 3.590948607 4.260001510 4.874870080 5.394758838 5.805539495 6.101858516 6.282819506 6.362355539 6.374423703 6.366227340 6.388795657 6.604434910 9.963998405
//
IT	5200
RD	6
LK	-166594.972687
QD	-755.682565 -> -621.743741
RI	0.0122484177
TR	0.022845	0.008622
MT	13.559819
MM	C_pi: 3.058016, n_recomb: 26864.147562
RS	0	0.000000	6.021258	35.721897	0.001330	0.000029
RS	1	0.008117	6.021258	38.568881	0.001436	0.000244
RS	2	0.016894	6.021258	41.638146	0.001550	0.000612
RS	3	0.026383	6.021258	44.946269	0.001673	0.001076
RS	4	0.036642	0.810256	358.372902	0.013340	0.008553
RS	5	0.047734	0.810256	382.003001	0.014220	0.011470
RS	6	0.059726	0.473760	691.676232	0.025747	0.022146
RS	7	0.072692	0.473760	726.872549	0.027057	0.026120
RS	8	0.086710	0.400910	897.984017	0.033427	0.033388
RS	9	0.101866	0.400910	933.498898	0.034749	0.036786
RS	10	0.118253	0.399058	971.723116	0.036172	0.038754
RS	11	0.135969	0.399058	1003.264390	0.037346	0.041067
RS	12	0.155124	0.432923	953.153374	0.035480	0.038874
RS	13	0.175834	0.432923	980.590138	0.036502	0.040457
RS	14	0.198225	0.496059	879.975324	0.032756	0.036072
RS	15	0.222433	0.496059	904.412306	0.033666	0.037341
RS	16	0.248606	0.586710	786.112567	0.029263	0.032276
RS	17	0.276904	0.586710	808.436367	0.030094	0.033357
RS	18	0.307500	0.710213	687.367174	0.025587	0.028246
RS	19	0.340578	0.710213	708.120358	0.026359	0.029176
RS	20	0.376342	0.878599	590.429990	0.021978	0.024249
RS	21	0.415009	0.878599	609.896897	0.022703	0.025024
RS	22	0.456815	1.107331	500.656351	0.018637	0.020484
RS	23	0.502014	1.107331	518.897917	0.019316	0.021126
RS	24	0.550883	1.415115	421.558907	0.015692	0.017127
RS	25	0.603718	1.415115	438.518544	0.016324	0.017663
RS	26	0.660842	1.822620	354.778930	0.013206	0.014267
RS	27	0.722604	1.822620	370.393510	0.013788	0.014712
RS	28	0.789379	2.346120	300.877788	0.011200	0.011927
RS	29	0.861574	2.346120	315.153726	0.011731	0.012292
RS	30	0.939629	2.985764	259.714913	0.009668	0.010093
RS	31	1.024021	2.985764	272.763012	0.010153	0.010396
RS	32	1.115263	3.711638	230.641223	0.008585	0.008739
RS	33	1.213912	3.711638	242.669323	0.009033	0.009007
RS	34	1.320569	4.458600	212.630550	0.007915	0.007833
RS	35	1.435884	4.458600	223.902341	0.008335	0.008099
RS	36	1.560559	5.148586	204.149108	0.007599	0.007334
RS	37	1.695354	5.148586	214.918768	0.008000	0.007618
RS	38	1.841092	5.728377	203.230013	0.007565	0.007165
RS	39	1.998660	5.728377	213.677870	0.007954	0.007468
RS	40	2.169019	6.178760	208.057655	0.007745	0.007237
RS	41	2.353206	6.178760	218.255797	0.008124	0.007547
RS	42	2.552345	6.493548	217.504034	0.008096	0.007484
RS	43	2.767648	6.493548	227.403313	0.008465	0.007796
RS	44	3.000430	6.672829	230.855623	0.008593	0.007879
RS	45	3.252107	6.672829	240.258669	0.008943	0.008191
RS	46	3.524213	6.734641	247.033680	0.009196	0.008396
RS	47	3.818409	6.734641	255.552311	0.009513	0.008697
RS	48	4.136485	6.720522	263.958195	0.009826	0.008967
RS	49	4.480381	6.720522	271.000838	0.010088	0.009228
RS	50	4.852193	6.687031	278.411812	0.010364	0.009467
RS	51	5.254187	6.687031	283.264661	0.010544	0.009649
RS	52	5.688812	6.694359	286.480542	0.010664	0.009740
RS	53	6.158719	6.694359	288.519219	0.010740	0.009802
RS	54	6.666769	6.927621	279.556129	0.010406	0.009484
RS	55	7.216061	6.927621	278.989598	0.010385	0.009426
RS	56	7.809942	6.927621	276.619505	0.010297	0.009293
RS	57	8.452030	6.927621	272.347847	0.010138	0.009086
RS	58	9.146240	11.040988	170.325701	0.006340	0.005944
RS	59	9.896803	11.040988	172.135279	0.006408	0.005932
RS	60	10.708292	11.040988	173.012195	0.006440	0.005881
RS	61	11.585654	11.040988	172.864821	0.006435	0.005790
RS	62	12.534236	11.040988	171.612809	0.006388	0.005659
RS	63	13.559819	11.040988	1846.229740	0.068725	0.054759
PA	4+25*2+4+6 0.022845067 0.008621987 13.559818844 6.021257757 0.810256211 0.473760036 0.400910074 0.399057535 0.432922693 0.496059390 0.586709770 0.710212840 0.878598514 1.107331441 1.415114703 1.822620104 2.346120058 2.985764438 3.711638200 4.458600289 5.148585702 5.728377465 6.178759906 6.493547908 6.672828641 6.734640887 6.720521919 6.687031434 6.694358714 6.927620939 11.040988417
//
IT	5734
RD	7
LK	-166336.530493
QD	-663.260457 -> -549.743817
RI	0.0090269296
TR	0.021367	0.009024
MT	13.942259
MM	C_pi: 3.255879, n_recomb: 29891.794980
RS	0	0.000000	10.122356	23.753071	0.000795	0.000018
RS	1	0.008165	10.122356	25.671906	0.000859	0.000151
RS	2	0.016996	10.122356	27.743934	0.000928	0.000379
RS	3	0.026549	10.122356	29.981078	0.001003	0.000663
RS	4	0.036882	0.988071	330.196464	0.011046	0.007272
RS	5	0.048058	0.988071	352.995346	0.011809	0.009694
RS	6	0.060147	0.526506	703.434193	0.023533	0.020548
RS	7	0.073222	0.526506	741.501942	0.024806	0.024120
RS	8	0.087366	0.427028	958.457234	0.032064	0.032186
RS	9	0.102664	0.427028	998.850394	0.033416	0.035313
RS	10	0.119211	0.414984	1067.262614	0.035704	0.038144
RS	11	0.137110	0.414984	1103.834264	0.036928	0.040351
RS	12	0.156469	0.442465	1068.503825	0.035746	0.038942
RS	13	0.177410	0.442465	1100.320163	0.036810	0.040493
RS	14	0.200060	0.500083	1001.682714	0.033510	0.036629
RS	15	0.224560	0.500083	1029.742471	0.034449	0.037879
RS	16	0.251060	0.585155	904.667952	0.030265	0.033085
RS	17	0.279723	0.585155	930.034302	0.031113	0.034152
RS	18	0.310727	0.702703	796.653455	0.026651	0.029117
RS	19	0.344263	0.702703	820.084932	0.027435	0.030041
RS	20	0.380536	0.865051	686.561936	0.022968	0.025050
RS	21	0.419771	0.865051	708.516841	0.023703	0.025835
RS	22	0.462210	1.088789	581.837569	0.019465	0.021139
RS	23	0.508114	1.088789	602.461549	0.020155	0.021804
RS	24	0.557766	1.394869	487.812233	0.016319	0.017603
RS	25	0.611472	1.394869	507.047563	0.016963	0.018170
RS	26	0.669562	1.807773	407.419968	0.013630	0.014566
RS	27	0.732396	1.807773	425.156387	0.014223	0.015045
RS	28	0.800361	2.349254	341.995671	0.011441	0.012072
RS	29	0.873874	2.349254	358.190734	0.011983	0.012471
RS	30	0.953390	3.025049	291.762697	0.009761	0.010120
RS	31	1.039398	3.025049	306.507529	0.010254	0.010452
RS	32	1.132428	3.806967	256.122351	0.008568	0.008683
RS	33	1.233055	3.806967	269.644751	0.009021	0.008973
RS	34	1.341897	4.623291	233.876135	0.007824	0.007726
RS	35	1.459626	4.623291	246.491610	0.008246	0.008006
RS	36	1.586968	5.382245	223.148555	0.007465	0.007197
RS	37	1.724707	5.382245	235.176071	0.007868	0.007488
RS	38	1.873692	6.017881	221.551132	0.007412	0.007014
RS	39	2.034842	6.017881	233.229518	0.007802	0.007321
RS	40	2.209150	6.504946	226.901962	0.007591	0.007088
RS	41	2.397689	6.504946	238.344932	0.007974	0.007403
RS	42	2.601622	6.836185	237.859085	0.007957	0.007353
RS	43	2.822207	6.836185	249.039211	0.008331	0.007671
RS	44	3.060802	7.012886	253.619951	0.008485	0.007779
RS	45	3.318878	7.012886	264.336784	0.008843	0.008097
RS	46	3.598025	7.057150	272.986761	0.009132	0.008336
RS	47	3.899965	7.057150	282.812434	0.009461	0.008642
RS	48	4.226557	7.017503	293.569892	0.009821	0.008953
RS	49	4.579816	7.017503	301.825738	0.010097	0.009222
RS	50	4.961918	6.959012	311.551071	0.010423	0.009506
RS	51	5.375218	6.959012	317.396919	0.010618	0.009699
RS	52	5.822263	6.950371	322.160612	0.010778	0.009829
RS	53	6.305809	6.950371	324.850641	0.010868	0.009907
RS	54	6.828836	7.197644	314.936248	0.010536	0.009592
RS	55	7.394568	7.197644	314.712791	0.010528	0.009552
RS	56	8.006491	7.197644	312.461288	0.010453	0.009437
RS	57	8.668376	7.197644	308.062218	0.010306	0.009246
RS	58	9.384304	12.072868	183.601800	0.006142	0.005747
RS	59	10.158687	12.072868	186.419247	0.006236	0.005768
RS	60	10.996297	12.072868	188.302717	0.006299	0.005752
RS	61	11.902298	12.072868	189.142936	0.006328	0.005699
RS	62	12.882272	12.072868	188.839082	0.006317	0.005608
RS	63	13.942259	12.072868	2168.177606	0.072534	0.058205
PA	4+25*2+4+6 0.021366937 0.009024091 13.942259490 10.122355860 0.988071184 0.526506241 0.427027558 0.414984143 0.442465087 0.500083046 0.585154697 0.702702807 0.865051398 1.088788548 1.394869301 1.807773389 2.349253585 3.025049239 3.806966585 4.623290790 5.382245074 6.017881298 6.504945763 6.836184685 7.012885961 7.057149643 7.017502915 6.959012384 6.950371445 7.197643962 12.072867607
//
IT	4664
RD	8
LK	-166116.907282
QD	-584.073763 -> -486.768620
RI	0.0070197665
TR	0.020027	0.009381
MT	14.324874
MM	C_pi: 3.447414, n_recomb: 32852.662827
RS	0	0.000000	16.776987	15.819451	0.000482	0.000011
RS	1	0.008211	16.776987	17.110361	0.000521	0.000094
RS	2	0.017096	16.776987	18.505898	0.000563	0.000236
RS	3	0.026711	16.776987	20.014423	0.000609	0.000412
RS	4	0.037115	1.193197	303.009658	0.009223	0.006207
RS	5	0.048374	1.193197	324.702874	0.009884	0.008241
RS	6	0.060557	0.581814	708.894574	0.021578	0.019092
RS	7	0.073741	0.581814	749.269438	0.022807	0.022334
RS	8	0.088007	0.453859	1009.492019	0.030728	0.030998
RS	9	0.103444	0.453859	1054.465713	0.032097	0.033914
RS	10	0.120149	0.431882	1152.977363	0.035095	0.037443
RS	11	0.138225	0.431882	1194.572009	0.036361	0.039564
RS	12	0.157786	0.453540	1175.731177	0.035788	0.038831
RS	13	0.178953	0.453540	1212.077324	0.036894	0.040363
RS	14	0.201858	0.506285	1118.075647	0.034033	0.037000
RS	15	0.226644	0.506285	1149.922179	0.035002	0.038242
RS	16	0.253465	0.586517	1020.599983	0.031066	0.033741
RS	17	0.282488	0.586517	1049.115480	0.031934	0.034801
RS	18	0.313894	0.698945	905.324807	0.027557	0.029881
RS	19	0.347879	0.698945	931.475492	0.028353	0.030799
RS	20	0.384655	0.856018	783.338703	0.023844	0.025786
RS	21	0.424450	0.856018	807.780433	0.024588	0.026574
RS	22	0.467513	1.075113	664.258587	0.020219	0.021763
RS	23	0.514112	1.075113	687.252996	0.020919	0.022441
RS	24	0.564537	1.378959	555.404126	0.016906	0.018073
RS	25	0.619102	1.378959	576.912973	0.017561	0.018660
RS	26	0.678148	1.795319	461.190373	0.014038	0.014875
RS	27	0.742042	1.795319	481.060765	0.014643	0.015379
RS	28	0.811182	2.351015	383.903785	0.011686	0.012239
RS	29	0.886000	2.351015	402.037777	0.012238	0.012663
RS	30	0.966961	3.057579	324.250546	0.009870	0.010174
RS	31	1.054570	3.057579	340.710060	0.010371	0.010529
RS	32	1.149372	3.889628	281.748397	0.008576	0.008657
RS	33	1.251959	3.889628	296.774722	0.009034	0.008964
RS	34	1.362969	4.770502	255.039736	0.007763	0.007649
RS	35	1.483094	4.770502	268.998250	0.008188	0.007938
RS	36	1.613083	5.595674	241.896100	0.007363	0.007088
RS	37	1.753745	5.595674	255.171895	0.007767	0.007383
RS	38	1.905957	6.286034	239.498309	0.007290	0.006889
RS	39	2.070667	6.286034	252.391760	0.007683	0.007197
RS	40	2.248901	6.809381	245.291385	0.007466	0.006961
RS	41	2.441771	6.809381	257.961316	0.007852	0.007279
RS	42	2.650477	7.156866	257.715881	0.007845	0.007240
RS	43	2.876320	7.156866	270.159912	0.008223	0.007563
RS	44	3.120707	7.331115	275.873687	0.008397	0.007692
RS	45	3.385161	7.331115	287.891119	0.008763	0.008016
RS	46	3.671330	7.358314	298.454179	0.009085	0.008285
RS	47	3.980996	7.358314	309.579284	0.009423	0.008598
RS	48	4.316088	7.293699	322.769844	0.009825	0.008946
RS	49	4.678696	7.293699	332.235991	0.010113	0.009224
RS	50	5.071077	7.210423	344.396534	0.010483	0.009549
RS	51	5.495677	7.210423	351.231879	0.010691	0.009754
RS	52	5.955140	7.185282	357.667834	0.010887	0.009920
RS	53	6.452331	7.185282	360.997005	0.010988	0.010012
RS	54	6.990347	7.444048	350.171290	0.010659	0.009702
RS	55	7.572539	7.444048	350.269054	0.010662	0.009678
RS	56	8.202535	7.444048	348.110237	0.010596	0.009578
RS	57	8.884260	7.444048	343.553884	0.010457	0.009401
RS	58	9.621962	13.098729	195.651847	0.005955	0.005570
RS	59	10.420238	13.098729	199.446196	0.006071	0.005618
RS	60	11.284060	13.098729	202.317120	0.006158	0.005633
RS	61	12.218811	13.098729	204.140114	0.006214	0.005612
RS	62	13.230315	13.098729	204.796284	0.006234	0.005556
RS	63	14.324874	13.098729	2491.204787	0.075830	0.061487
PA	4+25*2+4+6 0.020026657 0.009380571 14.324874309 16.776987000 1.193197232 0.581813759 0.453858706 0.431882292 0.453540049 0.506284866 0.586517447 0.698944692 0.856017896 1.075113483 1.378959498 1.795319017 2.351014557 3.057579143 3.889628228 4.770502278 5.595673992 6.286034235 6.809381215 7.156865544 7.331114816 7.358313633 7.293698770 7.210422913 7.185281613 7.444048443 13.098728640
//
IT	4814
RD	9
LK	-165928.462511
QD	-515.903691 -> -432.061107
RI	0.0057276359
TR	0.018807	0.009692
MT	14.714630
MM	C_pi: 3.637951, n_recomb: 35769.251165
RS	0	0.000000	27.552920	10.531993	0.000294	0.000007
RS	1	0.008257	27.552920	11.398523	0.000319	0.000058
RS	2	0.017195	27.552920	12.336071	0.000345	0.000147
RS	3	0.026872	27.552920	13.350411	0.000373	0.000257
RS	4	0.037348	1.431415	277.059548	0.007746	0.005309
RS	5	0.048688	1.431415	297.488894	0.008317	0.007030
RS	6	0.060965	0.640404	709.417576	0.019833	0.017748
RS	7	0.074256	0.640404	751.627284	0.021013	0.020715
RS	8	0.088644	0.481609	1052.828633	0.029434	0.029832
RS	9	0.104220	0.481609	1102.109457	0.030812	0.032582
RS	10	0.121082	0.449663	1230.589726	0.034404	0.036689
RS	11	0.139337	0.449663	1277.189602	0.035706	0.038743
RS	12	0.159099	0.465814	1276.193797	0.035679	0.038601
RS	13	0.180492	0.465814	1317.213428	0.036825	0.040122
RS	14	0.203652	0.514090	1230.117601	0.034390	0.037237
RS	15	0.228724	0.514090	1265.929192	0.035392	0.038480
RS	16	0.255866	0.589972	1134.611344	0.031720	0.034284
RS	17	0.285249	0.589972	1166.411125	0.032609	0.035345
RS	18	0.317059	0.697873	1013.912170	0.028346	0.030564
RS	19	0.351495	0.697873	1042.855163	0.029155	0.031480
RS	20	0.388774	0.850282	881.164736	0.024635	0.026473
RS	21	0.429131	0.850282	908.120737	0.025388	0.027264
RS	22	0.472821	1.065141	748.235665	0.020918	0.022364
RS	23	0.520118	1.065141	773.610797	0.021628	0.023052
RS	24	0.571320	1.366626	624.582037	0.017461	0.018539
RS	25	0.626750	1.366626	648.379067	0.018127	0.019142
RS	26	0.686757	1.785375	516.284690	0.014434	0.015194
RS	27	0.751718	1.785375	538.314710	0.015050	0.015717
RS	28	0.822044	2.352947	426.750432	0.011931	0.012423
RS	29	0.898175	2.352947	446.854930	0.012493	0.012867
RS	30	0.980593	3.086750	357.291437	0.009989	0.010249
RS	31	1.069816	3.086750	375.494392	0.010498	0.010621
RS	32	1.166406	3.965034	307.607806	0.008600	0.008653
RS	33	1.270972	3.965034	324.157897	0.009062	0.008973
RS	34	1.384171	4.907533	276.195651	0.007722	0.007592
RS	35	1.506717	4.907533	291.506497	0.008150	0.007890
RS	36	1.639381	5.797829	260.458631	0.007282	0.007000
RS	37	1.782999	5.797829	274.983072	0.007688	0.007298
RS	38	1.938476	6.543271	257.134042	0.007189	0.006783
RS	39	2.106790	6.543271	271.237288	0.007583	0.007093
RS	40	2.289001	7.103676	263.290140	0.007361	0.006851
RS	41	2.486258	7.103676	277.180027	0.007749	0.007171
RS	42	2.699801	7.468025	277.145618	0.007748	0.007140
RS	43	2.930977	7.468025	290.848586	0.008131	0.007467
RS	44	3.181240	7.640293	297.703182	0.008323	0.007615
RS	45	3.452168	7.640293	311.021543	0.008695	0.007944
RS	46	3.745465	7.650849	323.544535	0.009045	0.008241
RS	47	4.062979	7.650849	335.976806	0.009393	0.008561
RS	48	4.406711	7.561605	351.692361	0.009832	0.008944
RS	49	4.778823	7.561605	362.383204	0.010131	0.009230
RS	50	5.181661	7.453565	377.112658	0.010543	0.009594
RS	51	5.617760	7.453565	384.953009	0.010762	0.009810
RS	52	6.089867	7.411405	393.201984	0.010993	0.010010
RS	53	6.600955	7.411405	397.177792	0.011104	0.010114
RS	54	7.154243	7.679729	385.503361	0.010778	0.009811
RS	55	7.753216	7.679729	385.918420	0.010789	0.009800
RS	56	8.401645	7.679729	383.843279	0.010731	0.009714
RS	57	9.103613	7.679729	379.115139	0.010599	0.009548
RS	58	9.863542	14.136244	206.819770	0.005782	0.005409
RS	59	10.686218	14.136244	211.569465	0.005915	0.005479
RS	60	11.576820	14.136244	215.415244	0.006022	0.005520
RS	61	12.540958	14.136244	218.219254	0.006101	0.005527
RS	62	13.584704	14.136244	219.846433	0.006146	0.005501
RS	63	14.714630	14.136244	2818.233299	0.078789	0.064584
PA	4+25*2+4+6 0.018806581 0.009692348 14.714630191 27.552919912 1.431415420 0.640404290 0.481608520 0.449663349 0.465813506 0.514090310 0.589971972 0.697872855 0.850282135 1.065141336 1.366626037 1.785374852 2.352947249 3.086750154 3.965033695 4.907533383 5.797829412 6.543270865 7.103676471 7.468025005 7.640292748 7.650849435 7.561604524 7.453565369 7.411404572 7.679729387 14.136244365
//
IT	5169
RD	10
LK	-165766.020574
QD	-457.088932 -> -384.633493
RI	0.0048719229
TR	0.017696	0.009963
MT	15.112773
MM	C_pi: 3.829507, n_recomb: 38648.254350
RS	0	0.000000	44.993139	6.997637	0.000181	0.000004
RS	1	0.008302	44.993139	7.577481	0.000196	0.000036
RS	2	0.017294	44.993139	8.205272	0.000212	0.000092
RS	3	0.027032	44.993139	8.884955	0.000230	0.000161
RS	4	0.037579	1.709439	252.411282	0.006531	0.004546
RS	5	0.049002	1.709439	271.487881	0.007025	0.006009
RS	6	0.061372	0.702952	705.732608	0.018260	0.016503
RS	7	0.074770	0.702952	749.356897	0.019389	0.019233
RS	8	0.089280	0.510447	1089.371569	0.028187	0.028695
RS	9	0.104995	0.510447	1142.686668	0.029566	0.031308
RS	10	0.122015	0.468281	1300.974103	0.033662	0.035907
RS	11	0.140448	0.468281	1352.535549	0.034996	0.037907
RS	12	0.160411	0.479072	1370.515822	0.035461	0.038289
RS	13	0.182031	0.479072	1416.328710	0.036647	0.039806
RS	14	0.205447	0.523119	1338.181199	0.034625	0.037373
RS	15	0.230806	0.523119	1378.129531	0.035658	0.038624
RS	16	0.258271	0.594958	1246.930279	0.032264	0.034738
RS	17	0.288016	0.594958	1282.156356	0.033175	0.035807
RS	18	0.320231	0.698737	1122.577172	0.029046	0.031183
RS	19	0.355120	0.698737	1154.397040	0.029869	0.032102
RS	20	0.392907	0.846931	980.161890	0.025361	0.027122
RS	21	0.433830	0.846931	1009.669646	0.026125	0.027916
RS	22	0.478151	1.057895	833.862426	0.021576	0.022947
RS	23	0.526151	1.057895	861.634958	0.022294	0.023642
RS	24	0.578137	1.357008	695.417746	0.017994	0.019002
RS	25	0.634439	1.357008	721.521046	0.018669	0.019617
RS	26	0.695415	1.777471	572.752847	0.014820	0.015519
RS	27	0.761454	1.777471	596.970249	0.015446	0.016058
RS	28	0.832976	2.355285	470.567281	0.012176	0.012618
RS	29	0.910436	2.355285	492.675740	0.012748	0.013079
RS	30	0.994326	3.113762	390.901801	0.010114	0.010337
RS	31	1.085182	3.113762	410.878925	0.010631	0.010725
RS	32	1.183581	4.035450	333.705967	0.008634	0.008664
RS	33	1.290150	4.035450	351.801669	0.009103	0.008996
RS	34	1.405566	5.037615	297.343980	0.007694	0.007552
RS	35	1.530565	5.037615	314.018476	0.008125	0.007857
RS	36	1.665941	5.992696	278.835624	0.007215	0.006927
RS	37	1.812557	5.992696	294.611162	0.007623	0.007228
RS	38	1.971346	6.794175	274.458078	0.007101	0.006693
RS	39	2.143318	6.794175	289.768007	0.007498	0.007003
RS	40	2.329568	7.392911	280.896961	0.007268	0.006755
RS	41	2.531282	7.392911	296.002079	0.007659	0.007077
RS	42	2.749742	7.775064	296.146295	0.007663	0.007051
RS	43	2.986340	7.775064	311.105816	0.008050	0.007382
RS	44	3.242582	7.945868	319.108858	0.008257	0.007546
RS	45	3.520098	7.945868	333.731633	0.008635	0.007880
RS	46	3.820654	7.940050	348.262385	0.009011	0.008202
RS	47	4.146164	7.940050	362.013543	0.009367	0.008528
RS	48	4.498699	7.826259	380.347916	0.009841	0.008944
RS	49	4.880503	7.826259	392.282927	0.010150	0.009238
RS	50	5.294006	7.693285	409.717420	0.010601	0.009639
RS	51	5.741840	7.693285	418.584608	0.010831	0.009865
RS	52	6.226855	7.633562	428.791872	0.011095	0.010098
RS	53	6.752138	7.633562	433.429146	0.011215	0.010213
RS	54	7.321033	7.909757	420.986216	0.010893	0.009916
RS	55	7.937159	7.909757	421.721339	0.010912	0.009918
RS	56	8.604439	7.909757	419.727416	0.010860	0.009842
RS	57	9.327120	7.909757	414.819232	0.010733	0.009686
RS	58	10.109800	15.191667	217.277474	0.005622	0.005259
RS	59	10.957463	15.191667	222.963416	0.005769	0.005349
RS	60	11.875502	15.191667	227.772046	0.005893	0.005411
RS	61	12.869760	15.191667	231.553757	0.005991	0.005443
RS	62	13.946566	15.191667	234.158953	0.006059	0.005443
RS	63	15.112773	15.191667	3149.857515	0.081501	0.067489
PA	4+25*2+4+6 0.017695719 0.009962762 15.112773471 44.993138580 1.709439266 0.702951711 0.510447362 0.468280679 0.479072347 0.523118719 0.594958098 0.698736730 0.846931427 1.057894570 1.357007564 1.777471076 2.355285440 3.113762044 4.035450009 5.037614544 5.992696453 6.794174791 7.392910979 7.775064291 7.945867734 7.940049826 7.826259077 7.693284796 7.633561844 7.909756681 15.191666525
//
IT	5107
RD	11
LK	-165625.605685
QD	-406.237741 -> -343.495516
RI	0.0042915758
TR	0.016686	0.010196
MT	15.517913
MM	C_pi: 4.022379, n_recomb: 41487.588626
RS	0	0.000000	73.176046	4.637470	0.000112	0.000003
RS	1	0.008348	73.176046	5.024215	0.000121	0.000023
RS	2	0.017392	73.176046	5.443178	0.000131	0.000058
RS	3	0.027192	73.176046	5.897038	0.000142	0.000101
RS	4	0.037809	2.034764	229.125894	0.005523	0.003895
RS	5	0.049313	2.034764	246.809795	0.005949	0.005143
RS	6	0.061777	0.770019	698.376730	0.016833	0.015349
RS	7	0.075281	0.770019	743.030665	0.017910	0.017871
RS	8	0.089913	0.540486	1119.670563	0.026988	0.027592
RS	9	0.105767	0.540486	1176.735150	0.028364	0.030090
RS	10	0.122943	0.487690	1364.579694	0.032891	0.035112
RS	11	0.141554	0.487690	1421.023236	0.034252	0.037068
RS	12	0.161718	0.493155	1458.929681	0.035165	0.037920
RS	13	0.183565	0.493155	1509.619782	0.036387	0.039435
RS	14	0.207236	0.533102	1442.264185	0.034764	0.037433
RS	15	0.232883	0.533102	1486.500724	0.035830	0.038695
RS	16	0.260670	0.601087	1357.446535	0.032719	0.035121
RS	17	0.290778	0.601087	1396.234336	0.033654	0.036201
RS	18	0.323399	0.701010	1231.191877	0.029676	0.031749
RS	19	0.358742	0.701010	1265.972178	0.030514	0.032674
RS	20	0.397036	0.845311	1080.211801	0.026037	0.027738
RS	21	0.438527	0.845311	1112.307690	0.026811	0.028536
RS	22	0.483481	1.052633	921.041155	0.022200	0.023514
RS	23	0.532188	1.052633	951.224348	0.022928	0.024217
RS	24	0.584961	1.349379	767.831362	0.018507	0.019462
RS	25	0.642139	1.349379	796.253922	0.019193	0.020088
RS	26	0.704090	1.771053	630.528252	0.015198	0.015849
RS	27	0.771213	1.771053	656.955517	0.015835	0.016401
RS	28	0.843938	2.357846	515.293438	0.012420	0.012822
RS	29	0.922735	2.357846	539.434800	0.013002	0.013298
RS	30	1.008109	3.138963	425.024546	0.010245	0.010437
RS	31	1.100610	3.138963	446.802935	0.010770	0.010838
RS	32	1.200832	4.101771	359.991587	0.008677	0.008687
RS	33	1.309421	4.101771	379.651796	0.009151	0.009030
RS	34	1.427074	5.162068	318.439742	0.007676	0.007523
RS	35	1.554548	5.162068	336.486702	0.008111	0.007835
RS	36	1.692664	6.181856	296.988235	0.007158	0.006867
RS	37	1.842309	6.181856	314.015085	0.007569	0.007171
RS	38	2.004446	7.040490	291.434779	0.007025	0.006613
RS	39	2.180117	7.040490	307.946104	0.007423	0.006925
RS	40	2.370453	7.678961	298.075291	0.007185	0.006669
RS	41	2.576677	7.678961	314.388646	0.007578	0.006993
RS	42	2.800116	8.079895	314.678639	0.007585	0.006970
RS	43	3.042207	8.079895	330.889972	0.007976	0.007304
RS	44	3.304506	8.249691	340.046493	0.008196	0.007482
RS	45	3.588702	8.249691	355.974816	0.008580	0.007821
RS	46	3.896621	8.227595	372.557912	0.008980	0.008165
RS	47	4.230244	8.227595	387.637540	0.009343	0.008498
RS	48	4.591717	8.089133	408.680676	0.009851	0.008945
RS	49	4.983364	8.089133	421.877719	0.010169	0.009247
RS	50	5.407705	7.930897	442.149266	0.010657	0.009683
RS	51	5.867467	7.930897	452.064412	0.010896	0.009918
RS	52	6.365609	7.853001	464.375148	0.011193	0.010183
RS	53	6.905335	7.853001	469.688957	0.011321	0.010309
RS	54	7.490114	8.135432	456.573422	0.011005	0.010018
RS	55	8.123709	8.135432	457.631439	0.011031	0.010030
RS	56	8.810193	8.135432	455.716651	0.010984	0.009964
RS	57	9.553983	8.135432	450.620841	0.010862	0.009817
RS	58	10.359862	16.264886	227.111322	0.005474	0.005120
RS	59	11.233012	16.264886	233.713149	0.005633	0.005226
RS	60	12.179050	16.264886	239.469960	0.005772	0.005307
RS	61	13.204060	16.264886	244.221800	0.005887	0.005360
RS	62	14.314633	16.264886	247.806019	0.005973	0.005383
RS	63	15.517913	16.264886	3485.261815	0.084007	0.070203
PA	4+25*2+4+6 0.016685619 0.010196169 15.517913453 73.176046499 2.034763878 0.770018566 0.540485876 0.487690003 0.493154642 0.533102185 0.601086828 0.701010208 0.845310581 1.052632720 1.349379236 1.771052895 2.357846080 3.138962832 4.101771296 5.162068474 6.181855622 7.040490323 7.678960998 8.079894606 8.249690844 8.227595476 8.089132537 7.930897255 7.853000830 8.135432425 16.264885950
//
IT	5732
RD	12
LK	-165503.989945
QD	-362.170209 -> -307.749543
RI	0.0038889878
TR	0.015768	0.010397
MT	15.927936
MM	C_pi: 4.216102, n_recomb: 44280.944563
RS	0	0.000000	118.664342	3.064440	0.000069	0.000002
RS	1	0.008392	118.664342	3.321520	0.000075	0.000014
RS	2	0.017489	118.664342	3.600159	0.000081	0.000036
RS	3	0.027349	118.664342	3.902162	0.000088	0.000063
RS	4	0.038036	2.415907	207.256543	0.004680	0.003339
RS	5	0.049620	2.415907	223.544402	0.005048	0.004406
RS	6	0.062177	0.842055	687.854670	0.015534	0.014279
RS	7	0.075787	0.842055	733.184866	0.016558	0.016617
RS	8	0.090539	0.571778	1144.170678	0.025839	0.026530
RS	9	0.106530	0.571778	1204.685635	0.027206	0.028926
RS	10	0.123862	0.507832	1421.715527	0.032107	0.034317
RS	11	0.142649	0.507832	1482.922893	0.033489	0.036234
RS	12	0.163013	0.507932	1541.487865	0.034812	0.037513
RS	13	0.185085	0.507932	1597.097678	0.036067	0.039025
RS	14	0.209010	0.543844	1542.179826	0.034827	0.037432
RS	15	0.234943	0.543844	1590.827940	0.035926	0.038706
RS	16	0.263052	0.608086	1465.852516	0.033103	0.035445
RS	17	0.293520	0.608086	1508.323292	0.034063	0.036538
RS	18	0.326545	0.704332	1339.434846	0.030249	0.032269
RS	19	0.362342	0.704332	1377.251700	0.031103	0.033203
RS	20	0.401142	0.844959	1181.037301	0.026671	0.028324
RS	21	0.443199	0.844959	1215.750820	0.027455	0.029129
RS	22	0.488786	1.048826	1009.540659	0.022799	0.024066
RS	23	0.538198	1.048826	1042.139329	0.023535	0.024776
RS	24	0.591757	1.343202	841.636066	0.019007	0.019918
RS	25	0.649810	1.343202	872.381303	0.019701	0.020553
RS	26	0.712736	1.765668	689.462064	0.015570	0.016181
RS	27	0.780942	1.765668	718.112407	0.016217	0.016746
RS	28	0.854873	2.360401	560.805133	0.012665	0.013033
RS	29	0.935008	2.360401	587.000324	0.013256	0.013521
RS	30	1.021868	3.162427	459.558633	0.010378	0.010545
RS	31	1.116017	3.162427	483.158767	0.010911	0.010958
RS	32	1.218068	4.164377	386.380988	0.008726	0.008718
RS	33	1.328683	4.164377	407.619073	0.009205	0.009071
RS	34	1.448581	5.281450	339.414281	0.007665	0.007504
RS	35	1.578541	5.281450	358.837765	0.008104	0.007822
RS	36	1.719408	6.365912	314.857889	0.007110	0.006815
RS	37	1.872096	6.365912	333.131936	0.007523	0.007122
RS	38	2.037599	7.282774	308.012154	0.006956	0.006543
RS	39	2.216990	7.282774	325.715408	0.007356	0.006856
RS	40	2.411437	7.962311	314.774680	0.007109	0.006592
RS	41	2.622202	7.962311	332.284984	0.007504	0.006916
RS	42	2.850655	8.382963	332.687139	0.007513	0.006897
RS	43	3.098280	8.382963	350.140945	0.007907	0.007233
RS	44	3.366686	8.552103	360.452952	0.008140	0.007423
RS	45	3.657617	8.552103	377.683068	0.008529	0.007767
RS	46	3.972964	8.513669	396.357904	0.008951	0.008132
RS	47	4.314776	8.513669	412.770558	0.009322	0.008470
RS	48	4.685273	8.350242	436.605488	0.009860	0.008946
RS	49	5.086863	8.350242	451.077578	0.010187	0.009256
RS	50	5.522155	8.166300	474.310781	0.010711	0.009726
RS	51	5.993978	8.166300	485.290778	0.010959	0.009970
RS	52	6.505398	8.069565	499.846163	0.011288	0.010264
RS	53	7.059736	8.069565	505.848252	0.011424	0.010399
RS	54	7.660596	8.356574	492.170272	0.011115	0.010117
RS	55	8.311881	8.356574	493.550724	0.011146	0.010138
RS	56	9.017824	8.356574	491.710192	0.011104	0.010080
RS	57	9.783010	8.356574	486.416982	0.010985	0.009940
RS	58	10.612413	17.352841	236.367684	0.005338	0.004990
RS	59	11.511421	17.352841	243.862295	0.005507	0.005110
RS	60	12.485875	17.352841	250.548699	0.005658	0.005208
RS	61	13.542108	17.352841	256.257863	0.005787	0.005279
RS	62	14.686982	17.352841	260.815442	0.005890	0.005322
RS	63	15.927936	17.352841	3822.881676	0.086332	0.072728
PA	4+25*2+4+6 0.015768364 0.010396990 15.927935531 118.664342385 2.415906618 0.842055430 0.571778178 0.507831745 0.507931984 0.543844292 0.608086102 0.704332161 0.844959100 1.048826050 1.343201947 1.765668339 2.360400509 3.162427011 4.164376962 5.281449578 6.365912412 7.282773737 7.962311331 8.382963086 8.552102511 8.513669069 8.350241765 8.166299630 8.069565241 8.356574460 17.352841284
//
IT	4786
RD	13
LK	-165398.480808
QD	-323.890449 -> -276.616799
RI	0.0036047631
TR	0.014936	0.010569
MT	16.340498
MM	C_pi: 4.409842, n_recomb: 47020.218344
RS	0	0.000000	191.968581	2.019218	0.000043	0.000001
RS	1	0.008436	191.968581	2.189559	0.000047	0.000009
RS	2	0.017584	191.968581	2.374271	0.000050	0.000023
RS	3	0.027503	191.968581	2.574565	0.000055	0.000040
RS	4	0.038259	2.862138	186.872576	0.003974	0.002865
RS	5	0.049922	2.862138	201.791252	0.004292	0.003780
RS	6	0.062570	0.919386	674.689150	0.014349	0.013291
RS	7	0.076284	0.919386	720.375509	0.015321	0.015462
RS	8	0.091155	0.604313	1163.335141	0.024741	0.025513
RS	9	0.107281	0.604313	1226.990474	0.026095	0.027817
RS	10	0.124767	0.528636	1472.644314	0.031319	0.033530
RS	11	0.143728	0.528636	1538.459597	0.032719	0.035413
RS	12	0.164289	0.523293	1618.183250	0.034415	0.037079
RS	13	0.186584	0.523293	1678.711632	0.035702	0.038588
RS	14	0.210760	0.555193	1637.662924	0.034829	0.037383
RS	15	0.236976	0.555193	1690.813083	0.035959	0.038668
RS	16	0.265403	0.615757	1571.737727	0.033427	0.035717
RS	17	0.296228	0.615757	1617.993583	0.034411	0.036826
RS	18	0.329654	0.708440	1446.881244	0.030771	0.032748
RS	19	0.365899	0.708440	1487.799071	0.031642	0.033692
RS	20	0.405202	0.845552	1282.249753	0.027270	0.028883
RS	21	0.447821	0.845552	1319.600421	0.028065	0.029694
RS	22	0.494034	1.046097	1099.034339	0.023374	0.024604
RS	23	0.544147	1.046097	1134.042235	0.024118	0.025319
RS	24	0.598487	1.338079	916.571828	0.019493	0.020368
RS	25	0.657411	1.338079	949.631136	0.020196	0.021012
RS	26	0.721305	1.760980	749.345386	0.015937	0.016514
RS	27	0.790590	1.760980	780.220486	0.016593	0.017090
RS	28	0.865720	2.362737	606.939958	0.012908	0.013247
RS	29	0.947187	2.362737	635.199872	0.013509	0.013748
RS	30	1.035527	3.184154	494.373028	0.010514	0.010658
RS	31	1.131320	3.184154	519.806991	0.011055	0.011083
RS	32	1.235193	4.223441	412.770464	0.008779	0.008756
RS	33	1.347829	4.223441	435.592788	0.009264	0.009118
RS	34	1.469967	5.396006	360.183800	0.007660	0.007491
RS	35	1.602409	5.396006	380.981835	0.008103	0.007815
RS	36	1.746023	6.545031	332.376236	0.007069	0.006770
RS	37	1.901752	6.545031	351.887969	0.007484	0.007081
RS	38	2.070619	7.521056	324.130135	0.006893	0.006480
RS	39	2.253731	7.521056	343.010683	0.007295	0.006794
RS	40	2.452291	8.242859	330.937170	0.007038	0.006521
RS	41	2.667600	8.242859	349.627859	0.007436	0.006847
RS	42	2.901074	8.684032	350.110658	0.007446	0.006828
RS	43	3.154242	8.684032	368.791986	0.007843	0.007167
RS	44	3.428768	8.852754	380.258005	0.008087	0.007367
RS	45	3.726453	8.852754	398.780110	0.008481	0.007715
RS	46	4.049250	8.797791	419.579623	0.008923	0.008100
RS	47	4.399279	8.797791	437.323475	0.009301	0.008444
RS	48	4.778835	8.608997	464.023683	0.009869	0.008948
RS	49	5.190411	8.608997	479.777445	0.010204	0.009265
RS	50	5.636707	8.398818	506.087269	0.010763	0.009767
RS	51	6.120652	8.398818	518.143115	0.011020	0.010018
RS	52	6.645423	8.282543	535.078077	0.011380	0.010343
RS	53	7.214463	8.282543	541.775206	0.011522	0.010486
RS	54	7.831506	8.572403	527.658794	0.011222	0.010213
RS	55	8.500604	8.572403	529.356369	0.011258	0.010241
RS	56	9.226145	8.572403	527.580993	0.011220	0.010190
RS	57	10.012894	8.572403	522.077155	0.011103	0.010056
RS	58	10.866011	18.450963	245.073797	0.005212	0.004869
RS	59	11.791098	18.450963	253.434978	0.005390	0.005001
RS	60	12.794224	18.450963	261.028247	0.005551	0.005112
RS	61	13.881973	18.450963	267.676649	0.005693	0.005199
RS	62	15.061484	18.450963	273.195401	0.005810	0.005260
RS	63	16.340498	18.450963	4160.794797	0.088489	0.075071
PA	4+25*2+4+6 0.014936344 0.010569458 16.340497643 191.968580808 2.862138423 0.919385609 0.604312916 0.528635597 0.523293330 0.555192880 0.615757232 0.708440300 0.845552180 1.046097399 1.338079319 1.760980438 2.362737103 3.184153738 4.223440506 5.396005852 6.545031408 7.521056323 8.242859001 8.684032352 8.852754209 8.797790657 8.608996882 8.398817866 8.282543323 8.572403116 18.450962976
//
IT	5558
RD	14
LK	-165306.803617
QD	-290.560116 -> -249.433857
RI	0.0034014819
TR	0.014182	0.010718
MT	16.753219
MM	C_pi: 4.602628, n_recomb: 49697.234016
RS	0	0.000000	309.960561	1.326702	0.000027	0.000001
RS	1	0.008479	309.960561	1.439216	0.000029	0.000006
RS	2	0.017676	309.960561	1.561273	0.000031	0.000014
RS	3	0.027653	309.960561	1.693685	0.000034	0.000025
RS	4	0.038477	3.383599	168.023436	0.003381	0.002461
RS	5	0.050218	3.383599	181.623349	0.003655	0.003246
RS	6	0.062954	1.002229	659.403228	0.013268	0.012381
RS	7	0.076770	1.002229	705.161442	0.014189	0.014401
RS	8	0.091758	0.638034	1177.656917	0.023697	0.024545
RS	9	0.108016	0.638034	1244.138032	0.025034	0.026762
RS	10	0.125653	0.550020	1517.655016	0.030538	0.032759
RS	11	0.144786	0.550020	1587.889300	0.031951	0.034609
RS	12	0.165540	0.539133	1689.044314	0.033987	0.036627
RS	13	0.188054	0.539133	1754.447557	0.035303	0.038133
RS	14	0.212477	0.567021	1728.462932	0.034780	0.037295
RS	15	0.238971	0.567021	1786.170585	0.035941	0.038590
RS	16	0.267711	0.623948	1674.672028	0.033697	0.035946
RS	17	0.298888	0.623948	1724.793120	0.034706	0.037068
RS	18	0.332708	0.713148	1553.049068	0.031250	0.033189
RS	19	0.369396	0.713148	1597.118946	0.032137	0.034144
RS	20	0.409194	0.846858	1383.404942	0.027837	0.029416
RS	21	0.452367	0.846858	1423.401294	0.028641	0.030234
RS	22	0.499200	1.044178	1189.143530	0.023928	0.025126
RS	23	0.550004	1.044178	1226.542716	0.024680	0.025848
RS	24	0.605115	1.333734	992.331861	0.019968	0.020812
RS	25	0.664899	1.333734	1027.684059	0.020679	0.021463
RS	26	0.729752	1.756745	809.939400	0.016297	0.016846
RS	27	0.800104	1.756745	843.028725	0.016963	0.017432
RS	28	0.876420	2.364714	653.511957	0.013150	0.013464
RS	29	0.959207	2.364714	683.836738	0.013760	0.013976
RS	30	1.049014	3.204134	529.325718	0.010651	0.010776
RS	31	1.146434	3.204134	556.596615	0.011200	0.011211
RS	32	1.252115	4.279070	439.050347	0.008835	0.008799
RS	33	1.366755	4.279070	463.455801	0.009326	0.009169
RS	34	1.491116	5.505853	380.663140	0.007660	0.007483
RS	35	1.626021	5.505853	402.827419	0.008106	0.007813
RS	36	1.772364	6.719194	349.476167	0.007032	0.006731
RS	37	1.931114	6.719194	370.210505	0.007449	0.007044
RS	38	2.103325	7.755107	339.733040	0.006836	0.006423
RS	39	2.290137	7.755107	359.771032	0.007239	0.006738
RS	40	2.492787	8.520179	346.511064	0.006972	0.006455
RS	41	2.712620	8.520179	366.360310	0.007372	0.006782
RS	42	2.951092	8.982572	366.892967	0.007383	0.006764
RS	43	3.209782	8.982572	386.781200	0.007783	0.007106
RS	44	3.490406	9.151003	399.396644	0.008037	0.007315
RS	45	3.794823	9.151003	419.194761	0.008435	0.007667
RS	46	4.125051	9.079207	442.145264	0.008897	0.008069
RS	47	4.483277	9.079207	461.211866	0.009280	0.008419
RS	48	4.871876	8.864547	490.841727	0.009877	0.008948
RS	49	5.293423	8.864547	507.877003	0.010219	0.009273
RS	50	5.750711	8.627556	537.367287	0.010813	0.009806
RS	51	6.246771	8.627556	550.503559	0.011077	0.010065
RS	52	6.784889	8.491006	569.946328	0.011468	0.010419
RS	53	7.368633	8.491006	577.339625	0.011617	0.010569
RS	54	8.001871	8.781927	562.920412	0.011327	0.010305
RS	55	8.688798	8.781927	564.924386	0.011367	0.010340
RS	56	9.433967	8.781927	563.200300	0.011333	0.010295
RS	57	10.242317	8.781927	557.468657	0.011217	0.010166
RS	58	11.119203	19.553930	253.251482	0.005096	0.004756
RS	59	12.070437	19.553930	262.450186	0.005281	0.004899
RS	60	13.102323	19.553930	270.923851	0.005451	0.005021
RS	61	14.221698	19.553930	278.488646	0.005604	0.005122
RS	62	15.435982	19.553930	284.950514	0.005734	0.005198
RS	63	16.753219	19.553930	4497.020823	0.090488	0.077239
PA	4+25*2+4+6 0.014182295 0.010717515 16.753219191 309.960560753 3.383598761 1.002228655 0.638034417 0.550020218 0.539133347 0.567021113 0.623947869 0.713148029 0.846857712 1.044178197 1.333734226 1.756745196 2.364714357 3.204133728 4.279070282 5.505853055 6.719194024 7.755106682 8.520179463 8.982572466 9.151003284 9.079207260 8.864546920 8.627555927 8.491005792 8.781927385 19.553929680
//
IT	5145
RD	15
LK	-165227.023258
QD	-261.472910 -> -225.639202
RI	0.0032549675
TR	0.013499	0.010844
MT	17.164310
MM	C_pi: 4.793531, n_recomb: 52304.005041
RS	0	0.000000	499.153750	0.870180	0.000017	0.000000
RS	1	0.008520	499.153750	0.944350	0.000018	0.000003
RS	2	0.017766	499.153750	1.024843	0.000020	0.000009
RS	3	0.027800	499.153750	1.112201	0.000021	0.000016
RS	4	0.038689	3.990974	150.739877	0.002882	0.002117
RS	5	0.050505	3.990974	163.089821	0.003118	0.002792
RS	6	0.063328	1.090677	642.518651	0.012284	0.011545
RS	7	0.077244	1.090677	688.103168	0.013156	0.013426
RS	8	0.092346	0.672857	1187.644004	0.022707	0.023627
RS	9	0.108734	0.672857	1256.638611	0.024026	0.025764
RS	10	0.126518	0.571892	1557.088492	0.029770	0.032009
RS	11	0.145818	0.571892	1631.526348	0.031193	0.033827
RS	12	0.166762	0.555359	1754.133853	0.033537	0.036166
RS	13	0.189490	0.555359	1824.328982	0.034879	0.037667
RS	14	0.214155	0.579229	1814.353981	0.034689	0.037175
RS	15	0.240922	0.579229	1876.639624	0.035879	0.038478
RS	16	0.269969	0.632539	1774.246509	0.033922	0.036135
RS	17	0.301490	0.632539	1828.289403	0.034955	0.037271
RS	18	0.335698	0.718313	1657.458799	0.031689	0.033595
RS	19	0.372820	0.718313	1704.716984	0.032592	0.034561
RS	20	0.413105	0.848709	1484.034479	0.028373	0.029923
RS	21	0.456822	0.848709	1526.673605	0.029188	0.030748
RS	22	0.504264	1.042878	1279.461684	0.024462	0.025632
RS	23	0.555748	1.042878	1319.222491	0.025222	0.026360
RS	24	0.611619	1.329974	1068.582988	0.020430	0.021247
RS	25	0.672249	1.329974	1106.194322	0.021149	0.021906
RS	26	0.738046	1.752798	870.986243	0.016652	0.017175
RS	27	0.809449	1.752798	906.266906	0.017327	0.017770
RS	28	0.886935	2.366250	700.323104	0.013389	0.013681
RS	29	0.971023	2.366250	732.701918	0.014009	0.014203
RS	30	1.062276	3.222401	564.266823	0.010788	0.010895
RS	31	1.161303	3.222401	593.368544	0.011345	0.011340
RS	32	1.268768	4.331411	465.105862	0.008892	0.008844
RS	33	1.385389	4.331411	491.085666	0.009389	0.009223
RS	34	1.511946	5.611129	400.765853	0.007662	0.007479
RS	35	1.649285	5.611129	424.281648	0.008112	0.007814
RS	36	1.798327	6.888440	366.089371	0.006999	0.006696
RS	37	1.960067	6.888440	388.025604	0.007419	0.007012
RS	38	2.135587	7.984807	354.763315	0.006783	0.006369
RS	39	2.326062	7.984807	375.933654	0.007187	0.006686
RS	40	2.532766	8.794024	361.441665	0.006910	0.006394
RS	41	2.757081	8.794024	382.422344	0.007312	0.006722
RS	42	3.000508	9.278136	382.979682	0.007322	0.006704
RS	43	3.264675	9.278136	404.048647	0.007725	0.007047
RS	44	3.551350	9.446295	417.806323	0.007988	0.007265
RS	45	3.862449	9.446295	438.858390	0.008391	0.007620
RS	46	4.200055	9.357322	463.977010	0.008871	0.008039
RS	47	4.566426	9.357322	484.351318	0.009260	0.008395
RS	48	4.964011	9.116270	516.962675	0.009884	0.008949
RS	49	5.395472	9.116270	535.272551	0.010234	0.009279
RS	50	5.863693	8.851844	568.036322	0.010860	0.009843
RS	51	6.371807	8.851844	582.251203	0.011132	0.010109
RS	52	6.923214	8.694269	604.321933	0.011554	0.010491
RS	53	7.521601	8.694269	612.407008	0.011709	0.010648
RS	54	8.170971	8.984425	597.830839	0.011430	0.010395
RS	55	8.875668	8.984425	600.125314	0.011474	0.010435
RS	56	9.640407	8.984425	598.434196	0.011441	0.010395
RS	57	10.470302	8.984425	592.453997	0.011327	0.010270
RS	58	11.370906	20.656767	260.916423	0.004988	0.004651
RS	59	12.348242	20.656767	270.921201	0.005180	0.004802
RS	60	13.408848	20.656767	280.245604	0.005358	0.004935
RS	61	14.559820	20.656767	288.699871	0.005520	0.005048
RS	62	15.808855	20.656767	296.081732	0.005661	0.005137
RS	63	17.164310	20.656767	4829.556031	0.092336	0.079240
PA	4+25*2+4+6 0.013498972 0.010844496 17.164310356 499.153750162 3.990974448 1.090677406 0.672856950 0.571892231 0.555359133 0.579228893 0.632539100 0.718313132 0.848708791 1.042877674 1.329974348 1.752798042 2.366250126 3.222400702 4.331411129 5.611128782 6.888440080 7.984806869 8.794024266 9.278136360 9.446294836 9.357321710 9.116269970 8.851843781 8.694269057 8.984424706 20.656766672
//
IT	5352
RD	16
LK	-165157.484112
QD	-236.031840 -> -204.757830
RI	0.0031491507
TR	0.012880	0.010953
MT	17.572140
MM	C_pi: 4.981709, n_recomb: 54834.046595
RS	0	0.000000	802.282228	0.569551	0.000010	0.000000
RS	1	0.008560	802.282228	0.618330	0.000011	0.000002
RS	2	0.017854	802.282228	0.671289	0.000012	0.000006
RS	3	0.027942	802.282228	0.728786	0.000013	0.000010
RS	4	0.038894	4.695946	135.004948	0.002462	0.001824
RS	5	0.050784	4.695946	146.185323	0.002666	0.002406
RS	6	0.063692	1.184750	624.511615	0.011389	0.010779
RS	7	0.077705	1.184750	669.715721	0.012214	0.012534
RS	8	0.092917	0.708666	1193.832121	0.021772	0.022760
RS	9	0.109431	0.708666	1265.037643	0.023070	0.024822
RS	10	0.127359	0.594158	1591.327357	0.029021	0.031284
RS	11	0.146822	0.594158	1669.734584	0.030451	0.033070
RS	12	0.167951	0.571886	1813.586977	0.033074	0.035701
RS	13	0.190888	0.571886	1888.457214	0.034440	0.037195
RS	14	0.215789	0.591734	1895.185445	0.034562	0.037029
RS	15	0.242822	0.591734	1962.036892	0.035781	0.038338
RS	16	0.272169	0.641440	1870.109496	0.034105	0.036289
RS	17	0.304028	0.641440	1928.107904	0.035163	0.037437
RS	18	0.338614	0.723831	1759.666239	0.032091	0.033967
RS	19	0.376161	0.723831	1810.134947	0.033011	0.034944
RS	20	0.416922	0.850986	1583.690168	0.028882	0.030405
RS	21	0.461172	0.850986	1628.959015	0.029707	0.031237
RS	22	0.509211	1.042059	1369.595893	0.024977	0.026122
RS	23	0.561361	1.042059	1411.678458	0.025745	0.026855
RS	24	0.617976	1.326666	1145.000275	0.020881	0.021674
RS	25	0.679438	1.326666	1184.825938	0.021607	0.022339
RS	26	0.746160	1.749040	932.231835	0.017001	0.017500
RS	27	0.818595	1.749040	969.669840	0.017684	0.018104
RS	28	0.897230	2.367318	747.182090	0.013626	0.013897
RS	29	0.982596	2.367318	781.594078	0.014254	0.014429
RS	30	1.075270	3.239019	599.057316	0.010925	0.011015
RS	31	1.175877	3.239019	629.975351	0.011489	0.011469
RS	32	1.285097	4.380586	490.837945	0.008951	0.008892
RS	33	1.403666	4.380586	518.376498	0.009454	0.009278
RS	34	1.532385	5.711983	420.417506	0.007667	0.007478
RS	35	1.672123	5.711983	445.264395	0.008120	0.007818
RS	36	1.823823	7.052818	382.160322	0.006969	0.006664
RS	37	1.988510	7.052818	405.272877	0.007391	0.006983
RS	38	2.167293	8.210033	369.177559	0.006733	0.006320
RS	39	2.361382	8.210033	391.450728	0.007139	0.006638
RS	40	2.572085	9.064057	375.692647	0.006851	0.006336
RS	41	2.800825	9.064057	397.773310	0.007254	0.006666
RS	42	3.049146	9.570308	398.331239	0.007264	0.006647
RS	43	3.318724	9.570308	420.550076	0.007670	0.006992
RS	44	3.611379	9.738122	435.440479	0.007941	0.007217
RS	45	3.929086	9.738122	457.719238	0.008347	0.007576
RS	46	4.273990	9.631565	485.016286	0.008845	0.008011
RS	47	4.648419	9.631565	506.677529	0.009240	0.008371
RS	48	5.054901	9.363561	542.311933	0.009890	0.008949
RS	49	5.496178	9.363561	561.883491	0.010247	0.009285
RS	50	5.975231	9.071085	598.001012	0.010906	0.009878
RS	51	6.495293	9.071085	613.286961	0.011184	0.010151
RS	52	7.059873	8.891735	638.097698	0.011637	0.010561
RS	53	7.672784	8.891735	646.865191	0.011797	0.010723
RS	54	8.338162	9.179262	632.286970	0.011531	0.010482
RS	55	9.060498	9.179262	634.851309	0.011578	0.010526
RS	56	9.844669	9.179262	633.170728	0.011547	0.010491
RS	57	10.695968	9.179262	626.917905	0.011433	0.010368
RS	58	11.620142	21.754593	268.089907	0.004889	0.004554
RS	59	12.623427	21.754593	278.867678	0.005086	0.004711
RS	60	13.712598	21.754593	289.010834	0.005271	0.004853
RS	61	14.895005	21.754593	298.324524	0.005440	0.004976
RS	62	16.178631	21.754593	306.599232	0.005591	0.005078
RS	63	17.572140	21.754593	5156.639954	0.094041	0.081084
PA	4+25*2+4+6 0.012879639 0.010953383 17.572139841 802.282227669 4.695946019 1.184750225 0.708665617 0.594158415 0.571886291 0.591733751 0.641439852 0.723831445 0.850985610 1.042059147 1.326666458 1.749040288 2.367317513 3.239018603 4.380585708 5.711982649 7.052817814 8.210032921 9.064057142 9.570307898 9.738122300 9.631564619 9.363560756 9.071085147 8.891735302 9.179261633 21.754592522
//
IT	4919
RD	17
LK	-165096.766807
QD	-213.730689 -> -186.387310
RI	0.0030733521
TR	0.012318	0.011047
MT	17.975273
MM	C_pi: 5.166385, n_recomb: 57281.916570
RS	0	0.000000	1284.745986	0.372777	0.000007	0.000000
RS	1	0.008599	1284.745986	0.404850	0.000007	0.000001
RS	2	0.017938	1284.745986	0.439685	0.000008	0.000004
RS	3	0.028080	1284.745986	0.477518	0.000008	0.000006
RS	4	0.039094	5.511329	120.762456	0.002108	0.001575
RS	5	0.051055	5.511329	130.859591	0.002284	0.002077
RS	6	0.064044	1.284362	605.813487	0.010576	0.010080
RS	7	0.078151	1.284362	650.468502	0.011356	0.011719
RS	8	0.093470	0.745318	1196.758703	0.020892	0.021946
RS	9	0.110107	0.745318	1269.888014	0.022169	0.023935
RS	10	0.128175	0.616719	1620.787347	0.028295	0.030587
RS	11	0.147796	0.616719	1702.917822	0.029729	0.032342
RS	12	0.169104	0.588628	1867.613917	0.032604	0.035236
RS	13	0.192245	0.588628	1947.013772	0.033990	0.036723
RS	14	0.217376	0.604454	1970.900193	0.034407	0.036862
RS	15	0.244668	0.604454	2042.274249	0.035653	0.038176
RS	16	0.274307	0.650577	1961.957053	0.034251	0.036412
RS	17	0.306494	0.650577	2023.922142	0.035333	0.037571
RS	18	0.341450	0.729623	1859.257213	0.032458	0.034310
RS	19	0.379411	0.729623	1912.944788	0.033395	0.035297
RS	20	0.420637	0.853592	1681.951199	0.029363	0.030863
RS	21	0.465408	0.853592	1729.826907	0.030198	0.031701
RS	22	0.514028	1.041626	1459.153538	0.025473	0.026596
RS	23	0.566830	1.041626	1503.508959	0.026248	0.027333
RS	24	0.624172	1.323711	1221.264994	0.021320	0.022090
RS	25	0.686445	1.323711	1263.250118	0.022053	0.022761
RS	26	0.754074	1.745404	993.425774	0.017343	0.017821
RS	27	0.827517	1.745404	1032.976839	0.018033	0.018432
RS	28	0.907277	2.367905	793.904030	0.013860	0.014111
RS	29	0.993895	2.367905	830.318929	0.014495	0.014652
RS	30	1.087961	3.254091	633.557821	0.011060	0.011135
RS	31	1.190117	3.254091	666.269623	0.011631	0.011598
RS	32	1.301057	4.426791	516.145991	0.009011	0.008941
RS	33	1.421537	4.426791	545.221091	0.009518	0.009334
RS	34	1.552378	5.808562	439.551070	0.007673	0.007479
RS	35	1.694469	5.808562	465.703395	0.008130	0.007824
RS	36	1.848780	7.212378	397.641169	0.006942	0.006635
RS	37	2.016360	7.212378	421.900090	0.007365	0.006957
RS	38	2.198351	8.430657	382.940905	0.006685	0.006273
RS	39	2.395991	8.430657	406.283504	0.007093	0.006593
RS	40	2.610627	9.330022	389.233486	0.006795	0.006281
RS	41	2.843720	9.330022	412.378836	0.007199	0.006612
RS	42	3.096857	9.858692	412.917349	0.007209	0.006592
RS	43	3.371762	9.858692	436.251101	0.007616	0.006939
RS	44	3.670307	10.026038	452.261512	0.007895	0.007171
RS	45	3.994524	10.026038	475.735081	0.008305	0.007532
RS	46	4.346622	9.901438	505.214446	0.008820	0.007983
RS	47	4.728997	9.901438	528.136701	0.009220	0.008347
RS	48	5.144254	9.605897	566.825844	0.009895	0.008948
RS	49	5.595219	9.605897	587.640711	0.010259	0.009290
RS	50	6.084964	9.284753	627.181228	0.010949	0.009911
RS	51	6.616823	9.284753	643.525428	0.011234	0.010190
RS	52	7.194418	9.082904	671.178522	0.011717	0.010628
RS	53	7.821682	9.082904	680.614548	0.011882	0.010795
RS	54	8.502886	9.365939	666.195185	0.011630	0.010567
RS	55	9.242668	9.365939	669.004586	0.011679	0.010615
RS	56	10.046065	9.365939	667.308578	0.011650	0.010582
RS	57	10.918549	9.365939	660.756313	0.011535	0.010462
RS	58	11.866059	22.842781	274.793395	0.004797	0.004463
RS	59	12.895048	22.842781	286.309989	0.004998	0.004626
RS	60	14.012522	22.842781	297.238228	0.005189	0.004776
RS	61	15.226090	22.842781	307.378913	0.005366	0.004908
RS	62	16.544016	22.842781	316.516158	0.005526	0.005020
RS	63	17.975273	22.842781	5476.690406	0.095609	0.082780
PA	4+25*2+4+6 0.012318083 0.011046796 17.975272658 1284.745986133 5.511328873 1.284362024 0.745317566 0.616719500 0.588628229 0.604454399 0.650576878 0.729623058 0.853592351 1.041625856 1.323710933 1.745404016 2.367904502 3.254091227 4.426790540 5.808561816 7.212377513 8.430657159 9.330021691 9.858692354 10.026037785 9.901437849 9.605897326 9.284752761 9.082904354 9.365939051 22.842781430
//
IT	4982
RD	18
LK	-165043.654957
QD	-194.139448 -> -170.186317
RI	0.0030198668
TR	0.011808	0.011127
MT	18.372689
MM	C_pi: 5.346907, n_recomb: 59643.190464
RS	0	0.000000	2053.713954	0.243584	0.000004	0.000000
RS	1	0.008637	2053.713954	0.264634	0.000004	0.000001
RS	2	0.018019	2053.713954	0.287504	0.000005	0.000002
RS	3	0.028212	2053.713954	0.312352	0.000005	0.000004
RS	4	0.039286	6.450026	107.949520	0.001810	0.001363
RS	5	0.051315	6.450026	117.053051	0.001963	0.001797
RS	6	0.064384	1.389338	586.798295	0.009838	0.009441
RS	7	0.078582	1.389338	630.771387	0.010576	0.010975
RS	8	0.094005	0.782650	1196.945306	0.020068	0.021183
RS	9	0.110761	0.782650	1271.731330	0.021322	0.023104
RS	10	0.128964	0.639475	1645.900588	0.027596	0.029920
RS	11	0.148739	0.639475	1731.502817	0.029031	0.031644
RS	12	0.170222	0.605511	1916.451116	0.032132	0.034776
RS	13	0.193560	0.605511	2000.212137	0.033536	0.036253
RS	14	0.218914	0.617325	2041.493208	0.034228	0.036678
RS	15	0.246458	0.617325	2117.319106	0.035500	0.037995
RS	16	0.276380	0.659883	2049.575805	0.034364	0.036507
RS	17	0.308887	0.659883	2115.496819	0.035469	0.037676
RS	18	0.344202	0.735620	1955.884145	0.032793	0.034623
RS	19	0.382566	0.735620	2012.785167	0.033747	0.035619
RS	20	0.424244	0.856461	1778.422094	0.029818	0.031296
RS	21	0.469521	0.856461	1828.873059	0.030664	0.032140
RS	22	0.518709	1.041498	1547.777342	0.025951	0.027052
RS	23	0.572146	1.041498	1594.348580	0.026731	0.027793
RS	24	0.630197	1.321038	1297.072540	0.021747	0.022496
RS	25	0.693262	1.321038	1341.153444	0.022486	0.023172
RS	26	0.761774	1.741849	1054.328359	0.017677	0.018135
RS	27	0.836203	1.741849	1095.939007	0.018375	0.018753
RS	28	0.917060	2.368034	840.309700	0.014089	0.014322
RS	29	1.004901	2.368034	878.688668	0.014732	0.014871
RS	30	1.100328	3.267703	667.644585	0.011194	0.011254
RS	31	1.203997	3.267703	702.120384	0.011772	0.011725
RS	32	1.316620	4.470190	540.942942	0.009070	0.008989
RS	33	1.438970	4.470190	571.526513	0.009582	0.009389
RS	34	1.571886	5.901086	458.103860	0.007681	0.007480
RS	35	1.716282	5.901086	485.531154	0.008141	0.007830
RS	36	1.873150	7.367231	412.490876	0.006916	0.006607
RS	37	2.043565	7.367231	437.862337	0.007341	0.006932
RS	38	2.228699	8.646687	396.023039	0.006640	0.006228
RS	39	2.429823	8.646687	420.398238	0.007049	0.006549
RS	40	2.648316	9.591781	402.040150	0.006741	0.006228
RS	41	2.885681	9.591781	426.211582	0.007146	0.006560
RS	42	3.143546	10.143068	426.713201	0.007154	0.006539
RS	43	3.423682	10.143068	451.123348	0.007564	0.006887
RS	44	3.728013	10.309751	468.239298	0.007851	0.007127
RS	45	4.058628	10.309751	492.871770	0.008264	0.007490
RS	46	4.417797	10.166627	524.530489	0.008794	0.007955
RS	47	4.807987	10.166627	548.683278	0.009199	0.008323
RS	48	5.231877	9.842977	590.447710	0.009900	0.008946
RS	49	5.692376	9.842977	612.482673	0.010269	0.009294
RS	50	6.192648	9.492555	655.503819	0.010990	0.009943
RS	51	6.736126	9.492555	672.888833	0.011282	0.010227
RS	52	7.326544	9.267498	703.478148	0.011795	0.010692
RS	53	7.967954	9.267498	713.564928	0.011964	0.010864
RS	54	8.664761	9.544205	699.469340	0.011728	0.010649
RS	55	9.421750	9.544205	702.495545	0.011778	0.010701
RS	56	10.244117	9.544205	700.755316	0.011749	0.010671
RS	57	11.137510	9.544205	693.874730	0.011634	0.010552
RS	58	12.108063	23.917380	281.047040	0.004712	0.004378
RS	59	13.162440	23.917380	293.267675	0.004917	0.004547
RS	60	14.307881	23.917380	304.946218	0.005113	0.004703
RS	61	15.552250	23.917380	315.879780	0.005296	0.004843
RS	62	16.904092	23.917380	325.846877	0.005463	0.004965
RS	63	18.372689	23.917380	5788.294126	0.097049	0.084336
PA	4+25*2+4+6 0.011808482 0.011126921 18.372688530 2053.713953621 6.450026478 1.389337689 0.782649867 0.639475447 0.605510979 0.617325001 0.659883222 0.735620006 0.856460857 1.041498208 1.321037824 1.741848960 2.368034067 3.267703266 4.470189785 5.901086302 7.367231202 8.646686638 9.591780569 10.143068218 10.309751221 10.166626775 9.842976775 9.492555437 9.267497649 9.544205015 23.917380426
//
IT	5200
RD	19
LK	-164997.102692
QD	-176.891165 -> -155.864059
RI	0.0029837052
TR	0.011346	0.011196
MT	18.763522
MM	C_pi: 5.522765, n_recomb: 61915.186840
RS	0	0.000000	3274.084187	0.159095	0.000003	0.000000
RS	1	0.008673	3274.084187	0.172901	0.000003	0.000001
RS	2	0.018098	3274.084187	0.187906	0.000003	0.000001
RS	3	0.028340	3274.084187	0.204214	0.000003	0.000003
RS	4	0.039471	7.525894	96.475608	0.001558	0.001183
RS	5	0.051567	7.525894	104.674503	0.001691	0.001560
RS	6	0.064712	1.499440	567.776942	0.009170	0.008860
RS	7	0.078998	1.499440	610.967765	0.009868	0.010297
RS	8	0.094522	0.820502	1194.870469	0.019299	0.020470
RS	9	0.111392	0.820502	1271.068919	0.020529	0.022326
RS	10	0.129726	0.662332	1667.106628	0.026926	0.029283
RS	11	0.149650	0.662332	1755.930007	0.028360	0.030977
RS	12	0.171301	0.622470	1960.379437	0.031662	0.034324
RS	13	0.194831	0.622470	2048.316597	0.033083	0.035791
RS	14	0.220401	0.630292	2107.031071	0.034031	0.036480
RS	15	0.248189	0.630292	2187.215059	0.035326	0.037800
RS	16	0.278387	0.669312	2132.816402	0.034447	0.036577
RS	17	0.311204	0.669312	2202.663738	0.035576	0.037755
RS	18	0.346867	0.741776	2049.262457	0.033098	0.034909
RS	19	0.385623	0.741776	2109.360072	0.034069	0.035914
RS	20	0.427740	0.859538	1872.778165	0.030247	0.031706
RS	21	0.473510	0.859538	1925.765925	0.031103	0.032556
RS	22	0.523249	1.041623	1635.153452	0.026410	0.027491
RS	23	0.577303	1.041623	1683.877789	0.027197	0.028236
RS	24	0.636044	1.318604	1372.154570	0.022162	0.022891
RS	25	0.699880	1.318604	1418.261141	0.022907	0.023571
RS	26	0.769252	1.738351	1114.735667	0.018004	0.018443
RS	27	0.844641	1.738351	1158.345258	0.018709	0.019067
RS	28	0.926568	2.367739	886.248867	0.014314	0.014530
RS	29	1.015601	2.367739	926.546226	0.014965	0.015087
RS	30	1.112355	3.279982	701.210433	0.011325	0.011372
RS	31	1.217501	3.279982	737.414569	0.011910	0.011851
RS	32	1.331765	4.510966	565.160560	0.009128	0.009038
RS	33	1.455940	4.510966	597.219884	0.009646	0.009444
RS	34	1.590884	5.989748	476.033991	0.007688	0.007482
RS	35	1.737532	5.989748	504.702225	0.008152	0.007837
RS	36	1.896898	7.517565	426.681974	0.006891	0.006580
RS	37	2.070086	7.517565	453.129268	0.007319	0.006908
RS	38	2.258294	8.858168	408.409534	0.006596	0.006185
RS	39	2.462825	8.858168	433.778158	0.007006	0.006508
RS	40	2.685094	9.849272	414.103839	0.006688	0.006177
RS	41	2.926641	9.849272	439.260521	0.007095	0.006510
RS	42	3.189136	10.423277	439.711262	0.007102	0.006488
RS	43	3.474398	10.423277	465.156875	0.007513	0.006838
RS	44	3.784399	10.589051	483.362532	0.007807	0.007083
RS	45	4.121287	10.589051	509.115157	0.008223	0.007449
RS	46	4.487392	10.426910	542.944276	0.008769	0.007928
RS	47	4.885249	10.426910	568.293768	0.009179	0.008299
RS	48	5.317611	10.074563	613.146246	0.009903	0.008944
RS	49	5.787472	10.074563	636.374390	0.010278	0.009297
RS	50	6.298082	9.694285	682.922978	0.011030	0.009973
RS	51	6.852978	9.694285	701.327767	0.011327	0.010262
RS	52	7.455998	9.445344	734.938004	0.011870	0.010754
RS	53	8.111317	9.445344	745.654761	0.012043	0.010931
RS	54	8.823471	9.713908	732.051489	0.011823	0.010731
RS	55	9.597389	9.713908	735.263451	0.011875	0.010785
RS	56	10.438428	9.713908	733.447908	0.011846	0.010756
RS	57	11.352408	9.713908	726.208429	0.011729	0.010637
RS	58	12.345656	24.974825	286.877812	0.004633	0.004299
RS	59	13.425048	24.974825	299.767802	0.004842	0.004473
RS	60	14.598053	24.974825	312.161538	0.005042	0.004635
RS	61	15.872791	24.974825	323.853008	0.005231	0.004782
RS	62	17.258084	24.974825	334.615820	0.005404	0.004912
RS	63	18.763522	24.974825	6090.379759	0.098366	0.085762
PA	4+25*2+4+6 0.011345581 0.011195662 18.763522284 3274.084186956 7.525894113 1.499440020 0.820501886 0.662332369 0.622470265 0.630291713 0.669311678 0.741775686 0.859538093 1.041623358 1.318603814 1.738350772 2.367738508 3.279981585 4.510966386 5.989748129 7.517565222 8.858167739 9.849271710 10.423277374 10.589051119 10.426909551 10.074563308 9.694284778 9.445344367 9.713908432 24.974825238
//
IT	5200
RD	20
LK	-164956.212271
QD	-161.672878 -> -143.172959
RI	0.0029608300
TR	0.010925	0.011255
MT	19.146903
MM	C_pi: 5.693461, n_recomb: 64095.798337
RS	0	0.000000	5201.568956	0.103969	0.000002	0.000000
RS	1	0.008708	5201.568956	0.113028	0.000002	0.000000
RS	2	0.018173	5201.568956	0.122877	0.000002	0.000001
RS	3	0.028463	5201.568956	0.133584	0.000002	0.000002
RS	4	0.039649	8.752962	86.242181	0.001346	0.001029
RS	5	0.051809	8.752962	93.622627	0.001461	0.001357
RS	6	0.065028	1.614339	549.003380	0.008565	0.008331
RS	7	0.079398	1.614339	591.340270	0.009226	0.009681
RS	8	0.095019	0.858697	1190.972434	0.018581	0.019807
RS	9	0.112001	0.858697	1268.362887	0.019789	0.021602
RS	10	0.130461	0.685188	1684.843706	0.026286	0.028680
RS	11	0.150528	0.685188	1776.642531	0.027719	0.030343
RS	12	0.172343	0.639435	1999.717889	0.031199	0.033880
RS	13	0.196057	0.639435	2091.633663	0.032633	0.035337
RS	14	0.221837	0.643300	2167.626852	0.033819	0.036273
RS	15	0.249861	0.643300	2252.054515	0.035136	0.037593
RS	16	0.280325	0.678812	2211.594049	0.034505	0.036625
RS	17	0.313442	0.678812	2285.319468	0.035655	0.037810
RS	18	0.349443	0.748040	2139.165054	0.033374	0.035169
RS	19	0.388578	0.748040	2202.430276	0.034362	0.036183
RS	20	0.431122	0.862773	1964.727361	0.030653	0.032094
RS	21	0.477369	0.862773	2020.206355	0.031519	0.032949
RS	22	0.527644	1.041954	1720.983706	0.026850	0.027913
RS	23	0.582296	1.041954	1771.793103	0.027643	0.028662
RS	24	0.641708	1.316364	1446.256409	0.022564	0.023274
RS	25	0.706292	1.316364	1494.312592	0.023314	0.023958
RS	26	0.776500	1.734893	1174.443429	0.018323	0.018743
RS	27	0.852822	1.734893	1219.984733	0.019034	0.019374
RS	28	0.935789	2.367039	931.576318	0.014534	0.014734
RS	29	1.025981	2.367039	973.739947	0.015192	0.015298
RS	30	1.124027	3.290999	734.158471	0.011454	0.011487
RS	31	1.230609	3.290999	772.049777	0.012045	0.011974
RS	32	1.346473	4.549271	588.733579	0.009185	0.009086
RS	33	1.472425	4.549271	622.231488	0.009708	0.009498
RS	34	1.609345	6.074728	493.300147	0.007696	0.007485
RS	35	1.758187	6.074728	523.171835	0.008162	0.007843
RS	36	1.919989	7.663475	440.192280	0.006868	0.006555
RS	37	2.095881	7.663475	467.676096	0.007297	0.006885
RS	38	2.287088	9.065114	420.087788	0.006554	0.006143
RS	39	2.494945	9.065114	446.408480	0.006965	0.006468
RS	40	2.720901	10.102389	425.418042	0.006637	0.006128
RS	41	2.966532	10.102389	451.517115	0.007044	0.006462
RS	42	3.233552	10.699124	451.906208	0.007050	0.006439
RS	43	3.523823	10.699124	478.344164	0.007463	0.006789
RS	44	3.839369	10.863690	497.622533	0.007764	0.007041
RS	45	4.182391	10.863690	524.453956	0.008182	0.007409
RS	46	4.555282	10.682015	560.439710	0.008744	0.007901
RS	47	4.960643	10.682015	586.948967	0.009157	0.008276
RS	48	5.401301	10.300411	634.892760	0.009905	0.008942
RS	49	5.880329	10.300411	659.283722	0.010286	0.009298
RS	50	6.401069	9.889719	709.396415	0.011068	0.010001
RS	51	6.967153	9.889719	728.796584	0.011370	0.010296
RS	52	7.582529	9.616255	765.503781	0.011943	0.010815
RS	53	8.251489	9.616255	776.826982	0.012120	0.010995
RS	54	8.978698	9.874908	763.885271	0.011918	0.010810
RS	55	9.769230	9.874908	767.249601	0.011970	0.010866
RS	56	10.628598	9.874908	765.325839	0.011940	0.010838
RS	57	11.562796	9.874908	757.695728	0.011821	0.010719
RS	58	12.578339	26.011752	292.308301	0.004560	0.004226
RS	59	13.682312	26.011752	305.833187	0.004772	0.004404
RS	60	14.882413	26.011752	318.906889	0.004975	0.004570
RS	61	16.187014	26.011752	331.320768	0.005169	0.004724
RS	62	17.605213	26.011752	342.844129	0.005349	0.004861
RS	63	19.146903	26.011752	6381.998550	0.099570	0.087066
PA	4+25*2+4+6 0.010924731 0.011254741 19.146902958 5201.568955514 8.752961960 1.614339065 0.858696865 0.685188009 0.639434615 0.643299817 0.678811896 0.748040442 0.862773321 1.041953653 1.316364487 1.734893387 2.367038512 3.290998521 4.549270792 6.074728126 7.663474548 9.065113669 10.102388922 10.699124426 10.863690091 10.682014714 10.300411488 9.889718858 9.616254651 9.874908152 26.011751685
//
IT	4763
RD	21
LK	-164920.213850
QD	-148.216723 -> -131.901255
RI	0.0029480815
TR	0.010541	0.011305
MT	19.522692
MM	C_pi: 5.858743, n_recomb: 66184.114133
RS	0	0.000000	8229.347233	0.068047	0.000001	0.000000
RS	1	0.008741	8229.347233	0.073998	0.000001	0.000000
RS	2	0.018246	8229.347233	0.080471	0.000001	0.000001
RS	3	0.028582	8229.347233	0.087510	0.000001	0.000001
RS	4	0.039821	10.146080	77.140735	0.001166	0.000898
RS	5	0.052042	10.146080	83.784190	0.001266	0.001184
RS	6	0.065332	1.733664	530.675716	0.008018	0.007851
RS	7	0.079784	1.733664	572.111936	0.008644	0.009120
RS	8	0.095499	0.897043	1185.675217	0.017915	0.019191
RS	9	0.112587	0.897043	1264.063629	0.019099	0.020928
RS	10	0.131169	0.707950	1699.540346	0.025679	0.028108
RS	11	0.151375	0.707950	1794.078691	0.027107	0.029742
RS	12	0.173348	0.656345	2034.806343	0.030745	0.033449
RS	13	0.197241	0.656345	2130.496668	0.032190	0.034894
RS	14	0.223223	0.656305	2223.455901	0.033595	0.036057
RS	15	0.251475	0.656305	2311.997004	0.034933	0.037377
RS	16	0.282198	0.688348	2285.892974	0.034538	0.036653
RS	17	0.315605	0.688348	2363.432729	0.035710	0.037845
RS	18	0.351933	0.754384	2225.424557	0.033625	0.035405
RS	19	0.391436	0.754384	2291.818531	0.034628	0.036427
RS	20	0.434392	0.866139	2054.028546	0.031035	0.032459
RS	21	0.481103	0.866139	2111.948182	0.031910	0.033319
RS	22	0.531896	1.042462	1805.019697	0.027273	0.028318
RS	23	0.587130	1.042462	1857.842722	0.028071	0.029069
RS	24	0.647191	1.314303	1519.158901	0.022954	0.023646
RS	25	0.712503	1.314303	1569.084726	0.023708	0.024333
RS	26	0.783523	1.731485	1233.279463	0.018634	0.019037
RS	27	0.860751	1.731485	1280.680475	0.019350	0.019672
RS	28	0.944729	2.366001	976.164904	0.014749	0.014933
RS	29	1.036048	2.366001	1020.137786	0.015414	0.015505
RS	30	1.135349	3.300913	766.400960	0.011580	0.011600
RS	31	1.243330	3.300913	805.933938	0.012177	0.012094
RS	32	1.360750	4.585341	611.608784	0.009241	0.009133
RS	33	1.488433	4.585341	646.504724	0.009768	0.009551
RS	34	1.627276	6.156310	509.873227	0.007704	0.007487
RS	35	1.778256	6.156310	540.908416	0.008173	0.007850
RS	36	1.942433	7.805259	453.007072	0.006845	0.006530
RS	37	2.120960	7.805259	481.486287	0.007275	0.006862
RS	38	2.315092	9.267774	431.053236	0.006513	0.006103
RS	39	2.526194	9.267774	458.283272	0.006924	0.006428
RS	40	2.755747	10.351304	435.984348	0.006587	0.006080
RS	41	3.005366	10.351304	462.981756	0.006995	0.006415
RS	42	3.276803	10.970748	463.300288	0.007000	0.006390
RS	43	3.571967	10.970748	490.686107	0.007414	0.006742
RS	44	3.892930	11.133787	511.018620	0.007721	0.006999
RS	45	4.241949	11.133787	538.885773	0.008142	0.007369
RS	46	4.621475	10.932076	577.008443	0.008718	0.007874
RS	47	5.034175	10.932076	604.638363	0.009136	0.008252
RS	48	5.482949	10.520674	655.668239	0.009907	0.008938
RS	49	5.970950	10.520674	681.189219	0.010292	0.009299
RS	50	6.501607	10.079039	734.892509	0.011104	0.010029
RS	51	7.078648	10.079039	755.261378	0.011412	0.010327
RS	52	7.706128	9.780438	795.133428	0.012014	0.010873
RS	53	8.388455	9.780438	807.037861	0.012194	0.011056
RS	54	9.130424	10.027499	794.925375	0.012011	0.010889
RS	55	9.937248	10.027499	798.407498	0.012063	0.010946
RS	56	10.814595	10.027499	796.341907	0.012032	0.010918
RS	57	11.768631	10.027499	788.289287	0.011911	0.010798
RS	58	12.806058	27.026088	297.362486	0.004493	0.004158
RS	59	13.934166	27.026088	311.488544	0.004706	0.004339
RS	60	15.160881	27.026088	325.207452	0.004914	0.004510
RS	61	16.494822	27.026088	338.308359	0.005112	0.004669
RS	62	17.945362	27.026088	350.556800	0.005297	0.004813
RS	63	19.522692	27.026088	6662.429579	0.100665	0.088256
PA	4+25*2+4+6 0.010541450 0.011305381 19.522691897 8229.347233419 10.146080412 1.733663714 0.897043479 0.707949828 0.656345017 0.656304759 0.688347589 0.754383879 0.866138592 1.042462419 1.314303149 1.731485069 2.366001244 3.300913172 4.585341270 6.156309549 7.805258650 9.267773652 10.351303595 10.970748084 11.133786946 10.932076459 10.520673654 10.079038780 9.780438464 10.027499035 27.026088411
//
IT	5297
RD	22
LK	-164888.443299
QD	-136.292510 -> -121.867131
RI	0.0029433808
TR	0.010192	0.011349
MT	19.890431
MM	C_pi: 6.018356, n_recomb: 68180.224051
RS	0	0.000000	13013.867455	0.044445	0.000001	0.000000
RS	1	0.008773	13013.867455	0.048347	0.000001	0.000000
RS	2	0.018316	13013.867455	0.052591	0.000001	0.000000
RS	3	0.028695	13013.867455	0.057209	0.000001	0.000001
RS	4	0.039986	11.719943	69.066035	0.001013	0.000786
RS	5	0.052267	11.719943	75.048506	0.001101	0.001036
RS	6	0.065625	1.856937	512.955997	0.007524	0.007415
RS	7	0.080155	1.856937	553.466462	0.008118	0.008610
RS	8	0.095960	0.935370	1179.321758	0.017297	0.018621
RS	9	0.113152	0.935370	1258.538193	0.018459	0.020303
RS	10	0.131851	0.730531	1711.588749	0.025104	0.027569
RS	11	0.152192	0.730531	1808.642424	0.026527	0.029173
RS	12	0.174316	0.673148	2065.976962	0.030302	0.033031
RS	13	0.198382	0.673148	2165.234777	0.031758	0.034464
RS	14	0.224559	0.669271	2274.704116	0.033363	0.035837
RS	15	0.253033	0.669271	2367.215980	0.034720	0.037155
RS	16	0.284004	0.697891	2355.729463	0.034552	0.036663
RS	17	0.317693	0.697891	2437.006680	0.035744	0.037861
RS	18	0.354337	0.760777	2307.932116	0.033850	0.035619
RS	19	0.394195	0.760777	2377.407267	0.034869	0.036648
RS	20	0.437551	0.869604	2140.497800	0.031395	0.032804
RS	21	0.484710	0.869604	2200.803343	0.032279	0.033668
RS	22	0.536007	1.043121	1887.059064	0.027678	0.028707
RS	23	0.591803	1.043121	1941.822033	0.028481	0.029460
RS	24	0.652495	1.312399	1590.676706	0.023330	0.024005
RS	25	0.718511	1.312399	1642.389661	0.024089	0.024695
RS	26	0.790319	1.728126	1291.096406	0.018937	0.019322
RS	27	0.868426	1.728126	1340.281667	0.019658	0.019963
RS	28	0.953386	2.364661	1019.913074	0.014959	0.015128
RS	29	1.045799	2.364661	1065.634427	0.015630	0.015706
RS	30	1.146320	3.309809	797.875163	0.011702	0.011711
RS	31	1.255659	3.309809	839.001014	0.012306	0.012210
RS	32	1.374591	4.619332	633.749741	0.009295	0.009179
RS	33	1.503956	4.619332	670.000601	0.009827	0.009602
RS	34	1.644671	6.234701	525.735019	0.007711	0.007490
RS	35	1.797730	6.234701	557.891921	0.008183	0.007856
RS	36	1.964218	7.943086	465.123546	0.006822	0.006505
RS	37	2.145311	7.943086	494.555900	0.007254	0.006840
RS	38	2.342291	9.466250	441.312157	0.006473	0.006063
RS	39	2.556553	9.466250	469.408080	0.006885	0.006390
RS	40	2.789612	10.596069	445.813213	0.006539	0.006034
RS	41	3.043116	10.596069	473.664277	0.006947	0.006369
RS	42	3.318861	11.238118	473.907024	0.006951	0.006343
RS	43	3.618797	11.238118	502.195530	0.007366	0.006696
RS	44	3.945046	11.399292	523.562428	0.007679	0.006958
RS	45	4.299916	11.399292	552.421196	0.008102	0.007330
RS	46	4.685919	11.177037	592.657419	0.008693	0.007847
RS	47	5.105787	11.177037	621.367419	0.009114	0.008228
RS	48	5.562489	10.735306	675.471664	0.009907	0.008934
RS	49	6.059257	10.735306	702.088027	0.010298	0.009299
RS	50	6.599607	10.262225	759.400371	0.011138	0.010054
RS	51	7.187362	10.262225	780.709410	0.011451	0.010358
RS	52	7.826680	9.937928	823.805266	0.012083	0.010929
RS	53	8.522085	9.937928	836.264349	0.012265	0.011116
RS	54	9.278498	10.171761	825.148318	0.012102	0.010966
RS	55	10.101271	10.171761	828.712491	0.012155	0.011023
RS	56	10.996225	10.171761	826.470656	0.012122	0.010995
RS	57	11.969693	10.171761	817.963286	0.011997	0.010874
RS	58	13.028564	28.015531	302.066585	0.004430	0.004095
RS	59	14.180329	28.015531	316.761068	0.004646	0.004279
RS	60	15.433138	28.015531	331.091169	0.004856	0.004454
RS	61	16.795855	28.015531	344.844187	0.005058	0.004618
RS	62	18.278124	28.015531	357.782339	0.005248	0.004767
RS	63	19.890431	28.015531	6931.190959	0.101660	0.089340
PA	4+25*2+4+6 0.010191966 0.011348812 19.890431049 13013.867454530 11.719942978 1.856937118 0.935369792 0.730531436 0.673148360 0.669270767 0.697890540 0.760776792 0.869604496 1.043120560 1.312399208 1.728126380 2.364660945 3.309809409 4.619331994 6.234701401 7.943085731 9.466249609 10.596069255 11.238117799 11.399291529 11.177037309 10.735305927 10.262224769 9.937928487 10.171761193 28.015531424
//
IT	4457
RD	23
LK	-164860.332610
QD	-125.703311 -> -112.915004
RI	0.0029450158
TR	0.009873	0.011386
MT	20.249780
MM	C_pi: 6.172118, n_recomb: 70084.937881
RS	0	0.000000	20815.912930	0.028636	0.000000	0.000000
RS	1	0.008804	20815.912930	0.031158	0.000000	0.000000
RS	2	0.018383	20815.912930	0.033903	0.000000	0.000000
RS	3	0.028805	20815.912930	0.036890	0.000001	0.000000
RS	4	0.040144	13.490163	61.910802	0.000883	0.000691
RS	5	0.052482	13.490163	67.301910	0.000960	0.000910
RS	6	0.065906	1.983697	495.945137	0.007076	0.007018
RS	7	0.080512	1.983697	535.521407	0.007641	0.008147
RS	8	0.096404	0.973499	1172.221065	0.016726	0.018093
RS	9	0.113695	0.973499	1252.119149	0.017866	0.019724
RS	10	0.132508	0.752852	1721.354206	0.024561	0.027062
RS	11	0.152977	0.752852	1820.712628	0.025979	0.028638
RS	12	0.175249	0.689796	2093.560182	0.029872	0.032627
RS	13	0.199481	0.689796	2196.178804	0.031336	0.034047
RS	14	0.225847	0.682160	2321.603557	0.033126	0.035612
RS	15	0.254533	0.682160	2417.934130	0.034500	0.036929
RS	16	0.285746	0.707410	2421.182429	0.034546	0.036658
RS	17	0.319706	0.707410	2506.108697	0.035758	0.037860
RS	18	0.356655	0.767193	2386.627253	0.034053	0.035812
RS	19	0.396858	0.767193	2459.128220	0.035088	0.036848
RS	20	0.440600	0.873146	2223.994411	0.031733	0.033128
RS	21	0.488193	0.873146	2286.627686	0.032627	0.033996
RS	22	0.539976	1.043903	1966.934484	0.028065	0.029079
RS	23	0.596318	1.043903	2023.562322	0.028873	0.029833
RS	24	0.657620	1.310634	1660.652866	0.023695	0.024353
RS	25	0.724319	1.310634	1714.068887	0.024457	0.025045
RS	26	0.796889	1.724814	1347.770964	0.019231	0.019600
RS	27	0.875849	1.724814	1398.662527	0.019957	0.020244
RS	28	0.961760	2.363055	1062.731829	0.015163	0.015318
RS	29	1.055235	2.363055	1110.137961	0.015840	0.015901
RS	30	1.156939	3.317783	828.525646	0.011822	0.011818
RS	31	1.267596	3.317783	871.192919	0.012431	0.012324
RS	32	1.387996	4.651403	655.126908	0.009348	0.009223
RS	33	1.518995	4.651403	692.687553	0.009884	0.009651
RS	34	1.661527	6.310083	540.876159	0.007717	0.007491
RS	35	1.816607	6.310083	574.111720	0.008192	0.007861
RS	36	1.985340	8.077135	476.543924	0.006800	0.006481
RS	37	2.168928	8.077135	506.886434	0.007232	0.006818
RS	38	2.368679	9.660680	450.874525	0.006433	0.006025
RS	39	2.586015	9.660680	479.792524	0.006846	0.006352
RS	40	2.822484	10.836735	454.920767	0.006491	0.005988
RS	41	3.079772	10.836735	483.580640	0.006900	0.006324
RS	42	3.359711	11.501254	483.743739	0.006902	0.006297
RS	43	3.664295	11.501254	512.889468	0.007318	0.006650
RS	44	3.995693	11.660187	535.271030	0.007637	0.006918
RS	45	4.356267	11.660187	565.076728	0.008063	0.007291
RS	46	4.748585	11.416880	607.399867	0.008667	0.007820
RS	47	5.175442	11.416880	637.148373	0.009091	0.008204
RS	48	5.639878	10.944309	694.309359	0.009907	0.008930
RS	49	6.145201	10.944309	721.985136	0.010302	0.009298
RS	50	6.695012	10.439322	782.916289	0.011171	0.010079
RS	51	7.293227	10.439322	805.135628	0.011488	0.010386
RS	52	7.944107	10.088798	851.507650	0.012150	0.010984
RS	53	8.652289	10.088798	864.493820	0.012335	0.011173
RS	54	9.422818	10.307860	854.536970	0.012193	0.011042
RS	55	10.261181	10.307860	858.146894	0.012244	0.011099
RS	56	11.173352	10.307860	855.694203	0.012209	0.011070
RS	57	12.165828	10.307860	846.700064	0.012081	0.010948
RS	58	13.245679	28.978192	306.445689	0.004372	0.004036
RS	59	14.420598	28.978192	321.676990	0.004590	0.004223
RS	60	15.698953	28.978192	336.585249	0.004803	0.004401
RS	61	17.089851	28.978192	350.956206	0.005008	0.004569
RS	62	18.603199	28.978192	364.549160	0.005202	0.004724
RS	63	20.249780	28.978192	7187.965550	0.102561	0.090327
PA	4+25*2+4+6 0.009872899 0.011386097 20.249779657 20815.912930124 13.490163190 1.983697317 0.973499071 0.752851612 0.689796420 0.682160237 0.707410382 0.767193408 0.873145742 1.043903465 1.310634450 1.724813863 2.363055303 3.317782678 4.651402857 6.310083199 8.077134999 9.660679596 10.836734677 11.501253965 11.660187018 11.416879838 10.944309283 10.439322174 10.088798006 10.307859873 28.978191603
//
IT	4374
RD	24
LK	-164835.392995
QD	-116.279469 -> -104.910737
RI	0.0029516252
TR	0.009581	0.011418
MT	20.600789
MM	C_pi: 6.319974, n_recomb: 71899.564316
RS	0	0.000000	32380.900139	0.018931	0.000000	0.000000
RS	1	0.008833	32380.900139	0.020604	0.000000	0.000000
RS	2	0.018447	32380.900139	0.022426	0.000000	0.000000
RS	3	0.028910	32380.900139	0.024408	0.000000	0.000000
RS	4	0.040296	15.471613	55.578440	0.000773	0.000608
RS	5	0.052689	15.471613	60.441731	0.000841	0.000801
RS	6	0.066177	2.113395	479.724226	0.006672	0.006659
RS	7	0.080856	2.113395	518.372338	0.007210	0.007727
RS	8	0.096831	1.011247	1164.656245	0.016198	0.017607
RS	9	0.114218	1.011247	1245.112782	0.017317	0.019189
RS	10	0.133140	0.774832	1729.182630	0.024050	0.026586
RS	11	0.153734	0.774832	1830.650504	0.025461	0.028134
RS	12	0.176147	0.706244	2117.887994	0.029456	0.032237
RS	13	0.200540	0.706244	2223.664173	0.030927	0.033645
RS	14	0.227087	0.694944	2364.393303	0.032885	0.035386
RS	15	0.255980	0.694944	2464.384244	0.034275	0.036700
RS	16	0.287425	0.716885	2482.356619	0.034525	0.036638
RS	17	0.321647	0.716885	2570.834195	0.035756	0.037845
RS	18	0.358892	0.773617	2461.483500	0.034235	0.035986
RS	19	0.399427	0.773617	2536.948439	0.035285	0.037027
RS	20	0.443543	0.876748	2304.407544	0.032050	0.033433
RS	21	0.491556	0.876748	2369.307992	0.032953	0.034305
RS	22	0.543809	1.044796	2044.509165	0.028436	0.029434
RS	23	0.600679	1.044796	2102.926335	0.029248	0.030190
RS	24	0.662572	1.309002	1728.953786	0.024047	0.024689
RS	25	0.729932	1.309002	1783.988311	0.024812	0.025382
RS	26	0.803242	1.721557	1403.197443	0.019516	0.019870
RS	27	0.883028	1.721557	1455.715891	0.020247	0.020518
RS	28	0.969861	2.361228	1104.548488	0.015362	0.015503
RS	29	1.064365	2.361228	1153.573684	0.016044	0.016092
RS	30	1.167217	3.324943	858.306867	0.011938	0.011923
RS	31	1.279153	3.324943	902.462176	0.012552	0.012434
RS	32	1.400978	4.681731	675.718709	0.009398	0.009265
RS	33	1.533563	4.681731	714.542590	0.009938	0.009698
RS	34	1.677861	6.382685	555.291775	0.007723	0.007492
RS	35	1.834904	6.382685	589.562129	0.008200	0.007865
RS	36	2.005819	8.207685	487.272408	0.006777	0.006457
RS	37	2.191832	8.207685	518.481718	0.007211	0.006796
RS	38	2.394276	9.851300	459.753303	0.006394	0.005986
RS	39	2.614602	9.851300	489.449586	0.006807	0.006315
RS	40	2.854390	11.073516	463.323891	0.006444	0.005943
RS	41	3.115360	11.073516	492.747871	0.006853	0.006279
RS	42	3.399381	11.760351	492.829117	0.006854	0.006252
RS	43	3.708491	11.760351	522.786668	0.007271	0.006605
RS	44	4.044906	11.916654	546.162633	0.007596	0.006878
RS	45	4.411037	11.916654	576.870383	0.008023	0.007252
RS	46	4.809509	11.651799	621.250086	0.008641	0.007794
RS	47	5.243179	11.651799	651.994963	0.009068	0.008180
RS	48	5.715157	11.147902	712.188990	0.009905	0.008925
RS	49	6.228826	11.147902	740.887373	0.010304	0.009297
RS	50	6.787868	10.610570	805.440009	0.011202	0.010103
RS	51	7.396293	10.610570	828.538966	0.011524	0.010413
RS	52	8.058461	10.233336	878.231167	0.012215	0.011038
RS	53	8.779120	10.233336	891.716545	0.012402	0.011229
RS	54	9.563437	10.436163	883.078197	0.012282	0.011117
RS	55	10.417035	10.436163	886.697622	0.012332	0.011174
RS	56	11.346034	10.436163	883.999836	0.012295	0.011144
RS	57	12.357093	10.436163	874.487662	0.012163	0.011019
RS	58	13.457463	29.913028	310.522403	0.004319	0.003982
RS	59	14.655031	29.913028	326.260195	0.004538	0.004170
RS	60	15.958383	29.913028	341.714731	0.004753	0.004352
RS	61	17.376864	29.913028	356.670446	0.004961	0.004524
RS	62	18.920643	29.913028	370.884049	0.005158	0.004683
RS	63	20.600789	29.913028	7432.552882	0.103374	0.091222
PA	4+25*2+4+6 0.009581106 0.011418016 20.600789021 32380.900138994 15.471613246 2.113395422 1.011246930 0.774831706 0.706243764 0.694943715 0.716885013 0.773616587 0.876747988 1.044796468 1.309002056 1.721556940 2.361228208 3.324943000 4.681731266 6.382684516 8.207684700 9.851299504 11.073515928 11.760350703 11.916653619 11.651799004 11.147901996 10.610570401 10.233335901 10.436163029 29.913028085
//
IT	4324
RD	25
LK	-164813.203833
QD	-107.874776 -> -97.738603
RI	0.0029623030
TR	0.009314	0.011446
MT	20.942794
MM	C_pi: 6.461772, n_recomb: 73626.350983
RS	0	0.000000	51189.797784	0.012291	0.000000	0.000000
RS	1	0.008862	51189.797784	0.013381	0.000000	0.000000
RS	2	0.018508	51189.797784	0.014568	0.000000	0.000000
RS	3	0.029010	51189.797784	0.015860	0.000000	0.000000
RS	4	0.040443	17.680441	49.973864	0.000679	0.000538
RS	5	0.052888	17.680441	54.366407	0.000738	0.000708
RS	6	0.066436	2.245457	464.340718	0.006307	0.006332
RS	7	0.081185	2.245457	502.077605	0.006819	0.007345
RS	8	0.097241	1.048449	1156.847031	0.015712	0.017159
RS	9	0.114720	1.048449	1237.758554	0.016811	0.018697
RS	10	0.133747	0.796396	1735.383737	0.023570	0.026140
RS	11	0.154461	0.796396	1838.780778	0.024974	0.027661
RS	12	0.177010	0.722450	2139.264415	0.029056	0.031863
RS	13	0.201558	0.722450	2247.999691	0.030533	0.033259
RS	14	0.228281	0.707593	2403.315566	0.032642	0.035159
RS	15	0.257371	0.707593	2506.804360	0.034048	0.036470
RS	16	0.289040	0.726289	2539.389311	0.034490	0.036606
RS	17	0.323515	0.726289	2631.312739	0.035739	0.037817
RS	18	0.361046	0.780021	2532.530369	0.034397	0.036142
RS	19	0.401901	0.780021	2610.891556	0.035461	0.037189
RS	20	0.446378	0.880385	2381.682785	0.032348	0.033720
RS	21	0.494796	0.880385	2448.787726	0.033260	0.034594
RS	22	0.547504	1.045777	2119.681497	0.028790	0.029774
RS	23	0.604883	1.045777	2179.812846	0.029606	0.030531
RS	24	0.667347	1.307477	1795.483650	0.024386	0.025013
RS	25	0.735346	1.307477	1852.052401	0.025155	0.025707
RS	26	0.809371	1.718339	1457.297927	0.019793	0.020131
RS	27	0.889956	1.718339	1511.363261	0.020527	0.020783
RS	28	0.977681	2.359184	1145.311774	0.015556	0.015682
RS	29	1.073181	2.359184	1195.889101	0.016243	0.016276
RS	30	1.177144	3.331324	887.193148	0.012050	0.012024
RS	31	1.290319	3.331324	932.781901	0.012669	0.012541
RS	32	1.413523	4.710387	695.518121	0.009447	0.009306
RS	33	1.547645	4.710387	735.557872	0.009990	0.009744
RS	34	1.693653	6.452591	568.988014	0.007728	0.007493
RS	35	1.852599	6.452591	604.248984	0.008207	0.007869
RS	36	2.025630	8.334760	497.326282	0.006755	0.006433
RS	37	2.213994	8.334760	529.359250	0.007190	0.006774
RS	38	2.419051	10.038099	467.970427	0.006356	0.005949
RS	39	2.642279	10.038099	498.401670	0.006769	0.006278
RS	40	2.885288	11.306333	471.048806	0.006398	0.005899
RS	41	3.149832	11.306333	501.192791	0.006807	0.006236
RS	42	3.437819	12.015238	501.193460	0.006807	0.006207
RS	43	3.751326	12.015238	531.918030	0.007225	0.006561
RS	44	4.092614	12.168522	556.267119	0.007555	0.006839
RS	45	4.464147	12.168522	587.832366	0.007984	0.007215
RS	46	4.868602	11.881615	634.237188	0.008614	0.007767
RS	47	5.308899	11.881615	665.936272	0.009045	0.008156
RS	48	5.788214	11.345924	729.136160	0.009903	0.008919
RS	49	6.310003	11.345924	758.819962	0.010306	0.009294
RS	50	6.878031	10.775850	826.990989	0.011232	0.010125
RS	51	7.496395	10.775850	850.938391	0.011558	0.010439
RS	52	8.169556	10.371459	903.989346	0.012278	0.011090
RS	53	8.902370	10.371459	917.945782	0.012468	0.011282
RS	54	9.700122	10.556635	910.782580	0.012370	0.011191
RS	55	10.568569	10.556635	914.375066	0.012419	0.011247
RS	56	11.513973	10.556635	911.397979	0.012379	0.011215
RS	57	12.543155	10.556635	901.336798	0.012242	0.011088
RS	58	13.663539	30.818144	314.322765	0.004269	0.003931
RS	59	14.883207	30.818144	330.538123	0.004489	0.004122
RS	60	16.210957	30.818144	346.508371	0.004706	0.004306
RS	61	17.656366	30.818144	362.016837	0.004917	0.004481
RS	62	19.229862	30.818144	376.817928	0.005118	0.004645
RS	63	20.942794	30.818144	7665.006436	0.104107	0.092033
PA	4+25*2+4+6 0.009314118 0.011445582 20.942794308 51189.797783665 17.680440942 2.245457443 1.048449151 0.796396477 0.722449823 0.707592630 0.726289302 0.780020502 0.880385162 1.045776921 1.307476558 1.718339413 2.359183535 3.331323669 4.710386653 6.452590694 8.334759569 10.038098923 11.306333323 12.015237970 12.168521711 11.881615054 11.345923716 10.775849552 10.371458844 10.556635494 30.818143617
//
CC
CC	Brief Description of the file format:
CC	  CC  comments
CC	  MM  useful-messages
CC	  RD  round-of-iterations
CC	  LL  \log[P(sequence)]
CC	  QD  Q-before-opt Q-after-opt
CC	  TR  \theta_0 \rho_0
CC	  RS  k t_k \lambda_k \pi_k \sum_{l\not=k}A_{kl} A_{kk}
CC	  DC  begin end best-k t_k+\Delta_k max-prob
CC
MM	Version: 0.6.5-r67
MM	pattern:4+25*2+4+6, n:63, n_free_lambdas:28
MM	n_iterations:25, skip:1, max_t:5, theta/rho:5
MM	is_decoding:0
MM	n_seqs:28, sum_L:927900, sum_n:48444
RD	0
LK	0.000000
QD	0.000000 -> 0.000000
RI	inf
TR	0.053620	0.010724
MT	5.000000
MM	C_pi: 1.000000, n_recomb: 9897.807641
RS	0	0.000000	1.000000	63.197907	0.006385	0.000000
RS	1	0.006440	1.000000	66.824499	0.006751	0.000000
RS	2	0.013294	1.000000	70.629125	0.007136	0.000000
RS	3	0.020590	1.000000	74.616545	0.007539	0.000000
RS	4	0.028356	1.000000	78.791064	0.007960	0.000000
RS	5	0.036622	1.000000	83.156429	0.008401	0.000000
RS	6	0.045421	1.000000	87.715706	0.008862	0.000000
RS	7	0.054785	1.000000	92.471158	0.009343	0.000000
RS	8	0.064753	1.000000	97.424088	0.009843	0.000000
RS	9	0.075363	1.000000	102.574690	0.010363	0.000000
RS	10	0.086656	1.000000	107.921871	0.010904	0.000000
RS	11	0.098677	1.000000	113.463058	0.011463	0.000000
RS	12	0.111471	1.000000	119.194001	0.012042	0.000000
RS	13	0.125090	1.000000	125.108547	0.012640	0.000000
RS	14	0.139585	1.000000	131.198414	0.013255	0.000000
RS	15	0.155014	1.000000	137.452938	0.013887	0.000000
RS	16	0.171437	1.000000	143.858829	0.014534	0.000000
RS	17	0.188917	1.000000	150.399897	0.015195	0.000000
RS	18	0.207523	1.000000	157.056794	0.015868	0.000000
RS	19	0.227327	1.000000	163.806744	0.016550	0.000000
RS	20	0.248406	1.000000	170.623282	0.017238	0.000000
RS	21	0.270843	1.000000	177.476016	0.017931	0.000000
RS	22	0.294725	1.000000	184.330393	0.018623	0.000000
RS	23	0.320144	1.000000	191.147517	0.019312	0.000000
RS	24	0.347201	1.000000	197.883994	0.019993	0.000000
RS	25	0.376000	1.000000	204.491843	0.020660	0.000000
RS	26	0.406654	1.000000	210.918475	0.021310	0.000000
RS	27	0.439282	1.000000	217.106760	0.021935	0.000000
RS	28	0.474011	1.000000	222.995200	0.022530	0.000000
RS	29	0.510976	1.000000	228.518221	0.023088	0.000000
RS	30	0.550322	1.000000	233.606615	0.023602	0.000000
RS	31	0.592202	1.000000	238.188132	0.024065	0.000000
RS	32	0.636779	1.000000	242.188258	0.024469	0.000000
RS	33	0.684227	1.000000	245.531184	0.024807	0.000000
RS	34	0.734730	1.000000	248.140979	0.025070	0.000000
RS	35	0.788485	1.000000	249.942975	0.025252	0.000000
RS	36	0.845702	1.000000	250.865360	0.025346	0.000000
RS	37	0.906604	1.000000	250.840982	0.025343	0.000000
RS	38	0.971428	1.000000	249.809323	0.025239	0.000000
RS	39	1.040426	1.000000	247.718633	0.025028	0.000000
RS	40	1.113868	1.000000	244.528163	0.024705	0.000000
RS	41	1.192040	1.000000	240.210435	0.024269	0.000000
RS	42	1.275245	1.000000	234.753476	0.023718	0.000000
RS	43	1.363809	1.000000	228.162916	0.023052	0.000000
RS	44	1.458076	1.000000	220.463835	0.022274	0.000000
RS	45	1.558414	1.000000	211.702246	0.021389	0.000000
RS	46	1.665214	1.000000	201.946072	0.020403	0.000000
RS	47	1.778891	1.000000	191.285498	0.019326	0.000000
RS	48	1.899889	1.000000	179.832558	0.018169	0.000000
RS	49	2.028679	1.000000	167.719875	0.016945	0.000000
RS	50	2.165763	1.000000	155.098464	0.015670	0.000000
RS	51	2.311675	1.000000	142.134565	0.014360	0.000000
RS	52	2.466983	1.000000	129.005551	0.013034	0.000000
RS	53	2.632293	1.000000	115.894968	0.011709	0.000000
RS	54	2.808249	1.000000	102.986901	0.010405	0.000000
RS	55	2.995536	1.000000	90.459879	0.009139	0.000000
RS	56	3.194884	1.000000	78.480623	0.007929	0.000000
RS	57	3.407070	1.000000	67.197999	0.006789	0.000000
RS	58	3.632920	1.000000	56.737552	0.005732	0.000000
RS	59	3.873315	1.000000	47.197021	0.004768	0.000000
RS	60	4.129191	1.000000	38.643160	0.003904	0.000000
RS	61	4.401545	1.000000	31.110174	0.003143	0.000000
RS	62	4.691438	1.000000	24.599902	0.002485	0.000000
RS	63	5.000000	1.000000	68.469365	0.006918	0.000000
PA	4+25*2+4+6 0.053620434 0.010724087 5.000000000 1.000000000 1.000000000 1.000000000 1.000000000 1.000000000 1.000000000 1.000000000 1.000000000 1.000000000 1.000000000 1.000000000 1.000000000 1.000000000 1.000000000 1.000000000 1.000000000 1.000000000 1.000000000 1.000000000 1.000000000 1.000000000 1.000000000 1.000000000 1.000000000 1.000000000 1.000000000 1.000000000 1.000000000
//
IT	5213
RD	1
LK	-151606.638511
QD	-4053.860844 -> -1583.072468
RI	0.1053693744
TR	0.036450	0.006996
MT	9.059677
MM	C_pi: 1.365789, n_recomb: 8823.967393
RS	0	0.000000	0.384151	168.311594	0.019074	0.000532
RS	1	0.007434	0.384151	177.235703	0.020086	0.004016
RS	2	0.015420	0.384151	186.355174	0.021119	0.009777
RS	3	0.024000	0.384151	195.630551	0.022170	0.017378
RS	4	0.033218	0.313610	250.405290	0.028378	0.025109
RS	5	0.043121	0.313610	260.362797	0.029506	0.031281
RS	6	0.053761	0.331017	256.101784	0.029023	0.035697
RS	7	0.065191	0.331017	265.473345	0.030085	0.038316
RS	8	0.077471	0.375647	242.419136	0.027473	0.038517
RS	9	0.090664	0.375647	251.138070	0.028461	0.036946
RS	10	0.104838	0.439298	222.521634	0.025218	0.035046
RS	11	0.120065	0.439298	230.636048	0.026137	0.033296
RS	12	0.136424	0.519707	202.143704	0.022908	0.031551
RS	13	0.153999	0.519707	209.700414	0.023765	0.029745
RS	14	0.172881	0.618080	183.005028	0.020740	0.027932
RS	15	0.193166	0.618080	190.044601	0.021537	0.026178
RS	16	0.214960	0.732871	166.513739	0.018871	0.024517
RS	17	0.238373	0.732871	173.077386	0.019614	0.022955
RS	18	0.263527	0.862044	152.987163	0.017338	0.021488
RS	19	0.290551	0.862044	159.118482	0.018033	0.020113
RS	20	0.319584	1.003006	142.253927	0.016121	0.018830
RS	21	0.350775	1.003006	147.995833	0.016772	0.017642
RS	22	0.384285	1.152205	134.021582	0.015188	0.016552
RS	23	0.420286	1.152205	139.412297	0.015799	0.015561
RS	24	0.458963	1.305653	127.939079	0.014499	0.014667
RS	25	0.500515	1.305653	133.007842	0.015073	0.013863
RS	26	0.545156	1.459548	123.633592	0.014011	0.013145
RS	27	0.593116	1.459548	128.396982	0.014551	0.012505
RS	28	0.644641	1.610674	120.741796	0.013683	0.011937
RS	29	0.699996	1.610674	125.201169	0.014189	0.011434
RS	30	0.759466	1.756523	118.926822	0.013478	0.010992
RS	31	0.823357	1.756523	123.066769	0.013947	0.010604
RS	32	0.891997	1.895208	117.883038	0.013359	0.010267
RS	33	0.965741	1.895208	121.670588	0.013789	0.009977
RS	34	1.044966	2.025330	117.330118	0.013297	0.009734
RS	35	1.130080	2.025330	120.714458	0.013680	0.009533
RS	36	1.221522	2.146135	116.987479	0.013258	0.009374
RS	37	1.319761	2.146135	119.900619	0.013588	0.009252
RS	38	1.425304	2.257629	116.559910	0.013209	0.009163
RS	39	1.538692	2.257629	118.919169	0.013477	0.009104
RS	40	1.660509	2.360336	115.746631	0.013117	0.009069
RS	41	1.791382	2.360336	117.459312	0.013311	0.009054
RS	42	1.931983	2.454750	114.267298	0.012950	0.009059
RS	43	2.083037	2.454750	115.236972	0.013060	0.009079
RS	44	2.245320	2.541137	111.871049	0.012678	0.009116
RS	45	2.419666	2.541137	112.005581	0.012693	0.009166
RS	46	2.606973	2.619719	108.335018	0.012277	0.009228
RS	47	2.808204	2.619719	107.557352	0.012189	0.009300
RS	48	3.024394	2.691008	103.468273	0.011726	0.009376
RS	49	3.256656	2.691008	101.730950	0.011529	0.009451
RS	50	3.506183	2.756283	97.125613	0.011007	0.009518
RS	51	3.774259	2.756283	94.429553	0.010701	0.009568
RS	52	4.062264	2.818378	89.230151	0.010112	0.009591
RS	53	4.371679	2.818378	85.647501	0.009706	0.009575
RS	54	4.704095	2.919071	78.879856	0.008939	0.009510
RS	55	5.061222	2.919071	74.746909	0.008471	0.009391
RS	56	5.444897	2.919071	70.173058	0.007953	0.009212
RS	57	5.857094	2.919071	65.222422	0.007392	0.008975
RS	58	6.299932	3.401169	52.054422	0.005899	0.008683
RS	59	6.775691	3.401169	48.459247	0.005492	0.008344
RS	60	7.286816	3.401169	44.634752	0.005058	0.007964
RS	61	7.835938	3.401169	40.644692	0.004606	0.007552
RS	62	8.425880	3.401169	36.559493	0.004143	0.007118
RS	63	9.059677	3.401169	180.736576	0.020482	0.038580
PA	4+25*2+4+6 0.036450054 0.006995985 9.059677124 0.384150505 0.313610077 0.331016541 0.375646591 0.439297676 0.519706726 0.618080139 0.732871056 0.862044334 1.003005981 1.152205348 1.305652618 1.459547520 1.610673904 1.756522894 1.895208359 2.025329590 2.146135330 2.257629395 2.360336304 2.454749823 2.541136742 2.619718552 2.691007614 2.756282806 2.818378329 2.919071198 3.401168883
//
IT	5144
RD	2
LK	-147790.911589
QD	-1716.110856 -> -979.807269
RI	0.0767532186
TR	0.030379	0.006607
MT	11.261421
MM	C_pi: 1.863547, n_recomb: 11354.867060
RS	0	0.000000	0.558714	156.493857	0.013782	0.000267
RS	1	0.007802	0.558714	166.277865	0.014644	0.002157
RS	2	0.016212	0.558714	176.474109	0.015542	0.005485
RS	3	0.025279	0.558714	187.067654	0.016475	0.010121
RS	4	0.035053	0.320673	342.647198	0.030176	0.019300
RS	5	0.045589	0.320673	356.997738	0.031440	0.026452
RS	6	0.056948	0.303133	391.995406	0.034522	0.031334
RS	7	0.069193	0.303133	405.231078	0.035688	0.036893
RS	8	0.082393	0.327006	387.721884	0.034146	0.036829
RS	9	0.096623	0.327006	399.518776	0.035185	0.040386
RS	10	0.111963	0.375209	358.679576	0.031588	0.036873
RS	11	0.128499	0.375209	369.381625	0.032531	0.038732
RS	12	0.146326	0.445420	320.581942	0.028233	0.034107
RS	13	0.165544	0.445420	330.468651	0.029104	0.035292
RS	14	0.186261	0.541603	280.422209	0.024696	0.030495
RS	15	0.208595	0.541603	289.647293	0.025509	0.031148
RS	16	0.232671	0.666077	243.537627	0.021448	0.026702
RS	17	0.258625	0.666077	252.146125	0.022206	0.027039
RS	18	0.286604	0.820877	212.059819	0.018676	0.023197
RS	19	0.316766	0.820877	220.066085	0.019381	0.023331
RS	20	0.349281	1.007881	186.181575	0.016397	0.020099
RS	21	0.384333	1.007881	193.608897	0.017051	0.020084
RS	22	0.422120	1.227267	165.471619	0.014573	0.017420
RS	23	0.462854	1.227267	172.359867	0.015179	0.017319
RS	24	0.506767	1.476584	149.304294	0.013149	0.015170
RS	25	0.554106	1.476584	155.705956	0.013713	0.015045
RS	26	0.605137	1.750726	136.998291	0.012065	0.013341
RS	27	0.660151	1.750726	142.970530	0.012591	0.013227
RS	28	0.719456	2.042561	127.893464	0.011263	0.011888
RS	29	0.783388	2.042561	133.489922	0.011756	0.011800
RS	30	0.852308	2.343569	121.411677	0.010692	0.010751
RS	31	0.926605	2.343569	126.676017	0.011156	0.010697
RS	32	1.006698	2.644155	117.089083	0.010312	0.009881
RS	33	1.093041	2.644155	122.050342	0.010749	0.009870
RS	34	1.186119	2.934103	114.562803	0.010089	0.009251
RS	35	1.286459	2.934103	119.231371	0.010500	0.009295
RS	36	1.394627	3.204743	113.488524	0.009995	0.008844
RS	37	1.511235	3.204743	117.851740	0.010379	0.008947
RS	38	1.636940	3.451216	113.481616	0.009994	0.008627
RS	39	1.772452	3.451216	117.500273	0.010348	0.008771
RS	40	1.918536	3.672039	114.141254	0.010052	0.008541
RS	41	2.076018	3.672039	117.748382	0.010370	0.008705
RS	42	2.245786	3.866326	115.113063	0.010138	0.008539
RS	43	2.428799	3.866326	118.213825	0.010411	0.008720
RS	44	2.626090	4.033278	116.064119	0.010222	0.008611
RS	45	2.838774	4.033278	118.536277	0.010439	0.008812
RS	46	3.068050	4.173693	116.615051	0.010270	0.008752
RS	47	3.315215	4.173693	118.313142	0.010420	0.008963
RS	48	3.581662	4.291035	116.310469	0.010243	0.008929
RS	49	3.868897	4.291035	117.077990	0.010311	0.009124
RS	50	4.178542	4.392374	114.619199	0.010094	0.009078
RS	51	4.512344	4.392374	114.313614	0.010067	0.009216
RS	52	4.872188	4.489744	110.966304	0.009773	0.009106
RS	53	5.260107	4.489744	109.501325	0.009644	0.009146
RS	54	5.678291	4.673199	103.300470	0.009097	0.008818
RS	55	6.129100	4.673199	100.898332	0.008886	0.008751
RS	56	6.615081	4.673199	97.796695	0.008613	0.008610
RS	57	7.138976	4.673199	94.007469	0.008279	0.008393
RS	58	7.703745	5.973124	71.050988	0.006257	0.007035
RS	59	8.312576	5.973124	69.042244	0.006080	0.006886
RS	60	8.968906	5.973124	66.549227	0.005861	0.006678
RS	61	9.676442	5.973124	63.588734	0.005600	0.006415
RS	62	10.439178	5.973124	60.190887	0.005301	0.006103
RS	63	11.261421	5.973124	416.163618	0.036651	0.041602
PA	4+25*2+4+6 0.030378979 0.006607024 11.261420861 0.558714197 0.320672746 0.303132983 0.327006302 0.375209482 0.445419576 0.541603497 0.666076640 0.820876788 1.007880515 1.227266882 1.476584214 1.750725980 2.042560514 2.343569430 2.644155418 2.934102604 3.204742960 3.451216243 3.672038929 3.866326485 4.033277509 4.173692729 4.291035087 4.392373604 4.489743691 4.673198654 5.973123925
//
IT	5311
RD	3
LK	-146570.589010
QD	-1133.703305 -> -809.995081
RI	0.0494824021
TR	0.026995	0.006855
MT	12.441201
MM	C_pi: 2.346131, n_recomb: 14803.809100
RS	0	0.000000	0.993555	117.348838	0.007927	0.000143
RS	1	0.007971	0.993555	125.653686	0.008488	0.001189
RS	2	0.016577	0.993555	134.457147	0.009083	0.003055
RS	3	0.025870	0.993555	143.774491	0.009712	0.005628
RS	4	0.035903	0.399855	378.642950	0.025577	0.015280
RS	5	0.046735	0.399855	397.485331	0.026850	0.021163
RS	6	0.058432	0.335729	494.367421	0.033395	0.028372
RS	7	0.071060	0.335729	513.326205	0.034675	0.033746
RS	8	0.084695	0.339409	525.718748	0.035512	0.035772
RS	9	0.099417	0.339409	542.625732	0.036654	0.039789
RS	10	0.115313	0.373292	508.571189	0.034354	0.037760
RS	11	0.132475	0.373292	523.514444	0.035363	0.040449
RS	12	0.151006	0.431252	466.361228	0.031503	0.036149
RS	13	0.171013	0.431252	479.860556	0.032415	0.038099
RS	14	0.192616	0.517464	411.749443	0.027814	0.032840
RS	15	0.215940	0.517464	424.254510	0.028658	0.034236
RS	16	0.241123	0.635883	356.132647	0.024057	0.028895
RS	17	0.268314	0.635883	367.836989	0.024847	0.029887
RS	18	0.297672	0.791110	305.782615	0.020656	0.025006
RS	19	0.329371	0.791110	316.722303	0.021395	0.025710
RS	20	0.363596	0.989020	262.756827	0.017749	0.021463
RS	21	0.400549	0.989020	272.928494	0.018436	0.021934
RS	22	0.440447	1.234893	227.326783	0.015356	0.018354
RS	23	0.483526	1.234893	236.741140	0.015992	0.018655
RS	24	0.530039	1.531224	199.038081	0.013445	0.015725
RS	25	0.580259	1.531224	207.736359	0.014033	0.015925
RS	26	0.634482	1.876172	177.091990	0.011963	0.013587
RS	27	0.693027	1.876172	185.142896	0.012506	0.013737
RS	28	0.756239	2.263118	160.549208	0.010845	0.011901
RS	29	0.824490	2.263118	168.036580	0.011351	0.012030
RS	30	0.898181	2.680822	148.506333	0.010032	0.010600
RS	31	0.977745	2.680822	155.515639	0.010505	0.010723
RS	32	1.063652	3.113139	140.233647	0.009473	0.009622
RS	33	1.156406	3.113139	146.841747	0.009919	0.009754
RS	34	1.256554	3.539537	135.189164	0.009132	0.008927
RS	35	1.364684	3.539537	141.456208	0.009555	0.009088
RS	36	1.481434	3.939999	132.876508	0.008976	0.008493
RS	37	1.607489	3.939999	138.836518	0.009378	0.008691
RS	38	1.743592	4.301757	132.724382	0.008966	0.008276
RS	39	1.890544	4.301757	138.375717	0.009347	0.008499
RS	40	2.049210	4.619640	134.148811	0.009062	0.008207
RS	41	2.220523	4.619640	139.448516	0.009420	0.008434
RS	42	2.405491	4.890215	136.685846	0.009233	0.008232
RS	43	2.605202	4.890215	141.546356	0.009561	0.008463
RS	44	2.820833	5.110802	139.929867	0.009452	0.008342
RS	45	3.053651	5.110802	144.214062	0.009742	0.008581
RS	46	3.305028	5.283279	143.368191	0.009685	0.008529
RS	47	3.576441	5.283279	146.886738	0.009922	0.008767
RS	48	3.869489	5.415839	146.301929	0.009883	0.008753
RS	49	4.185895	5.415839	148.821591	0.010053	0.008966
RS	50	4.527522	5.523735	147.821264	0.009985	0.008944
RS	51	4.896380	5.523735	149.094487	0.010071	0.009094
RS	52	5.294640	5.630501	146.835427	0.009919	0.008999
RS	53	5.724645	5.630501	146.662204	0.009907	0.009048
RS	54	6.188925	5.868773	139.921228	0.009452	0.008690
RS	55	6.690213	5.868773	138.482825	0.009355	0.008634
RS	56	7.231458	5.868773	136.111854	0.009194	0.008506
RS	57	7.815846	5.868773	132.783365	0.008970	0.008306
RS	58	8.446815	8.089871	94.687666	0.006396	0.006373
RS	59	9.128078	8.089871	93.888547	0.006342	0.006284
RS	60	9.863645	8.089871	92.466110	0.006246	0.006144
RS	61	10.657843	8.089871	90.399929	0.006107	0.005954
RS	62	11.515347	8.089871	87.682947	0.005923	0.005717
RS	63	12.441201	8.089871	743.528648	0.050225	0.044884
PA	4+25*2+4+6 0.026995200 0.006854856 12.441201444 0.993555489 0.399854824 0.335729053 0.339408875 0.373292062 0.431252139 0.517463729 0.635883354 0.791109734 0.989020049 1.234893293 1.531224432 1.876171599 2.263117686 2.680822288 3.113139366 3.539537446 3.939998605 4.301756784 4.619639963 4.890214821 5.110801912 5.283279172 5.415839094 5.523735201 5.630501236 5.868773380 8.089871462
//
IT	5014
RD	4
LK	-145994.319666
QD	-913.480844 -> -713.378854
RI	0.0318754598
TR	0.024619	0.007262
MT	13.158040
MM	C_pi: 2.721837, n_recomb: 18162.447730
RS	0	0.000000	1.776479	81.477231	0.004486	0.000081
RS	1	0.008066	1.776479	87.637144	0.004825	0.000686
RS	2	0.016783	1.776479	94.227089	0.005188	0.001770
RS	3	0.026203	1.776479	101.271133	0.005576	0.003244
RS	4	0.036383	0.506136	378.903738	0.020862	0.012471
RS	5	0.047384	0.506136	400.330137	0.022042	0.017222
RS	6	0.059273	0.380856	558.753268	0.030764	0.025959
RS	7	0.072120	0.380856	583.034030	0.032101	0.030787
RS	8	0.086004	0.363679	634.718471	0.034947	0.034654
RS	9	0.101007	0.363679	657.145726	0.036182	0.038368
RS	10	0.117221	0.384792	641.658540	0.035329	0.037918
RS	11	0.134742	0.384792	661.387268	0.036415	0.040625
RS	12	0.153677	0.431807	606.924407	0.033416	0.037342
RS	13	0.174140	0.431807	624.388505	0.034378	0.039406
RS	14	0.196253	0.507931	546.163482	0.030071	0.034500
RS	15	0.220149	0.507931	562.085602	0.030948	0.036083
RS	16	0.245973	0.617463	476.282184	0.026223	0.030605
RS	17	0.273880	0.617463	491.118399	0.027040	0.031805
RS	18	0.304038	0.766066	408.710812	0.022503	0.026505
RS	19	0.336629	0.766066	422.613871	0.023269	0.027418
RS	20	0.371849	0.961900	348.531947	0.019190	0.022637
RS	21	0.409910	0.961900	361.511842	0.019904	0.023314
RS	22	0.451040	1.213976	297.546742	0.016383	0.019187
RS	23	0.495489	1.213976	309.584820	0.017045	0.019679
RS	24	0.543522	1.529453	256.007907	0.014095	0.016248
RS	25	0.595430	1.529453	267.114797	0.014707	0.016613
RS	26	0.651526	1.910867	223.319421	0.012296	0.013850
RS	27	0.712146	1.910867	233.553131	0.012859	0.014142
RS	28	0.777656	2.354454	198.401430	0.010924	0.011968
RS	29	0.848450	2.354454	207.858766	0.011444	0.012218
RS	30	0.924954	2.849266	180.044642	0.009913	0.010530
RS	31	1.007630	2.849266	188.841777	0.010397	0.010754
RS	32	1.096974	3.375678	167.218098	0.009207	0.009461
RS	33	1.193525	3.375678	175.473242	0.009661	0.009675
RS	34	1.297864	3.904899	159.161656	0.008763	0.008712
RS	35	1.410620	3.904899	166.981711	0.009194	0.008934
RS	36	1.532470	4.405899	155.190704	0.008545	0.008247
RS	37	1.664150	4.405899	162.655942	0.008956	0.008492
RS	38	1.806451	4.857023	154.513752	0.008507	0.008021
RS	39	1.960230	4.857023	161.661222	0.008901	0.008280
RS	40	2.126414	5.248509	156.329469	0.008607	0.007961
RS	41	2.306003	5.248509	163.142456	0.008982	0.008219
RS	42	2.500077	5.574035	160.044152	0.008812	0.008013
RS	43	2.709806	5.574035	166.446613	0.009164	0.008268
RS	44	2.936453	5.828772	165.186068	0.009095	0.008161
RS	45	3.181381	5.828772	171.033278	0.009417	0.008417
RS	46	3.446066	6.015604	171.125655	0.009422	0.008393
RS	47	3.732101	6.015604	176.194267	0.009701	0.008643
RS	48	4.041209	6.147516	176.933246	0.009742	0.008669
RS	49	4.375250	6.147516	180.924493	0.009961	0.008891
RS	50	4.736235	6.247827	181.317129	0.009983	0.008912
RS	51	5.126339	6.247827	183.890098	0.010125	0.009073
RS	52	5.547909	6.351016	182.639154	0.010056	0.009016
RS	53	6.003485	6.351016	183.493577	0.010103	0.009079
RS	54	6.495808	6.624746	175.998629	0.009690	0.008724
RS	55	7.027843	6.624746	175.300927	0.009652	0.008686
RS	56	7.602794	6.624746	173.461147	0.009551	0.008577
RS	57	8.224122	6.624746	170.424807	0.009383	0.008395
RS	58	8.895568	9.762645	114.725374	0.006317	0.006000
RS	59	9.621175	9.762645	115.062759	0.006335	0.005955
RS	60	10.405310	9.762645	114.707911	0.006316	0.005865
RS	61	11.252697	9.762645	113.611908	0.006255	0.005729
RS	62	12.168436	9.762645	111.737189	0.006152	0.005550
RS	63	13.158040	9.762645	1084.712839	0.059723	0.048395
PA	4+25*2+4+6 0.024618966 0.007262437 13.158040345 1.776479215 0.506136427 0.380855804 0.363679463 0.384791900 0.431806948 0.507930947 0.617463176 0.766066154 0.961900133 1.213976411 1.529453100 1.910867075 2.354453819 2.849265946 3.375678086 3.904898578 4.405899262 4.857022668 5.248508683 5.574035096 5.828772450 6.015603974 6.147515766 6.247826751 6.351016232 6.624746453 9.762645068
//
IT	4608
RD	5
LK	-145619.742971
QD	-783.107553 -> -631.903804
RI	0.0214631617
TR	0.022715	0.007695
MT	13.679606
MM	C_pi: 3.015301, n_recomb: 21282.904767
RS	0	0.000000	3.106795	55.000928	0.002584	0.000048
RS	1	0.008132	3.106795	59.314008	0.002787	0.000407
RS	2	0.016926	3.106795	63.951312	0.003005	0.001054
RS	3	0.026435	3.106795	68.934854	0.003239	0.001923
RS	4	0.036718	0.631591	362.872027	0.017050	0.010379
RS	5	0.047836	0.631591	385.277557	0.018103	0.014270
RS	6	0.059859	0.429565	597.670916	0.028082	0.023916
RS	7	0.072859	0.429565	626.275763	0.029426	0.028248
RS	8	0.086917	0.390852	718.158088	0.033743	0.033473
RS	9	0.102118	0.390852	745.812850	0.035043	0.036831
RS	10	0.118555	0.400621	753.581423	0.035408	0.037641
RS	11	0.136329	0.400621	778.165263	0.036563	0.040182
RS	12	0.155549	0.438330	733.297504	0.034455	0.037924
RS	13	0.176331	0.438330	754.833104	0.035467	0.039934
RS	14	0.198804	0.505727	673.222516	0.031632	0.035611
RS	15	0.223104	0.505727	692.544509	0.032540	0.037212
RS	16	0.249380	0.606950	593.958189	0.027908	0.031896
RS	17	0.277793	0.606950	611.801652	0.028746	0.033153
RS	18	0.308517	0.747983	511.957145	0.024055	0.027722
RS	19	0.341740	0.747983	528.663551	0.024840	0.028710
RS	20	0.377664	0.938156	435.896260	0.020481	0.023642
RS	21	0.416510	0.938156	451.541871	0.021216	0.024408
RS	22	0.458515	1.188893	369.684368	0.017370	0.019935
RS	23	0.503936	1.188893	384.241077	0.018054	0.020522
RS	24	0.553051	1.510958	314.719527	0.014787	0.016747
RS	25	0.606161	1.510958	328.163146	0.015419	0.017204
RS	26	0.663589	1.910951	270.914126	0.012729	0.014136
RS	27	0.725688	1.910951	283.277360	0.013310	0.014510
RS	28	0.792836	2.388571	237.224093	0.011146	0.012087
RS	29	0.865446	2.388571	248.602046	0.011681	0.012408
RS	30	0.943961	2.934784	212.194880	0.009970	0.010528
RS	31	1.028861	2.934784	222.723529	0.010465	0.010814
RS	32	1.120665	3.528827	194.501224	0.009139	0.009378
RS	33	1.219935	3.528827	204.333054	0.009601	0.009641
RS	34	1.327279	4.136174	183.151427	0.008606	0.008575
RS	35	1.443352	4.136174	192.436019	0.009042	0.008834
RS	36	1.568864	4.716191	177.266573	0.008329	0.008077
RS	37	1.704584	4.716191	186.128902	0.008745	0.008346
RS	38	1.851342	5.238291	175.828241	0.008261	0.007832
RS	39	2.010034	5.238291	184.344208	0.008662	0.008110
RS	40	2.181632	5.687512	177.807826	0.008354	0.007773
RS	41	2.367185	5.687512	185.988045	0.008739	0.008049
RS	42	2.567828	6.054399	182.472148	0.008574	0.007845
RS	43	2.784789	6.054399	190.254042	0.008939	0.008117
RS	44	3.019393	6.332117	189.279318	0.008893	0.008027
RS	45	3.273077	6.332117	196.513763	0.009233	0.008297
RS	46	3.547392	6.524378	197.493750	0.009279	0.008302
RS	47	3.844015	6.524378	203.927702	0.009582	0.008563
RS	48	4.164761	6.648480	205.968168	0.009678	0.008626
RS	49	4.511592	6.648480	211.241833	0.009925	0.008858
RS	50	4.886628	6.735044	213.030337	0.010009	0.008922
RS	51	5.292164	6.735044	216.713415	0.010183	0.009096
RS	52	5.730681	6.828386	216.472523	0.010171	0.009078
RS	53	6.204859	6.828386	218.169243	0.010251	0.009159
RS	54	6.717600	7.125130	209.868971	0.009861	0.008812
RS	55	7.272040	7.125130	209.744765	0.009855	0.008792
RS	56	7.871569	7.125130	208.281606	0.009786	0.008702
RS	57	8.519855	7.125130	205.400337	0.009651	0.008539
RS	58	9.220862	11.158385	130.834167	0.006147	0.005733
RS	59	9.978879	11.158385	132.207853	0.006212	0.005726
RS	60	10.798541	11.158385	132.861069	0.006243	0.005678
RS	61	11.684862	11.158385	132.723351	0.006236	0.005588
RS	62	12.643263	11.158385	131.733062	0.006190	0.005456
RS	63	13.679606	11.158385	1411.452384	0.066319	0.051994
PA	4+25*2+4+6 0.022714703 0.007694997 13.679605581 3.106795442 0.631591240 0.429565492 0.390851651 0.400621168 0.438329911 0.505726924 0.606949691 0.747982897 0.938156177 1.188892857 1.510958051 1.910950903 2.388571278 2.934783922 3.528826507 4.136173966 4.716191168 5.238290998 5.687511986 6.054398638 6.332117315 6.524377609 6.648480002 6.735044457 6.828386036 7.125129693 11.158385079
//
IT	4773
RD	6
LK	-145330.166729
QD	-682.928978 -> -558.680130
RI	0.0152462696
TR	0.021076	0.008105
MT	14.128071
MM	C_pi: 3.264076, n_recomb: 24226.711934
RS	0	0.000000	5.324230	36.741192	0.001517	0.000028
RS	1	0.008187	5.324230	39.687156	0.001638	0.000245
RS	2	0.017045	5.324230	42.863835	0.001769	0.000637
RS	3	0.026628	5.324230	46.288364	0.001911	0.001161
RS	4	0.036996	0.776155	340.736853	0.014065	0.008739
RS	5	0.048212	0.776155	363.148405	0.014990	0.011970
RS	6	0.060347	0.480021	621.793659	0.025666	0.022132
RS	7	0.073476	0.480021	653.861172	0.026989	0.026062
RS	8	0.087679	0.418914	784.227595	0.032370	0.032279
RS	9	0.103045	0.418914	816.711890	0.033711	0.035346
RS	10	0.119669	0.418446	848.820258	0.035037	0.037120
RS	11	0.137655	0.418446	878.214525	0.036250	0.039485
RS	12	0.157112	0.448203	846.608475	0.034945	0.038116
RS	13	0.178163	0.448203	872.312520	0.036006	0.040042
RS	14	0.200938	0.508227	792.031222	0.032692	0.036337
RS	15	0.225577	0.508227	814.806986	0.033633	0.037913
RS	16	0.252234	0.602339	707.462190	0.029202	0.032880
RS	17	0.281073	0.602339	728.275067	0.030061	0.034144
RS	18	0.312273	0.736540	613.711308	0.025332	0.028726
RS	19	0.346027	0.736540	633.127679	0.026133	0.029739
RS	20	0.382546	0.920747	523.233664	0.021597	0.024517
RS	21	0.422054	0.920747	541.442734	0.022349	0.025323
RS	22	0.464797	1.167938	442.425094	0.018262	0.020618
RS	23	0.511039	1.167938	459.416856	0.018963	0.021256
RS	24	0.561068	1.491599	374.155917	0.015444	0.017229
RS	25	0.615193	1.491599	389.877677	0.016093	0.017740
RS	26	0.673749	1.901806	319.104086	0.013172	0.014438
RS	27	0.737099	1.901806	333.556584	0.013768	0.014863
RS	28	0.805636	2.401729	276.425512	0.011410	0.012242
RS	29	0.879785	2.401729	289.691943	0.011958	0.012610
RS	30	0.960004	2.984945	244.498428	0.010092	0.010574
RS	31	1.046792	2.984945	256.725969	0.010597	0.010900
RS	32	1.140685	3.631066	221.723168	0.009152	0.009347
RS	33	1.242265	3.631066	233.092641	0.009621	0.009642
RS	34	1.352163	4.301749	206.879847	0.008539	0.008491
RS	35	1.471058	4.301749	217.580079	0.008981	0.008773
RS	36	1.599688	4.948219	198.895258	0.008210	0.007957
RS	37	1.738849	4.948219	209.094669	0.008631	0.008240
RS	38	1.889404	5.531042	196.531799	0.008112	0.007691
RS	39	2.052286	5.531042	206.345638	0.008517	0.007979
RS	40	2.228503	6.029421	198.535816	0.008195	0.007627
RS	41	2.419148	6.029421	208.003385	0.008586	0.007915
RS	42	2.625403	6.430495	204.027955	0.008422	0.007712
RS	43	2.848544	6.430495	213.101780	0.008796	0.007997
RS	44	3.089955	6.725526	212.390907	0.008767	0.007923
RS	45	3.351131	6.725526	220.919303	0.009119	0.008204
RS	46	3.633691	6.919035	222.785852	0.009196	0.008236
RS	47	3.939385	6.919035	230.487874	0.009514	0.008508
RS	48	4.270108	7.032274	233.855508	0.009653	0.008606
RS	49	4.627909	7.032274	240.311223	0.009919	0.008850
RS	50	5.015005	7.102503	243.546091	0.010053	0.008954
RS	51	5.433794	7.102503	248.234996	0.010246	0.009140
RS	52	5.886871	7.183003	249.055196	0.010280	0.009160
RS	53	6.377044	7.183003	251.484746	0.010380	0.009256
RS	54	6.907349	7.495351	242.382669	0.010005	0.008919
RS	55	7.481073	7.495351	242.723653	0.010019	0.008916
RS	56	8.101770	7.495351	241.531190	0.009970	0.008844
RS	57	8.773286	7.495351	238.703968	0.009853	0.008697
RS	58	9.499783	12.417536	144.274075	0.005955	0.005516
RS	59	10.285761	12.417536	146.603466	0.006051	0.005541
RS	60	11.136091	12.417536	148.206594	0.006117	0.005529
RS	61	12.056042	12.417536	148.996046	0.006150	0.005478
RS	62	13.051313	12.417536	148.890622	0.006146	0.005387
RS	63	14.128071	12.417536	1725.531107	0.071224	0.055555
PA	4+25*2+4+6 0.021075840 0.008104754 14.128071044 5.324230334 0.776154617 0.480021236 0.418914144 0.418446467 0.448203219 0.508227161 0.602338713 0.736539624 0.920747193 1.167937659 1.491598728 1.901805975 2.401728539 2.984944519 3.631065876 4.301748966 4.948219051 5.531042034 6.029421399 6.430494757 6.725525563 6.919034956 7.032274291 7.102503303 7.183003322 7.495351371 12.417535791
//
IT	5328
RD	7
LK	-145090.248713
QD	-598.848024 -> -493.592390
RI	0.0114337522
TR	0.019616	0.008474
MT	14.557727
MM	C_pi: 3.493029, n_recomb: 27065.270731
RS	0	0.000000	8.999392	24.405007	0.000902	0.000017
RS	1	0.008239	8.999392	26.391421	0.000975	0.000149
RS	2	0.017156	8.999392	28.537361	0.001054	0.000388
RS	3	0.026808	8.999392	30.855269	0.001140	0.000707
RS	4	0.037255	0.942965	316.661666	0.011700	0.007402
RS	5	0.048563	0.942965	338.514369	0.012507	0.010115
RS	6	0.060802	0.532299	636.953867	0.023534	0.020529
RS	7	0.074050	0.532299	671.836144	0.024823	0.024136
RS	8	0.088389	0.447518	838.774657	0.030991	0.031092
RS	9	0.103910	0.447518	875.746427	0.032357	0.033942
RS	10	0.120709	0.437529	932.022960	0.034436	0.036461
RS	11	0.138892	0.437529	966.176507	0.035698	0.038680
RS	12	0.158574	0.460300	949.788649	0.035093	0.038059
RS	13	0.179876	0.460300	979.781491	0.036201	0.039912
RS	14	0.202934	0.513971	904.134757	0.033406	0.036799
RS	15	0.227891	0.513971	930.492867	0.034380	0.038348
RS	16	0.254905	0.602017	817.540632	0.030206	0.033644
RS	17	0.284144	0.602017	841.380977	0.031087	0.034906
RS	18	0.315792	0.730350	714.336110	0.026393	0.029574
RS	19	0.350047	0.730350	736.458616	0.027210	0.030597
RS	20	0.387125	0.909184	610.745867	0.022566	0.025297
RS	21	0.427257	0.909184	631.488640	0.023332	0.026124
RS	22	0.470695	1.152532	515.923144	0.019062	0.021253
RS	23	0.517712	1.152532	535.322318	0.019779	0.021922
RS	24	0.568603	1.475985	434.473926	0.016053	0.017697
RS	25	0.623686	1.475985	452.459683	0.016717	0.018244
RS	26	0.683307	1.892603	368.055995	0.013599	0.014750
RS	27	0.747841	1.892603	384.595590	0.014210	0.015210
RS	28	0.817691	2.408863	316.177324	0.011682	0.012423
RS	29	0.893295	2.408863	331.335363	0.012242	0.012822
RS	30	0.975128	3.021288	277.126284	0.010239	0.010653
RS	31	1.063703	3.021288	291.054676	0.010754	0.011007
RS	32	1.159576	3.710802	249.055764	0.009202	0.009351
RS	33	1.263347	3.710802	261.959157	0.009679	0.009670
RS	34	1.375667	4.436627	230.525225	0.008517	0.008443
RS	35	1.497241	4.436627	242.629319	0.008965	0.008741
RS	36	1.628830	5.142987	220.270749	0.008139	0.007873
RS	37	1.771261	5.142987	231.787013	0.008564	0.008165
RS	38	1.925426	5.781708	216.843256	0.008012	0.007583
RS	39	2.092292	5.781708	227.927527	0.008421	0.007878
RS	40	2.272905	6.325466	218.771237	0.008083	0.007510
RS	41	2.468398	6.325466	229.493617	0.008479	0.007806
RS	42	2.679998	6.757585	225.025242	0.008314	0.007605
RS	43	2.909029	6.757585	235.355518	0.008696	0.007899
RS	44	3.156930	7.067441	234.906840	0.008679	0.007840
RS	45	3.425254	7.067441	244.692617	0.009041	0.008131
RS	46	3.715684	7.260408	247.473976	0.009144	0.008188
RS	47	4.030042	7.260408	256.407499	0.009474	0.008469
RS	48	4.370298	7.361550	261.161781	0.009649	0.008601
RS	49	4.738586	7.361550	268.762374	0.009930	0.008855
RS	50	5.137216	7.414393	273.529435	0.010106	0.008997
RS	51	5.568687	7.414393	279.183171	0.010315	0.009195
RS	52	6.035706	7.480633	281.151203	0.010388	0.009250
RS	53	6.541199	7.480633	284.263984	0.010503	0.009360
RS	54	7.088339	7.804375	274.390070	0.010138	0.009033
RS	55	7.680554	7.804375	275.139588	0.010166	0.009045
RS	56	8.321560	7.804375	274.158153	0.010130	0.008987
RS	57	9.015375	7.804375	271.323198	0.010025	0.008855
RS	58	9.766351	13.627543	156.035793	0.005765	0.005327
RS	59	10.579197	13.627543	159.270364	0.005885	0.005380
RS	60	11.459009	13.627543	161.786541	0.005978	0.005398
RS	61	12.411305	13.627543	163.482931	0.006040	0.005381
RS	62	13.442056	13.627543	164.261780	0.006069	0.005326
RS	63	14.557727	13.627543	2034.697247	0.075177	0.058997
PA	4+25*2+4+6 0.019616316 0.008474020 14.557726621 8.999391602 0.942964876 0.532298672 0.447518493 0.437528997 0.460299661 0.513970656 0.602017317 0.730350435 0.909184026 1.152532247 1.475984663 1.892603243 2.408863343 3.021287890 3.710802424 4.436626815 5.142987081 5.781707729 6.325465521 6.757584521 7.067440996 7.260408248 7.361549998 7.414393462 7.480633229 7.804375498 13.627542720
//
IT	4754
RD	8
LK	-144886.444465
QD	-526.733573 -> -436.555065
RI	0.0090300903
TR	0.018298	0.008798
MT	14.991150
MM	C_pi: 3.715467, n_recomb: 29843.440497
RS	0	0.000000	15.090766	16.123850	0.000540	0.000010
RS	1	0.008289	15.090766	17.450976	0.000585	0.000090
RS	2	0.017264	15.090766	18.886499	0.000633	0.000237
RS	3	0.026984	15.090766	20.439128	0.000685	0.000432
RS	4	0.037509	1.137135	292.172355	0.009790	0.006286
RS	5	0.048907	1.137135	313.120581	0.010492	0.008580
RS	6	0.061249	0.587076	645.868414	0.021642	0.019061
RS	7	0.074614	0.587076	683.059025	0.022888	0.022399
RS	8	0.089088	0.476799	885.005265	0.029655	0.029923
RS	9	0.104760	0.476799	926.181328	0.031035	0.032612
RS	10	0.121732	0.457627	1006.219428	0.033717	0.035724
RS	11	0.140111	0.457627	1045.087784	0.035019	0.037831
RS	12	0.160013	0.474036	1045.110999	0.035020	0.037843
RS	13	0.181564	0.474036	1079.522229	0.036173	0.039638
RS	14	0.204902	0.522049	1011.014265	0.033877	0.037079
RS	15	0.230174	0.522049	1041.123625	0.034886	0.038609
RS	16	0.257541	0.604788	925.161250	0.031000	0.034252
RS	17	0.287177	0.604788	952.146512	0.031905	0.035515
RS	18	0.319268	0.728051	814.506770	0.027293	0.030311
RS	19	0.354020	0.728051	839.391644	0.028127	0.031341
RS	20	0.391652	0.902196	698.938450	0.023420	0.026009
RS	21	0.432403	0.902196	722.236564	0.024201	0.026849
RS	22	0.476532	1.141978	590.573197	0.019789	0.021854
RS	23	0.524319	1.141978	612.393337	0.020520	0.022545
RS	24	0.576067	1.464642	496.002540	0.016620	0.018157
RS	25	0.632103	1.464642	516.271214	0.017299	0.018730
RS	26	0.692785	1.885880	418.048624	0.014008	0.015070
RS	27	0.758496	1.885880	436.700970	0.014633	0.015556
RS	28	0.829653	2.415305	356.715419	0.011953	0.012622
RS	29	0.906709	2.415305	373.792908	0.012525	0.013045
RS	30	0.990151	3.052562	310.278281	0.010397	0.010756
RS	31	1.080510	3.052562	325.932419	0.010921	0.011130
RS	32	1.178358	3.780515	276.672897	0.009271	0.009381
RS	33	1.284317	3.780515	291.128589	0.009755	0.009717
RS	34	1.399058	4.556989	254.245418	0.008519	0.008420
RS	35	1.523309	4.556989	267.763599	0.008972	0.008730
RS	36	1.657860	5.320048	241.547067	0.008094	0.007813
RS	37	1.803562	5.320048	254.382564	0.008524	0.008112
RS	38	1.961342	6.012877	236.920729	0.007939	0.007499
RS	39	2.132199	6.012877	249.271780	0.008353	0.007799
RS	40	2.317218	6.600918	238.685007	0.007998	0.007416
RS	41	2.517572	6.600918	250.655229	0.008399	0.007718
RS	42	2.734533	7.063159	245.658411	0.008232	0.007517
RS	43	2.969478	7.063159	257.237577	0.008620	0.007819
RS	44	3.223895	7.386993	257.056583	0.008614	0.007771
RS	45	3.499401	7.386993	268.093800	0.008983	0.008071
RS	46	3.797742	7.578750	271.831643	0.009109	0.008150
RS	47	4.120812	7.578750	281.993445	0.009449	0.008441
RS	48	4.470660	7.667308	288.211437	0.009657	0.008604
RS	49	4.849506	7.667308	296.955375	0.009950	0.008868
RS	50	5.259752	7.702314	303.359887	0.010165	0.009045
RS	51	5.704003	7.702314	309.974397	0.010387	0.009255
RS	52	6.185076	7.753555	313.197858	0.010495	0.009343
RS	53	6.706023	7.753555	316.980718	0.010621	0.009466
RS	54	7.270149	8.086209	306.381253	0.010266	0.009148
RS	55	7.881035	8.086209	307.515606	0.010304	0.009173
RS	56	8.542554	8.086209	306.716146	0.010278	0.009128
RS	57	9.258904	8.086209	303.839023	0.010181	0.009007
RS	58	10.034629	14.835503	166.692472	0.005586	0.005157
RS	59	10.874652	14.835503	170.801871	0.005723	0.005233
RS	60	11.784302	14.835503	174.210242	0.005837	0.005277
RS	61	12.769348	14.835503	176.804302	0.005924	0.005288
RS	62	13.836042	14.835503	178.471873	0.005980	0.005265
RS	63	14.991150	14.835503	2344.707848	0.078567	0.062275
PA	4+25*2+4+6 0.018298180 0.008797819 14.991150299 15.090765706 1.137135464 0.587075520 0.476799088 0.457626750 0.474036097 0.522048503 0.604787630 0.728050538 0.902196345 1.141978163 1.464642153 1.885879890 2.415304747 3.052561788 3.780515156 4.556988833 5.320048004 6.012876568 6.600918145 7.063158583 7.386992888 7.578750353 7.667307735 7.702313673 7.753554892 8.086208583 14.835503194
//
IT	5010
RD	9
LK	-144711.666622
QD	-464.609652 -> -386.973407
RI	0.0074740220
TR	0.017103	0.009077
MT	15.436270
MM	C_pi: 3.937625, n_recomb: 32582.498728
RS	0	0.000000	25.207955	10.587281	0.000325	0.000006
RS	1	0.008339	25.207955	11.466613	0.000352	0.000055
RS	2	0.017373	25.207955	12.418664	0.000381	0.000145
RS	3	0.027160	25.207955	13.449390	0.000413	0.000264
RS	4	0.037763	1.365249	267.865177	0.008221	0.005341
RS	5	0.049251	1.365249	287.684671	0.008829	0.007287
RS	6	0.061696	0.645166	649.762187	0.019942	0.017702
RS	7	0.075179	0.645166	688.830062	0.021141	0.020809
RS	8	0.089787	0.506968	924.548196	0.028376	0.028777
RS	9	0.105613	0.506968	969.674838	0.029761	0.031345
RS	10	0.122758	0.478656	1073.094968	0.032935	0.034941
RS	11	0.141333	0.478656	1116.627159	0.034271	0.036965
RS	12	0.161456	0.489074	1133.902588	0.034801	0.037521
RS	13	0.183258	0.489074	1172.851206	0.035996	0.039274
RS	14	0.206878	0.531866	1113.556642	0.034177	0.037228
RS	15	0.232468	0.531866	1147.596380	0.035221	0.038748
RS	16	0.260191	0.609806	1030.910201	0.031640	0.034744
RS	17	0.290226	0.609806	1061.184866	0.032569	0.036012
RS	18	0.322765	0.728577	914.648282	0.028072	0.030963
RS	19	0.358018	0.728577	942.382455	0.028923	0.032003
RS	20	0.396210	0.898604	788.139414	0.024189	0.026670
RS	21	0.437587	0.898604	814.041359	0.024984	0.027522
RS	22	0.482415	1.135173	666.642936	0.020460	0.022431
RS	23	0.530980	1.135173	690.918715	0.021205	0.023139
RS	24	0.583595	1.456904	558.955535	0.017155	0.018611
RS	25	0.640597	1.456904	581.542521	0.017848	0.019205
RS	26	0.702353	1.881829	469.253583	0.014402	0.015396
RS	27	0.769258	1.881829	490.057834	0.015041	0.015903
RS	28	0.841742	2.422556	398.175373	0.012221	0.012834
RS	29	0.920270	2.422556	417.211886	0.012805	0.013278
RS	30	1.005347	3.081972	344.059019	0.010560	0.010875
RS	31	1.097517	3.081972	361.474428	0.011094	0.011267
RS	32	1.197373	3.845331	304.656415	0.009350	0.009429
RS	33	1.305556	3.845331	320.692750	0.009842	0.009779
RS	34	1.422760	4.669843	278.109994	0.008536	0.008416
RS	35	1.549738	4.669843	293.062193	0.008994	0.008736
RS	36	1.687303	5.488151	262.786814	0.008065	0.007771
RS	37	1.836339	5.488151	276.953657	0.008500	0.008077
RS	38	1.997803	6.234775	256.827639	0.007882	0.007432
RS	39	2.172731	6.234775	270.451937	0.008301	0.007736
RS	40	2.362245	6.867375	258.342068	0.007929	0.007339
RS	41	2.567562	6.867375	271.563931	0.008335	0.007645
RS	42	2.790000	7.359908	265.999914	0.008164	0.007442
RS	43	3.030986	7.359908	278.832237	0.008558	0.007751
RS	44	3.292067	7.697682	278.924246	0.008561	0.007713
RS	45	3.574918	7.697682	291.220185	0.008938	0.008022
RS	46	3.881356	7.888022	295.960871	0.009083	0.008121
RS	47	4.213346	7.888022	307.362575	0.009433	0.008421
RS	48	4.573019	7.963741	315.128467	0.009672	0.008612
RS	49	4.962684	7.963741	325.030691	0.009976	0.008886
RS	50	5.384842	7.980602	333.186764	0.010226	0.009096
RS	51	5.842202	7.980602	340.775793	0.010459	0.009317
RS	52	6.337699	8.016336	345.372475	0.010600	0.009436
RS	53	6.874514	8.016336	349.830598	0.010737	0.009569
RS	54	7.456092	8.356225	338.564589	0.010391	0.009261
RS	55	8.086165	8.356225	340.077089	0.010437	0.009297
RS	56	8.768778	8.356225	339.446758	0.010418	0.009263
RS	57	9.508311	8.356225	336.507996	0.010328	0.009153
RS	58	10.309512	16.063668	176.543928	0.005418	0.005001
RS	59	11.177521	16.063668	181.507375	0.005571	0.005096
RS	60	12.117910	16.063668	185.794433	0.005702	0.005163
RS	61	13.136714	16.063668	189.281542	0.005809	0.005199
RS	62	14.240473	16.063668	191.843773	0.005888	0.005202
RS	63	15.436270	16.063668	2658.344601	0.081588	0.065364
PA	4+25*2+4+6 0.017102574 0.009076983 15.436270127 25.207955392 1.365248801 0.645166310 0.506968257 0.478655761 0.489074407 0.531866137 0.609805965 0.728577182 0.898603739 1.135173077 1.456903927 1.881828734 2.422555895 3.081971678 3.845330878 4.669842728 5.488151365 6.234774912 6.867375095 7.359907621 7.697682014 7.888021906 7.963740855 7.980601565 8.016335876 8.356224804 16.063668438
//
IT	4771
RD	10
LK	-144561.136789
QD	-411.021695 -> -344.007269
RI	0.0064404026
TR	0.016018	0.009315
MT	15.894364
MM	C_pi: 4.161876, n_recomb: 35288.521428
RS	0	0.000000	42.059040	6.903844	0.000196	0.000004
RS	1	0.008389	42.059040	7.481729	0.000212	0.000033
RS	2	0.017481	42.059040	8.107873	0.000230	0.000088
RS	3	0.027336	42.059040	8.786285	0.000249	0.000161
RS	4	0.038018	1.635103	244.080878	0.006917	0.004535
RS	5	0.049595	1.635103	262.626052	0.007442	0.006190
RS	6	0.062144	0.707331	649.282582	0.018399	0.016437
RS	7	0.075746	0.707331	689.835631	0.019548	0.019340
RS	8	0.090489	0.538226	958.193636	0.027153	0.027661
RS	9	0.106468	0.538226	1007.021674	0.028537	0.030133
RS	10	0.123788	0.500574	1133.524624	0.032122	0.034136
RS	11	0.142560	0.500574	1181.648732	0.033485	0.036096
RS	12	0.162908	0.505192	1216.816832	0.034482	0.037128
RS	13	0.184962	0.505192	1260.395432	0.035717	0.038848
RS	14	0.208866	0.543023	1212.114486	0.034349	0.037282
RS	15	0.234776	0.543023	1250.253591	0.035429	0.038798
RS	16	0.262859	0.616487	1134.957681	0.032162	0.035148
RS	17	0.293298	0.616487	1168.671667	0.033118	0.036425
RS	18	0.326290	0.731156	1014.867405	0.028759	0.031550
RS	19	0.362049	0.731156	1045.548269	0.029629	0.032601
RS	20	0.400809	0.897479	878.431633	0.024893	0.027290
RS	21	0.442820	0.897479	906.994979	0.025702	0.028155
RS	22	0.488355	1.131139	744.197956	0.021089	0.022988
RS	23	0.537709	1.131139	770.970096	0.021848	0.023711
RS	24	0.591204	1.451913	623.384689	0.017665	0.019059
RS	25	0.649187	1.451913	648.329058	0.018372	0.019672
RS	26	0.712033	1.879934	521.713044	0.014784	0.015726
RS	27	0.780151	1.879934	544.710826	0.015436	0.016252
RS	28	0.853984	2.430711	440.583411	0.012485	0.013056
RS	29	0.934009	2.430711	461.620533	0.013081	0.013517
RS	30	1.020748	3.110441	378.480431	0.010725	0.011007
RS	31	1.114763	3.110441	397.694465	0.011270	0.011414
RS	32	1.216665	3.907123	333.007584	0.009437	0.009490
RS	33	1.327115	3.907123	350.654637	0.009937	0.009852
RS	34	1.446830	4.778001	302.113772	0.008561	0.008425
RS	35	1.576587	4.778001	318.521610	0.009026	0.008754
RS	36	1.717229	5.650895	283.983710	0.008047	0.007742
RS	37	1.869669	5.650895	299.495758	0.008487	0.008054
RS	38	2.034897	6.451695	276.556721	0.007837	0.007379
RS	39	2.213985	6.451695	291.462571	0.008259	0.007687
RS	40	2.408096	7.129672	277.736732	0.007870	0.007274
RS	41	2.618490	7.129672	292.216109	0.008281	0.007584
RS	42	2.846533	7.653181	286.042979	0.008106	0.007378
RS	43	3.093706	7.653181	300.135163	0.008505	0.007693
RS	44	3.361613	8.005171	300.504462	0.008516	0.007664
RS	45	3.651994	8.005171	314.069458	0.008900	0.007980
RS	46	3.966734	8.194034	319.858900	0.009064	0.008097
RS	47	4.307876	8.194034	332.516033	0.009423	0.008405
RS	48	4.677635	8.256673	341.914667	0.009689	0.008623
RS	49	5.078411	8.256673	352.995062	0.010003	0.008906
RS	50	5.512807	8.255058	363.018035	0.010287	0.009148
RS	51	5.983643	8.255058	371.601376	0.010530	0.009378
RS	52	6.493976	8.274793	377.692983	0.010703	0.009527
RS	53	7.047118	8.274793	382.838412	0.010849	0.009670
RS	54	7.646661	8.620514	370.977691	0.010513	0.009371
RS	55	8.296497	8.620514	372.868054	0.010566	0.009417
RS	56	9.000846	8.620514	372.400370	0.010553	0.009392
RS	57	9.764279	8.620514	369.386652	0.010468	0.009290
RS	58	10.591754	17.320133	185.740837	0.005263	0.004856
RS	59	11.488642	17.320133	191.540220	0.005428	0.004967
RS	60	12.460767	17.320133	196.693657	0.005574	0.005053
RS	61	13.514439	17.320133	201.068673	0.005698	0.005110
RS	62	14.656500	17.320133	204.529011	0.005796	0.005138
RS	63	15.894364	17.320133	2976.149504	0.084338	0.068255
PA	4+25*2+4+6 0.016017881 0.009314959 15.894363631 42.059039503 1.635103187 0.707330977 0.538226374 0.500574187 0.505191937 0.543023358 0.616486884 0.731156373 0.897479387 1.131139363 1.451913160 1.879933582 2.430711357 3.110440743 3.907123085 4.778000650 5.650894532 6.451694866 7.129672127 7.653180613 8.005170559 8.194033910 8.256672875 8.255058041 8.274793322 8.620513595 17.320133314
//
IT	5838
RD	11
LK	-144431.166770
QD	-364.733459 -> -306.781203
RI	0.0057365319
TR	0.015035	0.009516
MT	16.363763
MM	C_pi: 4.388643, n_recomb: 37959.506436
RS	0	0.000000	70.216621	4.468345	0.000118	0.000002
RS	1	0.008438	70.216621	4.844996	0.000128	0.000020
RS	2	0.017589	70.216621	5.253360	0.000138	0.000053
RS	3	0.027511	70.216621	5.696100	0.000150	0.000098
RS	4	0.038271	1.955891	221.080818	0.005824	0.003847
RS	5	0.049939	1.955891	238.264428	0.006277	0.005255
RS	6	0.062592	0.774234	644.902223	0.016989	0.015259
RS	7	0.076312	0.774234	686.572852	0.018087	0.017977
RS	8	0.091189	0.570706	986.410837	0.025986	0.026580
RS	9	0.107323	0.570706	1038.683031	0.027363	0.028973
RS	10	0.124817	0.523339	1187.988520	0.031296	0.033325
RS	11	0.143788	0.523339	1240.603203	0.032682	0.035235
RS	12	0.164360	0.522226	1294.129901	0.034092	0.036686
RS	13	0.186668	0.522226	1342.395095	0.035364	0.038380
RS	14	0.210858	0.555242	1306.701011	0.034424	0.037263
RS	15	0.237089	0.555242	1349.085932	0.035540	0.038778
RS	16	0.265534	0.624427	1237.171053	0.032592	0.035480
RS	17	0.296379	0.624427	1274.466997	0.033574	0.036770
RS	18	0.329827	0.735252	1115.007456	0.029374	0.032083
RS	19	0.366098	0.735252	1148.731385	0.030262	0.033148
RS	20	0.405429	0.898160	969.683469	0.025545	0.027877
RS	21	0.448079	0.898160	1000.964684	0.026369	0.028755
RS	22	0.494328	1.129135	823.133422	0.021685	0.023529
RS	23	0.544479	1.129135	852.439782	0.022457	0.024266
RS	24	0.598863	1.448935	689.210413	0.018156	0.019503
RS	25	0.657836	1.448935	716.547125	0.018877	0.020132
RS	26	0.721785	1.879614	575.359678	0.015157	0.016059
RS	27	0.791130	1.879614	600.588289	0.015822	0.016602
RS	28	0.866327	2.439476	483.881472	0.012747	0.013285
RS	29	0.947869	2.439476	506.956862	0.013355	0.013761
RS	30	1.036292	3.138079	413.488475	0.010893	0.011148
RS	31	1.132177	3.138079	434.535087	0.011447	0.011568
RS	32	1.236153	3.966473	361.673999	0.009528	0.009561
RS	33	1.348902	3.966473	380.958850	0.010036	0.009934
RS	34	1.471166	4.882453	326.208434	0.008594	0.008443
RS	35	1.603747	4.882453	344.090861	0.009065	0.008781
RS	36	1.747515	5.809562	305.094168	0.008037	0.007724
RS	37	1.903416	5.809562	321.962835	0.008482	0.008041
RS	38	2.072471	6.665127	296.067811	0.007800	0.007336
RS	39	2.255793	6.665127	312.261180	0.008226	0.007648
RS	40	2.454583	7.389487	296.829067	0.007820	0.007218
RS	41	2.670149	7.389487	312.569523	0.008234	0.007532
RS	42	2.903904	7.944805	305.745547	0.008055	0.007323
RS	43	3.157385	7.944805	321.102042	0.008459	0.007642
RS	44	3.432255	8.311349	321.752166	0.008476	0.007621
RS	45	3.730320	8.311349	336.594476	0.008867	0.007943
RS	46	4.053537	8.498680	343.475825	0.009048	0.008077
RS	47	4.404028	8.498680	357.402185	0.009415	0.008393
RS	48	4.784095	8.547924	368.515651	0.009708	0.008635
RS	49	5.196233	8.547924	380.792953	0.010032	0.008927
RS	50	5.643149	8.527404	392.796110	0.010348	0.009199
RS	51	6.127777	8.527404	402.393169	0.010601	0.009438
RS	52	6.653301	8.530595	410.101038	0.010804	0.009616
RS	53	7.223169	8.530595	415.946220	0.010958	0.009767
RS	54	7.841126	8.880740	403.575905	0.010632	0.009479
RS	55	8.511228	8.880740	405.844056	0.010691	0.009532
RS	56	9.237876	8.880740	405.533007	0.010683	0.009515
RS	57	10.025841	8.880740	402.431748	0.010602	0.009420
RS	58	10.880297	18.605179	194.364258	0.005120	0.004721
RS	59	11.806856	18.605179	200.980659	0.005295	0.004846
RS	60	12.811601	18.605179	206.986195	0.005453	0.004948
RS	61	13.901130	18.605179	212.240668	0.005591	0.005024
RS	62	15.082598	18.605179	216.597768	0.005706	0.005072
RS	63	16.363763	18.605179	3297.371758	0.086866	0.070947
PA	4+25*2+4+6 0.015035080 0.009516222 16.363762853 70.216621063 1.955890766 0.774234173 0.570706251 0.523338577 0.522226024 0.555241598 0.624427142 0.735251528 0.898159830 1.129135067 1.448934946 1.879614456 2.439475830 3.138079314 3.966472772 4.882452887 5.809562480 6.665126813 7.389486835 7.944805144 8.311349003 8.498679841 8.547924405 8.527404039 8.530594929 8.880740104 18.605179399
//
IT	4443
RD	12
LK	-144318.743365
QD	-324.680188 -> -274.486084
RI	0.0052459018
TR	0.014146	0.009685
MT	16.841859
MM	C_pi: 4.617354, n_recomb: 40588.861552
RS	0	0.000000	117.389262	2.870487	0.000071	0.000001
RS	1	0.008488	117.389262	3.114023	0.000077	0.000012
RS	2	0.017696	117.389262	3.378211	0.000083	0.000032
RS	3	0.027685	117.389262	3.664802	0.000090	0.000059
RS	4	0.038523	2.338074	199.119195	0.004906	0.003261
RS	5	0.050280	2.338074	214.903118	0.005295	0.004459
RS	6	0.063035	0.846414	637.082940	0.015696	0.014165
RS	7	0.076873	0.846414	679.525803	0.016742	0.016713
RS	8	0.091886	0.604457	1009.581691	0.024873	0.025541
RS	9	0.108172	0.604457	1065.029148	0.026239	0.027864
RS	10	0.125841	0.546896	1236.772776	0.030471	0.032518
RS	11	0.145010	0.546896	1293.743539	0.031874	0.034388
RS	12	0.165806	0.540040	1365.933983	0.033653	0.036211
RS	13	0.188366	0.540040	1418.900720	0.034958	0.037884
RS	14	0.212842	0.568311	1397.143972	0.034422	0.037187
RS	15	0.239395	0.568311	1443.890000	0.035574	0.038704
RS	16	0.268201	0.633330	1337.238807	0.032946	0.035754
RS	17	0.299453	0.633330	1378.242829	0.033956	0.037057
RS	18	0.333357	0.740477	1214.732324	0.029928	0.032570
RS	19	0.370139	0.740477	1251.586697	0.030836	0.033650
RS	20	0.410043	0.900168	1061.600362	0.026155	0.028434
RS	21	0.453334	0.900168	1095.648021	0.026994	0.029325
RS	22	0.500299	1.128612	903.208600	0.022253	0.024053
RS	23	0.551250	1.128612	935.078205	0.023038	0.024804
RS	24	0.606526	1.447405	756.239532	0.018632	0.019940
RS	25	0.666493	1.447405	785.994138	0.019365	0.020585
RS	26	0.731551	1.880364	630.040129	0.015522	0.016392
RS	27	0.802130	1.880364	657.527833	0.016200	0.016951
RS	28	0.878699	2.448493	527.941809	0.013007	0.013518
RS	29	0.961768	2.448493	553.085035	0.013627	0.014008
RS	30	1.051887	3.164753	448.972921	0.011061	0.011294
RS	31	1.149656	3.164753	471.878975	0.011626	0.011727
RS	32	1.255722	4.023463	390.560530	0.009622	0.009639
RS	33	1.370791	4.023463	411.504036	0.010138	0.010022
RS	34	1.495627	4.983465	350.309678	0.008631	0.008469
RS	35	1.631058	4.983465	369.680026	0.009108	0.008814
RS	36	1.777985	5.964506	326.042795	0.008033	0.007712
RS	37	1.937382	5.964506	344.274272	0.008482	0.008035
RS	38	2.110308	6.875406	315.292614	0.007768	0.007300
RS	39	2.297911	6.875406	332.774471	0.008199	0.007616
RS	40	2.501437	7.647131	315.553018	0.007774	0.007170
RS	41	2.722238	7.647131	332.553149	0.008193	0.007487
RS	42	2.961780	8.235040	325.040555	0.008008	0.007274
RS	43	3.221654	8.235040	341.660791	0.008418	0.007598
RS	44	3.503585	8.616481	342.592793	0.008441	0.007582
RS	45	3.809444	8.616481	358.715582	0.008838	0.007910
RS	46	4.141265	8.802145	366.728915	0.009035	0.008060
RS	47	4.501249	8.802145	381.933302	0.009410	0.008383
RS	48	4.891787	8.837603	394.837960	0.009728	0.008649
RS	49	5.315473	8.837603	408.326264	0.010060	0.008949
RS	50	5.775120	8.797659	422.417345	0.010407	0.009249
RS	51	6.273780	8.797659	433.043564	0.010669	0.009496
RS	52	6.814764	8.783663	442.487328	0.010902	0.009701
RS	53	7.401666	8.783663	449.041544	0.011063	0.009860
RS	54	8.038382	9.136717	436.260280	0.010748	0.009582
RS	55	8.729140	9.136717	438.903017	0.010813	0.009643
RS	56	9.478527	9.136717	438.739964	0.010809	0.009632
RS	57	10.291520	9.136717	435.536539	0.010730	0.009543
RS	58	11.173516	19.915209	202.455294	0.004988	0.004595
RS	59	12.130374	19.915209	209.867363	0.005171	0.004731
RS	60	13.168446	19.915209	216.707292	0.005339	0.004847
RS	61	14.294626	19.915209	222.828231	0.005490	0.004939
RS	62	15.516393	19.915209	228.074985	0.005619	0.005005
RS	63	16.841859	19.915209	3620.447426	0.089198	0.073445
PA	4+25*2+4+6 0.014145825 0.009685378 16.841859089 117.389261584 2.338074153 0.846414002 0.604457392 0.546895840 0.540039937 0.568310673 0.633329869 0.740476800 0.900167588 1.128611729 1.447405280 1.880363738 2.448493210 3.164752551 4.023463280 4.983464842 5.964506160 6.875406334 7.647131143 8.235040383 8.616480620 8.802145215 8.837603449 8.797658833 8.783663106 9.136717248 19.915209140
//
IT	5117
RD	13
LK	-144221.340056
QD	-289.950685 -> -246.410470
RI	0.0048964539
TR	0.013342	0.009827
MT	17.325821
MM	C_pi: 4.847021, n_recomb: 43168.451577
RS	0	0.000000	196.497060	1.831688	0.000042	0.000001
RS	1	0.008536	196.497060	1.988041	0.000046	0.000007
RS	2	0.017801	196.497060	2.157740	0.000050	0.000019
RS	3	0.027857	196.497060	2.341924	0.000054	0.000036
RS	4	0.038771	2.793816	178.401057	0.004133	0.002762
RS	5	0.050616	2.793816	192.787262	0.004466	0.003781
RS	6	0.063473	0.924293	626.319207	0.014509	0.013152
RS	7	0.077428	0.924293	669.214668	0.015502	0.015540
RS	8	0.092573	0.639481	1028.070249	0.023815	0.024547
RS	9	0.109012	0.639481	1086.414540	0.025167	0.026806
RS	10	0.126853	0.571167	1280.148342	0.029655	0.031725
RS	11	0.146218	0.571167	1341.309403	0.031072	0.033559
RS	12	0.167235	0.558515	1432.267906	0.033179	0.035716
RS	13	0.190047	0.558515	1489.908718	0.034514	0.037371
RS	14	0.214806	0.582065	1483.215909	0.034359	0.037067
RS	15	0.241678	0.582065	1534.403048	0.035545	0.038585
RS	16	0.270845	0.642984	1434.751896	0.033236	0.035977
RS	17	0.302501	0.642984	1479.569136	0.034274	0.037295
RS	18	0.336859	0.746558	1313.609441	0.030430	0.033016
RS	19	0.374150	0.746558	1353.668773	0.031358	0.034111
RS	20	0.414624	0.903164	1153.795902	0.026728	0.028963
RS	21	0.458553	0.903164	1190.647619	0.027581	0.029868
RS	22	0.506232	1.129178	984.102610	0.022797	0.024562
RS	23	0.557981	1.129178	1018.553058	0.023595	0.025326
RS	24	0.614147	1.446914	824.214089	0.019093	0.020371
RS	25	0.675108	1.446914	856.400389	0.019839	0.021030
RS	26	0.741273	1.881808	685.547321	0.015881	0.016724
RS	27	0.813085	1.881808	715.311190	0.016570	0.017297
RS	28	0.891028	2.457473	572.598447	0.013264	0.013753
RS	29	0.975624	2.457473	599.829069	0.013895	0.014256
RS	30	1.067441	3.190289	484.797362	0.011230	0.011444
RS	31	1.167096	3.190289	509.580998	0.011804	0.011889
RS	32	1.275257	4.078062	419.550552	0.009719	0.009721
RS	33	1.392651	4.078062	442.165893	0.010243	0.010114
RS	34	1.520067	5.081067	374.318384	0.008671	0.008499
RS	35	1.658358	5.081067	395.183142	0.009154	0.008852
RS	36	1.808455	6.115692	346.745933	0.008032	0.007706
RS	37	1.971364	6.115692	366.340188	0.008486	0.008034
RS	38	2.148179	7.082404	334.156106	0.007741	0.007270
RS	39	2.340087	7.082404	352.921485	0.008175	0.007589
RS	40	2.548377	7.902358	333.837430	0.007733	0.007127
RS	41	2.774447	7.902358	352.089957	0.008156	0.007448
RS	42	3.019815	8.523562	343.854503	0.007965	0.007229
RS	43	3.286128	8.523562	361.731912	0.008380	0.007557
RS	44	3.575173	8.920126	362.947680	0.008408	0.007547
RS	45	3.888892	8.920126	380.347968	0.008811	0.007881
RS	46	4.229391	9.103922	389.528726	0.009023	0.008044
RS	47	4.598955	9.103922	406.013720	0.009405	0.008374
RS	48	5.000066	9.125110	420.779869	0.009747	0.008662
RS	49	5.435416	9.125110	435.487230	0.010088	0.008970
RS	50	5.907929	9.065131	451.767674	0.010465	0.009297
RS	51	6.420776	9.065131	463.432968	0.010735	0.009553
RS	52	6.977401	9.033238	474.728044	0.010997	0.009784
RS	53	7.581540	9.033238	481.995841	0.011165	0.009950
RS	54	8.237249	9.387541	468.915370	0.010862	0.009683
RS	55	8.948931	9.387541	471.924846	0.010932	0.009750
RS	56	9.721363	9.387541	471.897080	0.010932	0.009744
RS	57	10.559731	9.387541	468.573510	0.010855	0.009659
RS	58	11.469664	21.244687	210.040835	0.004866	0.004478
RS	59	12.457271	21.244687	218.224476	0.005055	0.004624
RS	60	13.529181	21.244687	225.877453	0.005232	0.004751
RS	61	14.692591	21.244687	232.847239	0.005394	0.004857
RS	62	15.955312	21.244687	238.970820	0.005536	0.004939
RS	63	17.325821	21.244687	3943.497740	0.091351	0.075753
PA	4+25*2+4+6 0.013342081 0.009826799 17.325820650 196.497060289 2.793815895 0.924292774 0.639480521 0.571166789 0.558515200 0.582065125 0.642984203 0.746558103 0.903164066 1.129177878 1.446913529 1.881808204 2.457472995 3.190289061 4.078062439 5.081067256 6.115692020 7.082403520 7.902357981 8.523562011 8.920125864 9.103922121 9.125110266 9.065131067 9.033238018 9.387540515 21.244686847
//
IT	4906
RD	14
LK	-144136.817371
QD	-259.771498 -> -221.944184
RI	0.0046423200
TR	0.012616	0.009944
MT	17.812957
MM	C_pi: 5.076464, n_recomb: 45689.617259
RS	0	0.000000	329.380068	1.161372	0.000025	0.000000
RS	1	0.008584	329.380068	1.261082	0.000028	0.000004
RS	2	0.017904	329.380068	1.369355	0.000030	0.000012
RS	3	0.028025	329.380068	1.486927	0.000033	0.000022
RS	4	0.039014	3.336920	159.091450	0.003482	0.002338
RS	5	0.050946	3.336920	172.114975	0.003767	0.003206
RS	6	0.063903	1.008197	613.115874	0.013419	0.012215
RS	7	0.077972	1.008197	656.173877	0.014362	0.014456
RS	8	0.093249	0.675722	1042.271978	0.022812	0.023601
RS	9	0.109837	0.675722	1103.230178	0.024146	0.025800
RS	10	0.127848	0.596059	1318.389409	0.028855	0.030952
RS	11	0.147406	0.596059	1383.547826	0.030281	0.032754
RS	12	0.168643	0.577539	1493.184680	0.032681	0.035209
RS	13	0.191702	0.577539	1555.431205	0.034043	0.036847
RS	14	0.216741	0.596371	1564.683703	0.034246	0.036910
RS	15	0.243929	0.596371	1620.354804	0.035464	0.038430
RS	16	0.273450	0.653218	1529.301017	0.033472	0.036157
RS	17	0.305506	0.653218	1578.011832	0.034538	0.037488
RS	18	0.340314	0.753288	1411.167193	0.030886	0.033423
RS	19	0.378109	0.753288	1454.490182	0.031834	0.034534
RS	20	0.419148	0.906899	1245.832005	0.027267	0.029465
RS	21	0.463710	0.906899	1285.512356	0.028136	0.030384
RS	22	0.512097	1.130544	1065.444681	0.023319	0.025055
RS	23	0.564638	1.130544	1102.480511	0.024130	0.025832
RS	24	0.621688	1.447158	892.831153	0.019541	0.020794
RS	25	0.683635	1.447158	927.449760	0.020299	0.021466
RS	26	0.750900	1.883667	741.639320	0.016232	0.017053
RS	27	0.823939	1.883667	773.683897	0.016933	0.017640
RS	28	0.903247	2.466198	617.656836	0.013519	0.013988
RS	29	0.989362	2.466198	646.983157	0.014160	0.014504
RS	30	1.082869	3.214553	520.804228	0.011399	0.011597
RS	31	1.184403	3.214553	547.473760	0.011982	0.012052
RS	32	1.294652	4.130181	448.516703	0.009817	0.009806
RS	33	1.414365	4.130181	472.808541	0.010348	0.010208
RS	34	1.544353	5.175169	398.129028	0.008714	0.008533
RS	35	1.685499	5.175169	420.487161	0.009203	0.008893
RS	36	1.838761	6.262995	367.111577	0.008035	0.007703
RS	37	2.005178	6.262995	388.061672	0.008493	0.008037
RS	38	2.185879	7.285853	352.577372	0.007717	0.007243
RS	39	2.382092	7.285853	372.614797	0.008155	0.007567
RS	40	2.595147	8.154737	351.607168	0.007696	0.007088
RS	41	2.826489	8.154737	371.098430	0.008122	0.007412
RS	42	3.077690	8.809806	362.111474	0.007925	0.007189
RS	43	3.350453	8.809806	381.233001	0.008344	0.007521
RS	44	3.646629	9.221644	382.733411	0.008377	0.007515
RS	45	3.968227	9.221644	401.401506	0.008785	0.007853
RS	46	4.317431	9.403288	411.780756	0.009013	0.008030
RS	47	4.696609	9.403288	429.542088	0.009401	0.008367
RS	48	5.108335	9.409639	446.233352	0.009767	0.008675
RS	49	5.555402	9.409639	462.161083	0.010115	0.008990
RS	50	6.040843	9.328960	480.723989	0.010522	0.009344
RS	51	6.567954	9.328960	493.432050	0.010800	0.009606
RS	52	7.140309	9.278380	506.689835	0.011090	0.009863
RS	53	7.761795	9.278380	514.670326	0.011264	0.010036
RS	54	8.436626	9.632141	501.414224	0.010974	0.009780
RS	55	9.169383	9.632141	504.777397	0.011048	0.009852
RS	56	9.965037	9.632141	504.867684	0.011050	0.009851
RS	57	10.828988	9.632141	501.402298	0.010974	0.009770
RS	58	11.767097	22.587271	217.138586	0.004752	0.004368
RS	59	12.785731	22.587271	226.067045	0.004948	0.004522
RS	60	13.891801	22.587271	234.508286	0.005133	0.004660
RS	61	15.092812	22.587271	242.304977	0.005303	0.004777
RS	62	16.396915	22.587271	249.287268	0.005456	0.004873
RS	63	17.812957	22.587271	4264.493593	0.093336	0.077881
PA	4+25*2+4+6 0.012616075 0.009944459 17.812957342 329.380067504 3.336919919 1.008197226 0.675722138 0.596058814 0.577539028 0.596370621 0.653217856 0.753287675 0.906898769 1.130544423 1.447157768 1.883667443 2.466198325 3.214552973 4.130180849 5.175169215 6.262994569 7.285853358 8.154736555 8.809806129 9.221644248 9.403287915 9.409639039 9.328960429 9.278379830 9.632140514 22.587271215
//
IT	4678
RD	15
LK	-144063.351919
QD	-233.487003 -> -200.568231
RI	0.0044545975
TR	0.011960	0.010042
MT	18.300778
MM	C_pi: 5.304521, n_recomb: 48144.682487
RS	0	0.000000	553.037896	0.731804	0.000015	0.000000
RS	1	0.008630	553.037896	0.794982	0.000017	0.000003
RS	2	0.018005	553.037896	0.863616	0.000018	0.000007
RS	3	0.028189	553.037896	0.938178	0.000019	0.000013
RS	4	0.039251	3.983516	141.282721	0.002935	0.001980
RS	5	0.051269	3.983516	153.002837	0.003178	0.002718
RS	6	0.064323	1.098355	597.984902	0.012421	0.011353
RS	7	0.078504	1.098355	640.949134	0.013313	0.013455
RS	8	0.093909	0.713090	1052.620375	0.021864	0.022706
RS	9	0.110643	0.713090	1115.911745	0.023178	0.024847
RS	10	0.128822	0.621471	1351.808810	0.028078	0.030203
RS	11	0.148569	0.621471	1420.751013	0.029510	0.031975
RS	12	0.170021	0.597006	1548.792491	0.032170	0.034698
RS	13	0.193324	0.597006	1615.540056	0.033556	0.036319
RS	14	0.218638	0.611115	1641.372243	0.034092	0.036725
RS	15	0.246136	0.611115	1701.534044	0.035342	0.038245
RS	16	0.276007	0.663906	1620.491617	0.033659	0.036298
RS	17	0.308457	0.663906	1673.151373	0.034753	0.037642
RS	18	0.343707	0.760513	1506.943408	0.031300	0.033796
RS	19	0.381999	0.760513	1553.572576	0.032269	0.034922
RS	20	0.423595	0.911192	1337.265544	0.027776	0.029942
RS	21	0.468781	0.911192	1379.786280	0.028659	0.030874
RS	22	0.517867	1.132510	1146.850637	0.023821	0.025531
RS	23	0.571189	1.132510	1186.463870	0.024644	0.026320
RS	24	0.629113	1.447931	961.776118	0.019977	0.021207
RS	25	0.692035	1.447931	998.814967	0.020746	0.021892
RS	26	0.760388	1.885756	798.065899	0.016576	0.017377
RS	27	0.834639	1.885756	832.383559	0.017289	0.017978
RS	28	0.915299	2.474524	662.921795	0.013769	0.014221
RS	29	1.002919	2.474524	694.341149	0.014422	0.014750
RS	30	1.098101	3.237469	556.837252	0.011566	0.011749
RS	31	1.201497	3.237469	585.391415	0.012159	0.012215
RS	32	1.313816	4.179802	477.332622	0.009915	0.009892
RS	33	1.435829	4.179802	503.297310	0.010454	0.010303
RS	34	1.568371	5.265759	421.638745	0.008758	0.008569
RS	35	1.712351	5.265759	445.481941	0.009253	0.008936
RS	36	1.868757	6.406286	387.056979	0.008039	0.007703
RS	37	2.038661	6.406286	409.349510	0.008502	0.008042
RS	38	2.223227	7.485458	370.486952	0.007695	0.007220
RS	39	2.423722	7.485458	391.778966	0.008138	0.007547
RS	40	2.641519	8.403817	368.798452	0.007660	0.007052
RS	41	2.878112	8.403817	389.508943	0.008090	0.007380
RS	42	3.135123	9.093203	379.747022	0.007888	0.007151
RS	43	3.414314	9.093203	400.093655	0.008310	0.007486
RS	44	3.717599	9.520348	401.880580	0.008347	0.007484
RS	45	4.047058	9.520348	421.800611	0.008761	0.007828
RS	46	4.404949	9.699463	433.405912	0.009002	0.008017
RS	47	4.793726	9.699463	452.432922	0.009397	0.008359
RS	48	5.216055	9.690373	471.104819	0.009785	0.008688
RS	49	5.674831	9.690373	488.247863	0.010141	0.009009
RS	50	6.173199	9.588262	509.179404	0.010576	0.009388
RS	51	6.714576	9.588262	522.927915	0.010862	0.009658
RS	52	7.302673	9.518171	538.253790	0.011180	0.009940
RS	53	7.941524	9.518171	546.940837	0.011360	0.010118
RS	54	8.635508	9.869473	533.643928	0.011084	0.009874
RS	55	9.389382	9.869473	537.342642	0.011161	0.009951
RS	56	10.208316	9.869473	537.529262	0.011165	0.009953
RS	57	11.097924	9.869473	533.896696	0.011089	0.009875
RS	58	12.064304	23.936325	223.769013	0.004648	0.004267
RS	59	13.114084	23.936325	233.413498	0.004848	0.004427
RS	60	14.254459	23.936325	242.615480	0.005039	0.004573
RS	61	15.493249	23.936325	251.213595	0.005218	0.004701
RS	62	16.838947	23.936325	259.032052	0.005380	0.004809
RS	63	18.300778	23.936325	4581.544162	0.095162	0.079838
PA	4+25*2+4+6 0.011960448 0.010041914 18.300777856 553.037896067 3.983516255 1.098355350 0.713090054 0.621471191 0.597006493 0.611114724 0.663905931 0.760513252 0.911192063 1.132509929 1.447930634 1.885755764 2.474524228 3.237468606 4.179802449 5.265758959 6.406286396 7.485458069 8.403817120 9.093203394 9.520347582 9.699463289 9.690373242 9.588261821 9.518171179 9.869472666 23.936325303
//
IT	5635
RD	16
LK	-143999.386204
QD	-210.542451 -> -181.843539
RI	0.0043146039
TR	0.011368	0.010122
MT	18.787297
MM	C_pi: 5.530122, n_recomb: 50526.775664
RS	0	0.000000	929.012855	0.458975	0.000009	0.000000
RS	1	0.008675	929.012855	0.498809	0.000010	0.000002
RS	2	0.018103	929.012855	0.542102	0.000011	0.000004
RS	3	0.028348	929.012855	0.589155	0.000012	0.000008
RS	4	0.039482	4.751515	125.031249	0.002475	0.001677
RS	5	0.051582	4.751515	135.525830	0.002682	0.002304
RS	6	0.064732	1.194931	581.401164	0.011507	0.010561
RS	7	0.079023	1.194931	624.050396	0.012351	0.012534
RS	8	0.094553	0.751460	1059.566820	0.020970	0.021862
RS	9	0.111430	0.751460	1124.918884	0.022264	0.023947
RS	10	0.129772	0.647293	1380.758694	0.027327	0.029484
RS	11	0.149705	0.647293	1453.257201	0.028762	0.031227
RS	12	0.171366	0.616823	1599.238399	0.031651	0.034188
RS	13	0.194908	0.616823	1670.351175	0.033059	0.035793
RS	14	0.220491	0.626199	1713.173477	0.033906	0.036517
RS	15	0.248293	0.626199	1777.798489	0.035185	0.038037
RS	16	0.278508	0.674942	1707.995986	0.033804	0.036405
RS	17	0.311343	0.674942	1764.634485	0.034925	0.037761
RS	18	0.347027	0.768117	1600.504791	0.031676	0.034136
RS	19	0.385807	0.768117	1650.465994	0.032665	0.035277
RS	20	0.427951	0.915910	1427.662544	0.028256	0.030393
RS	21	0.473751	0.915910	1473.022652	0.029153	0.031338
RS	22	0.523524	1.134927	1227.936692	0.024303	0.025990
RS	23	0.577614	1.134927	1270.107220	0.025137	0.026791
RS	24	0.636398	1.449085	1030.731045	0.020400	0.021611
RS	25	0.700280	1.449085	1070.165837	0.021180	0.022307
RS	26	0.769704	1.887953	854.571181	0.016913	0.017697
RS	27	0.845151	1.887953	891.142492	0.017637	0.018309
RS	28	0.927143	2.482387	708.190363	0.014016	0.014452
RS	29	1.016248	2.482387	741.689331	0.014679	0.014993
RS	30	1.113083	3.259024	592.739085	0.011731	0.011901
RS	31	1.218318	3.259024	623.167244	0.012333	0.012377
RS	32	1.332682	4.226959	505.874698	0.010012	0.009979
RS	33	1.456967	4.226959	533.500522	0.010559	0.010399
RS	34	1.592034	5.352860	444.749984	0.008802	0.008606
RS	35	1.738818	5.352860	470.062950	0.009303	0.008980
RS	36	1.898336	6.545534	406.502597	0.008045	0.007704
RS	37	2.071692	6.545534	430.117951	0.008513	0.008048
RS	38	2.260086	7.681065	387.817972	0.007675	0.007198
RS	39	2.464824	7.681065	410.341396	0.008121	0.007529
RS	40	2.687322	8.649305	385.351299	0.007627	0.007018
RS	41	2.929123	8.649305	407.255991	0.008060	0.007349
RS	42	3.191899	9.373312	396.702925	0.007851	0.007114
RS	43	3.477472	9.373312	418.250085	0.008278	0.007454
RS	44	3.787818	9.815716	420.325358	0.008319	0.007455
RS	45	4.125086	9.815716	441.475648	0.008737	0.007803
RS	46	4.491613	9.991878	454.329891	0.008992	0.008004
RS	47	4.889936	9.991878	474.605895	0.009393	0.008352
RS	48	5.322813	9.966680	495.307574	0.009803	0.008700
RS	49	5.793242	9.966680	513.654841	0.010166	0.009028
RS	50	6.304482	9.842383	537.032318	0.010629	0.009431
RS	51	6.860071	9.842383	551.813331	0.010921	0.009707
RS	52	7.463857	9.751928	569.306954	0.011267	0.010014
RS	53	8.120023	9.751928	578.689537	0.011453	0.010197
RS	54	8.833110	10.098791	565.494878	0.011192	0.009966
RS	55	9.608058	10.098791	569.506409	0.011271	0.010046
RS	56	10.450233	10.098791	569.763746	0.011276	0.010051
RS	57	11.365467	10.098791	565.935570	0.011201	0.009974
RS	58	12.360097	25.285641	229.951183	0.004551	0.004172
RS	59	13.441011	25.285641	240.281389	0.004756	0.004338
RS	60	14.615695	25.285641	250.214464	0.004952	0.004491
RS	61	15.892283	25.285641	259.585705	0.005138	0.004628
RS	62	17.279614	25.285641	268.214176	0.005308	0.004747
RS	63	18.787297	25.285641	4892.870661	0.096837	0.081634
PA	4+25*2+4+6 0.011368170 0.010122176 18.787297177 929.012854555 4.751515099 1.194930554 0.751460325 0.647292529 0.616823494 0.626199450 0.674941815 0.768117109 0.915910193 1.134927071 1.449084683 1.887953405 2.482387382 3.259023922 4.226958843 5.352859900 6.545534366 7.681065289 8.649305401 9.373311862 9.815715726 9.991878368 9.966680191 9.842382635 9.751928145 10.098790678 25.285640691
//
IT	4596
RD	17
LK	-143943.587396
QD	-190.467701 -> -165.398585
RI	0.0042095949
TR	0.010833	0.010188
MT	19.270625
MM	C_pi: 5.752262, n_recomb: 52830.370847
RS	0	0.000000	1561.802392	0.286530	0.000005	0.000000
RS	1	0.008719	1561.802392	0.311524	0.000006	0.000001
RS	2	0.018197	1561.802392	0.338700	0.000006	0.000003
RS	3	0.028503	1561.802392	0.368247	0.000007	0.000005
RS	4	0.039706	5.661479	110.330758	0.002088	0.001421
RS	5	0.051887	5.661479	119.688796	0.002266	0.001955
RS	6	0.065129	1.297985	563.811492	0.010672	0.009836
RS	7	0.079526	1.297985	605.960523	0.011470	0.011687
RS	8	0.095178	0.790680	1063.571526	0.020132	0.021070
RS	9	0.112195	0.790680	1130.725351	0.021403	0.023101
RS	10	0.130695	0.673410	1405.609193	0.026606	0.028795
RS	11	0.150809	0.673410	1481.428873	0.028041	0.030511
RS	12	0.172676	0.636895	1644.736078	0.031132	0.033683
RS	13	0.196449	0.636895	1720.052853	0.032558	0.035272
RS	14	0.222295	0.641539	1780.047411	0.033694	0.036291
RS	15	0.250395	0.641539	1849.077022	0.035000	0.037809
RS	16	0.280945	0.686237	1791.552871	0.033911	0.036483
RS	17	0.314158	0.686237	1852.175266	0.035059	0.037849
RS	18	0.350266	0.776004	1691.471321	0.032017	0.034446
RS	19	0.389523	0.776004	1744.774103	0.033026	0.035601
RS	20	0.432203	0.920949	1516.620805	0.028707	0.030820
RS	21	0.478604	0.920949	1564.807297	0.029619	0.031777
RS	22	0.529050	1.137684	1308.338925	0.024765	0.026433
RS	23	0.583894	1.137684	1353.035593	0.025611	0.027244
RS	24	0.643520	1.450511	1099.391017	0.020810	0.022003
RS	25	0.708345	1.450511	1141.186329	0.021601	0.022710
RS	26	0.778821	1.890168	910.913511	0.017242	0.018009
RS	27	0.855442	1.890168	949.708197	0.017977	0.018633
RS	28	0.938743	2.489736	753.273882	0.014258	0.014680
RS	29	1.029307	2.489736	788.829124	0.014931	0.015231
RS	30	1.127767	3.279220	628.363327	0.011894	0.012051
RS	31	1.234811	3.279220	660.646167	0.012505	0.012537
RS	32	1.351188	4.271696	534.029058	0.010108	0.010065
RS	33	1.477712	4.271696	563.296850	0.010662	0.010493
RS	34	1.615266	5.436519	467.374429	0.008847	0.008643
RS	35	1.764813	5.436519	494.135475	0.009353	0.009023
RS	36	1.927399	6.680712	425.379817	0.008052	0.007707
RS	37	2.104160	6.680712	450.292802	0.008523	0.008055
RS	38	2.296332	7.872530	404.514841	0.007657	0.007178
RS	39	2.505259	7.872530	428.241434	0.008106	0.007512
RS	40	2.732401	8.890916	401.217553	0.007594	0.006986
RS	41	2.979346	8.890916	424.286580	0.008031	0.007320
RS	42	3.247823	9.649724	412.932496	0.007816	0.007080
RS	43	3.539706	9.649724	435.650727	0.008246	0.007422
RS	44	3.857037	10.107236	438.017651	0.008291	0.007427
RS	45	4.202036	10.107236	460.371433	0.008714	0.007779
RS	46	4.577113	10.279959	474.493904	0.008981	0.007992
RS	47	4.984892	10.279959	495.996881	0.009388	0.008344
RS	48	5.428224	10.237971	518.769625	0.009820	0.008711
RS	49	5.910208	10.237971	538.304644	0.010189	0.009044
RS	50	6.434214	10.090715	564.197241	0.010679	0.009472
RS	51	7.003906	10.090715	579.997765	0.010978	0.009754
RS	52	7.623268	9.979029	599.752708	0.011352	0.010085
RS	53	8.296629	9.979029	609.815483	0.011543	0.010273
RS	54	9.028698	10.319397	596.874597	0.011298	0.010056
RS	55	9.824593	10.319397	601.172079	0.011379	0.010139
RS	56	10.689879	10.319397	601.470994	0.011385	0.010146
RS	57	11.630606	10.319397	597.416031	0.011308	0.010070
RS	58	12.653351	26.629096	235.706582	0.004462	0.004084
RS	59	13.765265	26.629096	246.691268	0.004669	0.004255
RS	60	14.974122	26.629096	257.324333	0.004871	0.004414
RS	61	16.288375	26.629096	267.438336	0.005062	0.004559
RS	62	17.717213	26.629096	276.847911	0.005240	0.004687
RS	63	19.270625	26.629096	5196.926707	0.098370	0.083278
PA	4+25*2+4+6 0.010832868 0.010187944 19.270625165 1561.802392076 5.661478708 1.297984563 0.790680342 0.673410140 0.636895129 0.641539180 0.686237018 0.776003565 0.920949299 1.137683819 1.450510860 1.890168011 2.489735758 3.279220015 4.271696458 5.436518755 6.680711546 7.872530442 8.890915742 9.649724068 10.107235863 10.279959029 10.237970957 10.090714655 9.979028836 10.319397386 26.629096192
//
IT	4605
RD	18
LK	-143894.813829
QD	-172.863492 -> -150.918445
RI	0.0041309146
TR	0.010349	0.010242
MT	19.749186
MM	C_pi: 5.970071, n_recomb: 55051.212077
RS	0	0.000000	2631.535286	0.177840	0.000003	0.000000
RS	1	0.008761	2631.535286	0.193428	0.000004	0.000001
RS	2	0.018289	2631.535286	0.210384	0.000004	0.000002
RS	3	0.028652	2631.535286	0.228827	0.000004	0.000003
RS	4	0.039923	6.737001	97.129609	0.001764	0.001205
RS	5	0.052181	6.737001	105.445336	0.001915	0.001660
RS	6	0.065513	1.407520	545.604015	0.009911	0.009172
RS	7	0.080013	1.407520	587.102064	0.010665	0.010911
RS	8	0.095784	0.830584	1065.078057	0.019347	0.020329
RS	9	0.112936	0.830584	1133.792098	0.020595	0.022308
RS	10	0.131591	0.699708	1426.750094	0.025917	0.028140
RS	11	0.151880	0.699708	1505.654192	0.027350	0.029829
RS	12	0.173946	0.657131	1685.547506	0.030618	0.033188
RS	13	0.197946	0.657131	1764.887761	0.032059	0.034760
RS	14	0.224048	0.657057	1842.026682	0.033460	0.036052
RS	15	0.252437	0.657057	1915.374955	0.034793	0.037567
RS	16	0.283313	0.697719	1870.971112	0.033986	0.036534
RS	17	0.316894	0.697719	1935.559548	0.035159	0.037909
RS	18	0.353417	0.784097	1779.521089	0.032325	0.034727
RS	19	0.393140	0.784097	1836.159589	0.033354	0.035895
RS	20	0.436342	0.926226	1603.786397	0.029133	0.031224
RS	21	0.483330	0.926226	1654.775248	0.030059	0.032192
RS	22	0.534434	1.140691	1387.728563	0.025208	0.026858
RS	23	0.590015	1.140691	1434.910364	0.026065	0.027679
RS	24	0.650465	1.452129	1167.472915	0.021207	0.022385
RS	25	0.716211	1.452129	1211.583509	0.022008	0.023101
RS	26	0.787717	1.892344	966.864881	0.017563	0.018315
RS	27	0.865488	1.892344	1007.843002	0.018307	0.018949
RS	28	0.950072	2.496555	797.995096	0.014496	0.014903
RS	29	1.042066	2.496555	835.574341	0.015178	0.015465
RS	30	1.142119	3.298090	663.575392	0.012054	0.012199
RS	31	1.250938	3.298090	697.685781	0.012673	0.012694
RS	32	1.369290	4.314080	561.695006	0.010203	0.010150
RS	33	1.498010	4.314080	592.578957	0.010764	0.010585
RS	34	1.638007	5.516811	489.435672	0.008891	0.008680
RS	35	1.790269	5.516811	517.617457	0.009402	0.009066
RS	36	1.955871	6.811854	443.630175	0.008058	0.007709
RS	37	2.135980	6.811854	469.810711	0.008534	0.008062
RS	38	2.331868	8.059779	420.532639	0.007639	0.007159
RS	39	2.544918	8.059779	445.429804	0.008091	0.007496
RS	40	2.776632	9.128464	416.359211	0.007563	0.006955
RS	41	3.028645	9.128464	440.558578	0.008003	0.007292
RS	42	3.302738	9.922161	428.399216	0.007782	0.007046
RS	43	3.600842	9.922161	452.254897	0.008215	0.007392
RS	44	3.925063	10.394551	454.917709	0.008264	0.007400
RS	45	4.277688	10.394551	478.443853	0.008691	0.007755
RS	46	4.661205	10.563297	493.850560	0.008971	0.007979
RS	47	5.078321	10.563297	516.553899	0.009383	0.008336
RS	48	5.531980	10.503807	541.432680	0.009835	0.008721
RS	49	6.025382	10.503807	562.134335	0.010211	0.009060
RS	50	6.562011	10.332807	590.603577	0.010728	0.009512
RS	51	7.145651	10.332807	607.406270	0.011033	0.009798
RS	52	7.780423	10.199018	629.510106	0.011435	0.010154
RS	53	8.470805	10.199018	640.234050	0.011630	0.010346
RS	54	9.221670	10.530814	627.703959	0.011402	0.010144
RS	55	10.038316	10.530814	632.257115	0.011485	0.010228
RS	56	10.926507	10.530814	632.565656	0.011490	0.010237
RS	57	11.892509	10.530814	628.250662	0.011412	0.010161
RS	58	12.943140	27.961081	241.058297	0.004379	0.004002
RS	59	14.085814	27.961081	252.665826	0.004590	0.004177
RS	60	15.328595	27.961081	263.966941	0.004795	0.004342
RS	61	16.680252	27.961081	274.791983	0.004992	0.004494
RS	62	18.150324	27.961081	284.951789	0.005176	0.004629
RS	63	19.749186	27.961081	5492.400816	0.099769	0.084780
PA	4+25*2+4+6 0.010348691 0.010241516 19.749185688 2631.535286263 6.737000710 1.407519835 0.830583995 0.699708159 0.657130800 0.657057368 0.697718630 0.784096803 0.926226039 1.140691383 1.452129339 1.892343755 2.496555027 3.298090190 4.314080348 5.516811121 6.811853615 8.059779479 9.128464470 9.922160622 10.394550691 10.563296713 10.503806943 10.332806892 10.199017878 10.530814064 27.961081449
//
IT	5551
RD	19
LK	-143852.088078
QD	-157.390643 -> -138.136158
RI	0.0040725971
TR	0.009910	0.010285
MT	20.222002
MM	C_pi: 6.182865, n_recomb: 57186.038102
RS	0	0.000000	4392.209399	0.111064	0.000002	0.000000
RS	1	0.008801	4392.209399	0.120845	0.000002	0.000000
RS	2	0.018377	4392.209399	0.131487	0.000002	0.000001
RS	3	0.028796	4392.209399	0.143068	0.000003	0.000002
RS	4	0.040132	8.004101	85.356623	0.001493	0.001024
RS	5	0.052466	8.004101	92.726041	0.001621	0.001412
RS	6	0.065885	1.523458	527.115599	0.009218	0.008566
RS	7	0.080485	1.523458	567.844394	0.009930	0.010201
RS	8	0.096370	0.870985	1064.517585	0.018615	0.019638
RS	9	0.113653	0.870985	1134.571038	0.019840	0.021566
RS	10	0.132458	0.726064	1444.589749	0.025261	0.027519
RS	11	0.152917	0.726064	1526.345439	0.026691	0.029181
RS	12	0.175177	0.677448	1721.960364	0.030112	0.032704
RS	13	0.199397	0.677448	1805.129957	0.031566	0.034260
RS	14	0.225748	0.672688	1899.200141	0.033211	0.035802
RS	15	0.254418	0.672688	1976.757862	0.034567	0.037314
RS	16	0.285612	0.709326	1946.126289	0.034031	0.036561
RS	17	0.319551	0.709326	2014.641768	0.035230	0.037944
RS	18	0.356477	0.792338	1864.388214	0.032602	0.034982
RS	19	0.396653	0.792338	1924.342131	0.033651	0.036162
RS	20	0.440366	0.931680	1688.845099	0.029532	0.031604
RS	21	0.487925	0.931680	1742.602291	0.030473	0.032583
RS	22	0.539671	1.143894	1465.797534	0.025632	0.027266
RS	23	0.595971	1.143894	1515.414989	0.026500	0.028096
RS	24	0.657226	1.453891	1234.713803	0.021591	0.022754
RS	25	0.723872	1.453891	1281.085934	0.022402	0.023479
RS	26	0.796384	1.894457	1022.213046	0.017875	0.018613
RS	27	0.875278	1.894457	1065.326181	0.018629	0.019257
RS	28	0.961116	2.502865	842.189717	0.014727	0.015122
RS	29	1.054509	2.502865	881.752778	0.015419	0.015693
RS	30	1.156122	3.315716	698.249922	0.012210	0.012344
RS	31	1.266678	3.315716	734.153745	0.012838	0.012847
RS	32	1.386964	4.354252	588.778688	0.010296	0.010233
RS	33	1.517837	4.354252	621.247041	0.010864	0.010676
RS	34	1.660229	5.593904	510.864750	0.008933	0.008716
RS	35	1.815154	5.593904	540.434934	0.009450	0.009108
RS	36	1.983713	6.939091	461.204208	0.008065	0.007712
RS	37	2.167109	6.939091	488.618003	0.008544	0.008069
RS	38	2.366646	8.242901	435.833114	0.007621	0.007139
RS	39	2.583744	8.242901	461.864513	0.008077	0.007481
RS	40	2.819951	9.361947	430.745802	0.007532	0.006924
RS	41	3.076947	9.361947	456.038025	0.007975	0.007264
RS	42	3.356562	10.190538	443.074755	0.007748	0.007013
RS	43	3.660787	10.190538	468.030766	0.008184	0.007361
RS	44	3.991788	10.677526	470.994122	0.008236	0.007373
RS	45	4.351921	10.677526	495.657801	0.008667	0.007731
RS	46	4.743752	10.841740	512.360641	0.008960	0.007966
RS	47	5.170069	10.841740	536.233797	0.009377	0.008327
RS	48	5.633907	10.764018	563.247376	0.009849	0.008731
RS	49	6.138570	10.764018	585.090546	0.010231	0.009074
RS	50	6.687650	10.568508	616.189047	0.010775	0.009549
RS	51	7.285056	10.568508	633.972885	0.011086	0.009840
RS	52	7.935043	10.411757	658.506477	0.011515	0.010220
RS	53	8.642237	10.411757	669.869595	0.011714	0.010416
RS	54	9.411675	10.732921	657.910717	0.011505	0.010230
RS	55	10.248833	10.732921	662.686663	0.011588	0.010316
RS	56	11.159673	10.732921	662.970875	0.011593	0.010325
RS	57	12.150679	10.732921	658.361327	0.011513	0.010249
RS	58	13.228907	29.277029	246.028132	0.004302	0.003926
RS	59	14.402034	29.277029	258.226871	0.004516	0.004105
RS	60	15.678413	29.277029	270.163738	0.004724	0.004274
RS	61	17.067130	29.277029	281.667306	0.004925	0.004432
RS	62	18.578074	29.277029	292.545159	0.005116	0.004574
RS	63	20.222002	29.277029	5778.155730	0.101041	0.086149
PA	4+25*2+4+6 0.009910172 0.010284715 20.222001734 4392.209399318 8.004101111 1.523458311 0.870984602 0.726063591 0.677448050 0.672687785 0.709326469 0.792338009 0.931679645 1.143894008 1.453890879 1.894456809 2.502864710 3.315716474 4.354251666 5.593904415 6.939090760 8.242901345 9.361946550 10.190537506 10.677526407 10.841739917 10.764017770 10.568507888 10.411757400 10.732921241 29.277028631
//
IT	4686
RD	20
LK	-143814.571442
QD	-143.759889 -> -126.824438
RI	0.0040299345
TR	0.009513	0.010319
MT	20.687778
MM	C_pi: 6.389985, n_recomb: 59233.022731
RS	0	0.000000	7392.901419	0.068572	0.000001	0.000000
RS	1	0.008841	7392.901419	0.074638	0.000001	0.000000
RS	2	0.018463	7392.901419	0.081240	0.000001	0.000001
RS	3	0.028935	7392.901419	0.088427	0.000001	0.000001
RS	4	0.040334	9.492199	74.914798	0.001265	0.000871
RS	5	0.052740	9.492199	81.431893	0.001375	0.001202
RS	6	0.066243	1.645669	508.621002	0.008587	0.008013
RS	7	0.080940	1.645669	548.491113	0.009260	0.009551
RS	8	0.096936	0.911702	1062.269894	0.017934	0.018995
RS	9	0.114346	0.911702	1133.463072	0.019136	0.020875
RS	10	0.133295	0.752363	1459.510094	0.024640	0.026932
RS	11	0.153920	0.752363	1543.891833	0.026065	0.028569
RS	12	0.176368	0.697770	1754.280620	0.029617	0.032234
RS	13	0.200800	0.697770	1841.076757	0.031082	0.033774
RS	14	0.227392	0.688366	1951.719586	0.032950	0.035545
RS	15	0.256335	0.688366	2033.358375	0.034328	0.037053
RS	16	0.287837	0.721005	2016.966246	0.034051	0.036567
RS	17	0.322124	0.721005	2089.350927	0.035273	0.037958
RS	18	0.359442	0.800670	1945.885301	0.032851	0.035212
RS	19	0.400059	0.800670	2009.121042	0.033919	0.036403
RS	20	0.444267	0.937254	1771.541236	0.029908	0.031963
RS	21	0.492383	0.937254	1828.024004	0.030862	0.032951
RS	22	0.544753	1.147232	1542.292650	0.026038	0.027657
RS	23	0.601752	1.147232	1594.289082	0.026916	0.028495
RS	24	0.663791	1.455741	1300.891511	0.021962	0.023111
RS	25	0.731314	1.455741	1349.464340	0.022782	0.023845
RS	26	0.804806	1.896473	1076.775698	0.018179	0.018903
RS	27	0.884796	1.896473	1121.968315	0.018942	0.019556
RS	28	0.971857	2.508666	885.716848	0.014953	0.015335
RS	29	1.066615	2.508666	927.216824	0.015654	0.015915
RS	30	1.169750	3.332141	732.282619	0.012363	0.012485
RS	31	1.282002	3.332141	769.939846	0.012998	0.012997
RS	32	1.404178	4.392298	615.203900	0.010386	0.010315
RS	33	1.537156	4.392298	649.219888	0.010960	0.010764
RS	34	1.681889	5.667887	531.609422	0.008975	0.008750
RS	35	1.839417	5.667887	562.531558	0.009497	0.009148
RS	36	2.010871	7.062496	478.065275	0.008071	0.007714
RS	37	2.197483	7.062496	506.674595	0.008554	0.008075
RS	38	2.400593	8.421889	450.391909	0.007604	0.007120
RS	39	2.621658	8.421889	477.518259	0.008062	0.007465
RS	40	2.862267	9.591242	444.361025	0.007502	0.006894
RS	41	3.124147	9.591242	470.705946	0.007947	0.007237
RS	42	3.409178	10.454646	456.945333	0.007714	0.006981
RS	43	3.719407	10.454646	482.961877	0.008154	0.007331
RS	44	4.057063	10.955906	486.230632	0.008209	0.007346
RS	45	4.424569	10.955906	511.994144	0.008644	0.007707
RS	46	4.824564	11.114984	530.002761	0.008948	0.007953
RS	47	5.259921	11.114984	555.012083	0.009370	0.008318
RS	48	5.733766	11.018299	584.183029	0.009862	0.008739
RS	49	6.249501	11.018299	607.139388	0.010250	0.009087
RS	50	6.810830	10.797511	640.913144	0.010820	0.009585
RS	51	7.421783	10.797511	659.654111	0.011137	0.009881
RS	52	8.086748	10.616959	686.692141	0.011593	0.010285
RS	53	8.810499	10.616959	698.670038	0.011795	0.010484
RS	54	9.598233	10.925429	687.446062	0.011606	0.010314
RS	55	10.455608	10.925429	692.409713	0.011690	0.010401
RS	56	11.388778	10.925429	692.633946	0.011693	0.010410
RS	57	12.404446	10.925429	687.694255	0.011610	0.010333
RS	58	13.509904	30.572120	250.641779	0.004231	0.003856
RS	59	14.713090	30.572120	263.400529	0.004447	0.004037
RS	60	16.022644	30.572120	275.940986	0.004659	0.004211
RS	61	17.447969	30.572120	288.090328	0.004864	0.004373
RS	62	18.999301	30.572120	299.653369	0.005059	0.004522
RS	63	20.687778	30.572120	6053.362904	0.102196	0.087395
PA	4+25*2+4+6 0.009512650 0.010319309 20.687777973 7392.901419451 9.492198781 1.645669023 0.911701530 0.752363399 0.697770018 0.688366016 0.721004985 0.800669801 0.937254212 1.147232441 1.455740521 1.896473081 2.508665517 3.332141282 4.392298258 5.667886908 7.062496374 8.421889440 9.591241815 10.454646209 10.955906054 11.114984175 11.018298617 10.797510905 10.616958910 10.925429382 30.572120417
//
IT	4375
RD	21
LK	-143781.546820
QD	-131.724841 -> -116.789907
RI	0.0040000058
TR	0.009152	0.010347
MT	21.145816
MM	C_pi: 6.590979, n_recomb: 61191.256968
RS	0	0.000000	12102.356505	0.043410	0.000001	0.000000
RS	1	0.008878	12102.356505	0.047266	0.000001	0.000000
RS	2	0.018545	12102.356505	0.051466	0.000001	0.000000
RS	3	0.029069	12102.356505	0.056038	0.000001	0.000001
RS	4	0.040528	11.235618	65.687208	0.001073	0.000742
RS	5	0.053005	11.235618	71.440957	0.001168	0.001025
RS	6	0.066589	1.773944	490.348907	0.008013	0.007509
RS	7	0.081379	1.773944	529.296925	0.008650	0.008958
RS	8	0.097482	0.952535	1058.701344	0.017302	0.018399
RS	9	0.115014	0.952535	1130.857516	0.018481	0.020233
RS	10	0.134104	0.778497	1471.885108	0.024054	0.026380
RS	11	0.154888	0.778497	1558.678199	0.025472	0.027991
RS	12	0.177517	0.718021	1782.842722	0.029136	0.031780
RS	13	0.202156	0.718021	1873.058932	0.030610	0.033303
RS	14	0.228982	0.704040	1999.766832	0.032681	0.035284
RS	15	0.258189	0.704040	2085.343417	0.034079	0.036787
RS	16	0.289990	0.732708	2083.498868	0.034049	0.036556
RS	17	0.324614	0.732708	2159.678583	0.035294	0.037952
RS	18	0.362312	0.809054	2023.866254	0.033074	0.035420
RS	19	0.403357	0.809054	2090.338747	0.034161	0.036620
RS	20	0.448046	0.942909	1851.667671	0.030260	0.032300
RS	21	0.496702	0.942909	1910.825779	0.031227	0.033297
RS	22	0.549679	1.150670	1616.992986	0.026425	0.028031
RS	23	0.607358	1.150670	1671.305993	0.027313	0.028876
RS	24	0.670159	1.457653	1365.805868	0.022320	0.023456
RS	25	0.738535	1.457653	1416.512979	0.023149	0.024197
RS	26	0.812982	1.898390	1130.388934	0.018473	0.019184
RS	27	0.894038	1.898390	1177.599764	0.019245	0.019846
RS	28	0.982290	2.513991	928.451835	0.015173	0.015543
RS	29	1.078378	2.513991	971.836311	0.015882	0.016131
RS	30	1.182996	3.347445	765.583106	0.012511	0.012623
RS	31	1.296903	3.347445	804.948822	0.013155	0.013143
RS	32	1.420923	4.428339	640.908935	0.010474	0.010393
RS	33	1.555953	4.428339	676.431735	0.011054	0.010849
RS	34	1.702971	5.738934	551.625978	0.009015	0.008784
RS	35	1.863042	5.738934	583.860254	0.009542	0.009187
RS	36	2.037325	7.182237	494.186061	0.008076	0.007715
RS	37	2.227080	7.182237	523.950467	0.008563	0.008081
RS	38	2.433683	8.596845	464.194109	0.007586	0.007101
RS	39	2.658628	8.596845	492.373915	0.008046	0.007448
RS	40	2.903543	9.816421	457.195077	0.007472	0.006864
RS	41	3.170203	9.816421	484.550504	0.007919	0.007209
RS	42	3.460538	10.714513	470.003115	0.007681	0.006948
RS	43	3.776649	10.714513	497.038352	0.008123	0.007301
RS	44	4.120825	11.229674	500.618043	0.008181	0.007319
RS	45	4.495557	11.229674	527.441481	0.008620	0.007683
RS	46	4.903559	11.383007	546.762116	0.008935	0.007939
RS	47	5.347784	11.383007	572.871524	0.009362	0.008307
RS	48	5.831448	11.266631	604.216629	0.009874	0.008746
RS	49	6.358052	11.266631	628.255338	0.010267	0.009098
RS	50	6.931409	11.019814	664.743183	0.010863	0.009619
RS	51	7.555671	11.019814	684.414992	0.011185	0.009919
RS	52	8.235355	10.814642	714.026175	0.011669	0.010347
RS	53	8.975382	10.814642	726.592781	0.011874	0.010549
RS	54	9.781111	11.108408	716.267918	0.011705	0.010397
RS	55	10.658374	11.108408	721.382843	0.011789	0.010485
RS	56	11.613521	11.108408	721.510603	0.011791	0.010493
RS	57	12.653469	11.108408	716.204931	0.011704	0.010414
RS	58	13.785745	31.842734	254.923403	0.004166	0.003790
RS	59	15.018546	31.842734	268.211706	0.004383	0.003975
RS	60	16.360797	31.842734	281.324098	0.004597	0.004152
RS	61	17.822216	31.842734	294.086681	0.004806	0.004319
RS	62	19.413383	31.842734	306.301901	0.005006	0.004473
RS	63	21.145816	31.842734	6317.373375	0.103240	0.088527
PA	4+25*2+4+6 0.009151767 0.010346648 21.145815782 12102.356504584 11.235617770 1.773944216 0.952535147 0.778497253 0.718020851 0.704040061 0.732708004 0.809053889 0.942909061 1.150670060 1.457652907 1.898390215 2.513991111 3.347445459 4.428338882 5.738934410 7.182236917 8.596844825 9.816420716 10.714512827 11.229674146 11.383007070 11.266631071 11.019814357 10.814641773 11.108407943 31.842734009
//
IT	5195
RD	22
LK	-143752.398424
QD	-121.074645 -> -107.867202
RI	0.0039795811
TR	0.008824	0.010368
MT	21.595845
MM	C_pi: 6.785543, n_recomb: 63060.491212
RS	0	0.000000	20525.747874	0.026457	0.000000	0.000000
RS	1	0.008914	20525.747874	0.028817	0.000000	0.000000
RS	2	0.018623	20525.747874	0.031388	0.000000	0.000000
RS	3	0.029198	20525.747874	0.034188	0.000001	0.000000
RS	4	0.040715	13.271630	57.564237	0.000913	0.000634
RS	5	0.053259	13.271630	62.638134	0.000993	0.000876
RS	6	0.066921	1.908037	472.473921	0.007492	0.007050
RS	7	0.081801	1.908037	510.458576	0.008095	0.008417
RS	8	0.098008	0.993286	1054.137792	0.016716	0.017848
RS	9	0.115659	0.993286	1127.103039	0.017873	0.019637
RS	10	0.134884	0.804355	1482.077712	0.023502	0.025862
RS	11	0.155823	0.804355	1571.080964	0.024914	0.027449
RS	12	0.178628	0.738135	1807.972204	0.028670	0.031342
RS	13	0.203466	0.738135	1901.402178	0.030152	0.032849
RS	14	0.230518	0.719663	2043.556507	0.032406	0.035021
RS	15	0.259981	0.719663	2132.916508	0.033823	0.036519
RS	16	0.292072	0.744400	2145.771562	0.034027	0.036528
RS	17	0.327023	0.744400	2225.658356	0.035294	0.037930
RS	18	0.365089	0.817456	2098.247945	0.033274	0.035606
RS	19	0.406549	0.817456	2167.901728	0.034378	0.036815
RS	20	0.451705	0.948616	1929.056847	0.030591	0.032616
RS	21	0.500886	0.948616	1990.833724	0.031570	0.033623
RS	22	0.554452	1.154183	1689.710766	0.026795	0.028388
RS	23	0.612792	1.154183	1746.273378	0.027692	0.029241
RS	24	0.676333	1.459616	1429.282446	0.022665	0.023788
RS	25	0.745539	1.459616	1482.053050	0.023502	0.024537
RS	26	0.820914	1.900212	1182.912823	0.018758	0.019457
RS	27	0.903008	1.900212	1232.075978	0.019538	0.020126
RS	28	0.992420	2.518887	970.286170	0.015387	0.015744
RS	29	1.089803	2.518887	1015.498208	0.016104	0.016341
RS	30	1.195867	3.361735	798.071311	0.012656	0.012757
RS	31	1.311385	3.361735	839.096535	0.013306	0.013284
RS	32	1.437202	4.462543	665.838399	0.010559	0.010469
[truncated: 10,066,130 more chars]
