# Supplementary material for: Recent speciation associated with range expansion and a shift to self-fertilization in North American Arabidopsis
Source: Nat Commun. 2022 Dec 8;13:7564. doi: 10.1038/s41467-022-35368-1 (PMC9732334; doi:10.1038/s41467-022-35368-1)
Supplement: Supplementary file 5 — Source Data [file 41467_2022_35368_MOESM5_ESM.zip › Source Data/SuppFig23-6_areSK1.psmc]

CC
CC	Brief Description of the file format:
CC	  CC  comments
CC	  MM  useful-messages
CC	  RD  round-of-iterations
CC	  LL  \log[P(sequence)]
CC	  QD  Q-before-opt Q-after-opt
CC	  TR  \theta_0 \rho_0
CC	  RS  k t_k \lambda_k \pi_k \sum_{l\not=k}A_{kl} A_{kk}
CC	  DC  begin end best-k t_k+\Delta_k max-prob
CC
MM	Version: 0.6.5-r67
MM	pattern:4+25*2+4+6, n:63, n_free_lambdas:28
MM	n_iterations:25, skip:1, max_t:5, theta/rho:5
MM	is_decoding:0
MM	n_seqs:24, sum_L:1232318, sum_n:114179
RD	0
LK	0.000000
QD	0.000000 -> 0.000000
RI	inf
TR	0.097231	0.019446
MT	5.000000
MM	C_pi: 1.000000, n_recomb: 23733.203618
RS	0	0.000000	1.000000	150.885088	0.006358	0.000000
RS	1	0.006440	1.000000	159.548206	0.006723	0.000000
RS	2	0.013294	1.000000	168.637222	0.007106	0.000000
RS	3	0.020590	1.000000	178.163611	0.007507	0.000000
RS	4	0.028356	1.000000	188.137779	0.007927	0.000000
RS	5	0.036622	1.000000	198.568806	0.008367	0.000000
RS	6	0.045421	1.000000	209.464172	0.008826	0.000000
RS	7	0.054785	1.000000	220.829439	0.009305	0.000000
RS	8	0.064753	1.000000	232.667910	0.009803	0.000000
RS	9	0.075363	1.000000	244.980249	0.010322	0.000000
RS	10	0.086656	1.000000	257.764063	0.010861	0.000000
RS	11	0.098677	1.000000	271.013453	0.011419	0.000000
RS	12	0.111471	1.000000	284.718528	0.011997	0.000000
RS	13	0.125090	1.000000	298.864880	0.012593	0.000000
RS	14	0.139585	1.000000	313.433028	0.013207	0.000000
RS	15	0.155014	1.000000	328.397840	0.013837	0.000000
RS	16	0.171437	1.000000	343.727913	0.014483	0.000000
RS	17	0.188917	1.000000	359.384953	0.015143	0.000000
RS	18	0.207523	1.000000	375.323132	0.015814	0.000000
RS	19	0.227327	1.000000	391.488452	0.016495	0.000000
RS	20	0.248406	1.000000	407.818119	0.017183	0.000000
RS	21	0.270843	1.000000	424.239956	0.017875	0.000000
RS	22	0.294725	1.000000	440.671860	0.018568	0.000000
RS	23	0.320144	1.000000	457.021333	0.019257	0.000000
RS	24	0.347201	1.000000	473.185124	0.019938	0.000000
RS	25	0.376000	1.000000	489.048994	0.020606	0.000000
RS	26	0.406654	1.000000	504.487656	0.021257	0.000000
RS	27	0.439282	1.000000	519.364919	0.021883	0.000000
RS	28	0.474011	1.000000	533.534080	0.022480	0.000000
RS	29	0.510976	1.000000	546.838610	0.023041	0.000000
RS	30	0.550322	1.000000	559.113174	0.023558	0.000000
RS	31	0.592202	1.000000	570.185039	0.024025	0.000000
RS	32	0.636779	1.000000	579.875896	0.024433	0.000000
RS	33	0.684227	1.000000	588.004152	0.024776	0.000000
RS	34	0.734730	1.000000	594.387709	0.025045	0.000000
RS	35	0.788485	1.000000	598.847243	0.025232	0.000000
RS	36	0.845702	1.000000	601.209997	0.025332	0.000000
RS	37	0.906604	1.000000	601.314063	0.025336	0.000000
RS	38	0.971428	1.000000	599.013094	0.025239	0.000000
RS	39	1.040426	1.000000	594.181394	0.025036	0.000000
RS	40	1.113868	1.000000	586.719255	0.024721	0.000000
RS	41	1.192040	1.000000	576.558410	0.024293	0.000000
RS	42	1.275245	1.000000	563.667390	0.023750	0.000000
RS	43	1.363809	1.000000	548.056594	0.023092	0.000000
RS	44	1.458076	1.000000	529.782767	0.022322	0.000000
RS	45	1.558414	1.000000	508.952622	0.021445	0.000000
RS	46	1.665214	1.000000	485.725286	0.020466	0.000000
RS	47	1.778891	1.000000	460.313249	0.019395	0.000000
RS	48	1.899889	1.000000	432.981525	0.018244	0.000000
RS	49	2.028679	1.000000	404.044770	0.017024	0.000000
RS	50	2.165763	1.000000	373.862175	0.015753	0.000000
RS	51	2.311675	1.000000	342.830043	0.014445	0.000000
RS	52	2.466983	1.000000	311.372115	0.013120	0.000000
RS	53	2.632293	1.000000	279.927827	0.011795	0.000000
RS	54	2.808249	1.000000	248.938886	0.010489	0.000000
RS	55	2.995536	1.000000	218.834711	0.009221	0.000000
RS	56	3.194884	1.000000	190.017444	0.008006	0.000000
RS	57	3.407070	1.000000	162.847385	0.006862	0.000000
RS	58	3.632920	1.000000	137.629762	0.005799	0.000000
RS	59	3.873315	1.000000	114.603771	0.004829	0.000000
RS	60	4.129191	1.000000	93.934729	0.003958	0.000000
RS	61	4.401545	1.000000	75.710023	0.003190	0.000000
RS	62	4.691438	1.000000	59.939263	0.002526	0.000000
RS	63	5.000000	1.000000	167.612480	0.007062	0.000000
PA	4+25*2+4+6 0.097231253 0.019446251 5.000000000 1.000000000 1.000000000 1.000000000 1.000000000 1.000000000 1.000000000 1.000000000 1.000000000 1.000000000 1.000000000 1.000000000 1.000000000 1.000000000 1.000000000 1.000000000 1.000000000 1.000000000 1.000000000 1.000000000 1.000000000 1.000000000 1.000000000 1.000000000 1.000000000 1.000000000 1.000000000 1.000000000 1.000000000
//
IT	4230
RD	1
LK	-315596.313557
QD	-3318.798859 -> -1407.468042
RI	0.0741218399
TR	0.075550	0.015163
MT	7.289368
MM	C_pi: 1.193908, n_recomb: 22108.602546
RS	0	0.000000	0.510564	301.241359	0.013626	0.000361
RS	1	0.007068	0.510564	317.961714	0.014382	0.002438
RS	2	0.014636	0.510564	335.271667	0.015165	0.005702
RS	3	0.022739	0.510564	353.142272	0.015973	0.009864
RS	4	0.031414	0.393007	481.363221	0.021773	0.014334
RS	5	0.040703	0.393007	502.966775	0.022750	0.018622
RS	6	0.050648	0.387925	531.412965	0.024036	0.022414
RS	7	0.061296	0.387925	553.080967	0.025017	0.025488
RS	8	0.072696	0.419487	531.883130	0.024058	0.027596
RS	9	0.084903	0.419487	552.632573	0.024996	0.028501
RS	10	0.097972	0.480265	501.516782	0.022684	0.028307
RS	11	0.111965	0.480265	521.068663	0.023569	0.027512
RS	12	0.126947	0.558758	465.428309	0.021052	0.026581
RS	13	0.142988	0.558758	483.795113	0.021883	0.025720
RS	14	0.160163	0.647852	433.797990	0.019621	0.024929
RS	15	0.178552	0.647852	451.076174	0.020403	0.024123
RS	16	0.198241	0.747986	406.292108	0.018377	0.023234
RS	17	0.219321	0.747986	422.571816	0.019113	0.022252
RS	18	0.241891	0.858376	382.988800	0.017323	0.021221
RS	19	0.266057	0.858376	398.356753	0.018018	0.020192
RS	20	0.291930	0.975333	364.611304	0.016492	0.019200
RS	21	0.319632	0.975333	379.154042	0.017150	0.018266
RS	22	0.349293	1.094822	351.141983	0.015883	0.017399
RS	23	0.381050	1.094822	364.931041	0.016506	0.016609
RS	24	0.415051	1.212526	342.274448	0.015482	0.015900
RS	25	0.451456	1.212526	355.353751	0.016073	0.015277
RS	26	0.490434	1.323883	337.651706	0.015272	0.014739
RS	27	0.532167	1.323883	350.025351	0.015832	0.014287
RS	28	0.576850	1.425119	336.737285	0.015231	0.013917
RS	29	0.624690	1.425119	348.355328	0.015757	0.013625
RS	30	0.675913	1.514240	338.722432	0.015321	0.013405
RS	31	0.730756	1.514240	349.468861	0.015807	0.013250
RS	32	0.789475	1.590891	342.626730	0.015497	0.013155
RS	33	0.852345	1.590891	352.313601	0.015936	0.013116
RS	34	0.919658	1.655679	347.411016	0.015714	0.013129
RS	35	0.991730	1.655679	355.778672	0.016092	0.013190
RS	36	1.068895	1.709842	351.974521	0.015920	0.013292
RS	37	1.151515	1.709842	358.698962	0.016224	0.013428
RS	38	1.239974	1.755077	355.140842	0.016063	0.013586
RS	39	1.334686	1.755077	359.851609	0.016277	0.013757
RS	40	1.436092	1.793094	355.737671	0.016090	0.013930
RS	41	1.544666	1.793094	358.046306	0.016195	0.014095
RS	42	1.660914	1.825146	352.710322	0.015954	0.014242
RS	43	1.785379	1.825146	352.246022	0.015933	0.014365
RS	44	1.918641	1.851856	345.199057	0.015614	0.014456
RS	45	2.061322	1.851856	341.649100	0.015453	0.014512
RS	46	2.214088	1.873457	332.551768	0.015042	0.014525
RS	47	2.377652	1.873457	325.709559	0.014732	0.014490
RS	48	2.552777	1.890317	314.316805	0.014217	0.014402
RS	49	2.740280	1.890317	304.143703	0.013757	0.014251
RS	50	2.941037	1.903499	290.291471	0.013130	0.014030
RS	51	3.155983	1.903499	276.992987	0.012529	0.013732
RS	52	3.386122	1.914961	260.691029	0.011791	0.013351
RS	53	3.632527	1.914961	244.787523	0.011072	0.012883
RS	54	3.896349	1.935272	225.512794	0.010200	0.012330
RS	55	4.178818	1.935272	208.060962	0.009411	0.011700
RS	56	4.481253	1.935272	189.951622	0.008592	0.011003
RS	57	4.805064	1.935272	171.477004	0.007756	0.010253
RS	58	5.151763	2.084442	142.947445	0.006466	0.009464
RS	59	5.522967	2.084442	127.661200	0.005774	0.008650
RS	60	5.920409	2.084442	112.557826	0.005091	0.007826
RS	61	6.345942	2.084442	97.888957	0.004428	0.007004
RS	62	6.801553	2.084442	83.890387	0.003794	0.006199
RS	63	7.289368	2.084442	323.508389	0.014633	0.026392
PA	4+25*2+4+6 0.075549559 0.015162859 7.289367914 0.510563850 0.393006563 0.387925148 0.419487476 0.480264664 0.558757782 0.647851944 0.747985840 0.858375549 0.975333214 1.094821930 1.212526321 1.323883057 1.425119162 1.514239788 1.590890884 1.655678749 1.709841728 1.755077362 1.793093681 1.825145721 1.851856232 1.873456955 1.890316963 1.903499365 1.914960623 1.935272217 2.084442198
//
IT	4678
RD	2
LK	-312662.309480
QD	-1480.646295 -> -914.178878
RI	0.0605150419
TR	0.066976	0.014487
MT	8.526236
MM	C_pi: 1.405461, n_recomb: 24837.512719
RS	0	0.000000	0.711691	251.993267	0.010146	0.000211
RS	1	0.007332	0.711691	267.610125	0.010774	0.001501
RS	2	0.015201	0.711691	283.973561	0.011433	0.003582
RS	3	0.023647	0.711691	301.085781	0.012122	0.006344
RS	4	0.032712	0.387885	581.877585	0.023427	0.012392
RS	5	0.042442	0.387885	608.553947	0.024501	0.016747
RS	6	0.052885	0.341071	721.010395	0.029029	0.021373
RS	7	0.064093	0.341071	748.019166	0.030117	0.025607
RS	8	0.076124	0.351481	751.602363	0.030261	0.027319
RS	9	0.089037	0.351481	776.642917	0.031269	0.030484
RS	10	0.102896	0.401301	702.765753	0.028295	0.028843
RS	11	0.117771	0.401301	725.941495	0.029228	0.030508
RS	12	0.133737	0.477397	630.713552	0.025394	0.027355
RS	13	0.150874	0.477397	652.315993	0.026263	0.028394
RS	14	0.169267	0.571124	564.309428	0.022720	0.025403
RS	15	0.189008	0.571124	584.453720	0.023531	0.026330
RS	16	0.210197	0.684515	505.380092	0.020347	0.023558
RS	17	0.232939	0.684515	524.160951	0.021104	0.024198
RS	18	0.257348	0.820852	453.639337	0.018264	0.021519
RS	19	0.283547	0.820852	471.147155	0.018969	0.021838
RS	20	0.311667	0.979164	410.439265	0.016525	0.019417
RS	21	0.341849	0.979164	426.775679	0.017183	0.019549
RS	22	0.374243	1.156146	375.973274	0.015137	0.017486
RS	23	0.409012	1.156146	391.255352	0.015753	0.017522
RS	24	0.446331	1.345625	349.882308	0.014087	0.015837
RS	25	0.486385	1.345625	364.234085	0.014665	0.015853
RS	26	0.529376	1.537625	331.791314	0.013358	0.014547
RS	27	0.575519	1.537625	345.329769	0.013904	0.014600
RS	28	0.625045	1.720763	321.031566	0.012925	0.013644
RS	29	0.678202	1.720763	333.843039	0.013441	0.013762
RS	30	0.735256	1.886351	316.448756	0.012741	0.013101
RS	31	0.796493	1.886351	328.561490	0.013228	0.013285
RS	32	0.862220	2.029899	316.659244	0.012749	0.012854
RS	33	0.932765	2.029899	328.023407	0.013207	0.013098
RS	34	1.008483	2.150082	320.324242	0.012897	0.012852
RS	35	1.089752	2.150082	330.800894	0.013319	0.013153
RS	36	1.176979	2.248201	326.095800	0.013129	0.013055
RS	37	1.270601	2.248201	335.452726	0.013506	0.013394
RS	38	1.371087	2.327877	332.502279	0.013387	0.013389
RS	39	1.478940	2.327877	340.421262	0.013706	0.013727
RS	40	1.594700	2.393372	338.064548	0.013611	0.013752
RS	41	1.718948	2.393372	344.161464	0.013857	0.014042
RS	42	1.852304	2.447663	341.495654	0.013749	0.014047
RS	43	1.995438	2.447663	345.345780	0.013904	0.014259
RS	44	2.149066	2.491811	341.759324	0.013760	0.014217
RS	45	2.313957	2.491811	342.922543	0.013807	0.014333
RS	46	2.490937	2.525886	337.947504	0.013606	0.014230
RS	47	2.680892	2.525886	336.001724	0.013528	0.014237
RS	48	2.884774	2.550706	329.102507	0.013250	0.014055
RS	49	3.103604	2.550706	323.706342	0.013033	0.013933
RS	50	3.338477	2.569166	314.204437	0.012650	0.013640
RS	51	3.590570	2.569166	305.203977	0.012288	0.013364
RS	52	3.861145	2.586176	292.471027	0.011775	0.012926
RS	53	4.151558	2.586176	280.031225	0.011275	0.012484
RS	54	4.463262	2.623344	262.353156	0.010563	0.011842
RS	55	4.797819	2.623344	247.340267	0.009958	0.011265
RS	56	5.156904	2.623344	230.980270	0.009300	0.010622
RS	57	5.542316	2.623344	213.512789	0.008596	0.009924
RS	58	5.955984	2.984750	173.300105	0.006977	0.008582
RS	59	6.399980	2.984750	159.954526	0.006440	0.007967
RS	60	6.876528	2.984750	146.012363	0.005879	0.007318
RS	61	7.388014	2.984750	131.712157	0.005303	0.006647
RS	62	7.937001	2.984750	117.307873	0.004723	0.005966
RS	63	8.526236	2.984750	549.578825	0.022127	0.028719
PA	4+25*2+4+6 0.066976441 0.014486566 8.526235678 0.711690977 0.387884543 0.341071367 0.351480623 0.401300631 0.477396609 0.571123505 0.684514728 0.820852071 0.979163572 1.156146308 1.345625119 1.537625118 1.720763405 1.886351144 2.029899428 2.150082118 2.248201452 2.327876522 2.393372291 2.447663287 2.491811182 2.525885942 2.550705908 2.569165751 2.586175527 2.623343587 2.984749735
//
IT	4931
RD	3
LK	-311715.372499
QD	-1024.063472 -> -756.636608
RI	0.0410053879
TR	0.062093	0.014704
MT	9.229914
MM	C_pi: 1.598474, n_recomb: 28628.676107
RS	0	0.000000	1.180005	178.453200	0.006233	0.000133
RS	1	0.007465	1.180005	190.531589	0.006655	0.000942
RS	2	0.015488	1.180005	203.328723	0.007102	0.002213
RS	3	0.024109	1.180005	216.872173	0.007575	0.003862
RS	4	0.033374	0.460728	588.235940	0.020547	0.010550
RS	5	0.043331	0.460728	618.184311	0.021593	0.014167
RS	6	0.054031	0.360127	826.879001	0.028883	0.020225
RS	7	0.065529	0.360127	859.738386	0.030031	0.024226
RS	8	0.077887	0.348551	920.757475	0.032162	0.027238
RS	9	0.091166	0.348551	951.255434	0.033227	0.030681
RS	10	0.105437	0.387165	884.073396	0.030881	0.029546
RS	11	0.120773	0.387165	911.939455	0.031854	0.031804
RS	12	0.137255	0.457570	796.292254	0.027814	0.028380
RS	13	0.154966	0.457570	822.176482	0.028719	0.029936
RS	14	0.174000	0.548211	709.030084	0.024766	0.026367
RS	15	0.194455	0.548211	733.153590	0.025609	0.027788
RS	16	0.216436	0.661258	628.987074	0.021971	0.024398
RS	17	0.240059	0.661258	651.474644	0.022756	0.025574
RS	18	0.265445	0.803295	555.940537	0.019419	0.022234
RS	19	0.292726	0.803295	576.885589	0.020151	0.023056
RS	20	0.322044	0.976958	492.629012	0.017208	0.019948
RS	21	0.353551	0.976958	512.113525	0.017888	0.020509
RS	22	0.387409	1.181797	440.416148	0.015384	0.017798
RS	23	0.423795	1.181797	458.546486	0.016017	0.018189
RS	24	0.462898	1.412721	399.594276	0.013958	0.015937
RS	25	0.504919	1.412721	416.512403	0.014549	0.016237
RS	26	0.550078	1.656943	370.245194	0.012933	0.014474
RS	27	0.598608	1.656943	386.122408	0.013487	0.014756
RS	28	0.650760	1.896579	351.760951	0.012287	0.013461
RS	29	0.706806	1.896579	366.766532	0.012811	0.013768
RS	30	0.767036	2.116093	342.572687	0.011966	0.012869
RS	31	0.831762	2.116093	356.825945	0.012464	0.013209
RS	32	0.901320	2.306538	340.683905	0.011900	0.012617
RS	33	0.976070	2.306538	354.215979	0.012373	0.012985
RS	34	1.056401	2.464435	344.250302	0.012025	0.012632
RS	35	1.142729	2.464435	356.983505	0.012469	0.013031
RS	36	1.235501	2.591089	351.501346	0.012278	0.012863
RS	37	1.335199	2.591089	363.238347	0.012688	0.013278
RS	38	1.442340	2.692344	360.494921	0.012592	0.013225
RS	39	1.557479	2.692344	370.922371	0.012956	0.013617
RS	40	1.681213	2.775389	369.302483	0.012900	0.013603
RS	41	1.814185	2.775389	378.013085	0.013204	0.013928
RS	42	1.957083	2.844875	376.361024	0.013146	0.013896
RS	43	2.110648	2.844875	382.880363	0.013374	0.014127
RS	44	2.275678	2.901779	380.544769	0.013292	0.014054
RS	45	2.453027	2.901779	384.350066	0.013425	0.014179
RS	46	2.643616	2.945406	380.872946	0.013304	0.014057
RS	47	2.848433	2.945406	381.415538	0.013323	0.014069
RS	48	3.068540	2.976686	376.115696	0.013138	0.013882
RS	49	3.305078	2.976686	372.882845	0.013025	0.013765
RS	50	3.559274	3.000223	364.705773	0.012739	0.013477
RS	51	3.832447	3.000223	357.350122	0.012482	0.013209
RS	52	4.126012	3.023620	345.183664	0.012057	0.012777
RS	53	4.441493	3.023620	333.698350	0.011656	0.012354
RS	54	4.780525	3.079915	314.545664	0.010987	0.011695
RS	55	5.144867	3.079915	299.818853	0.010473	0.011150
RS	56	5.536407	3.079915	283.233685	0.009893	0.010542
RS	57	5.957177	3.079915	265.003256	0.009257	0.009879
RS	58	6.409358	3.677685	208.097722	0.007269	0.008139
RS	59	6.895295	3.677685	195.698566	0.006836	0.007635
RS	60	7.417509	3.677685	182.213181	0.006365	0.007091
RS	61	7.978707	3.677685	167.849620	0.005863	0.006517
RS	62	8.581799	3.677685	152.848712	0.005339	0.005924
RS	63	9.229914	3.677685	815.104550	0.028472	0.031332
PA	4+25*2+4+6 0.062092665 0.014704395 9.229914224 1.180004675 0.460727568 0.360127044 0.348550992 0.387164851 0.457569582 0.548210504 0.661257929 0.803294860 0.976958396 1.181796893 1.412720555 1.656942632 1.896578709 2.116093320 2.306538115 2.464434763 2.591088966 2.692344281 2.775389364 2.844874957 2.901778873 2.945405549 2.976685795 3.000222631 3.023619706 3.079914890 3.677685414
//
IT	5123
RD	4
LK	-311230.886965
QD	-845.920359 -> -667.163625
RI	0.0268065291
TR	0.058674	0.015211
MT	9.671941
MM	C_pi: 1.749793, n_recomb: 32369.035101
RS	0	0.000000	1.962347	122.575445	0.003787	0.000088
RS	1	0.007544	1.962347	131.305754	0.004057	0.000616
RS	2	0.015658	1.962347	140.616175	0.004344	0.001418
RS	3	0.024383	1.962347	150.538760	0.004651	0.002426
RS	4	0.033767	0.560957	559.982467	0.017300	0.009106
RS	5	0.043858	0.560957	591.138484	0.018262	0.012071
RS	6	0.054711	0.394328	882.604434	0.027267	0.019166
RS	7	0.066383	0.394328	920.568170	0.028440	0.022746
RS	8	0.078935	0.360155	1047.150457	0.032350	0.027047
RS	9	0.092435	0.360155	1083.313506	0.033468	0.030347
RS	10	0.106952	0.388643	1037.177100	0.032042	0.030020
RS	11	0.122565	0.388643	1070.022704	0.033057	0.032362
RS	12	0.139356	0.453966	945.238602	0.029202	0.029137
RS	13	0.157413	0.453966	975.591641	0.030140	0.030798
RS	14	0.176833	0.540813	845.700835	0.026127	0.027140
RS	15	0.197718	0.540813	873.927525	0.026999	0.028674
RS	16	0.220178	0.650475	751.393873	0.023213	0.025111
RS	17	0.244333	0.650475	777.688386	0.024026	0.026460
RS	18	0.270310	0.791751	661.885676	0.020448	0.022859
RS	19	0.298247	0.791751	686.383546	0.021205	0.023881
RS	20	0.328292	0.970344	581.356535	0.017960	0.020428
RS	21	0.360603	0.970344	604.137997	0.018664	0.021178
RS	22	0.395352	1.188759	512.939410	0.015847	0.018094
RS	23	0.432722	1.188759	534.091685	0.016500	0.018652
RS	24	0.472912	1.443980	458.170464	0.014155	0.016049
RS	25	0.516134	1.443980	477.831037	0.014762	0.016487
RS	26	0.562616	1.722026	418.065470	0.012916	0.014434
RS	27	0.612605	1.722026	436.436817	0.013483	0.014828
RS	28	0.666365	1.999914	392.338352	0.012121	0.013322
RS	29	0.724182	1.999914	409.655128	0.012656	0.013722
RS	30	0.786360	2.256094	379.037810	0.011710	0.012686
RS	31	0.853228	2.256094	395.495901	0.012218	0.013103
RS	32	0.925142	2.477792	375.462039	0.011599	0.012427
RS	33	1.002480	2.477792	391.157722	0.012084	0.012857
RS	34	1.085654	2.659932	379.161811	0.011714	0.012456
RS	35	1.175102	2.659932	394.060775	0.012174	0.012900
RS	36	1.271298	2.804056	387.879679	0.011983	0.012707
RS	37	1.374752	2.804056	401.801249	0.012413	0.013155
RS	38	1.486010	2.918215	399.141859	0.012331	0.013089
RS	39	1.605662	2.918215	411.761268	0.012721	0.013505
RS	40	1.734340	3.012405	410.510117	0.012682	0.013480
RS	41	1.872727	3.012405	421.386580	0.013018	0.013825
RS	42	2.021553	3.092704	420.129548	0.012979	0.013782
RS	43	2.181607	3.092704	428.739613	0.013245	0.014029
RS	44	2.353736	3.159661	426.831191	0.013186	0.013946
RS	45	2.538851	3.159661	432.584692	0.013364	0.014087
RS	46	2.737931	3.211485	429.646275	0.013273	0.013963
RS	47	2.952031	3.211485	431.899436	0.013343	0.013991
RS	48	3.182282	3.248943	427.166031	0.013197	0.013810
RS	49	3.429904	3.248943	425.282695	0.013139	0.013711
RS	50	3.696207	3.278022	417.376617	0.012894	0.013433
RS	51	3.982600	3.278022	410.878924	0.012694	0.013186
RS	52	4.290600	3.308607	398.261266	0.012304	0.012763
RS	53	4.621836	3.308607	387.043818	0.011957	0.012365
RS	54	4.978060	3.384910	365.331033	0.011286	0.011685
RS	55	5.361159	3.384910	350.398964	0.010825	0.011172
RS	56	5.773160	3.384910	333.186591	0.010293	0.010595
RS	57	6.216243	3.384910	313.889997	0.009697	0.009959
RS	58	6.692753	4.222499	238.167630	0.007358	0.007863
RS	59	7.205212	4.222499	226.713971	0.007004	0.007440
RS	60	7.756332	4.222499	213.831731	0.006606	0.006975
RS	61	8.349030	4.222499	199.692570	0.006169	0.006475
RS	62	8.986442	4.222499	184.510985	0.005700	0.005947
RS	63	9.671941	4.222499	1080.788278	0.033390	0.033967
PA	4+25*2+4+6 0.058674215 0.015211144 9.671940937 1.962347338 0.560956892 0.394327703 0.360155387 0.388643291 0.453965692 0.540812682 0.650474562 0.791750775 0.970344024 1.188758677 1.443980036 1.722026050 1.999914409 2.256094482 2.477791932 2.659932417 2.804055605 2.918214567 3.012405259 3.092704344 3.159661486 3.211485465 3.248943382 3.278022109 3.308607287 3.384910105 4.222499095
//
IT	4349
RD	5
LK	-310892.606809
QD	-736.424140 -> -595.482095
RI	0.0178973728
TR	0.055967	0.015809
MT	9.983514
MM	C_pi: 1.869228, n_recomb: 35886.657402
RS	0	0.000000	3.163845	84.825578	0.002364	0.000060
RS	1	0.007598	3.163845	91.048905	0.002537	0.000416
RS	2	0.015773	3.163845	97.710769	0.002723	0.000941
RS	3	0.024569	3.163845	104.839238	0.002921	0.001581
RS	4	0.034034	0.675742	523.452328	0.014586	0.007981
RS	5	0.044217	0.675742	554.528487	0.015452	0.010446
RS	6	0.055174	0.432310	912.677392	0.025432	0.018232
RS	7	0.066964	0.432310	954.708670	0.026603	0.021426
RS	8	0.079650	0.375314	1145.141927	0.031910	0.026783
RS	9	0.093299	0.375314	1186.644390	0.033066	0.029869
RS	10	0.107986	0.394712	1167.081078	0.032521	0.030297
RS	11	0.123788	0.394712	1204.807512	0.033573	0.032587
RS	12	0.140791	0.455981	1076.576478	0.029999	0.029646
RS	13	0.159086	0.455981	1111.299845	0.030967	0.031294
RS	14	0.178771	0.539699	969.610182	0.027019	0.027692
RS	15	0.199951	0.539699	1001.818253	0.027916	0.029218
RS	16	0.222741	0.645763	865.627309	0.024121	0.025647
RS	17	0.247262	0.645763	895.587241	0.024956	0.027039
RS	18	0.273646	0.784473	763.419159	0.021273	0.023350
RS	19	0.302035	0.784473	791.329837	0.022051	0.024452
RS	20	0.332581	0.964024	668.182554	0.018619	0.020820
RS	21	0.365447	0.964024	694.144033	0.019343	0.021659
RS	22	0.400811	1.189568	585.004927	0.016301	0.018343
RS	23	0.438862	1.189568	609.089912	0.016973	0.018987
RS	24	0.479803	1.460358	517.048581	0.014408	0.016147
RS	25	0.523856	1.460358	539.380492	0.015030	0.016660
RS	26	0.571255	1.762059	466.625526	0.013003	0.014405
RS	27	0.622255	1.762059	487.424552	0.013582	0.014860
RS	28	0.677131	2.067572	434.008867	0.012094	0.013211
RS	29	0.736176	2.067572	453.565337	0.012639	0.013659
RS	30	0.799707	2.350071	416.924446	0.011618	0.012535
RS	31	0.868064	2.350071	435.504360	0.012136	0.012993
RS	32	0.941616	2.593540	411.927587	0.011479	0.012270
RS	33	1.020756	2.593540	429.685750	0.011973	0.012732
RS	34	1.105909	2.791856	415.909882	0.011590	0.012308
RS	35	1.197531	2.791856	432.847542	0.012062	0.012775
RS	36	1.296115	2.946979	426.107429	0.011874	0.012574
RS	37	1.402189	2.946979	442.052590	0.012318	0.013038
RS	38	1.516322	3.068977	439.506465	0.012247	0.012971
RS	39	1.639127	3.068977	454.115736	0.012654	0.013402
RS	40	1.771262	3.170346	453.144292	0.012627	0.013376
RS	41	1.913436	3.170346	465.938434	0.012984	0.013737
RS	42	2.066413	3.258370	464.869553	0.012954	0.013691
RS	43	2.231013	3.258370	475.275598	0.013244	0.013957
RS	44	2.408118	3.333052	473.493359	0.013194	0.013873
RS	45	2.598680	3.333052	480.859440	0.013399	0.014035
RS	46	2.803720	3.391444	478.098347	0.013322	0.013915
RS	47	3.024339	3.391444	481.698248	0.013423	0.013965
RS	48	3.261719	3.434050	477.135806	0.013296	0.013794
RS	49	3.517136	3.434050	476.230201	0.013270	0.013719
RS	50	3.791958	3.468033	468.183476	0.013046	0.013452
RS	51	4.087661	3.468033	462.192394	0.012879	0.013232
RS	52	4.405831	3.505250	448.719902	0.012504	0.012815
RS	53	4.748175	3.505250	437.474834	0.012190	0.012445
RS	54	5.116529	3.600373	412.747125	0.011501	0.011740
RS	55	5.512870	3.600373	397.419012	0.011074	0.011257
RS	56	5.939325	3.600373	379.442636	0.010573	0.010707
RS	57	6.398180	3.600373	359.002630	0.010004	0.010094
RS	58	6.891898	4.673245	263.470745	0.007342	0.007668
RS	59	7.423128	4.673245	252.996375	0.007050	0.007311
RS	60	7.994720	4.673245	240.844036	0.006711	0.006909
RS	61	8.609740	4.673245	227.148952	0.006330	0.006468
RS	62	9.271488	4.673245	212.095032	0.005910	0.005995
RS	63	9.983514	4.673245	1336.385830	0.037239	0.036542
PA	4+25*2+4+6 0.055966650 0.015809493 9.983514436 3.163845200 0.675741966 0.432310160 0.375313961 0.394712136 0.455980546 0.539699158 0.645762763 0.784473388 0.964023596 1.189568131 1.460357556 1.762059227 2.067571846 2.350071165 2.593540262 2.791855883 2.946978537 3.068976667 3.170346127 3.258369555 3.333052104 3.391444441 3.434050018 3.468033183 3.505250056 3.600372990 4.673244630
//
IT	4601
RD	6
LK	-310621.378127
QD	-651.021888 -> -532.788487
RI	0.0123585330
TR	0.053662	0.016421
MT	10.228471
MM	C_pi: 1.969033, n_recomb: 39211.726970
RS	0	0.000000	4.932275	59.718079	0.001523	0.000042
RS	1	0.007639	4.932275	64.180729	0.001637	0.000287
RS	2	0.015861	4.932275	68.968737	0.001759	0.000641
RS	3	0.024711	4.932275	74.104539	0.001890	0.001061
RS	4	0.034238	0.800500	487.906622	0.012443	0.007083
RS	5	0.044492	0.800500	518.284582	0.013218	0.009170
RS	6	0.055530	0.470782	930.365394	0.023727	0.017410
RS	7	0.067410	0.470782	975.640355	0.024881	0.020285
RS	8	0.080198	0.391003	1225.778598	0.031261	0.026484
RS	9	0.093963	0.391003	1272.220324	0.032445	0.029369
RS	10	0.108780	0.402183	1280.868731	0.032665	0.030444
RS	11	0.124728	0.402183	1323.297718	0.033747	0.032657
RS	12	0.141894	0.460293	1194.237326	0.030456	0.029982
RS	13	0.160372	0.460293	1233.196633	0.031450	0.031588
RS	14	0.180262	0.541724	1082.331220	0.027602	0.028076
RS	15	0.201670	0.541724	1118.391898	0.028522	0.029562
RS	16	0.224714	0.644716	971.539339	0.024777	0.026041
RS	17	0.249518	0.644716	1005.028153	0.025631	0.027429
RS	18	0.276217	0.780622	859.370398	0.021916	0.023731
RS	19	0.304956	0.780622	890.553541	0.022711	0.024865
RS	20	0.335890	0.959730	751.431713	0.019163	0.021137
RS	21	0.369186	0.959730	780.444130	0.019903	0.022022
RS	22	0.405027	1.189552	654.712987	0.016697	0.018550
RS	23	0.443604	1.189552	681.620511	0.017383	0.019243
RS	24	0.485129	1.471566	574.231890	0.014644	0.016231
RS	25	0.529826	1.471566	599.140312	0.015280	0.016788
RS	26	0.577937	1.791541	513.862928	0.013105	0.014381
RS	27	0.629723	1.791541	537.002101	0.013695	0.014871
RS	28	0.685466	2.118925	474.627552	0.012104	0.013115
RS	29	0.745466	2.118925	496.337922	0.012658	0.013591
RS	30	0.810049	2.422117	453.995549	0.011578	0.012406
RS	31	0.879566	2.422117	474.610683	0.012104	0.012885
RS	32	0.954393	2.682231	447.765000	0.011419	0.012132
RS	33	1.034936	2.682231	467.495971	0.011922	0.012612
RS	34	1.121631	2.892419	452.142232	0.011531	0.012178
RS	35	1.214949	2.892419	471.022906	0.012012	0.012657
RS	36	1.315395	3.055187	463.849860	0.011829	0.012455
RS	37	1.423514	3.055187	481.713889	0.012285	0.012928
RS	38	1.539893	3.182349	479.353355	0.012225	0.012865
RS	39	1.665161	3.182349	495.836007	0.012645	0.013305
RS	40	1.799998	3.288576	495.173268	0.012628	0.013284
RS	41	1.945134	3.288576	509.754517	0.013000	0.013658
RS	42	2.101358	3.382194	508.861563	0.012977	0.013615
RS	43	2.269515	3.382194	520.917782	0.013285	0.013899
RS	44	2.450518	3.462646	519.220140	0.013241	0.013820
RS	45	2.645347	3.462646	528.038488	0.013466	0.014004
RS	46	2.855058	3.525904	525.393348	0.013399	0.013892
RS	47	3.080789	3.525904	530.168290	0.013521	0.013968
RS	48	3.323763	3.572234	525.699170	0.013407	0.013809
RS	49	3.585297	3.572234	525.594326	0.013404	0.013760
RS	50	3.866809	3.609853	517.313701	0.013193	0.013506
RS	51	4.169826	3.609853	511.656841	0.013049	0.013312
RS	52	4.495989	3.652430	497.216301	0.012680	0.012903
RS	53	4.847067	3.652430	485.791042	0.012389	0.012558
RS	54	5.224963	3.764244	457.876287	0.011677	0.011829
RS	55	5.631726	3.764244	442.044104	0.011273	0.011373
RS	56	6.069561	3.764244	423.224607	0.010793	0.010846
RS	57	6.540841	3.764244	401.594513	0.010242	0.010252
RS	58	7.048121	5.065894	285.607131	0.007284	0.007518
RS	59	7.594152	5.065894	276.104019	0.007041	0.007216
RS	60	8.181892	5.065894	264.731143	0.006751	0.006867
RS	61	8.814529	5.065894	251.589315	0.006416	0.006476
RS	62	9.495491	5.065894	236.831458	0.006040	0.006049
RS	63	10.228471	5.065894	1584.145205	0.040400	0.039027
PA	4+25*2+4+6 0.053661899 0.016421216 10.228471272 4.932274800 0.800499960 0.470781945 0.391002630 0.402183455 0.460292587 0.541724491 0.644716438 0.780622004 0.959730163 1.189552248 1.471566050 1.791540702 2.118925149 2.422116861 2.682231179 2.892419311 3.055186781 3.182349355 3.288576198 3.382194161 3.462645708 3.525904375 3.572233904 3.609853388 3.652429802 3.764244184 5.065893794
//
IT	4233
RD	7
LK	-310392.513188
QD	-578.988798 -> -477.481834
RI	0.0088247713
TR	0.051620	0.017013
MT	10.438147
MM	C_pi: 2.057313, n_recomb: 42390.427829
RS	0	0.000000	7.468771	42.780722	0.001009	0.000030
RS	1	0.007673	7.468771	46.017351	0.001086	0.000202
RS	2	0.015935	7.468771	49.495058	0.001168	0.000446
RS	3	0.024831	7.468771	53.231193	0.001256	0.000730
RS	4	0.034409	0.933700	455.698072	0.010750	0.006345
RS	5	0.044723	0.933700	485.113436	0.011444	0.008142
RS	6	0.055828	0.508840	941.762107	0.022216	0.016677
RS	7	0.067784	0.508840	989.690293	0.023347	0.019291
RS	8	0.080659	0.406366	1295.471130	0.030560	0.026170
RS	9	0.094521	0.406366	1346.506020	0.031764	0.028884
RS	10	0.109447	0.409993	1383.661798	0.032641	0.030508
RS	11	0.125518	0.409993	1430.627112	0.033749	0.032647
RS	12	0.142822	0.465616	1301.940202	0.030713	0.030202
RS	13	0.161454	0.465616	1345.020466	0.031729	0.031768
RS	14	0.181516	0.545463	1186.356327	0.027986	0.028344
RS	15	0.203117	0.545463	1226.171428	0.028926	0.029787
RS	16	0.226376	0.645981	1070.557748	0.025255	0.026334
RS	17	0.251419	0.645981	1107.477760	0.026126	0.027703
RS	18	0.278384	0.779302	950.382469	0.022420	0.024032
RS	19	0.307418	0.779302	984.736071	0.023230	0.025178
RS	20	0.338680	0.957525	831.287520	0.019610	0.021400
RS	21	0.372340	0.957525	863.252996	0.020364	0.022311
RS	22	0.408583	1.190312	721.985513	0.017032	0.018728
RS	23	0.447608	1.190312	751.628857	0.017731	0.019450
RS	24	0.489626	1.481287	629.491074	0.014850	0.016303
RS	25	0.534869	1.481287	656.899313	0.015496	0.016888
RS	26	0.583584	1.816620	559.437729	0.013197	0.014361
RS	27	0.636036	1.816620	584.845100	0.013797	0.014873
RS	28	0.692513	2.162786	513.753417	0.012120	0.013032
RS	29	0.753323	2.162786	537.547223	0.012681	0.013523
RS	30	0.818800	2.483727	489.714990	0.011552	0.012290
RS	31	0.889301	2.483727	512.295999	0.012085	0.012782
RS	32	0.965211	2.757881	482.360995	0.011379	0.012009
RS	33	1.046947	2.757881	503.996784	0.011889	0.012498
RS	34	1.134953	2.977845	487.195615	0.011493	0.012059
RS	35	1.229713	2.977845	507.952509	0.011983	0.012544
RS	36	1.331744	3.146702	500.430012	0.011805	0.012346
RS	37	1.441603	3.146702	520.147217	0.012270	0.012822
RS	38	1.559893	3.277789	518.032549	0.012221	0.012766
RS	39	1.687259	3.277789	536.324038	0.012652	0.013213
RS	40	1.824397	3.387618	536.032692	0.012645	0.013199
RS	41	1.972059	3.387618	552.337230	0.013030	0.013584
RS	42	2.131051	3.485414	551.692912	0.013015	0.013548
RS	43	2.302243	3.485414	565.335105	0.013336	0.013849
RS	44	2.486570	3.570124	563.801411	0.013300	0.013778
RS	45	2.685041	3.570124	574.006176	0.013541	0.013983
RS	46	2.898741	3.636745	571.563583	0.013483	0.013884
RS	47	3.128839	3.636745	577.444728	0.013622	0.013983
RS	48	3.376592	3.685358	573.156864	0.013521	0.013841
RS	49	3.643356	3.685358	573.779753	0.013536	0.013816
RS	50	3.930588	3.725219	565.338282	0.013336	0.013577
RS	51	4.239861	3.725219	559.938683	0.013209	0.013408
RS	52	4.572865	3.771723	544.569088	0.012847	0.013008
RS	53	4.931420	3.771723	532.886933	0.012571	0.012687
RS	54	5.317488	3.897920	501.760655	0.011837	0.011937
RS	55	5.733179	3.897920	485.359037	0.011450	0.011504
RS	56	6.180767	3.897920	465.645186	0.010985	0.010996
RS	57	6.662699	3.897920	442.790029	0.010446	0.010418
RS	58	7.181610	5.422003	305.805047	0.007214	0.007398
RS	59	7.740338	5.422003	297.249083	0.007012	0.007141
RS	60	8.341938	5.422003	286.667915	0.006763	0.006838
RS	61	8.989699	5.422003	274.130256	0.006467	0.006490
RS	62	9.687164	5.422003	259.758901	0.006128	0.006103
RS	63	10.438147	5.422003	1828.102069	0.043125	0.041413
PA	4+25*2+4+6 0.051620275 0.017012933 10.438147051 7.468771398 0.933700065 0.508840458 0.406366410 0.409992958 0.465615967 0.545462817 0.645980569 0.779302078 0.957525278 1.190312327 1.481287365 1.816620454 2.162785842 2.483726798 2.757880731 2.977845006 3.146701713 3.277788637 3.387618362 3.485413761 3.570123592 3.636744587 3.685358369 3.725219176 3.771723411 3.897919913 5.422003396
//
IT	4556
RD	8
LK	-310195.595145
QD	-516.890398 -> -428.858702
RI	0.0064934784
TR	0.049772	0.017571
MT	10.628160
MM	C_pi: 2.138685, n_recomb: 45454.036092
RS	0	0.000000	11.047204	31.102663	0.000684	0.000021
RS	1	0.007704	11.047204	33.476816	0.000736	0.000144
RS	2	0.016001	11.047204	36.030379	0.000793	0.000315
RS	3	0.024937	11.047204	38.776620	0.000853	0.000511
RS	4	0.034562	1.075204	426.893034	0.009392	0.005724
RS	5	0.044928	1.075204	455.242250	0.010015	0.007293
RS	6	0.056093	0.546396	949.453751	0.020888	0.016010
RS	7	0.068118	0.546396	999.602679	0.021992	0.018410
RS	8	0.081069	0.421244	1357.547938	0.029866	0.025847
RS	9	0.095018	0.421244	1412.892157	0.031084	0.028418
RS	10	0.110042	0.417782	1478.537820	0.032528	0.030517
RS	11	0.126223	0.417782	1529.899666	0.033658	0.032594
RS	12	0.143650	0.471375	1402.288564	0.030851	0.030347
RS	13	0.162420	0.471375	1449.396343	0.031887	0.031879
RS	14	0.182636	0.550161	1283.698969	0.028242	0.028534
RS	15	0.204410	0.550161	1327.194228	0.029199	0.029938
RS	16	0.227860	0.648707	1164.080452	0.025610	0.026558
RS	17	0.253118	0.648707	1204.362492	0.026496	0.027904
RS	18	0.280321	0.779722	1037.365915	0.022822	0.024277
RS	19	0.309620	0.779722	1074.817644	0.023646	0.025427
RS	20	0.341175	0.956946	908.312705	0.019983	0.021626
RS	21	0.375162	0.956946	943.159863	0.020750	0.022553
RS	22	0.411767	1.192026	787.168034	0.017318	0.018885
RS	23	0.451192	1.192026	819.482410	0.018029	0.019628
RS	24	0.493654	1.490671	683.028040	0.015027	0.016370
RS	25	0.539387	1.490671	712.877471	0.015683	0.016975
RS	26	0.588644	1.839656	603.452232	0.013276	0.014345
RS	27	0.641695	1.839656	631.071377	0.013884	0.014871
RS	28	0.698832	2.202874	551.400393	0.012131	0.012958
RS	29	0.760372	2.202874	577.221166	0.012699	0.013460
RS	30	0.826652	2.540047	524.014336	0.011528	0.012187
RS	31	0.898039	2.540047	548.505330	0.012067	0.012685
RS	32	0.974924	2.826990	515.580149	0.011343	0.011896
RS	33	1.057733	2.826990	539.067002	0.011860	0.012390
RS	34	1.146921	3.055833	520.883817	0.011460	0.011949
RS	35	1.242980	3.055833	543.466677	0.011956	0.012437
RS	36	1.346439	3.230207	535.631544	0.011784	0.012242
RS	37	1.457868	3.230207	557.156787	0.012258	0.012722
RS	38	1.577881	3.364748	555.324509	0.012217	0.012672
RS	39	1.707140	3.364748	575.386572	0.012659	0.013123
RS	40	1.846356	3.477567	575.526587	0.012662	0.013117
RS	41	1.996298	3.477567	593.523984	0.013058	0.013512
RS	42	2.157790	3.578657	593.222661	0.013051	0.013485
RS	43	2.331723	3.578657	608.427797	0.013386	0.013801
RS	44	2.519055	3.666498	607.187511	0.013358	0.013742
RS	45	2.720819	3.666498	618.761168	0.013613	0.013966
RS	46	2.938126	3.735243	616.674823	0.013567	0.013883
RS	47	3.172173	3.735243	623.647055	0.013720	0.014004
RS	48	3.424251	3.784875	619.705636	0.013634	0.013880
RS	49	3.695748	3.784875	621.039217	0.013663	0.013878
RS	50	3.988161	3.825684	612.593722	0.013477	0.013657
RS	51	4.303100	3.825684	607.427769	0.013364	0.013510
RS	52	4.642301	3.874761	591.249952	0.013008	0.013122
RS	53	5.007633	3.874761	579.278730	0.012744	0.012822
RS	54	5.401109	4.013184	544.997746	0.011990	0.012054
RS	55	5.824897	4.013184	527.989451	0.011616	0.011641
RS	56	6.281332	4.013184	507.350460	0.011162	0.011150
RS	57	6.772930	4.013184	483.247100	0.010632	0.010585
RS	58	7.302398	5.754012	324.778223	0.007145	0.007297
RS	59	7.872656	5.754012	317.144674	0.006977	0.007080
RS	60	8.486844	5.754012	307.354782	0.006762	0.006816
RS	61	9.148347	5.754012	295.447228	0.006500	0.006506
RS	62	9.860811	5.754012	281.515830	0.006193	0.006154
RS	63	10.628160	5.754012	2071.093195	0.045565	0.043693
PA	4+25*2+4+6 0.049772369 0.017570619 10.628160318 11.047203928 1.075203919 0.546395840 0.421243729 0.417781673 0.471375244 0.550160688 0.648706612 0.779722357 0.956946330 1.192025866 1.490670997 1.839656165 2.202874406 2.540046580 2.826989765 3.055833474 3.230207053 3.364747678 3.477567084 3.578657195 3.666498026 3.735243453 3.784875163 3.825684448 3.874761153 4.013183663 5.754012075
//
IT	5169
RD	9
LK	-310024.648701
QD	-462.975347 -> -386.202622
RI	0.0049043585
TR	0.048080	0.018089
MT	10.806379
MM	C_pi: 2.215637, n_recomb: 48420.105832
RS	0	0.000000	16.039029	22.878356	0.000472	0.000016
RS	1	0.007732	16.039029	24.636728	0.000509	0.000104
RS	2	0.016062	16.039029	26.529367	0.000548	0.000226
RS	3	0.025035	16.039029	28.566383	0.000590	0.000363
RS	4	0.034703	1.225512	400.981315	0.008281	0.005191
RS	5	0.045118	1.225512	428.230319	0.008844	0.006576
RS	6	0.056338	0.583640	954.466892	0.019712	0.015395
RS	7	0.068426	0.583640	1006.498354	0.020787	0.017617
RS	8	0.081448	0.435687	1413.686823	0.029196	0.025518
RS	9	0.095478	0.435687	1473.100577	0.030423	0.027970
RS	10	0.110592	0.425444	1567.224764	0.032367	0.030487
RS	11	0.126874	0.425444	1622.863719	0.033516	0.032514
RS	12	0.144416	0.477306	1496.888711	0.030915	0.030441
RS	13	0.163314	0.477306	1547.944851	0.031969	0.031948
RS	14	0.183673	0.555384	1375.763420	0.028413	0.028670
RS	15	0.205606	0.555384	1422.877590	0.029386	0.030043
RS	16	0.229235	0.652335	1253.178848	0.025881	0.026734
RS	17	0.254691	0.652335	1296.768954	0.026782	0.028059
RS	18	0.282115	0.781288	1121.066790	0.023153	0.024485
RS	19	0.311660	0.781288	1161.561142	0.023989	0.025635
RS	20	0.343489	0.957490	983.021487	0.020302	0.021826
RS	21	0.377779	0.957490	1020.694752	0.021080	0.022764
RS	22	0.414720	1.194448	850.623565	0.017568	0.019029
RS	23	0.454517	1.194448	885.557776	0.018289	0.019788
RS	24	0.497392	1.499920	735.100853	0.015182	0.016433
RS	25	0.543581	1.499920	767.344368	0.015848	0.017054
RS	26	0.593342	1.861443	646.088867	0.013343	0.014333
RS	27	0.646950	1.861443	675.873275	0.013959	0.014871
RS	28	0.704703	2.240660	587.688109	0.012137	0.012893
RS	29	0.766922	2.240660	615.488034	0.012711	0.013401
RS	30	0.833951	2.593261	556.954920	0.011503	0.012093
RS	31	0.906163	2.593261	583.307690	0.012047	0.012595
RS	32	0.983958	2.892453	547.430661	0.011306	0.011792
RS	33	1.067768	2.892453	572.722022	0.011828	0.012289
RS	34	1.158058	3.129888	553.175533	0.011425	0.011845
RS	35	1.255329	3.129888	577.541608	0.011928	0.012336
RS	36	1.360121	3.309715	569.392045	0.011759	0.012144
RS	37	1.473016	3.309715	592.688858	0.012241	0.012625
RS	38	1.594639	3.447674	591.144662	0.012209	0.012581
RS	39	1.725666	3.447674	612.949922	0.012659	0.013036
RS	40	1.866824	3.563251	613.563697	0.012672	0.013038
RS	41	2.018896	3.563251	633.237677	0.013078	0.013441
RS	42	2.182726	3.667088	633.373076	0.013081	0.013425
RS	43	2.359223	3.667088	650.136237	0.013427	0.013754
RS	44	2.549366	3.757231	649.331727	0.013410	0.013709
RS	45	2.754211	3.757231	662.279066	0.013678	0.013950
RS	46	2.974895	3.827107	660.727166	0.013646	0.013885
RS	47	3.212641	3.827107	668.801471	0.013812	0.014026
RS	48	3.468770	3.876687	665.404473	0.013742	0.013923
RS	49	3.744702	3.876687	667.460391	0.013785	0.013942
RS	50	4.041969	3.917317	659.206907	0.013614	0.013741
RS	51	4.362220	3.917317	654.279987	0.013513	0.013615
RS	52	4.707232	3.967769	637.456628	0.013165	0.013240
RS	53	5.078920	3.967769	625.190240	0.012912	0.012958
RS	54	5.479347	4.116505	587.859077	0.012141	0.012176
RS	55	5.910734	4.116505	570.225383	0.011777	0.011780
RS	56	6.375475	4.116505	548.645372	0.011331	0.011303
RS	57	6.876149	4.116505	523.281381	0.010807	0.010749
RS	58	7.415535	6.068970	342.902721	0.007082	0.007211
RS	59	7.996625	6.068970	336.170404	0.006943	0.007028
RS	60	8.622644	6.068970	327.168054	0.006757	0.006798
RS	61	9.297067	6.068970	315.906093	0.006524	0.006521
RS	62	10.023634	6.068970	302.450504	0.006246	0.006201
RS	63	10.806379	6.068970	2314.545192	0.047801	0.045867
PA	4+25*2+4+6 0.048080314 0.018089287 10.806378785 16.039028510 1.225512377 0.583639742 0.435686702 0.425443885 0.477306454 0.555384343 0.652335410 0.781288381 0.957490134 1.194448396 1.499920022 1.861442712 2.240659839 2.593261362 2.892453357 3.129887986 3.309714908 3.447674393 3.563251103 3.667087732 3.757230719 3.827106950 3.876686927 3.917317270 3.967769005 4.116504649 6.068970301
//
IT	5400
RD	10
LK	-309875.480251
QD	-415.983026 -> -348.771930
RI	0.0037881967
TR	0.046521	0.018568
MT	10.976733
MM	C_pi: 2.289487, n_recomb: 51297.988193
RS	0	0.000000	22.939609	16.986031	0.000331	0.000011
RS	1	0.007758	22.939609	18.298808	0.000357	0.000075
RS	2	0.016119	22.939609	19.712621	0.000384	0.000163
RS	3	0.025128	22.939609	21.235178	0.000414	0.000261
RS	4	0.034835	1.385550	377.381745	0.007357	0.004728
RS	5	0.045296	1.385550	403.524280	0.007866	0.005961
RS	6	0.056569	0.620822	957.222613	0.018660	0.014822
RS	7	0.068716	0.620822	1010.854648	0.019706	0.016893
RS	8	0.081806	0.449814	1464.706953	0.028553	0.025185
RS	9	0.095911	0.449814	1527.976999	0.029786	0.027536
RS	10	0.111110	0.432967	1650.681799	0.032178	0.030430
RS	11	0.127489	0.432967	1710.490823	0.033344	0.032416
RS	12	0.145139	0.483274	1586.743921	0.030932	0.030500
RS	13	0.164157	0.483274	1641.676743	0.032003	0.031989
RS	14	0.184652	0.560881	1463.470208	0.028529	0.028771
RS	15	0.206736	0.560881	1514.147854	0.029517	0.030119
RS	16	0.230534	0.656511	1338.590050	0.026094	0.026877
RS	17	0.256178	0.656511	1385.441084	0.027008	0.028184
RS	18	0.283811	0.783590	1202.014703	0.023432	0.024666
RS	19	0.313589	0.783590	1245.504451	0.024280	0.025815
RS	20	0.345676	0.958751	1055.802612	0.020582	0.022008
RS	21	0.380254	0.958751	1096.254572	0.021370	0.022955
RS	22	0.417513	1.197284	912.638602	0.017791	0.019165
RS	23	0.457664	1.197284	950.148702	0.018522	0.019936
RS	24	0.500929	1.508933	785.936435	0.015321	0.016497
RS	25	0.547552	1.508933	820.533365	0.015995	0.017130
RS	26	0.597791	1.882169	687.522804	0.013403	0.014326
RS	27	0.651928	1.882169	719.431650	0.014025	0.014874
RS	28	0.710266	2.276665	622.748881	0.012140	0.012835
RS	29	0.773129	2.276665	652.485034	0.012720	0.013349
RS	30	0.840869	2.644250	588.629360	0.011475	0.012007
RS	31	0.913866	2.644250	616.799704	0.012024	0.012512
RS	32	0.992525	2.955506	577.968065	0.011267	0.011695
RS	33	1.077287	2.955506	605.020573	0.011794	0.012194
RS	34	1.168625	3.201555	584.095279	0.011386	0.011747
RS	35	1.267050	3.201555	610.204494	0.011895	0.012239
RS	36	1.373110	3.387001	601.714447	0.011730	0.012049
RS	37	1.487399	3.387001	626.748948	0.012218	0.012531
RS	38	1.610556	3.528555	625.474933	0.012193	0.012493
RS	39	1.743267	3.528555	648.999011	0.012652	0.012951
RS	40	1.886274	3.646858	650.111039	0.012673	0.012961
RS	41	2.040376	3.646858	671.449418	0.013089	0.013371
RS	42	2.206435	3.753116	672.101864	0.013102	0.013366
RS	43	2.385376	3.753116	690.424056	0.013459	0.013707
RS	44	2.578200	3.844950	690.192666	0.013455	0.013676
RS	45	2.785985	3.844950	704.526765	0.013734	0.013934
RS	46	3.009890	3.915155	703.691132	0.013718	0.013888
RS	47	3.251167	3.915155	712.889325	0.013897	0.014047
RS	48	3.511162	3.963789	710.243707	0.013845	0.013967
RS	49	3.791329	3.963789	713.046789	0.013900	0.014004
RS	50	4.093233	4.003279	705.195737	0.013747	0.013826
RS	51	4.418559	4.003279	700.527911	0.013656	0.013717
RS	52	4.769125	4.054075	683.240799	0.013319	0.013358
RS	53	5.146889	4.054075	670.687683	0.013074	0.013092
RS	54	5.553962	4.211449	630.440029	0.012290	0.012299
RS	55	5.992617	4.211449	612.173597	0.011934	0.011918
RS	56	6.465304	4.211449	589.646549	0.011495	0.011453
RS	57	6.974664	4.211449	563.017511	0.010975	0.010908
RS	58	7.523542	6.370837	360.371208	0.007025	0.007136
RS	59	8.115004	6.370837	354.522296	0.006911	0.006983
RS	60	8.752354	6.370837	346.303043	0.006751	0.006782
RS	61	9.439151	6.370837	335.697135	0.006544	0.006535
RS	62	10.179233	6.370837	322.743800	0.006292	0.006244
RS	63	10.976733	6.370837	2558.925152	0.049884	0.047937
PA	4+25*2+4+6 0.046521307 0.018568381 10.976733095 22.939609075 1.385550238 0.620822441 0.449814227 0.432966616 0.483274287 0.560881376 0.656510738 0.783589606 0.958751172 1.197283653 1.508933194 1.882169178 2.276664858 2.644249816 2.955506201 3.201555286 3.387000698 3.528554885 3.646858250 3.753116411 3.844950412 3.915155054 3.963788678 4.003279061 4.054075442 4.211449256 6.370836643
//
IT	3921
RD	11
LK	-309744.834575
QD	-374.884768 -> -315.865694
RI	0.0029833586
TR	0.045080	0.019009
MT	11.141210
MM	C_pi: 2.360912, n_recomb: 54091.988814
RS	0	0.000000	32.409951	12.704569	0.000235	0.000008
RS	1	0.007784	32.409951	13.691075	0.000253	0.000055
RS	2	0.016173	32.409951	14.753984	0.000273	0.000119
RS	3	0.025215	32.409951	15.899182	0.000294	0.000189
RS	4	0.034962	1.556144	355.686594	0.006576	0.004320
RS	5	0.045466	1.556144	380.732032	0.007039	0.005426
RS	6	0.056789	0.658179	957.910648	0.017709	0.014285
RS	7	0.068993	0.658179	1012.896146	0.018725	0.016224
RS	8	0.082146	0.463727	1511.078286	0.027935	0.024850
RS	9	0.096324	0.463727	1578.005802	0.029173	0.027112
RS	10	0.111605	0.440363	1729.444663	0.031972	0.030353
RS	11	0.128075	0.440363	1793.321813	0.033153	0.032304
RS	12	0.145828	0.489211	1672.448524	0.030919	0.030534
RS	13	0.164962	0.489211	1731.188432	0.032005	0.032010
RS	14	0.185586	0.566500	1547.397901	0.028607	0.028847
RS	15	0.207814	0.566500	1601.584270	0.029609	0.030174
RS	16	0.231773	0.661004	1420.787000	0.026266	0.026996
RS	17	0.257597	0.661004	1470.853067	0.027192	0.028288
RS	18	0.285431	0.786337	1280.566593	0.023674	0.024828
RS	19	0.315431	0.786337	1327.006910	0.024532	0.025975
RS	20	0.347767	0.960434	1126.909757	0.020833	0.022179
RS	21	0.382619	0.960434	1170.095741	0.021632	0.023133
RS	22	0.420184	1.200275	973.409663	0.017995	0.019296
RS	23	0.460673	1.200275	1013.454274	0.018736	0.020079
RS	24	0.504313	1.517567	835.687066	0.015449	0.016561
RS	25	0.551350	1.517567	872.599142	0.016132	0.017205
RS	26	0.602049	1.901828	727.882952	0.013456	0.014324
RS	27	0.656693	1.901828	761.877763	0.014085	0.014880
RS	28	0.715591	2.311048	656.685848	0.012140	0.012785
RS	29	0.779073	2.311048	688.317305	0.012725	0.013303
RS	30	0.847497	2.693343	619.116375	0.011446	0.011928
RS	31	0.921246	2.693343	649.061471	0.011999	0.012436
RS	32	1.000735	3.016630	607.251399	0.011226	0.011604
RS	33	1.086412	3.016630	636.022368	0.011758	0.012105
RS	34	1.178757	3.271450	613.683049	0.011345	0.011653
RS	35	1.278290	3.271450	641.495248	0.011859	0.012147
RS	36	1.385570	3.462805	632.617402	0.011695	0.011958
RS	37	1.501201	3.462805	659.354926	0.012190	0.012441
RS	38	1.625831	3.608220	658.316852	0.012170	0.012406
RS	39	1.760163	3.608220	683.534158	0.012637	0.012867
RS	40	1.904950	3.729334	685.151409	0.012666	0.012885
RS	41	2.061007	3.729334	708.140829	0.013091	0.013302
RS	42	2.229210	3.837809	709.378315	0.013114	0.013307
RS	43	2.410506	3.837809	729.259946	0.013482	0.013659
RS	44	2.605913	3.930872	729.727212	0.013490	0.013643
RS	45	2.816530	3.930872	745.461802	0.013781	0.013916
RS	46	3.043540	4.000756	745.515924	0.013782	0.013890
RS	47	3.288220	4.000756	755.862285	0.013974	0.014066
RS	48	3.551945	4.047693	754.171474	0.013942	0.014010
RS	49	3.836197	4.047693	757.751106	0.014009	0.014064
RS	50	4.142574	4.085225	750.514688	0.013875	0.013909
RS	51	4.472798	4.085225	746.132509	0.013794	0.013817
RS	52	4.828725	4.135487	728.569788	0.013469	0.013474
RS	53	5.212356	4.135487	715.746140	0.013232	0.013222
RS	54	5.625847	4.300034	672.734408	0.012437	0.012422
RS	55	6.071523	4.300034	653.834836	0.012087	0.012053
RS	56	6.551888	4.300034	630.361277	0.011654	0.011598
RS	57	7.069643	4.300034	602.468757	0.011138	0.011061
RS	58	7.627698	6.661850	377.274032	0.006975	0.007069
RS	59	8.229189	6.661850	372.292899	0.006883	0.006943
RS	60	8.877497	6.661850	364.851964	0.006745	0.006769
RS	61	9.576268	6.661850	354.909524	0.006561	0.006548
RS	62	10.329427	6.661850	342.479066	0.006331	0.006282
RS	63	11.141210	6.661850	2804.068376	0.051839	0.049906
PA	4+25*2+4+6 0.045079828 0.019009386 11.141209900 32.409950997 1.556143574 0.658179212 0.463726785 0.440362645 0.489210502 0.566499946 0.661003613 0.786336642 0.960433551 1.200275218 1.517567379 1.901827759 2.311047930 2.693343306 3.016630151 3.271450080 3.462804581 3.608220077 3.729333962 3.837808642 3.930872042 4.000755759 4.047693186 4.085224844 4.135487440 4.300033893 6.661849539
//
IT	4792
RD	12
LK	-309630.072296
QD	-338.821161 -> -286.861406
RI	0.0023894006
TR	0.043744	0.019414
MT	11.300969
MM	C_pi: 2.430278, n_recomb: 56803.801387
RS	0	0.000000	45.332965	9.557407	0.000168	0.000006
RS	1	0.007808	45.332965	10.302591	0.000181	0.000040
RS	2	0.016225	45.332965	11.105788	0.000196	0.000087
RS	3	0.025300	45.332965	11.971503	0.000211	0.000139
RS	4	0.035083	1.738139	335.588554	0.005908	0.003959
RS	5	0.045629	1.738139	359.554852	0.006330	0.004956
RS	6	0.057000	0.695863	956.719412	0.016843	0.013778
RS	7	0.069258	0.695863	1012.837922	0.017830	0.015601
RS	8	0.082473	0.477505	1553.102201	0.027342	0.024514
RS	9	0.096720	0.477505	1623.496090	0.028581	0.026698
RS	10	0.112080	0.447649	1803.839635	0.031756	0.030260
RS	11	0.128638	0.447649	1871.683822	0.032950	0.032182
RS	12	0.146490	0.495082	1754.362428	0.030885	0.030551
RS	13	0.165735	0.495082	1816.838968	0.031984	0.032017
RS	14	0.186483	0.572149	1627.912958	0.028659	0.028905
RS	15	0.208850	0.572149	1685.551448	0.029673	0.030216
RS	16	0.232964	0.665666	1500.074878	0.026408	0.027099
RS	17	0.258961	0.665666	1553.308552	0.027345	0.028377
RS	18	0.286988	0.789348	1356.930120	0.023888	0.024976
RS	19	0.317203	0.789348	1406.275701	0.024757	0.026123
RS	20	0.349777	0.962343	1196.491574	0.021064	0.022340
RS	21	0.384894	0.962343	1242.366848	0.021871	0.023302
RS	22	0.422754	1.203253	1033.051723	0.018186	0.019425
RS	23	0.463569	1.203253	1075.589508	0.018935	0.020217
RS	24	0.507571	1.525707	884.453535	0.015570	0.016627
RS	25	0.555008	1.525707	923.642805	0.016260	0.017282
RS	26	0.606149	1.920393	767.254143	0.013507	0.014327
RS	27	0.661284	1.920393	803.296967	0.014142	0.014890
RS	28	0.720722	2.343861	689.574783	0.012140	0.012741
RS	29	0.784802	2.343861	723.061168	0.012729	0.013263
RS	30	0.853885	2.740656	648.483297	0.011416	0.011857
RS	31	0.928362	2.740656	680.160578	0.011974	0.012366
RS	32	1.008653	3.076016	635.333975	0.011185	0.011519
RS	33	1.095214	3.076016	665.780320	0.011721	0.012021
RS	34	1.188533	3.339824	641.978978	0.011302	0.011564
RS	35	1.289138	3.339824	671.452816	0.011821	0.012059
RS	36	1.397598	3.537399	662.132113	0.011656	0.011869
RS	37	1.514526	3.537399	690.535957	0.012157	0.012354
RS	38	1.640584	3.686984	689.686520	0.012142	0.012322
RS	39	1.776484	3.686984	716.568567	0.012615	0.012786
RS	40	1.922995	3.811052	718.683562	0.012652	0.012809
RS	41	2.080945	3.811052	743.307184	0.013086	0.013232
RS	42	2.251227	3.921630	745.181754	0.013119	0.013248
RS	43	2.434804	3.921630	766.619698	0.013496	0.013610
RS	44	2.632714	4.015566	767.897117	0.013518	0.013610
RS	45	2.846077	4.015566	785.042937	0.013820	0.013895
RS	46	3.076099	4.084603	786.145989	0.013840	0.013891
RS	47	3.324080	4.084603	797.663087	0.014042	0.014082
RS	48	3.591422	4.129205	797.122091	0.014033	0.014051
RS	49	3.879638	4.129205	801.507621	0.014110	0.014121
RS	50	4.190357	4.164087	795.091075	0.013997	0.013990
RS	51	4.525336	4.164087	791.023154	0.013926	0.013913
RS	52	4.886470	4.213059	773.373898	0.013615	0.013588
RS	53	5.275799	4.213059	760.299610	0.013385	0.013348
RS	54	5.695527	4.383498	714.687510	0.012582	0.012543
RS	55	6.148026	4.383498	695.158506	0.012238	0.012185
RS	56	6.635854	4.383498	670.743217	0.011808	0.011739
RS	57	7.161771	4.383498	641.593094	0.011295	0.011208
RS	58	7.728750	6.943393	393.649640	0.006930	0.007010
RS	59	8.339997	6.943393	389.521753	0.006857	0.006906
RS	60	8.998968	6.943393	382.853744	0.006740	0.006756
RS	61	9.709390	6.943393	373.579745	0.006577	0.006559
RS	62	10.475280	6.943393	361.688462	0.006367	0.006316
RS	63	11.300969	6.943393	3049.455936	0.053684	0.051776
PA	4+25*2+4+6 0.043743632 0.019414455 11.300968689 45.332965220 1.738139072 0.695863125 0.477505349 0.447648995 0.495081536 0.572148868 0.665665920 0.789348277 0.962342830 1.203253081 1.525706798 1.920393041 2.343860889 2.740656409 3.076016203 3.339824203 3.537398916 3.686984376 3.811052383 3.921630409 4.015566167 4.084603385 4.129204768 4.164087150 4.213059183 4.383497612 6.943392743
//
IT	4219
RD	13
LK	-309529.004975
QD	-307.072268 -> -261.222564
RI	0.0019424077
TR	0.042503	0.019786
MT	11.456595
MM	C_pi: 2.497769, n_recomb: 59434.092693
RS	0	0.000000	62.861782	7.225211	0.000122	0.000005
RS	1	0.007831	62.861782	7.790631	0.000131	0.000030
RS	2	0.016275	62.861782	8.400266	0.000141	0.000064
RS	3	0.025380	62.861782	9.057569	0.000152	0.000102
RS	4	0.035199	1.932380	316.861671	0.005331	0.003638
RS	5	0.045786	1.932380	339.772126	0.005717	0.004541
RS	6	0.057203	0.733996	953.807343	0.016048	0.013299
RS	7	0.069513	0.733996	1010.859132	0.017008	0.015020
RS	8	0.082788	0.491207	1591.024708	0.026770	0.024179
RS	9	0.097102	0.491207	1664.698333	0.028009	0.026291
RS	10	0.112536	0.454842	1874.083920	0.031532	0.030155
RS	11	0.129180	0.454842	1945.792603	0.032739	0.032051
RS	12	0.147127	0.500868	1832.724310	0.030836	0.030554
RS	13	0.166479	0.500868	1898.864607	0.031949	0.032013
RS	14	0.187347	0.577772	1705.256173	0.028692	0.028949
RS	15	0.209849	0.577772	1766.287177	0.029718	0.030247
RS	16	0.234113	0.670403	1576.647865	0.026528	0.027190
RS	17	0.260277	0.670403	1632.998992	0.027476	0.028455
RS	18	0.288490	0.792502	1431.234134	0.024081	0.025114
RS	19	0.318912	0.792502	1483.437795	0.024959	0.026259
RS	20	0.351717	0.964347	1264.635385	0.021278	0.022495
RS	21	0.387091	0.964347	1313.153759	0.022094	0.023463
RS	22	0.425235	1.206103	1091.631196	0.018367	0.019551
RS	23	0.466365	1.206103	1136.619583	0.019124	0.020352
RS	24	0.510717	1.533282	932.294516	0.015686	0.016695
RS	25	0.558542	1.533282	973.722177	0.016383	0.017359
RS	26	0.610112	1.937837	805.696751	0.013556	0.014335
RS	27	0.665720	1.937837	843.749283	0.014196	0.014905
RS	28	0.725683	2.375101	721.478093	0.012139	0.012703
RS	29	0.790342	2.375101	756.778966	0.012733	0.013229
RS	30	0.860063	2.786218	676.786640	0.011387	0.011791
RS	31	0.935245	2.786218	710.153290	0.011949	0.012302
RS	32	1.016315	3.133708	662.267342	0.011143	0.011440
RS	33	1.103732	3.133708	694.345271	0.011683	0.011943
RS	34	1.197996	3.406727	669.028733	0.011257	0.011480
RS	35	1.299641	3.406727	700.121443	0.011780	0.011975
RS	36	1.409246	3.610837	690.296223	0.011614	0.011784
RS	37	1.527434	3.610837	720.327352	0.012120	0.012270
RS	38	1.654877	3.764899	719.612544	0.012108	0.012240
RS	39	1.792300	3.764899	748.127505	0.012588	0.012706
RS	40	1.940484	3.892091	750.721701	0.012631	0.012735
RS	41	2.100273	3.892091	776.958455	0.013073	0.013163
RS	42	2.272575	4.004715	779.507972	0.013116	0.013189
RS	43	2.458369	4.004715	802.494379	0.013502	0.013560
RS	44	2.658713	4.099242	804.678625	0.013539	0.013576
RS	45	2.874746	4.099242	823.241762	0.013851	0.013873
RS	46	3.107696	4.166988	825.539316	0.013890	0.013890
RS	47	3.358889	4.166988	838.245735	0.014104	0.014095
RS	48	3.629752	4.208722	839.033509	0.014117	0.014090
RS	49	3.921826	4.208722	844.251840	0.014205	0.014174
RS	50	4.236772	4.240358	838.852048	0.014114	0.014069
RS	51	4.576381	4.240358	835.126294	0.014051	0.014004
RS	52	4.942585	4.287390	817.574918	0.013756	0.013698
RS	53	5.337466	4.287390	804.271067	0.013532	0.013470
RS	54	5.763270	4.462591	756.229450	0.012724	0.012662
RS	55	6.222419	4.462591	736.076797	0.012385	0.012314
RS	56	6.717522	4.462591	710.727014	0.011958	0.011875
RS	57	7.251397	4.462591	680.327980	0.011447	0.011350
RS	58	7.827080	7.216278	409.513914	0.006890	0.006956
RS	59	8.447844	7.216278	406.224923	0.006835	0.006873
RS	60	9.117219	7.216278	400.323401	0.006736	0.006744
RS	61	9.839012	7.216278	391.720440	0.006591	0.006568
RS	62	10.617329	7.216278	380.380887	0.006400	0.006346
RS	63	11.456595	7.216278	3294.419650	0.055430	0.053552
PA	4+25*2+4+6 0.042502957 0.019786173 11.456594975 62.861781521 1.932380476 0.733995784 0.491206733 0.454841597 0.500868400 0.577771726 0.670403010 0.792502430 0.964347221 1.206103428 1.533281671 1.937837407 2.375101162 2.786218316 3.133708227 3.406727324 3.610837214 3.764899460 3.892090891 4.004715450 4.099241666 4.166987779 4.208722379 4.240357690 4.287390081 4.462591069 7.216278180
//
IT	4507
RD	14
LK	-309439.795844
QD	-279.033943 -> -238.491900
RI	0.0016005052
TR	0.041350	0.020127
MT	11.608377
MM	C_pi: 2.563477, n_recomb: 61983.245580
RS	0	0.000000	86.503382	5.485635	0.000089	0.000003
RS	1	0.007853	86.503382	5.916364	0.000095	0.000022
RS	2	0.016323	86.503382	6.380908	0.000103	0.000048
RS	3	0.025458	86.503382	6.881919	0.000111	0.000075
RS	4	0.035311	2.139484	299.370348	0.004830	0.003350
RS	5	0.045937	2.139484	321.254069	0.005183	0.004172
RS	6	0.057398	0.772648	949.354069	0.015316	0.012846
RS	7	0.069759	0.772648	1007.158098	0.016249	0.014474
RS	8	0.083091	0.504865	1625.083345	0.026218	0.023845
RS	9	0.097469	0.504865	1701.853360	0.027457	0.025893
RS	10	0.112977	0.461955	1940.332519	0.031304	0.030040
RS	11	0.129703	0.461955	2015.800555	0.032522	0.031914
RS	12	0.147742	0.506563	1907.693748	0.030778	0.030548
RS	13	0.167198	0.506563	1977.421863	0.031903	0.032001
RS	14	0.188181	0.583331	1779.600803	0.028711	0.028984
RS	15	0.210813	0.583331	1843.961241	0.029749	0.030271
RS	16	0.235222	0.675155	1650.629336	0.026630	0.027270
RS	17	0.261548	0.675155	1710.044586	0.027589	0.028525
RS	18	0.289941	0.795724	1503.543766	0.024257	0.025244
RS	19	0.320564	0.795724	1558.555918	0.025145	0.026387
RS	20	0.353592	0.966374	1331.368549	0.021479	0.022645
RS	21	0.389214	0.966374	1382.481824	0.022304	0.023618
RS	22	0.427633	1.208762	1149.176892	0.018540	0.019677
RS	23	0.469070	1.208762	1196.571524	0.019305	0.020486
RS	24	0.513760	1.540262	979.240504	0.015798	0.016766
RS	25	0.561960	1.540262	1022.866395	0.016502	0.017438
RS	26	0.613946	1.954158	843.251392	0.013605	0.014347
RS	27	0.670014	1.954158	883.274583	0.014250	0.014923
RS	28	0.730485	2.404785	752.440578	0.012139	0.012671
RS	29	0.795705	2.404785	789.515109	0.012738	0.013200
RS	30	0.866047	2.830041	704.074571	0.011359	0.011732
RS	31	0.941914	2.830041	739.087428	0.011924	0.012244
RS	32	1.023738	3.189716	688.097708	0.011101	0.011366
RS	33	1.111988	3.189716	721.762736	0.011644	0.011870
RS	34	1.207168	3.472141	694.879587	0.011211	0.011399
RS	35	1.309824	3.472141	727.547170	0.011738	0.011896
RS	36	1.420541	3.683078	717.154311	0.011570	0.011702
RS	37	1.539953	3.683078	748.771611	0.012080	0.012189
RS	38	1.668743	3.841910	748.133131	0.012070	0.012160
RS	39	1.807647	3.841910	778.246071	0.012556	0.012628
RS	40	1.957459	3.972392	781.294516	0.012605	0.012661
RS	41	2.119037	3.972392	809.119192	0.013054	0.013095
RS	42	2.293304	4.087040	812.369465	0.013106	0.013130
RS	43	2.481256	4.087040	836.891588	0.013502	0.013510
RS	44	2.683969	4.181928	840.065214	0.013553	0.013541
RS	45	2.902601	4.181928	860.046579	0.013875	0.013849
RS	46	3.138403	4.248015	863.667259	0.013934	0.013888
RS	47	3.392723	4.248015	877.576830	0.014158	0.014106
RS	48	3.667016	4.286420	879.859145	0.014195	0.014126
RS	49	3.962850	4.286420	885.933372	0.014293	0.014224
RS	50	4.281916	4.314297	881.734553	0.014225	0.014144
RS	51	4.626039	4.314297	878.376682	0.014171	0.014092
RS	52	4.997187	4.358829	861.100474	0.013892	0.013805
RS	53	5.397483	4.358829	847.587730	0.013674	0.013587
RS	54	5.829215	4.537789	797.291195	0.012863	0.012779
RS	55	6.294851	4.537789	776.521356	0.012528	0.012438
RS	56	6.797056	4.537789	750.245447	0.012104	0.012006
RS	57	7.338699	4.537789	718.607783	0.011594	0.011485
RS	58	7.922880	7.480993	424.874173	0.006855	0.006907
RS	59	8.552938	7.480993	422.409335	0.006815	0.006842
RS	60	9.232475	7.480993	417.266506	0.006732	0.006732
RS	61	9.965379	7.480993	409.334789	0.006604	0.006576
RS	62	10.755840	7.480993	398.556071	0.006430	0.006374
RS	63	11.608377	7.480993	3538.252201	0.057084	0.055236
PA	4+25*2+4+6 0.041349558 0.020127221 11.608377027 86.503382136 2.139484030 0.772647993 0.504865366 0.461955004 0.506562648 0.583330550 0.675154630 0.795723981 0.966374181 1.208762185 1.540262458 1.954157676 2.404784943 2.830040613 3.189716400 3.472140845 3.683077995 3.841910040 3.972392157 4.087040092 4.181928148 4.248014616 4.286420058 4.314296727 4.358829136 4.537788897 7.480993079
//
IT	4124
RD	15
LK	-309360.890833
QD	-254.198687 -> -218.281765
RI	0.0013350390
TR	0.040276	0.020440
MT	11.756458
MM	C_pi: 2.627419, n_recomb: 64450.940486
RS	0	0.000000	118.263950	4.179364	0.000065	0.000003
RS	1	0.007875	118.263950	4.508545	0.000070	0.000017
RS	2	0.016370	118.263950	4.863659	0.000075	0.000036
RS	3	0.025534	118.263950	5.246749	0.000081	0.000056
RS	4	0.035419	2.360003	283.006611	0.004391	0.003093
RS	5	0.046083	2.360003	303.896748	0.004715	0.003843
RS	6	0.057587	0.811842	943.552149	0.014640	0.012418
RS	7	0.069996	0.811842	1001.944867	0.015546	0.013962
RS	8	0.083383	0.518495	1655.515514	0.025686	0.023515
RS	9	0.097824	0.518495	1735.201261	0.026923	0.025503
RS	10	0.113402	0.468985	2002.759236	0.031074	0.029919
RS	11	0.130207	0.468985	2081.877665	0.032302	0.031770
RS	12	0.148336	0.512152	1979.396219	0.030712	0.030534
RS	13	0.167892	0.512152	2052.631864	0.031848	0.031982
RS	14	0.188987	0.588805	1851.035988	0.028720	0.029011
RS	15	0.211744	0.588805	1918.658434	0.029769	0.030289
RS	16	0.236294	0.679881	1722.079005	0.026719	0.027343
RS	17	0.262776	0.679881	1784.500969	0.027688	0.028588
RS	18	0.291344	0.798955	1573.887367	0.024420	0.025367
RS	19	0.322161	0.798955	1631.654979	0.025316	0.026509
RS	20	0.355406	0.968357	1396.702872	0.021671	0.022791
RS	21	0.391268	0.968357	1450.359807	0.022503	0.023769
RS	22	0.429954	1.211183	1205.687554	0.018707	0.019801
RS	23	0.471687	1.211183	1255.441304	0.019479	0.020618
RS	24	0.516706	1.546620	1025.303085	0.015908	0.016838
RS	25	0.565270	1.546620	1071.084853	0.016619	0.017518
RS	26	0.617659	1.969350	879.937807	0.013653	0.014362
RS	27	0.674173	1.969350	921.891049	0.014304	0.014946
RS	28	0.735137	2.432911	782.490990	0.012141	0.012643
RS	29	0.800902	2.432911	821.297291	0.012743	0.013176
RS	30	0.871846	2.872112	730.380023	0.011332	0.011677
RS	31	0.948377	2.872112	766.994986	0.011900	0.012191
RS	32	1.030934	3.243997	712.862325	0.011061	0.011296
RS	33	1.119993	3.243997	748.068863	0.011607	0.011801
RS	34	1.216065	3.536004	719.567070	0.011165	0.011323
RS	35	1.319702	3.536004	753.763886	0.011695	0.011820
RS	36	1.431500	3.754037	742.739658	0.011524	0.011623
RS	37	1.552103	3.754037	775.899601	0.012039	0.012111
RS	38	1.682202	3.917904	775.278260	0.012029	0.012081
RS	39	1.822547	3.917904	806.950849	0.012520	0.012552
RS	40	1.973943	4.051855	810.419642	0.012574	0.012589
RS	41	2.137261	4.051855	839.802623	0.013030	0.013027
RS	42	2.313441	4.168518	843.770448	0.013092	0.013071
RS	43	2.503494	4.168518	869.810316	0.013496	0.013459
RS	44	2.708513	4.263582	874.041947	0.013561	0.013505
RS	45	2.929677	4.263582	895.436876	0.013893	0.013824
RS	46	3.168258	4.327686	900.495719	0.013972	0.013884
RS	47	3.425626	4.327686	915.616858	0.014206	0.014113
RS	48	3.703261	4.362364	919.543875	0.014267	0.014160
RS	49	4.002760	4.362364	926.492593	0.014375	0.014270
RS	50	4.325843	4.386044	923.664986	0.014331	0.014216
RS	51	4.674368	4.386044	920.697848	0.014285	0.014175
RS	52	5.050339	4.427582	903.867474	0.014024	0.013908
RS	53	5.455917	4.427582	890.165338	0.013812	0.013700
RS	54	5.893433	4.609406	837.790128	0.012999	0.012892
RS	55	6.365403	4.609406	816.409807	0.012667	0.012559
RS	56	6.874539	4.609406	789.216963	0.012245	0.012132
RS	57	7.423769	4.609406	756.352393	0.011735	0.011615
RS	58	8.016249	7.737853	439.723516	0.006823	0.006862
RS	59	8.655385	7.737853	438.067466	0.006797	0.006814
RS	60	9.344853	7.737853	433.674201	0.006729	0.006721
RS	61	10.088614	7.737853	426.411829	0.006616	0.006582
RS	62	10.890945	7.737853	416.200152	0.006458	0.006398
RS	63	11.756458	7.737853	3780.168159	0.058652	0.056831
PA	4+25*2+4+6 0.040276211 0.020440202 11.756457520 118.263950378 2.360003244 0.811842392 0.518494780 0.468984934 0.512152067 0.588804893 0.679881336 0.798955214 0.968357477 1.211182992 1.546619896 1.969350104 2.432910975 2.872111644 3.243996967 3.536004069 3.754036649 3.917903631 4.051855078 4.168517721 4.263582005 4.327685957 4.362364111 4.386044227 4.427582240 4.609405898 7.737852659
//
IT	5198
RD	16
LK	-309290.967962
QD	-232.139226 -> -200.263770
RI	0.0011269042
TR	0.039276	0.020727
MT	11.900961
MM	C_pi: 2.689623, n_recomb: 66837.559468
RS	0	0.000000	160.654923	3.195762	0.000048	0.000002
RS	1	0.007896	160.654923	3.448202	0.000052	0.000012
RS	2	0.016414	160.654923	3.720592	0.000056	0.000027
RS	3	0.025606	160.654923	4.014511	0.000060	0.000042
RS	4	0.035523	2.594262	267.703398	0.004005	0.002861
RS	5	0.046223	2.594262	287.637427	0.004304	0.003548
RS	6	0.057769	0.851560	936.616917	0.014013	0.012012
RS	7	0.070225	0.851560	995.452664	0.014894	0.013480
RS	8	0.083665	0.532104	1682.555525	0.025174	0.023190
RS	9	0.098167	0.532104	1764.979979	0.026407	0.025121
RS	10	0.113813	0.475935	2061.505502	0.030844	0.029792
RS	11	0.130695	0.475935	2144.162628	0.032080	0.031623
RS	12	0.148909	0.517636	2047.927404	0.030640	0.030514
RS	13	0.168562	0.517636	2124.587148	0.031787	0.031957
RS	14	0.189766	0.594184	1919.643374	0.028721	0.029032
RS	15	0.212645	0.594184	1990.457151	0.029781	0.030302
RS	16	0.237330	0.684562	1791.045138	0.026797	0.027409
RS	17	0.263964	0.684562	1856.413371	0.027775	0.028646
RS	18	0.292701	0.802170	1642.269379	0.024571	0.025483
RS	19	0.323707	0.802170	1702.736976	0.025476	0.026624
RS	20	0.357160	0.970279	1460.617535	0.021853	0.022933
RS	21	0.393256	0.970279	1516.764744	0.022693	0.023915
RS	22	0.432201	1.213361	1261.148361	0.018869	0.019925
RS	23	0.474221	1.213361	1313.212095	0.019648	0.020749
RS	24	0.519558	1.552373	1070.483200	0.016016	0.016912
RS	25	0.568476	1.552373	1118.376902	0.016733	0.017600
RS	26	0.621256	1.983459	915.770240	0.013701	0.014382
RS	27	0.678202	1.983459	959.611925	0.014357	0.014971
RS	28	0.739646	2.459533	811.653930	0.012144	0.012620
RS	29	0.805940	2.459533	852.149587	0.012750	0.013156
RS	30	0.877469	2.912459	755.739174	0.011307	0.011627
RS	31	0.954645	2.912459	793.911909	0.011878	0.012142
RS	32	1.037915	3.296547	736.603533	0.011021	0.011231
RS	33	1.127759	3.296547	773.305686	0.011570	0.011737
RS	34	1.224697	3.598282	743.136955	0.011119	0.011250
RS	35	1.329289	3.598282	778.816676	0.011652	0.011748
RS	36	1.442139	3.823644	767.099914	0.011477	0.011546
RS	37	1.563899	3.823644	801.757618	0.011996	0.012036
RS	38	1.695272	3.992796	801.092224	0.011986	0.012005
RS	39	1.837018	3.992796	834.283858	0.012482	0.012478
RS	40	1.989956	4.130370	838.138574	0.012540	0.012518
RS	41	2.154969	4.130370	869.046924	0.013002	0.012961
RS	42	2.333011	4.249054	873.740067	0.013073	0.013013
RS	43	2.525110	4.249054	901.275455	0.013485	0.013407
RS	44	2.732376	4.344147	906.619934	0.013565	0.013468
RS	45	2.956007	4.344147	929.418947	0.013906	0.013797
RS	46	3.197294	4.405987	936.017095	0.014004	0.013878
RS	47	3.457633	4.405987	952.353297	0.014249	0.014119
RS	48	3.738527	4.436598	958.058862	0.014334	0.014191
RS	49	4.041599	4.436598	965.896371	0.014451	0.014312
RS	50	4.368600	4.455694	964.598558	0.014432	0.014284
RS	51	4.721419	4.455694	962.041716	0.014394	0.014254
RS	52	5.102095	4.493811	945.817570	0.014151	0.014008
RS	53	5.512828	4.493811	931.943848	0.013943	0.013807
RS	54	5.955990	4.677698	877.665180	0.013131	0.013003
RS	55	6.434142	4.677698	855.680656	0.012802	0.012675
RS	56	6.950047	4.677698	827.580097	0.012382	0.012253
RS	57	7.506685	4.677698	793.500862	0.011872	0.011739
RS	58	8.107273	7.987111	454.063637	0.006794	0.006820
RS	59	8.755280	7.987111	453.200185	0.006781	0.006787
RS	60	9.454451	7.987111	449.545871	0.006726	0.006710
RS	61	10.208825	7.987111	442.948760	0.006627	0.006588
RS	62	11.022761	7.987111	433.307419	0.006483	0.006419
RS	63	11.900961	7.987111	4019.490473	0.060138	0.058343
PA	4+25*2+4+6 0.039276319 0.020727480 11.900961212 160.654922708 2.594261884 0.851560073 0.532103973 0.475935337 0.517635995 0.594184192 0.684561544 0.802170423 0.970279045 1.213361462 1.552372654 1.983458531 2.459533004 2.912458840 3.296546644 3.598281579 3.823644189 3.992796114 4.130369779 4.249053530 4.344147089 4.405987251 4.436598492 4.455694037 4.493810650 4.677697968 7.987110511
//
IT	5895
RD	17
LK	-309228.896970
QD	-212.494627 -> -184.159355
RI	0.0009616569
TR	0.038344	0.020991
MT	12.042020
MM	C_pi: 2.750110, n_recomb: 69143.617035
RS	0	0.000000	217.062106	2.450759	0.000035	0.000001
RS	1	0.007916	217.062106	2.644878	0.000038	0.000009
RS	2	0.016458	217.062106	2.854384	0.000041	0.000020
RS	3	0.025676	217.062106	3.080498	0.000045	0.000032
RS	4	0.035624	2.842729	253.379083	0.003665	0.002653
RS	5	0.046359	2.842729	272.395944	0.003940	0.003284
RS	6	0.057944	0.891802	928.711145	0.013432	0.011629
RS	7	0.070446	0.891802	987.859296	0.014287	0.013028
RS	8	0.083938	0.545688	1706.462219	0.024680	0.022871
RS	9	0.098498	0.545688	1791.453343	0.025909	0.024749
RS	10	0.114210	0.482811	2116.702461	0.030613	0.029661
RS	11	0.131166	0.482811	2202.784500	0.031858	0.031473
RS	12	0.149464	0.523010	2113.400215	0.030565	0.030489
RS	13	0.169210	0.523010	2193.397984	0.031722	0.031929
RS	14	0.190520	0.599460	1985.505481	0.028716	0.029047
RS	15	0.213516	0.599460	2059.437129	0.029785	0.030311
RS	16	0.238333	0.689180	1857.572324	0.026865	0.027469
RS	17	0.265113	0.689180	1925.823720	0.027853	0.028698
RS	18	0.294014	0.805353	1708.690646	0.024712	0.025595
RS	19	0.325202	0.805353	1771.800607	0.025625	0.026734
RS	20	0.358859	0.972125	1523.096440	0.022028	0.023071
RS	21	0.395181	0.972125	1581.678639	0.022875	0.024058
RS	22	0.434377	1.215301	1315.541945	0.019026	0.020047
RS	23	0.476676	1.215301	1369.864719	0.019812	0.020878
RS	24	0.522323	1.557551	1114.775239	0.016123	0.016988
RS	25	0.571583	1.557551	1164.735455	0.016845	0.017683
RS	26	0.624742	1.996525	950.763123	0.013751	0.014405
RS	27	0.682109	1.996525	996.450809	0.014411	0.015000
RS	28	0.744018	2.484700	839.953910	0.012148	0.012601
RS	29	0.810826	2.484700	882.096145	0.012757	0.013141
RS	30	0.882923	2.951121	780.183735	0.011284	0.011581
RS	31	0.960727	2.951121	819.869771	0.011857	0.012098
RS	32	1.044689	3.347388	759.357281	0.010982	0.011170
RS	33	1.135297	3.347388	797.508954	0.011534	0.011677
RS	34	1.233078	3.658951	765.632925	0.011073	0.011181
RS	35	1.338598	3.658951	802.748800	0.011610	0.011680
RS	36	1.452471	3.891859	790.279229	0.011430	0.011473
RS	37	1.575357	3.891859	826.388795	0.011952	0.011964
RS	38	1.707971	4.066499	825.623570	0.011941	0.011931
RS	39	1.851081	4.066499	860.291832	0.012442	0.012406
RS	40	2.005520	4.207843	864.494343	0.012503	0.012449
RS	41	2.172183	4.207843	896.892316	0.012971	0.012895
RS	42	2.352039	4.328577	902.308249	0.013050	0.012955
RS	43	2.546131	4.328577	931.313230	0.013469	0.013356
RS	44	2.755586	4.423560	937.818174	0.013563	0.013432
RS	45	2.981621	4.423560	962.007337	0.013913	0.013769
RS	46	3.225548	4.482907	970.229024	0.014032	0.013871
RS	47	3.488783	4.482907	987.779223	0.014286	0.014122
RS	48	3.772855	4.509147	995.384495	0.014396	0.014219
RS	49	4.079412	4.509147	1004.120790	0.014522	0.014351
RS	50	4.410235	4.523325	1004.496937	0.014528	0.014350
RS	51	4.767244	4.523325	1002.366686	0.014497	0.014329
RS	52	5.152513	4.557651	986.898449	0.014273	0.014104
RS	53	5.568278	4.557651	972.869142	0.014070	0.013911
RS	54	6.016952	4.742879	916.860940	0.013260	0.013110
RS	55	6.501142	4.742879	894.277812	0.012934	0.012788
RS	56	7.023658	4.742879	865.278502	0.012514	0.012370
RS	57	7.587534	4.742879	829.997048	0.012004	0.011858
RS	58	8.196044	8.228997	467.895283	0.006767	0.006781
RS	59	8.852720	8.228997	467.807411	0.006766	0.006762
RS	60	9.561376	8.228997	464.880053	0.006723	0.006700
RS	61	10.326126	8.228997	458.942131	0.006638	0.006592
RS	62	11.151410	8.228997	449.871807	0.006506	0.006438
RS	63	12.042020	8.228997	4255.579722	0.061547	0.059773
PA	4+25*2+4+6 0.038343811 0.020991197 12.042020225 217.062105774 2.842729193 0.891801898 0.545688006 0.482811162 0.523009750 0.599459638 0.689180122 0.805353053 0.972125079 1.215300993 1.557550740 1.996524575 2.484699756 2.951121464 3.347387907 3.658950781 3.891858564 4.066499464 4.207842573 4.328577201 4.423559779 4.482906809 4.509147063 4.523324530 4.557651028 4.742879317 8.228996827
//
IT	4437
RD	18
LK	-309173.704570
QD	-194.957458 -> -169.730300
RI	0.0008299554
TR	0.037473	0.021233
MT	12.179692
MM	C_pi: 2.808868, n_recomb: 71369.342769
RS	0	0.000000	291.604287	1.885851	0.000026	0.000001
RS	1	0.007935	291.604287	2.035611	0.000029	0.000007
RS	2	0.016499	291.604287	2.197275	0.000031	0.000015
RS	3	0.025743	291.604287	2.371789	0.000033	0.000024
RS	4	0.035721	3.105505	239.986613	0.003363	0.002465
RS	5	0.046490	3.105505	258.127668	0.003617	0.003046
RS	6	0.058114	0.932492	920.042145	0.012891	0.011268
RS	7	0.070660	0.932492	979.388641	0.013723	0.012601
RS	8	0.084202	0.559235	1727.475959	0.024205	0.022559
RS	9	0.098818	0.559235	1814.866559	0.025429	0.024386
RS	10	0.114594	0.489599	2168.528636	0.030385	0.029527
RS	11	0.131621	0.489599	2257.919426	0.031637	0.031321
RS	12	0.150000	0.528273	2175.878643	0.030488	0.030460
RS	13	0.169837	0.528273	2259.125127	0.031654	0.031896
RS	14	0.191249	0.604625	2048.672808	0.028705	0.029058
RS	15	0.214359	0.604625	2125.645525	0.029784	0.030316
RS	16	0.239303	0.693724	1921.685357	0.026926	0.027524
RS	17	0.266226	0.693724	1992.753561	0.027922	0.028746
RS	18	0.295285	0.808489	1773.133548	0.024844	0.025701
RS	19	0.326651	0.808489	1838.825503	0.025765	0.026839
RS	20	0.360505	0.973887	1584.102305	0.022196	0.023206
RS	21	0.397045	0.973887	1645.061755	0.023050	0.024197
RS	22	0.436485	1.217000	1368.842355	0.019180	0.020169
RS	23	0.479054	1.217000	1425.370917	0.019972	0.021006
RS	24	0.525001	1.562179	1158.160790	0.016228	0.017065
RS	25	0.574594	1.562179	1210.140115	0.016956	0.017767
RS	26	0.628122	2.008604	984.908917	0.013800	0.014430
RS	27	0.685898	2.008604	1032.398687	0.014466	0.015031
RS	28	0.748258	2.508454	867.403572	0.012154	0.012585
RS	29	0.815566	2.508454	911.148802	0.012767	0.013128
RS	30	0.888214	2.988127	803.735734	0.011262	0.011539
RS	31	0.966628	2.988127	844.890102	0.011838	0.012058
RS	32	1.051263	3.396511	781.154449	0.010945	0.011113
RS	33	1.142614	3.396511	820.709137	0.011499	0.011621
RS	34	1.241214	3.717994	787.085764	0.011028	0.011115
RS	35	1.347637	3.717994	825.590319	0.011568	0.011615
RS	36	1.462505	3.958593	812.319608	0.011382	0.011402
RS	37	1.586488	3.958593	849.834039	0.011908	0.011894
RS	38	1.720308	4.138933	848.908318	0.011895	0.011859
RS	39	1.864747	4.138933	885.008886	0.012400	0.012337
RS	40	2.020646	4.284184	889.518667	0.012464	0.012380
RS	41	2.188917	4.284184	923.367735	0.012938	0.012831
RS	42	2.370539	4.406978	929.503120	0.013024	0.012898
RS	43	2.566572	4.406978	959.948035	0.013450	0.013305
RS	44	2.778161	4.501756	967.645088	0.013558	0.013394
RS	45	3.006539	4.501756	993.206193	0.013916	0.013740
RS	46	3.253038	4.558403	1003.124531	0.014055	0.013863
RS	47	3.519097	4.558403	1021.883104	0.014318	0.014123
RS	48	3.806267	4.580013	1031.493618	0.014453	0.014246
RS	49	4.116223	4.580013	1041.134567	0.014588	0.014388
RS	50	4.450774	4.588980	1043.316015	0.014619	0.014412
RS	51	4.811872	4.588980	1041.625475	0.014595	0.014401
RS	52	5.201622	4.619184	1027.055127	0.014391	0.014196
RS	53	5.622297	4.619184	1012.884241	0.014192	0.014010
RS	54	6.076353	4.805104	955.317138	0.013386	0.013215
RS	55	6.566438	4.805104	932.140384	0.013061	0.012897
RS	56	7.095410	4.805104	902.251141	0.012642	0.012482
RS	57	7.666355	4.805104	865.780291	0.012131	0.011972
RS	58	8.282604	8.463669	481.213888	0.006743	0.006746
RS	59	8.947751	8.463669	481.883735	0.006752	0.006739
RS	60	9.665677	8.463669	479.670048	0.006721	0.006689
RS	61	10.440569	8.463669	474.383472	0.006647	0.006595
RS	62	11.276948	8.463669	465.882577	0.006528	0.006455
RS	63	12.179692	8.463669	4487.793766	0.062881	0.061127
PA	4+25*2+4+6 0.037473344 0.021233384 12.179692400 291.604286575 3.105504667 0.932491822 0.559235023 0.489599267 0.528273386 0.604625279 0.693723551 0.808489363 0.973887246 1.216999509 1.562179235 2.008603768 2.508454347 2.988126717 3.396511294 3.717993975 3.958592512 4.138932977 4.284184199 4.406978214 4.501756403 4.558403150 4.580013160 4.588980238 4.619184094 4.805103894 8.463668589
//
IT	4773
RD	19
LK	-309124.553553
QD	-179.266055 -> -156.773208
RI	0.0007243222
TR	0.036660	0.021456
MT	12.313874
MM	C_pi: 2.865887, n_recomb: 73515.966964
RS	0	0.000000	389.505102	1.456425	0.000020	0.000001
RS	1	0.007953	389.505102	1.572367	0.000021	0.000005
RS	2	0.016540	389.505102	1.697549	0.000023	0.000012
RS	3	0.025808	389.505102	1.832707	0.000025	0.000018
RS	4	0.035815	3.382603	227.479044	0.003094	0.002295
RS	5	0.046617	3.382603	244.786986	0.003330	0.002831
RS	6	0.058278	0.973574	910.772384	0.012389	0.010926
RS	7	0.070866	0.973574	970.217368	0.013197	0.012201
RS	8	0.084456	0.572735	1745.828337	0.023748	0.022254
RS	9	0.099127	0.572735	1835.456978	0.024967	0.024034
RS	10	0.114964	0.496298	2217.129307	0.030158	0.029391
RS	11	0.132061	0.496298	2309.711625	0.031418	0.031168
RS	12	0.150518	0.533424	2235.461256	0.030408	0.030427
RS	13	0.170443	0.533424	2321.865208	0.031583	0.031861
RS	14	0.191953	0.609678	2109.212967	0.028691	0.029065
RS	15	0.215173	0.609678	2189.147872	0.029778	0.030318
RS	16	0.240240	0.698188	1983.410564	0.026979	0.027574
RS	17	0.267301	0.698188	2057.227246	0.027983	0.028790
RS	18	0.296515	0.811571	1835.598466	0.024969	0.025802
RS	19	0.328051	0.811571	1903.810438	0.025897	0.026939
RS	20	0.362096	0.975565	1643.611638	0.022357	0.023337
RS	21	0.398849	0.975565	1706.889227	0.023218	0.024332
RS	22	0.438525	1.218470	1421.027605	0.019330	0.020290
RS	23	0.481356	1.218470	1479.707341	0.020128	0.021133
RS	24	0.527594	1.566286	1200.635153	0.016332	0.017143
RS	25	0.577510	1.566286	1254.585088	0.017065	0.017852
RS	26	0.631395	2.019737	1018.218659	0.013850	0.014458
RS	27	0.689567	2.019737	1067.466005	0.014520	0.015064
RS	28	0.752365	2.530846	894.023491	0.012161	0.012573
RS	29	0.820157	2.530846	939.327986	0.012777	0.013120
RS	30	0.893342	3.023506	826.425686	0.011241	0.011500
RS	31	0.972347	3.023506	869.003598	0.011821	0.012021
RS	32	1.057636	3.443926	802.031499	0.010910	0.011059
RS	33	1.149708	3.443926	842.942933	0.011466	0.011568
RS	34	1.249103	3.775367	807.542414	0.010985	0.011052
RS	35	1.356404	3.775367	847.388360	0.011527	0.011553
RS	36	1.472239	4.023794	833.267755	0.011335	0.011334
RS	37	1.597286	4.023794	872.139788	0.011863	0.011828
RS	38	1.732280	4.209990	871.001469	0.011848	0.011789
RS	39	1.878009	4.209990	908.489164	0.012358	0.012269
RS	40	2.035330	4.359273	913.265217	0.012423	0.012314
RS	41	2.205163	4.359273	948.525132	0.012902	0.012768
RS	42	2.388503	4.484150	955.368559	0.012995	0.012842
RS	43	2.586426	4.484150	987.221183	0.013429	0.013254
RS	44	2.800090	4.578631	996.136324	0.013550	0.013357
RS	45	3.030748	4.578631	1023.047799	0.013916	0.013710
RS	46	3.279751	4.632388	1034.725749	0.014075	0.013853
RS	47	3.548559	4.632388	1054.683203	0.014346	0.014122
RS	48	3.838746	4.649139	1066.391541	0.014506	0.014270
RS	49	4.152013	4.649139	1076.939145	0.014649	0.014421
RS	50	4.490196	4.652637	1081.044939	0.014705	0.014472
RS	51	4.855276	4.652637	1079.803892	0.014688	0.014469
RS	52	5.249393	4.678430	1066.262232	0.014504	0.014285
RS	53	5.674855	4.678430	1051.961543	0.014309	0.014105
RS	54	6.134157	4.864440	993.003511	0.013507	0.013316
RS	55	6.629989	4.864440	969.236719	0.013184	0.013002
RS	56	7.165257	4.864440	938.465276	0.012765	0.012590
RS	57	7.743097	4.864440	900.817125	0.012253	0.012081
RS	58	8.366896	8.691162	494.027226	0.006720	0.006712
RS	59	9.040308	8.691162	495.436131	0.006739	0.006717
RS	60	9.767280	8.691162	493.921587	0.006719	0.006679
RS	61	10.552072	8.691162	489.276792	0.006655	0.006597
RS	62	11.399282	8.691162	481.341515	0.006547	0.006470
RS	63	12.313874	8.691162	4715.664668	0.064145	0.062406
PA	4+25*2+4+6 0.036660457 0.021456121 12.313874192 389.505102488 3.382603113 0.973574069 0.572735157 0.496298143 0.533424245 0.609677585 0.698188266 0.811571192 0.975564607 1.218470016 1.566285524 2.019736967 2.530845793 3.023505739 3.443926200 3.775367400 4.023794130 4.209990365 4.359272517 4.484150430 4.578630612 4.632387605 4.649138611 4.652637057 4.678429591 4.864440450 8.691161626
//
IT	5004
RD	20
LK	-309080.719036
QD	-165.195495 -> -145.112600
RI	0.0006390582
TR	0.035900	0.021661
MT	12.444837
MM	C_pi: 2.921206, n_recomb: 75584.357219
RS	0	0.000000	518.104162	1.127303	0.000015	0.000001
RS	1	0.007971	518.104162	1.217256	0.000016	0.000004
RS	2	0.016578	518.104162	1.314393	0.000017	0.000009
RS	3	0.025871	518.104162	1.419292	0.000019	0.000014
RS	4	0.035905	3.673891	215.812277	0.002855	0.002141
RS	5	0.046739	3.673891	232.330594	0.003074	0.002638
RS	6	0.058436	1.014977	901.056371	0.011921	0.010604
RS	7	0.071066	1.014977	960.513916	0.012708	0.011824
RS	8	0.084702	0.586172	1761.759967	0.023309	0.021957
RS	9	0.099426	0.586172	1853.472401	0.024522	0.023691
RS	10	0.115323	0.502905	2262.660254	0.029936	0.029255
RS	11	0.132487	0.502905	2358.316832	0.031201	0.031015
RS	12	0.151020	0.538463	2292.242217	0.030327	0.030393
RS	13	0.171030	0.538463	2381.711169	0.031511	0.031823
RS	14	0.192635	0.614620	2167.180604	0.028672	0.029069
RS	15	0.215962	0.614620	2249.997342	0.029768	0.030317
RS	16	0.241149	0.702576	2042.772531	0.027026	0.027619
RS	17	0.268343	0.702576	2119.267836	0.028038	0.028830
RS	18	0.297705	0.814601	1896.078833	0.025086	0.025899
RS	19	0.329408	0.814601	1966.747615	0.026021	0.027034
RS	20	0.363638	0.977165	1701.599891	0.022513	0.023466
RS	21	0.400597	0.977165	1767.135437	0.023380	0.024463
RS	22	0.440502	1.219739	1472.069203	0.019476	0.020410
RS	23	0.483588	1.219739	1532.844386	0.020280	0.021258
RS	24	0.530108	1.569918	1242.183988	0.016434	0.017222
RS	25	0.580337	1.569918	1298.055082	0.017174	0.017937
RS	26	0.634570	2.029992	1050.695218	0.013901	0.014488
RS	27	0.693126	2.029992	1101.655139	0.014575	0.015100
RS	28	0.756350	2.551955	919.827677	0.012170	0.012564
RS	29	0.824613	2.551955	966.647644	0.012789	0.013114
RS	30	0.898318	3.057334	848.276951	0.011223	0.011465
RS	31	0.977899	3.057334	892.233858	0.011804	0.011988
RS	32	1.063823	3.489678	822.022205	0.010876	0.011008
RS	33	1.156597	3.489678	864.244534	0.011434	0.011519
RS	34	1.256766	3.831110	827.038739	0.010942	0.010992
RS	35	1.364920	3.831110	868.179018	0.011486	0.011495
RS	36	1.481695	4.087472	853.165791	0.011288	0.011269
RS	37	1.607780	4.087472	893.348088	0.011819	0.011763
RS	38	1.743915	4.279674	891.945133	0.011801	0.011722
RS	39	1.890901	4.279674	930.774110	0.012314	0.012203
RS	40	2.049605	4.433100	935.775333	0.012381	0.012249
RS	41	2.220960	4.433100	972.404426	0.012865	0.012706
RS	42	2.405975	4.560091	979.940176	0.012965	0.012786
RS	43	2.605737	4.560091	1013.166041	0.013404	0.013204
RS	44	2.821424	4.654192	1023.317898	0.013539	0.013319
RS	45	3.054304	4.654192	1051.555194	0.013912	0.013680
RS	46	3.305748	4.704910	1065.041285	0.014091	0.013842
RS	47	3.577236	4.704910	1086.184852	0.014370	0.014120
RS	48	3.870366	4.716600	1100.071829	0.014554	0.014292
RS	49	4.186862	4.716600	1111.524827	0.014706	0.014452
RS	50	4.528587	4.714410	1117.660569	0.014787	0.014528
RS	51	4.897553	4.714410	1116.876213	0.014777	0.014533
RS	52	5.295931	4.735537	1104.484881	0.014613	0.014371
RS	53	5.726065	4.735537	1090.064547	0.014422	0.014196
RS	54	6.190487	4.921102	1029.878372	0.013626	0.013415
RS	55	6.691931	4.921102	1005.524687	0.013303	0.013104
RS	56	7.233347	4.921102	973.878649	0.012885	0.012693
RS	57	7.817922	4.921102	935.065512	0.012371	0.012185
RS	58	8.449096	8.911778	506.336593	0.006699	0.006681
RS	59	9.130583	8.911778	508.465337	0.006727	0.006695
RS	60	9.866395	8.911778	507.634473	0.006716	0.006669
RS	61	10.660862	8.911778	503.620545	0.006663	0.006599
RS	62	11.518660	8.911778	496.245292	0.006565	0.006483
RS	63	12.444837	8.911778	4938.698592	0.065340	0.063614
PA	4+25*2+4+6 0.035900142 0.021660784 12.444836874 518.104162042 3.673890747 1.014976519 0.586171746 0.502904559 0.538462538 0.614619773 0.702576179 0.814600528 0.977164845 1.219738946 1.569918267 2.029991903 2.551955161 3.057334254 3.489677668 3.831109890 4.087471765 4.279674005 4.433100395 4.560091081 4.654192191 4.704910031 4.716599994 4.714410369 4.735537097 4.921102318 8.911778150
//
IT	4153
RD	21
LK	-309041.570736
QD	-152.552885 -> -134.597784
RI	0.0005703682
TR	0.035189	0.021849
MT	12.572445
MM	C_pi: 2.974806, n_recomb: 77575.939463
RS	0	0.000000	685.008079	0.876274	0.000011	0.000000
RS	1	0.007989	685.008079	0.946353	0.000012	0.000003
RS	2	0.016616	685.008079	1.022042	0.000013	0.000007
RS	3	0.025932	685.008079	1.103792	0.000014	0.000011
RS	4	0.035992	3.979294	204.931787	0.002642	0.002001
RS	5	0.046857	3.979294	220.703184	0.002845	0.002463
RS	6	0.058589	1.056618	891.028643	0.011486	0.010300
RS	7	0.071258	1.056618	950.425076	0.012252	0.011469
RS	8	0.084940	0.599528	1775.487760	0.022887	0.021669
RS	9	0.099714	0.599528	1869.136421	0.024094	0.023360
RS	10	0.115669	0.509410	2305.286461	0.029717	0.029119
RS	11	0.132898	0.509410	2403.900024	0.030988	0.030862
RS	12	0.151504	0.543385	2346.317076	0.030245	0.030356
RS	13	0.171596	0.543385	2438.757255	0.031437	0.031783
RS	14	0.193293	0.619452	2222.629473	0.028651	0.029069
RS	15	0.216724	0.619452	2308.246156	0.029755	0.030314
RS	16	0.242027	0.706882	2099.808670	0.027068	0.027661
RS	17	0.269350	0.706882	2178.911145	0.028087	0.028866
RS	18	0.298857	0.817577	1954.566412	0.025196	0.025991
RS	19	0.330721	0.817577	2027.627570	0.026137	0.027125
RS	20	0.365130	0.978686	1758.051786	0.022662	0.023590
RS	21	0.402289	0.978686	1825.784055	0.023535	0.024591
RS	22	0.442416	1.220814	1521.950829	0.019619	0.020528
RS	23	0.485748	1.220814	1584.764673	0.020429	0.021382
RS	24	0.532542	1.573098	1282.803161	0.016536	0.017302
RS	25	0.583075	1.573098	1340.545078	0.017280	0.018023
RS	26	0.637645	2.039416	1082.340280	0.013952	0.014520
RS	27	0.696574	2.039416	1134.967189	0.014630	0.015137
RS	28	0.760210	2.571824	944.833640	0.012179	0.012557
RS	29	0.828931	2.571824	993.125231	0.012802	0.013111
RS	30	0.903141	3.089629	869.319163	0.011206	0.011433
RS	31	0.983280	3.089629	914.610861	0.011790	0.011957
RS	32	1.069821	3.533771	841.159691	0.010843	0.010961
RS	33	1.163276	3.533771	884.647463	0.011404	0.011472
RS	34	1.264197	3.885184	845.616907	0.010901	0.010935
RS	35	1.373180	3.885184	888.004870	0.011447	0.011439
RS	36	1.490869	4.149569	872.058806	0.011241	0.011206
RS	37	1.617961	4.149569	913.504138	0.011776	0.011702
RS	38	1.755205	4.347899	911.788709	0.011753	0.011656
RS	39	1.903414	4.347899	951.912750	0.012271	0.012140
RS	40	2.063463	4.505564	957.099511	0.012338	0.012185
RS	41	2.236298	4.505564	995.055050	0.012827	0.012646
RS	42	2.422940	4.634691	1003.264673	0.012933	0.012731
RS	43	2.624493	4.634691	1037.827452	0.013378	0.013154
RS	44	2.842147	4.728343	1049.227277	0.013525	0.013282
RS	45	3.077190	4.728343	1078.763268	0.013906	0.013649
RS	46	3.331009	4.775882	1094.097932	0.014104	0.013830
RS	47	3.605106	4.775882	1116.411694	0.014391	0.014116
RS	48	3.901100	4.782339	1132.545327	0.014599	0.014312
RS	49	4.220740	4.782339	1144.899257	0.014758	0.014481
RS	50	4.565915	4.774265	1153.159978	0.014865	0.014582
RS	51	4.938666	4.774265	1152.836638	0.014861	0.014594
RS	52	5.341195	4.790499	1141.708096	0.014717	0.014454
RS	53	5.775882	4.790499	1127.176179	0.014530	0.014284
RS	54	6.245295	4.975120	1065.920489	0.013740	0.013510
RS	55	6.752208	4.975120	1040.981775	0.013419	0.013202
RS	56	7.299617	4.975120	1008.467729	0.013000	0.012793
RS	57	7.890758	4.975120	968.501208	0.012485	0.012285
RS	58	8.529124	9.125505	518.151080	0.006679	0.006651
RS	59	9.218488	9.125505	520.979775	0.006716	0.006675
RS	60	9.962924	9.125505	520.816109	0.006714	0.006659
RS	61	10.766832	9.125505	517.420733	0.006670	0.006599
RS	62	11.634962	9.125505	510.598107	0.006582	0.006495
RS	63	12.572445	9.125505	5156.529272	0.066471	0.064755
PA	4+25*2+4+6 0.035188833 0.021849178 12.572445065 685.008078500 3.979293847 1.056618031 0.599527779 0.509409951 0.543385121 0.619451969 0.706881785 0.817576693 0.978685701 1.220813774 1.573098300 2.039416113 2.571824167 3.089628560 3.533770552 3.885183631 4.149568766 4.347898941 4.505563756 4.634691112 4.728343168 4.775882392 4.782338605 4.774264654 4.790498765 4.975120232 9.125504560
//
IT	5839
RD	22
LK	-309006.561653
QD	-141.170951 -> -125.097486
RI	0.0005148610
TR	0.034522	0.022022
MT	12.696901
MM	C_pi: 3.026721, n_recomb: 79492.000018
RS	0	0.000000	901.668563	0.683042	0.000009	0.000000
RS	1	0.008006	901.668563	0.737784	0.000009	0.000002
RS	2	0.016652	901.668563	0.796918	0.000010	0.000005
RS	3	0.025991	901.668563	0.860799	0.000011	0.000008
RS	4	0.036077	4.298416	194.797695	0.002451	0.001875
RS	5	0.046971	4.298416	209.864692	0.002640	0.002304
RS	6	0.058736	1.098398	880.822436	0.011081	0.010014
RS	7	0.071444	1.098398	940.096426	0.011826	0.011136
RS	8	0.085169	0.612780	1787.239375	0.022483	0.021390
RS	9	0.099993	0.612780	1882.684825	0.023684	0.023040
RS	10	0.116004	0.515810	2345.162192	0.029502	0.028984
RS	11	0.133296	0.515810	2446.616548	0.030778	0.030710
RS	12	0.151973	0.548192	2397.784435	0.030164	0.030318
RS	13	0.172144	0.548192	2493.101702	0.031363	0.031742
RS	14	0.193931	0.624173	2275.632297	0.028627	0.029067
RS	15	0.217462	0.624173	2363.966241	0.029738	0.030308
RS	16	0.242877	0.711111	2154.540145	0.027104	0.027698
RS	17	0.270326	0.711111	2236.177451	0.028131	0.028898
RS	18	0.299972	0.820503	2011.063353	0.025299	0.026079
RS	19	0.331992	0.820503	2086.451749	0.026247	0.027211
RS	20	0.366576	0.980139	1812.943666	0.022807	0.023712
RS	21	0.403928	0.980139	1882.810885	0.023686	0.024715
RS	22	0.444270	1.221716	1570.652742	0.019759	0.020645
RS	23	0.487842	1.221716	1635.447844	0.020574	0.021504
RS	24	0.534902	1.575869	1322.481334	0.016637	0.017382
RS	25	0.585729	1.575869	1382.043165	0.017386	0.018108
RS	26	0.640626	2.048065	1113.160122	0.014003	0.014554
RS	27	0.699917	2.048065	1167.408251	0.014686	0.015175
RS	28	0.763955	2.590536	969.051698	0.012191	0.012553
RS	29	0.833119	2.590536	1018.771143	0.012816	0.013110
RS	30	0.907821	3.120473	889.571162	0.011191	0.011404
RS	31	0.988502	3.120473	936.153825	0.011777	0.011930
RS	32	1.075643	3.576257	859.474623	0.010812	0.010916
RS	33	1.169760	3.576257	904.183027	0.011375	0.011429
RS	34	1.271411	3.937638	863.309765	0.010860	0.010881
RS	35	1.381200	3.937638	906.899306	0.011409	0.011386
RS	36	1.499779	4.210111	889.985650	0.011196	0.011146
RS	37	1.627850	4.210111	932.647149	0.011733	0.011643
RS	38	1.766174	4.414668	930.576085	0.011707	0.011593
RS	39	1.915572	4.414668	971.948934	0.012227	0.012078
RS	40	2.076929	4.576668	977.279791	0.012294	0.012123
RS	41	2.251205	4.576668	1016.518387	0.012788	0.012587
RS	42	2.439432	4.707951	1025.382106	0.012899	0.012677
RS	43	2.642727	4.707951	1061.244096	0.013350	0.013105
RS	44	2.862298	4.801102	1073.895315	0.013509	0.013245
RS	45	3.099447	4.801102	1104.700842	0.013897	0.013618
RS	46	3.355580	4.845345	1121.914749	0.014114	0.013818
RS	47	3.632219	4.845345	1145.380310	0.014409	0.014111
RS	48	3.931004	4.846410	1163.819547	0.014641	0.014331
RS	49	4.253708	4.846410	1177.067257	0.014807	0.014507
RS	50	4.602247	4.832287	1187.535636	0.014939	0.014634
RS	51	4.978688	4.832287	1187.675373	0.014941	0.014653
RS	52	5.385265	4.843431	1177.912519	0.014818	0.014533
RS	53	5.824391	4.843431	1163.275616	0.014634	0.014368
RS	54	6.298672	5.026662	1101.102805	0.013852	0.013603
RS	55	6.810921	5.026662	1075.580507	0.013531	0.013297
RS	56	7.364179	5.026662	1042.204853	0.013111	0.012889
RS	57	7.961729	5.026662	1001.096622	0.012594	0.012381
RS	58	8.607115	9.332596	529.475851	0.006661	0.006623
RS	59	9.304168	9.332596	532.984258	0.006705	0.006656
RS	60	10.057025	9.332596	533.470653	0.006711	0.006649
RS	61	10.870151	9.332596	530.680524	0.006676	0.006599
RS	62	11.748373	9.332596	524.401776	0.006597	0.006505
RS	63	12.696901	9.332596	5368.800146	0.067539	0.065831
PA	4+25*2+4+6 0.034522467 0.022022490 12.696901451 901.668563061 4.298415964 1.098397771 0.612780470 0.515810149 0.548191541 0.624173435 0.711111139 0.820502719 0.980139390 1.221716365 1.575869212 2.048065256 2.590535682 3.120472516 3.576256977 3.937638145 4.210111078 4.414667628 4.576667871 4.707950997 4.801102405 4.845345151 4.846410342 4.832287002 4.843431425 5.026662490 9.332595964
//
IT	4635
RD	23
LK	-308975.213194
QD	-130.905267 -> -116.498280
RI	0.0004700658
TR	0.033898	0.022182
MT	12.818231
MM	C_pi: 3.076971, n_recomb: 81334.303941
RS	0	0.000000	1181.217582	0.534142	0.000007	0.000000
RS	1	0.008022	1181.217582	0.577038	0.000007	0.000002
RS	2	0.016687	1181.217582	0.623384	0.000008	0.000004
RS	3	0.026047	1181.217582	0.673458	0.000008	0.000006
RS	4	0.036158	4.631004	185.358730	0.002279	0.001760
RS	5	0.047081	4.631004	199.762304	0.002456	0.002160
RS	6	0.058879	1.140264	870.512792	0.010703	0.009745
RS	7	0.071624	1.140264	929.611803	0.011430	0.010824
RS	8	0.085391	0.625917	1797.201671	0.022096	0.021120
RS	9	0.100263	0.625917	1894.311958	0.023290	0.022731
RS	10	0.116327	0.522101	2382.442802	0.029292	0.028850
RS	11	0.133681	0.522101	2486.623467	0.030573	0.030560
RS	12	0.152426	0.552883	2446.742501	0.030083	0.030278
RS	13	0.172675	0.552883	2544.842985	0.031289	0.031699
RS	14	0.194548	0.628787	2326.258394	0.028601	0.029062
RS	15	0.218176	0.628787	2417.226785	0.029720	0.030300
RS	16	0.243699	0.715266	2207.012018	0.027135	0.027731
RS	17	0.271270	0.715266	2291.111495	0.028169	0.028927
RS	18	0.301052	0.823379	2065.589234	0.025396	0.026162
RS	19	0.333224	0.823379	2143.239563	0.026351	0.027293
RS	20	0.367976	0.981532	1866.270404	0.022946	0.023830
RS	21	0.405515	0.981532	1938.210769	0.023830	0.024836
RS	22	0.446066	1.222464	1618.165146	0.019895	0.020760
RS	23	0.489870	1.222464	1684.883963	0.020716	0.021624
RS	24	0.537188	1.578269	1361.213512	0.016736	0.017462
RS	25	0.588302	1.578269	1422.544176	0.017490	0.018194
RS	26	0.643516	2.055992	1143.163781	0.014055	0.014589
RS	27	0.703159	2.055992	1198.987477	0.014741	0.015215
RS	28	0.767586	2.608136	992.506526	0.012203	0.012551
RS	29	0.837181	2.608136	1043.610642	0.012831	0.013111
RS	30	0.912360	3.149910	909.063130	0.011177	0.011377
RS	31	0.993568	3.149910	956.893748	0.011765	0.011905
RS	32	1.081292	3.617186	876.998443	0.010783	0.010874
RS	33	1.176052	3.617186	922.883515	0.011347	0.011388
RS	34	1.278413	3.988478	880.160079	0.010822	0.010830
RS	35	1.388986	3.988478	924.906068	0.011372	0.011335
RS	36	1.508428	4.269080	906.994574	0.011151	0.011088
RS	37	1.637452	4.269080	950.826173	0.011690	0.011586
RS	38	1.776826	4.479945	948.359221	0.011660	0.011532
RS	39	1.927380	4.479945	990.935038	0.012183	0.012019
RS	40	2.090011	4.646371	996.368579	0.012250	0.012063
RS	41	2.265688	4.646371	1036.846676	0.012748	0.012529
RS	42	2.455458	4.779834	1046.341469	0.012865	0.012625
RS	43	2.660450	4.779834	1083.464119	0.013321	0.013057
RS	44	2.881886	4.872433	1097.366446	0.013492	0.013207
RS	45	3.121085	4.872433	1129.410778	0.013886	0.013587
RS	46	3.379472	4.913277	1148.526422	0.014121	0.013804
RS	47	3.658586	4.913277	1173.123233	0.014423	0.014105
RS	48	3.960090	4.908824	1193.914508	0.014679	0.014348
RS	49	4.285780	4.908824	1208.046572	0.014853	0.014532
RS	50	4.637595	4.888497	1220.797894	0.015010	0.014683
RS	51	5.017633	4.888497	1221.400470	0.015017	0.014708
RS	52	5.428156	4.894380	1213.096971	0.014915	0.014610
RS	53	5.871610	4.894380	1198.359939	0.014734	0.014449
RS	54	6.350637	5.075809	1135.416925	0.013960	0.013693
RS	55	6.868090	5.075809	1109.311432	0.013639	0.013389
RS	56	7.427052	5.075809	1075.079656	0.013218	0.012982
RS	57	8.030852	5.075809	1032.840648	0.012699	0.012473
RS	58	8.683088	9.533152	540.323286	0.006643	0.006597
RS	59	9.387644	9.533152	544.490782	0.006694	0.006638
RS	60	10.148718	9.533152	545.609410	0.006708	0.006639
RS	61	10.970844	9.533152	543.410195	0.006681	0.006599
RS	62	11.858918	9.533152	537.665192	0.006611	0.006514
RS	63	12.818231	9.533152	5575.259428	0.068547	0.066846
PA	4+25*2+4+6 0.033897764 0.022182034 12.818230713 1181.217582248 4.631003571 1.140264276 0.625917041 0.522101248 0.552882853 0.628786685 0.715265599 0.823378770 0.981532143 1.222464372 1.578269289 2.055992266 2.608135719 3.149910262 3.617185695 3.988478250 4.269080481 4.479945031 4.646371342 4.779833526 4.872433214 4.913276726 4.908824440 4.888497151 4.894379614 5.075808516 9.533151576
//
IT	5176
RD	24
LK	-308947.107677
QD	-121.629735 -> -108.700721
RI	0.0004340439
TR	0.033312	0.022329
MT	12.936465
MM	C_pi: 3.125570, n_recomb: 83104.548830
RS	0	0.000000	1540.351543	0.419025	0.000005	0.000000
RS	1	0.008037	1540.351543	0.452744	0.000005	0.000001
RS	2	0.016721	1540.351543	0.489179	0.000006	0.000003
RS	3	0.026102	1540.351543	0.528550	0.000006	0.000005
RS	4	0.036237	4.976896	176.560439	0.002125	0.001656
RS	5	0.047187	4.976896	190.339388	0.002290	0.002030
RS	6	0.059017	1.182101	860.209488	0.010351	0.009492
RS	7	0.071798	1.182101	919.091380	0.011059	0.010530
RS	8	0.085606	0.638917	1805.564965	0.021726	0.020860
RS	9	0.100524	0.638917	1904.215956	0.022913	0.022433
RS	10	0.116641	0.528276	2417.285199	0.029087	0.028718
RS	11	0.134053	0.528276	2524.079553	0.030372	0.030413
RS	12	0.152864	0.557460	2493.282353	0.030002	0.030238
RS	13	0.173188	0.557460	2594.072410	0.031215	0.031656
RS	14	0.195145	0.633295	2374.565814	0.028573	0.029055
RS	15	0.218867	0.633295	2468.085662	0.029699	0.030290
RS	16	0.244495	0.719344	2257.273380	0.027162	0.027760
RS	17	0.272184	0.719344	2343.761957	0.028203	0.028953
RS	18	0.302098	0.826207	2118.154432	0.025488	0.026241
RS	19	0.334416	0.826207	2198.001152	0.026449	0.027371
RS	20	0.369331	0.982869	1918.026151	0.023080	0.023944
RS	21	0.407053	0.982869	1991.977748	0.023970	0.024953
RS	22	0.447807	1.223071	1664.479325	0.020029	0.020873
RS	23	0.491836	1.223071	1733.064117	0.020854	0.021742
RS	24	0.539404	1.580322	1399.000965	0.016834	0.017542
RS	25	0.590795	1.580322	1462.049211	0.017593	0.018279
RS	26	0.646317	2.063241	1172.358835	0.014107	0.014626
RS	27	0.706301	2.063241	1229.712466	0.014797	0.015256
RS	28	0.771106	2.624678	1015.214183	0.012216	0.012551
RS	29	0.841120	2.624678	1067.660131	0.012847	0.013114
RS	30	0.916761	3.177992	927.818537	0.011164	0.011353
RS	31	0.998482	3.177992	976.854724	0.011755	0.011883
RS	32	1.086771	3.656580	893.763719	0.010755	0.010835
RS	33	1.182156	3.656580	940.782349	0.011320	0.011350
RS	34	1.285208	4.037721	896.203061	0.010784	0.010781
RS	35	1.396542	4.037721	942.061183	0.011336	0.011287
RS	36	1.516824	4.326468	923.127214	0.011108	0.011033
RS	37	1.646774	4.326468	968.083559	0.011649	0.011532
RS	38	1.787169	4.543728	965.178916	0.011614	0.011472
RS	39	1.938847	4.543728	1008.912218	0.012140	0.011961
RS	40	2.102717	4.714642	1014.412535	0.012206	0.012004
RS	41	2.279757	4.714642	1056.086472	0.012708	0.012473
RS	42	2.471027	4.850311	1066.186292	0.012829	0.012573
RS	43	2.677669	4.850311	1104.530332	0.013291	0.013009
RS	44	2.900921	4.942323	1119.676930	0.013473	0.013171
RS	45	3.142115	4.942323	1152.928029	0.013873	0.013555
RS	46	3.402696	4.979672	1173.962060	0.014126	0.013791
RS	47	3.684220	4.979672	1199.667737	0.014436	0.014097
RS	48	3.988372	4.969586	1222.850138	0.014715	0.014364
RS	49	4.316969	4.969586	1237.854963	0.014895	0.014554
RS	50	4.671976	4.942928	1252.953018	0.015077	0.014730
RS	51	5.055517	4.942928	1254.016318	0.015090	0.014762
RS	52	5.469885	4.943393	1247.258402	0.015008	0.014684
RS	53	5.917557	4.943393	1232.424692	0.014830	0.014527
RS	54	6.401209	5.122638	1168.853583	0.014065	0.013781
RS	55	6.923735	5.122638	1142.164509	0.013744	0.013478
RS	56	7.488258	5.122638	1107.081464	0.013322	0.013071
RS	57	8.098154	5.122638	1063.722159	0.012800	0.012562
RS	58	8.757069	9.727296	550.703222	0.006627	0.006571
RS	59	9.468943	9.727296	555.508977	0.006684	0.006620
RS	60	10.238034	9.727296	557.241554	0.006705	0.006630
RS	61	11.068939	9.727296	555.618181	0.006686	0.006598
RS	62	11.966627	9.727296	550.395747	0.006623	0.006522
RS	63	12.936465	9.727296	5775.689880	0.069499	0.067803
PA	4+25*2+4+6 0.033311702 0.022328999 12.936465278 1540.351543473 4.976895916 1.182101112 0.638917085 0.528276385 0.557459558 0.633295212 0.719343716 0.826207383 0.982868781 1.223070897 1.580322321 2.063241148 2.624678210 3.177991547 3.656580322 4.037720595 4.326467666 4.543727818 4.714641685 4.850311018 4.942323284 4.979672025 4.969585758 4.942927565 4.943393378 5.122638351 9.727295910
//
IT	4408
RD	25
LK	-308921.879006
QD	-113.234614 -> -101.618103
RI	0.0004053500
TR	0.032762	0.022465
MT	13.051556
MM	C_pi: 3.172526, n_recomb: 84804.717294
RS	0	0.000000	1997.431414	0.330132	0.000004	0.000000
RS	1	0.008052	1997.431414	0.356748	0.000004	0.000001
RS	2	0.016753	1997.431414	0.385512	0.000005	0.000002
RS	3	0.026155	1997.431414	0.416599	0.000005	0.000004
RS	4	0.036313	5.335016	168.380721	0.001986	0.001560
RS	5	0.047290	5.335016	181.573761	0.002141	0.001911
RS	6	0.059150	1.223845	849.967505	0.010023	0.009253
RS	7	0.071966	1.223845	908.597164	0.010714	0.010254
RS	8	0.085813	0.651765	1812.493881	0.021373	0.020609
RS	9	0.100776	0.651765	1912.568816	0.022553	0.022146
RS	10	0.116943	0.534330	2449.838243	0.028888	0.028588
RS	11	0.134412	0.534330	2559.135932	0.030177	0.030268
RS	12	0.153288	0.561919	2537.512115	0.029922	0.030197
RS	13	0.173684	0.561919	2640.898763	0.031141	0.031612
RS	14	0.195722	0.637698	2420.630967	0.028544	0.029045
RS	15	0.219535	0.637698	2516.619440	0.029675	0.030278
RS	16	0.245265	0.723348	2305.364162	0.027184	0.027786
RS	17	0.273068	0.723348	2394.168724	0.028232	0.028975
RS	18	0.303109	0.828990	2168.778761	0.025574	0.026316
RS	19	0.335569	0.828990	2250.756403	0.026540	0.027445
RS	20	0.370643	0.984152	1968.213969	0.023209	0.024055
RS	21	0.408541	0.984152	2044.115084	0.024104	0.025066
RS	22	0.449491	1.223547	1709.592644	0.020159	0.020985
RS	23	0.493738	1.223547	1779.985767	0.020989	0.021858
RS	24	0.541548	1.582058	1435.841326	0.016931	0.017622
RS	25	0.593209	1.582058	1500.555907	0.017694	0.018364
RS	26	0.649029	2.069857	1200.752792	0.014159	0.014663
RS	27	0.709344	2.069857	1259.590908	0.014853	0.015298
RS	28	0.774516	2.640217	1037.190767	0.012230	0.012553
RS	29	0.844936	2.640217	1090.936181	0.012864	0.013119
RS	30	0.921026	3.204759	945.863049	0.011153	0.011331
RS	31	1.003243	3.204759	996.063220	0.011745	0.011863
RS	32	1.092081	3.694464	909.803394	0.010728	0.010798
RS	33	1.188073	3.694464	957.913475	0.011296	0.011314
RS	34	1.291794	4.085369	911.477082	0.010748	0.010734
RS	35	1.403867	4.085369	958.404072	0.011301	0.011242
RS	36	1.524965	4.382268	938.424794	0.011066	0.010979
RS	37	1.655815	4.382268	984.461457	0.011609	0.011480
RS	38	1.797200	4.605979	981.083919	0.011569	0.011415
RS	39	1.949971	4.605979	1025.929931	0.012098	0.011905
RS	40	2.115044	4.781435	1031.461681	0.012163	0.011947
RS	41	2.293409	4.781435	1074.288057	0.012668	0.012419
RS	42	2.486136	4.919334	1084.966314	0.012794	0.012522
RS	43	2.694383	4.919334	1124.492146	0.013260	0.012962
RS	44	2.919399	5.010719	1140.874309	0.013453	0.013134
RS	45	3.162534	5.010719	1175.299125	0.013859	0.013524
RS	46	3.425248	5.044496	1198.260008	0.014130	0.013776
RS	47	3.709116	5.044496	1225.050612	0.014446	0.014089
RS	48	4.015843	5.028677	1250.654381	0.014747	0.014378
RS	49	4.347268	5.028677	1266.518513	0.014935	0.014575
RS	50	4.705382	4.995573	1284.019473	0.015141	0.014776
RS	51	5.092332	4.995573	1285.539459	0.015159	0.014812
RS	52	5.510441	4.990487	1280.405217	0.015098	0.014756
RS	53	5.962218	4.990487	1265.476737	0.014922	0.014602
RS	54	6.450375	5.167192	1201.414094	0.014167	0.013866
RS	55	6.977839	5.167192	1174.140066	0.013845	0.013564
RS	56	7.547778	5.167192	1138.209714	0.013422	0.013157
RS	57	8.163610	5.167192	1093.739819	0.012897	0.012647
RS	58	8.829032	9.915080	560.629284	0.006611	0.006548
RS	59	9.548036	9.915080	566.052309	0.006675	0.006603
RS	60	10.324938	9.915080	568.380144	0.006702	0.006620
RS	61	11.164399	9.915080	567.316868	0.006690	0.006596
RS	62	12.071458	9.915080	562.604858	0.006634	0.006528
RS	63	13.051556	9.915080	5969.950017	0.070396	0.068704
PA	4+25*2+4+6 0.032761710 0.022464595 13.051556468 1997.431413788 5.335016299 1.223845154 0.651765295 0.534330246 0.561918911 0.637698288 0.723348355 0.828989672 0.984152112 1.223546647 1.582057573 2.069856667 2.640217381 3.204759298 3.694464247 4.085369272 4.382267730 4.605979094 4.781435469 4.919334476 5.010718949 5.044495674 5.028676770 4.995573176 4.990486571 5.167192243 9.915079529
//
CC
CC	Brief Description of the file format:
CC	  CC  comments
CC	  MM  useful-messages
CC	  RD  round-of-iterations
CC	  LL  \log[P(sequence)]
CC	  QD  Q-before-opt Q-after-opt
CC	  TR  \theta_0 \rho_0
CC	  RS  k t_k \lambda_k \pi_k \sum_{l\not=k}A_{kl} A_{kk}
CC	  DC  begin end best-k t_k+\Delta_k max-prob
CC
MM	Version: 0.6.5-r67
MM	pattern:4+25*2+4+6, n:63, n_free_lambdas:28
MM	n_iterations:25, skip:1, max_t:5, theta/rho:5
MM	is_decoding:0
MM	n_seqs:32, sum_L:1244822, sum_n:119613
RD	0
LK	0.000000
QD	0.000000 -> 0.000000
RI	inf
TR	0.101024	0.020205
MT	5.000000
MM	C_pi: 1.000000, n_recomb: 24899.770883
RS	0	0.000000	1.000000	158.242359	0.006355	0.000000
RS	1	0.006440	1.000000	167.328318	0.006720	0.000000
RS	2	0.013294	1.000000	176.861020	0.007103	0.000000
RS	3	0.020590	1.000000	186.852509	0.007504	0.000000
RS	4	0.028356	1.000000	197.313708	0.007924	0.000000
RS	5	0.036622	1.000000	208.254154	0.008364	0.000000
RS	6	0.045421	1.000000	219.681706	0.008823	0.000000
RS	7	0.054785	1.000000	231.602211	0.009301	0.000000
RS	8	0.064753	1.000000	244.019152	0.009800	0.000000
RS	9	0.075363	1.000000	256.933242	0.010319	0.000000
RS	10	0.086656	1.000000	270.341993	0.010857	0.000000
RS	11	0.098677	1.000000	284.239240	0.011415	0.000000
RS	12	0.111471	1.000000	298.614631	0.011993	0.000000
RS	13	0.125090	1.000000	313.453082	0.012589	0.000000
RS	14	0.139585	1.000000	328.734192	0.013202	0.000000
RS	15	0.155014	1.000000	344.431628	0.013833	0.000000
RS	16	0.171437	1.000000	360.512491	0.014479	0.000000
RS	17	0.188917	1.000000	376.936649	0.015138	0.000000
RS	18	0.207523	1.000000	393.656074	0.015810	0.000000
RS	19	0.227327	1.000000	410.614169	0.016491	0.000000
RS	20	0.248406	1.000000	427.745115	0.017179	0.000000
RS	21	0.270843	1.000000	444.973250	0.017871	0.000000
RS	22	0.294725	1.000000	462.212502	0.018563	0.000000
RS	23	0.320144	1.000000	479.365899	0.019252	0.000000
RS	24	0.347201	1.000000	496.325185	0.019933	0.000000
RS	25	0.376000	1.000000	512.970580	0.020601	0.000000
RS	26	0.406654	1.000000	529.170714	0.021252	0.000000
RS	27	0.439282	1.000000	544.782772	0.021879	0.000000
RS	28	0.474011	1.000000	559.652910	0.022476	0.000000
RS	29	0.510976	1.000000	573.616968	0.023037	0.000000
RS	30	0.550322	1.000000	586.501542	0.023554	0.000000
RS	31	0.592202	1.000000	598.125453	0.024021	0.000000
RS	32	0.636779	1.000000	608.301662	0.024430	0.000000
RS	33	0.684227	1.000000	616.839667	0.024773	0.000000
RS	34	0.734730	1.000000	623.548414	0.025042	0.000000
RS	35	0.788485	1.000000	628.239741	0.025231	0.000000
RS	36	0.845702	1.000000	630.732348	0.025331	0.000000
RS	37	0.906604	1.000000	630.856288	0.025336	0.000000
RS	38	0.971428	1.000000	628.457907	0.025240	0.000000
RS	39	1.040426	1.000000	623.405185	0.025037	0.000000
RS	40	1.113868	1.000000	615.593334	0.024723	0.000000
RS	41	1.192040	1.000000	604.950511	0.024295	0.000000
RS	42	1.275245	1.000000	591.443455	0.023753	0.000000
RS	43	1.363809	1.000000	575.082789	0.023096	0.000000
RS	44	1.458076	1.000000	555.927742	0.022327	0.000000
RS	45	1.558414	1.000000	534.089944	0.021450	0.000000
RS	46	1.665214	1.000000	509.736003	0.020472	0.000000
RS	47	1.778891	1.000000	483.088514	0.019401	0.000000
RS	48	1.899889	1.000000	454.425186	0.018250	0.000000
RS	49	2.028679	1.000000	424.075838	0.017031	0.000000
RS	50	2.165763	1.000000	392.417051	0.015760	0.000000
RS	51	2.311675	1.000000	359.864400	0.014453	0.000000
RS	52	2.466983	1.000000	326.862310	0.013127	0.000000
RS	53	2.632293	1.000000	293.871756	0.011802	0.000000
RS	54	2.808249	1.000000	261.356183	0.010496	0.000000
RS	55	2.995536	1.000000	229.766240	0.009228	0.000000
RS	56	3.194884	1.000000	199.524051	0.008013	0.000000
RS	57	3.407070	1.000000	171.007930	0.006868	0.000000
RS	58	3.632920	1.000000	144.538488	0.005805	0.000000
RS	59	3.873315	1.000000	120.367118	0.004834	0.000000
RS	60	4.129191	1.000000	98.667739	0.003963	0.000000
RS	61	4.401545	1.000000	79.532523	0.003194	0.000000
RS	62	4.691438	1.000000	62.972023	0.002529	0.000000
RS	63	5.000000	1.000000	176.163126	0.007075	0.000000
PA	4+25*2+4+6 0.101023752 0.020204750 5.000000000 1.000000000 1.000000000 1.000000000 1.000000000 1.000000000 1.000000000 1.000000000 1.000000000 1.000000000 1.000000000 1.000000000 1.000000000 1.000000000 1.000000000 1.000000000 1.000000000 1.000000000 1.000000000 1.000000000 1.000000000 1.000000000 1.000000000 1.000000000 1.000000000 1.000000000 1.000000000 1.000000000 1.000000000
//
IT	5161
RD	1
LK	-326274.590139
QD	-3221.300072 -> -1381.324320
RI	0.0661907250
TR	0.079969	0.015985
MT	7.118144
MM	C_pi: 1.178285, n_recomb: 23227.027484
RS	0	0.000000	0.475632	337.530202	0.014532	0.000595
RS	1	0.007028	0.475632	355.790416	0.015318	0.003193
RS	2	0.014551	0.475632	374.637124	0.016129	0.006849
RS	3	0.022602	0.475632	394.030336	0.016964	0.011877
RS	4	0.031219	0.374087	524.897953	0.022599	0.017469
RS	5	0.040441	0.374087	547.678076	0.023579	0.022189
RS	6	0.050312	0.382775	557.657569	0.024009	0.025200
RS	7	0.060876	0.382775	580.094541	0.024975	0.026809
RS	8	0.072183	0.421670	547.471366	0.023570	0.027641
RS	9	0.084285	0.421670	568.858033	0.024491	0.027902
RS	10	0.097237	0.480678	518.481663	0.022322	0.027633
RS	11	0.111099	0.480678	538.665544	0.023191	0.027014
RS	12	0.125936	0.557909	482.254725	0.020763	0.026240
RS	13	0.141816	0.557909	501.232059	0.021580	0.025398
RS	14	0.158811	0.651488	446.246455	0.019212	0.024477
RS	15	0.177002	0.651488	464.075732	0.019980	0.023433
RS	16	0.196470	0.760359	413.621576	0.017808	0.022276
RS	17	0.217307	0.760359	430.386859	0.018530	0.021077
RS	18	0.239609	0.879311	387.300816	0.016675	0.019916
RS	19	0.263478	0.879311	403.117381	0.017356	0.018840
RS	20	0.289024	1.002654	367.943415	0.015841	0.017851
RS	21	0.316366	1.002654	382.931030	0.016486	0.016938
RS	22	0.345630	1.126171	354.725724	0.015272	0.016100
RS	23	0.376950	1.126171	368.980070	0.015886	0.015342
RS	24	0.410472	1.244673	347.093967	0.014944	0.014677
RS	25	0.446349	1.244673	360.676634	0.015528	0.014112
RS	26	0.484749	1.352775	344.577722	0.014835	0.013648
RS	27	0.525847	1.352775	357.501302	0.015392	0.013285
RS	28	0.569834	1.446945	346.402669	0.014914	0.013016
RS	29	0.616912	1.446945	358.611489	0.015439	0.012836
RS	30	0.667299	1.526511	351.416944	0.015130	0.012733
RS	31	0.721227	1.526511	362.773453	0.015619	0.012697
RS	32	0.778946	1.592841	358.292059	0.015426	0.012718
RS	33	0.840721	1.592841	368.574368	0.015868	0.012789
RS	34	0.906839	1.647752	365.765988	0.015747	0.012903
RS	35	0.977603	1.647752	374.673149	0.016131	0.013055
RS	36	1.053340	1.692826	372.670248	0.016045	0.013239
RS	37	1.134401	1.692826	379.831612	0.016353	0.013450
RS	38	1.221159	1.729496	377.840435	0.016267	0.013678
RS	39	1.314015	1.729496	382.832132	0.016482	0.013915
RS	40	1.413397	1.759121	380.086614	0.016364	0.014152
RS	41	1.519763	1.759121	382.459568	0.016466	0.014378
RS	42	1.633606	1.782745	378.276152	0.016286	0.014583
RS	43	1.755450	1.782745	377.594797	0.016257	0.014760
RS	44	1.885857	1.800959	371.424428	0.015991	0.014901
RS	45	2.025430	1.800959	367.314325	0.015814	0.015000
RS	46	2.174813	1.814098	358.734784	0.015445	0.015052
RS	47	2.334694	1.814098	350.942039	0.015109	0.015049
RS	48	2.505813	1.822752	339.617321	0.014622	0.014984
RS	49	2.688959	1.822752	328.086500	0.014125	0.014846
RS	50	2.884976	1.828283	313.775058	0.013509	0.014626
RS	51	3.094771	1.828283	298.744667	0.012862	0.014315
RS	52	3.319311	1.832865	281.445489	0.012117	0.013904
RS	53	3.559632	1.832865	263.531099	0.011346	0.013392
RS	54	3.816843	1.844208	243.056098	0.010464	0.012783
RS	55	4.092132	1.844208	223.415729	0.009619	0.012086
RS	56	4.386770	1.844208	203.178513	0.008748	0.011316
RS	57	4.702116	1.844208	182.672250	0.007865	0.010489
RS	58	5.039625	1.959529	153.543858	0.006611	0.009624
RS	59	5.400856	1.959529	136.203554	0.005864	0.008738
RS	60	5.787475	1.959529	119.238337	0.005134	0.007847
RS	61	6.201267	1.959529	102.923051	0.004431	0.006967
RS	62	6.644142	1.959529	87.508098	0.003768	0.006113
RS	63	7.118144	1.959529	325.112318	0.013997	0.025087
PA	4+25*2+4+6 0.079969353 0.015984788 7.118144035 0.475631714 0.374087334 0.382774830 0.421670198 0.480678082 0.557909012 0.651488304 0.760358810 0.879310608 1.002654076 1.126171112 1.244672775 1.352774620 1.446945190 1.526511192 1.592840672 1.647751808 1.692826271 1.729496479 1.759120941 1.782745361 1.800958633 1.814097881 1.822751999 1.828283310 1.832865000 1.844207764 1.959528863
//
IT	4790
RD	2
LK	-323464.160459
QD	-1440.450326 -> -905.379496
RI	0.0548182760
TR	0.071519	0.015292
MT	8.252973
MM	C_pi: 1.365230, n_recomb: 25719.312435
RS	0	0.000000	0.617608	298.145069	0.011592	0.000370
RS	1	0.007277	0.617608	315.976946	0.012286	0.002164
RS	2	0.015083	0.617608	334.579366	0.013009	0.004685
RS	3	0.023457	0.617608	353.941069	0.013762	0.008090
RS	4	0.032441	0.351303	653.720604	0.025417	0.015436
RS	5	0.042078	0.351303	681.687423	0.026505	0.020612
RS	6	0.052417	0.326209	763.034452	0.029668	0.024523
RS	7	0.063508	0.326209	790.292515	0.030728	0.028005
RS	8	0.075406	0.347642	767.018242	0.029823	0.028073
RS	9	0.088169	0.347642	792.197210	0.030802	0.030474
RS	10	0.101862	0.395521	718.997960	0.027956	0.028627
RS	11	0.116551	0.395521	742.286652	0.028861	0.030243
RS	12	0.132308	0.468900	646.749887	0.025146	0.027246
RS	13	0.149213	0.468900	668.462298	0.025991	0.028302
RS	14	0.167347	0.567974	570.892402	0.022197	0.025055
RS	15	0.186801	0.567974	591.171077	0.022985	0.025756
RS	16	0.207671	0.695204	500.643954	0.019466	0.022533
RS	17	0.230059	0.695204	519.540320	0.020200	0.022857
RS	18	0.254077	0.848260	442.270910	0.017196	0.019953
RS	19	0.279842	0.848260	459.847162	0.017879	0.020090
RS	20	0.307482	1.022103	397.071864	0.015439	0.017708
RS	21	0.337133	1.022103	413.448362	0.016075	0.017764
RS	22	0.368942	1.212301	363.117103	0.014118	0.015832
RS	23	0.403065	1.212301	378.444455	0.014714	0.015823
RS	24	0.439672	1.409910	339.191289	0.013188	0.014302
RS	25	0.478942	1.409910	353.630957	0.013750	0.014307
RS	26	0.521070	1.601102	324.603348	0.012621	0.013202
RS	27	0.566264	1.601102	338.306842	0.013154	0.013291
RS	28	0.614746	1.773080	318.219704	0.012373	0.012562
RS	29	0.666756	1.773080	331.291385	0.012881	0.012755
RS	30	0.722550	1.919629	318.282922	0.012375	0.012323
RS	31	0.782405	1.919629	330.744005	0.012860	0.012599
RS	32	0.846615	2.041073	322.837703	0.012552	0.012373
RS	33	0.915497	2.041073	334.609451	0.013010	0.012701
RS	34	0.989392	2.140016	330.242790	0.012840	0.012620
RS	35	1.068664	2.140016	341.145975	0.013264	0.012984
RS	36	1.153704	2.219092	339.174514	0.013188	0.013010
RS	37	1.244932	2.219092	348.931643	0.013567	0.013394
RS	38	1.342799	2.281177	348.359807	0.013545	0.013490
RS	39	1.447787	2.281177	356.599983	0.013865	0.013865
RS	40	1.560415	2.329379	356.458107	0.013860	0.013984
RS	41	1.681238	2.329379	362.731548	0.014103	0.014309
RS	42	1.810853	2.366054	362.166554	0.014082	0.014404
RS	43	1.949901	2.366054	365.968169	0.014229	0.014645
RS	44	2.099066	2.392151	364.320102	0.014165	0.014688
RS	45	2.259085	2.392151	365.117923	0.014196	0.014828
RS	46	2.430749	2.408134	361.784600	0.014067	0.014803
RS	47	2.614904	2.408134	359.064471	0.013961	0.014824
RS	48	2.812459	2.415595	353.306431	0.013737	0.014705
RS	49	3.024390	2.415595	346.657917	0.013479	0.014577
RS	50	3.251743	2.418294	337.574680	0.013125	0.014318
RS	51	3.495639	2.418294	326.832505	0.012708	0.014007
RS	52	3.757283	2.421563	313.679356	0.012196	0.013562
RS	53	4.037966	2.421563	299.083989	0.011629	0.013055
RS	54	4.339074	2.441182	280.607162	0.010910	0.012385
RS	55	4.662092	2.441182	263.127793	0.010231	0.011718
RS	56	5.008615	2.441182	244.333511	0.009500	0.010983
RS	57	5.380354	2.441182	224.511416	0.008729	0.010194
RS	58	5.779143	2.719795	184.695931	0.007181	0.008863
RS	59	6.206950	2.719795	168.902355	0.006567	0.008150
RS	60	6.665888	2.719795	152.675515	0.005936	0.007413
RS	61	7.158222	2.719795	136.298588	0.005299	0.006667
RS	62	7.686381	2.719795	120.062632	0.004668	0.005924
RS	63	8.252973	2.719795	529.641559	0.020593	0.026994
PA	4+25*2+4+6 0.071519370 0.015291707 8.252972960 0.617607583 0.351303017 0.326208935 0.347641779 0.395521255 0.468899578 0.567974303 0.695204373 0.848259818 1.022102816 1.212301116 1.409909657 1.601102043 1.773079695 1.919628849 2.041073197 2.140015964 2.219092414 2.281176589 2.329378730 2.366053579 2.392150662 2.408134248 2.415594535 2.418293916 2.421562908 2.441181684 2.719795367
//
IT	5373
RD	3
LK	-322573.403998
QD	-1005.391243 -> -754.788350
RI	0.0377204006
TR	0.066631	0.015486
MT	8.904513
MM	C_pi: 1.538231, n_recomb: 29303.578907
RS	0	0.000000	0.954985	223.675163	0.007633	0.000255
RS	1	0.007405	0.954985	238.327886	0.008133	0.001492
RS	2	0.015358	0.954985	253.790476	0.008661	0.003145
RS	3	0.023899	0.954985	270.084795	0.009217	0.005268
RS	4	0.033074	0.400440	680.133570	0.023210	0.013625
RS	5	0.042928	0.400440	712.149226	0.024302	0.018053
RS	6	0.053511	0.335664	885.480829	0.030217	0.023720
RS	7	0.064878	0.335664	918.319102	0.031338	0.027248
RS	8	0.077086	0.340397	936.955376	0.031974	0.028416
RS	9	0.090199	0.340397	967.036145	0.033001	0.031087
RS	10	0.104283	0.377083	900.255922	0.030722	0.029611
RS	11	0.119409	0.377083	927.640817	0.031656	0.031759
RS	12	0.135656	0.442941	814.020900	0.027779	0.028483
RS	13	0.153105	0.442941	839.424126	0.028646	0.030096
RS	14	0.171847	0.538499	712.719748	0.024322	0.026150
RS	15	0.191976	0.538499	736.513493	0.025134	0.027412
RS	16	0.213596	0.668260	614.111686	0.020957	0.023360
RS	17	0.236817	0.668260	636.363212	0.021716	0.024232
RS	18	0.261757	0.832840	529.790679	0.018079	0.020506
RS	19	0.288544	0.832840	550.475513	0.018785	0.021110
RS	20	0.317315	1.029504	463.202082	0.015807	0.017997
RS	21	0.348215	1.029504	482.375849	0.016461	0.018448
RS	22	0.381404	1.256284	412.001060	0.014060	0.015898
RS	23	0.417051	1.256284	429.802064	0.014667	0.016210
RS	24	0.455337	1.503882	374.748932	0.012789	0.014188
RS	25	0.496457	1.503882	391.375676	0.013356	0.014442
RS	26	0.540623	1.752141	350.878422	0.011974	0.012964
RS	27	0.588059	1.752141	366.567065	0.012509	0.013251
RS	28	0.639008	1.978945	338.975813	0.011568	0.012270
RS	29	0.693729	1.978945	353.940432	0.012078	0.012626
RS	30	0.752502	2.171797	336.519464	0.011484	0.012035
RS	31	0.815627	2.171797	350.884291	0.011974	0.012445
RS	32	0.883426	2.330072	340.648599	0.011625	0.012118
RS	33	0.956246	2.330072	354.412788	0.012095	0.012553
RS	34	1.034457	2.457569	349.105159	0.011913	0.012403
RS	35	1.118460	2.457569	362.141793	0.012358	0.012847
RS	36	1.208683	2.558101	360.251134	0.012294	0.012825
RS	37	1.305587	2.558101	372.311334	0.012705	0.013265
RS	38	1.409666	2.635972	372.583974	0.012715	0.013327
RS	39	1.521451	2.635972	383.299335	0.013080	0.013737
RS	40	1.641515	2.695954	384.529253	0.013122	0.013829
RS	41	1.770468	2.695954	393.423135	0.013426	0.014172
RS	42	1.908970	2.741339	394.616267	0.013466	0.014246
RS	43	2.057728	2.741339	401.122722	0.013689	0.014491
RS	44	2.217501	2.772800	401.610470	0.013705	0.014524
RS	45	2.389104	2.772800	405.091539	0.013824	0.014661
RS	46	2.573414	2.790396	404.232281	0.013795	0.014642
RS	47	2.771371	2.790396	404.010599	0.013787	0.014659
RS	48	2.983987	2.796611	400.785796	0.013677	0.014559
RS	49	3.212346	2.796611	396.236686	0.013522	0.014427
RS	50	3.457615	2.797635	389.207328	0.013282	0.014191
RS	51	3.721044	2.797635	379.938053	0.012966	0.013879
RS	52	4.003980	2.801744	367.763547	0.012550	0.013454
RS	53	4.307867	2.801744	353.834093	0.012075	0.012957
RS	54	4.634255	2.833722	334.089790	0.011401	0.012280
RS	55	4.984811	2.833722	316.511134	0.010801	0.011638
RS	56	5.361325	2.833722	297.083911	0.010138	0.010930
RS	57	5.765718	2.833722	276.079893	0.009421	0.010170
RS	58	6.200055	3.297623	220.594545	0.007528	0.008482
RS	59	6.666554	3.297623	205.355159	0.007008	0.007875
RS	60	7.167595	3.297623	189.153928	0.006455	0.007239
RS	61	7.705736	3.297623	172.259458	0.005878	0.006583
RS	62	8.283726	3.297623	154.968187	0.005288	0.005919
RS	63	8.904513	3.297623	767.787202	0.026201	0.029312
PA	4+25*2+4+6 0.066630828 0.015485810 8.904513101 0.954985066 0.400439996 0.335664109 0.340396701 0.377083417 0.442940925 0.538498925 0.668260443 0.832840163 1.029504117 1.256284167 1.503882031 1.752141367 1.978944945 2.171797348 2.330072399 2.457569478 2.558101140 2.635972280 2.695954382 2.741338664 2.772800139 2.790395842 2.796611116 2.797635268 2.801744400 2.833722486 3.297623263
//
IT	4474
RD	4
LK	-322118.716404
QD	-838.067278 -> -669.037480
RI	0.0248849350
TR	0.063148	0.015967
MT	9.323152
MM	C_pi: 1.676540, n_recomb: 32883.496252
RS	0	0.000000	1.476389	164.037650	0.004988	0.000185
RS	1	0.007482	1.476389	175.397610	0.005334	0.001070
RS	2	0.015524	1.476389	187.471385	0.005701	0.002190
RS	3	0.024168	1.476389	200.292578	0.006091	0.003557
RS	4	0.033458	0.470315	666.618032	0.020272	0.012188
RS	5	0.043444	0.470315	700.946549	0.021316	0.015895
RS	6	0.054177	0.360068	957.550037	0.029119	0.022909
RS	7	0.065712	0.360068	995.652780	0.030278	0.026143
RS	8	0.078111	0.348959	1064.960475	0.032386	0.028485
RS	9	0.091438	0.348959	1100.312143	0.033461	0.031007
RS	10	0.105762	0.375869	1053.983391	0.032052	0.030258
RS	11	0.121157	0.375869	1085.865967	0.033022	0.032454
RS	12	0.137704	0.434781	967.144967	0.029411	0.029428
RS	13	0.155490	0.434781	996.474935	0.030303	0.031173
RS	14	0.174606	0.525594	850.056709	0.025851	0.027078
RS	15	0.195153	0.525594	877.505433	0.026685	0.028515
RS	16	0.217237	0.653631	729.400452	0.022181	0.024113
RS	17	0.240973	0.653631	755.144747	0.022964	0.025199
RS	18	0.266485	0.821556	622.906157	0.018943	0.021047
RS	19	0.293906	0.821556	646.878694	0.019672	0.021853
RS	20	0.323379	1.028805	537.139257	0.016335	0.018320
RS	21	0.355057	1.028805	559.328504	0.017009	0.018950
RS	22	0.389105	1.276347	469.972294	0.014292	0.016022
RS	23	0.425700	1.276347	490.483196	0.014916	0.016489
RS	24	0.465034	1.556114	420.178441	0.012778	0.014147
RS	25	0.507311	1.556114	439.221174	0.013357	0.014524
RS	26	0.552751	1.843557	387.677798	0.011789	0.012809
RS	27	0.601591	1.843557	405.553596	0.012333	0.013191
RS	28	0.654085	2.108257	370.944836	0.011281	0.012060
RS	29	0.710507	2.108257	387.964464	0.011798	0.012491
RS	30	0.771151	2.331855	366.648912	0.011150	0.011817
RS	31	0.836332	2.331855	383.025874	0.011648	0.012290
RS	32	0.906390	2.513345	370.880764	0.011279	0.011921
RS	33	0.981690	2.513345	386.672848	0.011759	0.012405
RS	34	1.062624	2.658391	380.631196	0.011575	0.012231
RS	35	1.149613	2.658391	395.740816	0.012035	0.012710
RS	36	1.243112	2.772202	393.882361	0.011978	0.012673
RS	37	1.343606	2.772202	408.067246	0.012409	0.013135
RS	38	1.451619	2.860319	408.875062	0.012434	0.013187
RS	39	1.567714	2.860319	421.752134	0.012826	0.013610
RS	40	1.692495	2.928799	423.787383	0.012888	0.013694
RS	41	1.826612	2.928799	434.844558	0.013224	0.014045
RS	42	1.970765	2.981388	437.002814	0.013289	0.014113
RS	43	2.125703	2.981388	445.617181	0.013551	0.014367
RS	44	2.292234	3.017987	447.287534	0.013602	0.014402
RS	45	2.471225	3.017987	452.734112	0.013768	0.014548
RS	46	2.663609	3.037909	453.301453	0.013785	0.014544
RS	47	2.870387	3.037909	454.774921	0.013830	0.014571
RS	48	3.092637	3.044325	452.986901	0.013776	0.014495
RS	49	3.331515	3.044325	449.700027	0.013676	0.014375
RS	50	3.588267	3.045621	443.610479	0.013490	0.014164
RS	51	3.864230	3.045621	435.010444	0.013229	0.013868
RS	52	4.160840	3.052648	422.733540	0.012855	0.013461
RS	53	4.479644	3.052648	408.777591	0.012431	0.012985
RS	54	4.822301	3.099593	386.573679	0.011756	0.012293
RS	55	5.190596	3.099593	368.421440	0.011204	0.011680
RS	56	5.586448	3.099593	347.975719	0.010582	0.011000
RS	57	6.011918	3.099593	325.500627	0.009899	0.010264
RS	58	6.469222	3.755930	252.058992	0.007665	0.008243
RS	59	6.960743	3.755930	237.464449	0.007221	0.007719
RS	60	7.489040	3.755930	221.517838	0.006736	0.007160
RS	61	8.056865	3.755930	204.461396	0.006218	0.006576
RS	62	8.667176	3.755930	186.578322	0.005674	0.005974
RS	63	9.323152	3.755930	1007.533391	0.030639	0.031727
PA	4+25*2+4+6 0.063147844 0.015967290 9.323151985 1.476389156 0.470315243 0.360067858 0.348959078 0.375869358 0.434780588 0.525593862 0.653630519 0.821556135 1.028805067 1.276347314 1.556113942 1.843556915 2.108256840 2.331854564 2.513344809 2.658391203 2.772202468 2.860319118 2.928798957 2.981387755 3.017986756 3.037908766 3.044324629 3.045620922 3.052648178 3.099593071 3.755929994
//
IT	5276
RD	5
LK	-321797.687122
QD	-735.289992 -> -600.327082
RI	0.0167293408
TR	0.060347	0.016541
MT	9.626601
MM	C_pi: 1.787947, n_recomb: 36277.503849
RS	0	0.000000	2.201921	122.148295	0.003367	0.000139
RS	1	0.007536	2.201921	130.896504	0.003608	0.000791
RS	2	0.015640	2.201921	140.234400	0.003866	0.001582
RS	3	0.024355	2.201921	150.195996	0.004140	0.002503
RS	4	0.033727	0.547955	641.789599	0.017691	0.011051
RS	5	0.043805	0.547955	677.169751	0.018666	0.014191
RS	6	0.054643	0.388033	1003.141113	0.027652	0.022146
RS	7	0.066297	0.388033	1045.749560	0.028826	0.025065
RS	8	0.078830	0.361981	1164.446990	0.032098	0.028372
RS	9	0.092307	0.361981	1204.897422	0.033213	0.030678
RS	10	0.106799	0.380413	1184.133687	0.032641	0.030633
RS	11	0.122384	0.380413	1220.550060	0.033645	0.032749
RS	12	0.139144	0.433413	1103.891439	0.030429	0.030098
RS	13	0.157166	0.433413	1137.139102	0.031346	0.031839
RS	14	0.176547	0.519875	977.284561	0.026939	0.027793
RS	15	0.197388	0.519875	1008.304090	0.027794	0.029267
RS	16	0.219800	0.645270	839.281616	0.023135	0.024724
RS	17	0.243901	0.645270	868.408275	0.023938	0.025892
RS	18	0.269819	0.813629	713.710178	0.019674	0.021506
RS	19	0.297689	0.813629	740.877824	0.020423	0.022406
RS	20	0.327660	1.026183	610.645406	0.016833	0.018610
RS	21	0.359890	1.026183	635.788368	0.017526	0.019329
RS	22	0.394548	1.286688	528.589865	0.014571	0.016147
RS	23	0.431819	1.286688	551.773224	0.015210	0.016696
RS	24	0.471898	1.588915	466.851229	0.012869	0.014133
RS	25	0.514998	1.588915	488.282519	0.013460	0.014577
RS	26	0.561345	1.905181	426.132478	0.011746	0.012697
RS	27	0.611186	1.905181	446.166282	0.012299	0.013127
RS	28	0.664783	2.197750	404.951376	0.011163	0.011897
RS	29	0.722419	2.197750	423.989087	0.011687	0.012365
RS	30	0.784399	2.442832	399.185086	0.011004	0.011644
RS	31	0.851049	2.442832	417.524615	0.011509	0.012146
RS	32	0.922723	2.639434	403.805907	0.011131	0.011759
RS	33	0.999798	2.639434	421.555687	0.011620	0.012267
RS	34	1.082682	2.795579	414.966868	0.011439	0.012088
RS	35	1.171812	2.795579	432.047975	0.011910	0.012583
RS	36	1.267659	2.918044	430.235934	0.011860	0.012543
RS	37	1.370729	2.918044	446.402642	0.012305	0.013016
RS	38	1.481567	3.013362	447.605346	0.012338	0.013063
RS	39	1.600758	3.013362	462.452763	0.012748	0.013495
RS	40	1.728932	3.088497	465.021743	0.012818	0.013574
RS	41	1.866765	3.088497	477.999536	0.013176	0.013935
RS	42	2.014986	3.147272	480.756082	0.013252	0.014002
RS	43	2.174376	3.147272	491.187063	0.013540	0.014268
RS	44	2.345779	3.188589	493.619285	0.013607	0.014309
RS	45	2.530100	3.188589	500.700459	0.013802	0.014472
RS	46	2.728311	3.210891	502.255085	0.013845	0.014484
RS	47	2.941460	3.210891	505.068723	0.013922	0.014530
RS	48	3.170672	3.217920	504.274495	0.013900	0.014477
RS	49	3.417159	3.217920	501.893375	0.013835	0.014378
RS	50	3.682221	3.220057	496.302536	0.013681	0.014190
RS	51	3.967259	3.220057	488.043883	0.013453	0.013918
RS	52	4.273779	3.230488	475.235590	0.013100	0.013525
RS	53	4.603398	3.230488	460.991300	0.012707	0.013076
RS	54	4.957859	3.292641	435.812195	0.012013	0.012361
RS	55	5.339032	3.292641	416.946290	0.011493	0.011778
RS	56	5.748932	3.292641	395.396260	0.010899	0.011125
RS	57	6.189723	3.292641	371.422281	0.010238	0.010411
RS	58	6.663733	4.142092	278.829887	0.007686	0.008070
RS	59	7.173465	4.142092	265.014013	0.007305	0.007616
RS	60	7.721613	4.142092	249.546823	0.006879	0.007122
RS	61	8.311070	4.142092	232.639426	0.006413	0.006596
RS	62	8.944950	4.142092	214.552659	0.005914	0.006046
RS	63	9.626601	4.142092	1240.791739	0.034203	0.034128
PA	4+25*2+4+6 0.060346810 0.016540567 9.626601477 2.201920937 0.547955141 0.388032776 0.361981280 0.380413158 0.433413109 0.519875404 0.645269673 0.813629496 1.026183448 1.286687595 1.588914810 1.905181053 2.197750229 2.442832427 2.639433786 2.795579345 2.918043854 3.013361696 3.088497010 3.147271761 3.188589226 3.210890609 3.217920211 3.220056856 3.230488073 3.292640714 4.142092251
//
IT	4384
RD	6
LK	-321537.033612
QD	-654.668516 -> -540.152965
RI	0.0116128380
TR	0.057937	0.017129
MT	9.870990
MM	C_pi: 1.882668, n_recomb: 39506.004557
RS	0	0.000000	3.160564	93.118501	0.002357	0.000106
RS	1	0.007579	3.160564	99.933341	0.002530	0.000599
RS	2	0.015732	3.160564	107.227244	0.002714	0.001177
RS	3	0.024502	3.160564	115.030800	0.002912	0.001825
RS	4	0.033938	0.628664	616.272426	0.015599	0.010133
RS	5	0.044089	0.628664	652.019566	0.016504	0.012839
RS	6	0.055009	0.416261	1035.596174	0.026214	0.021445
RS	7	0.066756	0.416261	1082.039494	0.027389	0.024093
RS	8	0.079394	0.376174	1246.123483	0.031543	0.028155
RS	9	0.092990	0.376174	1291.374623	0.032688	0.030267
RS	10	0.107616	0.387182	1297.306812	0.032838	0.030826
RS	11	0.123350	0.387182	1338.185462	0.033873	0.032839
RS	12	0.140277	0.435189	1227.335352	0.031067	0.030565
RS	13	0.158487	0.435189	1264.455406	0.032007	0.032267
RS	14	0.178076	0.517975	1095.110129	0.027720	0.028338
RS	15	0.199151	0.517975	1129.614807	0.028593	0.029803
RS	16	0.221822	0.640809	943.074068	0.023872	0.025212
RS	17	0.246212	0.640809	975.469943	0.024692	0.026410
RS	18	0.272450	0.808667	800.794642	0.020270	0.021888
RS	19	0.300677	0.808667	831.047310	0.021036	0.022834
RS	20	0.331042	1.024269	681.926691	0.017261	0.018862
RS	21	0.363710	1.024269	709.931432	0.017970	0.019629
RS	22	0.398852	1.293905	585.852545	0.014829	0.016262
RS	23	0.436659	1.293905	611.634197	0.015482	0.016860
RS	24	0.477330	1.613419	512.637795	0.012976	0.014129
RS	25	0.521084	1.613419	536.392956	0.013578	0.014613
RS	26	0.568153	1.952820	463.987151	0.011745	0.012608
RS	27	0.618790	1.952820	486.116342	0.012305	0.013066
RS	28	0.673265	2.267780	438.597184	0.011102	0.011763
RS	29	0.731867	2.267780	459.589818	0.011633	0.012248
RS	30	0.794912	2.529356	431.587389	0.010925	0.011497
RS	31	0.862734	2.529356	451.824928	0.011437	0.012013
RS	32	0.935696	2.736727	436.779361	0.011056	0.011620
RS	33	1.014187	2.736727	456.418077	0.011553	0.012140
RS	34	1.098627	2.900553	449.430245	0.011376	0.011961
RS	35	1.189467	2.900553	468.404942	0.011857	0.012466
RS	36	1.287191	3.029280	466.671302	0.011813	0.012426
RS	37	1.392321	3.029280	484.728169	0.012270	0.012905
RS	38	1.505418	3.130226	486.265649	0.012309	0.012951
RS	39	1.627087	3.130226	502.975303	0.012732	0.013389
RS	40	1.757976	3.210937	505.958488	0.012807	0.013466
RS	41	1.898785	3.210937	520.731872	0.013181	0.013837
RS	42	2.050266	3.275073	523.939113	0.013262	0.013903
RS	43	2.213227	3.275073	536.046472	0.013569	0.014185
RS	44	2.388538	3.320432	539.096758	0.013646	0.014234
RS	45	2.577135	3.320432	547.660644	0.013863	0.014417
RS	46	2.780025	3.344599	550.076035	0.013924	0.014445
RS	47	2.998291	3.344599	554.071645	0.014025	0.014514
RS	48	3.233099	3.351854	554.161303	0.014027	0.014484
RS	49	3.485702	3.351854	552.528531	0.013986	0.014410
RS	50	3.757449	3.354445	547.330304	0.013854	0.014244
RS	51	4.049791	3.354445	539.266443	0.013650	0.013999
RS	52	4.364288	3.367767	525.807602	0.013310	0.013620
RS	53	4.702620	3.367767	511.154551	0.012939	0.013197
RS	54	5.066593	3.444057	482.793830	0.012221	0.012459
RS	55	5.458150	3.444057	463.148518	0.011723	0.011904
RS	56	5.879381	3.444057	440.458159	0.011149	0.011274
RS	57	6.332537	3.444057	414.981250	0.010504	0.010579
RS	58	6.820035	4.484990	302.412772	0.007655	0.007936
RS	59	7.344478	4.484990	289.440431	0.007326	0.007540
RS	60	7.908668	4.484990	274.577226	0.006950	0.007102
RS	61	8.515615	4.484990	258.002033	0.006531	0.006627
RS	62	9.168560	4.484990	239.949457	0.006074	0.006123
RS	63	9.870990	4.484990	1469.530061	0.037198	0.036470
PA	4+25*2+4+6 0.057936623 0.017128878 9.870990182 3.160563836 0.628663841 0.416260900 0.376173819 0.387182462 0.435188796 0.517974786 0.640809420 0.808666988 1.024269219 1.293905285 1.613418843 1.952819846 2.267779708 2.529356243 2.736727063 2.900553273 3.029280473 3.130226250 3.210936658 3.275072949 3.320432472 3.344599122 3.351853938 3.354444948 3.367766933 3.444056668 4.484989723
//
IT	4821
RD	7
LK	-321314.645476
QD	-586.207336 -> -486.889947
RI	0.0083213652
TR	0.055786	0.017700
MT	10.083740
MM	C_pi: 1.967520, n_recomb: 42608.117110
RS	0	0.000000	4.388260	72.609415	0.001704	0.000082
RS	1	0.007615	4.388260	78.003227	0.001831	0.000461
RS	2	0.015809	4.388260	83.786673	0.001966	0.000896
RS	3	0.024628	4.388260	89.986157	0.002112	0.001368
RS	4	0.034118	0.710650	593.110034	0.013920	0.009371
RS	5	0.044330	0.710650	628.882230	0.014760	0.011744
RS	6	0.055321	0.443800	1061.245790	0.024907	0.020801
RS	7	0.067148	0.443800	1111.020807	0.026075	0.023227
RS	8	0.079876	0.390479	1316.427263	0.030896	0.027878
RS	9	0.093573	0.390479	1366.194784	0.032064	0.029832
RS	10	0.108313	0.394868	1398.532407	0.032823	0.030900
RS	11	0.124175	0.394868	1443.781535	0.033885	0.032819
RS	12	0.141245	0.438580	1340.784667	0.031468	0.030894
RS	13	0.159615	0.438580	1381.737769	0.032429	0.032552
RS	14	0.179384	0.518287	1205.445695	0.028291	0.028762
RS	15	0.200658	0.518287	1243.378652	0.029182	0.030204
RS	16	0.223552	0.638873	1041.711295	0.024449	0.025611
RS	17	0.248190	0.638873	1077.296882	0.025284	0.026818
RS	18	0.274704	0.805985	884.489452	0.020759	0.022211
RS	19	0.303236	0.805985	917.743980	0.021539	0.023182
RS	20	0.333941	1.023627	750.949238	0.017625	0.019082
RS	21	0.366984	1.023627	781.741974	0.018347	0.019878
RS	22	0.402544	1.300418	641.498685	0.015056	0.016367
RS	23	0.440811	1.300418	669.815738	0.015720	0.016996
RS	24	0.481992	1.634345	557.134854	0.013076	0.014131
RS	25	0.526309	1.634345	583.156634	0.013687	0.014641
RS	26	0.574000	1.993699	500.726099	0.011752	0.012535
RS	27	0.625323	1.993699	524.894126	0.012319	0.013009
RS	28	0.680555	2.328136	471.250858	0.011060	0.011648
RS	29	0.739991	2.328136	494.141701	0.011597	0.012141
RS	30	0.803954	2.603665	463.118564	0.010869	0.011369
RS	31	0.872787	2.603665	485.198612	0.011387	0.011890
RS	32	0.946862	2.819648	468.983147	0.011007	0.011496
RS	33	1.026577	2.819648	490.456584	0.011511	0.012022
RS	34	1.112363	2.989496	483.165819	0.011340	0.011847
RS	35	1.204680	2.989496	503.979477	0.011828	0.012356
RS	36	1.304027	3.123384	502.343427	0.011790	0.012318
RS	37	1.410940	3.123384	522.233821	0.012257	0.012801
RS	38	1.525993	3.229252	524.071133	0.012300	0.012846
RS	39	1.649807	3.229252	542.584212	0.012734	0.013290
RS	40	1.783050	3.314959	545.929018	0.012813	0.013365
RS	41	1.926438	3.314959	562.437991	0.013200	0.013745
RS	42	2.080745	3.383822	566.058490	0.013285	0.013814
RS	43	2.246802	3.383822	579.782399	0.013607	0.014111
RS	44	2.425503	3.432530	583.445297	0.013693	0.014169
RS	45	2.617813	3.432530	593.433506	0.013928	0.014372
RS	46	2.824765	3.457847	596.744303	0.014005	0.014418
RS	47	3.047477	3.457847	601.865339	0.014126	0.014510
RS	48	3.287148	3.464605	602.904219	0.014150	0.014504
RS	49	3.545068	3.464605	601.964280	0.014128	0.014456
RS	50	3.822629	3.466859	597.231620	0.014017	0.014313
RS	51	4.121325	3.466859	589.307171	0.013831	0.014094
RS	52	4.442765	3.482150	575.244664	0.013501	0.013730
RS	53	4.788683	3.482150	560.130469	0.013146	0.013331
RS	54	5.160941	3.571001	528.547104	0.012405	0.012573
RS	55	5.561545	3.571001	508.085892	0.011925	0.012042
RS	56	5.992654	3.571001	484.233512	0.011365	0.011433
RS	57	6.456590	3.571001	457.248095	0.010731	0.010754
RS	58	6.955854	4.801078	324.016286	0.007605	0.007825
RS	59	7.493135	4.801078	311.910466	0.007320	0.007481
RS	60	8.071329	4.801078	297.714022	0.006987	0.007090
RS	61	8.693550	4.801078	281.573980	0.006608	0.006660
RS	62	9.363151	4.801078	263.697274	0.006189	0.006196
RS	63	10.083740	4.801078	1696.998297	0.039828	0.038735
PA	4+25*2+4+6 0.055785547 0.017699579 10.083740024 4.388260452 0.710649813 0.443800409 0.390479406 0.394867947 0.438580408 0.518286734 0.638872769 0.805984737 1.023627449 1.300418148 1.634344839 1.993699450 2.328136448 2.603664718 2.819647667 2.989495743 3.123384309 3.229251848 3.314959178 3.383821852 3.432530111 3.457847342 3.464605200 3.466859494 3.482150298 3.571001480 4.801078116
//
IT	4335
RD	8
LK	-321121.394031
QD	-526.782250 -> -439.834916
RI	0.0061276127
TR	0.053829	0.018239
MT	10.278226
MM	C_pi: 2.046368, n_recomb: 45611.120234
RS	0	0.000000	5.932109	57.684361	0.001265	0.000064
RS	1	0.007647	5.932109	62.016926	0.001360	0.000361
RS	2	0.015879	5.932109	66.668448	0.001462	0.000695
RS	3	0.024740	5.932109	71.661384	0.001571	0.001048
RS	4	0.034279	0.793392	572.652594	0.012555	0.008724
RS	5	0.044547	0.793392	608.275307	0.013336	0.010834
RS	6	0.055601	0.470501	1082.844707	0.023741	0.020204
RS	7	0.067500	0.470501	1135.574814	0.024897	0.022448
RS	8	0.080308	0.404587	1378.840018	0.030230	0.027567
RS	9	0.094096	0.404587	1432.878300	0.031415	0.029396
RS	10	0.108939	0.402935	1490.997774	0.032689	0.030895
RS	11	0.124917	0.402935	1540.527777	0.033775	0.032734
RS	12	0.142116	0.442847	1446.687660	0.031718	0.031127
RS	13	0.160631	0.442847	1491.442203	0.032699	0.032747
RS	14	0.180561	0.519920	1309.990146	0.028721	0.029099
RS	15	0.202016	0.519920	1351.314658	0.029627	0.030517
RS	16	0.225111	0.638554	1136.276151	0.024912	0.025945
RS	17	0.249972	0.638554	1174.997560	0.025761	0.027152
RS	18	0.276734	0.804889	965.447243	0.021167	0.022492
RS	19	0.305543	0.804889	1001.644198	0.021961	0.023478
RS	20	0.336555	1.024069	818.081140	0.017936	0.019280
RS	21	0.369939	1.024069	851.607269	0.018671	0.020094
RS	22	0.405875	1.306867	695.716104	0.015253	0.016465
RS	23	0.444559	1.306867	726.520575	0.015929	0.017117
RS	24	0.486201	1.653458	600.408927	0.013164	0.014137
RS	25	0.531028	1.653458	628.651933	0.013783	0.014667
RS	26	0.579283	2.030874	536.321089	0.011759	0.012474
RS	27	0.631228	2.030874	562.481314	0.012332	0.012958
RS	28	0.687145	2.383199	502.800507	0.011024	0.011548
RS	29	0.747338	2.383199	527.541677	0.011566	0.012045
RS	30	0.812134	2.671462	493.582772	0.010822	0.011254
RS	31	0.881885	2.671462	517.458476	0.011345	0.011777
RS	32	0.956970	2.895080	500.156640	0.010966	0.011383
RS	33	1.037796	2.895080	523.420680	0.011476	0.011911
RS	34	1.124804	3.070239	515.876162	0.011310	0.011741
RS	35	1.218464	3.070239	538.487568	0.011806	0.012252
RS	36	1.319287	3.208891	536.945611	0.011772	0.012216
RS	37	1.427820	3.208891	558.631347	0.012248	0.012702
RS	38	1.544653	3.319455	560.734943	0.012294	0.012746
RS	39	1.670420	3.319455	581.017569	0.012739	0.013194
RS	40	1.805804	3.409889	584.697154	0.012819	0.013269
RS	41	1.951541	3.409889	602.914082	0.013219	0.013658
RS	42	2.108422	3.483048	606.954459	0.013307	0.013729
RS	43	2.277300	3.483048	622.275178	0.013643	0.014042
RS	44	2.459093	3.534494	626.609653	0.013738	0.014109
RS	45	2.654787	3.534494	638.010803	0.013988	0.014332
RS	46	2.865445	3.560240	642.328794	0.014083	0.014398
RS	47	3.092213	3.560240	648.570672	0.014220	0.014512
RS	48	3.336322	3.565704	650.711051	0.014267	0.014532
RS	49	3.599097	3.565704	650.461712	0.014261	0.014507
RS	50	3.881968	3.566722	646.360918	0.014171	0.014390
RS	51	4.186469	3.566722	638.569406	0.014000	0.014194
RS	52	4.514255	3.582958	624.039951	0.013682	0.013847
RS	53	4.867108	3.582958	608.449815	0.013340	0.013470
RS	54	5.246943	3.682684	573.697590	0.012578	0.012695
RS	55	5.655824	3.682684	552.401004	0.012111	0.012186
RS	56	6.095972	3.682684	527.373864	0.011562	0.011595
RS	57	6.569778	3.682684	498.874627	0.010938	0.010930
RS	58	7.079817	5.099330	344.371216	0.007550	0.007732
RS	59	7.628858	5.099330	333.136268	0.007304	0.007431
RS	60	8.219884	5.099330	319.638717	0.007008	0.007083
RS	61	8.856106	5.099330	303.994631	0.006665	0.006692
RS	62	9.540980	5.099330	286.382932	0.006279	0.006263
RS	63	10.278226	5.099330	1925.431207	0.042214	0.040914
PA	4+25*2+4+6 0.053829204 0.018239373 10.278226221 5.932108914 0.793391650 0.470500570 0.404587408 0.402934946 0.442846689 0.519919824 0.638553509 0.804888646 1.024068694 1.306867060 1.653458351 2.030874449 2.383199490 2.671461865 2.895080212 3.070239065 3.208890625 3.319454930 3.409889440 3.483047616 3.534493582 3.560239691 3.565704205 3.566721616 3.582957635 3.682683821 5.099329771
//
IT	4795
RD	9
LK	-320952.067615
QD	-474.827808 -> -398.313087
RI	0.0046162957
TR	0.052032	0.018744
MT	10.461231
MM	C_pi: 2.121306, n_recomb: 48530.260502
RS	0	0.000000	7.850474	46.510972	0.000958	0.000051
RS	1	0.007677	7.850474	50.034472	0.001031	0.000285
RS	2	0.015943	7.850474	53.821012	0.001109	0.000546
RS	3	0.024844	7.850474	57.889611	0.001193	0.000817
RS	4	0.034428	0.876893	554.490948	0.011426	0.008162
RS	5	0.044748	0.876893	589.866384	0.012155	0.010063
RS	6	0.055860	0.496477	1101.522257	0.022698	0.019647
RS	7	0.067825	0.496477	1156.910066	0.023839	0.021741
RS	8	0.080709	0.418445	1435.192829	0.029573	0.027236
RS	9	0.094582	0.418445	1493.287792	0.030770	0.028965
RS	10	0.109520	0.411156	1576.591384	0.032487	0.030836
RS	11	0.125604	0.411156	1630.316773	0.033594	0.032610
RS	12	0.142923	0.447599	1546.643635	0.031870	0.031294
RS	13	0.161572	0.447599	1595.170845	0.032870	0.032882
RS	14	0.181653	0.522350	1409.955687	0.029053	0.029376
RS	15	0.203275	0.522350	1454.644291	0.029974	0.030773
RS	16	0.226557	0.639259	1227.609627	0.025296	0.026234
RS	17	0.251627	0.639259	1269.426723	0.026157	0.027439
RS	18	0.278621	0.804828	1044.231773	0.021517	0.022743
RS	19	0.307687	0.804828	1083.325699	0.022323	0.023740
RS	20	0.338984	1.025243	883.690525	0.018209	0.019463
RS	21	0.372685	1.025243	919.907553	0.018955	0.020291
RS	22	0.408972	1.313289	748.743248	0.015428	0.016560
RS	23	0.448045	1.313289	781.997098	0.016114	0.017228
RS	24	0.490118	1.671352	642.612672	0.013241	0.014148
RS	25	0.535421	1.671352	673.039771	0.013868	0.014692
RS	26	0.584201	2.065582	570.861172	0.011763	0.012421
RS	27	0.636726	2.065582	598.973943	0.012342	0.012914
RS	28	0.693284	2.434892	533.275374	0.010989	0.011459
RS	29	0.754183	2.434892	559.824803	0.011536	0.011957
RS	30	0.819758	2.735337	522.954691	0.010776	0.011151
RS	31	0.890367	2.735337	548.584200	0.011304	0.011673
RS	32	0.966396	2.966237	530.224878	0.010926	0.011279
RS	33	1.048262	2.966237	555.240285	0.011441	0.011807
RS	34	1.136413	3.146503	547.452484	0.011281	0.011640
RS	35	1.231330	3.146503	571.826219	0.011783	0.012153
RS	36	1.333535	3.289883	570.354306	0.011753	0.012119
RS	37	1.443586	3.289883	593.804890	0.012236	0.012606
RS	38	1.562085	3.405182	596.133431	0.012284	0.012650
RS	39	1.689681	3.405182	618.162124	0.012738	0.013102
RS	40	1.827073	3.500283	622.151706	0.012820	0.013176
RS	41	1.975012	3.500283	642.062750	0.013230	0.013574
RS	42	2.134308	3.577450	646.546434	0.013323	0.013648
RS	43	2.305833	3.577450	663.461780	0.013671	0.013974
RS	44	2.490526	3.631133	668.551181	0.013776	0.014053
RS	45	2.689397	3.631133	681.375285	0.014040	0.014293
RS	46	2.903536	3.656666	686.841709	0.014153	0.014380
RS	47	3.134114	3.656666	694.224741	0.014305	0.014514
RS	48	3.382393	3.660075	697.657864	0.014376	0.014562
RS	49	3.649732	3.660075	698.123803	0.014385	0.014558
RS	50	3.937594	3.658987	694.865227	0.014318	0.014469
RS	51	4.247555	3.658987	687.226549	0.014161	0.014295
RS	52	4.581312	3.675180	672.414330	0.013856	0.013966
RS	53	4.940690	3.675180	656.355401	0.013525	0.013610
RS	54	5.327658	3.784148	618.546974	0.012746	0.012821
RS	55	5.744333	3.784148	596.407067	0.012289	0.012331
RS	56	6.192995	3.784148	570.199968	0.011749	0.011755
RS	57	6.676100	3.784148	540.184757	0.011131	0.011102
RS	58	7.196293	5.384651	363.876684	0.007498	0.007650
RS	59	7.756421	5.384651	353.509452	0.007284	0.007388
RS	60	8.359549	5.384651	340.728168	0.007021	0.007077
RS	61	9.008978	5.384651	325.618997	0.006710	0.006721
RS	62	9.708263	5.384651	308.333008	0.006353	0.006325
RS	63	10.461231	5.384651	2155.890222	0.044424	0.043004
PA	4+25*2+4+6 0.052031864 0.018743524 10.461231061 7.850473857 0.876893379 0.496476960 0.418445403 0.411155991 0.447598763 0.522350404 0.639258698 0.804828390 1.025242601 1.313288753 1.671351779 2.065581776 2.434891965 2.735336641 2.966237148 3.146503429 3.289882846 3.405181515 3.500283374 3.577450132 3.631133149 3.656666259 3.660075238 3.658986629 3.675180073 3.784147840 5.384650574
//
IT	5348
RD	10
LK	-320802.983485
QD	-429.224106 -> -361.645242
RI	0.0035444166
TR	0.050372	0.019211
MT	10.636176
MM	C_pi: 2.193426, n_recomb: 51373.060314
RS	0	0.000000	10.214001	37.940844	0.000739	0.000041
RS	1	0.007705	10.214001	40.835308	0.000795	0.000228
RS	2	0.016004	10.214001	43.948196	0.000855	0.000435
RS	3	0.024942	10.214001	47.295606	0.000921	0.000645
RS	4	0.034568	0.961374	538.092973	0.010474	0.007666
RS	5	0.044937	0.961374	573.157447	0.011157	0.009396
RS	6	0.056104	0.521903	1117.740148	0.021757	0.019123
RS	7	0.068132	0.521903	1175.535733	0.022882	0.021090
RS	8	0.081086	0.432084	1486.465021	0.028935	0.026892
RS	9	0.095039	0.432084	1548.422644	0.030141	0.028541
RS	10	0.110067	0.419430	1656.428292	0.032243	0.030740
RS	11	0.126252	0.419430	1714.264544	0.033369	0.032460
RS	12	0.143685	0.452619	1641.655590	0.031956	0.031412
RS	13	0.162461	0.452619	1693.925077	0.032973	0.032975
RS	14	0.182683	0.525260	1506.138215	0.029318	0.029609
RS	15	0.204464	0.525260	1554.165426	0.030253	0.030988
RS	16	0.227923	0.640597	1316.293278	0.025622	0.026491
RS	17	0.253189	0.640597	1361.171244	0.026496	0.027692
RS	18	0.280402	0.805405	1121.247066	0.021826	0.022973
RS	19	0.309712	0.805405	1163.198829	0.022642	0.023978
RS	20	0.341280	1.026822	948.060516	0.018454	0.019635
RS	21	0.375280	1.026822	986.931823	0.019211	0.020473
RS	22	0.411901	1.319547	800.772964	0.015587	0.016653
RS	23	0.451342	1.319547	836.443197	0.016282	0.017335
RS	24	0.493823	1.688170	683.884235	0.013312	0.014163
RS	25	0.539577	1.688170	716.462701	0.013946	0.014719
RS	26	0.588856	2.098283	604.447197	0.011766	0.012377
RS	27	0.641932	2.098283	634.476731	0.012350	0.012876
RS	28	0.699098	2.484007	562.740577	0.010954	0.011379
RS	29	0.760668	2.484007	591.059279	0.011505	0.011878
RS	30	0.826982	2.796424	551.260869	0.010731	0.011056
RS	31	0.898405	2.796424	578.604469	0.011263	0.011576
RS	32	0.975332	3.034562	559.180610	0.010885	0.011182
RS	33	1.058186	3.034562	585.909641	0.011405	0.011709
RS	34	1.147424	3.219989	577.860989	0.011248	0.011545
RS	35	1.243537	3.219989	603.962978	0.011756	0.012059
RS	36	1.347057	3.368240	602.520992	0.011728	0.012025
RS	37	1.458552	3.368240	627.707647	0.012219	0.012514
RS	38	1.578637	3.488454	630.208893	0.012267	0.012557
RS	39	1.707976	3.488454	653.962680	0.012730	0.013012
RS	40	1.847280	3.588271	658.235137	0.012813	0.013086
RS	41	1.997317	3.588271	679.830170	0.013233	0.013491
RS	42	2.158914	3.669271	684.781080	0.013330	0.013569
RS	43	2.332963	3.669271	703.294226	0.013690	0.013907
RS	44	2.520422	3.724802	709.224161	0.013805	0.013998
RS	45	2.722324	3.724802	723.488726	0.014083	0.014255
RS	46	2.939783	3.749555	730.254202	0.014215	0.014363
RS	47	3.173997	3.749555	738.808454	0.014381	0.014516
RS	48	3.426257	3.750230	743.735621	0.014477	0.014592
RS	49	3.697954	3.750230	744.953584	0.014501	0.014609
RS	50	3.990585	3.746241	742.765519	0.014458	0.014548
RS	51	4.305763	3.746241	735.312825	0.014313	0.014394
RS	52	4.645225	3.761487	720.425759	0.014023	0.014086
RS	53	5.010843	3.761487	703.917559	0.013702	0.013747
RS	54	5.404631	3.878186	663.201911	0.012910	0.012949
RS	55	5.828761	3.878186	640.218492	0.012462	0.012474
RS	56	6.285570	3.878186	612.832271	0.011929	0.011912
RS	57	6.777576	3.878186	581.303016	0.011315	0.011269
RS	58	7.307490	5.659678	382.738709	0.007450	0.007579
RS	59	7.878234	5.659678	373.232974	0.007265	0.007350
RS	60	8.492954	5.659678	361.177767	0.007030	0.007073
RS	61	9.155038	5.659678	346.630429	0.006747	0.006748
RS	62	9.868135	5.659678	329.714593	0.006418	0.006382
RS	63	10.636176	5.659678	2388.602660	0.046495	0.045005
PA	4+25*2+4+6 0.050371583 0.019211466 10.636175860 10.214000851 0.961373653 0.521902929 0.432084198 0.419429685 0.452619104 0.525259861 0.640597478 0.805405199 1.026821663 1.319546931 1.688170081 2.098283465 2.484006574 2.796424006 3.034561738 3.219989289 3.368239760 3.488453845 3.588270648 3.669270668 3.724801629 3.749554891 3.750230127 3.746241115 3.761487095 3.878185760 5.659678243
//
IT	4261
RD	11
LK	-320671.260746
QD	-389.057820 -> -329.196438
RI	0.0027638396
TR	0.048833	0.019644
MT	10.804922
MM	C_pi: 2.263332, n_recomb: 54143.325010
RS	0	0.000000	13.112994	31.221473	0.000577	0.000033
RS	1	0.007732	13.112994	33.617459	0.000621	0.000183
RS	2	0.016061	13.112994	36.195824	0.000669	0.000349
RS	3	0.025034	13.112994	38.970211	0.000720	0.000515
RS	4	0.034702	1.047077	523.026758	0.009660	0.007225
RS	5	0.045116	1.047077	557.733690	0.010301	0.008812
RS	6	0.056336	0.546946	1131.709364	0.020902	0.018628
RS	7	0.068423	0.546946	1191.692628	0.022010	0.020486
RS	8	0.081445	0.445560	1533.217108	0.028318	0.026542
RS	9	0.095474	0.445560	1598.855657	0.029530	0.028124
RS	10	0.110587	0.427712	1731.201721	0.031974	0.030616
RS	11	0.126869	0.427712	1793.063309	0.033117	0.032291
RS	12	0.144410	0.457789	1732.345747	0.031996	0.031496
RS	13	0.163307	0.457789	1788.324103	0.033029	0.033038
RS	14	0.183665	0.528452	1599.065430	0.029534	0.029810
RS	15	0.205596	0.528452	1650.404688	0.030482	0.031174
RS	16	0.229224	0.642325	1402.707528	0.025907	0.026724
RS	17	0.254678	0.642325	1450.613045	0.026792	0.027921
RS	18	0.282101	0.806358	1196.762371	0.022104	0.023189
RS	19	0.311643	0.806358	1241.535334	0.022931	0.024199
RS	20	0.343470	1.028585	1011.376669	0.018680	0.019799
RS	21	0.377758	1.028585	1052.868153	0.019446	0.020647
RS	22	0.414696	1.325516	851.944632	0.015735	0.016745
RS	23	0.454490	1.325516	890.000659	0.016438	0.017439
RS	24	0.497361	1.703940	724.333521	0.013378	0.014182
RS	25	0.543547	1.703940	759.033013	0.014019	0.014749
RS	26	0.593304	2.129190	637.163931	0.011768	0.012339
RS	27	0.646907	2.129190	669.076626	0.012358	0.012844
RS	28	0.704656	2.530902	591.265679	0.010920	0.011307
RS	29	0.766869	2.530902	621.316514	0.011475	0.011807
RS	30	0.833892	2.855242	578.548945	0.010686	0.010969
RS	31	0.906097	2.855242	607.568019	0.011221	0.011487
RS	32	0.983884	3.100725	587.048737	0.010842	0.011091
RS	33	1.067686	3.100725	615.453973	0.011367	0.011617
RS	34	1.157967	3.291481	607.110238	0.011213	0.011455
RS	35	1.255229	3.291481	634.906203	0.011726	0.011969
RS	36	1.360010	3.444838	633.440964	0.011699	0.011935
RS	37	1.472892	3.444838	660.334367	0.012196	0.012426
RS	38	1.594502	3.570198	662.951144	0.012244	0.012466
RS	39	1.725515	3.570198	688.408349	0.012715	0.012925
RS	40	1.866657	3.674845	692.930451	0.012798	0.012997
RS	41	2.018712	3.674845	716.198695	0.013228	0.013409
RS	42	2.182522	3.759582	721.635203	0.013328	0.013491
RS	43	2.358999	3.759582	741.749094	0.013700	0.013840
RS	44	2.549119	3.816647	748.601552	0.013826	0.013944
RS	45	2.753939	3.816647	764.324711	0.014117	0.014215
RS	46	2.974595	3.840144	772.533680	0.014268	0.014345
RS	47	3.212311	3.840144	782.291392	0.014449	0.014516
RS	48	3.468407	3.837482	788.912918	0.014571	0.014621
RS	49	3.744303	3.837482	790.923624	0.014608	0.014656
RS	50	4.041530	3.829892	790.035959	0.014592	0.014626
RS	51	4.361737	3.829892	782.808195	0.014458	0.014490
RS	52	4.706702	3.843384	768.063375	0.014186	0.014204
RS	53	5.078338	3.843384	751.131949	0.013873	0.013881
RS	54	5.478708	3.966438	707.681347	0.013071	0.013076
RS	55	5.910033	3.966438	683.858843	0.012631	0.012616
RS	56	6.374706	3.966438	655.298304	0.012103	0.012066
RS	57	6.875306	3.966438	622.260128	0.011493	0.011431
RS	58	7.414611	5.925904	401.068346	0.007408	0.007515
RS	59	7.995612	5.925904	392.416218	0.007248	0.007317
RS	60	8.621535	5.925904	381.092216	0.007039	0.007069
RS	61	9.295851	5.925904	367.125923	0.006781	0.006773
RS	62	10.022304	5.925904	350.614085	0.006476	0.006433
RS	63	10.804922	5.925904	2623.355019	0.048452	0.046917
PA	4+25*2+4+6 0.048832725 0.019644384 10.804922257 13.112993703 1.047076859 0.546945984 0.445560457 0.427712470 0.457788991 0.528451767 0.642324552 0.806357636 1.028585299 1.325515608 1.703939683 2.129190131 2.530901977 2.855241995 3.100725438 3.291481074 3.444837970 3.570197848 3.674844878 3.759582073 3.816646768 3.840143794 3.837482376 3.829892171 3.843383639 3.966438142 5.925903692
//
IT	3742
RD	12
LK	-320554.541899
QD	-353.563215 -> -300.403862
RI	0.0021855561
TR	0.047403	0.020044
MT	10.968474
MM	C_pi: 2.331321, n_recomb: 56842.075981
RS	0	0.000000	16.645580	25.879435	0.000455	0.000026
RS	1	0.007757	16.645580	27.875679	0.000490	0.000149
RS	2	0.016116	16.645580	30.024967	0.000528	0.000282
RS	3	0.025123	16.645580	32.338880	0.000569	0.000415
RS	4	0.034829	1.134182	508.982983	0.008954	0.006828
RS	5	0.045288	1.134182	543.295935	0.009558	0.008294
RS	6	0.056558	0.571725	1143.575177	0.020118	0.018159
RS	7	0.068702	0.571725	1205.546151	0.021209	0.019922
RS	8	0.081789	0.458920	1575.809215	0.027723	0.026189
RS	9	0.095890	0.458920	1644.953053	0.028939	0.027715
RS	10	0.111085	0.435988	1801.322427	0.031690	0.030473
RS	11	0.127460	0.435988	1867.119908	0.032847	0.032108
RS	12	0.145104	0.463034	1819.096678	0.032003	0.031553
RS	13	0.164117	0.463034	1878.744974	0.033052	0.033078
RS	14	0.184604	0.531803	1689.046119	0.029715	0.029987
RS	15	0.206681	0.531803	1743.667048	0.030676	0.031338
RS	16	0.230471	0.644274	1487.082211	0.026162	0.026939
RS	17	0.256106	0.644274	1537.980036	0.027057	0.028132
RS	18	0.283729	0.807511	1270.925504	0.022359	0.023393
RS	19	0.313496	0.807511	1318.482164	0.023196	0.024408
RS	20	0.345571	1.030371	1073.747361	0.018890	0.019959
RS	21	0.380134	1.030371	1117.824429	0.019665	0.020815
RS	22	0.417379	1.331088	902.340423	0.015875	0.016837
RS	23	0.457512	1.331088	942.751474	0.016585	0.017541
RS	24	0.500759	1.718644	764.028425	0.013441	0.014204
RS	25	0.547360	1.718644	800.818802	0.014088	0.014782
RS	26	0.597576	2.158361	669.075172	0.011771	0.012308
RS	27	0.651688	2.158361	702.837969	0.012365	0.012818
RS	28	0.709997	2.575720	618.902782	0.010888	0.011243
RS	29	0.772829	2.575720	650.648948	0.011447	0.011743
RS	30	0.840535	2.911989	604.860798	0.010641	0.010889
RS	31	0.913493	2.911989	635.516548	0.011180	0.011405
RS	32	0.992111	3.164989	613.856748	0.010799	0.011005
RS	33	1.076827	3.164989	643.899842	0.011328	0.011530
RS	34	1.168114	3.361292	635.214483	0.011175	0.011369
RS	35	1.266483	3.361292	664.668500	0.011693	0.011883
RS	36	1.372482	3.520017	663.119984	0.011666	0.011847
RS	37	1.486704	3.520017	691.688520	0.012169	0.012340
RS	38	1.609786	3.650784	694.356634	0.012216	0.012377
RS	39	1.742416	3.650784	721.492653	0.012693	0.012839
RS	40	1.885334	3.760406	726.226292	0.012776	0.012910
RS	41	2.039338	3.760406	751.153515	0.013215	0.013328
RS	42	2.205288	3.848837	757.086456	0.013319	0.013414
RS	43	2.384111	3.848837	778.800350	0.013701	0.013774
RS	44	2.576806	3.907188	786.647369	0.013839	0.013890
RS	45	2.784448	3.907188	803.843874	0.014142	0.014175
RS	46	3.008197	3.929027	813.629227	0.014314	0.014327
RS	47	3.249302	3.929027	824.620290	0.014507	0.014514
RS	48	3.509111	3.922512	833.124569	0.014657	0.014648
RS	49	3.789072	3.922512	835.968287	0.014707	0.014701
RS	50	4.090751	3.910704	836.605406	0.014718	0.014701
RS	51	4.415831	3.910704	829.643215	0.014596	0.014581
RS	52	4.766128	3.921727	815.259374	0.014343	0.014318
RS	53	5.143598	3.921727	797.934189	0.014038	0.014010
RS	54	5.550348	4.049892	751.937192	0.013229	0.013202
RS	55	5.988651	4.049892	727.283250	0.012795	0.012754
RS	56	6.460952	4.049892	697.556481	0.012272	0.012214
RS	57	6.969891	4.049892	663.017796	0.011664	0.011587
RS	58	7.518309	6.184175	418.911477	0.007370	0.007459
RS	59	8.109267	6.184175	411.104189	0.007232	0.007287
RS	60	8.746067	6.184175	400.513611	0.007046	0.007065
RS	61	9.432264	6.184175	387.142601	0.006811	0.006795
RS	62	10.171690	6.184175	371.061647	0.006528	0.006480
RS	63	10.968474	6.184175	2859.606285	0.050308	0.048743
PA	4+25*2+4+6 0.047403278 0.020044306 10.968473970 16.645579502 1.134182147 0.571725216 0.458920353 0.435987709 0.463033864 0.531802669 0.644274358 0.807511140 1.030370601 1.331087806 1.718644340 2.158361069 2.575719953 2.911988710 3.164989118 3.361292456 3.520016890 3.650784498 3.760406308 3.848836544 3.907187739 3.929026516 3.922512041 3.910703978 3.921726536 4.049891852 6.184175035
//
IT	5348
RD	13
LK	-320450.859278
QD	-322.096172 -> -274.781632
RI	0.0017495200
TR	0.046073	0.020413
MT	11.127456
MM	C_pi: 2.397568, n_recomb: 59469.681991
RS	0	0.000000	20.935728	21.572801	0.000363	0.000021
RS	1	0.007781	20.935728	23.244426	0.000391	0.000121
RS	2	0.016168	20.935728	25.044989	0.000421	0.000230
RS	3	0.025208	20.935728	26.984339	0.000454	0.000337
RS	4	0.034951	1.222833	495.743514	0.008336	0.006469
RS	5	0.045452	1.222833	529.633059	0.008906	0.007831
RS	6	0.056771	0.596322	1153.483804	0.019396	0.017714
RS	7	0.068970	0.596322	1217.258676	0.020469	0.019393
RS	8	0.082118	0.472197	1614.535339	0.027149	0.025836
RS	9	0.096290	0.472197	1687.013035	0.028368	0.027312
RS	10	0.111564	0.444249	1867.087604	0.031396	0.030314
RS	11	0.128027	0.444249	1936.727228	0.032567	0.031915
RS	12	0.145771	0.468309	1902.165836	0.031985	0.031590
RS	13	0.164895	0.468309	1965.439732	0.033049	0.033100
RS	14	0.185508	0.535236	1776.278230	0.029869	0.030144
RS	15	0.207725	0.535236	1834.146468	0.030842	0.031485
RS	16	0.231670	0.646347	1569.548387	0.026392	0.027140
RS	17	0.257479	0.646347	1623.400856	0.027298	0.028330
RS	18	0.285296	0.808756	1343.823112	0.022597	0.023588
RS	19	0.315278	0.808756	1394.124317	0.023443	0.024608
RS	20	0.347593	1.032080	1135.233265	0.019089	0.020115
RS	21	0.382422	1.032080	1181.860024	0.019873	0.020978
RS	22	0.419962	1.336212	952.005704	0.016008	0.016930
RS	23	0.460422	1.336212	994.740068	0.016727	0.017644
RS	24	0.504031	1.732294	803.013323	0.013503	0.014231
RS	25	0.551034	1.732294	841.864057	0.014156	0.014817
RS	26	0.601694	2.185863	700.225485	0.011774	0.012283
RS	27	0.656296	2.185863	735.805365	0.012373	0.012798
RS	28	0.715147	2.618542	645.699661	0.010858	0.011185
RS	29	0.778578	2.618542	679.104556	0.011419	0.011686
RS	30	0.846944	2.966770	630.238301	0.010598	0.010814
RS	31	0.920631	2.966770	662.491739	0.011140	0.011329
RS	32	1.000051	3.227469	639.640238	0.010756	0.010925
RS	33	1.085651	3.227469	671.282056	0.011288	0.011449
RS	34	1.177912	3.429554	662.201456	0.011135	0.011286
RS	35	1.277353	3.429554	693.276103	0.011658	0.011801
RS	36	1.384531	3.593907	691.580859	0.011629	0.011763
RS	37	1.500050	3.593907	721.790676	0.012137	0.012257
RS	38	1.624557	3.730342	724.443487	0.012182	0.012290
RS	39	1.758753	3.730342	753.230654	0.012666	0.012756
RS	40	1.903392	3.845105	758.131922	0.012748	0.012824
RS	41	2.059286	3.845105	784.700006	0.013195	0.013249
RS	42	2.227310	3.937214	791.133793	0.013303	0.013338
RS	43	2.408409	3.937214	814.442415	0.013695	0.013707
RS	44	2.603601	3.996665	823.343199	0.013845	0.013835
RS	45	2.813981	3.996665	842.023136	0.014159	0.014133
RS	46	3.040732	4.016497	853.505740	0.014352	0.014307
RS	47	3.285127	4.016497	865.755841	0.014558	0.014509
RS	48	3.548540	4.005684	876.316928	0.014736	0.014673
RS	49	3.832451	4.005684	880.031086	0.014798	0.014741
RS	50	4.138453	3.989121	882.406229	0.014838	0.014772
RS	51	4.468268	3.989121	875.749433	0.014726	0.014668
RS	52	4.823747	3.997053	861.940038	0.014494	0.014430
RS	53	5.206887	3.997053	844.251842	0.014196	0.014135
RS	54	5.619842	4.129206	795.907171	0.013383	0.013326
RS	55	6.064930	4.129206	770.431278	0.012955	0.012889
RS	56	6.544653	4.129206	739.548499	0.012436	0.012358
RS	57	7.061705	4.129206	703.520123	0.011830	0.011737
RS	58	7.618992	6.435027	436.291918	0.007336	0.007407
RS	59	8.219644	6.435027	429.319767	0.007219	0.007259
RS	60	8.867036	6.435027	419.462368	0.007053	0.007061
RS	61	9.564804	6.435027	406.696855	0.006839	0.006815
RS	62	10.316869	6.435027	391.068130	0.006576	0.006522
RS	63	11.127456	6.435027	3096.721444	0.052072	0.050485
PA	4+25*2+4+6 0.046073147 0.020413489 11.127455629 20.935728167 1.222833393 0.596322204 0.472197333 0.444249046 0.468309241 0.535235933 0.646347130 0.808755626 1.032080391 1.336212471 1.732294156 2.185862998 2.618542338 2.966769565 3.227469353 3.429554444 3.593906710 3.730342157 3.845105249 3.937213888 3.996664609 4.016496757 4.005683563 3.989121243 3.997053011 4.129205659 6.435026966
//
IT	5304
RD	14
LK	-320358.548302
QD	-294.113926 -> -251.914864
RI	0.0014177788
TR	0.044834	0.020754
MT	11.282221
MM	C_pi: 2.462155, n_recomb: 62025.934611
RS	0	0.000000	26.116062	18.072952	0.000291	0.000018
RS	1	0.007805	26.116062	19.479119	0.000314	0.000099
RS	2	0.016219	26.116062	20.994321	0.000338	0.000188
RS	3	0.025290	26.116062	22.626954	0.000365	0.000275
RS	4	0.035069	1.313013	483.198452	0.007790	0.006144
RS	5	0.045610	1.313013	516.643093	0.008329	0.007414
RS	6	0.056975	0.620783	1161.588098	0.018727	0.017292
RS	7	0.069227	0.620783	1226.996741	0.019782	0.018895
RS	8	0.082435	0.485420	1649.617155	0.026596	0.025485
RS	9	0.096674	0.485420	1725.259585	0.027815	0.026918
RS	10	0.112024	0.452493	1928.716725	0.031095	0.030143
RS	11	0.128572	0.452493	2002.099694	0.032278	0.031714
RS	12	0.146412	0.473590	1981.708834	0.031950	0.031610
RS	13	0.165644	0.473590	2048.558258	0.033027	0.033107
RS	14	0.186378	0.538704	1860.870782	0.030001	0.030286
RS	15	0.208729	0.538704	1921.947535	0.030986	0.031619
RS	16	0.232825	0.648479	1650.166876	0.026604	0.027330
RS	17	0.258802	0.648479	1706.933202	0.027520	0.028517
RS	18	0.286806	0.810023	1415.485803	0.022821	0.023776
RS	19	0.316996	0.810023	1468.489919	0.023675	0.024800
RS	20	0.349542	1.033660	1195.851020	0.019280	0.020268
RS	21	0.384629	1.033660	1244.989419	0.020072	0.021138
RS	22	0.422453	1.340863	1000.959236	0.016138	0.017024
RS	23	0.463230	1.340863	1045.983525	0.016864	0.017746
RS	24	0.507190	1.744911	841.311337	0.013564	0.014261
RS	25	0.554581	1.744911	882.190844	0.014223	0.014856
RS	26	0.605670	2.211750	730.645276	0.011780	0.012262
RS	27	0.660747	2.211750	768.008746	0.012382	0.012782
RS	28	0.720122	2.659430	671.691155	0.010829	0.011133
RS	29	0.784132	2.659430	706.717942	0.011394	0.011634
RS	30	0.853138	3.019619	654.720618	0.010556	0.010746
RS	31	0.927529	3.019619	688.532416	0.011101	0.011259
RS	32	1.007727	3.288194	664.434537	0.010712	0.010850
RS	33	1.094184	3.288194	697.635077	0.011247	0.011372
RS	34	1.187389	3.496273	688.104975	0.011094	0.011208
RS	35	1.287869	3.496273	720.761348	0.011620	0.011723
RS	36	1.396190	3.666513	718.851613	0.011590	0.011682
RS	37	1.512967	3.666513	750.666571	0.012102	0.012177
RS	38	1.638857	3.808857	753.237851	0.012144	0.012206
RS	39	1.774573	3.808857	783.645315	0.012634	0.012674
RS	40	1.920882	3.928929	788.667261	0.012715	0.012740
RS	41	2.078610	3.928929	816.853913	0.013170	0.013170
RS	42	2.248648	4.024735	823.783587	0.013281	0.013263
RS	43	2.431958	4.024735	848.676659	0.013683	0.013640
RS	44	2.629575	4.085126	858.681419	0.013844	0.013781
RS	45	2.842616	4.085126	878.849327	0.014169	0.014090
RS	46	3.072284	4.102670	892.132009	0.014383	0.014286
RS	47	3.319878	4.102670	905.661599	0.014601	0.014502
RS	48	3.586796	4.087170	918.438098	0.014807	0.014695
RS	49	3.874547	4.087170	923.055947	0.014882	0.014779
RS	50	4.184757	4.065386	927.368906	0.014951	0.014841
RS	51	4.519178	4.065386	921.055007	0.014850	0.014751
RS	52	4.879701	4.069682	908.026116	0.014639	0.014538
RS	53	5.268362	4.069682	890.005427	0.014349	0.014254
RS	54	5.687357	4.204814	839.516659	0.013535	0.013447
RS	55	6.139055	4.204814	813.229303	0.013111	0.013020
RS	56	6.626007	4.204814	781.202205	0.012595	0.012497
RS	57	7.150966	4.204814	743.696902	0.011990	0.011881
RS	58	7.716897	6.678795	453.215346	0.007307	0.007361
RS	59	8.326998	6.678795	447.067801	0.007208	0.007234
RS	60	8.984717	6.678795	437.941365	0.007061	0.007058
RS	61	9.693771	6.678795	425.788409	0.006865	0.006833
RS	62	10.458166	6.678795	410.628955	0.006620	0.006561
RS	63	11.282221	6.678795	3333.999474	0.053752	0.052147
PA	4+25*2+4+6 0.044833774 0.020754273 11.282220579 26.116061841 1.313012715 0.620782722 0.485420152 0.452493220 0.473589564 0.538703613 0.648479274 0.810022854 1.033659712 1.340863390 1.744910820 2.211749578 2.659429593 3.019618656 3.288194320 3.496273004 3.666513101 3.808856877 3.928928702 4.024734982 4.085126093 4.102669936 4.087170490 4.065386496 4.069682319 4.204813673 6.678795015
//
IT	4603
RD	15
LK	-320276.194266
QD	-269.158951 -> -231.450942
RI	0.0011624692
TR	0.043677	0.021069
MT	11.433075
MM	C_pi: 2.525135, n_recomb: 64510.479394
RS	0	0.000000	32.359465	15.198907	0.000236	0.000014
RS	1	0.007827	32.359465	16.385877	0.000254	0.000082
RS	2	0.016268	32.359465	17.665316	0.000274	0.000155
RS	3	0.025368	32.359465	19.044388	0.000295	0.000226
RS	4	0.035181	1.404709	471.256477	0.007305	0.005847
RS	5	0.045763	1.404709	504.240378	0.007816	0.007038
RS	6	0.057172	0.645135	1168.039993	0.018106	0.016892
RS	7	0.069475	0.645135	1234.924724	0.019143	0.018426
RS	8	0.082740	0.498599	1681.296304	0.026062	0.025139
RS	9	0.097044	0.498599	1759.937152	0.027281	0.026530
RS	10	0.112468	0.460711	1986.429783	0.030792	0.029964
RS	11	0.129098	0.460711	2063.452631	0.031986	0.031507
RS	12	0.147031	0.478854	2057.861355	0.031900	0.031616
RS	13	0.166367	0.478854	2128.230561	0.032990	0.033102
RS	14	0.187217	0.542171	1942.901329	0.030118	0.030416
RS	15	0.209699	0.542171	2007.143326	0.031113	0.031740
RS	16	0.233940	0.650627	1728.968952	0.026801	0.027510
RS	17	0.260079	0.650627	1788.605031	0.027726	0.028694
RS	18	0.288264	0.811271	1485.914267	0.023034	0.023959
RS	19	0.318655	0.811271	1541.576934	0.023897	0.024986
RS	20	0.351425	1.035082	1255.590965	0.019463	0.020419
RS	21	0.386760	1.035082	1307.200496	0.020263	0.021295
RS	22	0.424861	1.345041	1049.198997	0.016264	0.017118
RS	23	0.465944	1.345041	1096.477821	0.016997	0.017849
RS	24	0.510243	1.756539	878.928085	0.013625	0.014294
RS	25	0.558010	1.756539	921.803385	0.014289	0.014896
RS	26	0.609515	2.236082	760.354688	0.011787	0.012246
RS	27	0.665052	2.236082	799.467577	0.012393	0.012771
RS	28	0.724936	2.698442	696.904546	0.010803	0.011085
RS	29	0.789507	2.698442	733.516032	0.011370	0.011588
RS	30	0.859133	3.070576	678.339113	0.010515	0.010682
RS	31	0.934208	3.070576	713.669534	0.011063	0.011195
RS	32	1.015160	3.347197	688.268308	0.010669	0.010779
RS	33	1.102449	3.347197	722.986709	0.011207	0.011300
RS	34	1.196569	3.561470	712.951279	0.011052	0.011133
RS	35	1.298058	3.561470	747.149054	0.011582	0.011648
RS	36	1.407490	3.737812	744.962886	0.011548	0.011603
RS	37	1.525488	3.737812	778.344812	0.012065	0.012100
RS	38	1.652722	3.886305	780.765195	0.012103	0.012124
RS	39	1.789915	3.886305	812.759190	0.012599	0.012595
RS	40	1.937847	4.011846	817.853771	0.012678	0.012658
RS	41	2.097358	4.011846	847.632816	0.013139	0.013093
RS	42	2.269355	4.111379	855.048514	0.013254	0.013188
RS	43	2.454814	4.111379	881.510932	0.013665	0.013574
RS	44	2.654791	4.172592	892.657058	0.013837	0.013726
RS	45	2.870421	4.172592	914.312082	0.014173	0.014046
RS	46	3.102928	4.187601	929.484789	0.014408	0.014264
RS	47	3.353636	4.187601	944.308830	0.014638	0.014492
RS	48	3.623967	4.167082	959.442398	0.014873	0.014715
RS	49	3.915458	4.167082	964.992532	0.014959	0.014812
RS	50	4.229766	4.139677	971.426613	0.015058	0.014906
RS	51	4.568675	4.139677	965.490275	0.014966	0.014830
RS	52	4.934113	4.139859	953.438690	0.014780	0.014642
RS	53	5.328155	4.139859	935.115274	0.014496	0.014369
RS	54	5.753041	4.277062	882.688554	0.013683	0.013566
RS	55	6.211184	4.277062	855.600863	0.013263	0.013148
RS	56	6.705188	4.277062	822.442295	0.012749	0.012630
RS	57	7.237860	4.277062	783.474521	0.012145	0.012019
RS	58	7.812226	6.915759	469.680305	0.007281	0.007319
RS	59	8.431551	6.915759	464.345978	0.007198	0.007212
RS	60	9.099352	6.915759	455.946513	0.007068	0.007055
RS	61	9.819426	6.915759	444.410455	0.006889	0.006849
RS	62	10.595863	6.915759	429.733657	0.006661	0.006596
RS	63	11.433075	6.915759	3570.729326	0.055351	0.053731
PA	4+25*2+4+6 0.043677362 0.021068810 11.433075046 32.359465253 1.404709080 0.645134763 0.498599152 0.460710867 0.478853547 0.542171410 0.650627109 0.811270825 1.035082185 1.345041056 1.756539387 2.236082333 2.698441878 3.070575527 3.347197216 3.561470352 3.737811734 3.886305285 4.011846132 4.111378539 4.172592491 4.187600982 4.167081842 4.139676679 4.139859360 4.277062254 6.915759210
//
IT	4837
RD	16
LK	-320202.583987
QD	-246.844119 -> -213.090017
RI	0.0009655828
TR	0.042597	0.021359
MT	11.580141
MM	C_pi: 2.586527, n_recomb: 66923.313449
RS	0	0.000000	39.848187	12.827198	0.000192	0.000012
RS	1	0.007849	39.848187	13.832394	0.000207	0.000067
RS	2	0.016314	39.848187	14.916224	0.000223	0.000128
RS	3	0.025444	39.848187	16.084817	0.000240	0.000186
RS	4	0.035290	1.497801	459.877694	0.006872	0.005576
RS	5	0.045909	1.497801	492.391317	0.007358	0.006697
RS	6	0.057362	0.669374	1173.019017	0.017528	0.016512
RS	7	0.069714	0.669374	1241.234687	0.018547	0.017983
RS	8	0.083035	0.511737	1709.803213	0.025549	0.024798
RS	9	0.097401	0.511737	1791.279147	0.026766	0.026151
RS	10	0.112895	0.468906	2040.371705	0.030488	0.029778
RS	11	0.129606	0.468906	2120.926767	0.031692	0.031295
RS	12	0.147628	0.484091	2130.714026	0.031838	0.031611
RS	13	0.167065	0.484091	2204.542293	0.032941	0.033087
RS	14	0.188027	0.545624	2022.398374	0.030220	0.030534
RS	15	0.210634	0.545624	2089.758629	0.031226	0.031851
RS	16	0.235016	0.652768	1805.953410	0.026985	0.027682
RS	17	0.261312	0.652768	1868.412351	0.027919	0.028863
RS	18	0.289672	0.812478	1555.090804	0.023237	0.024136
RS	19	0.320258	0.812478	1613.365264	0.024108	0.025166
RS	20	0.353245	1.036336	1314.436955	0.019641	0.020567
RS	21	0.388820	1.036336	1368.474894	0.020448	0.021449
RS	22	0.427189	1.348761	1096.715380	0.016388	0.017213
RS	23	0.468568	1.348761	1146.211484	0.017127	0.017951
RS	24	0.513196	1.767220	915.871054	0.013685	0.014330
RS	25	0.561326	1.767220	960.707999	0.014355	0.014940
RS	26	0.613235	2.258926	789.370959	0.011795	0.012234
RS	27	0.669218	2.258926	830.198524	0.012405	0.012763
RS	28	0.729594	2.735623	721.369426	0.010779	0.011043
RS	29	0.794710	2.735623	759.528317	0.011349	0.011547
RS	30	0.864937	3.119660	701.128009	0.010477	0.010623
RS	31	0.940676	3.119660	737.937208	0.011027	0.011135
RS	32	1.022360	3.404445	711.183060	0.010627	0.010712
RS	33	1.110456	3.404445	747.378170	0.011168	0.011233
RS	34	1.205466	3.625093	736.781261	0.011009	0.011062
RS	35	1.307934	3.625093	772.479285	0.011543	0.011577
RS	36	1.418444	3.807741	769.952909	0.011505	0.011527
RS	37	1.537629	3.807741	804.862102	0.012027	0.012026
RS	38	1.666169	3.962590	807.066697	0.012060	0.012044
RS	39	1.804797	3.962590	840.611103	0.012561	0.012518
RS	40	1.954307	4.093762	845.727013	0.012637	0.012577
RS	41	2.115553	4.093762	877.068913	0.013106	0.013017
RS	42	2.289454	4.197058	884.955309	0.013223	0.013115
RS	43	2.477006	4.197058	912.967606	0.013642	0.013508
RS	44	2.679278	4.258999	925.283083	0.013826	0.013671
RS	45	2.897427	4.258999	948.419194	0.014172	0.014002
RS	46	3.132699	4.271266	965.556587	0.014428	0.014240
RS	47	3.386438	4.271266	981.684617	0.014669	0.014481
RS	48	3.660092	4.245444	999.299324	0.014932	0.014733
RS	49	3.955227	4.245444	1005.805505	0.015029	0.014842
RS	50	4.273527	4.212069	1014.528876	0.015160	0.014968
RS	51	4.616811	4.212069	1009.001305	0.015077	0.014904
RS	52	4.987039	4.207719	998.113574	0.014914	0.014742
RS	53	5.386327	4.207719	979.515582	0.014636	0.014479
RS	54	5.816956	4.346176	925.356533	0.013827	0.013682
RS	55	6.281385	4.346176	897.479517	0.013411	0.013271
RS	56	6.782269	4.346176	863.202704	0.012898	0.012759
RS	57	7.322467	4.346176	822.787827	0.012294	0.012152
RS	58	7.905065	7.146084	485.685134	0.007257	0.007280
RS	59	8.533393	7.146084	481.151756	0.007190	0.007190
RS	60	9.211039	7.146084	473.473641	0.007075	0.007052
RS	61	9.941875	7.146084	462.556399	0.006912	0.006864
RS	62	10.730074	7.146084	448.372443	0.006700	0.006628
RS	63	11.580141	7.146084	3806.256881	0.056875	0.055239
PA	4+25*2+4+6 0.042597311 0.021359302 11.580140511 39.848186582 1.497800984 0.669374322 0.511737251 0.468905522 0.484091099 0.545623528 0.652767787 0.812477778 1.036335841 1.348760976 1.767220249 2.258925612 2.735622863 3.119660178 3.404444983 3.625093268 3.807741355 3.962589578 4.093761634 4.197058398 4.258998888 4.271266061 4.245443928 4.212069383 4.207718917 4.346175549 7.146083550
//
IT	5143
RD	17
LK	-320136.673943
QD	-226.839806 -> -196.575532
RI	0.0008136042
TR	0.041587	0.021628
MT	11.723626
MM	C_pi: 2.646352, n_recomb: 69264.269608
RS	0	0.000000	48.785542	10.862362	0.000157	0.000010
RS	1	0.007870	48.785542	11.716305	0.000169	0.000056
RS	2	0.016359	48.785542	12.637302	0.000182	0.000106
RS	3	0.025517	48.785542	13.630605	0.000197	0.000155
RS	4	0.035395	1.592109	449.040918	0.006483	0.005328
RS	5	0.046051	1.592109	481.080573	0.006946	0.006386
RS	6	0.057545	0.693471	1176.721697	0.016989	0.016153
RS	7	0.069944	0.693471	1246.136159	0.017991	0.017566
RS	8	0.083319	0.524835	1735.349011	0.025054	0.024463
RS	9	0.097746	0.524835	1819.500031	0.026269	0.025781
RS	10	0.113308	0.477069	2090.723715	0.030185	0.029587
RS	11	0.130096	0.477069	2174.699661	0.031397	0.031080
RS	12	0.148204	0.489295	2200.343419	0.031767	0.031596
RS	13	0.167738	0.489295	2277.565203	0.032882	0.033063
RS	14	0.188809	0.549046	2099.387065	0.030310	0.030642
RS	15	0.211539	0.549046	2169.814717	0.031327	0.031954
RS	16	0.236057	0.654886	1881.103667	0.027158	0.027847
RS	17	0.262505	0.654886	1946.335657	0.028100	0.029024
RS	18	0.291034	0.813632	1622.981694	0.023432	0.024308
RS	19	0.321808	0.813632	1683.818649	0.024310	0.025340
RS	20	0.355005	1.037424	1372.353218	0.019813	0.020713
RS	21	0.390814	1.037424	1428.774441	0.020628	0.021600
RS	22	0.429441	1.352052	1143.483832	0.016509	0.017309
RS	23	0.471108	1.352052	1195.157879	0.017255	0.018053
RS	24	0.516055	1.777019	952.128979	0.013746	0.014368
RS	25	0.564538	1.777019	998.891897	0.014421	0.014985
RS	26	0.616838	2.280359	817.700654	0.011806	0.012225
RS	27	0.673253	2.280359	860.207355	0.012419	0.012760
RS	28	0.734108	2.771043	745.103919	0.010757	0.011004
RS	29	0.799753	2.771043	784.772591	0.011330	0.011510
RS	30	0.870564	3.166914	723.113098	0.010440	0.010568
RS	31	0.946948	3.166914	761.361022	0.010992	0.011080
RS	32	1.029343	3.459958	733.207088	0.010586	0.010649
RS	33	1.118222	3.459958	770.837318	0.011129	0.011169
RS	34	1.214097	3.687129	759.626952	0.010967	0.010994
RS	35	1.317517	3.687129	796.783274	0.011504	0.011510
RS	36	1.429076	3.876264	793.855583	0.011461	0.011454
RS	37	1.549414	3.876264	830.250981	0.011987	0.011954
RS	38	1.679224	4.037664	832.174638	0.012014	0.011966
RS	39	1.819249	4.037664	867.231216	0.012521	0.012443
RS	40	1.970295	4.174616	872.317823	0.012594	0.012498
RS	41	2.133228	4.174616	905.190013	0.013069	0.012942
RS	42	2.308983	4.281726	913.526513	0.013189	0.013042
RS	43	2.498571	4.281726	943.065246	0.013615	0.013443
RS	44	2.703079	4.344317	956.569028	0.013810	0.013617
RS	45	2.923683	4.344317	981.175433	0.014166	0.013956
RS	46	3.161647	4.353667	1000.338989	0.014442	0.014215
RS	47	3.418340	4.353667	1017.775416	0.014694	0.014467
RS	48	3.695234	4.322300	1037.978756	0.014986	0.014747
RS	49	3.993921	4.322300	1045.460029	0.015094	0.014869
RS	50	4.316113	4.282653	1056.625434	0.015255	0.015027
RS	51	4.663663	4.282653	1051.534368	0.015181	0.014973
RS	52	5.038565	4.273404	1041.985118	0.015044	0.014838
RS	53	5.442971	4.273404	1023.139122	0.014772	0.014585
RS	54	5.879205	4.412377	967.451843	0.013968	0.013795
RS	55	6.349770	4.412377	938.796461	0.013554	0.013390
RS	56	6.857369	4.412377	903.415089	0.013043	0.012884
RS	57	7.404916	4.412377	861.569472	0.012439	0.012279
RS	58	7.995555	7.369981	501.223190	0.007236	0.007245
RS	59	8.632678	7.369981	497.477708	0.007182	0.007171
RS	60	9.319943	7.369981	490.513918	0.007082	0.007048
RS	61	10.061295	7.369981	480.215360	0.006933	0.006877
RS	62	10.860992	7.369981	466.531730	0.006736	0.006657
RS	63	11.723626	7.369981	4039.929202	0.058326	0.056675
PA	4+25*2+4+6 0.041587283 0.021627588 11.723625557 48.785542119 1.592109183 0.693471168 0.524835018 0.477069074 0.489294528 0.549046111 0.654886250 0.813632289 1.037423989 1.352051920 1.777019310 2.280358537 2.771042502 3.166914323 3.459957602 3.687128517 3.876263930 4.037663587 4.174615862 4.281725963 4.344316882 4.353666803 4.322299721 4.282653086 4.273404333 4.412376870 7.369980921
//
IT	4517
RD	18
LK	-320077.562656
QD	-208.865411 -> -181.688482
RI	0.0006962880
TR	0.040642	0.021875
MT	11.863673
MM	C_pi: 2.704631, n_recomb: 71533.727882
RS	0	0.000000	59.418787	9.225790	0.000129	0.000008
RS	1	0.007890	59.418787	9.953241	0.000139	0.000047
RS	2	0.016403	59.418787	10.738012	0.000150	0.000089
RS	3	0.025587	59.418787	11.584610	0.000162	0.000129
RS	4	0.035496	1.687437	438.729762	0.006133	0.005100
RS	5	0.046187	1.687437	470.296645	0.006574	0.006104
RS	6	0.057722	0.717403	1179.312662	0.016486	0.015813
RS	7	0.070166	0.717403	1249.805517	0.017472	0.017173
RS	8	0.083593	0.537888	1758.153581	0.024578	0.024135
RS	9	0.098079	0.537888	1844.824142	0.025790	0.025420
RS	10	0.113708	0.485203	2137.631507	0.029883	0.029392
RS	11	0.130569	0.485203	2224.914530	0.031103	0.030863
RS	12	0.148762	0.494460	2266.830841	0.031689	0.031572
RS	13	0.168390	0.494460	2347.376898	0.032815	0.033031
RS	14	0.189566	0.552430	2173.902697	0.030390	0.030741
RS	15	0.212413	0.552430	2247.343923	0.031417	0.032048
RS	16	0.237063	0.656973	1954.411533	0.027322	0.028004
RS	17	0.263658	0.656973	2022.364641	0.028271	0.029179
RS	18	0.292352	0.814731	1689.556955	0.023619	0.024476
RS	19	0.323309	0.814731	1752.905295	0.024505	0.025510
RS	20	0.356709	1.038357	1429.308799	0.019981	0.020857
RS	21	0.392744	1.038357	1488.066413	0.020802	0.021749
RS	22	0.431623	1.354944	1189.487289	0.016628	0.017405
RS	23	0.473569	1.354944	1243.298423	0.017381	0.018156
RS	24	0.518824	1.785991	987.701587	0.013807	0.014408
RS	25	0.567651	1.785991	1036.353843	0.014488	0.015031
RS	26	0.620330	2.300473	845.349394	0.011817	0.012220
RS	27	0.677165	2.300473	889.499157	0.012435	0.012759
RS	28	0.738485	2.804783	768.126587	0.010738	0.010969
RS	29	0.804643	2.804783	809.267374	0.011313	0.011477
RS	30	0.876021	3.212390	744.322336	0.010405	0.010517
RS	31	0.953031	3.212390	783.969092	0.010959	0.011028
RS	32	1.036118	3.513752	754.374662	0.010546	0.010590
RS	33	1.125759	3.513752	793.398501	0.011091	0.011110
RS	34	1.222474	3.747564	781.526773	0.010925	0.010929
RS	35	1.326820	3.747564	820.099218	0.011465	0.011446
RS	36	1.439399	3.943346	816.711585	0.011417	0.011384
RS	37	1.560860	3.943346	854.551411	0.011946	0.011885
RS	38	1.691906	4.111463	856.133963	0.011968	0.011891
RS	39	1.833290	4.111463	892.663092	0.012479	0.012370
RS	40	1.985831	4.254337	897.669443	0.012549	0.012422
RS	41	2.150407	4.254337	932.037087	0.013029	0.012870
RS	42	2.327968	4.365315	940.799117	0.013152	0.012971
RS	43	2.519540	4.365315	971.837602	0.013586	0.013378
RS	44	2.726227	4.428502	986.539313	0.013791	0.013562
RS	45	2.949221	4.428502	1012.601122	0.014156	0.013911
RS	46	3.189811	4.434784	1033.840231	0.014452	0.014190
RS	47	3.449383	4.434784	1052.584825	0.014715	0.014452
RS	48	3.729437	4.397659	1075.470206	0.015034	0.014760
RS	49	4.031587	4.397659	1083.941019	0.015153	0.014893
RS	50	4.357577	4.351483	1097.684709	0.015345	0.015082
RS	51	4.709288	4.351483	1093.054303	0.015280	0.015039
RS	52	5.088750	4.337021	1085.005264	0.015168	0.014931
RS	53	5.498153	4.337021	1065.935916	0.014901	0.014685
RS	54	5.939858	4.475845	1008.920527	0.014104	0.013905
RS	55	6.416415	4.475845	979.497333	0.013693	0.013506
RS	56	6.930572	4.475845	943.025106	0.013183	0.013003
RS	57	7.485298	4.475845	899.765595	0.012578	0.012402
RS	58	8.083793	7.587621	516.293398	0.007217	0.007212
RS	59	8.729510	7.587621	513.321941	0.007176	0.007152
RS	60	9.426176	7.587621	507.064073	0.007088	0.007045
RS	61	10.177810	7.587621	497.382105	0.006953	0.006889
RS	62	10.988749	7.587621	484.203732	0.006769	0.006684
RS	63	11.863673	7.587621	4271.181637	0.059709	0.058042
PA	4+25*2+4+6 0.040641682 0.021875436 11.863672758 59.418786540 1.687437498 0.717402621 0.537887622 0.485203002 0.494459629 0.552429686 0.656973490 0.814731408 1.038356960 1.354944083 1.785991040 2.300472517 2.804782818 3.212389548 3.513752166 3.747563505 3.943345976 4.111462569 4.254336885 4.365314631 4.428501859 4.434784041 4.397659336 4.351483014 4.337020869 4.475844637 7.587620767
//
IT	4651
RD	19
LK	-320024.466848
QD	-192.679565 -> -168.239788
RI	0.0006062202
TR	0.039756	0.022105
MT	12.000347
MM	C_pi: 2.761364, n_recomb: 73732.043431
RS	0	0.000000	72.028709	7.856821	0.000107	0.000007
RS	1	0.007910	72.028709	8.478071	0.000115	0.000039
RS	2	0.016445	72.028709	9.148427	0.000124	0.000074
RS	3	0.025655	72.028709	9.871767	0.000134	0.000108
RS	4	0.035594	1.783532	428.937953	0.005818	0.004892
RS	5	0.046319	1.783532	460.037775	0.006239	0.005845
RS	6	0.057893	0.741131	1180.955848	0.016017	0.015491
RS	7	0.070381	0.741131	1252.418131	0.016986	0.016803
RS	8	0.083858	0.550886	1778.423892	0.024120	0.023816
RS	9	0.098400	0.550886	1867.463035	0.025328	0.025069
RS	10	0.114093	0.493301	2181.259473	0.029584	0.029194
RS	11	0.131027	0.493301	2271.733577	0.030811	0.030644
RS	12	0.149301	0.499581	2330.254321	0.031604	0.031541
RS	13	0.169019	0.499581	2414.051617	0.032741	0.032991
RS	14	0.190298	0.555775	2245.937058	0.030461	0.030832
RS	15	0.213259	0.555775	2322.335293	0.031497	0.032134
RS	16	0.238037	0.659024	2025.858880	0.027476	0.028155
RS	17	0.264775	0.659024	2096.478990	0.028434	0.029327
RS	18	0.293627	0.815773	1754.781362	0.023799	0.024640
RS	19	0.324762	0.815773	1820.588080	0.024692	0.025676
RS	20	0.358359	1.039141	1485.272490	0.020144	0.020999
RS	21	0.394613	1.039141	1546.317755	0.020972	0.021895
RS	22	0.433736	1.357466	1234.702247	0.016746	0.017500
RS	23	0.475952	1.357466	1290.607950	0.017504	0.018258
RS	24	0.521508	1.794197	1022.576596	0.013869	0.014450
RS	25	0.570667	1.794197	1073.080312	0.014554	0.015080
RS	26	0.623715	2.319320	872.329384	0.011831	0.012218
RS	27	0.680958	2.319320	918.085731	0.012452	0.012761
RS	28	0.742729	2.836900	790.455909	0.010721	0.010938
RS	29	0.809386	2.836900	833.031081	0.011298	0.011447
RS	30	0.881315	3.256113	764.782694	0.010372	0.010470
RS	31	0.958934	3.256113	805.788529	0.010929	0.010981
RS	32	1.042692	3.565823	774.718677	0.010507	0.010534
RS	33	1.133075	3.565823	815.094693	0.011055	0.011054
RS	34	1.230606	3.806373	802.515828	0.010884	0.010868
RS	35	1.335853	3.806373	842.462001	0.011426	0.011385
RS	36	1.449424	4.008921	838.562786	0.011373	0.011317
RS	37	1.571978	4.008921	877.804661	0.011905	0.011820
RS	38	1.704225	4.183915	878.985494	0.011921	0.011819
RS	39	1.846933	4.183915	916.946292	0.012436	0.012300
RS	40	2.000929	4.332843	921.821951	0.012502	0.012347
RS	41	2.167105	4.332843	957.648148	0.012988	0.012799
RS	42	2.346425	4.447743	966.808331	0.013112	0.012902
RS	43	2.539928	4.447743	999.316903	0.013553	0.013314
RS	44	2.748738	4.511485	1015.218774	0.013769	0.013508
RS	45	2.974063	4.511485	1042.717242	0.014142	0.013865
RS	46	3.217210	4.514575	1066.069146	0.014459	0.014163
RS	47	3.479590	4.514575	1086.117267	0.014731	0.014435
RS	48	3.762723	4.471515	1111.762344	0.015078	0.014771
RS	49	4.068251	4.471515	1121.232843	0.015207	0.014915
RS	50	4.397945	4.418583	1137.677222	0.015430	0.015134
RS	51	4.753717	4.418583	1133.528100	0.015374	0.015102
RS	52	5.137629	4.398628	1127.130123	0.015287	0.015020
RS	53	5.551907	4.398628	1107.859896	0.015025	0.014782
RS	54	5.998953	4.536703	1049.711285	0.014237	0.014012
RS	55	6.481359	4.536703	1019.530213	0.013828	0.013617
RS	56	7.001921	4.536703	981.980645	0.013318	0.013119
RS	57	7.563658	4.536703	937.324366	0.012713	0.012519
RS	58	8.169827	7.799121	530.892386	0.007200	0.007181
RS	59	8.823941	7.799121	528.680314	0.007170	0.007135
RS	60	9.529793	7.799121	523.118743	0.007095	0.007042
RS	61	10.291476	7.799121	514.049558	0.006972	0.006899
RS	62	11.113406	7.799121	501.379169	0.006800	0.006709
RS	63	12.000347	7.799121	4499.476983	0.061025	0.059341
PA	4+25*2+4+6 0.039755604 0.022104543 12.000346844 72.028709492 1.783531587 0.741130610 0.550886272 0.493300700 0.499580700 0.555774581 0.659023524 0.815773350 1.039141242 1.357466409 1.794197316 2.319320325 2.836899734 3.256112867 3.565822970 3.806372936 4.008920740 4.183914738 4.332842679 4.447742742 4.511485378 4.514574762 4.471515051 4.418582708 4.398627643 4.536702748 7.799121221
//
IT	5923
RD	20
LK	-319976.706384
QD	-178.074611 -> -156.066244
RI	0.0005376792
TR	0.038924	0.022316
MT	12.133766
MM	C_pi: 2.816572, n_recomb: 75860.037909
RS	0	0.000000	86.939289	6.707257	0.000088	0.000006
RS	1	0.007928	86.939289	7.239017	0.000095	0.000033
RS	2	0.016485	86.939289	7.812933	0.000103	0.000062
RS	3	0.025721	86.939289	8.432348	0.000111	0.000090
RS	4	0.035689	1.880171	419.649291	0.005532	0.004701
RS	5	0.046447	1.880171	450.290904	0.005936	0.005609
RS	6	0.058058	0.764609	1181.816162	0.015579	0.015188
RS	7	0.070589	0.764609	1254.150552	0.016532	0.016454
RS	8	0.084114	0.563825	1796.353161	0.023680	0.023504
RS	9	0.098711	0.563825	1887.615242	0.024883	0.024727
RS	10	0.114466	0.501359	2221.765740	0.029288	0.028995
RS	11	0.131470	0.501359	2315.314029	0.030521	0.030424
RS	12	0.149822	0.504658	2390.686699	0.031514	0.031504
RS	13	0.169629	0.504658	2477.659654	0.032661	0.032946
RS	14	0.191006	0.559074	2315.533720	0.030524	0.030916
RS	15	0.214078	0.559074	2394.830191	0.031569	0.032214
RS	16	0.238980	0.661038	2095.426836	0.027622	0.028299
RS	17	0.265856	0.661038	2168.658500	0.028588	0.029470
RS	18	0.294862	0.816763	1818.623641	0.023973	0.024799
RS	19	0.326169	0.816763	1886.834571	0.024873	0.025836
RS	20	0.359957	1.039795	1540.210638	0.020303	0.021139
RS	21	0.396425	1.039795	1603.493597	0.021138	0.022039
RS	22	0.435783	1.359658	1279.106148	0.016861	0.017596
RS	23	0.478263	1.359658	1337.062764	0.017625	0.018359
RS	24	0.524110	1.801699	1056.749683	0.013930	0.014494
RS	25	0.573592	1.801699	1109.066283	0.014620	0.015129
RS	26	0.626997	2.336995	898.644113	0.011846	0.012218
RS	27	0.684637	2.336995	945.970259	0.012470	0.012765
RS	28	0.746846	2.867469	812.111446	0.010705	0.010910
RS	29	0.813988	2.867469	856.083544	0.011285	0.011421
RS	30	0.886453	3.298137	784.522320	0.010342	0.010426
RS	31	0.964663	3.298137	826.847984	0.010900	0.010937
RS	32	1.049074	3.616203	794.271625	0.010470	0.010481
RS	33	1.140178	3.616203	835.958835	0.011020	0.011001
RS	34	1.238504	3.863553	822.633943	0.010844	0.010810
RS	35	1.344627	3.863553	863.911766	0.011388	0.011327
RS	36	1.459163	4.072975	859.450602	0.011329	0.011253
RS	37	1.582780	4.072975	900.052083	0.011865	0.011756
RS	38	1.716198	4.254980	900.775540	0.011874	0.011749
RS	39	1.860194	4.254980	940.126551	0.012393	0.012232
RS	40	2.015607	4.410080	944.822891	0.012455	0.012274
RS	41	2.183342	4.410080	982.069436	0.012946	0.012729
RS	42	2.364375	4.528962	991.597360	0.013071	0.012833
RS	43	2.559761	4.528962	1025.544176	0.013519	0.013251
RS	44	2.770639	4.593228	1042.642553	0.013744	0.013455
RS	45	2.998235	4.593228	1071.555868	0.014125	0.013819
RS	46	3.243877	4.593023	1097.046768	0.014461	0.014136
RS	47	3.508994	4.593023	1118.390056	0.014743	0.014417
RS	48	3.795131	4.543870	1146.861000	0.015118	0.014780
RS	49	4.103954	4.543870	1157.337327	0.015256	0.014933
RS	50	4.437261	4.483990	1176.589744	0.015510	0.015184
RS	51	4.796995	4.483990	1172.939124	0.015462	0.015161
RS	52	5.185250	4.458302	1168.330169	0.015401	0.015106
RS	53	5.604288	4.458302	1148.879420	0.015145	0.014875
RS	54	6.056548	4.595087	1089.786135	0.014366	0.014116
RS	55	6.544666	4.595087	1058.856413	0.013958	0.013726
RS	56	7.071484	4.595087	1020.242640	0.013449	0.013230
RS	57	7.640070	4.595087	974.206705	0.012842	0.012631
RS	58	8.253737	8.004644	545.021817	0.007185	0.007153
RS	59	8.916057	8.004644	543.553841	0.007165	0.007119
RS	60	9.630889	8.004644	538.677859	0.007101	0.007038
RS	61	10.402397	8.004644	530.216114	0.006989	0.006909
RS	62	11.235072	8.004644	518.054430	0.006829	0.006731
RS	63	12.133766	8.004644	4724.365889	0.062277	0.060577
PA	4+25*2+4+6 0.038924423 0.022316381 12.133765922 86.939288993 1.880171242 0.764608647 0.563825251 0.501359478 0.504657854 0.559074270 0.661037847 0.816763332 1.039795303 1.359658135 1.801698691 2.336995428 2.867468934 3.298136503 3.616203359 3.863553328 4.072974712 4.254980272 4.410080281 4.528961715 4.593228342 4.593022999 4.543869667 4.483989638 4.458301598 4.595087200 8.004643572
//
IT	4223
RD	21
LK	-319933.686097
QD	-164.870803 -> -145.026219
RI	0.0004864472
TR	0.038144	0.022512
MT	12.264083
MM	C_pi: 2.870268, n_recomb: 77918.181187
RS	0	0.000000	104.482984	5.740735	0.000074	0.000005
RS	1	0.007947	104.482984	6.197014	0.000080	0.000028
RS	2	0.016525	104.482984	6.689566	0.000086	0.000052
RS	3	0.025784	104.482984	7.221275	0.000093	0.000076
RS	4	0.035780	1.977001	410.872379	0.005273	0.004525
RS	5	0.046570	1.977001	441.068800	0.005661	0.005393
RS	6	0.058217	0.787796	1182.024210	0.015170	0.014902
RS	7	0.070790	0.787796	1255.143435	0.016108	0.016127
RS	8	0.084362	0.576686	1812.150569	0.023257	0.023202
RS	9	0.099012	0.576686	1905.495940	0.024455	0.024395
RS	10	0.114827	0.509371	2259.313154	0.028996	0.028795
RS	11	0.131899	0.509371	2355.818002	0.030235	0.030205
RS	12	0.150327	0.509687	2448.206366	0.031420	0.031460
RS	13	0.170219	0.509687	2538.276529	0.032576	0.032895
RS	14	0.191692	0.562329	2382.700193	0.030580	0.030993
RS	15	0.214872	0.562329	2464.833813	0.031634	0.032287
RS	16	0.239893	0.663014	2163.099780	0.027761	0.028438
RS	17	0.266903	0.663014	2238.885770	0.028734	0.029606
RS	18	0.296060	0.817706	1881.044069	0.024141	0.024954
RS	19	0.327533	0.817706	1951.603549	0.025047	0.025993
RS	20	0.361507	1.040329	1594.091405	0.020459	0.021276
RS	21	0.398181	1.040329	1659.560604	0.021299	0.022181
RS	22	0.437770	1.361545	1322.676529	0.016975	0.017691
RS	23	0.480504	1.361545	1382.639034	0.017745	0.018460
RS	24	0.526634	1.808544	1090.211762	0.013992	0.014538
RS	25	0.576430	1.808544	1144.301696	0.014686	0.015180
RS	26	0.630183	2.353564	924.296736	0.011862	0.012220
RS	27	0.688208	2.353564	973.155433	0.012489	0.012772
RS	28	0.750844	2.896567	833.102840	0.010692	0.010885
RS	29	0.818457	2.896567	878.434275	0.011274	0.011398
RS	30	0.891443	3.338523	803.558024	0.010313	0.010386
RS	31	0.970228	3.338523	847.164352	0.010872	0.010897
RS	32	1.055275	3.664919	813.059080	0.010435	0.010432
RS	33	1.147080	3.664919	856.016687	0.010986	0.010952
RS	34	1.246180	3.919117	841.909367	0.010805	0.010754
RS	35	1.353156	3.919117	884.476761	0.011351	0.011272
RS	36	1.468632	4.135495	879.408111	0.011286	0.011191
RS	37	1.593285	4.135495	921.326478	0.011824	0.011696
RS	38	1.727843	4.324638	921.538494	0.011827	0.011681
RS	39	1.873094	4.324638	962.237511	0.012349	0.012166
RS	40	2.029888	4.486023	966.706406	0.012407	0.012203
RS	41	2.199141	4.486023	1005.333709	0.012902	0.012662
RS	42	2.381845	4.608944	1015.197489	0.013029	0.012766
RS	43	2.579067	4.608944	1050.548561	0.013483	0.013190
RS	44	2.791961	4.673710	1068.834683	0.013717	0.013402
RS	45	3.021773	4.673710	1099.138080	0.014106	0.013773
RS	46	3.269848	4.670129	1126.783731	0.014461	0.014108
RS	47	3.537636	4.670129	1149.410279	0.014752	0.014398
RS	48	3.826704	4.614753	1180.759092	0.015154	0.014787
RS	49	4.138743	4.614753	1192.243811	0.015301	0.014950
RS	50	4.475578	4.547759	1214.398518	0.015586	0.015231
RS	51	4.839180	4.547759	1211.260622	0.015545	0.015216
RS	52	5.231677	4.516131	1208.566569	0.015511	0.015188
RS	53	5.655363	4.516131	1188.953987	0.015259	0.014963
RS	54	6.112718	4.651133	1129.100201	0.014491	0.014217
RS	55	6.606417	4.651133	1097.430632	0.014084	0.013830
RS	56	7.139348	4.651133	1057.765734	0.013575	0.013337
RS	57	7.714630	4.651133	1010.367600	0.012967	0.012739
RS	58	8.335626	8.204357	558.678593	0.007170	0.007126
RS	59	9.005970	8.204357	557.938777	0.007161	0.007104
RS	60	9.729584	8.204357	553.736678	0.007107	0.007035
RS	61	10.510701	8.204357	545.875646	0.007006	0.006918
RS	62	11.353890	8.204357	534.221618	0.006856	0.006752
RS	63	12.264083	8.204357	4945.379843	0.063469	0.061750
PA	4+25*2+4+6 0.038143819 0.022512223 12.264083075 104.482983603 1.977000663 0.787796266 0.576686229 0.509371325 0.509686981 0.562328502 0.663014040 0.817705832 1.040328798 1.361545440 1.808544134 2.353563825 2.896566780 3.338522772 3.664919417 3.919116667 4.135495295 4.324637590 4.486023004 4.608943817 4.673710238 4.670129053 4.614752796 4.547758916 4.516131485 4.651133012 8.204357264
//
IT	4909
RD	22
LK	-319894.885440
QD	-152.912436 -> -134.996706
RI	0.0004489888
TR	0.037410	0.022694
MT	12.391262
MM	C_pi: 2.922454, n_recomb: 79907.758850
RS	0	0.000000	125.059963	4.925459	0.000062	0.000004
RS	1	0.007964	125.059963	5.317876	0.000067	0.000023
RS	2	0.016563	125.059963	5.741570	0.000072	0.000044
RS	3	0.025846	125.059963	6.199037	0.000078	0.000064
RS	4	0.035868	2.073788	402.586187	0.005038	0.004364
RS	5	0.046689	2.073788	432.352038	0.005411	0.005194
RS	6	0.058371	0.810644	1181.714831	0.014788	0.014633
RS	7	0.070984	0.810644	1255.541678	0.015712	0.015819
RS	8	0.084602	0.589457	1826.000361	0.022851	0.022908
RS	9	0.099304	0.589457	1921.295435	0.024044	0.024073
RS	10	0.115176	0.517336	2294.038439	0.028709	0.028595
RS	11	0.132313	0.517336	2393.382340	0.029952	0.029986
RS	12	0.150815	0.514667	2502.896756	0.031322	0.031412
RS	13	0.170790	0.514667	2595.983924	0.032487	0.032840
RS	14	0.192356	0.565537	2447.464896	0.030629	0.031063
RS	15	0.215640	0.565537	2532.373204	0.031691	0.032354
RS	16	0.240778	0.664954	2228.870476	0.027893	0.028571
RS	17	0.267918	0.664954	2307.152774	0.028873	0.029737
RS	18	0.297219	0.818602	1942.028849	0.024303	0.025104
RS	19	0.328854	0.818602	2014.880548	0.025215	0.026145
RS	20	0.363009	1.040754	1646.891876	0.020610	0.021411
RS	21	0.399883	1.040754	1714.495114	0.021456	0.022319
RS	22	0.439695	1.363153	1365.401729	0.017087	0.017786
RS	23	0.482677	1.363153	1427.324389	0.017862	0.018560
RS	24	0.529082	1.814789	1122.956921	0.014053	0.014584
RS	25	0.579183	1.814789	1178.780101	0.014752	0.015231
RS	26	0.633274	2.369096	949.294257	0.011880	0.012225
RS	27	0.691673	2.369096	999.648181	0.012510	0.012780
RS	28	0.754722	2.924251	853.450203	0.010680	0.010862
RS	29	0.822793	2.924251	900.103809	0.011264	0.011377
RS	30	0.896286	3.377299	821.920144	0.010286	0.010348
RS	31	0.975631	3.377299	866.768709	0.010847	0.010859
RS	32	1.061296	3.711992	831.113096	0.010401	0.010386
RS	33	1.153783	3.711992	875.300977	0.010954	0.010905
RS	34	1.253636	3.973050	860.381637	0.010767	0.010702
RS	35	1.361441	3.973050	904.197161	0.011316	0.011220
RS	36	1.477832	4.196447	898.479729	0.011244	0.011132
RS	37	1.603492	4.196447	941.672674	0.011784	0.011638
RS	38	1.739161	4.392814	941.326451	0.011780	0.011615
RS	39	1.885634	4.392814	983.331306	0.012306	0.012102
RS	40	2.043772	4.560592	987.525008	0.012358	0.012134
RS	41	2.214505	4.560592	1027.492890	0.012858	0.012596
RS	42	2.398835	4.687603	1037.660359	0.012986	0.012701
RS	43	2.597845	4.687603	1074.380315	0.013445	0.013129
RS	44	2.812705	4.752861	1093.838647	0.013689	0.013350
RS	45	3.044676	4.752861	1125.505157	0.014085	0.013727
RS	46	3.295122	4.745830	1155.314844	0.014458	0.014080
RS	47	3.565514	4.745830	1179.209720	0.014757	0.014378
RS	48	3.857440	4.684121	1213.477320	0.015186	0.014793
RS	49	4.172615	4.684121	1225.969545	0.015342	0.014965
RS	50	4.512892	4.609877	1251.106882	0.015657	0.015275
RS	51	4.880268	4.609877	1248.492812	0.015624	0.015269
RS	52	5.276903	4.572121	1247.830722	0.015616	0.015267
RS	53	5.705126	4.572121	1228.072471	0.015369	0.015048
RS	54	6.167454	4.704890	1167.634255	0.014612	0.014315
RS	55	6.666601	4.704890	1135.232366	0.014207	0.013931
RS	56	7.205502	4.704890	1094.528384	0.013697	0.013440
RS	57	7.787321	4.704890	1045.784751	0.013087	0.012843
RS	58	8.415477	8.398318	571.869004	0.007157	0.007101
RS	59	9.093660	8.398318	571.840838	0.007156	0.007089
RS	60	9.825855	8.398318	568.299994	0.007112	0.007031
RS	61	10.616362	8.398318	561.031660	0.007021	0.006925
RS	62	11.469826	8.398318	549.882567	0.006881	0.006771
RS	63	12.391262	8.398318	5162.193201	0.064602	0.062865
PA	4+25*2+4+6 0.037410340 0.022693510 12.391261814 125.059962541 2.073788430 0.810644459 0.589457240 0.517336081 0.514666915 0.565537155 0.664953658 0.818601803 1.040754362 1.363153433 1.814788635 2.369096136 2.924251194 3.377298845 3.711991956 3.973049671 4.196446539 4.392814261 4.560592116 4.687603358 4.752861150 4.745829988 4.684121180 4.609876757 4.572121427 4.704890235 8.398317861
//
IT	4188
RD	23
LK	-319859.847446
QD	-142.063212 -> -125.869613
RI	0.0004225671
TR	0.036721	0.022861
MT	12.515390
MM	C_pi: 2.973148, n_recomb: 81829.872173
RS	0	0.000000	149.133006	4.235388	0.000052	0.000003
RS	1	0.007981	149.133006	4.573596	0.000056	0.000020
RS	2	0.016599	149.133006	4.938827	0.000060	0.000038
RS	3	0.025905	149.133006	5.333242	0.000065	0.000054
RS	4	0.035954	2.170229	394.783630	0.004824	0.004215
RS	5	0.046804	2.170229	424.135692	0.005183	0.005013
RS	6	0.058521	0.833116	1180.990509	0.014432	0.014380
RS	7	0.071172	0.833116	1255.456389	0.015342	0.015530
RS	8	0.084834	0.602124	1838.082355	0.022462	0.022623
RS	9	0.099585	0.602124	1935.200055	0.023649	0.023762
RS	10	0.115514	0.525248	2326.096419	0.028426	0.028395
RS	11	0.132715	0.525248	2428.162650	0.029673	0.029768
RS	12	0.151288	0.519596	2554.844379	0.031221	0.031359
RS	13	0.171343	0.519596	2650.866874	0.032395	0.032780
RS	14	0.192999	0.568700	2509.857671	0.030672	0.031128
RS	15	0.216384	0.568700	2597.476943	0.031742	0.032415
RS	16	0.241635	0.666856	2292.741696	0.028018	0.028698
RS	17	0.268901	0.666856	2373.461456	0.029005	0.029862
RS	18	0.298343	0.819455	2001.558357	0.024460	0.025251
RS	19	0.330135	0.819455	2076.645326	0.025378	0.026292
RS	20	0.364465	1.041085	1698.588352	0.020758	0.021544
RS	21	0.401534	1.041085	1768.272732	0.021609	0.022455
RS	22	0.441562	1.364513	1407.262335	0.017197	0.017880
RS	23	0.484784	1.364513	1471.098675	0.017978	0.018659
RS	24	0.531456	1.820479	1154.981480	0.014114	0.014631
RS	25	0.581853	1.820479	1212.497382	0.014817	0.015283
RS	26	0.636272	2.383653	973.645184	0.011898	0.012231
RS	27	0.695035	2.383653	1025.457013	0.012532	0.012790
RS	28	0.758487	2.950588	873.168930	0.010671	0.010842
RS	29	0.827003	2.950588	921.107868	0.011256	0.011359
RS	30	0.900988	3.414519	839.630731	0.010261	0.010312
RS	31	0.980878	3.414519	885.683659	0.010823	0.010825
RS	32	1.067143	3.757425	848.468224	0.010369	0.010342
RS	33	1.160294	3.757425	893.847053	0.010923	0.010862
RS	34	1.260879	4.025353	878.086071	0.010731	0.010652
RS	35	1.369491	4.025353	923.108891	0.011281	0.011170
RS	36	1.486773	4.255821	916.702915	0.011203	0.011076
RS	37	1.613414	4.255821	961.128493	0.011745	0.011583
RS	38	1.750163	4.459508	960.176183	0.011734	0.011552
RS	39	1.897826	4.459508	1003.444696	0.012263	0.012041
RS	40	2.057273	4.633762	1007.320539	0.012310	0.012068
RS	41	2.229447	4.633762	1048.588333	0.012814	0.012533
RS	42	2.415362	4.764918	1059.025570	0.012942	0.012637
RS	43	2.616115	4.764918	1097.077897	0.013407	0.013070
RS	44	2.832890	4.830657	1117.690683	0.013659	0.013298
RS	45	3.066966	4.830657	1150.691407	0.014062	0.013682
RS	46	3.319723	4.820122	1182.665243	0.014453	0.014051
RS	47	3.592654	4.820122	1207.810952	0.014760	0.014357
RS	48	3.887367	4.751988	1245.028034	0.015215	0.014797
RS	49	4.205602	4.751988	1258.523974	0.015380	0.014977
RS	50	4.549235	4.670372	1286.713913	0.015724	0.015317
RS	51	4.920294	4.670372	1284.632003	0.015699	0.015318
RS	52	5.320967	4.626331	1286.106686	0.015717	0.015343
RS	53	5.753618	4.626331	1266.217167	0.015474	0.015130
RS	54	6.220799	4.756456	1205.364495	0.014730	0.014410
RS	55	6.725267	4.756456	1172.237111	0.014325	0.014029
RS	56	7.269996	4.756456	1130.505620	0.013815	0.013539
RS	57	7.858201	4.756456	1080.432992	0.013203	0.012943
RS	58	8.493351	8.586661	584.596961	0.007144	0.007078
RS	59	9.179192	8.586661	585.263477	0.007152	0.007076
RS	60	9.919771	8.586661	582.370501	0.007117	0.007027
RS	61	10.719456	8.586661	575.685761	0.007035	0.006932
RS	62	11.582964	8.586661	565.037452	0.006905	0.006788
RS	63	12.515390	8.586661	5374.487084	0.065679	0.063924
PA	4+25*2+4+6 0.036720511 0.022861378 12.515389978 149.133005877 2.170228918 0.833116469 0.602123609 0.525248381 0.519595898 0.568700374 0.666856106 0.819455476 1.041084878 1.364513238 1.820479234 2.383652539 2.950588463 3.414518909 3.757424719 4.025352964 4.255820853 4.459508142 4.633761807 4.764917502 4.830656697 4.820121624 4.751987992 4.670372333 4.626331041 4.756456313 8.586661117
//
IT	4505
RD	24
LK	-319828.169649
QD	-132.204331 -> -117.550556
RI	0.0004050100
TR	0.036071	0.023017
MT	12.636671
MM	C_pi: 3.022387, n_recomb: 83685.645691
RS	0	0.000000	177.227144	3.649509	0.000044	0.000003
RS	1	0.007997	177.227144	3.941570	0.000047	0.000017
RS	2	0.016635	177.227144	4.257020	0.000051	0.000032
RS	3	0.025962	177.227144	4.597735	0.000055	0.000046
RS	4	0.036036	2.266065	387.447891	0.004630	0.004078
RS	5	0.046916	2.266065	416.404135	0.004976	0.004846
RS	6	0.058665	0.855154	1179.975561	0.014100	0.014142
RS	7	0.071354	0.855154	1255.021556	0.014997	0.015259
RS	8	0.085058	0.614674	1848.556518	0.022089	0.022347
RS	9	0.099858	0.614674	1947.376371	0.023270	0.023461
RS	10	0.115842	0.533103	2355.642272	0.028149	0.028196
RS	11	0.133104	0.533103	2460.315683	0.029399	0.029552
RS	12	0.151746	0.524473	2604.141573	0.031118	0.031302
RS	13	0.171880	0.524473	2703.016845	0.032300	0.032716
RS	14	0.193623	0.571816	2569.926755	0.030709	0.031187
RS	15	0.217106	0.571816	2660.192293	0.031788	0.032471
RS	16	0.242466	0.668726	2354.709317	0.028138	0.028820
RS	17	0.269855	0.668726	2437.807281	0.029131	0.029983
RS	18	0.299434	0.820277	2059.607941	0.024611	0.025393
RS	19	0.331378	0.820277	2136.872973	0.025535	0.026435
RS	20	0.365877	1.041337	1749.157288	0.020902	0.021674
RS	21	0.403136	1.041337	1820.869527	0.021758	0.022589
RS	22	0.443374	1.365656	1448.242930	0.017306	0.017974
RS	23	0.486830	1.365656	1513.946029	0.018091	0.018757
RS	24	0.533762	1.825667	1186.281858	0.014175	0.014678
RS	25	0.584447	1.825667	1245.449709	0.014882	0.015335
RS	26	0.639185	2.397315	997.351309	0.011918	0.012239
RS	27	0.698301	2.397315	1050.583706	0.012554	0.012802
RS	28	0.762145	2.975666	892.270405	0.010662	0.010824
RS	29	0.831095	2.975666	941.458198	0.011250	0.011343
RS	30	0.905559	3.450254	856.710336	0.010237	0.010280
RS	31	0.985978	3.450254	903.930418	0.010801	0.010793
RS	32	1.072829	3.801292	865.146452	0.010338	0.010301
RS	33	1.166626	3.801292	911.677553	0.010894	0.010821
RS	34	1.267924	4.076080	895.050951	0.010695	0.010605
RS	35	1.377323	4.076080	941.240902	0.011247	0.011124
RS	36	1.495472	4.313653	934.111452	0.011162	0.011022
RS	37	1.623069	4.313653	979.728269	0.011707	0.011530
RS	38	1.760871	4.524727	978.128552	0.011688	0.011492
RS	39	1.909694	4.524727	1022.618847	0.012220	0.011982
RS	40	2.070418	4.705546	1026.133056	0.012262	0.012003
RS	41	2.243997	4.705546	1068.659924	0.012770	0.012471
RS	42	2.431457	4.840906	1079.331031	0.012897	0.012575
RS	43	2.633910	4.840906	1118.678443	0.013368	0.013012
RS	44	2.852554	4.907122	1140.424945	0.013627	0.013247
RS	45	3.088683	4.907122	1174.729510	0.014037	0.013637
RS	46	3.343697	4.893041	1208.860788	0.014445	0.014023
RS	47	3.619106	4.893041	1235.237692	0.014760	0.014336
RS	48	3.916540	4.818402	1275.426415	0.015241	0.014800
RS	49	4.237762	4.818402	1289.919685	0.015414	0.014988
RS	50	4.584673	4.729321	1321.219020	0.015788	0.015356
RS	51	4.959329	4.729321	1319.675302	0.015769	0.015365
RS	52	5.363947	4.678857	1323.381512	0.015814	0.015416
RS	53	5.800925	4.678857	1303.373550	0.015575	0.015208
RS	54	6.272849	4.805972	1242.267949	0.014844	0.014503
RS	55	6.782516	4.805972	1208.421581	0.014440	0.014124
RS	56	7.332943	4.805972	1165.674048	0.013929	0.013635
RS	57	7.927391	4.805972	1114.289045	0.013315	0.013039
RS	58	8.569379	8.769604	596.866613	0.007132	0.007056
RS	59	9.262710	8.769604	598.210504	0.007148	0.007062
RS	60	10.011490	8.769604	595.951389	0.007121	0.007024
RS	61	10.820154	8.769604	589.840215	0.007048	0.006938
RS	62	11.693490	8.769604	579.687292	0.006927	0.006804
RS	63	12.636671	8.769604	5581.970693	0.066702	0.064928
PA	4+25*2+4+6 0.036070862 0.023016687 12.636670654 177.227144197 2.266064952 0.855154119 0.614674406 0.533102993 0.524472610 0.571816475 0.668725680 0.820276630 1.041337063 1.365655781 1.825666833 2.397314640 2.975665943 3.450253973 3.801292205 4.076079868 4.313652800 4.524726646 4.705545661 4.840906407 4.907121579 4.893041078 4.818402238 4.729321210 4.678857160 4.805972492 8.769604238
//
IT	4801
RD	25
LK	-319799.496534
QD	-123.231659 -> -109.956624
RI	0.0003947733
TR	0.035459	0.023161
MT	12.755062
MM	C_pi: 3.070172, n_recomb: 85476.487246
RS	0	0.000000	209.813047	3.152584	0.000037	0.000002
RS	1	0.008013	209.813047	3.405405	0.000040	0.000014
RS	2	0.016669	209.813047	3.678517	0.000043	0.000027
RS	3	0.026018	209.813047	3.973552	0.000046	0.000039
RS	4	0.036116	2.360925	380.580083	0.004452	0.003952
RS	5	0.047024	2.360925	409.160484	0.004787	0.004692
RS	6	0.058805	0.876717	1178.754438	0.013790	0.013918
RS	7	0.071531	0.876717	1254.329013	0.014675	0.015005
RS	8	0.085276	0.627101	1857.558108	0.021732	0.022081
RS	9	0.100123	0.627101	1957.965420	0.022906	0.023170
RS	10	0.116159	0.540895	2382.818532	0.027877	0.027999
RS	11	0.133481	0.540895	2489.985471	0.029131	0.029338
RS	12	0.152190	0.529296	2650.872032	0.031013	0.031242
RS	13	0.172399	0.529296	2752.516686	0.032202	0.032650
RS	14	0.194227	0.574888	2627.697984	0.030742	0.031240
RS	15	0.217805	0.574888	2720.544365	0.031828	0.032522
RS	16	0.243272	0.670562	2414.780858	0.028251	0.028937
RS	17	0.270779	0.670562	2500.197368	0.029250	0.030098
RS	18	0.300491	0.821067	2116.169079	0.024757	0.025532
RS	19	0.332584	0.821067	2195.554734	0.025686	0.026575
RS	20	0.367248	1.041518	1798.585552	0.021042	0.021801
RS	21	0.404690	1.041518	1872.272050	0.021904	0.022719
RS	22	0.445133	1.366601	1488.332377	0.017412	0.018066
RS	23	0.488816	1.366601	1555.854911	0.018202	0.018854
RS	24	0.536000	1.830392	1216.854092	0.014236	0.014726
RS	25	0.586964	1.830392	1277.632826	0.014947	0.015387
RS	26	0.642013	2.410127	1020.423114	0.011938	0.012249
RS	27	0.701473	2.410127	1075.038896	0.012577	0.012815
RS	28	0.765698	2.999526	910.772946	0.010655	0.010808
RS	29	0.835069	2.999526	961.173613	0.011245	0.011329
RS	30	0.909999	3.484540	873.181675	0.010215	0.010250
RS	31	0.990934	3.484540	921.532377	0.010781	0.010763
RS	32	1.078354	3.843605	881.177330	0.010309	0.010263
RS	33	1.172779	3.843605	928.822841	0.010866	0.010783
RS	34	1.274771	4.125226	911.309682	0.010662	0.010560
RS	35	1.384936	4.125226	958.627374	0.011215	0.011079
RS	36	1.503929	4.369909	950.745682	0.011123	0.010970
RS	37	1.632458	4.369909	997.513048	0.011670	0.011479
RS	38	1.771285	4.588431	995.225706	0.011643	0.011433
RS	39	1.921238	4.588431	1040.896324	0.012178	0.011926
RS	40	2.083206	4.775888	1044.008412	0.012214	0.011940
RS	41	2.258154	4.775888	1087.753523	0.012726	0.012411
RS	42	2.447120	4.915502	1098.624278	0.012853	0.012514
RS	43	2.651230	4.915502	1139.228893	0.013328	0.012955
RS	44	2.871695	4.982209	1162.081428	0.013595	0.013197
RS	45	3.109827	4.982209	1197.658208	0.014012	0.013593
RS	46	3.367041	4.964539	1233.937350	0.014436	0.013994
RS	47	3.644866	4.964539	1261.523767	0.014759	0.014314
RS	48	3.944955	4.883338	1304.695477	0.015264	0.014801
RS	49	4.269090	4.883338	1320.177278	0.015445	0.014997
RS	50	4.619200	4.786705	1354.635291	0.015848	0.015394
RS	51	4.997365	4.786705	1353.633205	0.015836	0.015410
RS	52	5.405834	4.729699	1359.656291	0.015907	0.015487
RS	53	5.847035	4.729699	1339.540612	0.015671	0.015283
RS	54	6.323591	4.853463	1278.337443	0.014955	0.014593
RS	55	6.838335	4.853463	1243.777262	0.014551	0.014216
RS	56	7.394327	4.853463	1200.023964	0.014039	0.013728
RS	57	7.994872	4.853463	1147.342205	0.013423	0.013131
RS	58	8.643541	8.947183	608.685751	0.007121	0.007035
RS	59	9.344190	8.947183	610.689295	0.007145	0.007050
RS	60	10.100984	8.947183	609.049362	0.007125	0.007020
RS	61	10.918423	8.947183	603.500778	0.007060	0.006943
RS	62	11.801366	8.947183	593.836609	0.006947	0.006818
RS	63	12.755062	8.947183	5784.423435	0.067673	0.065880
PA	4+25*2+4+6 0.035458807 0.023160569 12.755062314 209.813046659 2.360924827 0.876716652 0.627101243 0.540894579 0.529295808 0.574887686 0.670562390 0.821066730 1.041517807 1.366601316 1.830392155 2.410127113 2.999526302 3.484540135 3.843605478 4.125226403 4.369909287 4.588430697 4.775888133 4.915502207 4.982208903 4.964539162 4.883337967 4.786704894 4.729698952 4.853462692 8.947182648
//
CC
CC	Brief Description of the file format:
CC	  CC  comments
CC	  MM  useful-messages
CC	  RD  round-of-iterations
CC	  LL  \log[P(sequence)]
CC	  QD  Q-before-opt Q-after-opt
CC	  TR  \theta_0 \rho_0
CC	  RS  k t_k \lambda_k \pi_k \sum_{l\not=k}A_{kl} A_{kk}
CC	  DC  begin end best-k t_k+\Delta_k max-prob
CC
MM	Version: 0.6.5-r67
MM	pattern:4+25*2+4+6, n:63, n_free_lambdas:28
MM	n_iterations:25, skip:1, max_t:5, theta/rho:5
MM	is_decoding:0
MM	n_seqs:23, sum_L:1274526, sum_n:115958
RD	0
LK	0.000000
QD	0.000000 -> 0.000000
RI	inf
TR	0.095390	0.019078
MT	5.000000
MM	C_pi: 1.000000, n_recomb: 24085.550185
RS	0	0.000000	1.000000	153.152994	0.006359	0.000000
RS	1	0.006440	1.000000	161.946126	0.006724	0.000000
RS	2	0.013294	1.000000	171.171521	0.007107	0.000000
RS	3	0.020590	1.000000	180.840824	0.007508	0.000000
RS	4	0.028356	1.000000	190.964588	0.007929	0.000000
RS	5	0.036622	1.000000	201.552028	0.008368	0.000000
RS	6	0.045421	1.000000	212.610726	0.008827	0.000000
RS	7	0.054785	1.000000	224.146322	0.009306	0.000000
RS	8	0.064753	1.000000	236.162162	0.009805	0.000000
RS	9	0.075363	1.000000	248.658909	0.010324	0.000000
RS	10	0.086656	1.000000	261.634126	0.010863	0.000000
RS	11	0.098677	1.000000	275.081815	0.011421	0.000000
RS	12	0.111471	1.000000	288.991925	0.011999	0.000000
RS	13	0.125090	1.000000	303.349818	0.012595	0.000000
RS	14	0.139585	1.000000	318.135711	0.013209	0.000000
RS	15	0.155014	1.000000	333.324076	0.013839	0.000000
RS	16	0.171437	1.000000	348.883028	0.014485	0.000000
RS	17	0.188917	1.000000	364.773679	0.015145	0.000000
RS	18	0.207523	1.000000	380.949499	0.015817	0.000000
RS	19	0.227327	1.000000	397.355659	0.016498	0.000000
RS	20	0.248406	1.000000	413.928407	0.017186	0.000000
RS	21	0.270843	1.000000	430.594465	0.017878	0.000000
RS	22	0.294725	1.000000	447.270476	0.018570	0.000000
RS	23	0.320144	1.000000	463.862539	0.019259	0.000000
RS	24	0.347201	1.000000	480.265834	0.019940	0.000000
RS	25	0.376000	1.000000	496.364393	0.020608	0.000000
RS	26	0.406654	1.000000	512.031034	0.021259	0.000000
RS	27	0.439282	1.000000	527.127509	0.021886	0.000000
RS	28	0.474011	1.000000	541.504906	0.022483	0.000000
RS	29	0.510976	1.000000	555.004341	0.023043	0.000000
RS	30	0.550322	1.000000	567.457998	0.023560	0.000000
RS	31	0.592202	1.000000	578.690559	0.024026	0.000000
RS	32	0.636779	1.000000	588.521051	0.024435	0.000000
RS	33	0.684227	1.000000	596.765179	0.024777	0.000000
RS	34	0.734730	1.000000	603.238142	0.025046	0.000000
RS	35	0.788485	1.000000	607.757964	0.025233	0.000000
RS	36	0.845702	1.000000	610.149350	0.025333	0.000000
RS	37	0.906604	1.000000	610.248025	0.025337	0.000000
RS	38	0.971428	1.000000	607.905522	0.025239	0.000000
RS	39	1.040426	1.000000	602.994347	0.025036	0.000000
RS	40	1.113868	1.000000	595.413399	0.024721	0.000000
RS	41	1.192040	1.000000	585.093496	0.024292	0.000000
RS	42	1.275245	1.000000	572.002823	0.023749	0.000000
RS	43	1.363809	1.000000	556.152064	0.023091	0.000000
RS	44	1.458076	1.000000	537.598950	0.022320	0.000000
RS	45	1.558414	1.000000	516.451935	0.021442	0.000000
RS	46	1.665214	1.000000	492.872667	0.020463	0.000000
RS	47	1.778891	1.000000	467.076951	0.019392	0.000000
RS	48	1.899889	1.000000	439.333890	0.018241	0.000000
RS	49	2.028679	1.000000	409.962956	0.017021	0.000000
RS	50	2.165763	1.000000	379.328794	0.015749	0.000000
RS	51	2.311675	1.000000	347.833692	0.014442	0.000000
RS	52	2.466983	1.000000	315.907748	0.013116	0.000000
RS	53	2.632293	1.000000	283.996949	0.011791	0.000000
RS	54	2.808249	1.000000	252.549550	0.010486	0.000000
RS	55	2.995536	1.000000	222.001285	0.009217	0.000000
RS	56	3.194884	1.000000	192.760167	0.008003	0.000000
RS	57	3.407070	1.000000	165.191701	0.006859	0.000000
RS	58	3.632920	1.000000	139.605469	0.005796	0.000000
RS	59	3.873315	1.000000	116.244009	0.004826	0.000000
RS	60	4.129191	1.000000	95.274872	0.003956	0.000000
RS	61	4.401545	1.000000	76.786510	0.003188	0.000000
RS	62	4.691438	1.000000	60.788456	0.002524	0.000000
RS	63	5.000000	1.000000	169.954277	0.007056	0.000000
PA	4+25*2+4+6 0.095389585 0.019077917 5.000000000 1.000000000 1.000000000 1.000000000 1.000000000 1.000000000 1.000000000 1.000000000 1.000000000 1.000000000 1.000000000 1.000000000 1.000000000 1.000000000 1.000000000 1.000000000 1.000000000 1.000000000 1.000000000 1.000000000 1.000000000 1.000000000 1.000000000 1.000000000 1.000000000 1.000000000 1.000000000 1.000000000 1.000000000
//
IT	4813
RD	1
LK	-321174.902221
QD	-3552.509807 -> -1508.801757
RI	0.0791305001
TR	0.074042	0.014848
MT	7.303476
MM	C_pi: 1.187849, n_recomb: 22282.373607
RS	0	0.000000	0.483814	320.492673	0.014383	0.000339
RS	1	0.007071	0.483814	338.021072	0.015170	0.002407
RS	2	0.014643	0.483814	356.128274	0.015983	0.006063
RS	3	0.022750	0.483814	374.777414	0.016819	0.010964
RS	4	0.031430	0.362486	524.090239	0.023520	0.016078
RS	5	0.040724	0.362486	546.491723	0.024526	0.020727
RS	6	0.050675	0.360822	571.370086	0.025642	0.024641
RS	7	0.061330	0.360822	593.404733	0.026631	0.027609
RS	8	0.072738	0.397683	558.832484	0.025080	0.029388
RS	9	0.084953	0.397683	579.678527	0.026015	0.029798
RS	10	0.098032	0.463743	515.777531	0.023147	0.029085
RS	11	0.112036	0.463743	535.312006	0.024024	0.027886
RS	12	0.127030	0.546933	471.276255	0.021150	0.026659
RS	13	0.143084	0.546933	489.560389	0.021971	0.025548
RS	14	0.160274	0.640635	434.304471	0.019491	0.024558
RS	15	0.178679	0.640635	451.453733	0.020261	0.023639
RS	16	0.198385	0.744657	403.805572	0.018122	0.022722
RS	17	0.219485	0.744657	419.930421	0.018846	0.021755
RS	18	0.242077	0.859292	378.475889	0.016985	0.020734
RS	19	0.266267	0.859292	393.673755	0.017667	0.019688
RS	20	0.292168	0.981636	358.430473	0.016086	0.018656
RS	21	0.319899	0.981636	372.794979	0.016730	0.017670
RS	22	0.349592	1.106976	343.754563	0.015427	0.016753
RS	23	0.381385	1.106976	357.368271	0.016038	0.015925
RS	24	0.415426	1.230274	334.139007	0.014996	0.015198
RS	25	0.451874	1.230274	347.058780	0.015575	0.014576
RS	26	0.490899	1.346878	329.044352	0.014767	0.014054
RS	27	0.532684	1.346878	341.286971	0.015316	0.013624
RS	28	0.577424	1.453062	327.803705	0.014711	0.013279
RS	29	0.625327	1.453062	339.332687	0.015229	0.013009
RS	30	0.676618	1.546413	329.649086	0.014794	0.012808
RS	31	0.731536	1.546413	340.363193	0.015275	0.012671
RS	32	0.790337	1.625940	333.709050	0.014976	0.012595
RS	33	0.853297	1.625940	343.433757	0.015413	0.012578
RS	34	0.920709	1.691946	338.995108	0.015214	0.012618
RS	35	0.992887	1.691946	347.479166	0.015594	0.012710
RS	36	1.070170	1.745880	344.367911	0.015455	0.012848
RS	37	1.152918	1.745880	351.288831	0.015765	0.013023
RS	38	1.241517	1.789886	348.574380	0.015644	0.013223
RS	39	1.336381	1.789886	353.556085	0.015867	0.013438
RS	40	1.437954	1.826122	350.359488	0.015724	0.013655
RS	41	1.546709	1.826122	353.001453	0.015842	0.013864
RS	42	1.663155	1.856220	348.585884	0.015644	0.014055
RS	43	1.787835	1.856220	348.500409	0.015640	0.014217
RS	44	1.921332	1.881050	342.324867	0.015363	0.014343
RS	45	2.064269	1.881050	339.178971	0.015222	0.014429
RS	46	2.217313	1.900764	330.905164	0.014851	0.014469
RS	47	2.381181	1.900764	324.465817	0.014562	0.014460
RS	48	2.556635	1.915395	313.880518	0.014086	0.014397
RS	49	2.744497	1.915395	304.071450	0.013646	0.014273
RS	50	2.945644	1.925735	291.008002	0.013060	0.014081
RS	51	3.161014	1.925735	277.987475	0.012476	0.013811
RS	52	3.391614	1.933907	262.372849	0.011775	0.013455
RS	53	3.638521	1.933907	246.620404	0.011068	0.013006
RS	54	3.902888	1.949602	227.971239	0.010231	0.012465
RS	55	4.185949	1.949602	210.494141	0.009447	0.011838
RS	56	4.489027	1.949602	192.333108	0.008632	0.011137
RS	57	4.813536	1.949602	173.780487	0.007799	0.010378
RS	58	5.160993	2.088914	145.694229	0.006539	0.009578
RS	59	5.533021	2.088914	130.109634	0.005839	0.008753
RS	60	5.931356	2.088914	114.711346	0.005148	0.007918
RS	61	6.357858	2.088914	99.756137	0.004477	0.007085
RS	62	6.814521	2.088914	85.484610	0.003836	0.006268
RS	63	7.303476	2.088914	329.488319	0.014787	0.026524
PA	4+25*2+4+6 0.074042243 0.014847884 7.303476036 0.483814240 0.362485945 0.360821724 0.397683144 0.463743091 0.546933174 0.640635490 0.744656563 0.859292030 0.981636047 1.106975555 1.230273783 1.346877694 1.453062057 1.546413422 1.625940323 1.691946030 1.745880127 1.789886475 1.826121807 1.856220245 1.881050110 1.900764465 1.915395379 1.925735474 1.933906555 1.949602127 2.088913500
//
IT	4650
RD	2
LK	-318053.262140
QD	-1584.957309 -> -995.224742
RI	0.0639909276
TR	0.065753	0.014248
MT	8.521435
MM	C_pi: 1.397429, n_recomb: 25125.739572
RS	0	0.000000	0.682408	265.822707	0.010580	0.000196
RS	1	0.007331	0.682408	282.164971	0.011230	0.001453
RS	2	0.015199	0.682408	299.268743	0.011911	0.003675
RS	3	0.023643	0.682408	317.132687	0.012622	0.006826
RS	4	0.032707	0.351395	647.675041	0.025777	0.014025
RS	5	0.042435	0.351395	675.538350	0.026886	0.019041
RS	6	0.052877	0.310406	794.305523	0.031613	0.023989
RS	7	0.064083	0.310406	821.289578	0.032687	0.028489
RS	8	0.076112	0.327802	802.807674	0.031952	0.029476
RS	9	0.089022	0.327802	827.274517	0.032925	0.032472
RS	10	0.102878	0.383934	728.075632	0.028977	0.029811
RS	11	0.117750	0.383934	750.779207	0.029881	0.031247
RS	12	0.133712	0.465345	639.350581	0.025446	0.027455
RS	13	0.150845	0.465345	660.610979	0.026292	0.028338
RS	14	0.169233	0.564409	563.286123	0.022419	0.024964
RS	15	0.188970	0.564409	583.144212	0.023209	0.025774
RS	16	0.210153	0.682316	499.787067	0.019891	0.022873
RS	17	0.232889	0.682316	518.301441	0.020628	0.023520
RS	18	0.257292	0.823649	445.606397	0.017735	0.020847
RS	19	0.283483	0.823649	462.855022	0.018422	0.021192
RS	20	0.311595	0.989550	400.429306	0.015937	0.018748
RS	21	0.341767	0.989550	416.505754	0.016577	0.018855
RS	22	0.374151	1.176569	364.538732	0.014509	0.016751
RS	23	0.408909	1.176569	379.560108	0.015106	0.016745
RS	24	0.446215	1.377253	337.695932	0.013440	0.015049
RS	25	0.486256	1.377253	351.795744	0.014001	0.015046
RS	26	0.529232	1.580827	319.276250	0.012707	0.013767
RS	27	0.575358	1.580827	332.585368	0.013237	0.013828
RS	28	0.624866	1.775436	308.363569	0.012273	0.012912
RS	29	0.678003	1.775436	320.984581	0.012775	0.013045
RS	30	0.735035	1.950972	303.846369	0.012093	0.012418
RS	31	0.796248	1.950972	315.827320	0.012570	0.012616
RS	32	0.861948	2.100821	304.539158	0.012121	0.012222
RS	33	0.932464	2.100821	315.851117	0.012571	0.012483
RS	34	1.008150	2.222485	309.198753	0.012306	0.012287
RS	35	1.089384	2.222485	319.718395	0.012725	0.012616
RS	36	1.176572	2.317888	316.395809	0.012592	0.012579
RS	37	1.270153	2.317888	325.896372	0.012971	0.012957
RS	38	1.370593	2.392208	324.506147	0.012915	0.013019
RS	39	1.478396	2.392208	332.663742	0.013240	0.013399
RS	40	1.594101	2.451307	331.892292	0.013209	0.013492
RS	41	1.718289	2.451307	338.308089	0.013465	0.013823
RS	42	1.851580	2.499477	337.113088	0.013417	0.013887
RS	43	1.994642	2.499477	341.343341	0.013585	0.014129
RS	44	2.148192	2.538489	339.034318	0.013494	0.014129
RS	45	2.312997	2.538489	340.619340	0.013557	0.014262
RS	46	2.489884	2.567978	336.790297	0.013404	0.014190
RS	47	2.679738	2.567978	335.282050	0.013344	0.014209
RS	48	2.883508	2.587623	329.530019	0.013115	0.014060
RS	49	3.102217	2.587623	324.542251	0.012917	0.013955
RS	50	3.336958	2.599681	316.218681	0.012585	0.013702
RS	51	3.588907	2.599681	307.532682	0.012240	0.013442
RS	52	3.859326	2.609600	295.864628	0.011775	0.013040
RS	53	4.149567	2.609600	283.583177	0.011287	0.012605
RS	54	4.461085	2.637216	266.919246	0.010623	0.011992
RS	55	4.795439	2.637216	251.827745	0.010023	0.011408
RS	56	5.154303	2.637216	235.354638	0.009367	0.010756
RS	57	5.539475	2.637216	217.739224	0.008666	0.010049
RS	58	5.952881	2.977442	178.152284	0.007090	0.008731
RS	59	6.396592	2.977442	164.377306	0.006542	0.008098
RS	60	6.872830	2.977442	149.995420	0.005970	0.007432
RS	61	7.383979	2.977442	135.253004	0.005383	0.006743
RS	62	7.932599	2.977442	120.412028	0.004792	0.006043
RS	63	8.521435	2.977442	562.799445	0.022399	0.028815
PA	4+25*2+4+6 0.065753149 0.014247626 8.521434807 0.682407782 0.351394714 0.310406005 0.327801797 0.383934200 0.465345109 0.564409364 0.682315892 0.823648542 0.989550353 1.176569026 1.377252979 1.580826944 1.775435535 1.950972160 2.100820817 2.222484744 2.317887695 2.392208325 2.451306810 2.499476532 2.538489121 2.567978471 2.587623029 2.599680723 2.609599757 2.637215981 2.977442342
//
IT	4810
RD	3
LK	-317069.690542
QD	-1107.431481 -> -831.050919
RI	0.0426702584
TR	0.061027	0.014517
MT	9.207277
MM	C_pi: 1.589482, n_recomb: 29073.948764
RS	0	0.000000	1.157192	184.726905	0.006354	0.000121
RS	1	0.007461	1.157192	197.197414	0.006783	0.000886
RS	2	0.015479	1.157192	210.405651	0.007237	0.002193
RS	3	0.024095	1.157192	224.379241	0.007718	0.004016
RS	4	0.033354	0.414201	663.000205	0.022804	0.011945
RS	5	0.043303	0.414201	694.988322	0.023904	0.016195
RS	6	0.053995	0.323309	927.994870	0.031918	0.022985
RS	7	0.065485	0.323309	961.231935	0.033062	0.027350
RS	8	0.077832	0.321497	998.414704	0.034341	0.029723
RS	9	0.091100	0.321497	1028.059629	0.035360	0.033108
RS	10	0.105358	0.368071	924.458155	0.031797	0.030748
RS	11	0.120680	0.368071	951.568942	0.032729	0.032818
RS	12	0.137145	0.444618	811.571750	0.027914	0.028569
RS	13	0.154838	0.444618	836.975669	0.028788	0.029997
RS	14	0.173852	0.541113	709.958466	0.024419	0.025951
RS	15	0.194284	0.541113	733.743306	0.025237	0.027257
RS	16	0.216241	0.658836	623.423467	0.021443	0.023691
RS	17	0.239836	0.658836	645.626289	0.022206	0.024852
RS	18	0.265192	0.805707	547.279055	0.018824	0.021513
RS	19	0.292439	0.805707	567.959399	0.019535	0.022361
RS	20	0.321719	0.987647	481.309306	0.016555	0.019236
RS	21	0.353184	0.987647	500.528507	0.017216	0.019776
RS	22	0.386996	1.205003	426.989639	0.014686	0.017023
RS	23	0.423331	1.205003	444.841604	0.015300	0.017365
RS	24	0.462377	1.451387	385.009121	0.013242	0.015103
RS	25	0.504337	1.451387	401.640413	0.013814	0.015371
RS	26	0.549426	1.712630	355.191393	0.012217	0.013640
RS	27	0.597881	1.712630	370.789977	0.012753	0.013918
RS	28	0.649950	1.969698	336.542333	0.011575	0.012670
RS	29	0.705904	1.969698	351.299558	0.012083	0.012982
RS	30	0.766033	2.204442	327.514339	0.011265	0.012128
RS	31	0.830649	2.204442	341.577411	0.011749	0.012473
RS	32	0.900085	2.403954	326.405794	0.011227	0.011932
RS	33	0.974702	2.403954	339.837126	0.011689	0.012312
RS	34	1.054886	2.562516	331.510478	0.011402	0.012027
RS	35	1.141053	2.562516	344.256846	0.011841	0.012449
RS	36	1.233649	2.682654	340.907097	0.011726	0.012365
RS	37	1.333153	2.682654	352.779588	0.012134	0.012812
RS	38	1.440082	2.773314	352.383873	0.012120	0.012851
RS	39	1.554988	2.773314	363.059632	0.012487	0.013278
RS	40	1.678468	2.844783	363.734364	0.012511	0.013351
RS	41	1.811161	2.844783	372.783388	0.012822	0.013709
RS	42	1.953754	2.904143	373.131080	0.012834	0.013749
RS	43	2.106986	2.904143	380.052797	0.013072	0.014000
RS	44	2.271651	2.953477	379.309344	0.013046	0.013976
RS	45	2.448601	2.953477	383.559239	0.013193	0.014109
RS	46	2.638754	2.991022	381.418012	0.013119	0.014021
RS	47	2.843094	2.991022	382.421755	0.013153	0.014037
RS	48	3.062681	3.015501	378.472822	0.013018	0.013888
RS	49	3.298651	3.015501	375.667390	0.012921	0.013780
RS	50	3.552226	3.030455	368.932131	0.012689	0.013537
RS	51	3.824721	3.030455	361.891334	0.012447	0.013280
RS	52	4.117547	3.044395	351.044420	0.012074	0.012890
RS	53	4.432221	3.044395	339.683674	0.011683	0.012469
RS	54	4.770374	3.088040	321.785603	0.011068	0.011849
RS	55	5.133755	3.088040	306.894254	0.010556	0.011294
RS	56	5.524250	3.088040	290.097197	0.009978	0.010676
RS	57	5.943879	3.088040	271.607871	0.009342	0.010003
RS	58	6.394817	3.655316	215.177458	0.007401	0.008300
RS	59	6.879399	3.655316	202.246905	0.006956	0.007777
RS	60	7.400137	3.655316	188.202387	0.006473	0.007215
RS	61	7.959727	3.655316	173.261586	0.005959	0.006622
RS	62	8.561069	3.655316	157.675755	0.005423	0.006009
RS	63	9.207277	3.655316	837.560588	0.028808	0.031470
PA	4+25*2+4+6 0.061027370 0.014517163 9.207277292 1.157191856 0.414201338 0.323309197 0.321496954 0.368071196 0.444618449 0.541112815 0.658835775 0.805706716 0.987647364 1.205003241 1.451386769 1.712629862 1.969698297 2.204441544 2.403954075 2.562516160 2.682653891 2.773314130 2.844782585 2.904143083 2.953477196 2.991021648 3.015501355 3.030455150 3.044394668 3.088040338 3.655315972
//
IT	4835
RD	4
LK	-316568.626822
QD	-920.593630 -> -735.044581
RI	0.0274610150
TR	0.057696	0.015059
MT	9.638006
MM	C_pi: 1.739505, n_recomb: 32955.173632
RS	0	0.000000	1.979564	123.640179	0.003752	0.000078
RS	1	0.007538	1.979564	132.443947	0.004019	0.000560
RS	2	0.015645	1.979564	141.832960	0.004304	0.001354
RS	3	0.024362	1.979564	151.839645	0.004607	0.002433
RS	4	0.033737	0.502486	635.399830	0.019281	0.010278
RS	5	0.043819	0.502486	669.273624	0.020309	0.013803
RS	6	0.054660	0.350209	1004.841808	0.030491	0.021970
RS	7	0.066319	0.350209	1044.000028	0.031679	0.025937
RS	8	0.078856	0.329116	1149.801501	0.034890	0.029771
RS	9	0.092339	0.329116	1185.152672	0.035963	0.033064
RS	10	0.106838	0.367434	1093.381003	0.033178	0.031413
RS	11	0.122430	0.367434	1125.300923	0.034146	0.033584
RS	12	0.139197	0.439801	968.262661	0.029381	0.029409
RS	13	0.157229	0.439801	998.034051	0.030285	0.030953
RS	14	0.176619	0.532941	849.714616	0.025784	0.026752
RS	15	0.197471	0.532941	877.562463	0.026629	0.028179
RS	16	0.219896	0.647275	746.919163	0.022665	0.024409
RS	17	0.244010	0.647275	772.916342	0.023454	0.025733
RS	18	0.269943	0.792901	653.596210	0.019833	0.022127
RS	19	0.297830	0.792901	677.828883	0.020568	0.023171
RS	20	0.327819	0.979709	569.559809	0.017283	0.019699
RS	21	0.360069	0.979709	592.078831	0.017966	0.020432
RS	22	0.394751	1.212011	498.053578	0.015113	0.017297
RS	23	0.432046	1.212011	518.919731	0.015746	0.017807
RS	24	0.472153	1.485752	441.433382	0.013395	0.015187
RS	25	0.515284	1.485752	460.780229	0.013982	0.015589
RS	26	0.561665	1.785226	400.513634	0.012153	0.013565
RS	27	0.611543	1.785226	418.561902	0.012701	0.013948
RS	28	0.665181	2.085651	374.475263	0.011363	0.012490
RS	29	0.722863	2.085651	391.488701	0.011879	0.012888
RS	30	0.784892	2.361619	361.351658	0.010965	0.011901
RS	31	0.851598	2.361619	377.564245	0.011457	0.012317
RS	32	0.923332	2.594571	358.828742	0.010888	0.011701
RS	33	1.000473	2.594571	374.380635	0.011360	0.012136
RS	34	1.083430	2.776095	364.641438	0.011065	0.011820
RS	35	1.172640	2.776095	379.533214	0.011517	0.012281
RS	36	1.268575	2.909648	376.293513	0.011418	0.012192
RS	37	1.371742	2.909648	390.355734	0.011845	0.012665
RS	38	1.482685	3.008054	390.895216	0.011861	0.012710
RS	39	1.601992	3.008054	403.787797	0.012253	0.013156
RS	40	1.730293	3.085952	405.578708	0.012307	0.013234
RS	41	1.868265	3.085952	416.827305	0.012648	0.013605
RS	42	2.016638	3.152903	418.088561	0.012687	0.013642
RS	43	2.176196	3.152903	427.134197	0.012961	0.013905
RS	44	2.347782	3.210846	427.070916	0.012959	0.013874
RS	45	2.532302	3.210846	433.298998	0.013148	0.014018
RS	46	2.730732	3.256192	431.795503	0.013103	0.013928
RS	47	2.944120	3.256192	434.537982	0.013186	0.013957
RS	48	3.173594	3.286395	431.265360	0.013086	0.013814
RS	49	3.420366	3.286395	429.832492	0.013043	0.013720
RS	50	3.685740	3.305943	423.544977	0.012852	0.013489
RS	51	3.971119	3.305943	417.369028	0.012665	0.013250
RS	52	4.278011	3.325886	406.252393	0.012327	0.012871
RS	53	4.608037	3.325886	395.137872	0.011990	0.012474
RS	54	4.962941	3.387912	374.831596	0.011374	0.011837
RS	55	5.344599	3.387912	359.674617	0.010914	0.011314
RS	56	5.755027	3.387912	342.177582	0.010383	0.010727
RS	57	6.196394	3.387912	322.537348	0.009787	0.010082
RS	58	6.671033	4.188120	246.955123	0.007494	0.008025
RS	59	7.181451	4.188120	234.930830	0.007129	0.007585
RS	60	7.730346	4.188120	221.434280	0.006719	0.007103
RS	61	8.320619	4.188120	206.647058	0.006271	0.006585
RS	62	8.955387	4.188120	190.794947	0.005790	0.006040
RS	63	9.638006	4.188120	1112.216197	0.033749	0.034162
PA	4+25*2+4+6 0.057695527 0.015059153 9.638005707 1.979564143 0.502486388 0.350209286 0.329115512 0.367434446 0.439800747 0.532941236 0.647275490 0.792901489 0.979709082 1.212010944 1.485751933 1.785226385 2.085651300 2.361619343 2.594570836 2.776095016 2.909648228 3.008054453 3.085951659 3.152903268 3.210846262 3.256192083 3.286395468 3.305943223 3.325886405 3.387911571 4.188120056
//
IT	5322
RD	5
LK	-316217.135624
QD	-803.532194 -> -656.571756
RI	0.0180750074
TR	0.055035	0.015682
MT	9.943955
MM	C_pi: 1.857943, n_recomb: 36602.726021
RS	0	0.000000	3.300674	82.879392	0.002264	0.000051
RS	1	0.007591	3.300674	88.963722	0.002431	0.000363
RS	2	0.015758	3.300674	95.477858	0.002608	0.000862
RS	3	0.024546	3.300674	102.449515	0.002799	0.001522
RS	4	0.034000	0.605052	595.473025	0.016269	0.008956
RS	5	0.044172	0.605052	629.646320	0.017202	0.011909
RS	6	0.055116	0.380615	1050.953430	0.028712	0.021028
RS	7	0.066891	0.380615	1095.111722	0.029919	0.024612
RS	8	0.079560	0.340237	1270.769014	0.034718	0.029683
RS	9	0.093191	0.340237	1311.705964	0.035836	0.032793
RS	10	0.107856	0.371389	1238.883808	0.033847	0.031844
RS	11	0.123635	0.371389	1275.605186	0.034850	0.033976
RS	12	0.140611	0.440611	1107.623111	0.030261	0.029989
RS	13	0.158876	0.440611	1141.697823	0.031192	0.031525
RS	14	0.178527	0.531047	977.193835	0.026697	0.027332
RS	15	0.199670	0.531047	1008.994293	0.027566	0.028759
RS	16	0.222419	0.641749	862.825938	0.023573	0.024960
RS	17	0.246894	0.641749	892.479182	0.024383	0.026320
RS	18	0.273227	0.784261	756.153963	0.020658	0.022622
RS	19	0.301559	0.784261	783.800281	0.021414	0.023743
RS	20	0.332041	0.971668	656.531343	0.017937	0.020088
RS	21	0.364838	0.971668	682.237295	0.018639	0.020915
RS	22	0.400124	1.211885	569.112735	0.015548	0.017537
RS	23	0.438089	1.211885	592.910958	0.016199	0.018137
RS	24	0.478936	1.503523	498.413400	0.013617	0.015268
RS	25	0.522883	1.503523	520.411589	0.014218	0.015744
RS	26	0.570167	1.830379	446.673803	0.012203	0.013513
RS	27	0.621040	1.830379	467.109891	0.012762	0.013952
RS	28	0.675774	2.162955	413.497558	0.011297	0.012347
RS	29	0.734664	2.162955	432.698223	0.011821	0.012789
RS	30	0.798024	2.469356	396.543051	0.010834	0.011715
RS	31	0.866194	2.469356	414.823851	0.011333	0.012166
RS	32	0.939538	2.725995	392.843502	0.010733	0.011510
RS	33	1.018451	2.725995	410.417337	0.011213	0.011972
RS	34	1.103353	2.922366	399.520605	0.010915	0.011645
RS	35	1.194700	2.922366	416.435301	0.011377	0.012124
RS	36	1.292982	3.063065	413.473845	0.011296	0.012043
RS	37	1.398725	3.063065	429.571625	0.011736	0.012528
RS	38	1.512494	3.164565	431.110594	0.011778	0.012587
RS	39	1.634900	3.164565	446.025868	0.012186	0.013043
RS	40	1.766597	3.245507	448.861735	0.012263	0.013133
RS	41	1.908292	3.245507	462.069213	0.012624	0.013515
RS	42	2.060743	3.317597	464.024252	0.012677	0.013557
RS	43	2.224767	3.317597	474.904909	0.012975	0.013835
RS	44	2.401242	3.382425	475.177383	0.012982	0.013804
RS	45	2.591113	3.382425	483.052142	0.013197	0.013968
RS	46	2.795398	3.434558	481.760120	0.013162	0.013880
RS	47	3.015190	3.434558	485.880963	0.013274	0.013931
RS	48	3.251666	3.470141	482.818188	0.013191	0.013795
RS	49	3.506094	3.470141	482.390752	0.013179	0.013724
RS	50	3.779835	3.494375	476.075519	0.013007	0.013503
RS	51	4.074357	3.494375	470.420767	0.012852	0.013289
RS	52	4.391235	3.520477	458.577386	0.012529	0.012918
RS	53	4.732169	3.520477	447.426257	0.012224	0.012548
RS	54	5.098982	3.600609	424.192255	0.011589	0.011888
RS	55	5.493641	3.600609	408.600986	0.011163	0.011396
RS	56	5.918259	3.600609	390.290012	0.010663	0.010837
RS	57	6.375110	3.600609	369.444815	0.010093	0.010216
RS	58	6.866641	4.631472	273.585808	0.007474	0.007827
RS	59	7.395484	4.631472	262.542262	0.007173	0.007454
RS	60	7.964472	4.631472	249.763633	0.006824	0.007037
RS	61	8.576653	4.631472	235.394420	0.006431	0.006581
RS	62	9.235304	4.631472	219.629592	0.006000	0.006092
RS	63	9.943955	4.631472	1376.792895	0.037614	0.036799
PA	4+25*2+4+6 0.055035012 0.015682443 9.943954592 3.300674048 0.605051594 0.380615335 0.340236519 0.371388679 0.440610660 0.531047488 0.641748893 0.784260737 0.971668295 1.211884955 1.503522987 1.830379039 2.162955032 2.469356333 2.725994820 2.922366219 3.063064510 3.164565221 3.245507487 3.317597073 3.382425001 3.434557767 3.470141336 3.494375423 3.520477098 3.600609178 4.631471677
//
IT	5757
RD	6
LK	-315934.192565
QD	-711.050854 -> -587.469245
RI	0.0123280804
TR	0.052756	0.016313
MT	10.187125
MM	C_pi: 1.957319, n_recomb: 40054.897801
RS	0	0.000000	5.347042	56.234411	0.001404	0.000034
RS	1	0.007632	5.347042	60.440474	0.001509	0.000241
RS	2	0.015846	5.347042	64.954105	0.001622	0.000562
RS	3	0.024688	5.347042	69.796683	0.001743	0.000978
RS	4	0.034204	0.718508	554.644382	0.013847	0.007884
RS	5	0.044446	0.718508	588.256721	0.014686	0.010395
RS	6	0.055470	0.411643	1081.132304	0.026991	0.020167
RS	7	0.067336	0.411643	1129.457794	0.028198	0.023428
RS	8	0.080107	0.352046	1372.698306	0.034270	0.029518
RS	9	0.093852	0.352046	1418.949785	0.035425	0.032450
RS	10	0.108647	0.376862	1367.978473	0.034153	0.032118
RS	11	0.124571	0.376862	1409.396583	0.035187	0.034186
RS	12	0.141710	0.443825	1233.390541	0.030793	0.030386
RS	13	0.160157	0.443825	1271.670502	0.031748	0.031885
RS	14	0.180012	0.532382	1093.801368	0.027308	0.027742
RS	15	0.201382	0.532382	1129.443309	0.028197	0.029136
RS	16	0.224384	0.639990	970.850137	0.024238	0.025373
RS	17	0.249140	0.639990	1004.032017	0.025066	0.026725
RS	18	0.275786	0.779159	853.675823	0.021313	0.023016
RS	19	0.304466	0.779159	884.600902	0.022085	0.024166
RS	20	0.335335	0.965654	740.499782	0.018487	0.020413
RS	21	0.368559	0.965654	769.269720	0.019205	0.021289
RS	22	0.404320	1.210608	638.288782	0.015935	0.017744
RS	23	0.442809	1.210608	664.917330	0.016600	0.018396
RS	24	0.484236	1.515367	554.014033	0.013831	0.015343
RS	25	0.528824	1.515367	578.577047	0.014445	0.015863
RS	26	0.576816	1.863823	491.690527	0.012275	0.013472
RS	27	0.628470	1.863823	514.432926	0.012843	0.013943
RS	28	0.684067	2.222468	451.559949	0.011274	0.012227
RS	29	0.743906	2.222468	472.865704	0.011805	0.012693
RS	30	0.808312	2.553442	430.956959	0.010759	0.011556
RS	31	0.877634	2.553442	451.221609	0.011265	0.012026
RS	32	0.952247	2.828568	426.237377	0.010641	0.011344
RS	33	1.032554	2.828568	445.745577	0.011128	0.011820
RS	34	1.118989	3.035629	433.881141	0.010832	0.011491
RS	35	1.212022	3.035629	452.726176	0.011303	0.011979
RS	36	1.312155	3.180401	450.181388	0.011239	0.011909
RS	37	1.419930	3.180401	468.214665	0.011689	0.012400
RS	38	1.535930	3.282742	470.842481	0.011755	0.012475
RS	39	1.660783	3.282742	487.669752	0.012175	0.012937
RS	40	1.795165	3.364871	491.589031	0.012273	0.013042
RS	41	1.939803	3.364871	506.630812	0.012648	0.013435
RS	42	2.095479	3.440363	509.262272	0.012714	0.013485
RS	43	2.263037	3.440363	521.837524	0.013028	0.013780
RS	44	2.443383	3.510441	522.377519	0.013042	0.013754
RS	45	2.637492	3.510441	531.743332	0.013275	0.013939
RS	46	2.846416	3.567946	530.561236	0.013246	0.013857
RS	47	3.071285	3.567946	535.893368	0.013379	0.013932
RS	48	3.313315	3.607826	532.917667	0.013305	0.013806
RS	49	3.573817	3.607826	533.324401	0.013315	0.013760
RS	50	3.854201	3.635887	526.844823	0.013153	0.013551
RS	51	4.155983	3.635887	521.547005	0.013021	0.013362
RS	52	4.480798	3.667287	508.828638	0.012703	0.012998
RS	53	4.830401	3.667287	497.499712	0.012420	0.012655
RS	54	5.206687	3.763947	471.123285	0.011762	0.011972
RS	55	5.611690	3.763947	455.006429	0.011360	0.011508
RS	56	6.047603	3.763947	435.819262	0.010881	0.010973
RS	57	6.516784	3.763947	413.739100	0.010329	0.010372
RS	58	7.021773	5.020917	296.847284	0.007411	0.007672
RS	59	7.565303	5.020917	286.800615	0.007160	0.007356
RS	60	8.150314	5.020917	274.815760	0.006861	0.006994
RS	61	8.779974	5.020917	261.001606	0.006516	0.006590
RS	62	9.457688	5.020917	245.521239	0.006130	0.006149
RS	63	10.187125	5.020917	1634.168337	0.040798	0.039348
PA	4+25*2+4+6 0.052755673 0.016312627 10.187125219 5.347042003 0.718508000 0.411643491 0.352045699 0.376861528 0.443824552 0.532382354 0.639989949 0.779158737 0.965654304 1.210608148 1.515366764 1.863822930 2.222468083 2.553442008 2.828568377 3.035628618 3.180401174 3.282742300 3.364871061 3.440362997 3.510440589 3.567946355 3.607825803 3.635887370 3.667287307 3.763947293 5.020917474
//
IT	4033
RD	7
LK	-315694.953439
QD	-632.642030 -> -526.422498
RI	0.0087131989
TR	0.050728	0.016919
MT	10.397362
MM	C_pi: 2.045703, n_recomb: 43361.672140
RS	0	0.000000	8.449759	38.656739	0.000891	0.000023
RS	1	0.007667	8.449759	41.583971	0.000959	0.000162
RS	2	0.015921	8.449759	44.729864	0.001032	0.000373
RS	3	0.024808	8.449759	48.110274	0.001110	0.000642
RS	4	0.034376	0.842181	516.290684	0.011907	0.006994
RS	5	0.044678	0.842181	548.906649	0.012659	0.009158
RS	6	0.055770	0.442545	1102.453442	0.025425	0.019375
RS	7	0.067712	0.442545	1154.302866	0.026620	0.022370
RS	8	0.080570	0.363738	1462.363087	0.033725	0.029308
RS	9	0.094413	0.363738	1513.667519	0.034908	0.032089
RS	10	0.109318	0.382808	1485.855133	0.034267	0.032292
RS	11	0.125365	0.382808	1531.862226	0.035328	0.034299
RS	12	0.142643	0.448147	1349.293924	0.031117	0.030662
RS	13	0.161245	0.448147	1391.697097	0.032095	0.032124
RS	14	0.181274	0.535524	1201.953444	0.027719	0.028035
RS	15	0.202837	0.535524	1241.357917	0.028628	0.029391
RS	16	0.226055	0.640649	1072.337821	0.024730	0.025686
RS	17	0.251052	0.640649	1108.962306	0.025575	0.027017
RS	18	0.277965	0.776719	946.730566	0.021833	0.023336
RS	19	0.306942	0.776719	980.839916	0.022620	0.024494
RS	20	0.338140	0.961812	821.595463	0.018948	0.020689
RS	21	0.371730	0.961812	853.338410	0.019680	0.021594
RS	22	0.407895	1.209999	705.480554	0.016270	0.017927
RS	23	0.446833	1.209999	734.861074	0.016947	0.018613
RS	24	0.488756	1.525338	608.007470	0.014022	0.015412
RS	25	0.533893	1.525338	635.066742	0.014646	0.015961
RS	26	0.582490	1.892202	535.248862	0.012344	0.013439
RS	27	0.634814	1.892202	560.231589	0.012920	0.013930
RS	28	0.691148	2.273650	488.253074	0.011260	0.012123
RS	29	0.751802	2.273650	511.596849	0.011798	0.012602
RS	30	0.817105	2.626161	464.093782	0.010703	0.011416
RS	31	0.887415	2.626161	486.274546	0.011214	0.011895
RS	32	0.963115	2.917220	458.430518	0.010572	0.011195
RS	33	1.044619	2.917220	479.805990	0.011065	0.011678
RS	34	1.132372	3.133051	467.088702	0.010772	0.011352
RS	35	1.226852	3.133051	487.798693	0.011250	0.011842
RS	36	1.328575	3.280620	485.755730	0.011202	0.011786
RS	37	1.438097	3.280620	505.661505	0.011661	0.012278
RS	38	1.556015	3.382861	509.452320	0.011749	0.012371
RS	39	1.682973	3.382861	528.131027	0.012180	0.012837
RS	40	1.819665	3.465216	533.206899	0.012297	0.012957
RS	41	1.966837	3.465216	550.023856	0.012685	0.013359
RS	42	2.125291	3.542946	553.400827	0.012762	0.013421
RS	43	2.295893	3.542946	567.611339	0.013090	0.013731
RS	44	2.479574	3.616894	568.487395	0.013110	0.013714
RS	45	2.677338	3.616894	579.283010	0.013359	0.013921
RS	46	2.890263	3.678380	578.274321	0.013336	0.013848
RS	47	3.119511	3.678380	584.753533	0.013485	0.013947
RS	48	3.366336	3.721286	581.921765	0.013420	0.013834
RS	49	3.632083	3.721286	583.095302	0.013447	0.013812
RS	50	3.918203	3.751997	576.496307	0.013295	0.013616
RS	51	4.226259	3.751997	571.485925	0.013180	0.013452
RS	52	4.557932	3.787493	557.909826	0.012866	0.013097
RS	53	4.915033	3.787493	546.335918	0.012600	0.012777
RS	54	5.299511	3.898725	516.761546	0.011917	0.012073
RS	55	5.713465	3.898725	500.066688	0.011532	0.011634
RS	56	6.159155	3.898725	479.964908	0.011069	0.011119
RS	57	6.639014	3.898725	456.627187	0.010531	0.010535
RS	58	7.155661	5.377080	318.065418	0.007335	0.007545
RS	59	7.711917	5.377080	309.006391	0.007126	0.007277
RS	60	8.310819	5.377080	297.844184	0.006869	0.006962
RS	61	8.955635	5.377080	284.654076	0.006565	0.006603
RS	62	9.649886	5.377080	269.567715	0.006217	0.006204
RS	63	10.397362	5.377080	1888.699454	0.043557	0.041794
PA	4+25*2+4+6 0.050727789 0.016918663 10.397362140 8.449758870 0.842181091 0.442544547 0.363738074 0.382807853 0.448146925 0.535524249 0.640649118 0.776718516 0.961812227 1.209999135 1.525338412 1.892202176 2.273650028 2.626160518 2.917220102 3.133051193 3.280619771 3.382861031 3.465216213 3.542946300 3.616894475 3.678379646 3.721286023 3.751996747 3.787492867 3.898725248 5.377079602
//
IT	5224
RD	8
LK	-315488.909555
QD	-564.936578 -> -472.766503
RI	0.0063612621
TR	0.048888	0.017488
MT	10.589171
MM	C_pi: 2.127547, n_recomb: 46554.950523
RS	0	0.000000	13.087152	26.875092	0.000577	0.000016
RS	1	0.007697	13.087152	28.928140	0.000621	0.000110
RS	2	0.015987	13.087152	31.136727	0.000669	0.000251
RS	3	0.024916	13.087152	33.512432	0.000720	0.000428
RS	4	0.034531	0.976607	480.966160	0.010331	0.006240
RS	5	0.044886	0.976607	512.364280	0.011006	0.008124
RS	6	0.056039	0.473268	1118.044747	0.024016	0.018639
RS	7	0.068050	0.473268	1172.918171	0.025194	0.021413
RS	8	0.080985	0.375134	1543.323015	0.033151	0.029067
RS	9	0.094917	0.375134	1599.455337	0.034356	0.031723
RS	10	0.109920	0.388840	1595.680466	0.034275	0.032399
RS	11	0.126079	0.388840	1646.182540	0.035360	0.034357
RS	12	0.143481	0.452977	1457.937514	0.031316	0.030860
RS	13	0.162223	0.452977	1504.397637	0.032314	0.032291
RS	14	0.182408	0.539680	1303.641131	0.028002	0.028249
RS	15	0.204146	0.539680	1346.750605	0.028928	0.029572
RS	16	0.227557	0.642836	1168.633306	0.025102	0.025930
RS	17	0.252771	0.642836	1208.641892	0.025962	0.027238
RS	18	0.279925	0.776124	1036.138036	0.022256	0.023602
RS	19	0.309170	0.776124	1073.366324	0.023056	0.024761
RS	20	0.340666	0.959675	900.305140	0.019339	0.020932
RS	21	0.374586	0.959675	934.955598	0.020083	0.021855
RS	22	0.411117	1.210285	770.982717	0.016561	0.018093
RS	23	0.450460	1.210285	803.057385	0.017250	0.018804
RS	24	0.492831	1.534696	660.569902	0.014189	0.015477
RS	25	0.538464	1.534696	690.073654	0.014823	0.016049
RS	26	0.587610	1.918067	577.433155	0.012403	0.013413
RS	27	0.640538	1.918067	604.604543	0.012987	0.013918
RS	28	0.697541	2.320474	523.583247	0.011247	0.012032
RS	29	0.758931	2.320474	548.910786	0.011791	0.012518
RS	30	0.825047	2.692976	495.883622	0.010652	0.011290
RS	31	0.896252	2.692976	519.924894	0.011168	0.011774
RS	32	0.972938	2.998793	489.290610	0.010510	0.011059
RS	33	1.055527	2.998793	512.478927	0.011008	0.011545
RS	34	1.144474	3.222673	498.957710	0.010718	0.011222
RS	35	1.240266	3.222673	521.481888	0.011201	0.011713
RS	36	1.343433	3.372697	519.973981	0.011169	0.011669
RS	37	1.454541	3.372697	541.707654	0.011636	0.012161
RS	38	1.574201	3.474606	546.703214	0.011743	0.012271
RS	39	1.703072	3.474606	567.197017	0.012183	0.012740
RS	40	1.841862	3.556768	573.497526	0.012319	0.012875
RS	41	1.991336	3.556768	592.062287	0.012717	0.013286
RS	42	2.152316	3.635966	596.284102	0.012808	0.013361
RS	43	2.325687	3.635966	612.110434	0.013148	0.013685
RS	44	2.512404	3.712710	613.447322	0.013177	0.013679
RS	45	2.713492	3.712710	625.658901	0.013439	0.013906
RS	46	2.930060	3.776954	624.965493	0.013424	0.013846
RS	47	3.163297	3.776954	632.580414	0.013588	0.013968
RS	48	3.414488	3.821680	630.038965	0.013533	0.013869
RS	49	3.685015	3.821680	631.966752	0.013575	0.013871
RS	50	3.976365	3.853858	625.385929	0.013433	0.013690
RS	51	4.290141	3.853858	620.645336	0.013331	0.013548
RS	52	4.628071	3.892226	606.317412	0.013024	0.013204
RS	53	4.992012	3.892226	594.473974	0.012769	0.012906
RS	54	5.383968	4.016095	561.736008	0.012066	0.012183
RS	55	5.806094	4.016095	544.435969	0.011694	0.011765
RS	56	6.260713	4.016095	523.398736	0.011243	0.011269
RS	57	6.750327	4.016095	498.789902	0.010714	0.010699
RS	58	7.277628	5.711434	337.991593	0.007260	0.007437
RS	59	7.845518	5.711434	329.905044	0.007086	0.007211
RS	60	8.457121	5.711434	319.576178	0.006864	0.006937
RS	61	9.115802	5.711434	307.048572	0.006595	0.006617
RS	62	9.825184	5.711434	292.423344	0.006281	0.006255
RS	63	10.589171	5.711434	2143.241135	0.046037	0.044134
PA	4+25*2+4+6 0.048887897 0.017488124 10.589171387 13.087151662 0.976607064 0.473268354 0.375134374 0.388840336 0.452977244 0.539680453 0.642835782 0.776123704 0.959674964 1.210285025 1.534695615 1.918066714 2.320474391 2.692975618 2.998793408 3.222672820 3.372697489 3.474606219 3.556767629 3.635965973 3.712709577 3.776953777 3.821679824 3.853857552 3.892226070 4.016094957 5.711434010
//
IT	5262
RD	9
LK	-315309.954166
QD	-506.132532 -> -425.725163
RI	0.0047775755
TR	0.047201	0.018017
MT	10.769725
MM	C_pi: 2.205217, n_recomb: 49652.365613
RS	0	0.000000	19.950968	18.850558	0.000380	0.000011
RS	1	0.007726	19.950968	20.300272	0.000409	0.000075
RS	2	0.016049	19.950968	21.860919	0.000440	0.000170
RS	3	0.025015	19.950968	23.540900	0.000474	0.000288
RS	4	0.034674	1.122896	448.427129	0.009031	0.005589
RS	5	0.045079	1.122896	478.492981	0.009637	0.007246
RS	6	0.056288	0.503989	1129.273678	0.022744	0.017945
RS	7	0.068363	0.503989	1186.762162	0.023901	0.020533
RS	8	0.081371	0.386262	1617.355983	0.032574	0.028804
RS	9	0.095384	0.386262	1678.120636	0.033797	0.031356
RS	10	0.110479	0.394828	1699.233147	0.034223	0.032459
RS	11	0.126741	0.394828	1754.148806	0.035329	0.034379
RS	12	0.144259	0.458022	1560.965347	0.031438	0.031004
RS	13	0.163131	0.458022	1611.425762	0.032454	0.032414
RS	14	0.183461	0.544400	1400.235628	0.028201	0.028411
RS	15	0.205361	0.544400	1447.003437	0.029143	0.029705
RS	16	0.228954	0.645977	1260.745957	0.025391	0.026127
RS	17	0.254369	0.645977	1304.094490	0.026264	0.027412
RS	18	0.281748	0.776756	1122.582708	0.022609	0.023831
RS	19	0.311242	0.776756	1162.880984	0.023420	0.024987
RS	20	0.343015	0.958727	977.085070	0.019679	0.021151
RS	21	0.377243	0.958727	1014.592691	0.020434	0.022087
RS	22	0.414115	1.211238	835.117603	0.016819	0.018248
RS	23	0.453836	1.211238	869.841345	0.017519	0.018978
RS	24	0.496626	1.543702	711.931921	0.014338	0.015542
RS	25	0.542722	1.543702	743.839142	0.014981	0.016130
RS	26	0.592379	1.942304	618.409719	0.012455	0.013392
RS	27	0.645873	1.942304	647.727446	0.013045	0.013908
RS	28	0.703500	2.364544	557.658931	0.011231	0.011951
RS	29	0.765579	2.364544	584.924095	0.011780	0.012442
RS	30	0.832455	2.756231	526.383770	0.010601	0.011175
RS	31	0.904497	2.756231	552.237087	0.011122	0.011662
RS	32	0.982106	3.076350	518.826644	0.010449	0.010934
RS	33	1.065710	3.076350	543.779906	0.010952	0.011421
RS	34	1.155774	3.308162	529.455550	0.010663	0.011100
RS	35	1.252797	3.308162	553.749727	0.011153	0.011591
RS	36	1.357315	3.460762	552.770258	0.011133	0.011558
RS	37	1.469909	3.460762	576.294810	0.011607	0.012050
RS	38	1.591201	3.562454	582.506621	0.011732	0.012174
RS	39	1.721865	3.562454	604.788971	0.012180	0.012645
RS	40	1.862624	3.644307	612.363741	0.012333	0.012796
RS	41	2.014259	3.644307	632.662137	0.012742	0.013213
RS	42	2.177608	3.724480	637.828579	0.012846	0.013302
RS	43	2.353578	3.724480	655.268674	0.013197	0.013640
RS	44	2.543144	3.803191	657.209522	0.013236	0.013647
RS	45	2.747356	3.803191	670.844869	0.013511	0.013892
RS	46	2.967346	3.869170	670.640781	0.013507	0.013848
RS	47	3.204332	3.869170	679.405284	0.013683	0.013989
RS	48	3.459628	3.914649	677.340825	0.013642	0.013909
RS	49	3.734648	3.914649	680.037755	0.013696	0.013931
RS	50	4.030917	3.947214	673.657830	0.013567	0.013768
RS	51	4.350076	3.947214	669.196682	0.013478	0.013647
RS	52	4.693893	3.987335	654.267826	0.013177	0.013314
RS	53	5.064274	3.987335	642.154333	0.012933	0.013035
RS	54	5.463271	4.122057	606.340233	0.012212	0.012298
RS	55	5.893094	4.122057	588.423579	0.011851	0.011898
RS	56	6.356127	4.122057	566.442171	0.011408	0.011417
RS	57	6.854933	4.122057	540.556641	0.010887	0.010859
RS	58	7.392278	6.030289	357.023930	0.007190	0.007344
RS	59	7.971139	6.030289	349.894765	0.007047	0.007153
RS	60	8.594723	6.030289	340.402947	0.006856	0.006915
RS	61	9.266486	6.030289	328.562059	0.006617	0.006629
RS	62	9.990150	6.030289	314.443702	0.006333	0.006301
RS	63	10.769725	6.030289	2399.173954	0.048319	0.046367
PA	4+25*2+4+6 0.047201346 0.018017016 10.769724628 19.950968164 1.122896110 0.503988624 0.386262017 0.394827524 0.458021624 0.544400320 0.645977081 0.776755809 0.958727256 1.211238409 1.543701877 1.942303759 2.364543612 2.756230919 3.076350284 3.308161966 3.460762418 3.562454201 3.644306616 3.724479811 3.803190798 3.869169966 3.914649070 3.947214481 3.987334638 4.122057027 6.030289424
//
IT	4890
RD	10
LK	-315153.752040
QD	-454.880633 -> -384.472488
RI	0.0036769697
TR	0.045647	0.018505
MT	10.942582
MM	C_pi: 2.279930, n_recomb: 52662.449230
RS	0	0.000000	30.035095	13.311883	0.000253	0.000008
RS	1	0.007753	30.035095	14.341187	0.000272	0.000052
RS	2	0.016107	30.035095	15.449847	0.000293	0.000117
RS	3	0.025109	30.035095	16.643943	0.000316	0.000196
RS	4	0.034809	1.282456	418.286974	0.007943	0.005023
RS	5	0.045261	1.282456	446.962595	0.008487	0.006488
RS	6	0.056523	0.534920	1136.779504	0.021586	0.017288
RS	7	0.068658	0.534920	1196.529916	0.022721	0.019716
RS	8	0.081735	0.397191	1685.379442	0.032003	0.028525
RS	9	0.095825	0.397191	1750.597542	0.033242	0.030989
RS	10	0.111007	0.400728	1797.493462	0.034132	0.032486
RS	11	0.127367	0.400728	1856.747535	0.035258	0.034376
RS	12	0.144994	0.463127	1659.369945	0.031510	0.031113
RS	13	0.163989	0.463127	1713.777128	0.032543	0.032506
RS	14	0.184456	0.549410	1492.632120	0.028343	0.028537
RS	15	0.206511	0.549410	1543.014438	0.029300	0.029808
RS	16	0.230275	0.649694	1349.366369	0.025623	0.026290
RS	17	0.255881	0.649694	1396.015560	0.026509	0.027556
RS	18	0.283473	0.778178	1206.536935	0.022911	0.024034
RS	19	0.313204	0.778178	1249.863078	0.023733	0.025187
RS	20	0.345240	0.958553	1052.256402	0.019981	0.021353
RS	21	0.379759	0.958553	1092.577589	0.020747	0.022300
RS	22	0.416956	1.212576	898.115937	0.017054	0.018397
RS	23	0.457036	1.212576	935.449483	0.017763	0.019143
RS	24	0.500223	1.552294	762.279406	0.014475	0.015608
RS	25	0.546759	1.552294	796.554311	0.015126	0.016210
RS	26	0.596902	1.965165	658.321453	0.012501	0.013378
RS	27	0.650934	1.965165	689.747876	0.013098	0.013903
RS	28	0.709154	2.406446	590.590858	0.011215	0.011879
RS	29	0.771889	2.406446	619.751605	0.011768	0.012374
RS	30	0.839487	2.816900	555.667591	0.010551	0.011071
RS	31	0.912326	2.816900	583.287699	0.011076	0.011559
RS	32	0.990813	3.151225	547.079174	0.010388	0.010818
RS	33	1.075384	3.151225	573.751850	0.010895	0.011305
RS	34	1.166513	3.391139	558.594384	0.010607	0.010985
RS	35	1.264706	3.391139	584.616095	0.011101	0.011476
RS	36	1.370513	3.546630	584.132889	0.011092	0.011451
RS	37	1.484523	3.546630	609.412795	0.011572	0.011943
RS	38	1.607373	3.648402	616.824085	0.011713	0.012080
RS	39	1.739747	3.648402	640.870315	0.012169	0.012552
RS	40	1.882384	3.729981	649.750718	0.012338	0.012717
RS	41	2.036079	3.729981	671.771693	0.012756	0.013141
RS	42	2.201691	3.810813	677.971675	0.012874	0.013244
RS	43	2.380143	3.810813	697.028579	0.013236	0.013594
RS	44	2.572431	3.890839	699.717870	0.013287	0.013616
RS	45	2.779627	3.890839	714.792255	0.013573	0.013877
RS	46	3.002886	3.957706	715.258892	0.013582	0.013850
RS	47	3.243456	3.957706	725.196829	0.013771	0.014010
RS	48	3.502676	4.003014	723.810912	0.013744	0.013949
RS	49	3.781995	4.003014	727.303952	0.013811	0.013990
RS	50	4.082969	4.035022	721.325722	0.013697	0.013847
RS	51	4.407278	4.035022	717.167013	0.013618	0.013744
RS	52	4.756731	4.075898	701.810953	0.013327	0.013425
RS	53	5.133277	4.075898	689.439758	0.013092	0.013163
RS	54	5.539017	4.219879	650.669001	0.012355	0.012414
RS	55	5.976215	4.219879	632.133795	0.012004	0.012030
RS	56	6.447308	4.219879	609.207539	0.011568	0.011562
RS	57	6.954926	4.219879	582.046050	0.011052	0.011015
RS	58	7.501901	6.337073	375.360495	0.007128	0.007261
RS	59	8.091282	6.337073	369.174690	0.007010	0.007102
RS	60	8.726359	6.337073	360.520484	0.006846	0.006895
RS	61	9.410673	6.337073	349.382993	0.006634	0.006641
RS	62	10.148043	6.337073	335.805322	0.006377	0.006341
RS	63	10.942582	6.337073	2656.820840	0.050450	0.048492
PA	4+25*2+4+6 0.045646890 0.018505347 10.942582357 30.035094850 1.282455739 0.534919795 0.397190948 0.400728045 0.463126546 0.549410413 0.649694337 0.778177721 0.958552622 1.212576046 1.552293571 1.965165157 2.406446106 2.816900403 3.151224719 3.391139231 3.546629971 3.648402159 3.729980713 3.810813282 3.890839197 3.957706099 4.003014421 4.035021874 4.075897626 4.219878517 6.337073258
//
IT	5085
RD	11
LK	-315016.918778
QD	-410.063108 -> -348.226677
RI	0.0028901548
TR	0.044210	0.018955
MT	11.109552
MM	C_pi: 2.352307, n_recomb: 55588.912826
RS	0	0.000000	44.753312	9.450948	0.000170	0.000005
RS	1	0.007779	44.753312	10.185055	0.000183	0.000036
RS	2	0.016163	44.753312	10.976095	0.000197	0.000081
RS	3	0.025199	44.753312	11.828468	0.000213	0.000135
RS	4	0.034937	1.456781	390.232243	0.007020	0.004526
RS	5	0.045434	1.456781	417.494164	0.007510	0.005828
RS	6	0.056747	0.566253	1140.936023	0.020525	0.016663
RS	7	0.068940	0.566253	1202.631662	0.021634	0.018950
RS	8	0.082081	0.407998	1747.867163	0.031443	0.028232
RS	9	0.096245	0.407998	1817.367105	0.032693	0.030619
RS	10	0.111510	0.406538	1890.988948	0.034017	0.032487
RS	11	0.127963	0.406538	1954.507717	0.035160	0.034354
RS	12	0.145696	0.468208	1753.754534	0.031549	0.031197
RS	13	0.164808	0.468208	1812.054125	0.032597	0.032579
RS	14	0.185407	0.554549	1581.389253	0.028448	0.028639
RS	15	0.207608	0.554549	1635.341014	0.029418	0.029891
RS	16	0.231536	0.653749	1434.931041	0.025813	0.026430
RS	17	0.257325	0.653749	1484.841627	0.026711	0.027679
RS	18	0.285121	0.780096	1288.300542	0.023175	0.024218
RS	19	0.315078	0.780096	1334.614054	0.024009	0.025367
RS	20	0.347366	0.958853	1126.023020	0.020256	0.021544
RS	21	0.382165	0.958853	1169.116125	0.021031	0.022499
RS	22	0.419672	1.214059	960.132082	0.017272	0.018542
RS	23	0.460096	1.214059	1000.037906	0.017990	0.019301
RS	24	0.503664	1.560364	811.735148	0.014602	0.015676
RS	25	0.550622	1.560364	848.343716	0.015261	0.016290
RS	26	0.601232	1.986691	697.276718	0.012543	0.013370
RS	27	0.655779	1.986691	730.776152	0.013146	0.013903
RS	28	0.714569	2.446397	622.467924	0.011198	0.011815
RS	29	0.777933	2.446397	653.483971	0.011756	0.012313
RS	30	0.846225	2.875357	583.808409	0.010502	0.010975
RS	31	0.919829	2.875357	613.151356	0.011030	0.011463
RS	32	0.999159	3.223951	574.102166	0.010328	0.010709
RS	33	1.084660	3.223951	602.449245	0.010838	0.011196
RS	34	1.176812	3.472249	586.411881	0.010549	0.010875
RS	35	1.276132	3.472249	614.118341	0.011047	0.011366
RS	36	1.383178	3.631053	614.076121	0.011047	0.011349
RS	37	1.498551	3.631053	641.074645	0.011532	0.011839
RS	38	1.622898	3.733257	649.651251	0.011687	0.011988
RS	39	1.756918	3.733257	675.434948	0.012151	0.012462
RS	40	1.901363	3.814682	685.633490	0.012334	0.012640
RS	41	2.057044	3.814682	709.364263	0.012761	0.013070
RS	42	2.224835	3.895972	716.672005	0.012892	0.013186
RS	43	2.405678	3.895972	737.347722	0.013264	0.013547
RS	44	2.600589	3.976799	740.920337	0.013329	0.013585
RS	45	2.810661	3.976799	757.449269	0.013626	0.013860
RS	46	3.037074	4.043845	758.764258	0.013650	0.013852
RS	47	3.281099	4.043845	769.901391	0.013850	0.014029
RS	48	3.544106	4.088196	769.394580	0.013841	0.013989
RS	49	3.827572	4.088196	773.714551	0.013919	0.014047
RS	50	4.133088	4.118819	768.344293	0.013822	0.013925
RS	51	4.462370	4.118819	764.516472	0.013753	0.013839
RS	52	4.817265	4.159581	748.915890	0.013472	0.013535
RS	53	5.199767	4.159581	736.305734	0.013246	0.013288
RS	54	5.612023	4.311402	694.718378	0.012497	0.012530
RS	55	6.056347	4.311402	675.568030	0.012153	0.012160
RS	56	6.535234	4.311402	651.701228	0.011724	0.011703
RS	57	7.051372	4.311402	623.268977	0.011212	0.011165
RS	58	7.607659	6.633672	393.097339	0.007072	0.007188
RS	59	8.207219	6.633672	387.841447	0.006977	0.007056
RS	60	8.853417	6.633672	380.023299	0.006836	0.006876
RS	61	9.549881	6.633672	369.600929	0.006649	0.006650
RS	62	10.300521	6.633672	356.589953	0.006415	0.006378
RS	63	11.109552	6.633672	2915.896085	0.052455	0.050514
PA	4+25*2+4+6 0.044209678 0.018954890 11.109551608 44.753312045 1.456781403 0.566252549 0.407997897 0.406538324 0.468208312 0.554548875 0.653749134 0.780096493 0.958852577 1.214058554 1.560364061 1.986691386 2.446396728 2.875356589 3.223951201 3.472249014 3.631052926 3.733257460 3.814682222 3.895971608 3.976798804 4.043844603 4.088196383 4.118818991 4.159580604 4.311401692 6.633672193
//
IT	5164
RD	12
LK	-314896.703174
QD	-370.740963 -> -316.293976
RI	0.0023129688
TR	0.042878	0.019368
MT	11.271569
MM	C_pi: 2.422652, n_recomb: 58432.809846
RS	0	0.000000	66.121267	6.737729	0.000115	0.000004
RS	1	0.007803	66.121267	7.263174	0.000124	0.000025
RS	2	0.016216	66.121267	7.829569	0.000134	0.000056
RS	3	0.025284	66.121267	8.440101	0.000144	0.000093
RS	4	0.035060	1.647476	364.018911	0.006230	0.004087
RS	5	0.045600	1.647476	389.866137	0.006672	0.005250
RS	6	0.056961	0.598128	1142.048351	0.019545	0.016066
RS	7	0.069209	0.598128	1205.399541	0.020629	0.018229
RS	8	0.082413	0.418737	1805.138958	0.030893	0.027930
RS	9	0.096648	0.418737	1878.750429	0.032152	0.030249
RS	10	0.111993	0.412260	1980.031608	0.033886	0.032468
RS	11	0.128535	0.412260	2047.738851	0.035044	0.034317
RS	12	0.146368	0.473222	1844.469374	0.031566	0.031263
RS	13	0.165593	0.473222	1906.603595	0.032629	0.032637
RS	14	0.186318	0.559713	1666.860364	0.028526	0.028723
RS	15	0.208660	0.559713	1724.332649	0.029510	0.029960
RS	16	0.232746	0.657984	1517.710771	0.025974	0.026553
RS	17	0.258711	0.657984	1570.840547	0.026883	0.027787
RS	18	0.286703	0.782316	1368.043611	0.023412	0.024388
RS	19	0.316878	0.782316	1417.302420	0.024255	0.025533
RS	20	0.349409	0.959421	1198.493553	0.020511	0.021727
RS	21	0.384477	0.959421	1244.315828	0.021295	0.022688
RS	22	0.422283	1.215514	1021.249016	0.017477	0.018684
RS	23	0.463038	1.215514	1063.688640	0.018204	0.019455
RS	24	0.506973	1.567812	860.374547	0.014724	0.015745
RS	25	0.554337	1.567812	899.282294	0.015390	0.016372
RS	26	0.605397	2.006873	735.343997	0.012584	0.013367
RS	27	0.660442	2.006873	770.880767	0.013193	0.013907
RS	28	0.719781	2.484458	653.355357	0.011181	0.011758
RS	29	0.783751	2.484458	686.186659	0.011743	0.012259
RS	30	0.852713	2.931743	610.861629	0.010454	0.010886
RS	31	0.927056	2.931743	641.883419	0.010985	0.011376
RS	32	1.007200	3.294724	599.943713	0.010267	0.010607
RS	33	1.093599	3.294724	629.919592	0.010780	0.011094
RS	34	1.186739	3.551749	612.941246	0.010490	0.010771
RS	35	1.287147	3.551749	642.288146	0.010992	0.011261
RS	36	1.395390	3.714279	642.624890	0.010998	0.011249
RS	37	1.512080	3.714279	671.302823	0.011488	0.011739
RS	38	1.637875	3.817288	680.995860	0.011654	0.011897
RS	39	1.773487	3.817288	708.487165	0.012125	0.012373
RS	40	1.919681	3.898726	719.999056	0.012322	0.012563
RS	41	2.077283	3.898726	745.422805	0.012757	0.012998
RS	42	2.247183	3.980335	753.898622	0.012902	0.013128
RS	43	2.430341	3.980335	776.191063	0.013283	0.013499
RS	44	2.627791	4.061555	780.767964	0.013362	0.013552
RS	45	2.840649	4.061555	798.763482	0.013670	0.013841
RS	46	3.070116	4.128182	801.094334	0.013710	0.013852
RS	47	3.317490	4.128182	813.454131	0.013921	0.014045
RS	48	3.584167	4.170894	814.021424	0.013931	0.014028
RS	49	3.871654	4.170894	819.198364	0.014019	0.014102
RS	50	4.181574	4.199418	814.638295	0.013941	0.014001
RS	51	4.515678	4.199418	811.170862	0.013882	0.013930
RS	52	4.875854	4.239308	795.509971	0.013614	0.013643
RS	53	5.264135	4.239308	782.682198	0.013395	0.013409
RS	54	5.682715	4.397706	738.432089	0.012637	0.012645
RS	55	6.133957	4.397706	718.672788	0.012299	0.012286
RS	56	6.620412	4.397706	693.872702	0.011875	0.011840
RS	57	7.144826	4.397706	664.177985	0.011367	0.011309
RS	58	7.710162	6.921137	410.275317	0.007021	0.007121
RS	59	8.319612	6.921137	405.935806	0.006947	0.007014
RS	60	8.976620	6.921137	398.950244	0.006828	0.006859
RS	61	9.684897	6.921137	389.250865	0.006662	0.006657
RS	62	10.448442	6.921137	376.826787	0.006449	0.006410
RS	63	11.271569	6.921137	3175.756859	0.054349	0.052435
PA	4+25*2+4+6 0.042878221 0.019368162 11.271568728 66.121266956 1.647476122 0.598128306 0.418736978 0.412260077 0.473222489 0.559712655 0.657984362 0.782316464 0.959421354 1.215513929 1.567811897 2.006873268 2.484458362 2.931743496 3.294723869 3.551748978 3.714278868 3.817287938 3.898726477 3.980335480 4.061555178 4.128182395 4.170893997 4.199417621 4.239307559 4.397705710 6.921137374
//
IT	4833
RD	13
LK	-314790.821086
QD	-336.126325 -> -288.077212
RI	0.0018805159
TR	0.041643	0.019748
MT	11.429112
MM	C_pi: 2.491109, n_recomb: 61194.185328
RS	0	0.000000	96.961938	4.821054	0.000079	0.000003
RS	1	0.007827	96.961938	5.198372	0.000085	0.000017
RS	2	0.016266	96.961938	5.605219	0.000092	0.000039
RS	3	0.025366	96.961938	6.043906	0.000099	0.000065
RS	4	0.035179	1.856018	339.506574	0.005548	0.003697
RS	5	0.045759	1.856018	363.956722	0.005948	0.004740
RS	6	0.057167	0.630645	1140.409453	0.018636	0.015496
RS	7	0.069468	0.630645	1205.149234	0.019694	0.017547
RS	8	0.082732	0.429444	1857.454636	0.030353	0.027621
RS	9	0.097034	0.429444	1935.005829	0.031621	0.029877
RS	10	0.112456	0.417900	2064.800812	0.033742	0.032433
RS	11	0.129085	0.417900	2136.615985	0.034915	0.034267
RS	12	0.147015	0.478143	1931.732518	0.031567	0.031315
RS	13	0.166348	0.478143	1997.638961	0.032644	0.032684
RS	14	0.187195	0.564842	1749.254984	0.028585	0.028794
RS	15	0.209673	0.564842	1810.194176	0.029581	0.030018
RS	16	0.233911	0.662299	1597.868786	0.026111	0.026663
RS	17	0.260046	0.662299	1654.171465	0.027032	0.027883
RS	18	0.288226	0.784713	1445.847041	0.023627	0.024547
RS	19	0.318612	0.784713	1498.006185	0.024480	0.025688
RS	20	0.351376	0.960130	1269.705256	0.020749	0.021902
RS	21	0.386704	0.960130	1318.211522	0.021541	0.022870
RS	22	0.424798	1.216838	1081.497320	0.017673	0.018824
RS	23	0.465873	1.216838	1126.430064	0.018407	0.019607
RS	24	0.510163	1.574585	908.232940	0.014842	0.015818
RS	25	0.557920	1.574585	949.403796	0.015515	0.016454
RS	26	0.609414	2.025704	772.568101	0.012625	0.013370
RS	27	0.664939	2.025704	810.105721	0.013238	0.013916
RS	28	0.724810	2.520667	683.299223	0.011166	0.011708
RS	29	0.789366	2.520667	717.905296	0.011732	0.012212
RS	30	0.858976	2.986109	636.875256	0.010407	0.010805
RS	31	0.934033	2.986109	669.531479	0.010941	0.011295
RS	32	1.014965	3.363608	624.647545	0.010208	0.010511
RS	33	1.102232	3.363608	656.205761	0.010723	0.010998
RS	34	1.196329	3.629679	638.224954	0.010430	0.010672
RS	35	1.297791	3.629679	669.166427	0.010935	0.011161
RS	36	1.407194	3.796352	669.810386	0.010946	0.011153
RS	37	1.525159	3.796352	700.125875	0.011441	0.011643
RS	38	1.652358	3.900520	710.878532	0.011617	0.011809
RS	39	1.789513	3.900520	740.043834	0.012093	0.012286
RS	40	1.937402	3.982141	752.853882	0.012303	0.012487
RS	41	2.096866	3.982141	779.949073	0.012745	0.012927
RS	42	2.268812	4.063986	789.637655	0.012904	0.013070
RS	43	2.454215	4.063986	813.539541	0.013294	0.013450
RS	44	2.654130	4.145263	819.227337	0.013387	0.013519
RS	45	2.869691	4.145263	838.696394	0.013705	0.013821
RS	46	3.102125	4.210964	842.197184	0.013763	0.013852
RS	47	3.352750	4.210964	855.798763	0.013985	0.014058
RS	48	3.622992	4.251446	857.623847	0.014015	0.014064
RS	49	3.914385	4.251446	863.684747	0.014114	0.014153
RS	50	4.228585	4.277249	860.129312	0.014056	0.014075
RS	51	4.567377	4.277249	857.050397	0.014005	0.014018
RS	52	4.932685	4.315606	841.510680	0.013751	0.013748
RS	53	5.326586	4.315606	828.486950	0.013539	0.013526
RS	54	5.751317	4.479455	781.736262	0.012775	0.012758
RS	55	6.209290	4.479455	761.375330	0.012442	0.012409
RS	56	6.703109	4.479455	735.650775	0.012022	0.011971
RS	57	7.235578	4.479455	704.703860	0.011516	0.011447
RS	58	7.809723	7.200058	426.911426	0.006976	0.007061
RS	59	8.428805	7.200058	423.474115	0.006920	0.006975
RS	60	9.096342	7.200058	417.315664	0.006820	0.006843
RS	61	9.816126	7.200058	408.343711	0.006673	0.006663
RS	62	10.592246	7.200058	396.521854	0.006480	0.006438
RS	63	11.429112	7.200058	3435.615368	0.056143	0.054259
PA	4+25*2+4+6 0.041643031 0.019747942 11.429112016 96.961938121 1.856017970 0.630644505 0.429443647 0.417900377 0.478143465 0.564842048 0.662298757 0.784712857 0.960130460 1.216837741 1.574584697 2.025704164 2.520666985 2.986108927 3.363607985 3.629678559 3.796351929 3.900519534 3.982141000 4.063985743 4.145263244 4.210964465 4.251445883 4.277249397 4.315605521 4.479454748 7.200058053
//
IT	4883
RD	14
LK	-314697.354370
QD	-305.558772 -> -263.068937
RI	0.0015497637
TR	0.040496	0.020097
MT	11.582486
MM	C_pi: 2.557750, n_recomb: 63872.738657
RS	0	0.000000	141.286145	3.459716	0.000054	0.000002
RS	1	0.007849	141.286145	3.731376	0.000058	0.000012
RS	2	0.016315	141.286145	4.024374	0.000063	0.000027
RS	3	0.025445	141.286145	4.340389	0.000068	0.000045
RS	4	0.035292	2.083983	316.574113	0.004956	0.003352
RS	5	0.045912	2.083983	339.657859	0.005318	0.004288
RS	6	0.057365	0.663864	1136.314292	0.017790	0.014953
RS	7	0.069717	0.663864	1202.196733	0.018822	0.016901
RS	8	0.083039	0.440147	1905.028441	0.029825	0.027308
RS	9	0.097407	0.440147	1986.345258	0.031098	0.029506
RS	10	0.112902	0.423461	2145.449994	0.033589	0.032386
RS	11	0.129614	0.423461	2221.287511	0.034777	0.034207
RS	12	0.147637	0.482957	2015.692977	0.031558	0.031357
RS	13	0.167076	0.482957	2085.304437	0.032648	0.032722
RS	14	0.188040	0.569899	1828.716339	0.028631	0.028855
RS	15	0.210649	0.569899	1893.064037	0.029638	0.030069
RS	16	0.235034	0.666631	1675.495546	0.026232	0.026762
RS	17	0.261332	0.666631	1734.920655	0.027162	0.027971
RS	18	0.289695	0.787201	1521.751714	0.023825	0.024697
RS	19	0.320284	0.787201	1576.762945	0.024686	0.025834
RS	20	0.353274	0.960896	1339.662511	0.020974	0.022073
RS	21	0.388853	0.960896	1390.804723	0.021775	0.023046
RS	22	0.427226	1.217973	1140.876279	0.017862	0.018964
RS	23	0.468610	1.217973	1188.258808	0.018604	0.019756
RS	24	0.513243	1.580664	955.323811	0.014957	0.015892
RS	25	0.561379	1.580664	998.719712	0.015636	0.016538
RS	26	0.613294	2.043211	808.972722	0.012665	0.013376
RS	27	0.669284	2.043211	848.473474	0.013284	0.013928
RS	28	0.729668	2.555054	712.336312	0.011152	0.011664
RS	29	0.794793	2.555054	748.676077	0.011721	0.012170
RS	30	0.865030	3.038467	661.893436	0.010363	0.010730
RS	31	0.940779	3.038467	696.139284	0.010899	0.011220
RS	32	1.022475	3.430628	648.253951	0.010149	0.010421
RS	33	1.110583	3.430628	681.347238	0.010667	0.010907
RS	34	1.205608	3.706023	662.305265	0.010369	0.010578
RS	35	1.308091	3.706023	694.794071	0.010878	0.011066
RS	36	1.418619	3.877224	695.671386	0.010892	0.011060
RS	37	1.537822	3.877224	727.580233	0.011391	0.011551
RS	38	1.666383	3.982881	739.330027	0.011575	0.011723
RS	39	1.805034	3.982881	770.132201	0.012057	0.012201
RS	40	1.954569	4.064863	784.214024	0.012278	0.012412
RS	41	2.115842	4.064863	812.954513	0.012728	0.012856
RS	42	2.289774	4.146892	823.887280	0.012899	0.013012
RS	43	2.477359	4.146892	849.385990	0.013298	0.013400
RS	44	2.679668	4.227944	856.278064	0.013406	0.013486
RS	45	2.897857	4.227944	877.222052	0.013734	0.013798
RS	46	3.133173	4.292280	882.033173	0.013809	0.013849
RS	47	3.386960	4.292280	896.890462	0.014042	0.014069
RS	48	3.660668	4.330024	900.142809	0.014093	0.014098
RS	49	3.955860	4.330024	907.110523	0.014202	0.014200
RS	50	4.274224	4.352564	904.744211	0.014165	0.014147
RS	51	4.617577	4.352564	902.079263	0.014123	0.014101
RS	52	4.987882	4.388813	886.835257	0.013884	0.013850
RS	53	5.387254	4.388813	873.636355	0.013678	0.013638
RS	54	5.817975	4.557102	824.553117	0.012909	0.012868
RS	55	6.282504	4.557102	803.597965	0.012581	0.012529
RS	56	6.783497	4.557102	776.958347	0.012164	0.012098
RS	57	7.323815	4.557102	744.770618	0.011660	0.011579
RS	58	7.906546	7.470826	443.010377	0.006936	0.007006
RS	59	8.535017	7.470826	440.460199	0.006896	0.006939
RS	60	9.212820	7.470826	435.121448	0.006812	0.006827
RS	61	9.943827	7.470826	426.878305	0.006683	0.006668
RS	62	10.732215	7.470826	415.669808	0.006508	0.006462
RS	63	11.582486	7.470826	3694.634272	0.057844	0.055989
PA	4+25*2+4+6 0.040495747 0.020096929 11.582486450 141.286144559 2.083983206 0.663864124 0.440147016 0.423461317 0.482956701 0.569898998 0.666631494 0.787201343 0.960895945 1.217972677 1.580664466 2.043211060 2.555053506 3.038467057 3.430628270 3.706023063 3.877224475 3.982881116 4.064862701 4.146892213 4.227944084 4.292280186 4.330024018 4.352563913 4.388813217 4.557101547 7.470825588
//
IT	5185
RD	15
LK	-314614.679167
QD	-278.484082 -> -240.839858
RI	0.0012929722
TR	0.039429	0.020418
MT	11.731894
MM	C_pi: 2.622594, n_recomb: 66467.803885
RS	0	0.000000	204.624640	2.490177	0.000037	0.000001
RS	1	0.007871	204.624640	2.686302	0.000040	0.000009
RS	2	0.016362	204.624640	2.897883	0.000044	0.000019
RS	3	0.025521	204.624640	3.126140	0.000047	0.000032
RS	4	0.035401	2.332853	295.139975	0.004440	0.003044
RS	5	0.046059	2.332853	316.898825	0.004768	0.003887
RS	6	0.057556	0.697815	1130.061701	0.017002	0.014435
RS	7	0.069957	0.697815	1196.861155	0.018007	0.016289
RS	8	0.083335	0.450847	1948.139812	0.029310	0.026993
RS	9	0.097766	0.450847	2033.046077	0.030587	0.029136
RS	10	0.113332	0.428946	2222.081321	0.033431	0.032330
RS	11	0.130124	0.428946	2301.849844	0.034631	0.034137
RS	12	0.148238	0.487652	2096.447905	0.031541	0.031390
RS	13	0.167777	0.487652	2169.691808	0.032643	0.032754
RS	14	0.188854	0.574858	1905.333506	0.028666	0.028908
RS	15	0.211591	0.574858	1973.026071	0.029684	0.030114
RS	16	0.236117	0.670941	1750.635731	0.026338	0.026853
RS	17	0.262573	0.670941	1813.128063	0.027278	0.028051
RS	18	0.291112	0.789729	1595.749665	0.024008	0.024839
RS	19	0.321897	0.789729	1653.560873	0.024878	0.025972
RS	20	0.355106	0.961666	1408.332597	0.021188	0.022238
RS	21	0.390928	0.961666	1462.059245	0.021997	0.023216
RS	22	0.429570	1.218881	1199.364286	0.018044	0.019102
RS	23	0.471254	1.218881	1249.150041	0.018793	0.019904
RS	24	0.516219	1.586058	1001.635136	0.015069	0.015969
RS	25	0.564723	1.586058	1047.215398	0.015755	0.016624
RS	26	0.617045	2.059417	844.569805	0.012706	0.013387
RS	27	0.673485	2.059417	885.994334	0.013330	0.013945
RS	28	0.734368	2.587647	740.490521	0.011141	0.011624
RS	29	0.800043	2.587647	778.521904	0.011713	0.012133
RS	30	0.870887	3.088860	685.941278	0.010320	0.010660
RS	31	0.947308	3.088860	721.731053	0.010858	0.011151
RS	32	1.029744	3.495755	670.801329	0.010092	0.010336
RS	33	1.118668	3.495755	705.381602	0.010612	0.010822
RS	34	1.214593	3.780757	685.214967	0.010309	0.010487
RS	35	1.318067	3.780757	719.202370	0.010820	0.010976
RS	36	1.429686	3.956817	720.242371	0.010836	0.010971
RS	37	1.550092	3.956817	753.698068	0.011339	0.011461
RS	38	1.679974	4.064278	766.376782	0.011530	0.011638
RS	39	1.820080	4.064278	798.775257	0.012017	0.012119
RS	40	1.971214	4.146788	814.095379	0.012248	0.012337
RS	41	2.134244	4.146788	844.450463	0.012705	0.012786
RS	42	2.310106	4.228966	856.648534	0.012888	0.012954
RS	43	2.499811	4.228966	883.726028	0.013296	0.013349
RS	44	2.704448	4.309560	891.900386	0.013419	0.013451
RS	45	2.925193	4.309560	914.314955	0.013756	0.013774
RS	46	3.163312	4.372151	920.562156	0.013850	0.013845
RS	47	3.420175	4.372151	936.683588	0.014092	0.014077
RS	48	3.697256	4.406714	941.518789	0.014165	0.014130
RS	49	3.996147	4.406714	949.411535	0.014284	0.014245
RS	50	4.318564	4.425520	948.406144	0.014269	0.014215
RS	51	4.666359	4.425520	946.177484	0.014235	0.014181
RS	52	5.041530	4.459153	931.398105	0.014013	0.013949
RS	53	5.446232	4.459153	918.043251	0.013812	0.013747
RS	54	5.882788	4.630975	866.797747	0.013041	0.012976
RS	55	6.353707	4.630975	845.255566	0.012717	0.012645
RS	56	6.861693	4.630975	817.710650	0.012302	0.012220
RS	57	7.409664	4.630975	784.294472	0.011800	0.011705
RS	58	8.000767	7.733710	458.567306	0.006899	0.006955
RS	59	8.638397	7.733710	456.888165	0.006874	0.006906
RS	60	9.326216	7.733710	452.359854	0.006806	0.006812
RS	61	10.068175	7.733710	444.844181	0.006693	0.006671
RS	62	10.868535	7.733710	434.256567	0.006533	0.006484
RS	63	11.731894	7.733710	3951.941405	0.059456	0.057628
PA	4+25*2+4+6 0.039428915 0.020417671 11.731893562 204.624639517 2.332852587 0.697814973 0.450847459 0.428945521 0.487652406 0.574857874 0.670940603 0.789728688 0.961665706 1.218881009 1.586058460 2.059417216 2.587646657 3.088859648 3.495754771 3.780756661 3.956817366 4.064278317 4.146787880 4.228965858 4.309560473 4.372151336 4.406714294 4.425520112 4.459152611 4.630974697 7.733710034
//
IT	4653
RD	16
LK	-314541.413291
QD	-254.436109 -> -221.026972
RI	0.0010907954
TR	0.038436	0.020713
MT	11.877388
MM	C_pi: 2.685645, n_recomb: 68979.379513
RS	0	0.000000	294.763895	1.796960	0.000026	0.000001
RS	1	0.007892	294.763895	1.938889	0.000028	0.000006
RS	2	0.016407	294.763895	2.092038	0.000030	0.000014
RS	3	0.025594	294.763895	2.257295	0.000033	0.000022
RS	4	0.035506	2.604053	275.137755	0.003989	0.002769
RS	5	0.046201	2.604053	295.621582	0.004286	0.003531
RS	6	0.057739	0.732498	1121.955945	0.016265	0.013941
RS	7	0.070188	0.732498	1189.467170	0.017244	0.015709
RS	8	0.083620	0.461552	1987.022977	0.028806	0.026677
RS	9	0.098111	0.461552	2075.341314	0.030086	0.028770
RS	10	0.113746	0.434352	2294.817910	0.033268	0.032264
RS	11	0.130616	0.434352	2378.421098	0.034480	0.034060
RS	12	0.148816	0.492231	2174.057723	0.031518	0.031418
RS	13	0.168453	0.492231	2250.857231	0.032631	0.032779
RS	14	0.189640	0.579707	1979.168288	0.028692	0.028954
RS	15	0.212499	0.579707	2050.137917	0.029721	0.030153
RS	16	0.237162	0.675201	1823.320424	0.026433	0.026937
RS	17	0.263771	0.675201	1888.820958	0.027382	0.028126
RS	18	0.292480	0.792266	1667.819804	0.024179	0.024975
RS	19	0.323455	0.792266	1728.375846	0.025056	0.026104
RS	20	0.356875	0.962411	1475.678313	0.021393	0.022399
RS	21	0.392932	0.962411	1531.935143	0.022209	0.023381
RS	22	0.431835	1.219558	1256.927790	0.018222	0.019240
RS	23	0.473809	1.219558	1309.067553	0.018978	0.020049
RS	24	0.519095	1.590778	1047.163764	0.015181	0.016047
RS	25	0.567954	1.590778	1094.885702	0.015873	0.016710
RS	26	0.620670	2.074374	879.366964	0.012748	0.013401
RS	27	0.677547	2.074374	922.674614	0.013376	0.013965
RS	28	0.738912	2.618504	767.783134	0.011131	0.011590
RS	29	0.805120	2.618504	807.463416	0.011706	0.012102
RS	30	0.876554	3.137294	709.056484	0.010279	0.010595
RS	31	0.953625	3.137294	746.344331	0.010820	0.011087
RS	32	1.036779	3.558972	692.330940	0.010037	0.010256
RS	33	1.126495	3.558972	728.349845	0.010559	0.010742
RS	34	1.223292	3.853817	707.000193	0.010249	0.010401
RS	35	1.327728	3.853817	742.436791	0.010763	0.010890
RS	36	1.440407	4.035027	743.570945	0.010780	0.010885
RS	37	1.561978	4.035027	778.525551	0.011286	0.011375
RS	38	1.693144	4.144574	792.064282	0.011483	0.011556
RS	39	1.834662	4.144574	826.015990	0.011975	0.012038
RS	40	1.987349	4.227768	842.535314	0.012214	0.012264
RS	41	2.152085	4.227768	874.470625	0.012677	0.012717
RS	42	2.329824	4.310071	887.945428	0.012873	0.012896
RS	43	2.521589	4.310071	916.579004	0.013288	0.013298
RS	44	2.728489	4.390012	926.100313	0.013426	0.013416
RS	45	2.951718	4.390012	949.975864	0.013772	0.013748
RS	46	3.192564	4.450532	957.769046	0.013885	0.013840
RS	47	3.452418	4.450532	975.157810	0.014137	0.014083
RS	48	3.732781	4.481525	981.717379	0.014232	0.014160
RS	49	4.035270	4.481525	990.548653	0.014360	0.014286
RS	50	4.361632	4.496181	991.064109	0.014368	0.014280
RS	51	4.713751	4.496181	989.290374	0.014342	0.014257
RS	52	5.093660	4.526756	975.134047	0.014137	0.014044
RS	53	5.503551	4.526756	961.640412	0.013941	0.013851
RS	54	5.945792	4.701289	908.404447	0.013169	0.013082
RS	55	6.422936	4.701289	886.281435	0.012848	0.012757
RS	56	6.937736	4.701289	857.840483	0.012436	0.012338
RS	57	7.493165	4.701289	823.208265	0.011934	0.011826
RS	58	8.092430	7.988842	473.583712	0.006866	0.006908
RS	59	8.738989	7.988842	472.758311	0.006854	0.006875
RS	60	9.436576	7.988842	469.029251	0.006800	0.006797
RS	61	10.189218	7.988842	462.236998	0.006701	0.006673
RS	62	11.001259	7.988842	452.274289	0.006557	0.006503
RS	63	11.877388	7.988842	4206.763076	0.060986	0.059181
PA	4+25*2+4+6 0.038436100 0.020712678 11.877387588 294.763895329 2.604053464 0.732497557 0.461551784 0.434351847 0.492231402 0.579707491 0.675201423 0.792265653 0.962411321 1.219558116 1.590778476 2.074374159 2.618503680 3.137293935 3.558971756 3.853816922 4.035027240 4.144573730 4.227768214 4.310070616 4.390012101 4.450532417 4.481524772 4.496180859 4.526756396 4.701288864 7.988841737
//
IT	5170
RD	17
LK	-314476.373834
QD	-233.019969 -> -203.321364
RI	0.0009296410
TR	0.037511	0.020984
MT	12.019113
MM	C_pi: 2.746917, n_recomb: 71407.633641
RS	0	0.000000	422.277129	1.300542	0.000018	0.000001
RS	1	0.007912	422.277129	1.403538	0.000020	0.000004
RS	2	0.016451	422.277129	1.514700	0.000021	0.000010
RS	3	0.025665	422.277129	1.634675	0.000023	0.000016
RS	4	0.035608	2.899166	256.486993	0.003592	0.002523
RS	5	0.046337	2.899166	275.750468	0.003862	0.003213
RS	6	0.057916	0.767919	1112.252994	0.015576	0.013472
RS	7	0.070411	0.767919	1180.289436	0.016529	0.015160
RS	8	0.083894	0.472254	2021.954941	0.028316	0.026364
RS	9	0.098444	0.472254	2113.508570	0.029598	0.028407
RS	10	0.114146	0.439679	2363.788018	0.033103	0.032193
RS	11	0.131090	0.439679	2451.125371	0.034326	0.033978
RS	12	0.149374	0.496689	2248.612335	0.031490	0.031439
RS	13	0.169105	0.496689	2328.886731	0.032614	0.032800
RS	14	0.190398	0.584442	2050.273899	0.028712	0.028995
RS	15	0.213375	0.584442	2124.449168	0.029751	0.030188
RS	16	0.238170	0.679404	1893.559148	0.026518	0.027014
RS	17	0.264927	0.679404	1962.005598	0.027476	0.028194
RS	18	0.293802	0.794792	1737.941986	0.024338	0.025104
RS	19	0.324960	0.794792	1801.185028	0.025224	0.026230
RS	20	0.358584	0.963118	1541.658334	0.021590	0.022556
RS	21	0.394869	0.963118	1600.388663	0.022412	0.023542
RS	22	0.434025	1.220012	1313.528434	0.018395	0.019376
RS	23	0.476278	1.220012	1367.970587	0.019157	0.020194
RS	24	0.521875	1.594872	1091.887701	0.015291	0.016127
RS	25	0.571080	1.594872	1141.706639	0.015989	0.016798
RS	26	0.624178	2.088148	913.367082	0.012791	0.013419
RS	27	0.681477	2.088148	958.516040	0.013423	0.013989
RS	28	0.743310	2.647692	794.233356	0.011123	0.011560
RS	29	0.810035	2.647692	835.519348	0.011701	0.012074
RS	30	0.882040	3.183826	731.267318	0.010241	0.010535
RS	31	0.959741	3.183826	770.007246	0.010783	0.011027
RS	32	1.043591	3.620317	712.875982	0.009983	0.010180
RS	33	1.134076	3.620317	750.285012	0.010507	0.010666
RS	34	1.231720	3.925181	727.703791	0.010191	0.010319
RS	35	1.337089	3.925181	764.539838	0.010707	0.010807
RS	36	1.450796	4.111808	765.700101	0.010723	0.010801
RS	37	1.573500	4.111808	802.104648	0.011233	0.011292
RS	38	1.705912	4.223684	816.436541	0.011433	0.011476
RS	39	1.848802	4.223684	851.896470	0.011930	0.011960
RS	40	2.002997	4.307707	869.572219	0.012178	0.012193
RS	41	2.169392	4.307707	903.050364	0.012646	0.012649
RS	42	2.348954	4.390124	917.804111	0.012853	0.012839
RS	43	2.542722	4.390124	947.967085	0.013275	0.013247
RS	44	2.751822	4.469240	958.889220	0.013428	0.013380
RS	45	2.977467	4.469240	984.211514	0.013783	0.013721
RS	46	3.220966	4.527408	993.646245	0.013915	0.013833
RS	47	3.483731	4.527408	1012.300733	0.014176	0.014086
RS	48	3.767287	4.554490	1020.711658	0.014294	0.014187
RS	49	4.073278	4.554490	1030.490571	0.014431	0.014324
RS	50	4.403480	4.564635	1032.673472	0.014462	0.014343
RS	51	4.759810	4.564635	1031.369909	0.014443	0.014330
RS	52	5.144332	4.591757	1017.987949	0.014256	0.014137
RS	53	5.559280	4.591757	1004.370427	0.014065	0.013950
RS	54	6.007059	4.768259	949.313926	0.013294	0.013184
RS	55	6.490269	4.768259	926.615226	0.012976	0.012865
RS	56	7.011711	4.768259	897.286882	0.012566	0.012451
RS	57	7.574411	4.768259	861.450901	0.012064	0.011942
RS	58	8.181633	8.236412	488.060084	0.006835	0.006865
RS	59	8.836902	8.236412	488.070097	0.006835	0.006845
RS	60	9.544016	8.236412	485.127443	0.006794	0.006782
RS	61	10.307080	8.236412	479.052239	0.006709	0.006674
RS	62	11.130520	8.236412	469.715445	0.006578	0.006519
RS	63	12.019113	8.236412	4458.378651	0.062436	0.060651
PA	4+25*2+4+6 0.037511153 0.020984087 12.019113007 422.277128801 2.899165583 0.767919123 0.472254079 0.439678640 0.496688831 0.584441841 0.679403660 0.794792446 0.963118048 1.220012291 1.594871570 2.088148410 2.647692199 3.183825592 3.620316718 3.925180873 4.111808416 4.223683501 4.307706956 4.390123810 4.469240110 4.527408360 4.554490119 4.564634915 4.591757159 4.768258880 8.236411693
//
IT	4435
RD	18
LK	-314418.543955
QD	-213.901058 -> -187.460572
RI	0.0008003108
TR	0.036649	0.021234
MT	12.157131
MM	C_pi: 2.806394, n_recomb: 73752.639598
RS	0	0.000000	601.821933	0.943931	0.000013	0.000000
RS	1	0.007932	601.821933	1.018877	0.000014	0.000003
RS	2	0.016493	601.821933	1.099778	0.000015	0.000007
RS	3	0.025732	601.821933	1.187112	0.000016	0.000011
RS	4	0.035705	3.219368	239.142257	0.003242	0.002303
RS	5	0.046469	3.219368	257.245235	0.003488	0.002929
RS	6	0.058086	0.804027	1101.249914	0.014932	0.013025
RS	7	0.070625	0.804027	1169.645352	0.015859	0.014639
RS	8	0.084159	0.482946	2053.186738	0.027839	0.026053
RS	9	0.098766	0.482946	2147.799708	0.029122	0.028049
RS	10	0.114531	0.444924	2429.098041	0.032936	0.032116
RS	11	0.131547	0.444924	2520.064794	0.034169	0.033890
RS	12	0.149913	0.501024	2320.166295	0.031459	0.031456
RS	13	0.169735	0.501024	2403.830937	0.032593	0.032816
RS	14	0.191130	0.589055	2118.693268	0.028727	0.029032
RS	15	0.214221	0.589055	2195.998946	0.029775	0.030219
RS	16	0.239144	0.683534	1961.365126	0.026594	0.027085
RS	17	0.266044	0.683534	2032.691610	0.027561	0.028258
RS	18	0.295078	0.797295	1806.082233	0.024488	0.025226
RS	19	0.326414	0.797295	1871.951485	0.025381	0.026349
RS	20	0.360236	0.963778	1606.216948	0.021778	0.022709
RS	21	0.396741	0.963778	1667.361432	0.022607	0.023699
RS	22	0.436141	1.220247	1369.124268	0.018564	0.019512
RS	23	0.478666	1.220247	1425.814583	0.019332	0.020336
RS	24	0.524564	1.598364	1135.787690	0.015400	0.016208
RS	25	0.574102	1.598364	1187.656828	0.016103	0.016887
RS	26	0.627570	2.100788	946.569602	0.012834	0.013439
RS	27	0.685279	2.100788	993.516692	0.013471	0.014015
RS	28	0.747565	2.675253	819.857758	0.011116	0.011533
RS	29	0.814791	2.675253	862.705652	0.011697	0.012050
RS	30	0.887349	3.228471	752.600747	0.010204	0.010480
RS	31	0.965663	3.228471	792.746547	0.010749	0.010972
RS	32	1.050188	3.679767	732.471440	0.009931	0.010109
RS	33	1.141418	3.679767	771.221953	0.010457	0.010595
RS	34	1.239883	3.994798	747.363944	0.010133	0.010241
RS	35	1.346159	3.994798	785.549261	0.010651	0.010729
RS	36	1.460864	4.187074	786.671015	0.010666	0.010721
RS	37	1.584667	4.187074	824.475511	0.011179	0.011212
RS	38	1.718290	4.301505	839.532314	0.011383	0.011399
RS	39	1.862511	4.301505	876.453529	0.011884	0.011884
RS	40	2.018172	4.386495	895.238602	0.012138	0.012122
RS	41	2.186179	4.386495	930.219245	0.012613	0.012582
RS	42	2.367512	4.469023	946.246670	0.012830	0.012782
RS	43	2.563227	4.469023	977.908477	0.013259	0.013196
RS	44	2.774467	4.547174	990.272384	0.013427	0.013344
RS	45	3.002461	4.547174	1017.022711	0.013790	0.013693
RS	46	3.248539	4.602734	1028.183432	0.013941	0.013825
RS	47	3.514135	4.602734	1048.097307	0.014211	0.014088
RS	48	3.800797	4.625602	1058.473711	0.014352	0.014213
RS	49	4.110197	4.625602	1069.204907	0.014497	0.014360
RS	50	4.444137	4.630921	1073.188355	0.014551	0.014403
RS	51	4.804565	4.630921	1072.366676	0.014540	0.014399
RS	52	5.193580	4.654250	1059.898688	0.014371	0.014225
RS	53	5.613451	4.654250	1046.170207	0.014185	0.014046
RS	54	6.066625	4.832044	989.462474	0.013416	0.013284
RS	55	6.555744	4.832044	966.192397	0.013100	0.012970
RS	56	7.083658	4.832044	935.984967	0.012691	0.012559
RS	57	7.653444	4.832044	898.957707	0.012189	0.012053
RS	58	8.268424	8.476543	501.992452	0.006806	0.006824
RS	59	8.932183	8.476543	502.818561	0.006818	0.006817
RS	60	9.648588	8.476543	500.647972	0.006788	0.006768
RS	61	10.421817	8.476543	495.281400	0.006715	0.006674
RS	62	11.256377	8.476543	486.568921	0.006597	0.006534
RS	63	12.157131	8.476543	4706.082024	0.063809	0.062041
PA	4+25*2+4+6 0.036648676 0.021233966 12.157130795 601.821932791 3.219368139 0.804027381 0.482946498 0.444924211 0.501023945 0.589054611 0.683533564 0.797294563 0.963777531 1.220247317 1.598363759 2.100787912 2.675252967 3.228471449 3.679767091 3.994797951 4.187074349 4.301504818 4.386495101 4.469023082 4.547174428 4.602734485 4.625601905 4.630920711 4.654250177 4.832044215 8.476542935
//
IT	3915
RD	19
LK	-314367.045615
QD	-196.793243 -> -173.219395
RI	0.0006956116
TR	0.035844	0.021464
MT	12.291505
MM	C_pi: 2.864082, n_recomb: 76015.139713
RS	0	0.000000	854.764036	0.685978	0.000009	0.000000
RS	1	0.007950	854.764036	0.740575	0.000010	0.000002
RS	2	0.016533	854.764036	0.799521	0.000011	0.000005
RS	3	0.025798	854.764036	0.863166	0.000011	0.000008
RS	4	0.035799	3.566022	223.033139	0.002934	0.002106
RS	5	0.046596	3.566022	240.037316	0.003158	0.002675
RS	6	0.058251	0.840787	1089.186288	0.014329	0.012601
RS	7	0.070832	0.840787	1157.792745	0.015231	0.014146
RS	8	0.084414	0.493617	2080.990836	0.027376	0.025747
RS	9	0.099075	0.493617	2178.490032	0.028659	0.027698
RS	10	0.114903	0.450084	2490.891544	0.032768	0.032036
RS	11	0.131988	0.450084	2585.380033	0.034011	0.033798
RS	12	0.150432	0.505236	2388.793328	0.031425	0.031469
RS	13	0.170343	0.505236	2475.760801	0.032569	0.032828
RS	14	0.191836	0.593546	2184.467021	0.028737	0.029064
RS	15	0.215038	0.593546	2264.825247	0.029794	0.030247
RS	16	0.240085	0.687587	2026.752438	0.026662	0.027150
RS	17	0.267123	0.687587	2100.890586	0.027638	0.028316
RS	18	0.296310	0.799766	1872.217144	0.024630	0.025344
RS	19	0.327819	0.799766	1940.649828	0.025530	0.026463
RS	20	0.361832	0.964388	1669.312409	0.021960	0.022858
RS	21	0.398549	0.964388	1732.809931	0.022796	0.023851
RS	22	0.438186	1.220280	1423.676868	0.018729	0.019646
RS	23	0.480974	1.220280	1482.559278	0.019503	0.020477
RS	24	0.527163	1.601306	1178.839746	0.015508	0.016290
RS	25	0.577025	1.601306	1232.710691	0.016217	0.016977
RS	26	0.630851	2.112366	978.972560	0.012879	0.013462
RS	27	0.688957	2.112366	1027.673690	0.013519	0.014043
RS	28	0.751682	2.701269	844.669218	0.011112	0.011510
RS	29	0.819394	2.701269	889.034909	0.011695	0.012030
RS	30	0.892489	3.271305	773.079586	0.010170	0.010428
RS	31	0.971396	3.271305	814.585136	0.010716	0.010922
RS	32	1.056576	3.737344	751.153454	0.009882	0.010041
RS	33	1.148528	3.737344	791.197183	0.010408	0.010527
RS	34	1.247791	4.062657	766.022559	0.010077	0.010166
RS	35	1.354945	4.062657	805.507177	0.010597	0.010654
RS	36	1.470619	4.260779	806.530421	0.010610	0.010644
RS	37	1.595489	4.260779	845.684633	0.011125	0.011136
RS	38	1.730287	4.377962	861.400568	0.011332	0.011324
RS	39	1.875802	4.377962	899.735140	0.011836	0.011810
RS	40	2.032886	4.464044	919.580767	0.012097	0.012054
RS	41	2.202459	4.464044	956.021620	0.012577	0.012517
RS	42	2.385513	4.546687	973.310813	0.012804	0.012726
RS	43	2.583121	4.546687	1006.437998	0.013240	0.013146
RS	44	2.796439	4.623744	1020.276695	0.013422	0.013307
RS	45	3.026717	4.623744	1048.432675	0.013792	0.013665
RS	46	3.275303	4.676478	1061.389776	0.013963	0.013816
RS	47	3.543653	4.676478	1082.552713	0.014241	0.014088
RS	48	3.833337	4.694871	1094.993857	0.014405	0.014236
RS	49	4.146053	4.694871	1106.678209	0.014559	0.014392
RS	50	4.483630	4.695083	1112.584186	0.014636	0.014460
RS	51	4.848046	4.695083	1112.252905	0.014632	0.014465
RS	52	5.241435	4.714314	1100.830141	0.014482	0.014311
RS	53	5.666099	4.714314	1087.001342	0.014300	0.014138
RS	54	6.124527	4.892785	1028.808153	0.013534	0.013381
RS	55	6.619400	4.892785	1004.969780	0.013221	0.013072
RS	56	7.153618	4.892785	973.890690	0.012812	0.012664
RS	57	7.730309	4.892785	935.684156	0.012309	0.012160
RS	58	8.352849	8.709351	515.385707	0.006780	0.006786
RS	59	9.024882	8.709351	517.007669	0.006801	0.006791
RS	60	9.750346	8.709351	515.593388	0.006783	0.006754
RS	61	10.533486	8.709351	510.925087	0.006721	0.006673
RS	62	11.378889	8.709351	502.832824	0.006615	0.006546
RS	63	12.291505	8.709351	4949.295840	0.065109	0.063355
PA	4+25*2+4+6 0.035843750 0.021464172 12.291504599 854.764036394 3.566021522 0.840786826 0.493617040 0.450083855 0.505236350 0.593546494 0.687586882 0.799765731 0.964387776 1.220279901 1.601305694 2.112366201 2.701268778 3.271305249 3.737344165 4.062656972 4.260778587 4.377962268 4.464044365 4.546687241 4.623744423 4.676478247 4.694871173 4.695082580 4.714314393 4.892785141 8.709350561
//
IT	5181
RD	20
LK	-314321.120191
QD	-181.451963 -> -160.404916
RI	0.0006105995
TR	0.035092	0.021676
MT	12.422367
MM	C_pi: 2.920005, n_recomb: 78196.306453
RS	0	0.000000	1206.088981	0.500799	0.000006	0.000000
RS	1	0.007968	1206.088981	0.540749	0.000007	0.000002
RS	2	0.016572	1206.088981	0.583890	0.000007	0.000004
RS	3	0.025861	1206.088981	0.630478	0.000008	0.000006
RS	4	0.035890	3.940507	208.086811	0.002661	0.001930
RS	5	0.046718	3.940507	224.054258	0.002865	0.002447
RS	6	0.058409	0.878166	1076.268258	0.013764	0.012199
RS	7	0.071032	0.878166	1144.954639	0.014642	0.013679
RS	8	0.084660	0.504251	2105.648915	0.026928	0.025446
RS	9	0.099374	0.504251	2205.865738	0.028209	0.027353
RS	10	0.115261	0.455156	2549.309589	0.032601	0.031952
RS	11	0.132414	0.455156	2647.210539	0.033853	0.033704
RS	12	0.150934	0.509330	2454.562542	0.031390	0.031479
RS	13	0.170929	0.509330	2544.743801	0.032543	0.032837
RS	14	0.192518	0.597920	2247.646909	0.028744	0.029092
RS	15	0.215827	0.597920	2330.978165	0.029809	0.030271
RS	16	0.240993	0.691568	2089.730192	0.026724	0.027211
RS	17	0.268165	0.691568	2166.610118	0.027707	0.028370
RS	18	0.297502	0.802207	1936.331459	0.024762	0.025455
RS	19	0.329176	0.802207	2007.263661	0.025670	0.026572
RS	20	0.363375	0.964957	1730.905834	0.022135	0.023004
RS	21	0.400298	0.964957	1796.694325	0.022977	0.023999
RS	22	0.440164	1.220132	1477.156390	0.018890	0.019779
RS	23	0.483206	1.220132	1538.173716	0.019671	0.020617
RS	24	0.529678	1.603750	1221.027827	0.015615	0.016373
RS	25	0.579853	1.603750	1276.851218	0.016329	0.017067
RS	26	0.634027	2.122958	1010.580527	0.012924	0.013488
RS	27	0.692517	2.122958	1060.991217	0.013568	0.014073
RS	28	0.755668	2.725826	868.685805	0.011109	0.011490
RS	29	0.823850	2.725826	914.525357	0.011695	0.012013
RS	30	0.897466	3.312386	792.735982	0.010138	0.010380
RS	31	0.976948	3.312386	835.555820	0.010685	0.010874
RS	32	1.062764	3.793099	768.958282	0.009834	0.009977
RS	33	1.155417	3.793099	810.247676	0.010362	0.010464
RS	34	1.255454	4.128770	783.724264	0.010023	0.010094
RS	35	1.363462	4.128770	824.458886	0.010543	0.010582
RS	36	1.480076	4.332901	825.328553	0.010555	0.010570
RS	37	1.605982	4.332901	865.782551	0.011072	0.011062
RS	38	1.741922	4.453010	882.094854	0.011281	0.011251
RS	39	1.888693	4.453010	921.794490	0.011788	0.011738
RS	40	2.047160	4.540304	942.649548	0.012055	0.011986
RS	41	2.218254	4.540304	980.507076	0.012539	0.012453
RS	42	2.402981	4.623066	999.041923	0.012776	0.012670
RS	43	2.602429	4.623066	1033.598863	0.013218	0.013095
RS	44	2.817769	4.698922	1048.935561	0.013414	0.013271
RS	45	3.050268	4.698922	1078.471905	0.013792	0.013635
RS	46	3.301293	4.748643	1093.283371	0.013981	0.013806
RS	47	3.572321	4.748643	1115.681733	0.014268	0.014086
RS	48	3.864946	4.762326	1130.276048	0.014454	0.014258
RS	49	4.180888	4.762326	1142.911012	0.014616	0.014423
RS	50	4.522006	4.757185	1150.848993	0.014717	0.014515
RS	51	4.890305	4.757185	1151.013686	0.014720	0.014527
RS	52	5.287952	4.772052	1140.757511	0.014588	0.014394
RS	53	5.717285	4.772052	1126.836978	0.014410	0.014227
RS	54	6.180829	4.950644	1067.318956	0.013649	0.013476
RS	55	6.681309	4.950644	1042.914352	0.013337	0.013170
RS	56	7.221670	4.950644	1010.970283	0.012929	0.012765
RS	57	7.805089	4.950644	971.596044	0.012425	0.012262
RS	58	8.434997	8.935009	528.248161	0.006755	0.006750
RS	59	9.115099	8.935009	530.645029	0.006786	0.006766
RS	60	9.849393	8.935009	529.970144	0.006777	0.006740
RS	61	10.642199	8.935009	525.988103	0.006727	0.006671
RS	62	11.498179	8.935009	518.509793	0.006631	0.006557
RS	63	12.422367	8.935009	5187.536291	0.066340	0.064596
PA	4+25*2+4+6 0.035091712 0.021676306 12.422367106 1206.088981469 3.940506562 0.878165852 0.504250809 0.455155999 0.509330226 0.597920222 0.691568499 0.802206613 0.964957308 1.220132396 1.603750238 2.122958491 2.725825743 3.312386246 3.793099089 4.128769646 4.332900803 4.453009549 4.540304385 4.623065834 4.698921676 4.748642873 4.762326231 4.757185490 4.772052129 4.950643906 8.935009488
//
IT	3851
RD	21
LK	-314280.107220
QD	-167.666283 -> -148.850323
RI	0.0005412600
TR	0.034389	0.021872
MT	12.549745
MM	C_pi: 2.974156, n_recomb: 80297.015923
RS	0	0.000000	1696.934494	0.365988	0.000005	0.000000
RS	1	0.007986	1696.934494	0.395248	0.000005	0.000001
RS	2	0.016609	1696.934494	0.426851	0.000005	0.000003
RS	3	0.025921	1696.934494	0.460985	0.000006	0.000004
RS	4	0.035977	4.343978	194.238818	0.002419	0.001771
RS	5	0.046836	4.343978	209.231496	0.002606	0.002243
RS	6	0.058562	0.916094	1062.709266	0.013235	0.011818
RS	7	0.071224	0.916094	1131.361427	0.014090	0.013237
RS	8	0.084897	0.514833	2127.408176	0.026494	0.025151
RS	9	0.099663	0.514833	2230.178313	0.027774	0.027017
RS	10	0.115607	0.460135	2604.491326	0.032436	0.031867
RS	11	0.132825	0.460135	2705.693518	0.033696	0.033607
RS	12	0.151418	0.513305	2517.540557	0.031353	0.031486
RS	13	0.171496	0.513305	2610.844393	0.032515	0.032844
RS	14	0.193177	0.602179	2308.261911	0.028747	0.029117
RS	15	0.216589	0.602179	2394.484612	0.029820	0.030292
RS	16	0.241871	0.695474	2150.319406	0.026780	0.027266
RS	17	0.269172	0.695474	2229.869137	0.027770	0.028420
RS	18	0.298653	0.804613	1998.408143	0.024888	0.025562
RS	19	0.330488	0.804613	2071.774283	0.025801	0.026676
RS	20	0.364866	0.965484	1790.961694	0.022304	0.023145
RS	21	0.401989	0.965484	1858.977637	0.023151	0.024142
RS	22	0.442076	1.219821	1529.523919	0.019048	0.019910
RS	23	0.485365	1.219821	1592.617441	0.019834	0.020754
RS	24	0.532111	1.605720	1262.341862	0.015721	0.016457
RS	25	0.582589	1.605720	1320.067110	0.016440	0.017157
RS	26	0.637099	2.132620	1041.391700	0.012969	0.013515
RS	27	0.695962	2.132620	1093.466672	0.013618	0.014106
RS	28	0.759525	2.748972	891.923437	0.011108	0.011473
RS	29	0.828164	2.748972	939.192800	0.011696	0.011998
RS	30	0.902285	3.351750	811.594603	0.010107	0.010335
RS	31	0.982325	3.351750	855.683540	0.010656	0.010830
RS	32	1.068757	3.847027	785.920507	0.009788	0.009917
RS	33	1.162090	3.847027	828.408532	0.010317	0.010403
RS	34	1.262878	4.193116	800.506309	0.009969	0.010026
RS	35	1.371713	4.193116	842.441998	0.010492	0.010514
RS	36	1.489240	4.403395	843.106862	0.010500	0.010498
RS	37	1.616153	4.403395	884.810734	0.011019	0.010991
RS	38	1.753200	4.526580	901.658928	0.011229	0.011180
RS	39	1.901192	4.526580	942.674752	0.011740	0.011668
RS	40	2.061002	4.615187	964.489541	0.012012	0.011921
RS	41	2.233573	4.615187	1003.718817	0.012500	0.012390
RS	42	2.419926	4.698079	1023.477268	0.012746	0.012616
RS	43	2.621161	4.698079	1059.426085	0.013194	0.013046
RS	44	2.838466	4.772643	1076.275274	0.013404	0.013235
RS	45	3.073124	4.772643	1107.163722	0.013788	0.013606
RS	46	3.326521	4.819181	1123.878140	0.013997	0.013795
RS	47	3.600153	4.819181	1147.494818	0.014291	0.014083
RS	48	3.895638	4.827958	1164.316162	0.014500	0.014278
RS	49	4.214719	4.827958	1177.895813	0.014669	0.014451
RS	50	4.559281	4.817257	1187.962076	0.014795	0.014567
RS	51	4.931358	4.817257	1188.625555	0.014803	0.014587
RS	52	5.333149	4.827520	1179.648816	0.014691	0.014474
RS	53	5.767026	4.827520	1165.643240	0.014517	0.014312
RS	54	6.235551	5.005719	1104.957989	0.013761	0.013567
RS	55	6.741491	5.005719	1079.988212	0.013450	0.013265
RS	56	7.287834	5.005719	1047.185167	0.013041	0.012861
RS	57	7.877807	5.005719	1006.654496	0.012537	0.012359
RS	58	8.514893	9.153610	540.582628	0.006732	0.006717
RS	59	9.202855	9.153610	543.732772	0.006772	0.006742
RS	60	9.945756	9.153610	543.779325	0.006772	0.006727
RS	61	10.747983	9.153610	540.470093	0.006731	0.006669
RS	62	11.614274	9.153610	533.597616	0.006645	0.006566
RS	63	12.549745	9.153610	5420.317409	0.067503	0.065768
PA	4+25*2+4+6 0.034388573 0.021871957 12.549744894 1696.934493983 4.343978048 0.916094256 0.514833057 0.460135223 0.513305483 0.602179203 0.695473953 0.804612675 0.965484154 1.219820549 1.605720176 2.132619935 2.748972136 3.351749768 3.847027008 4.193116297 4.403395212 4.526579740 4.615186916 4.698078844 4.772642570 4.819181261 4.827958457 4.817257333 4.827519516 5.005719073 9.153610040
//
IT	4149
RD	22
LK	-314243.433631
QD	-155.254212 -> -138.411284
RI	0.0004847264
TR	0.033731	0.022053
MT	12.673644
MM	C_pi: 3.026549, n_recomb: 82319.005656
RS	0	0.000000	2374.372224	0.268495	0.000003	0.000000
RS	1	0.008002	2374.372224	0.290006	0.000004	0.000001
RS	2	0.016645	2374.372224	0.313244	0.000004	0.000002
RS	3	0.025980	2374.372224	0.338346	0.000004	0.000003
RS	4	0.036061	4.777552	181.422942	0.002204	0.001628
RS	5	0.046949	4.777552	195.501732	0.002375	0.002060
RS	6	0.058709	0.954516	1048.682366	0.012739	0.011457
RS	7	0.071410	0.954516	1117.201252	0.013572	0.012820
RS	8	0.085126	0.525353	2146.505967	0.026075	0.024863
RS	9	0.099941	0.525353	2251.670654	0.027353	0.026689
RS	10	0.115941	0.465019	2656.585854	0.032272	0.031780
RS	11	0.133222	0.465019	2760.977722	0.033540	0.033509
RS	12	0.151885	0.517164	2577.813103	0.031315	0.031491
RS	13	0.172042	0.517164	2674.147546	0.032485	0.032847
RS	14	0.193812	0.606323	2366.380211	0.028746	0.029138
RS	15	0.217324	0.606323	2455.411880	0.029828	0.030310
RS	16	0.242718	0.699306	2208.545961	0.026829	0.027317
RS	17	0.270144	0.699306	2290.692665	0.027827	0.028465
RS	18	0.299765	0.806988	2058.438951	0.025006	0.025663
RS	19	0.331755	0.806988	2134.172952	0.025926	0.026774
RS	20	0.366306	0.965975	1849.455338	0.022467	0.023283
RS	21	0.403622	0.965975	1919.634876	0.023319	0.024282
RS	22	0.443924	1.219360	1580.761304	0.019203	0.020040
RS	23	0.487452	1.219360	1645.871770	0.019994	0.020889
RS	24	0.534462	1.607262	1302.768975	0.015826	0.016541
RS	25	0.585234	1.607262	1362.344931	0.016550	0.017247
RS	26	0.640070	2.141404	1071.417698	0.013015	0.013544
RS	27	0.699294	2.141404	1125.111680	0.013668	0.014139
RS	28	0.763257	2.770784	914.399851	0.011108	0.011459
RS	29	0.832338	2.770784	963.055340	0.011699	0.011987
RS	30	0.906948	3.389449	829.686053	0.010079	0.010293
RS	31	0.987528	3.389449	874.999741	0.010629	0.010789
RS	32	1.074557	3.899172	802.075170	0.009743	0.009859
RS	33	1.168550	3.899172	845.715749	0.010274	0.010346
RS	34	1.270065	4.255691	816.414638	0.009918	0.009960
RS	35	1.379704	4.255691	859.503522	0.010441	0.010449
RS	36	1.498117	4.472230	859.916612	0.010446	0.010430
RS	37	1.626005	4.472230	902.821251	0.010967	0.010922
RS	38	1.764127	4.598619	920.148229	0.011178	0.011111
RS	39	1.913303	4.598619	962.431665	0.011691	0.011601
RS	40	2.074416	4.688637	985.154696	0.011968	0.011857
RS	41	2.248423	4.688637	1025.710360	0.012460	0.012328
RS	42	2.436354	4.771675	1046.666626	0.012715	0.012562
RS	43	2.639324	4.771675	1083.968217	0.013168	0.012996
RS	44	2.858537	4.844862	1102.338746	0.013391	0.013198
RS	45	3.095292	4.844862	1134.549067	0.013782	0.013576
RS	46	3.350993	4.888074	1153.204209	0.014009	0.013783
RS	47	3.627157	4.888074	1178.019661	0.014310	0.014079
RS	48	3.925421	4.891765	1197.133098	0.014543	0.014296
RS	49	4.247553	4.891765	1211.648808	0.014719	0.014477
RS	50	4.595463	4.875313	1223.930764	0.014868	0.014617
RS	51	4.971214	4.875313	1225.093209	0.014882	0.014644
RS	52	5.377035	4.880763	1217.498640	0.014790	0.014551
RS	53	5.815332	4.880763	1203.412751	0.014619	0.014394
RS	54	6.288703	5.058097	1141.713067	0.013869	0.013657
RS	55	6.799955	5.058097	1116.177901	0.013559	0.013356
RS	56	7.352120	5.058097	1082.520777	0.013150	0.012955
RS	57	7.948471	5.058097	1040.844047	0.012644	0.012453
RS	58	8.592545	9.365237	552.402409	0.006711	0.006685
RS	59	9.288161	9.365237	556.283726	0.006758	0.006719
RS	60	10.039443	9.365237	557.032916	0.006767	0.006714
RS	61	10.850846	9.365237	554.381792	0.006735	0.006666
RS	62	11.727181	9.365237	548.105343	0.006658	0.006574
RS	63	12.673644	9.365237	5647.318583	0.068603	0.066873
PA	4+25*2+4+6 0.033730744 0.022052625 12.673643698 2374.372224466 4.777551551 0.954516317 0.525352860 0.465018841 0.517163684 0.606323444 0.699306245 0.806987588 0.965974918 1.219359878 1.607262230 2.141404024 2.770784049 3.389449026 3.899171587 4.255690572 4.472230021 4.598618802 4.688637232 4.771674504 4.844861961 4.888074243 4.891764846 4.875313481 4.880763404 5.058096892 9.365237011
//
IT	4373
RD	23
LK	-314210.597729
QD	-144.057701 -> -128.962185
RI	0.0004386005
TR	0.033114	0.022219
MT	12.794307
MM	C_pi: 3.077224, n_recomb: 84263.512542
RS	0	0.000000	3300.842122	0.197939	0.000002	0.000000
RS	1	0.008019	3300.842122	0.213830	0.000003	0.000001
RS	2	0.016680	3300.842122	0.230998	0.000003	0.000001
RS	3	0.026036	3300.842122	0.249547	0.000003	0.000002
RS	4	0.036142	5.242407	169.567829	0.002012	0.001500
RS	5	0.047059	5.242407	182.791495	0.002169	0.001895
RS	6	0.058851	0.993360	1034.350434	0.012275	0.011115
RS	7	0.071589	0.993360	1102.651648	0.013086	0.012425
RS	8	0.085348	0.535792	2163.193834	0.025672	0.024583
RS	9	0.100210	0.535792	2270.600991	0.026946	0.026370
RS	10	0.116264	0.469801	2705.753266	0.032111	0.031693
RS	11	0.133605	0.469801	2813.223289	0.033386	0.033411
RS	12	0.152337	0.520905	2635.466355	0.031276	0.031494
RS	13	0.172571	0.520905	2734.738790	0.032455	0.032849
RS	14	0.194427	0.610360	2422.041248	0.028744	0.029157
RS	15	0.218036	0.610360	2513.798683	0.029833	0.030326
RS	16	0.243537	0.703066	2264.443523	0.026873	0.027363
RS	17	0.271084	0.703066	2349.113474	0.027878	0.028507
RS	18	0.300840	0.809334	2116.420498	0.025117	0.025759
RS	19	0.332981	0.809334	2194.455656	0.026043	0.026868
RS	20	0.367700	0.966436	1906.362792	0.022624	0.023416
RS	21	0.405203	0.966436	1978.641601	0.023482	0.024417
RS	22	0.445713	1.218772	1630.840873	0.019354	0.020168
RS	23	0.489471	1.218772	1697.908383	0.020150	0.021022
RS	24	0.536739	1.608421	1342.293773	0.015930	0.016625
RS	25	0.587796	1.608421	1403.668654	0.016658	0.017337
RS	26	0.642947	2.149389	1100.654113	0.013062	0.013575
RS	27	0.702521	2.149389	1155.921501	0.013718	0.014175
RS	28	0.766871	2.791342	936.128222	0.011110	0.011447
RS	29	0.836382	2.791342	986.126415	0.011703	0.011977
RS	30	0.911466	3.425572	847.029949	0.010052	0.010254
RS	31	0.992571	3.425572	893.524602	0.010604	0.010751
RS	32	1.080180	3.949595	817.451439	0.009701	0.009805
RS	33	1.174813	3.949595	862.199329	0.010232	0.010292
RS	34	1.277035	4.316547	831.481877	0.009868	0.009898
RS	35	1.387453	4.316547	875.676873	0.010392	0.010386
RS	36	1.506726	4.539432	875.796962	0.010394	0.010363
RS	37	1.635562	4.539432	919.853886	0.010916	0.010856
RS	38	1.774729	4.669157	937.601675	0.011127	0.011045
RS	39	1.925055	4.669157	981.104288	0.011643	0.011536
RS	40	2.087435	4.760668	1004.686535	0.011923	0.011795
RS	41	2.262836	4.760668	1046.522765	0.012420	0.012269
RS	42	2.452302	4.843869	1068.647741	0.012682	0.012510
RS	43	2.656959	4.843869	1107.261815	0.013140	0.012948
RS	44	2.878028	4.915617	1127.154307	0.013377	0.013163
RS	45	3.116823	4.915617	1160.654454	0.013774	0.013546
RS	46	3.374766	4.955377	1181.279529	0.014019	0.013771
RS	47	3.653392	4.955377	1207.271932	0.014327	0.014074
RS	48	3.954360	4.953831	1228.730297	0.014582	0.014313
RS	49	4.279461	4.953831	1244.171134	0.014765	0.014501
RS	50	4.630631	4.931467	1258.745038	0.014938	0.014665
RS	51	5.009959	4.931467	1260.404718	0.014958	0.014698
RS	52	5.419704	4.931921	1254.286980	0.014885	0.014625
RS	53	5.862305	4.931921	1240.124267	0.014717	0.014472
RS	54	6.340396	5.107961	1177.557367	0.013975	0.013743
RS	55	6.856823	5.107961	1151.456296	0.013665	0.013445
RS	56	7.414660	5.107961	1116.949914	0.013255	0.013045
RS	57	8.017227	5.107961	1074.137666	0.012747	0.012543
RS	58	8.668112	9.570159	563.713455	0.006690	0.006655
RS	59	9.371188	9.570159	568.303551	0.006744	0.006698
RS	60	10.130641	9.570159	569.735980	0.006761	0.006701
RS	61	10.950991	9.570159	567.727326	0.006738	0.006663
RS	62	11.837121	9.570159	562.035794	0.006670	0.006580
RS	63	12.794307	9.570159	5868.183145	0.069641	0.067916
PA	4+25*2+4+6 0.033114411 0.022219319 12.794306533 3300.842121587 5.242406999 0.993359630 0.535791769 0.469801236 0.520905389 0.610359669 0.703066202 0.809333724 0.966435991 1.218771755 1.608421030 2.149389034 2.791342120 3.425571841 3.949594987 4.316547153 4.539432295 4.669156545 4.760667545 4.843869007 4.915616769 4.955376538 4.953830883 4.931467349 4.931921013 5.107961482 9.570159290
//
IT	4536
RD	24
LK	-314181.161235
QD	-133.940108 -> -120.394322
RI	0.0004010000
TR	0.032537	0.022373
MT	12.911625
MM	C_pi: 3.126179, n_recomb: 86132.506647
RS	0	0.000000	4599.448349	0.145375	0.000002	0.000000
RS	1	0.008034	4599.448349	0.157069	0.000002	0.000000
RS	2	0.016714	4599.448349	0.169704	0.000002	0.000001
RS	3	0.026091	4599.448349	0.183358	0.000002	0.000002
RS	4	0.036221	5.739712	158.603792	0.001841	0.001384
RS	5	0.047165	5.739712	171.028435	0.001986	0.001747
RS	6	0.058988	1.032563	1019.838335	0.011840	0.010791
RS	7	0.071761	1.032563	1087.849655	0.012630	0.012053
RS	8	0.085561	0.546136	2177.687687	0.025283	0.024310
RS	9	0.100469	0.546136	2287.191528	0.026554	0.026061
RS	10	0.116575	0.474480	2752.132894	0.031952	0.031605
RS	11	0.133975	0.474480	2862.570003	0.033234	0.033313
RS	12	0.152772	0.524532	2690.581859	0.031238	0.031495
RS	13	0.173080	0.524532	2792.699499	0.032423	0.032849
RS	14	0.195020	0.614289	2475.308295	0.028738	0.029172
RS	15	0.218722	0.614289	2569.707951	0.029834	0.030339
RS	16	0.244329	0.706757	2318.041251	0.026913	0.027405
RS	17	0.271992	0.706757	2405.160359	0.027924	0.028544
RS	18	0.301878	0.811650	2172.364490	0.025221	0.025850
RS	19	0.334166	0.811650	2252.633966	0.026153	0.026956
RS	20	0.369047	0.966869	1961.673826	0.022775	0.023546
RS	21	0.406731	0.966869	2035.987631	0.023638	0.024548
RS	22	0.447442	1.218069	1679.748309	0.019502	0.020294
RS	23	0.491424	1.218069	1748.712814	0.020303	0.021153
RS	24	0.538939	1.609219	1380.918672	0.016032	0.016710
RS	25	0.590272	1.609219	1444.040559	0.016765	0.017427
RS	26	0.645729	2.156616	1129.113089	0.013109	0.013607
RS	27	0.705642	2.156616	1185.908428	0.013768	0.014211
RS	28	0.770368	2.810687	957.132318	0.011112	0.011437
RS	29	0.840294	2.810687	1008.430411	0.011708	0.011970
RS	30	0.915838	3.460148	863.656997	0.010027	0.010217
RS	31	0.997452	3.460148	911.289774	0.010580	0.010716
RS	32	1.085622	3.998297	832.087839	0.009661	0.009753
RS	33	1.180876	3.998297	877.898989	0.010192	0.010241
RS	34	1.283782	4.375657	845.752832	0.009819	0.009838
RS	35	1.394957	4.375657	891.008085	0.010345	0.010327
RS	36	1.515063	4.604956	890.796753	0.010342	0.010300
RS	37	1.644819	4.604956	935.958513	0.010866	0.010793
RS	38	1.784999	4.738111	954.075708	0.011077	0.010981
RS	39	1.936441	4.738111	998.749749	0.011596	0.011473
RS	40	2.100051	4.831198	1023.140429	0.011879	0.011734
RS	41	2.276805	4.831198	1066.211452	0.012379	0.012210
RS	42	2.467760	4.914579	1089.474412	0.012649	0.012458
RS	43	2.674056	4.914579	1129.360004	0.013112	0.012900
RS	44	2.896926	4.984831	1150.769800	0.013360	0.013127
RS	45	3.137702	4.984831	1185.526337	0.013764	0.013515
RS	46	3.397821	5.021023	1208.143664	0.014027	0.013758
RS	47	3.678840	5.021023	1235.289195	0.014342	0.014067
RS	48	3.982435	5.014109	1259.136247	0.014619	0.014329
RS	49	4.310421	5.014109	1275.488931	0.014808	0.014524
RS	50	4.664759	4.985693	1292.421033	0.015005	0.014711
RS	51	5.047564	4.985693	1294.573940	0.015030	0.014750
RS	52	5.461123	4.980987	1290.019320	0.014977	0.014697
RS	53	5.907909	4.980987	1275.781408	0.014812	0.014548
RS	54	6.390590	5.155335	1212.489556	0.014077	0.013828
RS	55	6.912050	5.155335	1185.820743	0.013767	0.013531
RS	56	7.475404	5.155335	1150.468722	0.013357	0.013131
RS	57	8.084019	5.155335	1106.530460	0.012847	0.012629
RS	58	8.741530	9.768367	574.530942	0.006670	0.006626
RS	59	9.451867	9.768367	579.807092	0.006732	0.006677
RS	60	10.219273	9.768367	581.902732	0.006756	0.006689
RS	61	11.048332	9.768367	580.519945	0.006740	0.006659
RS	62	11.943999	9.768367	575.400901	0.006680	0.006585
RS	63	12.911625	9.768367	6082.702579	0.070620	0.068898
PA	4+25*2+4+6 0.032536877 0.022373455 12.911624932 4599.448348606 5.739712129 1.032563466 0.546136374 0.474480091 0.524532337 0.614289030 0.706757284 0.811650018 0.966869174 1.218068557 1.609218663 2.156615664 2.810687101 3.460148497 3.998297478 4.375657128 4.604955994 4.738111226 4.831198408 4.914579288 4.984831231 5.021022839 5.014108753 4.985693098 4.980987365 5.155335183 9.768366904
//
IT	4327
RD	25
LK	-314154.740824
QD	-124.781346 -> -112.611717
RI	0.0003706122
TR	0.031995	0.022516
MT	13.025697
MM	C_pi: 3.173445, n_recomb: 87927.891632
RS	0	0.000000	6373.625491	0.107216	0.000001	0.000000
RS	1	0.008049	6373.625491	0.115857	0.000001	0.000000
RS	2	0.016746	6373.625491	0.125195	0.000001	0.000001
RS	3	0.026143	6373.625491	0.135286	0.000002	0.000001
RS	4	0.036296	6.270048	148.477810	0.001689	0.001279
RS	5	0.047267	6.270048	160.157714	0.001821	0.001613
RS	6	0.059120	1.072062	1005.258694	0.011433	0.010485
RS	7	0.071928	1.072062	1072.919414	0.012202	0.011701
RS	8	0.085767	0.556370	2190.208512	0.024909	0.024046
RS	9	0.100719	0.556370	2301.670571	0.026177	0.025761
RS	10	0.116875	0.479053	2795.869819	0.031797	0.031519
RS	11	0.134332	0.479053	2909.164166	0.033086	0.033215
RS	12	0.153193	0.528046	2743.251599	0.031199	0.031494
RS	13	0.173573	0.528046	2848.122034	0.032392	0.032848
RS	14	0.195593	0.618114	2526.249223	0.028731	0.029185
RS	15	0.219385	0.618114	2623.207684	0.029834	0.030349
RS	16	0.245093	0.710383	2369.376005	0.026947	0.027442
RS	17	0.272869	0.710383	2458.870170	0.027965	0.028577
RS	18	0.302882	0.813939	2226.283719	0.025319	0.025936
RS	19	0.335310	0.813939	2308.720844	0.026257	0.027040
RS	20	0.370349	0.967283	2015.374472	0.022921	0.023671
RS	21	0.408207	0.967283	2091.659344	0.023788	0.024675
RS	22	0.449113	1.217266	1727.472399	0.019646	0.020418
RS	23	0.493312	1.217266	1798.273965	0.020452	0.021282
RS	24	0.541068	1.609693	1418.637842	0.016134	0.016794
RS	25	0.592667	1.609693	1483.454798	0.016871	0.017517
RS	26	0.648421	2.163137	1156.804188	0.013156	0.013640
RS	27	0.708661	2.163137	1215.082311	0.013819	0.014248
RS	28	0.773751	2.828890	977.428873	0.011116	0.011429
RS	29	0.844080	2.828890	1029.984663	0.011714	0.011964
RS	30	0.920069	3.493244	879.592674	0.010004	0.010183
RS	31	1.002175	3.493244	928.321692	0.010558	0.010683
RS	32	1.090890	4.045332	846.015572	0.009622	0.009704
RS	33	1.186746	4.045332	892.847081	0.010154	0.010193
RS	34	1.290316	4.433051	859.265055	0.009772	0.009781
RS	35	1.402224	4.433051	905.535947	0.010299	0.010270
RS	36	1.523139	4.668809	904.959607	0.010292	0.010239
RS	37	1.653786	4.668809	951.179895	0.010818	0.010732
RS	38	1.794949	4.805488	969.615783	0.011027	0.010919
RS	39	1.947475	4.805488	1015.414293	0.011548	0.011412
RS	40	2.112278	4.900221	1040.565003	0.011834	0.011675
RS	41	2.290345	4.900221	1084.825345	0.012338	0.012153
RS	42	2.482745	4.983805	1109.192183	0.012615	0.012408
RS	43	2.690632	4.983805	1150.308005	0.013082	0.012853
RS	44	2.915252	5.052507	1173.227352	0.013343	0.013092
RS	45	3.157951	5.052507	1209.205867	0.013752	0.013485
RS	46	3.420185	5.085040	1233.828099	0.014032	0.013745
RS	47	3.703527	5.085040	1262.101526	0.014354	0.014060
RS	48	4.009675	5.072638	1288.373647	0.014653	0.014343
RS	49	4.340466	5.072638	1305.623186	0.014849	0.014544
RS	50	4.697881	5.038049	1324.970953	0.015069	0.014755
RS	51	5.084066	5.038049	1327.611430	0.015099	0.014799
RS	52	5.501334	5.028038	1324.698991	0.015066	0.014767
RS	53	5.952189	5.028038	1310.386200	0.014903	0.014621
RS	54	6.439333	5.200326	1246.506136	0.014176	0.013910
RS	55	6.965688	5.200326	1219.267033	0.013867	0.013615
RS	56	7.534409	5.200326	1183.072376	0.013455	0.013215
RS	57	8.148908	5.200326	1138.017100	0.012943	0.012712
RS	58	8.812867	9.960030	584.867519	0.006652	0.006599
RS	59	9.530269	9.960030	590.806949	0.006719	0.006657
RS	60	10.305415	9.960030	593.545459	0.006750	0.006676
RS	61	11.142953	9.960030	592.771330	0.006742	0.006655
RS	62	12.047905	9.960030	588.211412	0.006690	0.006590
RS	63	13.025697	9.960030	6290.696545	0.071544	0.069823
PA	4+25*2+4+6 0.031995229 0.022516050 13.025697058 6373.625490823 6.270048270 1.072061942 0.556370285 0.479053050 0.528045724 0.618113632 0.710383491 0.813939270 0.967283187 1.217265863 1.609692876 2.163136974 2.828890242 3.493243566 4.045331741 4.433050864 4.668808622 4.805487730 4.900221139 4.983804919 5.052506641 5.085039832 5.072638312 5.038049185 5.028038490 5.200326172 9.960030427
//
CC
CC	Brief Description of the file format:
CC	  CC  comments
CC	  MM  useful-messages
CC	  RD  round-of-iterations
CC	  LL  \log[P(sequence)]
CC	  QD  Q-before-opt Q-after-opt
CC	  TR  \theta_0 \rho_0
CC	  RS  k t_k \lambda_k \pi_k \sum_{l\not=k}A_{kl} A_{kk}
CC	  DC  begin end best-k t_k+\Delta_k max-prob
CC
MM	Version: 0.6.5-r67
MM	pattern:4+25*2+4+6, n:63, n_free_lambdas:28
MM	n_iterations:25, skip:1, max_t:5, theta/rho:5
MM	is_decoding:0
MM	n_seqs:37, sum_L:1203829, sum_n:112483
RD	0
LK	0.000000
QD	0.000000 -> 0.000000
RI	inf
TR	0.098096	0.019619
MT	5.000000
MM	C_pi: 1.000000, n_recomb: 23388.612963
RS	0	0.000000	1.000000	148.681650	0.006357	0.000000
RS	1	0.006440	1.000000	157.218347	0.006722	0.000000
RS	2	0.013294	1.000000	166.174739	0.007105	0.000000
RS	3	0.020590	1.000000	175.562136	0.007506	0.000000
RS	4	0.028356	1.000000	185.390793	0.007927	0.000000
RS	5	0.036622	1.000000	195.669662	0.008366	0.000000
RS	6	0.045421	1.000000	206.406115	0.008825	0.000000
RS	7	0.054785	1.000000	217.605637	0.009304	0.000000
RS	8	0.064753	1.000000	229.271486	0.009803	0.000000
RS	9	0.075363	1.000000	241.404321	0.010321	0.000000
RS	10	0.086656	1.000000	254.001788	0.010860	0.000000
RS	11	0.098677	1.000000	267.058079	0.011418	0.000000
RS	12	0.111471	1.000000	280.563451	0.011996	0.000000
RS	13	0.125090	1.000000	294.503713	0.012592	0.000000
RS	14	0.139585	1.000000	308.859675	0.013206	0.000000
RS	15	0.155014	1.000000	323.606576	0.013836	0.000000
RS	16	0.171437	1.000000	338.713481	0.014482	0.000000
RS	17	0.188917	1.000000	354.142660	0.015142	0.000000
RS	18	0.207523	1.000000	369.848963	0.015813	0.000000
RS	19	0.227327	1.000000	385.779186	0.016494	0.000000
RS	20	0.248406	1.000000	401.871462	0.017182	0.000000
RS	21	0.270843	1.000000	418.054674	0.017874	0.000000
RS	22	0.294725	1.000000	434.247925	0.018567	0.000000
RS	23	0.320144	1.000000	450.360077	0.019256	0.000000
RS	24	0.347201	1.000000	466.289392	0.019937	0.000000
RS	25	0.376000	1.000000	481.923306	0.020605	0.000000
RS	26	0.406654	1.000000	497.138368	0.021256	0.000000
RS	27	0.439282	1.000000	511.800378	0.021882	0.000000
RS	28	0.474011	1.000000	525.764779	0.022480	0.000000
RS	29	0.510976	1.000000	538.877327	0.023040	0.000000
RS	30	0.550322	1.000000	550.975102	0.023557	0.000000
RS	31	0.592202	1.000000	561.887886	0.024024	0.000000
RS	32	0.636779	1.000000	571.439968	0.024432	0.000000
RS	33	0.684227	1.000000	579.452395	0.024775	0.000000
RS	34	0.734730	1.000000	585.745711	0.025044	0.000000
RS	35	0.788485	1.000000	590.143192	0.025232	0.000000
RS	36	0.845702	1.000000	592.474577	0.025332	0.000000
RS	37	0.906604	1.000000	592.580292	0.025336	0.000000
RS	38	0.971428	1.000000	590.316091	0.025239	0.000000
RS	39	1.040426	1.000000	585.558071	0.025036	0.000000
RS	40	1.113868	1.000000	578.207934	0.024722	0.000000
RS	41	1.192040	1.000000	568.198357	0.024294	0.000000
RS	42	1.275245	1.000000	555.498275	0.023751	0.000000
RS	43	1.363809	1.000000	540.117875	0.023093	0.000000
RS	44	1.458076	1.000000	522.113011	0.022323	0.000000
RS	45	1.558414	1.000000	501.588779	0.021446	0.000000
RS	46	1.665214	1.000000	478.701922	0.020467	0.000000
RS	47	1.778891	1.000000	453.661771	0.019397	0.000000
RS	48	1.899889	1.000000	426.729421	0.018245	0.000000
RS	49	2.028679	1.000000	398.214896	0.017026	0.000000
RS	50	2.165763	1.000000	368.472114	0.015754	0.000000
RS	51	2.311675	1.000000	337.891579	0.014447	0.000000
RS	52	2.466983	1.000000	306.890850	0.013121	0.000000
RS	53	2.632293	1.000000	275.902968	0.011796	0.000000
RS	54	2.808249	1.000000	245.363235	0.010491	0.000000
RS	55	2.995536	1.000000	215.694858	0.009222	0.000000
RS	56	3.194884	1.000000	187.294188	0.008008	0.000000
RS	57	3.407070	1.000000	160.516359	0.006863	0.000000
RS	58	3.632920	1.000000	135.662249	0.005800	0.000000
RS	59	3.873315	1.000000	112.967673	0.004830	0.000000
RS	60	4.129191	1.000000	92.595653	0.003959	0.000000
RS	61	4.401545	1.000000	74.632409	0.003191	0.000000
RS	62	4.691438	1.000000	59.087514	0.002526	0.000000
RS	63	5.000000	1.000000	165.245645	0.007065	0.000000
PA	4+25*2+4+6 0.098095513 0.019619103 5.000000000 1.000000000 1.000000000 1.000000000 1.000000000 1.000000000 1.000000000 1.000000000 1.000000000 1.000000000 1.000000000 1.000000000 1.000000000 1.000000000 1.000000000 1.000000000 1.000000000 1.000000000 1.000000000 1.000000000 1.000000000 1.000000000 1.000000000 1.000000000 1.000000000 1.000000000 1.000000000 1.000000000 1.000000000
//
IT	4890
RD	1
LK	-310845.169148
QD	-3214.479837 -> -1401.138791
RI	0.0776331217
TR	0.076323	0.015354
MT	7.263899
MM	C_pi: 1.189663, n_recomb: 21789.542214
RS	0	0.000000	0.558525	271.314586	0.012452	0.000219
RS	1	0.007062	0.558525	286.714189	0.013158	0.001585
RS	2	0.014623	0.558525	302.709109	0.013892	0.004774
RS	3	0.022718	0.558525	319.281555	0.014653	0.009610
RS	4	0.031385	0.389829	480.260060	0.022041	0.014566
RS	5	0.040664	0.389829	501.700311	0.023025	0.018868
RS	6	0.050598	0.381840	533.984572	0.024506	0.022616
RS	7	0.061234	0.381840	555.494971	0.025494	0.025938
RS	8	0.072621	0.415024	531.263037	0.024382	0.028415
RS	9	0.084812	0.415024	551.801651	0.025324	0.029246
RS	10	0.097864	0.479877	495.738347	0.022751	0.028500
RS	11	0.111838	0.479877	515.046674	0.023637	0.027192
RS	12	0.126798	0.560643	458.144287	0.021026	0.026049
RS	13	0.142815	0.560643	476.267164	0.021858	0.025155
RS	14	0.159964	0.651413	426.198605	0.019560	0.024334
RS	15	0.178323	0.651413	443.242728	0.020342	0.023453
RS	16	0.197979	0.752403	399.138503	0.018318	0.022506
RS	17	0.219024	0.752403	415.201536	0.019055	0.021558
RS	18	0.241554	0.860875	377.480998	0.017324	0.020655
RS	19	0.265676	0.860875	392.661461	0.018021	0.019796
RS	20	0.291501	0.975325	360.464818	0.016543	0.018953
RS	21	0.319150	0.975325	374.843910	0.017203	0.018109
RS	22	0.348751	1.093227	347.648735	0.015955	0.017282
RS	23	0.380444	1.093227	361.288335	0.016581	0.016509
RS	24	0.414374	1.208618	339.438696	0.015578	0.015824
RS	25	0.450701	1.208618	352.379810	0.016172	0.015244
RS	26	0.489593	1.316139	335.668436	0.015405	0.014766
RS	27	0.531232	1.316139	347.910748	0.015967	0.014378
RS	28	0.575812	1.413223	335.474791	0.015396	0.014067
RS	29	0.623540	1.413223	346.959147	0.015923	0.013823
RS	30	0.674638	1.498972	337.855876	0.015505	0.013638
RS	31	0.729346	1.498972	348.457131	0.015992	0.013509
RS	32	0.787917	1.573198	341.867438	0.015690	0.013436
RS	33	0.850624	1.573198	351.391553	0.016127	0.013415
RS	34	0.917760	1.636451	346.526156	0.015903	0.013443
RS	35	0.989638	1.636451	354.711167	0.016279	0.013515
RS	36	1.066591	1.690022	350.744889	0.016097	0.013622
RS	37	1.148980	1.690022	357.270028	0.016396	0.013754
RS	38	1.237187	1.735435	353.405107	0.016219	0.013902
RS	39	1.331623	1.735435	357.908857	0.016426	0.014057
RS	40	1.432729	1.773926	353.452902	0.016221	0.014211
RS	41	1.540975	1.773926	355.557883	0.016318	0.014357
RS	42	1.656866	1.806407	349.919848	0.016059	0.014485
RS	43	1.780941	1.806407	349.266080	0.016029	0.014587
RS	44	1.913779	1.833511	341.960309	0.015694	0.014657
RS	45	2.055998	1.833511	338.247622	0.015523	0.014687
RS	46	2.208262	1.855566	328.927272	0.015096	0.014673
RS	47	2.371279	1.855566	321.964287	0.014776	0.014611
RS	48	2.545808	1.872847	310.412775	0.014246	0.014497
RS	49	2.732663	1.872847	300.174356	0.013776	0.014326
RS	50	2.932715	1.886145	286.276575	0.013138	0.014091
RS	51	3.146895	1.886145	272.973182	0.012528	0.013785
RS	52	3.376201	1.897160	256.764238	0.011784	0.013400
RS	53	3.621701	1.897160	240.909919	0.011056	0.012933
RS	54	3.884539	1.915384	221.960380	0.010187	0.012382
RS	55	4.165940	1.915384	204.574205	0.009389	0.011752
RS	56	4.467214	1.915384	186.566385	0.008562	0.011052
RS	57	4.789765	1.915384	168.228266	0.007721	0.010296
RS	58	5.135096	2.053639	140.659122	0.006455	0.009497
RS	59	5.504815	2.053639	125.361634	0.005753	0.008669
RS	60	5.900645	2.053639	110.290840	0.005062	0.007828
RS	61	6.324429	2.053639	95.696412	0.004392	0.006986
RS	62	6.778143	2.053639	81.810429	0.003755	0.006161
RS	63	7.263899	2.053639	311.727321	0.014306	0.025799
PA	4+25*2+4+6 0.076322583 0.015353515 7.263898849 0.558525085 0.389829159 0.381839752 0.415023804 0.479877472 0.560643196 0.651412964 0.752403259 0.860874653 0.975324631 1.093227386 1.208618164 1.316139221 1.413223267 1.498971939 1.573198318 1.636450768 1.690021515 1.735435426 1.773926258 1.806406558 1.833511353 1.855565906 1.872846603 1.886144578 1.897159576 1.915384293 2.053638995
//
IT	5074
RD	2
LK	-308066.703951
QD	-1467.881305 -> -931.679636
RI	0.0585027084
TR	0.067777	0.014667
MT	8.481734
MM	C_pi: 1.395516, n_recomb: 24389.608592
RS	0	0.000000	0.855251	205.833147	0.008439	0.000124
RS	1	0.007323	0.855251	218.966033	0.008978	0.000898
RS	2	0.015182	0.855251	232.786463	0.009544	0.002563
RS	3	0.023616	0.855251	247.307733	0.010140	0.005326
RS	4	0.032668	0.385466	578.503039	0.023719	0.012403
RS	5	0.042383	0.385466	604.901697	0.024802	0.017152
RS	6	0.052809	0.330969	733.501752	0.030074	0.022109
RS	7	0.063999	0.330969	760.172459	0.031168	0.026477
RS	8	0.076008	0.343633	757.381484	0.031053	0.028119
RS	9	0.088897	0.343633	781.928917	0.032060	0.031323
RS	10	0.102729	0.398927	695.472708	0.028515	0.029137
RS	11	0.117575	0.398927	718.242880	0.029449	0.030493
RS	12	0.133507	0.478973	618.254434	0.025349	0.026975
RS	13	0.150606	0.478973	639.509565	0.026221	0.027842
RS	14	0.168957	0.576014	550.461958	0.022570	0.024772
RS	15	0.188652	0.576014	570.287795	0.023382	0.025584
RS	16	0.209789	0.692047	492.109435	0.020177	0.022790
RS	17	0.232475	0.692047	510.591786	0.020935	0.023350
RS	18	0.256821	0.826895	443.635288	0.018190	0.020845
RS	19	0.282950	0.826895	460.872558	0.018896	0.021242
RS	20	0.310992	0.981786	403.435300	0.016541	0.019046
RS	21	0.341088	0.981786	419.533712	0.017201	0.019258
RS	22	0.373387	1.156679	370.436559	0.015188	0.017283
RS	23	0.408052	1.156679	385.504987	0.015806	0.017321
RS	24	0.445255	1.342525	345.692170	0.014174	0.015686
RS	25	0.485183	1.342525	359.853593	0.014754	0.015728
RS	26	0.528034	1.526461	329.397014	0.013506	0.014522
RS	27	0.574023	1.526461	342.768952	0.014054	0.014644
RS	28	0.623380	1.699651	320.177847	0.013128	0.013785
RS	29	0.676351	1.699651	332.834873	0.013647	0.013961
RS	30	0.733201	1.856932	316.426109	0.012974	0.013351
RS	31	0.794214	1.856932	328.378788	0.013464	0.013565
RS	32	0.859695	1.994708	316.876879	0.012992	0.013157
RS	33	0.929971	1.994708	328.061352	0.013451	0.013422
RS	34	1.005393	2.111590	320.353576	0.013135	0.013190
RS	35	1.086338	2.111590	330.622697	0.013556	0.013505
RS	36	1.173210	2.209130	325.537219	0.013347	0.013403
RS	37	1.266444	2.209130	334.658662	0.013721	0.013739
RS	38	1.366504	2.290310	331.080142	0.013575	0.013708
RS	39	1.473892	2.290310	338.744784	0.013889	0.014028
RS	40	1.589144	2.357651	335.768060	0.013767	0.014021
RS	41	1.712835	2.357651	341.603789	0.014006	0.014295
RS	42	1.845584	2.412970	338.479283	0.013878	0.014274
RS	43	1.988054	2.412970	342.070458	0.014025	0.014471
RS	44	2.140956	2.457501	338.150742	0.013865	0.014404
RS	45	2.305055	2.457501	339.066504	0.013902	0.014500
RS	46	2.481171	2.491679	333.830495	0.013687	0.014369
RS	47	2.670182	2.491679	331.660946	0.013598	0.014356
RS	48	2.873035	2.516153	324.597439	0.013309	0.014154
RS	49	3.090742	2.516153	319.011810	0.013080	0.014022
RS	50	3.324391	2.533410	309.489460	0.012689	0.013723
RS	51	3.575150	2.533410	300.337461	0.012314	0.013447
RS	52	3.844271	2.548184	287.731210	0.011797	0.013011
RS	53	4.133098	2.548184	275.175649	0.011282	0.012568
RS	54	4.443076	2.579915	257.948931	0.010576	0.011933
RS	55	4.775753	2.579915	242.816604	0.009956	0.011346
RS	56	5.132791	2.579915	226.388075	0.009282	0.010689
RS	57	5.515973	2.579915	208.907494	0.008565	0.009976
RS	58	5.927215	2.913129	170.464955	0.006989	0.008650
RS	59	6.368571	2.913129	156.881612	0.006432	0.008011
RS	60	6.842247	2.913129	142.764601	0.005854	0.007338
RS	61	7.350608	2.913129	128.357909	0.005263	0.006644
RS	62	7.896195	2.913129	113.918479	0.004671	0.005942
RS	63	8.481734	2.913129	523.090277	0.021447	0.028033
PA	4+25*2+4+6 0.067776679 0.014666521 8.481733808 0.855251391 0.385465694 0.330969347 0.343632663 0.398926614 0.478973000 0.576014194 0.692047096 0.826894530 0.981785862 1.156678981 1.342524734 1.526461476 1.699650798 1.856931515 1.994707643 2.111590281 2.209129564 2.290309994 2.357651187 2.412970409 2.457500881 2.491678933 2.516152701 2.533409529 2.548183718 2.579915103 2.913129035
//
IT	5330
RD	3
LK	-307172.531101
QD	-1029.761925 -> -777.714846
RI	0.0367929723
TR	0.062947	0.014873
MT	9.170797
MM	C_pi: 1.581293, n_recomb: 27983.368499
RS	0	0.000000	1.586912	129.620385	0.004632	0.000073
RS	1	0.007454	1.586912	138.613754	0.004953	0.000508
RS	2	0.015464	1.586912	148.177912	0.005295	0.001377
RS	3	0.024072	1.586912	158.340906	0.005658	0.002819
RS	4	0.033320	0.464393	573.601535	0.020498	0.010232
RS	5	0.043259	0.464393	602.876652	0.021544	0.014265
RS	6	0.053938	0.346310	844.754751	0.030188	0.021066
RS	7	0.065413	0.346310	877.140938	0.031345	0.025286
RS	8	0.077743	0.337239	932.402896	0.033320	0.028238
RS	9	0.090993	0.337239	962.005614	0.034378	0.031762
RS	10	0.105230	0.382696	874.344654	0.031245	0.029929
RS	11	0.120529	0.382696	901.475622	0.032215	0.031959
RS	12	0.136968	0.458420	776.463920	0.027747	0.028032
RS	13	0.154632	0.458420	801.770464	0.028652	0.029407
RS	14	0.173613	0.553629	686.095995	0.024518	0.025681
RS	15	0.194009	0.553629	709.716427	0.025362	0.026987
RS	16	0.215926	0.670806	606.426743	0.021671	0.023560
RS	17	0.239476	0.670806	628.447989	0.022458	0.024631
RS	18	0.264782	0.812120	538.377593	0.019239	0.021485
RS	19	0.291974	0.812120	558.883882	0.019972	0.022340
RS	20	0.321193	0.982114	480.111401	0.017157	0.019505
RS	21	0.352591	0.982114	499.197411	0.017839	0.020132
RS	22	0.386329	1.185101	430.436270	0.015382	0.017542
RS	23	0.422581	1.185101	448.204453	0.016017	0.017927
RS	24	0.461536	1.412214	391.838640	0.014003	0.015746
RS	25	0.503395	1.412214	408.433048	0.014596	0.016059
RS	26	0.548375	1.645162	365.501022	0.013061	0.014430
RS	27	0.596707	1.645162	381.102504	0.013619	0.014777
RS	28	0.648642	1.869510	349.607783	0.012493	0.013611
RS	29	0.704449	1.869510	364.373092	0.013021	0.013974
RS	30	0.764415	2.076198	341.761542	0.012213	0.013140
RS	31	0.828852	2.076198	355.781467	0.012714	0.013509
RS	32	0.898092	2.258188	340.212143	0.012158	0.012940
RS	33	0.972493	2.258188	353.494029	0.012632	0.013329
RS	34	1.052441	2.411860	343.445621	0.012273	0.012983
RS	35	1.138348	2.411860	355.897808	0.012718	0.013397
RS	36	1.230659	2.538978	349.748138	0.012498	0.013214
RS	37	1.329852	2.538978	361.171378	0.012907	0.013627
RS	38	1.436438	2.644100	357.397869	0.012772	0.013534
RS	39	1.550970	2.644100	367.491538	0.013132	0.013909
RS	40	1.674039	2.730941	364.942929	0.013041	0.013852
RS	41	1.806283	2.730941	373.317457	0.013341	0.014162
RS	42	1.948384	2.801982	371.099753	0.013261	0.014101
RS	43	2.101078	2.801982	377.291792	0.013483	0.014319
RS	44	2.265155	2.858666	374.664298	0.013389	0.014222
RS	45	2.441462	2.858666	378.158066	0.013514	0.014331
RS	46	2.630912	2.901102	374.542616	0.013384	0.014187
RS	47	2.834484	2.901102	374.796745	0.013394	0.014185
RS	48	3.053232	2.930123	369.516438	0.013205	0.013986
RS	49	3.288285	2.930123	366.021193	0.013080	0.013863
RS	50	3.540861	2.950093	358.036789	0.012795	0.013577
RS	51	3.812264	2.950093	350.441113	0.012523	0.013310
RS	52	4.103898	2.968838	338.589012	0.012100	0.012886
RS	53	4.417272	2.968838	326.883385	0.011681	0.012457
RS	54	4.754007	3.016294	308.437353	0.011022	0.011808
RS	55	5.115842	3.016294	293.465719	0.010487	0.011246
RS	56	5.504650	3.016294	276.699883	0.009888	0.010618
RS	57	5.922442	3.016294	258.361687	0.009233	0.009934
RS	58	6.371377	3.565864	204.376953	0.007304	0.008228
RS	59	6.853777	3.565864	191.557798	0.006845	0.007696
RS	60	7.372137	3.565864	177.721918	0.006351	0.007127
RS	61	7.929138	3.565864	163.089171	0.005828	0.006528
RS	62	8.527660	3.565864	147.909927	0.005286	0.005911
RS	63	9.170797	3.565864	768.700715	0.027470	0.030545
PA	4+25*2+4+6 0.062946895 0.014873047 9.170797432 1.586911805 0.464393035 0.346309935 0.337239216 0.382695549 0.458419993 0.553628999 0.670806057 0.812119741 0.982113569 1.185101189 1.412214450 1.645162185 1.869509647 2.076198357 2.258188283 2.411859663 2.538978107 2.644099700 2.730940824 2.801981622 2.858665560 2.901102090 2.930123405 2.950092877 2.968837762 3.016294044 3.565864170
//
IT	5192
RD	4
LK	-306716.402133
QD	-856.454509 -> -688.408415
RI	0.0225174209
TR	0.059588	0.015370
MT	9.600550
MM	C_pi: 1.725686, n_recomb: 31513.126896
RS	0	0.000000	3.008297	77.769635	0.002468	0.000045
RS	1	0.007532	3.008297	83.415038	0.002647	0.000296
RS	2	0.015631	3.008297	89.453147	0.002839	0.000765
RS	3	0.024340	3.008297	95.908619	0.003043	0.001532
RS	4	0.033704	0.579580	529.895751	0.016815	0.008508
RS	5	0.043775	0.579580	559.670693	0.017760	0.011821
RS	6	0.054603	0.377527	901.420241	0.028605	0.019989
RS	7	0.066248	0.377527	938.873710	0.029793	0.023837
RS	8	0.078769	0.345428	1064.434239	0.033777	0.028229
RS	9	0.092233	0.345428	1099.361449	0.034886	0.031652
RS	10	0.106711	0.382047	1025.690789	0.032548	0.030521
RS	11	0.122280	0.382047	1057.418611	0.033555	0.032677
RS	12	0.139022	0.453903	918.038611	0.029132	0.028821
RS	13	0.157024	0.453903	947.525165	0.030068	0.030311
RS	14	0.176382	0.546296	813.180612	0.025805	0.026419
RS	15	0.197199	0.546296	840.674402	0.026677	0.027849
RS	16	0.219583	0.661240	718.624269	0.022804	0.024217
RS	17	0.243653	0.661240	744.253803	0.023617	0.025461
RS	18	0.269535	0.802506	635.654954	0.020171	0.022058
RS	19	0.297368	0.802506	659.520269	0.020928	0.023089
RS	20	0.327296	0.977384	562.337836	0.017845	0.019936
RS	21	0.359479	0.977384	584.533310	0.018549	0.020741
RS	22	0.394085	1.194390	497.651116	0.015792	0.017797
RS	23	0.431298	1.194390	518.265082	0.016446	0.018347
RS	24	0.471314	1.446138	446.089733	0.014156	0.015830
RS	25	0.514343	1.446138	465.265212	0.014764	0.016274
RS	26	0.560614	1.710546	410.397214	0.013023	0.014381
RS	27	0.610369	1.710546	428.357598	0.013593	0.014833
RS	28	0.663872	1.968596	388.476676	0.012327	0.013482
RS	29	0.721404	1.968596	405.444696	0.012866	0.013936
RS	30	0.783270	2.208134	377.089704	0.011966	0.012975
RS	31	0.849795	2.208134	393.220055	0.012478	0.013420
RS	32	0.921331	2.419448	373.927794	0.011866	0.012765
RS	33	0.998254	2.419448	389.281249	0.012353	0.013214
RS	34	1.080971	2.597151	377.087802	0.011966	0.012813
RS	35	1.169918	2.597151	391.609862	0.012427	0.013273
RS	36	1.265564	2.743389	384.406566	0.012198	0.013054
RS	37	1.368414	2.743389	397.913478	0.012627	0.013500
RS	38	1.479011	2.864248	393.742388	0.012495	0.013382
RS	39	1.597937	2.864248	405.927807	0.012881	0.013783
RS	40	1.725820	2.964462	403.386671	0.012801	0.013707
RS	41	1.863335	2.964462	413.836395	0.013132	0.014037
RS	42	2.011207	3.046876	411.908204	0.013071	0.013963
RS	43	2.170217	3.046876	420.114378	0.013331	0.014198
RS	44	2.341202	3.112809	418.005148	0.013264	0.014096
RS	45	2.525066	3.112809	423.383300	0.013435	0.014223
RS	46	2.722778	3.161752	420.513816	0.013344	0.014085
RS	47	2.935381	3.161752	422.421844	0.013405	0.014101
RS	48	3.163996	3.194597	417.992089	0.013264	0.013919
RS	49	3.409830	3.194597	415.787364	0.013194	0.013814
RS	50	3.674179	3.217463	408.379268	0.012959	0.013547
RS	51	3.958438	3.217463	401.570862	0.012743	0.013298
RS	52	4.264107	3.240977	389.520945	0.012361	0.012887
RS	53	4.592798	3.240977	377.999220	0.011995	0.012480
RS	54	4.946245	3.305506	357.288068	0.011338	0.011813
RS	55	5.326312	3.305506	342.010439	0.010853	0.011278
RS	56	5.735004	3.305506	324.529612	0.010298	0.010677
RS	57	6.174479	3.305506	305.053924	0.009680	0.010017
RS	58	6.647053	4.074461	233.573500	0.007412	0.007968
RS	59	7.155219	4.074461	221.546345	0.007030	0.007516
RS	60	7.701659	4.074461	208.160077	0.006606	0.007024
RS	61	8.289256	4.074461	193.603046	0.006144	0.006497
RS	62	8.921108	4.074461	178.104745	0.005652	0.005945
RS	63	9.600550	4.074461	1012.628447	0.032134	0.033080
PA	4+25*2+4+6 0.059587790 0.015370457 9.600549559 3.008296944 0.579579625 0.377527422 0.345428453 0.382046637 0.453902577 0.546295861 0.661240487 0.802505901 0.977383656 1.194389743 1.446138137 1.710545778 1.968596283 2.208133823 2.419448066 2.597150549 2.743389167 2.864247598 2.964461663 3.046876039 3.112809362 3.161752131 3.194597476 3.217463471 3.240977425 3.305506480 4.074460971
//
IT	4552
RD	5
LK	-306398.360406
QD	-748.901052 -> -616.486524
RI	0.0142380697
TR	0.056938	0.015962
MT	9.900974
MM	C_pi: 1.838897, n_recomb: 34823.502034
RS	0	0.000000	5.610647	46.359228	0.001331	0.000028
RS	1	0.007584	5.610647	49.808206	0.001430	0.000176
RS	2	0.015743	5.610647	53.508339	0.001537	0.000438
RS	3	0.024520	5.610647	57.477061	0.001651	0.000856
RS	4	0.033964	0.721524	477.109370	0.013701	0.007155
RS	5	0.044123	0.721524	505.888430	0.014527	0.009881
RS	6	0.055053	0.413531	929.243314	0.026684	0.018987
RS	7	0.066812	0.413531	970.740609	0.027876	0.022469
RS	8	0.079462	0.357285	1168.110057	0.033544	0.028128
RS	9	0.093072	0.357285	1208.127247	0.034693	0.031367
RS	10	0.107715	0.385973	1155.070133	0.033169	0.030931
RS	11	0.123467	0.385973	1191.295706	0.034210	0.033061
RS	12	0.140414	0.454895	1042.867604	0.029947	0.029374
RS	13	0.158647	0.454895	1076.413450	0.030911	0.030858
RS	14	0.178262	0.544979	928.002724	0.026649	0.026953
RS	15	0.199365	0.544979	959.227297	0.027545	0.028388
RS	16	0.222068	0.657245	822.772791	0.023627	0.024712
RS	17	0.246493	0.657245	851.857157	0.024462	0.026006
RS	18	0.272770	0.796565	728.315034	0.020914	0.022509
RS	19	0.301040	0.796565	755.393960	0.021692	0.023607
RS	20	0.331454	0.972417	642.383759	0.018447	0.020289
RS	21	0.364174	0.972417	667.566172	0.019170	0.021174
RS	22	0.399376	1.196991	564.147018	0.016200	0.018010
RS	23	0.437247	1.196991	587.510937	0.016871	0.018647
RS	24	0.477991	1.464779	500.418676	0.014370	0.015905
RS	25	0.521824	1.464779	522.096404	0.014993	0.016420
RS	26	0.568982	1.750976	455.902376	0.013092	0.014346
RS	27	0.619716	1.750976	476.147828	0.013673	0.014852
RS	28	0.674297	2.032653	428.406660	0.012302	0.013377
RS	29	0.733018	2.032653	447.500237	0.012851	0.013878
RS	30	0.796192	2.295143	413.845832	0.011884	0.012838
RS	31	0.864157	2.295143	431.998559	0.012405	0.013323
RS	32	0.937276	2.526727	409.319388	0.011754	0.012619
RS	33	1.015941	2.526727	426.637288	0.012251	0.013099
RS	34	1.100571	2.720745	412.513193	0.011846	0.012669
RS	35	1.191620	2.720745	428.970581	0.012318	0.013151
RS	36	1.289573	2.879840	420.803442	0.012084	0.012914
RS	37	1.394955	2.879840	436.224276	0.012527	0.013378
RS	38	1.508328	3.011468	431.625788	0.012395	0.013248
RS	39	1.630300	3.011468	445.691883	0.012799	0.013666
RS	40	1.761522	3.121209	443.017869	0.012722	0.013582
RS	41	1.902695	3.121209	455.287390	0.013074	0.013928
RS	42	2.054575	3.212050	453.420719	0.013021	0.013850
RS	43	2.217972	3.212050	463.342635	0.013305	0.014104
RS	44	2.393762	3.284959	461.468084	0.013252	0.014005
RS	45	2.582882	3.284959	468.395541	0.013451	0.014154
RS	46	2.786346	3.338761	465.952689	0.013380	0.014029
RS	47	3.005239	3.338761	469.155244	0.013472	0.014069
RS	48	3.240733	3.374402	465.231604	0.013360	0.013906
RS	49	3.494086	3.374402	463.953199	0.013323	0.013825
RS	50	3.766653	3.399637	456.754123	0.013116	0.013577
RS	51	4.059890	3.399637	450.391604	0.012934	0.013352
RS	52	4.375366	3.427619	437.765580	0.012571	0.012952
RS	53	4.714767	3.427619	426.144817	0.012237	0.012569
RS	54	5.079907	3.508625	402.714556	0.011564	0.011879
RS	55	5.472739	3.508625	386.957906	0.011112	0.011372
RS	56	5.895362	3.508625	368.643059	0.010586	0.010794
RS	57	6.350035	3.508625	347.969875	0.009992	0.010154
RS	58	6.839190	4.493047	258.073952	0.007411	0.007785
RS	59	7.365441	4.493047	246.899064	0.007090	0.007398
RS	60	7.931602	4.493047	234.112164	0.006723	0.006968
RS	61	8.540699	4.493047	219.868745	0.006314	0.006500
RS	62	9.195989	4.493047	204.371959	0.005869	0.006001
RS	63	9.900974	4.493047	1246.311641	0.035789	0.035561
PA	4+25*2+4+6 0.056938034 0.015961645 9.900974166 5.610646683 0.721523781 0.413531242 0.357284833 0.385972670 0.454894727 0.544978802 0.657244954 0.796565415 0.972417397 1.196991353 1.464778658 1.750976006 2.032653161 2.295142941 2.526726717 2.720744654 2.879839667 3.011468405 3.121209111 3.212049935 3.284958844 3.338761234 3.374402043 3.399637410 3.427619158 3.508625140 4.493047250
//
IT	5244
RD	6
LK	-306143.371890
QD	-664.726165 -> -553.603407
RI	0.0094331553
TR	0.054687	0.016568
MT	10.135250
MM	C_pi: 1.933074, n_recomb: 37948.333577
RS	0	0.000000	10.224842	27.837586	0.000734	0.000017
RS	1	0.007623	10.224842	29.938514	0.000789	0.000106
RS	2	0.015828	10.224842	32.196261	0.000848	0.000256
RS	3	0.024658	10.224842	34.622258	0.000912	0.000490
RS	4	0.034161	0.888784	426.048995	0.011227	0.006074
RS	5	0.044388	0.888784	453.123297	0.011941	0.008335
RS	6	0.055395	0.451135	942.479320	0.024836	0.018072
RS	7	0.067242	0.451135	987.155566	0.026013	0.021236
RS	8	0.079991	0.369795	1254.588876	0.033060	0.027976
RS	9	0.093712	0.369795	1299.373891	0.034241	0.031038
RS	10	0.108479	0.391285	1269.618290	0.033456	0.031220
RS	11	0.124372	0.391285	1310.180503	0.034525	0.033287
RS	12	0.141477	0.458124	1155.015935	0.030437	0.029762
RS	13	0.159886	0.458124	1192.480721	0.031424	0.031209
RS	14	0.179697	0.546658	1032.361779	0.027204	0.027331
RS	15	0.201020	0.546658	1067.178080	0.028122	0.028734
RS	16	0.223967	0.656623	919.050220	0.024218	0.025074
RS	17	0.248664	0.656623	951.446229	0.025072	0.026372
RS	18	0.275244	0.793691	815.514620	0.021490	0.022857
RS	19	0.303850	0.793691	845.666195	0.022285	0.023977
RS	20	0.334637	0.969158	718.826515	0.018942	0.020572
RS	21	0.367770	0.969158	746.867267	0.019681	0.021495
RS	22	0.403430	1.198392	628.244027	0.016555	0.018185
RS	23	0.441808	1.198392	654.247629	0.017240	0.018873
RS	24	0.483112	1.477864	553.026154	0.014573	0.015967
RS	25	0.527564	1.477864	577.110332	0.015208	0.016524
RS	26	0.575405	1.780750	500.106729	0.013179	0.014316
RS	27	0.626893	1.780750	522.548895	0.013770	0.014852
RS	28	0.682307	2.080662	467.365609	0.012316	0.013288
RS	29	0.741944	2.080662	488.499524	0.012873	0.013814
RS	30	0.806128	2.360687	449.901420	0.011856	0.012720
RS	31	0.875205	2.360687	469.991220	0.012385	0.013227
RS	32	0.949548	2.607575	444.192220	0.011705	0.012491
RS	33	1.029558	2.607575	463.385482	0.012211	0.012989
RS	34	1.115668	2.813713	447.508548	0.011793	0.012541
RS	35	1.208342	2.813713	465.804754	0.012275	0.013035
RS	36	1.308081	2.982281	456.769763	0.012037	0.012789
RS	37	1.415423	2.982281	473.997357	0.012491	0.013263
RS	38	1.530949	3.121935	469.002190	0.012359	0.013128
RS	39	1.655281	3.121935	484.828774	0.012776	0.013557
RS	40	1.789091	3.238918	482.004609	0.012702	0.013470
RS	41	1.933103	3.238918	495.959605	0.013069	0.013831
RS	42	2.088092	3.336199	494.111732	0.013021	0.013754
RS	43	2.254897	3.336199	505.601189	0.013323	0.014027
RS	44	2.434418	3.414283	503.914247	0.013279	0.013936
RS	45	2.627625	3.414283	512.230433	0.013498	0.014108
RS	46	2.835560	3.471368	510.168440	0.013444	0.013999
RS	47	3.059346	3.471368	514.495663	0.013558	0.014064
RS	48	3.300193	3.508528	511.024520	0.013466	0.013923
RS	49	3.559400	3.508528	510.498991	0.013452	0.013867
RS	50	3.838367	3.535084	503.435110	0.013266	0.013639
RS	51	4.138601	3.535084	497.351042	0.013106	0.013438
RS	52	4.461723	3.566556	484.041404	0.012755	0.013050
RS	53	4.809477	3.566556	472.176058	0.012443	0.012690
RS	54	5.183741	3.662435	445.840041	0.011749	0.011977
RS	55	5.586537	3.662435	429.508155	0.011318	0.011494
RS	56	6.020039	3.662435	410.292214	0.010812	0.010937
RS	57	6.486588	3.662435	388.386810	0.010235	0.010315
RS	58	6.988704	4.856774	279.460346	0.007364	0.007645
RS	59	7.529097	4.856774	269.150368	0.007093	0.007313
RS	60	8.110686	4.856774	257.031528	0.006773	0.006935
RS	61	8.736612	4.856774	243.227530	0.006409	0.006516
RS	62	9.410254	4.856774	227.913813	0.006006	0.006063
RS	63	10.135250	4.856774	1472.408183	0.038800	0.037960
PA	4+25*2+4+6 0.054687092 0.016568342 10.135249550 10.224841700 0.888783545 0.451134815 0.369794859 0.391284609 0.458123769 0.546658057 0.656623171 0.793691226 0.969157925 1.198392023 1.477864322 1.780750460 2.080661782 2.360687123 2.607574907 2.813712909 2.982281473 3.121934759 3.238917941 3.336198844 3.414283172 3.471368269 3.508528422 3.535084175 3.566555975 3.662435079 4.856773716
//
IT	4179
RD	7
LK	-305928.072258
QD	-593.658726 -> -498.169907
RI	0.0065392333
TR	0.052694	0.017157
MT	10.334364
MM	C_pi: 2.016144, n_recomb: 40933.899589
RS	0	0.000000	18.234052	16.892366	0.000413	0.000011
RS	1	0.007656	18.234052	18.178996	0.000444	0.000065
RS	2	0.015899	18.234052	19.563073	0.000478	0.000152
RS	3	0.024772	18.234052	21.051891	0.000514	0.000286
RS	4	0.034325	1.082932	379.729954	0.009277	0.005192
RS	5	0.044609	1.082932	404.829169	0.009890	0.007083
RS	6	0.055681	0.489448	947.870264	0.023156	0.017233
RS	7	0.067600	0.489448	995.072694	0.024309	0.020125
RS	8	0.080432	0.382087	1330.318897	0.032499	0.027795
RS	9	0.094246	0.382087	1379.587081	0.033703	0.030703
RS	10	0.109118	0.396915	1374.361792	0.033575	0.031429
RS	11	0.125129	0.396915	1419.115570	0.034668	0.033434
RS	12	0.142365	0.462319	1258.139546	0.030736	0.030041
RS	13	0.160921	0.462319	1299.408668	0.031744	0.031449
RS	14	0.180898	0.549970	1128.715966	0.027574	0.027601
RS	15	0.202404	0.549970	1167.020100	0.028510	0.028965
RS	16	0.225556	0.658149	1008.904779	0.024647	0.025342
RS	17	0.250482	0.658149	1044.509585	0.025517	0.026629
RS	18	0.277315	0.793136	897.972574	0.021937	0.023128
RS	19	0.306204	0.793136	931.094440	0.022746	0.024255
RS	20	0.337303	0.967814	791.909470	0.019346	0.020805
RS	21	0.370784	0.967814	822.712084	0.020099	0.021747
RS	22	0.406829	1.200353	689.915200	0.016854	0.018331
RS	23	0.445633	1.200353	718.472921	0.017552	0.019051
RS	24	0.487407	1.489209	603.731026	0.014749	0.016019
RS	25	0.532381	1.489209	630.145536	0.015394	0.016603
RS	26	0.580797	1.806041	542.704860	0.013258	0.014290
RS	27	0.632920	1.806041	567.272740	0.013858	0.014843
RS	28	0.689034	2.121308	504.937107	0.012335	0.013210
RS	29	0.749445	2.121308	528.043435	0.012900	0.013749
RS	30	0.814480	2.416018	484.741514	0.011842	0.012615
RS	31	0.884495	2.416018	506.702561	0.012379	0.013134
RS	32	0.959870	2.675607	477.967084	0.011677	0.012377
RS	33	1.041016	2.675607	498.970924	0.012190	0.012884
RS	34	1.128375	2.891751	481.457855	0.011762	0.012426
RS	35	1.222422	2.891751	501.528096	0.012252	0.012926
RS	36	1.323669	3.068123	491.691791	0.012012	0.012674
RS	37	1.432669	3.068123	510.660780	0.012475	0.013154
RS	38	1.550013	3.214416	505.303706	0.012344	0.013017
RS	39	1.676342	3.214416	522.824719	0.012772	0.013454
RS	40	1.812343	3.337373	519.875116	0.012700	0.013368
RS	41	1.958756	3.337373	535.449079	0.013081	0.013740
RS	42	2.116379	3.439812	533.656156	0.013037	0.013668
RS	43	2.286070	3.439812	546.646415	0.013354	0.013958
RS	44	2.468752	3.521722	545.209582	0.013319	0.013878
RS	45	2.665422	3.521722	554.847118	0.013555	0.014072
RS	46	2.877149	3.580726	553.254919	0.013516	0.013983
RS	47	3.105086	3.580726	558.637571	0.013647	0.014072
RS	48	3.350475	3.618143	555.714829	0.013576	0.013955
RS	49	3.614651	3.618143	555.869828	0.013580	0.013923
RS	50	3.899053	3.644844	549.020713	0.013412	0.013717
RS	51	4.205229	3.644844	543.139768	0.013269	0.013539
RS	52	4.534847	3.678618	529.184309	0.012928	0.013164
RS	53	4.889701	3.678618	517.000636	0.012630	0.012825
RS	54	5.271724	3.787476	487.714267	0.011915	0.012092
RS	55	5.682995	3.787476	470.748805	0.011500	0.011630
RS	56	6.125754	3.787476	450.587876	0.011008	0.011091
RS	57	6.602412	3.787476	427.422751	0.010442	0.010483
RS	58	7.115563	5.186334	298.938973	0.007303	0.007532
RS	59	7.668003	5.186334	289.484533	0.007072	0.007246
RS	60	8.262739	5.186334	278.060184	0.006793	0.006913
RS	61	8.903009	5.186334	264.759485	0.006468	0.006537
RS	62	9.592299	5.186334	249.730315	0.006101	0.006124
RS	63	10.334364	5.186334	1694.915546	0.041406	0.040264
PA	4+25*2+4+6 0.052694473 0.017157103 10.334363530 18.234052053 1.082932015 0.489448164 0.382086605 0.396914818 0.462318891 0.549969569 0.658148605 0.793135645 0.967814049 1.200353197 1.489209298 1.806040888 2.121307645 2.416017697 2.675606914 2.891750552 3.068122861 3.214415931 3.337372674 3.439812365 3.521721915 3.580725825 3.618143168 3.644844207 3.678617987 3.787476254 5.186334441
//
IT	4840
RD	8
LK	-305742.633263
QD	-532.355467 -> -449.439892
RI	0.0047156201
TR	0.050890	0.017714
MT	10.513815
MM	C_pi: 2.092590, n_recomb: 43811.129900
RS	0	0.000000	31.918720	10.355966	0.000236	0.000007
RS	1	0.007685	31.918720	11.149860	0.000254	0.000039
RS	2	0.015961	31.918720	12.004448	0.000274	0.000091
RS	3	0.024873	31.918720	12.924346	0.000295	0.000169
RS	4	0.034470	1.307214	338.470903	0.007726	0.004460
RS	5	0.044805	1.307214	361.538123	0.008252	0.006054
RS	6	0.055934	0.528378	948.399796	0.021647	0.016451
RS	7	0.067918	0.528378	997.628299	0.022771	0.019113
RS	8	0.080823	0.393983	1398.599003	0.031923	0.027592
RS	9	0.094720	0.393983	1452.116512	0.033145	0.030371
RS	10	0.109685	0.402499	1472.282595	0.033605	0.031585
RS	11	0.125800	0.402499	1521.109690	0.034720	0.033537
RS	12	0.143153	0.466920	1354.724255	0.030922	0.030249
RS	13	0.161841	0.466920	1399.707639	0.031949	0.031623
RS	14	0.181964	0.554195	1218.986670	0.027824	0.027796
RS	15	0.203634	0.554195	1260.701334	0.028776	0.029125
RS	16	0.226969	0.661033	1093.697060	0.024964	0.025543
RS	17	0.252098	0.661033	1132.437267	0.025848	0.026815
RS	18	0.279158	0.794201	976.583629	0.022291	0.023346
RS	19	0.308298	0.794201	1012.602982	0.023113	0.024472
RS	20	0.339677	0.968013	862.191871	0.019680	0.021000
RS	21	0.373468	0.968013	895.686381	0.020444	0.021952
RS	22	0.409856	1.203160	749.504867	0.017108	0.018458
RS	23	0.449040	1.203160	780.553216	0.017816	0.019200
RS	24	0.491236	1.500065	652.741906	0.014899	0.016066
RS	25	0.536674	1.500065	681.429032	0.015554	0.016669
RS	26	0.585605	1.829267	583.798069	0.013325	0.014268
RS	27	0.638296	1.829267	610.436608	0.013933	0.014832
RS	28	0.695037	2.158321	541.125199	0.012351	0.013141
RS	29	0.756138	2.158321	566.150501	0.012923	0.013688
RS	30	0.821936	2.466208	518.293230	0.011830	0.012521
RS	31	0.892790	2.466208	542.073971	0.012373	0.013047
RS	32	0.969090	2.737194	510.509926	0.011653	0.012273
RS	33	1.051253	2.737194	533.274936	0.012172	0.012785
RS	34	1.139731	2.962361	514.187873	0.011736	0.012319
RS	35	1.235009	2.962361	535.985343	0.012234	0.012822
RS	36	1.337609	3.145825	525.377133	0.011992	0.012567
RS	37	1.448095	3.145825	546.044229	0.012464	0.013050
RS	38	1.567072	3.298147	540.344948	0.012334	0.012912
RS	39	1.695192	3.298147	559.521889	0.012771	0.013355
RS	40	1.833159	3.426439	556.475525	0.012702	0.013271
RS	41	1.981730	3.426439	573.636043	0.013093	0.013654
RS	42	2.141718	3.533253	571.958427	0.013055	0.013588
RS	43	2.314002	3.533253	586.423848	0.013385	0.013893
RS	44	2.499527	3.617995	585.345311	0.013361	0.013828
RS	45	2.699310	3.617995	596.284419	0.013610	0.014042
RS	46	2.914448	3.677815	595.309072	0.013588	0.013974
RS	47	3.146119	3.677815	601.730533	0.013735	0.014086
RS	48	3.395595	3.714368	599.523700	0.013684	0.013994
RS	49	3.664245	3.714368	600.341302	0.013703	0.013985
RS	50	3.953541	3.740104	593.864728	0.013555	0.013803
RS	51	4.265070	3.740104	588.162946	0.013425	0.013646
RS	52	4.600542	3.775016	573.677874	0.013094	0.013285
RS	53	4.961795	3.775016	561.144166	0.012808	0.012966
RS	54	5.350813	3.894998	528.944420	0.012073	0.012215
RS	55	5.769728	3.894998	511.311634	0.011671	0.011771
RS	56	6.220838	3.894998	490.178693	0.011188	0.011248
RS	57	6.706618	3.894998	465.734640	0.010631	0.010652
RS	58	7.229731	5.493525	317.213977	0.007240	0.007437
RS	59	7.793048	5.493525	308.600494	0.007044	0.007191
RS	60	8.399658	5.493525	297.880236	0.006799	0.006897
RS	61	9.052887	5.493525	285.118227	0.006508	0.006559
RS	62	9.756320	5.493525	270.435436	0.006173	0.006180
RS	63	10.513815	5.493525	1916.582748	0.043746	0.042469
PA	4+25*2+4+6 0.050890440 0.017713765 10.513814605 31.918720499 1.307214372 0.528378061 0.393982720 0.402498855 0.466920140 0.554194876 0.661033328 0.794200646 0.968013413 1.203160186 1.500065465 1.829267112 2.158321123 2.466207777 2.737193722 2.962360962 3.145825451 3.298147351 3.426439215 3.533252802 3.617995279 3.677815026 3.714368104 3.740103831 3.775016183 3.894998379 5.493524893
//
IT	5410
RD	9
LK	-305581.436383
QD	-479.083490 -> -406.664027
RI	0.0035137725
TR	0.049238	0.018233
MT	10.681302
MM	C_pi: 2.164804, n_recomb: 46597.457944
RS	0	0.000000	55.020484	6.404857	0.000137	0.000004
RS	1	0.007712	55.020484	6.898307	0.000148	0.000024
RS	2	0.016019	55.020484	7.429733	0.000159	0.000055
RS	3	0.024967	55.020484	8.002050	0.000172	0.000101
RS	4	0.034604	1.566016	301.826273	0.006477	0.003845
RS	5	0.044985	1.566016	322.904859	0.006930	0.005196
RS	6	0.056166	0.568116	945.361424	0.020288	0.015717
RS	7	0.068210	0.568116	996.211242	0.021379	0.018179
RS	8	0.081183	0.405529	1461.017190	0.031354	0.027371
RS	9	0.095156	0.405529	1518.586526	0.032589	0.030040
RS	10	0.110207	0.407929	1565.015835	0.033586	0.031703
RS	11	0.126418	0.407929	1617.818375	0.034719	0.033613
RS	12	0.143880	0.471659	1446.318630	0.031039	0.030408
RS	13	0.162688	0.471659	1494.941662	0.032082	0.031756
RS	14	0.182947	0.558917	1304.492713	0.027995	0.027942
RS	15	0.204768	0.558917	1349.555299	0.028962	0.029240
RS	16	0.228272	0.664759	1174.431775	0.025204	0.025700
RS	17	0.253589	0.664759	1216.250175	0.026101	0.026957
RS	18	0.280858	0.796337	1052.068982	0.022578	0.023526
RS	19	0.310230	0.796337	1090.929902	0.023412	0.024650
RS	20	0.341868	0.969294	930.175127	0.019962	0.021171
RS	21	0.375945	0.969294	966.307339	0.020737	0.022129
RS	22	0.412651	1.206624	807.364101	0.017326	0.018573
RS	23	0.452187	1.206624	840.853168	0.018045	0.019331
RS	24	0.494773	1.510700	700.309553	0.015029	0.016109
RS	25	0.540642	1.510700	731.223125	0.015692	0.016728
RS	26	0.590049	1.851263	623.560139	0.013382	0.014249
RS	27	0.643267	1.851263	652.224234	0.013997	0.014821
RS	28	0.700589	2.193180	576.036225	0.012362	0.013078
RS	29	0.762331	2.193180	602.935744	0.012939	0.013630
RS	30	0.828835	2.513436	550.602439	0.011816	0.012435
RS	31	0.900468	2.513436	576.159158	0.012365	0.012966
RS	32	0.977626	2.795191	541.819329	0.011628	0.012177
RS	33	1.060734	2.795191	566.303765	0.012153	0.012692
RS	34	1.150251	3.028994	545.663006	0.011710	0.012219
RS	35	1.246672	3.028994	569.149142	0.012214	0.012724
RS	36	1.350529	3.219325	557.770722	0.011970	0.012465
RS	37	1.462396	3.219325	580.102271	0.012449	0.012952
RS	38	1.582890	3.377498	574.059216	0.012320	0.012812
RS	39	1.712676	3.377498	594.865398	0.012766	0.013261
RS	40	1.852472	3.510851	591.742042	0.012699	0.013179
RS	41	2.003050	3.510851	610.471439	0.013101	0.013571
RS	42	2.165240	3.621569	608.970705	0.013069	0.013512
RS	43	2.339938	3.621569	624.903881	0.013411	0.013831
RS	44	2.528109	3.708439	624.300821	0.013398	0.013781
RS	45	2.730792	3.708439	636.543822	0.013660	0.014013
RS	46	2.949107	3.768188	636.353664	0.013656	0.013968
RS	47	3.184258	3.768188	643.822917	0.013817	0.014101
RS	48	3.437544	3.802926	642.528090	0.013789	0.014037
RS	49	3.710364	3.802926	644.018401	0.013821	0.014048
RS	50	4.004224	3.826701	638.110539	0.013694	0.013892
RS	51	4.320748	3.826701	632.591901	0.013576	0.013754
RS	52	4.661682	3.861693	617.735244	0.013257	0.013409
RS	53	5.028909	3.861693	604.844232	0.012980	0.013107
RS	54	5.424457	3.991098	569.816949	0.012228	0.012342
RS	55	5.850510	3.991098	551.499124	0.011835	0.011914
RS	56	6.309422	3.991098	529.379458	0.011361	0.011404
RS	57	6.803725	3.991098	503.645353	0.010808	0.010818
RS	58	7.336149	5.784884	334.660445	0.007182	0.007355
RS	59	7.909635	5.784884	326.873780	0.007015	0.007144
RS	60	8.527348	5.784884	316.860975	0.006800	0.006884
RS	61	9.192701	5.784884	304.659984	0.006538	0.006579
RS	62	9.909366	5.784884	290.365637	0.006231	0.006232
RS	63	10.681302	5.784884	2138.809530	0.045900	0.044574
PA	4+25*2+4+6 0.049237667 0.018233356 10.681301520 55.020484084 1.566015954 0.568115661 0.405529316 0.407928837 0.471658691 0.558917347 0.664759054 0.796336539 0.969294310 1.206623969 1.510699636 1.851262520 2.193179548 2.513436290 2.795191397 3.028994420 3.219324728 3.377498454 3.510850624 3.621569296 3.708438605 3.768187667 3.802925540 3.826701379 3.861693057 3.991097759 5.784883596
//
IT	4747
RD	10
LK	-305440.553641
QD	-432.590043 -> -369.081699
RI	0.0026884896
TR	0.047713	0.018715
MT	10.840781
MM	C_pi: 2.234037, n_recomb: 49301.786545
RS	0	0.000000	93.613277	3.991385	0.000081	0.000003
RS	1	0.007737	93.613277	4.300163	0.000087	0.000015
RS	2	0.016073	93.613277	4.632823	0.000094	0.000034
RS	3	0.025054	93.613277	4.991214	0.000101	0.000061
RS	4	0.034730	1.864709	269.217649	0.005461	0.003324
RS	5	0.045154	1.864709	288.397617	0.005850	0.004474
RS	6	0.056385	0.608928	939.363343	0.019053	0.015021
RS	7	0.068485	0.608928	991.489237	0.020111	0.017308
RS	8	0.081521	0.416825	1518.335022	0.030797	0.027134
RS	9	0.095566	0.416825	1579.779687	0.032043	0.029708
RS	10	0.110697	0.413187	1653.435175	0.033537	0.031791
RS	11	0.126999	0.413187	1710.127338	0.034687	0.033669
RS	12	0.144563	0.476402	1533.846914	0.031111	0.030535
RS	13	0.163485	0.476402	1586.042892	0.032170	0.031862
RS	14	0.183872	0.563889	1386.087638	0.028114	0.028053
RS	15	0.205835	0.563889	1434.442010	0.029095	0.029327
RS	16	0.229499	0.668986	1251.791606	0.025390	0.025825
RS	17	0.254993	0.668986	1296.638192	0.026300	0.027068
RS	18	0.282459	0.799150	1124.935441	0.022817	0.023680
RS	19	0.312051	0.799150	1166.590002	0.023662	0.024801
RS	20	0.343932	0.971265	996.231067	0.020207	0.021324
RS	21	0.378281	0.971265	1034.954580	0.020992	0.022287
RS	22	0.415286	1.210468	863.764332	0.017520	0.018680
RS	23	0.455155	1.210468	899.651116	0.018248	0.019452
RS	24	0.498109	1.521056	746.638366	0.015144	0.016152
RS	25	0.544386	1.521056	779.738232	0.015816	0.016783
RS	26	0.594244	1.872244	662.147244	0.013430	0.014235
RS	27	0.647959	1.872244	692.797029	0.014052	0.014813
RS	28	0.705831	2.226427	609.778715	0.012368	0.013023
RS	29	0.768180	2.226427	638.512023	0.012951	0.013578
RS	30	0.835353	2.558605	581.735993	0.011799	0.012357
RS	31	0.907723	2.558605	609.028490	0.012353	0.012890
RS	32	0.985693	2.850841	571.930294	0.011601	0.012088
RS	33	1.069696	2.850841	598.095387	0.012131	0.012605
RS	34	1.160198	3.093187	575.893547	0.011681	0.012125
RS	35	1.257703	3.093187	601.032519	0.012191	0.012631
RS	36	1.362751	3.290430	588.859883	0.011944	0.012369
RS	37	1.475928	3.290430	612.825072	0.012430	0.012857
RS	38	1.597861	3.454494	606.421216	0.012300	0.012717
RS	39	1.729229	3.454494	628.833364	0.012755	0.013170
RS	40	1.870761	3.592842	625.639952	0.012690	0.013090
RS	41	2.023243	3.592842	645.925018	0.013101	0.013490
RS	42	2.187523	3.707195	644.654649	0.013076	0.013439
RS	43	2.364515	3.707195	662.054245	0.013429	0.013770
RS	44	2.555200	3.795677	662.039804	0.013428	0.013736
RS	45	2.760639	3.795677	675.597245	0.013703	0.013984
RS	46	2.981974	3.854653	676.360134	0.013719	0.013963
RS	47	3.220433	3.854653	684.896973	0.013892	0.014115
RS	48	3.477343	3.886770	684.718375	0.013888	0.014079
RS	49	3.754131	3.886770	686.904630	0.013933	0.014110
RS	50	4.052334	3.907727	681.775311	0.013829	0.013980
RS	51	4.373611	3.907727	676.458387	0.013721	0.013860
RS	52	4.719745	3.941868	661.408358	0.013416	0.013533
RS	53	5.092660	3.941868	648.166949	0.013147	0.013246
RS	54	5.494428	4.079168	610.429743	0.012381	0.012469
RS	55	5.927283	4.079168	591.419552	0.011996	0.012056
RS	56	6.393628	4.079168	568.307272	0.011527	0.011557
RS	57	6.896056	4.079168	541.278946	0.010979	0.010979
RS	58	7.437357	6.064074	351.467848	0.007129	0.007283
RS	59	8.020541	6.064074	344.495265	0.006987	0.007102
RS	60	8.648846	6.064074	335.190710	0.006799	0.006873
RS	61	9.325766	6.064074	323.566358	0.006563	0.006598
RS	62	10.055060	6.064074	309.691717	0.006282	0.006279
RS	63	10.840781	6.064074	2362.035288	0.047910	0.046581
PA	4+25*2+4+6 0.047713470 0.018715131 10.840781097 93.613277202 1.864708673 0.608928033 0.416825206 0.413187373 0.476402375 0.563889405 0.668986324 0.799149526 0.971265343 1.210467683 1.521056219 1.872243740 2.226427288 2.558605351 2.850840597 3.093186538 3.290430266 3.454494039 3.592841543 3.707194984 3.795676969 3.854652951 3.886769709 3.907726866 3.941867558 4.079167689 6.064073994
//
IT	4348
RD	11
LK	-305316.946053
QD	-391.857310 -> -335.984776
RI	0.0021008001
TR	0.046303	0.019160
MT	10.994288
MM	C_pi: 2.300941, n_recomb: 51928.410566
RS	0	0.000000	157.505935	2.503605	0.000048	0.000002
RS	1	0.007761	157.505935	2.697982	0.000052	0.000009
RS	2	0.016124	157.505935	2.907456	0.000056	0.000021
RS	3	0.025137	157.505935	3.133200	0.000060	0.000037
RS	4	0.034849	2.209504	240.133430	0.004624	0.002879
RS	5	0.045315	2.209504	257.527051	0.004959	0.003863
RS	6	0.056593	0.651080	930.761038	0.017924	0.014358
RS	7	0.068746	0.651080	983.857773	0.018946	0.016490
RS	8	0.081842	0.427973	1570.912107	0.030251	0.026881
RS	9	0.095955	0.427973	1636.065766	0.031506	0.029373
RS	10	0.111164	0.418288	1738.001823	0.033469	0.031856
RS	11	0.127552	0.418288	1798.503645	0.034634	0.033709
RS	12	0.145213	0.481082	1617.870775	0.031156	0.030639
RS	13	0.164244	0.481082	1673.575920	0.032229	0.031950
RS	14	0.184752	0.568964	1464.309937	0.028199	0.028142
RS	15	0.206852	0.568964	1515.901700	0.029192	0.029394
RS	16	0.230667	0.673494	1326.225727	0.025540	0.025928
RS	17	0.256330	0.673494	1374.052600	0.026461	0.027159
RS	18	0.283985	0.802367	1195.523162	0.023023	0.023816
RS	19	0.313786	0.802367	1239.926261	0.023878	0.024934
RS	20	0.345900	0.973644	1060.604922	0.020424	0.021465
RS	21	0.380507	0.973644	1101.876328	0.021219	0.022431
RS	22	0.417800	1.214457	918.890801	0.017695	0.018782
RS	23	0.457986	1.214457	957.135080	0.018432	0.019565
RS	24	0.501292	1.531007	791.877880	0.015249	0.016195
RS	25	0.547959	1.531007	827.126502	0.015928	0.016838
RS	26	0.598247	1.892225	699.678023	0.013474	0.014225
RS	27	0.652439	1.892225	732.275968	0.014102	0.014808
RS	28	0.710836	2.258234	642.444161	0.012372	0.012975
RS	29	0.773766	2.258234	672.972685	0.012960	0.013532
RS	30	0.841579	2.602048	611.761830	0.011781	0.012286
RS	31	0.914656	2.602048	640.751173	0.012339	0.012821
RS	32	0.993404	2.904651	600.887346	0.011571	0.012005
RS	33	1.078264	2.904651	628.694955	0.012107	0.012524
RS	34	1.169710	3.155594	604.905638	0.011649	0.012036
RS	35	1.268253	3.155594	631.661693	0.012164	0.012543
RS	36	1.374444	3.359902	618.658947	0.011914	0.012277
RS	37	1.488877	3.359902	644.226615	0.012406	0.012767
RS	38	1.612190	3.530016	637.430014	0.012275	0.012624
RS	39	1.745075	3.530016	661.424237	0.012737	0.013081
RS	40	1.888272	3.673410	658.155667	0.012674	0.013003
RS	41	2.042583	3.673410	679.982621	0.013095	0.013410
RS	42	2.208871	3.791250	678.984973	0.013075	0.013367
RS	43	2.388064	3.791250	697.849576	0.013439	0.013709
RS	44	2.581164	3.880966	698.526016	0.013452	0.013691
RS	45	2.789251	3.880966	713.409479	0.013738	0.013955
RS	46	3.013488	3.938598	715.284971	0.013774	0.013958
RS	47	3.255128	3.938598	724.911933	0.013960	0.014126
RS	48	3.515522	3.967419	726.048289	0.013982	0.014121
RS	49	3.796125	3.967419	728.958605	0.014038	0.014168
RS	50	4.098506	3.984815	724.819763	0.013958	0.014067
RS	51	4.424355	3.984815	719.729826	0.013860	0.013963
RS	52	4.775494	4.017296	704.672694	0.013570	0.013655
RS	53	5.153884	4.017296	691.095427	0.013309	0.013381
RS	54	5.561642	4.161130	650.786573	0.012532	0.012597
RS	55	6.001046	4.161130	631.082944	0.012153	0.012195
RS	56	6.474552	4.161130	606.977935	0.011689	0.011706
RS	57	6.984808	4.161130	578.656355	0.011143	0.011135
RS	58	7.534665	6.333153	367.729060	0.007081	0.007219
RS	59	8.127196	6.333153	361.558739	0.006963	0.007065
RS	60	8.765715	6.333153	352.961619	0.006797	0.006863
RS	61	9.453789	6.333153	341.925284	0.006585	0.006614
RS	62	10.195265	6.333153	328.494723	0.006326	0.006321
RS	63	10.994288	6.333153	2586.131741	0.049802	0.048492
PA	4+25*2+4+6 0.046302535 0.019160375 10.994288251 157.505935157 2.209503617 0.651079524 0.427973230 0.418287906 0.481081547 0.568963773 0.673494397 0.802367232 0.973644007 1.214457261 1.531007281 1.892225391 2.258234120 2.602048468 2.904650561 3.155594465 3.359902422 3.530016292 3.673409501 3.791250465 3.880965821 3.938598156 3.967419432 3.984815493 4.017296127 4.161130260 6.333152834
//
IT	4844
RD	12
LK	-305208.154443
QD	-356.037809 -> -306.748710
RI	0.0016691832
TR	0.044994	0.019571
MT	11.142818
MM	C_pi: 2.365839, n_recomb: 54479.245068
RS	0	0.000000	262.452186	1.579225	0.000029	0.000001
RS	1	0.007784	262.452186	1.702231	0.000031	0.000006
RS	2	0.016174	262.452186	1.834825	0.000034	0.000013
RS	3	0.025216	262.452186	1.977756	0.000036	0.000023
RS	4	0.034963	2.607440	214.152154	0.003931	0.002499
RS	5	0.045468	2.607440	229.881793	0.004220	0.003342
RS	6	0.056791	0.694796	919.841987	0.016884	0.013726
RS	7	0.068995	0.694796	973.634842	0.017872	0.015718
RS	8	0.082150	0.439051	1618.967981	0.029717	0.026616
RS	9	0.096328	0.439051	1687.667871	0.030978	0.029034
RS	10	0.111610	0.423249	1818.962820	0.033388	0.031903
RS	11	0.128081	0.423249	1883.195838	0.034567	0.033736
RS	12	0.145835	0.485662	1698.720639	0.031181	0.030727
RS	13	0.164970	0.485662	1757.871006	0.032267	0.032026
RS	14	0.185595	0.574048	1539.503109	0.028259	0.028214
RS	15	0.207825	0.574048	1594.276784	0.029264	0.029448
RS	16	0.231785	0.678139	1398.021383	0.025662	0.026016
RS	17	0.257611	0.678139	1448.779839	0.026593	0.027236
RS	18	0.285447	0.805808	1264.044926	0.023202	0.023938
RS	19	0.315449	0.805808	1311.151305	0.024067	0.025054
RS	20	0.347787	0.976226	1123.456536	0.020622	0.021597
RS	21	0.382642	0.976226	1167.232593	0.021425	0.022567
RS	22	0.420210	1.218413	972.864162	0.017858	0.018881
RS	23	0.460702	1.218413	1013.425988	0.018602	0.019674
RS	24	0.504346	1.540446	836.122345	0.015348	0.016240
RS	25	0.551387	1.540446	873.482586	0.016033	0.016893
RS	26	0.602090	1.911166	736.235893	0.013514	0.014219
RS	27	0.656740	1.911166	770.745012	0.014147	0.014807
RS	28	0.715643	2.288632	674.101488	0.012374	0.012932
RS	29	0.779131	2.288632	706.387013	0.012966	0.013491
RS	30	0.847561	2.643877	640.734652	0.011761	0.012220
RS	31	0.921318	2.643877	671.381872	0.012324	0.012757
RS	32	1.000815	2.956797	628.734453	0.011541	0.011928
RS	33	1.086501	2.956797	658.145910	0.012081	0.012448
RS	34	1.178856	3.216450	632.732667	0.011614	0.011951
RS	35	1.278400	3.216450	661.068915	0.012134	0.012460
RS	36	1.385692	3.428025	647.190330	0.011880	0.012188
RS	37	1.501335	3.428025	674.327522	0.012378	0.012680
RS	38	1.625980	3.604384	667.099744	0.012245	0.012535
RS	39	1.760327	3.604384	692.649727	0.012714	0.012995
RS	40	1.905132	3.752931	689.291119	0.012652	0.012918
RS	41	2.061208	3.752931	712.643256	0.013081	0.013332
RS	42	2.229432	3.874191	711.948713	0.013068	0.013296
RS	43	2.410751	3.874191	732.273850	0.013441	0.013649
RS	44	2.606184	3.964853	733.730360	0.013468	0.013646
RS	45	2.816828	3.964853	749.948804	0.013766	0.013924
RS	46	3.043869	4.020675	753.082879	0.013823	0.013951
RS	47	3.288582	4.020675	763.821037	0.014020	0.014136
RS	48	3.552343	4.045631	766.460187	0.014069	0.014160
RS	49	3.836635	4.045631	770.122984	0.014136	0.014223
RS	50	4.143056	4.058831	767.180087	0.014082	0.014151
RS	51	4.473327	4.058831	762.344753	0.013993	0.014061
RS	52	4.829307	4.088943	747.468968	0.013720	0.013774
RS	53	5.212996	4.088943	733.574156	0.013465	0.013512
RS	54	5.626550	4.238095	690.845932	0.012681	0.012722
RS	55	6.072294	4.238095	670.451420	0.012307	0.012331
RS	56	6.552734	4.238095	645.357267	0.011846	0.011850
RS	57	7.070571	4.238095	615.747096	0.011302	0.011285
RS	58	7.628716	6.593256	383.488076	0.007039	0.007162
RS	59	8.230305	6.593256	378.108403	0.006940	0.007031
RS	60	8.878721	6.593256	370.216400	0.006796	0.006853
RS	61	9.577608	6.593256	359.776159	0.006604	0.006628
RS	62	10.330896	6.593256	346.808952	0.006366	0.006358
RS	63	11.142818	6.593256	2810.666488	0.051592	0.050310
PA	4+25*2+4+6 0.044993623 0.019571357 11.142818341 262.452186498 2.607439880 0.694795709 0.439051464 0.423249355 0.485661699 0.574048399 0.678139469 0.805807558 0.976226042 1.218413082 1.540445619 1.911166124 2.288632465 2.643876747 2.956796825 3.216449989 3.428024833 3.604383648 3.752931213 3.874190939 3.964853007 4.020675447 4.045630765 4.058831353 4.088943251 4.238094677 6.593255699
//
IT	5089
RD	13
LK	-305112.145072
QD	-324.424537 -> -280.838227
RI	0.0013438235
TR	0.043777	0.019950
MT	11.287000
MM	C_pi: 2.428903, n_recomb: 56954.916687
RS	0	0.000000	433.503295	1.001296	0.000018	0.000001
RS	1	0.007806	433.503295	1.079520	0.000019	0.000004
RS	2	0.016221	433.503295	1.163862	0.000020	0.000008
RS	3	0.025292	433.503295	1.254799	0.000022	0.000014
RS	4	0.035072	3.066388	190.929731	0.003352	0.002172
RS	5	0.045615	3.066388	205.121378	0.003601	0.002897
RS	6	0.056982	0.740279	906.861335	0.015922	0.013122
RS	7	0.069235	0.740279	961.101023	0.016875	0.014987
RS	8	0.082445	0.450121	1662.660059	0.029193	0.026340
RS	9	0.096686	0.450121	1734.743762	0.030458	0.028689
RS	10	0.112038	0.428090	1896.459198	0.033298	0.031935
RS	11	0.128589	0.428090	1964.344187	0.034489	0.033752
RS	12	0.146432	0.490122	1776.617076	0.031193	0.030802
RS	13	0.165668	0.490122	1839.146951	0.032291	0.032092
RS	14	0.186405	0.579085	1611.895853	0.028301	0.028274
RS	15	0.208760	0.579085	1669.793602	0.029318	0.029493
RS	16	0.232861	0.682832	1467.357119	0.025763	0.026093
RS	17	0.258843	0.682832	1520.996359	0.026705	0.027303
RS	18	0.286853	0.809350	1330.633608	0.023363	0.024050
RS	19	0.317049	0.809350	1380.396442	0.024237	0.025164
RS	20	0.349602	0.978882	1184.874464	0.020804	0.021723
RS	21	0.384696	0.978882	1231.110701	0.021616	0.022696
RS	22	0.422530	1.222224	1025.750345	0.018010	0.018978
RS	23	0.463317	1.222224	1068.588760	0.018762	0.019780
RS	24	0.507287	1.549297	879.433296	0.015441	0.016287
RS	25	0.554690	1.549297	918.867390	0.016133	0.016949
RS	26	0.605792	1.929039	771.876277	0.013552	0.014218
RS	27	0.660884	1.929039	808.259226	0.014191	0.014811
RS	28	0.720275	2.317618	704.804720	0.012375	0.012894
RS	29	0.784303	2.317618	738.808759	0.012972	0.013456
RS	30	0.853328	2.684123	668.700023	0.011741	0.012160
RS	31	0.927742	2.684123	700.965611	0.012307	0.012698
RS	32	1.007963	3.007345	655.509578	0.011509	0.011855
RS	33	1.094447	3.007345	686.485242	0.012053	0.012376
RS	34	1.187681	3.275830	659.407966	0.011578	0.011871
RS	35	1.288192	3.275830	689.285994	0.012102	0.012381
RS	36	1.396549	3.494880	674.482048	0.011842	0.012103
RS	37	1.513364	3.494880	703.153579	0.012346	0.012596
RS	38	1.639298	3.677707	695.448384	0.012211	0.012448
RS	39	1.775061	3.677707	722.524795	0.012686	0.012912
RS	40	1.921421	3.831535	719.056080	0.012625	0.012835
RS	41	2.079205	3.831535	743.912932	0.013061	0.013255
RS	42	2.249306	3.956191	743.541578	0.013055	0.013226
RS	43	2.432684	3.956191	765.318505	0.013437	0.013588
RS	44	2.630376	4.047587	767.629579	0.013478	0.013601
RS	45	2.843498	4.047587	785.187735	0.013786	0.013891
RS	46	3.073257	4.101215	789.710995	0.013866	0.013943
RS	47	3.320949	4.101215	801.577941	0.014074	0.014142
RS	48	3.587976	4.121819	805.894003	0.014150	0.014196
RS	49	3.875845	4.121819	810.335649	0.014228	0.014274
RS	50	4.186185	4.130275	808.784964	0.014200	0.014232
RS	51	4.520748	4.130275	804.231628	0.014120	0.014155
RS	52	4.881427	4.157403	789.722255	0.013866	0.013889
RS	53	5.270258	4.157403	775.529755	0.013617	0.013638
RS	54	5.689440	4.310786	730.543414	0.012827	0.012845
RS	55	6.141342	4.310786	709.462676	0.012457	0.012463
RS	56	6.628518	4.310786	683.385404	0.011999	0.011989
RS	57	7.153721	4.310786	652.494052	0.011456	0.011428
RS	58	7.719919	6.845108	398.762374	0.007001	0.007109
RS	59	8.330312	6.845108	394.161439	0.006921	0.007000
RS	60	8.988351	6.845108	386.970704	0.006794	0.006844
RS	61	9.697753	6.845108	377.131793	0.006622	0.006641
RS	62	10.462529	6.845108	364.643065	0.006402	0.006392
RS	63	11.287000	6.845108	3035.033850	0.053288	0.052038
PA	4+25*2+4+6 0.043777218 0.019950475 11.287000317 433.503294576 3.066388150 0.740278545 0.450120563 0.428090234 0.490121959 0.579084987 0.682832141 0.809350241 0.978882190 1.222224341 1.549296846 1.929038834 2.317617525 2.684123291 3.007344940 3.275829604 3.494880367 3.677707000 3.831534839 3.956191475 4.047587083 4.101215415 4.121818920 4.130275252 4.157403227 4.310785767 6.845108379
//
IT	4592
RD	14
LK	-305027.214069
QD	-296.427599 -> -257.800397
RI	0.0010935631
TR	0.042645	0.020300
MT	11.427149
MM	C_pi: 2.490215, n_recomb: 59355.731169
RS	0	0.000000	710.483037	0.637755	0.000011	0.000000
RS	1	0.007827	710.483037	0.687718	0.000012	0.000002
RS	2	0.016266	710.483037	0.741600	0.000012	0.000005
RS	3	0.025365	710.483037	0.799707	0.000013	0.000009
RS	4	0.035177	3.595032	170.180924	0.002867	0.001890
RS	5	0.045757	3.595032	182.960356	0.003082	0.002515
RS	6	0.057165	0.787680	892.096341	0.015030	0.012545
RS	7	0.069465	0.787680	946.557687	0.015947	0.014294
RS	8	0.082728	0.461222	1702.142427	0.028677	0.026055
RS	9	0.097030	0.461222	1777.446487	0.029946	0.028341
RS	10	0.112450	0.432825	1970.584436	0.033200	0.031954
RS	11	0.129078	0.432825	2042.040115	0.034403	0.033758
RS	12	0.147007	0.494451	1851.707615	0.031197	0.030868
RS	13	0.166339	0.494451	1917.548810	0.032306	0.032151
RS	14	0.187184	0.584036	1681.646401	0.028332	0.028325
RS	15	0.209661	0.584036	1742.607523	0.029359	0.029531
RS	16	0.233897	0.687512	1534.354729	0.025850	0.026161
RS	17	0.260029	0.687512	1590.821286	0.026801	0.027362
RS	18	0.288207	0.812920	1395.363364	0.023508	0.024155
RS	19	0.318590	0.812920	1447.733655	0.024391	0.025267
RS	20	0.351352	0.981528	1244.906138	0.020974	0.021844
RS	21	0.386677	0.981528	1293.556228	0.021793	0.022820
RS	22	0.424767	1.225823	1077.582841	0.018155	0.019075
RS	23	0.465838	1.225823	1122.655275	0.018914	0.019885
RS	24	0.510124	1.557516	921.849434	0.015531	0.016336
RS	25	0.557875	1.557516	963.318473	0.016230	0.017006
RS	26	0.609364	1.945830	806.637693	0.013590	0.014220
RS	27	0.664883	1.945830	844.856357	0.014234	0.014817
RS	28	0.724747	2.345197	734.591033	0.012376	0.012861
RS	29	0.789297	2.345197	770.274459	0.012977	0.013425
RS	30	0.858898	2.722792	695.697045	0.011721	0.012105
RS	31	0.933947	2.722792	729.540819	0.012291	0.012645
RS	32	1.014869	3.056294	681.251113	0.011477	0.011787
RS	33	1.102125	3.056294	713.750387	0.012025	0.012309
RS	34	1.196210	3.333725	684.967610	0.011540	0.011795
RS	35	1.297658	3.333725	716.347544	0.012069	0.012306
RS	36	1.407047	3.560457	700.566040	0.011803	0.012022
RS	37	1.524997	3.560457	730.734576	0.012311	0.012516
RS	38	1.652178	3.749958	722.505146	0.012172	0.012364
RS	39	1.789314	3.749958	751.075688	0.012654	0.012831
RS	40	1.937182	3.909216	747.468711	0.012593	0.012754
RS	41	2.096623	3.909216	773.806005	0.013037	0.013179
RS	42	2.268543	4.037270	773.770353	0.013036	0.013157
RS	43	2.453918	4.037270	796.985814	0.013427	0.013527
RS	44	2.653802	4.129228	800.214094	0.013482	0.013556
RS	45	2.869330	4.129228	819.111866	0.013800	0.013857
RS	46	3.101727	4.180339	825.139693	0.013902	0.013934
RS	47	3.352312	4.180339	838.148541	0.014121	0.014145
RS	48	3.622509	4.196179	844.299531	0.014224	0.014230
RS	49	3.913853	4.196179	849.543067	0.014313	0.014321
RS	50	4.228000	4.199419	849.568549	0.014313	0.014309
RS	51	4.566733	4.199419	845.322976	0.014242	0.014244
RS	52	4.931978	4.223029	831.358871	0.014006	0.014001
RS	53	5.325809	4.223029	816.888705	0.013763	0.013759
RS	54	5.750463	4.379667	769.811310	0.012969	0.012965
RS	55	6.208353	4.379667	748.050010	0.012603	0.012591
RS	56	6.702079	4.379667	720.997081	0.012147	0.012123
RS	57	7.234448	4.379667	688.833841	0.011605	0.011567
RS	58	7.808483	7.089150	413.558764	0.006967	0.007061
RS	59	8.427445	7.089150	409.724060	0.006903	0.006971
RS	60	9.094851	7.089150	403.229188	0.006793	0.006835
RS	61	9.814491	7.089150	393.994284	0.006638	0.006652
RS	62	10.590454	7.089150	381.995586	0.006436	0.006422
RS	63	11.427149	7.089150	3258.587432	0.054899	0.053680
PA	4+25*2+4+6 0.042645389 0.020300272 11.427149189 710.483037240 3.595031998 0.787680471 0.461222303 0.432825014 0.494451407 0.584035984 0.687511660 0.812919692 0.981528061 1.225822561 1.557516316 1.945830006 2.345197054 2.722792119 3.056293567 3.333725149 3.560456702 3.749958095 3.909216455 4.037269836 4.129228254 4.180339472 4.196179488 4.199419360 4.223028740 4.379667008 7.089150059
//
IT	4382
RD	15
LK	-304951.919644
QD	-271.552785 -> -237.252488
RI	0.0008979901
TR	0.041591	0.020623
MT	11.563502
MM	C_pi: 2.549816, n_recomb: 61681.741026
RS	0	0.000000	1154.280169	0.408580	0.000007	0.000000
RS	1	0.007847	1154.280169	0.440673	0.000007	0.000001
RS	2	0.016309	1154.280169	0.475291	0.000008	0.000003
RS	3	0.025435	1154.280169	0.512632	0.000008	0.000006
RS	4	0.035278	4.203217	151.648239	0.002459	0.001648
RS	5	0.045893	4.203217	163.137490	0.002645	0.002187
RS	6	0.057341	0.837125	875.820986	0.014199	0.011994
RS	7	0.069687	0.837125	930.301838	0.015082	0.013637
RS	8	0.083001	0.472379	1737.600056	0.028170	0.025763
RS	9	0.097361	0.472379	1815.960029	0.029441	0.027989
RS	10	0.112847	0.437460	2041.432295	0.033096	0.031962
RS	11	0.129549	0.437460	2116.374610	0.034311	0.033755
RS	12	0.147561	0.498647	1924.088333	0.031194	0.030928
RS	13	0.166986	0.498647	1993.169892	0.032314	0.032205
RS	14	0.187936	0.588881	1748.857738	0.028353	0.028370
RS	15	0.210529	0.588881	1812.818538	0.029390	0.029564
RS	16	0.234895	0.692140	1599.091818	0.025925	0.026222
RS	17	0.261173	0.692140	1658.329374	0.026885	0.027416
RS	18	0.289514	0.816470	1458.270390	0.023642	0.024253
RS	19	0.320077	0.816470	1513.196722	0.024532	0.025364
RS	20	0.353040	0.984113	1303.567637	0.021134	0.021960
RS	21	0.388588	0.984113	1354.583122	0.021961	0.022939
RS	22	0.426926	1.229164	1128.378755	0.018294	0.019171
RS	23	0.468272	1.229164	1175.640778	0.019060	0.019988
RS	24	0.512863	1.565104	963.381444	0.015619	0.016387
RS	25	0.560952	1.565104	1006.844983	0.016323	0.017065
RS	26	0.612815	1.961546	840.545697	0.013627	0.014226
RS	27	0.668748	1.961546	880.560992	0.014276	0.014828
RS	28	0.729069	2.371383	763.490307	0.012378	0.012833
RS	29	0.794123	2.371383	800.813270	0.012983	0.013399
RS	30	0.864282	2.759897	721.756217	0.011701	0.012055
RS	31	0.939947	2.759897	757.137252	0.012275	0.012596
RS	32	1.021548	3.103652	705.989496	0.011446	0.011724
RS	33	1.109552	3.103652	739.970823	0.011997	0.012247
RS	34	1.204462	3.390124	709.443701	0.011502	0.011723
RS	35	1.306819	3.390124	742.284328	0.012034	0.012234
RS	36	1.417208	3.624713	725.475659	0.011762	0.011944
RS	37	1.536259	3.624713	757.101935	0.012274	0.012439
RS	38	1.664651	3.821082	748.300867	0.012132	0.012283
RS	39	1.803117	3.821082	778.330524	0.012618	0.012752
RS	40	1.952449	3.985911	774.555356	0.012557	0.012675
RS	41	2.113498	3.985911	802.345195	0.013008	0.013105
RS	42	2.287184	4.117388	802.648424	0.013013	0.013089
RS	43	2.474499	4.117388	827.284745	0.013412	0.013467
RS	44	2.676512	4.209775	831.480780	0.013480	0.013510
RS	45	2.894377	4.209775	851.713193	0.013808	0.013822
RS	46	3.129336	4.258104	859.344418	0.013932	0.013922
RS	47	3.382732	4.258104	873.503597	0.014161	0.014146
RS	48	3.656011	4.268824	881.632498	0.014293	0.014261
RS	49	3.950733	4.268824	887.697110	0.014392	0.014364
RS	50	4.268582	4.266437	889.469980	0.014420	0.014383
RS	51	4.611371	4.266437	885.555538	0.014357	0.014329
RS	52	4.981057	4.286061	872.307800	0.014142	0.014109
RS	53	5.379752	4.286061	857.579303	0.013903	0.013875
RS	54	5.809731	4.445079	808.580773	0.013109	0.013083
RS	55	6.273449	4.445079	786.144948	0.012745	0.012715
RS	56	6.773553	4.445079	758.124678	0.012291	0.012252
RS	57	7.312900	4.445079	724.700190	0.011749	0.011699
RS	58	7.894567	7.325699	427.877747	0.006937	0.007017
RS	59	8.521875	7.325699	424.795951	0.006887	0.006945
RS	60	9.198407	7.325699	418.989956	0.006793	0.006826
RS	61	9.928024	7.325699	410.359345	0.006653	0.006661
RS	62	10.714891	7.325699	398.859017	0.006466	0.006449
RS	63	11.563502	7.325699	3480.657168	0.056429	0.055238
PA	4+25*2+4+6 0.041591003 0.020623107 11.563502196 1154.280169411 4.203216926 0.837124590 0.472378587 0.437459641 0.498646512 0.588880598 0.692139980 0.816469610 0.984113454 1.229163664 1.565103551 1.961545828 2.371382630 2.759897048 3.103651754 3.390124130 3.624713449 3.821082331 3.985911326 4.117387566 4.209774857 4.258103699 4.268823956 4.266436995 4.286061485 4.445079496 7.325698645
//
IT	4788
RD	16
LK	-304885.036656
QD	-249.385531 -> -218.871670
RI	0.0007432108
TR	0.040608	0.020921
MT	11.696150
MM	C_pi: 2.607723, n_recomb: 63933.247169
RS	0	0.000000	1867.945409	0.262088	0.000004	0.000000
RS	1	0.007866	1867.945409	0.282727	0.000004	0.000001
RS	2	0.016351	1867.945409	0.304994	0.000005	0.000002
RS	3	0.025503	1867.945409	0.329016	0.000005	0.000003
RS	4	0.035375	4.901590	135.114580	0.002113	0.001438
RS	5	0.046024	4.901590	145.430882	0.002275	0.001905
RS	6	0.057510	0.888704	858.306484	0.013425	0.011469
RS	7	0.069900	0.888704	912.627091	0.014275	0.013014
RS	8	0.083264	0.483604	1769.221114	0.027673	0.025466
RS	9	0.097680	0.483604	1850.471970	0.028944	0.027636
RS	10	0.113230	0.442001	2109.078500	0.032989	0.031961
RS	11	0.130002	0.442001	2187.420724	0.034214	0.033744
RS	12	0.148095	0.502704	1993.847953	0.031186	0.030982
RS	13	0.167610	0.502704	2066.096276	0.032316	0.032254
RS	14	0.188660	0.593606	1813.609885	0.028367	0.028410
RS	15	0.211366	0.593606	1880.503936	0.029414	0.029593
RS	16	0.235858	0.696693	1661.623636	0.025990	0.026278
RS	17	0.262277	0.696693	1723.573263	0.026959	0.027464
RS	18	0.290774	0.819969	1519.377734	0.023765	0.024346
RS	19	0.321513	0.819969	1576.806432	0.024663	0.025455
RS	20	0.354669	0.986609	1360.860006	0.021286	0.022074
RS	21	0.390433	0.986609	1414.190424	0.022120	0.023055
RS	22	0.429011	1.232231	1178.138196	0.018428	0.019266
RS	23	0.470623	1.232231	1227.543576	0.019200	0.020090
RS	24	0.515509	1.572061	1004.039332	0.015704	0.016439
RS	25	0.563925	1.572061	1049.455539	0.016415	0.017125
RS	26	0.616150	1.976213	873.616342	0.013665	0.014235
RS	27	0.672483	1.976213	915.388221	0.014318	0.014842
RS	28	0.733246	2.396195	791.528225	0.012381	0.012809
RS	29	0.798790	2.396195	830.450267	0.012989	0.013377
RS	30	0.869489	2.795447	746.908036	0.011683	0.012008
RS	31	0.945750	2.795447	783.784886	0.012259	0.012551
RS	32	1.028009	3.149407	729.758943	0.011414	0.011664
RS	33	1.116739	3.149407	765.180135	0.011968	0.012188
RS	34	1.212448	3.444989	732.872917	0.011463	0.011655
RS	35	1.315686	3.444989	767.132067	0.011999	0.012167
RS	36	1.427044	3.687593	749.248011	0.011719	0.011868
RS	37	1.547162	3.687593	782.291257	0.012236	0.012365
RS	38	1.676729	3.890997	772.872856	0.012089	0.012204
RS	39	1.816487	3.890997	804.324381	0.012581	0.012676
RS	40	1.967239	4.061530	800.348955	0.012519	0.012597
RS	41	2.129849	4.061530	829.560344	0.012975	0.013032
RS	42	2.305250	4.196460	830.200102	0.012985	0.013021
RS	43	2.494448	4.196460	856.235648	0.013393	0.013407
RS	44	2.698528	4.289173	861.438495	0.013474	0.013464
RS	45	2.918662	4.289173	882.996029	0.013811	0.013786
RS	46	3.156111	4.334484	892.317153	0.013957	0.013909
RS	47	3.412239	4.334484	907.630370	0.014197	0.014145
RS	48	3.688513	4.339781	917.863933	0.014357	0.014289
RS	49	3.986519	4.339781	924.764693	0.014465	0.014404
RS	50	4.307967	4.331416	928.441532	0.014522	0.014453
RS	51	4.654700	4.331416	924.878787	0.014466	0.014409
RS	52	5.028707	4.346649	912.509462	0.014273	0.014212
RS	53	5.432133	4.346649	897.540750	0.014039	0.013987
RS	54	5.867293	4.507251	846.792628	0.013245	0.013197
RS	55	6.336684	4.507251	823.688082	0.012884	0.012835
RS	56	6.842996	4.507251	794.709001	0.012430	0.012377
RS	57	7.389136	4.507251	760.034599	0.011888	0.011826
RS	58	7.978235	7.554951	441.720241	0.006909	0.006977
RS	59	8.613672	7.554951	439.377148	0.006872	0.006920
RS	60	9.299094	7.554951	434.251521	0.006792	0.006817
RS	61	10.038431	7.554951	426.223279	0.006667	0.006668
RS	62	10.835925	7.554951	415.226763	0.006495	0.006473
RS	63	11.696150	7.554951	3700.624753	0.057883	0.056717
PA	4+25*2+4+6 0.040607920 0.020921300 11.696150269 1867.945409070 4.901589826 0.888704413 0.483604030 0.442000590 0.502703636 0.593606183 0.696693185 0.819968846 0.986608988 1.232230782 1.572061302 1.976212862 2.396194970 2.795446736 3.149406950 3.444989401 3.687592570 3.890997421 4.061529816 4.196460416 4.289172643 4.334484116 4.339780632 4.331415593 4.346648553 4.507250989 7.554951155
//
IT	5054
RD	17
LK	-304825.517422
QD	-229.575849 -> -202.384202
RI	0.0006198125
TR	0.039691	0.021197
MT	11.825172
MM	C_pi: 2.663936, n_recomb: 66110.546871
RS	0	0.000000	2994.604495	0.169294	0.000003	0.000000
RS	1	0.007885	2994.604495	0.182657	0.000003	0.000001
RS	2	0.016391	2994.604495	0.197077	0.000003	0.000001
RS	3	0.025568	2994.604495	0.212637	0.000003	0.000002
RS	4	0.035469	5.702050	120.377868	0.001821	0.001257
RS	5	0.046150	5.702050	129.631899	0.001961	0.001662
RS	6	0.057673	0.942499	839.801609	0.012703	0.010969
RS	7	0.070105	0.942499	893.803389	0.013520	0.012423
RS	8	0.083518	0.494899	1797.227547	0.027185	0.025167
RS	9	0.097988	0.494899	1881.204724	0.028455	0.027281
RS	10	0.113598	0.446448	2173.613527	0.032878	0.031953
RS	11	0.130440	0.446448	2255.266221	0.034114	0.033727
RS	12	0.148609	0.506620	2061.062373	0.031176	0.031031
RS	13	0.168211	0.506620	2136.401251	0.032316	0.032300
RS	14	0.189359	0.598204	1875.968769	0.028376	0.028445
RS	15	0.212174	0.598204	1945.726965	0.029431	0.029620
RS	16	0.236788	0.701157	1721.985793	0.026047	0.026329
RS	17	0.263342	0.701157	1786.585998	0.027024	0.027508
RS	18	0.291991	0.823399	1578.691887	0.023880	0.024434
RS	19	0.322898	0.823399	1638.567023	0.024785	0.025541
RS	20	0.356242	0.988993	1416.778788	0.021430	0.022184
RS	21	0.392215	0.988993	1472.371647	0.022271	0.023167
RS	22	0.431025	1.235024	1226.845938	0.018557	0.019361
RS	23	0.472894	1.235024	1278.346556	0.019336	0.020191
RS	24	0.518065	1.578406	1043.822498	0.015789	0.016494
RS	25	0.566797	1.578406	1091.148062	0.016505	0.017187
RS	26	0.619372	1.989865	905.858717	0.013702	0.014247
RS	27	0.676092	1.989865	949.346110	0.014360	0.014858
RS	28	0.737285	2.419655	818.727177	0.012384	0.012788
RS	29	0.803302	2.419655	859.207251	0.012997	0.013358
RS	30	0.874524	2.829463	771.176377	0.011665	0.011966
RS	31	0.951362	2.829463	809.507056	0.012245	0.012510
RS	32	1.034259	3.193547	752.591228	0.011384	0.011608
RS	33	1.123692	3.193547	789.409565	0.011941	0.012134
RS	34	1.220176	3.498285	755.289781	0.011425	0.011589
RS	35	1.324267	3.498285	790.924477	0.011964	0.012102
RS	36	1.436566	3.749023	771.921578	0.011676	0.011796
RS	37	1.557719	3.749023	806.339758	0.012197	0.012295
RS	38	1.688425	3.959625	796.257097	0.012044	0.012127
RS	39	1.829437	3.959625	829.091281	0.012541	0.012602
RS	40	1.981566	4.135980	824.883029	0.012477	0.012522
RS	41	2.145691	4.135980	855.482190	0.012940	0.012961
RS	42	2.322757	4.274400	856.451057	0.012955	0.012955
RS	43	2.513783	4.274400	883.860551	0.013369	0.013347
RS	44	2.719871	4.367354	890.099544	0.013464	0.013418
RS	45	2.942209	4.367354	912.968367	0.013810	0.013749
RS	46	3.182077	4.409457	924.050341	0.013977	0.013895
RS	47	3.440858	4.409457	940.516864	0.014226	0.014141
RS	48	3.720044	4.409064	952.967509	0.014415	0.014314
RS	49	4.021242	4.409064	960.715470	0.014532	0.014440
RS	50	4.346188	4.394414	966.439748	0.014619	0.014519
RS	51	4.696756	4.394414	963.246304	0.014570	0.014486
RS	52	5.074964	4.404898	951.908245	0.014399	0.014312
RS	53	5.482993	4.404898	936.715920	0.014169	0.014094
RS	54	5.923194	4.566368	884.388654	0.013377	0.013308
RS	55	6.398103	4.566368	860.620879	0.013018	0.012951
RS	56	6.910458	4.566368	830.691659	0.012565	0.012496
RS	57	7.463209	4.566368	794.779311	0.012022	0.011947
RS	58	8.059544	7.777076	455.084409	0.006884	0.006939
RS	59	8.702897	7.777076	453.464969	0.006859	0.006896
RS	60	9.396977	7.777076	449.009817	0.006792	0.006808
RS	61	10.145783	7.777076	441.580070	0.006679	0.006675
RS	62	10.953630	7.777076	431.090278	0.006521	0.006495
RS	63	11.825172	7.777076	3917.892238	0.059263	0.058119
PA	4+25*2+4+6 0.039690527 0.021196978 11.825172267 2994.604495109 5.702050013 0.942499127 0.494898836 0.446448307 0.506619982 0.598203538 0.701156747 0.823398624 0.988993238 1.235024106 1.578406062 1.989865364 2.419654727 2.829462871 3.193546511 3.498285126 3.749023374 3.959624854 4.135979989 4.274400467 4.367353868 4.409456783 4.409064129 4.394413811 4.404898128 4.566367565 7.777076108
//
IT	4375
RD	18
LK	-304772.460843
QD	-211.826751 -> -187.556989
RI	0.0005207919
TR	0.038834	0.021452
MT	11.950622
MM	C_pi: 2.718465, n_recomb: 68214.380939
RS	0	0.000000	4787.460066	0.109415	0.000002	0.000000
RS	1	0.007903	4787.460066	0.118072	0.000002	0.000000
RS	2	0.016430	4787.460066	0.127414	0.000002	0.000001
RS	3	0.025631	4787.460066	0.137497	0.000002	0.000001
RS	4	0.035559	6.617450	107.259638	0.001572	0.001101
RS	5	0.046271	6.617450	115.555133	0.001694	0.001452
RS	6	0.057831	0.998545	820.561281	0.012029	0.010494
RS	7	0.070303	0.998545	874.107103	0.012814	0.011863
RS	8	0.083762	0.506266	1821.825781	0.026707	0.024866
RS	9	0.098284	0.506266	1908.366034	0.027976	0.026928
RS	10	0.113953	0.450804	2235.129168	0.032766	0.031938
RS	11	0.130861	0.450804	2320.000951	0.034010	0.033704
RS	12	0.149105	0.510396	2125.802478	0.031164	0.031077
RS	13	0.168791	0.510396	2204.153851	0.032312	0.032343
RS	14	0.190032	0.602667	1936.003070	0.028381	0.028477
RS	15	0.212953	0.602667	2008.554340	0.029445	0.029643
RS	16	0.237684	0.705524	1780.209616	0.026097	0.026376
RS	17	0.264370	0.705524	1847.397003	0.027082	0.027548
RS	18	0.293164	0.826750	1636.218478	0.023986	0.024517
RS	19	0.324235	0.826750	1698.482470	0.024899	0.025623
RS	20	0.357760	0.991266	1471.305704	0.021569	0.022291
RS	21	0.393935	0.991266	1529.107039	0.022416	0.023277
RS	22	0.432969	1.237554	1274.488727	0.018684	0.019455
RS	23	0.475087	1.237554	1328.035091	0.019469	0.020291
RS	24	0.520534	1.584166	1082.731050	0.015872	0.016549
RS	25	0.569572	1.584166	1131.921608	0.016594	0.017249
RS	26	0.622486	2.002543	937.285763	0.013740	0.014261
RS	27	0.679581	2.002543	982.446997	0.014402	0.014877
RS	28	0.741188	2.441821	845.102285	0.012389	0.012771
RS	29	0.807664	2.441821	887.098953	0.013005	0.013343
RS	30	0.879393	2.861972	794.589918	0.011648	0.011927
RS	31	0.956790	2.861972	834.332356	0.012231	0.012473
RS	32	1.040304	3.236084	774.518384	0.011354	0.011556
RS	33	1.130418	3.236084	812.691025	0.011914	0.012082
RS	34	1.227653	3.549995	776.732044	0.011387	0.011527
RS	35	1.332572	3.549995	813.699022	0.011929	0.012041
RS	36	1.445782	3.808968	793.536780	0.011633	0.011727
RS	37	1.567939	3.808968	829.287173	0.012157	0.012227
RS	38	1.699749	4.026894	818.497885	0.011999	0.012053
RS	39	1.841976	4.026894	852.674255	0.012500	0.012530
RS	40	1.995443	4.209186	848.199025	0.012434	0.012448
RS	41	2.161037	4.209186	880.150143	0.012903	0.012891
RS	42	2.339718	4.351134	881.436402	0.012922	0.012889
RS	43	2.532519	4.351134	910.191703	0.013343	0.013288
RS	44	2.740556	4.444253	917.489357	0.013450	0.013372
RS	45	2.965034	4.444253	941.652014	0.013804	0.013711
RS	46	3.207251	4.482984	954.553308	0.013993	0.013879
RS	47	3.468610	4.482984	972.168407	0.014252	0.014135
RS	48	3.750623	4.476673	986.934302	0.014468	0.014337
RS	49	4.054922	4.476673	995.536717	0.014594	0.014473
RS	50	4.383269	4.455470	1003.438698	0.014710	0.014582
RS	51	4.737564	4.455470	1000.629169	0.014669	0.014558
RS	52	5.119857	4.460895	990.464876	0.014520	0.014408
RS	53	5.532361	4.460895	975.063831	0.014294	0.014197
RS	54	5.977464	4.622580	921.325698	0.013506	0.013416
RS	55	6.457741	4.622580	896.899513	0.013148	0.013063
RS	56	6.975973	4.622580	866.028515	0.012696	0.012611
RS	57	7.535159	4.622580	828.890273	0.012151	0.012064
RS	58	8.138535	7.992216	467.973514	0.006860	0.006904
RS	59	8.789593	7.992216	467.061866	0.006847	0.006874
RS	60	9.492101	7.992216	463.265998	0.006791	0.006800
RS	61	10.250127	7.992216	456.429050	0.006691	0.006680
RS	62	11.068055	7.992216	446.446533	0.006545	0.006514
RS	63	11.950622	7.992216	4131.951174	0.060573	0.059447
PA	4+25*2+4+6 0.038833760 0.021452091 11.950621654 4787.460066311 6.617449557 0.998545223 0.506265817 0.450804348 0.510396286 0.602666777 0.705524492 0.826750089 0.991266296 1.237554044 1.584166037 2.002542839 2.441821173 2.861971677 3.236084453 3.549994940 3.808967647 4.026893948 4.209185670 4.351134356 4.444252876 4.482984454 4.476673289 4.455470153 4.460895301 4.622580222 7.992215624
//
IT	5211
RD	19
LK	-304725.090525
QD	-195.885486 -> -174.191083
RI	0.0004410533
TR	0.038033	0.021688
MT	12.072663
MM	C_pi: 2.771325, n_recomb: 70245.309880
RS	0	0.000000	7663.894092	0.070476	0.000001	0.000000
RS	1	0.007920	7663.894092	0.076065	0.000001	0.000000
RS	2	0.016467	7663.894092	0.082097	0.000001	0.000001
RS	3	0.025691	7663.894092	0.088608	0.000001	0.000001
RS	4	0.035646	7.662101	95.591541	0.001361	0.000965
RS	5	0.046388	7.662101	103.024464	0.001467	0.001270
RS	6	0.057982	1.056896	800.787173	0.011400	0.010042
RS	7	0.070494	1.056896	853.758697	0.012154	0.011334
RS	8	0.083997	0.517696	1843.253681	0.026240	0.024565
RS	9	0.098569	0.517696	1932.196502	0.027506	0.026576
RS	10	0.114296	0.455066	2293.732267	0.032653	0.031919
RS	11	0.131268	0.455066	2381.730102	0.033906	0.033677
RS	12	0.149584	0.514031	2188.143328	0.031150	0.031120
RS	13	0.169350	0.514031	2269.427435	0.032307	0.032383
RS	14	0.190683	0.606995	1993.764959	0.028383	0.028506
RS	15	0.213704	0.606995	2069.036470	0.029454	0.029665
RS	16	0.238549	0.709790	1836.330527	0.026142	0.026419
RS	17	0.265362	0.709790	1906.039890	0.027134	0.027585
RS	18	0.294298	0.830021	1691.954546	0.024086	0.024597
RS	19	0.325526	0.830021	1756.548213	0.025006	0.025701
RS	20	0.359227	0.993426	1524.427284	0.021701	0.022395
RS	21	0.395597	0.993426	1584.381682	0.022555	0.023383
RS	22	0.434847	1.239830	1321.054200	0.018806	0.019548
RS	23	0.477207	1.239830	1376.595468	0.019597	0.020389
RS	24	0.522920	1.589384	1120.752460	0.015955	0.016606
RS	25	0.572255	1.589384	1171.762461	0.016681	0.017312
RS	26	0.625497	2.014301	967.899853	0.013779	0.014278
RS	27	0.682955	2.014301	1014.692514	0.014445	0.014898
RS	28	0.744964	2.462742	870.669627	0.012395	0.012756
RS	29	0.811884	2.462742	914.141134	0.013014	0.013331
RS	30	0.884103	2.893016	817.170467	0.011633	0.011892
RS	31	0.962043	2.893016	858.282442	0.012218	0.012439
RS	32	1.046155	3.277050	795.566866	0.011326	0.011506
RS	33	1.136929	3.277050	835.050825	0.011888	0.012034
RS	34	1.234892	3.600125	797.231410	0.011349	0.011469
RS	35	1.340614	3.600125	835.487131	0.011894	0.011984
RS	36	1.454708	3.867408	814.129248	0.011590	0.011660
RS	37	1.577839	3.867408	851.168532	0.012117	0.012161
RS	38	1.710721	4.092771	839.632217	0.011953	0.011982
RS	39	1.854128	4.092771	875.109167	0.012458	0.012461
RS	40	2.008892	4.281104	870.332811	0.012390	0.012376
RS	41	2.175913	4.281104	903.598241	0.012863	0.012823
RS	42	2.356162	4.426619	905.187050	0.012886	0.012825
RS	43	2.550687	4.426619	935.257389	0.013314	0.013229
RS	44	2.760617	4.519853	943.626107	0.013433	0.013325
RS	45	2.987174	4.519853	969.061867	0.013795	0.013672
RS	46	3.231674	4.555068	983.830871	0.014006	0.013862
RS	47	3.495538	4.555068	1002.586111	0.014273	0.014127
RS	48	3.780299	4.542644	1019.751054	0.014517	0.014357
RS	49	4.087613	4.542644	1029.211661	0.014652	0.014503
RS	50	4.419266	4.514662	1039.407429	0.014797	0.014642
RS	51	4.777186	4.514662	1036.993788	0.014762	0.014626
RS	52	5.163452	4.514752	1028.137035	0.014636	0.014501
RS	53	5.580310	4.514752	1012.540641	0.014414	0.014295
RS	54	6.030182	4.676067	957.556244	0.013632	0.013521
RS	55	6.515684	4.676067	932.476150	0.013275	0.013172
RS	56	7.039636	4.676067	900.671794	0.012822	0.012722
RS	57	7.605085	4.676067	862.320178	0.012276	0.012175
RS	58	8.215317	8.200577	480.386968	0.006839	0.006871
RS	59	8.873878	8.200577	480.166548	0.006836	0.006853
RS	60	9.584596	8.200577	477.017659	0.006791	0.006791
RS	61	10.351602	8.200577	470.766255	0.006702	0.006684
RS	62	11.179354	8.200577	461.289548	0.006567	0.006531
RS	63	12.072663	8.200577	4342.294453	0.061816	0.060706
PA	4+25*2+4+6 0.038032691 0.021688251 12.072662877 7663.894092101 7.662101318 1.056896426 0.517695684 0.455066365 0.514031348 0.606994916 0.709789628 0.830020581 0.993426410 1.239829515 1.589383510 2.014301077 2.462742233 2.893015746 3.277050281 3.600124616 3.867407542 4.092771231 4.281103939 4.426619094 4.519852679 4.555068270 4.542644467 4.514661787 4.514751868 4.676066675 8.200576962
//
IT	5233
RD	20
LK	-304682.733649
QD	-181.535709 -> -162.115762
RI	0.0003770514
TR	0.037283	0.021907
MT	12.191298
MM	C_pi: 2.822523, n_recomb: 72204.571465
RS	0	0.000000	11966.850504	0.046452	0.000001	0.000000
RS	1	0.007936	11966.850504	0.050143	0.000001	0.000000
RS	2	0.016503	11966.850504	0.054128	0.000001	0.000000
RS	3	0.025749	11966.850504	0.058430	0.000001	0.000001
RS	4	0.035729	8.851797	85.219711	0.001180	0.000848
RS	5	0.046501	8.851797	91.878109	0.001272	0.001114
RS	6	0.058128	1.117559	780.687252	0.010812	0.009614
RS	7	0.070678	1.117559	832.985017	0.011536	0.010832
RS	8	0.084224	0.529178	1861.746889	0.025784	0.024265
RS	9	0.098845	0.529178	1952.935422	0.027047	0.026228
RS	10	0.114626	0.459234	2349.528053	0.032540	0.031896
RS	11	0.131660	0.459234	2440.557927	0.033801	0.033645
RS	12	0.150045	0.517529	2248.147981	0.031136	0.031160
RS	13	0.169890	0.517529	2332.284074	0.032301	0.032421
RS	14	0.191310	0.611190	2049.307298	0.028382	0.028532
RS	15	0.214429	0.611190	2127.225132	0.029461	0.029685
RS	16	0.239384	0.713955	1890.371100	0.026181	0.026458
RS	17	0.266319	0.713955	1962.536134	0.027180	0.027618
RS	18	0.295392	0.833211	1745.904800	0.024180	0.024672
RS	19	0.326772	0.833211	1812.768023	0.025106	0.025775
RS	20	0.360643	0.995478	1576.132891	0.021829	0.022496
RS	21	0.397202	0.995478	1638.184126	0.022688	0.023486
RS	22	0.436662	1.241868	1366.530924	0.018926	0.019640
RS	23	0.479254	1.241868	1424.015453	0.019722	0.020487
RS	24	0.525226	1.594088	1157.888987	0.016036	0.016663
RS	25	0.574847	1.594088	1210.672298	0.016767	0.017375
RS	26	0.628406	2.025183	997.714121	0.013818	0.014297
RS	27	0.686216	2.025183	1046.095572	0.014488	0.014921
RS	28	0.748614	2.482470	895.447829	0.012402	0.012745
RS	29	0.815964	2.482470	940.352454	0.013023	0.013322
RS	30	0.888659	2.922636	838.944168	0.011619	0.011859
RS	31	0.967124	2.922636	881.383704	0.012207	0.012408
RS	32	1.051816	3.316466	815.769168	0.011298	0.011460
RS	33	1.143229	3.316466	856.521783	0.011862	0.011990
RS	34	1.241898	3.648667	816.827053	0.011313	0.011413
RS	35	1.348397	3.648667	856.328241	0.011860	0.011929
RS	36	1.463349	3.924310	833.743011	0.011547	0.011597
RS	37	1.587423	3.924310	872.027861	0.012077	0.012099
RS	38	1.721345	4.157205	859.706670	0.011907	0.011912
RS	39	1.865896	4.157205	896.442127	0.012415	0.012394
RS	40	2.021919	4.351663	891.332768	0.012345	0.012306
RS	41	2.190324	4.351663	925.873750	0.012823	0.012756
RS	42	2.372095	4.500783	927.747040	0.012849	0.012762
RS	43	2.568292	4.500783	959.099766	0.013283	0.013171
RS	44	2.780060	4.594083	968.547097	0.013414	0.013279
RS	45	3.008636	4.594083	995.232547	0.013784	0.013633
RS	46	3.255352	4.625663	1011.906314	0.014014	0.013844
RS	47	3.521648	4.625663	1031.790074	0.014290	0.014118
RS	48	3.809079	4.606960	1051.425191	0.014562	0.014376
RS	49	4.119322	4.606960	1061.744481	0.014705	0.014531
RS	50	4.454188	4.572002	1074.337714	0.014879	0.014699
RS	51	4.815629	4.572002	1072.329186	0.014851	0.014691
RS	52	5.205757	4.566518	1064.903268	0.014748	0.014590
RS	53	5.626847	4.566518	1049.123166	0.014530	0.014389
RS	54	6.081357	4.726922	993.054348	0.013753	0.013623
RS	55	6.571938	4.726922	967.323880	0.013397	0.013277
RS	56	7.101455	4.726922	934.593876	0.012944	0.012829
RS	57	7.672996	4.726922	895.040992	0.012396	0.012282
RS	58	8.289898	8.402267	492.331555	0.006819	0.006840
RS	59	8.955760	8.402267	492.785191	0.006825	0.006833
RS	60	9.674467	8.402267	490.269980	0.006790	0.006782
RS	61	10.450215	8.402267	484.595451	0.006711	0.006687
RS	62	11.287530	8.402267	475.621243	0.006587	0.006547
RS	63	12.191298	8.402267	4548.542068	0.062995	0.061898
PA	4+25*2+4+6 0.037283232 0.021907152 12.191298271 11966.850504103 8.851796553 1.117559244 0.529177845 0.459233599 0.517528567 0.611189664 0.713955321 0.833210605 0.995478489 1.241867961 1.594088411 2.025182509 2.482469752 2.922636315 3.316465792 3.648666984 3.924309821 4.157204775 4.351662524 4.500783336 4.594083238 4.625663182 4.606960358 4.572002124 4.566518132 4.726922182 8.402266913
//
IT	4469
RD	21
LK	-304644.805178
QD	-168.590637 -> -151.183113
RI	0.0003255697
TR	0.036580	0.022110
MT	12.306994
MM	C_pi: 2.872131, n_recomb: 74092.860681
RS	0	0.000000	18580.313015	0.030738	0.000000	0.000000
RS	1	0.007953	18580.313015	0.033185	0.000000	0.000000
RS	2	0.016537	18580.313015	0.035828	0.000000	0.000000
RS	3	0.025805	18580.313015	0.038681	0.000001	0.000000
RS	4	0.035810	10.203014	76.010987	0.001026	0.000746
RS	5	0.046610	10.203014	81.975687	0.001106	0.000978
RS	6	0.058269	1.180561	760.422352	0.010263	0.009207
RS	7	0.070856	1.180561	811.963492	0.010959	0.010358
RS	8	0.084443	0.540705	1877.525124	0.025340	0.023969
RS	9	0.099111	0.540705	1970.807392	0.026599	0.025884
RS	10	0.114945	0.463304	2402.639003	0.032427	0.031869
RS	11	0.132039	0.463304	2496.606953	0.033696	0.033611
RS	12	0.150492	0.520892	2305.890331	0.031122	0.031199
RS	13	0.170412	0.520892	2392.797406	0.032295	0.032458
RS	14	0.191917	0.615257	2102.681584	0.028379	0.028557
RS	15	0.215132	0.615257	2183.171381	0.029465	0.029703
RS	16	0.240193	0.718027	1942.362391	0.026215	0.026494
RS	17	0.267246	0.718027	2016.916178	0.027221	0.027649
RS	18	0.296452	0.836328	1798.073820	0.024268	0.024744
RS	19	0.327980	0.836328	1867.145920	0.025200	0.025846
RS	20	0.362015	0.997438	1626.408535	0.021951	0.022594
RS	21	0.398757	0.997438	1690.499870	0.022816	0.023586
RS	22	0.438421	1.243701	1410.901657	0.019042	0.019731
RS	23	0.481239	1.243701	1470.277245	0.019844	0.020583
RS	24	0.527462	1.598336	1194.132504	0.016117	0.016722
RS	25	0.577361	1.598336	1248.642545	0.016852	0.017439
RS	26	0.631228	2.035271	1026.728100	0.013857	0.014318
RS	27	0.689379	2.035271	1076.655493	0.014531	0.014946
RS	28	0.752155	2.501091	919.449481	0.012409	0.012736
RS	29	0.819923	2.501091	965.745656	0.013034	0.013315
RS	30	0.893080	2.950921	859.930942	0.011606	0.011830
RS	31	0.972055	2.950921	903.656409	0.012196	0.012380
RS	32	1.057310	3.354409	835.151804	0.011272	0.011417
RS	33	1.149345	3.354409	877.130837	0.011838	0.011947
RS	34	1.248700	3.695705	835.546661	0.011277	0.011359
RS	35	1.355955	3.695705	876.250319	0.011826	0.011876
RS	36	1.471741	3.979739	852.411247	0.011505	0.011535
RS	37	1.596734	3.979739	891.898412	0.012038	0.012039
RS	38	1.731667	4.220254	878.756180	0.011860	0.011845
RS	39	1.877331	4.220254	916.707733	0.012372	0.012329
RS	40	2.034578	4.420923	911.232943	0.012299	0.012237
RS	41	2.204331	4.420923	947.009808	0.012781	0.012691
RS	42	2.387584	4.573696	949.146593	0.012810	0.012699
RS	43	2.585409	4.573696	981.747454	0.013250	0.013114
RS	44	2.798967	4.667036	992.273133	0.013392	0.013234
RS	45	3.029508	4.667036	1020.182609	0.013769	0.013594
RS	46	3.278383	4.694886	1038.787314	0.014020	0.013825
RS	47	3.547050	4.694886	1059.785299	0.014303	0.014107
RS	48	3.837083	4.669762	1081.950125	0.014603	0.014392
RS	49	4.150180	4.669762	1093.125861	0.014753	0.014555
RS	50	4.488177	4.627669	1108.206000	0.014957	0.014753
RS	51	4.853053	4.627669	1106.609770	0.014935	0.014752
RS	52	5.246945	4.616404	1100.728333	0.014856	0.014675
RS	53	5.672162	4.616404	1084.775115	0.014641	0.014480
RS	54	6.131195	4.775425	1027.776948	0.013871	0.013722
RS	55	6.626732	4.775425	1001.399937	0.013515	0.013378
RS	56	7.161677	4.775425	967.752575	0.013061	0.012931
RS	57	7.739164	4.775425	927.011411	0.012511	0.012385
RS	58	8.362575	8.597695	503.807375	0.006800	0.006811
RS	59	9.035564	8.597695	504.917425	0.006815	0.006813
RS	60	9.762072	8.597695	503.021776	0.006789	0.006774
RS	61	10.546355	8.597695	497.914265	0.006720	0.006690
RS	62	11.393009	8.597695	489.437660	0.006606	0.006560
RS	63	12.306994	8.597695	4750.250892	0.064112	0.063025
PA	4+25*2+4+6 0.036580480 0.022109662 12.306993852 18580.313015189 10.203013789 1.180560877 0.540705396 0.463304430 0.520891642 0.615256972 0.718026903 0.836327866 0.997437973 1.243701316 1.598335965 2.035271233 2.501091365 2.950921259 3.354408661 3.695704757 3.979739252 4.220254118 4.420923281 4.573696321 4.667035585 4.694886496 4.669761615 4.627668810 4.616403781 4.775425408 8.597694605
//
IT	4735
RD	22
LK	-304610.794583
QD	-156.889568 -> -141.265731
RI	0.0002844969
TR	0.035923	0.022298
MT	12.419013
MM	C_pi: 2.920056, n_recomb: 75912.510721
RS	0	0.000000	29193.731371	0.020067	0.000000	0.000000
RS	1	0.007968	29193.731371	0.021668	0.000000	0.000000
RS	2	0.016571	29193.731371	0.023396	0.000000	0.000000
RS	3	0.025859	29193.731371	0.025263	0.000000	0.000000
RS	4	0.035887	11.734543	67.835491	0.000894	0.000657
RS	5	0.046715	11.734543	73.179517	0.000964	0.000860
RS	6	0.058405	1.245906	740.133151	0.009750	0.008822
RS	7	0.071026	1.245906	790.848945	0.010418	0.009910
RS	8	0.084654	0.552267	1890.788539	0.024907	0.023675
RS	9	0.099367	0.552267	1986.015993	0.026162	0.025544
RS	10	0.115252	0.467277	2453.155510	0.032316	0.031840
RS	11	0.132403	0.467277	2549.966549	0.033591	0.033574
RS	12	0.150921	0.524120	2361.435095	0.031107	0.031236
RS	13	0.170914	0.524120	2451.031153	0.032288	0.032493
RS	14	0.192501	0.619194	2153.943089	0.028374	0.028578
RS	15	0.215807	0.619194	2236.929509	0.029467	0.029719
RS	16	0.240970	0.721999	1992.338625	0.026245	0.026527
RS	17	0.268138	0.721999	2069.213310	0.027258	0.027677
RS	18	0.297471	0.839364	1848.477439	0.024350	0.024812
RS	19	0.329141	0.839364	1919.697023	0.025288	0.025913
RS	20	0.363335	0.999295	1675.258390	0.022068	0.022690
RS	21	0.400253	0.999295	1741.332556	0.022939	0.023683
RS	22	0.440113	1.245316	1454.177793	0.019156	0.019822
RS	23	0.483149	1.245316	1515.391766	0.019962	0.020677
RS	24	0.529614	1.602122	1229.495787	0.016196	0.016781
RS	25	0.579781	1.602122	1285.685611	0.016936	0.017504
RS	26	0.633946	2.044557	1054.966455	0.013897	0.014340
RS	27	0.692426	2.044557	1106.396948	0.014575	0.014973
RS	28	0.755566	2.518580	942.707590	0.012418	0.012729
RS	29	0.823737	2.518580	990.354094	0.013046	0.013311
RS	30	0.897339	2.977814	880.170914	0.011595	0.011803
RS	31	0.976807	2.977814	925.141276	0.012187	0.012355
RS	32	1.062606	3.390789	853.760210	0.011247	0.011377
RS	33	1.155241	3.390789	896.924121	0.011815	0.011908
RS	34	1.255258	3.741099	853.443924	0.011242	0.011309
RS	35	1.363244	3.741099	895.307788	0.011794	0.011827
RS	36	1.479834	4.033527	870.190943	0.011463	0.011477
RS	37	1.605714	4.033527	910.837703	0.011999	0.011982
RS	38	1.741624	4.281702	896.844921	0.011814	0.011781
RS	39	1.888363	4.281702	935.970361	0.012330	0.012266
RS	40	2.046795	4.488644	930.099199	0.012252	0.012171
RS	41	2.217850	4.488644	967.071930	0.012739	0.012628
RS	42	2.402534	4.645091	969.452358	0.012771	0.012639
RS	43	2.601935	4.645091	1003.266035	0.013216	0.013058
RS	44	2.817223	4.738427	1014.868034	0.013369	0.013188
RS	45	3.049665	4.738427	1043.973969	0.013752	0.013555
RS	46	3.300628	4.762450	1064.531190	0.014023	0.013806
RS	47	3.571588	4.762450	1086.626374	0.014314	0.014095
RS	48	3.864137	4.730781	1111.369778	0.014640	0.014407
RS	49	4.179997	4.730781	1123.396603	0.014799	0.014578
RS	50	4.521024	4.681396	1141.047355	0.015031	0.014805
RS	51	4.889223	4.681396	1139.867154	0.015016	0.014810
RS	52	5.286761	4.664167	1135.634178	0.014960	0.014758
RS	53	5.715974	4.664167	1119.515424	0.014747	0.014566
RS	54	6.179387	4.821341	1061.740645	0.013986	0.013819
RS	55	6.679724	4.821341	1034.718065	0.013630	0.013476
RS	56	7.219927	4.821341	1000.158906	0.013175	0.013030
RS	57	7.803174	4.821341	958.239910	0.012623	0.012484
RS	58	8.432893	8.786419	514.835898	0.006782	0.006783
RS	59	9.112787	8.786419	516.583990	0.006805	0.006795
RS	60	9.846856	8.786419	515.292724	0.006788	0.006765
RS	61	10.639414	8.786419	510.740950	0.006728	0.006691
[truncated: 10,014,066 more chars]
