# Supplementary material for: Recent speciation associated with range expansion and a shift to self-fertilization in North American Arabidopsis
Source: Nat Commun. 2022 Dec 8;13:7564. doi: 10.1038/s41467-022-35368-1 (PMC9732334; doi:10.1038/s41467-022-35368-1)
Supplement: Supplementary file 5 — Source Data [file 41467_2022_35368_MOESM5_ESM.zip › Source Data/SuppFig23-7_areSK3.psmc]

CC
CC	Brief Description of the file format:
CC	  CC  comments
CC	  MM  useful-messages
CC	  RD  round-of-iterations
CC	  LL  \log[P(sequence)]
CC	  QD  Q-before-opt Q-after-opt
CC	  TR  \theta_0 \rho_0
CC	  RS  k t_k \lambda_k \pi_k \sum_{l\not=k}A_{kl} A_{kk}
CC	  DC  begin end best-k t_k+\Delta_k max-prob
CC
MM	Version: 0.6.5-r67
MM	pattern:4+25*2+4+6, n:63, n_free_lambdas:28
MM	n_iterations:25, skip:1, max_t:5, theta/rho:5
MM	is_decoding:0
MM	n_seqs:15, sum_L:996605, sum_n:24906
RD	0
LK	0.000000
QD	0.000000 -> 0.000000
RI	inf
TR	0.025308	0.005062
MT	5.000000
MM	C_pi: 1.000000, n_recomb: 5031.764420
RS	0	0.000000	1.000000	32.218459	0.006403	0.000000
RS	1	0.006440	1.000000	34.066665	0.006770	0.000000
RS	2	0.013294	1.000000	36.005515	0.007156	0.000000
RS	3	0.020590	1.000000	38.037423	0.007559	0.000000
RS	4	0.028356	1.000000	40.164565	0.007982	0.000000
RS	5	0.036622	1.000000	42.388831	0.008424	0.000000
RS	6	0.045421	1.000000	44.711765	0.008886	0.000000
RS	7	0.054785	1.000000	47.134496	0.009367	0.000000
RS	8	0.064753	1.000000	49.657663	0.009869	0.000000
RS	9	0.075363	1.000000	52.281337	0.010390	0.000000
RS	10	0.086656	1.000000	55.004930	0.010932	0.000000
RS	11	0.098677	1.000000	57.827097	0.011492	0.000000
RS	12	0.111471	1.000000	60.745636	0.012072	0.000000
RS	13	0.125090	1.000000	63.757371	0.012671	0.000000
RS	14	0.139585	1.000000	66.858038	0.013287	0.000000
RS	15	0.155014	1.000000	70.042158	0.013920	0.000000
RS	16	0.171437	1.000000	73.302908	0.014568	0.000000
RS	17	0.188917	1.000000	76.631985	0.015230	0.000000
RS	18	0.207523	1.000000	80.019474	0.015903	0.000000
RS	19	0.227327	1.000000	83.453711	0.016585	0.000000
RS	20	0.248406	1.000000	86.921152	0.017274	0.000000
RS	21	0.270843	1.000000	90.406248	0.017967	0.000000
RS	22	0.294725	1.000000	93.891330	0.018660	0.000000
RS	23	0.320144	1.000000	97.356518	0.019348	0.000000
RS	24	0.347201	1.000000	100.779640	0.020029	0.000000
RS	25	0.376000	1.000000	104.136192	0.020696	0.000000
RS	26	0.406654	1.000000	107.399327	0.021344	0.000000
RS	27	0.439282	1.000000	110.539891	0.021968	0.000000
RS	28	0.474011	1.000000	113.526514	0.022562	0.000000
RS	29	0.510976	1.000000	116.325765	0.023118	0.000000
RS	30	0.550322	1.000000	118.902372	0.023630	0.000000
RS	31	0.592202	1.000000	121.219536	0.024091	0.000000
RS	32	0.636779	1.000000	123.239327	0.024492	0.000000
RS	33	0.684227	1.000000	124.923180	0.024827	0.000000
RS	34	0.734730	1.000000	126.232497	0.025087	0.000000
RS	35	0.788485	1.000000	127.129357	0.025265	0.000000
RS	36	0.845702	1.000000	127.577334	0.025354	0.000000
RS	37	0.906604	1.000000	127.542411	0.025347	0.000000
RS	38	0.971428	1.000000	126.993995	0.025238	0.000000
RS	39	1.040426	1.000000	125.906000	0.025022	0.000000
RS	40	1.113868	1.000000	124.257988	0.024695	0.000000
RS	41	1.192040	1.000000	122.036318	0.024253	0.000000
RS	42	1.275245	1.000000	119.235288	0.023697	0.000000
RS	43	1.363809	1.000000	115.858189	0.023025	0.000000
RS	44	1.458076	1.000000	111.918242	0.022242	0.000000
RS	45	1.558414	1.000000	107.439339	0.021352	0.000000
RS	46	1.665214	1.000000	102.456531	0.020362	0.000000
RS	47	1.778891	1.000000	97.016183	0.019281	0.000000
RS	48	1.899889	1.000000	91.175754	0.018120	0.000000
RS	49	2.028679	1.000000	85.003132	0.016893	0.000000
RS	50	2.165763	1.000000	78.575490	0.015616	0.000000
RS	51	2.311675	1.000000	71.977662	0.014305	0.000000
RS	52	2.466983	1.000000	65.300036	0.012978	0.000000
RS	53	2.632293	1.000000	58.636015	0.011653	0.000000
RS	54	2.808249	1.000000	52.079142	0.010350	0.000000
RS	55	2.995536	1.000000	45.719989	0.009086	0.000000
RS	56	3.194884	1.000000	39.642984	0.007879	0.000000
RS	57	3.407070	1.000000	33.923341	0.006742	0.000000
RS	58	3.632920	1.000000	28.624305	0.005689	0.000000
RS	59	3.873315	1.000000	23.794890	0.004729	0.000000
RS	60	4.129191	1.000000	19.468307	0.003869	0.000000
RS	61	4.401545	1.000000	15.661198	0.003112	0.000000
RS	62	4.691438	1.000000	12.373778	0.002459	0.000000
RS	63	5.000000	1.000000	34.331704	0.006823	0.000000
PA	4+25*2+4+6 0.025308417 0.005061683 5.000000000 1.000000000 1.000000000 1.000000000 1.000000000 1.000000000 1.000000000 1.000000000 1.000000000 1.000000000 1.000000000 1.000000000 1.000000000 1.000000000 1.000000000 1.000000000 1.000000000 1.000000000 1.000000000 1.000000000 1.000000000 1.000000000 1.000000000 1.000000000 1.000000000 1.000000000 1.000000000 1.000000000 1.000000000
//
IT	8178
RD	1
LK	-94156.626789
QD	-6129.583815 -> -1897.354105
RI	0.0854255974
TR	0.012360	0.002847
MT	13.650200
MM	C_pi: 2.327712, n_recomb: 6583.800507
RS	0	0.000000	0.613943	86.311645	0.013110	0.000379
RS	1	0.008129	0.613943	92.051878	0.013982	0.002239
RS	2	0.016918	0.613943	98.064092	0.014895	0.005013
RS	3	0.026422	0.613943	104.342676	0.015848	0.008633
RS	4	0.036699	0.457855	148.221198	0.022513	0.012979
RS	5	0.047811	0.457855	156.275930	0.023736	0.017730
RS	6	0.059826	0.435900	172.590090	0.026214	0.022469
RS	7	0.072818	0.435900	180.924802	0.027480	0.026812
RS	8	0.086866	0.455564	181.154233	0.027515	0.030456
RS	9	0.102056	0.455564	189.205474	0.028738	0.033174
RS	10	0.118481	0.505755	177.844120	0.027012	0.034841
RS	11	0.136241	0.505755	185.406834	0.028161	0.035473
RS	12	0.155445	0.580598	168.317802	0.025565	0.035244
RS	13	0.176209	0.580598	175.357866	0.026635	0.034433
RS	14	0.198662	0.673937	157.367106	0.023902	0.033324
RS	15	0.222940	0.673937	163.905761	0.024895	0.032112
RS	16	0.249191	0.782974	146.923094	0.022316	0.030879
RS	17	0.277576	0.782974	152.992248	0.023238	0.029636
RS	18	0.308268	0.909294	137.161565	0.020833	0.028376
RS	19	0.341455	0.909294	142.792099	0.021688	0.027107
RS	20	0.377340	1.054375	128.178002	0.019469	0.025851
RS	21	0.416143	1.054375	133.398798	0.020262	0.024627
RS	22	0.458099	1.218334	120.120904	0.018245	0.023450
RS	23	0.503466	1.218334	124.958102	0.018980	0.022323
RS	24	0.552520	1.401081	112.998647	0.017163	0.021246
RS	25	0.605562	1.401081	117.474435	0.017843	0.020215
RS	26	0.662916	1.602543	106.728341	0.016211	0.019226
RS	27	0.724932	1.602543	110.860281	0.016838	0.018274
RS	28	0.791989	1.822326	101.207974	0.015372	0.017356
RS	29	0.864497	1.822326	105.008679	0.015950	0.016470
RS	30	0.942899	2.059198	96.351809	0.014635	0.015616
RS	31	1.027675	2.059198	99.828540	0.015163	0.014796
RS	32	1.119341	2.310778	92.089851	0.013987	0.014013
RS	33	1.218459	2.310778	95.243818	0.014466	0.013273
RS	34	1.325634	2.574018	88.337178	0.013417	0.012578
RS	35	1.441521	2.574018	91.162887	0.013847	0.011930
RS	36	1.566828	2.846306	84.968932	0.012906	0.011330
RS	37	1.702322	2.846306	87.454337	0.013283	0.010776
RS	38	1.848829	3.126368	81.823216	0.012428	0.010265
RS	39	2.007245	3.126368	83.951176	0.012751	0.009793
RS	40	2.178539	3.414680	78.721067	0.011957	0.009356
RS	41	2.363757	3.414680	80.472180	0.012223	0.008950
RS	42	2.564031	3.713316	75.492442	0.011466	0.008569
RS	43	2.780585	3.713316	76.848837	0.011672	0.008210
RS	44	3.014743	4.025742	71.993651	0.010935	0.007871
RS	45	3.267934	4.025742	72.943308	0.011079	0.007549
RS	46	3.541707	4.356817	68.117234	0.010346	0.007243
RS	47	3.837734	4.356817	68.658451	0.010428	0.006951
RS	48	4.157825	4.712994	63.798746	0.009690	0.006674
RS	49	4.503936	4.712994	63.944229	0.009712	0.006414
RS	50	4.878181	5.103336	59.015014	0.008964	0.006170
RS	51	5.282847	5.103336	58.795554	0.008930	0.005944
RS	52	5.720409	5.541796	53.778713	0.008168	0.005738
RS	53	6.193539	5.541796	53.246461	0.008087	0.005551
RS	54	6.705128	6.359501	45.902264	0.006972	0.005383
RS	55	7.258304	6.359501	45.377277	0.006892	0.005234
RS	56	7.856446	6.359501	44.532730	0.006764	0.005101
RS	57	8.503210	6.359501	43.361060	0.006586	0.004985
RS	58	9.202549	11.884828	23.018453	0.003496	0.004882
RS	59	9.958735	11.884828	23.321350	0.003542	0.004795
RS	60	10.776390	11.884828	23.503589	0.003570	0.004727
RS	61	11.660511	11.884828	23.552173	0.003577	0.004688
RS	62	12.616501	11.884828	23.455370	0.003563	0.004694
RS	63	13.650200	11.884828	262.593937	0.039885	0.039596
PA	4+25*2+4+6 0.012359846 0.002847484 13.650200367 0.613942623 0.457855225 0.435899734 0.455564022 0.505754948 0.580597878 0.673936844 0.782974243 0.909294128 1.054374695 1.218334198 1.401081085 1.602542877 1.822325706 2.059198380 2.310777664 2.574018478 2.846305847 3.126367569 3.414680481 3.713315964 4.025741577 4.356817245 4.712993622 5.103336334 5.541795731 6.359500885 11.884827554
//
IT	5005
RD	2
LK	-86841.811220
QD	-3000.857226 -> -1149.739003
RI	0.0785739834
TR	0.008545	0.003457
MT	16.271825
MM	C_pi: 5.253238, n_recomb: 17933.644431
RS	0	0.000000	1.506624	99.149335	0.005529	0.000111
RS	1	0.008429	1.506624	106.883056	0.005960	0.000738
RS	2	0.017568	1.506624	115.163558	0.006422	0.001768
RS	3	0.027477	1.506624	124.019650	0.006915	0.003173
RS	4	0.038222	0.725428	276.071618	0.015394	0.006684
RS	5	0.049873	0.725428	294.379371	0.016415	0.009721
RS	6	0.062505	0.563145	402.696333	0.022455	0.014076
RS	7	0.076202	0.563145	425.722263	0.023739	0.018576
RS	8	0.091054	0.514000	491.377453	0.027400	0.022597
RS	9	0.107157	0.514000	515.698236	0.028756	0.027761
RS	10	0.124618	0.522901	530.715310	0.029593	0.029801
RS	11	0.143550	0.522901	554.163592	0.030901	0.034534
RS	12	0.164078	0.570135	529.952680	0.029551	0.034020
RS	13	0.186337	0.570135	551.739433	0.030766	0.037661
RS	14	0.210471	0.644522	507.721840	0.028311	0.035301
RS	15	0.236640	0.644522	527.739541	0.029427	0.037889
RS	16	0.265015	0.741131	476.816323	0.026588	0.034655
RS	17	0.295781	0.741131	495.149833	0.027610	0.036554
RS	18	0.329140	0.861776	442.093884	0.024652	0.033010
RS	19	0.365311	0.861776	458.876724	0.025587	0.034428
RS	20	0.404531	1.011357	405.828541	0.022629	0.030792
RS	21	0.447057	1.011357	421.206427	0.023487	0.031751
RS	22	0.493167	1.195133	369.975850	0.020630	0.028178
RS	23	0.543163	1.195133	384.086214	0.021417	0.028754
RS	24	0.597374	1.418542	335.997407	0.018736	0.025404
RS	25	0.656153	1.418542	348.961503	0.019458	0.025708
RS	26	0.719888	1.687964	304.647832	0.016988	0.022657
RS	27	0.788994	1.687964	316.571777	0.017652	0.022750
RS	28	0.863925	2.010643	276.237939	0.015403	0.020008
RS	29	0.945171	2.010643	287.215343	0.016015	0.019926
RS	30	1.033266	2.392910	250.981299	0.013995	0.017488
RS	31	1.128786	2.392910	261.095030	0.014559	0.017272
RS	32	1.232357	2.837445	229.099495	0.012775	0.015146
RS	33	1.344658	2.837445	238.422989	0.013295	0.014860
RS	34	1.466425	3.341828	210.682305	0.011748	0.013060
RS	35	1.598455	3.341828	219.280001	0.012227	0.012769
RS	36	1.741613	3.900668	195.502445	0.010901	0.011285
RS	37	1.896838	3.900668	203.428477	0.011343	0.011029
RS	38	2.065146	4.509538	183.034489	0.010206	0.009817
RS	39	2.247640	4.509538	190.330637	0.010613	0.009603
RS	40	2.445517	5.167649	172.622972	0.009626	0.008605
RS	41	2.660072	5.167649	179.318091	0.009999	0.008425
RS	42	2.892711	5.877351	163.667447	0.009126	0.007587
RS	43	3.144958	5.877351	169.778951	0.009467	0.007430
RS	44	3.418467	6.642128	155.708251	0.008682	0.006712
RS	45	3.715030	6.642128	161.244473	0.008991	0.006577
RS	46	4.036589	7.465548	148.411550	0.008276	0.005960
RS	47	4.385251	7.465548	153.374076	0.008552	0.005854
RS	48	4.763301	8.353525	141.490366	0.007890	0.005327
RS	49	5.173216	8.353525	145.877111	0.008134	0.005259
RS	50	5.617681	9.321511	134.609590	0.007506	0.004812
RS	51	6.099609	9.321511	138.421032	0.007719	0.004785
RS	52	6.622158	10.406905	127.325899	0.007100	0.004399
RS	53	7.188751	10.406905	130.577036	0.007281	0.004406
RS	54	7.803101	12.474599	111.777563	0.006233	0.003864
RS	55	8.469232	12.474599	114.776503	0.006400	0.003902
RS	56	9.191510	12.474599	117.316308	0.006542	0.003924
RS	57	9.974667	12.474599	119.317150	0.006653	0.003922
RS	58	10.823834	32.772367	46.996782	0.002621	0.002139
RS	59	11.744576	32.772367	49.568397	0.002764	0.002227
RS	60	12.742924	32.772367	52.158903	0.002908	0.002306
RS	61	13.825420	32.772367	54.746109	0.003053	0.002378
RS	62	14.999157	32.772367	57.304202	0.003195	0.002443
RS	63	16.271825	32.772367	1528.539637	0.085233	0.045440
PA	4+25*2+4+6 0.008544734 0.003456556 16.271825219 1.506624270 0.725427864 0.563145379 0.513999830 0.522900655 0.570135138 0.644522292 0.741131279 0.861776439 1.011357113 1.195133498 1.418542221 1.687964372 2.010642944 2.392909660 2.837445279 3.341828010 3.900667652 4.509538108 5.167649074 5.877351188 6.642128454 7.465547719 8.353525179 9.321511184 10.406904534 12.474598726 32.772366559
//
IT	4120
RD	3
LK	-83788.960824
QD	-1794.219945 -> -1001.839980
RI	0.0626499984
TR	0.006179	0.004170
MT	17.648770
MM	C_pi: 8.347392, n_recomb: 34100.103622
RS	0	0.000000	4.132847	69.412197	0.002036	0.000043
RS	1	0.008568	4.132847	75.197962	0.002205	0.000295
RS	2	0.017870	4.132847	81.451035	0.002389	0.000704
RS	3	0.027969	4.132847	88.206494	0.002587	0.001241
RS	4	0.038933	1.301664	302.274749	0.008864	0.003946
RS	5	0.050836	1.301664	325.066922	0.009533	0.005595
RS	6	0.063759	0.832276	544.633579	0.015972	0.009726
RS	7	0.077790	0.832276	581.011373	0.017038	0.012649
RS	8	0.093023	0.665174	772.439100	0.022652	0.017481
RS	9	0.109561	0.665174	817.189487	0.023964	0.021447
RS	10	0.127515	0.616138	930.189419	0.027278	0.025236
RS	11	0.147009	0.616138	977.159587	0.028656	0.029515
RS	12	0.168172	0.628662	1003.588655	0.029431	0.031020
RS	13	0.191148	0.628662	1048.890545	0.030759	0.034889
RS	14	0.216093	0.677894	1014.890086	0.029762	0.034174
RS	15	0.243175	0.677894	1056.956704	0.030996	0.037341
RS	16	0.272578	0.753011	989.739456	0.029025	0.035120
RS	17	0.304500	0.753011	1028.154775	0.030151	0.037672
RS	18	0.339157	0.853140	941.887723	0.027621	0.034543
RS	19	0.376783	0.853140	976.714739	0.028643	0.036643
RS	20	0.417633	0.982628	878.892738	0.025774	0.032979
RS	21	0.461982	0.982628	910.425220	0.026699	0.034681
RS	22	0.510132	1.148020	807.042695	0.023667	0.030730
RS	23	0.562407	1.148020	835.662396	0.024506	0.032036
RS	24	0.619161	1.357331	731.896887	0.021463	0.028017
RS	25	0.680777	1.357331	757.977392	0.022228	0.028964
RS	26	0.747673	1.620670	657.613929	0.019285	0.025066
RS	27	0.820300	1.620670	681.477078	0.019985	0.025716
RS	28	0.899149	1.950564	587.027199	0.017215	0.022066
RS	29	0.984754	1.950564	608.933102	0.017857	0.022473
RS	30	1.077694	2.360253	522.302402	0.015317	0.019161
RS	31	1.178597	2.360253	542.453144	0.015908	0.019376
RS	32	1.288144	2.860053	465.194875	0.013642	0.016469
RS	33	1.407078	2.860053	483.748878	0.014186	0.016550
RS	34	1.536202	3.454038	416.740416	0.012221	0.014086
RS	35	1.676388	3.454038	433.832787	0.012722	0.014094
RS	36	1.828586	4.140926	376.839736	0.011051	0.012064
RS	37	1.993824	4.140926	392.596074	0.011513	0.012043
RS	38	2.173218	4.918365	344.413853	0.010100	0.010393
RS	39	2.367984	4.918365	358.950927	0.010526	0.010368
RS	40	2.579436	5.786739	317.955551	0.009324	0.009024
RS	41	2.809005	5.786739	331.375790	0.009718	0.009000
RS	42	3.058243	6.748672	296.078938	0.008683	0.007892
RS	43	3.328835	6.748672	308.466600	0.009046	0.007871
RS	44	3.622611	7.805197	277.772297	0.008146	0.006946
RS	45	3.941558	7.805197	289.192495	0.008481	0.006930
RS	46	4.287831	8.952666	262.354122	0.007694	0.006155
RS	47	4.663772	8.952666	272.852473	0.008002	0.006151
RS	48	5.071923	10.186404	249.225582	0.007309	0.005503
RS	49	5.515043	10.186404	258.828218	0.007590	0.005522
RS	50	5.996129	11.514854	237.583084	0.006967	0.004979
RS	51	6.518434	11.514854	246.301133	0.007223	0.005026
RS	52	7.085489	12.984434	226.223682	0.006634	0.004558
RS	53	7.701129	12.984434	234.069394	0.006864	0.004629
RS	54	8.369515	15.791572	199.295684	0.005844	0.003939
RS	55	9.095167	15.791572	206.569560	0.006058	0.004029
RS	56	9.882991	15.791572	213.259922	0.006254	0.004108
RS	57	10.738315	15.791572	219.219266	0.006429	0.004167
RS	58	11.666921	55.798038	64.937537	0.001904	0.001635
RS	59	12.675089	55.798038	69.333352	0.002033	0.001713
RS	60	13.769635	55.798038	73.920494	0.002168	0.001787
RS	61	14.957959	55.798038	78.688266	0.002308	0.001855
RS	62	16.248096	55.798038	83.621713	0.002452	0.001916
RS	63	17.648770	55.798038	3663.902156	0.107445	0.048053
PA	4+25*2+4+6 0.006179071 0.004170384 17.648770329 4.132847149 1.301664330 0.832276063 0.665173944 0.616138279 0.628661507 0.677893649 0.753011138 0.853140397 0.982628358 1.148020043 1.357330845 1.620669619 1.950563880 2.360253432 2.860052545 3.454038047 4.140926342 4.918364662 5.786738831 6.748671909 7.805197404 8.952666391 10.186403525 11.514854473 12.984434012 15.791572418 55.798037993
//
IT	5620
RD	4
LK	-82417.904064
QD	-1316.028191 -> -874.047413
RI	0.0487972477
TR	0.004667	0.004723
MT	18.904494
MM	C_pi: 10.675245, n_recomb: 49013.679192
RS	0	0.000000	11.192037	37.088132	0.000757	0.000018
RS	1	0.008686	11.192037	40.277722	0.000822	0.000122
RS	2	0.018126	11.192037	43.738623	0.000892	0.000290
RS	3	0.028386	11.192037	47.493371	0.000969	0.000502
RS	4	0.039537	2.358533	244.203943	0.004982	0.002377
RS	5	0.051657	2.358533	264.003346	0.005386	0.003280
RS	6	0.064829	1.261928	531.775946	0.010850	0.006749
RS	7	0.079146	1.261928	571.183587	0.011654	0.008597
RS	8	0.094706	0.892999	863.698257	0.017622	0.013354
RS	9	0.111617	0.892999	920.389879	0.018778	0.016206
RS	10	0.129998	0.758414	1150.599917	0.023475	0.020805
RS	11	0.149974	0.758414	1216.701533	0.024824	0.024260
RS	12	0.171686	0.726464	1339.078264	0.027321	0.027244
RS	13	0.195284	0.726464	1406.977277	0.028706	0.030706
RS	14	0.220932	0.747230	1433.780005	0.029253	0.031650
RS	15	0.248807	0.747230	1498.940654	0.030582	0.034743
RS	16	0.279103	0.799955	1460.952784	0.029807	0.033998
RS	17	0.312031	0.799955	1521.235762	0.031037	0.036651
RS	18	0.347818	0.879308	1438.834683	0.029356	0.034656
RS	19	0.386714	0.879308	1493.433697	0.030470	0.036932
RS	20	0.428989	0.987469	1378.715516	0.028129	0.034029
RS	21	0.474935	0.987469	1427.638240	0.029127	0.035971
RS	22	0.524872	1.130143	1290.684079	0.026333	0.032431
RS	23	0.579146	1.130143	1334.428534	0.027226	0.034036
RS	24	0.638135	1.315415	1184.888366	0.024175	0.030106
RS	25	0.702247	1.315415	1224.164139	0.024976	0.031373
RS	26	0.771928	1.554209	1070.404464	0.021839	0.027288
RS	27	0.847660	1.554209	1105.930157	0.022564	0.028246
RS	28	0.929971	1.860783	954.669284	0.019478	0.024215
RS	29	1.019431	1.860783	987.056848	0.020138	0.024907
RS	30	1.116661	2.251332	843.967782	0.017219	0.021108
RS	31	1.222337	2.251332	873.670045	0.017825	0.021584
RS	32	1.337190	2.740441	743.502721	0.015169	0.018163
RS	33	1.462020	2.740441	770.820169	0.015727	0.018477
RS	34	1.597692	3.337229	656.674933	0.013398	0.015528
RS	35	1.745148	3.337229	681.810154	0.013911	0.015732
RS	36	1.905412	4.045240	584.334944	0.011922	0.013273
RS	37	2.079596	4.045240	607.453817	0.012394	0.013411
RS	38	2.268908	4.866061	525.173150	0.010715	0.011397
RS	39	2.474664	4.866061	546.434776	0.011149	0.011497
RS	40	2.698291	5.802776	476.880004	0.009730	0.009852
RS	41	2.941342	5.802776	496.437786	0.010129	0.009930
RS	42	3.205503	6.859127	437.224421	0.008920	0.008579
RS	43	3.492608	6.859127	455.217677	0.009288	0.008642
RS	44	3.804651	8.034308	404.569007	0.008254	0.007526
RS	45	4.143796	8.034308	421.115588	0.008592	0.007581
RS	46	4.512399	9.318115	377.816882	0.007708	0.006659
RS	47	4.913017	9.318115	393.007252	0.008018	0.006714
RS	48	5.348431	10.694749	355.984421	0.007263	0.005955
RS	49	5.821665	10.694749	369.876937	0.007546	0.006018
RS	50	6.336001	12.161518	337.696500	0.006890	0.005390
RS	51	6.895012	12.161518	350.319682	0.007147	0.005469
RS	52	7.502576	13.763060	320.832383	0.006546	0.004931
RS	53	8.162911	13.763060	332.207180	0.006778	0.005023
RS	54	8.880601	16.820774	281.708080	0.005748	0.004222
RS	55	9.660627	16.820774	292.267258	0.005963	0.004328
RS	56	10.508404	16.820774	301.999443	0.006162	0.004422
RS	57	11.429816	16.820774	310.688098	0.006339	0.004499
RS	58	12.431259	78.265327	70.114804	0.001431	0.001317
RS	59	13.519684	78.265327	75.302462	0.001536	0.001387
RS	60	14.702646	78.265327	80.789710	0.001648	0.001455
RS	61	15.988356	78.265327	86.578581	0.001766	0.001521
RS	62	17.385739	78.265327	92.667827	0.001891	0.001583
RS	63	18.904494	78.265327	5575.567716	0.113755	0.051088
PA	4+25*2+4+6 0.004667008 0.004723124 18.904494099 11.192036587 2.358532952 1.261927976 0.892999331 0.758413893 0.726463896 0.747229676 0.799955125 0.879307982 0.987469455 1.130142993 1.315414561 1.554209206 1.860783058 2.251331748 2.740440915 3.337228542 4.045239767 4.866060695 5.802776069 6.859127143 8.034308192 9.318115323 10.694749336 12.161518096 13.763059716 16.820773982 78.265327443
//
IT	5444
RD	5
LK	-81609.001852
QD	-1044.960421 -> -741.531512
RI	0.0380410064
TR	0.003667	0.005151
MT	20.074649
MM	C_pi: 12.378988, n_recomb: 61578.533412
RS	0	0.000000	28.961564	18.107045	0.000294	0.000008
RS	1	0.008789	28.961564	19.692665	0.000320	0.000054
RS	2	0.018350	28.961564	21.416584	0.000348	0.000127
RS	3	0.028752	28.961564	23.290764	0.000378	0.000215
RS	4	0.040067	4.189025	174.890956	0.002840	0.001485
RS	5	0.052378	4.189025	189.685280	0.003080	0.001998
RS	6	0.065770	1.906410	451.000856	0.007324	0.004792
RS	7	0.080339	1.906410	486.758975	0.007905	0.005975
RS	8	0.096189	1.207624	826.604669	0.013424	0.010305
RS	9	0.113431	1.207624	885.991301	0.014388	0.012352
RS	10	0.132189	0.947540	1205.935744	0.019584	0.017146
RS	11	0.152596	0.947540	1282.831309	0.020832	0.019884
RS	12	0.174796	0.856802	1504.155111	0.024427	0.023710
RS	13	0.198947	0.856802	1589.014752	0.025805	0.026685
RS	14	0.225221	0.844041	1699.226119	0.027594	0.028829
RS	15	0.253804	0.844041	1784.510259	0.028979	0.031667
RS	16	0.284900	0.873333	1806.819348	0.029342	0.032190
RS	17	0.318728	0.873333	1887.913004	0.030659	0.034748
RS	18	0.355529	0.933020	1842.601879	0.029923	0.033914
RS	19	0.395565	0.933020	1916.964886	0.031130	0.036188
RS	20	0.439119	1.022258	1817.093319	0.029509	0.034241
RS	21	0.486501	1.022258	1883.690201	0.030590	0.036241
RS	22	0.538047	1.145164	1740.849522	0.028270	0.033402
RS	23	0.594124	1.145164	1799.772160	0.029227	0.035111
RS	24	0.655129	1.308931	1626.450843	0.026413	0.031610
RS	25	0.721496	1.308931	1678.507405	0.027258	0.033015
RS	26	0.793696	1.524015	1487.109779	0.024150	0.029098
RS	27	0.872241	1.524015	1533.419901	0.024902	0.030209
RS	28	0.957690	1.804644	1335.283011	0.021684	0.026124
RS	29	1.050648	1.804644	1376.957972	0.022361	0.026973
RS	30	1.151776	2.167633	1182.575332	0.019204	0.022960
RS	31	1.261792	2.167633	1220.502540	0.019820	0.023588
RS	32	1.381478	2.629103	1039.167832	0.016875	0.019863
RS	33	1.511682	2.629103	1073.930411	0.017440	0.020318
RS	34	1.653330	3.200642	912.286099	0.014815	0.017034
RS	35	1.807426	3.200642	944.221167	0.015334	0.017363
RS	36	1.975066	3.888793	804.837321	0.013070	0.014578
RS	37	2.157440	3.888793	834.159334	0.013546	0.014821
RS	38	2.355842	4.698065	715.971172	0.011627	0.012512
RS	39	2.571681	4.698065	742.861286	0.012064	0.012697
RS	40	2.806490	5.633770	642.949929	0.010441	0.010797
RS	41	3.061936	5.633770	667.585421	0.010841	0.010943
RS	42	3.339833	6.700571	582.886947	0.009466	0.009377
RS	43	3.642153	6.700571	605.436983	0.009832	0.009495
RS	44	3.971044	7.896291	533.602301	0.008665	0.008205
RS	45	4.328840	7.896291	554.214786	0.009000	0.008304
RS	46	4.718082	9.205686	493.605399	0.008016	0.007246
RS	47	5.141534	9.205686	512.393707	0.008321	0.007334
RS	48	5.602203	10.603967	461.500336	0.007495	0.006471
RS	49	6.103358	10.603967	478.533233	0.007771	0.006558
RS	50	6.648560	12.077988	435.274756	0.007069	0.005849
RS	51	7.241678	12.077988	450.578828	0.007317	0.005940
RS	52	7.886924	13.666308	411.792520	0.006687	0.005336
RS	53	8.588879	13.666308	425.388075	0.006908	0.005430
RS	54	9.352528	16.691289	360.120786	0.005848	0.004534
RS	55	10.183293	16.691289	372.751461	0.006053	0.004637
RS	56	11.087072	16.691289	384.139868	0.006238	0.004725
RS	57	12.070282	16.691289	393.995177	0.006398	0.004794
RS	58	13.139905	99.892856	69.139575	0.001123	0.001065
RS	59	14.303535	99.892856	74.531543	0.001210	0.001126
RS	60	15.569434	99.892856	80.278653	0.001304	0.001186
RS	61	16.946591	99.892856	86.392244	0.001403	0.001246
RS	62	18.444783	99.892856	92.881533	0.001508	0.001304
RS	63	20.074649	99.892856	7041.501238	0.114350	0.054072
PA	4+25*2+4+6 0.003667052 0.005150506 20.074648852 28.961563802 4.189025474 1.906409922 1.207624063 0.947540182 0.856802320 0.844041015 0.873333195 0.933019501 1.022258162 1.145164129 1.308931424 1.524015489 1.804644410 2.167632721 2.629103055 3.200642432 3.888792730 4.698064991 5.633770360 6.700570793 7.896290543 9.205686214 10.603966572 12.077988382 13.666307726 16.691288675 99.892856084
//
IT	5289
RD	6
LK	-81040.252718
QD	-848.581944 -> -623.896551
RI	0.0302392104
TR	0.002968	0.005484
MT	21.204568
MM	C_pi: 13.716722, n_recomb: 72252.031204
RS	0	0.000000	69.859785	8.853655	0.000123	0.000004
RS	1	0.008883	69.859785	9.639086	0.000133	0.000026
RS	2	0.018555	69.859785	10.494094	0.000145	0.000060
RS	3	0.029086	69.859785	11.424825	0.000158	0.000099
RS	4	0.040553	7.146177	121.496062	0.001682	0.000979
RS	5	0.053038	7.146177	132.052053	0.001828	0.001284
RS	6	0.066632	2.818720	363.237687	0.005027	0.003531
RS	7	0.081434	2.818720	393.357460	0.005444	0.004303
RS	8	0.097551	1.617557	740.225258	0.010245	0.008136
RS	9	0.115099	1.617557	796.939242	0.011030	0.009615
RS	10	0.134206	1.181843	1170.372718	0.016198	0.014298
RS	11	0.155011	1.181843	1251.198921	0.017317	0.016466
RS	12	0.177663	1.014733	1552.694185	0.021490	0.020704
RS	13	0.202328	1.014733	1648.364969	0.022814	0.023235
RS	14	0.229184	0.961891	1840.469922	0.025473	0.026166
RS	15	0.258425	0.961891	1941.508133	0.026871	0.028717
RS	16	0.290264	0.965752	2034.322844	0.028156	0.030192
RS	17	0.324931	0.965752	2133.758016	0.029532	0.032590
RS	18	0.362677	1.006171	2142.846271	0.029658	0.032731
RS	19	0.403776	1.006171	2236.041579	0.030948	0.034932
RS	20	0.448527	1.078504	2172.093219	0.030063	0.033884
RS	21	0.497252	1.078504	2256.385956	0.031229	0.035867
RS	22	0.550306	1.184917	2129.629803	0.029475	0.033778
RS	23	0.608072	1.184917	2204.097682	0.030506	0.035512
RS	24	0.670970	1.331411	2027.427894	0.028060	0.032565
RS	25	0.739454	1.331411	2092.511154	0.028961	0.034023
RS	26	0.814023	1.527582	1880.696434	0.026030	0.030444
RS	27	0.895215	1.527582	1937.672626	0.026818	0.031627
RS	28	0.983619	1.787008	1705.911033	0.023611	0.027676
RS	29	1.079877	1.787008	1756.357638	0.024309	0.028606
RS	30	1.184685	2.126169	1519.955829	0.021037	0.024560
RS	31	1.298803	2.126169	1565.296583	0.021664	0.025273
RS	32	1.423058	2.561351	1338.651974	0.018528	0.021400
RS	33	1.558350	2.561351	1379.894026	0.019098	0.021940
RS	34	1.705660	3.104964	1174.039556	0.016249	0.018445
RS	35	1.866056	3.104964	1211.765896	0.016771	0.018852
RS	36	2.040700	3.764937	1032.050838	0.014284	0.015837
RS	37	2.230858	3.764937	1066.584059	0.014762	0.016147
RS	38	2.437906	4.547344	913.047416	0.012637	0.013614
RS	39	2.663347	4.547344	944.610081	0.013074	0.013856
RS	40	2.908814	5.458717	814.365737	0.011271	0.011750
RS	41	3.176086	5.458717	843.156570	0.011670	0.011941
RS	42	3.467099	6.504035	732.774612	0.010142	0.010197
RS	43	3.783963	6.504035	758.980029	0.010505	0.010351
RS	44	4.128973	7.679700	665.740398	0.009214	0.008912
RS	45	4.504631	7.679700	689.519697	0.009543	0.009039
RS	46	4.913658	8.966327	611.477216	0.008463	0.007860
RS	47	5.359019	8.966327	632.942524	0.008760	0.007969
RS	48	5.843941	10.331838	568.208935	0.007864	0.007012
RS	49	6.371938	10.331838	587.410548	0.008130	0.007110
RS	50	6.946837	11.754006	533.264908	0.007381	0.006330
RS	51	7.572804	11.754006	550.197515	0.007615	0.006422
RS	52	8.254376	13.263790	502.435410	0.006954	0.005760
RS	53	8.996491	13.263790	517.097510	0.007157	0.005847
RS	54	9.804528	16.122911	438.171130	0.006064	0.004869
RS	55	10.684342	16.122911	451.777071	0.006253	0.004962
RS	56	11.642310	16.122911	463.552697	0.006416	0.005035
RS	57	12.685373	16.122911	473.130721	0.006548	0.005083
RS	58	13.821092	121.089428	66.076039	0.000915	0.000877
RS	59	15.057696	121.089428	71.424767	0.000989	0.000929
RS	60	16.404147	121.089428	77.155648	0.001068	0.000982
RS	61	17.870202	121.089428	83.286435	0.001153	0.001035
RS	62	19.466486	121.089428	89.833756	0.001243	0.001088
RS	63	21.204568	121.089428	8182.074652	0.113244	0.056665
PA	4+25*2+4+6 0.002968470 0.005484182 21.204567689 69.859785316 7.146177213 2.818719581 1.617556516 1.181842611 1.014733412 0.961890705 0.965751969 1.006171471 1.078504120 1.184917065 1.331410707 1.527582168 1.787008451 2.126168509 2.561350576 3.104964353 3.764937076 4.547343530 5.458717060 6.504035362 7.679700487 8.966327187 10.331838049 11.754005572 13.263790171 16.122910704 121.089428072
//
IT	5634
RD	7
LK	-80615.623929
QD	-697.174839 -> -525.958086
RI	0.0247094822
TR	0.002458	0.005743
MT	22.335788
MM	C_pi: 14.824502, n_recomb: 81381.821421
RS	0	0.000000	154.571810	4.531007	0.000056	0.000002
RS	1	0.008972	154.571810	4.937380	0.000061	0.000013
RS	2	0.018750	154.571810	5.380184	0.000066	0.000031
RS	3	0.029405	154.571810	5.862681	0.000072	0.000050
RS	4	0.041015	11.559952	85.378444	0.001049	0.000685
RS	5	0.053668	11.559952	92.936131	0.001142	0.000876
RS	6	0.067455	4.038423	289.198920	0.003554	0.002710
RS	7	0.082480	4.038423	313.938481	0.003858	0.003225
RS	8	0.098853	2.127719	645.326681	0.007930	0.006595
RS	9	0.116695	2.127719	697.131155	0.008566	0.007672
RS	10	0.136138	1.459531	1094.518330	0.013449	0.012110
RS	11	0.157325	1.459531	1174.845140	0.014436	0.013835
RS	12	0.180413	1.196714	1533.039650	0.018838	0.018221
RS	13	0.205573	1.196714	1634.420922	0.020083	0.020377
RS	14	0.232990	1.096481	1895.908908	0.023296	0.023793
RS	15	0.262867	1.096481	2008.217442	0.024676	0.026076
RS	16	0.295425	1.072291	2168.849034	0.026650	0.028231
RS	17	0.330904	1.072291	2283.397245	0.028058	0.030462
RS	18	0.369567	1.093101	2351.825547	0.028899	0.031366
RS	19	0.411698	1.093101	2462.019532	0.030253	0.033475
RS	20	0.457610	1.149656	2444.512606	0.030038	0.033192
RS	21	0.507641	1.149656	2545.849128	0.031283	0.035136
RS	22	0.562161	1.241886	2449.179444	0.030095	0.033740
RS	23	0.621573	1.241886	2539.296536	0.031202	0.035472
RS	24	0.686315	1.374507	2374.550451	0.029178	0.033089
RS	25	0.756867	1.374507	2453.052198	0.030143	0.034570
RS	26	0.833748	1.556162	2235.499734	0.027469	0.031393
RS	27	0.917528	1.556162	2303.454164	0.028304	0.032612
RS	28	1.008824	1.799649	2050.835673	0.025200	0.028890
RS	29	1.108313	1.799649	2110.090697	0.025928	0.029865
RS	30	1.216727	2.120796	1841.873400	0.022632	0.025894
RS	31	1.334869	2.120796	1894.356404	0.023277	0.026657
RS	32	1.463612	2.535511	1629.935690	0.020028	0.022739
RS	33	1.603905	2.535511	1677.146518	0.020608	0.023330
RS	34	1.756787	3.056201	1432.277758	0.017599	0.019716
RS	35	1.923385	3.056201	1475.140581	0.018126	0.020172
RS	36	2.104931	3.691196	1258.492213	0.015464	0.017000
RS	37	2.302767	3.691196	1297.513139	0.015944	0.017356
RS	38	2.518352	4.447183	1110.770401	0.013649	0.014655
RS	39	2.753282	4.447183	1146.257705	0.014085	0.014935
RS	40	3.009289	5.331096	987.015300	0.012128	0.012668
RS	41	3.288267	5.331096	1019.208846	0.012524	0.012890
RS	42	3.592276	6.347627	883.998157	0.010862	0.011000
RS	43	3.923562	6.347627	913.105052	0.011220	0.011178
RS	44	4.284573	7.491517	799.064912	0.009819	0.009613
RS	45	4.677974	7.491517	825.247348	0.010140	0.009758
RS	46	5.106673	8.739548	730.282311	0.008974	0.008477
RS	47	5.573837	8.739548	753.632118	0.009260	0.008596
RS	48	6.082917	10.053278	675.571574	0.008301	0.007561
RS	49	6.637673	10.053278	696.092171	0.008553	0.007661
RS	50	7.242204	11.402246	631.631101	0.007761	0.006821
RS	51	7.900976	11.402246	649.251011	0.007978	0.006907
RS	52	8.618856	12.809192	593.161392	0.007289	0.006196
RS	53	9.401147	12.809192	607.827356	0.007469	0.006270
RS	54	10.253628	15.446597	516.819634	0.006351	0.005227
RS	55	11.182597	15.446597	530.333378	0.006517	0.005304
RS	56	12.194918	15.446597	541.270104	0.006651	0.005357
RS	57	13.298067	15.446597	549.190995	0.006748	0.005378
RS	58	14.500196	141.975169	62.540458	0.000768	0.000738
RS	59	15.810184	141.975169	67.752192	0.000833	0.000783
RS	60	17.237710	141.975169	73.358343	0.000901	0.000830
RS	61	18.793319	141.975169	79.381102	0.000975	0.000878
RS	62	20.488504	141.975169	85.842338	0.001055	0.000927
RS	63	22.335788	141.975169	9088.496975	0.111677	0.058765
PA	4+25*2+4+6 0.002458171 0.005742863 22.335787805 154.571810451 11.559951610 4.038422662 2.127719001 1.459531262 1.196713893 1.096480972 1.072291051 1.093100940 1.149655548 1.241886426 1.374506688 1.556161891 1.799648681 2.120796191 2.535511146 3.056200550 3.691195796 4.447183460 5.331096260 6.347627285 7.491516604 8.739548354 10.053277989 11.402246070 12.809192008 15.446597087 141.975169246
//
IT	5066
RD	8
LK	-80290.137813
QD	-578.914017 -> -445.110148
RI	0.0207516260
TR	0.002071	0.005940
MT	23.496297
MM	C_pi: 15.762180, n_recomb: 89139.881566
RS	0	0.000000	310.575057	2.483976	0.000028	0.000001
RS	1	0.009060	310.575057	2.709009	0.000030	0.000008
RS	2	0.018940	310.575057	2.954429	0.000033	0.000017
RS	3	0.029716	310.575057	3.222082	0.000036	0.000028
RS	4	0.041468	17.599473	61.989360	0.000695	0.000509
RS	5	0.054284	17.599473	67.556637	0.000758	0.000636
RS	6	0.068262	5.576931	232.107707	0.002604	0.002167
RS	7	0.083506	5.576931	252.425631	0.002832	0.002517
RS	8	0.100131	2.737348	558.213457	0.006262	0.005490
RS	9	0.118262	2.737348	604.619522	0.006783	0.006280
RS	10	0.138036	1.778003	1005.471907	0.011280	0.010428
RS	11	0.159601	1.778003	1082.823220	0.012147	0.011809
RS	12	0.183120	1.399915	1476.508757	0.016564	0.016189
RS	13	0.208770	1.399915	1579.858436	0.017723	0.018034
RS	14	0.236743	1.244935	1895.039756	0.021259	0.021729
RS	15	0.267251	1.244935	2014.656174	0.022601	0.023778
RS	16	0.300523	1.189871	2234.266280	0.025065	0.026404
RS	17	0.336809	1.189871	2360.516733	0.026481	0.028478
RS	18	0.376382	1.190321	2485.815878	0.027887	0.029965
RS	19	0.419541	1.190321	2610.572717	0.029286	0.031980
RS	20	0.466609	1.231578	2642.598928	0.029646	0.032323
RS	21	0.517942	1.231578	2759.616999	0.030958	0.034224
RS	22	0.573926	1.311096	2700.440664	0.030294	0.033434
RS	23	0.634981	1.311096	2805.743020	0.031476	0.035158
RS	24	0.701568	1.432241	2663.062680	0.029875	0.033303
RS	25	0.774188	1.432241	2755.080708	0.030907	0.034798
RS	26	0.853386	1.602720	2543.024516	0.028528	0.032027
RS	27	0.939760	1.602720	2622.258848	0.029417	0.033273
RS	28	1.033959	1.834572	2359.723233	0.026472	0.029818
RS	29	1.136692	1.834572	2428.021485	0.027238	0.030825
RS	30	1.248732	2.142943	2137.663224	0.023981	0.026985
RS	31	1.370923	2.142943	2197.320096	0.024650	0.027783
RS	32	1.504183	2.543186	1903.028808	0.021349	0.023885
RS	33	1.649517	2.543186	1956.018729	0.021943	0.024511
RS	34	1.808018	3.047352	1678.194300	0.018827	0.020838
RS	35	1.980878	3.047352	1725.829159	0.019361	0.021329
RS	36	2.169399	3.663675	1476.686907	0.016566	0.018054
RS	37	2.374999	3.663675	1519.716100	0.017049	0.018440
RS	38	2.599225	4.398877	1302.951929	0.014617	0.015617
RS	39	2.843766	4.398877	1341.816249	0.015053	0.015923
RS	40	3.110462	5.259776	1155.856067	0.012967	0.013531
RS	41	3.401319	5.259776	1190.865377	0.013360	0.013774
RS	42	3.718527	6.250337	1032.496937	0.011583	0.011766
RS	43	4.064473	6.250337	1063.892131	0.011935	0.011960
RS	44	4.441761	7.363381	930.333666	0.010437	0.010292
RS	45	4.853230	7.363381	958.279489	0.010750	0.010446
RS	46	5.301976	8.571877	847.449229	0.009507	0.009081
RS	47	5.791377	8.571877	872.003962	0.009782	0.009204
RS	48	6.325117	9.831329	781.570327	0.008768	0.008103
RS	49	6.907211	9.831329	802.664549	0.009005	0.008200
RS	50	7.542042	11.103485	728.821906	0.008176	0.007311
RS	51	8.234386	11.103485	746.281545	0.008372	0.007388
RS	52	8.989454	12.402498	682.841736	0.007660	0.006638
RS	53	9.812928	12.402498	696.523137	0.007814	0.006694
RS	54	10.711007	14.799511	595.558750	0.006681	0.005603
RS	55	11.690449	14.799511	607.903865	0.006820	0.005660
RS	56	12.758625	14.799511	616.789959	0.006919	0.005686
RS	57	13.923574	14.799511	621.720228	0.006975	0.005676
RS	58	15.194064	162.401331	59.147970	0.000664	0.000635
RS	59	16.579656	162.401331	64.196486	0.000720	0.000676
RS	60	18.090778	162.401331	69.644174	0.000781	0.000718
RS	61	19.738803	162.401331	75.516358	0.000847	0.000761
RS	62	21.536134	162.401331	81.838673	0.000918	0.000806
RS	63	23.496297	162.401331	9805.076791	0.109997	0.060397
PA	4+25*2+4+6 0.002071221 0.005940224 23.496296570 310.575057026 17.599472789 5.576930919 2.737347985 1.778002677 1.399915107 1.244934885 1.189871489 1.190320973 1.231577782 1.311095702 1.432240960 1.602720186 1.834571521 2.142943101 2.543186042 3.047351764 3.663674883 4.398876594 5.259776090 6.250337349 7.363380588 8.571877456 9.831328534 11.103484835 12.402497572 14.799511126 162.401330922
//
IT	5437
RD	9
LK	-80034.042434
QD	-485.316410 -> -377.584196
RI	0.0178438273
TR	0.001767	0.006087
MT	24.704884
MM	C_pi: 16.561942, n_recomb: 95652.188187
RS	0	0.000000	563.867460	1.477073	0.000015	0.000001
RS	1	0.009146	563.867460	1.612188	0.000017	0.000005
RS	2	0.019129	563.867460	1.759665	0.000018	0.000011
RS	3	0.030025	563.867460	1.920635	0.000020	0.000017
RS	4	0.041917	25.120810	47.043154	0.000492	0.000401
RS	5	0.054897	25.120810	51.320187	0.000537	0.000491
RS	6	0.069064	7.405237	189.773347	0.001984	0.001801
RS	7	0.084527	7.405237	206.688734	0.002161	0.002044
RS	8	0.101404	3.438998	483.947269	0.005059	0.004687
RS	9	0.119825	3.438998	525.290405	0.005492	0.005270
RS	10	0.139930	2.133810	916.664898	0.009583	0.009123
RS	11	0.161875	2.133810	989.872365	0.010349	0.010238
RS	12	0.185826	1.622003	1402.135740	0.014659	0.014525
RS	13	0.211969	1.622003	1504.928503	0.015733	0.016114
RS	14	0.240502	1.405339	1858.684465	0.019432	0.019951
RS	15	0.271645	1.405339	1982.415233	0.020725	0.021796
RS	16	0.305636	1.316665	2250.032260	0.023523	0.024742
RS	17	0.342736	1.316665	2384.812953	0.024932	0.026673
RS	18	0.383230	1.295829	2560.741454	0.026771	0.028597
RS	19	0.427427	1.295829	2697.424706	0.028200	0.030527
RS	20	0.475666	1.321894	2777.451010	0.029037	0.031374
RS	21	0.528317	1.321894	2908.331522	0.030405	0.033234
RS	22	0.585784	1.389598	2889.350361	0.030207	0.032961
RS	23	0.648507	1.389598	3008.865710	0.031456	0.034678
RS	24	0.716967	1.500918	2894.213242	0.030258	0.033296
RS	25	0.791689	1.500918	2999.446091	0.031358	0.034807
RS	26	0.873244	1.662664	2800.840062	0.029282	0.032423
RS	27	0.962259	1.662664	2891.445951	0.030229	0.033695
RS	28	1.059415	1.886181	2627.707870	0.027471	0.030516
RS	29	1.165457	1.886181	2705.263884	0.028282	0.031552
RS	30	1.281198	2.186007	2401.198695	0.025103	0.027872
RS	31	1.407524	2.186007	2468.179923	0.025804	0.028699
RS	32	1.545405	2.576938	2151.467525	0.022493	0.024859
RS	33	1.695897	2.576938	2210.240301	0.023107	0.025513
RS	34	1.860153	3.070546	1905.594976	0.019922	0.021822
RS	35	2.039432	3.070546	1957.854298	0.020468	0.022339
RS	36	2.235108	3.674737	1681.032109	0.017574	0.019000
RS	37	2.448681	3.674737	1727.801393	0.018063	0.019409
RS	38	2.681788	4.395974	1484.698529	0.015522	0.016497
RS	39	2.936215	4.395974	1526.586329	0.015960	0.016822
RS	40	3.213913	5.240675	1316.709706	0.013766	0.014332
RS	41	3.517009	5.240675	1354.122846	0.014157	0.014590
RS	42	3.847827	6.211795	1174.757042	0.012282	0.012488
RS	43	4.208902	6.211795	1207.985671	0.012629	0.012692
RS	44	4.603002	7.300012	1056.620993	0.011046	0.010939
RS	45	5.033147	7.300012	1085.836083	0.011352	0.011099
RS	46	5.502634	8.474369	960.555874	0.010042	0.009663
RS	47	6.015061	8.474369	985.773073	0.010306	0.009786
RS	48	6.574355	9.684380	884.204521	0.009244	0.008632
RS	49	7.184803	9.684380	905.258434	0.009464	0.008723
RS	50	7.851084	10.884068	823.204319	0.008606	0.007796
RS	51	8.578304	10.884068	839.780521	0.008780	0.007858
RS	52	9.372038	12.078779	770.185629	0.008052	0.007081
RS	53	10.238367	12.078779	782.002703	0.008175	0.007114
RS	54	11.183932	14.234517	673.600344	0.007042	0.005993
RS	55	12.215980	14.234517	683.715071	0.007148	0.006026
RS	56	13.342422	14.234517	689.382761	0.007207	0.006021
RS	57	14.571889	14.234517	690.070415	0.007214	0.005972
RS	58	15.913806	182.134479	56.137991	0.000587	0.000558
RS	59	17.378457	182.134479	61.028952	0.000638	0.000595
RS	60	18.977068	182.134479	66.320396	0.000693	0.000634
RS	61	20.721890	182.134479	72.039944	0.000753	0.000674
RS	62	22.626297	182.134479	78.216023	0.000818	0.000716
RS	63	24.704884	182.134479	10358.563857	0.108294	0.061636
PA	4+25*2+4+6 0.001767338 0.006087215 24.704884457 563.867460216 25.120809674 7.405236553 3.438998073 2.133809741 1.622002851 1.405338788 1.316665036 1.295829007 1.321893987 1.389598041 1.500917981 1.662663843 1.886180742 2.186007311 2.576937508 3.070545996 3.674736737 4.395973588 5.240674731 6.211794906 7.300011651 8.474368688 9.684380280 10.884067922 12.078778590 14.234517049 182.134479329
//
IT	5217
RD	10
LK	-79826.304065
QD	-409.781904 -> -320.232350
RI	0.0156324307
TR	0.001521	0.006193
MT	25.969113
MM	C_pi: 17.243187, n_recomb: 101037.836175
RS	0	0.000000	926.404194	0.955887	0.000009	0.000000
RS	1	0.009232	926.404194	1.044158	0.000010	0.000003
RS	2	0.019317	926.404194	1.140583	0.000011	0.000007
RS	3	0.030333	926.404194	1.245914	0.000012	0.000011
RS	4	0.042366	33.593243	37.524680	0.000371	0.000334
RS	5	0.055509	33.593243	40.974054	0.000406	0.000402
RS	6	0.069866	9.450496	158.936833	0.001573	0.001551
RS	7	0.085549	9.450496	173.318083	0.001715	0.001723
RS	8	0.102679	4.219379	422.735683	0.004184	0.004094
RS	9	0.121391	4.219379	459.654581	0.004549	0.004527
RS	10	0.141831	2.523010	834.004950	0.008254	0.008098
RS	11	0.164158	2.523010	902.674002	0.008934	0.009004
RS	12	0.188546	1.861122	1320.856079	0.013073	0.013150
RS	13	0.215185	1.861122	1421.482656	0.014069	0.014529
RS	14	0.244284	1.576502	1800.709549	0.017822	0.018415
RS	15	0.276070	1.576502	1926.107453	0.019063	0.020086
RS	16	0.310790	1.451671	2230.770769	0.022079	0.023239
RS	17	0.348715	1.451671	2371.329791	0.023470	0.025045
RS	18	0.390142	1.408552	2590.165456	0.025636	0.027294
RS	19	0.435393	1.408552	2736.210822	0.027081	0.029145
RS	20	0.484823	1.419283	2860.203762	0.028308	0.030397
RS	21	0.538815	1.419283	3002.927339	0.029721	0.032220
RS	22	0.597793	1.475667	3023.845400	0.029928	0.032384
RS	23	0.662216	1.475667	3156.260331	0.031238	0.034097
RS	24	0.732586	1.578264	3072.572133	0.030410	0.033136
RS	25	0.809453	1.578264	3190.371822	0.031576	0.034663
RS	26	0.893417	1.733027	3010.510367	0.029796	0.032640
RS	27	0.985132	1.733027	3112.324638	0.030804	0.033940
RS	28	1.085315	1.950682	2854.020003	0.028247	0.031031
RS	29	1.194748	1.950682	2940.926212	0.029107	0.032099
RS	30	1.314283	2.245247	2630.169813	0.026032	0.028589
RS	31	1.444854	2.245247	2704.627665	0.026768	0.029447
RS	32	1.587480	2.631024	2372.116669	0.023478	0.025685
RS	33	1.743274	2.631024	2436.766123	0.024117	0.026367
RS	34	1.913451	3.119099	2111.060133	0.020894	0.022685
RS	35	2.099340	3.119099	2167.936057	0.021457	0.023226
RS	36	2.302390	3.716966	1868.168964	0.018490	0.019847
RS	37	2.524187	3.716966	1918.571165	0.018989	0.020277
RS	38	2.766461	4.430703	1652.901408	0.016359	0.017300
RS	39	3.031102	4.430703	1697.625107	0.016802	0.017641
RS	40	3.320176	5.266154	1466.813922	0.014517	0.015075
RS	41	3.635938	5.266154	1506.381790	0.014909	0.015345
RS	42	3.980852	6.225136	1308.381632	0.012949	0.013165
RS	43	4.357610	6.225136	1343.146159	0.013293	0.013377
RS	44	4.769151	7.296018	1175.879362	0.011638	0.011554
RS	45	5.218687	7.296018	1206.022103	0.011936	0.011716
RS	46	5.709726	8.443763	1067.868479	0.010569	0.010223
RS	47	6.246100	8.443763	1093.355758	0.010821	0.010344
RS	48	6.831993	9.611769	982.018778	0.009719	0.009146
RS	49	7.471977	9.611769	1002.568330	0.009923	0.009229
RS	50	8.171048	10.746279	913.569511	0.009042	0.008272
RS	51	8.934658	10.746279	928.688394	0.009191	0.008318
RS	52	9.768768	11.843634	854.223289	0.008454	0.007521
RS	53	10.679885	11.843634	863.436943	0.008546	0.007530
RS	54	11.675120	13.764749	750.304621	0.007426	0.006395
RS	55	12.762239	13.764749	757.176170	0.007494	0.006400
RS	56	13.949724	13.764749	758.538164	0.007507	0.006358
RS	57	15.246841	13.764749	753.850082	0.007461	0.006267
RS	58	16.663712	200.885795	53.598110	0.000530	0.000501
RS	59	18.211394	200.885795	58.352756	0.000578	0.000536
RS	60	19.901963	200.885795	63.508122	0.000629	0.000572
RS	61	21.748611	200.885795	69.093604	0.000684	0.000609
RS	62	23.765747	200.885795	75.139802	0.000744	0.000649
RS	63	25.969113	200.885795	10770.173200	0.106595	0.062568
PA	4+25*2+4+6 0.001520945 0.006193496 25.969112701 926.404194346 33.593242804 9.450496213 4.219379235 2.523009999 1.861121587 1.576501605 1.451670868 1.408552399 1.419283471 1.475666700 1.578264405 1.733026610 1.950682189 2.245247256 2.631023776 3.119099420 3.716965987 4.430703350 5.266154009 6.225135819 7.296017735 8.443762957 9.611768855 10.746279226 11.843633853 13.764749248 200.885795144
//
IT	6027
RD	11
LK	-79652.387437
QD	-347.422062 -> -270.749185
RI	0.0138836652
TR	0.001316	0.006268
MT	27.283003
MM	C_pi: 17.814291, n_recomb: 105398.922283
RS	0	0.000000	1381.851477	0.673117	0.000006	0.000000
RS	1	0.009318	1381.851477	0.735852	0.000007	0.000002
RS	2	0.019503	1381.851477	0.804437	0.000008	0.000005
RS	3	0.030638	1381.851477	0.879416	0.000008	0.000008
RS	4	0.042811	42.155084	31.509593	0.000299	0.000294
RS	5	0.056117	42.155084	34.435663	0.000327	0.000347
RS	6	0.070664	11.605525	136.625602	0.001296	0.001380
RS	7	0.086565	11.605525	149.149611	0.001415	0.001504
RS	8	0.103949	5.060999	372.928176	0.003538	0.003649
RS	9	0.122952	5.060999	406.102635	0.003853	0.003971
RS	10	0.143726	2.941621	759.343190	0.007204	0.007279
RS	11	0.166435	2.941621	823.477701	0.007813	0.008022
RS	12	0.191261	2.115907	1238.372921	0.011749	0.011999
RS	13	0.218399	2.115907	1335.829618	0.012674	0.013206
RS	14	0.248067	1.757747	1729.717451	0.016411	0.017078
RS	15	0.280498	1.757747	1854.925077	0.017599	0.018600
RS	16	0.315952	1.594395	2186.615891	0.020746	0.021879
RS	17	0.354708	1.594395	2330.618373	0.022112	0.023574
RS	18	0.397076	1.527943	2584.411681	0.024520	0.026062
RS	19	0.443392	1.527943	2737.430652	0.025972	0.027842
RS	20	0.494023	1.522988	2900.232307	0.027517	0.029418
RS	21	0.549372	1.522988	3052.725296	0.028964	0.031208
RS	22	0.609878	1.568215	3111.520014	0.029521	0.031743
RS	23	0.676022	1.568215	3255.307918	0.030886	0.033453
RS	24	0.748329	1.662763	3203.523390	0.030394	0.032864
RS	25	0.827373	1.662763	3332.967229	0.031622	0.034412
RS	26	0.913782	1.811735	3175.218489	0.030126	0.032719
RS	27	1.008242	1.811735	3287.829054	0.031194	0.034051
RS	28	1.111504	2.025308	3039.956774	0.028842	0.031402
RS	29	1.224388	2.025308	3136.135924	0.029755	0.032505
RS	30	1.347789	2.317068	2824.448364	0.026798	0.029169
RS	31	1.482688	2.317068	2906.459845	0.027576	0.030060
RS	32	1.630157	2.700885	2563.929446	0.024326	0.026390
RS	33	1.791367	2.700885	2634.555070	0.024996	0.027101
RS	34	1.967597	3.187414	2293.032428	0.021756	0.023444
RS	35	2.160248	3.187414	2354.579975	0.022340	0.024010
RS	36	2.370850	3.783703	2036.342363	0.019320	0.020611
RS	37	2.601074	3.783703	2090.367792	0.019833	0.021061
RS	38	2.852750	4.495396	1805.807408	0.017133	0.018035
RS	39	3.127876	4.495396	1853.295612	0.017584	0.018393
RS	40	3.428637	5.327719	1604.518189	0.015223	0.015765
RS	41	3.757422	5.327719	1646.117542	0.015618	0.016047
RS	42	4.116842	6.281241	1431.885506	0.013585	0.013802
RS	43	4.509752	6.281241	1468.018933	0.013928	0.014021
RS	44	4.939271	7.341934	1286.804614	0.012209	0.012138
RS	45	5.408811	7.341934	1317.667338	0.012502	0.012303
RS	46	5.922102	8.470527	1168.258270	0.011084	0.010761
RS	47	6.483218	8.470527	1193.761724	0.011326	0.010879
RS	48	7.096618	9.604151	1074.041707	0.010190	0.009645
RS	49	7.767171	9.604151	1093.768176	0.010377	0.009719
RS	50	8.500205	10.681104	999.094413	0.009479	0.008740
RS	51	9.301539	10.681104	1012.334753	0.009605	0.008769
RS	52	10.177539	11.688573	934.281377	0.008864	0.007961
RS	53	11.135161	11.688573	940.306448	0.008921	0.007942
RS	54	12.182011	13.383821	825.179860	0.007829	0.006810
RS	55	13.326402	13.383821	827.870976	0.007855	0.006781
RS	56	14.577424	13.383821	823.947334	0.007817	0.006699
RS	57	15.945011	13.383821	812.894705	0.007713	0.006558
RS	58	17.440024	218.257852	51.554163	0.000489	0.000459
RS	59	19.074337	218.257852	56.201372	0.000533	0.000491
RS	60	20.860930	218.257852	61.249843	0.000581	0.000525
RS	61	22.813990	218.257852	66.730439	0.000633	0.000561
RS	62	24.949029	218.257852	72.675538	0.000690	0.000599
RS	63	27.283003	218.257852	11056.937712	0.104906	0.063274
PA	4+25*2+4+6 0.001315925 0.006268146 27.283002554 1381.851476592 42.155084435 11.605524654 5.060998873 2.941621250 2.115907261 1.757747059 1.594395005 1.527942910 1.522987877 1.568215151 1.662762692 1.811735188 2.025308280 2.317067611 2.700884501 3.187414385 3.783702580 4.495396279 5.327718597 6.281241096 7.341933740 8.470526780 9.604151496 10.681104205 11.688572983 13.383820849 218.257852231
//
IT	7238
RD	12
LK	-79502.597535
QD	-294.811181 -> -227.605969
RI	0.0124426289
TR	0.001142	0.006320
MT	28.627852
MM	C_pi: 18.273548, n_recomb: 108805.407407
RS	0	0.000000	1879.296448	0.514575	0.000005	0.000000
RS	1	0.009401	1879.296448	0.562964	0.000005	0.000002
RS	2	0.019685	1879.296448	0.615905	0.000006	0.000004
RS	3	0.030937	1879.296448	0.673826	0.000006	0.000006
RS	4	0.043246	49.805781	27.812590	0.000256	0.000271
RS	5	0.056712	49.805781	30.419951	0.000280	0.000316
RS	6	0.071445	13.739721	120.554455	0.001108	0.001265
RS	7	0.087562	13.739721	131.732736	0.001211	0.001355
RS	8	0.105194	5.943028	332.450172	0.003055	0.003310
RS	9	0.124484	5.943028	362.492550	0.003332	0.003549
RS	10	0.145588	3.385418	692.618734	0.006366	0.006614
RS	11	0.168675	3.385418	752.397403	0.006915	0.007228
RS	12	0.193933	2.385226	1157.317706	0.010637	0.011023
RS	13	0.221565	2.385226	1250.966728	0.011497	0.012087
RS	14	0.251795	1.948682	1650.681854	0.015171	0.015902
RS	15	0.284867	1.948682	1774.253016	0.016307	0.017297
RS	16	0.321047	1.744590	2124.126561	0.019522	0.020642
RS	17	0.360629	1.744590	2269.567357	0.020859	0.022238
RS	18	0.403932	1.653675	2550.716522	0.023443	0.024899
RS	19	0.451306	1.653675	2708.491115	0.024893	0.026615
RS	20	0.503134	1.632478	2904.569386	0.026695	0.028449
RS	21	0.559834	1.632478	3064.749316	0.028167	0.030209
RS	22	0.621863	1.666439	3158.438991	0.029028	0.031059
RS	23	0.689725	1.666439	3311.917676	0.030439	0.032770
RS	24	0.763966	1.753232	3291.743034	0.030253	0.032511
RS	25	0.845186	1.753232	3431.672067	0.031540	0.034081
RS	26	0.934041	1.897143	3298.088184	0.030312	0.032692
RS	27	1.031250	1.897143	3420.837089	0.031440	0.034059
RS	28	1.137597	2.107830	3187.203810	0.029293	0.031657
RS	29	1.253941	2.107830	3292.376430	0.030259	0.032798
RS	30	1.381223	2.398510	2984.572294	0.027430	0.029635
RS	31	1.520471	2.398510	3074.080596	0.028253	0.030564
RS	32	1.672809	2.782697	2726.616664	0.025060	0.026992
RS	33	1.839468	2.782697	2803.253501	0.025764	0.027737
RS	34	2.021794	3.270643	2450.726583	0.022524	0.024115
RS	35	2.221261	3.270643	2516.991953	0.023133	0.024710
RS	36	2.439479	3.868971	2184.502068	0.020077	0.021301
RS	37	2.678212	3.868971	2242.172409	0.020607	0.021774
RS	38	2.939387	4.582877	1942.270145	0.017851	0.018713
RS	39	3.225115	4.582877	1992.509976	0.018313	0.019087
RS	40	3.537704	5.416937	1728.692838	0.015888	0.016410
RS	41	3.879679	5.416937	1772.276860	0.016288	0.016703
RS	42	4.253803	6.370469	1544.203444	0.014192	0.014405
RS	43	4.663097	6.370469	1581.628280	0.014536	0.014631
RS	44	5.110869	7.426934	1388.429153	0.012761	0.012697
RS	45	5.600735	7.426934	1419.904408	0.013050	0.012865
RS	46	6.136652	8.542744	1260.857430	0.011588	0.011280
RS	47	6.722950	8.542744	1286.234790	0.011821	0.011395
RS	48	7.364365	9.648610	1159.500670	0.010657	0.010132
RS	49	8.066079	9.648610	1178.210795	0.010829	0.010196
RS	50	8.833759	10.674763	1079.092603	0.009918	0.009202
RS	51	9.673608	10.674763	1090.174842	0.010019	0.009212
RS	52	10.592410	11.599125	1009.763809	0.009280	0.008399
RS	53	11.597587	11.599125	1012.170184	0.009303	0.008351
RS	54	12.697260	13.077062	897.706077	0.008251	0.007238
RS	55	13.900311	13.077062	895.378164	0.008229	0.007170
RS	56	15.216458	13.077062	885.319891	0.008137	0.007042
RS	57	16.656335	13.077062	867.080335	0.007969	0.006849
RS	58	18.231573	233.712357	50.008933	0.000460	0.000428
RS	59	19.954896	233.712357	54.581342	0.000502	0.000459
RS	60	21.840226	233.712357	59.556659	0.000547	0.000492
RS	61	23.902793	233.712357	64.967022	0.000597	0.000526
RS	62	26.159259	233.712357	70.846342	0.000651	0.000563
RS	63	28.627852	233.712357	11230.563645	0.103217	0.063819
PA	4+25*2+4+6 0.001142456 0.006319511 28.627851714 1879.296448364 49.805780729 13.739721133 5.943027583 3.385417585 2.385226489 1.948682220 1.744590079 1.653674863 1.632477649 1.666438912 1.753231992 1.897143197 2.107829989 2.398509894 2.782697211 3.270642503 3.868971348 4.582877059 5.416936807 6.370468988 7.426933569 8.542744197 9.648610411 10.674763236 11.599125235 13.077061913 233.712356867
//
IT	6663
RD	13
LK	-79370.802955
QD	-249.687948 -> -189.954008
RI	0.0112102395
TR	0.000995	0.006355
MT	29.975816
MM	C_pi: 18.614632, n_recomb: 111305.775834
RS	0	0.000000	2346.130213	0.424666	0.000004	0.000000
RS	1	0.009481	2346.130213	0.464939	0.000004	0.000002
RS	2	0.019860	2346.130213	0.509033	0.000005	0.000004
RS	3	0.031223	2346.130213	0.557310	0.000005	0.000005
RS	4	0.043664	55.611118	25.738749	0.000231	0.000261
RS	5	0.057284	55.611118	28.172961	0.000253	0.000302
RS	6	0.072195	15.715198	109.080922	0.000980	0.001190
RS	7	0.088520	15.715198	119.298956	0.001072	0.001257
RS	8	0.106393	6.841864	299.417236	0.002690	0.003050
RS	9	0.125960	6.841864	326.844336	0.002936	0.003226
RS	10	0.147382	3.849779	633.060366	0.005688	0.006068
RS	11	0.170835	3.849779	688.723273	0.006188	0.006578
RS	12	0.196511	2.667820	1078.854229	0.009693	0.010187
RS	13	0.224622	2.667820	1168.281419	0.010496	0.011132
RS	14	0.255398	2.148828	1566.663143	0.014075	0.014861
RS	15	0.289092	2.148828	1687.444205	0.015160	0.016146
RS	16	0.325979	1.901913	2047.834177	0.018398	0.019511
RS	17	0.366364	1.901913	2192.969457	0.019702	0.021019
RS	18	0.410578	1.785358	2494.403371	0.022410	0.023800
RS	19	0.458983	1.785358	2654.868482	0.023852	0.025457
RS	20	0.511978	1.747206	2878.625125	0.025862	0.027499
RS	21	0.569996	1.747206	3044.419623	0.027352	0.029230
RS	22	0.633515	1.769555	3169.487317	0.028475	0.030349
RS	23	0.703056	1.769555	3330.852531	0.029925	0.032060
RS	24	0.779190	1.848581	3341.159026	0.030018	0.032095
RS	25	0.862542	1.848581	3490.204823	0.031357	0.033687
RS	26	0.953796	1.987769	3381.895874	0.030384	0.032580
RS	27	1.053701	1.987769	3513.885428	0.031570	0.033982
RS	28	1.163077	2.196280	3297.396334	0.029625	0.031816
RS	29	1.282823	2.196280	3411.062696	0.030646	0.032998
RS	30	1.413922	2.486999	3111.210383	0.027952	0.030007
RS	31	1.557450	2.486999	3207.987565	0.028821	0.030975
RS	32	1.714584	2.873118	2860.145781	0.025696	0.027508
RS	33	1.886616	2.873118	2942.714711	0.026438	0.028288
RS	34	2.074957	3.364528	2583.641645	0.023212	0.024712
RS	35	2.281154	3.364528	2654.608719	0.023850	0.025336
RS	36	2.506899	3.967447	2311.885006	0.020771	0.021930
RS	37	2.754046	3.967447	2373.200645	0.021321	0.022427
RS	38	3.024624	4.686619	2061.405510	0.018520	0.019339
RS	39	3.320854	4.686619	2114.393720	0.018996	0.019733
RS	40	3.645169	5.525984	1838.421632	0.016517	0.017014
RS	41	4.000229	5.525984	1883.976548	0.016926	0.017321
RS	42	4.388952	6.483577	1644.452152	0.014774	0.014976
RS	43	4.814527	6.483577	1683.142039	0.015122	0.015211
RS	44	5.280449	7.540352	1479.918661	0.013296	0.013233
RS	45	5.790543	7.540352	1511.966523	0.013584	0.013404
RS	46	6.348996	8.648309	1344.893214	0.012083	0.011783
RS	47	6.960393	8.648309	1370.086572	0.012309	0.011896
RS	48	7.629754	9.731680	1237.679021	0.011120	0.010609
RS	49	8.362573	9.731680	1255.284009	0.011278	0.010663
RS	50	9.164868	10.712573	1152.898460	0.010358	0.009659
RS	51	10.043224	10.712573	1161.672017	0.010437	0.009650
RS	52	11.004852	11.559619	1080.058679	0.009704	0.008838
RS	53	12.057648	11.559619	1078.571160	0.009690	0.008759
RS	54	13.210254	12.828161	967.265295	0.008690	0.007679
RS	55	14.472134	12.828161	959.206903	0.008618	0.007569
RS	56	15.853645	12.828161	942.324677	0.008466	0.007390
RS	57	17.366131	12.828161	916.268852	0.008232	0.007140
RS	58	19.022008	246.640397	48.956689	0.000440	0.000406
RS	59	20.834871	246.640397	53.488748	0.000481	0.000436
RS	60	22.819602	246.640397	58.426913	0.000525	0.000468
RS	61	24.992495	246.640397	63.804480	0.000573	0.000502
RS	62	27.371390	246.640397	69.656728	0.000626	0.000538
RS	63	29.975816	246.640397	11299.562173	0.101518	0.064251
PA	4+25*2+4+6 0.000994957 0.006354710 29.975815927 2346.130213429 55.611117900 15.715198487 6.841864484 3.849778624 2.667819515 2.148828135 1.901912914 1.785357612 1.747205966 1.769555159 1.848581003 1.987768867 2.196280066 2.486999002 2.873118364 3.364528248 3.967446781 4.686619145 5.525983827 6.483576866 7.540351659 8.648308894 9.731680444 10.712572675 11.559619442 12.828160544 246.640396840
//
IT	6204
RD	14
LK	-79253.540865
QD	-210.676932 -> -157.466764
RI	0.0101323057
TR	0.000870	0.006378
MT	31.301174
MM	C_pi: 18.838817, n_recomb: 112967.863738
RS	0	0.000000	2737.832565	0.371935	0.000003	0.000000
RS	1	0.009555	2737.832565	0.407486	0.000004	0.000001
RS	2	0.020024	2737.832565	0.446437	0.000004	0.000003
RS	3	0.031493	2737.832565	0.489113	0.000004	0.000005
RS	4	0.044058	58.912113	24.900732	0.000220	0.000263
RS	5	0.057823	58.912113	27.274690	0.000241	0.000302
RS	6	0.072904	17.399368	101.117220	0.000895	0.001149
RS	7	0.089425	17.399368	110.675391	0.000980	0.001198
RS	8	0.107526	7.729357	272.469945	0.002412	0.002851
RS	9	0.127356	7.729357	297.724116	0.002635	0.002979
RS	10	0.149081	4.327932	580.147516	0.005136	0.005617
RS	11	0.172882	4.327932	631.981952	0.005594	0.006044
RS	12	0.198957	2.961353	1004.071998	0.008888	0.009469
RS	13	0.227524	2.961353	1089.058189	0.009640	0.010314
RS	14	0.258820	2.357033	1480.481871	0.013105	0.013938
RS	15	0.293107	2.357033	1597.600749	0.014142	0.015126
RS	16	0.330670	2.065643	1961.927691	0.017367	0.018479
RS	17	0.371823	2.065643	2105.293078	0.018636	0.019906
RS	18	0.416908	1.922368	2420.556484	0.021427	0.022768
RS	19	0.466301	1.922368	2581.852380	0.022855	0.024367
RS	20	0.520413	1.866496	2827.794593	0.025032	0.026574
RS	21	0.579697	1.866496	2997.218168	0.026532	0.028276
RS	22	0.644645	1.876743	3149.805086	0.027882	0.029625
RS	23	0.715799	1.876743	3317.214116	0.029364	0.031335
RS	24	0.793753	1.947794	3356.180012	0.029709	0.031632
RS	25	0.879155	1.947794	3512.837728	0.031096	0.033246
RS	26	0.972718	2.082333	3430.066586	0.030363	0.032398
RS	27	1.075221	2.082333	3570.211146	0.031604	0.033836
RS	28	1.187519	2.289030	3372.927885	0.029857	0.031894
RS	29	1.310548	2.289030	3494.394950	0.030933	0.033118
RS	30	1.445332	2.580457	3205.825713	0.028378	0.030297
RS	31	1.592996	2.580457	3309.477830	0.029296	0.031306
RS	32	1.754770	2.969518	2965.223618	0.026248	0.027946
RS	33	1.932002	2.969518	3053.522193	0.027030	0.028764
RS	34	2.126169	3.465762	2691.946578	0.023829	0.025240
RS	35	2.338890	3.465762	2767.519367	0.024498	0.025896
RS	36	2.571937	4.075016	2418.310037	0.021407	0.022501
RS	37	2.827253	4.075016	2483.229049	0.021982	0.023024
RS	38	3.106966	4.801602	2162.821980	0.019145	0.019919
RS	39	3.413407	4.801602	2218.543453	0.019639	0.020333
RS	40	3.749129	5.648817	1933.209099	0.017113	0.017581
RS	41	4.116931	5.648817	1980.733323	0.017534	0.017903
RS	42	4.519879	6.613443	1732.089871	0.015333	0.015518
RS	43	4.961330	6.613443	1772.050825	0.015686	0.015762
RS	44	5.444964	7.673918	1560.727869	0.013816	0.013746
RS	45	5.974811	7.673918	1593.358953	0.014105	0.013921
RS	46	6.555288	8.777829	1419.829990	0.012568	0.012270
RS	47	7.191232	8.777829	1444.851279	0.012790	0.012381
RS	48	7.887943	9.842921	1308.056772	0.011579	0.011075
RS	49	8.651228	9.842921	1324.560853	0.011725	0.011120
RS	50	9.487449	10.783203	1220.008021	0.010800	0.010109
RS	51	10.403575	10.783203	1226.444886	0.010857	0.010082
RS	52	11.407241	11.558109	1144.681694	0.010133	0.009276
RS	53	12.506812	11.558109	1139.183042	0.010084	0.009166
RS	54	13.711452	12.625274	1033.278150	0.009147	0.008132
RS	55	15.031201	12.625274	1018.940031	0.009020	0.007974
RS	56	16.477058	12.625274	994.736295	0.008805	0.007741
RS	57	18.061074	12.625274	960.454087	0.008502	0.007430
RS	58	19.796449	256.605984	48.381643	0.000428	0.000391
RS	59	21.697648	256.605984	52.908243	0.000468	0.000421
RS	60	23.780516	256.605984	57.845951	0.000512	0.000453
RS	61	26.062411	256.605984	63.229151	0.000560	0.000487
RS	62	28.562352	256.605984	69.094366	0.000612	0.000523
RS	63	31.301174	256.605984	11275.290285	0.099810	0.064602
PA	4+25*2+4+6 0.000870392 0.006378484 31.301174107 2737.832564816 58.912112510 17.399367984 7.729356701 4.327931632 2.961352528 2.357033157 2.065643323 1.922368131 1.866495576 1.876743446 1.947794215 2.082333173 2.289030304 2.580456899 2.969517719 3.465761603 4.075016247 4.801601716 5.648817057 6.613442665 7.673918031 8.777829274 9.842920756 10.783203103 11.558109139 12.625273758 256.605984216
//
IT	10545
RD	15
LK	-79149.287793
QD	-177.022679 -> -130.046304
RI	0.0091901838
TR	0.000767	0.006392
MT	32.595504
MM	C_pi: 18.966781, n_recomb: 113921.089583
RS	0	0.000000	2969.242937	0.348208	0.000003	0.000000
RS	1	0.009626	2969.242937	0.381737	0.000003	0.000001
RS	2	0.020178	2969.242937	0.418495	0.000004	0.000003
RS	3	0.031746	2969.242937	0.458794	0.000004	0.000005
RS	4	0.044428	59.426650	25.128190	0.000221	0.000276
RS	5	0.058330	59.426650	27.541491	0.000242	0.000314
RS	6	0.073570	18.671477	96.044992	0.000843	0.001135
RS	7	0.090278	18.671477	105.197210	0.000923	0.001172
RS	8	0.108593	8.571812	250.800167	0.002202	0.002702
RS	9	0.128672	8.571812	274.285782	0.002408	0.002794
RS	10	0.150683	4.809941	533.868157	0.004686	0.005246
RS	11	0.174813	4.809941	582.234736	0.005111	0.005607
RS	12	0.201266	3.261838	934.550099	0.008203	0.008856
RS	13	0.230265	3.261838	1015.104274	0.008911	0.009617
RS	14	0.262055	2.571265	1395.490940	0.012250	0.013126
RS	15	0.296906	2.571265	1508.416195	0.013241	0.014228
RS	16	0.335111	2.234469	1871.403546	0.016427	0.017545
RS	17	0.376994	2.234469	2011.916389	0.017661	0.018898
RS	18	0.422908	2.063742	2335.355244	0.020500	0.021807
RS	19	0.473242	2.063742	2495.966151	0.021910	0.023351
RS	20	0.528420	1.989500	2758.915196	0.024218	0.025687
RS	21	0.588910	1.989500	2930.231559	0.025722	0.027359
RS	22	0.655223	1.987207	3106.233812	0.027267	0.028903
RS	23	0.727919	1.987207	3277.970611	0.028774	0.030608
RS	24	0.807612	2.050038	3343.150576	0.029346	0.031140
RS	25	0.894976	2.050038	3505.928886	0.030775	0.032770
RS	26	0.990750	2.179918	3448.064428	0.030267	0.032162
RS	27	1.095743	2.179918	3595.212385	0.031559	0.033632
RS	28	1.210842	2.385014	3418.219486	0.030005	0.031904
RS	29	1.337020	2.385014	3546.690824	0.031133	0.033167
RS	30	1.475343	2.677615	3271.783882	0.028720	0.030512
RS	31	1.626982	2.677615	3381.812035	0.029686	0.031562
RS	32	1.793216	3.070381	3044.266949	0.026723	0.028313
RS	33	1.975452	3.070381	3138.008316	0.027545	0.029168
RS	34	2.175230	3.572519	2777.305274	0.024379	0.025703
RS	35	2.394237	3.572519	2857.331580	0.025082	0.026392
RS	36	2.634326	4.189510	2504.870757	0.021988	0.023014
RS	37	2.897525	4.189510	2573.322968	0.022589	0.023565
RS	38	3.186059	4.925286	2247.203483	0.019726	0.020450
RS	39	3.502366	4.925286	2305.639240	0.020239	0.020885
RS	40	3.849120	5.782526	2013.454501	0.017674	0.018107
RS	41	4.229252	5.782526	2062.963132	0.018109	0.018446
RS	42	4.645974	6.756757	1807.335583	0.015865	0.016027
RS	43	5.102809	6.756757	1848.607411	0.016227	0.016282
RS	44	5.603617	7.823979	1630.950529	0.014316	0.014233
RS	45	6.152632	7.823979	1664.225570	0.014609	0.014414
RS	46	6.754494	8.927373	1485.677229	0.013041	0.012736
RS	47	7.414289	8.927373	1510.606158	0.013260	0.012846
RS	48	8.137594	9.978188	1370.588171	0.012031	0.011525
RS	49	8.930523	9.978188	1386.085111	0.012167	0.011562
RS	50	9.799777	10.882470	1280.329934	0.011239	0.010549
RS	51	10.752703	10.882470	1284.521455	0.011276	0.010504
RS	52	11.797356	11.590525	1203.513675	0.010564	0.009709
RS	53	12.942563	11.590525	1194.044628	0.010481	0.009568
RS	54	14.198005	12.465445	1095.434945	0.009616	0.008591
RS	55	15.574293	12.465445	1074.459410	0.009432	0.008383
RS	56	17.083059	12.465445	1042.648991	0.009152	0.008093
RS	57	18.737054	12.465445	999.958298	0.008778	0.007719
RS	58	20.550259	263.649978	48.247157	0.000424	0.000384
RS	59	22.537997	263.649978	52.801884	0.000463	0.000414
RS	60	24.717070	263.649978	57.774641	0.000507	0.000446
RS	61	27.105895	263.649978	63.200866	0.000555	0.000480
RS	62	29.724662	263.649978	69.118251	0.000607	0.000516
RS	63	32.595504	263.649978	11177.469012	0.098116	0.064889
PA	4+25*2+4+6 0.000766631 0.006392150 32.595503997 2969.242936965 59.426650183 18.671476989 8.571812103 4.809941492 3.261838126 2.571264862 2.234468615 2.063742239 1.989500245 1.987207343 2.050038105 2.179918214 2.385013620 2.677615073 3.070381257 3.572518576 4.189509686 4.925285514 5.782526340 6.756756649 7.823979459 8.927373264 9.978187745 10.882470025 11.590525439 12.465444983 263.649977868
//
IT	11182
RD	16
LK	-79057.619857
QD	-148.305045 -> -107.469831
RI	0.0083834999
TR	0.000681	0.006394
MT	33.871097
MM	C_pi: 19.035987, n_recomb: 114351.977926
RS	0	0.000000	3054.706195	0.342019	0.000003	0.000000
RS	1	0.009692	3054.706195	0.375180	0.000003	0.000001
RS	2	0.020324	3054.706195	0.411557	0.000004	0.000003
RS	3	0.031986	3054.706195	0.451462	0.000004	0.000005
RS	4	0.044779	57.242730	26.424759	0.000231	0.000300
RS	5	0.058811	57.242730	28.979854	0.000253	0.000340
RS	6	0.074204	19.441270	93.549974	0.000818	0.001147
RS	7	0.091088	19.441270	102.529569	0.000897	0.001174
RS	8	0.109609	9.331227	233.969222	0.002046	0.002596
RS	9	0.129925	9.331227	256.078596	0.002239	0.002660
RS	10	0.152211	5.281910	494.545786	0.004325	0.004946
RS	11	0.176656	5.281910	539.897273	0.004721	0.005256
RS	12	0.203470	3.563131	872.150674	0.007627	0.008341
RS	13	0.232884	3.563131	948.532220	0.008295	0.009032
RS	14	0.265148	2.788126	1315.447704	0.011503	0.012424
RS	15	0.300539	2.788126	1424.039571	0.012453	0.013451
RS	16	0.339361	2.406317	1781.763404	0.015581	0.016716
RS	17	0.381945	2.406317	1918.807005	0.016780	0.017999
RS	18	0.428657	2.208050	2245.784535	0.019639	0.020930
RS	19	0.479897	2.208050	2404.663773	0.021029	0.022420
RS	20	0.536102	2.115195	2679.894527	0.023435	0.024854
RS	21	0.597755	2.115195	2851.770193	0.024939	0.026493
RS	22	0.665384	2.100101	3047.122927	0.026647	0.028202
RS	23	0.739568	2.100101	3221.767325	0.028174	0.029896
RS	24	0.820942	2.154597	3310.219075	0.028948	0.030635
RS	25	0.910203	2.154597	3477.802751	0.030413	0.032278
RS	26	1.008115	2.279866	3443.382884	0.030112	0.031887
RS	27	1.115518	2.279866	3596.456392	0.031451	0.033385
RS	28	1.233330	2.483637	3439.726791	0.030080	0.031858
RS	29	1.362561	2.483637	3574.412390	0.031258	0.033157
RS	30	1.504317	2.777925	3314.383556	0.028984	0.030663
RS	31	1.659813	2.777925	3430.264440	0.029997	0.031751
RS	32	1.830381	3.175173	3101.486092	0.027122	0.028613
RS	33	2.017480	3.175173	3200.354113	0.027987	0.029504
RS	34	2.222713	3.684313	2842.951961	0.024861	0.026101
RS	35	2.447839	3.684313	2927.260645	0.025599	0.026822
RS	36	2.694785	4.310511	2574.017866	0.022510	0.023468
RS	37	2.965665	4.310511	2645.929152	0.023138	0.024046
RS	38	3.262800	5.057350	2316.404519	0.020257	0.020928
RS	39	3.588734	5.057350	2377.546258	0.020791	0.021385
RS	40	3.946259	5.926955	2080.559062	0.018194	0.018587
RS	41	4.338437	5.926955	2132.091201	0.018645	0.018942
RS	42	4.768626	6.913675	1871.235634	0.016364	0.016496
RS	43	5.240510	6.913675	1913.895011	0.016737	0.016763
RS	44	5.758131	7.991071	1691.381025	0.014791	0.014686
RS	45	6.325921	7.991071	1725.409623	0.015089	0.014874
RS	46	6.948744	9.097930	1543.046882	0.013494	0.013173
RS	47	7.631933	9.097930	1568.025299	0.013712	0.013285
RS	48	8.381339	10.139036	1425.742891	0.012468	0.011951
RS	49	9.203380	10.139036	1440.406510	0.012596	0.011982
RS	50	10.105097	11.012459	1334.232732	0.011668	0.010971
RS	51	11.094210	11.012459	1336.375404	0.011687	0.010909
RS	52	12.179193	11.659578	1256.836107	0.010991	0.010129
RS	53	13.369335	11.659578	1243.579353	0.010875	0.009957
RS	54	14.674830	12.352699	1153.754099	0.010089	0.009049
RS	55	16.106858	12.352699	1125.980634	0.009847	0.008788
RS	56	17.677684	12.352699	1086.484202	0.009501	0.008439
RS	57	19.400759	12.352699	1035.410097	0.009055	0.008001
RS	58	21.290841	268.335256	48.490046	0.000424	0.000381
RS	59	23.364116	268.335256	53.102967	0.000464	0.000411
RS	60	25.638341	268.335256	58.142727	0.000508	0.000444
RS	61	28.132991	268.335256	63.645819	0.000557	0.000479
RS	62	30.869431	268.335256	69.651070	0.000609	0.000516
RS	63	33.871097	268.335256	11032.601537	0.096479	0.065120
PA	4+25*2+4+6 0.000681361 0.006394466 33.871097284 3054.706194833 57.242730310 19.441270139 9.331226968 5.281910028 3.563131111 2.788125586 2.406317376 2.208050051 2.115194913 2.100101345 2.154597134 2.279865989 2.483636508 2.777924516 3.175172751 3.684313098 4.310511217 5.057349692 5.926954941 6.913674734 7.991071057 9.097930352 10.139035702 11.012458635 11.659577884 12.352699430 268.335255965
//
IT	17017
RD	17
LK	-78978.295405
QD	-124.175633 -> -89.221792
RI	0.0077132047
TR	0.000612	0.006383
MT	35.153091
MM	C_pi: 19.086818, n_recomb: 114452.096189
RS	0	0.000000	2961.707183	0.355399	0.000003	0.000000
RS	1	0.009757	2961.707183	0.390086	0.000003	0.000001
RS	2	0.020466	2961.707183	0.428160	0.000004	0.000003
RS	3	0.032219	2961.707183	0.469951	0.000004	0.000005
RS	4	0.045120	52.928816	28.859857	0.000252	0.000337
RS	5	0.059279	52.928816	31.668289	0.000277	0.000381
RS	6	0.074820	19.682022	93.422060	0.000816	0.001182
RS	7	0.091877	19.682022	102.449820	0.000895	0.001203
RS	8	0.110598	9.972841	221.598597	0.001936	0.002525
RS	9	0.131145	9.972841	242.711370	0.002121	0.002570
RS	10	0.153698	5.728764	462.257015	0.004039	0.004709
RS	11	0.178451	5.728764	505.106770	0.004413	0.004980
RS	12	0.205619	3.857801	818.215748	0.007149	0.007916
RS	13	0.235438	3.857801	890.886606	0.007784	0.008551
RS	14	0.268166	3.003382	1243.348521	0.010863	0.011829
RS	15	0.304088	3.003382	1347.812754	0.011776	0.012791
RS	16	0.343514	2.578559	1697.693757	0.014833	0.015993
RS	17	0.386787	2.578559	1831.095848	0.015999	0.017214
RS	18	0.434282	2.353556	2158.030755	0.018855	0.020145
RS	19	0.486411	2.353556	2314.612403	0.020223	0.021583
RS	20	0.543627	2.242340	2598.119946	0.022701	0.024089
RS	21	0.606424	2.242340	2769.675638	0.024199	0.025694
RS	22	0.675349	2.214526	2980.524649	0.026042	0.027537
RS	23	0.750999	2.214526	3157.030854	0.027584	0.029219
RS	24	0.834030	2.260797	3265.572729	0.028532	0.030137
RS	25	0.925162	2.260797	3436.914797	0.030029	0.031787
RS	26	1.025186	2.381689	3423.800055	0.029915	0.031592
RS	27	1.134969	2.381689	3581.885163	0.031296	0.033113
RS	28	1.255463	2.584542	3444.473594	0.030095	0.031770
RS	29	1.387714	2.584542	3584.665098	0.031320	0.033101
RS	30	1.532868	2.881170	3339.645177	0.029179	0.030758
RS	31	1.692185	2.881170	3460.885903	0.030239	0.031881
RS	32	1.867046	3.283837	3141.840175	0.027451	0.028850
RS	33	2.058968	3.283837	3245.525395	0.028357	0.029775
RS	34	2.269615	3.801285	2892.862776	0.025276	0.026436
RS	35	2.500816	3.801285	2981.283305	0.026048	0.027187
RS	36	2.754574	4.438420	2628.881796	0.022969	0.023861
RS	37	3.033091	4.438420	2704.181670	0.023627	0.024465
RS	38	3.338782	5.198558	2372.857778	0.020732	0.021348
RS	39	3.674300	5.198558	2436.707763	0.021290	0.021827
RS	40	4.042553	6.083333	2136.408138	0.018666	0.019015
RS	41	4.446736	6.083333	2190.021178	0.019135	0.019387
RS	42	4.890355	7.086005	1925.254669	0.016821	0.016919
RS	43	5.377258	7.086005	1969.404264	0.017207	0.017198
RS	44	5.911666	8.177707	1743.159793	0.015230	0.015097
RS	45	6.498217	8.177707	1778.085722	0.015536	0.015293
RS	46	7.141996	9.292835	1592.829096	0.013917	0.013575
RS	47	7.848588	9.292835	1618.042984	0.014137	0.013688
RS	48	8.624121	10.329589	1474.227512	0.012881	0.012346
RS	49	9.475322	10.329589	1488.288985	0.013004	0.012372
RS	50	10.409573	11.178023	1382.277147	0.012077	0.011365
RS	51	11.434978	11.178023	1382.645483	0.012081	0.011288
RS	52	12.560431	11.770635	1305.097583	0.011403	0.010526
RS	53	13.795692	11.770635	1288.345335	0.011257	0.010326
RS	54	15.151476	12.293075	1208.393639	0.010558	0.009495
RS	55	16.639543	12.293075	1173.839685	0.010256	0.009181
RS	56	18.272798	12.293075	1126.754345	0.009845	0.008772
RS	57	20.065407	12.293075	1067.488908	0.009327	0.008270
RS	58	22.032919	271.485296	49.030850	0.000428	0.000383
RS	59	24.192398	271.485296	53.726905	0.000469	0.000414
RS	60	26.562575	271.485296	58.860327	0.000514	0.000447
RS	61	29.164007	271.485296	64.468689	0.000563	0.000483
RS	62	32.019258	271.485296	70.591953	0.000617	0.000521
RS	63	35.153091	271.485296	10866.104974	0.094940	0.065294
PA	4+25*2+4+6 0.000611793 0.006383361 35.153090807 2961.707183439 52.928815788 19.682021508 9.972841371 5.728763875 3.857801467 3.003381997 2.578558544 2.353555741 2.242340483 2.214526291 2.260796587 2.381688545 2.584542176 2.881170016 3.283837319 3.801284854 4.438420014 5.198557566 6.083333110 7.086004626 8.177707342 9.292835152 10.329589345 11.178023440 11.770634681 12.293074881 271.485295698
//
IT	24470
RD	18
LK	-78910.635830
QD	-104.199873 -> -74.591804
RI	0.0071675731
TR	0.000555	0.006358
MT	36.466767
MM	C_pi: 19.149180, n_recomb: 114367.208430
RS	0	0.000000	2696.795358	0.392587	0.000003	0.000000
RS	1	0.009821	2696.795358	0.431154	0.000004	0.000002
RS	2	0.020606	2696.795358	0.473511	0.000004	0.000004
RS	3	0.032450	2696.795358	0.520031	0.000005	0.000005
RS	4	0.045457	47.294690	32.561247	0.000285	0.000388
RS	5	0.059742	47.294690	35.749339	0.000313	0.000437
RS	6	0.075430	19.436238	95.479542	0.000835	0.001237
RS	7	0.092658	19.436238	104.764785	0.000916	0.001254
RS	8	0.111578	10.474578	213.186767	0.001864	0.002483
RS	9	0.132357	10.474578	233.652506	0.002043	0.002516
RS	10	0.155176	6.135593	436.724530	0.003819	0.004524
RS	11	0.180235	6.135593	477.602870	0.004176	0.004768
RS	12	0.207756	4.137913	773.225939	0.006761	0.007573
RS	13	0.237980	4.137913	842.764795	0.007369	0.008164
RS	14	0.271172	3.212496	1180.789733	0.010325	0.011334
RS	15	0.307623	3.212496	1281.562797	0.011206	0.012243
RS	16	0.347654	2.748350	1622.088776	0.014183	0.015375
RS	17	0.391617	2.748350	1752.003616	0.015319	0.016541
RS	18	0.439896	2.498251	2076.366635	0.018155	0.019456
RS	19	0.492918	2.498251	2230.470651	0.019503	0.020846
RS	20	0.551146	2.369515	2518.971525	0.022025	0.023400
RS	21	0.615092	2.369515	2689.715681	0.023518	0.024971
RS	22	0.685319	2.329446	2912.576484	0.025467	0.026924
RS	23	0.762442	2.329446	3090.238968	0.027020	0.028591
RS	24	0.847139	2.367850	3215.699013	0.028117	0.029661
RS	25	0.940154	2.367850	3390.013389	0.029641	0.031315
RS	26	1.042304	2.484811	3395.669191	0.029691	0.031292
RS	27	1.154486	2.484811	3558.023807	0.031111	0.032832
RS	28	1.277684	2.687310	3438.337420	0.030064	0.031654
RS	29	1.412981	2.687310	3583.420926	0.031333	0.033013
RS	30	1.561565	2.987095	3352.700655	0.029315	0.030809
RS	31	1.724741	2.987095	3478.848376	0.030418	0.031963
RS	32	1.903942	3.396277	3169.633838	0.027715	0.029033
RS	33	2.100742	3.396277	3277.835732	0.028661	0.029989
RS	34	2.316869	3.923498	2930.552908	0.025624	0.026712
RS	35	2.554220	3.923498	3022.909230	0.026432	0.027491
RS	36	2.814881	4.573533	2672.256364	0.023366	0.024194
RS	37	3.101141	4.573533	2750.865170	0.024053	0.024822
RS	38	3.415513	5.349509	2418.750081	0.021149	0.021710
RS	39	3.760758	5.349509	2485.303003	0.021731	0.022210
RS	40	4.139909	6.252627	2182.703453	0.019085	0.019387
RS	41	4.556295	6.252627	2238.450869	0.019572	0.019775
RS	42	5.013572	7.275185	1970.703755	0.017231	0.017290
RS	43	5.515757	7.275185	2016.447355	0.017631	0.017581
RS	44	6.067259	8.385892	1787.290082	0.015628	0.015462
RS	45	6.672923	8.385892	1823.264252	0.015942	0.015665
RS	46	7.338066	9.514677	1635.792326	0.014303	0.013933
RS	47	8.068531	9.514677	1661.442011	0.014527	0.014049
RS	48	8.870731	10.553084	1516.612861	0.013261	0.012703
RS	49	9.751713	10.553084	1530.329238	0.013381	0.012724
RS	50	10.719213	11.382845	1424.884229	0.012459	0.011725
RS	51	11.781728	11.382845	1423.796132	0.012449	0.011635
RS	52	12.948588	11.927505	1348.600358	0.011792	0.010894
RS	53	14.230041	11.927505	1328.716426	0.011618	0.010667
RS	54	15.637340	12.290037	1259.382947	0.011012	0.009921
RS	55	17.182846	12.290037	1218.212987	0.010652	0.009554
RS	56	18.880129	12.290037	1163.776835	0.010176	0.009086
RS	57	20.744097	12.290037	1096.639837	0.009589	0.008521
RS	58	22.791118	273.859681	49.787542	0.000435	0.000387
RS	59	25.039168	273.859681	54.585809	0.000477	0.000419
RS	60	27.507992	273.859681	59.833399	0.000523	0.000454
RS	61	30.219270	273.859681	65.569009	0.000573	0.000491
RS	62	33.196812	273.859681	71.833757	0.000628	0.000530
RS	63	36.466767	273.859681	10695.419391	0.093518	0.065414
PA	4+25*2+4+6 0.000555001 0.006357566 36.466766919 2696.795357596 47.294690497 19.436238141 10.474577554 6.135593410 4.137913062 3.212495572 2.748350220 2.498251332 2.369514715 2.329446411 2.367849863 2.484811194 2.687309873 2.987094970 3.396276912 3.923498316 4.573532542 5.349508696 6.252627222 7.275185040 8.385892313 9.514677202 10.553084129 11.382845073 11.927505467 12.290037005 273.859681317
//
IT	31177
RD	19
LK	-78853.436013
QD	-87.836702 -> -62.857658
RI	0.0067269959
TR	0.000508	0.006318
MT	37.827231
MM	C_pi: 19.239008, n_recomb: 114191.999025
RS	0	0.000000	2415.721594	0.440473	0.000004	0.000000
RS	1	0.009884	2415.721594	0.484025	0.000004	0.000002
RS	2	0.020746	2415.721594	0.531884	0.000005	0.000004
RS	3	0.032681	2415.721594	0.584477	0.000005	0.000006
RS	4	0.045795	41.172290	37.677910	0.000330	0.000452
RS	5	0.060206	41.172290	41.388888	0.000362	0.000511
RS	6	0.076041	18.794516	99.570715	0.000872	0.001307
RS	7	0.093442	18.794516	109.312657	0.000957	0.001324
RS	8	0.112562	10.828964	208.178439	0.001823	0.002462
RS	9	0.133572	10.828964	228.306075	0.001999	0.002490
RS	10	0.156659	6.493145	417.164259	0.003653	0.004383
RS	11	0.182029	6.493145	456.560896	0.003998	0.004611
RS	12	0.209905	4.397329	736.709592	0.006451	0.007301
RS	13	0.240537	4.397329	803.713874	0.007038	0.007860
RS	14	0.274197	3.411685	1127.951149	0.009878	0.010929
RS	15	0.311184	3.411685	1225.571569	0.010733	0.011794
RS	16	0.351827	2.913153	1556.052798	0.013627	0.014854
RS	17	0.396487	2.913153	1682.821920	0.014737	0.015972
RS	18	0.445561	2.640496	2002.774307	0.017539	0.018860
RS	19	0.499486	2.640496	2154.463640	0.018867	0.020208
RS	20	0.558741	2.495552	2445.363982	0.021414	0.022790
RS	21	0.623853	2.495552	2615.074195	0.022901	0.024330
RS	22	0.695401	2.443938	2847.026740	0.024932	0.026368
RS	23	0.774021	2.443938	3025.398289	0.026494	0.028020
RS	24	0.860412	2.474993	3164.883651	0.027715	0.029218
RS	25	0.955342	2.474993	3341.598213	0.029263	0.030873
RS	26	1.059656	2.588521	3363.546802	0.029455	0.030998
RS	27	1.174280	2.588521	3529.580694	0.030909	0.032554
RS	28	1.300234	2.791316	3425.710230	0.030000	0.031522
RS	29	1.438637	2.791316	3575.161214	0.031308	0.032907
RS	30	1.590721	3.095055	3357.629578	0.029403	0.030826
RS	31	1.757837	3.095055	3488.269431	0.030547	0.032009
RS	32	1.941472	3.511888	3188.391262	0.027921	0.029170
RS	33	2.143258	3.511888	3300.814475	0.028906	0.030155
RS	34	2.364989	4.050404	2958.945673	0.025912	0.026934
RS	35	2.608636	4.050404	3055.049546	0.026754	0.027741
RS	36	2.876366	4.715351	2706.513766	0.023701	0.024470
RS	37	3.170560	4.715351	2788.331883	0.024418	0.025122
RS	38	3.493832	5.509764	2455.979177	0.021507	0.022016
RS	39	3.849058	5.509764	2525.207407	0.022114	0.022535
RS	40	4.239396	6.434552	2220.920000	0.019449	0.019705
RS	41	4.668316	6.434552	2278.834865	0.019956	0.020109
RS	42	5.139632	7.481051	2008.737252	0.017591	0.017608
RS	43	5.657534	7.481051	2056.160701	0.018006	0.017912
RS	44	6.226627	8.615648	1824.658411	0.015979	0.015777
RS	45	6.851971	8.615648	1861.817902	0.016304	0.015989
RS	46	7.539126	9.763650	1672.613063	0.014647	0.014246
RS	47	8.294202	9.763650	1698.890295	0.014877	0.014366
RS	48	9.123912	10.809697	1553.424602	0.013604	0.013017
RS	49	10.035633	10.809697	1567.050761	0.013723	0.013036
RS	50	11.037472	11.626964	1462.446951	0.012807	0.012046
RS	51	12.138335	11.626964	1460.230180	0.012787	0.011945
RS	52	13.348012	12.129926	1387.610194	0.012152	0.011228
RS	53	14.677257	12.129926	1364.991623	0.011953	0.010976
RS	54	16.137888	12.342136	1306.736233	0.011443	0.010321
RS	55	17.742893	12.342136	1259.222027	0.011027	0.009902
RS	56	19.506542	12.342136	1197.772430	0.010489	0.009376
RS	57	21.444516	12.342136	1123.169010	0.009836	0.008751
RS	58	23.574046	275.978855	50.692065	0.000444	0.000393
RS	59	25.914064	275.978855	55.606377	0.000487	0.000426
RS	60	28.485378	275.978855	60.983089	0.000534	0.000462
RS	61	31.310849	275.978855	66.862061	0.000586	0.000500
RS	62	34.415598	275.978855	73.285596	0.000642	0.000541
RS	63	37.827231	275.978855	10530.547579	0.092218	0.065481
PA	4+25*2+4+6 0.000508365 0.006317599 37.827231294 2415.721594225 41.172290233 18.794515736 10.828964218 6.493144654 4.397328532 3.411685349 2.913153442 2.640496003 2.495551870 2.443938262 2.474992808 2.588520549 2.791315611 3.095054888 3.511888317 4.050404091 4.715351389 5.509763590 6.434551847 7.481051003 8.615647909 9.763650363 10.809697462 11.626964164 12.129925646 12.342136217 275.978854911
//
IT	31216
RD	20
LK	-78805.201221
QD	-74.501883 -> -53.397987
RI	0.0063676043
TR	0.000470	0.006265
MT	39.245070
MM	C_pi: 19.362408, n_recomb: 113973.039665
RS	0	0.000000	2182.122149	0.489901	0.000004	0.000000
RS	1	0.009948	2182.122149	0.538653	0.000005	0.000002
RS	2	0.020886	2182.122149	0.592259	0.000005	0.000005
RS	3	0.032913	2182.122149	0.651201	0.000006	0.000007
RS	4	0.046135	35.417638	44.105379	0.000387	0.000531
RS	5	0.060673	35.417638	48.474565	0.000425	0.000601
RS	6	0.076658	17.915107	105.296675	0.000924	0.001388
RS	7	0.094232	17.915107	115.659486	0.001015	0.001409
RS	8	0.113555	11.045401	205.960359	0.001807	0.002455
RS	9	0.134800	11.045401	226.009045	0.001983	0.002485
RS	10	0.158159	6.793259	402.875866	0.003535	0.004275
RS	11	0.183842	6.793259	441.238225	0.003871	0.004497
RS	12	0.212079	4.631030	707.855792	0.006211	0.007087
RS	13	0.243126	4.631030	772.897008	0.006781	0.007624
RS	14	0.277261	3.597729	1084.284709	0.009514	0.010601
RS	15	0.314793	3.597729	1179.315811	0.010347	0.011433
RS	16	0.356058	3.070876	1499.500475	0.013157	0.014418
RS	17	0.401428	3.070876	1623.548515	0.014245	0.015498
RS	18	0.451312	2.778781	1937.858334	0.017003	0.018348
RS	19	0.506158	2.778781	2087.334699	0.018314	0.019659
RS	20	0.566461	2.619270	2378.673750	0.020870	0.022255
RS	21	0.632763	2.619270	2547.301254	0.022350	0.023767
RS	22	0.705661	2.557070	2785.892463	0.024443	0.025869
RS	23	0.785811	2.557070	2964.702106	0.026012	0.027508
RS	24	0.873934	2.581465	3115.601205	0.027336	0.028811
RS	25	0.970825	2.581465	3294.295389	0.028904	0.030468
RS	26	1.077354	2.692177	3330.125578	0.029219	0.030720
RS	27	1.194482	2.692177	3499.358978	0.030703	0.032289
RS	28	1.323261	2.895943	3409.349883	0.029914	0.031385
RS	29	1.464852	2.895943	3562.708685	0.031259	0.032791
RS	30	1.620529	3.204490	3356.979879	0.029454	0.030820
RS	31	1.791694	3.204490	3491.723506	0.030636	0.032029
RS	32	1.979886	3.630087	3200.396678	0.028080	0.029271
RS	33	2.186800	3.630087	3316.743932	0.029101	0.030282
RS	34	2.414299	4.181415	2979.971353	0.026146	0.027113
RS	35	2.664431	4.181415	3079.615879	0.027021	0.027944
RS	36	2.939446	4.863234	2733.259670	0.023982	0.024698
RS	37	3.241821	4.863234	2818.159238	0.024727	0.025372
RS	38	3.574277	5.678674	2485.823666	0.021811	0.022271
RS	39	3.939808	5.678674	2557.667947	0.022441	0.022809
RS	40	4.341702	6.628425	2252.067535	0.019760	0.019971
RS	41	4.783578	6.628425	2312.150359	0.020287	0.020391
RS	42	5.269414	7.702956	2040.119535	0.017900	0.017878
RS	43	5.803582	7.702956	2089.277975	0.018331	0.018194
RS	44	6.390892	8.866280	1855.847930	0.016283	0.016045
RS	45	7.036628	8.866280	1894.301025	0.016621	0.016266
RS	46	7.746606	10.039053	1703.711725	0.014948	0.014514
RS	47	8.527214	10.039053	1730.783333	0.015186	0.014638
RS	48	9.385480	11.098668	1584.946137	0.013906	0.013289
RS	49	10.329129	11.098668	1598.718246	0.014027	0.013308
RS	50	11.366656	11.909393	1495.134156	0.013118	0.012328
RS	51	12.507399	11.909393	1492.108396	0.013092	0.012219
RS	52	13.761628	12.376348	1422.200991	0.012478	0.011525
RS	53	15.140632	12.376348	1397.255721	0.012260	0.011253
RS	54	16.656824	12.446332	1350.318303	0.011848	0.010691
RS	55	18.323852	12.446332	1296.812567	0.011378	0.010221
RS	56	20.156722	12.446332	1228.760866	0.010781	0.009641
RS	57	22.171933	12.446332	1147.158452	0.010065	0.008959
RS	58	24.387624	278.164302	51.689273	0.000454	0.000400
RS	59	26.823740	278.164302	56.728973	0.000498	0.000434
RS	60	29.502209	278.164302	62.244968	0.000546	0.000471
RS	61	32.447142	278.164302	68.278315	0.000599	0.000511
RS	62	35.685047	278.164302	74.872524	0.000657	0.000554
RS	63	39.245070	278.164302	10374.714366	0.091028	0.065501
PA	4+25*2+4+6 0.000469670 0.006264569 39.245070202 2182.122149353 35.417637952 17.915106831 11.045401296 6.793258603 4.631030285 3.597729109 3.070876002 2.778780856 2.619269674 2.557070010 2.581465253 2.692176680 2.895942762 3.204489506 3.630087365 4.181415123 4.863233944 5.678674077 6.628425078 7.702956265 8.866280078 10.039053107 11.098668391 11.909393120 12.376347874 12.446332019 278.164302289
//
IT	22762
RD	21
LK	-78764.427885
QD	-63.637627 -> -45.730895
RI	0.0061039065
TR	0.000439	0.006216
MT	40.590419
MM	C_pi: 19.480916, n_recomb: 113798.437960
RS	0	0.000000	2036.171572	0.527354	0.000005	0.000000
RS	1	0.010007	2036.171572	0.580143	0.000005	0.000002
RS	2	0.021016	2036.171572	0.638217	0.000006	0.000005
RS	3	0.033126	2036.171572	0.702107	0.000006	0.000008
RS	4	0.046448	30.206085	52.054232	0.000457	0.000620
RS	5	0.061103	30.206085	57.236896	0.000503	0.000705
RS	6	0.077224	16.902933	112.436700	0.000988	0.001476
RS	7	0.094959	16.902933	123.559250	0.001086	0.001504
RS	8	0.114469	11.143042	205.879392	0.001809	0.002459
RS	9	0.135931	11.143042	226.040097	0.001986	0.002497
RS	10	0.159540	7.036952	392.642449	0.003450	0.004196
RS	11	0.185513	7.036952	430.300136	0.003781	0.004419
RS	12	0.214084	4.835606	685.288671	0.006022	0.006922
RS	13	0.245515	4.835606	748.815211	0.006580	0.007448
RS	14	0.280091	3.766981	1048.473050	0.009213	0.010339
RS	15	0.318126	3.766981	1141.372652	0.010030	0.011146
RS	16	0.359969	3.217900	1451.481356	0.012755	0.014056
RS	17	0.405998	3.217900	1573.167109	0.013824	0.015105
RS	18	0.456633	2.909564	1881.220015	0.016531	0.017911
RS	19	0.512336	2.909564	2028.662828	0.017827	0.019192
RS	20	0.573613	2.737051	2319.230438	0.020380	0.021787
RS	21	0.641021	2.737051	2486.743292	0.021852	0.023276
RS	22	0.715176	2.665032	2730.301309	0.023992	0.025427
RS	23	0.796751	2.665032	2909.318662	0.025566	0.027054
RS	24	0.886489	2.683093	3069.784214	0.026976	0.028444
RS	25	0.985207	2.683093	3250.083445	0.028560	0.030102
RS	26	1.093805	2.791068	3298.024300	0.028981	0.030462
RS	27	1.213269	2.791068	3470.011556	0.030493	0.032044
RS	28	1.344689	2.995741	3392.353583	0.029810	0.031248
RS	29	1.489259	2.995741	3549.172564	0.031188	0.032676
RS	30	1.648297	3.308933	3354.120313	0.029474	0.030799
RS	31	1.823250	3.308933	3492.567336	0.030691	0.032033
RS	32	2.015711	3.743071	3209.077472	0.028200	0.029345
RS	33	2.227431	3.743071	3329.019952	0.029254	0.030381
RS	34	2.460338	4.306951	2997.002221	0.026336	0.027254
RS	35	2.716553	4.306951	3099.934723	0.027241	0.028109
RS	36	2.998406	5.005450	2755.662437	0.024215	0.024883
RS	37	3.308465	5.005450	2843.462822	0.024987	0.025578
RS	38	3.649552	5.841756	2511.260381	0.022068	0.022481
RS	39	4.024772	5.841756	2585.603395	0.022721	0.023036
RS	40	4.437540	6.816446	2278.905946	0.020026	0.020192
RS	41	4.891613	6.816446	2341.095944	0.020572	0.020627
RS	42	5.391126	7.919168	2067.397872	0.018167	0.018101
RS	43	5.940626	7.919168	2118.282279	0.018614	0.018429
RS	44	6.545114	9.111616	1883.197175	0.016549	0.016269
RS	45	7.210094	9.111616	1922.985072	0.016898	0.016499
RS	46	7.941619	10.309823	1731.261338	0.015213	0.014739
RS	47	8.746348	10.309823	1759.221252	0.015459	0.014869
RS	48	9.631606	11.383978	1613.218549	0.014176	0.013520
RS	49	10.605452	11.383978	1627.290449	0.014300	0.013540
RS	50	11.676752	12.189537	1524.881422	0.013400	0.012572
RS	51	12.855257	12.189537	1521.270549	0.013368	0.012456
RS	52	14.151696	12.622345	1454.212656	0.012779	0.011787
RS	53	15.577870	12.622345	1427.236712	0.012542	0.011497
RS	54	17.146762	12.553626	1391.913939	0.012231	0.011029
RS	55	18.872654	12.553626	1332.646934	0.011711	0.010512
RS	56	20.771256	12.553626	1258.273546	0.011057	0.009881
RS	57	22.859853	12.553626	1170.001342	0.010281	0.009145
RS	58	25.157456	279.859977	52.745844	0.000464	0.000408
RS	59	27.684982	279.859977	57.914611	0.000509	0.000443
RS	60	30.465439	279.859977	63.573660	0.000559	0.000482
RS	61	33.524137	279.859977	69.765209	0.000613	0.000523
RS	62	36.888920	279.859977	76.533931	0.000673	0.000568
RS	63	40.590419	279.859977	10240.799451	0.089991	0.065481
PA	4+25*2+4+6 0.000439373 0.006216344 40.590419362 2036.171571703 30.206085229 16.902932878 11.143042255 7.036951926 4.835605630 3.766980817 3.217899825 2.909564232 2.737050831 2.665031631 2.683093079 2.791067527 2.995741289 3.308932706 3.743070621 4.306950919 5.005450037 5.841756240 6.816445993 7.919167938 9.111615562 10.309823413 11.383977962 12.189537453 12.622344631 12.553626373 279.859976809
//
IT	6141
RD	22
LK	-85382.960915
QD	-3882.635595 -> -393.078069
RI	0.0024730662
TR	0.000437	0.005475
MT	49.711202
MM	C_pi: 35.349570, n_recomb: 175863.994946
RS	0	0.000000	2002.445373	0.829656	0.000005	0.000000
RS	1	0.010361	2002.445373	0.915637	0.000005	0.000002
RS	2	0.021795	2002.445373	1.010531	0.000006	0.000005
RS	3	0.034414	2002.445373	1.115263	0.000006	0.000007
RS	4	0.048340	28.441845	86.634988	0.000493	0.000622
RS	5	0.063709	28.441845	95.560940	0.000543	0.000709
RS	6	0.080671	17.596749	170.326092	0.000969	0.001343
RS	7	0.099390	17.596749	187.773101	0.001068	0.001369
RS	8	0.120048	12.403618	293.564788	0.001669	0.002091
RS	9	0.142847	12.403618	323.375841	0.001839	0.002121
RS	10	0.168008	8.038402	549.214444	0.003123	0.003475
RS	11	0.195775	8.038402	603.967377	0.003434	0.003670
RS	12	0.226420	5.565883	957.977327	0.005447	0.005731
RS	13	0.260239	5.565883	1050.598481	0.005974	0.006207
RS	14	0.297563	4.350133	1471.696488	0.008368	0.008659
RS	15	0.338754	4.350133	1608.271959	0.009145	0.009411
RS	16	0.384212	3.725886	2047.916329	0.011645	0.011957
RS	17	0.434380	3.725886	2228.638822	0.012673	0.012954
RS	18	0.489746	3.376673	2669.991765	0.015182	0.015493
RS	19	0.550848	3.376673	2891.587622	0.016442	0.016726
RS	20	0.618281	3.183102	3313.317486	0.018840	0.019162
RS	21	0.692700	3.183102	3568.561398	0.020292	0.020612
RS	22	0.774830	3.106076	3927.468873	0.022332	0.022725
RS	23	0.865469	3.106076	4204.497220	0.023908	0.024333
RS	24	0.965499	3.135053	4446.156456	0.025282	0.025813
RS	25	1.075893	3.135053	4729.954558	0.026896	0.027484
RS	26	1.197725	3.271100	4808.544809	0.027342	0.028051
RS	27	1.332179	3.271100	5084.246391	0.028910	0.029683
RS	28	1.480564	3.523430	4977.523799	0.028303	0.029180
RS	29	1.644322	3.523430	5233.713114	0.029760	0.030691
RS	30	1.825047	3.907457	4951.063215	0.028153	0.029149
RS	31	2.024497	3.907457	5181.494583	0.029463	0.030491
RS	32	2.244611	4.439827	4763.815163	0.027088	0.028133
RS	33	2.487531	4.439827	4966.952343	0.028243	0.029292
RS	34	2.755619	5.133538	4472.536637	0.025432	0.026455
RS	35	3.051483	5.133538	4649.665061	0.026439	0.027437
RS	36	3.378001	5.997512	4132.569502	0.023499	0.024444
RS	37	3.738349	5.997512	4285.971551	0.024371	0.025265
RS	38	4.136031	7.039238	3783.158333	0.021512	0.022339
RS	39	4.574917	7.039238	3915.125566	0.022262	0.023015
RS	40	5.059274	8.263606	3447.592140	0.019604	0.020287
RS	41	5.593814	8.263606	3560.053784	0.020243	0.020833
RS	42	6.183737	9.662618	3139.992484	0.017855	0.018382
RS	43	6.834781	9.662618	3234.311660	0.018391	0.018809
RS	44	7.553277	11.193927	2871.117612	0.016326	0.016691
RS	45	8.346215	11.193927	2947.786886	0.016762	0.017005
RS	46	9.221308	12.757494	2649.560618	0.015066	0.015268
RS	47	10.187067	12.757494	2707.725718	0.015397	0.015467
RS	48	11.252887	14.192713	2478.971177	0.014096	0.014135
RS	49	12.429133	14.192713	2515.800097	0.014305	0.014204
RS	50	13.727247	15.314435	2354.240370	0.013387	0.013256
RS	51	15.159856	15.314435	2364.209327	0.013443	0.013168
RS	52	16.740895	15.980421	2258.377108	0.012842	0.012531
RS	53	18.485741	15.980421	2232.828334	0.012696	0.012242
RS	54	20.411366	16.046538	2174.118327	0.012362	0.011882
RS	55	22.536501	16.046538	2099.754306	0.011940	0.011322
RS	56	24.881817	16.046538	2000.057777	0.011373	0.010639
RS	57	27.470125	16.046538	1876.207148	0.010669	0.009847
RS	58	30.326601	517.727969	58.907155	0.000335	0.000442
RS	59	33.479031	517.727969	65.134564	0.000370	0.000483
RS	60	36.958077	517.727969	72.028817	0.000410	0.000529
RS	61	40.797578	517.727969	79.661946	0.000453	0.000579
RS	62	45.034881	517.727969	88.113521	0.000501	0.000634
RS	63	49.711202	517.727969	21950.140560	0.124813	0.105059
PA	4+25*2+4+6 0.000436825 0.005475013 49.711201670 2002.445373146 28.441845350 17.596749191 12.403617799 8.038401691 5.565883357 4.350132565 3.725886061 3.376672739 3.183101823 3.106075741 3.135053386 3.271100174 3.523430475 3.907457419 4.439827431 5.133538040 5.997512271 7.039238176 8.263605529 9.662618025 11.193926644 12.757494045 14.192712576 15.314434855 15.980421376 16.046537963 517.727969306
//
IT	5737
RD	23
LK	-80626.548781
QD	-913.514968 -> -240.131470
RI	0.0106063958
TR	0.000454	0.005166
MT	54.342779
MM	C_pi: 38.566937, n_recomb: 180582.343734
RS	0	0.000000	1749.956936	0.986926	0.000005	0.000000
RS	1	0.010517	1749.956936	1.090742	0.000006	0.000002
RS	2	0.022139	1749.956936	1.205480	0.000007	0.000005
RS	3	0.034984	1749.956936	1.332293	0.000007	0.000008
RS	4	0.049180	22.398839	114.998450	0.000637	0.000766
RS	5	0.064869	22.398839	127.004160	0.000703	0.000911
RS	6	0.082207	14.863858	211.306072	0.001170	0.001630
RS	7	0.101369	14.863858	233.223822	0.001292	0.001728
RS	8	0.122547	11.144715	343.180619	0.001900	0.002552
RS	9	0.145951	11.144715	378.458292	0.002096	0.002655
RS	10	0.171817	7.479561	621.348634	0.003441	0.004302
RS	11	0.200403	7.479561	683.989866	0.003788	0.004572
RS	12	0.231995	5.288254	1063.476558	0.005889	0.007081
RS	13	0.266910	5.288254	1167.290083	0.006464	0.007629
RS	14	0.305496	4.201141	1609.938240	0.008915	0.010521
RS	15	0.348141	4.201141	1760.545913	0.009749	0.011320
RS	16	0.395270	3.647813	2212.738541	0.012253	0.014186
RS	17	0.447356	3.647813	2409.310450	0.013342	0.015190
RS	18	0.504919	3.341213	2857.311582	0.015823	0.017919
RS	19	0.568536	3.341213	3095.692652	0.017143	0.019133
RS	20	0.638844	3.174138	3520.988204	0.019498	0.021652
RS	21	0.716545	3.174138	3793.113005	0.021005	0.023074
RS	22	0.802418	3.114842	4151.709689	0.022991	0.025170
RS	23	0.897322	3.114842	4444.696017	0.024613	0.026745
RS	24	1.002206	3.157736	4679.229239	0.025912	0.028103
RS	25	1.118121	3.157736	4976.949768	0.027561	0.029730
RS	26	1.246227	3.307109	5039.260518	0.027906	0.030070
RS	27	1.387804	3.307109	5325.966218	0.029493	0.031639
RS	28	1.544271	3.574480	5193.602677	0.028760	0.030825
RS	29	1.717193	3.574480	5457.507066	0.030222	0.032251
RS	30	1.908301	3.977352	5141.903675	0.028474	0.030352
RS	31	2.119506	3.977352	5376.950998	0.029776	0.031591
RS	32	2.352923	4.534522	4922.655381	0.027260	0.028875
RS	33	2.610888	4.534522	5127.864320	0.028396	0.029919
RS	34	2.895982	5.261312	4596.980349	0.025456	0.026760
RS	35	3.211058	5.261312	4774.278154	0.026438	0.027621
RS	36	3.559270	6.169128	4223.639141	0.023389	0.024361
RS	37	3.944102	6.169128	4375.859897	0.024232	0.025060
RS	38	4.369405	7.268106	3843.850845	0.021286	0.021929
RS	39	4.839436	7.268106	3973.705188	0.022005	0.022487
RS	40	5.358898	8.565850	3481.725704	0.019281	0.019611
RS	41	5.932989	8.565850	3591.448646	0.019888	0.020046
RS	42	6.567456	10.056490	3151.533347	0.017452	0.017494
RS	43	7.268648	10.056490	3242.702684	0.017957	0.017820
RS	44	8.043581	11.697595	2863.776103	0.015859	0.015636
RS	45	8.900011	11.697595	2937.020276	0.016264	0.015860
RS	46	9.846509	13.384251	2626.499678	0.014545	0.014078
RS	47	10.892546	13.384251	2681.034267	0.014847	0.014201
RS	48	12.048592	14.943958	2442.632067	0.013526	0.012828
RS	49	13.326214	14.943958	2475.649105	0.013709	0.012839
RS	50	14.738199	16.172741	2306.432925	0.012772	0.011844
RS	51	16.298677	16.172741	2312.400933	0.012805	0.011719
RS	52	18.023264	16.905554	2200.772243	0.012187	0.011024
RS	53	19.929221	16.905554	2170.961342	0.012022	0.010726
RS	54	22.035619	16.927924	2113.472830	0.011704	0.010270
RS	55	24.363540	16.927924	2033.364805	0.011260	0.009744
RS	56	26.936279	16.927924	1927.934818	0.010676	0.009105
RS	57	29.779584	16.927924	1798.701280	0.009961	0.008365
RS	58	32.921908	642.324512	47.928956	0.000265	0.000257
RS	59	36.394699	642.324512	53.125310	0.000294	0.000277
RS	60	40.232711	642.324512	58.898180	0.000326	0.000300
RS	61	44.474352	642.324512	65.313348	0.000362	0.000325
RS	62	49.162070	642.324512	72.444162	0.000401	0.000353
RS	63	54.342779	642.324512	22091.430998	0.122334	0.084951
PA	4+25*2+4+6 0.000453667 0.005166323 54.342778878 1749.956936437 22.398838820 14.863858296 11.144715226 7.479560533 5.288254287 4.201141471 3.647813353 3.341213000 3.174137571 3.114842327 3.157735654 3.307108523 3.574480391 3.977352424 4.534522065 5.261311525 6.169128212 7.268105923 8.565849524 10.056489763 11.697595483 13.384251004 14.943958194 16.172740507 16.905553655 16.927924104 642.324511928
//
IT	6384
RD	24
LK	-79629.525252
QD	-377.769613 -> -186.466456
RI	0.0109953454
TR	0.000484	0.005049
MT	56.538099
MM	C_pi: 37.055334, n_recomb: 170496.620401
RS	0	0.000000	1852.127155	0.891141	0.000005	0.000000
RS	1	0.010586	1852.127155	0.985499	0.000006	0.000002
RS	2	0.022293	1852.127155	1.089851	0.000006	0.000004
RS	3	0.035239	1852.127155	1.205255	0.000007	0.000007
RS	4	0.049555	20.316891	121.461417	0.000712	0.000782
RS	5	0.065387	20.316891	134.214803	0.000787	0.000955
RS	6	0.082895	13.869151	217.189043	0.001274	0.001634
RS	7	0.102256	13.869151	239.840234	0.001407	0.001779
RS	8	0.123667	10.728102	342.262577	0.002007	0.002531
RS	9	0.147344	10.728102	377.639709	0.002215	0.002692
RS	10	0.173528	7.305542	611.347247	0.003586	0.004291
RS	11	0.202483	7.305542	673.300789	0.003949	0.004633
RS	12	0.234504	5.198464	1040.622436	0.006103	0.007121
RS	13	0.269915	5.198464	1142.666425	0.006702	0.007758
RS	14	0.309074	4.151413	1568.353572	0.009199	0.010631
RS	15	0.352379	4.151413	1715.633242	0.010063	0.011539
RS	16	0.400267	3.622152	2146.499297	0.012590	0.014375
RS	17	0.453226	3.622152	2337.798258	0.013712	0.015500
RS	18	0.511790	3.329194	2763.561715	0.016209	0.018202
RS	19	0.576554	3.329194	2994.675573	0.017564	0.019540
RS	20	0.648174	3.168315	3400.528284	0.019945	0.022046
RS	21	0.727376	3.168315	3663.608984	0.021488	0.023591
RS	22	0.814962	3.110719	4007.902810	0.023507	0.025682
RS	23	0.911820	3.110719	4290.366856	0.025164	0.027376
RS	24	1.018931	3.153146	4516.523861	0.026490	0.028720
RS	25	1.137381	3.153146	4802.510258	0.028168	0.030455
RS	26	1.268370	3.301223	4862.311720	0.028519	0.030751
RS	27	1.413226	3.301223	5136.318594	0.030126	0.032411
RS	28	1.573416	3.567124	5006.960324	0.029367	0.031514
RS	29	1.750563	3.567124	5257.490244	0.030836	0.033010
RS	30	1.946464	3.968725	4949.842893	0.029032	0.030991
RS	31	2.163103	3.968725	5171.191945	0.030330	0.032279
RS	32	2.402675	4.525207	4728.822351	0.027736	0.029419
RS	33	2.667608	4.525207	4920.376973	0.028859	0.030492
RS	34	2.960587	5.252410	4404.061009	0.025831	0.027183
RS	35	3.284580	5.252410	4568.062295	0.026793	0.028058
RS	36	3.642872	6.162398	4033.359894	0.023657	0.024655
RS	37	4.039092	6.162398	4172.865915	0.024475	0.025358
RS	38	4.477256	7.266089	3657.228217	0.021450	0.022100
RS	39	4.961804	7.266089	3775.091515	0.022142	0.022655
RS	40	5.497647	8.571847	3299.339471	0.019351	0.019672
RS	41	6.090214	8.571847	3397.876750	0.019929	0.020100
RS	42	6.745510	10.074289	2973.575472	0.017441	0.017461
RS	43	7.470175	10.074289	3054.405285	0.017915	0.017777
RS	44	8.271553	11.730563	2689.915495	0.015777	0.015527
RS	45	9.157766	11.730563	2753.682678	0.016151	0.015742
RS	46	10.137793	13.433422	2455.725721	0.014403	0.013909
RS	47	11.221565	13.433422	2501.662798	0.014673	0.014023
RS	48	12.420066	15.004998	2273.335020	0.013334	0.012613
RS	49	13.745439	15.004998	2298.688499	0.013482	0.012616
RS	50	15.211117	16.232291	2136.870723	0.012533	0.011594
RS	51	16.831952	16.232291	2136.236525	0.012529	0.011462
RS	52	18.624367	16.937573	2029.962962	0.011906	0.010750
RS	53	20.606528	16.937573	1994.799565	0.011700	0.010443
RS	54	22.798521	16.815782	1948.895467	0.011431	0.010003
RS	55	25.222558	16.815782	1863.279295	0.010929	0.009458
RS	56	27.903203	16.815782	1754.149376	0.010288	0.008799
RS	57	30.867621	16.815782	1623.466314	0.009522	0.008035
RS	58	34.145852	680.896680	40.377445	0.000237	0.000209
RS	59	37.771117	680.896680	44.794400	0.000263	0.000226
RS	60	41.780153	680.896680	49.706871	0.000292	0.000245
RS	61	46.213584	680.896680	55.172242	0.000324	0.000265
RS	62	51.116339	680.896680	61.254635	0.000359	0.000288
RS	63	56.538099	680.896680	19302.784367	0.113215	0.076059
PA	4+25*2+4+6 0.000484265 0.005048666 56.538099116 1852.127154549 20.316891086 13.869150555 10.728102079 7.305542285 5.198463867 4.151412536 3.622151793 3.329193789 3.168314957 3.110719210 3.153146202 3.301223338 3.567124006 3.968725021 4.525207184 5.252410342 6.162397672 7.266088884 8.571846614 10.074288747 11.730563355 13.433421957 15.004998093 16.232290746 16.937572726 16.815781708 680.896680013
//
IT	5905
RD	25
LK	-79327.157758
QD	-236.600739 -> -163.683057
RI	0.0098557446
TR	0.000510	0.004972
MT	58.346998
MM	C_pi: 35.345860, n_recomb: 160983.702499
RS	0	0.000000	2118.771742	0.743223	0.000005	0.000000
RS	1	0.010641	2118.771742	0.822329	0.000005	0.000002
RS	2	0.022415	2118.771742	0.909857	0.000006	0.000004
RS	3	0.035441	2118.771742	1.006705	0.000006	0.000006
RS	4	0.049854	19.600387	120.358491	0.000748	0.000792
RS	5	0.065800	19.600387	133.057573	0.000827	0.000974
RS	6	0.083443	13.589189	212.099809	0.001318	0.001635
RS	7	0.102964	13.589189	234.326976	0.001456	0.001794
RS	8	0.124561	10.739494	327.450113	0.002034	0.002493
RS	9	0.148457	10.739494	361.469317	0.002245	0.002670
RS	10	0.174896	7.369634	580.978295	0.003609	0.004221
RS	11	0.204148	7.369634	640.168812	0.003977	0.004582
RS	12	0.236513	5.251084	988.578467	0.006141	0.007031
RS	13	0.272322	5.251084	1086.049678	0.006746	0.007694
RS	14	0.311942	4.198655	1489.518031	0.009253	0.010528
RS	15	0.355778	4.198655	1630.186942	0.010126	0.011469
RS	16	0.404278	3.669461	2037.205877	0.012655	0.014266
RS	17	0.457939	3.669461	2219.855283	0.013789	0.015429
RS	18	0.517310	3.375772	2623.018076	0.016294	0.018107
RS	19	0.582999	3.375772	2843.764656	0.017665	0.019487
RS	20	0.655679	3.211733	3231.600906	0.020074	0.021998
RS	21	0.736092	3.211733	3483.182486	0.021637	0.023589
RS	22	0.825062	3.149685	3816.525974	0.023708	0.025715
RS	23	0.923500	3.149685	4087.007134	0.025388	0.027457
RS	24	1.032412	3.187811	4310.298911	0.026775	0.028851
RS	25	1.152915	3.187811	4584.335223	0.028477	0.030634
RS	26	1.286240	3.332552	4649.112059	0.028879	0.030977
RS	27	1.433752	3.332552	4911.513444	0.030509	0.032681
RS	28	1.596962	3.596387	4793.932562	0.029779	0.031811
RS	29	1.777539	3.596387	5033.346083	0.031266	0.033343
RS	30	1.977332	3.997320	4742.692679	0.029461	0.031324
RS	31	2.198384	3.997320	4953.469991	0.030770	0.032639
RS	32	2.442960	4.554667	4531.310117	0.028148	0.029753
RS	33	2.713561	4.554667	4712.866782	0.029275	0.030843
RS	34	3.012958	5.284484	4217.946709	0.026201	0.027489
RS	35	3.344214	5.284484	4372.551636	0.027161	0.028375
RS	36	3.710719	6.199105	3858.903449	0.023971	0.024918
RS	37	4.116226	6.199105	3989.639670	0.024783	0.025627
RS	38	4.564882	7.309762	3493.872467	0.021703	0.022313
RS	39	5.061282	7.309762	3603.608487	0.022385	0.022870
RS	40	5.610504	8.624974	3146.218544	0.019544	0.019836
RS	41	6.218170	8.624974	3237.274592	0.020109	0.020264
RS	42	6.890498	10.139044	2829.681813	0.017577	0.017581
RS	43	7.634371	10.139044	2903.668129	0.018037	0.017896
RS	44	8.457401	11.807604	2554.055614	0.015865	0.015612
RS	45	9.368010	11.807604	2611.599745	0.016223	0.015824
RS	46	10.375520	13.519867	2326.418267	0.014451	0.013968
RS	47	11.490240	13.519867	2366.734810	0.014702	0.014079
RS	48	12.723581	15.091627	2148.893778	0.013349	0.012655
RS	49	14.088163	15.091627	2169.218716	0.013475	0.012654
RS	50	15.597953	16.300824	2015.719542	0.012521	0.011629
RS	51	17.268403	16.300824	2010.640333	0.012490	0.011489
RS	52	19.116609	16.958095	1911.226230	0.011872	0.010785
RS	53	21.161486	16.958095	1872.132219	0.011629	0.010464
RS	54	23.423962	16.657162	1840.503910	0.011433	0.010086
RS	55	25.927193	16.657162	1749.337532	0.010867	0.009503
RS	56	28.696797	16.657162	1635.989121	0.010162	0.008803
RS	57	31.761121	16.657162	1502.821366	0.009335	0.007999
RS	58	35.151525	690.950461	36.345641	0.000226	0.000195
RS	59	38.902709	690.950461	40.343530	0.000251	0.000211
RS	60	43.053063	690.950461	44.792440	0.000278	0.000229
RS	61	47.645065	690.950461	49.744881	0.000309	0.000249
RS	62	52.725711	690.950461	55.259555	0.000343	0.000271
RS	63	58.346998	690.950461	17015.796912	0.105699	0.071325
PA	4+25*2+4+6 0.000510100 0.004971578 58.346998440 2118.771742305 19.600387491 13.589188611 10.739494426 7.369634454 5.251084273 4.198655433 3.669460887 3.375772137 3.211732984 3.149684930 3.187811006 3.332551991 3.596386931 3.997319722 4.554667449 5.284483538 6.199104916 7.309761947 8.624974314 10.139043907 11.807603573 13.519866520 15.091626537 16.300824052 16.958095021 16.657161925 690.950460638
//
CC
CC	Brief Description of the file format:
CC	  CC  comments
CC	  MM  useful-messages
CC	  RD  round-of-iterations
CC	  LL  \log[P(sequence)]
CC	  QD  Q-before-opt Q-after-opt
CC	  TR  \theta_0 \rho_0
CC	  RS  k t_k \lambda_k \pi_k \sum_{l\not=k}A_{kl} A_{kk}
CC	  DC  begin end best-k t_k+\Delta_k max-prob
CC
MM	Version: 0.6.5-r67
MM	pattern:4+25*2+4+6, n:63, n_free_lambdas:28
MM	n_iterations:25, skip:1, max_t:5, theta/rho:5
MM	is_decoding:0
MM	n_seqs:13, sum_L:1050218, sum_n:25115
RD	0
LK	0.000000
QD	0.000000 -> 0.000000
RI	inf
TR	0.024205	0.004841
MT	5.000000
MM	C_pi: 1.000000, n_recomb: 5071.759227
RS	0	0.000000	1.000000	32.478111	0.006404	0.000000
RS	1	0.006440	1.000000	34.341186	0.006771	0.000000
RS	2	0.013294	1.000000	36.295632	0.007156	0.000000
RS	3	0.020590	1.000000	38.343880	0.007560	0.000000
RS	4	0.028356	1.000000	40.488124	0.007983	0.000000
RS	5	0.036622	1.000000	42.730268	0.008425	0.000000
RS	6	0.045421	1.000000	45.071868	0.008887	0.000000
RS	7	0.054785	1.000000	47.514060	0.009368	0.000000
RS	8	0.064753	1.000000	50.057489	0.009870	0.000000
RS	9	0.075363	1.000000	52.702225	0.010391	0.000000
RS	10	0.086656	1.000000	55.447672	0.010933	0.000000
RS	11	0.098677	1.000000	58.292476	0.011494	0.000000
RS	12	0.111471	1.000000	61.234413	0.012074	0.000000
RS	13	0.125090	1.000000	64.270282	0.012672	0.000000
RS	14	0.139585	1.000000	67.395782	0.013288	0.000000
RS	15	0.155014	1.000000	70.605388	0.013921	0.000000
RS	16	0.171437	1.000000	73.892220	0.014569	0.000000
RS	17	0.188917	1.000000	77.247907	0.015231	0.000000
RS	18	0.207523	1.000000	80.662452	0.015904	0.000000
RS	19	0.227327	1.000000	84.124095	0.016587	0.000000
RS	20	0.248406	1.000000	87.619180	0.017276	0.000000
RS	21	0.270843	1.000000	91.132030	0.017969	0.000000
RS	22	0.294725	1.000000	94.644834	0.018661	0.000000
RS	23	0.320144	1.000000	98.137547	0.019350	0.000000
RS	24	0.347201	1.000000	101.587819	0.020030	0.000000
RS	25	0.376000	1.000000	104.970944	0.020697	0.000000
RS	26	0.406654	1.000000	108.259859	0.021346	0.000000
RS	27	0.439282	1.000000	111.425173	0.021970	0.000000
RS	28	0.474011	1.000000	114.435264	0.022563	0.000000
RS	29	0.510976	1.000000	117.256429	0.023119	0.000000
RS	30	0.550322	1.000000	119.853115	0.023631	0.000000
RS	31	0.592202	1.000000	122.188226	0.024092	0.000000
RS	32	0.636779	1.000000	124.223529	0.024493	0.000000
RS	33	0.684227	1.000000	125.920151	0.024828	0.000000
RS	34	0.734730	1.000000	127.239188	0.025088	0.000000
RS	35	0.788485	1.000000	128.142420	0.025266	0.000000
RS	36	0.845702	1.000000	128.593132	0.025355	0.000000
RS	37	0.906604	1.000000	128.557044	0.025348	0.000000
RS	38	0.971428	1.000000	128.003325	0.025238	0.000000
RS	39	1.040426	1.000000	126.905691	0.025022	0.000000
RS	40	1.113868	1.000000	125.243552	0.024694	0.000000
RS	41	1.192040	1.000000	123.003173	0.024253	0.000000
RS	42	1.275245	1.000000	120.178820	0.023696	0.000000
RS	43	1.363809	1.000000	116.773828	0.023024	0.000000
RS	44	1.458076	1.000000	112.801541	0.022241	0.000000
RS	45	1.558414	1.000000	108.286063	0.021351	0.000000
RS	46	1.665214	1.000000	103.262740	0.020360	0.000000
RS	47	1.778891	1.000000	97.778330	0.019279	0.000000
RS	48	1.899889	1.000000	91.890766	0.018118	0.000000
RS	49	2.028679	1.000000	85.668494	0.016891	0.000000
RS	50	2.165763	1.000000	79.189318	0.015614	0.000000
RS	51	2.311675	1.000000	72.538758	0.014302	0.000000
RS	52	2.466983	1.000000	65.807928	0.012975	0.000000
RS	53	2.632293	1.000000	59.090980	0.011651	0.000000
RS	54	2.808249	1.000000	52.482195	0.010348	0.000000
RS	55	2.995536	1.000000	46.072861	0.009084	0.000000
RS	56	3.194884	1.000000	39.948061	0.007877	0.000000
RS	57	3.407070	1.000000	34.183592	0.006740	0.000000
RS	58	3.632920	1.000000	28.843175	0.005687	0.000000
RS	59	3.873315	1.000000	23.976191	0.004727	0.000000
RS	60	4.129191	1.000000	19.616083	0.003868	0.000000
RS	61	4.401545	1.000000	15.779598	0.003111	0.000000
RS	62	4.691438	1.000000	12.466924	0.002458	0.000000
RS	63	5.000000	1.000000	34.585822	0.006819	0.000000
PA	4+25*2+4+6 0.024204666 0.004840933 5.000000000 1.000000000 1.000000000 1.000000000 1.000000000 1.000000000 1.000000000 1.000000000 1.000000000 1.000000000 1.000000000 1.000000000 1.000000000 1.000000000 1.000000000 1.000000000 1.000000000 1.000000000 1.000000000 1.000000000 1.000000000 1.000000000 1.000000000 1.000000000 1.000000000 1.000000000 1.000000000 1.000000000 1.000000000
//
IT	13910
RD	1
LK	-95681.129608
QD	-6461.550041 -> -1891.923188
RI	0.0769875506
TR	0.011688	0.002725
MT	13.817575
MM	C_pi: 2.437365, n_recomb: 6951.726015
RS	0	0.000000	0.650291	86.290684	0.012413	0.000440
RS	1	0.008150	0.650291	92.114880	0.013251	0.002453
RS	2	0.016963	0.650291	98.227826	0.014130	0.005131
RS	3	0.026495	0.650291	104.626227	0.015050	0.008514
RS	4	0.036804	0.477633	151.070464	0.021731	0.012708
RS	5	0.047953	0.477633	159.463943	0.022939	0.017580
RS	6	0.060011	0.439164	182.489345	0.026251	0.022748
RS	7	0.073051	0.439164	191.360363	0.027527	0.027698
RS	8	0.087154	0.449637	195.574809	0.028133	0.031892
RS	9	0.102406	0.449637	204.182520	0.029371	0.034900
RS	10	0.118901	0.499022	191.895681	0.027604	0.036524
RS	11	0.136741	0.499022	199.961655	0.028764	0.036847
RS	12	0.156034	0.578631	179.668598	0.025845	0.036169
RS	13	0.176900	0.578631	187.160777	0.026923	0.034881
RS	14	0.199466	0.678646	166.238093	0.023913	0.033338
RS	15	0.223871	0.678646	173.188890	0.024913	0.031778
RS	16	0.250265	0.792931	154.419728	0.022213	0.030304
RS	17	0.278810	0.792931	160.870968	0.023141	0.028923
RS	18	0.309682	0.921634	144.169681	0.020739	0.027611
RS	19	0.343069	0.921634	150.158314	0.021600	0.026353
RS	20	0.379177	1.066539	135.118910	0.019437	0.025152
RS	21	0.418228	1.066539	140.675870	0.020236	0.024015
RS	22	0.460462	1.228538	127.111118	0.018285	0.022944
RS	23	0.506137	1.228538	132.262374	0.019026	0.021933
RS	24	0.555535	1.408626	119.981524	0.017259	0.020971
RS	25	0.608958	1.408626	124.748213	0.017945	0.020045
RS	26	0.666735	1.608331	113.545218	0.016333	0.019144
RS	27	0.729221	1.608331	117.944123	0.016966	0.018259
RS	28	0.796799	1.828775	107.684345	0.015490	0.017385
RS	29	0.869884	1.828775	111.728463	0.016072	0.016519
RS	30	0.948925	2.069403	102.375114	0.014727	0.015666
RS	31	1.034408	2.069403	106.073312	0.015259	0.014833
RS	32	1.126858	2.327395	97.640628	0.014046	0.014029
RS	33	1.226841	2.327395	100.996232	0.014528	0.013263
RS	34	1.334973	2.598591	93.468464	0.013445	0.012544
RS	35	1.451918	2.598591	96.477723	0.013878	0.011877
RS	36	1.578392	2.879323	89.761654	0.012912	0.011263
RS	37	1.715174	2.879323	92.413369	0.013294	0.010703
RS	38	1.863103	3.167987	86.344303	0.012421	0.010191
RS	39	2.023088	3.167987	88.621438	0.012748	0.009724
RS	40	2.196110	3.465442	83.005787	0.011940	0.009295
RS	41	2.383234	3.465442	84.888875	0.012211	0.008899
RS	42	2.585607	3.774637	79.544564	0.011442	0.008529
RS	43	2.804472	3.774637	81.016208	0.011654	0.008180
RS	44	3.041174	4.100111	75.795982	0.010903	0.007848
RS	45	3.297167	4.100111	76.845685	0.011054	0.007532
RS	46	3.574021	4.447563	71.648244	0.010307	0.007228
RS	47	3.873438	4.447563	72.276773	0.010397	0.006936
RS	48	4.197257	4.824296	67.040310	0.009644	0.006657
RS	49	4.547465	4.824296	67.263571	0.009676	0.006391
RS	50	4.926213	5.240593	61.953838	0.008912	0.006140
RS	51	5.335829	5.240593	61.806397	0.008891	0.005905
RS	52	5.778825	5.712325	56.406104	0.008114	0.005686
RS	53	6.257925	5.712325	55.944280	0.008048	0.005486
RS	54	6.776069	6.602773	47.977642	0.006902	0.005303
RS	55	7.336439	6.602773	47.540865	0.006839	0.005138
RS	56	7.942477	6.602773	46.773547	0.006728	0.004990
RS	57	8.597905	6.602773	45.665333	0.006569	0.004858
RS	58	9.306747	13.069159	22.978789	0.003305	0.004742
RS	59	10.073357	13.069159	23.405340	0.003367	0.004643
RS	60	10.902443	13.069159	23.723633	0.003413	0.004565
RS	61	11.799095	13.069159	23.919552	0.003441	0.004518
RS	62	12.768821	13.069159	23.979690	0.003449	0.004518
RS	63	13.817575	13.069159	292.219164	0.042035	0.038762
PA	4+25*2+4+6 0.011687606 0.002724786 13.817574978 0.650291204 0.477632999 0.439163685 0.449636936 0.499022484 0.578631401 0.678646088 0.792930603 0.921633720 1.066539288 1.228537560 1.408626080 1.608330727 1.828775406 2.069402933 2.327394962 2.598591328 2.879323483 3.167986870 3.465441704 3.774637222 4.100110531 4.447563171 4.824295998 5.240593433 5.712324619 6.602773190 13.069159329
//
IT	6025
RD	2
LK	-87796.881339
QD	-3064.186286 -> -1122.401204
RI	0.0752750001
TR	0.008090	0.003391
MT	16.182199
MM	C_pi: 5.605022, n_recomb: 19774.066525
RS	0	0.000000	1.628656	100.998551	0.005108	0.000122
RS	1	0.008419	1.628656	108.915243	0.005508	0.000815
RS	2	0.017547	1.628656	117.399370	0.005937	0.001863
RS	3	0.027444	1.628656	126.482347	0.006396	0.003185
RS	4	0.038174	0.781423	282.766216	0.014300	0.006556
RS	5	0.049807	0.781423	301.860350	0.015265	0.009314
RS	6	0.062420	0.580472	431.929047	0.021843	0.013837
RS	7	0.076095	0.580472	456.950899	0.023109	0.018301
RS	8	0.090920	0.510690	547.314345	0.027678	0.022932
RS	9	0.106995	0.510690	574.266974	0.029041	0.028494
RS	10	0.124422	0.512966	598.269686	0.030255	0.030902
RS	11	0.143317	0.512966	624.240590	0.031569	0.036017
RS	12	0.163802	0.562767	592.914056	0.029984	0.035161
RS	13	0.186013	0.562767	616.962524	0.031201	0.038797
RS	14	0.210093	0.644318	560.426045	0.028341	0.035774
RS	15	0.236200	0.644318	582.521281	0.029459	0.038119
RS	16	0.264506	0.747849	521.520756	0.026374	0.034420
RS	17	0.295195	0.747849	541.795046	0.027399	0.036086
RS	18	0.328468	0.871815	482.731299	0.024412	0.032414
RS	19	0.364542	0.871815	501.323897	0.025353	0.033722
RS	20	0.403653	1.019953	444.964148	0.022502	0.030199
RS	21	0.446057	1.019953	462.012717	0.023365	0.031158
RS	22	0.492031	1.197665	408.516616	0.020659	0.027782
RS	23	0.541875	1.197665	424.154916	0.021450	0.028415
RS	24	0.595917	1.411154	373.777918	0.018902	0.025253
RS	25	0.654508	1.411154	388.132071	0.019628	0.025644
RS	26	0.718032	1.668708	340.867569	0.017238	0.022728
RS	27	0.786905	1.668708	354.055399	0.017905	0.022909
RS	28	0.861576	1.980758	309.874532	0.015671	0.020216
RS	29	0.942534	1.980758	322.004502	0.016284	0.020182
RS	30	1.030308	2.356513	281.319334	0.014227	0.017710
RS	31	1.125472	2.356513	292.487694	0.014791	0.017493
RS	32	1.228648	2.799122	256.064905	0.012950	0.015292
RS	33	1.340510	2.799122	266.354928	0.013470	0.014979
RS	34	1.461791	3.303881	234.747681	0.011871	0.013110
RS	35	1.593283	3.303881	244.231286	0.012351	0.012797
RS	36	1.735845	3.862335	217.333626	0.010991	0.011274
RS	37	1.890410	3.862335	226.071209	0.011433	0.011015
RS	38	2.057989	4.469118	203.167592	0.010274	0.009793
RS	39	2.239676	4.469118	211.205887	0.010681	0.009592
RS	40	2.436660	5.125403	191.352322	0.009677	0.008597
RS	41	2.650229	5.125403	198.724126	0.010050	0.008434
RS	42	2.881778	5.837306	181.091139	0.009158	0.007598
RS	43	3.132823	5.837306	187.818000	0.009498	0.007455
RS	44	3.405004	6.612098	171.832376	0.008690	0.006733
RS	45	3.700100	6.612098	177.928032	0.008998	0.006605
RS	46	4.020042	7.455973	163.236339	0.008255	0.005977
RS	47	4.366920	7.455973	168.709237	0.008532	0.005873
RS	48	4.743003	8.376897	155.034012	0.007840	0.005329
RS	49	5.150749	8.376897	159.890187	0.008086	0.005256
RS	50	5.592825	9.392307	146.903193	0.007429	0.004787
RS	51	6.072120	9.392307	151.152234	0.007644	0.004750
RS	52	6.591769	10.541402	138.409456	0.007000	0.004339
RS	53	7.155168	10.541402	142.075649	0.007185	0.004334
RS	54	7.766002	12.743927	120.727108	0.006105	0.003764
RS	55	8.428263	12.743927	124.137107	0.006278	0.003792
RS	56	9.146283	12.743927	127.075342	0.006426	0.003806
RS	57	9.924754	12.743927	129.455564	0.006547	0.003797
RS	58	10.768767	36.049625	47.457707	0.002400	0.001954
RS	59	11.683840	36.049625	50.189813	0.002538	0.002035
RS	60	12.675955	36.049625	52.968082	0.002679	0.002107
RS	61	13.751600	36.049625	55.773250	0.002821	0.002173
RS	62	14.917806	36.049625	58.582430	0.002963	0.002231
RS	63	16.182199	36.049625	1740.610770	0.088025	0.043902
PA	4+25*2+4+6 0.008090464 0.003391151 16.182198842 1.628656125 0.781423491 0.580472002 0.510689647 0.512966022 0.562766958 0.644318210 0.747849130 0.871815491 1.019952648 1.197665248 1.411154303 1.668708163 1.980757690 2.356513013 2.799121620 3.303881165 3.862334552 4.469117860 5.125403469 5.837306253 6.612097652 7.455973130 8.376896683 9.392306965 10.541401822 12.743927288 36.049625083
//
IT	4256
RD	3
LK	-84629.340998
QD	-1800.460142 -> -1011.513248
RI	0.0618211544
TR	0.005862	0.004107
MT	17.497723
MM	C_pi: 8.781974, n_recomb: 37206.161614
RS	0	0.000000	4.326729	72.175648	0.001940	0.000050
RS	1	0.008553	4.326729	78.188989	0.002102	0.000347
RS	2	0.017838	4.326729	84.688534	0.002276	0.000797
RS	3	0.027916	4.326729	91.710963	0.002465	0.001338
RS	4	0.038857	1.401183	305.738286	0.008217	0.004066
RS	5	0.050734	1.401183	328.976379	0.008842	0.005531
RS	6	0.063626	0.864765	571.355701	0.015356	0.009748
RS	7	0.077621	0.864765	609.864739	0.016391	0.012445
RS	8	0.092813	0.664148	843.959627	0.022683	0.017694
RS	9	0.109305	0.664148	892.762602	0.023995	0.021682
RS	10	0.127207	0.603795	1034.984275	0.027818	0.025908
RS	11	0.146640	0.603795	1086.480026	0.029202	0.030407
RS	12	0.167736	0.617782	1112.001251	0.029888	0.031842
RS	13	0.190635	0.617782	1161.412446	0.031216	0.035827
RS	14	0.215493	0.674936	1108.675495	0.029798	0.034588
RS	15	0.242478	0.674936	1154.438727	0.031028	0.037662
RS	16	0.271770	0.758592	1068.479166	0.028718	0.034937
RS	17	0.303568	0.758592	1110.351881	0.029843	0.037302
RS	18	0.338086	0.863604	1012.797491	0.027221	0.033967
RS	19	0.375555	0.863604	1050.888821	0.028245	0.035901
RS	20	0.416230	0.992314	948.437081	0.025491	0.032326
RS	21	0.460384	0.992314	982.986349	0.026420	0.033944
RS	22	0.508314	1.150773	878.177341	0.023603	0.030256
RS	23	0.560343	1.150773	909.502551	0.024445	0.031558
RS	24	0.616823	1.347343	804.387306	0.021620	0.027836
RS	25	0.678134	1.347343	832.843400	0.022385	0.028826
RS	26	0.744688	1.593734	729.041993	0.019595	0.025153
RS	27	0.816935	1.593734	754.986298	0.020292	0.025859
RS	28	0.895361	1.905568	654.109873	0.017581	0.022312
RS	29	0.980495	1.905568	677.868974	0.018219	0.022761
RS	30	1.072911	2.299233	582.507342	0.015656	0.019438
RS	31	1.173231	2.299233	604.342632	0.016243	0.019669
RS	32	1.282131	2.785769	517.793490	0.013917	0.016691
RS	33	1.400346	2.785769	537.893838	0.014457	0.016768
RS	34	1.528672	3.366633	462.606613	0.012434	0.014233
RS	35	1.667974	3.366633	481.116433	0.012931	0.014233
RS	36	1.819190	4.036516	417.475541	0.011221	0.012159
RS	37	1.983340	4.036516	434.524298	0.011679	0.012138
RS	38	2.161530	4.791451	381.068439	0.010242	0.010469
RS	39	2.354960	4.791451	396.777550	0.010664	0.010451
RS	40	2.564935	5.634211	351.326951	0.009443	0.009098
RS	41	2.792869	5.634211	365.804150	0.009832	0.009085
RS	42	3.040299	6.572497	326.443008	0.008774	0.007967
RS	43	3.308891	6.572497	339.778537	0.009132	0.007956
RS	44	3.600457	7.612624	305.237460	0.008204	0.007016
RS	45	3.916960	7.612624	317.503798	0.008534	0.007009
RS	46	4.260534	8.754945	287.034428	0.007715	0.006213
RS	47	4.633494	8.754945	298.286252	0.008017	0.006217
RS	48	5.038354	9.997990	271.267654	0.007291	0.005545
RS	49	5.477841	9.997990	281.542095	0.007567	0.005567
RS	50	5.954919	11.352317	257.146499	0.006911	0.004996
RS	51	6.472801	11.352317	266.468002	0.007162	0.005040
RS	52	7.034978	12.863441	243.484364	0.006544	0.004543
RS	53	7.645239	12.863441	251.880269	0.006770	0.004609
RS	54	8.307696	15.756928	212.923847	0.005723	0.003883
RS	55	9.026813	15.756928	220.729954	0.005933	0.003969
RS	56	9.807437	15.756928	227.922207	0.006126	0.004044
RS	57	10.654828	15.756928	234.344049	0.006299	0.004101
RS	58	11.574698	60.932242	63.484330	0.001706	0.001494
RS	59	12.573245	60.932242	67.888001	0.001825	0.001567
RS	60	13.657198	60.932242	72.503694	0.001949	0.001635
RS	61	14.833863	60.932242	77.324957	0.002078	0.001698
RS	62	16.111168	60.932242	82.341600	0.002213	0.001754
RS	63	17.497723	60.932242	4015.117122	0.107915	0.045872
PA	4+25*2+4+6 0.005861716 0.004106815 17.497723198 4.326729019 1.401183409 0.864765308 0.664148434 0.603795276 0.617781559 0.674936008 0.758591773 0.863604308 0.992314275 1.150772942 1.347342722 1.593733932 1.905568024 2.299232659 2.785769029 3.366633028 4.036515609 4.791450667 5.634211366 6.572497455 7.612624376 8.754944515 9.997990314 11.352317411 12.863440992 15.756927546 60.932242035
//
IT	5076
RD	4
LK	-83268.262398
QD	-1340.168371 -> -904.697475
RI	0.0485548819
TR	0.004446	0.004650
MT	18.750559
MM	C_pi: 11.052512, n_recomb: 52617.767306
RS	0	0.000000	10.971091	40.532090	0.000770	0.000022
RS	1	0.008672	10.971091	44.011507	0.000836	0.000156
RS	2	0.018095	10.971091	47.786279	0.000908	0.000359
RS	3	0.028336	10.971091	51.880876	0.000986	0.000593
RS	4	0.039465	2.481291	248.558799	0.004724	0.002603
RS	5	0.051559	2.481291	268.750739	0.005108	0.003424
RS	6	0.064701	1.307009	549.993458	0.010453	0.007002
RS	7	0.078984	1.307009	590.932253	0.011231	0.008641
RS	8	0.094505	0.893216	925.373347	0.017587	0.013676
RS	9	0.111371	0.893216	986.042730	0.018740	0.016404
RS	10	0.129701	0.743504	1257.293232	0.023895	0.021352
RS	11	0.149620	0.743504	1328.729905	0.025252	0.024874
RS	12	0.171266	0.712813	1460.157125	0.027750	0.027878
RS	13	0.194789	0.712813	1533.171775	0.029138	0.031445
RS	14	0.220352	0.742886	1541.283241	0.029292	0.031985
RS	15	0.248132	0.742886	1610.972640	0.030617	0.035064
RS	16	0.278321	0.806188	1549.034890	0.029439	0.033826
RS	17	0.311127	0.806188	1613.534071	0.030665	0.036348
RS	18	0.346779	0.892538	1516.042860	0.028812	0.034082
RS	19	0.385522	0.892538	1574.727887	0.029928	0.036191
RS	20	0.427625	1.001676	1455.798698	0.027667	0.033318
RS	21	0.473379	1.001676	1508.603269	0.028671	0.035129
RS	22	0.523100	1.138507	1374.189473	0.026116	0.031850
RS	23	0.577133	1.138507	1421.418474	0.027014	0.033392
RS	24	0.635852	1.311272	1275.766818	0.024246	0.029819
RS	25	0.699662	1.311272	1317.989499	0.025048	0.031085
RS	26	0.769006	1.532347	1164.844040	0.022138	0.027314
RS	27	0.844363	1.532347	1202.783711	0.022859	0.028301
RS	28	0.926255	1.818903	1046.404875	0.019887	0.024450
RS	29	1.015248	1.818903	1080.804991	0.020541	0.025173
RS	30	1.111958	2.190108	927.542909	0.017628	0.021411
RS	31	1.217055	2.190108	959.011936	0.018226	0.021904
RS	32	1.331266	2.661137	816.576779	0.015519	0.018438
RS	33	1.455380	2.661137	845.506735	0.016069	0.018753
RS	34	1.590257	3.238203	719.936057	0.013682	0.015742
RS	35	1.736830	3.238203	746.552669	0.014188	0.015941
RS	36	1.896114	3.920152	639.833470	0.012160	0.013441
RS	37	2.069210	3.920152	664.298136	0.012625	0.013575
RS	38	2.257316	4.706031	574.731544	0.010923	0.011541
RS	39	2.461734	4.706031	597.198687	0.011350	0.011642
RS	40	2.683879	5.600644	521.516049	0.009911	0.009985
RS	41	2.925287	5.600644	542.139578	0.010303	0.010068
RS	42	3.187629	6.612534	477.344750	0.009072	0.008701
RS	43	3.472721	6.612534	496.268003	0.009432	0.008771
RS	44	3.782535	7.746221	440.368823	0.008369	0.007633
RS	45	4.119214	7.746221	457.715462	0.008699	0.007696
RS	46	4.485090	8.995732	409.531641	0.007783	0.006748
RS	47	4.882693	8.995732	425.398834	0.008085	0.006810
RS	48	5.314775	10.348848	383.901370	0.007296	0.006023
RS	49	5.784325	10.348848	398.355778	0.007571	0.006091
RS	50	6.294593	11.804645	362.113643	0.006882	0.005433
RS	51	6.849109	11.804645	375.195537	0.007131	0.005513
RS	52	7.451712	13.404219	342.067388	0.006501	0.004945
RS	53	8.106570	13.404219	353.814062	0.006724	0.005035
RS	54	8.818215	16.454913	298.419197	0.005671	0.004199
RS	55	9.591571	16.454913	309.350192	0.005879	0.004302
RS	56	10.431990	16.454913	319.371349	0.006070	0.004393
RS	57	11.345287	16.454913	328.253284	0.006238	0.004466
RS	58	12.337782	84.743890	66.928109	0.001272	0.001195
RS	59	13.416343	84.743890	71.954810	0.001368	0.001259
RS	60	14.588433	84.743890	77.286467	0.001469	0.001322
RS	61	15.862163	84.743890	82.928444	0.001576	0.001382
RS	62	17.246345	84.743890	88.883455	0.001689	0.001438
RS	63	18.750559	84.743890	5910.058608	0.112321	0.048448
PA	4+25*2+4+6 0.004446325 0.004649540 18.750559485 10.971091133 2.481291072 1.307008953 0.893216404 0.743503937 0.712813418 0.742885584 0.806187876 0.892538103 1.001675516 1.138507014 1.311271632 1.532346565 1.818903333 2.190107606 2.661137316 3.238202959 3.920152280 4.706031029 5.600643961 6.612533662 7.746221333 8.995731873 10.348848095 11.804644969 13.404219162 16.454912788 84.743890284
//
IT	5117
RD	5
LK	-82467.852673
QD	-1082.421512 -> -779.183044
RI	0.0379887560
TR	0.003501	0.005063
MT	19.970321
MM	C_pi: 12.683605, n_recomb: 65340.682154
RS	0	0.000000	25.796978	21.543114	0.000330	0.000011
RS	1	0.008780	25.796978	23.426787	0.000359	0.000076
RS	2	0.018331	25.796978	25.474421	0.000390	0.000174
RS	3	0.028720	25.796978	27.700152	0.000424	0.000284
RS	4	0.040021	4.218687	183.953224	0.002815	0.001747
RS	5	0.052315	4.218687	199.502749	0.003053	0.002236
RS	6	0.065688	1.945670	468.068842	0.007164	0.005197
RS	7	0.080235	1.945670	505.225731	0.007732	0.006223
RS	8	0.096059	1.203970	878.288550	0.013442	0.010778
RS	9	0.113273	1.203970	941.291690	0.014406	0.012658
RS	10	0.131998	0.927956	1303.897024	0.019955	0.017717
RS	11	0.152367	0.927956	1386.325618	0.021217	0.020431
RS	12	0.174525	0.839570	1623.659833	0.024849	0.024295
RS	13	0.198628	0.839570	1714.188469	0.026235	0.027335
RS	14	0.224847	0.838297	1807.716616	0.027666	0.029145
RS	15	0.253368	0.838297	1897.976619	0.029047	0.031995
RS	16	0.284393	0.880719	1892.689356	0.028966	0.032038
RS	17	0.318142	0.880719	1978.329470	0.030277	0.034509
RS	18	0.354855	0.949917	1913.642692	0.029287	0.033346
RS	19	0.394790	0.949917	1992.513128	0.030494	0.035474
RS	20	0.438232	1.042357	1887.525400	0.028887	0.033484
RS	21	0.485488	1.042357	1958.613923	0.029975	0.035341
RS	22	0.536893	1.161252	1821.708370	0.027880	0.032724
RS	23	0.592811	1.161252	1884.812772	0.028846	0.034341
RS	24	0.653639	1.313985	1721.508613	0.026347	0.031210
RS	25	0.719808	1.313985	1777.100412	0.027197	0.032580
RS	26	0.791786	1.512563	1592.496851	0.024372	0.029030
RS	27	0.870083	1.512563	1641.562679	0.025123	0.030144
RS	28	0.955255	1.774177	1442.263547	0.022073	0.026301
RS	29	1.047905	1.774177	1486.048812	0.022743	0.027164
RS	30	1.148689	2.118583	1282.525733	0.019628	0.023240
RS	31	1.258323	2.118583	1322.172648	0.020235	0.023877
RS	32	1.377581	2.562435	1127.554645	0.017257	0.020140
RS	33	1.507311	2.562435	1163.832134	0.017812	0.020594
RS	34	1.648430	3.114277	989.059266	0.015137	0.017268
RS	35	1.801940	3.114277	1022.367382	0.015647	0.017590
RS	36	1.968928	3.775571	872.207523	0.013349	0.014777
RS	37	2.150577	3.775571	902.757908	0.013816	0.015012
RS	38	2.348174	4.547528	776.095302	0.011878	0.012691
RS	39	2.563120	4.547528	804.057468	0.012306	0.012873
RS	40	2.796938	5.436274	697.016666	0.010667	0.010964
RS	41	3.051285	5.436274	722.565154	0.011058	0.011111
RS	42	3.327964	6.450489	631.332543	0.009662	0.009532
RS	43	3.628934	6.450489	654.640396	0.010019	0.009653
RS	44	3.956329	7.592638	576.646388	0.008825	0.008342
RS	45	4.312469	7.592638	597.866343	0.009150	0.008445
RS	46	4.699877	8.851241	531.564335	0.008135	0.007361
RS	47	5.121300	8.851241	550.812423	0.008430	0.007454
RS	48	5.579722	10.204700	494.779549	0.007572	0.006563
RS	49	6.078394	10.204700	512.126306	0.007838	0.006652
RS	50	6.620848	11.640865	464.299081	0.007106	0.005915
RS	51	7.210929	11.640865	479.775822	0.007343	0.006006
RS	52	7.852818	13.192525	437.013864	0.006688	0.005375
RS	53	8.551064	13.192525	450.652261	0.006897	0.005467
RS	54	9.310615	16.131864	380.407164	0.005822	0.004541
RS	55	10.136853	16.131864	393.105888	0.006016	0.004640
RS	56	11.035634	16.131864	404.400915	0.006189	0.004724
RS	57	12.013327	16.131864	413.984649	0.006336	0.004786
RS	58	13.076860	107.574748	65.157679	0.000997	0.000961
RS	59	14.233769	107.574748	70.294293	0.001076	0.001015
RS	60	15.492253	107.574748	75.780021	0.001160	0.001070
RS	61	16.861231	107.574748	81.628298	0.001249	0.001124
RS	62	18.350403	107.574748	87.850985	0.001345	0.001176
RS	63	19.970321	107.574748	7305.295658	0.111803	0.051077
PA	4+25*2+4+6 0.003501438 0.005062747 19.970321489 25.796977907 4.218686549 1.945669951 1.203970361 0.927955774 0.839570125 0.838296733 0.880719195 0.949916759 1.042356738 1.161251889 1.313985274 1.512562862 1.774177340 2.118583375 2.562434931 3.114276943 3.775571393 4.547527594 5.436274171 6.450488668 7.592637862 8.851241164 10.204700126 11.640865281 13.192525188 16.131864354 107.574748016
//
IT	5722
RD	6
LK	-81896.775199
QD	-890.510569 -> -662.401971
RI	0.0303269690
TR	0.002831	0.005377
MT	21.204145
MM	C_pi: 13.979012, n_recomb: 76080.857811
RS	0	0.000000	55.096506	11.821004	0.000155	0.000006
RS	1	0.008883	55.096506	12.869208	0.000169	0.000041
RS	2	0.018555	55.096506	14.010181	0.000184	0.000092
RS	3	0.029086	55.096506	15.252100	0.000200	0.000149
RS	4	0.040553	6.763724	135.143631	0.001776	0.001246
RS	5	0.053038	6.763724	146.870068	0.001930	0.001557
RS	6	0.066632	2.806087	384.072202	0.005048	0.004021
RS	7	0.081434	2.806087	415.908849	0.005467	0.004681
RS	8	0.097550	1.600281	787.509336	0.010351	0.008725
RS	9	0.115099	1.600281	847.741375	0.011143	0.010032
RS	10	0.134206	1.154592	1260.410911	0.016567	0.014922
RS	11	0.155010	1.154592	1346.868934	0.017703	0.017016
RS	12	0.177662	0.992855	1668.033771	0.021924	0.021286
RS	13	0.202327	0.992855	1769.818705	0.023262	0.023849
RS	14	0.229182	0.954548	1947.544621	0.025598	0.026487
RS	15	0.258423	0.954548	2053.956106	0.026997	0.029060
RS	16	0.290262	0.974591	2116.416629	0.027818	0.030067
RS	17	0.324928	0.974591	2220.614693	0.029188	0.032410
RS	18	0.362674	1.027318	2205.468280	0.028988	0.032176
RS	19	0.403773	1.027318	2303.402661	0.030276	0.034258
RS	20	0.448523	1.105242	2231.519407	0.029331	0.033095
RS	21	0.497248	1.105242	2320.758217	0.030504	0.034947
RS	22	0.550301	1.209628	2201.233097	0.028933	0.033023
RS	23	0.608067	1.209628	2280.567152	0.029976	0.034659
RS	24	0.670964	1.346824	2118.776661	0.027849	0.032065
RS	25	0.739448	1.346824	2188.128541	0.028761	0.033474
RS	26	0.814015	1.528225	1989.222917	0.026146	0.030283
RS	27	0.895206	1.528225	2049.526278	0.026939	0.031451
RS	28	0.983610	1.770617	1821.420641	0.023941	0.027783
RS	29	1.079866	1.770617	1874.298201	0.024636	0.028715
RS	30	1.184673	2.093561	1631.043484	0.021438	0.024797
RS	31	1.298789	2.093561	1678.223419	0.022058	0.025513
RS	32	1.423042	2.513957	1438.478392	0.018907	0.021657
RS	33	1.558333	2.513957	1481.245420	0.019469	0.022192
RS	34	1.705641	3.041191	1261.512371	0.016581	0.018677
RS	35	1.866035	3.041191	1300.567486	0.017095	0.019075
RS	36	2.040676	3.677943	1109.264868	0.014580	0.016046
RS	37	2.230830	3.677943	1144.941897	0.015049	0.016347
RS	38	2.437876	4.426534	982.294678	0.012911	0.013812
RS	39	2.663313	4.426534	1014.805000	0.013339	0.014048
RS	40	2.908776	5.293619	876.871801	0.011526	0.011942
RS	41	3.176043	5.293619	906.413906	0.011914	0.012130
RS	42	3.467052	6.287413	788.913274	0.010369	0.010378
RS	43	3.783910	6.287413	815.682456	0.010721	0.010532
RS	44	4.128914	7.408183	715.686690	0.009407	0.009075
RS	45	4.504565	7.408183	739.849643	0.009725	0.009202
RS	46	4.913585	8.639570	655.579491	0.008617	0.008002
RS	47	5.358938	8.639570	677.247891	0.008902	0.008110
RS	48	5.843851	9.951864	606.963742	0.007978	0.007129
RS	49	6.371838	9.951864	626.181138	0.008230	0.007226
RS	50	6.946726	11.322759	567.213324	0.007455	0.006420
RS	51	7.572681	11.322759	583.967251	0.007676	0.006509
RS	52	8.254239	12.775592	532.161492	0.006995	0.005824
RS	53	8.996339	12.775592	546.449295	0.007182	0.005906
RS	54	9.804359	15.497421	462.930468	0.006085	0.004907
RS	55	10.684155	15.497421	476.187717	0.006259	0.004993
RS	56	11.642103	15.497421	487.354404	0.006406	0.005059
RS	57	12.685144	15.497421	496.044355	0.006520	0.005097
RS	58	13.820837	130.130062	61.891621	0.000813	0.000789
RS	59	15.057414	130.130062	66.946930	0.000880	0.000835
RS	60	16.403834	130.130062	72.371883	0.000951	0.000883
RS	61	17.869856	130.130062	78.185361	0.001028	0.000931
RS	62	19.466104	130.130062	84.405561	0.001109	0.000979
RS	63	21.204145	130.130062	8373.796725	0.110064	0.053405
PA	4+25*2+4+6 0.002831391 0.005377027 21.204144605 55.096505888 6.763723984 2.806087310 1.600280983 1.154591548 0.992854830 0.954548110 0.974590673 1.027317814 1.105241534 1.209627786 1.346824380 1.528225444 1.770617398 2.093561254 2.513956705 3.041190666 3.677943174 4.426533800 5.293619256 6.287413402 7.408183080 8.639569599 9.951863794 11.322758812 12.775591873 15.497421115 130.130061626
//
IT	5363
RD	7
LK	-81463.960094
QD	-739.227877 -> -562.898608
RI	0.0249167980
TR	0.002335	0.005612
MT	22.485937
MM	C_pi: 15.079053, n_recomb: 85259.374668
RS	0	0.000000	105.688033	6.953027	0.000082	0.000003
RS	1	0.008984	105.688033	7.577209	0.000089	0.000024
RS	2	0.018775	105.688033	8.257379	0.000097	0.000054
RS	3	0.029446	105.688033	8.998549	0.000106	0.000087
RS	4	0.041075	10.127399	102.277966	0.001200	0.000948
RS	5	0.053749	10.127399	111.325028	0.001306	0.001159
RS	6	0.067562	3.889173	315.120829	0.003696	0.003246
RS	7	0.082615	3.889173	342.060021	0.004012	0.003680
RS	8	0.099022	2.082179	691.902926	0.008115	0.007260
RS	9	0.116902	2.082179	747.366818	0.008766	0.008172
RS	10	0.136388	1.421463	1178.771587	0.013826	0.012773
RS	11	0.157625	1.421463	1264.852969	0.014835	0.014397
RS	12	0.180770	1.169525	1644.154296	0.019284	0.018803
RS	13	0.205994	1.169525	1752.068917	0.020550	0.020968
RS	14	0.233484	1.087714	2001.529317	0.023476	0.024120
RS	15	0.263444	1.087714	2119.657012	0.024861	0.026430
RS	16	0.296096	1.083160	2248.240696	0.026369	0.028130
RS	17	0.331681	1.083160	2367.802388	0.027772	0.030329
RS	18	0.370463	1.119281	2407.344927	0.028236	0.030826
RS	19	0.412729	1.119281	2522.452404	0.029586	0.032843
RS	20	0.458792	1.183863	2493.095591	0.029241	0.032382
RS	21	0.508994	1.183863	2599.727917	0.030492	0.034214
RS	22	0.563705	1.276011	2509.721286	0.029436	0.032925
RS	23	0.623332	1.276011	2605.345641	0.030558	0.034567
RS	24	0.688316	1.400988	2458.635316	0.028837	0.032506
RS	25	0.759138	1.400988	2542.230180	0.029818	0.033937
RS	26	0.836322	1.569575	2342.738433	0.027478	0.031147
RS	27	0.920441	1.569575	2414.804867	0.028323	0.032349
RS	28	1.012116	1.798123	2170.545211	0.025458	0.028931
RS	29	1.112028	1.798123	2232.817361	0.026189	0.029903
RS	30	1.220916	2.105812	1960.460349	0.022994	0.026086
RS	31	1.339587	2.105812	2015.154230	0.023636	0.026849
RS	32	1.468918	2.509325	1738.411820	0.020390	0.022970
RS	33	1.609869	2.509325	1787.367887	0.020964	0.023557
RS	34	1.763483	3.018136	1528.406427	0.017927	0.019938
RS	35	1.930897	3.018136	1572.720278	0.018446	0.020386
RS	36	2.113351	3.635310	1344.081480	0.015765	0.017212
RS	37	2.312197	3.635310	1384.290557	0.016236	0.017558
RS	38	2.528908	4.363532	1188.112887	0.013935	0.014866
RS	39	2.765087	4.363532	1224.520052	0.014362	0.015138
RS	40	3.022485	5.209439	1057.274788	0.012401	0.012879
RS	41	3.303007	5.209439	1090.126985	0.012786	0.013096
RS	42	3.608732	6.180385	947.415255	0.011112	0.011204
RS	43	3.941922	6.180385	976.938179	0.011458	0.011379
RS	44	4.305046	7.274309	855.715527	0.010037	0.009801
RS	45	4.700792	7.274309	882.085140	0.010346	0.009943
RS	46	5.132093	8.470206	780.510851	0.009155	0.008643
RS	47	5.602141	8.470206	803.816988	0.009428	0.008759
RS	48	6.114418	9.731011	719.944007	0.008444	0.007702
RS	49	6.672718	9.731011	740.173374	0.008681	0.007798
RS	50	7.281175	11.024922	670.800859	0.007868	0.006936
RS	51	7.944295	11.024922	687.857542	0.008068	0.007016
RS	52	8.666990	12.365453	627.848306	0.007364	0.006287
RS	53	9.454611	12.365453	641.655449	0.007526	0.006352
RS	54	10.312992	14.834695	546.858985	0.006414	0.005297
RS	55	11.248489	14.834695	559.483751	0.006562	0.005365
RS	56	12.268030	14.834695	569.155862	0.006676	0.005405
RS	57	13.379167	14.834695	575.419268	0.006749	0.005412
RS	58	14.590127	152.629645	58.445851	0.000686	0.000663
RS	59	15.909880	152.629645	63.357903	0.000743	0.000704
RS	60	17.348198	152.629645	68.648829	0.000805	0.000746
RS	61	18.915734	152.629645	74.341311	0.000872	0.000789
RS	62	20.624096	152.629645	80.458047	0.000944	0.000833
RS	63	22.485937	152.629645	9219.139575	0.108131	0.055316
PA	4+25*2+4+6 0.002335261 0.005611577 22.485936780 105.688033054 10.127399102 3.889173225 2.082179409 1.421463239 1.169525205 1.087714079 1.083159501 1.119281322 1.183863466 1.276011177 1.400987585 1.569574901 1.798123196 2.105812241 2.509324743 3.018136138 3.635309660 4.363532294 5.209438636 6.180385217 7.274309393 8.470205935 9.731011426 11.024922190 12.365453213 14.834694816 152.629645099
//
IT	5697
RD	8
LK	-81127.593416
QD	-619.027249 -> -479.352446
RI	0.0210528552
TR	0.001955	0.005782
MT	23.834373
MM	C_pi: 16.036766, n_recomb: 93062.118068
RS	0	0.000000	181.379364	4.454411	0.000048	0.000002
RS	1	0.009084	181.379364	4.858942	0.000052	0.000016
RS	2	0.018994	181.379364	5.300198	0.000057	0.000035
RS	3	0.029804	181.379364	5.781513	0.000062	0.000056
RS	4	0.041595	14.096125	81.113873	0.000872	0.000768
RS	5	0.054458	14.096125	88.401569	0.000950	0.000923
RS	6	0.068490	5.160958	262.875426	0.002825	0.002730
RS	7	0.083796	5.160958	285.881364	0.003072	0.003022
RS	8	0.100492	2.643999	605.677350	0.006508	0.006201
RS	9	0.118706	2.643999	655.994349	0.007049	0.006836
RS	10	0.138574	1.726287	1085.127495	0.011660	0.011109
RS	11	0.160246	1.726287	1168.347315	0.012554	0.012376
RS	12	0.183888	1.367427	1583.098642	0.017011	0.016760
RS	13	0.209677	1.367427	1693.333814	0.018196	0.018598
RS	14	0.237809	1.235412	1998.832103	0.021478	0.022053
RS	15	0.268497	1.235412	2124.726576	0.022831	0.024131
RS	16	0.301972	1.203714	2311.689293	0.024840	0.026319
RS	17	0.338489	1.203714	2443.258254	0.026254	0.028380
RS	18	0.378322	1.222591	2535.860160	0.027249	0.029439
RS	19	0.421774	1.222591	2665.707130	0.028644	0.031386
RS	20	0.469174	1.274320	2681.715804	0.028816	0.031501
RS	21	0.520880	1.274320	2804.313147	0.030134	0.033309
RS	22	0.577282	1.355586	2750.103390	0.029551	0.032572
RS	23	0.638808	1.355586	2861.489402	0.030748	0.034218
RS	24	0.705924	1.470559	2738.580992	0.029427	0.032649
RS	25	0.779137	1.470559	2836.537283	0.030480	0.034101
RS	26	0.859000	1.629462	2646.605599	0.028439	0.031709
RS	27	0.946119	1.629462	2730.871278	0.029345	0.032940
RS	28	1.041151	1.848295	2480.919373	0.026659	0.029800
RS	29	1.144817	1.848295	2553.033319	0.027434	0.030806
RS	30	1.257900	2.145889	2261.280882	0.024299	0.027137
RS	31	1.381255	2.145889	2323.753279	0.024970	0.027937
RS	32	1.515817	2.538580	2018.186841	0.021686	0.024092
RS	33	1.662603	2.538580	2073.358065	0.022279	0.024716
RS	34	1.822723	3.035606	1781.508971	0.019143	0.021050
RS	35	1.997389	3.035606	1830.903495	0.019674	0.021535
RS	36	2.187922	3.639964	1569.581023	0.016866	0.018268
RS	37	2.395764	3.639964	1613.999228	0.017343	0.018646
RS	38	2.622486	4.354282	1387.619717	0.014911	0.015840
RS	39	2.869805	4.354282	1427.504656	0.015339	0.016138
RS	40	3.139591	5.184846	1233.333777	0.013253	0.013760
RS	41	3.433885	5.184846	1269.011798	0.013636	0.013997
RS	42	3.754914	6.137936	1102.842873	0.011851	0.011992
RS	43	4.105106	6.137936	1134.585826	0.012192	0.012181
RS	44	4.487111	7.209019	993.492768	0.010676	0.010503
RS	45	4.903818	7.209019	1021.487919	0.010976	0.010653
RS	46	5.358379	8.372489	903.739969	0.009711	0.009271
RS	47	5.854235	8.372489	928.042970	0.009972	0.009389
RS	48	6.395136	9.584197	831.614492	0.008936	0.008268
RS	49	6.985174	9.584197	852.127435	0.009157	0.008359
RS	50	7.628812	10.803183	773.386389	0.008310	0.007452
RS	51	8.330921	10.803183	789.887092	0.008488	0.007519
RS	52	9.096811	12.032860	722.792937	0.007767	0.006755
RS	53	9.932277	12.032860	735.078848	0.007899	0.006798
RS	54	10.843639	14.243472	631.524788	0.006786	0.005706
RS	55	11.837792	14.243472	642.303567	0.006902	0.005750
RS	56	12.922257	14.243472	649.119849	0.006975	0.005759
RS	57	14.105239	14.243472	651.466944	0.007000	0.005727
RS	58	15.395685	174.914442	55.272436	0.000594	0.000571
RS	59	16.803360	174.914442	60.031453	0.000645	0.000608
RS	60	18.338912	174.914442	65.173211	0.000700	0.000646
RS	61	20.013959	174.914442	70.723148	0.000760	0.000685
RS	62	21.841171	174.914442	76.707279	0.000824	0.000725
RS	63	23.834373	174.914442	9886.184780	0.106232	0.056820
PA	4+25*2+4+6 0.001955041 0.005781731 23.834373318 181.379363797 14.096124621 5.160958454 2.643999459 1.726286714 1.367426649 1.235411521 1.203714047 1.222591452 1.274319999 1.355586034 1.470558913 1.629462155 1.848295085 2.145889059 2.538580129 3.035606454 3.639963975 4.354281527 5.184845881 6.137936092 7.209018787 8.372488572 9.584197254 10.803183283 12.032860192 14.243472151 174.914441762
//
IT	5267
RD	9
LK	-80859.397040
QD	-522.424699 -> -408.435747
RI	0.0182122425
TR	0.001654	0.005901
MT	25.258493
MM	C_pi: 16.874383, n_recomb: 99609.807598
RS	0	0.000000	278.722632	3.126659	0.000031	0.000002
RS	1	0.009184	278.722632	3.413803	0.000034	0.000011
RS	2	0.019212	278.722632	3.727317	0.000037	0.000025
RS	3	0.030161	278.722632	4.069619	0.000041	0.000039
RS	4	0.042116	18.222380	67.941132	0.000682	0.000663
RS	5	0.055168	18.222380	74.128565	0.000744	0.000784
RS	6	0.069420	6.550555	224.805461	0.002257	0.002387
RS	7	0.084980	6.550555	244.855245	0.002458	0.002585
RS	8	0.101969	3.274083	532.706801	0.005348	0.005424
RS	9	0.120519	3.274083	578.229637	0.005805	0.005864
RS	10	0.140773	2.066228	992.050473	0.009959	0.009805
RS	11	0.162886	2.066228	1071.181440	0.010754	0.010797
RS	12	0.187031	1.584981	1503.361961	0.015093	0.015070
RS	13	0.213393	1.584981	1613.263892	0.016196	0.016642
RS	14	0.242176	1.396226	1959.499391	0.019672	0.020258
RS	15	0.273603	1.396226	2089.899716	0.020981	0.022135
RS	16	0.307916	1.334735	2325.221098	0.023343	0.024661
RS	17	0.345381	1.334735	2465.629295	0.024753	0.026595
RS	18	0.386287	1.335474	2606.087664	0.026163	0.028080
RS	19	0.430949	1.335474	2748.034199	0.027588	0.029960
RS	20	0.479714	1.374400	2808.227344	0.028192	0.030541
RS	21	0.532957	1.374400	2944.912981	0.029564	0.032326
RS	22	0.591091	1.445543	2928.706912	0.029402	0.032059
RS	23	0.654564	1.445543	3054.800741	0.030668	0.033711
RS	24	0.723866	1.551945	2960.701520	0.029723	0.032583
RS	25	0.799533	1.551945	3072.682044	0.030847	0.034058
RS	26	0.882150	1.703348	2899.358784	0.029107	0.032042
RS	27	0.972355	1.703348	2995.970757	0.030077	0.033305
RS	28	1.070845	1.915498	2748.537324	0.027593	0.030446
RS	29	1.178380	1.915498	2830.844444	0.028419	0.031486
RS	30	1.295792	2.206976	2528.057380	0.025380	0.027989
RS	31	1.423987	2.206976	2598.634394	0.026088	0.028823
RS	32	1.563957	2.593790	2271.849047	0.022807	0.025047
RS	33	1.716782	2.593790	2333.416812	0.023426	0.025704
RS	34	1.883643	3.084824	2014.996637	0.020229	0.022028
RS	35	2.065829	3.084824	2069.487496	0.020776	0.022544
RS	36	2.264748	3.682781	1780.418508	0.017874	0.019217
RS	37	2.481936	3.682781	1828.922495	0.018361	0.019622
RS	38	2.719072	4.390012	1576.086916	0.015823	0.016731
RS	39	2.977988	4.390012	1619.221951	0.016256	0.017052
RS	40	3.260683	5.212294	1400.958972	0.014064	0.014580
RS	41	3.569343	5.212294	1439.157637	0.014448	0.014833
RS	42	3.906351	6.154700	1251.711817	0.012566	0.012735
RS	43	4.274311	6.154700	1285.308107	0.012903	0.012934
RS	44	4.676066	7.210146	1126.072237	0.011305	0.011174
RS	45	5.114720	7.210146	1155.269261	0.011598	0.011328
RS	46	5.593663	8.348375	1022.780496	0.010268	0.009878
RS	47	6.116593	8.348375	1047.590712	0.010517	0.009994
RS	48	6.687551	9.518150	939.878355	0.009436	0.008822
RS	49	7.310948	9.518150	960.093593	0.009639	0.008904
RS	50	7.991601	10.669392	873.211690	0.008766	0.007961
RS	51	8.734768	10.669392	888.438545	0.008919	0.008012
RS	52	9.546191	11.795158	815.556367	0.008188	0.007225
RS	53	10.432138	11.795158	825.403728	0.008286	0.007242
RS	54	11.399454	13.752544	715.982289	0.007188	0.006132
RS	55	12.455613	13.752544	723.706955	0.007265	0.006146
RS	56	13.608774	13.752544	726.345805	0.007292	0.006118
RS	57	14.867846	13.752544	723.370758	0.007262	0.006041
RS	58	16.242557	196.667828	52.528982	0.000527	0.000504
RS	59	17.743526	196.667828	57.148412	0.000574	0.000537
RS	60	19.382352	196.667828	62.152260	0.000624	0.000572
RS	61	21.171693	196.667828	67.568074	0.000678	0.000608
RS	62	23.125376	196.667828	73.424420	0.000737	0.000646
RS	63	25.258493	196.667828	10399.080272	0.104398	0.057975
PA	4+25*2+4+6 0.001654147 0.005900582 25.258493239 278.722632309 18.222380308 6.550554698 3.274083036 2.066227775 1.584981127 1.396226055 1.334735454 1.335474461 1.374400037 1.445543365 1.551944978 1.703347508 1.915497819 2.206976466 2.593790244 3.084824008 3.682781220 4.390012285 5.212293657 6.154700413 7.210145867 8.348374998 9.518149578 10.669392181 11.795158141 13.752544353 196.667827819
//
IT	6552
RD	10
LK	-80638.891178
QD	-443.276134 -> -347.198143
RI	0.0160424393
TR	0.001409	0.005980
MT	26.755779
MM	C_pi: 17.600067, n_recomb: 105005.163773
RS	0	0.000000	385.818045	2.400415	0.000023	0.000001
RS	1	0.009284	385.818045	2.623277	0.000025	0.000009
RS	2	0.019430	385.818045	2.866831	0.000027	0.000020
RS	3	0.030517	385.818045	3.132999	0.000030	0.000031
RS	4	0.042635	21.928350	60.224261	0.000574	0.000606
RS	5	0.055877	21.928350	65.776565	0.000626	0.000708
RS	6	0.070348	7.960248	197.766029	0.001883	0.002161
RS	7	0.086163	7.960248	215.688239	0.002054	0.002298
RS	8	0.103446	3.956214	472.655939	0.004501	0.004846
RS	9	0.122334	3.956214	513.993180	0.004895	0.005144
RS	10	0.142975	2.438335	904.872105	0.008617	0.008766
RS	11	0.165533	2.438335	979.422412	0.009327	0.009546
RS	12	0.190184	1.821180	1415.450336	0.013480	0.013655
RS	13	0.217125	1.821180	1523.229957	0.014506	0.015011
RS	14	0.246566	1.569455	1896.733107	0.018063	0.018690
RS	15	0.278741	1.569455	2029.041484	0.019323	0.020396
RS	16	0.313903	1.475503	2302.431475	0.021927	0.023150
RS	17	0.352329	1.475503	2448.849583	0.023321	0.024969
RS	18	0.394323	1.457042	2630.431081	0.025050	0.026776
RS	19	0.440215	1.457042	2781.857544	0.026493	0.028593
RS	20	0.490368	1.482911	2882.829351	0.027454	0.029550
RS	21	0.545178	1.482911	3031.498396	0.028870	0.031312
RS	22	0.605075	1.544255	3052.941625	0.029074	0.031446
RS	23	0.670534	1.544255	3192.317746	0.030402	0.033105
RS	24	0.742069	1.642947	3129.428157	0.029803	0.032368
RS	25	0.820246	1.642947	3254.697098	0.030996	0.033870
RS	26	0.905680	1.788313	3102.659081	0.029548	0.032202
RS	27	0.999047	1.788313	3211.437794	0.030584	0.033501
RS	28	1.101081	1.995944	2972.799694	0.028311	0.030915
RS	29	1.212588	1.995944	3065.453208	0.029193	0.031994
RS	30	1.334447	2.284271	2758.628996	0.026271	0.028677
RS	31	1.467620	2.284271	2837.571446	0.027023	0.029548
RS	32	1.613156	2.669041	2496.365932	0.023774	0.025859
RS	33	1.772204	2.669041	2564.547968	0.024423	0.026551
RS	34	1.946017	3.158753	2225.516812	0.021194	0.022888
RS	35	2.135967	3.158753	2285.217775	0.021763	0.023434
RS	36	2.343552	3.755724	1973.272464	0.018792	0.020072
RS	37	2.570409	3.755724	2025.868631	0.019293	0.020503
RS	38	2.818327	4.461912	1750.420829	0.016670	0.017550
RS	39	3.089261	4.461912	1796.721810	0.017111	0.017890
RS	40	3.385348	5.282519	1557.372652	0.014831	0.015343
RS	41	3.708924	5.282519	1597.935082	0.015218	0.015611
RS	42	4.062541	6.221385	1391.580801	0.013252	0.013436
RS	43	4.448987	6.221385	1426.813111	0.013588	0.013644
RS	44	4.871310	7.268802	1251.337140	0.011917	0.011813
RS	45	5.332841	7.268802	1281.462345	0.012204	0.011970
RS	46	5.837220	8.389744	1135.811572	0.010817	0.010462
RS	47	6.388425	8.389744	1160.791445	0.011055	0.010576
RS	48	6.990803	9.525779	1043.171293	0.009934	0.009361
RS	49	7.649106	9.525779	1062.663875	0.010120	0.009434
RS	50	8.368524	10.617605	968.938707	0.009228	0.008464
RS	51	9.154733	10.617605	982.333754	0.009355	0.008495
RS	52	10.013932	11.647677	905.018080	0.008619	0.007693
RS	53	10.952899	11.647677	911.663690	0.008682	0.007681
RS	54	11.979038	13.360610	799.429739	0.007613	0.006572
RS	55	13.100443	13.360610	802.937147	0.007647	0.006551
RS	56	14.325958	13.360610	800.159365	0.007620	0.006479
RS	57	15.665248	13.360610	790.584504	0.007529	0.006352
RS	58	17.128877	217.444660	50.267519	0.000479	0.000453
RS	59	18.728388	217.444660	54.771995	0.000522	0.000484
RS	60	20.476395	217.444660	59.662199	0.000568	0.000517
RS	61	22.386685	217.444660	64.967392	0.000619	0.000551
RS	62	24.474325	217.444660	70.718216	0.000673	0.000587
RS	63	26.755779	217.444660	10775.130522	0.102615	0.058857
PA	4+25*2+4+6 0.001408970 0.005979841 26.755778532 385.818045078 21.928350056 7.960248171 3.956213656 2.438334633 1.821179858 1.569455390 1.475503242 1.457042226 1.482911443 1.544254604 1.642947337 1.788312966 1.995943924 2.284270819 2.669040577 3.158752922 3.755723803 4.461911581 5.282519067 6.221384709 7.268802272 8.389743632 9.525778977 10.617605245 11.647677325 13.360609672 217.444660005
//
IT	6062
RD	11
LK	-80451.698718
QD	-376.920698 -> -293.498416
RI	0.0143097296
TR	0.001205	0.006030
MT	28.308707
MM	C_pi: 18.209467, n_recomb: 109320.154989
RS	0	0.000000	485.105501	2.004117	0.000018	0.000001
RS	1	0.009381	485.105501	2.192152	0.000020	0.000007
RS	2	0.019643	485.105501	2.397833	0.000022	0.000017
RS	3	0.030867	485.105501	2.622813	0.000024	0.000026
RS	4	0.043145	24.677623	56.381565	0.000516	0.000585
RS	5	0.056574	24.677623	61.638461	0.000564	0.000677
RS	6	0.071262	9.284039	179.009866	0.001637	0.002019
RS	7	0.087329	9.284039	195.459070	0.001788	0.002114
RS	8	0.104904	4.671995	423.598006	0.003875	0.004408
RS	9	0.124126	4.671995	461.374151	0.004220	0.004603
RS	10	0.145153	2.839804	825.096336	0.007548	0.007921
RS	11	0.168152	2.839804	894.948089	0.008186	0.008537
RS	12	0.193308	2.075574	1324.724208	0.012118	0.012454
RS	13	0.220825	2.075574	1429.156557	0.013073	0.013632
RS	14	0.250923	1.754937	1818.534376	0.016635	0.017308
RS	15	0.283844	1.754937	1950.662971	0.017844	0.018866
RS	16	0.319854	1.625804	2252.449636	0.020604	0.021767
RS	17	0.359243	1.625804	2402.368077	0.021976	0.023483
RS	18	0.402327	1.586895	2617.956310	0.023948	0.025533
RS	19	0.449452	1.586895	2776.333403	0.025396	0.027290
RS	20	0.500999	1.599183	2913.599956	0.026652	0.028552
RS	21	0.557381	1.599183	3072.026610	0.028101	0.030293
RS	22	0.619053	1.650676	3129.278490	0.028625	0.030767
RS	23	0.686510	1.650676	3280.238167	0.030006	0.032434
RS	24	0.760297	1.742060	3249.260205	0.029722	0.032044
RS	25	0.841005	1.742060	3386.739171	0.030980	0.033575
RS	26	0.929285	1.882271	3259.000071	0.029812	0.032227
RS	27	1.025847	1.882271	3379.438642	0.030913	0.033566
RS	28	1.131467	2.086823	3154.429782	0.028855	0.031243
RS	29	1.246997	2.086823	3257.332760	0.029796	0.032365
RS	30	1.373365	2.374093	2952.360016	0.027007	0.029231
RS	31	1.511588	2.374093	3039.780376	0.027806	0.030143
RS	32	1.662778	2.759616	2690.240816	0.024609	0.026554
RS	33	1.828152	2.759616	2765.198456	0.025294	0.027283
RS	34	2.009040	3.251524	2411.127059	0.022056	0.023650
RS	35	2.206899	3.251524	2476.162966	0.022651	0.024228
RS	36	2.423320	3.851692	2146.060527	0.019631	0.020848
RS	37	2.660044	3.851692	2202.809975	0.020150	0.021305
RS	38	2.918976	4.561647	1908.579420	0.017459	0.018305
RS	39	3.202199	4.561647	1958.044098	0.017911	0.018665
RS	40	3.511994	5.386005	1700.672559	0.015557	0.016058
RS	41	3.850851	5.386005	1743.540903	0.015949	0.016340
RS	42	4.221498	6.327366	1520.733230	0.013911	0.014101
RS	43	4.626917	6.327366	1557.494922	0.014247	0.014317
RS	44	5.070370	7.373345	1367.769841	0.012512	0.012426
RS	45	5.555426	7.373345	1398.669712	0.012794	0.012586
RS	46	6.085987	8.484068	1241.496667	0.011357	0.011028
RS	47	6.666322	8.484068	1266.439371	0.011585	0.011138
RS	48	7.301101	9.593767	1140.315635	0.010431	0.009889
RS	49	7.995432	9.593767	1158.804403	0.010600	0.009950
RS	50	8.754901	10.633756	1059.530506	0.009692	0.008960
RS	51	9.585619	10.633756	1070.693981	0.009794	0.008971
RS	52	10.494270	11.575652	990.281037	0.009059	0.008162
RS	53	11.488166	11.575652	993.128317	0.009085	0.008119
RS	54	12.575304	13.052671	881.139584	0.008060	0.007028
RS	55	13.764432	13.052671	879.345771	0.008044	0.006966
RS	56	15.065116	13.052671	870.030583	0.007959	0.006845
RS	57	16.487824	13.052671	852.742103	0.007800	0.006661
RS	58	18.044002	236.599853	48.504262	0.000444	0.000416
RS	59	19.746173	236.599853	52.924238	0.000484	0.000446
RS	60	21.608032	236.599853	57.731963	0.000528	0.000477
RS	61	23.644560	236.599853	62.958170	0.000576	0.000510
RS	62	25.872143	236.599853	68.635275	0.000628	0.000544
RS	63	28.308707	236.599853	11025.956395	0.100859	0.059537
PA	4+25*2+4+6 0.001204602 0.006030266 28.308706856 485.105501038 24.677622884 9.284038855 4.671994959 2.839804015 2.075574035 1.754937053 1.625803700 1.586895090 1.599182507 1.650676004 1.742059941 1.882270617 2.086823457 2.374092686 2.759615929 3.251523832 3.851691530 4.561647332 5.386004981 6.327366044 7.373344820 8.484068399 9.593767306 10.633755796 11.575652465 13.052670577 236.599853164
//
IT	6863
RD	12
LK	-80288.237633
QD	-320.087405 -> -246.041305
RI	0.0128592976
TR	0.001032	0.006061
MT	29.884012
MM	C_pi: 18.687471, n_recomb: 112585.707570
RS	0	0.000000	560.906243	1.799939	0.000016	0.000001
RS	1	0.009475	560.906243	1.970511	0.000018	0.000007
RS	2	0.019848	560.906243	2.157250	0.000019	0.000015
RS	3	0.031204	560.906243	2.361688	0.000021	0.000023
RS	4	0.043636	26.130755	55.485030	0.000493	0.000593
RS	5	0.057246	26.130755	60.711838	0.000539	0.000681
RS	6	0.072145	10.425620	166.416426	0.001478	0.001940
RS	7	0.088456	10.425620	181.895828	0.001616	0.002005
RS	8	0.106313	5.402086	383.306308	0.003405	0.004070
RS	9	0.125861	5.402086	418.063859	0.003713	0.004190
RS	10	0.147262	3.267924	752.421126	0.006683	0.007221
RS	11	0.170690	3.267924	817.613558	0.007262	0.007709
RS	12	0.196339	2.347903	1233.647870	0.010957	0.011418
RS	13	0.224417	2.347903	1333.847897	0.011847	0.012449
RS	14	0.255157	1.952667	1729.550621	0.015362	0.016076
RS	15	0.288808	1.952667	1859.761648	0.016519	0.017506
RS	16	0.325649	1.785558	2181.117937	0.019373	0.020494
RS	17	0.365980	1.785558	2332.265085	0.020715	0.022117
RS	18	0.410132	1.724767	2574.815500	0.022870	0.024346
RS	19	0.458468	1.724767	2737.685744	0.024316	0.026048
RS	20	0.511384	1.722682	2906.274558	0.025814	0.027557
RS	21	0.569314	1.722682	3072.132036	0.027287	0.029276
RS	22	0.632733	1.763943	3162.466205	0.028089	0.030041
RS	23	0.702161	1.763943	3323.067806	0.029516	0.031717
RS	24	0.778167	1.848005	3323.610984	0.029521	0.031637
RS	25	0.861375	1.848005	3471.895268	0.030838	0.033197
RS	26	0.952467	1.983441	3370.324612	0.029936	0.032146
RS	27	1.052190	1.983441	3501.576037	0.031101	0.033527
RS	28	1.161362	2.185734	3294.007480	0.029258	0.031456
RS	29	1.280879	2.185734	3406.768533	0.030259	0.032624
RS	30	1.411720	2.473261	3108.754130	0.027612	0.029674
RS	31	1.554958	2.473261	3204.548301	0.028463	0.030631
RS	32	1.711769	2.861391	2852.248530	0.025334	0.027150
RS	33	1.883437	2.861391	2934.007966	0.026060	0.027919
RS	34	2.071372	3.357881	2570.213290	0.022829	0.024328
RS	35	2.277113	3.357881	2640.640862	0.023454	0.024941
RS	36	2.502349	3.964150	2297.018438	0.020402	0.021556
RS	37	2.748927	3.964150	2357.963804	0.020944	0.022042
RS	38	3.018868	4.681283	2048.802796	0.018198	0.019007
RS	39	3.314387	4.681283	2101.446056	0.018665	0.019390
RS	40	3.637906	5.513298	1829.196720	0.016247	0.016732
RS	41	3.992080	5.513298	1874.356034	0.016648	0.017029
RS	42	4.379812	6.461580	1637.648056	0.014546	0.014735
RS	43	4.804283	6.461580	1675.895313	0.014886	0.014961
RS	44	5.268973	7.511050	1473.997871	0.013092	0.013017
RS	45	5.777694	7.511050	1505.599274	0.013373	0.013180
RS	46	6.334617	8.616943	1338.602450	0.011890	0.011579
RS	47	6.944309	8.616943	1363.399829	0.012110	0.011686
RS	48	7.611770	9.706049	1230.198151	0.010927	0.010407
RS	49	8.342475	9.706049	1247.522184	0.011081	0.010458
RS	50	9.142416	10.700211	1143.974417	0.010161	0.009453
RS	51	10.018153	10.700211	1152.652417	0.010238	0.009444
RS	52	10.976867	11.560075	1070.426220	0.009508	0.008634
RS	53	12.026421	11.560075	1069.049482	0.009495	0.008557
RS	54	13.175422	12.808491	960.253274	0.008529	0.007501
RS	55	14.433294	12.808491	952.190701	0.008457	0.007392
RS	56	15.810351	12.808491	935.375433	0.008308	0.007217
RS	57	17.317888	12.808491	909.462814	0.008078	0.006971
RS	58	18.968266	253.264126	47.246422	0.000420	0.000390
RS	59	20.775020	253.264126	51.615785	0.000458	0.000418
RS	60	22.752968	253.264126	56.376260	0.000501	0.000449
RS	61	24.918330	253.264126	61.559909	0.000547	0.000480
RS	62	27.288865	253.264126	67.200719	0.000597	0.000514
RS	63	29.884012	253.264126	11157.244481	0.099100	0.060073
PA	4+25*2+4+6 0.001032249 0.006061485 29.884012031 560.906242687 26.130755346 10.425620055 5.402085510 3.267923714 2.347902866 1.952667387 1.785558152 1.724766944 1.722681806 1.763943368 1.848004729 1.983440827 2.185733909 2.473260758 2.861390609 3.357881034 3.964150200 4.681283469 5.513297591 6.461579754 7.511050161 8.616943473 9.706049021 10.700210685 11.560075178 12.808490674 253.264126264
//
IT	6457
RD	13
LK	-80142.716508
QD	-270.692672 -> -204.337809
RI	0.0115978883
TR	0.000887	0.006081
MT	31.440917
MM	C_pi: 19.020103, n_recomb: 114827.261968
RS	0	0.000000	600.930702	1.727470	0.000015	0.000001
RS	1	0.009563	600.930702	1.892697	0.000016	0.000007
RS	2	0.020041	600.930702	2.073731	0.000018	0.000015
RS	3	0.031521	600.930702	2.272083	0.000020	0.000023
RS	4	0.044098	26.199124	57.085421	0.000497	0.000627
RS	5	0.057879	26.199124	62.512892	0.000544	0.000717
RS	6	0.072977	11.310073	158.501654	0.001380	0.001911
RS	7	0.089519	11.310073	173.402672	0.001510	0.001954
RS	8	0.107643	6.126151	349.922254	0.003047	0.003807
RS	9	0.127500	6.126151	382.110263	0.003328	0.003871
RS	10	0.149257	3.719143	686.223840	0.005976	0.006631
RS	11	0.173094	3.719143	746.873393	0.006504	0.007020
RS	12	0.199210	2.637463	1143.733420	0.009960	0.010517
RS	13	0.227824	2.637463	1239.060412	0.010791	0.011426
RS	14	0.259174	2.162356	1633.169552	0.014223	0.014972
RS	15	0.293523	2.162356	1760.012671	0.015327	0.016290
RS	16	0.331156	1.954463	2093.025425	0.018228	0.019318
RS	17	0.372389	1.954463	2243.352774	0.019537	0.020856
RS	18	0.417564	1.870236	2506.067974	0.021825	0.023216
RS	19	0.467060	1.870236	2671.069996	0.023262	0.024864
RS	20	0.521289	1.852781	2865.765378	0.024957	0.026571
RS	21	0.580704	1.852781	3036.673884	0.026446	0.028269
RS	22	0.645801	1.883159	3156.747458	0.027491	0.029284
RS	23	0.717123	1.883159	3324.859128	0.028955	0.030965
RS	24	0.795266	1.959551	3355.685245	0.029224	0.031163
RS	25	0.880882	1.959551	3513.083910	0.030595	0.032751
RS	26	0.974686	2.090187	3438.621119	0.029946	0.031976
RS	27	1.077460	2.090187	3579.514350	0.031173	0.033399
RS	28	1.190063	2.290537	3392.327057	0.029543	0.031570
RS	29	1.313434	2.290537	3514.249966	0.030605	0.032787
RS	30	1.448603	2.579001	3227.619415	0.028108	0.030021
RS	31	1.596699	2.579001	3331.435312	0.029013	0.031025
RS	32	1.758958	2.970791	2981.505441	0.025965	0.027660
RS	33	1.936733	2.970791	3069.913819	0.026735	0.028472
RS	34	2.131510	3.473288	2701.478687	0.023526	0.024934
RS	35	2.344914	3.473288	2777.238895	0.024186	0.025584
RS	36	2.578725	4.087426	2424.665406	0.021116	0.022205
RS	37	2.834897	4.087426	2489.784301	0.021683	0.022721
RS	38	3.115567	4.813841	2169.578955	0.018894	0.019662
RS	39	3.423078	4.813841	2225.389609	0.019380	0.020069
RS	40	3.759996	5.655980	1941.483226	0.016908	0.017370
RS	41	4.129135	5.655980	1988.923114	0.017321	0.017685
RS	42	4.533575	6.614031	1740.962149	0.015162	0.015342
RS	43	4.976693	6.614031	1780.680690	0.015507	0.015579
RS	44	5.462187	7.670239	1568.771973	0.013662	0.013589
RS	45	5.994109	7.670239	1601.053905	0.013943	0.013757
RS	46	6.576900	8.774955	1425.988955	0.012419	0.012118
RS	47	7.215425	8.774955	1450.608500	0.012633	0.012223
RS	48	7.915013	9.847542	1311.768672	0.011424	0.010919
RS	49	8.681504	9.847542	1327.870781	0.011564	0.010959
RS	50	9.521296	10.800399	1221.291892	0.010636	0.009945
RS	51	10.441399	10.800399	1227.369352	0.010689	0.009914
RS	52	11.449493	11.583227	1144.536686	0.009967	0.009108
RS	53	12.553993	11.583227	1138.689867	0.009917	0.008997
RS	54	13.764119	12.609864	1035.809432	0.009021	0.007990
RS	55	15.089971	12.609864	1020.677697	0.008889	0.007830
RS	56	16.542617	12.609864	995.608962	0.008670	0.007595
RS	57	18.134182	12.609864	960.412996	0.008364	0.007282
RS	58	19.877952	266.552208	46.496410	0.000405	0.000372
RS	59	21.788482	266.552208	50.851196	0.000443	0.000400
RS	60	23.881719	266.552208	55.602189	0.000484	0.000430
RS	61	26.175136	266.552208	60.782686	0.000529	0.000461
RS	62	28.687878	266.552208	66.428097	0.000579	0.000494
RS	63	31.440917	266.552208	11174.364611	0.097315	0.060510
PA	4+25*2+4+6 0.000887269 0.006080908 31.440917485 600.930702332 26.199123998 11.310073109 6.126150775 3.719143430 2.637463282 2.162355815 1.954462945 1.870235598 1.852780856 1.883158625 1.959551093 2.090187039 2.290537308 2.579000618 2.970790958 3.473288020 4.087425957 4.813841022 5.655980303 6.614030556 7.670239217 8.774954518 9.847542499 10.800398624 11.583226726 12.609863522 266.552207759
//
IT	8398
RD	14
LK	-80012.403064
QD	-227.609772 -> -168.474407
RI	0.0104857830
TR	0.000767	0.006092
MT	32.951426
MM	C_pi: 19.215282, n_recomb: 116141.588248
RS	0	0.000000	603.238831	1.754208	0.000015	0.000001
RS	1	0.009645	603.238831	1.923421	0.000017	0.000007
RS	2	0.020219	603.238831	2.108959	0.000018	0.000015
RS	3	0.031814	603.238831	2.312398	0.000020	0.000024
RS	4	0.044527	25.018030	61.119254	0.000526	0.000691
RS	5	0.058466	25.018030	66.977800	0.000577	0.000786
RS	6	0.073749	11.886817	154.414464	0.001330	0.001924
RS	7	0.090507	11.886817	169.066123	0.001456	0.001952
RS	8	0.108880	6.821156	322.329450	0.002775	0.003603
RS	9	0.129026	6.821156	352.347009	0.003034	0.003626
RS	10	0.151114	4.187326	626.542961	0.005395	0.006131
RS	11	0.175333	4.187326	682.870980	0.005880	0.006444
RS	12	0.201888	2.942053	1057.118689	0.009102	0.009731
RS	13	0.231004	2.942053	1147.219109	0.009878	0.010540
RS	14	0.262928	2.382731	1533.588489	0.013204	0.013985
RS	15	0.297930	2.382731	1655.990052	0.014258	0.015205
RS	16	0.336309	2.131604	1993.813710	0.017167	0.018239
RS	17	0.378389	2.131604	2141.630473	0.018440	0.019698
RS	18	0.424528	2.022494	2418.166018	0.020821	0.022148
RS	19	0.475116	2.022494	2583.204258	0.022242	0.023742
RS	20	0.530584	1.988648	2798.717284	0.024097	0.025609
RS	21	0.591401	1.988648	2972.429736	0.025593	0.027280
RS	22	0.658084	2.007389	3118.391234	0.026850	0.028511
RS	23	0.731198	2.007389	3291.871376	0.028344	0.030193
RS	24	0.811363	2.075609	3350.911486	0.028852	0.030640
RS	25	0.899260	2.075609	3515.603695	0.030270	0.032251
RS	26	0.995635	2.201203	3468.179739	0.029862	0.031733
RS	27	1.101304	2.201203	3617.339871	0.031146	0.033195
RS	28	1.217165	2.399640	3452.439015	0.029726	0.031600
RS	29	1.344200	2.399640	3582.604034	0.030847	0.032863
RS	30	1.483487	2.689347	3310.847680	0.028507	0.030281
RS	31	1.636207	2.689347	3422.133986	0.029465	0.031333
RS	32	1.803657	3.085376	3078.970846	0.026510	0.028089
RS	33	1.987257	3.085376	3173.722554	0.027326	0.028945
RS	34	2.188564	3.594716	2805.220310	0.024153	0.025469
RS	35	2.409286	3.594716	2886.150874	0.024850	0.026158
RS	36	2.651296	4.217816	2528.862874	0.021774	0.022795
RS	37	2.916646	4.217816	2598.073309	0.022370	0.023344
RS	38	3.207589	4.954860	2270.513621	0.019550	0.020271
RS	39	3.526592	4.954860	2329.456477	0.020057	0.020704
RS	40	3.876361	5.808750	2037.010685	0.017539	0.017972
RS	41	4.259864	5.808750	2086.725389	0.017967	0.018306
RS	42	4.680355	6.778517	1830.103349	0.015758	0.015922
RS	43	5.141400	6.778517	1871.307678	0.016112	0.016172
RS	44	5.646910	7.843780	1651.513875	0.014220	0.014140
RS	45	6.201176	7.843780	1684.506344	0.014504	0.014315
RS	46	6.808897	8.950053	1503.092409	0.012942	0.012642
RS	47	7.475231	8.950053	1527.576148	0.013153	0.012746
RS	48	8.205830	10.009379	1384.481935	0.011921	0.011421
RS	49	9.006891	10.009379	1399.408218	0.012049	0.011452
RS	50	9.885212	10.924849	1290.950846	0.011115	0.010432
RS	51	10.848244	10.924849	1294.454119	0.011145	0.010381
RS	52	11.904155	11.635396	1212.091044	0.010436	0.009584
RS	53	13.061905	11.635396	1201.718756	0.010347	0.009438
RS	54	14.331315	12.448136	1107.114207	0.009532	0.008494
RS	55	15.723153	12.448136	1084.334158	0.009336	0.008277
RS	56	17.249229	12.448136	1050.514400	0.009045	0.007978
RS	57	18.922488	12.448136	1005.661632	0.008659	0.007594
RS	58	20.757127	276.049619	46.237796	0.000398	0.000362
RS	59	22.768708	276.049619	50.614503	0.000436	0.000390
RS	60	24.974297	276.049619	55.394485	0.000477	0.000420
RS	61	27.392606	276.049619	60.612209	0.000522	0.000451
RS	62	30.044151	276.049619	66.304401	0.000571	0.000484
RS	63	32.951426	276.049619	11092.921838	0.095512	0.060872
PA	4+25*2+4+6 0.000767146 0.006092070 32.951426384 603.238831074 25.018029850 11.886817391 6.821155586 4.187325621 2.942053434 2.382731152 2.131603950 2.022493579 1.988648009 2.007389371 2.075609288 2.201203358 2.399639587 2.689347281 3.085376274 3.594715935 4.217815773 4.954860044 5.808750487 6.778517411 7.843779517 8.950053324 10.009378909 10.924849133 11.635396488 12.448135855 276.049618525
//
IT	11200
RD	15
LK	-79896.757278
QD	-190.365470 -> -138.583105
RI	0.0095220141
TR	0.000669	0.006094
MT	34.418436
MM	C_pi: 19.312935, n_recomb: 116737.920905
RS	0	0.000000	573.555131	1.868444	0.000016	0.000001
RS	1	0.009720	573.555131	2.050088	0.000018	0.000007
RS	2	0.020385	573.555131	2.249393	0.000019	0.000017
RS	3	0.032087	573.555131	2.468077	0.000021	0.000026
RS	4	0.044926	22.872925	67.885646	0.000582	0.000787
RS	5	0.059013	22.872925	74.439518	0.000638	0.000893
RS	6	0.074469	12.132564	153.826232	0.001318	0.001977
RS	7	0.091428	12.132564	168.540356	0.001444	0.001993
RS	8	0.110035	7.460481	300.106102	0.002571	0.003446
RS	9	0.130451	7.460481	328.354882	0.002813	0.003440
RS	10	0.152851	4.662340	574.152974	0.004918	0.005710
RS	11	0.177429	4.662340	626.538370	0.005367	0.005965
RS	12	0.204396	3.256969	976.864054	0.008368	0.009054
RS	13	0.233983	3.256969	1061.756440	0.009095	0.009780
RS	14	0.266447	2.611083	1436.231110	0.012303	0.013116
RS	15	0.302066	2.611083	1553.633255	0.013309	0.014250
RS	16	0.341148	2.315147	1890.868795	0.016198	0.017266
RS	17	0.384029	2.315147	2035.043980	0.017433	0.018649
RS	18	0.431077	2.180176	2319.854378	0.019872	0.021157
RS	19	0.482699	2.180176	2483.350007	0.021273	0.022696
RS	20	0.539338	2.129200	2714.576109	0.023254	0.024689
RS	21	0.601483	2.129200	2889.255498	0.024750	0.026330
RS	22	0.669668	2.135708	3056.922522	0.026186	0.027742
RS	23	0.744481	2.135708	3233.898882	0.027702	0.029419
RS	24	0.826567	2.195337	3318.307433	0.028425	0.030088
RS	25	0.916631	2.195337	3488.598511	0.029884	0.031716
RS	26	1.015449	2.315679	3467.036441	0.029699	0.031434
RS	27	1.123873	2.315679	3623.099274	0.031036	0.032930
RS	28	1.242835	2.512225	3481.083176	0.029820	0.031556
RS	29	1.373361	2.512225	3618.512637	0.030997	0.032863
RS	30	1.516575	2.803451	3363.783359	0.028815	0.030461
RS	31	1.673709	2.803451	3481.909789	0.029827	0.031559
RS	32	1.846116	3.204244	3148.691090	0.026972	0.028440
RS	33	2.035283	3.204244	3249.413127	0.027835	0.029339
RS	34	2.242836	3.721211	2884.404881	0.024708	0.025934
RS	35	2.470564	3.721211	2970.301673	0.025444	0.026661
RS	36	2.720427	4.354334	2611.748621	0.022373	0.023324
RS	37	2.994578	4.354334	2684.953958	0.023000	0.023905
RS	38	3.295377	5.103366	2353.137792	0.020157	0.020827
RS	39	3.625414	5.103366	2415.187130	0.020689	0.021285
RS	40	3.987531	5.970697	2116.881123	0.018134	0.018529
RS	41	4.384846	5.970697	2168.894595	0.018579	0.018883
RS	42	4.820781	6.954273	1905.872108	0.016326	0.016465
RS	43	5.299090	6.954273	1948.623941	0.016692	0.016729
RS	44	5.823892	8.031154	1722.811934	0.014758	0.014662
RS	45	6.399705	8.031154	1756.608755	0.015047	0.014845
RS	46	7.031488	9.142074	1570.353664	0.013452	0.013143
RS	47	7.724682	9.142074	1594.825552	0.013662	0.013248
RS	48	8.485256	10.191878	1448.668955	0.012410	0.011906
RS	49	9.319758	10.191878	1462.571096	0.012529	0.011929
RS	50	10.235376	11.074448	1353.203402	0.011592	0.010906
RS	51	11.239994	11.074448	1354.297583	0.011601	0.010837
RS	52	12.342262	11.718189	1273.279052	0.010907	0.010053
RS	53	13.551672	11.718189	1258.511666	0.010781	0.009872
RS	54	14.878640	12.326946	1174.061979	0.010057	0.009005
RS	55	16.334591	12.326946	1143.303988	0.009794	0.008728
RS	56	17.932064	12.326946	1100.502883	0.009427	0.008360
RS	57	19.684813	12.326946	1045.896189	0.008959	0.007903
RS	58	21.607934	282.186654	46.418062	0.000398	0.000358
RS	59	23.717985	282.186654	50.850876	0.000436	0.000386
RS	60	26.033137	282.186654	55.696080	0.000477	0.000416
RS	61	28.573325	282.186654	60.989296	0.000522	0.000448
RS	62	31.360425	282.186654	66.768499	0.000572	0.000483
RS	63	34.418436	282.186654	10943.125624	0.093741	0.061172
PA	4+25*2+4+6 0.000669487 0.006094220 34.418436346 573.555130907 22.872925068 12.132563921 7.460481172 4.662339986 3.256969220 2.611082962 2.315146701 2.180175887 2.129199768 2.135708442 2.195336640 2.315678629 2.512224816 2.803450632 3.204244396 3.721210939 4.354334282 5.103365716 5.970696795 6.954273373 8.031153528 9.142073961 10.191878137 11.074448029 11.718189344 12.326945980 282.186653834
//
IT	14584
RD	16
LK	-79796.080999
QD	-158.740289 -> -114.343498
RI	0.0087141223
TR	0.000591	0.006084
MT	35.872272
MM	C_pi: 19.368664, n_recomb: 116875.584517
RS	0	0.000000	521.177644	2.073721	0.000018	0.000001
RS	1	0.009792	521.177644	2.276807	0.000019	0.000008
RS	2	0.020543	521.177644	2.499785	0.000021	0.000019
RS	3	0.032347	521.177644	2.744603	0.000023	0.000029
RS	4	0.045306	20.155473	77.893740	0.000666	0.000922
RS	5	0.059534	20.155473	85.461714	0.000731	0.001044
RS	6	0.075156	12.061816	156.627282	0.001340	0.002065
RS	7	0.092308	12.061816	171.717405	0.001469	0.002073
RS	8	0.111138	8.019938	282.979051	0.002421	0.003328
RS	9	0.131813	8.019938	309.869960	0.002651	0.003303
RS	10	0.154513	5.130776	529.786233	0.004533	0.005357
RS	11	0.179435	5.130776	578.753174	0.004952	0.005572
RS	12	0.206797	3.575037	905.780127	0.007750	0.008479
RS	13	0.236839	3.575037	985.842251	0.008435	0.009140
RS	14	0.269822	2.842991	1346.359581	0.011520	0.012368
RS	15	0.306035	2.842991	1458.746932	0.012481	0.013427
RS	16	0.345794	2.502203	1791.578237	0.015329	0.016408
RS	17	0.389447	2.502203	1931.615826	0.016527	0.017722
RS	18	0.437374	2.341288	2220.181853	0.018996	0.020262
RS	19	0.489994	2.341288	2381.198345	0.020374	0.021746
RS	20	0.547766	2.272984	2623.554490	0.022447	0.023833
RS	21	0.611196	2.272984	2797.942976	0.023939	0.025440
RS	22	0.680837	2.267042	2983.112965	0.025524	0.027003
RS	23	0.757297	2.267042	3162.175902	0.027056	0.028668
RS	24	0.841244	2.317961	3268.549327	0.027966	0.029529
RS	25	0.933411	2.317961	3443.064635	0.029459	0.031168
RS	26	1.034603	2.433073	3445.202921	0.029478	0.031099
RS	27	1.145704	2.433073	3606.988465	0.030862	0.032622
RS	28	1.267684	2.627978	3487.116323	0.029836	0.031455
RS	29	1.401608	2.627978	3630.914237	0.031066	0.032799
RS	30	1.548647	2.921197	3393.899835	0.029039	0.030571
RS	31	1.710083	2.921197	3518.259140	0.030103	0.031710
RS	32	1.887327	3.327549	3196.686546	0.027351	0.028716
RS	33	2.081927	3.327549	3303.008594	0.028261	0.029656
RS	34	2.295583	3.853251	2943.758422	0.025187	0.026325
RS	35	2.530160	3.853251	3034.421258	0.025963	0.027089
RS	36	2.787707	4.497874	2676.986482	0.022905	0.023784
RS	37	3.070472	4.497874	2754.103730	0.023564	0.024398
RS	38	3.380927	5.260778	2420.286431	0.020708	0.021321
RS	39	3.721781	5.260778	2485.441568	0.021266	0.021806
RS	40	4.096012	6.143945	2183.282239	0.018680	0.019033
RS	41	4.506888	6.143945	2237.655031	0.019146	0.019407
RS	42	4.957997	7.144280	1969.974205	0.016855	0.016962
RS	43	5.453279	7.144280	2014.382316	0.017235	0.017240
RS	44	5.997059	8.236415	1784.000707	0.015264	0.015144
RS	45	6.594087	8.236415	1818.753808	0.015561	0.015335
RS	46	7.249575	9.356260	1628.836227	0.013936	0.013610
RS	47	7.969250	9.356260	1653.490791	0.014147	0.013717
RS	48	8.759395	10.401536	1505.189989	0.012879	0.012361
RS	49	9.626912	10.401536	1518.307499	0.012991	0.012378
RS	50	10.579377	11.256912	1408.752321	0.012053	0.011357
RS	51	11.625108	11.256912	1407.717022	0.012045	0.011270
RS	52	12.773237	11.840377	1328.681995	0.011368	0.010503
RS	53	14.033792	11.840377	1309.805413	0.011207	0.010289
RS	54	15.417780	12.256691	1236.880470	0.010583	0.009509
RS	55	16.937290	12.256691	1198.055681	0.010251	0.009170
RS	56	18.605591	12.256691	1146.284554	0.009808	0.008733
RS	57	20.437253	12.256691	1082.058882	0.009258	0.008202
RS	58	22.448273	286.020959	46.951268	0.000402	0.000359
RS	59	24.656212	286.020959	51.469201	0.000440	0.000388
RS	60	27.080354	286.020959	56.410572	0.000483	0.000419
RS	61	29.741870	286.020959	61.812173	0.000529	0.000452
RS	62	32.664002	286.020959	67.713221	0.000579	0.000487
RS	63	35.872272	286.020959	10759.658055	0.092061	0.061411
PA	4+25*2+4+6 0.000591097 0.006084273 35.872271910 521.177644409 20.155473322 12.061816009 8.019938018 5.130776431 3.575036504 2.842990740 2.502202544 2.341287992 2.272983563 2.267041682 2.317961041 2.433072928 2.627977637 2.921197384 3.327549016 3.853251342 4.497874411 5.260777745 6.143945487 7.144280064 8.236415145 9.356260128 10.401535803 11.256911684 11.840376978 12.256691301 286.020958806
//
IT	18277
RD	17
LK	-79710.204618
QD	-132.418662 -> -94.965638
RI	0.0080533496
TR	0.000528	0.006060
MT	37.347870
MM	C_pi: 19.427890, n_recomb: 116769.806510
RS	0	0.000000	458.284052	2.373165	0.000020	0.000001
RS	1	0.009862	458.284052	2.607232	0.000022	0.000010
RS	2	0.020697	458.284052	2.864389	0.000025	0.000022
RS	3	0.032600	458.284052	3.146912	0.000027	0.000033
RS	4	0.045677	17.264570	91.736636	0.000786	0.001099
RS	5	0.060044	17.264570	100.700464	0.000862	0.001244
RS	6	0.075828	11.729513	162.651313	0.001393	0.002180
RS	7	0.093169	11.729513	178.425066	0.001528	0.002185
RS	8	0.112219	8.481939	270.536962	0.002317	0.003236
RS	9	0.133148	8.481939	296.468868	0.002539	0.003203
RS	10	0.156142	5.577606	493.553610	0.004227	0.005061
RS	11	0.181403	5.577606	539.701221	0.004622	0.005252
RS	12	0.209155	3.887703	845.301722	0.007239	0.007999
RS	13	0.239645	3.887703	921.145406	0.007889	0.008612
RS	14	0.273141	3.073281	1267.194917	0.010852	0.011737
RS	15	0.309940	3.073281	1374.947337	0.011775	0.012733
RS	16	0.350369	2.689284	1701.038729	0.014567	0.015670
RS	17	0.394785	2.689284	1836.952969	0.015731	0.016922
RS	18	0.443582	2.503386	2125.858662	0.018206	0.019472
RS	19	0.497191	2.503386	2284.016490	0.019560	0.020904
RS	20	0.556086	2.418295	2533.559954	0.021697	0.023058
RS	21	0.620790	2.418295	2706.936288	0.023182	0.024629
RS	22	0.691876	2.400184	2905.653446	0.024884	0.026313
RS	23	0.769972	2.400184	3085.856412	0.026427	0.027963
RS	24	0.855770	2.442584	3210.693688	0.027496	0.028988
RS	25	0.950029	2.442584	3388.413088	0.029018	0.030631
RS	26	1.053584	2.552760	3411.505402	0.029216	0.030749
RS	27	1.167352	2.552760	3578.067182	0.030642	0.032294
RS	28	1.292340	2.746469	3478.699944	0.029791	0.031313
RS	29	1.429655	2.746469	3628.097862	0.031071	0.032690
RS	30	1.580511	3.042389	3408.292619	0.029188	0.030623
RS	31	1.746246	3.042389	3538.332461	0.030302	0.031799
RS	32	1.928325	3.455302	3228.896291	0.027652	0.028925
RS	33	2.128361	3.455302	3340.463005	0.028607	0.029902
RS	34	2.348126	3.991163	2988.055161	0.025589	0.026646
RS	35	2.589563	3.991163	3083.284093	0.026405	0.027444
RS	36	2.854812	4.649172	2728.334846	0.023365	0.024175
RS	37	3.146219	4.649172	2809.279403	0.024058	0.024819
RS	38	3.466366	5.428398	2474.867156	0.021194	0.021750
RS	39	3.818086	5.428398	2543.130343	0.021779	0.022259
RS	40	4.204493	6.330483	2238.459176	0.019170	0.019475
RS	41	4.629008	6.330483	2295.261044	0.019656	0.019869
RS	42	5.095389	7.351419	2024.124154	0.017334	0.017403
RS	43	5.607766	7.351419	2070.314556	0.017730	0.017695
RS	44	6.170673	8.463392	1836.412002	0.015727	0.015576
RS	45	6.789096	8.463392	1872.298017	0.016034	0.015776
RS	46	7.468508	9.597574	1679.562207	0.014384	0.014031
RS	47	8.214925	9.597574	1704.629049	0.014598	0.014141
RS	48	9.034954	10.644346	1554.846027	0.013315	0.012776
RS	49	9.935856	10.644346	1567.466851	0.013424	0.012789
RS	50	10.925606	11.479105	1458.224665	0.012488	0.011772
RS	51	12.012967	11.479105	1455.409582	0.012464	0.011669
RS	52	13.207564	12.009351	1378.788214	0.011808	0.010924
RS	53	14.519975	12.009351	1356.194088	0.011614	0.010678
RS	54	15.961817	12.244959	1295.711277	0.011096	0.009995
RS	55	17.545856	12.244959	1248.933876	0.010696	0.009592
RS	56	19.286114	12.244959	1188.398967	0.010177	0.009086
RS	57	21.198000	12.244959	1114.866074	0.009548	0.008482
RS	58	23.298438	288.655465	47.739362	0.000409	0.000363
RS	59	25.606025	288.655465	52.364609	0.000448	0.000393
RS	60	28.141188	288.655465	57.425971	0.000492	0.000425
RS	61	30.926374	288.655465	62.961452	0.000539	0.000459
RS	62	33.986238	288.655465	69.011527	0.000591	0.000496
RS	63	37.347870	288.655465	10568.763048	0.090509	0.061587
PA	4+25*2+4+6 0.000528344 0.006059912 37.347869733 458.284051936 17.264570289 11.729513194 8.481939202 5.577605737 3.887702524 3.073280701 2.689284407 2.503386152 2.418295210 2.400184243 2.442583727 2.552760099 2.746468657 3.042388515 3.455302286 3.991163443 4.649171768 5.428398321 6.330483261 7.351418935 8.463391564 9.597574025 10.644345950 11.479104841 12.009350540 12.244959307 288.655464842
//
IT	15517
RD	18
LK	-79637.984661
QD	-110.852228 -> -79.502177
RI	0.0075156119
TR	0.000478	0.006021
MT	38.871317
MM	C_pi: 19.516169, n_recomb: 116553.537338
RS	0	0.000000	394.581586	2.770893	0.000024	0.000002
RS	1	0.009932	394.581586	3.046104	0.000026	0.000011
RS	2	0.020850	394.581586	3.348652	0.000029	0.000025
RS	3	0.032852	394.581586	3.681253	0.000032	0.000039
RS	4	0.046047	14.544820	109.734033	0.000941	0.001318
RS	5	0.060552	14.544820	120.511800	0.001034	0.001495
RS	6	0.076497	11.222062	171.487647	0.001471	0.002312
RS	7	0.094026	11.222062	188.220866	0.001615	0.002320
RS	8	0.113296	8.843503	262.042947	0.002248	0.003161
RS	9	0.134480	8.843503	287.364099	0.002466	0.003131
RS	10	0.157768	5.992022	464.663909	0.003987	0.004813
RS	11	0.183369	5.992022	508.568438	0.004363	0.004995
RS	12	0.211512	4.187129	795.324256	0.006824	0.007603
RS	13	0.242451	4.187129	867.643786	0.007444	0.008183
RS	14	0.276462	3.296748	1199.820221	0.010294	0.011213
RS	15	0.313851	3.296748	1303.529434	0.011184	0.012161
RS	16	0.354953	2.872896	1621.604795	0.013913	0.015046
RS	17	0.400138	2.872896	1753.723308	0.015047	0.016245
RS	18	0.449810	2.664005	2040.485926	0.017507	0.018789
RS	19	0.504416	2.664005	2195.780405	0.018839	0.020174
RS	20	0.564445	2.563286	2449.353564	0.021015	0.022371
RS	21	0.630435	2.563286	2621.388175	0.022491	0.023907
RS	22	0.702980	2.533696	2830.212883	0.024283	0.025684
RS	23	0.782729	2.533696	3010.969967	0.025833	0.027317
RS	24	0.870399	2.568097	3150.891147	0.027034	0.028477
RS	25	0.966777	2.568097	3331.084205	0.028580	0.030122
RS	26	1.072726	2.673853	3372.200984	0.028933	0.030401
RS	27	1.189197	2.673853	3542.791896	0.030396	0.031963
RS	28	1.317236	2.866998	3461.757139	0.029701	0.031147
RS	29	1.457992	2.866998	3616.098368	0.031025	0.032552
RS	30	1.612727	3.166476	3412.246125	0.029276	0.030632
RS	31	1.782830	3.166476	3547.458566	0.030436	0.031841
RS	32	1.969827	3.587135	3249.767387	0.027882	0.029078
RS	33	2.175396	3.587135	3366.227389	0.028881	0.030089
RS	34	2.401381	4.134753	3020.917765	0.025919	0.026904
RS	35	2.649811	4.134753	3120.496549	0.026773	0.027733
RS	36	2.922914	4.808251	2768.667055	0.023754	0.024501
RS	37	3.223140	4.808251	2853.330537	0.024481	0.025172
RS	38	3.553185	5.606517	2519.124961	0.021613	0.022113
RS	39	3.916008	5.606517	2590.473609	0.022226	0.022646
RS	40	4.314866	6.530960	2284.133540	0.019597	0.019855
RS	41	4.753337	6.530960	2343.412285	0.020106	0.020267
RS	42	5.235356	7.576747	2069.634722	0.017757	0.017784
RS	43	5.765247	7.576747	2117.715787	0.018169	0.018091
RS	44	6.347766	8.713699	1881.016931	0.016139	0.015952
RS	45	6.988139	8.713699	1918.201590	0.016458	0.016162
RS	46	7.692111	9.868154	1723.250144	0.014785	0.014402
RS	47	8.466000	9.868154	1748.955529	0.015006	0.014516
RS	48	9.316749	10.922962	1598.148345	0.013712	0.013145
RS	49	10.251993	10.922962	1610.568715	0.013818	0.013154
RS	50	11.280121	11.743941	1501.972247	0.012887	0.012145
RS	51	12.410361	11.743941	1497.753494	0.012850	0.012029
RS	52	13.652852	12.227945	1423.811847	0.012216	0.011306
RS	53	15.018744	12.227945	1397.950280	0.011994	0.011032
RS	54	16.520292	12.293527	1350.461665	0.011587	0.010453
RS	55	18.170969	12.293527	1296.004932	0.011119	0.009987
RS	56	19.985586	12.293527	1227.061294	0.010528	0.009414
RS	57	21.980426	12.293527	1144.663066	0.009821	0.008738
RS	58	24.173388	290.889337	48.694783	0.000418	0.000370
RS	59	26.584147	290.889337	53.442886	0.000459	0.000400
RS	60	29.234336	290.889337	58.641025	0.000503	0.000434
RS	61	32.147734	290.889337	64.328466	0.000552	0.000469
RS	62	35.350482	290.889337	70.546965	0.000605	0.000507
RS	63	38.871317	290.889337	10384.355756	0.089095	0.061702
PA	4+25*2+4+6 0.000477806 0.006020672 38.871316852 394.581586002 14.544819591 11.222061849 8.843503179 5.992022126 4.187128697 3.296747848 2.872896034 2.664005470 2.563286119 2.533696403 2.568096876 2.673852672 2.866998069 3.166475640 3.587134674 4.134752602 4.808250816 5.606516865 6.530959693 7.576747080 8.713699314 9.868153824 10.922961941 11.743940534 12.227944820 12.293526874 290.889337231
//
IT	4159
RD	19
LK	-79577.598604
QD	-93.331719 -> -68.373346
RI	0.0072886896
TR	0.000446	0.006021
MT	39.690292
MM	C_pi: 19.504827, n_recomb: 116489.551461
RS	0	0.000000	342.496876	3.202276	0.000027	0.000002
RS	1	0.009968	342.496876	3.521483	0.000030	0.000013
RS	2	0.020930	342.496876	3.872508	0.000033	0.000029
RS	3	0.032984	342.496876	4.258524	0.000037	0.000045
RS	4	0.046240	12.201689	131.374910	0.001128	0.001573
RS	5	0.060817	12.201689	144.295916	0.001239	0.001791
RS	6	0.076847	10.635604	181.783717	0.001561	0.002447
RS	7	0.094475	10.635604	199.567483	0.001713	0.002466
RS	8	0.113860	9.109953	255.696519	0.002195	0.003095
RS	9	0.135178	9.109953	280.513309	0.002408	0.003076
RS	10	0.158621	6.357252	440.615189	0.003782	0.004604
RS	11	0.184400	6.357252	482.516657	0.004142	0.004788
RS	12	0.212749	4.456259	752.713234	0.006462	0.007278
RS	13	0.243924	4.456259	821.767880	0.007054	0.007838
RS	14	0.278206	3.497362	1140.990867	0.009795	0.010785
RS	15	0.315905	3.497362	1240.754418	0.010651	0.011694
RS	16	0.357363	3.036977	1550.514123	0.013310	0.014527
RS	17	0.402953	3.036977	1678.653187	0.014410	0.015681
RS	18	0.453087	2.806319	1962.238706	0.016845	0.018206
RS	19	0.508219	2.806319	2114.160466	0.018149	0.019550
RS	20	0.568846	2.689860	2370.413191	0.020349	0.021770
RS	21	0.635516	2.689860	2540.288931	0.021807	0.023275
RS	22	0.708833	2.647785	2757.840670	0.023675	0.025122
RS	23	0.789457	2.647785	2938.096661	0.025222	0.026738
RS	24	0.878118	2.672477	3091.953738	0.026543	0.028008
RS	25	0.975617	2.672477	3273.435900	0.028101	0.029652
RS	26	1.082834	2.771377	3331.875789	0.028602	0.030068
RS	27	1.200739	2.771377	3505.304029	0.030091	0.031644
RS	28	1.330397	2.960612	3442.459334	0.029552	0.030971
RS	29	1.472979	2.960612	3600.648357	0.030910	0.032400
RS	30	1.629773	3.259092	3413.165093	0.029300	0.030610
RS	31	1.802197	3.259092	3552.611248	0.030497	0.031848
RS	32	1.991807	3.681421	3267.519417	0.028050	0.029186
RS	33	2.200319	3.681421	3388.104454	0.029085	0.030227
RS	34	2.429614	4.232937	3051.005396	0.026191	0.027107
RS	35	2.681766	4.232937	3154.320508	0.027078	0.027965
RS	36	2.959052	4.912099	2806.801663	0.024095	0.024767
RS	37	3.263979	4.912099	2894.699389	0.024849	0.025464
RS	38	3.599300	5.717409	2561.859664	0.021992	0.022416
RS	39	3.968046	5.717409	2635.912696	0.022628	0.022971
RS	40	4.373548	6.649823	2328.968783	0.019993	0.020174
RS	41	4.819471	6.649823	2390.425713	0.020521	0.020605
RS	42	5.309844	7.703502	2114.961731	0.018156	0.018108
RS	43	5.849097	7.703502	2164.699421	0.018583	0.018429
RS	44	6.442103	8.846053	1926.053619	0.016534	0.016274
RS	45	7.094219	8.846053	1964.352244	0.016863	0.016494
RS	46	7.811338	9.999833	1767.947452	0.015177	0.014721
RS	47	8.599940	9.999833	1794.141790	0.015402	0.014840
RS	48	9.467150	11.041798	1643.029445	0.014105	0.013466
RS	49	10.420803	11.041798	1655.117138	0.014208	0.013473
RS	50	11.469516	11.830415	1547.895877	0.013288	0.012473
RS	51	12.622764	11.830415	1542.128777	0.013238	0.012346
RS	52	13.890969	12.253798	1471.700045	0.012634	0.011648
RS	53	15.285588	12.253798	1442.347867	0.012382	0.011349
RS	54	16.819222	12.134550	1410.234111	0.012106	0.010876
RS	55	18.505729	12.134550	1347.255069	0.011565	0.010351
RS	56	20.360347	12.134550	1269.147313	0.010895	0.009712
RS	57	22.399833	12.134550	1177.251471	0.010106	0.008969
RS	58	24.642615	290.889355	49.288365	0.000423	0.000377
RS	59	27.108958	290.889355	54.109563	0.000465	0.000409
RS	60	29.821145	290.889355	59.388774	0.000510	0.000444
RS	61	32.803683	290.889355	65.165932	0.000559	0.000481
RS	62	36.083520	290.889355	71.483464	0.000614	0.000521
RS	63	39.690292	290.889355	10261.130000	0.088086	0.061762
PA	4+25*2+4+6 0.000446053 0.006020671 39.690291613 342.496875729 12.201689465 10.635603792 9.109952912 6.357252191 4.456259499 3.497361716 3.036977263 2.806319361 2.689859519 2.647785424 2.672477335 2.771376834 2.960611519 3.259092491 3.681421414 4.232937480 4.912098755 5.717409313 6.649822641 7.703502074 8.846053182 9.999832604 11.041798487 11.830414919 12.253797586 12.134549884 290.889354570
//
IT	6231
RD	20
LK	-85855.462996
QD	-3627.723639 -> -396.096794
RI	0.0035305995
TR	0.000439	0.005359
MT	47.971477
MM	C_pi: 34.780964, n_recomb: 179072.826782
RS	0	0.000000	317.100744	5.319928	0.000030	0.000002
RS	1	0.010299	317.100744	5.867771	0.000033	0.000013
RS	2	0.021658	317.100744	6.472027	0.000036	0.000030
RS	3	0.034187	317.100744	7.138505	0.000040	0.000046
RS	4	0.048006	10.961001	227.629984	0.001271	0.001666
RS	5	0.063248	10.961001	250.716396	0.001400	0.001899
RS	6	0.080060	10.836880	279.263571	0.001559	0.002298
RS	7	0.098604	10.836880	307.485907	0.001717	0.002313
RS	8	0.119057	10.129047	362.127991	0.002022	0.002666
RS	9	0.141617	10.129047	398.512800	0.002225	0.002645
RS	10	0.166500	7.304479	607.676546	0.003393	0.003839
RS	11	0.193945	7.304479	667.667007	0.003728	0.003994
RS	12	0.224217	5.151645	1038.730877	0.005801	0.006066
RS	13	0.257606	5.151645	1138.030565	0.006355	0.006557
RS	14	0.294435	4.043197	1585.829486	0.008856	0.009098
RS	15	0.335055	4.043197	1730.964935	0.009666	0.009922
RS	16	0.379860	3.512119	2170.741067	0.012122	0.012444
RS	17	0.429278	3.512119	2359.463615	0.013176	0.013517
RS	18	0.483786	3.248831	2766.336340	0.015448	0.015846
RS	19	0.543907	3.248831	2992.944963	0.016714	0.017118
RS	20	0.610220	3.118266	3365.425878	0.018794	0.019248
RS	21	0.683362	3.118266	3622.344675	0.020228	0.020695
RS	22	0.764037	3.074249	3943.954379	0.022024	0.022553
RS	23	0.853019	3.074249	4220.808303	0.023570	0.024132
RS	24	0.951166	3.108632	4454.139408	0.024873	0.025518
RS	25	1.059421	3.108632	4737.701084	0.026457	0.027154
RS	26	1.178824	3.230858	4834.431100	0.026997	0.027787
RS	27	1.310524	3.230858	5110.545279	0.028539	0.029392
RS	28	1.455786	3.460607	5029.963594	0.028089	0.029020
RS	29	1.616009	3.460607	5286.827479	0.029523	0.030511
RS	30	1.792733	3.821126	5020.817555	0.028038	0.029067
RS	31	1.987656	3.821126	5251.656710	0.029327	0.030395
RS	32	2.202653	4.331145	4837.332037	0.027013	0.028076
RS	33	2.439792	4.331145	5040.485798	0.028148	0.029224
RS	34	2.701353	4.999074	4543.828146	0.025374	0.026406
RS	35	2.989851	4.999074	4720.637681	0.026362	0.027380
RS	36	3.308059	5.825698	4203.253018	0.023472	0.024422
RS	37	3.659038	5.825698	4355.942640	0.024325	0.025235
RS	38	4.046163	6.812302	3855.894465	0.021533	0.022364
RS	39	4.473156	6.812302	3986.601082	0.022262	0.023030
RS	40	4.944123	7.963519	3521.626301	0.019666	0.020356
RS	41	5.463593	7.963519	3632.177594	0.020283	0.020889
RS	42	6.036560	9.276218	3211.689040	0.017935	0.018469
RS	43	6.668534	9.276218	3303.458186	0.018448	0.018881
RS	44	7.365592	10.715147	2936.567337	0.016399	0.016771
RS	45	8.134437	10.715147	3010.112973	0.016809	0.017067
RS	46	8.982461	12.188946	2706.084878	0.015112	0.015319
RS	47	9.917819	12.188946	2760.606368	0.015416	0.015497
RS	48	10.949505	13.547563	2525.130281	0.014101	0.014141
RS	49	12.087439	13.547563	2557.824136	0.014284	0.014189
RS	50	13.342564	14.612660	2389.850256	0.013346	0.013212
RS	51	14.726948	14.612660	2395.186753	0.013375	0.013100
RS	52	16.253902	15.235000	2285.131134	0.012761	0.012438
RS	53	17.938110	15.235000	2254.282654	0.012589	0.012125
RS	54	19.795767	15.195776	2203.709150	0.012306	0.011788
RS	55	21.844734	15.195776	2121.208684	0.011846	0.011195
RS	56	24.104715	15.195776	2013.328168	0.011243	0.010481
RS	57	26.597439	15.195776	1881.561549	0.010507	0.009659
RS	58	29.346878	529.009403	54.624016	0.000305	0.000402
RS	59	32.379467	529.009403	60.360004	0.000337	0.000438
RS	60	35.724368	529.009403	66.706168	0.000373	0.000478
RS	61	39.413744	529.009403	73.728098	0.000412	0.000522
RS	62	43.483070	529.009403	81.498271	0.000455	0.000570
RS	63	47.971477	529.009403	21694.864191	0.121151	0.098428
PA	4+25*2+4+6 0.000439345 0.005359307 47.971476689 317.100743956 10.961000824 10.836879542 10.129046880 7.304479288 5.151644834 4.043197439 3.512118973 3.248830600 3.118265878 3.074248728 3.108631745 3.230858160 3.460606609 3.821126313 4.331145198 4.999073909 5.825698127 6.812302444 7.963519273 9.276217642 10.715147375 12.188945815 13.547562765 14.612659703 15.234999985 15.195775978 529.009403343
//
IT	5682
RD	21
LK	-81429.686543
QD	-914.031569 -> -269.853764
RI	0.0114693051
TR	0.000460	0.005086
MT	52.122745
MM	C_pi: 37.531638, n_recomb: 182996.671468
RS	0	0.000000	269.806487	6.466233	0.000035	0.000002
RS	1	0.010444	269.806487	7.141451	0.000039	0.000014
RS	2	0.021978	269.806487	7.887165	0.000043	0.000033
RS	3	0.034717	269.806487	8.710735	0.000048	0.000054
RS	4	0.048786	8.531070	303.986196	0.001661	0.002072
RS	5	0.064325	8.531070	335.104470	0.001831	0.002453
RS	6	0.081486	9.241579	340.969847	0.001863	0.002718
RS	7	0.100440	9.241579	375.786718	0.002054	0.002839
RS	8	0.121373	9.321455	410.523854	0.002243	0.003102
RS	9	0.144493	9.321455	452.243682	0.002471	0.003161
RS	10	0.170026	6.974774	665.309509	0.003636	0.004522
RS	11	0.198227	6.974774	731.727769	0.003999	0.004751
RS	12	0.229373	4.995864	1121.970864	0.006131	0.007193
RS	13	0.263771	4.995864	1230.313835	0.006723	0.007761
RS	14	0.301762	3.960770	1698.560169	0.009282	0.010711
RS	15	0.343720	3.960770	1855.366754	0.010139	0.011596
RS	16	0.390061	3.473058	2306.495776	0.012604	0.014414
RS	17	0.441241	3.473058	2508.530895	0.013708	0.015510
RS	18	0.497766	3.239610	2918.288708	0.015947	0.017988
RS	19	0.560195	3.239610	3158.906386	0.017262	0.019248
RS	20	0.629143	3.129833	3530.422404	0.019292	0.021417
RS	21	0.705292	3.129833	3801.366960	0.020773	0.022833
RS	22	0.789393	3.100587	4120.200126	0.022515	0.024652
RS	23	0.882278	3.100587	4410.425965	0.024101	0.026192
RS	24	0.984864	3.146526	4638.234988	0.025346	0.027468
RS	25	1.098163	3.146526	4933.728348	0.026961	0.029058
RS	26	1.223294	3.279511	5019.960920	0.027432	0.029509
RS	27	1.361494	3.279511	5305.800990	0.028994	0.031055
RS	28	1.514127	3.521248	5208.121262	0.028460	0.030435
RS	29	1.682700	3.521248	5472.036697	0.029902	0.031853
RS	30	1.868878	3.896935	5182.497720	0.028320	0.030119
RS	31	2.074501	3.896935	5417.714092	0.029606	0.031359
RS	32	2.301597	4.427217	4975.670245	0.027190	0.028744
RS	33	2.552411	4.427217	5180.904066	0.028311	0.029792
RS	34	2.829419	5.122356	4655.478274	0.025440	0.026703
RS	35	3.135356	5.122356	4832.572185	0.026408	0.027570
RS	36	3.473244	5.984933	4287.920196	0.023432	0.024384
RS	37	3.846420	5.984933	4439.543714	0.024260	0.025088
RS	38	4.258569	7.018118	3915.108317	0.021394	0.022038
RS	39	4.713762	7.018118	4043.748737	0.022097	0.022599
RS	40	5.216492	8.228563	3557.788286	0.019442	0.019790
RS	41	5.771727	8.228563	3665.549196	0.020031	0.020224
RS	42	6.384947	9.614813	3227.563798	0.017637	0.017709
RS	43	7.062211	9.614813	3316.029529	0.018121	0.018029
RS	44	7.810205	11.141403	2934.997264	0.016039	0.015855
RS	45	8.636316	11.141403	3004.863313	0.016420	0.016070
RS	46	9.548704	12.712631	2689.687573	0.014698	0.014278
RS	47	10.556378	12.712631	2740.210777	0.014974	0.014388
RS	48	11.669289	14.168050	2496.055264	0.013640	0.012993
RS	49	12.898429	14.168050	2524.417459	0.013795	0.012987
RS	50	14.255936	15.312532	2349.772101	0.012841	0.011967
RS	51	15.755215	15.312532	2350.355584	0.012844	0.011822
RS	52	17.411073	15.975319	2235.615496	0.012217	0.011110
RS	53	19.239863	15.975319	2199.375010	0.012019	0.010787
RS	54	21.259645	15.851545	2153.257113	0.011767	0.010369
RS	55	23.490365	15.851545	2062.753607	0.011272	0.009802
RS	56	25.954052	15.851545	1946.876264	0.010639	0.009123
RS	57	28.675038	15.851545	1807.560256	0.009878	0.008341
RS	58	31.680194	646.735072	44.660732	0.000244	0.000236
RS	59	34.999196	646.735072	49.460895	0.000270	0.000255
RS	60	38.664823	646.735072	54.788535	0.000299	0.000275
RS	61	42.713273	646.735072	60.703252	0.000332	0.000297
RS	62	47.184528	646.735072	67.271456	0.000368	0.000322
RS	63	52.122745	646.735072	21641.311487	0.118261	0.079958
PA	4+25*2+4+6 0.000459773 0.005085739 52.122744505 269.806486627 8.531070281 9.241578608 9.321455215 6.974774045 4.995863704 3.960770002 3.473058064 3.239609981 3.129833256 3.100586841 3.146526287 3.279510865 3.521247818 3.896934734 4.427216543 5.122356391 5.984933447 7.018118466 8.228563351 9.614812644 11.141402546 12.712631460 14.168050432 15.312532378 15.975318646 15.851545382 646.735072447
//
IT	6763
RD	22
LK	-80469.034038
QD	-412.310121 -> -221.772954
RI	0.0117246217
TR	0.000491	0.004965
MT	54.413991
MM	C_pi: 36.061156, n_recomb: 172578.541719
RS	0	0.000000	273.251062	6.097599	0.000035	0.000002
RS	1	0.010519	273.251062	6.738913	0.000039	0.000013
RS	2	0.022144	273.251062	7.447667	0.000043	0.000031
RS	3	0.034993	273.251062	8.230950	0.000048	0.000051
RS	4	0.049192	7.533317	329.620927	0.001910	0.002193
RS	5	0.064886	7.533317	363.510472	0.002106	0.002656
RS	6	0.082230	8.588659	351.600515	0.002037	0.002751
RS	7	0.101399	8.588659	387.692717	0.002246	0.002944
RS	8	0.122584	9.077595	404.396292	0.002343	0.003052
RS	9	0.145997	9.077595	445.749964	0.002583	0.003180
RS	10	0.171873	6.919452	644.080438	0.003732	0.004468
RS	11	0.200471	6.919452	708.793786	0.004107	0.004768
RS	12	0.232078	4.974357	1083.455087	0.006278	0.007196
RS	13	0.267009	4.974357	1188.713646	0.006888	0.007840
RS	14	0.305614	3.949559	1639.517174	0.009500	0.010801
RS	15	0.348280	3.949559	1791.690948	0.010382	0.011776
RS	16	0.395434	3.472324	2222.446856	0.012878	0.014591
RS	17	0.447549	3.472324	2418.059915	0.014011	0.015786
RS	18	0.505145	3.248069	2806.134533	0.016260	0.018243
RS	19	0.568800	3.248069	3038.504967	0.017607	0.019603
RS	20	0.639150	3.144091	3390.282462	0.019645	0.021750
RS	21	0.716901	3.144091	3651.391749	0.021158	0.023263
RS	22	0.802830	3.117358	3955.068834	0.022918	0.025067
RS	23	0.897798	3.117358	4234.240953	0.024535	0.026700
RS	24	1.002755	3.163772	4452.907891	0.025802	0.027963
RS	25	1.118753	3.163772	4736.486156	0.027445	0.029640
RS	26	1.246953	3.296372	4820.344006	0.027931	0.030064
RS	27	1.388638	3.296372	5093.701828	0.029515	0.031685
RS	28	1.545227	3.537696	5000.660886	0.028976	0.031014
RS	29	1.718287	3.537696	5251.778885	0.030431	0.032491
RS	30	1.909551	3.913525	4973.274654	0.028817	0.030676
RS	31	2.120934	3.913525	5195.623288	0.030106	0.031957
RS	32	2.354552	4.445015	4769.286248	0.027635	0.029235
RS	33	2.612745	4.445015	4961.822462	0.028751	0.030308
RS	34	2.898096	5.142976	4454.469749	0.025811	0.027101
RS	35	3.213464	5.142976	4619.242752	0.026766	0.027979
RS	36	3.562004	6.010561	4093.148575	0.023718	0.024677
RS	37	3.947208	6.010561	4232.979573	0.024528	0.025383
RS	38	4.372930	7.051563	3726.583391	0.021594	0.022226
RS	39	4.843434	7.051563	3844.064099	0.022274	0.022782
RS	40	5.363430	8.273216	3375.301357	0.019558	0.019881
RS	41	5.938124	8.273216	3472.607789	0.020122	0.020306
RS	42	6.573269	9.674259	3050.843416	0.017678	0.017715
RS	43	7.275225	9.674259	3129.606073	0.018134	0.018025
RS	44	8.051019	11.218393	2763.477978	0.016013	0.015791
RS	45	8.908419	11.218393	2824.416020	0.016366	0.015995
RS	46	9.856007	12.807015	2522.263446	0.014615	0.014158
RS	47	10.903271	12.807015	2564.649463	0.014861	0.014258
RS	48	12.060697	14.273587	2331.129440	0.013508	0.012831
RS	49	13.339871	14.273587	2352.178390	0.013630	0.012815
RS	50	14.753600	15.413199	2185.656747	0.012665	0.011774
RS	51	16.316038	15.413199	2179.820386	0.012631	0.011619
RS	52	18.042829	16.041440	2071.318534	0.012002	0.010896
RS	53	19.951258	16.041440	2029.618314	0.011761	0.010561
RS	54	22.060434	15.751184	1997.288667	0.011573	0.010176
RS	55	24.391473	15.751184	1900.205778	0.011011	0.009581
RS	56	26.967711	15.751184	1779.541092	0.010311	0.008871
RS	57	29.814942	15.751184	1637.724731	0.009490	0.008059
RS	58	32.961671	683.967791	37.852929	0.000219	0.000194
RS	59	36.439402	683.967791	41.959466	0.000243	0.000210
RS	60	40.282953	683.967791	46.522359	0.000270	0.000226
RS	61	44.530804	683.967791	51.593922	0.000299	0.000245
RS	62	49.225482	683.967791	57.232568	0.000332	0.000265
RS	63	54.413991	683.967791	18865.891049	0.109318	0.071641
PA	4+25*2+4+6 0.000490992 0.004964805 54.413990715 273.251062354 7.533316565 8.588659047 9.077595373 6.919452165 4.974357081 3.949559022 3.472324419 3.248069122 3.144091098 3.117358477 3.163771663 3.296371677 3.537695908 3.913524773 4.445014901 5.142976228 6.010560918 7.051563384 8.273215865 9.674259009 11.218392584 12.807014543 14.273586988 15.413199322 16.041439636 15.751184103 683.967790777
//
IT	5109
RD	23
LK	-80165.993103
QD	-274.271589 -> -199.508801
RI	0.0105697892
TR	0.000514	0.004867
MT	56.617494
MM	C_pi: 34.585071, n_recomb: 163067.344429
RS	0	0.000000	298.181916	5.340956	0.000033	0.000002
RS	1	0.010588	298.181916	5.906421	0.000036	0.000012
RS	2	0.022298	298.181916	6.531745	0.000040	0.000028
RS	3	0.035248	298.181916	7.223266	0.000044	0.000046
RS	4	0.049568	7.041655	337.883628	0.002072	0.002289
RS	5	0.065405	7.041655	372.791609	0.002286	0.002795
RS	6	0.082919	8.329345	347.707676	0.002132	0.002775
RS	7	0.102287	8.329345	383.603277	0.002352	0.002998
RS	8	0.123706	9.128984	386.084635	0.002368	0.002993
RS	9	0.147393	9.128984	425.825989	0.002611	0.003145
RS	10	0.173589	7.042763	608.323170	0.003731	0.004370
RS	11	0.202557	7.042763	669.877661	0.004108	0.004692
RS	12	0.234594	5.060870	1025.065101	0.006286	0.007092
RS	13	0.270022	5.060870	1125.381131	0.006901	0.007760
RS	14	0.309201	4.012847	1555.252197	0.009537	0.010712
RS	15	0.352530	4.012847	1700.676731	0.010429	0.011715
RS	16	0.400445	3.529818	2109.764534	0.012938	0.014516
RS	17	0.453435	3.529818	2296.882679	0.014085	0.015743
RS	18	0.512035	3.305861	2663.922835	0.016336	0.018182
RS	19	0.576840	3.305861	2886.295192	0.017700	0.019575
RS	20	0.648507	3.202220	3220.210050	0.019748	0.021716
RS	21	0.727762	3.202220	3470.296375	0.021281	0.023264
RS	22	0.815410	3.174557	3761.589963	0.023068	0.025084
RS	23	0.912337	3.174557	4029.307226	0.024709	0.026754
RS	24	1.019528	3.219536	4242.536795	0.026017	0.028051
RS	25	1.138069	3.219536	4514.767691	0.027687	0.029765
RS	26	1.269161	3.351266	4600.905926	0.028215	0.030230
RS	27	1.414134	3.351266	4863.394474	0.029824	0.031886
RS	28	1.574458	3.593151	4780.352723	0.029315	0.031248
RS	29	1.751757	3.593151	5021.247747	0.030792	0.032755
RS	30	1.947830	3.971639	4759.262259	0.029186	0.030952
RS	31	2.164663	3.971639	4972.049799	0.030491	0.032256
RS	32	2.404456	4.508406	4566.366623	0.028003	0.029524
RS	33	2.669639	4.508406	4749.959882	0.029129	0.030612
RS	34	2.962901	5.214694	4264.631332	0.026153	0.027375
RS	35	3.287215	5.214694	4421.043749	0.027112	0.028262
RS	36	3.645869	6.094018	3916.321938	0.024017	0.024919
RS	37	4.042499	6.094018	4048.361637	0.024826	0.025629
RS	38	4.481125	7.150554	3561.765469	0.021842	0.022427
RS	39	4.966196	7.150554	3672.024275	0.022518	0.022984
RS	40	5.502628	8.391782	3221.346922	0.019755	0.020040
RS	41	6.095859	8.391782	3312.002447	0.020311	0.020463
RS	42	6.751905	9.816117	2906.671167	0.017825	0.017835
RS	43	7.477416	9.816117	2979.349802	0.018271	0.018143
RS	44	8.279748	11.385437	2627.930226	0.016116	0.015879
RS	45	9.167034	11.385437	2683.338956	0.016455	0.016080
RS	46	10.148269	12.996689	2393.946171	0.014681	0.014223
RS	47	11.233403	12.996689	2431.340136	0.014910	0.014319
RS	48	12.433435	14.475485	2208.464286	0.013543	0.012882
RS	49	13.760532	14.475485	2225.036631	0.013645	0.012861
RS	50	15.228149	15.605584	2067.204284	0.012677	0.011821
RS	51	16.851163	15.605584	2057.357629	0.012617	0.011657
RS	52	18.646030	16.188394	1956.301704	0.011997	0.010947
RS	53	20.630945	16.188394	1910.888876	0.011718	0.010595
RS	54	22.826032	15.702836	1894.807159	0.011620	0.010290
RS	55	25.253544	15.702836	1791.500408	0.010986	0.009650
RS	56	27.938093	15.702836	1665.926484	0.010216	0.008892
RS	57	30.906894	15.702836	1520.956627	0.009327	0.008031
RS	58	34.190046	697.615946	34.221076	0.000210	0.000182
RS	59	37.820832	697.615946	37.959685	0.000233	0.000197
RS	60	41.836062	697.615946	42.116749	0.000258	0.000213
RS	61	46.276444	697.615946	46.740573	0.000287	0.000231
RS	62	51.186993	697.615946	51.885122	0.000318	0.000250
RS	63	56.617494	697.615946	16643.314944	0.102064	0.067182
PA	4+25*2+4+6 0.000514334 0.004867389 56.617493825 298.181916177 7.041655110 8.329344983 9.128983738 7.042762581 5.060869516 4.012847201 3.529817689 3.305861047 3.202220334 3.174557190 3.219535697 3.351266355 3.593151218 3.971639296 4.508406351 5.214693721 6.094017683 7.150553837 8.391781648 9.816116522 11.385436626 12.996689047 14.475485413 15.605583927 16.188394235 15.702835528 697.615946289
//
IT	5914
RD	24
LK	-80040.776545
QD	-224.900073 -> -188.089713
RI	0.0096233738
TR	0.000524	0.004755
MT	59.324138
MM	C_pi: 33.872112, n_recomb: 156545.300085
RS	0	0.000000	333.789679	4.631327	0.000030	0.000001
RS	1	0.010670	333.789679	5.125469	0.000033	0.000010
RS	2	0.022479	333.789679	5.672329	0.000036	0.000024
RS	3	0.035548	333.789679	6.277531	0.000040	0.000041
RS	4	0.050012	6.697888	345.813946	0.002209	0.002382
RS	5	0.066018	6.697888	381.766516	0.002439	0.002924
RS	6	0.083733	8.167953	345.602885	0.002208	0.002815
RS	7	0.103338	8.167953	381.532765	0.002437	0.003057
RS	8	0.125035	9.248219	371.964175	0.002376	0.002959
RS	9	0.149046	9.248219	410.554343	0.002623	0.003124
RS	10	0.175621	7.209990	580.824038	0.003710	0.004307
RS	11	0.205030	7.209990	640.091078	0.004089	0.004639
RS	12	0.237578	5.177321	980.950999	0.006266	0.007032
RS	13	0.273598	5.177321	1077.792247	0.006885	0.007708
RS	14	0.313463	4.100884	1492.210472	0.009532	0.010668
RS	15	0.357580	4.100884	1633.007533	0.010432	0.011679
RS	16	0.406406	3.611174	2025.201863	0.012937	0.014476
RS	17	0.460441	3.611174	2206.550611	0.014095	0.015709
RS	18	0.520242	3.388342	2556.441100	0.016330	0.018128
RS	19	0.586423	3.388342	2772.075587	0.017708	0.019527
RS	20	0.659667	3.286489	3091.175629	0.019746	0.021656
RS	21	0.740726	3.286489	3333.974275	0.021297	0.023209
RS	22	0.830434	3.259708	3614.985714	0.023092	0.025038
RS	23	0.929714	3.259708	3875.397842	0.024756	0.026715
RS	24	1.039588	3.305593	4084.066513	0.026089	0.028042
RS	25	1.161185	3.305593	4349.438886	0.027784	0.029767
RS	26	1.295758	3.439689	4437.129160	0.028344	0.030272
RS	27	1.444690	3.439689	4693.478441	0.029982	0.031941
RS	28	1.609513	3.686714	4617.827746	0.029498	0.031341
RS	29	1.791923	3.686714	4853.352929	0.031003	0.032861
RS	30	1.993798	4.074292	4603.425799	0.029406	0.031084
RS	31	2.217213	4.074292	4811.503621	0.030736	0.032398
RS	32	2.464466	4.625118	4420.590740	0.028238	0.029674
RS	33	2.738103	4.625118	4599.980649	0.029384	0.030770
RS	34	3.040938	5.351243	4130.073198	0.026383	0.027525
RS	35	3.376086	5.351243	4282.674547	0.027357	0.028416
RS	36	3.746995	6.256827	3792.627044	0.024227	0.025056
RS	37	4.157482	6.256827	3921.189602	0.025048	0.025768
RS	38	4.611769	7.346650	3447.983616	0.022025	0.022544
RS	39	5.114529	7.346650	3555.075515	0.022710	0.023102
RS	40	5.670936	8.628655	3116.513940	0.019908	0.020135
RS	41	6.286714	8.628655	3204.301335	0.020469	0.020560
RS	42	6.968196	10.100890	2809.966764	0.017950	0.017912
RS	43	7.722395	10.100890	2880.063664	0.018398	0.018220
RS	44	8.557070	11.722675	2538.572638	0.016216	0.015943
RS	45	9.480806	11.722675	2591.667581	0.016555	0.016145
RS	46	10.503109	13.384591	2311.085072	0.014763	0.014280
RS	47	11.634494	13.384591	2346.403446	0.014989	0.014376
RS	48	12.886602	14.901187	2131.225775	0.013614	0.012941
RS	49	14.272314	14.901187	2145.901520	0.013708	0.012919
RS	50	15.805885	16.041080	1994.903131	0.012743	0.011891
RS	51	17.503094	16.041080	1983.196268	0.012669	0.011722
RS	52	19.381400	16.587988	1888.790893	0.012065	0.011037
RS	53	21.460127	16.587988	1841.186592	0.011761	0.010670
RS	54	23.760661	15.895120	1841.784866	0.011765	0.010466
RS	55	26.306670	15.895120	1732.599864	0.011068	0.009777
RS	56	29.124345	15.895120	1601.846321	0.010232	0.008970
RS	57	32.242676	15.895120	1452.784653	0.009280	0.008061
RS	58	35.693742	711.422260	32.338669	0.000207	0.000178
RS	59	39.513048	711.422260	35.899931	0.000229	0.000193
RS	60	43.739886	711.422260	39.862980	0.000255	0.000210
RS	61	48.417741	711.422260	44.274534	0.000283	0.000229
RS	62	53.594738	711.422260	49.186816	0.000314	0.000248
RS	63	59.324138	711.422260	15190.904552	0.097038	0.064524
PA	4+25*2+4+6 0.000524496 0.004755059 59.324137626 333.789678512 6.697888090 8.167953280 9.248218909 7.209990043 5.177321408 4.100884256 3.611174342 3.388342371 3.286488969 3.259708476 3.305592546 3.439688950 3.686713727 4.074292197 4.625117672 5.351242527 6.256826876 7.346649614 8.628655230 10.100889647 11.722675201 13.384590716 14.901187072 16.041079873 16.587987787 15.895119548 711.422260489
//
IT	5673
RD	25
LK	-79976.187175
QD	-203.227762 -> -181.005697
RI	0.0089655641
TR	0.000523	0.004626
MT	62.599883
MM	C_pi: 33.814850, n_recomb: 152361.132013
RS	0	0.000000	381.099384	3.991444	0.000026	0.000001
RS	1	0.010765	381.099384	4.421093	0.000029	0.000009
RS	2	0.022688	381.099384	4.896987	0.000032	0.000021
RS	3	0.035895	381.099384	5.424106	0.000036	0.000035
RS	4	0.050523	6.434955	355.371348	0.002332	0.002454
RS	5	0.066727	6.434955	392.598130	0.002577	0.003032
RS	6	0.084674	8.038849	347.198051	0.002279	0.002849
RS	7	0.104554	8.038849	383.590300	0.002518	0.003114
RS	8	0.126573	9.372629	363.466646	0.002386	0.002935
RS	9	0.150963	9.372629	401.513819	0.002635	0.003113
RS	10	0.177978	7.376279	563.180460	0.003696	0.004264
RS	11	0.207901	7.376279	621.188974	0.004077	0.004607
RS	12	0.241046	5.293737	953.352807	0.006257	0.007003
RS	13	0.277758	5.293737	1048.382544	0.006881	0.007689
RS	14	0.318422	4.191510	1453.300043	0.009539	0.010666
RS	15	0.363464	4.191510	1591.792212	0.010447	0.011688
RS	16	0.413354	3.698298	1971.882276	0.012942	0.014480
RS	17	0.468615	3.698298	2150.318537	0.014113	0.015721
RS	18	0.529824	3.479884	2486.468626	0.016320	0.018115
RS	19	0.597622	3.479884	2698.612499	0.017712	0.019518
RS	20	0.672718	3.382904	3005.198068	0.019724	0.021623
RS	21	0.755898	3.382904	3244.226308	0.021293	0.023180
RS	22	0.848033	3.359880	3516.163665	0.023078	0.025001
RS	23	0.950085	3.359880	3772.945452	0.024763	0.026685
RS	24	1.063122	3.409600	3976.908584	0.026102	0.028022
RS	25	1.188328	3.409600	4239.142024	0.027823	0.029756
RS	26	1.327012	3.549433	4326.569478	0.028397	0.030283
RS	27	1.480624	3.549433	4580.441379	0.030063	0.031964
RS	28	1.650772	3.805882	4508.498455	0.029591	0.031385
RS	29	1.839236	3.805882	4742.180999	0.031125	0.032917
RS	30	2.047988	4.208250	4498.951100	0.029528	0.031151
RS	31	2.279210	4.208250	4705.667821	0.030885	0.032477
RS	32	2.535323	4.780796	4323.039941	0.028374	0.029752
RS	33	2.819006	4.780796	4501.379447	0.029544	0.030856
RS	34	3.133226	5.536831	4040.053514	0.026516	0.027599
RS	35	3.481270	5.536831	4191.798661	0.027512	0.028498
RS	36	3.866780	6.481555	3709.827145	0.024349	0.025118
RS	37	4.293789	6.481555	3837.673583	0.025188	0.025836
RS	38	4.766764	7.620728	3371.805439	0.022130	0.022592
RS	39	5.290652	7.620728	3478.304078	0.022829	0.023154
RS	40	5.870935	8.963095	3046.453312	0.019995	0.020169
RS	41	6.513684	8.963095	3133.764571	0.020568	0.020597
RS	42	7.225622	10.506488	2745.683356	0.018021	0.017935
RS	43	8.014197	10.506488	2815.413580	0.018479	0.018247
RS	44	8.887659	12.207144	2479.808480	0.016276	0.015961
RS	45	9.855147	12.207144	2532.630619	0.016623	0.016166
RS	46	10.926780	13.947593	2257.575555	0.014817	0.014300
RS	47	12.113771	13.947593	2292.683269	0.015048	0.014400
RS	48	13.428537	15.528313	2082.730619	0.013670	0.012971
RS	49	14.884833	15.528313	2097.182374	0.013765	0.012952
RS	50	16.497893	16.698862	1951.365424	0.012808	0.011939
RS	51	18.284593	16.698862	1939.229165	0.012728	0.011769
RS	52	20.263624	17.221402	1850.589732	0.012146	0.011112
RS	53	22.455691	17.221402	1801.867382	0.011826	0.010736
RS	54	24.883725	16.310695	1819.090652	0.011939	0.010639
RS	55	27.573128	16.310695	1704.401280	0.011187	0.009906
RS	56	30.552035	16.310695	1568.406379	0.010294	0.009053
RS	57	33.851610	16.310695	1414.719885	0.009285	0.008098
RS	58	37.506371	731.120520	31.362404	0.000206	0.000177
RS	59	41.554554	731.120520	34.848546	0.000229	0.000193
RS	60	46.038508	731.120520	38.731759	0.000254	0.000211
RS	61	51.005143	731.120520	43.058640	0.000283	0.000230
RS	62	56.506417	731.120520	47.881310	0.000314	0.000250
RS	63	62.599883	731.120520	14259.927675	0.093593	0.062825
PA	4+25*2+4+6 0.000523178 0.004625845 62.599882606 381.099384266 6.434955153 8.038848992 9.372628645 7.376278799 5.293737275 4.191509771 3.698297725 3.479883996 3.382904463 3.359880125 3.409600040 3.549432825 3.805881582 4.208250344 4.780795524 5.536830682 6.481555092 7.620727745 8.963095276 10.506487795 12.207143785 13.947593109 15.528313180 16.698861810 17.221402085 16.310695258 731.120520476
//
CC
CC	Brief Description of the file format:
CC	  CC  comments
CC	  MM  useful-messages
CC	  RD  round-of-iterations
CC	  LL  \log[P(sequence)]
CC	  QD  Q-before-opt Q-after-opt
CC	  TR  \theta_0 \rho_0
CC	  RS  k t_k \lambda_k \pi_k \sum_{l\not=k}A_{kl} A_{kk}
CC	  DC  begin end best-k t_k+\Delta_k max-prob
CC
MM	Version: 0.6.5-r67
MM	pattern:4+25*2+4+6, n:63, n_free_lambdas:28
MM	n_iterations:25, skip:1, max_t:5, theta/rho:5
MM	is_decoding:0
MM	n_seqs:12, sum_L:1022602, sum_n:27228
RD	0
LK	0.000000
QD	0.000000 -> 0.000000
RI	inf
TR	0.026987	0.005397
MT	5.000000
MM	C_pi: 1.000000, n_recomb: 5504.555760
RS	0	0.000000	1.000000	35.239867	0.006402	0.000000
RS	1	0.006440	1.000000	37.261437	0.006769	0.000000
RS	2	0.013294	1.000000	39.382160	0.007154	0.000000
RS	3	0.020590	1.000000	41.604675	0.007558	0.000000
RS	4	0.028356	1.000000	43.931365	0.007981	0.000000
RS	5	0.036622	1.000000	46.364298	0.008423	0.000000
RS	6	0.045421	1.000000	48.905165	0.008884	0.000000
RS	7	0.054785	1.000000	51.555201	0.009366	0.000000
RS	8	0.064753	1.000000	54.315107	0.009867	0.000000
RS	9	0.075363	1.000000	57.184964	0.010389	0.000000
RS	10	0.086656	1.000000	60.164128	0.010930	0.000000
RS	11	0.098677	1.000000	63.251133	0.011491	0.000000
RS	12	0.111471	1.000000	66.443571	0.012071	0.000000
RS	13	0.125090	1.000000	69.737971	0.012669	0.000000
RS	14	0.139585	1.000000	73.129672	0.013285	0.000000
RS	15	0.155014	1.000000	76.612684	0.013918	0.000000
RS	16	0.171437	1.000000	80.179546	0.014566	0.000000
RS	17	0.188917	1.000000	83.821181	0.015228	0.000000
RS	18	0.207523	1.000000	87.526748	0.015901	0.000000
RS	19	0.227327	1.000000	91.283492	0.016583	0.000000
RS	20	0.248406	1.000000	95.076601	0.017272	0.000000
RS	21	0.270843	1.000000	98.889073	0.017965	0.000000
RS	22	0.294725	1.000000	102.701585	0.018658	0.000000
RS	23	0.320144	1.000000	106.492395	0.019346	0.000000
RS	24	0.347201	1.000000	110.237257	0.020027	0.000000
RS	25	0.376000	1.000000	113.909370	0.020694	0.000000
RS	26	0.406654	1.000000	117.479372	0.021342	0.000000
RS	27	0.439282	1.000000	120.915378	0.021966	0.000000
RS	28	0.474011	1.000000	124.183077	0.022560	0.000000
RS	29	0.510976	1.000000	127.245901	0.023116	0.000000
RS	30	0.550322	1.000000	130.065272	0.023629	0.000000
RS	31	0.592202	1.000000	132.600938	0.024089	0.000000
RS	32	0.636779	1.000000	134.811406	0.024491	0.000000
RS	33	0.684227	1.000000	136.654489	0.024826	0.000000
RS	34	0.734730	1.000000	138.087965	0.025086	0.000000
RS	35	0.788485	1.000000	139.070346	0.025265	0.000000
RS	36	0.845702	1.000000	139.561777	0.025354	0.000000
RS	37	0.906604	1.000000	139.525038	0.025347	0.000000
RS	38	0.971428	1.000000	138.926650	0.025238	0.000000
RS	39	1.040426	1.000000	137.738061	0.025023	0.000000
RS	40	1.113868	1.000000	135.936894	0.024695	0.000000
RS	41	1.192040	1.000000	133.508207	0.024254	0.000000
RS	42	1.275245	1.000000	130.445736	0.023698	0.000000
RS	43	1.363809	1.000000	126.753053	0.023027	0.000000
RS	44	1.458076	1.000000	122.444591	0.022244	0.000000
RS	45	1.558414	1.000000	117.546455	0.021354	0.000000
RS	46	1.665214	1.000000	112.096954	0.020364	0.000000
RS	47	1.778891	1.000000	106.146777	0.019283	0.000000
RS	48	1.899889	1.000000	99.758750	0.018123	0.000000
RS	49	2.028679	1.000000	93.007107	0.016896	0.000000
RS	50	2.165763	1.000000	85.976249	0.015619	0.000000
RS	51	2.311675	1.000000	78.758958	0.014308	0.000000
RS	52	2.466983	1.000000	71.454102	0.012981	0.000000
RS	53	2.632293	1.000000	64.163854	0.011656	0.000000
RS	54	2.808249	1.000000	56.990549	0.010353	0.000000
RS	55	2.995536	1.000000	50.033281	0.009089	0.000000
RS	56	3.194884	1.000000	43.384433	0.007882	0.000000
RS	57	3.407070	1.000000	37.126316	0.006745	0.000000
RS	58	3.632920	1.000000	31.328155	0.005691	0.000000
RS	59	3.873315	1.000000	26.043615	0.004731	0.000000
RS	60	4.129191	1.000000	21.309072	0.003871	0.000000
RS	61	4.401545	1.000000	17.142782	0.003114	0.000000
RS	62	4.691438	1.000000	13.545027	0.002461	0.000000
RS	63	5.000000	1.000000	37.588526	0.006829	0.000000
PA	4+25*2+4+6 0.026987093 0.005397419 5.000000000 1.000000000 1.000000000 1.000000000 1.000000000 1.000000000 1.000000000 1.000000000 1.000000000 1.000000000 1.000000000 1.000000000 1.000000000 1.000000000 1.000000000 1.000000000 1.000000000 1.000000000 1.000000000 1.000000000 1.000000000 1.000000000 1.000000000 1.000000000 1.000000000 1.000000000 1.000000000 1.000000000 1.000000000
//
IT	10982
RD	1
LK	-100813.570680
QD	-6265.369917 -> -1953.801395
RI	0.0907853975
TR	0.013674	0.003119
MT	12.959094
MM	C_pi: 2.199833, n_recomb: 6992.929371
RS	0	0.000000	0.609936	91.265171	0.013051	0.000318
RS	1	0.008040	0.609936	97.261742	0.013909	0.001975
RS	2	0.016727	0.609936	103.538232	0.014806	0.004708
RS	3	0.026112	0.609936	110.088697	0.015743	0.008416
RS	4	0.036252	0.442182	160.707267	0.022981	0.013038
RS	5	0.047207	0.442182	169.214946	0.024198	0.018295
RS	6	0.059043	0.417274	188.256416	0.026921	0.023618
RS	7	0.071831	0.417274	197.016802	0.028174	0.028400
RS	8	0.085647	0.435287	197.291810	0.028213	0.032249
RS	9	0.100573	0.435287	205.692176	0.029414	0.034974
RS	10	0.116700	0.484049	192.681227	0.027554	0.036476
RS	11	0.134124	0.484049	200.530557	0.028676	0.036777
RS	12	0.152948	0.558078	180.972548	0.025879	0.036102
RS	13	0.173286	0.558078	188.258171	0.026921	0.034834
RS	14	0.195259	0.649990	168.135226	0.024044	0.033344
RS	15	0.218999	0.649990	174.890344	0.025010	0.031867
RS	16	0.244647	0.755342	156.528654	0.022384	0.030490
RS	17	0.272358	0.755342	162.790904	0.023279	0.029208
RS	18	0.302297	0.875440	146.056546	0.020886	0.027987
RS	19	0.334643	0.875440	151.859620	0.021716	0.026799
RS	20	0.369590	1.013228	136.397988	0.019505	0.025624
RS	21	0.407346	1.013228	141.772067	0.020274	0.024457
RS	22	0.448138	1.170618	127.519377	0.018235	0.023300
RS	23	0.492211	1.170618	132.491950	0.018947	0.022161
RS	24	0.539826	1.348122	119.501278	0.017089	0.021048
RS	25	0.591271	1.348122	124.096689	0.017746	0.019966
RS	26	0.646851	1.545414	112.376605	0.016070	0.018921
RS	27	0.706900	1.545414	116.615178	0.016676	0.017913
RS	28	0.771778	1.761587	106.112808	0.015174	0.016942
RS	29	0.841872	1.761587	110.010073	0.015732	0.016009
RS	30	0.917601	1.994807	100.653839	0.014394	0.015116
RS	31	0.999420	1.994807	104.219708	0.014904	0.014266
RS	32	1.087817	2.241917	95.940901	0.013720	0.013464
RS	33	1.183321	2.241917	99.178574	0.014183	0.012715
RS	34	1.286505	2.499416	91.870372	0.013138	0.012021
RS	35	1.397984	2.499416	94.775591	0.013553	0.011382
RS	36	1.518427	2.764705	88.281659	0.012624	0.010797
RS	37	1.648554	2.764705	90.843049	0.012991	0.010260
RS	38	1.789144	3.037064	84.970307	0.012151	0.009768
RS	39	1.941037	3.037064	87.171319	0.012466	0.009315
RS	40	2.105144	3.317519	81.728868	0.011687	0.008895
RS	41	2.282444	3.317519	83.550870	0.011948	0.008504
RS	42	2.474001	3.608394	78.374950	0.011208	0.008138
RS	43	2.680959	3.608394	79.800948	0.011412	0.007793
RS	44	2.904558	3.912774	74.768180	0.010692	0.007467
RS	45	3.146134	3.912774	75.786528	0.010838	0.007161
RS	46	3.407134	4.234124	70.816645	0.010127	0.006874
RS	47	3.689120	4.234124	71.424307	0.010214	0.006606
RS	48	3.993777	4.576498	66.471157	0.009505	0.006360
RS	49	4.322931	4.576498	66.676633	0.009535	0.006138
RS	50	4.678549	4.945840	61.710497	0.008825	0.005940
RS	51	5.062761	4.945840	61.537182	0.008800	0.005767
RS	52	5.477864	5.352924	56.525408	0.008083	0.005619
RS	53	5.926343	5.352924	56.016342	0.008010	0.005494
RS	54	6.410881	6.096895	48.686149	0.006962	0.005389
RS	55	6.934378	6.096895	48.149221	0.006885	0.005301
RS	56	7.499965	6.096895	47.281039	0.006761	0.005223
RS	57	8.111028	6.096895	46.073456	0.006589	0.005154
RS	58	8.771222	10.704784	25.996420	0.003718	0.005091
RS	59	9.484498	10.704784	26.236545	0.003752	0.005033
RS	60	10.255124	10.704784	26.334245	0.003766	0.004989
RS	61	11.087710	10.704784	26.276350	0.003758	0.004968
RS	62	11.987240	10.704784	26.051494	0.003725	0.004994
RS	63	12.959094	10.704784	278.819547	0.039872	0.041779
PA	4+25*2+4+6 0.013673603 0.003119250 12.959094048 0.609935760 0.442181587 0.417273521 0.435287476 0.484048843 0.558077812 0.649990082 0.755342484 0.875439644 1.013228416 1.170618057 1.348121643 1.545413971 1.761587143 1.994807243 2.241916656 2.499416351 2.764704704 3.037063599 3.317518711 3.608393669 3.912774086 4.234124184 4.576498032 4.945839882 5.352924228 6.096895218 10.704784453
//
IT	5878
RD	2
LK	-93492.126361
QD	-2967.678020 -> -1192.307987
RI	0.0767805542
TR	0.009656	0.003732
MT	15.560380
MM	C_pi: 4.740722, n_recomb: 17934.616268
RS	0	0.000000	1.513697	97.822708	0.005454	0.000091
RS	1	0.008352	1.513697	105.387360	0.005876	0.000601
RS	2	0.017402	1.513697	113.482650	0.006328	0.001562
RS	3	0.027208	1.513697	122.136409	0.006810	0.003006
RS	4	0.037833	0.681927	290.273839	0.016185	0.006830
RS	5	0.049345	0.681927	309.042884	0.017232	0.010228
RS	6	0.061819	0.522792	427.264027	0.023823	0.015181
RS	7	0.075334	0.522792	450.662476	0.025128	0.020149
RS	8	0.089979	0.478353	517.609284	0.028861	0.024504
RS	9	0.105846	0.478353	541.812859	0.030210	0.029867
RS	10	0.123039	0.490429	551.854103	0.030770	0.031659
RS	11	0.141668	0.490429	574.773975	0.032048	0.036265
RS	12	0.161853	0.539742	543.256311	0.030291	0.035202
RS	13	0.183724	0.539742	564.330709	0.031466	0.038619
RS	14	0.207421	0.614677	514.426440	0.028683	0.035789
RS	15	0.233098	0.614677	533.690248	0.029758	0.038126
RS	16	0.260919	0.709331	479.609466	0.026742	0.034621
RS	17	0.291064	0.709331	497.198277	0.027723	0.036295
RS	18	0.323727	0.825092	443.019901	0.024702	0.032677
RS	19	0.359118	0.825092	459.082477	0.025598	0.033958
RS	20	0.397465	0.968024	405.470590	0.022608	0.030361
RS	21	0.439015	0.968024	420.164106	0.023428	0.031270
RS	22	0.484035	1.145730	367.915629	0.020514	0.027739
RS	23	0.532815	1.145730	381.391128	0.021266	0.028285
RS	24	0.585670	1.365757	331.766625	0.018499	0.024917
RS	25	0.642939	1.365757	344.154290	0.019189	0.025153
RS	26	0.704992	1.635576	298.227177	0.016629	0.022045
RS	27	0.772227	1.635576	309.634082	0.017265	0.022046
RS	28	0.845078	1.962482	268.040530	0.014945	0.019255
RS	29	0.924014	1.962482	278.555867	0.015532	0.019087
RS	30	1.009543	2.351982	241.639627	0.013473	0.016639
RS	31	1.102215	2.351982	251.340580	0.014014	0.016366
RS	32	1.202627	2.804755	219.292952	0.012227	0.014279
RS	33	1.311427	2.804755	228.248984	0.012727	0.013972
RS	34	1.429313	3.316336	200.949503	0.011205	0.012248
RS	35	1.557046	3.316336	209.223882	0.011666	0.011967
RS	36	1.695448	3.880782	186.143313	0.010379	0.010572
RS	37	1.845409	3.880782	193.790968	0.010805	0.010337
RS	38	2.007895	4.495042	174.137744	0.009710	0.009207
RS	39	2.183953	4.495042	181.202180	0.010103	0.009013
RS	40	2.374715	5.159568	164.196657	0.009155	0.008080
RS	41	2.581411	5.159568	170.708986	0.009518	0.007915
RS	42	2.805371	5.875316	155.764028	0.008685	0.007129
RS	43	3.048036	5.875316	161.743833	0.009019	0.006988
RS	44	3.310969	6.639856	148.498212	0.008280	0.006322
RS	45	3.595864	6.639856	153.954220	0.008584	0.006213
RS	46	3.904553	7.446257	142.186154	0.007928	0.005657
RS	47	4.239025	7.446257	147.115829	0.008203	0.005594
RS	48	4.601434	8.288496	136.585547	0.007616	0.005142
RS	49	4.994112	8.288496	140.975518	0.007861	0.005135
RS	50	5.419587	9.173012	131.292220	0.007321	0.004771
RS	51	5.880600	9.173012	135.123769	0.007534	0.004814
RS	52	6.380117	10.134283	125.684436	0.007008	0.004507
RS	53	6.921356	10.134283	128.948572	0.007190	0.004578
RS	54	7.507801	11.941234	112.294033	0.006261	0.004094
RS	55	8.143227	11.941234	115.254171	0.006426	0.004175
RS	56	8.831726	11.941234	117.758073	0.006566	0.004227
RS	57	9.577730	11.941234	119.727693	0.006676	0.004245
RS	58	10.386043	28.080646	52.578618	0.002932	0.002466
RS	59	11.261869	28.080646	55.241196	0.003080	0.002559
RS	60	12.210846	28.080646	57.889258	0.003228	0.002641
RS	61	13.239085	28.080646	60.495106	0.003373	0.002712
RS	62	14.353205	28.080646	63.027248	0.003514	0.002774
RS	63	15.560380	28.080646	1509.546730	0.084169	0.047271
PA	4+25*2+4+6 0.009655808 0.003732211 15.560380281 1.513697320 0.681926579 0.522791899 0.478353112 0.490428846 0.539742147 0.614676824 0.709330801 0.825092363 0.968023925 1.145730411 1.365757165 1.635575745 1.962481721 2.351982174 2.804755168 3.316336128 3.880781701 4.495042448 5.159568368 5.875315814 6.639855521 7.446256962 8.288495613 9.173011933 10.134283347 11.941233882 28.080646369
//
IT	5986
RD	3
LK	-90569.825487
QD	-1808.030776 -> -1050.846039
RI	0.0598656487
TR	0.007156	0.004466
MT	17.006589
MM	C_pi: 7.332914, n_recomb: 32949.716216
RS	0	0.000000	4.288177	64.230073	0.001949	0.000032
RS	1	0.008504	4.288177	69.549842	0.002111	0.000209
RS	2	0.017732	4.288177	75.297101	0.002285	0.000553
RS	3	0.027744	4.288177	81.503882	0.002474	0.001078
RS	4	0.038608	1.194917	315.413888	0.009573	0.003958
RS	5	0.050396	1.194917	338.745596	0.010281	0.005917
RS	6	0.063186	0.747225	579.250668	0.017580	0.010743
RS	7	0.077064	0.747225	616.481152	0.018710	0.014168
RS	8	0.092122	0.601389	811.725199	0.024635	0.019566
RS	9	0.108460	0.601389	856.198048	0.025985	0.023856
RS	10	0.126188	0.565795	956.658307	0.029034	0.027560
RS	11	0.145424	0.565795	1001.922489	0.030408	0.031839
RS	12	0.166296	0.586486	1009.975121	0.030652	0.032763
RS	13	0.188943	0.586486	1052.694545	0.031949	0.036468
RS	14	0.213515	0.639805	1004.238022	0.030478	0.035152
RS	15	0.240177	0.639805	1043.394287	0.031666	0.038136
RS	16	0.269107	0.715104	968.837139	0.029404	0.035527
RS	17	0.300497	0.715104	1004.295125	0.030480	0.037920
RS	18	0.334557	0.811828	916.255872	0.027808	0.034614
RS	19	0.371513	0.811828	948.193800	0.028777	0.036592
RS	20	0.411612	0.936026	850.621317	0.025816	0.032846
RS	21	0.455121	0.936026	879.404177	0.026689	0.034454
RS	22	0.502330	1.097095	775.585518	0.023538	0.030414
RS	23	0.553555	1.097095	801.670076	0.024330	0.031640
RS	24	0.609135	1.305928	696.285140	0.021132	0.027494
RS	25	0.669442	1.305928	720.101228	0.021855	0.028356
RS	26	0.734878	1.574918	617.858875	0.018752	0.024315
RS	27	0.805879	1.574918	639.739253	0.019416	0.024864
RS	28	0.882918	1.917986	544.309170	0.016519	0.021103
RS	29	0.966508	1.917986	564.482686	0.017132	0.021406
RS	30	1.057207	2.348662	478.451443	0.014521	0.018050
RS	31	1.155620	2.348662	497.070869	0.015086	0.018180
RS	32	1.262402	2.875536	422.128528	0.012811	0.015309
RS	33	1.378265	2.875536	439.309605	0.013333	0.015337
RS	34	1.503981	3.500014	375.863261	0.011407	0.012972
RS	35	1.640389	3.500014	391.717914	0.011888	0.012960
RS	36	1.788397	4.219519	338.784017	0.010282	0.011058
RS	37	1.948993	4.219519	353.430496	0.010726	0.011039
RS	38	2.123246	5.033381	309.171801	0.009383	0.009514
RS	39	2.312318	5.033381	322.726152	0.009795	0.009498
RS	40	2.517469	5.943743	285.298639	0.008659	0.008260
RS	41	2.740067	5.943743	297.864344	0.009040	0.008246
RS	42	2.981595	6.950104	265.925940	0.008071	0.007229
RS	43	3.243664	6.950104	277.589388	0.008425	0.007219
RS	44	3.528020	8.040757	250.385490	0.007599	0.006382
RS	45	3.836559	8.040757	261.214186	0.007928	0.006385
RS	46	4.171336	9.189904	238.307593	0.007232	0.005707
RS	47	4.534585	9.189904	248.345932	0.007537	0.005737
RS	48	4.928725	10.369437	229.183175	0.006956	0.005199
RS	49	5.356384	10.369437	238.445612	0.007237	0.005266
RS	50	5.820412	11.574207	222.022977	0.006738	0.004840
RS	51	6.323903	11.574207	230.492629	0.006995	0.004944
RS	52	6.870212	12.853936	215.197810	0.006531	0.004587
RS	53	7.462982	12.853936	222.844205	0.006763	0.004712
RS	54	8.106162	15.285468	194.114159	0.005891	0.004119
RS	55	8.804040	15.285468	201.155086	0.006105	0.004247
RS	56	9.561269	15.285468	207.637393	0.006302	0.004356
RS	57	10.382894	15.285468	213.420550	0.006477	0.004434
RS	58	11.274393	46.414589	73.442124	0.002229	0.001944
RS	59	12.241708	46.414589	78.146478	0.002372	0.002031
RS	60	13.291287	46.414589	83.013730	0.002519	0.002110
RS	61	14.430125	46.414589	88.024762	0.002671	0.002180
RS	62	15.665814	46.414589	93.155166	0.002827	0.002242
RS	63	17.006589	46.414589	3500.917168	0.106250	0.050165
PA	4+25*2+4+6 0.007155668 0.004466036 17.006589427 4.288177388 1.194916712 0.747225376 0.601388614 0.565794837 0.586485911 0.639805084 0.715103632 0.811827909 0.936026291 1.097095031 1.305928377 1.574918377 1.917986118 2.348662497 2.875536333 3.500014150 4.219518670 5.033380684 5.943742546 6.950104102 8.040757160 9.189904049 10.369437014 11.574207301 12.853935521 15.285468005 46.414588546
//
IT	5030
RD	4
LK	-89255.214198
QD	-1348.321476 -> -916.606289
RI	0.0463580558
TR	0.005512	0.005046
MT	18.309798
MM	C_pi: 9.279379, n_recomb: 46789.002961
RS	0	0.000000	12.349837	31.940222	0.000683	0.000011
RS	1	0.008631	12.349837	34.672435	0.000741	0.000074
RS	2	0.018007	12.349837	37.636072	0.000804	0.000195
RS	3	0.028192	12.349837	40.850321	0.000873	0.000380
RS	4	0.039256	2.139262	255.355159	0.005458	0.002255
RS	5	0.051275	2.139262	275.782280	0.005894	0.003369
RS	6	0.064331	1.097048	578.685032	0.012368	0.007477
RS	7	0.078514	1.097048	620.233333	0.013256	0.009824
RS	8	0.093921	0.781986	928.667035	0.019848	0.015358
RS	9	0.110658	0.781986	986.591474	0.021086	0.018661
RS	10	0.128840	0.679152	1202.223417	0.025695	0.023438
RS	11	0.148591	0.679152	1267.035101	0.027080	0.027054
RS	12	0.170046	0.665324	1359.055476	0.029046	0.029573
RS	13	0.193353	0.665324	1423.476964	0.030423	0.032974
RS	14	0.218672	0.695574	1422.901013	0.030411	0.033273
RS	15	0.246176	0.695574	1483.373654	0.031703	0.036224
RS	16	0.276054	0.751356	1428.984992	0.030541	0.034980
RS	17	0.308511	0.751356	1484.068547	0.031718	0.037487
RS	18	0.343769	0.828780	1395.172310	0.029818	0.035201
RS	19	0.382070	0.828780	1444.425664	0.030871	0.037361
RS	20	0.423677	0.932498	1327.570792	0.028374	0.034274
RS	21	0.468874	0.932498	1371.234220	0.029307	0.036127
RS	22	0.517973	1.071669	1231.579504	0.026322	0.032384
RS	23	0.571309	1.071669	1270.390346	0.027151	0.033903
RS	24	0.629249	1.257820	1116.310418	0.023858	0.029714
RS	25	0.692189	1.257820	1151.193901	0.024604	0.030884
RS	26	0.760562	1.504910	992.561430	0.021214	0.026523
RS	27	0.834836	1.504910	1024.339384	0.021893	0.027369
RS	28	0.915520	1.829621	870.128554	0.018597	0.023111
RS	29	1.003168	1.829621	899.375872	0.019222	0.023687
RS	30	1.098381	2.249670	756.747007	0.016174	0.019764
RS	31	1.201811	2.249670	783.790237	0.016752	0.020137
RS	32	1.314168	2.779061	657.823333	0.014059	0.016715
RS	33	1.436223	2.779061	682.826823	0.014594	0.016953
RS	34	1.568812	3.425004	575.639727	0.012303	0.014102
RS	35	1.712845	3.425004	598.717377	0.012796	0.014261
RS	36	1.869308	4.190191	509.382654	0.010887	0.011951
RS	37	2.039276	4.190191	530.663493	0.011342	0.012068
RS	38	2.223914	5.078455	456.386709	0.009754	0.010211
RS	39	2.424487	5.078455	476.021233	0.010174	0.010305
RS	40	2.642372	6.095264	413.819805	0.008844	0.008804
RS	41	2.879062	6.095264	431.962056	0.009232	0.008882
RS	42	3.136180	7.240231	379.654238	0.008114	0.007662
RS	43	3.415490	7.240231	396.447461	0.008473	0.007730
RS	44	3.718906	8.494906	352.814424	0.007541	0.006743
RS	45	4.048510	8.494906	368.382719	0.007873	0.006811
RS	46	4.406562	9.817758	332.693522	0.007111	0.006027
RS	47	4.795516	9.817758	347.131093	0.007419	0.006107
RS	48	5.218041	11.159903	318.416801	0.006805	0.005496
RS	49	5.677032	11.159903	331.771297	0.007091	0.005598
RS	50	6.175639	12.501639	308.272344	0.006589	0.005122
RS	51	6.717280	12.501639	320.534078	0.006851	0.005247
RS	52	7.305669	13.897905	299.430926	0.006400	0.004851
RS	53	7.944840	13.897905	310.553984	0.006637	0.004990
RS	54	8.639178	16.567190	270.286904	0.005777	0.004326
RS	55	9.393443	16.567190	280.543938	0.005996	0.004465
RS	56	10.212808	16.567190	290.047126	0.006199	0.004588
RS	57	11.102890	16.567190	298.593524	0.006382	0.004686
RS	58	12.069794	64.003563	81.070082	0.001733	0.001598
RS	59	13.120150	64.003563	86.804401	0.001855	0.001679
RS	60	14.261161	64.003563	92.827806	0.001984	0.001756
RS	61	15.500651	64.003563	99.133863	0.002119	0.001828
RS	62	16.847119	64.003563	105.711379	0.002259	0.001893
RS	63	18.309798	64.003563	5288.285673	0.113024	0.053495
PA	4+25*2+4+6 0.005512018 0.005046255 18.309798230 12.349836861 2.139261539 1.097048303 0.781985974 0.679151723 0.665323816 0.695573616 0.751356451 0.828780218 0.932498481 1.071668544 1.257819893 1.504909805 1.829620649 2.249669684 2.779061335 3.425003786 4.190191418 5.078454617 6.095264402 7.240230861 8.494906237 9.817757528 11.159903416 12.501638654 13.897904978 16.567189517 64.003562858
//
IT	5579
RD	5
LK	-88462.347812
QD	-1075.404209 -> -772.769113
RI	0.0360692468
TR	0.004387	0.005498
MT	19.540491
MM	C_pi: 10.749472, n_recomb: 58698.279839
RS	0	0.000000	35.335802	14.104246	0.000240	0.000004
RS	1	0.008742	35.335802	15.333732	0.000261	0.000026
RS	2	0.018249	35.335802	16.670054	0.000284	0.000070
RS	3	0.028587	35.335802	18.122433	0.000309	0.000135
RS	4	0.039829	3.830117	181.497520	0.003092	0.001290
RS	5	0.052053	3.830117	196.715454	0.003351	0.001925
RS	6	0.065347	1.617081	503.548121	0.008579	0.005203
RS	7	0.079802	1.617081	542.508499	0.009242	0.006826
RS	8	0.095521	1.025813	917.832107	0.015636	0.012030
RS	9	0.112615	1.025813	980.915465	0.016711	0.014593
RS	10	0.131202	0.826820	1295.605516	0.022072	0.019822
RS	11	0.151415	0.826820	1373.466609	0.023399	0.022848
RS	12	0.173395	0.769320	1559.676327	0.026571	0.026394
RS	13	0.197297	0.769320	1642.041095	0.027974	0.029407
RS	14	0.223288	0.773898	1713.860472	0.029198	0.030955
RS	15	0.251551	0.773898	1794.155923	0.030566	0.033707
RS	16	0.282286	0.810254	1789.706387	0.030490	0.033697
RS	17	0.315707	0.810254	1864.367250	0.031762	0.036137
RS	18	0.352050	0.869900	1805.194211	0.030754	0.034949
RS	19	0.391570	0.869900	1872.346680	0.031898	0.037118
RS	20	0.434546	0.955493	1764.946311	0.030068	0.034917
RS	21	0.481278	0.955493	1824.009864	0.031074	0.036831
RS	22	0.532096	1.075265	1672.974927	0.028501	0.033706
RS	23	0.587357	1.075265	1724.530257	0.029380	0.035334
RS	24	0.647449	1.240318	1540.087040	0.026237	0.031463
RS	25	0.712795	1.240318	1585.455579	0.027010	0.032774
RS	26	0.783854	1.464599	1382.133573	0.023546	0.028446
RS	27	0.861124	1.464599	1422.787080	0.024239	0.029447
RS	28	0.945150	1.765396	1215.659918	0.020710	0.025000
RS	29	1.036523	1.765396	1252.775230	0.021343	0.025731
RS	30	1.135883	2.161927	1055.141823	0.017976	0.021482
RS	31	1.243930	2.161927	1089.428798	0.018560	0.022002
RS	32	1.361422	2.670834	911.459196	0.015528	0.018203
RS	33	1.489187	2.670834	943.233015	0.016069	0.018573
RS	34	1.628122	3.302982	790.118096	0.013461	0.015352
RS	35	1.779202	3.302982	819.505893	0.013961	0.015623
RS	36	1.943491	4.065199	691.235081	0.011776	0.012983
RS	37	2.122143	4.065199	718.344026	0.012238	0.013192
RS	38	2.316413	4.965393	611.612197	0.010420	0.011052
RS	39	2.527668	4.965393	636.586888	0.010845	0.011220
RS	40	2.757391	6.012259	547.495781	0.009327	0.009486
RS	41	3.007198	6.012259	570.506628	0.009719	0.009624
RS	42	3.278845	7.206256	496.140342	0.008452	0.008218
RS	43	3.574240	7.206256	517.360230	0.008814	0.008337
RS	44	3.895459	8.524719	456.073941	0.007770	0.007208
RS	45	4.244762	8.524719	475.660180	0.008103	0.007317
RS	46	4.624602	9.914978	426.408158	0.007264	0.006431
RS	47	5.037649	9.914978	444.482513	0.007572	0.006541
RS	48	5.486807	11.312289	405.817133	0.006914	0.005860
RS	49	5.975233	11.312289	422.438138	0.007197	0.005980
RS	50	6.506359	12.684196	391.755094	0.006674	0.005457
RS	51	7.083919	12.684196	406.899018	0.006932	0.005588
RS	52	7.711972	14.085656	380.062840	0.006475	0.005155
RS	53	8.394932	14.085656	393.655028	0.006706	0.005291
RS	54	9.137600	16.775319	342.462200	0.005834	0.004564
RS	55	9.945195	16.775319	354.957705	0.006047	0.004698
RS	56	10.823395	16.775319	366.367732	0.006242	0.004815
RS	57	11.778371	16.775319	376.421780	0.006413	0.004907
RS	58	12.816835	81.091462	81.750802	0.001393	0.001316
RS	59	13.946087	81.091462	87.888981	0.001497	0.001389
RS	60	15.174064	81.091462	94.392773	0.001608	0.001459
RS	61	16.509396	81.091462	101.266508	0.001725	0.001528
RS	62	17.961470	81.091462	108.510812	0.001849	0.001594
RS	63	19.540491	81.091462	6699.812629	0.114140	0.056769
PA	4+25*2+4+6 0.004387293 0.005497667 19.540490692 35.335801945 3.830117089 1.617081084 1.025812559 0.826819761 0.769319525 0.773898086 0.810254300 0.869899675 0.955493108 1.075265042 1.240317851 1.464598798 1.765395761 2.161927125 2.670834216 3.302981558 4.065199095 4.965392728 6.012259138 7.206255684 8.524719293 9.914977649 11.312288648 12.684195847 14.085655578 16.775319007 81.091462477
//
IT	4865
RD	6
LK	-87893.971456
QD	-871.818356 -> -644.346649
RI	0.0286089144
TR	0.003581	0.005851
MT	20.733595
MM	C_pi: 11.958382, n_recomb: 69127.187359
RS	0	0.000000	98.989503	5.967298	0.000086	0.000002
RS	1	0.008844	98.989503	6.494635	0.000094	0.000010
RS	2	0.018471	98.989503	7.068531	0.000102	0.000026
RS	3	0.028949	98.989503	7.693091	0.000111	0.000050
RS	4	0.040353	6.766777	122.378678	0.001770	0.000754
RS	5	0.052767	6.766777	132.952373	0.001923	0.001122
RS	6	0.066278	2.362585	412.790478	0.005971	0.003675
RS	7	0.080984	2.362585	446.408266	0.006458	0.004812
RS	8	0.096991	1.339821	848.412707	0.012273	0.009510
RS	9	0.114413	1.339821	911.044261	0.013179	0.011517
RS	10	0.133377	1.007023	1296.754132	0.018759	0.016828
RS	11	0.154017	1.007023	1381.646553	0.019987	0.019366
RS	12	0.176484	0.894151	1652.275834	0.023902	0.023520
RS	13	0.200937	0.894151	1747.917776	0.025286	0.026173
RS	14	0.227553	0.869203	1896.506762	0.027435	0.028606
RS	15	0.256522	0.869203	1993.827219	0.028843	0.031129
RS	16	0.288054	0.885357	2052.326577	0.029689	0.032097
RS	17	0.322375	0.885357	2145.472048	0.031037	0.034416
RS	18	0.359731	0.928114	2134.136314	0.030873	0.034195
RS	19	0.400391	0.928114	2219.323717	0.032105	0.036313
RS	20	0.444648	0.997695	2142.155730	0.030989	0.034987
RS	21	0.492818	0.997695	2217.341857	0.032076	0.036897
RS	22	0.545249	1.101176	2075.786711	0.030029	0.034476
RS	23	0.602317	1.101176	2140.772935	0.030969	0.036135
RS	24	0.664432	1.248906	1944.360453	0.028127	0.032740
RS	25	0.732041	1.248906	2000.469088	0.028939	0.034108
RS	26	0.805629	1.454270	1766.677932	0.025557	0.030008
RS	27	0.885726	1.454270	1815.941365	0.026270	0.031082
RS	28	0.972906	1.734256	1565.470826	0.022646	0.026641
RS	29	1.067798	1.734256	1609.802237	0.023288	0.027455
RS	30	1.171082	2.108280	1362.623839	0.019712	0.023053
RS	31	1.283500	2.108280	1403.324259	0.020301	0.023658
RS	32	1.405861	2.593940	1175.786684	0.017009	0.019619
RS	33	1.539045	2.593940	1213.484964	0.017554	0.020070
RS	34	1.684007	3.203989	1014.983430	0.014683	0.016581
RS	35	1.841790	3.203989	1049.899865	0.015188	0.016925
RS	36	2.013529	3.947873	882.217129	0.012762	0.014025
RS	37	2.200456	3.947873	914.454899	0.013229	0.014297
RS	38	2.403916	4.836420	774.339165	0.011202	0.011924
RS	39	2.625370	4.836420	804.026032	0.011631	0.012143
RS	40	2.866410	5.880802	687.007902	0.009938	0.010208
RS	41	3.128769	5.880802	714.310360	0.010333	0.010389
RS	42	3.414332	7.082294	616.947716	0.008925	0.008819
RS	43	3.725151	7.082294	642.045163	0.009288	0.008972
RS	44	4.063460	8.415438	562.381651	0.008135	0.007716
RS	45	4.431690	8.415438	585.439085	0.008469	0.007852
RS	46	4.832487	9.819598	522.156297	0.007554	0.006872
RS	47	5.268732	9.819598	543.294496	0.007859	0.007001
RS	48	5.743560	11.218208	494.450302	0.007153	0.006256
RS	49	6.260383	11.218208	513.707139	0.007431	0.006385
RS	50	6.822916	12.568353	475.803956	0.006883	0.005817
RS	51	7.435201	12.568353	493.109393	0.007133	0.005948
RS	52	8.101638	13.922369	460.625414	0.006663	0.005480
RS	53	8.827018	13.922369	475.852077	0.006884	0.005608
RS	54	9.616552	16.523925	414.266255	0.005993	0.004825
RS	55	10.475915	16.523925	428.168182	0.006194	0.004948
RS	56	11.411283	16.523925	440.513701	0.006373	0.005052
RS	57	12.429378	16.523925	450.960228	0.006524	0.005128
RS	58	13.537517	98.184459	79.639018	0.001152	0.001098
RS	59	14.743663	98.184459	85.880533	0.001242	0.001162
RS	60	16.056485	98.184459	92.533805	0.001339	0.001227
RS	61	17.485416	98.184459	99.611566	0.001441	0.001290
RS	62	19.040727	98.184459	107.123921	0.001550	0.001353
RS	63	20.733595	98.184459	7846.042553	0.113502	0.059651
PA	4+25*2+4+6 0.003580520 0.005850630 20.733594841 98.989503049 6.766776641 2.362584517 1.339820887 1.007022652 0.894150822 0.869203444 0.885356764 0.928114435 0.997695209 1.101175667 1.248906444 1.454269830 1.734255662 2.108279756 2.593939633 3.203988674 3.947873198 4.836420258 5.880801747 7.082294390 8.415438443 9.819598411 11.218208460 12.568352836 13.922369191 16.523925435 98.184459437
//
IT	4778
RD	7
LK	-87463.888656
QD	-712.951085 -> -538.172045
RI	0.0232773709
TR	0.002982	0.006126
MT	21.909402
MM	C_pi: 13.004692, n_recomb: 78351.293260
RS	0	0.000000	269.647734	2.497945	0.000032	0.000001
RS	1	0.008939	269.647734	2.721226	0.000035	0.000004
RS	2	0.018678	269.647734	2.964463	0.000038	0.000010
RS	3	0.029286	269.647734	3.229439	0.000041	0.000019
RS	4	0.040844	11.709663	80.972406	0.001033	0.000453
RS	5	0.053434	11.709663	88.115229	0.001125	0.000671
RS	6	0.067150	3.398015	329.886439	0.004210	0.002649
RS	7	0.082092	3.398015	357.745759	0.004566	0.003458
RS	8	0.098369	1.730696	759.490593	0.009693	0.007624
RS	9	0.116102	1.730696	818.621204	0.010448	0.009212
RS	10	0.135420	1.218518	1248.854606	0.015939	0.014403
RS	11	0.156464	1.218518	1336.258719	0.017055	0.016545
RS	12	0.179390	1.036869	1674.567363	0.021373	0.021022
RS	13	0.204365	1.036869	1779.078083	0.022706	0.023362
RS	14	0.231573	0.977779	1998.130718	0.025502	0.026395
RS	15	0.261213	0.977779	2109.108492	0.026919	0.028703
RS	16	0.293503	0.972267	2232.339190	0.028491	0.030408
RS	17	0.328679	0.972267	2341.978144	0.029891	0.032599
RS	18	0.367000	0.998236	2386.361326	0.030457	0.033170
RS	19	0.408746	0.998236	2488.916661	0.031766	0.035224
RS	20	0.454224	1.053028	2454.393495	0.031326	0.034675
RS	21	0.503767	1.053028	2546.000643	0.032495	0.036563
RS	22	0.557739	1.142451	2428.930593	0.031001	0.034828
RS	23	0.616536	1.142451	2508.069998	0.032011	0.036493
RS	24	0.680589	1.276020	2314.947495	0.029546	0.033620
RS	25	0.750367	1.276020	2382.437417	0.030407	0.035014
RS	26	0.826383	1.466389	2131.639729	0.027206	0.031231
RS	27	0.909195	1.466389	2189.784461	0.027948	0.032344
RS	28	0.999409	1.729946	1906.434112	0.024332	0.028022
RS	29	1.097687	1.729946	1957.842992	0.024988	0.028881
RS	30	1.204751	2.085741	1668.353013	0.021293	0.024438
RS	31	1.321386	2.085741	1715.034534	0.021889	0.025094
RS	32	1.448447	2.551477	1442.377652	0.018409	0.020911
RS	33	1.586866	2.551477	1485.424869	0.018959	0.021414
RS	34	1.737658	3.140699	1243.953027	0.015877	0.017734
RS	35	1.901931	3.140699	1283.788525	0.016385	0.018127
RS	36	2.080888	3.864343	1077.791618	0.013756	0.015026
RS	37	2.275842	3.864343	1114.569826	0.014225	0.015340
RS	38	2.488224	4.735091	941.403590	0.012015	0.012776
RS	39	2.719591	4.735091	975.254073	0.012447	0.013033
RS	40	2.971640	5.765797	830.248629	0.010596	0.010928
RS	41	3.246221	5.765797	861.333116	0.010993	0.011140
RS	42	3.545347	6.958186	740.774543	0.009455	0.009426
RS	43	3.871212	6.958186	769.266896	0.009818	0.009604
RS	44	4.226207	8.284573	671.044792	0.008565	0.008234
RS	45	4.612937	8.284573	697.097398	0.008897	0.008389
RS	46	5.034236	9.678145	619.706261	0.007909	0.007325
RS	47	5.493197	9.678145	643.411443	0.008212	0.007467
RS	48	5.993185	11.053002	584.445150	0.007459	0.006664
RS	49	6.537868	11.053002	605.786415	0.007732	0.006798
RS	50	7.131242	12.357373	560.848551	0.007158	0.006191
RS	51	7.777658	12.357373	579.672152	0.007398	0.006319
RS	52	8.481860	13.639534	541.823150	0.006915	0.005821
RS	53	9.249011	13.639534	557.917348	0.007121	0.005937
RS	54	10.084739	16.096761	486.793367	0.006213	0.005107
RS	55	10.995176	16.096761	501.303836	0.006398	0.005217
RS	56	11.986998	16.096761	513.654133	0.006556	0.005303
RS	57	13.067481	16.096761	523.429192	0.006681	0.005359
RS	58	14.244551	115.391016	76.523938	0.000977	0.000933
RS	59	15.526842	115.391016	82.725792	0.001056	0.000990
RS	60	16.923759	115.391016	89.367251	0.001141	0.001048
RS	61	18.445550	115.391016	96.467494	0.001231	0.001107
RS	62	20.103378	115.391016	104.044048	0.001328	0.001166
RS	63	21.909402	115.391016	8803.338698	0.112357	0.062033
PA	4+25*2+4+6 0.002982044 0.006126385 21.909402047 269.647734453 11.709663249 3.398015499 1.730695681 1.218518096 1.036869462 0.977779270 0.972266575 0.998236210 1.053028313 1.142451272 1.276019507 1.466388561 1.729945559 2.085740793 2.551477309 3.140698824 3.864343235 4.735091106 5.765796520 6.958185924 8.284573213 9.678144636 11.053001956 12.357373234 13.639533890 16.096761313 115.391016142
//
IT	5619
RD	8
LK	-87132.089819
QD	-588.404609 -> -451.791431
RI	0.0194227737
TR	0.002526	0.006341
MT	23.079647
MM	C_pi: 13.921307, n_recomb: 86455.342452
RS	0	0.000000	710.410558	1.052349	0.000012	0.000000
RS	1	0.009029	710.410558	1.147383	0.000013	0.000001
RS	2	0.018873	710.410558	1.251001	0.000014	0.000004
RS	3	0.029606	710.410558	1.363979	0.000016	0.000007
RS	4	0.041308	19.763647	53.439743	0.000618	0.000280
RS	5	0.054066	19.763647	58.227894	0.000674	0.000413
RS	6	0.067976	4.792937	261.287149	0.003022	0.001952
RS	7	0.083143	4.792937	283.952046	0.003284	0.002539
RS	8	0.099678	2.203351	669.581219	0.007745	0.006212
RS	9	0.117707	2.203351	723.863739	0.008373	0.007485
RS	10	0.137363	1.459679	1177.415675	0.013619	0.012460
RS	11	0.158795	1.459679	1264.266228	0.014623	0.014282
RS	12	0.182161	1.195087	1652.607983	0.019115	0.018898
RS	13	0.207637	1.195087	1762.274477	0.020384	0.020969
RS	14	0.235413	1.097020	2040.810938	0.023605	0.024394
RS	15	0.265696	1.097020	2162.021973	0.025007	0.026507
RS	16	0.298715	1.068073	2345.373758	0.027128	0.028754
RS	17	0.334714	1.068073	2468.939105	0.028557	0.030822
RS	18	0.373963	1.076882	2570.017548	0.029727	0.032024
RS	19	0.416757	1.076882	2688.482005	0.031097	0.034012
RS	20	0.463414	1.117449	2702.502235	0.031259	0.034126
RS	21	0.514284	1.117449	2810.118397	0.032504	0.035990
RS	22	0.569746	1.194223	2727.197501	0.031545	0.034879
RS	23	0.630217	1.194223	2820.784836	0.032627	0.036547
RS	24	0.696147	1.315882	2642.550324	0.030565	0.034186
RS	25	0.768029	1.315882	2721.965985	0.031484	0.035598
RS	26	0.846402	1.494328	2465.769202	0.028521	0.032167
RS	27	0.931852	1.494328	2533.217000	0.029301	0.033305
RS	28	1.025016	1.745276	2227.122072	0.025760	0.029162
RS	29	1.126592	1.745276	2285.731907	0.026438	0.030051
RS	30	1.237338	2.087208	1961.869520	0.022692	0.025637
RS	31	1.358085	2.087208	2014.361538	0.023299	0.026325
RS	32	1.489733	2.537548	1702.259464	0.019689	0.022067
RS	33	1.633267	2.537548	1750.285414	0.020245	0.022604
RS	34	1.789761	3.110022	1469.622190	0.016999	0.018791
RS	35	1.960384	3.110022	1513.906653	0.017511	0.019217
RS	36	2.146413	3.816330	1271.981473	0.014713	0.015961
RS	37	2.349238	3.816330	1312.798422	0.015185	0.016305
RS	38	2.570376	4.670264	1108.036929	0.012816	0.013586
RS	39	2.811480	4.670264	1145.554093	0.013250	0.013869
RS	40	3.074352	5.685675	973.444376	0.011260	0.011621
RS	41	3.360959	5.685675	1007.832817	0.011657	0.011855
RS	42	3.673444	6.864332	864.641368	0.010001	0.010017
RS	43	4.014142	6.864332	896.068248	0.010365	0.010214
RS	44	4.385601	8.176411	779.704457	0.009019	0.008745
RS	45	4.790599	8.176411	808.296425	0.009349	0.008914
RS	46	5.232163	9.549767	717.176786	0.008295	0.007776
RS	47	5.713595	9.549767	742.974283	0.008594	0.007926
RS	48	6.238495	10.890530	674.292599	0.007799	0.007073
RS	49	6.810787	10.890530	697.192114	0.008064	0.007208
RS	50	7.434751	12.139022	645.688176	0.007468	0.006569
RS	51	8.115051	12.139022	665.412394	0.007697	0.006691
RS	52	8.856775	13.338540	622.746049	0.007203	0.006170
RS	53	9.665467	13.338540	638.960239	0.007391	0.006272
RS	54	10.547176	15.621371	559.634665	0.006473	0.005406
RS	55	11.508492	15.621371	573.931415	0.006638	0.005501
RS	56	12.556603	15.621371	585.344420	0.006770	0.005567
RS	57	13.699347	15.621371	593.391604	0.006864	0.005597
RS	58	14.945268	132.525319	73.175567	0.000846	0.000806
RS	59	16.303681	132.525319	79.270870	0.000917	0.000858
RS	60	17.784742	132.525319	85.822249	0.000993	0.000911
RS	61	19.399526	132.525319	92.853805	0.001074	0.000966
RS	62	21.160107	132.525319	100.388814	0.001161	0.001022
RS	63	23.079647	132.525319	9602.087361	0.111064	0.063928
PA	4+25*2+4+6 0.002526076 0.006341078 23.079647061 710.410557691 19.763646990 4.792937081 2.203350973 1.459679165 1.195087388 1.097019598 1.068072630 1.076882192 1.117449317 1.194223389 1.315881730 1.494327636 1.745275544 2.087208264 2.537548007 3.110021947 3.816330361 4.670263783 5.685675078 6.864331875 8.176411470 9.549767376 10.890530124 12.139022432 13.338539585 15.621371363 132.525319432
//
IT	6263
RD	9
LK	-86871.487533
QD	-490.074526 -> -380.975761
RI	0.0165686376
TR	0.002169	0.006507
MT	24.255226
MM	C_pi: 14.721770, n_recomb: 93480.695593
RS	0	0.000000	1810.177152	0.449180	0.000005	0.000000
RS	1	0.009114	1810.177152	0.490133	0.000005	0.000001
RS	2	0.019060	1810.177152	0.534821	0.000006	0.000002
RS	3	0.029911	1810.177152	0.583585	0.000006	0.000003
RS	4	0.041752	32.467745	35.496457	0.000380	0.000178
RS	5	0.054672	32.467745	38.717367	0.000414	0.000261
RS	6	0.068770	6.617275	207.006037	0.002214	0.001471
RS	7	0.084152	6.617275	225.337046	0.002411	0.001906
RS	8	0.100937	2.759946	586.850278	0.006278	0.005149
RS	9	0.119251	2.759946	635.951089	0.006803	0.006183
RS	10	0.139235	1.728242	1097.290490	0.011738	0.010906
RS	11	0.161040	1.728242	1181.701045	0.012641	0.012469
RS	12	0.184832	1.366661	1604.196348	0.017161	0.017110
RS	13	0.210793	1.366661	1716.143946	0.018358	0.018952
RS	14	0.239120	1.225017	2041.834557	0.021842	0.022620
RS	15	0.270029	1.225017	2170.168560	0.023215	0.024559
RS	16	0.303756	1.170885	2405.773141	0.025736	0.027196
RS	17	0.340556	1.170885	2540.522783	0.027177	0.029149
RS	18	0.380710	1.161952	2695.008465	0.028830	0.030844
RS	19	0.424525	1.161952	2827.415323	0.030246	0.032770
RS	20	0.472332	1.188472	2891.216605	0.030928	0.033438
RS	21	0.524498	1.188472	3013.807611	0.032240	0.035279
RS	22	0.581417	1.253459	2970.326914	0.031775	0.034721
RS	23	0.643525	1.253459	3078.130866	0.032928	0.036392
RS	24	0.711293	1.364765	2922.915825	0.031268	0.034513
RS	25	0.785239	1.364765	3014.494980	0.032247	0.035942
RS	26	0.865924	1.533579	2762.231886	0.029549	0.032868
RS	27	0.953963	1.533579	2839.327514	0.030373	0.034028
RS	28	1.050026	1.774955	2519.559476	0.026953	0.030093
RS	29	1.154845	1.774955	2585.576463	0.027659	0.031006
RS	30	1.269218	2.106779	2235.165286	0.023910	0.026665
RS	31	1.394015	2.106779	2293.449982	0.024534	0.027377
RS	32	1.530186	2.546042	1948.065679	0.020839	0.023089
RS	33	1.678770	2.546042	2000.857184	0.021404	0.023650
RS	34	1.840895	3.106362	1685.550941	0.018031	0.019747
RS	35	2.017798	3.106362	1733.945167	0.018549	0.020196
RS	36	2.210824	3.799764	1459.326206	0.015611	0.016822
RS	37	2.421444	3.799764	1503.778882	0.016087	0.017187
RS	38	2.651261	4.640672	1269.691374	0.013582	0.014343
RS	39	2.902024	4.640672	1310.449654	0.014018	0.014644
RS	40	3.175643	5.643473	1112.843199	0.011905	0.012276
RS	41	3.474201	5.643473	1150.109488	0.012303	0.012527
RS	42	3.799972	6.809585	985.466532	0.010542	0.010583
RS	43	4.155434	6.809585	1019.407822	0.010905	0.010793
RS	44	4.543295	8.106935	885.819841	0.009476	0.009238
RS	45	4.966507	8.106935	916.530637	0.009804	0.009417
RS	46	5.428294	9.458339	812.450524	0.008691	0.008216
RS	47	5.932169	9.458339	839.901201	0.008985	0.008371
RS	48	6.481971	10.762607	762.205300	0.008154	0.007475
RS	49	7.081883	10.762607	786.175781	0.008410	0.007610
RS	50	7.736475	11.952613	728.809632	0.007796	0.006945
RS	51	8.450730	11.952613	748.858746	0.008011	0.007059
RS	52	9.230085	13.066102	702.141377	0.007511	0.006521
RS	53	10.080474	13.066102	717.766476	0.007678	0.006608
RS	54	11.008372	15.159783	631.986611	0.006761	0.005719
RS	55	12.020843	15.159783	645.233202	0.006902	0.005795
RS	56	13.125596	15.159783	654.771594	0.007004	0.005838
RS	57	14.331041	15.159783	660.064378	0.007061	0.005840
RS	58	15.646357	149.318369	69.959463	0.000748	0.000710
RS	59	17.081556	149.318369	75.922910	0.000812	0.000757
RS	60	18.647567	149.318369	82.351960	0.000881	0.000806
RS	61	20.356312	149.318369	89.274482	0.000955	0.000857
RS	62	22.220800	149.318369	96.718212	0.001035	0.000909
RS	63	24.255226	149.318369	10256.587075	0.109719	0.065402
PA	4+25*2+4+6 0.002169460 0.006506893 24.255226083 1810.177152000 32.467744667 6.617275086 2.759946221 1.728242057 1.366661461 1.225017323 1.170884868 1.161952287 1.188471741 1.253458726 1.364764731 1.533579217 1.774955353 2.106779027 2.546042187 3.106361782 3.799763647 4.640672000 5.643473455 6.809584859 8.106934555 9.458338510 10.762606828 11.952613381 13.066102010 15.159782868 149.318368562
//
IT	6032
RD	10
LK	-86662.177822
QD	-411.377244 -> -322.069612
RI	0.0143957376
TR	0.001883	0.006633
MT	25.445298
MM	C_pi: 15.416601, n_recomb: 99486.402047
RS	0	0.000000	4441.771952	0.195979	0.000002	0.000000
RS	1	0.009197	4441.771952	0.214010	0.000002	0.000000
RS	2	0.019240	4441.771952	0.233700	0.000002	0.000001
RS	3	0.030207	4441.771952	0.255203	0.000003	0.000001
RS	4	0.042182	51.868864	23.862155	0.000240	0.000116
RS	5	0.055259	51.868864	26.051103	0.000262	0.000170
RS	6	0.069538	8.937363	164.936846	0.001658	0.001134
RS	7	0.085131	8.937363	179.787679	0.001807	0.001463
RS	8	0.102158	3.399820	514.220653	0.005169	0.004339
RS	9	0.120750	3.399820	558.347585	0.005612	0.005192
RS	10	0.141053	2.021442	1016.867760	0.010221	0.009659
RS	11	0.163223	2.021442	1097.810636	0.011035	0.011011
RS	12	0.187432	1.549665	1541.332754	0.015493	0.015607
RS	13	0.213868	1.549665	1653.481066	0.016620	0.017255
RS	14	0.242735	1.360387	2014.448848	0.020248	0.021060
RS	15	0.274256	1.360387	2147.291189	0.021584	0.022844
RS	16	0.308677	1.279496	2426.096767	0.024386	0.025756
RS	17	0.346264	1.279496	2569.415707	0.025827	0.027603
RS	18	0.387308	1.252189	2771.681322	0.027860	0.029681
RS	19	0.432126	1.252189	2915.864488	0.029309	0.031548
RS	20	0.481066	1.264621	3027.630522	0.030433	0.032676
RS	21	0.534508	1.264621	3163.762858	0.031801	0.034495
RS	22	0.592864	1.318329	3161.743754	0.031781	0.034422
RS	23	0.656588	1.318329	3283.099817	0.033000	0.036098
RS	24	0.726173	1.420360	3156.084433	0.031724	0.034661
RS	25	0.802157	1.420360	3259.735100	0.032766	0.036109
RS	26	0.885130	1.581239	3018.488068	0.030341	0.033380
RS	27	0.975734	1.581239	3105.410589	0.031214	0.034564
RS	28	1.074670	1.815408	2779.623340	0.027940	0.030848
RS	29	1.182706	1.815408	2853.237289	0.028680	0.031785
RS	30	1.300679	2.140200	2483.439914	0.024963	0.027541
RS	31	1.429501	2.140200	2547.577907	0.025607	0.028275
RS	32	1.570172	2.572144	2174.975733	0.021862	0.023989
RS	33	1.723780	2.572144	2232.437565	0.022440	0.024569
RS	34	1.891516	3.124628	1887.271153	0.018970	0.020607
RS	35	2.074678	3.124628	1939.557969	0.019496	0.021074
RS	36	2.274686	3.809767	1635.875822	0.016443	0.017608
RS	37	2.493090	3.809767	1683.671358	0.016924	0.017991
RS	38	2.731580	4.642347	1422.973472	0.014303	0.015043
RS	39	2.992005	4.642347	1466.641560	0.014742	0.015359
RS	40	3.276381	5.636977	1245.585176	0.012520	0.012890
RS	41	3.586911	5.636977	1285.383060	0.012920	0.013153
RS	42	3.926002	6.794450	1100.860056	0.011065	0.011119
RS	43	4.296279	6.794450	1136.965189	0.011428	0.011339
RS	44	4.700611	8.080221	987.396757	0.009925	0.009709
RS	45	5.142131	8.080221	1019.870147	0.010251	0.009895
RS	46	5.624257	9.412079	903.849619	0.009085	0.008639
RS	47	6.150725	9.412079	932.578644	0.009374	0.008798
RS	48	6.725614	10.681724	846.755354	0.008511	0.007867
RS	49	7.353375	10.681724	871.378055	0.008759	0.007999
RS	50	8.038873	11.814749	808.993898	0.008132	0.007315
RS	51	8.787417	11.814749	828.866206	0.008331	0.007420
RS	52	9.604806	12.842994	778.992209	0.007830	0.006872
RS	53	10.497371	12.842994	793.393478	0.007975	0.006942
RS	54	11.472026	14.742023	703.164995	0.007068	0.006042
RS	55	12.536322	14.742023	714.543678	0.007182	0.006097
RS	56	13.698503	14.742023	721.311093	0.007250	0.006113
RS	57	14.967572	14.742023	722.891721	0.007266	0.006083
RS	58	16.353358	165.507869	67.059510	0.000674	0.000636
RS	59	17.866598	165.507869	72.890414	0.000733	0.000679
RS	60	19.519012	165.507869	79.192543	0.000796	0.000725
RS	61	21.323401	165.507869	85.996697	0.000864	0.000773
RS	62	23.293742	165.507869	93.334114	0.000938	0.000823
RS	63	25.445298	165.507869	10779.515759	0.108352	0.066537
PA	4+25*2+4+6 0.001883097 0.006633233 25.445298482 4441.771952193 51.868864030 8.937362754 3.399820418 2.021441753 1.549664826 1.360386676 1.279496249 1.252189045 1.264621431 1.318329479 1.420360139 1.581238849 1.815408199 2.140199995 2.572144209 3.124628294 3.809766973 4.642346847 5.636977338 6.794450298 8.080220720 9.412078545 10.681723770 11.814749380 12.842994396 14.742022690 165.507868731
//
IT	5478
RD	11
LK	-86489.820710
QD	-347.272592 -> -272.322274
RI	0.0126913639
TR	0.001647	0.006728
MT	26.654160
MM	C_pi: 16.015007, n_recomb: 104548.857835
RS	0	0.000000	10514.371491	0.087534	0.000001	0.000000
RS	1	0.009277	10514.371491	0.095658	0.000001	0.000000
RS	2	0.019415	10514.371491	0.104536	0.000001	0.000000
RS	3	0.030494	10514.371491	0.114238	0.000001	0.000001
RS	4	0.042600	80.643142	16.275733	0.000156	0.000078
RS	5	0.055830	80.643142	17.783459	0.000170	0.000113
RS	6	0.070286	11.812863	132.571856	0.001268	0.000892
RS	7	0.086084	11.812863	144.676421	0.001384	0.001146
RS	8	0.103348	4.119964	451.964807	0.004323	0.003714
RS	9	0.122213	4.119964	491.566939	0.004702	0.004429
RS	10	0.142829	2.336265	940.450902	0.008995	0.008648
RS	11	0.165357	2.336265	1017.463512	0.009732	0.009831
RS	12	0.189975	1.742451	1471.667611	0.014076	0.014339
RS	13	0.216877	1.742451	1582.579478	0.015137	0.015822
RS	14	0.246274	1.502142	1968.273500	0.018826	0.019689
RS	15	0.278399	1.502142	2103.523767	0.020120	0.021336
RS	16	0.313505	1.393162	2416.518214	0.023114	0.024434
RS	17	0.351867	1.393162	2566.066145	0.024544	0.026185
RS	18	0.393788	1.346861	2809.476671	0.026872	0.028558
RS	19	0.439598	1.346861	2963.280208	0.028343	0.030370
RS	20	0.489658	1.345028	3119.413397	0.029837	0.031877
RS	21	0.544363	1.345028	3267.453215	0.031253	0.033677
RS	22	0.604142	1.387712	3306.690832	0.031628	0.034025
RS	23	0.669468	1.387712	3440.634565	0.032909	0.035708
RS	24	0.740854	1.481193	3344.727247	0.031992	0.034674
RS	25	0.818862	1.481193	3460.076701	0.033095	0.036144
RS	26	0.904108	1.635378	3234.980514	0.030942	0.033743
RS	27	0.997263	1.635378	3331.724713	0.031868	0.034954
RS	28	1.099059	1.864157	3006.142793	0.028753	0.031459
RS	29	1.210300	1.864157	3087.474519	0.029531	0.032421
RS	30	1.331860	2.184371	2704.574414	0.025869	0.028288
RS	31	1.464698	2.184371	2774.648441	0.026539	0.029044
RS	32	1.609860	2.612125	2380.457736	0.022769	0.024780
RS	33	1.768490	2.612125	2442.570208	0.023363	0.025380
RS	34	1.941835	3.160537	2072.209730	0.019820	0.021379
RS	35	2.131263	3.160537	2128.269568	0.020357	0.021863
RS	36	2.338264	3.841714	1799.216787	0.017209	0.018326
RS	37	2.564470	3.841714	1850.163745	0.017697	0.018723
RS	38	2.811661	4.670647	1565.732176	0.014976	0.015691
RS	39	3.081785	4.670647	1612.075301	0.015419	0.016019
RS	40	3.376969	5.661998	1369.810858	0.013102	0.013463
RS	41	3.699539	5.661998	1411.883171	0.013505	0.013737
RS	42	4.052034	6.815709	1209.248753	0.011566	0.011623
RS	43	4.437231	6.815709	1247.249630	0.011930	0.011852
RS	44	4.858164	8.094590	1083.107471	0.010360	0.010157
RS	45	5.318149	8.094590	1117.066496	0.010685	0.010350
RS	46	5.820808	9.411215	990.250918	0.009472	0.009047
RS	47	6.370100	9.411215	1019.964029	0.009756	0.009207
RS	48	6.970351	10.650160	926.983490	0.008867	0.008247
RS	49	7.626290	10.650160	951.926163	0.009105	0.008376
RS	50	8.343083	11.729725	885.421607	0.008469	0.007679
RS	51	9.126374	11.729725	904.710353	0.008653	0.007773
RS	52	9.982334	12.675637	852.619100	0.008155	0.007221
RS	53	10.917704	12.675637	865.261616	0.008276	0.007272
RS	54	11.939851	14.379790	772.698530	0.007391	0.006374
RS	55	13.056827	14.379790	781.439768	0.007474	0.006406
RS	56	14.277427	14.379790	784.611317	0.007505	0.006392
RS	57	15.611266	14.379790	781.621166	0.007476	0.006326
RS	58	17.068850	180.837200	64.566259	0.000618	0.000579
RS	59	18.661659	180.837200	70.278705	0.000672	0.000620
RS	60	20.402237	180.837200	76.466166	0.000731	0.000663
RS	61	22.304295	180.837200	83.161791	0.000795	0.000709
RS	62	24.382812	180.837200	90.399635	0.000865	0.000757
RS	63	26.654160	180.837200	11184.333050	0.106977	0.067410
PA	4+25*2+4+6 0.001647422 0.006727811 26.654159823 10514.371490960 80.643142394 11.812862668 4.119963511 2.336265474 1.742450734 1.502142381 1.393162435 1.346861289 1.345027916 1.387712462 1.481193473 1.635377840 1.864156643 2.184370950 2.612125458 3.160537311 3.841714377 4.670647172 5.661997843 6.815708550 8.094590296 9.411214599 10.650159705 11.729725406 12.675637261 14.379790277 180.837200175
//
IT	6223
RD	12
LK	-86344.386820
QD	-294.079068 -> -229.764993
RI	0.0113133428
TR	0.001449	0.006797
MT	27.879476
MM	C_pi: 16.523291, n_recomb: 108744.615061
RS	0	0.000000	23768.495841	0.040526	0.000000	0.000000
RS	1	0.009355	23768.495841	0.044318	0.000000	0.000000
RS	2	0.019585	23768.495841	0.048466	0.000000	0.000000
RS	3	0.030772	23768.495841	0.053002	0.000000	0.000000
RS	4	0.043006	122.184156	11.274908	0.000104	0.000053
RS	5	0.056384	122.184156	12.328852	0.000113	0.000077
RS	6	0.071014	15.295346	107.643158	0.000990	0.000715
RS	7	0.087013	15.295346	117.591075	0.001081	0.000916
RS	8	0.104508	4.915323	399.166430	0.003671	0.003224
RS	9	0.123639	4.915323	434.763298	0.003998	0.003832
RS	10	0.144561	2.669632	869.841929	0.007999	0.007822
RS	11	0.167440	2.669632	942.797999	0.008670	0.008867
RS	12	0.192459	1.943586	1399.760861	0.012872	0.013260
RS	13	0.219818	1.943586	1508.467795	0.013872	0.014603
RS	14	0.249737	1.649572	1909.882255	0.017563	0.018478
RS	15	0.282455	1.649572	2045.881054	0.018814	0.020006
RS	16	0.318234	1.511432	2384.676808	0.021929	0.023224
RS	17	0.357360	1.511432	2538.415367	0.023343	0.024887
RS	18	0.400146	1.445530	2816.162164	0.025897	0.027484
RS	19	0.446935	1.445530	2977.539339	0.027381	0.029244
RS	20	0.498101	1.429143	3173.538275	0.029183	0.031066
RS	21	0.554053	1.429143	3331.775470	0.030639	0.032848
RS	22	0.615240	1.460863	3410.648942	0.031364	0.033563
RS	23	0.682151	1.460863	3556.019529	0.032701	0.035255
RS	24	0.755321	1.546242	3492.509040	0.032117	0.034585
RS	25	0.835337	1.546242	3618.959104	0.033279	0.036080
RS	26	0.922838	1.694610	3413.619083	0.031391	0.033987
RS	27	1.018525	1.694610	3519.999937	0.032369	0.035228
RS	28	1.123163	1.919359	3199.610511	0.029423	0.031950
RS	29	1.237590	1.919359	3288.681050	0.030242	0.032941
RS	30	1.362722	2.236902	2898.094678	0.026650	0.028926
RS	31	1.499560	2.236902	2974.164247	0.027350	0.029707
RS	32	1.649199	2.662977	2563.485239	0.023573	0.025478
RS	33	1.812837	2.662977	2630.259555	0.024187	0.026098
RS	34	1.991783	3.210444	2239.092572	0.020590	0.022075
RS	35	2.187470	3.210444	2298.867467	0.021140	0.022576
RS	36	2.401463	3.891370	1948.030985	0.017914	0.018983
RS	37	2.635475	3.891370	2002.013290	0.018410	0.019394
RS	38	2.891379	4.720878	1696.720199	0.015603	0.016289
RS	39	3.171223	4.720878	1745.582907	0.016052	0.016629
RS	40	3.477247	5.713576	1484.405304	0.013650	0.013998
RS	41	3.811899	5.713576	1528.573313	0.014057	0.014282
RS	42	4.177858	6.868446	1309.659901	0.012043	0.012099
RS	43	4.578053	6.868446	1349.365161	0.012409	0.012336
RS	44	5.015685	8.145418	1172.122668	0.010779	0.010584
RS	45	5.494259	8.145418	1207.366891	0.011103	0.010781
RS	46	6.017603	9.451693	1070.941076	0.009848	0.009437
RS	47	6.589906	9.451693	1101.424200	0.010129	0.009599
RS	48	7.215748	10.664552	1002.271464	0.009217	0.008616
RS	49	7.900137	10.664552	1027.290342	0.009447	0.008741
RS	50	8.648552	11.694902	957.557600	0.008806	0.008035
RS	51	9.466981	11.694902	975.956395	0.008975	0.008118
RS	52	10.361974	12.562266	922.572732	0.008484	0.007568
RS	53	11.340693	12.562266	933.032393	0.008580	0.007599
RS	54	12.410972	14.074040	840.244684	0.007727	0.006716
RS	55	13.581376	14.074040	845.648192	0.007776	0.006720
RS	56	14.861272	14.074040	844.491344	0.007766	0.006673
RS	57	16.260902	14.074040	836.190345	0.007689	0.006568
RS	58	17.791467	195.028367	62.520298	0.000575	0.000535
RS	59	19.465218	195.028367	68.137073	0.000627	0.000575
RS	60	21.295548	195.028367	74.232210	0.000683	0.000616
RS	61	23.297105	195.028367	80.840804	0.000743	0.000660
RS	62	25.485909	195.028367	87.999243	0.000809	0.000706
RS	63	27.879476	195.028367	11483.719745	0.105603	0.068089
PA	4+25*2+4+6 0.001449444 0.006797243 27.879475985 23768.495840923 122.184155640 15.295345787 4.915323069 2.669632076 1.943585973 1.649571947 1.511431825 1.445529871 1.429143469 1.460863496 1.546241899 1.694609786 1.919359058 2.236902201 2.662976629 3.210444410 3.891370020 4.720878046 5.713575796 6.868446026 8.145418091 9.451692903 10.664551868 11.694902336 12.562265923 14.074039605 195.028366846
//
IT	5132
RD	13
LK	-86219.047445
QD	-249.201260 -> -193.052664
RI	0.0101666559
TR	0.001281	0.006848
MT	29.109647
MM	C_pi: 16.943270, n_recomb: 112139.479880
RS	0	0.000000	51179.824848	0.019529	0.000000	0.000000
RS	1	0.009430	51179.824848	0.021371	0.000000	0.000000
RS	2	0.019749	51179.824848	0.023387	0.000000	0.000000
RS	3	0.031041	51179.824848	0.025594	0.000000	0.000000
RS	4	0.043397	180.614821	7.936217	0.000071	0.000037
RS	5	0.056919	180.614821	8.684322	0.000077	0.000054
RS	6	0.071717	19.424139	88.329766	0.000788	0.000583
RS	7	0.087909	19.424139	96.580293	0.000861	0.000744
RS	8	0.105628	5.778907	354.503883	0.003161	0.002836
RS	9	0.125018	5.778907	386.598925	0.003447	0.003360
RS	10	0.146237	3.018273	805.469771	0.007183	0.007139
RS	11	0.169457	3.018273	874.424634	0.007798	0.008071
RS	12	0.194866	2.151730	1328.114999	0.011843	0.012336
RS	13	0.222671	2.151730	1433.963966	0.012787	0.013561
RS	14	0.253098	1.802055	1843.572881	0.016440	0.017405
RS	15	0.286394	1.802055	1979.000712	0.017648	0.018827
RS	16	0.322830	1.633912	2336.098400	0.020832	0.022113
RS	17	0.362701	1.633912	2492.257948	0.022225	0.023696
RS	18	0.406333	1.547828	2797.753451	0.024949	0.026462
RS	19	0.454079	1.547828	2964.790848	0.026438	0.028174
RS	20	0.506327	1.516501	3195.794450	0.028498	0.030255
RS	21	0.563502	1.516501	3362.500251	0.029985	0.032021
RS	22	0.626068	1.537143	3478.544045	0.031020	0.033056
RS	23	0.694535	1.537143	3634.043693	0.032406	0.034757
RS	24	0.769457	1.614634	3603.092447	0.032130	0.034418
RS	25	0.851444	1.614634	3739.856183	0.033350	0.035939
RS	26	0.941163	1.757749	3556.743549	0.031717	0.034135
RS	27	1.039342	1.757749	3672.400549	0.032749	0.035409
RS	28	1.146779	1.979430	3361.205114	0.029973	0.032343
RS	29	1.264347	1.979430	3457.912605	0.030836	0.033365
RS	30	1.393001	2.295712	3064.309875	0.027326	0.029473
RS	31	1.533787	2.295712	3146.372911	0.028058	0.030281
RS	32	1.687849	2.722016	2723.811554	0.024289	0.026096
RS	33	1.856438	2.722016	2795.247337	0.024927	0.026738
RS	34	2.040925	3.270980	2387.371313	0.021289	0.022703
RS	35	2.242809	3.270980	2450.824946	0.021855	0.023223
RS	36	2.463729	3.954629	2081.638344	0.018563	0.019584
RS	37	2.705482	3.954629	2138.581011	0.019071	0.020010
RS	38	2.970032	4.788203	1815.232067	0.016187	0.016844
RS	39	3.259527	4.788203	1866.510207	0.016645	0.017196
RS	40	3.576322	5.786196	1588.698627	0.014167	0.014499
RS	41	3.922989	5.786196	1634.839778	0.014579	0.014792
RS	42	4.302346	6.946525	1401.494572	0.012498	0.012548
RS	43	4.717476	6.946525	1442.771558	0.012866	0.012792
RS	44	5.171751	8.226121	1253.909353	0.011182	0.010989
RS	45	5.668863	8.226121	1290.300495	0.011506	0.011192
RS	46	6.212851	9.526578	1145.450840	0.010215	0.009812
RS	47	6.808136	9.526578	1176.558294	0.010492	0.009975
RS	48	7.459555	10.717744	1072.199153	0.009561	0.008973
RS	49	8.172401	10.717744	1097.129744	0.009784	0.009095
RS	50	8.952466	11.703019	1025.023024	0.009141	0.008385
RS	51	9.806089	11.703019	1042.320359	0.009295	0.008457
RS	52	10.740207	12.495649	988.523861	0.008815	0.007913
RS	53	11.762410	12.495649	996.487820	0.008886	0.007923
RS	54	12.881003	13.818630	905.505940	0.008075	0.007065
RS	55	14.105077	13.818630	906.955433	0.008088	0.007039
RS	56	15.444578	13.818630	900.844247	0.008033	0.006956
RS	57	16.910390	13.818630	886.623255	0.007906	0.006809
RS	58	18.514425	207.753801	60.936261	0.000543	0.000503
RS	59	20.269715	207.753801	66.485075	0.000593	0.000541
RS	60	22.190525	207.753801	72.516033	0.000647	0.000581
RS	61	24.292462	207.753801	79.065905	0.000705	0.000623
RS	62	26.592605	207.753801	86.173066	0.000768	0.000668
RS	63	29.109647	207.753801	11688.503837	0.104232	0.068625
PA	4+25*2+4+6 0.001280826 0.006847704 29.109646802 51179.824847590 180.614820505 19.424138894 5.778906996 3.018272593 2.151729685 1.802055050 1.633912352 1.547828333 1.516501284 1.537143151 1.614633813 1.757748617 1.979429636 2.295711826 2.722016269 3.270979558 3.954629425 4.788203085 5.786195884 6.946525132 8.226120633 9.526577605 10.717743631 11.703019025 12.495649407 13.818629736 207.753801040
//
IT	5999
RD	14
LK	-86109.315946
QD	-210.870243 -> -161.327829
RI	0.0091865982
TR	0.001136	0.006884
MT	30.332462
MM	C_pi: 17.276471, n_recomb: 114787.153218
RS	0	0.000000	106888.674895	0.009631	0.000000	0.000000
RS	1	0.009501	106888.674895	0.010546	0.000000	0.000000
RS	2	0.019905	106888.674895	0.011548	0.000000	0.000000
RS	3	0.031297	106888.674895	0.012646	0.000000	0.000000
RS	4	0.043771	260.885518	5.673655	0.000049	0.000027
RS	5	0.057431	260.885518	6.212674	0.000054	0.000039
RS	6	0.072389	24.218867	73.258307	0.000638	0.000483
RS	7	0.088767	24.218867	80.166498	0.000698	0.000615
RS	8	0.106702	6.700785	316.716056	0.002759	0.002524
RS	9	0.126341	6.700785	345.768635	0.003012	0.002982
RS	10	0.147845	3.378398	747.209561	0.006510	0.006571
RS	11	0.171393	3.378398	812.319007	0.007077	0.007411
RS	12	0.197178	2.365359	1258.203399	0.010961	0.011541
RS	13	0.225413	2.365359	1360.765284	0.011855	0.012664
RS	14	0.256330	1.958905	1772.329651	0.015440	0.016450
RS	15	0.290185	1.958905	1906.137773	0.016606	0.017779
RS	16	0.327257	1.760214	2274.909571	0.019819	0.021092
RS	17	0.367850	1.760214	2431.958606	0.021187	0.022603
RS	18	0.412301	1.653413	2759.027293	0.024036	0.025492
RS	19	0.460974	1.653413	2929.955277	0.025525	0.027158
RS	20	0.514272	1.606698	3191.000587	0.027799	0.029454
RS	21	0.572634	1.606698	3364.465206	0.029310	0.031203
RS	22	0.636541	1.616031	3514.661678	0.030619	0.032518
RS	23	0.706520	1.616031	3678.900077	0.032050	0.034229
RS	24	0.783147	1.685662	3679.878466	0.032058	0.034191
RS	25	0.867055	1.685662	3826.012235	0.033331	0.035739
RS	26	0.958935	1.823856	3666.693579	0.031943	0.034206
RS	27	1.059544	1.823856	3791.101361	0.033027	0.035514
RS	28	1.169712	2.043120	3492.294570	0.030424	0.032653
RS	29	1.290348	2.043120	3596.403715	0.031331	0.033709
RS	30	1.422444	2.359162	3203.813978	0.027911	0.029941
RS	31	1.567092	2.359162	3291.782066	0.028677	0.030778
RS	32	1.725482	2.787130	2861.495945	0.024929	0.026644
RS	33	1.898921	2.787130	2937.550404	0.025591	0.027311
RS	34	2.088838	3.339473	2516.777463	0.021926	0.023272
RS	35	2.296800	3.339473	2583.864165	0.022510	0.023811
RS	36	2.524519	4.028198	2199.603127	0.019162	0.020137
RS	37	2.773875	4.028198	2259.443682	0.019684	0.020578
RS	38	3.046921	4.868662	1920.767040	0.016733	0.017359
RS	39	3.345910	4.868662	1974.382589	0.017200	0.017724
RS	40	3.673305	5.875233	1682.183329	0.014655	0.014968
RS	41	4.031807	5.875233	1730.209672	0.015073	0.015272
RS	42	4.424369	7.044699	1484.268220	0.012931	0.012972
RS	43	4.854229	7.044699	1527.024904	0.013303	0.013224
RS	44	5.324930	8.330870	1328.020399	0.011569	0.011376
RS	45	5.840352	8.330870	1365.466789	0.011896	0.011583
RS	46	6.404745	9.629600	1213.360595	0.010571	0.010173
RS	47	7.022760	9.629600	1245.002066	0.010846	0.010337
RS	48	7.699493	10.803098	1136.371413	0.009900	0.009320
RS	49	8.440522	10.803098	1161.117901	0.010115	0.009437
RS	50	9.251956	11.747220	1087.438903	0.009474	0.008728
RS	51	10.140484	11.747220	1103.511318	0.009614	0.008788
RS	52	11.113432	12.468947	1050.111522	0.009148	0.008255
RS	53	12.178819	12.468947	1055.378480	0.009194	0.008244
RS	54	13.345428	13.607675	968.091762	0.008434	0.007422
RS	55	14.622877	13.607675	965.074003	0.008408	0.007364
RS	56	16.021697	13.607675	953.507873	0.008307	0.007241
RS	57	17.553417	13.607675	932.905526	0.008127	0.007050
RS	58	19.230667	218.705370	59.814061	0.000521	0.000479
RS	59	21.067272	218.705370	65.325368	0.000569	0.000516
RS	60	23.078373	218.705370	71.323611	0.000621	0.000555
RS	61	25.280548	218.705370	77.847043	0.000678	0.000597
RS	62	27.691951	218.705370	84.935775	0.000740	0.000641
RS	63	30.332462	218.705370	11807.315135	0.102863	0.069059
PA	4+25*2+4+6 0.001136162 0.006883624 30.332461787 106888.674894529 260.885517859 24.218867439 6.700785280 3.378398233 2.365359307 1.958904968 1.760213894 1.653412632 1.606698007 1.616031103 1.685662158 1.823855751 2.043120271 2.359162256 2.787129655 3.339473304 4.028197738 4.868661670 5.875233246 7.044698552 8.330869568 9.629599825 10.803097986 11.747220250 12.468946882 13.607675341 218.705370024
//
IT	8293
RD	15
LK	-86012.398285
QD	-177.924980 -> -134.083109
RI	0.0083359584
TR	0.001012	0.006909
MT	31.530804
MM	C_pi: 17.525362, n_recomb: 116749.895534
RS	0	0.000000	210825.968292	0.004996	0.000000	0.000000
RS	1	0.009568	210825.968292	0.005474	0.000000	0.000000
RS	2	0.020052	210825.968292	0.005998	0.000000	0.000000
RS	3	0.031538	210825.968292	0.006573	0.000000	0.000000
RS	4	0.044124	368.464444	4.120658	0.000035	0.000020
RS	5	0.057914	368.464444	4.514977	0.000039	0.000028
RS	6	0.073024	29.668717	61.422899	0.000526	0.000407
RS	7	0.089579	29.668717	67.264619	0.000576	0.000517
RS	8	0.107718	7.666558	284.775236	0.002439	0.002274
RS	9	0.127593	7.666558	311.198888	0.002666	0.002679
RS	10	0.149369	3.745072	694.859712	0.005952	0.006099
RS	11	0.173229	3.745072	756.344709	0.006478	0.006861
RS	12	0.199372	2.582429	1191.115470	0.010202	0.010857
RS	13	0.228017	2.582429	1290.137282	0.011050	0.011892
RS	14	0.259402	2.119078	1698.596371	0.014549	0.015599
RS	15	0.293790	2.119078	1829.972655	0.015674	0.016845
RS	16	0.331468	1.889673	2204.682940	0.018884	0.020156
RS	17	0.372752	1.889673	2361.321180	0.020225	0.021599
RS	18	0.417985	1.761733	2704.295348	0.023163	0.024575
RS	19	0.467547	1.761733	2877.510016	0.024647	0.026197
RS	20	0.521850	1.699180	3163.696699	0.027098	0.028669
RS	21	0.581350	1.699180	3342.272247	0.028628	0.030402
RS	22	0.646542	1.696883	3523.295971	0.030178	0.031962
RS	23	0.717972	1.696883	3694.839470	0.031647	0.033681
RS	24	0.796237	1.758558	3726.472462	0.031918	0.033917
RS	25	0.881990	1.758558	3880.916596	0.033241	0.035491
RS	26	0.975949	1.891969	3746.214844	0.032088	0.034214
RS	27	1.078897	1.891969	3878.706116	0.033222	0.035556
RS	28	1.191695	2.109213	3594.751618	0.030790	0.032893
RS	29	1.315287	2.109213	3705.898752	0.031742	0.033983
RS	30	1.450703	2.425693	3317.749908	0.028418	0.030340
RS	31	1.599077	2.425693	3411.439638	0.029220	0.031208
RS	32	1.761647	2.856323	2977.136470	0.025500	0.027130
RS	33	1.939772	2.856323	3057.708073	0.026190	0.027822
RS	34	2.134940	3.413408	2627.540631	0.022506	0.023788
RS	35	2.348782	3.413408	2698.186155	0.023111	0.024347
RS	36	2.583085	4.108952	2301.925560	0.019717	0.020644
RS	37	2.839806	4.108952	2364.595062	0.020254	0.021102
RS	38	3.121091	4.958455	2013.196586	0.017244	0.017836
RS	39	3.429289	4.958455	2069.080278	0.017722	0.018215
RS	40	3.766977	5.976156	1764.668080	0.015115	0.015407
RS	41	4.136975	5.976156	1814.510821	0.015542	0.015721
RS	42	4.542374	7.157674	1557.763620	0.013343	0.013371
RS	43	4.986563	7.157674	1601.934971	0.013721	0.013632
RS	44	5.473253	8.453629	1394.229776	0.011942	0.011743
RS	45	6.006509	8.453629	1432.674339	0.012271	0.011956
RS	46	6.590789	9.754006	1274.444486	0.010916	0.010518
RS	47	7.230973	9.754006	1306.573858	0.011191	0.010684
RS	48	7.932410	10.913294	1194.555851	0.010232	0.009655
RS	49	8.700963	10.913294	1219.081057	0.010442	0.009769
RS	50	9.543051	11.819763	1144.566317	0.009804	0.009062
RS	51	10.465712	11.819763	1159.370173	0.009930	0.009112
RS	52	11.476654	12.474213	1107.094959	0.009483	0.008594
RS	53	12.584324	12.474213	1109.571159	0.009504	0.008561
RS	54	13.797978	13.433757	1027.681824	0.008802	0.007784
RS	55	15.127756	13.433757	1019.800832	0.008735	0.007691
RS	56	16.584769	13.433757	1002.416386	0.008586	0.007528
RS	57	18.181191	13.433757	975.127080	0.008352	0.007290
RS	58	19.930361	227.632129	59.142369	0.000507	0.000462
RS	59	21.846894	227.632129	64.647610	0.000554	0.000499
RS	60	23.946804	227.632129	70.645910	0.000605	0.000538
RS	61	26.247636	227.632129	77.176871	0.000661	0.000579
RS	62	28.768614	227.632129	84.282151	0.000722	0.000623
RS	63	31.530804	227.632129	11850.155896	0.101500	0.069416
PA	4+25*2+4+6 0.001012235 0.006908921 31.530803692 210825.968292413 368.464444322 29.668716597 7.666558223 3.745072053 2.582428737 2.119077510 1.889672984 1.761732875 1.699180066 1.696883055 1.758558346 1.891969261 2.109213393 2.425693234 2.856323074 3.413407738 4.108952254 4.958454921 5.976155545 7.157674293 8.453628765 9.754006431 10.913293704 11.819762620 12.474213248 13.433756939 227.632128600
//
IT	6887
RD	16
LK	-85926.716207
QD	-149.627460 -> -111.002996
RI	0.0075943898
TR	0.000907	0.006925
MT	32.698334
MM	C_pi: 17.701083, n_recomb: 118111.967141
RS	0	0.000000	426905.842578	0.002511	0.000000	0.000000
RS	1	0.009631	426905.842578	0.002753	0.000000	0.000000
RS	2	0.020190	426905.842578	0.003018	0.000000	0.000000
RS	3	0.031766	426905.842578	0.003309	0.000000	0.000000
RS	4	0.044456	509.793085	3.037764	0.000026	0.000015
RS	5	0.058369	509.793085	3.330410	0.000028	0.000021
RS	6	0.073622	35.718689	52.101008	0.000441	0.000348
RS	7	0.090344	35.718689	57.094401	0.000483	0.000441
RS	8	0.108676	8.656512	257.925115	0.002184	0.002073
RS	9	0.128774	8.656512	282.099686	0.002388	0.002436
RS	10	0.150808	4.111667	648.438083	0.005490	0.005709
RS	11	0.174964	4.111667	706.588423	0.005982	0.006407
RS	12	0.201446	2.800064	1128.089186	0.009551	0.010272
RS	13	0.230479	2.800064	1223.499524	0.010359	0.011231
RS	14	0.262308	2.281087	1624.896918	0.013757	0.014848
RS	15	0.297203	2.281087	1753.283995	0.014844	0.016018
RS	16	0.335458	2.021377	2129.103482	0.018026	0.019304
RS	17	0.377398	2.021377	2284.303276	0.019340	0.020683
RS	18	0.423377	1.872117	2638.106905	0.022336	0.023716
RS	19	0.473785	1.872117	2812.236319	0.023810	0.025295
RS	20	0.529047	1.793368	3118.857345	0.026406	0.027911
RS	21	0.589632	1.793368	3301.041065	0.027948	0.029624
RS	22	0.656052	1.779134	3509.342853	0.029712	0.031400
RS	23	0.728868	1.779134	3686.800276	0.031214	0.033125
RS	24	0.808698	1.832708	3747.282966	0.031727	0.033610
RS	25	0.896217	1.832708	3908.935630	0.033095	0.035208
RS	26	0.992164	1.961395	3798.921151	0.032164	0.034169
RS	27	1.097353	1.961395	3938.740724	0.033348	0.035545
RS	28	1.212672	2.176880	3671.327276	0.031083	0.033072
RS	29	1.339098	2.176880	3789.053469	0.032080	0.034197
RS	30	1.477701	2.494297	3408.066308	0.028855	0.030678
RS	31	1.629652	2.494297	3507.216527	0.029694	0.031577
RS	32	1.796239	2.928368	3072.024626	0.026009	0.027558
RS	33	1.978869	2.928368	3156.960580	0.026729	0.028277
RS	34	2.179089	3.491278	2720.478184	0.023033	0.024252
RS	35	2.398593	3.491278	2794.581429	0.023660	0.024833
RS	36	2.639237	4.195090	2389.088196	0.020227	0.021107
RS	37	2.903058	4.195090	2454.510285	0.020781	0.021582
RS	38	3.192289	5.055449	2092.789606	0.017719	0.018276
RS	39	3.509375	5.055449	2150.878545	0.018211	0.018669
RS	40	3.857001	6.086514	1836.280058	0.015547	0.015814
RS	41	4.238108	6.086514	1887.886805	0.015984	0.016139
RS	42	4.655920	7.282739	1622.013880	0.013733	0.013745
RS	43	5.113972	7.282739	1667.559176	0.014118	0.014014
RS	44	5.616140	8.591426	1452.519171	0.012298	0.012088
RS	45	6.166672	8.591426	1491.936287	0.012632	0.012307
RS	46	6.770228	9.896679	1328.641776	0.011249	0.010846
RS	47	7.431913	9.896679	1361.253787	0.011525	0.011014
RS	48	8.157327	11.045139	1246.659361	0.010555	0.009976
RS	49	8.952606	11.045139	1270.980910	0.010761	0.010088
RS	50	9.824480	11.917504	1196.281324	0.010128	0.009387
RS	51	10.780326	11.917504	1209.849356	0.010243	0.009426
RS	52	11.828232	12.508525	1159.324396	0.009815	0.008925
RS	53	12.977064	12.508525	1159.023045	0.009813	0.008872
RS	54	14.236541	13.295025	1083.996752	0.009178	0.008150
RS	55	15.617322	13.295025	1070.991712	0.009068	0.008020
RS	56	17.131088	13.295025	1047.576775	0.008869	0.007813
RS	57	18.790648	13.295025	1013.458862	0.008580	0.007527
RS	58	20.610043	234.506525	58.894860	0.000499	0.000452
RS	59	22.604669	234.506525	64.425057	0.000545	0.000488
RS	60	24.791400	234.506525	70.455963	0.000597	0.000527
RS	61	27.188740	234.506525	77.028434	0.000652	0.000569
RS	62	29.816972	234.506525	84.185528	0.000713	0.000613
RS	63	32.698334	234.506525	11829.700739	0.100157	0.069712
PA	4+25*2+4+6 0.000906713 0.006925029 32.698334271 426905.842578005 509.793084550 35.718688981 8.656511686 4.111666960 2.800063862 2.281087407 2.021377227 1.872116510 1.793367938 1.779134450 1.832708031 1.961394628 2.176880341 2.494297092 2.928367819 3.491278087 4.195089989 5.055448699 6.086514058 7.282739357 8.591425624 9.896679249 11.045138801 11.917503901 12.508525258 13.295025177 234.506524950
//
IT	9895
RD	17
LK	-85851.419201
QD	-125.493244 -> -91.795340
RI	0.0069550920
TR	0.000818	0.006932
MT	33.836721
MM	C_pi: 17.822010, n_recomb: 118987.301708
RS	0	0.000000	923947.821689	0.001175	0.000000	0.000000
RS	1	0.009691	923947.821689	0.001289	0.000000	0.000000
RS	2	0.020320	923947.821689	0.001414	0.000000	0.000000
RS	3	0.031980	923947.821689	0.001551	0.000000	0.000000
RS	4	0.044770	688.657324	2.283321	0.000019	0.000011
RS	5	0.058799	688.657324	2.504663	0.000021	0.000016
RS	6	0.074187	42.252278	44.771776	0.000376	0.000303
RS	7	0.091067	42.252278	49.092869	0.000413	0.000383
RS	8	0.109582	9.643448	235.658107	0.001981	0.001914
RS	9	0.129892	9.643448	257.943644	0.002168	0.002243
RS	10	0.152170	4.469663	608.132809	0.005111	0.005393
RS	11	0.176607	4.469663	663.310702	0.005575	0.006037
RS	12	0.203412	3.014469	1070.467574	0.008996	0.009779
RS	13	0.232814	3.014469	1162.380568	0.009769	0.010672
RS	14	0.265066	2.442874	1553.860309	0.013059	0.014191
RS	15	0.300443	2.442874	1678.973352	0.014111	0.015293
RS	16	0.339248	2.154033	2052.036465	0.017246	0.018535
RS	17	0.381814	2.154033	2205.083553	0.018532	0.019856
RS	18	0.428504	1.983678	2565.308248	0.021560	0.022921
RS	19	0.479719	1.983678	2739.277319	0.023022	0.024458
RS	20	0.535898	1.888546	3062.014224	0.025734	0.027189
RS	21	0.597520	1.888546	3246.534867	0.027285	0.028882
RS	22	0.665114	1.862169	3478.497576	0.029234	0.030845
RS	23	0.739258	1.862169	3660.613317	0.030765	0.032571
RS	24	0.820587	1.907536	3747.687147	0.031497	0.033283
RS	25	0.909797	1.907536	3915.489807	0.032907	0.034901
RS	26	1.007652	2.031541	3829.540755	0.032184	0.034085
RS	27	1.114990	2.031541	3975.912718	0.033415	0.035491
RS	28	1.232730	2.245493	3725.890187	0.031313	0.033200
RS	29	1.361879	2.245493	3849.688275	0.032354	0.034359
RS	30	1.503544	2.564273	3477.769061	0.029228	0.030961
RS	31	1.658937	2.564273	3582.070587	0.030105	0.031891
RS	32	1.829388	3.002457	3148.416543	0.026460	0.027933
RS	33	2.016357	3.002457	3237.529725	0.027209	0.028677
RS	34	2.221445	3.572166	2797.235688	0.023509	0.024666
RS	35	2.446406	3.572166	2874.678366	0.024160	0.025268
RS	36	2.693168	4.285560	2462.289377	0.020694	0.021525
RS	37	2.963843	4.285560	2530.384905	0.021266	0.022018
RS	38	3.260747	5.158516	2160.399584	0.018157	0.018677
RS	39	3.586423	5.158516	2220.639871	0.018663	0.019084
RS	40	3.943659	6.205113	1897.638140	0.015948	0.016187
RS	41	4.335513	6.205113	1950.973704	0.016396	0.016524
RS	42	4.765341	7.418653	1677.477823	0.014098	0.014089
RS	43	5.236821	7.418653	1724.379568	0.014492	0.014368
RS	44	5.753990	8.743144	1503.214581	0.012633	0.012409
RS	45	6.321276	8.743144	1543.608272	0.012973	0.012635
RS	46	6.943536	10.056656	1376.189410	0.011566	0.011152
RS	47	7.626095	10.056656	1409.316076	0.011844	0.011324
RS	48	8.374800	11.197865	1292.852126	0.010865	0.010279
RS	49	9.196057	11.197865	1317.036604	0.011069	0.010389
RS	50	10.096900	12.039909	1242.698660	0.010444	0.009696
RS	51	11.085040	12.039909	1255.131572	0.010548	0.009726
RS	52	12.168936	12.571600	1206.871486	0.010143	0.009246
RS	53	13.357868	12.571600	1203.902356	0.010118	0.009172
RS	54	14.662014	13.192161	1136.936669	0.009555	0.008513
RS	55	16.092540	13.192161	1118.684805	0.009402	0.008345
RS	56	17.661692	13.192161	1089.174956	0.009154	0.008095
RS	57	19.382905	13.192161	1048.239671	0.008810	0.007760
RS	58	21.270913	239.538922	59.026941	0.000496	0.000446
RS	59	23.341880	239.538922	64.610959	0.000543	0.000483
RS	60	25.613535	239.538922	70.704904	0.000594	0.000522
RS	61	28.105328	239.538922	77.350831	0.000650	0.000565
RS	62	30.838590	239.538922	84.593091	0.000711	0.000609
RS	63	33.836721	239.538922	11762.315211	0.098854	0.069955
PA	4+25*2+4+6 0.000817650 0.006932163 33.836721370 923947.821688650 688.657323630 42.252278437 9.643447602 4.469663382 3.014468518 2.442874341 2.154033385 1.983677907 1.888545518 1.862169128 1.907536437 2.031541437 2.245493034 2.564272992 3.002456648 3.572165987 4.285559939 5.158515608 6.205113030 7.418653136 8.743144243 10.056655709 11.197864830 12.039909447 12.571600159 13.192161029 239.538922380
//
IT	8897
RD	18
LK	-85785.944047
QD	-105.143950 -> -76.081908
RI	0.0064110160
TR	0.000743	0.006928
MT	34.968983
MM	C_pi: 17.914201, n_recomb: 119495.267085
RS	0	0.000000	978737.657179	0.001121	0.000000	0.000000
RS	1	0.009748	978737.657179	0.001230	0.000000	0.000000
RS	2	0.020446	978737.657179	0.001350	0.000000	0.000000
RS	3	0.032186	978737.657179	0.001481	0.000000	0.000000
RS	4	0.045072	912.381052	1.744175	0.000015	0.000009
RS	5	0.059213	912.381052	1.914260	0.000016	0.000012
RS	6	0.074732	49.095080	39.037343	0.000327	0.000268
RS	7	0.091765	49.095080	42.829667	0.000358	0.000338
RS	8	0.110458	10.595394	217.564272	0.001821	0.001789
RS	9	0.130973	10.595394	238.305288	0.001994	0.002092
RS	10	0.153487	4.809297	574.147679	0.004805	0.005142
RS	11	0.178197	4.809297	626.784424	0.005245	0.005743
RS	12	0.205314	3.221275	1019.484741	0.008532	0.009373
RS	13	0.235076	3.221275	1108.193411	0.009274	0.010209
RS	14	0.267738	2.602050	1487.931777	0.012452	0.013626
RS	15	0.303584	2.602050	1609.760684	0.013471	0.014668
RS	16	0.342924	2.286260	1977.094742	0.016545	0.017853
RS	17	0.386100	2.286260	2127.605942	0.017805	0.019118
RS	18	0.433483	2.095550	2490.595317	0.020843	0.022196
RS	19	0.485486	2.095550	2663.669373	0.022291	0.023690
RS	20	0.542558	1.984181	2998.599530	0.025094	0.026513
RS	21	0.605193	1.984181	3184.481386	0.026649	0.028183
RS	22	0.673933	1.945633	3436.573741	0.028759	0.030308
RS	23	0.749374	1.945633	3622.306274	0.030313	0.032034
RS	24	0.832169	1.982825	3733.370149	0.031243	0.032949
RS	25	0.923034	1.982825	3906.385791	0.032691	0.034584
RS	26	1.022757	2.102300	3843.217385	0.032162	0.033972
RS	27	1.132200	2.102300	3995.412223	0.033436	0.035407
RS	28	1.252312	2.315039	3762.797558	0.031489	0.033286
RS	29	1.384132	2.315039	3892.162339	0.032572	0.034476
RS	30	1.528802	2.635718	3530.349083	0.029544	0.031195
RS	31	1.687573	2.635718	3639.478814	0.030457	0.032153
RS	32	1.861821	3.078819	3209.003147	0.026855	0.028256
RS	33	2.053054	3.078819	3302.093831	0.027634	0.029026
RS	34	2.262929	3.656486	2859.830972	0.023933	0.025031
RS	35	2.493261	3.656486	2940.490420	0.024608	0.025654
RS	36	2.746045	4.381064	2523.005849	0.021114	0.021897
RS	37	3.023471	4.381064	2593.700817	0.021705	0.022407
RS	38	3.327939	5.268713	2217.114350	0.018554	0.019036
RS	39	3.662085	5.268713	2279.464381	0.019076	0.019457
RS	40	4.028804	6.333541	1949.528743	0.016315	0.016523
RS	41	4.431269	6.333541	2004.576133	0.016775	0.016872
RS	42	4.872966	7.567736	1724.714264	0.014433	0.014400
RS	43	5.357718	7.567736	1772.978032	0.014837	0.014688
RS	44	5.889722	8.911953	1546.718008	0.012944	0.012701
RS	45	6.473585	8.911953	1588.119616	0.013290	0.012934
RS	46	7.114361	10.238060	1417.371154	0.011861	0.011433
RS	47	7.817599	10.238060	1451.077585	0.012143	0.011609
RS	48	8.589386	11.376591	1333.319978	0.011158	0.010560
RS	49	9.436405	11.376591	1357.477057	0.011360	0.010669
RS	50	10.365990	12.192921	1283.928130	0.010745	0.009986
RS	51	11.386188	12.192921	1295.386648	0.010840	0.010008
RS	52	12.505832	12.670074	1249.777012	0.010459	0.009552
RS	53	13.734616	12.670074	1244.337993	0.010413	0.009458
RS	54	15.083179	13.132992	1186.340847	0.009928	0.008868
RS	55	16.563197	13.132992	1162.861786	0.009731	0.008661
RS	56	18.187483	13.132992	1127.339185	0.009434	0.008367
RS	57	19.970100	13.132992	1079.742938	0.009036	0.007985
RS	58	21.926482	243.193325	59.478924	0.000498	0.000445
RS	59	24.073568	243.193325	65.142372	0.000545	0.000483
RS	60	26.429946	243.193325	71.326525	0.000597	0.000523
RS	61	29.016017	243.193325	78.074607	0.000653	0.000566
RS	62	31.854172	243.193325	85.432210	0.000715	0.000611
RS	63	34.968983	243.193325	11663.711023	0.097608	0.070148
PA	4+25*2+4+6 0.000742803 0.006927757 34.968983485 978737.657179464 912.381052287 49.095079931 10.595394280 4.809296946 3.221274531 2.602050374 2.286260084 2.095550368 1.984181213 1.945633012 1.982825454 2.102300215 2.315039383 2.635717575 3.078818676 3.656486500 4.381063577 5.268713390 6.333540980 7.567736208 8.911953492 10.238060408 11.376590517 12.192920610 12.670074302 13.132992468 243.193325220
//
IT	9136
RD	19
LK	-85729.636882
QD	-88.205014 -> -63.397410
RI	0.0059999091
TR	0.000682	0.006930
MT	35.979801
MM	C_pi: 17.961523, n_recomb: 119832.691315
RS	0	0.000000	1348351.655012	0.000820	0.000000	0.000000
RS	1	0.009797	1348351.655012	0.000900	0.000000	0.000000
RS	2	0.020554	1348351.655012	0.000988	0.000000	0.000000
RS	3	0.032365	1348351.655012	0.001085	0.000000	0.000000
RS	4	0.045334	1181.535273	1.359732	0.000011	0.000007
RS	5	0.059572	1181.535273	1.493007	0.000012	0.000010
RS	6	0.075206	56.037703	34.560095	0.000288	0.000241
RS	7	0.092371	56.037703	37.936211	0.000317	0.000303
RS	8	0.111218	11.478596	203.143196	0.001695	0.001694
RS	9	0.131912	11.478596	222.640997	0.001858	0.001977
RS	10	0.154633	5.119451	546.273606	0.004559	0.004950
RS	11	0.179580	5.119451	596.789493	0.004980	0.005516
RS	12	0.206971	3.414359	975.655356	0.008142	0.009045
RS	13	0.237046	3.414359	1061.506962	0.008858	0.009834
RS	14	0.270067	2.754279	1428.599425	0.011922	0.013148
RS	15	0.306324	2.754279	1547.258243	0.012912	0.014137
RS	16	0.346133	2.414449	1906.951225	0.015913	0.017255
RS	17	0.389841	2.414449	2054.726498	0.017147	0.018470
RS	18	0.437832	2.204431	2417.905533	0.020177	0.021543
RS	19	0.490525	2.204431	2589.562665	0.021610	0.022998
RS	20	0.548380	2.077029	2933.776488	0.024482	0.025890
RS	21	0.611904	2.077029	3120.246984	0.026038	0.027538
RS	22	0.681651	2.026195	3389.676171	0.028287	0.029800
RS	23	0.758231	2.026195	3578.139030	0.029859	0.031523
RS	24	0.842314	2.054980	3711.020322	0.030968	0.032619
RS	25	0.934635	2.054980	3888.399085	0.032449	0.034269
RS	26	1.036001	2.169628	3846.777823	0.032101	0.033843
RS	27	1.147298	2.169628	4004.087740	0.033414	0.035303
RS	28	1.269499	2.380812	3788.603980	0.031616	0.033340
RS	29	1.403673	2.380812	3923.006213	0.032737	0.034558
RS	30	1.550991	2.702971	3571.823349	0.029807	0.031387
RS	31	1.712743	2.702971	3685.412375	0.030755	0.032373
RS	32	1.890342	3.150508	3259.118329	0.027197	0.028534
RS	33	2.085341	3.150508	3355.938389	0.028005	0.029327
RS	34	2.299445	3.735586	2912.920460	0.024308	0.025349
RS	35	2.534525	3.735586	2996.632268	0.025007	0.025992
RS	36	2.792636	4.470736	2575.287617	0.021491	0.022223
RS	37	3.076035	4.470736	2648.475433	0.022101	0.022750
RS	38	3.387199	5.372424	2266.442135	0.018913	0.019352
RS	39	3.728849	5.372424	2330.837204	0.019451	0.019787
RS	40	4.103972	6.454734	1995.016787	0.016648	0.016819
RS	41	4.515845	6.454734	2051.743216	0.017122	0.017180
RS	42	4.968072	7.708751	1766.430170	0.014741	0.014676
RS	43	5.464604	7.708751	1816.050632	0.015155	0.014974
RS	44	6.009782	9.071840	1585.455553	0.013231	0.012961
RS	45	6.608374	9.071840	1627.887941	0.013585	0.013201
RS	46	7.265610	10.409754	1454.419057	0.012137	0.011685
RS	47	7.987238	10.409754	1488.761145	0.012424	0.011865
RS	48	8.779566	11.545188	1370.176771	0.011434	0.010814
RS	49	9.649519	11.545188	1394.403023	0.011636	0.010924
RS	50	10.604705	12.336084	1322.016620	0.011032	0.010253
RS	51	11.653473	12.336084	1332.642167	0.011121	0.010268
RS	52	12.804991	12.759853	1290.056781	0.010765	0.009836
RS	53	14.069326	12.759853	1282.318130	0.010701	0.009725
RS	54	15.457531	13.068153	1234.172399	0.010299	0.009208
RS	55	16.981743	13.068153	1205.453020	0.010059	0.008964
RS	56	18.655285	13.068153	1163.958471	0.009713	0.008627
RS	57	20.492789	13.068153	1109.806418	0.009261	0.008197
RS	58	22.510317	245.277148	60.182279	0.000502	0.000448
RS	59	24.725509	245.277148	65.942582	0.000550	0.000486
RS	60	27.157728	245.277148	72.235115	0.000603	0.000527
RS	61	29.828237	245.277148	79.104200	0.000660	0.000571
RS	62	32.760384	245.277148	86.596562	0.000723	0.000618
RS	63	35.979801	245.277148	11564.874844	0.096509	0.070291
PA	4+25*2+4+6 0.000682068 0.006930230 35.979800662 1348351.655011940 1181.535272549 56.037702638 11.478596206 5.119451184 3.414359008 2.754279450 2.414449256 2.204430525 2.077029457 2.026194657 2.054979658 2.169628216 2.380812314 2.702970632 3.150507781 3.735586071 4.470736216 5.372423774 6.454734031 7.708750859 9.071839645 10.409753955 11.545187966 12.336084018 12.759852672 13.068152626 245.277147879
//
IT	11015
RD	20
LK	-85681.873769
QD	-74.280529 -> -53.228562
RI	0.0056331815
TR	0.000630	0.006912
MT	37.062269
MM	C_pi: 18.025027, n_recomb: 119936.585537
RS	0	0.000000	1352675.052725	0.000822	0.000000	0.000000
RS	1	0.009849	1352675.052725	0.000903	0.000000	0.000000
RS	2	0.020668	1352675.052725	0.000992	0.000000	0.000000
RS	3	0.032552	1352675.052725	0.001090	0.000000	0.000000
RS	4	0.045607	1493.358044	1.084384	0.000009	0.000006
RS	5	0.059947	1493.358044	1.191233	0.000010	0.000008
RS	6	0.075700	62.717453	31.155167	0.000260	0.000221
RS	7	0.093004	62.717453	34.215813	0.000285	0.000277
RS	8	0.112013	12.243643	192.350680	0.001604	0.001630
RS	9	0.132894	12.243643	210.933106	0.001759	0.001897
RS	10	0.155831	5.386239	525.023709	0.004378	0.004821
RS	11	0.181027	5.386239	573.960888	0.004786	0.005359
RS	12	0.208705	3.588148	940.115816	0.007838	0.008804
RS	13	0.239108	3.588148	1023.678513	0.008535	0.009552
RS	14	0.272506	2.897228	1377.620285	0.011486	0.012764
RS	15	0.309194	2.897228	1493.526229	0.012453	0.013705
RS	16	0.349494	2.538144	1843.876973	0.015374	0.016748
RS	17	0.393764	2.538144	1989.070004	0.016584	0.017915
RS	18	0.442394	2.311099	2349.865196	0.019593	0.020969
RS	19	0.495813	2.311099	2519.947333	0.021011	0.022385
RS	20	0.554494	2.168777	2870.247552	0.023931	0.025328
RS	21	0.618953	2.168777	3056.860202	0.025487	0.026951
RS	22	0.689762	2.106312	3340.189093	0.027850	0.029331
RS	23	0.767544	2.106312	3530.743195	0.029438	0.031046
RS	24	0.852986	2.127214	3682.331476	0.030702	0.032302
RS	25	0.946844	2.127214	3863.375922	0.032212	0.033960
RS	26	1.049945	2.237633	3840.915683	0.032025	0.033704
RS	27	1.163201	2.237633	4002.702151	0.033373	0.035182
RS	28	1.287611	2.448013	3802.975026	0.031708	0.033365
RS	29	1.424274	2.448013	3941.899279	0.032867	0.034606
RS	30	1.574396	2.772688	3600.917333	0.030024	0.031537
RS	31	1.739304	2.772688	3718.583951	0.031005	0.032545
RS	32	1.920453	3.226096	3296.784775	0.027488	0.028763
RS	33	2.119443	3.226096	3397.064946	0.028324	0.029576
RS	34	2.338031	3.820569	2954.050001	0.024630	0.025616
RS	35	2.578148	3.820569	3040.629497	0.025352	0.026276
RS	36	2.841913	4.568975	2616.399095	0.021815	0.022500
RS	37	3.131656	4.568975	2691.957003	0.022445	0.023041
RS	38	3.449935	5.488229	2305.530969	0.019223	0.019621
RS	39	3.799560	5.488229	2371.894275	0.019776	0.020067
RS	40	4.183620	6.592594	2031.217460	0.016936	0.017072
RS	41	4.605505	6.592594	2089.582821	0.017422	0.017443
RS	42	5.068940	7.872119	1799.764807	0.015006	0.014912
RS	43	5.578018	7.872119	1850.734788	0.015431	0.015218
RS	44	6.137234	9.260775	1616.608148	0.013479	0.013184
RS	45	6.751526	9.260775	1660.100069	0.013841	0.013431
RS	46	7.426318	10.617886	1484.515464	0.012378	0.011905
RS	47	8.167569	10.617886	1519.568949	0.012670	0.012089
RS	48	8.981825	11.757684	1400.559945	0.011678	0.011039
RS	49	9.876275	11.757684	1424.996163	0.011881	0.011149
RS	50	10.858817	12.530143	1354.010612	0.011289	0.010492
RS	51	11.938128	12.530143	1364.030430	0.011373	0.010502
RS	52	13.123737	12.907061	1324.635159	0.011044	0.010097
RS	53	14.426115	12.907061	1314.921353	0.010963	0.009970
RS	54	15.856762	13.071288	1277.024128	0.010647	0.009534
RS	55	17.428310	13.071288	1243.345966	0.010367	0.009251
RS	56	19.154636	13.071288	1196.230593	0.009974	0.008872
RS	57	21.050984	13.071288	1135.944274	0.009471	0.008397
RS	58	23.134100	247.115774	61.033610	0.000509	0.000452
RS	59	25.422378	247.115774	66.904712	0.000558	0.000490
RS	60	27.936023	247.115774	73.320610	0.000611	0.000533
RS	61	30.697231	247.115774	80.326734	0.000670	0.000578
RS	62	33.730386	247.115774	87.970924	0.000733	0.000626
RS	63	37.062269	247.115774	11445.567258	0.095430	0.070390
PA	4+25*2+4+6 0.000630334 0.006912175 37.062268956 1352675.052724765 1493.358044027 62.717453082 12.243642970 5.386238685 3.588148193 2.897227948 2.538143970 2.311098519 2.168776722 2.106312311 2.127214135 2.237633035 2.448013165 2.772688235 3.226096460 3.820568947 4.568974962 5.488228645 6.592593556 7.872118952 9.260775022 10.617886168 11.757683578 12.530142673 12.907061008 13.071287789 247.115774456
//
IT	10669
RD	21
LK	-85641.351018
QD	-62.907498 -> -45.890989
RI	0.0056409546
TR	0.000599	0.007025
MT	37.163171
MM	C_pi: 17.828730, n_recomb: 120534.980662
RS	0	0.000000	1859930.777519	0.000601	0.000000	0.000000
RS	1	0.009854	1859930.777519	0.000660	0.000000	0.000000
RS	2	0.020678	1859930.777519	0.000725	0.000000	0.000000
RS	3	0.032569	1859930.777519	0.000797	0.000000	0.000000
RS	4	0.045632	1852.880010	0.878640	0.000007	0.000005
RS	5	0.059982	1852.880010	0.965261	0.000008	0.000006
RS	6	0.075745	69.043558	28.454544	0.000236	0.000205
RS	7	0.093062	69.043558	31.252086	0.000259	0.000257
RS	8	0.112086	12.872870	183.975033	0.001526	0.001584
RS	9	0.132984	12.872870	201.774615	0.001674	0.001840
RS	10	0.155941	5.596071	508.327743	0.004217	0.004732
RS	11	0.181160	5.596071	555.833326	0.004611	0.005250
RS	12	0.208864	3.728162	910.635283	0.007555	0.008621
RS	13	0.239298	3.728162	991.944620	0.008230	0.009337
RS	14	0.272731	3.015026	1333.421055	0.011063	0.012447
RS	15	0.309458	3.015026	1446.403969	0.012000	0.013349
RS	16	0.349804	2.639823	1787.863912	0.014833	0.016310
RS	17	0.394126	2.639823	1930.053925	0.016012	0.017439
RS	18	0.442814	2.396395	2288.910539	0.018990	0.020462
RS	19	0.496301	2.396395	2456.740530	0.020382	0.021844
RS	20	0.555057	2.238537	2813.714600	0.023344	0.024823
RS	21	0.619604	2.238537	2999.581891	0.024886	0.026424
RS	22	0.690510	2.162952	3297.708439	0.027359	0.028901
RS	23	0.768403	2.162952	3489.352413	0.028949	0.030610
RS	24	0.853971	2.173603	3660.885975	0.030372	0.032006
RS	25	0.947971	2.173603	3844.591427	0.031896	0.033673
RS	26	1.051233	2.276325	3842.745823	0.031881	0.033567
RS	27	1.164670	2.276325	4008.085559	0.033252	0.035063
RS	28	1.289284	2.480979	3825.535982	0.031738	0.033376
RS	29	1.426177	2.480979	3968.183528	0.032921	0.034639
RS	30	1.576559	2.801337	3638.576111	0.030187	0.031662
RS	31	1.741760	2.801337	3759.655555	0.031191	0.032692
RS	32	1.923238	3.251362	3343.187716	0.027736	0.028959
RS	33	2.122598	3.251362	3446.387679	0.028592	0.029791
RS	34	2.341602	3.843034	3003.897922	0.024921	0.025846
RS	35	2.582185	3.843034	3092.912421	0.025660	0.026522
RS	36	2.846475	4.588996	2666.073372	0.022119	0.022737
RS	37	3.136806	4.588996	2743.658599	0.022762	0.023292
RS	38	3.455746	5.505895	2352.957381	0.019521	0.019850
RS	39	3.806112	5.505895	2421.019254	0.020086	0.020309
RS	40	4.191001	6.607400	2075.521092	0.017219	0.017287
RS	41	4.613815	6.607400	2135.313098	0.017715	0.017668
RS	42	5.078292	7.882168	1841.008296	0.015274	0.015112
RS	43	5.588536	7.882168	1893.157923	0.015706	0.015427
RS	44	6.149057	9.261493	1655.591257	0.013735	0.013374
RS	45	6.764809	9.261493	1699.998706	0.014104	0.013628
RS	46	7.441234	10.600930	1522.530868	0.012631	0.012092
RS	47	8.184310	10.600930	1558.157668	0.012927	0.012281
RS	48	9.000606	11.710377	1439.176389	0.011940	0.011233
RS	49	9.897336	11.710377	1463.660753	0.012143	0.011345
RS	50	10.882425	12.436054	1394.783091	0.011572	0.010702
RS	51	11.964581	12.436054	1403.963099	0.011648	0.010708
RS	52	13.153366	12.745995	1368.716533	0.011355	0.010330
RS	53	14.459289	12.745995	1356.636963	0.011255	0.010190
RS	54	15.893891	12.743568	1331.324721	0.011045	0.009835
RS	55	17.469851	12.743568	1291.733545	0.010717	0.009517
RS	56	19.201100	12.743568	1238.052883	0.010271	0.009097
RS	57	21.102937	12.743568	1170.729670	0.009713	0.008579
RS	58	23.192172	243.893899	61.995795	0.000514	0.000457
RS	59	25.487270	243.893899	67.960902	0.000564	0.000497
RS	60	28.008516	243.893899	74.479328	0.000618	0.000541
RS	61	30.778193	243.893899	81.597083	0.000677	0.000587
RS	62	33.820781	243.893899	89.362574	0.000741	0.000637
RS	63	37.163171	243.893899	11443.378915	0.094938	0.070444
PA	4+25*2+4+6 0.000599002 0.007025329 37.163171048 1859930.777519481 1852.880009702 69.043557801 12.872869959 5.596071347 3.728161592 3.015025851 2.639823489 2.396395236 2.238536698 2.162952262 2.173603087 2.276324502 2.480979425 2.801337436 3.251361871 3.843033886 4.588996276 5.505894645 6.607399881 7.882168127 9.261492603 10.600929540 11.710377329 12.436053918 12.745995239 12.743567858 243.893898759
//
IT	12330
RD	22
LK	-85608.834280
QD	-53.867011 -> -39.770137
RI	0.0055581361
TR	0.000573	0.007132
MT	37.245652
MM	C_pi: 17.598876, n_recomb: 120767.621185
RS	0	0.000000	1859937.872592	0.000602	0.000000	0.000000
RS	1	0.009857	1859937.872592	0.000662	0.000000	0.000000
RS	2	0.020686	1859937.872592	0.000727	0.000000	0.000000
RS	3	0.032583	1859937.872592	0.000799	0.000000	0.000000
RS	4	0.045652	2203.903647	0.740429	0.000006	0.000004
RS	5	0.060010	2203.903647	0.813454	0.000007	0.000006
RS	6	0.075782	73.400954	26.830310	0.000222	0.000200
RS	7	0.093110	73.400954	29.469683	0.000244	0.000249
RS	8	0.112145	13.168916	180.296031	0.001493	0.001596
RS	9	0.133057	13.168916	197.754195	0.001637	0.001843
RS	10	0.156031	5.694622	500.883225	0.004147	0.004769
RS	11	0.181269	5.694622	547.755997	0.004536	0.005262
RS	12	0.208994	3.813376	892.946892	0.007394	0.008595
RS	13	0.239453	3.813376	972.892143	0.008056	0.009267
RS	14	0.272914	3.100045	1301.399958	0.010776	0.012286
RS	15	0.309674	3.100045	1412.201304	0.011694	0.013133
RS	16	0.350057	2.719650	1742.918923	0.014432	0.016011
RS	17	0.394421	2.719650	1882.547073	0.015588	0.017081
RS	18	0.443157	2.465877	2236.620176	0.018520	0.020069
RS	19	0.496698	2.465877	2402.235168	0.019891	0.021397
RS	20	0.555517	2.296047	2762.128288	0.022871	0.024402
RS	21	0.620134	2.296047	2946.837314	0.024401	0.025958
RS	22	0.691120	2.209571	3255.376225	0.026956	0.028522
RS	23	0.769104	2.209571	3447.292108	0.028545	0.030198
RS	24	0.854775	2.211449	3634.308520	0.030093	0.031723
RS	25	0.948891	2.211449	3819.585607	0.031628	0.033369
RS	26	1.052284	2.307481	3834.550162	0.031751	0.033406
RS	27	1.165869	2.307481	4002.254628	0.033140	0.034891
RS	28	1.290650	2.507183	3834.190027	0.031748	0.033334
RS	29	1.427731	2.507183	3979.420573	0.032951	0.034592
RS	30	1.578326	2.823862	3659.879707	0.030305	0.031714
RS	31	1.743764	2.823862	3783.364322	0.031328	0.032742
RS	32	1.925511	3.271186	3372.109362	0.027922	0.029072
RS	33	2.125173	3.271186	3477.379683	0.028794	0.029905
RS	34	2.344517	3.860872	3036.201580	0.025141	0.025991
RS	35	2.585482	3.860872	3126.949038	0.025892	0.026669
RS	36	2.850200	4.605469	2698.821327	0.022347	0.022895
RS	37	3.141012	4.605469	2777.857498	0.023002	0.023452
RS	38	3.460491	5.521476	2384.461770	0.019744	0.020007
RS	39	3.811462	5.521476	2453.750319	0.020318	0.020469
RS	40	4.197029	6.622067	2105.092581	0.017431	0.017439
RS	41	4.620603	6.622067	2165.926630	0.017935	0.017823
RS	42	5.085931	7.894587	1868.729861	0.015474	0.015259
RS	43	5.597127	7.894587	1921.751100	0.015913	0.015577
RS	44	6.158714	9.267764	1682.131864	0.013929	0.013520
RS	45	6.775659	9.267764	1727.222027	0.014302	0.013777
RS	46	7.453418	10.593343	1548.965140	0.012826	0.012244
RS	47	8.197987	10.593343	1585.017104	0.013125	0.012435
RS	48	9.015950	11.676926	1466.818645	0.012146	0.011399
RS	49	9.914543	11.676926	1491.310501	0.012349	0.011509
RS	50	10.901714	12.361031	1424.999709	0.011800	0.010891
RS	51	11.986194	12.361031	1433.441630	0.011869	0.010890
RS	52	13.177575	12.610201	1402.646211	0.011614	0.010550
RS	53	14.486395	12.610201	1388.478251	0.011497	0.010393
RS	54	15.924231	12.454227	1376.370591	0.011397	0.010139
RS	55	17.503799	12.454227	1331.187460	0.011023	0.009780
RS	56	19.239071	12.454227	1271.393724	0.010528	0.009317
RS	57	21.145395	12.454227	1197.616337	0.009917	0.008754
RS	58	23.239633	240.605480	62.695902	0.000519	0.000460
RS	59	25.540307	240.605480	68.728457	0.000569	0.000501
RS	60	28.067768	240.605480	75.320169	0.000624	0.000545
RS	61	30.844369	240.605480	82.517369	0.000683	0.000592
RS	62	33.894671	240.605480	90.368742	0.000748	0.000642
RS	63	37.245652	240.605480	11383.865374	0.094263	0.070486
PA	4+25*2+4+6 0.000572659 0.007131683 37.245652423 1859937.872592397 2203.903646847 73.400953930 13.168916069 5.694621575 3.813376221 3.100044639 2.719649704 2.465876520 2.296047417 2.209570587 2.211448583 2.307480589 2.507182649 2.823862390 3.271185679 3.860872141 4.605469075 5.521476484 6.622066568 7.894587186 9.267763641 10.593343373 11.676926020 12.361030869 12.610201274 12.454227193 240.605480277
//
IT	9927
RD	23
LK	-85581.885219
QD	-46.523017 -> -34.902760
RI	0.0054787588
TR	0.000551	0.007242
MT	37.245652
MM	C_pi: 17.350273, n_recomb: 120898.970215
RS	0	0.000000	1859937.872592	0.000603	0.000000	0.000000
RS	1	0.009857	1859937.872592	0.000662	0.000000	0.000000
RS	2	0.020686	1859937.872592	0.000728	0.000000	0.000000
RS	3	0.032583	1859937.872592	0.000799	0.000000	0.000000
RS	4	0.045652	2529.858074	0.645689	0.000005	0.000004
RS	5	0.060010	2529.858074	0.709372	0.000006	0.000005
RS	6	0.075782	75.912506	25.969345	0.000215	0.000198
RS	7	0.093110	75.912506	28.524285	0.000236	0.000246
RS	8	0.112145	13.194624	180.132932	0.001490	0.001631
RS	9	0.133057	13.194624	197.576185	0.001634	0.001874
RS	10	0.156031	5.705233	500.480229	0.004140	0.004853
RS	11	0.181269	5.705233	547.320822	0.004527	0.005330
RS	12	0.208994	3.854977	884.297232	0.007314	0.008626
RS	13	0.239453	3.854977	963.556911	0.007970	0.009266
RS	14	0.272914	3.158708	1278.978472	0.010579	0.012183
RS	15	0.309674	3.158708	1388.194479	0.011482	0.012988
RS	16	0.350057	2.781682	1707.301668	0.014122	0.015771
RS	17	0.394421	2.781682	1844.785025	0.015259	0.016798
RS	18	0.443157	2.522292	2192.582468	0.018136	0.019736
RS	19	0.496698	2.522292	2356.143813	0.019489	0.021022
RS	20	0.555517	2.343209	2716.841543	0.022472	0.024036
RS	21	0.620134	2.343209	2900.255404	0.023989	0.025557
RS	22	0.691120	2.247484	3216.539474	0.026605	0.028187
RS	23	0.769104	2.247484	3408.308444	0.028191	0.029836
RS	24	0.854775	2.241593	3607.944811	0.029843	0.031467
RS	25	0.948891	2.241593	3794.174622	0.031383	0.033096
RS	26	1.052284	2.331555	3823.290900	0.031624	0.033252
RS	27	1.165869	2.331555	3992.656081	0.033025	0.034729
RS	28	1.290650	2.526622	3837.073589	0.031738	0.033280
RS	29	1.427731	2.526622	3984.201314	0.032955	0.034535
RS	30	1.578326	2.839757	3673.503883	0.030385	0.031739
RS	31	1.743764	2.839757	3798.789721	0.031421	0.032767
RS	32	1.925511	3.284360	3392.321444	0.028059	0.029149
RS	33	2.125173	3.284360	3499.160525	0.028943	0.029982
RS	34	2.344517	3.871999	3059.434055	0.025306	0.026095
RS	35	2.585482	3.871999	3151.511523	0.026067	0.026774
RS	36	2.850200	4.615154	2722.626360	0.022520	0.023009
RS	37	3.141012	4.615154	2802.795108	0.023183	0.023567
RS	38	3.460491	5.530207	2407.461065	0.019913	0.020121
RS	39	3.811462	5.530207	2477.727571	0.020494	0.020585
RS	40	4.197029	6.629856	2126.766185	0.017591	0.017549
RS	41	4.620603	6.629856	2188.450926	0.018101	0.017936
RS	42	5.085931	7.900189	1889.215264	0.015626	0.015367
RS	43	5.597127	7.900189	1942.966527	0.016071	0.015688
RS	44	6.158714	9.267472	1702.056953	0.014078	0.013630
RS	45	6.775659	9.267472	1747.736907	0.014456	0.013890
RS	46	7.453418	10.579841	1569.300763	0.012980	0.012362
RS	47	8.197987	10.579841	1605.740415	0.013282	0.012555
RS	48	9.015950	11.638908	1488.757466	0.012314	0.011534
RS	49	9.914543	11.638908	1513.290379	0.012517	0.011644
RS	50	10.901714	12.283840	1449.831005	0.011992	0.011051
RS	51	11.986194	12.283840	1457.661906	0.012057	0.011045
RS	52	13.177575	12.476087	1431.540231	0.011841	0.010741
RS	53	14.486395	12.476087	1415.522019	0.011708	0.010571
RS	54	15.924231	12.176750	1417.102527	0.011721	0.010420
RS	55	17.503799	12.176750	1366.551102	0.011303	0.010023
RS	56	19.239071	12.176750	1300.951861	0.010761	0.009518
RS	57	21.145395	12.176750	1221.109591	0.010100	0.008912
RS	58	23.239633	237.031896	63.321172	0.000524	0.000463
RS	59	25.540307	237.031896	69.411158	0.000574	0.000504
RS	60	28.067768	237.031896	76.064903	0.000629	0.000549
RS	61	30.844369	237.031896	83.328923	0.000689	0.000597
RS	62	33.894671	237.031896	91.252033	0.000755	0.000648
RS	63	37.245652	237.031896	11317.220845	0.093609	0.070509
PA	4+25*2+4+6 0.000551495 0.007242231 37.245652423 1859937.872592418 2529.858073864 75.912505621 13.194624049 5.705233386 3.854976649 3.158707660 2.781682272 2.522292438 2.343208776 2.247483522 2.241592544 2.331554989 2.526621769 2.839756742 3.284359943 3.871999189 4.615153694 5.530206999 6.629856485 7.900188661 9.267471973 10.579841249 11.638907769 12.283840441 12.476087042 12.176750257 237.031895996
//
IT	13564
RD	24
LK	-85559.551039
QD	-40.627280 -> -30.877164
RI	0.0053957817
TR	0.000534	0.007346
MT	37.245652
MM	C_pi: 17.111256, n_recomb: 120941.907801
RS	0	0.000000	1859937.872593	0.000603	0.000000	0.000000
RS	1	0.009857	1859937.872593	0.000663	0.000000	0.000000
RS	2	0.020686	1859937.872593	0.000728	0.000000	0.000000
RS	3	0.032583	1859937.872593	0.000800	0.000000	0.000000
RS	4	0.045652	2821.495972	0.579143	0.000005	0.000003
RS	5	0.060010	2821.495972	0.636264	0.000005	0.000005
RS	6	0.075782	76.696769	25.712525	0.000213	0.000201
RS	7	0.093110	76.696769	28.242294	0.000234	0.000248
RS	8	0.112145	12.988405	183.053830	0.001514	0.001690
RS	9	0.133057	12.988405	200.774856	0.001660	0.001934
RS	10	0.156031	5.641702	506.252838	0.004186	0.004985
RS	11	0.181269	5.641702	553.605523	0.004577	0.005453
RS	12	0.208994	3.859537	883.427198	0.007305	0.008713
RS	13	0.239453	3.859537	962.619920	0.007959	0.009329
RS	14	0.272914	3.195052	1264.786730	0.010458	0.012137
RS	15	0.309674	3.195052	1372.984270	0.011352	0.012910
RS	16	0.350057	2.829003	1679.803824	0.013889	0.015589
RS	17	0.394421	2.829003	1815.585262	0.015012	0.016581
RS	18	0.443157	2.568303	2156.001713	0.017827	0.019460
RS	19	0.496698	2.568303	2317.765302	0.019164	0.020712
RS	20	0.555517	2.382577	2677.551654	0.022139	0.023723
RS	21	0.620134	2.382577	2859.689378	0.023645	0.025214
RS	22	0.691120	2.279259	3181.454129	0.026306	0.027893
RS	23	0.769104	2.279259	3372.856133	0.027888	0.029519
RS	24	0.854775	2.266740	3582.527564	0.029622	0.031236
RS	25	0.948891	2.266740	3769.305146	0.031166	0.032849
RS	26	1.052284	2.351468	3810.098496	0.031504	0.033106
RS	27	1.165869	2.351468	3980.625048	0.032914	0.034573
RS	28	1.290650	2.542589	3835.503195	0.031714	0.033217
RS	29	1.427731	2.542589	3984.022991	0.032942	0.034466
RS	30	1.578326	2.852843	3680.809502	0.030435	0.031740
RS	31	1.743764	2.852843	3807.444882	0.031482	0.032765
RS	32	1.925511	3.295452	3405.105692	0.028155	0.029192
RS	33	2.125173	3.295452	3513.138467	0.029048	0.030024
RS	34	2.344517	3.881938	3074.765846	0.025423	0.026160
RS	35	2.585482	3.881938	3167.874609	0.026193	0.026839
RS	36	2.850200	4.624822	2738.511408	0.022643	0.023081
RS	37	3.141012	4.624822	2819.580845	0.023314	0.023641
RS	38	3.460491	5.540441	2422.828618	0.020033	0.020194
RS	39	3.811462	5.540441	2493.896466	0.020621	0.020660
RS	40	4.197029	6.641120	2141.266767	0.017705	0.017621
RS	41	4.620603	6.641120	2203.671538	0.018221	0.018011
RS	42	5.085931	7.911732	1903.056442	0.015735	0.015439
RS	43	5.597127	7.911732	1957.447544	0.016185	0.015763
RS	44	6.158714	9.276129	1715.838197	0.014187	0.013706
RS	45	6.775659	9.276129	1762.059145	0.014569	0.013969
RS	46	7.453418	10.578799	1583.899463	0.013096	0.012449
RS	47	8.197987	10.578799	1620.728287	0.013401	0.012645
RS	48	9.015950	11.617256	1505.255939	0.012446	0.011639
RS	49	9.914543	11.617256	1529.899730	0.012650	0.011749
RS	50	10.901714	12.227339	1469.437435	0.012150	0.011182
RS	51	11.986194	12.227339	1476.822877	0.012211	0.011173
RS	52	13.177575	12.367638	1455.442287	0.012034	0.010908
RS	53	14.486395	12.367638	1437.862864	0.011889	0.010725
RS	54	15.924231	11.935689	1453.263033	0.012016	0.010680
RS	55	17.503799	11.935689	1397.688460	0.011557	0.010245
RS	56	19.239071	11.935689	1326.700579	0.010970	0.009701
RS	57	21.145395	11.935689	1241.274593	0.010263	0.009054
RS	58	23.239633	233.608633	63.904694	0.000528	0.000467
RS	59	25.540307	233.608633	70.047697	0.000579	0.000508
RS	60	28.067768	233.608633	76.758577	0.000635	0.000553
RS	61	30.844369	233.608633	84.083976	0.000695	0.000602
RS	62	33.894671	233.608633	92.072784	0.000761	0.000654
RS	63	37.245652	233.608633	11244.000539	0.092970	0.070514
PA	4+25*2+4+6 0.000533885 0.007346165 37.245652423 1859937.872592570 2821.495971818 76.696769397 12.988404569 5.641701634 3.859536754 3.195052382 2.829002925 2.568303198 2.382576747 2.279258675 2.266739557 2.351467521 2.542589415 2.852843456 3.295451881 3.881938354 4.624821817 5.540441227 6.641120417 7.911732008 9.276129493 10.578799485 11.617255670 12.227338578 12.367637875 11.935688979 233.608632660
//
IT	12348
RD	25
LK	-85540.764175
QD	-35.864320 -> -27.600826
RI	0.0053224439
TR	0.000519	0.007444
MT	37.245652
MM	C_pi: 16.886036, n_recomb: 120944.258913
RS	0	0.000000	1859937.872593	0.000603	0.000000	0.000000
RS	1	0.009857	1859937.872593	0.000663	0.000000	0.000000
RS	2	0.020686	1859937.872593	0.000728	0.000000	0.000000
RS	3	0.032583	1859937.872593	0.000800	0.000000	0.000000
RS	4	0.045652	3099.109304	0.527276	0.000004	0.000003
RS	5	0.060010	3099.109304	0.579281	0.000005	0.000004
RS	6	0.075782	76.029378	25.938810	0.000214	0.000207
RS	7	0.093110	76.029378	28.490809	0.000236	0.000254
RS	8	0.112145	12.607586	188.582444	0.001559	0.001770
RS	9	0.133057	12.607586	206.828350	0.001710	0.002017
RS	10	0.156031	5.521524	517.205719	0.004276	0.005156
RS	11	0.181269	5.521524	565.525846	0.004676	0.005620
RS	12	0.208994	3.834634	888.892245	0.007350	0.008843
RS	13	0.239453	3.834634	968.524305	0.008008	0.009444
RS	14	0.272914	3.213056	1257.256625	0.010395	0.012134
RS	15	0.309674	3.213056	1364.904877	0.011285	0.012885
RS	16	0.350057	2.864001	1659.027815	0.013717	0.015452
RS	17	0.394421	2.864001	1793.494480	0.014829	0.016418
RS	18	0.443157	2.605550	2125.840176	0.017577	0.019230
RS	19	0.496698	2.605550	2286.061531	0.018902	0.020457
RS	20	0.555517	2.415343	2643.806586	0.021860	0.023454
RS	21	0.620134	2.415343	2824.747991	0.023356	0.024921
RS	22	0.691120	2.305833	3150.352057	0.026048	0.027636
RS	23	0.769104	2.305833	3341.277658	0.027627	0.029244
RS	24	0.854775	2.287659	3558.995520	0.029427	0.031030
RS	25	0.948891	2.287659	3746.055329	0.030973	0.032630
RS	26	1.052284	2.367882	3796.499430	0.031390	0.032971
RS	27	1.165869	2.367882	3967.833063	0.032807	0.034429
RS	28	1.290650	2.555652	3831.445816	0.031679	0.033149
RS	29	1.427731	2.555652	3980.986186	0.032916	0.034394
RS	30	1.578326	2.863575	3684.032261	0.030461	0.031726
RS	31	1.743764	2.863575	3811.678838	0.031516	0.032748
RS	32	1.925511	3.304805	3412.764646	0.028218	0.029210
RS	33	2.125173	3.304805	3521.708955	0.029118	0.030040
RS	34	2.344517	3.890897	3084.443540	0.025503	0.026194
RS	35	2.585482	3.890897	3178.360155	0.026280	0.026873
RS	36	2.850200	4.634496	2748.601427	0.022726	0.023120
RS	37	3.141012	4.634496	2830.400345	0.023403	0.023681
RS	38	3.460491	5.551986	2432.520251	0.020113	0.020234
RS	39	3.811462	5.551986	2504.262089	0.020706	0.020701
RS	40	4.197029	6.655372	2150.377257	0.017780	0.017660
RS	41	4.620603	6.655372	2213.411008	0.018301	0.018052
RS	42	5.085931	7.928388	1911.862623	0.015808	0.015480
RS	43	5.597127	7.928388	1966.834864	0.016262	0.015807
RS	44	6.158714	9.292495	1724.931271	0.014262	0.013753
RS	45	6.775659	9.292495	1771.668164	0.014649	0.014019
RS	46	7.453418	10.588451	1594.099485	0.013180	0.012508
RS	47	8.197987	10.588451	1631.333999	0.013488	0.012706
RS	48	9.015950	11.609639	1517.559123	0.012548	0.011718
RS	49	9.914543	11.609639	1542.388618	0.012753	0.011829
RS	50	10.901714	12.188541	1484.994944	0.012278	0.011288
RS	51	11.986194	12.188541	1492.093412	0.012337	0.011276
RS	52	13.177575	12.281118	1475.461500	0.012200	0.011049
RS	53	14.486395	12.281118	1456.590591	0.012043	0.010856
RS	54	15.924231	11.725836	1485.809651	0.012285	0.010916
RS	55	17.503799	11.725836	1425.553068	0.011787	0.010446
RS	56	19.239071	11.725836	1349.574050	0.011159	0.009866
RS	57	21.145395	11.725836	1259.009426	0.010410	0.009181
RS	58	23.239633	230.355517	64.474703	0.000533	0.000470
RS	59	25.540307	230.355517	70.669171	0.000584	0.000512
RS	60	28.067768	230.355517	77.435443	0.000640	0.000558
RS	61	30.844369	230.355517	84.820264	0.000701	0.000607
RS	62	33.894671	230.355517	92.872568	0.000768	0.000660
RS	63	37.245652	230.355517	11171.978184	0.092373	0.070502
PA	4+25*2+4+6 0.000519300 0.007444300 37.245652423 1859937.872592678 3099.109303642 76.029378492 12.607586074 5.521523536 3.834634240 3.213055814 2.864001374 2.605550080 2.415343323 2.305833426 2.287658630 2.367881750 2.555651825 2.863575192 3.304804818 3.890897448 4.634496411 5.551986279 6.655372299 7.928388072 9.292495345 10.588450615 11.609638803 12.188541310 12.281117863 11.725836415 230.355517337
//
CC
CC	Brief Description of the file format:
CC	  CC  comments
CC	  MM  useful-messages
CC	  RD  round-of-iterations
CC	  LL  \log[P(sequence)]
CC	  QD  Q-before-opt Q-after-opt
CC	  TR  \theta_0 \rho_0
CC	  RS  k t_k \lambda_k \pi_k \sum_{l\not=k}A_{kl} A_{kk}
CC	  DC  begin end best-k t_k+\Delta_k max-prob
CC
MM	Version: 0.6.5-r67
MM	pattern:4+25*2+4+6, n:63, n_free_lambdas:28
MM	n_iterations:25, skip:1, max_t:5, theta/rho:5
MM	is_decoding:0
MM	n_seqs:13, sum_L:1006343, sum_n:24045
RD	0
LK	0.000000
QD	0.000000 -> 0.000000
RI	inf
TR	0.024184	0.004837
MT	5.000000
MM	C_pi: 1.000000, n_recomb: 4855.641002
RS	0	0.000000	1.000000	31.094216	0.006404	0.000000
RS	1	0.006440	1.000000	32.877905	0.006771	0.000000
RS	2	0.013294	1.000000	34.749072	0.007156	0.000000
RS	3	0.020590	1.000000	36.710043	0.007560	0.000000
RS	4	0.028356	1.000000	38.762920	0.007983	0.000000
RS	5	0.036622	1.000000	40.909525	0.008425	0.000000
RS	6	0.045421	1.000000	43.151348	0.008887	0.000000
RS	7	0.054785	1.000000	45.489477	0.009368	0.000000
RS	8	0.064753	1.000000	47.924529	0.009870	0.000000
RS	9	0.075363	1.000000	50.456571	0.010391	0.000000
RS	10	0.086656	1.000000	53.085033	0.010933	0.000000
RS	11	0.098677	1.000000	55.808618	0.011494	0.000000
RS	12	0.111471	1.000000	58.625196	0.012074	0.000000
RS	13	0.125090	1.000000	61.531704	0.012672	0.000000
RS	14	0.139585	1.000000	64.524024	0.013288	0.000000
RS	15	0.155014	1.000000	67.596865	0.013921	0.000000
RS	16	0.171437	1.000000	70.743641	0.014569	0.000000
RS	17	0.188917	1.000000	73.956338	0.015231	0.000000
RS	18	0.207523	1.000000	77.225385	0.015904	0.000000
RS	19	0.227327	1.000000	80.539522	0.016587	0.000000
RS	20	0.248406	1.000000	83.885675	0.017276	0.000000
RS	21	0.270843	1.000000	87.248837	0.017969	0.000000
RS	22	0.294725	1.000000	90.611953	0.018661	0.000000
RS	23	0.320144	1.000000	93.955834	0.019350	0.000000
RS	24	0.347201	1.000000	97.259081	0.020030	0.000000
RS	25	0.376000	1.000000	100.498042	0.020697	0.000000
RS	26	0.406654	1.000000	103.646807	0.021346	0.000000
RS	27	0.439282	1.000000	106.677236	0.021970	0.000000
RS	28	0.474011	1.000000	109.559056	0.022563	0.000000
RS	29	0.510976	1.000000	112.259999	0.023120	0.000000
RS	30	0.550322	1.000000	114.746028	0.023631	0.000000
RS	31	0.592202	1.000000	116.981627	0.024092	0.000000
RS	32	0.636779	1.000000	118.930191	0.024493	0.000000
RS	33	0.684227	1.000000	120.554505	0.024828	0.000000
RS	34	0.734730	1.000000	121.817322	0.025088	0.000000
RS	35	0.788485	1.000000	122.682052	0.025266	0.000000
RS	36	0.845702	1.000000	123.113543	0.025355	0.000000
RS	37	0.906604	1.000000	123.078977	0.025348	0.000000
RS	38	0.971428	1.000000	122.548835	0.025238	0.000000
RS	39	1.040426	1.000000	121.497956	0.025022	0.000000
RS	40	1.113868	1.000000	119.906625	0.024694	0.000000
RS	41	1.192040	1.000000	117.761694	0.024253	0.000000
RS	42	1.275245	1.000000	115.057673	0.023696	0.000000
RS	43	1.363809	1.000000	111.797756	0.023024	0.000000
RS	44	1.458076	1.000000	107.994718	0.022241	0.000000
RS	45	1.558414	1.000000	103.671635	0.021351	0.000000
RS	46	1.665214	1.000000	98.862350	0.020360	0.000000
RS	47	1.778891	1.000000	93.611627	0.019279	0.000000
RS	48	1.899889	1.000000	87.974931	0.018118	0.000000
RS	49	2.028679	1.000000	82.017793	0.016891	0.000000
RS	50	2.165763	1.000000	75.814700	0.015614	0.000000
RS	51	2.311675	1.000000	69.447529	0.014302	0.000000
RS	52	2.466983	1.000000	63.003511	0.012975	0.000000
RS	53	2.632293	1.000000	56.572786	0.011651	0.000000
RS	54	2.808249	1.000000	50.245620	0.010348	0.000000
RS	55	2.995536	1.000000	44.109407	0.009084	0.000000
RS	56	3.194884	1.000000	38.245607	0.007877	0.000000
RS	57	3.407070	1.000000	32.726785	0.006740	0.000000
RS	58	3.632920	1.000000	27.613949	0.005687	0.000000
RS	59	3.873315	1.000000	22.954371	0.004727	0.000000
RS	60	4.129191	1.000000	18.780073	0.003868	0.000000
RS	61	4.401545	1.000000	15.107085	0.003111	0.000000
RS	62	4.691438	1.000000	11.935587	0.002458	0.000000
RS	63	5.000000	1.000000	33.111704	0.006819	0.000000
PA	4+25*2+4+6 0.024183522 0.004836704 5.000000000 1.000000000 1.000000000 1.000000000 1.000000000 1.000000000 1.000000000 1.000000000 1.000000000 1.000000000 1.000000000 1.000000000 1.000000000 1.000000000 1.000000000 1.000000000 1.000000000 1.000000000 1.000000000 1.000000000 1.000000000 1.000000000 1.000000000 1.000000000 1.000000000 1.000000000 1.000000000 1.000000000 1.000000000
//
IT	11445
RD	1
LK	-92767.601685
QD	-6244.555015 -> -1956.195227
RI	0.0951056078
TR	0.011458	0.002674
MT	14.252756
MM	C_pi: 2.475612, n_recomb: 6639.053368
RS	0	0.000000	0.737758	73.162906	0.011020	0.000136
RS	1	0.008202	0.737758	78.254047	0.011787	0.001155
RS	2	0.017078	0.737758	83.620131	0.012595	0.003167
RS	3	0.026681	0.737758	89.262547	0.013445	0.006192
RS	4	0.037072	0.508426	137.639691	0.020732	0.010200
RS	5	0.048315	0.508426	145.542983	0.021922	0.015008
RS	6	0.060481	0.468773	166.422257	0.025067	0.020189
RS	7	0.073644	0.468773	174.889427	0.026343	0.025113
RS	8	0.087887	0.485543	177.115135	0.026678	0.029162
RS	9	0.103298	0.485543	185.419390	0.027929	0.031976
RS	10	0.119974	0.538457	174.881436	0.026341	0.033533
RS	11	0.138017	0.538457	182.744990	0.027526	0.034054
RS	12	0.157540	0.613564	167.507312	0.025231	0.033865
RS	13	0.178665	0.613564	174.872519	0.026340	0.033277
RS	14	0.201522	0.703315	159.203921	0.023980	0.032522
RS	15	0.226254	0.703315	166.077666	0.025015	0.031718
RS	16	0.253015	0.807750	150.795528	0.022713	0.030887
RS	17	0.281971	0.807750	157.195495	0.023677	0.030000
RS	18	0.313302	0.930651	142.183701	0.021416	0.029026
RS	19	0.347203	0.930651	148.129854	0.022312	0.027964
RS	20	0.383884	1.074072	133.680762	0.020136	0.026839
RS	21	0.423574	1.074072	139.196219	0.020966	0.025692
RS	22	0.466520	1.237476	125.761370	0.018943	0.024559
RS	23	0.512989	1.237476	130.869875	0.019712	0.023465
RS	24	0.563269	1.420266	118.612340	0.017866	0.022417
RS	25	0.617673	1.420266	123.334929	0.018577	0.021414
RS	26	0.676540	1.622924	112.177100	0.016897	0.020449
RS	27	0.740235	1.622924	116.530761	0.017552	0.019512
RS	28	0.809155	1.846126	106.355533	0.016020	0.018596
RS	29	0.883728	1.846126	110.353143	0.016622	0.017698
RS	30	0.964418	2.089418	101.097149	0.015228	0.016815
RS	31	1.051726	2.089418	104.747189	0.015777	0.015953
RS	32	1.146196	2.350454	96.393052	0.014519	0.015116
RS	33	1.248414	2.350454	99.698525	0.015017	0.014313
RS	34	1.359017	2.625454	92.219177	0.013890	0.013551
RS	35	1.478692	2.625454	95.176276	0.014336	0.012835
RS	36	1.608183	2.910702	88.488233	0.013328	0.012170
RS	37	1.748296	2.910702	91.085892	0.013720	0.011554
RS	38	1.899901	3.203874	85.049515	0.012810	0.010986
RS	39	2.063942	3.203874	87.270538	0.013145	0.010462
RS	40	2.241438	3.504723	81.715169	0.012308	0.009977
RS	41	2.433493	3.504723	83.539086	0.012583	0.009526
RS	42	2.641302	3.814815	78.299100	0.011794	0.009104
RS	43	2.866156	3.814815	79.706128	0.012006	0.008707
RS	44	3.109453	4.137512	74.635218	0.011242	0.008330
RS	45	3.372706	4.137512	75.611165	0.011389	0.007971
RS	46	3.657553	4.478028	70.591349	0.010633	0.007627
RS	47	3.965764	4.478028	71.132984	0.010714	0.007297
RS	48	4.299256	4.843909	66.077162	0.009953	0.006980
RS	49	4.660103	4.843909	66.197644	0.009971	0.006677
RS	50	5.050548	5.246149	61.049059	0.009195	0.006388
RS	51	5.473018	5.246149	60.782889	0.009155	0.006115
RS	52	5.930142	5.701697	55.509732	0.008361	0.005858
RS	53	6.424761	5.701697	54.916843	0.008272	0.005618
RS	54	6.959951	6.564720	47.151420	0.007102	0.005397
RS	55	7.539039	6.564720	46.582277	0.007016	0.005195
RS	56	8.165627	6.564720	45.678051	0.006880	0.005011
RS	57	8.843611	6.564720	44.431394	0.006692	0.004847
RS	58	9.577205	12.979330	22.316514	0.003361	0.004704
RS	59	10.370972	12.979330	22.682905	0.003417	0.004582
RS	60	11.229848	12.979330	22.937349	0.003455	0.004486
RS	61	12.159172	12.979330	23.066269	0.003474	0.004423
RS	62	13.164724	12.979330	23.057033	0.003473	0.004408
RS	63	14.252756	12.979330	268.368110	0.040423	0.037231
PA	4+25*2+4+6 0.011457530 0.002673699 14.252755642 0.737757921 0.508425951 0.468772888 0.485542774 0.538456917 0.613563776 0.703315496 0.807749510 0.930651426 1.074072123 1.237475634 1.420265913 1.622924328 1.846126080 2.089417696 2.350454092 2.625453711 2.910701990 3.203874350 3.504723310 3.814815044 4.137512207 4.478028297 4.843908787 5.246149063 5.701696634 6.564720154 12.979329884
//
IT	5718
RD	2
LK	-85245.702182
QD	-3149.523650 -> -1179.680629
RI	0.0868951736
TR	0.007830	0.003316
MT	16.723992
MM	C_pi: 5.756494, n_recomb: 19028.060911
RS	0	0.000000	2.145841	74.300138	0.003905	0.000031
RS	1	0.008476	2.145841	80.267580	0.004218	0.000281
RS	2	0.017670	2.145841	86.684154	0.004556	0.000829
RS	3	0.027643	2.145841	93.578366	0.004918	0.001742
RS	4	0.038461	0.880480	245.136243	0.012883	0.004464
RS	5	0.050197	0.880480	262.249882	0.013782	0.007088
RS	6	0.062927	0.638683	385.177842	0.020243	0.011332
RS	7	0.076736	0.638683	408.523884	0.021470	0.015748
RS	8	0.091716	0.567164	486.214642	0.025553	0.020110
RS	9	0.107965	0.567164	511.923815	0.026904	0.025419
RS	10	0.125591	0.572284	532.901770	0.028006	0.027817
RS	11	0.144711	0.572284	558.306124	0.029341	0.032538
RS	12	0.165452	0.618200	540.667877	0.028414	0.032397
RS	13	0.187951	0.618200	564.687724	0.029677	0.035882
RS	14	0.212357	0.687729	529.586884	0.027832	0.034090
RS	15	0.238831	0.687729	551.908780	0.029005	0.036711
RS	16	0.267549	0.776129	509.235471	0.026762	0.034183
RS	17	0.298701	0.776129	529.796409	0.027843	0.036368
RS	18	0.332494	0.887520	481.721028	0.025316	0.033428
RS	19	0.369150	0.887520	500.568193	0.026307	0.035210
RS	20	0.408914	1.028278	448.798156	0.023586	0.031937
RS	21	0.452047	1.028278	466.049055	0.024493	0.033203
RS	22	0.498837	1.203340	413.500399	0.021731	0.029761
RS	23	0.549592	1.203340	429.296782	0.022561	0.030547
RS	24	0.604649	1.417249	378.426483	0.019888	0.027178
RS	25	0.664373	1.417249	392.904694	0.020649	0.027630
RS	26	0.729158	1.676618	344.862443	0.018124	0.024483
RS	27	0.799435	1.676618	358.146923	0.018822	0.024690
RS	28	0.875667	1.990574	313.332877	0.016467	0.021792
RS	29	0.958361	1.990574	325.536161	0.017108	0.021776
RS	30	1.048064	2.368026	284.364866	0.014945	0.019128
RS	31	1.145370	2.368026	295.586308	0.015534	0.018919
RS	32	1.250923	2.813201	258.677204	0.013595	0.016554
RS	33	1.365422	2.813201	269.002413	0.014137	0.016229
RS	34	1.489626	3.322947	236.843607	0.012447	0.014201
RS	35	1.624357	3.322947	246.345686	0.012946	0.013856
RS	36	1.770508	3.889361	218.889464	0.011504	0.012184
RS	37	1.929045	3.889361	227.629260	0.011963	0.011879
RS	38	2.101019	4.505360	204.286895	0.010736	0.010526
RS	39	2.287570	4.505360	212.311247	0.011158	0.010272
RS	40	2.489932	5.168552	192.237199	0.010103	0.009167
RS	41	2.709445	5.168552	199.578054	0.010489	0.008951
RS	42	2.947563	5.880956	181.969572	0.009563	0.008029
RS	43	3.205863	5.880956	188.645590	0.009914	0.007836
RS	44	3.486056	6.647807	172.854351	0.009084	0.007048
RS	45	3.789998	6.647807	178.874377	0.009401	0.006873
RS	46	4.119700	7.477052	164.404897	0.008640	0.006191
RS	47	4.477346	7.477052	169.772289	0.008922	0.006037
RS	48	4.865305	8.381363	156.217657	0.008210	0.005446
RS	49	5.286146	8.381363	160.935765	0.008458	0.005322
RS	50	5.742657	9.383687	147.902355	0.007773	0.004812
RS	51	6.237859	9.383687	151.982526	0.007987	0.004725
RS	52	6.775033	10.528011	139.026783	0.007306	0.004283
RS	53	7.357736	10.528011	142.500472	0.007489	0.004233
RS	54	7.989826	12.738550	120.810558	0.006349	0.003654
RS	55	8.675490	12.738550	124.047028	0.006519	0.003652
RS	56	9.419269	12.738550	126.778755	0.006663	0.003643
RS	57	10.226088	12.738550	128.918117	0.006775	0.003623
RS	58	11.101289	36.701688	46.357263	0.002436	0.001868
RS	59	12.050670	36.701688	49.027561	0.002577	0.001953
RS	60	13.080517	36.701688	51.740254	0.002719	0.002034
RS	61	14.197649	36.701688	54.475750	0.002863	0.002112
RS	62	15.409466	36.701688	57.210817	0.003007	0.002185
RS	63	16.723992	36.701688	1663.565194	0.087427	0.043910
PA	4+25*2+4+6 0.007830012 0.003316010 16.723992110 2.145840823 0.880479980 0.638683032 0.567164453 0.572284298 0.618199804 0.687728981 0.776129006 0.887520168 1.028277560 1.203339832 1.417249167 1.676618180 1.990574315 2.368026383 2.813200946 3.322947204 3.889361190 4.505360460 5.168552412 5.880956121 6.647807462 7.477052048 8.381363160 9.383687311 10.528011095 12.738550043 36.701687719
//
IT	5575
RD	3
LK	-81970.319837
QD	-1894.445893 -> -1019.575874
RI	0.0695686521
TR	0.005546	0.004064
MT	17.881668
MM	C_pi: 9.314619, n_recomb: 37387.713012
RS	0	0.000000	7.138007	44.132483	0.001180	0.000009
RS	1	0.008590	7.138007	47.864346	0.001280	0.000081
RS	2	0.017918	7.138007	51.906260	0.001388	0.000242
RS	3	0.028048	7.138007	56.283001	0.001505	0.000511
RS	4	0.039048	1.740895	249.550877	0.006675	0.002206
RS	5	0.050992	1.740895	269.062665	0.007197	0.003504
RS	6	0.063963	0.995031	505.711742	0.013526	0.007105
RS	7	0.078048	0.995031	541.123039	0.014473	0.009858
RS	8	0.093343	0.756623	758.505142	0.020288	0.014694
RS	9	0.109951	0.756623	805.051438	0.021533	0.018674
RS	10	0.127987	0.688344	936.170948	0.025040	0.022708
RS	11	0.147571	0.688344	986.914457	0.026397	0.026989
RS	12	0.168838	0.693874	1029.630102	0.027539	0.028895
RS	13	0.191932	0.693874	1079.994879	0.028886	0.032638
RS	14	0.217010	0.735903	1066.138437	0.028516	0.032531
RS	15	0.244242	0.735903	1113.967945	0.029795	0.035565
RS	16	0.273814	0.800958	1067.750151	0.028559	0.034122
RS	17	0.305925	0.800958	1112.079775	0.029745	0.036699
RS	18	0.340795	0.889260	1041.929660	0.027868	0.034364
RS	19	0.378661	0.889260	1082.388254	0.028950	0.036652
RS	20	0.419779	1.006425	992.617323	0.026549	0.033619
RS	21	0.464430	1.006425	1029.259702	0.027529	0.035576
RS	22	0.512916	1.158597	926.563670	0.024783	0.032026
RS	23	0.565567	1.158597	959.704562	0.025669	0.033574
RS	24	0.622741	1.352523	851.294073	0.022769	0.029745
RS	25	0.684827	1.352523	881.338069	0.023573	0.030895
RS	26	0.752246	1.597896	772.345424	0.020658	0.027012
RS	27	0.825456	1.597896	799.694271	0.021389	0.027826
RS	28	0.904955	1.908514	693.437574	0.018547	0.024048
RS	29	0.991284	1.908514	718.448845	0.019216	0.024576
RS	30	1.085028	2.299993	617.954542	0.016528	0.021026
RS	31	1.186825	2.299993	640.914147	0.017142	0.021312
RS	32	1.297367	2.784365	549.397211	0.014695	0.018111
RS	33	1.417405	2.784365	570.514030	0.015259	0.018217
RS	34	1.547754	3.365136	490.448416	0.013118	0.015462
RS	35	1.689301	3.365136	509.879521	0.013638	0.015463
RS	36	1.843007	4.038129	441.897178	0.011819	0.013187
RS	37	2.009916	4.038129	459.778581	0.012298	0.013148
RS	38	2.191164	4.797580	402.719824	0.010771	0.011307
RS	39	2.387981	4.797580	419.177253	0.011212	0.011260
RS	40	2.601706	5.641932	370.994375	0.009923	0.009771
RS	41	2.833790	5.641932	386.139073	0.010328	0.009724
RS	42	3.085811	6.574388	344.821281	0.009223	0.008502
RS	43	3.359481	6.574388	358.745060	0.009595	0.008455
RS	44	3.656660	7.600714	322.708050	0.008631	0.007433
RS	45	3.979368	7.600714	335.482597	0.008973	0.007384
RS	46	4.329797	8.727180	303.582855	0.008120	0.006520
RS	47	4.710329	8.727180	315.261640	0.008432	0.006475
RS	48	5.123549	9.962684	286.596078	0.007666	0.005739
RS	49	5.572267	9.962684	297.218052	0.007950	0.005707
RS	50	6.059530	11.328552	270.859812	0.007245	0.005078
RS	51	6.588651	11.328552	280.457506	0.007501	0.005068
RS	52	7.163225	12.878394	255.243068	0.006827	0.004520
RS	53	7.787156	12.878394	263.859691	0.007057	0.004535
RS	54	8.464685	15.874861	221.528609	0.005925	0.003778
RS	55	9.200416	15.874861	229.561926	0.006140	0.003826
RS	56	9.999347	15.874861	236.932009	0.006337	0.003867
RS	57	10.866909	15.874861	243.473308	0.006512	0.003897
RS	58	11.808998	63.817310	63.450753	0.001697	0.001391
RS	59	12.832014	63.817310	67.902388	0.001816	0.001460
RS	60	13.942910	63.817310	72.574881	0.001941	0.001528
RS	61	15.149235	63.817310	77.462814	0.002072	0.001595
RS	62	16.459187	63.817310	82.557089	0.002208	0.001659
RS	63	17.881668	63.817310	4126.760280	0.110377	0.046651
PA	4+25*2+4+6 0.005545562 0.004064069 17.881667822 7.138007371 1.740894701 0.995031370 0.756622595 0.688343711 0.693874120 0.735902594 0.800958152 0.889260377 1.006424936 1.158597425 1.352522676 1.597895589 1.908513924 2.299993185 2.784365379 3.365136226 4.038129137 4.797579689 5.641932360 6.574388231 7.600714430 8.727180158 9.962684268 11.328551580 12.878393669 15.874861107 63.817309852
//
IT	5483
RD	4
LK	-80452.934362
QD	-1381.793722 -> -893.816430
RI	0.0549060555
TR	0.004111	0.004648
MT	18.921123
MM	C_pi: 11.997814, n_recomb: 54597.859321
RS	0	0.000000	24.366201	18.934340	0.000347	0.000003
RS	1	0.008687	24.366201	20.571981	0.000377	0.000023
RS	2	0.018129	24.366201	22.350581	0.000409	0.000070
RS	3	0.028391	24.366201	24.282149	0.000445	0.000148
RS	4	0.039545	3.556947	180.446464	0.003305	0.001074
RS	5	0.051667	3.556947	195.431745	0.003579	0.001702
RS	6	0.064843	1.609873	466.378198	0.008542	0.004367
RS	7	0.079163	1.609873	502.228063	0.009199	0.006040
RS	8	0.094727	1.053798	823.280342	0.015079	0.010480
RS	9	0.111644	1.053798	879.974982	0.016117	0.013292
RS	10	0.130029	0.867555	1138.523976	0.020853	0.017923
RS	11	0.150013	0.867555	1208.106834	0.022127	0.021350
RS	12	0.171732	0.816737	1357.728368	0.024868	0.024610
RS	13	0.195337	0.816737	1431.928569	0.026227	0.027977
RS	14	0.220994	0.824918	1491.554146	0.027319	0.029462
RS	15	0.248879	0.824918	1565.063606	0.028665	0.032429
RS	16	0.279187	0.864534	1563.583954	0.028638	0.032443
RS	17	0.312128	0.864534	1633.324952	0.029916	0.035037
RS	18	0.347930	0.929745	1583.530322	0.029004	0.033887
RS	19	0.386843	0.929745	1647.727557	0.030179	0.036224
RS	20	0.429136	1.023347	1555.308891	0.028487	0.034098
RS	21	0.475103	1.023347	1613.224637	0.029547	0.036200
RS	22	0.525063	1.150283	1486.926283	0.027234	0.033276
RS	23	0.579363	1.150283	1538.651680	0.028182	0.035084
RS	24	0.638381	1.316995	1389.566174	0.025451	0.031575
RS	25	0.702525	1.316995	1435.692967	0.026296	0.033048
RS	26	0.772242	1.533451	1273.490644	0.023325	0.029174
RS	27	0.848016	1.533451	1314.829739	0.024082	0.030318
RS	28	0.930372	1.814407	1147.325525	0.021014	0.026289
RS	29	1.019882	1.814407	1184.707847	0.021699	0.027134
RS	30	1.117168	2.177513	1019.691593	0.018676	0.023161
RS	31	1.222906	2.177513	1053.806829	0.019301	0.023748
RS	32	1.337829	2.638159	899.432388	0.016474	0.020049
RS	33	1.462736	2.638159	930.743232	0.017047	0.020430
RS	34	1.598494	3.204126	793.521336	0.014534	0.017178
RS	35	1.746045	3.204126	822.300282	0.015061	0.017416
RS	36	1.906415	3.875415	704.895419	0.012911	0.014684
RS	37	2.080716	3.875415	731.325883	0.013395	0.014834
RS	38	2.270158	4.649598	632.633149	0.011587	0.012596
RS	39	2.476058	4.649598	656.878104	0.012031	0.012696
RS	40	2.699846	5.527611	573.801934	0.010510	0.010871
RS	41	2.943073	5.527611	596.020132	0.010917	0.010939
RS	42	3.207431	6.514493	525.295877	0.009621	0.009439
RS	43	3.494754	6.514493	545.634799	0.009994	0.009485
RS	44	3.807037	7.616487	484.663844	0.008877	0.008238
RS	45	4.146448	7.616487	503.251768	0.009217	0.008267
RS	46	4.515345	8.837750	450.181100	0.008245	0.007221
RS	47	4.916289	8.837750	467.122781	0.008556	0.007241
RS	48	5.352063	10.181638	420.507152	0.007702	0.006359
RS	49	5.825694	10.181638	435.883617	0.007984	0.006378
RS	50	6.340470	11.662479	394.193114	0.007220	0.005630
RS	51	6.899966	11.662479	408.069966	0.007474	0.005658
RS	52	7.508066	13.331045	369.297311	0.006764	0.005009
RS	53	8.168993	13.331045	381.749464	0.006992	0.005049
RS	54	8.887336	16.551927	318.242208	0.005829	0.004143
RS	55	9.668083	16.551927	329.891979	0.006042	0.004206
RS	56	10.516655	16.551927	340.563596	0.006238	0.004261
RS	57	11.438944	16.551927	350.011015	0.006411	0.004303
RS	58	12.441353	90.789386	67.032142	0.001228	0.001103
RS	59	13.530844	90.789386	72.133349	0.001321	0.001160
RS	60	14.714981	90.789386	77.555062	0.001420	0.001219
RS	61	16.001986	90.789386	83.305137	0.001526	0.001278
RS	62	17.400796	90.789386	89.389089	0.001637	0.001336
RS	63	18.921123	90.789386	6374.159152	0.116747	0.049677
PA	4+25*2+4+6 0.004111421 0.004648055 18.921123240 24.366201323 3.556947104 1.609873484 1.053798314 0.867555137 0.816736854 0.824918247 0.864533656 0.929745294 1.023347198 1.150282730 1.316994603 1.533451043 1.814407437 2.177513441 2.638158952 3.204125647 3.875415110 4.649598122 5.527611474 6.514492591 7.616487397 8.837749720 10.181638411 11.662479247 13.331045301 16.551927470 90.789386450
//
IT	5212
RD	5
LK	-79563.508046
QD	-1095.038366 -> -767.974258
RI	0.0434437006
TR	0.003197	0.005110
MT	19.829607
MM	C_pi: 13.863470, n_recomb: 68858.665005
RS	0	0.000000	82.817559	7.040213	0.000102	0.000001
RS	1	0.008768	82.817559	7.656812	0.000111	0.000007
RS	2	0.018304	82.817559	8.327349	0.000121	0.000021
RS	3	0.028677	82.817559	9.056534	0.000132	0.000044
RS	4	0.039959	7.294014	111.747046	0.001623	0.000530
RS	5	0.052230	7.294014	121.335416	0.001762	0.000838
RS	6	0.065577	2.625174	365.353892	0.005306	0.002708
RS	7	0.080094	2.625174	395.115150	0.005738	0.003736
RS	8	0.095884	1.485661	752.775798	0.010932	0.007511
RS	9	0.113059	1.485661	808.994041	0.011749	0.009508
RS	10	0.131739	1.111718	1157.967627	0.016817	0.014147
RS	11	0.152058	1.111718	1235.764483	0.017946	0.016842
RS	12	0.174157	0.981138	1489.679258	0.021634	0.020793
RS	13	0.198195	0.981138	1579.487361	0.022938	0.023669
RS	14	0.224339	0.946543	1731.129530	0.025140	0.026227
RS	15	0.252777	0.946543	1824.928575	0.026503	0.028938
RS	16	0.283707	0.957638	1896.701780	0.027545	0.030135
RS	17	0.317349	0.957638	1988.914952	0.028884	0.032604
RS	18	0.353941	0.999840	1992.922171	0.028942	0.032596
RS	19	0.393741	0.999840	2079.677246	0.030202	0.034868
RS	20	0.437031	1.071968	2020.022038	0.029336	0.033760
RS	21	0.484117	1.071968	2098.962168	0.030482	0.035849
RS	22	0.535330	1.176854	1983.214586	0.028801	0.033764
RS	23	0.591034	1.176854	2053.448972	0.029821	0.035625
RS	24	0.651622	1.319677	1893.577733	0.027499	0.032731
RS	25	0.717522	1.319677	1955.373143	0.028397	0.034315
RS	26	0.789200	1.509539	1763.686947	0.025613	0.030803
RS	27	0.867163	1.509539	1818.056003	0.026403	0.032092
RS	28	0.951961	1.760581	1606.245668	0.023327	0.028175
RS	29	1.044193	1.760581	1654.544360	0.024028	0.029180
RS	30	1.144513	2.090207	1435.630366	0.020849	0.025111
RS	31	1.253628	2.090207	1479.149718	0.021481	0.025861
RS	32	1.372310	2.514249	1267.479640	0.018407	0.021926
RS	33	1.501398	2.514249	1307.143512	0.018983	0.022468
RS	34	1.641804	3.041818	1114.861902	0.016191	0.018911
RS	35	1.794520	3.041818	1151.185976	0.016718	0.019295
RS	36	1.960627	3.674896	984.421902	0.014296	0.016245
RS	37	2.141296	3.674896	1017.676908	0.014779	0.016519
RS	38	2.337807	4.413115	876.391120	0.012727	0.013979
RS	39	2.551546	4.413115	906.766152	0.013169	0.014178
RS	40	2.784026	5.259112	787.421647	0.011435	0.012082
RS	41	3.036889	5.259112	815.095964	0.011837	0.012228
RS	42	3.311923	6.219029	713.519132	0.010362	0.010490
RS	43	3.611070	6.219029	738.669483	0.010727	0.010597
RS	44	3.936446	7.299026	651.454708	0.009461	0.009147
RS	45	4.290350	7.299026	674.243371	0.009792	0.009224
RS	46	4.675283	8.501007	598.961374	0.008698	0.008010
RS	47	5.093966	8.501007	619.523989	0.008997	0.008066
RS	48	5.549357	9.823038	554.261772	0.008049	0.007047
RS	49	6.044676	9.823038	572.702327	0.008317	0.007092
RS	50	6.583424	11.271456	515.352367	0.007484	0.006231
RS	51	7.169407	11.271456	531.754600	0.007722	0.006273
RS	52	7.806767	12.888815	479.444143	0.006963	0.005528
RS	53	8.500010	12.888815	493.912199	0.007173	0.005573
RS	54	9.254034	15.996922	410.514978	0.005962	0.004538
RS	55	10.074168	15.996922	424.152010	0.006160	0.004600
RS	56	10.966209	15.996922	436.271387	0.006336	0.004650
RS	57	11.936462	15.996922	446.542438	0.006485	0.004682
RS	58	12.991784	116.295183	64.488194	0.000937	0.000878
RS	59	14.139634	116.295183	69.628824	0.001011	0.000926
RS	60	15.388124	116.295183	75.130078	0.001091	0.000976
RS	61	16.746077	116.295183	81.008185	0.001176	0.001026
RS	62	18.223092	116.295183	87.278285	0.001267	0.001077
RS	63	19.829607	116.295183	8064.919501	0.117123	0.052549
PA	4+25*2+4+6 0.003197393 0.005110448 19.829607409 82.817559194 7.294013724 2.625174428 1.485661375 1.111717596 0.981137922 0.946542584 0.957638254 0.999840437 1.071967916 1.176854145 1.319677071 1.509538947 1.760581322 2.090206880 2.514248689 3.041817583 3.674896318 4.413115462 5.259112118 6.219028802 7.299026011 8.501007187 9.823038404 11.271455818 12.888815001 15.996921662 116.295182723
//
IT	4852
RD	6
LK	-78953.168946
QD	-891.824519 -> -654.912431
RI	0.0349370162
TR	0.002578	0.005482
MT	20.678484
MM	C_pi: 15.200072, n_recomb: 80503.741067
RS	0	0.000000	273.756683	2.495522	0.000031	0.000000
RS	1	0.008840	273.756683	2.716097	0.000034	0.000002
RS	2	0.018461	273.756683	2.956166	0.000037	0.000007
RS	3	0.028933	273.756683	3.217452	0.000040	0.000014
RS	4	0.040330	14.682690	65.265003	0.000811	0.000272
RS	5	0.052735	14.682690	70.974145	0.000882	0.000428
RS	6	0.066236	4.225217	267.859099	0.003327	0.001731
RS	7	0.080931	4.225217	290.492577	0.003608	0.002379
RS	8	0.096925	2.078073	638.985045	0.007937	0.005511
RS	9	0.114332	2.078073	689.447620	0.008564	0.006953
RS	10	0.133279	1.420793	1084.708764	0.013474	0.011347
RS	11	0.153900	1.420793	1162.907268	0.014445	0.013477
RS	12	0.176344	1.181293	1494.913557	0.018569	0.017715
RS	13	0.200772	1.181293	1592.419897	0.019781	0.020141
RS	14	0.227360	1.093366	1827.424462	0.022700	0.023349
RS	15	0.256298	1.093366	1934.919286	0.024035	0.025756
RS	16	0.287793	1.072118	2083.614859	0.025882	0.027785
RS	17	0.322073	1.072118	2193.567678	0.027248	0.030065
RS	18	0.359383	1.090739	2263.959835	0.028122	0.030961
RS	19	0.399992	1.090739	2370.433556	0.029445	0.033115
RS	20	0.444190	1.142917	2362.869774	0.029351	0.032906
RS	21	0.492295	1.142917	2461.533058	0.030577	0.034926
RS	22	0.544652	1.228897	2379.805228	0.029561	0.033664
RS	23	0.601638	1.228897	2468.185818	0.030659	0.035503
RS	24	0.663661	1.352286	2322.141996	0.028845	0.033294
RS	25	0.731167	1.352286	2399.552401	0.029807	0.034898
RS	26	0.804640	1.521031	2201.512824	0.027347	0.031888
RS	27	0.884607	1.521031	2268.688928	0.028181	0.033226
RS	28	0.971644	1.748261	2032.377164	0.025246	0.029605
RS	29	1.066375	1.748261	2090.962867	0.025973	0.030678
RS	30	1.169479	2.050411	1833.695763	0.022778	0.026711
RS	31	1.281698	2.050411	1885.576954	0.023422	0.027541
RS	32	1.403837	2.442579	1627.839762	0.020221	0.023555
RS	33	1.536772	2.442579	1674.529039	0.020801	0.024181
RS	34	1.681459	2.933637	1434.732845	0.017822	0.020478
RS	35	1.838935	2.933637	1477.133204	0.018349	0.020944
RS	36	2.010332	3.525893	1265.813125	0.015724	0.017701
RS	37	2.196880	3.525893	1304.378244	0.016203	0.018049
RS	38	2.399918	4.219590	1123.449619	0.013955	0.015303
RS	39	2.620905	4.219590	1158.438153	0.014390	0.015564
RS	40	2.861426	5.017903	1004.591240	0.012479	0.013267
RS	41	3.123208	5.017903	1036.215218	0.012872	0.013463
RS	42	3.408132	5.927049	904.840342	0.011240	0.011539
RS	43	3.718242	5.927049	933.303331	0.011593	0.011684
RS	44	4.055765	6.952332	820.512959	0.010192	0.010068
RS	45	4.423124	6.952332	846.000954	0.010509	0.010173
RS	46	4.822956	8.093114	749.016881	0.009304	0.008816
RS	47	5.258133	8.093114	771.679394	0.009586	0.008891
RS	48	5.731779	9.342442	688.274651	0.008550	0.007754
RS	49	6.247293	9.342442	708.215574	0.008797	0.007808
RS	50	6.808378	10.698846	635.797411	0.007898	0.006850
RS	51	7.419061	10.698846	653.093859	0.008113	0.006893
RS	52	8.083727	12.194868	587.967178	0.007304	0.006065
RS	53	8.807147	12.194868	602.736957	0.007487	0.006102
RS	54	9.594517	15.044148	501.501471	0.006230	0.004957
RS	55	10.451487	15.044148	515.552374	0.006404	0.005009
RS	56	11.384212	15.044148	527.327515	0.006550	0.005042
RS	57	12.399387	15.044148	536.415063	0.006663	0.005052
RS	58	13.504301	140.348608	60.238461	0.000748	0.000714
RS	59	14.706887	140.348608	65.194739	0.000810	0.000754
RS	60	16.015778	140.348608	70.522775	0.000876	0.000796
RS	61	17.440372	140.348608	76.243675	0.000947	0.000840
RS	62	18.990897	140.348608	82.378393	0.001023	0.000884
RS	63	20.678484	140.348608	9309.625997	0.115642	0.054956
PA	4+25*2+4+6 0.002578220 0.005482168 20.678483806 273.756682663 14.682689719 4.225216809 2.078072844 1.420792976 1.181293330 1.093365658 1.072118189 1.090738749 1.142917132 1.228896845 1.352285897 1.521031342 1.748260665 2.050411109 2.442579212 2.933637097 3.525893315 4.219590070 5.017902631 5.927049214 6.952331742 8.093114078 9.342442323 10.698846092 12.194868379 15.044147854 140.348608353
//
IT	4930
RD	7
LK	-78506.164096
QD	-737.098751 -> -558.241195
RI	0.0287631132
TR	0.002132	0.005777
MT	21.546971
MM	C_pi: 16.206837, n_recomb: 90014.349492
RS	0	0.000000	869.587146	0.881117	0.000010	0.000000
RS	1	0.008911	869.587146	0.959645	0.000011	0.000001
RS	2	0.018615	869.587146	1.045173	0.000012	0.000002
RS	3	0.029184	869.587146	1.138325	0.000013	0.000004
RS	4	0.040695	28.671184	37.594183	0.000418	0.000145
RS	5	0.053232	28.671184	40.926869	0.000455	0.000228
RS	6	0.066886	6.639954	192.214946	0.002135	0.001145
RS	7	0.081756	6.639954	208.862514	0.002320	0.001566
RS	8	0.097951	2.855274	526.742362	0.005852	0.004155
RS	9	0.115590	2.855274	570.018421	0.006333	0.005220
RS	10	0.134800	1.793986	979.086114	0.010877	0.009286
RS	11	0.155722	1.793986	1053.484263	0.011704	0.010990
RS	12	0.178508	1.412680	1435.267728	0.015945	0.015289
RS	13	0.203324	1.412680	1534.854165	0.017051	0.017340
RS	14	0.230352	1.260320	1834.476345	0.020380	0.020912
RS	15	0.259788	1.260320	1949.965730	0.021663	0.023035
RS	16	0.291847	1.202722	2165.860506	0.024061	0.025614
RS	17	0.326763	1.202722	2288.649716	0.025425	0.027697
RS	18	0.364790	1.196769	2423.690306	0.026926	0.029258
RS	19	0.406205	1.196769	2546.281760	0.028288	0.031281
RS	20	0.451310	1.229797	2596.315742	0.028843	0.031792
RS	21	0.500435	1.229797	2712.539160	0.030135	0.033732
RS	22	0.553936	1.299069	2676.283140	0.029732	0.033184
RS	23	0.612205	1.299069	2781.870192	0.030905	0.034985
RS	24	0.675667	1.406518	2665.009033	0.029606	0.033421
RS	25	0.744782	1.406518	2757.877843	0.030638	0.035019
RS	26	0.820057	1.558926	2570.515302	0.028557	0.032532
RS	27	0.902039	1.558926	2650.634814	0.029447	0.033887
RS	28	0.991325	1.768421	2406.544912	0.026735	0.030631
RS	29	1.088568	1.768421	2475.459074	0.027501	0.031736
RS	30	1.194476	2.050400	2194.740624	0.024382	0.027969
RS	31	1.309820	2.050400	2254.730291	0.025049	0.028841
RS	32	1.435442	2.418913	1963.137073	0.021809	0.024913
RS	33	1.572258	2.418913	2016.281097	0.022400	0.025586
RS	34	1.721265	2.881969	1738.324986	0.019312	0.021839
RS	35	1.883549	2.881969	1785.986088	0.019841	0.022353
RS	36	2.060293	3.441359	1536.960349	0.017075	0.019007
RS	37	2.252786	3.441359	1579.860600	0.017551	0.019399
RS	38	2.462431	4.097079	1364.193957	0.015155	0.016521
RS	39	2.690757	4.097079	1402.723213	0.015583	0.016820
RS	40	2.939428	4.852045	1217.878342	0.013530	0.014381
RS	41	3.210256	4.852045	1252.317222	0.013912	0.014606
RS	42	3.505217	5.711837	1093.686519	0.012150	0.012543
RS	43	3.826460	5.711837	1124.283049	0.012490	0.012710
RS	44	4.176328	6.680335	987.825106	0.010974	0.010965
RS	45	4.557371	6.680335	1014.793475	0.011274	0.011083
RS	46	4.972366	7.754046	897.631739	0.009972	0.009612
RS	47	5.424340	7.754046	921.127532	0.010233	0.009694
RS	48	5.916587	8.921101	820.902580	0.009120	0.008458
RS	49	6.452696	8.921101	841.010053	0.009343	0.008512
RS	50	7.036574	10.172461	754.778999	0.008385	0.007472
RS	51	7.672480	10.172461	771.540790	0.008571	0.007506
RS	52	8.365047	11.530226	694.875778	0.007720	0.006610
RS	53	9.119326	11.530226	708.397895	0.007870	0.006630
RS	54	9.940815	14.078214	592.098810	0.006578	0.005399
RS	55	10.835503	14.078214	605.039506	0.006722	0.005434
RS	56	11.809913	14.078214	614.758685	0.006830	0.005442
RS	57	12.871147	14.078214	620.778498	0.006896	0.005420
RS	58	14.026942	163.147673	55.951736	0.000622	0.000596
RS	59	15.285725	163.147673	60.668458	0.000674	0.000631
RS	60	16.656671	163.147673	65.755898	0.000731	0.000667
RS	61	18.149777	163.147673	71.238025	0.000791	0.000706
RS	62	19.775925	163.147673	77.139308	0.000857	0.000745
RS	63	21.546971	163.147673	10227.883812	0.113625	0.056840
PA	4+25*2+4+6 0.002131753 0.005777479 21.546971410 869.587145900 28.671184294 6.639953666 2.855274221 1.793985949 1.412679922 1.260320450 1.202722064 1.196769387 1.229796518 1.299068977 1.406517691 1.558926357 1.768421309 2.050400355 2.418913418 2.881968539 3.441358710 4.097079419 4.852045094 5.711836896 6.680335262 7.754046052 8.921100648 10.172460969 11.530226444 14.078214268 163.147673112
//
IT	6064
RD	8
LK	-78165.549277
QD	-616.581846 -> -476.103752
RI	0.0242469411
TR	0.001791	0.006007
MT	22.484669
MM	C_pi: 16.996837, n_recomb: 97751.819134
RS	0	0.000000	2656.038235	0.314583	0.000003	0.000000
RS	1	0.008984	2656.038235	0.342853	0.000004	0.000000
RS	2	0.018775	2656.038235	0.373665	0.000004	0.000001
RS	3	0.029445	2656.038235	0.407246	0.000004	0.000002
RS	4	0.041074	54.068841	21.800705	0.000223	0.000081
RS	5	0.053748	54.068841	23.754372	0.000243	0.000126
RS	6	0.067561	10.146828	137.836318	0.001410	0.000783
RS	7	0.082614	10.146828	149.993715	0.001534	0.001065
RS	8	0.099020	3.839400	430.687770	0.004406	0.003216
RS	9	0.116900	3.839400	467.127877	0.004779	0.004021
RS	10	0.136386	2.230041	870.173941	0.008902	0.007750
RS	11	0.157622	2.230041	939.022286	0.009606	0.009136
RS	12	0.180767	1.671962	1347.809589	0.013788	0.013372
RS	13	0.205990	1.671962	1446.037674	0.014793	0.015121
RS	14	0.233480	1.444281	1790.944338	0.018321	0.018874
RS	15	0.263439	1.444281	1910.174516	0.019541	0.020753
RS	16	0.296090	1.346503	2179.114394	0.022292	0.023679
RS	17	0.331674	1.346503	2310.469725	0.023636	0.025581
RS	18	0.370455	1.314822	2501.640747	0.025592	0.027612
RS	19	0.412720	1.314822	2636.699201	0.026973	0.029511
RS	20	0.458782	1.328984	2741.741644	0.028048	0.030579
RS	21	0.508982	1.328984	2872.897589	0.029390	0.032443
RS	22	0.563692	1.382938	2885.193923	0.029516	0.032486
RS	23	0.623317	1.382938	3006.484048	0.030756	0.034250
RS	24	0.688299	1.476875	2926.535837	0.029938	0.033254
RS	25	0.759118	1.476875	3034.304345	0.031041	0.034845
RS	26	0.836300	1.616486	2868.468030	0.029344	0.032850
RS	27	0.920416	1.616486	2961.565962	0.030297	0.034218
RS	28	1.012089	1.813019	2722.034032	0.027846	0.031338
RS	29	1.111997	1.813019	2801.523818	0.028660	0.032465
RS	30	1.220881	2.080961	2509.645629	0.025674	0.028941
RS	31	1.339547	2.080961	2577.915159	0.026372	0.029840
RS	32	1.468874	2.433332	2263.531903	0.023156	0.026029
RS	33	1.609819	2.433332	2323.088083	0.023765	0.026733
RS	34	1.763426	2.877112	2016.170478	0.020625	0.023005
RS	35	1.930833	2.877112	2068.819570	0.021164	0.023551
RS	36	2.113280	3.413226	1789.337541	0.018305	0.020160
RS	37	2.312118	3.413226	1836.109263	0.018783	0.020581
RS	38	2.528819	4.040994	1591.264051	0.016279	0.017624
RS	39	2.764988	4.040994	1632.725607	0.016703	0.017946
RS	40	3.022374	4.762655	1421.120822	0.014538	0.015410
RS	41	3.302883	4.762655	1457.656582	0.014912	0.015653
RS	42	3.608593	5.582784	1275.029394	0.013044	0.013488
RS	43	3.941767	5.582784	1306.954173	0.013370	0.013665
RS	44	4.304873	6.503490	1149.395284	0.011758	0.011821
RS	45	4.700600	6.503490	1176.961583	0.012040	0.011944
RS	46	5.131878	7.518232	1041.716089	0.010657	0.010382
RS	47	5.601902	7.518232	1065.082872	0.010896	0.010462
RS	48	6.114152	8.610182	949.842815	0.009717	0.009149
RS	49	6.672422	8.610182	969.057457	0.009913	0.009194
RS	50	7.280846	9.762898	870.676695	0.008907	0.008091
RS	51	7.943930	9.762898	885.716539	0.009061	0.008108
RS	52	8.666584	10.988004	799.157930	0.008175	0.007158
RS	53	9.454160	10.988004	810.080235	0.008287	0.007153
RS	54	10.312491	13.237328	682.049150	0.006977	0.005861
RS	55	11.247933	13.237328	692.401199	0.007083	0.005871
RS	56	12.267413	13.237328	698.439346	0.007145	0.005847
RS	57	13.378483	13.237328	699.646939	0.007157	0.005784
RS	58	14.589368	184.764875	52.173323	0.000534	0.000510
RS	59	15.909038	184.764875	56.661205	0.000580	0.000542
RS	60	17.347265	184.764875	61.514632	0.000629	0.000574
RS	61	18.914701	184.764875	66.759336	0.000683	0.000609
RS	62	20.622952	184.764875	72.422024	0.000741	0.000644
RS	63	22.484669	184.764875	10897.221483	0.111478	0.058259
PA	4+25*2+4+6 0.001791379 0.006006658 22.484669354 2656.038235296 54.068840628 10.146828322 3.839399707 2.230041357 1.671962334 1.444281447 1.346502600 1.314821531 1.328983531 1.382938026 1.476875366 1.616485745 1.813019062 2.080961034 2.433332419 2.877112011 3.413225959 4.040994331 4.762655477 5.582783796 6.503489629 7.518232173 8.610182199 9.762897509 10.988004201 13.237328497 184.764874773
//
IT	6312
RD	9
LK	-77895.386567
QD	-520.549699 -> -405.471917
RI	0.0208531335
TR	0.001519	0.006180
MT	23.511159
MM	C_pi: 17.629968, n_recomb: 103984.307872
RS	0	0.000000	7787.241100	0.114741	0.000001	0.000000
RS	1	0.009061	7787.241100	0.125140	0.000001	0.000000
RS	2	0.018942	7787.241100	0.136483	0.000001	0.000000
RS	3	0.029720	7787.241100	0.148855	0.000001	0.000001
RS	4	0.041473	98.458874	12.839482	0.000123	0.000047
RS	5	0.054292	98.458874	14.001511	0.000135	0.000072
RS	6	0.068272	15.074728	99.682282	0.000959	0.000552
RS	7	0.083518	15.074728	108.604730	0.001044	0.000746
RS	8	0.100147	5.051107	352.683062	0.003392	0.002547
RS	9	0.118281	5.051107	383.220501	0.003685	0.003170
RS	10	0.138059	2.727837	769.390107	0.007399	0.006580
RS	11	0.159629	2.727837	832.253977	0.008004	0.007727
RS	12	0.183154	1.956950	1251.637105	0.012037	0.011836
RS	13	0.208810	1.956950	1346.579197	0.012950	0.013346
RS	14	0.236790	1.643576	1720.266214	0.016544	0.017162
RS	15	0.267306	1.643576	1840.260984	0.017697	0.018835
RS	16	0.300587	1.502049	2148.122319	0.020658	0.021968
RS	17	0.336883	1.502049	2284.601479	0.021971	0.023712
RS	18	0.376468	1.443415	2521.236248	0.024246	0.026068
RS	19	0.419639	1.443415	2665.432296	0.025633	0.027856
RS	20	0.466723	1.438628	2819.128093	0.027111	0.029346
RS	21	0.518072	1.438628	2962.483252	0.028490	0.031143
RS	22	0.574074	1.478026	3021.666473	0.029059	0.031667
RS	23	0.635150	1.478026	3156.799833	0.030358	0.033401
RS	24	0.701761	1.560031	3116.464461	0.029971	0.032894
RS	25	0.774406	1.560031	3238.171345	0.031141	0.034484
RS	26	0.853634	1.689302	3100.064864	0.029813	0.032935
RS	27	0.940041	1.689302	3205.891632	0.030831	0.034319
RS	28	1.034276	1.876350	2979.430635	0.028653	0.031800
RS	29	1.137050	1.876350	3069.659317	0.029520	0.032953
RS	30	1.249136	2.134910	2776.126484	0.026698	0.029682
RS	31	1.371378	2.134910	2852.961685	0.027436	0.030610
RS	32	1.504697	2.477096	2525.068419	0.024283	0.026943
RS	33	1.650094	2.477096	2591.251965	0.024920	0.027676
RS	34	1.808666	2.908857	2263.595713	0.021769	0.024003
RS	35	1.981606	2.908857	2321.296646	0.022324	0.024575
RS	36	2.170215	3.430135	2018.182672	0.019409	0.021178
RS	37	2.375914	3.430135	2068.729959	0.019895	0.021622
RS	38	2.600251	4.039397	1800.171480	0.017312	0.018620
RS	39	2.844914	4.039397	1844.328534	0.017737	0.018960
RS	40	3.111746	4.738020	1610.294102	0.015486	0.016358
RS	41	3.402754	4.738020	1648.570410	0.015854	0.016613
RS	42	3.720131	5.529406	1445.391429	0.013900	0.014372
RS	43	4.066263	5.529406	1478.184553	0.014215	0.014555
RS	44	4.443759	6.413750	1302.305174	0.012524	0.012634
RS	45	4.855458	6.413750	1329.913843	0.012790	0.012757
RS	46	5.304460	7.381297	1178.893085	0.011337	0.011124
RS	47	5.794145	7.381297	1201.476380	0.011554	0.011196
RS	48	6.328200	8.410208	1073.215300	0.010321	0.009823
RS	49	6.910644	8.410208	1090.765900	0.010490	0.009854
RS	50	7.545862	9.476677	982.063519	0.009444	0.008701
RS	51	8.238635	9.476677	994.458184	0.009564	0.008696
RS	52	8.994179	10.581918	899.809992	0.008653	0.007706
RS	53	9.818181	10.581918	907.006823	0.008723	0.007671
RS	54	10.716844	12.550559	770.871607	0.007413	0.006341
RS	55	11.696932	12.550559	777.223178	0.007474	0.006319
RS	56	12.765824	12.550559	778.066281	0.007483	0.006254
RS	57	13.931566	12.550559	772.883253	0.007433	0.006143
RS	58	15.202932	205.075126	49.045441	0.000472	0.000449
RS	59	16.589495	205.075126	53.339365	0.000513	0.000477
RS	60	18.101690	205.075126	57.993272	0.000558	0.000507
RS	61	19.750902	205.075126	63.034097	0.000606	0.000539
RS	62	21.549545	205.075126	68.490100	0.000659	0.000572
RS	63	23.511159	205.075126	11368.202409	0.109326	0.059310
PA	4+25*2+4+6 0.001519203 0.006180281 23.511158959 7787.241099905 98.458874288 15.074728061 5.051106619 2.727837282 1.956949862 1.643575775 1.502049297 1.443415174 1.438627815 1.478026094 1.560030732 1.689301724 1.876349962 2.134909784 2.477095579 2.908856728 3.430134607 4.039396934 4.738019548 5.529406454 6.413749838 7.381296980 8.410208070 9.476677270 10.581917629 12.550558510 205.075126444
//
IT	5898
RD	10
LK	-77671.921708
QD	-441.832599 -> -343.688809
RI	0.0181977046
TR	0.001293	0.006310
MT	24.618929
MM	C_pi: 18.127844, n_recomb: 108886.546354
RS	0	0.000000	21073.799402	0.044672	0.000000	0.000000
RS	1	0.009140	21073.799402	0.048757	0.000000	0.000000
RS	2	0.019116	21073.799402	0.053215	0.000000	0.000000
RS	3	0.030003	21073.799402	0.058081	0.000001	0.000000
RS	4	0.041886	173.548818	7.697315	0.000071	0.000028
RS	5	0.054854	173.548818	8.400565	0.000077	0.000043
RS	6	0.069008	21.817330	72.905781	0.000670	0.000398
RS	7	0.084456	21.817330	79.514648	0.000730	0.000536
RS	8	0.101315	6.511452	290.267439	0.002666	0.002057
RS	9	0.119716	6.511452	315.882780	0.002901	0.002549
RS	10	0.139798	3.287026	679.668238	0.006242	0.005667
RS	11	0.161716	3.287026	736.690186	0.006766	0.006631
RS	12	0.185637	2.266597	1155.187500	0.010609	0.010582
RS	13	0.211745	2.266597	1245.787281	0.011441	0.011899
RS	14	0.240239	1.857605	1635.035917	0.015016	0.015703
RS	15	0.271338	1.857605	1753.696844	0.016106	0.017205
RS	16	0.305278	1.668937	2087.933580	0.019175	0.020446
RS	17	0.342322	1.668937	2226.773337	0.020450	0.022054
RS	18	0.382751	1.581995	2498.273608	0.022944	0.024629
RS	19	0.426875	1.581995	2648.644698	0.024325	0.026320
RS	20	0.475032	1.557826	2843.353613	0.026113	0.028129
RS	21	0.527591	1.557826	2996.211287	0.027517	0.029867
RS	22	0.584954	1.582903	3098.297459	0.028454	0.030782
RS	23	0.647559	1.582903	3245.194056	0.029803	0.032493
RS	24	0.715888	1.653853	3244.281867	0.029795	0.032405
RS	25	0.790461	1.653853	3378.618180	0.031029	0.034000
RS	26	0.871851	1.774355	3271.451863	0.030045	0.032850
RS	27	0.960679	1.774355	3389.417661	0.031128	0.034258
RS	28	1.057627	1.954296	3181.823660	0.029221	0.032078
RS	29	1.163436	1.954296	3282.719061	0.030148	0.033263
RS	30	1.278916	2.206790	2994.850273	0.027504	0.030242
RS	31	1.404952	2.206790	3080.444951	0.028290	0.031205
RS	32	1.542507	2.543170	2746.745613	0.025226	0.027694
RS	33	1.692634	2.543170	2819.811410	0.025897	0.028459
RS	34	1.856484	2.968408	2478.612141	0.022763	0.024861
RS	35	2.035310	2.968408	2541.564869	0.023341	0.025462
RS	36	2.230481	3.481443	2221.028061	0.020398	0.022081
RS	37	2.443490	3.481443	2275.452659	0.020897	0.022548
RS	38	2.675970	4.079807	1988.321546	0.018260	0.019524
RS	39	2.929698	4.079807	2035.170625	0.018691	0.019882
RS	40	3.206617	4.763968	1782.885377	0.016374	0.017235
RS	41	3.508847	4.763968	1822.798526	0.016740	0.017500
RS	42	3.838702	5.536098	1602.467089	0.014717	0.015202
RS	43	4.198705	5.536098	1635.930195	0.015024	0.015390
RS	44	4.591614	6.394406	1444.522436	0.013266	0.013408
RS	45	5.020435	6.394406	1471.882098	0.013518	0.013529
RS	46	5.488451	7.325862	1307.420463	0.012007	0.011839
RS	47	5.999245	7.325862	1328.829550	0.012204	0.011902
RS	48	6.556726	8.303529	1189.566935	0.010925	0.010480
RS	49	7.165162	8.303529	1204.943365	0.011066	0.010494
RS	50	7.829209	9.296213	1087.766259	0.009990	0.009304
RS	51	8.553952	9.296213	1096.846167	0.010073	0.009273
RS	52	9.344937	10.294776	995.933819	0.009147	0.008255
RS	53	10.208220	10.294776	998.512398	0.009170	0.008185
RS	54	11.150408	12.002734	857.991130	0.007880	0.006840
RS	55	12.178713	12.002734	859.017882	0.007889	0.006778
RS	56	13.301008	12.002734	853.285413	0.007836	0.006665
RS	57	14.525882	12.002734	840.321314	0.007717	0.006498
RS	58	15.862711	223.640011	46.577296	0.000428	0.000404
RS	59	17.321729	223.640011	50.719859	0.000466	0.000431
RS	60	18.914103	223.640011	55.218154	0.000507	0.000459
RS	61	20.652023	223.640011	60.100049	0.000552	0.000488
RS	62	22.548792	223.640011	65.395003	0.000601	0.000520
RS	63	24.618929	223.640011	11671.680287	0.107191	0.060090
PA	4+25*2+4+6 0.001293438 0.006310109 24.618928510 21073.799401882 173.548817733 21.817329810 6.511452250 3.287026157 2.266597235 1.857605243 1.668937297 1.581995012 1.557825646 1.582902664 1.653852676 1.774355163 1.954295603 2.206789542 2.543170297 2.968408374 3.481443052 4.079807237 4.763968323 5.536098212 6.394406000 7.325862072 8.303529085 9.296213201 10.294775879 12.002733722 223.640010908
//
IT	6634
RD	11
LK	-77479.766005
QD	-375.420744 -> -288.959933
RI	0.0160133203
TR	0.001102	0.006408
MT	25.778200
MM	C_pi: 18.483409, n_recomb: 112531.061490
RS	0	0.000000	63778.542244	0.015358	0.000000	0.000000
RS	1	0.009220	63778.542244	0.016774	0.000000	0.000000
RS	2	0.019289	63778.542244	0.018321	0.000000	0.000000
RS	3	0.030287	63778.542244	0.020011	0.000000	0.000000
RS	4	0.042299	297.196264	4.690444	0.000042	0.000017
RS	5	0.055418	297.196264	5.122872	0.000046	0.000026
RS	6	0.069747	30.835706	53.914263	0.000479	0.000293
RS	7	0.085397	30.835706	58.856768	0.000523	0.000393
RS	8	0.102490	8.242746	240.155035	0.002134	0.001688
RS	9	0.121159	8.242746	261.692004	0.002326	0.002084
RS	10	0.141549	3.908171	600.405868	0.005335	0.004939
RS	11	0.163819	3.908171	651.912293	0.005793	0.005761
RS	12	0.188142	2.600719	1061.296790	0.009431	0.009537
RS	13	0.214707	2.600719	1146.926843	0.010192	0.010698
RS	14	0.243722	2.086447	1541.152792	0.013695	0.014440
RS	15	0.275412	2.086447	1656.886712	0.014724	0.015798
RS	16	0.310023	1.847269	2006.677943	0.017832	0.019078
RS	17	0.347826	1.847269	2145.544588	0.019066	0.020568
RS	18	0.389114	1.730452	2442.079436	0.021701	0.023284
RS	19	0.434208	1.730452	2595.907005	0.023068	0.024890
RS	20	0.483460	1.686106	2823.784359	0.025093	0.026938
RS	21	0.537252	1.686106	2983.455438	0.026512	0.028625
RS	22	0.596004	1.696610	3123.438398	0.027756	0.029858
RS	23	0.660173	1.696610	3279.809854	0.029146	0.031551
RS	24	0.730258	1.756770	3316.574256	0.029473	0.031823
RS	25	0.806804	1.756770	3461.883637	0.030764	0.033428
RS	26	0.890408	1.869333	3387.067487	0.030099	0.032637
RS	27	0.981719	1.869333	3516.196708	0.031246	0.034075
RS	28	1.081449	2.043615	3331.555522	0.029606	0.032211
RS	29	1.190374	2.043615	3442.709189	0.030593	0.033435
RS	30	1.309341	2.292216	3166.383079	0.028138	0.030659
RS	31	1.439277	2.292216	3260.695544	0.028976	0.031662
RS	32	1.581192	2.625764	2927.842058	0.026018	0.028314
RS	33	1.736191	2.625764	3007.920134	0.026730	0.029116
RS	34	1.905480	3.048310	2659.673647	0.023635	0.025607
RS	35	2.090377	3.048310	2728.048706	0.024243	0.026241
RS	36	2.292321	3.557787	2395.887555	0.021291	0.022891
RS	37	2.512883	3.557787	2454.334229	0.021810	0.023385
RS	38	2.753780	4.150783	2153.545396	0.019137	0.020354
RS	39	3.016887	4.150783	2203.179005	0.019578	0.020731
RS	40	3.304251	4.826837	1936.726490	0.017211	0.018054
RS	41	3.618109	4.826837	1978.306720	0.017580	0.018332
RS	42	3.960904	5.586905	1744.194419	0.015500	0.015990
RS	43	4.335303	5.586905	1778.290927	0.015803	0.016182
RS	44	4.744219	6.427190	1574.154777	0.013989	0.014152
RS	45	5.190836	6.427190	1601.156851	0.014229	0.014271
RS	46	5.678630	7.331363	1425.603863	0.012669	0.012534
RS	47	6.211396	7.331363	1445.648060	0.012847	0.012588
RS	48	6.793281	8.267356	1297.404437	0.011529	0.011127
RS	49	7.428813	8.267356	1310.312141	0.011644	0.011123
RS	50	8.122938	9.196591	1186.485836	0.010544	0.009903
RS	51	8.881060	9.196591	1191.809972	0.010591	0.009845
RS	52	9.709076	10.099637	1086.426217	0.009654	0.008809
RS	53	10.613433	10.099637	1083.725235	0.009630	0.008699
RS	54	11.601168	11.564359	942.497782	0.008375	0.007359
RS	55	12.679967	11.564359	936.993565	0.008327	0.007251
RS	56	13.858228	11.564359	923.472773	0.008206	0.007082
RS	57	15.145119	11.564359	901.560317	0.008012	0.006852
RS	58	16.550656	239.631952	44.748957	0.000398	0.000373
RS	59	18.085779	239.631952	48.784850	0.000434	0.000398
RS	60	19.762433	239.631952	53.174294	0.000473	0.000425
RS	61	21.593668	239.631952	57.945968	0.000515	0.000453
RS	62	23.593735	239.631952	63.130349	0.000561	0.000483
RS	63	25.778200	239.631952	11821.230372	0.105049	0.060680
PA	4+25*2+4+6 0.001102200 0.006408130 25.778199954 63778.542243865 297.196263773 30.835706142 8.242746208 3.908171472 2.600719386 2.086447481 1.847269063 1.730452257 1.686106205 1.696609787 1.756770336 1.869333183 2.043614510 2.292215676 2.625763680 3.048310381 3.557786876 4.150783345 4.826837300 5.586905127 6.427189820 7.331363493 8.267355721 9.196590906 10.099636641 11.564359495 239.631952013
//
IT	8740
RD	12
LK	-77309.592243
QD	-318.113549 -> -240.560132
RI	0.0141284001
TR	0.000940	0.006486
MT	26.941020
MM	C_pi: 18.676518, n_recomb: 114934.874014
RS	0	0.000000	167480.972329	0.006015	0.000000	0.000000
RS	1	0.009296	167480.972329	0.006574	0.000000	0.000000
RS	2	0.019456	167480.972329	0.007186	0.000000	0.000000
RS	3	0.030560	167480.972329	0.007854	0.000000	0.000000
RS	4	0.042697	495.328210	2.902600	0.000025	0.000011
RS	5	0.055962	495.328210	3.172475	0.000028	0.000016
RS	6	0.070460	42.664018	40.250139	0.000350	0.000220
RS	7	0.086305	42.664018	43.976987	0.000383	0.000294
RS	8	0.103624	10.265331	199.551427	0.001736	0.001405
RS	9	0.122552	10.265331	217.694896	0.001894	0.001729
RS	10	0.143240	4.591323	530.164551	0.004613	0.004349
RS	11	0.165851	4.591323	576.513405	0.005016	0.005057
RS	12	0.190564	2.959005	970.714673	0.008446	0.008653
RS	13	0.217575	2.959005	1050.961057	0.009144	0.009685
RS	14	0.247096	2.330088	1441.568632	0.012542	0.013331
RS	15	0.279361	2.330088	1553.079615	0.013513	0.014567
RS	16	0.314626	2.037040	1909.101664	0.016610	0.017837
RS	17	0.353169	2.037040	2045.932738	0.017801	0.019223
RS	18	0.395295	1.888578	2358.523492	0.020521	0.022021
RS	19	0.441336	1.888578	2513.238991	0.021867	0.023549
RS	20	0.491658	1.822915	2766.597811	0.024071	0.025776
RS	21	0.546658	1.822915	2930.363230	0.025496	0.027416
RS	22	0.606770	1.818148	3102.750907	0.026996	0.028909
RS	23	0.672470	1.818148	3266.093912	0.028417	0.030587
RS	24	0.744277	1.867256	3337.826984	0.029041	0.031171
RS	25	0.822759	1.867256	3492.099897	0.030383	0.032789
RS	26	0.908538	1.972065	3449.872913	0.030016	0.032322
RS	27	1.002289	1.972065	3588.775316	0.031224	0.033793
RS	28	1.104756	2.141357	3429.994872	0.029843	0.032227
RS	29	1.216748	2.141357	3550.600636	0.030892	0.033494
RS	30	1.339151	2.387250	3290.732905	0.028631	0.030957
RS	31	1.472931	2.387250	3393.394490	0.029524	0.032005
RS	32	1.619148	2.719719	3067.334630	0.026688	0.028824
RS	33	1.778957	2.719719	3154.320830	0.027444	0.029670
RS	34	1.953621	3.141913	2805.097342	0.024406	0.026258
RS	35	2.144522	3.141913	2878.920366	0.025048	0.026929
RS	36	2.353169	3.650754	2540.718203	0.022106	0.023623
RS	37	2.581211	3.650754	2603.262274	0.022650	0.024148
RS	38	2.830452	4.241897	2293.656479	0.019956	0.021122
RS	39	3.102861	4.241897	2346.158505	0.020413	0.021522
RS	40	3.400593	4.913967	2069.626191	0.018007	0.018826
RS	41	3.726002	4.913967	2112.944258	0.018384	0.019119
RS	42	4.081660	5.666720	1868.476138	0.016257	0.016744
RS	43	4.470379	5.666720	1903.249921	0.016559	0.016943
RS	44	4.895234	6.494397	1689.246338	0.014697	0.014873
RS	45	5.359581	6.494397	1715.896948	0.014929	0.014991
RS	46	5.867094	7.377392	1531.652274	0.013326	0.013216
RS	47	6.421784	7.377392	1550.286993	0.013488	0.013260
RS	48	7.028037	8.278546	1395.103683	0.012138	0.011767
RS	49	7.690647	8.278546	1405.425588	0.012228	0.011744
RS	50	8.414851	9.151984	1276.759511	0.011109	0.010504
RS	51	9.206376	9.151984	1278.096486	0.011120	0.010416
RS	52	10.071479	9.968170	1169.979766	0.010180	0.009369
RS	53	11.017002	9.968170	1161.576020	0.010106	0.009218
RS	54	12.050418	11.203966	1023.166715	0.008902	0.007902
RS	55	13.179898	11.203966	1010.096873	0.008788	0.007740
RS	56	14.414373	11.203966	987.799569	0.008594	0.007509
RS	57	15.763603	11.203966	956.051119	0.008318	0.007208
RS	58	17.238254	251.978116	43.540142	0.000379	0.000351
RS	59	18.849987	251.978116	47.514325	0.000413	0.000376
RS	60	20.611543	251.978116	51.842267	0.000451	0.000402
RS	61	22.536850	251.978116	56.553401	0.000492	0.000430
RS	62	24.641130	251.978116	61.679114	0.000537	0.000459
RS	63	26.941020	251.978116	11822.362897	0.102861	0.061144
PA	4+25*2+4+6 0.000940347 0.006485548 26.941020423 167480.972328806 495.328210478 42.664018247 10.265331001 4.591323256 2.959004521 2.330087735 2.037040401 1.888577890 1.822914521 1.818148465 1.867256228 1.972065073 2.141357396 2.387249930 2.719719016 3.141913036 3.650754253 4.241897025 4.913967251 5.666719884 6.494396896 7.377391820 8.278545606 9.151983876 9.968170285 11.203965837 251.978116289
//
IT	8299
RD	13
LK	-77156.853600
QD	-268.172786 -> -198.717121
RI	0.0124582330
TR	0.000806	0.006548
MT	28.071793
MM	C_pi: 18.711290, n_recomb: 116188.073096
RS	0	0.000000	512653.005406	0.002000	0.000000	0.000000
RS	1	0.009367	512653.005406	0.002188	0.000000	0.000000
RS	2	0.019611	512653.005406	0.002393	0.000000	0.000000
RS	3	0.030815	512653.005406	0.002617	0.000000	0.000000
RS	4	0.043068	804.059472	1.824975	0.000016	0.000007
RS	5	0.056470	804.059472	1.995976	0.000017	0.000010
RS	6	0.071126	57.831686	30.347382	0.000261	0.000169
RS	7	0.087155	57.831686	33.182187	0.000286	0.000224
RS	8	0.104686	12.584714	166.626065	0.001434	0.001187
RS	9	0.123858	12.584714	181.955332	0.001566	0.001455
RS	10	0.144827	5.331730	468.340390	0.004031	0.003868
RS	11	0.167760	5.331730	509.948448	0.004389	0.004486
RS	12	0.192841	3.339019	884.900125	0.007616	0.007905
RS	13	0.220271	3.339019	959.591526	0.008259	0.008830
RS	14	0.250270	2.587360	1339.910835	0.011532	0.012361
RS	15	0.283080	2.587360	1446.259155	0.012448	0.013489
RS	16	0.318962	2.237570	1800.726295	0.015498	0.016713
RS	17	0.358206	2.237570	1933.835037	0.016644	0.018005
RS	18	0.401126	2.055762	2254.510583	0.019404	0.020841
RS	19	0.448066	2.055762	2407.847461	0.020724	0.022296
RS	20	0.499403	1.967515	2679.355052	0.023060	0.024653
RS	21	0.555549	1.967515	2844.650505	0.024483	0.026246
RS	22	0.616953	1.946555	3043.635485	0.026196	0.027953
RS	23	0.684110	1.946555	3211.423342	0.027640	0.029614
RS	24	0.757556	1.984037	3314.580680	0.028528	0.030470
RS	25	0.837883	1.984037	3475.625733	0.029914	0.032098
RS	26	0.925734	2.080890	3465.067328	0.029823	0.031927
RS	27	1.021813	2.080890	3612.069495	0.031088	0.033429
RS	28	1.126892	2.245370	3480.815703	0.029958	0.032143
RS	29	1.241814	2.245370	3609.753398	0.031068	0.033454
RS	30	1.367501	2.489121	3370.104434	0.029006	0.031151
RS	31	1.504960	2.489121	3480.461047	0.029955	0.032248
RS	32	1.655295	2.821486	3166.210561	0.027251	0.029236
RS	33	1.819712	2.821486	3259.776834	0.028056	0.030128
RS	34	1.999530	3.244707	2914.974839	0.025088	0.026823
RS	35	2.196191	3.244707	2994.117558	0.025770	0.027535
RS	36	2.411273	3.754707	2655.003833	0.022851	0.024283
RS	37	2.646502	3.754707	2721.632105	0.023424	0.024841
RS	38	2.903765	4.346220	2407.765184	0.020723	0.021833
RS	39	3.185124	4.346220	2463.187575	0.021200	0.022258
RS	40	3.492839	5.016984	2180.497321	0.018767	0.019553
RS	41	3.829377	5.016984	2225.640076	0.019155	0.019863
RS	42	4.197438	5.765607	1974.142938	0.016991	0.017464
RS	43	4.599976	5.765607	2009.695630	0.017297	0.017672
RS	44	5.040218	6.584432	1788.625419	0.015394	0.015570
RS	45	5.521698	6.584432	1815.025846	0.015621	0.015689
RS	46	6.048277	7.450655	1624.436596	0.013981	0.013882
RS	47	6.624181	7.450655	1641.748584	0.014130	0.013919
RS	48	7.254029	8.322148	1481.600167	0.012752	0.012400
RS	49	7.942874	8.322148	1489.388860	0.012819	0.012360
RS	50	8.696243	9.145936	1357.593771	0.011684	0.011103
RS	51	9.520179	9.145936	1354.925141	0.011661	0.010986
RS	52	10.421293	9.882670	1245.679600	0.010721	0.009935
RS	53	11.406813	9.882670	1231.409305	0.010598	0.009740
RS	54	12.484646	10.903061	1098.983011	0.009459	0.008467
RS	55	13.663438	10.903061	1077.561106	0.009274	0.008244
RS	56	14.952647	10.903061	1045.794175	0.009001	0.007944
RS	57	16.362615	10.903061	1003.660442	0.008638	0.007567
RS	58	17.904654	260.072837	42.917729	0.000369	0.000339
RS	59	19.591133	260.072837	46.874136	0.000403	0.000363
RS	60	21.435584	260.072837	51.187041	0.000441	0.000389
RS	61	23.452803	260.072837	55.886612	0.000481	0.000417
RS	62	25.658973	260.072837	61.005085	0.000525	0.000446
RS	63	28.071793	260.072837	11691.772844	0.100628	0.061521
PA	4+25*2+4+6 0.000806141 0.006548404 28.071793251 512653.005406475 804.059471945 57.831686315 12.584714039 5.331729937 3.339018916 2.587359886 2.237570162 2.055762329 1.967514970 1.946555321 1.984036760 2.080890349 2.245370096 2.489120742 2.821486456 3.244706597 3.754707037 4.346220002 5.016984377 5.765606706 6.584431605 7.450654705 8.322148411 9.145936455 9.882669832 10.903060720 260.072837219
//
IT	12172
RD	14
LK	-77020.645467
QD	-224.906772 -> -163.864026
RI	0.0109966018
TR	0.000698	0.006596
MT	29.173595
MM	C_pi: 18.639673, n_recomb: 116559.047790
RS	0	0.000000	1098371.736475	0.000943	0.000000	0.000000
RS	1	0.009434	1098371.736475	0.001032	0.000000	0.000000
RS	2	0.019757	1098371.736475	0.001130	0.000000	0.000000
RS	3	0.031054	1098371.736475	0.001236	0.000000	0.000000
RS	4	0.043417	1274.410523	1.165933	0.000010	0.000004
RS	5	0.056947	1274.410523	1.275967	0.000011	0.000007
RS	6	0.071752	76.706048	23.197616	0.000199	0.000132
RS	7	0.087955	76.706048	25.381776	0.000218	0.000175
RS	8	0.105685	15.169820	140.352533	0.001204	0.001019
RS	9	0.125089	15.169820	153.397424	0.001316	0.001245
RS	10	0.146323	6.114325	415.435198	0.003564	0.003484
RS	11	0.169559	6.114325	452.856118	0.003885	0.004028
RS	12	0.194988	3.734028	806.861486	0.006922	0.007286
RS	13	0.222816	3.734028	876.197601	0.007517	0.008118
RS	14	0.253269	2.854758	1241.943313	0.010655	0.011527
RS	15	0.286595	2.854758	1342.745228	0.011520	0.012560
RS	16	0.323065	2.446811	1689.870410	0.014498	0.015716
RS	17	0.362974	2.446811	1818.220861	0.015599	0.016920
RS	18	0.406649	2.230686	2140.416238	0.018363	0.019760
RS	19	0.454444	2.230686	2290.750022	0.019653	0.021143
RS	20	0.506748	2.118911	2573.819594	0.022082	0.023589
RS	21	0.563986	2.118911	2738.620868	0.023496	0.025134
RS	22	0.626623	2.080963	2958.396810	0.025381	0.027013
RS	23	0.695169	2.080963	3128.477022	0.026840	0.028652
RS	24	0.770182	2.106276	3258.802550	0.027958	0.029744
RS	25	0.852271	2.106276	3424.619115	0.029381	0.031377
RS	26	0.942103	2.194941	3443.545773	0.029543	0.031472
RS	27	1.040410	2.194941	3597.009693	0.030860	0.033001
RS	28	1.147991	2.354710	3493.333595	0.029971	0.031978
RS	29	1.265721	2.354710	3629.420431	0.031138	0.033329
RS	30	1.394557	2.596753	3412.045963	0.029273	0.031254
RS	31	1.535546	2.596753	3529.344271	0.030279	0.032396
RS	32	1.689836	2.929812	3230.319411	0.027714	0.029557
RS	33	1.858681	2.929812	3330.046846	0.028570	0.030494
RS	34	2.043453	3.355235	2993.680021	0.025684	0.027303
RS	35	2.245657	3.355235	3077.954858	0.026407	0.028056
RS	36	2.466935	3.867964	2741.947758	0.023524	0.024868
RS	37	2.709088	3.867964	2812.625519	0.024130	0.025460
RS	38	2.974084	4.461839	2498.190814	0.021433	0.022479
RS	39	3.264079	4.461839	2556.600547	0.021934	0.022931
RS	40	3.581430	5.133773	2271.003723	0.019484	0.020227
RS	41	3.928719	5.133773	2318.106729	0.019888	0.020557
RS	42	4.308769	5.881273	2062.391569	0.017694	0.018141
RS	43	4.724672	5.881273	2098.903998	0.018007	0.018361
RS	44	5.179809	6.694897	1873.155569	0.016070	0.016235
RS	45	5.677881	6.694897	1899.515269	0.016297	0.016356
RS	46	6.222940	7.548719	1704.592145	0.014624	0.014524
RS	47	6.819416	7.548719	1720.805518	0.014763	0.014554
RS	48	7.472161	8.395808	1557.369031	0.013361	0.013016
RS	49	8.186483	8.395808	1562.847516	0.013408	0.012959
RS	50	8.968191	9.176279	1429.354426	0.012263	0.011693
RS	51	9.823642	9.176279	1422.872256	0.012207	0.011547
RS	52	10.759792	9.841301	1313.817675	0.011272	0.010499
RS	53	11.784254	9.841301	1293.776029	0.011100	0.010259
RS	54	12.905359	10.661138	1169.899414	0.010037	0.009045
RS	55	14.132223	10.661138	1139.635531	0.009777	0.008755
RS	56	15.474825	10.661138	1098.026604	0.009420	0.008381
RS	57	16.944080	10.661138	1045.294167	0.008968	0.007924
RS	58	18.551939	264.441003	42.811192	0.000367	0.000333
RS	59	20.311476	264.441003	46.790172	0.000401	0.000358
RS	60	22.236999	264.441003	51.130936	0.000439	0.000384
RS	61	24.344166	264.441003	55.864415	0.000479	0.000412
RS	62	26.650114	264.441003	61.023682	0.000524	0.000442
RS	63	29.173595	264.441003	11471.186701	0.098415	0.061827
PA	4+25*2+4+6 0.000697875 0.006595843 29.173594860 1098371.736474909 1274.410522569 76.706048369 15.169820458 6.114324510 3.734027908 2.854757782 2.446811021 2.230686495 2.118911404 2.080963021 2.106276306 2.194941071 2.354709660 2.596753466 2.929811507 3.355234846 3.867964033 4.461839313 5.133772719 5.881273384 6.694896906 7.548718572 8.395808174 9.176278963 9.841301227 10.661137674 264.441003232
//
IT	50030
RD	15
LK	-76901.740569
QD	-188.090283 -> -135.982216
RI	0.0099829776
TR	0.000620	0.006716
MT	29.767437
MM	C_pi: 18.342830, n_recomb: 116783.227358
RS	0	0.000000	1222133.206455	0.000852	0.000000	0.000000
RS	1	0.009468	1222133.206455	0.000933	0.000000	0.000000
RS	2	0.019833	1222133.206455	0.001021	0.000000	0.000000
RS	3	0.031180	1222133.206455	0.001118	0.000000	0.000000
RS	4	0.043600	1977.756208	0.756402	0.000006	0.000003
RS	5	0.057197	1977.756208	0.828055	0.000007	0.000005
RS	6	0.072081	99.791999	17.964320	0.000154	0.000106
RS	7	0.088374	99.791999	19.663021	0.000168	0.000140
RS	8	0.106211	17.943369	119.641817	0.001024	0.000892
RS	9	0.125735	17.943369	130.829814	0.001120	0.001087
RS	10	0.147109	6.899741	371.624698	0.003182	0.003186
RS	11	0.170506	6.899741	405.402806	0.003471	0.003672
RS	12	0.196119	4.122462	738.938718	0.006327	0.006790
RS	13	0.224157	4.122462	803.242473	0.006878	0.007546
RS	14	0.254849	3.115989	1152.885443	0.009872	0.010835
RS	15	0.288448	3.115989	1248.021732	0.010687	0.011785
RS	16	0.325228	2.650528	1584.785987	0.013570	0.014858
RS	17	0.365490	2.650528	1707.702932	0.014623	0.015981
RS	18	0.409565	2.399454	2027.745437	0.017363	0.018798
RS	19	0.457813	2.399454	2173.857980	0.018614	0.020112
RS	20	0.510629	2.262640	2464.745438	0.021105	0.022613
RS	21	0.568445	2.262640	2627.414194	0.022498	0.024107
RS	22	0.631737	2.206106	2864.262041	0.024526	0.026121
RS	23	0.701021	2.206106	3034.769534	0.025986	0.027733
RS	24	0.776865	2.217167	3189.813730	0.027314	0.029023
RS	25	0.859890	2.217167	3358.557941	0.028759	0.030655
RS	26	0.950776	2.295324	3405.840840	0.029164	0.030986
RS	27	1.050268	2.295324	3564.145068	0.030519	0.032535
RS	28	1.159180	2.447695	3488.334235	0.029870	0.031753
RS	29	1.278405	2.447695	3630.288818	0.031086	0.033139
RS	30	1.408918	2.684662	3436.857089	0.029429	0.031278
RS	31	1.551789	2.684662	3560.173888	0.030485	0.032462
RS	32	1.708187	3.014187	3278.911672	0.028077	0.029792
RS	33	1.879394	3.014187	3384.183320	0.028978	0.030771
RS	34	2.066811	3.436557	3059.161783	0.026195	0.027696
RS	35	2.271974	3.436557	3148.182608	0.026957	0.028489
RS	36	2.496563	3.945681	2818.136145	0.024131	0.025371
RS	37	2.742416	3.945681	2892.642088	0.024769	0.025998
RS	38	3.011548	4.534436	2580.246877	0.022094	0.023050
RS	39	3.306163	4.534436	2641.537168	0.022619	0.023530
RS	40	3.628673	5.198820	2355.330195	0.020168	0.020835
RS	41	3.981719	5.198820	2404.363081	0.020588	0.021184
RS	42	4.368193	5.935279	2146.373444	0.018379	0.018761
RS	43	4.791261	5.935279	2183.863667	0.018700	0.018993
RS	44	5.254386	6.732588	1955.084043	0.016741	0.016850
RS	45	5.761362	6.732588	1981.444979	0.016967	0.016975
RS	46	6.316340	7.562112	1783.562348	0.015272	0.015124
RS	47	6.923867	7.562112	1798.721056	0.015402	0.015150
RS	48	7.588916	8.372830	1633.173637	0.013985	0.013598
RS	49	8.316935	8.372830	1636.360262	0.014012	0.013526
RS	50	9.113886	9.098901	1502.258903	0.012864	0.012257
RS	51	9.986295	9.098901	1491.908298	0.012775	0.012083
RS	52	10.941308	9.683685	1384.081967	0.011852	0.011043
RS	53	11.986746	9.683685	1358.061250	0.011629	0.010759
RS	54	13.131170	10.294149	1245.250525	0.010663	0.009620
RS	55	14.383953	10.294149	1205.217329	0.010320	0.009261
RS	56	15.755355	10.294149	1152.939955	0.009872	0.008809
RS	57	17.256606	10.294149	1088.930836	0.009324	0.008269
RS	58	18.900003	262.892585	43.139753	0.000369	0.000333
RS	59	20.699004	262.892585	47.165319	0.000404	0.000359
RS	60	22.668341	262.892585	51.558359	0.000441	0.000386
RS	61	24.824143	262.892585	56.350388	0.000483	0.000414
RS	62	27.184066	262.892585	61.575096	0.000527	0.000445
RS	63	29.767437	262.892585	11284.412631	0.096627	0.062065
PA	4+25*2+4+6 0.000620014 0.006716269 29.767436891 1222133.206455180 1977.756207947 99.791999370 17.943369004 6.899741056 4.122462410 3.115988663 2.650527693 2.399453832 2.262639620 2.206106212 2.217166930 2.295323826 2.447695423 2.684661811 3.014186617 3.436557396 3.945681051 4.534435751 5.198819661 5.935279304 6.732587689 7.562112347 8.372830469 9.098901016 9.683685229 10.294149400 262.892584515
//
IT	23738
RD	16
LK	-76800.023227
QD	-157.135160 -> -113.243159
RI	0.0088312560
TR	0.000550	0.006712
MT	30.951114
MM	C_pi: 18.252287, n_recomb: 116165.448436
RS	0	0.000000	1245609.633639	0.000838	0.000000	0.000000
RS	1	0.009536	1245609.633639	0.000918	0.000000	0.000000
RS	2	0.019981	1245609.633639	0.001006	0.000000	0.000000
RS	3	0.031423	1245609.633639	0.001101	0.000000	0.000000
RS	4	0.043955	2913.373977	0.515855	0.000004	0.000002
RS	5	0.057683	2913.373977	0.565071	0.000005	0.000003
RS	6	0.072719	124.269061	14.510627	0.000125	0.000089
RS	7	0.089190	124.269061	15.893070	0.000137	0.000116
RS	8	0.107231	20.562870	105.155309	0.000905	0.000813
RS	9	0.126992	20.562870	115.074973	0.000991	0.000984
RS	10	0.148638	7.614408	339.714194	0.002924	0.003004
RS	11	0.172348	7.614408	370.928229	0.003193	0.003442
RS	12	0.198319	4.480804	687.144020	0.005915	0.006471
RS	13	0.226767	4.480804	747.755112	0.006437	0.007156
RS	14	0.257927	3.367056	1080.833839	0.009304	0.010346
RS	15	0.292059	3.367056	1171.536405	0.010085	0.011210
RS	16	0.329446	2.854396	1494.791832	0.012868	0.014195
RS	17	0.370398	2.854396	1613.142733	0.013887	0.015230
RS	18	0.415255	2.574442	1925.636162	0.016577	0.018006
RS	19	0.464389	2.574442	2067.870191	0.017801	0.019239
RS	20	0.518209	2.416625	2359.402491	0.020311	0.021770
RS	21	0.577162	2.416625	2519.713987	0.021691	0.023197
RS	22	0.641736	2.344403	2765.878962	0.023810	0.025313
RS	23	0.712467	2.344403	2936.116766	0.025275	0.026878
RS	24	0.789944	2.344258	3107.717883	0.026753	0.028337
RS	25	0.874809	2.344258	3278.390264	0.028222	0.029944
RS	26	0.967767	2.415326	3346.782003	0.028810	0.030485
RS	27	1.069588	2.415326	3508.844495	0.030206	0.032030
RS	28	1.181120	2.564522	3455.340550	0.029745	0.031470
RS	29	1.303287	2.564522	3602.187437	0.031009	0.032868
RS	30	1.437105	2.801931	3429.139746	0.029519	0.031215
RS	31	1.583683	2.801931	3557.719612	0.030626	0.032420
RS	32	1.744238	3.135127	3292.668357	0.028345	0.029921
RS	33	1.920104	3.135127	3402.978793	0.029294	0.030926
RS	34	2.112741	3.563651	3089.321768	0.026594	0.027978
RS	35	2.323747	3.563651	3182.812181	0.027399	0.028796
RS	36	2.554875	4.080575	2859.756896	0.024618	0.025763
RS	37	2.808043	4.080575	2938.008480	0.025292	0.026413
RS	38	3.085354	4.678066	2629.177134	0.022633	0.023517
RS	39	3.389108	4.678066	2693.431736	0.023186	0.024016
RS	40	3.721829	5.351433	2408.354182	0.020732	0.021347
RS	41	4.086277	5.351433	2459.547852	0.021173	0.021710
RS	42	4.485480	6.096254	2201.089488	0.018948	0.019296
RS	43	4.922750	6.096254	2239.922154	0.019282	0.019536
RS	44	5.401718	6.899662	2009.849485	0.017302	0.017392
RS	45	5.926361	6.899662	2036.703935	0.017533	0.017519
RS	46	6.501033	7.730088	1837.435208	0.015817	0.015664
RS	47	7.130506	7.730088	1852.161079	0.015944	0.015683
RS	48	7.820005	8.531756	1685.828338	0.014512	0.014130
RS	49	8.575255	8.531756	1687.485492	0.014527	0.014043
RS	50	9.402525	9.232066	1553.799204	0.013376	0.012781
RS	51	10.308684	9.232066	1540.500275	0.013261	0.012579
RS	52	11.301253	9.765247	1434.780196	0.012351	0.011560
RS	53	12.388474	9.765247	1403.847642	0.012085	0.011231
RS	54	13.579372	10.211789	1303.168783	0.011218	0.010192
RS	55	14.883834	10.211789	1254.259193	0.010797	0.009756
RS	56	16.312688	10.211789	1192.377788	0.010264	0.009222
RS	57	17.877798	10.211789	1118.326635	0.009627	0.008596
RS	58	19.592157	264.243039	43.571657	0.000375	0.000336
RS	59	21.469996	264.243039	47.665211	0.000410	0.000361
RS	60	23.526906	264.243039	52.134695	0.000449	0.000389
RS	61	25.779962	264.243039	57.012450	0.000491	0.000419
RS	62	28.247868	264.243039	62.333026	0.000537	0.000451
RS	63	30.951114	264.243039	10976.833439	0.094493	0.062247
PA	4+25*2+4+6 0.000550387 0.006711694 30.951114189 1245609.633638724 2913.373976980 124.269061033 20.562870361 7.614407995 4.480803647 3.367056073 2.854395626 2.574442230 2.416624984 2.344402846 2.344258372 2.415326249 2.564521808 2.801930592 3.135127299 3.563651234 4.080575181 4.678065539 5.351432508 6.096253950 6.899661822 7.730087611 8.531756493 9.232066385 9.765247164 10.211788675 264.243039299
//
IT	13118
RD	17
LK	-76715.317551
QD	-132.003535 -> -95.304698
RI	0.0079912189
TR	0.000495	0.006684
MT	32.208063
MM	C_pi: 18.240214, n_recomb: 115633.999172
RS	0	0.000000	1281320.387038	0.000817	0.000000	0.000000
RS	1	0.009605	1281320.387038	0.000896	0.000000	0.000000
RS	2	0.020133	1281320.387038	0.000982	0.000000	0.000000
RS	3	0.031671	1281320.387038	0.001076	0.000000	0.000000
RS	4	0.044318	4161.472360	0.363106	0.000003	0.000002
RS	5	0.058180	4161.472360	0.398000	0.000003	0.000002
RS	6	0.073373	151.244300	12.002738	0.000104	0.000075
RS	7	0.090026	151.244300	13.154849	0.000114	0.000098
RS	8	0.108278	23.151622	94.151597	0.000814	0.000745
RS	9	0.128283	23.151622	103.108662	0.000892	0.000899
RS	10	0.150209	8.289702	315.040397	0.002724	0.002845
RS	11	0.174242	8.289702	344.281444	0.002977	0.003252
RS	12	0.200583	4.821063	645.937072	0.005586	0.006193
RS	13	0.229454	4.821063	703.621130	0.006085	0.006834
RS	14	0.261098	3.611864	1021.219496	0.008831	0.009919
RS	15	0.295781	3.611864	1108.234861	0.009584	0.010729
RS	16	0.333796	3.058017	1417.648635	0.012260	0.013615
RS	17	0.375462	3.058017	1532.009191	0.013249	0.014593
RS	18	0.421130	2.752064	1835.490164	0.015873	0.017307
RS	19	0.471184	2.752064	1974.155256	0.017072	0.018487
RS	20	0.526047	2.574499	2263.928772	0.019578	0.021016
RS	21	0.586178	2.574499	2421.896072	0.020944	0.022401
RS	22	0.652086	2.487133	2674.342112	0.023128	0.024582
RS	23	0.724323	2.487133	2844.069707	0.024595	0.026122
RS	24	0.803500	2.476138	3028.974363	0.026194	0.027705
RS	25	0.890281	2.476138	3201.181255	0.027684	0.029307
RS	26	0.985397	2.540563	3287.617276	0.028431	0.030014
RS	27	1.089649	2.540563	3453.014644	0.029862	0.031572
RS	28	1.203915	2.687248	3419.321983	0.029570	0.031192
RS	29	1.329156	2.687248	3570.714446	0.030879	0.032617
RS	30	1.466426	2.926126	3416.259631	0.029544	0.031135
RS	31	1.616881	2.926126	3549.893677	0.030699	0.032376
RS	32	1.781788	3.264421	3300.038950	0.028539	0.030016
RS	33	1.962533	3.264421	3415.328367	0.029536	0.031059
RS	34	2.160639	3.701035	3112.596745	0.026918	0.028213
RS	35	2.377774	3.701035	3210.628206	0.027765	0.029067
RS	36	2.615764	4.228269	2894.504211	0.025032	0.026101
RS	37	2.876612	4.228269	2976.678445	0.025742	0.026783
RS	38	3.162516	4.837605	2671.584425	0.023104	0.023924
RS	39	3.475880	4.837605	2739.062509	0.023687	0.024450
RS	40	3.819343	5.523764	2455.386950	0.021234	0.021797
RS	41	4.195796	5.523764	2509.065536	0.021698	0.022180
RS	42	4.608407	6.281534	2250.445555	0.019462	0.019767
RS	43	5.060649	6.281534	2290.996922	0.019812	0.020021
RS	44	5.556328	7.096483	2059.923691	0.017814	0.017870
RS	45	6.099618	7.096483	2087.691522	0.018054	0.018004
RS	46	6.695091	7.934097	1887.291482	0.016321	0.016140
RS	47	7.347759	7.934097	1902.042840	0.016449	0.016159
RS	48	8.063116	8.733770	1735.126673	0.015005	0.014602
RS	49	8.847182	8.733770	1735.747984	0.015011	0.014504
RS	50	9.706558	9.415953	1602.641643	0.013860	0.013248
RS	51	10.648477	9.415953	1586.914656	0.013724	0.013024
RS	52	11.680868	9.905672	1483.468155	0.012829	0.012023
RS	53	12.812419	9.905672	1448.139058	0.012523	0.011656
RS	54	14.052656	10.201408	1360.121012	0.011762	0.010715
RS	55	15.412017	10.201408	1302.520608	0.011264	0.010207
RS	56	16.901945	10.201408	1231.280858	0.010648	0.009595
RS	57	18.534980	10.201408	1147.501586	0.009924	0.008889
RS	58	20.324868	265.475060	44.314191	0.000383	0.000342
RS	59	22.286675	265.475060	48.504972	0.000419	0.000368
RS	60	24.436913	265.475060	53.082707	0.000459	0.000397
RS	61	26.793682	265.475060	58.080739	0.000502	0.000428
RS	62	29.376818	265.475060	63.534650	0.000549	0.000461
RS	63	32.208063	265.475060	10717.719019	0.092687	0.062355
PA	4+25*2+4+6 0.000495203 0.006683537 32.208063396 1281320.387037537 4161.472360482 151.244299606 23.151622374 8.289702479 4.821062847 3.611864008 3.058016881 2.752063720 2.574498554 2.487132759 2.476137661 2.540563413 2.687247660 2.926125814 3.264420624 3.701034731 4.228268844 4.837604565 5.523764469 6.281533789 7.096482865 7.934096726 8.733769938 9.415952560 9.905672369 10.201408416 265.475060349
//
IT	15588
RD	18
LK	-76644.497408
QD	-111.628780 -> -82.156260
RI	0.0078389548
TR	0.000464	0.006840
MT	32.228789
MM	C_pi: 17.874672, n_recomb: 115951.146764
RS	0	0.000000	1281632.903907	0.000819	0.000000	0.000000
RS	1	0.009606	1281632.903907	0.000898	0.000000	0.000000
RS	2	0.020135	1281632.903907	0.000984	0.000000	0.000000
RS	3	0.031675	1281632.903907	0.001079	0.000000	0.000000
RS	4	0.044324	5798.549755	0.261305	0.000002	0.000001
RS	5	0.058188	5798.549755	0.286420	0.000002	0.000002
RS	6	0.073384	179.947181	10.116158	0.000087	0.000065
RS	7	0.090039	179.947181	11.087513	0.000096	0.000085
RS	8	0.108295	25.542700	85.582195	0.000738	0.000696
RS	9	0.128304	25.542700	93.733053	0.000808	0.000838
RS	10	0.150235	8.861396	295.631647	0.002550	0.002737
RS	11	0.174273	8.861396	323.138293	0.002787	0.003122
RS	12	0.200619	5.101892	612.577117	0.005283	0.006002
RS	13	0.229497	5.101892	667.519999	0.005757	0.006609
RS	14	0.261149	3.814371	971.259320	0.008376	0.009604
RS	15	0.295841	3.814371	1054.592044	0.009095	0.010370
RS	16	0.333866	3.226264	1351.240808	0.011654	0.013155
RS	17	0.375544	3.226264	1461.346162	0.012603	0.014084
RS	18	0.421225	2.896215	1756.713972	0.015150	0.016726
RS	19	0.471295	2.896215	1891.237350	0.016311	0.017858
RS	20	0.526174	2.698160	2180.098075	0.018802	0.020368
RS	21	0.586325	2.698160	2334.850701	0.020137	0.021713
RS	22	0.652254	2.593221	2594.601268	0.022377	0.023936
RS	23	0.724516	2.593221	2762.721534	0.023827	0.025450
RS	24	0.803720	2.567675	2962.266303	0.025548	0.027132
RS	25	0.890533	2.567675	3134.794300	0.027035	0.028726
RS	26	0.985684	2.620446	3240.937811	0.027951	0.029570
RS	27	1.089976	2.620446	3408.458754	0.029396	0.031137
RS	28	1.204287	2.757918	3396.482712	0.029292	0.030913
RS	29	1.329578	2.757918	3551.306987	0.030628	0.032361
RS	30	1.466905	2.989392	3417.345157	0.029472	0.031028
RS	31	1.617423	2.989392	3555.070849	0.030660	0.032299
RS	32	1.782401	3.321166	3322.173834	0.028651	0.030066
RS	33	1.963226	3.321166	3441.642725	0.029682	0.031142
RS	34	2.161422	3.751168	3151.324305	0.027178	0.028390
RS	35	2.378657	3.751168	3253.244323	0.028057	0.029276
RS	36	2.616759	4.270687	2945.299059	0.025401	0.026372
RS	37	2.877734	4.270687	3030.860328	0.026139	0.027083
RS	38	3.163778	4.870433	2730.501741	0.023549	0.024260
RS	39	3.477300	4.870433	2800.752359	0.024155	0.024811
RS	40	3.820939	5.544371	2519.262271	0.021727	0.022174
RS	41	4.197589	5.544371	2575.028443	0.022208	0.022578
RS	42	4.610420	6.286332	2316.854226	0.019981	0.020168
RS	43	5.062908	6.286332	2358.750900	0.020343	0.020436
RS	44	5.558862	7.080555	2127.136866	0.018345	0.018281
RS	45	6.102459	7.080555	2155.439889	0.018589	0.018423
RS	46	6.698274	7.890456	1954.309457	0.016855	0.016553
RS	47	7.351323	7.890456	1968.669229	0.016978	0.016573
RS	48	8.067105	8.652541	1801.613805	0.015538	0.015014
RS	49	8.851646	8.652541	1800.696043	0.015530	0.014909
RS	50	9.711551	9.283273	1668.756044	0.014392	0.013660
RS	51	10.654059	9.283273	1649.938267	0.014230	0.013417
RS	52	11.687105	9.701771	1549.572444	0.013364	0.012438
RS	53	12.819387	9.701771	1508.902183	0.013013	0.012035
RS	54	14.060437	9.818745	1436.551295	0.012389	0.011200
RS	55	15.420704	9.818745	1368.285164	0.011801	0.010621
RS	56	16.911639	9.818745	1285.791804	0.011089	0.009935
RS	57	18.545796	9.818745	1190.527889	0.010267	0.009151
RS	58	20.336931	259.298972	45.145572	0.000389	0.000349
RS	59	22.300124	259.298972	49.413176	0.000426	0.000377
RS	60	24.451904	259.298972	54.074296	0.000466	0.000407
RS	61	26.810386	259.298972	59.162692	0.000510	0.000439
RS	62	29.395427	259.298972	64.714353	0.000558	0.000474
RS	63	32.228789	259.298972	10641.490194	0.091776	0.062401
PA	4+25*2+4+6 0.000464237 0.006840067 32.228789019 1281632.903907078 5798.549755085 179.947180881 25.542700035 8.861396029 5.101891530 3.814370781 3.226263606 2.896214755 2.698159900 2.593221236 2.567675204 2.620446499 2.757917664 2.989392420 3.321165786 3.751168248 4.270686829 4.870433360 5.544370740 6.286332210 7.080555428 7.890455737 8.652540728 9.283272794 9.701770593 9.818744692 259.298971848
//
IT	10019
RD	19
LK	-76588.026719
QD	-95.514295 -> -70.602006
RI	0.0072975325
TR	0.000442	0.006868
MT	32.962978
MM	C_pi: 17.723424, n_recomb: 115462.867291
RS	0	0.000000	1214074.752946	0.000865	0.000000	0.000000
RS	1	0.009645	1214074.752946	0.000948	0.000000	0.000000
RS	2	0.020221	1214074.752946	0.001040	0.000000	0.000000
RS	3	0.031816	1214074.752946	0.001140	0.000000	0.000000
RS	4	0.044530	7450.715276	0.203672	0.000002	0.000001
RS	5	0.058470	7450.715276	0.223328	0.000002	0.000001
RS	6	0.073755	203.342180	8.972385	0.000078	0.000060
RS	7	0.090514	203.342180	9.837531	0.000085	0.000078
RS	8	0.108889	27.061493	81.021227	0.000702	0.000686
RS	9	0.129037	27.061493	88.773005	0.000769	0.000821
RS	10	0.151128	9.190043	286.147359	0.002478	0.002744
RS	11	0.175350	9.190043	312.908463	0.002710	0.003107
RS	12	0.201908	5.283295	594.342867	0.005147	0.005991
RS	13	0.231028	5.283295	647.982223	0.005612	0.006553
RS	14	0.262956	3.968786	938.907401	0.008132	0.009484
RS	15	0.297964	3.968786	1020.121042	0.008835	0.010185
RS	16	0.336348	3.371029	1302.525619	0.011281	0.012875
RS	17	0.378434	3.371029	1409.803343	0.012210	0.013731
RS	18	0.424580	3.030892	1693.621287	0.014668	0.016296
RS	19	0.475177	3.030892	1825.098098	0.015807	0.017354
RS	20	0.530654	2.821104	2107.945333	0.018256	0.019836
RS	21	0.591482	2.821104	2260.110902	0.019574	0.021113
RS	22	0.658176	2.704838	2520.576099	0.021830	0.023368
RS	23	0.731304	2.704838	2687.189355	0.023273	0.024825
RS	24	0.811485	2.669938	2893.806111	0.025063	0.026594
RS	25	0.899399	2.669938	3066.267321	0.026556	0.028145
RS	26	0.995793	2.716059	3184.386644	0.027579	0.029119
RS	27	1.101484	2.716059	3353.285021	0.029042	0.030658
RS	28	1.217369	2.849834	3355.956365	0.029065	0.030589
RS	29	1.344432	2.849834	3513.285386	0.030428	0.032022
RS	30	1.483750	3.080483	3394.204525	0.029397	0.030847
RS	31	1.636506	3.080483	3535.080891	0.030617	0.032114
RS	32	1.803995	3.413923	3315.320625	0.028713	0.030022
RS	33	1.987639	3.413923	3438.128326	0.029777	0.031101
RS	34	2.188995	3.847547	3158.076305	0.027351	0.028464
RS	35	2.409773	3.847547	3263.201837	0.028262	0.029357
RS	36	2.651845	4.371947	2962.561824	0.025658	0.026541
RS	37	2.917266	4.371947	3051.008006	0.026424	0.027260
RS	38	3.208286	4.977204	2755.437275	0.023864	0.024501
RS	39	3.527377	4.977204	2828.146643	0.024494	0.025059
RS	40	3.877244	5.656806	2549.465267	0.022080	0.022466
RS	41	4.260856	5.656806	2607.198751	0.022580	0.022875
RS	42	4.681469	6.403826	2350.455096	0.020357	0.020494
RS	43	5.142650	6.403826	2393.775077	0.020732	0.020765
RS	44	5.648313	7.201140	2162.795025	0.018732	0.018629
RS	45	6.202749	7.201140	2191.916889	0.018984	0.018771
RS	46	6.810660	8.009726	1991.223285	0.017246	0.016916
RS	47	7.477206	8.009726	2005.698713	0.017371	0.016931
RS	48	8.208041	8.762197	1839.496345	0.015931	0.015389
RS	49	9.009367	8.762197	1837.805397	0.015917	0.015272
RS	50	9.887982	9.369472	1707.742330	0.014790	0.014047
RS	51	10.851341	9.369472	1686.913361	0.014610	0.013782
RS	52	11.907618	9.743071	1590.079155	0.013771	0.012840
RS	53	13.065775	9.743071	1545.521909	0.013385	0.012399
RS	54	14.335638	9.717066	1488.540914	0.012892	0.011701
RS	55	15.727981	9.717066	1411.416229	0.012224	0.011042
RS	56	17.254619	9.717066	1319.653912	0.011429	0.010273
RS	57	18.928504	9.717066	1215.031848	0.010523	0.009407
RS	58	20.763838	257.653016	45.755034	0.000396	0.000352
RS	59	22.776193	257.653016	50.094477	0.000434	0.000381
RS	60	24.982643	257.653016	54.834874	0.000475	0.000412
RS	61	27.401910	257.653016	60.010556	0.000520	0.000445
RS	62	30.054520	257.653016	65.658074	0.000569	0.000480
RS	63	32.962978	257.653016	10427.317142	0.090309	0.062429
PA	4+25*2+4+6 0.000442452 0.006867621 32.962978159 1214074.752946421 7450.715275969 203.342179808 27.061492938 9.190042526 5.283294783 3.968785672 3.371029000 3.030891755 2.821103672 2.704837748 2.669937824 2.716058530 2.849833535 3.080482990 3.413923048 3.847546788 4.371947158 4.977203543 5.656806302 6.403825570 7.201139824 8.009725797 8.762196616 9.369472159 9.743071256 9.717066365 257.653015654
//
IT	3482
RD	20
LK	-76542.106255
QD	-81.702892 -> -74.820526
RI	0.0071955791
TR	0.000443	0.006868
MT	32.962994
MM	C_pi: 17.618048, n_recomb: 114815.537584
RS	0	0.000000	1214080.252648	0.000860	0.000000	0.000000
RS	1	0.009645	1214080.252648	0.000943	0.000000	0.000000
RS	2	0.020221	1214080.252648	0.001034	0.000000	0.000000
RS	3	0.031816	1214080.252648	0.001134	0.000000	0.000000
RS	4	0.044530	9393.431075	0.160699	0.000001	0.000001
RS	5	0.058470	9393.431075	0.176207	0.000002	0.000001
RS	6	0.073755	222.435628	8.159047	0.000071	0.000057
RS	7	0.090514	222.435628	8.945835	0.000078	0.000074
RS	8	0.108889	27.888025	78.207957	0.000681	0.000687
RS	9	0.129037	27.888025	85.692555	0.000746	0.000819
RS	10	0.151128	9.312632	280.915549	0.002447	0.002786
RS	11	0.175350	9.312632	307.198537	0.002676	0.003142
RS	12	0.201908	5.365942	582.209612	0.005071	0.006045
RS	13	0.231028	5.365942	634.810429	0.005529	0.006588
RS	14	0.262956	4.061094	913.110053	0.007953	0.009457
RS	15	0.297964	4.061094	992.300776	0.008643	0.010125
RS	16	0.336348	3.470163	1259.798436	0.010972	0.012711
RS	17	0.378435	3.470163	1364.066873	0.011881	0.013526
RS	18	0.424580	3.128093	1635.193045	0.014242	0.015998
RS	19	0.475177	3.128093	1763.092214	0.015356	0.017013
RS	20	0.530654	2.910470	2038.357528	0.017753	0.019443
RS	21	0.591482	2.910470	2187.016508	0.019048	0.020680
RS	22	0.658176	2.784287	2446.349791	0.021307	0.022933
RS	23	0.731304	2.784287	2610.165599	0.022734	0.024358
RS	24	0.811485	2.739808	2822.012112	0.024579	0.026173
RS	25	0.899399	2.739808	2992.826430	0.026066	0.027702
RS	26	0.995793	2.777746	3121.407324	0.027186	0.028759
RS	27	1.101484	2.777746	3289.942348	0.028654	0.030288
RS	28	1.217370	2.904956	3306.412897	0.028798	0.030322
RS	29	1.344432	2.904956	3464.488173	0.030174	0.031755
RS	30	1.483750	3.130391	3360.293426	0.029267	0.030686
RS	31	1.636506	3.130391	3502.661542	0.030507	0.031961
RS	32	1.803995	3.459400	3296.850703	0.028714	0.029966
RS	33	1.987639	3.459400	3421.507296	0.029800	0.031056
RS	34	2.188996	3.888654	3153.189436	0.027463	0.028497
RS	35	2.409774	3.888654	3260.222699	0.028395	0.029403
RS	36	2.651846	4.408039	2968.714644	0.025856	0.026644
RS	37	2.917266	4.408039	3058.936369	0.026642	0.027377
RS	38	3.208287	5.007031	2770.096487	0.024126	0.024657
RS	39	3.527378	5.007031	2844.329936	0.024773	0.025228
RS	40	3.877245	5.678494	2570.442043	0.022388	0.022660
RS	41	4.260857	5.678494	2629.363478	0.022901	0.023080
RS	42	4.681470	6.414703	2375.974698	0.020694	0.020714
RS	43	5.142652	6.414703	2420.074387	0.021078	0.020993
RS	44	5.648315	7.197247	2191.559002	0.019088	0.018867
RS	45	6.202751	7.197247	2220.971274	0.019344	0.019013
RS	46	6.810663	7.985182	2022.422818	0.017615	0.017167
RS	47	7.477209	7.985182	2036.579587	0.017738	0.017182
RS	48	8.208044	8.708354	1872.819500	0.016312	0.015652
RS	49	9.009370	8.708354	1869.990754	0.016287	0.015529
RS	50	9.887986	9.273802	1743.329027	0.015184	0.014325
RS	51	10.851345	9.273802	1720.155400	0.014982	0.014045
RS	52	11.907623	9.587202	1628.439373	0.014183	0.013136
RS	53	13.065780	9.587202	1579.609894	0.013758	0.012665
RS	54	14.335644	9.400524	1542.132154	0.013431	0.012097
RS	55	15.727988	9.400524	1454.870643	0.012671	0.011369
RS	56	17.254626	9.400524	1352.779239	0.011782	0.010529
RS	57	18.928512	9.400524	1238.001200	0.010783	0.009592
RS	58	20.763847	257.653000	44.953683	0.000392	0.000357
RS	59	22.776203	257.653000	49.217125	0.000429	0.000386
RS	60	24.982655	257.653000	53.874499	0.000469	0.000418
RS	61	27.401923	257.653000	58.959536	0.000514	0.000452
RS	62	30.054534	257.653000	64.508143	0.000562	0.000489
RS	63	32.962994	257.653000	10244.687082	0.089227	0.062364
PA	4+25*2+4+6 0.000442724 0.006867621 32.962993877 1214080.252647990 9393.431075464 222.435627709 27.888024845 9.312632182 5.365941996 4.061094412 3.470162941 3.128092938 2.910470485 2.784286759 2.739808228 2.777746278 2.904955879 3.130391423 3.459399653 3.888654259 4.408038645 5.007031374 5.678493538 6.414703192 7.197246786 7.985181797 8.708353958 9.273801681 9.587202126 9.400523552 257.653000296
//
IT	4043
RD	21
LK	-76529.059008
QD	-76.001944 -> -70.564369
RI	0.0070688982
TR	0.000443	0.006868
MT	32.963010
MM	C_pi: 17.556456, n_recomb: 114436.967236
RS	0	0.000000	1214085.752374	0.000857	0.000000	0.000000
RS	1	0.009645	1214085.752374	0.000940	0.000000	0.000000
RS	2	0.020221	1214085.752374	0.001031	0.000000	0.000000
RS	3	0.031816	1214085.752374	0.001130	0.000000	0.000000
RS	4	0.044530	11580.955353	0.129940	0.000001	0.000001
RS	5	0.058470	11580.955353	0.142480	0.000001	0.000001
RS	6	0.073755	238.368374	7.590124	0.000066	0.000054
RS	7	0.090514	238.368374	8.322094	0.000073	0.000070
RS	8	0.108889	28.242479	76.988356	0.000673	0.000688
RS	9	0.129037	28.242479	84.357040	0.000737	0.000818
RS	10	0.151128	9.303611	280.324865	0.002450	0.002827
RS	11	0.175350	9.303611	306.551779	0.002679	0.003181
RS	12	0.201908	5.389235	577.918355	0.005050	0.006094
RS	13	0.231028	5.389235	630.146967	0.005506	0.006627
RS	14	0.262956	4.119931	897.402904	0.007842	0.009422
RS	15	0.297964	4.119931	975.357247	0.008523	0.010068
RS	16	0.336348	3.548868	1228.615373	0.010736	0.012539
RS	17	0.378435	3.548868	1330.677973	0.011628	0.013320
RS	18	0.424580	3.212326	1589.141017	0.013887	0.015692
RS	19	0.475177	3.212326	1714.199916	0.014979	0.016667
RS	20	0.530654	2.991224	1981.273597	0.017313	0.019037
RS	21	0.591482	2.991224	2127.026614	0.018587	0.020234
RS	22	0.658177	2.857734	2383.955027	0.020832	0.022477
RS	23	0.731304	2.857734	2545.392364	0.022243	0.023867
RS	24	0.811485	2.805361	2760.630354	0.024124	0.025721
RS	25	0.899399	2.805361	2930.030074	0.025604	0.027223
RS	26	0.995793	2.836346	3066.846812	0.026799	0.028359
RS	27	1.101484	2.836346	3235.099025	0.028270	0.029872
RS	28	1.217370	2.958016	3263.019333	0.028514	0.030011
RS	29	1.344433	2.958016	3421.831141	0.029901	0.031439
RS	30	1.483751	3.179231	3330.304917	0.029102	0.030484
RS	31	1.636506	3.179231	3474.129203	0.030358	0.031761
RS	32	1.803996	3.504905	3280.374603	0.028665	0.029873
RS	33	1.987640	3.504905	3406.866562	0.029771	0.030971
RS	34	2.188996	3.931087	3148.816565	0.027516	0.028503
RS	35	2.409774	3.931087	3257.791584	0.028468	0.029419
RS	36	2.651847	4.447042	2974.355882	0.025991	0.026732
RS	37	2.917267	4.447042	3066.444416	0.026796	0.027475
RS	38	3.208288	5.041689	2783.625715	0.024325	0.024809
RS	39	3.527379	5.041689	2859.533188	0.024988	0.025390
[truncated: 10,150,383 more chars]
