# Supplementary material for: Recent speciation associated with range expansion and a shift to self-fertilization in North American Arabidopsis
Source: Nat Commun. 2022 Dec 8;13:7564. doi: 10.1038/s41467-022-35368-1 (PMC9732334; doi:10.1038/s41467-022-35368-1)
Supplement: Supplementary file 5 — Source Data [file 41467_2022_35368_MOESM5_ESM.zip › Source Data/SuppFig24-2_areMB2.psmc]

CC
CC	Brief Description of the file format:
CC	  CC  comments
CC	  MM  useful-messages
CC	  RD  round-of-iterations
CC	  LL  \log[P(sequence)]
CC	  QD  Q-before-opt Q-after-opt
CC	  TR  \theta_0 \rho_0
CC	  RS  k t_k \lambda_k \pi_k \sum_{l\not=k}A_{kl} A_{kk}
CC	  DC  begin end best-k t_k+\Delta_k max-prob
CC
MM	Version: 0.6.5-r67
MM	pattern:4+25*2+4+6, n:63, n_free_lambdas:28
MM	n_iterations:25, skip:1, max_t:5, theta/rho:5
MM	is_decoding:0
MM	n_seqs:10, sum_L:716044, sum_n:20781
RD	0
LK	0.000000
QD	0.000000 -> 0.000000
RI	inf
TR	0.029451	0.005890
MT	5.000000
MM	C_pi: 1.000000, n_recomb: 4205.318162
RS	0	0.000000	1.000000	26.915625	0.006400	0.000000
RS	1	0.006440	1.000000	28.459713	0.006768	0.000000
RS	2	0.013294	1.000000	30.079541	0.007153	0.000000
RS	3	0.020590	1.000000	31.777126	0.007556	0.000000
RS	4	0.028356	1.000000	33.554288	0.007979	0.000000
RS	5	0.036622	1.000000	35.412610	0.008421	0.000000
RS	6	0.045421	1.000000	37.353384	0.008882	0.000000
RS	7	0.054785	1.000000	39.377554	0.009364	0.000000
RS	8	0.064753	1.000000	41.485659	0.009865	0.000000
RS	9	0.075363	1.000000	43.677762	0.010386	0.000000
RS	10	0.086656	1.000000	45.953374	0.010927	0.000000
RS	11	0.098677	1.000000	48.311377	0.011488	0.000000
RS	12	0.111471	1.000000	50.749934	0.012068	0.000000
RS	13	0.125090	1.000000	53.266397	0.012666	0.000000
RS	14	0.139585	1.000000	55.857210	0.013283	0.000000
RS	15	0.155014	1.000000	58.517800	0.013915	0.000000
RS	16	0.171437	1.000000	61.242473	0.014563	0.000000
RS	17	0.188917	1.000000	64.024299	0.015225	0.000000
RS	18	0.207523	1.000000	66.855002	0.015898	0.000000
RS	19	0.227327	1.000000	69.724842	0.016580	0.000000
RS	20	0.248406	1.000000	72.622513	0.017269	0.000000
RS	21	0.270843	1.000000	75.535029	0.017962	0.000000
RS	22	0.294725	1.000000	78.447639	0.018654	0.000000
RS	23	0.320144	1.000000	81.343738	0.019343	0.000000
RS	24	0.347201	1.000000	84.204812	0.020023	0.000000
RS	25	0.376000	1.000000	87.010394	0.020691	0.000000
RS	26	0.406654	1.000000	89.738061	0.021339	0.000000
RS	27	0.439282	1.000000	92.363461	0.021963	0.000000
RS	28	0.474011	1.000000	94.860389	0.022557	0.000000
RS	29	0.510976	1.000000	97.200915	0.023114	0.000000
RS	30	0.550322	1.000000	99.355575	0.023626	0.000000
RS	31	0.592202	1.000000	101.293619	0.024087	0.000000
RS	32	0.636779	1.000000	102.983355	0.024489	0.000000
RS	33	0.684227	1.000000	104.392554	0.024824	0.000000
RS	34	0.734730	1.000000	105.488957	0.025085	0.000000
RS	35	0.788485	1.000000	106.240869	0.025263	0.000000
RS	36	0.845702	1.000000	106.617835	0.025353	0.000000
RS	37	0.906604	1.000000	106.591410	0.025347	0.000000
RS	38	0.971428	1.000000	106.136005	0.025239	0.000000
RS	39	1.040426	1.000000	105.229791	0.025023	0.000000
RS	40	1.113868	1.000000	103.855653	0.024696	0.000000
RS	41	1.192040	1.000000	102.002152	0.024256	0.000000
RS	42	1.275245	1.000000	99.664473	0.023700	0.000000
RS	43	1.363809	1.000000	96.845315	0.023029	0.000000
RS	44	1.458076	1.000000	93.555670	0.022247	0.000000
RS	45	1.558414	1.000000	89.815443	0.021358	0.000000
RS	46	1.665214	1.000000	85.653866	0.020368	0.000000
RS	47	1.778891	1.000000	81.109624	0.019287	0.000000
RS	48	1.899889	1.000000	76.230678	0.018127	0.000000
RS	49	2.028679	1.000000	71.073707	0.016901	0.000000
RS	50	2.165763	1.000000	65.703160	0.015624	0.000000
RS	51	2.311675	1.000000	60.189899	0.014313	0.000000
RS	52	2.466983	1.000000	54.609438	0.012986	0.000000
RS	53	2.632293	1.000000	49.039829	0.011661	0.000000
RS	54	2.808249	1.000000	43.559255	0.010358	0.000000
RS	55	2.995536	1.000000	38.243435	0.009094	0.000000
RS	56	3.194884	1.000000	33.162970	0.007886	0.000000
RS	57	3.407070	1.000000	28.380778	0.006749	0.000000
RS	58	3.632920	1.000000	23.949786	0.005695	0.000000
RS	59	3.873315	1.000000	19.911043	0.004735	0.000000
RS	60	4.129191	1.000000	16.292391	0.003874	0.000000
RS	61	4.401545	1.000000	13.107832	0.003117	0.000000
RS	62	4.691438	1.000000	10.357633	0.002463	0.000000
RS	63	5.000000	1.000000	28.751242	0.006837	0.000000
PA	4+25*2+4+6 0.029451426 0.005890285 5.000000000 1.000000000 1.000000000 1.000000000 1.000000000 1.000000000 1.000000000 1.000000000 1.000000000 1.000000000 1.000000000 1.000000000 1.000000000 1.000000000 1.000000000 1.000000000 1.000000000 1.000000000 1.000000000 1.000000000 1.000000000 1.000000000 1.000000000 1.000000000 1.000000000 1.000000000 1.000000000 1.000000000 1.000000000
//
IT	10668
RD	1
LK	-76013.896538
QD	-4582.591361 -> -1596.543973
RI	0.0885843805
TR	0.014244	0.003114
MT	13.996975
MM	C_pi: 2.035932, n_recomb: 4525.180045
RS	0	0.000000	0.483199	75.644248	0.016716	0.000427
RS	1	0.008172	0.483199	80.399076	0.017767	0.003087
RS	2	0.017011	0.483199	85.330077	0.018857	0.007578
RS	3	0.026572	0.483199	90.422845	0.019982	0.013360
RS	4	0.036915	0.384715	119.792431	0.026472	0.019660
RS	5	0.048104	0.384715	125.720748	0.027782	0.025325
RS	6	0.060206	0.402594	125.866543	0.027815	0.029386
RS	7	0.073297	0.402594	131.624493	0.029087	0.031637
RS	8	0.087458	0.456341	121.369111	0.026821	0.032534
RS	9	0.102777	0.456341	126.783183	0.028017	0.032679
RS	10	0.119347	0.528636	114.305769	0.025260	0.032479
RS	11	0.137271	0.528636	119.363209	0.026378	0.032084
RS	12	0.156659	0.616081	106.944000	0.023633	0.031496
RS	13	0.177633	0.616081	111.660408	0.024675	0.030676
RS	14	0.200320	0.720500	99.686461	0.022029	0.029621
RS	15	0.224860	0.720500	104.081446	0.023001	0.028389
RS	16	0.251406	0.841342	93.057442	0.020564	0.027072
RS	17	0.280122	0.841342	97.153779	0.021470	0.025764
RS	18	0.311184	0.975803	87.439492	0.019323	0.024533
RS	19	0.344784	0.975803	91.260494	0.020167	0.023411
RS	20	0.381130	1.122011	82.810744	0.018300	0.022399
RS	21	0.420446	1.122011	86.375695	0.019088	0.021484
RS	22	0.462974	1.279620	78.960641	0.017449	0.020648
RS	23	0.508978	1.279620	82.282748	0.018183	0.019870
RS	24	0.558741	1.448780	75.686855	0.016726	0.019137
RS	25	0.612570	1.448780	78.773500	0.017408	0.018436
RS	26	0.670799	1.629442	72.840730	0.016097	0.017760
RS	27	0.733785	1.629442	75.694205	0.016727	0.017106
RS	28	0.801918	1.821196	70.313133	0.015538	0.016471
RS	29	0.875619	1.821196	72.931157	0.016117	0.015855
RS	30	0.955342	2.023402	68.013387	0.015030	0.015256
RS	31	1.041580	2.023402	70.389461	0.015555	0.014675
RS	32	1.134865	2.235379	65.857038	0.014553	0.014112
RS	33	1.235773	2.235379	67.980886	0.015023	0.013566
RS	34	1.344926	2.456487	63.763360	0.014091	0.013037
RS	35	1.463000	2.456487	65.621576	0.014501	0.012526
RS	36	1.590721	2.686179	61.655112	0.013625	0.012032
RS	37	1.728879	2.686179	63.232088	0.013973	0.011556
RS	38	1.878327	2.924117	59.457793	0.013139	0.011097
RS	39	2.039988	2.924117	60.737036	0.013422	0.010657
RS	40	2.214858	3.170298	57.100687	0.012618	0.010235
RS	41	2.404018	3.170298	58.066603	0.012832	0.009831
RS	42	2.608636	3.425199	54.519277	0.012048	0.009446
RS	43	2.829974	3.425199	55.159466	0.012189	0.009079
RS	44	3.069399	3.690060	51.657619	0.011416	0.008731
RS	45	3.328388	3.690060	51.965746	0.011484	0.008400
RS	46	3.608541	3.967338	48.471778	0.010712	0.008087
RS	47	3.911587	3.967338	48.450998	0.010707	0.007791
RS	48	4.239396	4.261411	44.934629	0.009930	0.007510
RS	49	4.593993	4.261411	44.601397	0.009856	0.007245
RS	50	4.977565	4.579689	41.042107	0.009070	0.006993
RS	51	5.392482	4.579689	40.429918	0.008934	0.006755
RS	52	5.841303	4.934673	36.818214	0.008136	0.006528
RS	53	6.326801	4.934673	35.980710	0.007951	0.006313
RS	54	6.851971	5.595977	30.956981	0.006841	0.006108
RS	55	7.420056	5.595977	30.158427	0.006665	0.005914
RS	56	8.034562	5.595977	29.130374	0.006437	0.005731
RS	57	8.699283	5.595977	27.878395	0.006161	0.005559
RS	58	9.418322	10.041578	15.172035	0.003353	0.005401
RS	59	10.196118	10.041578	15.160024	0.003350	0.005259
RS	60	11.037472	10.041578	15.050159	0.003326	0.005138
RS	61	11.947577	10.041578	14.836709	0.003279	0.005048
RS	62	12.932053	10.041578	14.515791	0.003208	0.005003
RS	63	13.996975	10.041578	131.839602	0.029135	0.039016
PA	4+25*2+4+6 0.014244166 0.003113919 13.996975422 0.483199358 0.384715319 0.402593613 0.456340790 0.528636456 0.616081238 0.720499992 0.841341972 0.975803375 1.122011185 1.279620171 1.448779821 1.629441738 1.821195841 2.023401737 2.235378981 2.456487417 2.686179399 2.924117327 3.170297861 3.425198793 3.690060377 3.967337847 4.261410713 4.579689026 4.934673309 5.595977306 10.041578054
//
IT	4860
RD	2
LK	-70936.746984
QD	-2183.707796 -> -933.176952
RI	0.0711955519
TR	0.009582	0.003250
MT	18.340195
MM	C_pi: 4.076126, n_recomb: 9423.690091
RS	0	0.000000	1.018641	79.011984	0.008384	0.000126
RS	1	0.008634	1.018641	85.079365	0.009028	0.000994
RS	2	0.018013	1.018641	91.542883	0.009714	0.002681
RS	3	0.028202	1.018641	98.415937	0.010443	0.005192
RS	4	0.039270	0.524489	204.170057	0.021666	0.010651
RS	5	0.051294	0.524489	216.561349	0.022981	0.015613
RS	6	0.064357	0.461980	259.774396	0.027566	0.020231
RS	7	0.078547	0.461980	273.312120	0.029003	0.025725
RS	8	0.093962	0.477806	277.429240	0.029440	0.027384
RS	9	0.110708	0.477806	290.572796	0.030834	0.031698
RS	10	0.128900	0.528255	274.946870	0.029176	0.030763
RS	11	0.148662	0.528255	287.265652	0.030483	0.033935
RS	12	0.170131	0.600929	263.651245	0.027977	0.031756
RS	13	0.193453	0.600929	275.063950	0.029189	0.034360
RS	14	0.218789	0.695678	247.788489	0.026294	0.031575
RS	15	0.246312	0.695678	258.313558	0.027411	0.033687
RS	16	0.276212	0.814355	230.001120	0.024407	0.030535
RS	17	0.308693	0.814355	239.692107	0.025435	0.032058
RS	18	0.343978	0.957613	212.403685	0.022539	0.028801
RS	19	0.382310	0.957613	221.322439	0.023486	0.029821
RS	20	0.423951	1.126112	196.091622	0.020808	0.026722
RS	21	0.469187	1.126112	204.297579	0.021679	0.027435
RS	22	0.518329	1.321722	181.323322	0.019241	0.024630
RS	23	0.571714	1.321722	188.870569	0.020042	0.025160
RS	24	0.629707	1.547692	167.979061	0.017825	0.022651
RS	25	0.692708	1.547692	174.916084	0.018561	0.023033
RS	26	0.761148	1.808315	155.854695	0.016539	0.020768
RS	27	0.835497	1.808315	162.224979	0.017215	0.020999
RS	28	0.916265	2.108335	144.788982	0.015364	0.018934
RS	29	1.004006	2.108335	150.631635	0.015984	0.019015
RS	30	1.099322	2.452244	134.690170	0.014293	0.017128
RS	31	1.202868	2.452244	140.040165	0.014860	0.017083
RS	32	1.315354	2.843610	125.515341	0.013319	0.015370
RS	33	1.437551	2.843610	130.403324	0.013838	0.015231
RS	34	1.570298	3.284384	117.244032	0.012441	0.013694
RS	35	1.714507	3.284384	121.695778	0.012914	0.013497
RS	36	1.871166	3.774517	109.848733	0.011657	0.012139
RS	37	2.041350	3.774517	113.884434	0.012085	0.011918
RS	38	2.226228	4.312088	103.272399	0.010959	0.010735
RS	39	2.427067	4.312088	106.906031	0.011344	0.010517
RS	40	2.645246	4.894083	97.417237	0.010337	0.009498
RS	41	2.882262	4.894083	100.656336	0.010681	0.009299
RS	42	3.139741	5.517185	92.153394	0.009779	0.008430
RS	43	3.419451	5.517185	94.999349	0.010081	0.008261
RS	44	3.723309	6.179560	87.318352	0.009266	0.007521
RS	45	4.053402	6.179560	89.767786	0.009526	0.007387
RS	46	4.411994	6.883462	82.718968	0.008778	0.006758
RS	47	4.801545	6.883462	84.766778	0.008995	0.006658
RS	48	5.224729	7.638642	78.139103	0.008292	0.006117
RS	49	5.684450	7.638642	79.783692	0.008466	0.006047
RS	50	6.183861	8.466294	73.358469	0.007784	0.005574
RS	51	6.726390	8.466294	74.609045	0.007917	0.005531
RS	52	7.315760	9.406683	68.161854	0.007233	0.005103
RS	53	7.956014	9.406683	69.047853	0.007327	0.005083
RS	54	8.651545	11.228362	58.621192	0.006221	0.004481
RS	55	9.407126	11.228362	59.442228	0.006308	0.004496
RS	56	10.227942	11.228362	59.917338	0.006358	0.004493
RS	57	11.119624	11.228362	60.007293	0.006368	0.004468
RS	58	12.088292	27.750003	24.822618	0.002634	0.002537
RS	59	13.140591	27.750003	25.965412	0.002755	0.002650
RS	60	14.283743	27.750003	27.072251	0.002873	0.002757
RS	61	15.525591	27.750003	28.126286	0.002985	0.002855
RS	62	16.874656	27.750003	29.108913	0.003089	0.002943
RS	63	18.340195	27.750003	560.910172	0.059521	0.046809
PA	4+25*2+4+6 0.009582355 0.003250132 18.340195077 1.018640831 0.524489489 0.461980409 0.477806401 0.528255320 0.600928559 0.695678385 0.814355187 0.957613429 1.126111552 1.321721931 1.547691773 1.808314590 2.108335143 2.452244015 2.843609549 3.284384324 3.774516835 4.312088383 4.894083226 5.517185367 6.179560320 6.883462226 7.638641777 8.466294430 9.406683347 11.228361518 27.750003052
//
IT	4906
RD	3
LK	-68841.356467
QD	-1334.970260 -> -755.117797
RI	0.0444847195
TR	0.006879	0.003612
MT	20.846227
MM	C_pi: 6.477386, n_recomb: 16559.574275
RS	0	0.000000	2.654949	54.493309	0.003291	0.000045
RS	1	0.008854	2.654949	59.112732	0.003570	0.000362
RS	2	0.018491	2.654949	64.104074	0.003871	0.000988
RS	3	0.028982	2.654949	69.493660	0.004197	0.001935
RS	4	0.040402	0.870044	228.707009	0.013811	0.006198
RS	5	0.052832	0.870044	245.275221	0.014812	0.009188
RS	6	0.066363	0.635082	358.765956	0.021665	0.014358
RS	7	0.081093	0.635082	381.197212	0.023020	0.018647
RS	8	0.097126	0.586634	437.049054	0.026393	0.022345
RS	9	0.114579	0.586634	461.209047	0.027852	0.026618
RS	10	0.133577	0.604652	471.152132	0.028452	0.027804
RS	11	0.154257	0.604652	494.895914	0.029886	0.031355
RS	12	0.176768	0.656404	478.100669	0.028872	0.030584
RS	13	0.201272	0.656404	500.560758	0.030228	0.033560
RS	14	0.227945	0.734342	467.932407	0.028258	0.031571
RS	15	0.256980	0.734342	488.791189	0.029517	0.034170
RS	16	0.288586	0.838011	447.071177	0.026998	0.031422
RS	17	0.322990	0.838011	466.266749	0.028157	0.033634
RS	18	0.360440	0.968300	420.627560	0.025401	0.030450
RS	19	0.401206	0.968300	438.214398	0.026463	0.032244
RS	20	0.445581	1.127118	392.052720	0.023675	0.028894
RS	21	0.493884	1.127118	408.128600	0.024646	0.030315
RS	22	0.546465	1.317951	363.235057	0.021935	0.026996
RS	23	0.603700	1.317951	377.910063	0.022821	0.028123
RS	24	0.666004	1.546169	335.065117	0.020234	0.024944
RS	25	0.733823	1.546169	348.450763	0.021042	0.025835
RS	26	0.807646	1.819100	307.948821	0.018596	0.022840
RS	27	0.888006	1.819100	320.154204	0.019333	0.023529
RS	28	0.975481	2.145877	282.125116	0.017037	0.020732
RS	29	1.070700	2.145877	293.254718	0.017709	0.021238
RS	30	1.174349	2.536884	257.824646	0.015570	0.018649
RS	31	1.287176	2.536884	267.976143	0.016183	0.018988
RS	32	1.409991	3.002669	235.312692	0.014210	0.016621
RS	33	1.543680	3.002669	244.574851	0.014769	0.016818
RS	34	1.689206	3.552168	214.868708	0.012975	0.014689
RS	35	1.847616	3.552168	223.319774	0.013486	0.014777
RS	36	2.020050	4.190911	196.708424	0.011879	0.012901
RS	37	2.207752	4.190911	204.415349	0.012344	0.012916
RS	38	2.412072	4.919985	180.908460	0.010925	0.011297
RS	39	2.634482	4.919985	187.926625	0.011349	0.011272
RS	40	2.876583	5.736192	167.379157	0.010108	0.009898
RS	41	3.140119	5.736192	173.752064	0.010493	0.009858
RS	42	3.426987	6.632802	155.899677	0.009414	0.008706
RS	43	3.739254	6.632802	161.658345	0.009762	0.008669
RS	44	4.079167	7.602341	146.138810	0.008825	0.007710
RS	45	4.449176	7.602341	151.301738	0.009137	0.007687
RS	46	4.851943	8.641720	137.668883	0.008314	0.006888
RS	47	5.290370	8.641720	142.244016	0.008590	0.006885
RS	48	5.767614	9.759379	129.983095	0.007849	0.006211
RS	49	6.287112	9.759379	133.973398	0.008090	0.006229
RS	50	6.852604	10.983064	122.535277	0.007400	0.005647
RS	51	7.468162	10.983064	125.948679	0.007606	0.005684
RS	52	8.138220	12.373970	114.746595	0.006929	0.005160
RS	53	8.867602	12.373970	117.611337	0.007102	0.005214
RS	54	9.661561	15.103520	98.852681	0.005970	0.004431
RS	55	10.525814	15.103520	101.527837	0.006131	0.004510
RS	56	11.466585	15.103520	103.740024	0.006265	0.004575
RS	57	12.490649	15.103520	105.408132	0.006365	0.004620
RS	58	13.605379	47.991467	34.428767	0.002079	0.001928
RS	59	14.818804	47.991467	36.581985	0.002209	0.002035
RS	60	16.139661	47.991467	38.786573	0.002342	0.002140
RS	61	17.577462	47.991467	41.028063	0.002478	0.002239
RS	62	19.142560	47.991467	43.288822	0.002614	0.002331
RS	63	20.846227	47.991467	1299.909241	0.078499	0.050895
PA	4+25*2+4+6 0.006879195 0.003612109 20.846226886 2.654949046 0.870043738 0.635081637 0.586634016 0.604652078 0.656403684 0.734341633 0.838011325 0.968300296 1.127117837 1.317950539 1.546168547 1.819099883 2.145877276 2.536884151 3.002669294 3.552168318 4.190911078 4.919985036 5.736191921 6.632801988 7.602341473 8.641719637 9.759378619 10.983064224 12.373969585 15.103519890 47.991466690
//
IT	5162
RD	4
LK	-67822.865009
QD	-976.178898 -> -630.450392
RI	0.0280678577
TR	0.005144	0.003908
MT	22.920559
MM	C_pi: 8.616500, n_recomb: 23715.158926
RS	0	0.000000	7.220471	29.107124	0.001227	0.000017
RS	1	0.009017	7.220471	31.690887	0.001336	0.000135
RS	2	0.018847	7.220471	34.500002	0.001455	0.000367
RS	3	0.029563	7.220471	37.553370	0.001584	0.000717
RS	4	0.041246	1.507675	195.086150	0.008226	0.003601
RS	5	0.053982	1.507675	210.813197	0.008889	0.005338
RS	6	0.067866	0.912404	374.909211	0.015809	0.010076
RS	7	0.083003	0.912404	401.702746	0.016939	0.013129
RS	8	0.099504	0.752113	520.236615	0.021937	0.017724
RS	9	0.117493	0.752113	553.167819	0.023325	0.021300
RS	10	0.137104	0.721153	611.684814	0.025793	0.024108
RS	11	0.158484	0.721153	646.528791	0.027262	0.027450
RS	12	0.181791	0.745642	659.453021	0.027807	0.028274
RS	13	0.207200	0.745642	693.805600	0.029256	0.031186
RS	14	0.234900	0.804715	675.195257	0.028471	0.030455
RS	15	0.265097	0.804715	707.819983	0.029847	0.033029
RS	16	0.298018	0.892497	668.136424	0.028173	0.031218
RS	17	0.333907	0.892497	698.465940	0.029452	0.033506
RS	18	0.373032	1.007748	645.975817	0.027239	0.030991
RS	19	0.415685	1.007748	673.819901	0.028413	0.032984
RS	20	0.462183	1.151872	614.394673	0.025907	0.030044
RS	21	0.512875	1.151872	639.762402	0.026977	0.031737
RS	22	0.568138	1.328672	577.138058	0.024336	0.028574
RS	23	0.628383	1.328672	600.142138	0.025306	0.029983
RS	24	0.694061	1.544293	536.645217	0.022629	0.026739
RS	25	0.765660	1.544293	557.453143	0.023506	0.027894
RS	26	0.843716	1.807303	494.611571	0.020856	0.024668
RS	27	0.928810	1.807303	513.417926	0.021649	0.025602
RS	28	1.021577	2.128826	452.344475	0.019074	0.022471
RS	29	1.122709	2.128826	469.351954	0.019791	0.023211
RS	30	1.232960	2.522436	410.969793	0.017329	0.020233
RS	31	1.353152	2.522436	426.374346	0.017979	0.020802
RS	32	1.484181	3.003294	371.541523	0.015667	0.018026
RS	33	1.627026	3.003294	385.520741	0.016256	0.018443
RS	34	1.782750	3.586156	335.043217	0.014128	0.015911
RS	35	1.952516	3.586156	347.749235	0.014664	0.016201
RS	36	2.137590	4.282629	302.271806	0.012746	0.013949
RS	37	2.339352	4.282629	313.829929	0.013233	0.014141
RS	38	2.559306	5.098950	273.678086	0.011540	0.012187
RS	39	2.799093	5.098950	284.189853	0.011983	0.012311
RS	40	3.060502	6.034853	249.317659	0.010513	0.010651
RS	41	3.345482	6.034853	258.864490	0.010916	0.010733
RS	42	3.656159	7.083384	228.927338	0.009653	0.009345
RS	43	3.994848	7.083384	237.572058	0.010018	0.009406
RS	44	4.364077	8.233486	211.997164	0.008939	0.008258
RS	45	4.766600	8.233486	219.784146	0.009268	0.008313
RS	46	5.205417	9.476601	197.818275	0.008341	0.007365
RS	47	5.683802	9.476601	204.774770	0.008635	0.007423
RS	48	6.205323	10.816787	185.529549	0.007823	0.006631
RS	49	6.773869	10.816787	191.671445	0.008082	0.006697
RS	50	7.393680	12.282344	174.187368	0.007345	0.006018
RS	51	8.069379	12.282344	179.531651	0.007570	0.006094
RS	52	8.806005	13.945612	162.775161	0.006864	0.005485
RS	53	9.609052	13.945612	167.361620	0.007057	0.005570
RS	54	10.484510	17.236196	139.391282	0.005878	0.004650
RS	55	11.438906	17.236196	143.692961	0.006059	0.004754
RS	56	12.479360	17.236196	147.381840	0.006215	0.004844
RS	57	13.613631	17.236196	150.336109	0.006339	0.004914
RS	58	14.850178	68.821672	39.302983	0.001657	0.001603
RS	59	16.198223	68.821672	42.090981	0.001775	0.001700
RS	60	17.667821	68.821672	45.004105	0.001898	0.001798
RS	61	19.269931	68.821672	48.034245	0.002025	0.001895
RS	62	21.016502	68.821672	51.170061	0.002158	0.001988
RS	63	22.920559	68.821672	2062.558907	0.086972	0.055135
PA	4+25*2+4+6 0.005143665 0.003908476 22.920559422 7.220470852 1.507675271 0.912403685 0.752112715 0.721152909 0.745641979 0.804715315 0.892496894 1.007747940 1.151872055 1.328671858 1.544292931 1.807303047 2.128826105 2.522435726 3.003293552 3.586156226 4.282628824 5.098949717 6.034852992 7.083383929 8.233485836 9.476600890 10.816786727 12.282343929 13.945612388 17.236195505 68.821671928
//
IT	5521
RD	5
LK	-67188.301756
QD	-762.856922 -> -520.621925
RI	0.0184952770
TR	0.003983	0.004130
MT	24.809237
MM	C_pi: 10.476400, n_recomb: 30324.996416
RS	0	0.000000	19.732049	13.766440	0.000454	0.000006
RS	1	0.009153	19.732049	15.019553	0.000495	0.000051
RS	2	0.019145	19.732049	16.386035	0.000540	0.000139
RS	3	0.030051	19.732049	17.876009	0.000589	0.000269
RS	4	0.041955	2.638344	145.532464	0.004799	0.002111
RS	5	0.054948	2.638344	158.042118	0.005212	0.003119
RS	6	0.069132	1.327520	339.950932	0.011210	0.007083
RS	7	0.084613	1.327520	366.582900	0.012088	0.009223
RS	8	0.101511	0.978865	534.184827	0.017615	0.013962
RS	9	0.119957	0.978865	571.727862	0.018853	0.016822
RS	10	0.140090	0.874554	682.750892	0.022514	0.020549
RS	11	0.162067	0.874554	725.955049	0.023939	0.023508
RS	12	0.186055	0.862566	780.583495	0.025741	0.025539
RS	13	0.212239	0.862566	825.463400	0.027221	0.028271
RS	14	0.240820	0.899650	835.136762	0.027540	0.028690
RS	15	0.272016	0.899650	879.183213	0.028992	0.031157
RS	16	0.306069	0.971312	855.727755	0.028219	0.030321
RS	17	0.343238	0.971312	897.497329	0.029596	0.032557
RS	18	0.383810	1.072470	851.225274	0.028070	0.030834
RS	19	0.428095	1.072470	889.970026	0.029348	0.032848
RS	20	0.476434	1.202883	828.525475	0.027322	0.030517
RS	21	0.529197	1.202883	863.927935	0.028489	0.032300
RS	22	0.586790	1.365800	792.519865	0.026134	0.029552
RS	23	0.649656	1.365800	824.535248	0.027190	0.031094
RS	24	0.718275	1.567348	746.863910	0.024629	0.028072
RS	25	0.793175	1.567348	775.627190	0.025577	0.029377
RS	26	0.874932	1.816366	694.589105	0.022905	0.026202
RS	27	0.964171	1.816366	720.349720	0.023754	0.027285
RS	28	1.061580	2.124617	638.374902	0.021051	0.024067
RS	29	1.167905	2.124617	661.443507	0.021812	0.024951
RS	30	1.283962	2.506967	580.669229	0.019148	0.021787
RS	31	1.410642	2.506967	601.372629	0.019831	0.022497
RS	32	1.548918	2.980879	523.761923	0.017272	0.019472
RS	33	1.699850	2.980879	542.406485	0.017886	0.020026
RS	34	1.864599	3.564535	469.777424	0.015491	0.017215
RS	35	2.044427	3.564535	486.624080	0.016047	0.017636
RS	36	2.240717	4.273807	420.483604	0.013866	0.015100
RS	37	2.454973	4.273807	435.738887	0.014369	0.015413
RS	38	2.688841	5.119290	377.022412	0.012433	0.013190
RS	39	2.944116	5.119290	390.844170	0.012889	0.013420
RS	40	3.222758	6.104149	339.811211	0.011206	0.011519
RS	41	3.526905	6.104149	352.319833	0.011618	0.011690
RS	42	3.858892	7.222805	308.667011	0.010179	0.010097
RS	43	4.221267	7.222805	319.953496	0.010551	0.010230
RS	44	4.616812	8.462748	282.949544	0.009331	0.008912
RS	45	5.048563	8.462748	293.079262	0.009665	0.009023
RS	46	5.519834	9.811475	261.669379	0.008629	0.007936
RS	47	6.034243	9.811475	270.684970	0.008926	0.008036
RS	48	6.595738	11.268604	243.580234	0.008032	0.007132
RS	49	7.208629	11.268604	251.509054	0.008294	0.007228
RS	50	7.877620	12.860326	227.300050	0.007495	0.006456
RS	51	8.607848	12.860326	234.170392	0.007722	0.006552
RS	52	9.404916	14.663783	211.329660	0.006969	0.005861
RS	53	10.274944	14.663783	217.200899	0.007162	0.005957
RS	54	11.224609	18.256045	179.555480	0.005921	0.004914
RS	55	12.261202	18.256045	185.100003	0.006104	0.005025
RS	56	13.392678	18.256045	189.819181	0.006259	0.005120
RS	57	14.627724	18.256045	193.549151	0.006382	0.005191
RS	58	15.975818	90.160829	40.999074	0.001352	0.001349
RS	59	17.447311	90.160829	44.129770	0.001455	0.001436
RS	60	19.053495	90.160829	47.438198	0.001564	0.001526
RS	61	20.806700	90.160829	50.922696	0.001679	0.001616
RS	62	22.720385	90.160829	54.578823	0.001800	0.001705
RS	63	24.809237	90.160829	2746.659008	0.090574	0.059254
PA	4+25*2+4+6 0.003983346 0.004129943 24.809237292 19.732049428 2.638344376 1.327520100 0.978864539 0.874554261 0.862565954 0.899650259 0.971311808 1.072470269 1.202882502 1.365799985 1.567348135 1.816366269 2.124617486 2.506966629 2.980878605 3.564534828 4.273806880 5.119290243 6.104149493 7.222805354 8.462747946 9.811475264 11.268603707 12.860326301 14.663782646 18.256044888 90.160828853
//
IT	7300
RD	6
LK	-66736.015018
QD	-608.983809 -> -430.077016
RI	0.0127400686
TR	0.003178	0.004293
MT	26.587308
MM	C_pi: 12.156096, n_recomb: 36417.817907
RS	0	0.000000	53.034011	6.205233	0.000170	0.000002
RS	1	0.009273	53.034011	6.779543	0.000186	0.000020
RS	2	0.019406	53.034011	7.406896	0.000203	0.000054
RS	3	0.030478	53.034011	8.092169	0.000222	0.000104
RS	4	0.042578	4.576471	102.314354	0.002809	0.001267
RS	5	0.055799	4.576471	111.467802	0.003061	0.001861
RS	6	0.070246	1.923630	288.150187	0.007912	0.005059
RS	7	0.086033	1.923630	312.189208	0.008572	0.006565
RS	8	0.103284	1.273726	509.137049	0.013980	0.011086
RS	9	0.122134	1.273726	547.824312	0.015043	0.013348
RS	10	0.142732	1.063699	703.603515	0.019320	0.017507
RS	11	0.165241	1.063699	752.052677	0.020651	0.020058
RS	12	0.189837	1.003465	849.704066	0.023332	0.022888
RS	13	0.216713	1.003465	902.896282	0.024793	0.025385
RS	14	0.246082	1.014157	947.004839	0.026004	0.026699
RS	15	0.278174	1.014157	1001.197402	0.027492	0.029027
RS	16	0.313242	1.068640	1002.413320	0.027525	0.029037
RS	17	0.351562	1.068640	1055.130689	0.028973	0.031189
RS	18	0.393435	1.156372	1024.456306	0.028131	0.030213
RS	19	0.439191	1.156372	1074.175055	0.029496	0.032195
RS	20	0.489190	1.274628	1020.124849	0.028012	0.030492
RS	21	0.543826	1.274628	1065.975219	0.029271	0.032293
RS	22	0.603527	1.425575	994.492385	0.027308	0.030041
RS	23	0.668765	1.425575	1036.070242	0.028450	0.031642
RS	24	0.740053	1.614891	951.660042	0.026132	0.028969
RS	25	0.817951	1.614891	988.913036	0.027155	0.030357
RS	26	0.903072	1.851254	895.509498	0.024590	0.027385
RS	27	0.996087	1.851254	928.645241	0.025500	0.028560
RS	28	1.097727	2.146437	829.937162	0.022789	0.025411
RS	29	1.208791	2.146437	859.332766	0.023596	0.026389
RS	30	1.330155	2.515656	758.797936	0.020836	0.023181
RS	31	1.462773	2.515656	784.912572	0.021553	0.023983
RS	32	1.607689	2.977336	685.853287	0.018833	0.020830
RS	33	1.766043	2.977336	709.150146	0.019473	0.021475
RS	34	1.939080	3.551396	614.690438	0.016879	0.018483
RS	35	2.128164	3.551396	635.576522	0.017452	0.018991
RS	36	2.334781	4.256175	548.400727	0.015059	0.016248
RS	37	2.560557	4.256175	567.196345	0.015575	0.016642
RS	38	2.807270	5.105152	489.138459	0.013431	0.014209
RS	39	3.076861	5.105152	506.078691	0.013896	0.014513
RS	40	3.371450	6.104096	437.936995	0.012025	0.012414
RS	41	3.693357	6.104096	453.190204	0.012444	0.012649
RS	42	4.045114	7.248869	394.864016	0.010843	0.010880
RS	43	4.429490	7.248869	408.549667	0.011218	0.011066
RS	44	4.849508	8.526369	359.244336	0.009865	0.009598
RS	45	5.308475	8.526369	371.444194	0.010200	0.009749
RS	46	5.810002	9.921277	329.845901	0.009057	0.008538
RS	47	6.358035	9.921277	340.611726	0.009353	0.008668
RS	48	6.956887	11.429209	305.037105	0.008376	0.007660
RS	49	7.611270	11.429209	314.402404	0.008633	0.007776
RS	50	8.326335	13.073185	282.974857	0.007770	0.006917
RS	51	9.107707	13.073185	290.977323	0.007990	0.007023
RS	52	9.961535	14.931290	261.645775	0.007185	0.006254
RS	53	10.894539	14.931290	268.369315	0.007369	0.006352
RS	54	11.914060	18.652532	220.677813	0.006060	0.005196
RS	55	13.028121	18.652532	227.090151	0.006236	0.005307
RS	56	14.245489	18.652532	232.390522	0.006381	0.005396
RS	57	15.575742	18.652532	236.371073	0.006491	0.005458
RS	58	17.029350	112.197916	41.127455	0.001129	0.001147
RS	59	18.617751	112.197916	44.432557	0.001220	0.001224
RS	60	20.353444	112.197916	47.951988	0.001317	0.001305
RS	61	22.250087	112.197916	51.689655	0.001419	0.001388
RS	62	24.322605	112.197916	55.647285	0.001528	0.001471
RS	63	26.587308	112.197916	3358.689124	0.092227	0.062909
PA	4+25*2+4+6 0.003177807 0.004293060 26.587307831 53.034011026 4.576471074 1.923630116 1.273725525 1.063698985 1.003465165 1.014157098 1.068640201 1.156372072 1.274628067 1.425575291 1.614891319 1.851253867 2.146436547 2.515655801 2.977336492 3.551396126 4.256175393 5.105151579 6.104095645 7.248868596 8.526369317 9.921276756 11.429208628 13.073185455 14.931289880 18.652532307 112.197916421
//
IT	6253
RD	7
LK	-66400.303833
QD	-492.551301 -> -358.344922
RI	0.0091579297
TR	0.002602	0.004413
MT	28.286528
MM	C_pi: 13.702575, n_recomb: 42024.165689
RS	0	0.000000	138.381570	2.764922	0.000066	0.000001
RS	1	0.009380	138.381570	3.024125	0.000072	0.000008
RS	2	0.019640	138.381570	3.307612	0.000079	0.000022
RS	3	0.030862	138.381570	3.617656	0.000086	0.000042
RS	4	0.043137	7.774887	70.366804	0.001674	0.000783
RS	5	0.056564	7.774887	76.830637	0.001828	0.001143
RS	6	0.071250	2.747235	236.922607	0.005638	0.003696
RS	7	0.087313	2.747235	257.574318	0.006129	0.004772
RS	8	0.104883	1.641738	467.219914	0.011118	0.008937
RS	9	0.124101	1.641738	504.843875	0.012013	0.010731
RS	10	0.145122	1.286650	693.908111	0.016512	0.015033
RS	11	0.168115	1.286650	744.971249	0.017727	0.017212
RS	12	0.193264	1.164765	880.958348	0.020963	0.020534
RS	13	0.220773	1.164765	940.124456	0.022371	0.022786
RS	14	0.250862	1.143956	1018.893531	0.024245	0.024746
RS	15	0.283773	1.143956	1081.490083	0.025735	0.026920
RS	16	0.319771	1.179572	1110.714418	0.026430	0.027606
RS	17	0.359146	1.179572	1173.294773	0.027920	0.029662
RS	18	0.402214	1.253922	1163.476714	0.027686	0.029329
RS	19	0.449323	1.253922	1223.677815	0.029118	0.031260
RS	20	0.500850	1.361055	1183.414895	0.028160	0.030135
RS	21	0.557210	1.361055	1239.682850	0.029499	0.031927
RS	22	0.618857	1.501694	1174.947983	0.027959	0.030166
RS	23	0.686286	1.501694	1226.354937	0.029182	0.031792
RS	24	0.760041	1.680850	1141.804466	0.027170	0.029506
RS	25	0.840713	1.680850	1187.947674	0.028268	0.030943
RS	26	0.928953	1.906817	1088.051209	0.025891	0.028241
RS	27	1.025470	1.906817	1128.963031	0.026865	0.029478
RS	28	1.131040	2.191136	1018.338869	0.024232	0.026483
RS	29	1.246513	2.191136	1054.375219	0.025090	0.027527
RS	30	1.372817	2.548947	937.723847	0.022314	0.024367
RS	31	1.510968	2.548947	969.436117	0.023069	0.025233
RS	32	1.662079	2.998964	851.429006	0.020260	0.022041
RS	33	1.827363	2.998964	879.436029	0.020927	0.022748
RS	34	2.008152	3.561856	764.648601	0.018195	0.019652
RS	35	2.205898	3.561856	789.526034	0.018787	0.020220
RS	36	2.422194	4.257229	682.033023	0.016230	0.017334
RS	37	2.658778	4.257229	704.244899	0.016758	0.017784
RS	38	2.917554	5.100181	607.015370	0.014444	0.015191
RS	39	3.200603	5.100181	626.899272	0.014918	0.015547
RS	40	3.510203	6.098047	541.486636	0.012885	0.013290
RS	41	3.848843	6.098047	559.274359	0.013308	0.013570
RS	42	4.219248	7.247555	485.950040	0.011564	0.011655
RS	43	4.624398	7.247555	501.795309	0.011941	0.011878
RS	44	5.067551	8.535025	439.817157	0.010466	0.010281
RS	45	5.552272	8.535025	453.816840	0.010799	0.010462
RS	46	6.082460	9.942717	401.680469	0.009558	0.009142
RS	47	6.662381	9.942717	413.890164	0.009849	0.009292
RS	48	7.296699	11.462453	369.549329	0.008794	0.008193
RS	49	7.990516	11.462453	380.002477	0.009042	0.008320
RS	50	8.749414	13.113362	341.118901	0.008117	0.007383
RS	51	9.579497	13.113362	349.858544	0.008325	0.007491
RS	52	10.487443	14.971915	313.842405	0.007468	0.006654
RS	53	11.480555	14.971915	320.979684	0.007638	0.006747
RS	54	12.566822	18.706751	263.139539	0.006262	0.005490
RS	55	13.754982	18.706751	270.032700	0.006426	0.005595
RS	56	15.054592	18.706751	275.451671	0.006555	0.005674
RS	57	16.476107	18.706751	279.144369	0.006642	0.005720
RS	58	18.030961	134.814303	40.516099	0.000964	0.000986
RS	59	19.731662	134.814303	43.900071	0.001045	0.001056
RS	60	21.591891	134.814303	47.523802	0.001131	0.001128
RS	61	23.626610	134.814303	51.395780	0.001223	0.001204
RS	62	25.852189	134.814303	55.522910	0.001321	0.001282
RS	63	28.286528	134.814303	3910.221135	0.093047	0.065971
PA	4+25*2+4+6 0.002601587 0.004412576 28.286528229 138.381570025 7.774886984 2.747234525 1.641738105 1.286649755 1.164764925 1.143956412 1.179571996 1.253921557 1.361055201 1.501693591 1.680849882 1.906817471 2.191135893 2.548947139 2.998963563 3.561856490 4.257228705 5.100180685 6.098047294 7.247555115 8.535025170 9.942716893 11.462452843 13.113362171 14.971915423 18.706751475 134.814302941
//
IT	5720
RD	8
LK	-66147.691451
QD	-403.773049 -> -301.781209
RI	0.0068534931
TR	0.002178	0.004499
MT	29.926300
MM	C_pi: 15.121525, n_recomb: 47115.482884
RS	0	0.000000	347.479377	1.242811	0.000026	0.000000
RS	1	0.009478	347.479377	1.360591	0.000029	0.000003
RS	2	0.019854	347.479377	1.489533	0.000032	0.000009
RS	3	0.031213	347.479377	1.630693	0.000035	0.000018
RS	4	0.043649	12.834433	48.308630	0.001025	0.000501
RS	5	0.057263	12.834433	52.830115	0.001121	0.000725
RS	6	0.072168	3.840937	192.746871	0.004091	0.002772
RS	7	0.088486	3.840937	210.085982	0.004459	0.003557
RS	8	0.106349	2.084016	420.949992	0.008934	0.007342
RS	9	0.125907	2.084016	456.359991	0.009686	0.008779
RS	10	0.147317	1.539911	667.615445	0.014170	0.013064
RS	11	0.170757	1.539911	719.370630	0.015268	0.014927
RS	12	0.196418	1.342602	886.529639	0.018816	0.018533
RS	13	0.224512	1.342602	949.578531	0.020154	0.020552
RS	14	0.255268	1.285212	1059.741016	0.022492	0.022962
RS	15	0.288939	1.285212	1128.872461	0.023960	0.024979
RS	16	0.325801	1.300168	1185.817187	0.025168	0.026181
RS	17	0.366157	1.300168	1256.808213	0.026675	0.028137
RS	18	0.410338	1.360855	1269.790842	0.026951	0.028327
RS	19	0.458706	1.360855	1339.504749	0.028430	0.030201
RS	20	0.511658	1.457460	1316.600167	0.027944	0.029577
RS	21	0.569629	1.457460	1382.774926	0.029349	0.031347
RS	22	0.633093	1.588985	1329.438702	0.028217	0.030037
RS	23	0.702573	1.588985	1390.534235	0.029513	0.031673
RS	24	0.778638	1.759633	1311.022175	0.027826	0.029767
RS	25	0.861913	1.759633	1366.160299	0.028996	0.031235
RS	26	0.953079	1.977249	1264.931386	0.026847	0.028826
RS	27	1.052886	1.977249	1313.839471	0.027886	0.030108
RS	28	1.162153	2.253031	1196.024290	0.025385	0.027309
RS	29	1.281775	2.253031	1238.928984	0.026296	0.028402
RS	30	1.412735	2.601891	1110.171166	0.023563	0.025344
RS	31	1.556106	2.601891	1147.644726	0.024358	0.026259
RS	32	1.713066	3.042505	1013.862477	0.021519	0.023086
RS	33	1.884902	3.042505	1046.647074	0.022215	0.023839
RS	34	2.073024	3.595789	913.862281	0.019396	0.020695
RS	35	2.278975	3.595789	942.701447	0.020008	0.021307
RS	36	2.504446	4.281883	816.476009	0.017329	0.018328
RS	37	2.751286	4.281883	841.994379	0.017871	0.018819
RS	38	3.021520	5.116630	726.588428	0.015421	0.016109
RS	39	3.317367	5.116630	749.247011	0.015902	0.016501
RS	40	3.641253	6.108071	647.137156	0.013735	0.014119
RS	41	3.995835	6.108071	667.247579	0.014162	0.014432
RS	42	4.384023	7.253118	579.229257	0.012294	0.012397
RS	43	4.809003	7.253118	596.988203	0.012671	0.012647
RS	44	5.274261	8.537166	522.489888	0.011090	0.010943
RS	45	5.783614	8.537166	538.010738	0.011419	0.011143
RS	46	6.341241	9.940014	475.419225	0.010091	0.009731
RS	47	6.951719	9.940014	488.757610	0.010374	0.009893
RS	48	7.620056	11.449619	435.714800	0.009248	0.008716
RS	49	8.351735	11.449619	446.897744	0.009485	0.008848
RS	50	9.152760	13.080597	400.629652	0.008503	0.007844
RS	51	10.029703	13.080597	409.699845	0.008696	0.007950
RS	52	10.989760	14.905875	367.081983	0.007791	0.007052
RS	53	12.040807	14.905875	374.177856	0.007942	0.007136
RS	54	13.191469	18.577125	306.488462	0.006505	0.005792
RS	55	14.451187	18.577125	313.442635	0.006653	0.005888
RS	56	15.830296	18.577125	318.490046	0.006760	0.005951
RS	57	17.340112	18.577125	321.337261	0.006820	0.005976
RS	58	18.993023	157.646579	39.560171	0.000840	0.000859
RS	59	20.802590	157.646579	42.966626	0.000912	0.000922
RS	60	22.783663	157.646579	46.630378	0.000990	0.000989
RS	61	24.952494	157.646579	50.563588	0.001073	0.001058
RS	62	27.326879	157.646579	54.777389	0.001163	0.001131
RS	63	29.926300	157.646579	4401.661236	0.093423	0.068445
PA	4+25*2+4+6 0.002178447 0.004499424 29.926299599 347.479377264 12.834433008 3.840937133 2.084015502 1.539910580 1.342601697 1.285211971 1.300167601 1.360855316 1.457459859 1.588984572 1.759633308 1.977249130 2.253031256 2.601891388 3.042504729 3.595789334 4.281883114 5.116630433 6.108071487 7.253118256 8.537165894 9.940014491 11.449619325 13.080596774 14.905874572 18.577124957 157.646579431
//
IT	5309
RD	9
LK	-65954.914208
QD	-335.587561 -> -256.623246
RI	0.0053257500
TR	0.001859	0.004561
MT	31.526934
MM	C_pi: 16.409790, n_recomb: 51659.504323
RS	0	0.000000	834.622540	0.570853	0.000011	0.000000
RS	1	0.009568	834.622540	0.625479	0.000012	0.000002
RS	2	0.020051	834.622540	0.685332	0.000013	0.000004
RS	3	0.031538	834.622540	0.750914	0.000015	0.000008
RS	4	0.044123	20.484663	33.511870	0.000649	0.000332
RS	5	0.057913	20.484663	36.693579	0.000710	0.000477
RS	6	0.073022	5.235787	156.996333	0.003039	0.002137
RS	7	0.089576	5.235787	171.455458	0.003319	0.002724
RS	8	0.107715	2.596744	376.697823	0.007292	0.006156
RS	9	0.127589	2.596744	409.462873	0.007926	0.007324
RS	10	0.149364	1.818409	633.854717	0.012270	0.011513
RS	11	0.173223	1.818409	685.058474	0.013261	0.013114
RS	12	0.199365	1.532897	875.870848	0.016955	0.016868
RS	13	0.228008	1.532897	941.133493	0.018218	0.018677
RS	14	0.259392	1.434562	1077.737955	0.020862	0.021390
RS	15	0.293778	1.434562	1151.665437	0.022293	0.023258
RS	16	0.331455	1.427361	1233.825118	0.023884	0.024841
RS	17	0.372736	1.427361	1311.660949	0.025391	0.026697
RS	18	0.417967	1.474129	1347.010814	0.026075	0.027302
RS	19	0.467526	1.474129	1424.987207	0.027584	0.029117
RS	20	0.521826	1.560620	1420.737242	0.027502	0.028910
RS	21	0.581322	1.560620	1495.944001	0.028958	0.030655
RS	22	0.646510	1.683918	1456.674316	0.028198	0.029742
RS	23	0.717936	1.683918	1526.947017	0.029558	0.031378
RS	24	0.796195	1.847355	1456.089042	0.028186	0.029826
RS	25	0.881943	1.847355	1520.005807	0.029424	0.031315
RS	26	0.975894	2.058303	1421.548982	0.027518	0.029195
RS	27	1.078835	2.058303	1478.432915	0.028619	0.030511
RS	28	1.191625	2.327607	1357.593851	0.026280	0.027925
RS	29	1.315207	2.327607	1407.439705	0.027245	0.029057
RS	30	1.450613	2.669910	1270.463321	0.024593	0.026132
RS	31	1.598974	2.669910	1313.780106	0.025432	0.027087
RS	32	1.761531	3.103732	1167.608001	0.022602	0.023970
RS	33	1.939641	3.103732	1205.207237	0.023330	0.024760
RS	34	2.134792	3.649984	1057.197424	0.020465	0.021608
RS	35	2.348616	3.649984	1089.967503	0.021099	0.022253
RS	36	2.582897	4.328947	947.157228	0.018335	0.019220
RS	37	2.839595	4.328947	975.883419	0.018891	0.019741
RS	38	3.120853	5.156653	843.894898	0.016336	0.016948
RS	39	3.429022	5.156653	869.172759	0.016825	0.017367
RS	40	3.766676	6.141240	751.513614	0.014547	0.014890
RS	41	4.136637	6.141240	773.747123	0.014978	0.015226
RS	42	4.541996	7.279220	671.856113	0.013005	0.013096
RS	43	4.986138	7.279220	691.293216	0.013382	0.013364
RS	44	5.472776	8.554668	604.872946	0.011709	0.011573
RS	45	6.005976	8.554668	621.646018	0.012034	0.011785
RS	46	6.590191	9.944668	549.061082	0.010628	0.010297
RS	47	7.230303	9.944668	563.222815	0.010903	0.010465
RS	48	7.931662	11.433099	501.864692	0.009715	0.009223
RS	49	8.700125	11.433099	513.429125	0.009939	0.009354
RS	50	9.542115	13.029526	460.129373	0.008907	0.008294
RS	51	10.464665	13.029526	469.131380	0.009081	0.008393
RS	52	11.475485	14.801840	420.253348	0.008135	0.007444
RS	53	12.583019	14.801840	426.855251	0.008263	0.007515
RS	54	13.796521	18.359956	350.005258	0.006775	0.006099
RS	55	15.126130	18.359956	356.577158	0.006902	0.006182
RS	56	16.582955	18.359956	360.749495	0.006983	0.006227
RS	57	18.179168	18.359956	362.193856	0.007011	0.006227
RS	58	19.928105	180.294558	38.468559	0.000745	0.000759
RS	59	21.844380	180.294558	41.864591	0.000810	0.000817
RS	60	23.944002	180.294558	45.529913	0.000881	0.000878
RS	61	26.244514	180.294558	49.479602	0.000958	0.000943
RS	62	28.765138	180.294558	53.728190	0.001040	0.001010
RS	63	31.526934	180.294558	4830.031306	0.093497	0.070397
PA	4+25*2+4+6 0.001859394 0.004561034 31.526933780 834.622540164 20.484663328 5.235786733 2.596743544 1.818409327 1.532897372 1.434561530 1.427361056 1.474129387 1.560619967 1.683918193 1.847355201 2.058303398 2.327606880 2.669910346 3.103731605 3.649984171 4.328946725 5.156652904 6.141239669 7.279219980 8.554668461 9.944667758 11.433098563 13.029525642 14.801839535 18.359955770 180.294558260
//
IT	5477
RD	10
LK	-65804.854981
QD	-282.505854 -> -219.921747
RI	0.0042852953
TR	0.001612	0.004602
MT	33.110450
MM	C_pi: 17.570445, n_recomb: 55653.007623
RS	0	0.000000	1910.454008	0.270272	0.000005	0.000000
RS	1	0.009653	1910.454008	0.296366	0.000005	0.000001
RS	2	0.020238	1910.454008	0.324981	0.000006	0.000002
RS	3	0.031844	1910.454008	0.356359	0.000006	0.000004
RS	4	0.044571	31.534949	23.668341	0.000425	0.000228
RS	5	0.058526	31.534949	25.941866	0.000466	0.000325
RS	6	0.073829	6.944983	128.981817	0.002318	0.001694
RS	7	0.090608	6.944983	141.080306	0.002535	0.002144
RS	8	0.109008	3.171002	337.306208	0.006061	0.005268
RS	9	0.129183	3.171002	367.425508	0.006602	0.006234
RS	10	0.151306	2.115942	598.277270	0.010750	0.010292
RS	11	0.175564	2.115942	648.230273	0.011648	0.011680
RS	12	0.202164	1.731611	855.944378	0.015380	0.015495
RS	13	0.231332	1.731611	922.208059	0.016571	0.017122
RS	14	0.263315	1.589142	1079.866236	0.019404	0.020030
RS	15	0.298385	1.589142	1157.128837	0.020792	0.021760
RS	16	0.336841	1.558872	1260.864757	0.022656	0.023619
RS	17	0.379009	1.558872	1344.066409	0.024151	0.025380
RS	18	0.425248	1.591686	1399.867272	0.025153	0.026306
RS	19	0.475950	1.591686	1484.779845	0.026679	0.028061
RS	20	0.531546	1.668482	1498.854713	0.026932	0.028197
RS	21	0.592508	1.668482	1582.028744	0.028427	0.029913
RS	22	0.659356	1.784307	1557.892512	0.027993	0.029341
RS	23	0.732656	1.784307	1636.584498	0.029407	0.030974
RS	24	0.813031	1.941600	1576.574596	0.028329	0.029739
RS	25	0.901165	1.941600	1648.804451	0.029627	0.031245
RS	26	0.997807	2.147280	1556.094658	0.027961	0.029398
RS	27	1.103778	2.147280	1620.721762	0.029122	0.030743
RS	28	1.219978	2.411881	1500.229883	0.026957	0.028369
RS	29	1.347394	2.411881	1556.935683	0.027976	0.029537
RS	30	1.487110	2.749787	1415.180550	0.025429	0.026757
RS	31	1.640313	2.749787	1464.329913	0.026312	0.027747
RS	32	1.808304	3.179357	1309.001362	0.023521	0.024708
RS	33	1.992511	3.179357	1351.411830	0.024283	0.025530
RS	34	2.194499	3.721404	1191.029102	0.021401	0.022398
RS	35	2.415986	3.721404	1227.695646	0.022060	0.023072
RS	36	2.658852	4.396152	1070.684449	0.019239	0.020011
RS	37	2.925162	4.396152	1102.537978	0.019811	0.020558
RS	38	3.217179	5.219504	955.880309	0.017176	0.017707
RS	39	3.537384	5.219504	983.650996	0.017675	0.018148
RS	40	3.888498	6.199296	851.936625	0.015308	0.015599
RS	41	4.273505	6.199296	876.126955	0.015743	0.015952
RS	42	4.695676	7.331221	761.517393	0.013683	0.013747
RS	43	5.158599	7.331221	782.432271	0.014059	0.014027
RS	44	5.666208	8.597639	684.991036	0.012308	0.012165
RS	45	6.222816	8.597639	702.783679	0.012628	0.012386
RS	46	6.833153	9.972664	620.929132	0.011157	0.010834
RS	47	7.502405	9.972664	635.646455	0.011422	0.011005
RS	48	8.236260	11.435816	566.587325	0.010181	0.009709
RS	49	9.040953	11.435816	578.223262	0.010390	0.009836
RS	50	9.923323	12.991184	518.445444	0.009316	0.008731
RS	51	10.890867	12.991184	527.017659	0.009470	0.008819
RS	52	11.951807	14.700517	472.408227	0.008488	0.007829
RS	53	13.115160	14.700517	478.095474	0.008591	0.007883
RS	54	14.390810	18.116023	393.061309	0.007063	0.006409
RS	55	15.789597	18.116023	398.807242	0.007166	0.006476
RS	56	17.323408	18.116023	401.613142	0.007216	0.006498
RS	57	19.005278	18.116023	401.125129	0.007208	0.006469
RS	58	20.849496	202.443573	37.364161	0.000671	0.000681
RS	59	22.871736	202.443573	40.732429	0.000732	0.000734
RS	60	25.089181	202.443573	44.378234	0.000797	0.000791
RS	61	27.520675	202.443573	48.318969	0.000868	0.000851
RS	62	30.186879	202.443573	52.571894	0.000945	0.000915
RS	63	33.110450	202.443573	5194.885183	0.093344	0.071918
PA	4+25*2+4+6 0.001612155 0.004602356 33.110449809 1910.454007933 31.534948698 6.944983047 3.171001721 2.115941787 1.731611015 1.589141946 1.558871580 1.591685672 1.668481818 1.784306810 1.941600154 2.147279554 2.411880786 2.749786694 3.179356825 3.721404328 4.396152003 5.219504431 6.199296093 7.331220805 8.597638584 9.972664450 11.435816249 12.991183900 14.700517453 18.116023309 202.443572954
//
IT	5769
RD	11
LK	-65685.210298
QD	-240.421821 -> -189.546857
RI	0.0035576868
TR	0.001415	0.004627
MT	34.697031
MM	C_pi: 18.614123, n_recomb: 59123.742263
RS	0	0.000000	4189.709143	0.131696	0.000002	0.000000
RS	1	0.009734	4189.709143	0.144518	0.000002	0.000000
RS	2	0.020416	4189.709143	0.158590	0.000003	0.000001
RS	3	0.032137	4189.709143	0.174031	0.000003	0.000002
RS	4	0.045000	46.810171	17.090733	0.000289	0.000162
RS	5	0.059114	46.810171	18.749089	0.000317	0.000230
RS	6	0.074603	8.961103	107.357792	0.001816	0.001378
RS	7	0.091599	8.961103	117.578963	0.001989	0.001733
RS	8	0.110250	3.794120	303.611913	0.005135	0.004596
RS	9	0.130716	3.794120	331.303280	0.005604	0.005409
RS	10	0.153174	2.425841	564.091969	0.009541	0.009326
RS	11	0.177819	2.425841	612.479270	0.010359	0.010543
RS	12	0.204862	1.935055	831.537455	0.014064	0.014364
RS	13	0.234538	1.935055	897.989801	0.015188	0.015836
RS	14	0.267102	1.746648	1071.620763	0.018125	0.018861
RS	15	0.302837	1.746648	1151.077594	0.019469	0.020468
RS	16	0.342050	1.693060	1272.417301	0.021521	0.022520
RS	17	0.385080	1.693060	1359.703285	0.022998	0.024193
RS	18	0.432298	1.712188	1433.282005	0.024242	0.025363
RS	19	0.484113	1.712188	1523.873861	0.025774	0.027062
RS	20	0.540972	1.779803	1554.923625	0.026299	0.027474
RS	21	0.603365	1.779803	1644.960136	0.027822	0.029161
RS	22	0.671832	1.888857	1635.886829	0.027669	0.028877
RS	23	0.746963	1.888857	1722.124982	0.029127	0.030506
RS	24	0.829408	2.040936	1674.019149	0.028314	0.029550
RS	25	0.919879	2.040936	1753.946511	0.029666	0.031070
RS	26	1.019155	2.242548	1668.932363	0.028228	0.029474
RS	27	1.128096	2.242548	1740.922217	0.029445	0.030845
RS	28	1.247641	2.503972	1623.324911	0.027456	0.028677
RS	29	1.378823	2.503972	1686.690218	0.028528	0.029876
RS	30	1.522775	2.839397	1542.991974	0.026098	0.027246
RS	31	1.680738	2.839397	1597.885602	0.027026	0.028268
RS	32	1.854079	3.267056	1436.262188	0.024292	0.025320
RS	33	2.044292	3.267056	1483.444958	0.025091	0.026173
RS	34	2.253022	3.807662	1313.367530	0.022214	0.023077
RS	35	2.482069	3.807662	1353.895287	0.022899	0.023777
RS	36	2.733413	4.481298	1185.047552	0.020044	0.020709
RS	37	3.009222	4.481298	1219.971328	0.020634	0.021278
RS	38	3.311880	5.303598	1060.635045	0.017939	0.018391
RS	39	3.643998	5.303598	1090.810373	0.018450	0.018849
RS	40	4.008446	6.281829	946.668412	0.016012	0.016247
RS	41	4.408370	6.281829	972.695809	0.016452	0.016614
RS	42	4.847223	7.410572	846.676344	0.014320	0.014349
RS	43	5.328794	7.410572	868.919720	0.014697	0.014640
RS	44	5.857243	8.670193	761.508007	0.012880	0.012720
RS	45	6.437132	8.670193	780.141894	0.013195	0.012946
RS	46	7.073469	10.031555	689.879578	0.011668	0.011343
RS	47	7.771748	10.031555	704.941706	0.011923	0.011513
RS	48	8.537998	11.469590	628.916372	0.010637	0.010175
RS	49	9.378837	11.469590	640.372839	0.010831	0.010295
RS	50	10.301524	12.982508	574.780712	0.009722	0.009153
RS	51	11.314028	12.982508	582.620499	0.009854	0.009228
RS	52	12.425090	14.625177	522.913286	0.008844	0.008205
RS	53	13.644305	14.625177	527.319862	0.008919	0.008240
RS	54	14.982201	17.882433	435.242864	0.007362	0.006722
RS	55	16.450331	17.882433	439.740103	0.007438	0.006769
RS	56	18.061370	17.882433	440.721975	0.007454	0.006765
RS	57	19.829232	17.882433	437.821043	0.007405	0.006704
RS	58	21.769180	223.885748	36.321751	0.000614	0.000619
RS	59	23.897966	223.885748	39.655507	0.000671	0.000669
RS	60	26.233972	223.885748	43.272668	0.000732	0.000723
RS	61	28.797370	223.885748	47.192497	0.000798	0.000779
RS	62	31.610293	223.885748	51.434465	0.000870	0.000840
RS	63	34.697031	223.885748	5499.567662	0.093018	0.073098
PA	4+25*2+4+6 0.001415300 0.004626900 34.697031140 4189.709143052 46.810170659 8.961102600 3.794119635 2.425840723 1.935055195 1.746648068 1.693059733 1.712187734 1.779802940 1.888857313 2.040935847 2.242547555 2.503971842 2.839397413 3.267056446 3.807662073 4.481298478 5.303597818 6.281829141 7.410571935 8.670192556 10.031554543 11.469589541 12.982508252 14.625176628 17.882432522 223.885748001
//
IT	5433
RD	12
LK	-65587.373690
QD	-206.373520 -> -163.987516
RI	0.0030354533
TR	0.001255	0.004638
MT	36.300954
MM	C_pi: 19.554894, n_recomb: 62118.874350
RS	0	0.000000	8714.826943	0.066911	0.000001	0.000000
RS	1	0.009813	8714.826943	0.073479	0.000001	0.000000
RS	2	0.020588	8714.826943	0.080691	0.000001	0.000000
RS	3	0.032421	8714.826943	0.088611	0.000001	0.000001
RS	4	0.045415	67.087059	12.639485	0.000203	0.000119
RS	5	0.059685	67.087059	13.877145	0.000223	0.000167
RS	6	0.075354	11.256470	90.745100	0.001461	0.001148
RS	7	0.092561	11.256470	99.494140	0.001602	0.001435
RS	8	0.111456	4.451162	275.437084	0.004434	0.004082
RS	9	0.132206	4.451162	301.004610	0.004846	0.004778
RS	10	0.154992	2.741642	532.868544	0.008578	0.008558
RS	11	0.180013	2.741642	579.617307	0.009331	0.009638
RS	12	0.207490	2.140051	805.700233	0.012970	0.013429
RS	13	0.237663	2.140051	871.836441	0.014035	0.014771
RS	14	0.270797	1.905306	1057.001007	0.017016	0.017857
RS	15	0.307182	1.905306	1137.803334	0.018317	0.019357
RS	16	0.347138	1.828798	1272.916183	0.020492	0.021539
RS	17	0.391014	1.828798	1363.232933	0.021946	0.023132
RS	18	0.439196	1.834806	1451.672733	0.023369	0.024484
RS	19	0.492105	1.834806	1546.828457	0.024901	0.026130
RS	20	0.550207	1.893852	1592.981485	0.025644	0.026762
RS	21	0.614010	1.893852	1688.829481	0.027187	0.028421
RS	22	0.684074	1.996823	1694.027944	0.027271	0.028379
RS	23	0.761012	1.996823	1786.920079	0.028766	0.030002
RS	24	0.845501	2.144505	1750.968637	0.028187	0.029291
RS	25	0.938280	2.144505	1837.911563	0.029587	0.030823
RS	26	1.040164	2.343076	1761.734638	0.028361	0.029454
RS	27	1.152044	2.343076	1840.621690	0.029631	0.030850
RS	28	1.274904	2.602629	1727.734160	0.027813	0.028875
RS	29	1.409819	2.602629	1797.479327	0.028936	0.030105
RS	30	1.557973	2.937237	1654.069387	0.026627	0.027623
RS	31	1.720665	2.937237	1714.561995	0.027601	0.028677
RS	32	1.899322	3.365061	1549.053388	0.024937	0.025826
RS	33	2.095509	3.365061	1600.941502	0.025772	0.026708
RS	34	2.310948	3.906767	1423.541593	0.022916	0.023660
RS	35	2.547527	3.906767	1467.895155	0.023630	0.024386
RS	36	2.807321	4.582289	1289.395422	0.020757	0.021324
RS	37	3.092608	4.582289	1327.354473	0.021368	0.021915
RS	38	3.405889	5.406922	1157.248781	0.018630	0.019004
RS	39	3.749912	5.406922	1189.778222	0.019153	0.019480
RS	40	4.127692	6.387225	1034.818049	0.016659	0.016837
RS	41	4.542543	6.387225	1062.610479	0.017106	0.017217
RS	42	4.998102	7.516480	926.505821	0.014915	0.014905
RS	43	5.498363	7.516480	949.982791	0.015293	0.015205
RS	44	6.047714	8.772813	833.686198	0.013421	0.013238
RS	45	6.650971	8.772813	853.042157	0.013732	0.013468
RS	46	7.313424	10.123634	755.271161	0.012158	0.011824
RS	47	8.040881	10.123634	770.530580	0.012404	0.011992
RS	48	8.839722	11.539047	688.310899	0.011081	0.010619
RS	49	9.716950	11.539047	699.403547	0.011259	0.010731
RS	50	10.680258	13.011098	628.694872	0.010121	0.009560
RS	51	11.738093	13.011098	635.567873	0.010231	0.009620
RS	52	12.899730	14.587188	571.433507	0.009199	0.008573
RS	53	14.175355	14.587188	574.259130	0.009245	0.008585
RS	54	15.576154	17.679319	476.341828	0.007668	0.007037
RS	55	17.114408	17.679319	479.202257	0.007714	0.007062
RS	56	18.803607	17.679319	477.948805	0.007694	0.007029
RS	57	20.658562	17.679319	472.213989	0.007602	0.006932
RS	58	22.695538	244.481624	35.385658	0.000570	0.000571
RS	59	24.932396	244.481624	38.685218	0.000623	0.000618
RS	60	27.388751	244.481624	42.272681	0.000681	0.000669
RS	61	30.086141	244.481624	46.168852	0.000743	0.000723
RS	62	33.048217	244.481624	50.395036	0.000811	0.000780
RS	63	36.300954	244.481624	5750.109614	0.092566	0.074015
PA	4+25*2+4+6 0.001254584 0.004637536 36.300953501 8714.826943195 67.087058801 11.256469867 4.451162146 2.741642166 2.140050990 1.905305843 1.828798245 1.834806433 1.893852288 1.996823309 2.144505104 2.343076070 2.602628584 2.937237147 3.365061035 3.906766681 4.582289197 5.406921967 6.387224873 7.516480308 8.772813406 10.123634143 11.539047448 13.011097724 14.587188445 17.679319184 244.481623825
//
IT	6413
RD	13
LK	-65505.425227
QD	-178.271378 -> -142.171867
RI	0.0026496115
TR	0.001120	0.004637
MT	37.930544
MM	C_pi: 20.406621, n_recomb: 64691.464872
RS	0	0.000000	17362.682989	0.035182	0.000001	0.000000
RS	1	0.009889	17362.682989	0.038662	0.000001	0.000000
RS	2	0.020756	17362.682989	0.042486	0.000001	0.000000
RS	3	0.032698	17362.682989	0.046689	0.000001	0.000000
RS	4	0.045820	93.027715	9.575274	0.000148	0.000089
RS	5	0.060241	93.027715	10.520837	0.000163	0.000125
RS	6	0.076087	13.789263	77.943812	0.001205	0.000978
RS	7	0.093500	13.789263	85.541916	0.001322	0.001216
RS	8	0.112636	5.126442	252.166237	0.003898	0.003683
RS	9	0.133663	5.126442	275.927015	0.004265	0.004290
RS	10	0.156770	3.057406	505.189993	0.007809	0.007943
RS	11	0.182163	3.057406	550.365342	0.008508	0.008912
RS	12	0.210066	2.343934	780.228580	0.012061	0.012653
RS	13	0.240728	2.343934	845.759993	0.013074	0.013886
RS	14	0.274423	2.063757	1038.743954	0.016057	0.016991
RS	15	0.311450	2.063757	1120.278770	0.017317	0.018399
RS	16	0.352139	1.965309	1265.703999	0.019565	0.020662
RS	17	0.396851	1.965309	1358.209242	0.020995	0.022184
RS	18	0.445985	1.959019	1458.659911	0.022548	0.023669
RS	19	0.499978	1.959019	1557.423923	0.024075	0.025266
RS	20	0.559310	2.010195	1616.616382	0.024990	0.026072
RS	21	0.624510	2.010195	1717.321331	0.026546	0.027705
RS	22	0.696157	2.107745	1735.614042	0.026829	0.027865
RS	23	0.774889	2.107745	1834.303313	0.028355	0.029482
RS	24	0.861408	2.251757	1810.227827	0.027982	0.028984
RS	25	0.956482	2.251757	1903.491845	0.029424	0.030527
RS	26	1.060958	2.448168	1836.700758	0.028392	0.029363
RS	27	1.175766	2.448168	1921.978739	0.029710	0.030782
RS	28	1.301928	2.706953	1815.032174	0.028057	0.028988
RS	29	1.440565	2.706953	1890.828803	0.029228	0.030248
RS	30	1.592913	3.042157	1749.414554	0.027042	0.027908
RS	31	1.760326	3.042157	1815.319928	0.028061	0.028994
RS	32	1.944295	3.471954	1647.891290	0.025473	0.026242
RS	33	2.146456	3.471954	1704.394302	0.026347	0.027154
RS	34	2.368610	4.017006	1521.708325	0.023523	0.024160
RS	35	2.612732	4.017006	1569.848865	0.024267	0.024912
RS	36	2.880996	4.697155	1383.637617	0.021388	0.021867
RS	37	3.175789	4.697155	1424.611931	0.022022	0.022478
RS	38	3.499734	5.527330	1245.483939	0.019253	0.019556
RS	39	3.855714	5.527330	1280.346354	0.019792	0.020049
RS	40	4.246897	6.513318	1116.074322	0.017252	0.017376
RS	41	4.676765	6.513318	1145.599703	0.017709	0.017769
RS	42	5.149142	7.646972	1000.673906	0.015468	0.015420
RS	43	5.668234	7.646972	1025.337146	0.015850	0.015727
RS	44	6.238658	8.904003	901.204412	0.013931	0.013723
RS	45	6.865492	8.904003	921.216898	0.014240	0.013956
RS	46	7.554314	10.248184	816.813374	0.012626	0.012278
RS	47	8.311255	10.248184	832.181505	0.012864	0.012444
RS	48	9.143049	11.644608	744.521537	0.011509	0.011043
RS	49	10.057101	11.644608	755.129801	0.011673	0.011146
RS	50	11.061543	13.078903	679.988558	0.010511	0.009954
RS	51	12.165315	13.078903	685.727700	0.010600	0.009998
RS	52	13.378241	14.590604	617.827359	0.009550	0.008932
RS	53	14.711113	14.590604	618.839005	0.009566	0.008921
RS	54	16.175794	17.515936	516.276329	0.007981	0.007354
RS	55	17.785318	17.515936	517.152970	0.007994	0.007353
RS	56	19.554009	17.515936	513.304208	0.007935	0.007288
RS	57	21.497607	17.515936	504.376921	0.007797	0.007153
RS	58	23.633408	264.125018	34.579361	0.000535	0.000532
RS	59	25.980421	264.125018	37.849506	0.000585	0.000577
RS	60	28.559531	264.125018	41.411390	0.000640	0.000626
RS	61	31.393691	264.125018	45.287127	0.000700	0.000678
RS	62	34.508124	264.125018	49.499587	0.000765	0.000734
RS	63	37.930544	264.125018	5953.418112	0.092028	0.074734
PA	4+25*2+4+6 0.001120449 0.004636726 37.930543924 17362.682989184 93.027715352 13.789263077 5.126441737 3.057405597 2.343933984 2.063757291 1.965308967 1.959018725 2.010195203 2.107745136 2.251757356 2.448168320 2.706953291 3.042156982 3.471953750 4.017006082 4.697154949 5.527330058 6.513317736 7.646971572 8.904002848 10.248183954 11.644608048 13.078903152 14.590603700 17.515936432 264.125018378
//
IT	4929
RD	14
LK	-65435.315466
QD	-154.654219 -> -123.336559
RI	0.0023563282
TR	0.001006	0.004627
MT	39.587285
MM	C_pi: 21.180299, n_recomb: 66891.829788
RS	0	0.000000	32034.167170	0.019834	0.000000	0.000000
RS	1	0.009963	32034.167170	0.021810	0.000000	0.000000
RS	2	0.020920	32034.167170	0.023984	0.000000	0.000000
RS	3	0.032967	32034.167170	0.026374	0.000000	0.000000
RS	4	0.046216	125.177950	7.421690	0.000111	0.000069
RS	5	0.060784	125.177950	8.160439	0.000122	0.000097
RS	6	0.076803	16.505834	68.015783	0.001017	0.000849
RS	7	0.094419	16.505834	74.711960	0.001117	0.001051
RS	8	0.113790	5.804652	233.060550	0.003484	0.003370
RS	9	0.135091	5.804652	255.309291	0.003817	0.003909
RS	10	0.158514	3.367979	481.072439	0.007192	0.007445
RS	11	0.184271	3.367979	524.806870	0.007846	0.008326
RS	12	0.212594	2.544588	756.044143	0.011302	0.012003
RS	13	0.243740	2.544588	820.821057	0.012271	0.013147
RS	14	0.277988	2.220973	1018.601401	0.015228	0.016242
RS	15	0.315649	2.220973	1100.429784	0.016451	0.017570
RS	16	0.357062	2.102029	1253.163816	0.018734	0.019876
RS	17	0.402601	2.102029	1347.189150	0.020140	0.021336
RS	18	0.452678	2.084462	1457.026356	0.021782	0.022914
RS	19	0.507743	2.084462	1558.590522	0.023300	0.024468
RS	20	0.568296	2.128528	1628.771765	0.024349	0.025410
RS	21	0.634881	2.128528	1733.484200	0.025915	0.027018
RS	22	0.708101	2.221294	1763.520833	0.026364	0.027347
RS	23	0.788616	2.221294	1867.208006	0.027914	0.028958
RS	24	0.877153	2.362273	1854.417622	0.027723	0.028644
RS	25	0.974511	2.362273	1953.323537	0.029201	0.030198
RS	26	1.081570	2.557256	1896.071031	0.028345	0.029218
RS	27	1.199295	2.557256	1987.218838	0.029708	0.030660
RS	28	1.328750	2.816188	1887.008096	0.028210	0.029032
RS	29	1.471103	2.816188	1968.497976	0.029428	0.030322
RS	30	1.627639	3.153156	1830.365057	0.027363	0.028119
RS	31	1.799772	3.153156	1901.466016	0.028426	0.029237
RS	32	1.989055	3.586435	1733.709606	0.025918	0.026582
RS	33	2.197198	3.586435	1794.714611	0.026830	0.027525
RS	34	2.426078	4.136768	1608.456846	0.024046	0.024589
RS	35	2.677763	4.136768	1660.336811	0.024821	0.025368
RS	36	2.954525	4.823933	1468.108265	0.021947	0.022346
RS	37	3.258861	4.823933	1512.083322	0.022605	0.022979
RS	38	3.593521	5.662517	1325.496163	0.019816	0.020053
RS	39	3.961523	5.662517	1362.688375	0.020372	0.020563
RS	40	4.366192	6.657516	1190.476440	0.017797	0.017870
RS	41	4.811180	6.657516	1221.730729	0.018264	0.018275
RS	42	5.300504	7.799258	1069.152319	0.015983	0.015896
RS	43	5.838581	7.799258	1094.990499	0.016370	0.016212
RS	44	6.430270	9.060926	963.999518	0.014411	0.014177
RS	45	7.080911	9.060926	984.645739	0.014720	0.014414
RS	46	7.796379	10.402499	874.431022	0.013072	0.012708
RS	47	8.583133	10.402499	889.868305	0.013303	0.012872
RS	48	9.448274	11.783895	797.476986	0.011922	0.011448
RS	49	10.399613	11.783895	807.535354	0.012072	0.011543
RS	50	11.445739	13.184132	728.605601	0.010892	0.010334
RS	51	12.596095	13.184132	733.104146	0.010960	0.010361
RS	52	13.861067	14.634574	662.064115	0.009898	0.009283
RS	53	15.252074	14.634574	661.091662	0.009883	0.009247
RS	54	16.781673	17.394211	555.029036	0.008297	0.007672
RS	55	18.463673	17.394211	553.617990	0.008276	0.007644
RS	56	20.313259	17.394211	546.865724	0.008175	0.007544
RS	57	22.347128	17.394211	534.448192	0.007990	0.007369
RS	58	24.583641	282.703629	33.913538	0.000507	0.000502
RS	59	27.042988	282.703629	37.161745	0.000556	0.000545
RS	60	29.747371	282.703629	40.705337	0.000609	0.000593
RS	61	32.721205	282.703629	44.567585	0.000666	0.000643
RS	62	35.991336	282.703629	48.772727	0.000729	0.000697
RS	63	39.587285	282.703629	6116.111249	0.091433	0.075307
PA	4+25*2+4+6 0.001006471 0.004626749 39.587284982 32034.167170139 125.177950444 16.505833750 5.804652355 3.367978752 2.544587909 2.220973298 2.102029079 2.084461567 2.128528361 2.221293810 2.362273370 2.557256257 2.816187784 3.153156475 3.586434658 4.136768163 4.823933104 5.662517118 6.657515773 7.799258159 9.060926116 10.402499081 11.783894563 13.184131734 14.634574102 17.394210750 282.703629264
//
IT	5522
RD	15
LK	-65374.276855
QD	-134.503060 -> -106.939017
RI	0.0021271352
TR	0.000908	0.004610
MT	41.266543
MM	C_pi: 21.883387, n_recomb: 68763.710828
RS	0	0.000000	57860.508865	0.011354	0.000000	0.000000
RS	1	0.010036	57860.508865	0.012494	0.000000	0.000000
RS	2	0.021079	57860.508865	0.013748	0.000000	0.000000
RS	3	0.033230	57860.508865	0.015129	0.000000	0.000000
RS	4	0.046601	163.920964	5.875950	0.000085	0.000055
RS	5	0.061313	163.920964	6.465271	0.000094	0.000076
RS	6	0.077503	19.347400	60.246025	0.000876	0.000750
RS	7	0.095316	19.347400	66.230998	0.000963	0.000925
RS	8	0.114918	6.471888	217.402300	0.003162	0.003123
RS	9	0.136487	6.471888	238.397095	0.003467	0.003609
RS	10	0.160220	3.668957	460.264143	0.006693	0.007041
RS	11	0.186336	3.668957	502.715768	0.007311	0.007851
RS	12	0.215072	2.740239	733.560211	0.010668	0.011458
RS	13	0.246692	2.740239	797.518459	0.011598	0.012526
RS	14	0.281485	2.376119	997.648474	0.014508	0.015590
RS	15	0.319770	2.376119	1079.454039	0.015698	0.016851
RS	16	0.361898	2.238510	1236.935678	0.017988	0.019171
RS	17	0.408253	2.238510	1331.946690	0.019370	0.020576
RS	18	0.459260	2.210844	1448.828409	0.021070	0.022215
RS	19	0.515387	2.210844	1552.507873	0.022577	0.023730
RS	20	0.577146	2.248587	1631.754999	0.023730	0.024776
RS	21	0.645103	2.248587	1739.722191	0.025300	0.026363
RS	22	0.719880	2.337166	1780.118449	0.025887	0.026830
RS	23	0.802162	2.337166	1888.065791	0.027457	0.028436
RS	24	0.892702	2.475655	1885.807270	0.027424	0.028283
RS	25	0.992328	2.475655	1989.702124	0.028935	0.029847
RS	26	1.101952	2.669792	1941.890049	0.028240	0.029033
RS	27	1.222577	2.669792	2038.384423	0.029643	0.030496
RS	28	1.355309	2.929595	1945.395340	0.028291	0.029023
RS	29	1.501361	2.929595	2032.200427	0.029553	0.030342
RS	30	1.662071	3.269272	1898.305527	0.027606	0.028269
RS	31	1.838910	3.269272	1974.358859	0.028712	0.029418
RS	32	2.033495	3.707260	1807.557364	0.026287	0.026861
RS	33	2.247609	3.707260	1872.928450	0.027237	0.027834
RS	34	2.483211	4.264457	1684.548947	0.024498	0.024958
RS	35	2.742458	4.264457	1740.106188	0.025306	0.025764
RS	36	3.027722	4.960638	1543.331368	0.022444	0.022770
RS	37	3.341615	4.960638	1590.288755	0.023127	0.023426
RS	38	3.687009	5.810077	1397.628399	0.020325	0.020502
RS	39	4.067067	5.810077	1437.153839	0.020900	0.021030
RS	40	4.485267	6.816980	1258.238383	0.018298	0.018322
RS	41	4.945436	6.816980	1291.233331	0.018778	0.018741
RS	42	5.451787	7.970093	1132.067202	0.016463	0.016339
RS	43	6.008955	7.970093	1159.092664	0.016856	0.016664
RS	44	6.622039	9.239981	1022.141374	0.014865	0.014604
RS	45	7.296652	9.239981	1043.429239	0.015174	0.014844
RS	46	8.038967	10.582702	928.160794	0.013498	0.013116
RS	47	8.855780	10.582702	943.665127	0.013723	0.013278
RS	48	9.754566	11.952900	847.194454	0.012320	0.011836
RS	49	10.743553	11.952900	856.681921	0.012458	0.011923
RS	50	11.831794	13.322791	774.557505	0.011264	0.010701
RS	51	13.029248	13.322791	777.760035	0.011311	0.010712
RS	52	14.346877	14.715362	704.160269	0.010240	0.009626
RS	53	15.796740	14.715362	701.089971	0.010196	0.009565
RS	54	17.392110	17.311706	592.601288	0.008618	0.007992
RS	55	19.147588	17.311706	588.641826	0.008560	0.007933
RS	56	21.079243	17.311706	578.728561	0.008416	0.007797
RS	57	23.204755	17.311706	562.581064	0.008181	0.007579
RS	58	25.543580	300.083604	33.391331	0.000486	0.000478
RS	59	28.117126	300.083604	36.626607	0.000533	0.000521
RS	60	30.948948	300.083604	40.161041	0.000584	0.000566
RS	61	34.064967	300.083604	44.018953	0.000640	0.000616
RS	62	37.493704	300.083604	48.225812	0.000701	0.000669
RS	63	41.266543	300.083604	6243.963208	0.090803	0.075771
PA	4+25*2+4+6 0.000908303 0.004609731 41.266543391 57860.508865277 163.920963690 19.347399868 6.471887809 3.668956586 2.740239129 2.376118802 2.238509739 2.210844136 2.248587131 2.337166083 2.475654555 2.669791765 2.929595249 3.269271842 3.707259845 4.264456966 4.960638106 5.810077168 6.816979814 7.970092580 9.239980932 10.582701750 11.952899999 13.322790835 14.715361982 17.311706209 300.083604035
//
IT	6017
RD	16
LK	-65320.418021
QD	-117.106933 -> -92.595952
RI	0.0019438918
TR	0.000823	0.004587
MT	42.960140
MM	C_pi: 22.520555, n_recomb: 70342.995653
RS	0	0.000000	104208.687021	0.006487	0.000000	0.000000
RS	1	0.010106	104208.687021	0.007142	0.000000	0.000000
RS	2	0.021233	104208.687021	0.007864	0.000000	0.000000
RS	3	0.033485	104208.687021	0.008659	0.000000	0.000000
RS	4	0.046975	209.518036	4.742239	0.000067	0.000044
RS	5	0.061828	209.518036	5.221284	0.000074	0.000061
RS	6	0.078182	22.252757	54.106584	0.000769	0.000673
RS	7	0.096189	22.252757	59.526520	0.000846	0.000827
RS	8	0.116016	7.115518	204.578382	0.002908	0.002927
RS	9	0.137846	7.115518	224.539934	0.003192	0.003371
RS	10	0.161883	3.956565	442.417432	0.006289	0.006712
RS	11	0.188349	3.956565	483.747788	0.006877	0.007465
RS	12	0.217489	2.929352	712.902911	0.010135	0.010997
RS	13	0.249574	2.929352	776.028960	0.011032	0.012003
RS	14	0.284902	2.528437	976.533856	0.013882	0.015020
RS	15	0.323800	2.528437	1058.085427	0.015042	0.016223
RS	16	0.366629	2.374308	1218.153869	0.017317	0.018535
RS	17	0.413786	2.374308	1313.717845	0.018676	0.019892
RS	18	0.465709	2.337844	1435.594575	0.020408	0.021567
RS	19	0.522879	2.337844	1540.804662	0.021904	0.023047
RS	20	0.585827	2.370085	1627.350667	0.023135	0.024172
RS	21	0.655136	2.370085	1737.903198	0.024706	0.025738
RS	22	0.731449	2.455035	1787.313857	0.025409	0.026321
RS	23	0.815475	2.455035	1898.840871	0.026994	0.027921
RS	24	0.907993	2.591485	1906.286290	0.027100	0.027908
RS	25	1.009860	2.591485	2014.545364	0.028639	0.029481
RS	26	1.122021	2.785239	1975.905620	0.028090	0.028816
RS	27	1.245518	2.785239	2077.225944	0.029530	0.030300
RS	28	1.381495	3.046472	1991.724246	0.028314	0.028971
RS	29	1.531214	3.046472	2083.451182	0.029618	0.030318
RS	30	1.696063	3.389577	1954.511166	0.027785	0.028368
RS	31	1.877572	3.389577	2035.249394	0.028933	0.029549
RS	32	2.077424	3.833237	1870.442227	0.026590	0.027085
RS	33	2.297473	3.833237	1940.018509	0.027579	0.028089
RS	34	2.539760	4.398561	1750.744624	0.024889	0.025276
RS	35	2.806533	4.398561	1809.897090	0.025730	0.026110
RS	36	3.100265	5.105385	1609.855905	0.022886	0.023146
RS	37	3.423682	5.105385	1659.765340	0.023595	0.023826
RS	38	3.779783	5.967700	1462.262750	0.020788	0.020908
RS	39	4.171871	5.967700	1504.121732	0.021383	0.021456
RS	40	4.603583	6.988923	1319.619408	0.018760	0.018738
RS	41	5.078924	6.988923	1354.371825	0.019254	0.019171
RS	42	5.602303	8.156197	1189.588559	0.016911	0.016751
RS	43	6.178574	8.156197	1217.826172	0.017313	0.017085
RS	44	6.813082	9.437412	1075.737248	0.015293	0.015004
RS	45	7.511714	9.437412	1097.694232	0.015605	0.015250
RS	46	8.280949	10.784632	978.064739	0.013904	0.013503
RS	47	9.127922	10.784632	993.660867	0.014126	0.013664
RS	48	10.060489	12.147093	893.709356	0.012705	0.012208
RS	49	11.087301	12.147093	902.639340	0.012832	0.012287
RS	50	12.217883	13.490135	817.861629	0.011627	0.011057
RS	51	13.462720	13.490135	819.755409	0.011654	0.011052
RS	52	14.833359	14.828179	744.126619	0.010579	0.009962
RS	53	16.342514	14.828179	738.894867	0.010504	0.009875
RS	54	18.004184	17.264259	628.973325	0.008942	0.008312
RS	55	19.833780	17.264259	622.248233	0.008846	0.008221
RS	56	21.848275	17.264259	608.966679	0.008657	0.008047
RS	57	24.066353	17.264259	588.905793	0.008372	0.007785
RS	58	26.508588	316.119259	33.011243	0.000469	0.000460
RS	59	29.197634	316.119259	36.243373	0.000515	0.000501
RS	60	32.158433	316.119259	39.778759	0.000565	0.000546
RS	61	35.418449	316.119259	43.642693	0.000620	0.000595
RS	62	39.007920	316.119259	47.861781	0.000680	0.000647
RS	63	42.960140	316.119259	6341.665106	0.090153	0.076155
PA	4+25*2+4+6 0.000822964 0.004587499 42.960139685 104208.687021496 209.518035735 22.252756783 7.115517772 3.956564789 2.929351904 2.528436580 2.374307623 2.337844078 2.370084864 2.455034522 2.591485424 2.785239159 3.046471620 3.389576847 3.833237440 4.398561061 5.105385043 5.967699758 6.988922985 8.156197096 9.437412279 10.784631507 12.147093473 13.490134749 14.828178597 17.264259310 316.119259381
//
IT	6546
RD	17
LK	-65272.450960
QD	-101.968387 -> -80.036835
RI	0.0017953758
TR	0.000748	0.004562
MT	44.656133
MM	C_pi: 23.094328, n_recomb: 71659.960826
RS	0	0.000000	189846.217611	0.003648	0.000000	0.000000
RS	1	0.010173	189846.217611	0.004019	0.000000	0.000000
RS	2	0.021382	189846.217611	0.004428	0.000000	0.000000
RS	3	0.033731	189846.217611	0.004879	0.000000	0.000000
RS	4	0.047336	261.967129	3.895423	0.000054	0.000036
RS	5	0.062325	261.967129	4.291618	0.000060	0.000050
RS	6	0.078839	25.163168	49.206910	0.000687	0.000612
RS	7	0.097033	25.163168	54.174146	0.000756	0.000750
RS	8	0.117078	7.724285	194.090068	0.002708	0.002770
RS	9	0.139163	7.724285	213.205548	0.002975	0.003183
RS	10	0.163494	4.227426	427.191640	0.005961	0.006444
RS	11	0.190300	4.227426	467.556214	0.006525	0.007151
RS	12	0.219834	3.110470	694.071298	0.009686	0.010608
RS	13	0.252372	3.110470	756.382008	0.010555	0.011562
RS	14	0.288220	2.677093	955.681785	0.013336	0.014521
RS	15	0.327716	2.677093	1036.809886	0.014468	0.015674
RS	16	0.371229	2.508888	1197.640874	0.016713	0.017961
RS	17	0.419170	2.508888	1293.403895	0.018049	0.019275
RS	18	0.471987	2.465051	1418.489324	0.019795	0.020966
RS	19	0.530178	2.465051	1524.727041	0.021277	0.022413
RS	20	0.594289	2.492635	1616.978629	0.022565	0.023598
RS	21	0.664923	2.492635	1729.518750	0.024135	0.025143
RS	22	0.742742	2.574488	1786.663471	0.024933	0.025822
RS	23	0.828478	2.574488	1901.141546	0.026530	0.027417
RS	24	0.922936	2.709274	1917.439315	0.026757	0.027526
RS	25	1.027004	2.709274	2029.465903	0.028321	0.029107
RS	26	1.141660	2.902988	1999.626444	0.027904	0.028577
RS	27	1.267980	2.902988	2105.257268	0.029378	0.030080
RS	28	1.407151	3.166048	2027.349384	0.028291	0.028883
RS	29	1.560480	3.166048	2123.592373	0.029634	0.030257
RS	30	1.729409	3.513109	2000.131102	0.027911	0.028425
RS	31	1.915523	3.513109	2085.264074	0.029099	0.029636
RS	32	2.120572	3.963158	1923.294343	0.026839	0.027265
RS	33	2.346481	3.963158	1996.889238	0.027866	0.028299
RS	34	2.595373	4.537564	1807.765324	0.025227	0.025548
RS	35	2.869586	4.537564	1870.407777	0.026101	0.026410
RS	36	3.171696	5.256279	1668.222938	0.023280	0.023480
RS	37	3.504541	5.256279	1721.036638	0.024017	0.024185
RS	38	3.871247	6.133056	1519.789501	0.021208	0.021277
RS	39	4.275261	6.133056	1563.971960	0.021825	0.021844
RS	40	4.720377	7.170522	1374.893481	0.019186	0.019120
RS	41	5.210776	7.170522	1411.417017	0.019696	0.019569
RS	42	5.751067	8.354222	1241.901705	0.017330	0.017134
RS	43	6.346323	8.354222	1271.380192	0.017742	0.017479
RS	44	7.002138	9.649331	1124.907605	0.015698	0.015381
RS	45	7.724671	9.649331	1147.571926	0.016014	0.015632
RS	46	8.520712	11.003857	1024.218265	0.014293	0.013870
RS	47	9.397737	11.003857	1039.948780	0.014512	0.014031
RS	48	10.363987	12.361562	937.064026	0.013077	0.012565
RS	49	11.428537	12.361562	945.475765	0.013194	0.012636
RS	50	12.601390	13.680855	858.537816	0.011981	0.011401
RS	51	13.893561	13.680855	859.144922	0.011989	0.011381
RS	52	15.317192	14.967452	781.970803	0.010912	0.010290
RS	53	16.885655	14.967452	774.557912	0.010809	0.010178
RS	54	18.613686	17.246519	664.110457	0.009268	0.008632
RS	55	20.517517	17.246519	654.446116	0.009133	0.008508
RS	56	22.615034	17.246519	637.638460	0.008898	0.008294
RS	57	24.925941	17.246519	613.535121	0.008562	0.007987
RS	58	27.471947	330.660728	32.769142	0.000457	0.000446
RS	59	30.276970	330.660728	36.008189	0.000502	0.000487
RS	60	33.367362	330.660728	39.555027	0.000552	0.000531
RS	61	36.772154	330.660728	43.435874	0.000606	0.000580
RS	62	40.523331	330.660728	47.678399	0.000665	0.000632
RS	63	44.656133	330.660728	6413.153195	0.089494	0.076479
PA	4+25*2+4+6 0.000748417 0.004561689 44.656133054 189846.217611477 261.967129188 25.163168209 7.724284744 4.227425506 3.110469670 2.677092932 2.508887822 2.465050588 2.492635477 2.574487820 2.709273925 2.902987667 3.166048223 3.513108836 3.963157772 4.537563974 5.256278770 6.133055948 7.170521834 8.354222364 9.649331405 11.003856838 12.361562175 13.680854833 14.967452263 17.246518832 330.660727677
//
IT	5705
RD	18
LK	-65229.508008
QD	-88.738065 -> -69.067790
RI	0.0016746616
TR	0.000683	0.004534
MT	46.343284
MM	C_pi: 23.607428, n_recomb: 72741.573233
RS	0	0.000000	313592.900188	0.002254	0.000000	0.000000
RS	1	0.010238	313592.900188	0.002485	0.000000	0.000000
RS	2	0.021525	313592.900188	0.002740	0.000000	0.000000
RS	3	0.033967	313592.900188	0.003020	0.000000	0.000000
RS	4	0.047682	321.394771	3.248631	0.000045	0.000030
RS	5	0.062802	321.394771	3.581185	0.000049	0.000042
RS	6	0.079470	28.016068	45.274537	0.000622	0.000563
RS	7	0.097845	28.016068	49.877620	0.000686	0.000690
RS	8	0.118101	8.287984	185.556061	0.002551	0.002647
RS	9	0.140430	8.287984	203.986020	0.002804	0.003034
RS	10	0.165046	4.478287	414.318887	0.005696	0.006229
RS	11	0.192182	4.478287	453.867153	0.006239	0.006899
RS	12	0.222096	3.282013	677.067787	0.009308	0.010282
RS	13	0.255073	3.282013	738.604064	0.010154	0.011193
RS	14	0.291426	2.821168	935.414885	0.012859	0.014085
RS	15	0.331501	2.821168	1015.999747	0.013967	0.015195
RS	16	0.375679	2.641580	1176.073641	0.016168	0.017442
RS	17	0.424380	2.641580	1271.749652	0.017483	0.018719
RS	18	0.478067	2.591930	1398.492389	0.019225	0.020410
RS	19	0.537250	2.591930	1505.328062	0.020694	0.021827
RS	20	0.602493	2.615763	1601.847365	0.022021	0.023052
RS	21	0.674416	2.615763	1715.844296	0.023588	0.024579
RS	22	0.753702	2.695039	1779.521515	0.024464	0.025336
RS	23	0.841106	2.695039	1896.373645	0.026070	0.026925
RS	24	0.937458	2.828489	1920.660753	0.026404	0.027140
RS	25	1.043675	2.828489	2035.889051	0.027988	0.028728
RS	26	1.160767	3.022426	2014.395017	0.027692	0.028320
RS	27	1.289847	3.022426	2123.830746	0.029197	0.029841
RS	28	1.432142	3.287596	2053.491429	0.028230	0.028767
RS	29	1.589006	3.287596	2153.837154	0.029609	0.030167
RS	30	1.761930	3.638982	2036.218660	0.027993	0.028445
RS	31	1.952558	3.638982	2125.437264	0.029219	0.029687
RS	32	2.162703	4.095926	1966.982751	0.027041	0.027404
RS	33	2.394363	4.095926	2044.385573	0.028105	0.028470
RS	34	2.649741	4.680120	1856.293875	0.025519	0.025780
RS	35	2.931265	4.680120	1922.297235	0.026426	0.026671
RS	36	3.241611	5.411665	1718.948876	0.023631	0.023776
RS	37	3.583732	5.411665	1774.598966	0.024396	0.024505
RS	38	3.960880	6.304123	1570.586087	0.021591	0.021610
RS	39	4.376641	6.304123	1617.067352	0.022230	0.022199
RS	40	4.834969	7.359349	1424.324101	0.019581	0.019472
RS	41	5.340221	7.359349	1462.624043	0.020107	0.019937
RS	42	5.897201	8.561290	1289.184457	0.017723	0.017491
RS	43	6.511206	8.561290	1319.930443	0.018145	0.017848
RS	44	7.188075	9.872391	1169.766008	0.016081	0.015736
RS	45	7.934243	9.872391	1193.180182	0.016403	0.015993
RS	46	8.756804	11.236565	1066.687730	0.014664	0.014219
RS	47	9.663582	11.236565	1082.606392	0.014883	0.014380
RS	48	10.663197	12.592094	977.287787	0.013435	0.012906
RS	49	11.765154	12.592094	985.239796	0.013544	0.012971
RS	50	12.979932	13.890405	896.589714	0.012326	0.011733
RS	51	14.319082	13.890405	895.960994	0.012317	0.011699
RS	52	15.795336	15.128470	817.678206	0.011241	0.010610
RS	53	17.422732	15.128470	808.104043	0.011109	0.010474
RS	54	19.216744	17.254052	697.949795	0.009595	0.008951
RS	55	21.194431	17.254052	685.217567	0.009420	0.008792
RS	56	23.374597	17.254052	664.776089	0.009139	0.008537
RS	57	25.777973	17.254052	636.555054	0.008751	0.008185
RS	58	28.427412	343.602094	32.658276	0.000449	0.000435
RS	59	31.348105	343.602094	35.914195	0.000494	0.000476
RS	60	34.567825	343.602094	39.482940	0.000543	0.000521
RS	61	38.117185	343.602094	43.391617	0.000597	0.000569
RS	62	42.029937	343.602094	47.668906	0.000655	0.000621
RS	63	46.343284	343.602094	6461.836474	0.088833	0.076756
PA	4+25*2+4+6 0.000683200 0.004533502 46.343283761 313592.900187700 321.394771399 28.016068106 8.287984065 4.478286983 3.282012543 2.821168047 2.641579766 2.591929782 2.615762982 2.695039265 2.828488841 3.022426500 3.287596339 3.638981505 4.095926218 4.680120135 5.411664864 6.304122760 7.359348986 8.561290082 9.872391030 11.236564721 12.592094200 13.890404799 15.128470072 17.254051816 343.602094129
//
IT	6916
RD	19
LK	-65191.004592
QD	-77.165460 -> -59.539303
RI	0.0015775072
TR	0.000626	0.004504
MT	48.013206
MM	C_pi: 24.064228, n_recomb: 73614.306259
RS	0	0.000000	701935.426387	0.001025	0.000000	0.000000
RS	1	0.010300	701935.426387	0.001130	0.000000	0.000000
RS	2	0.021661	701935.426387	0.001247	0.000000	0.000000
RS	3	0.034192	701935.426387	0.001375	0.000000	0.000000
RS	4	0.048014	387.366286	2.748582	0.000037	0.000026
RS	5	0.063259	387.366286	3.031671	0.000041	0.000036
RS	6	0.080075	30.754368	42.106538	0.000572	0.000525
RS	7	0.098623	30.754368	46.416119	0.000631	0.000641
RS	8	0.119081	8.797125	178.702326	0.002428	0.002551
RS	9	0.141647	8.797125	196.588303	0.002671	0.002919
RS	10	0.166536	4.706013	403.613673	0.005483	0.006058
RS	11	0.193990	4.706013	442.492422	0.006011	0.006699
RS	12	0.224271	3.442346	661.923695	0.008992	0.010010
RS	13	0.257670	3.442346	722.748854	0.009818	0.010885
RS	14	0.294511	2.959562	916.060120	0.012444	0.013706
RS	15	0.335145	2.959562	996.029369	0.013530	0.014779
RS	16	0.379965	2.771572	1154.077132	0.015677	0.016976
RS	17	0.429402	2.771572	1249.444630	0.016973	0.018219
RS	18	0.483931	2.717826	1376.503734	0.018699	0.019896
RS	19	0.544076	2.717826	1483.579644	0.020153	0.021286
RS	20	0.610416	2.738895	1583.074147	0.021505	0.022537
RS	21	0.683589	2.738895	1698.065788	0.023067	0.024046
RS	22	0.764298	2.816155	1767.140038	0.024005	0.024866
RS	23	0.853321	2.816155	1885.845367	0.025618	0.026448
RS	24	0.951514	2.948584	1917.256711	0.026045	0.026756
RS	25	1.059820	2.948584	2035.158966	0.027646	0.028348
RS	26	1.179282	3.142964	2021.488264	0.027461	0.028051
RS	27	1.311048	3.142964	2134.241612	0.028992	0.029588
RS	28	1.456387	3.410445	2071.329786	0.028138	0.028628
RS	29	1.616695	3.410445	2175.365707	0.029551	0.030052
RS	30	1.793515	3.766411	2063.808710	0.028035	0.028436
RS	31	1.988547	3.766411	2156.791797	0.029299	0.029705
RS	32	2.203668	4.230619	2002.369237	0.027201	0.027509
RS	33	2.440947	4.230619	2083.350190	0.028301	0.028604
RS	34	2.702665	4.825124	1897.018337	0.025770	0.025976
RS	35	2.991340	4.825124	1966.232437	0.026710	0.026895
RS	36	3.309749	5.570232	1762.556507	0.023943	0.024036
RS	37	3.660954	5.570232	1820.955940	0.024736	0.024791
RS	38	4.048334	6.479321	1615.040621	0.021939	0.021911
RS	39	4.475613	6.479321	1663.780671	0.022601	0.022521
RS	40	4.946903	7.553524	1468.188811	0.019944	0.019794
RS	41	5.466735	7.553524	1508.259942	0.020489	0.020276
RS	42	6.040111	8.775204	1331.626101	0.018089	0.017822
RS	43	6.672544	8.775204	1363.661056	0.018524	0.018191
RS	44	7.370118	10.104048	1210.436992	0.016443	0.016068
RS	45	8.139542	10.104048	1234.643917	0.016772	0.016332
RS	46	8.988217	11.479906	1105.545330	0.015018	0.014548
RS	47	9.924306	11.479906	1121.712716	0.015238	0.014711
RS	48	10.956812	12.835548	1014.415128	0.013780	0.013232
RS	49	12.095667	12.835548	1021.980273	0.013883	0.013292
RS	50	13.351824	14.115440	932.022006	0.012661	0.012053
RS	51	14.737366	14.115440	930.232140	0.012637	0.012005
RS	52	16.265619	15.307845	851.230392	0.011563	0.010921
RS	53	17.951282	15.307845	839.550272	0.011405	0.010761
RS	54	19.810570	17.283921	730.416996	0.009922	0.009267
RS	55	21.861364	17.283921	714.534317	0.009706	0.009073
RS	56	24.123391	17.283921	690.401459	0.009379	0.008777
RS	57	26.618407	17.283921	658.040000	0.008939	0.008378
RS	58	29.370410	354.913374	32.669615	0.000444	0.000428
RS	59	32.405871	354.913374	35.951958	0.000488	0.000469
RS	60	35.753984	354.913374	39.552681	0.000537	0.000514
RS	61	39.446955	354.913374	43.499755	0.000591	0.000562
RS	62	43.520303	354.913374	47.822824	0.000650	0.000614
RS	63	48.013206	354.913374	6490.969158	0.088175	0.076995
PA	4+25*2+4+6 0.000626206 0.004503696 48.013206043 701935.426386791 387.366285956 30.754368468 8.797124619 4.706012565 3.442346093 2.959561904 2.771572410 2.717826241 2.738895122 2.816154637 2.948584017 3.142963684 3.410445082 3.766411241 4.230619104 4.825124163 5.570231667 6.479320783 7.553524162 8.775203742 10.104047642 11.479905514 12.835547727 14.115440203 15.307845231 17.283921293 354.913373676
//
IT	8965
RD	20
LK	-65156.536226
QD	-67.063118 -> -51.321336
RI	0.0015017887
TR	0.000577	0.004473
MT	49.657614
MM	C_pi: 24.470165, n_recomb: 74306.483478
RS	0	0.000000	1237739.432092	0.000590	0.000000	0.000000
RS	1	0.010359	1237739.432092	0.000651	0.000000	0.000000
RS	2	0.021791	1237739.432092	0.000718	0.000000	0.000000
RS	3	0.034407	1237739.432092	0.000793	0.000000	0.000000
RS	4	0.048330	459.587823	2.355633	0.000032	0.000022
RS	5	0.063695	459.587823	2.599653	0.000035	0.000030
RS	6	0.080652	33.319463	39.562204	0.000532	0.000494
RS	7	0.099366	33.319463	43.636543	0.000587	0.000603
RS	8	0.120018	9.243536	173.327982	0.002333	0.002478
RS	9	0.142809	9.243536	190.797636	0.002568	0.002831
RS	10	0.167962	4.907563	394.965875	0.005315	0.005928
RS	11	0.195720	4.907563	433.322937	0.005832	0.006546
RS	12	0.226353	3.589646	648.731428	0.008730	0.009789
RS	13	0.260159	3.589646	708.932940	0.009541	0.010635
RS	14	0.297468	3.090976	897.962719	0.012085	0.013379
RS	15	0.338641	3.090976	977.290519	0.013152	0.014421
RS	16	0.384080	2.897857	1132.264510	0.015238	0.016560
RS	17	0.434225	2.897857	1227.165541	0.016515	0.017773
RS	18	0.489564	2.841911	1353.386512	0.018214	0.019424
RS	19	0.550637	2.841911	1460.417152	0.019654	0.020789
RS	20	0.618035	2.861309	1561.730343	0.021017	0.022053
RS	21	0.692416	2.861309	1677.326116	0.022573	0.023544
RS	22	0.774501	2.937153	1750.742168	0.023561	0.024415
RS	23	0.865090	2.937153	1870.842128	0.025177	0.025988
RS	24	0.965062	3.068887	1908.520000	0.025684	0.026377
RS	25	1.075391	3.068887	2028.614926	0.027301	0.027972
RS	26	1.197148	3.263904	2022.188826	0.027214	0.027774
RS	27	1.331518	3.263904	2137.800341	0.028770	0.029325
RS	28	1.479808	3.533854	2082.063107	0.028020	0.028471
RS	29	1.643458	3.533854	2189.386844	0.029464	0.029917
RS	30	1.824061	3.894578	2083.969134	0.028046	0.028400
RS	31	2.023372	3.894578	2180.391821	0.029343	0.029696
RS	32	2.243330	4.366304	2030.363504	0.027324	0.027583
RS	33	2.486073	4.366304	2114.680167	0.028459	0.028706
RS	34	2.753961	4.971495	1930.682801	0.025983	0.026139
RS	35	3.049599	4.971495	2002.940828	0.026955	0.027085
RS	36	3.375863	5.730692	1799.639338	0.024219	0.024264
RS	37	3.735923	5.730692	1860.683939	0.025041	0.025043
RS	38	4.133282	6.657147	1653.605079	0.022254	0.022181
RS	39	4.571803	6.657147	1704.549007	0.022939	0.022811
RS	40	5.055749	7.751279	1506.825658	0.020279	0.020088
RS	41	5.589827	7.751279	1548.651270	0.020841	0.020587
RS	42	6.179230	8.993894	1369.474582	0.018430	0.018127
RS	43	6.829688	8.993894	1402.812478	0.018879	0.018509
RS	44	7.547526	10.341949	1247.093794	0.016783	0.016377
RS	45	8.339724	10.341949	1272.133630	0.017120	0.016650
RS	46	9.213985	11.731213	1140.910184	0.015354	0.014858
RS	47	10.178810	11.731213	1157.389407	0.015576	0.015024
RS	48	11.243580	13.089015	1048.519099	0.014111	0.013541
RS	49	12.418648	13.089015	1055.779673	0.014208	0.013596
RS	50	13.715440	14.352851	964.873127	0.012985	0.012360
RS	51	15.146565	14.352851	962.015021	0.012947	0.012299
RS	52	16.725939	15.502342	882.640561	0.011878	0.011222
RS	53	18.468918	15.502342	868.939094	0.011694	0.011039
RS	54	20.392450	17.333192	761.461954	0.010248	0.009580
RS	55	22.515239	17.333192	742.389946	0.009991	0.009349
RS	56	24.857925	17.333192	714.554607	0.009616	0.009011
RS	57	27.443288	17.333192	678.077307	0.009125	0.008566
RS	58	30.296464	364.637900	32.791266	0.000441	0.000424
RS	59	33.445198	364.637900	36.108814	0.000486	0.000465
RS	60	36.920106	364.637900	39.750797	0.000535	0.000510
RS	61	40.754975	364.637900	43.746027	0.000589	0.000559
RS	62	44.987094	364.637900	48.125078	0.000648	0.000611
RS	63	49.657614	364.637900	6503.977152	0.087529	0.077201
PA	4+25*2+4+6 0.000576565 0.004472908 49.657613568 1237739.432091965 459.587822553 33.319462783 9.243535847 4.907562904 3.589645709 3.090976262 2.897856819 2.841910899 2.861308951 2.937152553 3.068886524 3.263903564 3.533854159 3.894578475 4.366304057 4.971495211 5.730692248 6.657147019 7.751279244 8.993894255 10.341948919 11.731213470 13.089014590 14.352851160 15.502341870 17.333191734 364.637900299
//
IT	6806
RD	21
LK	-65125.799651
QD	-58.280485 -> -44.287501
RI	0.0014441496
TR	0.000533	0.004441
MT	51.283587
MM	C_pi: 24.835732, n_recomb: 74844.188849
RS	0	0.000000	1222348.192492	0.000604	0.000000	0.000000
RS	1	0.010415	1222348.192492	0.000667	0.000000	0.000000
RS	2	0.021915	1222348.192492	0.000737	0.000000	0.000000
RS	3	0.034613	1222348.192492	0.000814	0.000000	0.000000
RS	4	0.048633	537.280805	2.043984	0.000027	0.000019
RS	5	0.064114	537.280805	2.256883	0.000030	0.000026
RS	6	0.081206	35.669860	37.526097	0.000501	0.000470
RS	7	0.100080	35.669860	41.413291	0.000553	0.000573
RS	8	0.120918	9.620375	169.298494	0.002262	0.002426
RS	9	0.143927	9.620375	186.471564	0.002491	0.002769
RS	10	0.169333	5.080180	388.336497	0.005189	0.005834
RS	11	0.197385	5.080180	426.326934	0.005696	0.006436
RS	12	0.228358	3.722157	637.630853	0.008519	0.009614
RS	13	0.262557	3.722157	697.324919	0.009317	0.010438
RS	14	0.300318	3.214111	881.490336	0.011778	0.013103
RS	15	0.342012	3.214111	960.201337	0.012829	0.014119
RS	16	0.388049	3.019434	1111.242530	0.014847	0.016192
RS	17	0.438880	3.019434	1205.586744	0.016108	0.017378
RS	18	0.495006	2.963401	1329.975488	0.017770	0.018995
RS	19	0.556977	2.963401	1436.752937	0.019197	0.020336
RS	20	0.625403	2.982392	1538.838545	0.020561	0.021602
RS	21	0.700955	2.982392	1654.726519	0.022109	0.023076
RS	22	0.784376	3.057532	1731.490282	0.023135	0.023985
RS	23	0.876486	3.057532	1852.597824	0.024753	0.025549
RS	24	0.978189	3.189000	1895.668730	0.025328	0.026007
RS	25	1.090485	3.189000	2017.532193	0.026956	0.027604
RS	26	1.214477	3.384909	2017.710836	0.026959	0.027494
RS	27	1.351383	3.384909	2135.760634	0.028536	0.029057
RS	28	1.502547	3.657525	2086.838145	0.027882	0.028300
RS	29	1.669456	3.657525	2197.069065	0.029355	0.029765
RS	30	1.853749	4.023230	2097.718800	0.028028	0.028342
RS	31	2.057236	4.023230	2197.262809	0.029358	0.029663
RS	32	2.281917	4.502755	2051.832853	0.027415	0.027629
RS	33	2.529999	4.502755	2139.238604	0.028583	0.028779
RS	34	2.803920	5.119047	1957.987947	0.026161	0.026272
RS	35	3.106369	5.119047	2033.112786	0.027165	0.027244
RS	36	3.440320	5.892911	1830.738229	0.024461	0.024461
RS	37	3.809052	5.892911	1894.311351	0.025310	0.025264
RS	38	4.216189	6.837521	1686.682321	0.022536	0.022421
RS	39	4.665730	6.837521	1739.763124	0.023245	0.023071
RS	40	5.162091	7.952620	1540.520446	0.020583	0.020353
RS	41	5.710150	7.952620	1584.073795	0.021165	0.020869
RS	42	6.315290	9.217487	1402.921626	0.018745	0.018406
RS	43	6.983457	9.217487	1437.569416	0.019207	0.018801
RS	44	7.721215	10.586370	1279.855026	0.017100	0.016663
RS	45	8.535812	10.586370	1305.764627	0.017446	0.016944
RS	46	9.435251	11.990993	1172.839874	0.015670	0.015147
RS	47	10.428368	11.990993	1189.695696	0.015896	0.015316
RS	48	11.524922	13.353223	1079.613812	0.014425	0.013831
RS	49	12.735683	13.353223	1086.659898	0.014519	0.013884
RS	50	14.072549	14.603696	995.118528	0.013296	0.012651
RS	51	15.548651	14.603696	991.301756	0.013245	0.012578
RS	52	17.178493	15.713412	911.855858	0.012183	0.011510
RS	53	18.978087	15.713412	896.246120	0.011975	0.011305
RS	54	20.965113	17.404375	790.966517	0.010568	0.009885
RS	55	23.159092	17.404375	768.713483	0.010271	0.009618
RS	56	25.581578	17.404375	737.213627	0.009850	0.009239
RS	57	28.256372	17.404375	696.693817	0.009309	0.008748
RS	58	31.209752	372.971998	33.008373	0.000441	0.000422
RS	59	34.470733	372.971998	36.368937	0.000486	0.000463
RS	60	38.071352	372.971998	40.060462	0.000535	0.000509
RS	61	42.046984	372.971998	44.112584	0.000589	0.000558
RS	62	46.436687	372.971998	48.556774	0.000649	0.000612
RS	63	51.283587	372.971998	6503.694488	0.086896	0.077376
PA	4+25*2+4+6 0.000533382 0.004440719 51.283587192 1222348.192491675 537.280805239 35.669859757 9.620375467 5.080179826 3.722156854 3.214111123 3.019433622 2.963400899 2.982392079 3.057532066 3.188999773 3.384909037 3.657525035 4.023229530 4.502755223 5.119046886 5.892910731 6.837521359 7.952620485 9.217486975 10.586370094 11.990993188 13.353222509 14.603696450 15.713411988 17.404374993 372.971997884
//
IT	14387
RD	22
LK	-65098.517206
QD	-50.682643 -> -38.305094
RI	0.0014030480
TR	0.000496	0.004407
MT	52.890980
MM	C_pi: 25.169604, n_recomb: 75256.784115
RS	0	0.000000	1227321.745732	0.000608	0.000000	0.000000
RS	1	0.010469	1227321.745732	0.000672	0.000000	0.000000
RS	2	0.022034	1227321.745732	0.000742	0.000000	0.000000
RS	3	0.034811	1227321.745732	0.000820	0.000000	0.000000
RS	4	0.048924	619.818718	1.793765	0.000024	0.000017
RS	5	0.064515	619.818718	1.981578	0.000026	0.000023
RS	6	0.081739	37.773572	35.911284	0.000477	0.000450
RS	7	0.100766	37.773572	39.651643	0.000527	0.000550
RS	8	0.121784	9.924068	166.491928	0.002212	0.002391
RS	9	0.145003	9.924068	183.479938	0.002438	0.002727
RS	10	0.170653	5.222272	383.660320	0.005098	0.005772
RS	11	0.198988	5.222272	421.441266	0.005600	0.006363
RS	12	0.230290	3.838461	628.717250	0.008354	0.009483
RS	13	0.264869	3.838461	688.041537	0.009143	0.010288
RS	14	0.303068	3.327798	866.924192	0.011520	0.012874
RS	15	0.345266	3.327798	945.083510	0.012558	0.013868
RS	16	0.391882	3.135295	1091.515284	0.014504	0.015870
RS	17	0.443378	3.135295	1185.270450	0.015750	0.017034
RS	18	0.500266	3.081444	1306.992961	0.017367	0.018607
RS	19	0.563109	3.081444	1413.379348	0.018781	0.019927
RS	20	0.632531	3.101398	1515.328612	0.020135	0.021185
RS	21	0.709221	3.101398	1631.272107	0.021676	0.022642
RS	22	0.793941	3.176661	1710.458215	0.022728	0.023578
RS	23	0.887529	3.176661	1832.257906	0.024347	0.025134
RS	24	0.990916	3.308331	1879.890461	0.024980	0.025649
RS	25	1.105126	3.308331	2003.160373	0.026618	0.027246
RS	26	1.231294	3.505418	2009.278327	0.026699	0.027216
RS	27	1.370670	3.505418	2129.394014	0.028295	0.028788
RS	28	1.524637	3.780907	2086.849383	0.027730	0.028120
RS	29	1.694724	3.780907	2199.638206	0.029228	0.029603
RS	30	1.882618	4.151797	2106.173480	0.027986	0.028266
RS	31	2.090183	4.151797	2208.536954	0.029347	0.029610
RS	32	2.319478	4.639393	2067.763854	0.027476	0.027652
RS	33	2.572778	4.639393	2158.016856	0.028675	0.028827
RS	34	2.852597	5.267153	1979.780853	0.026307	0.026377
RS	35	3.161711	5.267153	2057.592338	0.027341	0.027374
RS	36	3.503187	6.056206	1856.554693	0.024670	0.024628
RS	37	3.880413	6.056206	1922.532432	0.025546	0.025454
RS	38	4.297131	7.019697	1714.838185	0.022786	0.022631
RS	39	4.757477	7.019697	1769.980083	0.023519	0.023302
RS	40	5.266017	8.156728	1569.720295	0.020858	0.020591
RS	41	5.827797	8.156728	1614.966084	0.021459	0.021123
RS	42	6.448391	9.445086	1432.314964	0.019032	0.018659
RS	43	7.133957	9.445086	1468.272346	0.019510	0.019067
RS	44	7.891296	10.836364	1308.984695	0.017394	0.016925
RS	45	8.727923	10.836364	1335.795918	0.017750	0.017215
RS	46	9.652138	12.258213	1201.535395	0.015966	0.015414
RS	47	10.673111	12.258213	1218.830412	0.016196	0.015587
RS	48	11.800972	13.627125	1107.843703	0.014721	0.014102
RS	49	13.046912	13.627125	1114.767801	0.014813	0.014152
RS	50	14.423291	14.866875	1022.860383	0.013592	0.012924
RS	51	15.943767	14.866875	1018.203235	0.013530	0.012842
RS	52	17.623425	15.939956	938.941122	0.012476	0.011785
RS	53	19.478930	15.939956	921.554425	0.012245	0.011558
RS	54	21.528691	17.496602	818.920931	0.010882	0.010181
RS	55	23.793047	17.496602	793.532526	0.010544	0.009878
RS	56	26.294464	17.496602	758.443574	0.010078	0.009458
RS	57	29.057759	17.496602	713.990123	0.009487	0.008923
RS	58	32.110350	380.111884	33.306057	0.000443	0.000422
RS	59	35.482524	380.111884	36.716325	0.000488	0.000464
RS	60	39.207738	380.111884	40.464488	0.000538	0.000510
RS	61	43.322953	380.111884	44.580996	0.000592	0.000560
RS	62	47.868998	380.111884	49.098193	0.000652	0.000614
RS	63	52.890980	380.111884	6493.503697	0.086285	0.077520
PA	4+25*2+4+6 0.000495934 0.004407308 52.890980033 1227321.745732495 619.818717676 37.773571987 9.924067951 5.222272234 3.838460500 3.327798040 3.135295449 3.081444018 3.101397892 3.176661473 3.308331113 3.505418277 3.780907198 4.151796641 4.639393042 5.267152855 6.056206218 7.019696959 8.156727690 9.445085703 10.836364097 12.258213001 13.627125198 14.866874704 15.939955879 17.496602365 380.111884296
//
IT	9637
RD	23
LK	-65074.418424
QD	-44.144720 -> -33.242077
RI	0.0013762902
TR	0.000464	0.004373
MT	54.482008
MM	C_pi: 25.479932, n_recomb: 75569.765716
RS	0	0.000000	1268856.874773	0.000594	0.000000	0.000000
RS	1	0.010521	1268856.874773	0.000656	0.000000	0.000000
RS	2	0.022149	1268856.874773	0.000725	0.000000	0.000000
RS	3	0.035001	1268856.874773	0.000801	0.000000	0.000000
RS	4	0.049204	707.946147	1.587433	0.000021	0.000015
RS	5	0.064902	707.946147	1.754471	0.000023	0.000021
RS	6	0.082252	39.616211	34.643818	0.000458	0.000435
RS	7	0.101427	39.616211	38.270917	0.000506	0.000531
RS	8	0.122619	10.154186	164.795801	0.002181	0.002371
RS	9	0.146041	10.154186	181.702264	0.002404	0.002704
RS	10	0.171927	5.333085	380.872803	0.005040	0.005740
RS	11	0.200537	5.333085	418.602215	0.005539	0.006324
RS	12	0.232157	3.937680	622.017406	0.008231	0.009390
RS	13	0.267103	3.937680	681.123563	0.009013	0.010184
RS	14	0.305726	3.430909	854.496768	0.011307	0.012689
RS	15	0.348413	3.430909	932.204540	0.012336	0.013666
RS	16	0.395591	3.244420	1073.497537	0.014205	0.015593
RS	17	0.447733	3.244420	1166.682196	0.015438	0.016737
RS	18	0.505361	3.195132	1285.048783	0.017005	0.018260
RS	19	0.569051	3.195132	1390.969185	0.018406	0.019561
RS	20	0.639443	3.217563	1491.976890	0.019743	0.020803
RS	21	0.717240	3.217563	1607.807492	0.021276	0.022244
RS	22	0.803223	3.293853	1688.583320	0.022345	0.023198
RS	23	0.898252	3.293853	1810.827559	0.023962	0.024745
RS	24	1.003279	3.426269	1862.222320	0.024642	0.025307
RS	25	1.119357	3.426269	1986.596790	0.026288	0.026903
RS	26	1.247647	3.624874	1997.971075	0.026439	0.026942
RS	27	1.389434	3.624874	2119.828057	0.028051	0.028522
RS	28	1.546139	3.903474	2083.163769	0.027566	0.027934
RS	29	1.719331	3.903474	2198.194492	0.029088	0.029433
RS	30	1.910745	4.279775	2110.332878	0.027926	0.028177
RS	31	2.122297	4.279775	2215.233157	0.029314	0.029542
RS	32	2.356107	4.775702	2079.059944	0.027512	0.027654
RS	33	2.614517	4.775702	2171.925793	0.028741	0.028852
RS	34	2.900115	5.415280	1996.842513	0.026424	0.026457
RS	35	3.215760	5.415280	2077.159481	0.027487	0.027477
RS	36	3.564614	6.220034	1877.736528	0.024848	0.024768
RS	37	3.950173	6.220034	1945.988950	0.025751	0.025616
RS	38	4.376296	7.203101	1738.597426	0.023007	0.022813
RS	39	4.847251	7.203101	1795.716095	0.023762	0.023504
RS	40	5.367757	8.363017	1594.836997	0.021104	0.020800
RS	41	5.943026	8.363017	1641.730823	0.021725	0.021349
RS	42	6.578819	9.676095	1457.972127	0.019293	0.018886
RS	43	7.281505	9.676095	1495.230244	0.019786	0.019306
RS	44	8.058121	11.091310	1334.725297	0.017662	0.017162
RS	45	8.916446	11.091310	1362.462668	0.018029	0.017461
RS	46	9.865076	12.532267	1227.174121	0.016239	0.015659
RS	47	10.913512	12.532267	1244.965949	0.016474	0.015836
RS	48	12.072255	13.910097	1133.336098	0.014997	0.014352
RS	49	13.352911	13.910097	1140.229074	0.015088	0.014401
RS	50	14.768307	15.141764	1048.181951	0.013870	0.013179
RS	51	16.332617	15.141764	1042.806640	0.013799	0.013088
RS	52	18.061511	16.181372	963.941478	0.012756	0.012043
RS	53	19.972303	16.181372	944.921828	0.012504	0.011797
RS	54	22.084132	17.609372	845.301600	0.011186	0.010466
RS	55	24.418148	17.609372	816.855676	0.010809	0.010127
RS	56	26.997729	17.609372	778.284764	0.010299	0.009667
RS	57	29.848710	17.609372	730.035917	0.009660	0.009089
RS	58	32.999647	386.283837	33.667620	0.000446	0.000423
RS	59	36.482096	386.283837	37.132926	0.000491	0.000466
RS	60	40.330938	386.283837	40.943389	0.000542	0.000513
RS	61	44.584721	386.283837	45.130259	0.000597	0.000564
RS	62	49.286048	386.283837	49.726728	0.000658	0.000619
RS	63	54.482008	386.283837	6476.134537	0.085697	0.077634
PA	4+25*2+4+6 0.000463512 0.004372745 54.482007997 1268856.874773207 707.946147404 39.616210516 10.154186005 5.333084953 3.937680350 3.430908665 3.244420341 3.195131804 3.217563223 3.293852586 3.426269026 3.624874466 3.903474442 4.279774614 4.775701561 5.415280478 6.220033927 7.203101283 8.363017268 9.676095215 11.091310227 12.532266787 13.910096603 15.141764348 16.181372272 17.609371975 386.283836720
//
IT	20020
RD	24
LK	-65053.218935
QD	-38.544954 -> -28.969165
RI	0.0013598770
TR	0.000435	0.004337
MT	56.069519
MM	C_pi: 25.776291, n_recomb: 75802.344646
RS	0	0.000000	1278017.151703	0.000594	0.000000	0.000000
RS	1	0.010571	1278017.151703	0.000657	0.000000	0.000000
RS	2	0.022260	1278017.151703	0.000726	0.000000	0.000000
RS	3	0.035185	1278017.151703	0.000803	0.000000	0.000000
RS	4	0.049476	798.514025	1.420810	0.000019	0.000013
RS	5	0.065278	798.514025	1.571033	0.000021	0.000018
RS	6	0.082750	41.167176	33.687623	0.000444	0.000423
RS	7	0.102069	41.167176	37.232123	0.000491	0.000516
RS	8	0.123431	10.313834	164.097851	0.002165	0.002364
RS	9	0.147051	10.313834	181.018116	0.002388	0.002696
RS	10	0.173167	5.413064	379.891754	0.005012	0.005734
RS	11	0.202045	5.413064	417.726593	0.005511	0.006316
RS	12	0.233975	4.019241	617.558476	0.008147	0.009334
RS	13	0.269281	4.019241	676.611939	0.008926	0.010121
RS	14	0.308320	3.522736	844.338025	0.011139	0.012545
RS	15	0.351485	3.522736	921.721571	0.012160	0.013510
RS	16	0.399213	3.346080	1057.469586	0.013950	0.015357
RS	17	0.451987	3.346080	1150.144303	0.015173	0.016486
RS	18	0.510340	3.303875	1264.560579	0.016682	0.017953
RS	19	0.574861	3.303875	1369.992693	0.018073	0.019237
RS	20	0.646204	3.330370	1469.373332	0.019384	0.020455
RS	21	0.725088	3.330370	1584.983527	0.020909	0.021882
RS	22	0.812311	3.408720	1666.579983	0.021986	0.022844
RS	23	0.908756	3.408720	1789.082979	0.023602	0.024382
RS	24	1.015395	3.542515	1843.485126	0.024320	0.024982
RS	25	1.133308	3.542515	1968.719708	0.025972	0.026578
RS	26	1.263687	3.743054	1984.670327	0.026182	0.026676
RS	27	1.407848	3.743054	2107.992037	0.027809	0.028263
RS	28	1.567248	4.025089	2076.662060	0.027396	0.027747
RS	29	1.743500	4.025089	2193.654240	0.028939	0.029259
RS	30	1.938384	4.407104	2111.034388	0.027849	0.028076
RS	31	2.153870	4.407104	2218.211512	0.029263	0.029460
RS	32	2.392136	4.911702	2086.478604	0.027525	0.027638
RS	33	2.655590	4.911702	2181.734268	0.028782	0.028858
RS	34	2.946895	5.563581	2009.814460	0.026514	0.026514
RS	35	3.268995	5.563581	2092.458753	0.027604	0.027556
RS	36	3.625146	6.384648	1894.820414	0.024997	0.024883
RS	37	4.018946	6.384648	1965.214749	0.025926	0.025752
RS	38	4.454377	7.388166	1758.381899	0.023197	0.022969
RS	39	4.935839	7.388166	1817.387144	0.023975	0.023678
RS	40	5.468199	8.572106	1616.196837	0.021321	0.020983
RS	41	6.056836	8.572106	1664.686901	0.021961	0.021548
RS	42	6.707701	9.911360	1480.136632	0.019526	0.019086
RS	43	7.427371	9.911360	1518.678932	0.020035	0.019520
RS	44	8.223121	11.352334	1357.249137	0.017905	0.017374
RS	45	9.102993	11.352334	1385.930218	0.018283	0.017683
RS	46	10.075879	12.814593	1249.869137	0.016489	0.015879
RS	47	11.151614	12.814593	1268.210141	0.016730	0.016062
RS	48	12.341069	14.203878	1156.156339	0.015252	0.014580
RS	49	13.656266	14.203878	1163.106712	0.015344	0.014630
RS	50	15.110497	15.430430	1071.105457	0.014130	0.013415
RS	51	16.718462	15.430430	1065.137119	0.014052	0.013316
RS	52	18.496412	16.439972	986.845386	0.013019	0.012284
RS	53	20.462316	16.439972	966.347881	0.012748	0.012021
RS	54	22.636044	17.745430	870.031053	0.011478	0.010738
RS	55	25.039565	17.745430	838.637273	0.011063	0.010365
RS	56	27.697173	17.745430	796.722516	0.010511	0.009866
RS	57	30.635727	17.745430	744.844860	0.009826	0.009246
RS	58	33.884929	391.758995	34.077023	0.000450	0.000426
RS	59	37.477617	391.758995	37.601457	0.000496	0.000469
RS	60	41.450103	391.758995	41.478565	0.000547	0.000517
RS	61	45.842537	391.758995	45.740387	0.000603	0.000569
RS	62	50.699313	391.758995	50.420943	0.000665	0.000626
RS	63	56.069519	391.758995	6453.348377	0.085134	0.077720
PA	4+25*2+4+6 0.000435376 0.004336517 56.069519295 1278017.151703345 798.514025366 41.167175697 10.313834118 5.413063986 4.019241411 3.522735670 3.346080372 3.303874582 3.330369610 3.408719529 3.542514790 3.743054179 4.025089477 4.407103986 4.911702408 5.563581143 6.384648229 7.388165837 8.572106458 9.911360238 11.352333782 12.814592855 14.203878008 15.430429790 16.439971905 17.745429571 391.758994821
//
IT	4848
RD	25
LK	-65034.611617
QD	-33.763805 -> -25.809124
RI	0.0014365395
TR	0.000424	0.004343
MT	56.897895
MM	C_pi: 25.819840, n_recomb: 76037.777069
RS	0	0.000000	1285466.836166	0.000594	0.000000	0.000000
RS	1	0.010597	1285466.836166	0.000656	0.000000	0.000000
RS	2	0.022317	1285466.836166	0.000726	0.000000	0.000000
RS	3	0.035279	1285466.836166	0.000803	0.000000	0.000000
RS	4	0.049615	898.192585	1.271098	0.000017	0.000012
RS	5	0.065470	898.192585	1.405823	0.000018	0.000017
RS	6	0.083005	42.540444	32.821320	0.000432	0.000413
RS	7	0.102398	42.540444	36.283621	0.000477	0.000505
RS	8	0.123847	10.410002	163.765603	0.002154	0.002367
RS	9	0.147568	10.410002	180.695771	0.002376	0.002701
RS	10	0.173803	5.460516	379.519658	0.004991	0.005750
RS	11	0.202818	5.460516	417.423624	0.005490	0.006335
RS	12	0.234908	4.078057	613.716554	0.008071	0.009309
RS	13	0.270399	4.078057	672.616176	0.008846	0.010094
RS	14	0.309650	3.595943	834.603153	0.010976	0.012437
RS	15	0.353061	3.595943	911.479206	0.011987	0.013395
RS	16	0.401073	3.430785	1041.593945	0.013698	0.015160
RS	17	0.454172	3.430785	1133.490859	0.014907	0.016277
RS	18	0.512898	3.395986	1243.881601	0.016359	0.017683
RS	19	0.577848	3.395986	1348.473969	0.017734	0.018953
RS	20	0.649680	3.425873	1446.189332	0.019019	0.020140
RS	21	0.729124	3.425873	1561.151841	0.020531	0.021554
RS	22	0.816987	3.504807	1643.597086	0.021616	0.022518
RS	23	0.914162	3.504807	1765.872221	0.023224	0.024047
RS	24	1.021634	3.637799	1823.406582	0.023980	0.024677
RS	25	1.140494	3.637799	1948.979988	0.025632	0.026271
RS	26	1.271951	3.837364	1969.769155	0.025905	0.026420
RS	27	1.417338	3.837364	2094.029080	0.027539	0.028013
RS	28	1.578132	4.119098	2068.447872	0.027203	0.027561
RS	29	1.755966	4.119098	2186.897713	0.028761	0.029086
RS	30	1.952644	4.502082	2110.068014	0.027750	0.027969
RS	31	2.170165	4.502082	2219.062166	0.029184	0.029370
RS	32	2.410737	5.009344	2092.405136	0.027518	0.027609
RS	33	2.676803	5.009344	2189.647158	0.028797	0.028848
RS	34	2.971064	5.665875	2021.579308	0.026587	0.026552
RS	35	3.296508	5.665875	2106.207396	0.027699	0.027615
RS	36	3.656440	6.493633	1911.029954	0.025133	0.024975
RS	37	4.054514	6.493633	1983.280091	0.026083	0.025863
RS	38	4.494773	7.505625	1777.646234	0.023378	0.023100
RS	39	4.981686	7.505625	1838.303028	0.024176	0.023827
RS	40	5.520198	8.699075	1637.374014	0.021534	0.021141
RS	41	6.115777	8.699075	1687.269139	0.022190	0.021721
RS	42	6.774470	10.047473	1502.427373	0.019759	0.019262
RS	43	7.502965	10.047473	1542.099359	0.020281	0.019708
RS	44	8.308660	11.494975	1380.184772	0.018151	0.017562
RS	45	9.199735	11.494975	1409.684574	0.018539	0.017880
RS	46	10.185239	12.957905	1273.236578	0.016745	0.016077
RS	47	11.275177	12.957905	1292.024385	0.016992	0.016266
RS	48	12.480617	14.337725	1179.890214	0.015517	0.014787
RS	49	13.813800	14.337725	1186.810448	0.015608	0.014837
RS	50	15.288261	15.539156	1095.173056	0.014403	0.013630
RS	51	16.918972	15.539156	1088.527773	0.014316	0.013525
RS	52	18.722492	16.500604	1011.109219	0.013297	0.012507
RS	53	20.717133	16.500604	989.035539	0.013007	0.012228
RS	54	22.923148	17.657597	896.591994	0.011791	0.010996
RS	55	25.362937	17.657597	862.024391	0.011337	0.010589
RS	56	28.061273	17.657597	816.570276	0.010739	0.010053
RS	57	31.045555	17.657597	760.908200	0.010007	0.009394
RS	58	34.346085	391.759018	34.581087	0.000455	0.000430
RS	59	37.996375	391.759018	38.165369	0.000502	0.000474
RS	60	42.033491	391.759018	42.108882	0.000554	0.000522
RS	61	46.498425	391.759018	46.444247	0.000611	0.000575
RS	62	51.436513	391.759018	51.206068	0.000673	0.000633
RS	63	56.897895	391.759018	6443.716002	0.084744	0.077778
PA	4+25*2+4+6 0.000423571 0.004343403 56.897895088 1285466.836166376 898.192584779 42.540444155 10.410002298 5.460515848 4.078057366 3.595943042 3.430785355 3.395985664 3.425872788 3.504806919 3.637799335 3.837364455 4.119098349 4.502082066 5.009344401 5.665875171 6.493633384 7.505624580 8.699074903 10.047473239 11.494974693 12.957904858 14.337724785 15.539156035 16.500604116 17.657597330 391.759018172
//
CC
CC	Brief Description of the file format:
CC	  CC  comments
CC	  MM  useful-messages
CC	  RD  round-of-iterations
CC	  LL  \log[P(sequence)]
CC	  QD  Q-before-opt Q-after-opt
CC	  TR  \theta_0 \rho_0
CC	  RS  k t_k \lambda_k \pi_k \sum_{l\not=k}A_{kl} A_{kk}
CC	  DC  begin end best-k t_k+\Delta_k max-prob
CC
MM	Version: 0.6.5-r67
MM	pattern:4+25*2+4+6, n:63, n_free_lambdas:28
MM	n_iterations:25, skip:1, max_t:5, theta/rho:5
MM	is_decoding:0
MM	n_seqs:9, sum_L:711822, sum_n:20915
RD	0
LK	0.000000
QD	0.000000 -> 0.000000
RI	inf
TR	0.029823	0.005965
MT	5.000000
MM	C_pi: 1.000000, n_recomb: 4233.059993
RS	0	0.000000	1.000000	27.092184	0.006400	0.000000
RS	1	0.006440	1.000000	28.646407	0.006767	0.000000
RS	2	0.013294	1.000000	30.276869	0.007152	0.000000
RS	3	0.020590	1.000000	31.985599	0.007556	0.000000
RS	4	0.028356	1.000000	33.774431	0.007979	0.000000
RS	5	0.036622	1.000000	35.644957	0.008421	0.000000
RS	6	0.045421	1.000000	37.598476	0.008882	0.000000
RS	7	0.054785	1.000000	39.635943	0.009363	0.000000
RS	8	0.064753	1.000000	41.757897	0.009865	0.000000
RS	9	0.075363	1.000000	43.964402	0.010386	0.000000
RS	10	0.086656	1.000000	46.254968	0.010927	0.000000
RS	11	0.098677	1.000000	48.628469	0.011488	0.000000
RS	12	0.111471	1.000000	51.083056	0.012068	0.000000
RS	13	0.125090	1.000000	53.616066	0.012666	0.000000
RS	14	0.139585	1.000000	56.223918	0.013282	0.000000
RS	15	0.155014	1.000000	58.902010	0.013915	0.000000
RS	16	0.171437	1.000000	61.644611	0.014563	0.000000
RS	17	0.188917	1.000000	64.444746	0.015224	0.000000
RS	18	0.207523	1.000000	67.294086	0.015897	0.000000
RS	19	0.227327	1.000000	70.182828	0.016580	0.000000
RS	20	0.248406	1.000000	73.099590	0.017269	0.000000
RS	21	0.270843	1.000000	76.031305	0.017961	0.000000
RS	22	0.294725	1.000000	78.963123	0.018654	0.000000
RS	23	0.320144	1.000000	81.878333	0.019343	0.000000
RS	24	0.347201	1.000000	84.758297	0.020023	0.000000
RS	25	0.376000	1.000000	87.582417	0.020690	0.000000
RS	26	0.406654	1.000000	90.328122	0.021339	0.000000
RS	27	0.439282	1.000000	92.970900	0.021963	0.000000
RS	28	0.474011	1.000000	95.484376	0.022557	0.000000
RS	29	0.510976	1.000000	97.840437	0.023113	0.000000
RS	30	0.550322	1.000000	100.009423	0.023626	0.000000
RS	31	0.592202	1.000000	101.960385	0.024087	0.000000
RS	32	0.636779	1.000000	103.661419	0.024489	0.000000
RS	33	0.684227	1.000000	105.080087	0.024824	0.000000
RS	34	0.734730	1.000000	106.183916	0.025084	0.000000
RS	35	0.788485	1.000000	106.941000	0.025263	0.000000
RS	36	0.845702	1.000000	107.320684	0.025353	0.000000
RS	37	0.906604	1.000000	107.294334	0.025347	0.000000
RS	38	0.971428	1.000000	106.836189	0.025239	0.000000
RS	39	1.040426	1.000000	105.924276	0.025023	0.000000
RS	40	1.113868	1.000000	104.541361	0.024696	0.000000
RS	41	1.192040	1.000000	102.675927	0.024256	0.000000
RS	42	1.275245	1.000000	100.323124	0.023700	0.000000
RS	43	1.363809	1.000000	97.485663	0.023030	0.000000
RS	44	1.458076	1.000000	94.174603	0.022247	0.000000
RS	45	1.558414	1.000000	90.409976	0.021358	0.000000
RS	46	1.665214	1.000000	86.221200	0.020369	0.000000
RS	47	1.778891	1.000000	81.647211	0.019288	0.000000
RS	48	1.899889	1.000000	76.736279	0.018128	0.000000
RS	49	2.028679	1.000000	71.545452	0.016902	0.000000
RS	50	2.165763	1.000000	66.139602	0.015625	0.000000
RS	51	2.311675	1.000000	60.590052	0.014314	0.000000
RS	52	2.466983	1.000000	54.972813	0.012987	0.000000
RS	53	2.632293	1.000000	49.366451	0.011662	0.000000
RS	54	2.808249	1.000000	43.849664	0.010359	0.000000
RS	55	2.995536	1.000000	38.498675	0.009095	0.000000
RS	56	3.194884	1.000000	33.384552	0.007887	0.000000
RS	57	3.407070	1.000000	28.570634	0.006749	0.000000
RS	58	3.632920	1.000000	24.110205	0.005696	0.000000
RS	59	3.873315	1.000000	20.044589	0.004735	0.000000
RS	60	4.129191	1.000000	16.401823	0.003875	0.000000
RS	61	4.401545	1.000000	13.196008	0.003117	0.000000
RS	62	4.691438	1.000000	10.427421	0.002463	0.000000
RS	63	5.000000	1.000000	28.946172	0.006838	0.000000
PA	4+25*2+4+6 0.029822653 0.005964531 5.000000000 1.000000000 1.000000000 1.000000000 1.000000000 1.000000000 1.000000000 1.000000000 1.000000000 1.000000000 1.000000000 1.000000000 1.000000000 1.000000000 1.000000000 1.000000000 1.000000000 1.000000000 1.000000000 1.000000000 1.000000000 1.000000000 1.000000000 1.000000000 1.000000000 1.000000000 1.000000000 1.000000000 1.000000000
//
IT	12373
RD	1
LK	-76235.385798
QD	-4566.405536 -> -1628.489124
RI	0.0966892049
TR	0.014548	0.003158
MT	13.865879
MM	C_pi: 1.999024, n_recomb: 4479.005983
RS	0	0.000000	0.501373	72.041014	0.016084	0.000317
RS	1	0.008156	0.501373	76.609508	0.017104	0.002592
RS	2	0.016976	0.501373	81.355424	0.018164	0.006847
RS	3	0.026516	0.501373	86.266562	0.019260	0.012268
RS	4	0.036834	0.393906	115.891714	0.025874	0.017936
RS	5	0.047994	0.393906	121.704330	0.027172	0.023158
RS	6	0.060063	0.404455	124.229719	0.027736	0.027475
RS	7	0.073117	0.404455	129.926590	0.029008	0.030658
RS	8	0.087236	0.447956	122.576989	0.027367	0.032729
RS	9	0.102506	0.447956	127.956992	0.028568	0.033877
RS	10	0.119022	0.514075	116.353364	0.025977	0.034297
RS	11	0.136884	0.514075	121.377587	0.027099	0.034122
RS	12	0.156203	0.600606	108.372607	0.024196	0.033445
RS	13	0.177098	0.600606	113.047746	0.025239	0.032365
RS	14	0.199697	0.706655	100.236067	0.022379	0.031008
RS	15	0.224138	0.706655	104.582705	0.023350	0.029502
RS	16	0.250574	0.829782	92.931228	0.020748	0.027959
RS	17	0.279165	0.829782	96.975063	0.021651	0.026457
RS	18	0.310088	0.967194	86.811376	0.019382	0.025041
RS	19	0.343532	0.967194	90.578040	0.020223	0.023734
RS	20	0.379705	1.116709	81.835017	0.018271	0.022544
RS	21	0.418827	1.116709	85.346196	0.019055	0.021468
RS	22	0.461140	1.276820	77.814361	0.017373	0.020499
RS	23	0.506904	1.276820	81.085694	0.018104	0.019622
RS	24	0.556400	1.446811	74.523167	0.016638	0.018821
RS	25	0.609933	1.446811	77.563595	0.017317	0.018083
RS	26	0.667832	1.626485	71.755845	0.016020	0.017394
RS	27	0.730453	1.626485	74.568036	0.016648	0.016744
RS	28	0.798181	1.815719	69.350043	0.015483	0.016125
RS	29	0.871432	1.815719	71.931227	0.016060	0.015532
RS	30	0.950657	2.014218	67.181644	0.014999	0.014961
RS	31	1.036344	2.014218	69.524401	0.015522	0.014409
RS	32	1.129019	2.221543	65.149898	0.014546	0.013873
RS	33	1.229252	2.221543	67.242872	0.015013	0.013353
RS	34	1.337659	2.437290	63.164918	0.014102	0.012847
RS	35	1.454908	2.437290	64.993662	0.014511	0.012356
RS	36	1.581719	2.661219	61.142946	0.013651	0.011879
RS	37	1.718871	2.661219	62.691050	0.013997	0.011416
RS	38	1.867210	2.893380	59.005111	0.013174	0.010966
RS	39	2.027646	2.893380	60.255745	0.013453	0.010530
RS	40	2.201167	3.134100	56.680978	0.012655	0.010109
RS	41	2.388839	3.134100	57.618777	0.012864	0.009703
RS	42	2.591817	3.384021	54.111134	0.012081	0.009313
RS	43	2.811349	3.384021	54.724427	0.012218	0.008940
RS	44	3.048784	3.644202	51.249775	0.011442	0.008585
RS	45	3.305584	3.644202	51.533094	0.011505	0.008251
RS	46	3.583328	3.916574	48.064531	0.010731	0.007937
RS	47	3.883722	3.916574	48.021572	0.010721	0.007645
RS	48	4.208616	4.204458	44.540188	0.009944	0.007374
RS	49	4.560006	4.204458	44.186987	0.009865	0.007124
RS	50	4.940054	4.513708	40.680652	0.009083	0.006894
RS	51	5.351096	4.513708	40.048907	0.008941	0.006682
RS	52	5.795662	4.854781	36.511151	0.008152	0.006487
RS	53	6.276484	4.854781	35.651414	0.007960	0.006305
RS	54	6.796519	5.481856	30.773527	0.006871	0.006134
RS	55	7.358967	5.481856	29.941820	0.006685	0.005971
RS	56	7.967284	5.481856	28.882463	0.006448	0.005814
RS	57	8.625214	5.481856	27.601988	0.006163	0.005660
RS	58	9.336801	9.628029	15.316062	0.003420	0.005511
RS	59	10.106421	9.628029	15.262452	0.003408	0.005370
RS	60	10.938808	9.628029	15.107807	0.003373	0.005243
RS	61	11.839081	9.628029	14.847113	0.003315	0.005141
RS	62	12.812775	9.628029	14.477399	0.003232	0.005083
RS	63	13.865879	9.628029	127.221713	0.028404	0.039519
PA	4+25*2+4+6 0.014548139 0.003157627 13.865879476 0.501372516 0.393906236 0.404455185 0.447955549 0.514075279 0.600605965 0.706654549 0.829781532 0.967193604 1.116708755 1.276819646 1.446810722 1.626484871 1.815718651 2.014217675 2.221543193 2.437290132 2.661218882 2.893380046 3.134100080 3.384020805 3.644202352 3.916573524 4.204458237 4.513708115 4.854780972 5.481856406 9.628028929
//
IT	6368
RD	2
LK	-71257.898657
QD	-2202.479726 -> -969.619951
RI	0.0743918474
TR	0.009794	0.003267
MT	18.255722
MM	C_pi: 3.950337, n_recomb: 9127.607544
RS	0	0.000000	1.083285	71.927312	0.007880	0.000097
RS	1	0.008626	1.083285	77.486499	0.008489	0.000793
RS	2	0.017996	1.083285	83.415678	0.009139	0.002282
RS	3	0.028174	1.083285	89.728824	0.009830	0.004618
RS	4	0.039230	0.542288	191.587660	0.020990	0.009807
RS	5	0.051239	0.542288	203.365887	0.022280	0.014445
RS	6	0.064285	0.467994	249.124982	0.027294	0.019035
RS	7	0.078456	0.467994	262.208077	0.028727	0.024203
RS	8	0.093849	0.470678	273.686705	0.029984	0.026565
RS	9	0.110570	0.470678	286.489841	0.031387	0.031219
RS	10	0.128733	0.510983	275.809139	0.030217	0.031186
RS	11	0.148463	0.510983	287.785470	0.031529	0.035061
RS	12	0.169895	0.579158	264.721207	0.029002	0.033217
RS	13	0.193175	0.579158	275.761571	0.030212	0.036264
RS	14	0.218464	0.673758	246.853077	0.027045	0.033236
RS	15	0.245934	0.673758	256.996221	0.028156	0.035432
RS	16	0.275773	0.794659	226.842957	0.024852	0.031838
RS	17	0.308187	0.794659	236.161505	0.025873	0.033289
RS	18	0.343396	0.942134	207.392946	0.022722	0.029630
RS	19	0.381642	0.942134	215.958224	0.023660	0.030543
RS	20	0.423188	1.116897	189.704527	0.020784	0.027120
RS	21	0.468317	1.116897	197.580671	0.021646	0.027683
RS	22	0.517339	1.319904	174.135655	0.019078	0.024628
RS	23	0.570589	1.319904	181.379575	0.019872	0.024987
RS	24	0.628432	1.552603	160.596725	0.017595	0.022331
RS	25	0.691265	1.552603	167.258294	0.018324	0.022580
RS	26	0.759518	1.817801	148.757146	0.016297	0.020281
RS	27	0.833658	1.817801	154.879524	0.016968	0.020444
RS	28	0.914193	2.119768	138.247629	0.015146	0.018423
RS	29	1.001675	2.119768	143.868113	0.015762	0.018490
RS	30	1.096703	2.463198	128.800503	0.014111	0.016683
RS	31	1.199928	2.463198	133.951473	0.014675	0.016649
RS	32	1.312057	2.852003	120.267829	0.013176	0.015020
RS	33	1.433858	2.852003	124.977191	0.013692	0.014899
RS	34	1.566165	3.288703	112.569046	0.012333	0.013431
RS	35	1.709884	3.288703	116.860146	0.012803	0.013248
RS	36	1.866001	3.774028	105.648744	0.011575	0.011938
RS	37	2.035584	3.774028	109.539936	0.012001	0.011721
RS	38	2.219794	4.307192	99.439963	0.010894	0.010566
RS	39	2.419894	4.307192	102.944220	0.011278	0.010342
RS	40	2.637255	4.885491	93.869492	0.010284	0.009335
RS	41	2.873364	4.885491	96.993946	0.010626	0.009124
RS	42	3.129840	5.504623	88.849214	0.009734	0.008260
RS	43	3.408438	5.504623	91.594899	0.010035	0.008081
RS	44	3.711068	6.160511	84.257555	0.009231	0.007351
RS	45	4.039803	6.160511	86.620042	0.009490	0.007215
RS	46	4.396893	6.852670	79.926234	0.008757	0.006605
RS	47	4.784784	6.852670	81.898133	0.008973	0.006516
RS	48	5.206135	7.587646	75.651206	0.008288	0.006006
RS	49	5.663830	7.587646	77.226955	0.008461	0.005959
RS	50	6.161005	8.383977	71.203959	0.007801	0.005523
RS	51	6.701065	8.383977	72.387494	0.007931	0.005508
RS	52	7.287709	9.280298	66.344536	0.007269	0.005117
RS	53	7.924956	9.280298	67.160009	0.007358	0.005119
RS	54	8.617171	11.011666	57.308190	0.006279	0.004549
RS	55	9.369094	11.011666	58.046731	0.006359	0.004575
RS	56	10.185877	11.011666	58.441268	0.006403	0.004578
RS	57	11.073113	11.011666	58.454300	0.006404	0.004554
RS	58	12.036880	26.434281	24.855439	0.002723	0.002640
RS	59	13.083780	26.434281	25.952305	0.002843	0.002754
RS	60	14.220983	26.434281	27.005212	0.002959	0.002861
RS	61	15.456279	26.434281	27.996797	0.003067	0.002960
RS	62	16.798128	26.434281	28.908064	0.003167	0.003051
RS	63	18.255722	26.434281	531.944873	0.058279	0.047534
PA	4+25*2+4+6 0.009794301 0.003266967 18.255722217 1.083285394 0.542288243 0.467994404 0.470678086 0.510983452 0.579157552 0.673758238 0.794659034 0.942134175 1.116897256 1.319903859 1.552603072 1.817801314 2.119768442 2.463198146 2.852002599 3.288702757 3.774027722 4.307191816 4.885491190 5.504622605 6.160511119 6.852670224 7.587646013 8.383977490 9.280297997 11.011665776 26.434280514
//
IT	5630
RD	3
LK	-69173.049997
QD	-1379.462233 -> -781.764893
RI	0.0462734456
TR	0.007003	0.003626
MT	20.781349
MM	C_pi: 6.313229, n_recomb: 16111.426021
RS	0	0.000000	2.930956	48.016294	0.002980	0.000033
RS	1	0.008848	2.930956	52.101282	0.003234	0.000266
RS	2	0.018479	2.930956	56.518117	0.003508	0.000776
RS	3	0.028963	2.930956	61.290874	0.003804	0.001606
RS	4	0.040374	0.913773	212.130748	0.013166	0.005493
RS	5	0.052795	0.913773	227.652069	0.014130	0.008319
RS	6	0.066314	0.649559	342.134891	0.021236	0.013397
RS	7	0.081030	0.649559	363.712624	0.022575	0.017454
RS	8	0.097048	0.582315	429.736586	0.026673	0.021556
RS	9	0.114484	0.582315	453.380150	0.028140	0.025809
RS	10	0.133462	0.586944	473.309014	0.029377	0.027713
RS	11	0.154119	0.586944	496.622440	0.030824	0.031643
RS	12	0.176604	0.631496	483.457751	0.030007	0.031391
RS	13	0.201079	0.631496	505.392413	0.031369	0.034848
RS	14	0.227719	0.707261	471.191749	0.029246	0.032910
RS	15	0.256717	0.707261	491.422405	0.030501	0.035815
RS	16	0.288280	0.811908	446.161684	0.027692	0.032776
RS	17	0.322636	0.811908	464.683990	0.028842	0.035108
RS	18	0.360032	0.945880	415.268626	0.025775	0.031507
RS	19	0.400737	0.945880	432.189362	0.026825	0.033316
RS	20	0.445044	1.111382	382.740989	0.023756	0.029552
RS	21	0.493271	1.111382	398.192453	0.024715	0.030919
RS	22	0.545765	1.311508	351.016020	0.021787	0.027248
RS	23	0.602904	1.311508	365.126661	0.022663	0.028264
RS	24	0.665099	1.549938	321.354557	0.019946	0.024838
RS	25	0.732797	1.549938	334.240952	0.020746	0.025604
RS	26	0.806485	1.832027	294.094676	0.018254	0.022492
RS	27	0.886693	1.832027	305.862200	0.018984	0.023086
RS	28	0.973999	2.165959	269.041328	0.016699	0.020282
RS	29	1.069029	2.165959	279.786969	0.017366	0.020736
RS	30	1.172468	2.562352	245.938917	0.015265	0.018202
RS	31	1.285060	2.562352	255.752632	0.015874	0.018520
RS	32	1.407614	3.032385	224.725233	0.013948	0.016229
RS	33	1.541012	3.032385	233.689324	0.014505	0.016418
RS	34	1.686213	3.585844	205.493173	0.012754	0.014362
RS	35	1.844262	3.585844	213.681115	0.013263	0.014447
RS	36	2.016296	4.229322	188.369656	0.011692	0.012629
RS	37	2.203551	4.229322	195.845220	0.012156	0.012639
RS	38	2.407376	4.965452	173.396428	0.010762	0.011060
RS	39	2.629236	4.965452	180.213277	0.011185	0.011024
RS	40	2.870726	5.791145	160.537959	0.009964	0.009675
RS	41	3.133584	5.791145	166.738687	0.010349	0.009621
RS	42	3.419700	6.697081	149.671553	0.009290	0.008489
RS	43	3.731133	6.697081	155.286194	0.009638	0.008441
RS	44	4.070123	7.670975	140.548112	0.008724	0.007505
RS	45	4.439107	7.670975	145.593079	0.009037	0.007479
RS	46	4.840740	8.704737	132.771753	0.008241	0.006711
RS	47	5.277910	8.704737	137.250941	0.008519	0.006713
RS	48	5.753762	9.802521	125.832823	0.007810	0.006078
RS	49	6.271720	9.802521	129.742602	0.008053	0.006108
RS	50	6.835507	10.990586	119.141106	0.007395	0.005568
RS	51	7.449180	10.990586	122.481043	0.007602	0.005621
RS	52	8.117153	12.332290	112.048188	0.006955	0.005136
RS	53	8.844229	12.332290	114.838725	0.007128	0.005201
RS	54	9.635639	14.974423	97.006654	0.006021	0.004453
RS	55	10.497076	14.974423	99.595470	0.006182	0.004536
RS	56	11.434735	14.974423	101.725865	0.006314	0.004602
RS	57	12.455360	14.974423	103.318514	0.006413	0.004645
RS	58	13.566293	46.035113	34.854146	0.002163	0.001995
RS	59	14.775525	46.035113	36.994204	0.002296	0.002105
RS	60	16.091753	46.035113	39.178019	0.002432	0.002214
RS	61	17.524444	46.035113	41.389912	0.002569	0.002319
RS	62	19.083904	46.035113	43.610978	0.002707	0.002418
RS	63	20.781349	46.035113	1256.334643	0.077978	0.052082
PA	4+25*2+4+6 0.007003041 0.003626219 20.781349336 2.930955842 0.913773242 0.649558609 0.582314747 0.586943665 0.631495571 0.707260583 0.811907607 0.945880425 1.111381877 1.311507940 1.549937852 1.832027157 2.165959266 2.562352010 3.032385148 3.585843821 4.229322077 4.965452260 5.791144822 6.697081027 7.670975412 8.704737253 9.802520882 10.990585848 12.332290225 14.974422964 46.035112547
//
IT	5622
RD	4
LK	-68116.878949
QD	-1013.750198 -> -648.195508
RI	0.0294952750
TR	0.005193	0.003929
MT	22.847561
MM	C_pi: 8.496904, n_recomb: 23371.490867
RS	0	0.000000	8.416884	24.598634	0.001053	0.000011
RS	1	0.009011	8.416884	26.785830	0.001146	0.000089
RS	2	0.018835	8.416884	29.164610	0.001248	0.000260
RS	3	0.029544	8.416884	31.751210	0.001359	0.000540
RS	4	0.041217	1.625751	178.377542	0.007632	0.002996
RS	5	0.053943	1.625751	192.872847	0.008252	0.004602
RS	6	0.067815	0.946279	356.837635	0.015268	0.009128
RS	7	0.082938	0.946279	382.563726	0.016369	0.012061
RS	8	0.099423	0.753462	513.086462	0.021954	0.016918
RS	9	0.117394	0.753462	545.576189	0.023344	0.020460
RS	10	0.136985	0.704196	618.708260	0.026473	0.023841
RS	11	0.158340	0.704196	653.455625	0.027960	0.027366
RS	12	0.181620	0.718861	674.397572	0.028856	0.028704
RS	13	0.206998	0.718861	708.585246	0.030318	0.031952
RS	14	0.234663	0.773848	690.334208	0.029537	0.031429
RS	15	0.264821	0.773848	722.563092	0.030916	0.034313
RS	16	0.297697	0.861024	678.816497	0.029045	0.032399
RS	17	0.333535	0.861024	708.551191	0.030317	0.034889
RS	18	0.372603	0.978614	650.093896	0.027816	0.032072
RS	19	0.415191	0.978614	677.237295	0.028977	0.034172
RS	20	0.461617	1.128436	611.426447	0.026161	0.030844
RS	21	0.512227	1.128436	636.081347	0.027216	0.032567
RS	22	0.567397	1.314217	567.916332	0.024300	0.029019
RS	23	0.627539	1.314217	590.265094	0.025256	0.030392
RS	24	0.693100	1.540664	523.148075	0.022384	0.026837
RS	25	0.764570	1.540664	543.392187	0.023250	0.027917
RS	26	0.842480	1.814314	479.178744	0.020503	0.024501
RS	27	0.927411	1.814314	497.515413	0.021287	0.025357
RS	28	1.019995	2.145200	436.818786	0.018690	0.022152
RS	29	1.120923	2.145200	453.437276	0.019401	0.022836
RS	30	1.230945	2.547255	396.381659	0.016960	0.019863
RS	31	1.350883	2.547255	411.461908	0.017605	0.020398
RS	32	1.481628	3.036778	358.287985	0.015330	0.017663
RS	33	1.624155	3.036778	371.994822	0.015917	0.018059
RS	34	1.779526	3.629876	323.160345	0.013827	0.015577
RS	35	1.948898	3.629876	335.637390	0.014361	0.015852
RS	36	2.133533	4.339619	291.623103	0.012478	0.013646
RS	37	2.334806	4.339619	302.990812	0.012964	0.013825
RS	38	2.554216	5.174076	264.052513	0.011298	0.011906
RS	39	2.793399	5.174076	274.410524	0.011741	0.012017
RS	40	3.054135	6.133115	240.570474	0.010293	0.010383
RS	41	3.338368	6.133115	249.999687	0.010697	0.010452
RS	42	3.648214	7.206303	221.054643	0.009458	0.009090
RS	43	3.985981	7.206303	229.617336	0.009825	0.009140
RS	44	4.354186	8.376041	205.101682	0.008776	0.008024
RS	45	4.755572	8.376041	212.840335	0.009107	0.008074
RS	46	5.193128	9.627177	192.019185	0.008216	0.007165
RS	47	5.670114	9.627177	198.956560	0.008513	0.007224
RS	48	6.190084	10.959069	180.904576	0.007740	0.006477
RS	49	6.756910	10.959069	187.048524	0.008003	0.006549
RS	50	7.374815	12.400235	170.714277	0.007304	0.005916
RS	51	8.048402	12.400235	176.071289	0.007534	0.006000
RS	52	8.782689	14.029636	160.300584	0.006859	0.005432
RS	53	9.583145	14.029636	164.900908	0.007056	0.005523
RS	54	10.455735	17.279158	137.881622	0.005900	0.004639
RS	55	11.406957	17.279158	142.177942	0.006083	0.004744
RS	56	12.443897	17.279158	145.875146	0.006242	0.004833
RS	57	13.574281	17.279158	148.852903	0.006369	0.004900
RS	58	14.806528	66.760011	40.213103	0.001721	0.001651
RS	59	16.149818	66.760011	43.039684	0.001842	0.001750
RS	60	17.614158	66.760011	45.988462	0.001968	0.001851
RS	61	19.210456	66.760011	49.050266	0.002099	0.001952
RS	62	20.950603	66.760011	52.212543	0.002234	0.002051
RS	63	22.847561	66.760011	2042.560805	0.087395	0.056750
PA	4+25*2+4+6 0.005192808 0.003928648 22.847561377 8.416884035 1.625751001 0.946278520 0.753462334 0.704196266 0.718860580 0.773847527 0.861024264 0.978614446 1.128435610 1.314217068 1.540664027 1.814314477 2.145199788 2.547255145 3.036777956 3.629876228 4.339619319 5.174076112 6.133115167 7.206303315 8.376041316 9.627177440 10.959069070 12.400234639 14.029636078 17.279158435 66.760011438
//
IT	5491
RD	5
LK	-67446.019677
QD	-788.229363 -> -531.714754
RI	0.0197584600
TR	0.003986	0.004159
MT	24.693155
MM	C_pi: 10.439506, n_recomb: 30247.839299
RS	0	0.000000	24.763415	10.931547	0.000361	0.000004
RS	1	0.009145	24.763415	11.926907	0.000394	0.000030
RS	2	0.019127	24.763415	13.012461	0.000430	0.000086
RS	3	0.030022	24.763415	14.196301	0.000469	0.000180
RS	4	0.041913	2.961361	129.257362	0.004273	0.001618
RS	5	0.054891	2.961361	140.437313	0.004643	0.002505
RS	6	0.069056	1.406716	320.156727	0.010584	0.006125
RS	7	0.084517	1.406716	345.454967	0.011421	0.008175
RS	8	0.101392	0.993006	526.063826	0.017392	0.013032
RS	9	0.119810	0.993006	563.169025	0.018618	0.015892
RS	10	0.139912	0.860758	693.117221	0.022915	0.020103
RS	11	0.161853	0.860758	736.645401	0.024354	0.023186
RS	12	0.185801	0.835164	804.567041	0.026599	0.025715
RS	13	0.211938	0.835164	849.928258	0.028099	0.028681
RS	14	0.240466	0.866003	863.862524	0.028559	0.029385
RS	15	0.271603	0.866003	908.144201	0.030023	0.032108
RS	16	0.305587	0.935313	882.311818	0.029169	0.031305
RS	17	0.342680	0.935313	923.968324	0.030547	0.033749
RS	18	0.383164	1.037161	871.283958	0.028805	0.031853
RS	19	0.427351	1.037161	909.628845	0.030073	0.034012
RS	20	0.475580	1.171706	839.628394	0.027758	0.031372
RS	21	0.528218	1.171706	874.472551	0.028910	0.033238
RS	22	0.585671	1.342265	794.309721	0.026260	0.030128
RS	23	0.648378	1.342265	825.743096	0.027299	0.031690
RS	24	0.716820	1.553647	741.109865	0.024501	0.028339
RS	25	0.791521	1.553647	769.360748	0.025435	0.029615
RS	26	0.873054	1.812651	684.207768	0.022620	0.026206
RS	27	0.962043	1.812651	709.560557	0.023458	0.027240
RS	28	1.059171	2.129854	626.036638	0.020697	0.023896
RS	29	1.165181	2.129854	648.796622	0.021449	0.024738
RS	30	1.280887	2.520563	568.055773	0.018780	0.021529
RS	31	1.407174	2.520563	588.531132	0.019457	0.022208
RS	32	1.545010	3.003747	511.657573	0.016916	0.019182
RS	33	1.695452	3.003747	530.137646	0.017526	0.019715
RS	34	1.859653	3.599455	458.441226	0.015156	0.016920
RS	35	2.038870	3.599455	475.174987	0.015709	0.017324
RS	36	2.234477	4.325436	409.941185	0.013553	0.014808
RS	37	2.447973	4.325436	425.127746	0.014055	0.015105
RS	38	2.680995	5.194405	367.196265	0.012140	0.012900
RS	39	2.935326	5.194405	380.990201	0.012596	0.013116
RS	40	3.212918	6.209798	330.696813	0.010933	0.011233
RS	41	3.515896	6.209798	343.217205	0.011347	0.011392
RS	42	3.846583	7.362271	300.422846	0.009932	0.009822
RS	43	4.207512	7.362271	311.759498	0.010307	0.009945
RS	44	4.601449	8.632001	275.836383	0.009119	0.008659
RS	45	5.031413	8.632001	286.052222	0.009457	0.008765
RS	46	5.500699	9.999156	255.918783	0.008461	0.007720
RS	47	6.012903	9.999156	265.051328	0.008763	0.007820
RS	48	6.571950	11.458588	239.320129	0.007912	0.006963
RS	49	7.182124	11.458588	247.387507	0.008179	0.007064
RS	50	7.848100	13.038412	224.479542	0.007421	0.006338
RS	51	8.574982	13.038412	231.498347	0.007653	0.006440
RS	52	9.368341	14.826277	209.691100	0.006932	0.005789
RS	53	10.234254	14.826277	215.711189	0.007131	0.005890
RS	54	11.179359	18.430821	178.741547	0.005909	0.004879
RS	55	12.210896	18.430821	184.405009	0.006096	0.004991
RS	56	13.336772	18.430821	189.269998	0.006257	0.005084
RS	57	14.565612	18.430821	193.173599	0.006386	0.005153
RS	58	15.906835	88.408054	42.145270	0.001393	0.001383
RS	59	17.370717	88.408054	45.349125	0.001499	0.001470
RS	60	18.968477	88.408054	48.732503	0.001611	0.001561
RS	61	20.712357	88.408054	52.293207	0.001729	0.001653
RS	62	22.615721	88.408054	56.026125	0.001852	0.001746
RS	63	24.693155	88.408054	2774.116297	0.091713	0.061231
PA	4+25*2+4+6 0.003985626 0.004158817 24.693155370 24.763415260 2.961360979 1.406715690 0.993005572 0.860758441 0.835164272 0.866002508 0.935312503 1.037160700 1.171705853 1.342265140 1.553646689 1.812650827 2.129854333 2.520562526 3.003747244 3.599454635 4.325436394 5.194404539 6.209798408 7.362270504 8.632001296 9.999155724 11.458587681 13.038411664 14.826277009 18.430821094 88.408054199
//
IT	5954
RD	6
LK	-66968.739548
QD	-624.033356 -> -436.609117
RI	0.0138136020
TR	0.003159	0.004334
MT	26.373157
MM	C_pi: 12.194823, n_recomb: 36650.561361
RS	0	0.000000	73.063359	4.524755	0.000123	0.000001
RS	1	0.009259	73.063359	4.943151	0.000135	0.000010
RS	2	0.019375	73.063359	5.400179	0.000147	0.000029
RS	3	0.030428	73.063359	5.899395	0.000161	0.000061
RS	4	0.042505	5.421381	86.756505	0.002367	0.000884
RS	5	0.055699	5.421381	94.551054	0.002580	0.001373
RS	6	0.070115	2.099793	265.378617	0.007241	0.004131
RS	7	0.085866	2.099793	287.693673	0.007850	0.005546
RS	8	0.103076	1.313657	496.836506	0.013556	0.010032
RS	9	0.121878	1.313657	534.793335	0.014592	0.012303
RS	10	0.142422	1.057193	712.834696	0.019449	0.016860
RS	11	0.164868	1.057193	761.766895	0.020785	0.019520
RS	12	0.189392	0.977079	878.091626	0.023958	0.022838
RS	13	0.216187	0.977079	932.319700	0.025438	0.025517
RS	14	0.245463	0.978592	985.774574	0.026897	0.027170
RS	15	0.277449	0.978592	1040.920266	0.028401	0.029704
RS	16	0.312397	1.028669	1043.329987	0.028467	0.029847
RS	17	0.350581	1.028669	1096.614828	0.029921	0.032186
RS	18	0.392300	1.115252	1061.142287	0.028953	0.031148
RS	19	0.437883	1.115252	1110.988269	0.030313	0.033278
RS	20	0.487685	1.235843	1048.013133	0.028595	0.031358
RS	21	0.542099	1.235843	1093.646915	0.029840	0.033262
RS	22	0.601551	1.392677	1011.413464	0.027596	0.030700
RS	23	0.666507	1.392677	1052.600300	0.028720	0.032352
RS	24	0.737478	1.590120	958.412008	0.026150	0.029364
RS	25	0.815021	1.590120	995.256814	0.027155	0.030756
RS	26	0.899742	1.834703	894.970974	0.024419	0.027535
RS	27	0.992309	1.834703	927.769645	0.025314	0.028688
RS	28	1.093445	2.136910	825.222049	0.022516	0.025381
RS	29	1.203947	2.136910	854.374942	0.023311	0.026332
RS	30	1.324679	2.512370	752.054176	0.020520	0.023043
RS	31	1.456590	2.512370	778.013769	0.021228	0.023822
RS	32	1.600715	2.981199	678.176545	0.018504	0.020633
RS	33	1.758184	2.981199	701.394487	0.019137	0.021260
RS	34	1.930233	3.565509	606.551240	0.016550	0.018250
RS	35	2.118213	3.565509	627.425061	0.017119	0.018743
RS	36	2.323597	4.285831	540.030811	0.014735	0.015991
RS	37	2.547998	4.285831	558.872958	0.015249	0.016370
RS	38	2.793176	5.157927	480.684088	0.013115	0.013933
RS	39	3.061056	5.157927	497.724214	0.013580	0.014223
RS	40	3.353738	6.187938	429.643058	0.011723	0.012128
RS	41	3.673519	6.187938	445.044999	0.012143	0.012351
RS	42	4.022910	7.367905	387.153809	0.010563	0.010598
RS	43	4.404650	7.367905	401.032120	0.010942	0.010775
RS	44	4.821736	8.677196	352.616791	0.009621	0.009337
RS	45	5.277439	8.677196	365.047381	0.009960	0.009483
RS	46	5.775337	10.092977	324.698172	0.008859	0.008313
RS	47	6.319334	10.092977	335.724985	0.009160	0.008443
RS	48	6.913701	11.606386	301.575563	0.008228	0.007482
RS	49	7.563099	11.606386	311.220625	0.008492	0.007601
RS	50	8.272626	13.243778	281.129105	0.007671	0.006788
RS	51	9.047848	13.243778	289.417486	0.007897	0.006900
RS	52	9.894847	15.096849	261.047373	0.007123	0.006168
RS	53	10.820271	15.096849	268.055585	0.007314	0.006272
RS	54	11.831379	18.868120	220.563766	0.006018	0.005142
RS	55	12.936106	18.868120	227.224634	0.006200	0.005253
RS	56	14.143119	18.868120	232.814736	0.006352	0.005342
RS	57	15.461890	18.868120	237.126399	0.006470	0.005403
RS	58	16.902766	110.877812	42.259920	0.001153	0.001168
RS	59	18.477052	110.877812	45.648324	0.001246	0.001245
RS	60	20.197102	110.877812	49.255629	0.001344	0.001325
RS	61	22.076412	110.877812	53.085710	0.001448	0.001408
RS	62	24.129726	110.877812	57.140196	0.001559	0.001493
RS	63	26.373157	110.877812	3438.867106	0.093828	0.065149
PA	4+25*2+4+6 0.003158536 0.004333719 26.373157301 73.063358853 5.421380961 2.099792577 1.313657307 1.057192717 0.977078544 0.978592431 1.028669281 1.115252202 1.235842741 1.392677400 1.590119550 1.834703147 2.136909663 2.512370390 2.981199288 3.565509449 4.285830684 5.157927452 6.187938363 7.367905462 8.677195624 10.092976838 11.606385646 13.243778187 15.096849325 18.868120393 110.877812486
//
IT	5115
RD	7
LK	-66618.714625
QD	-500.211553 -> -361.769389
RI	0.0100101601
TR	0.002577	0.004469
MT	27.912222
MM	C_pi: 13.781957, n_recomb: 42531.119591
RS	0	0.000000	212.961136	1.812876	0.000043	0.000000
RS	1	0.009357	212.961136	1.982460	0.000047	0.000004
RS	2	0.019590	212.961136	2.167903	0.000051	0.000010
RS	3	0.030780	212.961136	2.370686	0.000056	0.000021
RS	4	0.043017	9.841058	56.064010	0.001318	0.000494
RS	5	0.056399	9.841058	61.224655	0.001440	0.000767
RS	6	0.071033	3.111514	211.066204	0.004963	0.002834
RS	7	0.087037	3.111514	229.585041	0.005398	0.003814
RS	8	0.104538	1.727230	448.542886	0.010546	0.007806
RS	9	0.123677	1.727230	484.878852	0.011401	0.009602
RS	10	0.144606	1.292956	697.903342	0.016409	0.014210
RS	11	0.167494	1.292956	749.236348	0.017616	0.016488
RS	12	0.192524	1.141122	908.519573	0.021361	0.020285
RS	13	0.219896	1.141122	968.960960	0.022782	0.022690
RS	14	0.249828	1.107023	1062.295617	0.024977	0.025029
RS	15	0.282562	1.107023	1126.382807	0.026484	0.027374
RS	16	0.318358	1.135758	1161.278714	0.027304	0.028267
RS	17	0.357505	1.135758	1225.062055	0.028804	0.030485
RS	18	0.400313	1.206925	1213.522576	0.028533	0.030178
RS	19	0.447128	1.206925	1274.423543	0.029964	0.032247
RS	20	0.498323	1.314488	1226.526807	0.028838	0.030988
RS	21	0.554308	1.314488	1282.993882	0.030166	0.032884
RS	22	0.615532	1.459130	1207.027321	0.028380	0.030874
RS	23	0.682485	1.459130	1258.285284	0.029585	0.032563
RS	24	0.755703	1.644435	1162.265726	0.027327	0.029994
RS	25	0.835771	1.644435	1208.109675	0.028405	0.031451
RS	26	0.923332	1.876406	1099.219129	0.025845	0.028508
RS	27	1.019085	1.876406	1139.825041	0.026800	0.029738
RS	28	1.123799	2.165109	1023.362454	0.024061	0.026575
RS	29	1.238310	2.165109	1059.150913	0.024903	0.027602
RS	30	1.363537	2.526020	938.934665	0.022076	0.024340
RS	31	1.500480	2.526020	970.476528	0.022818	0.025190
RS	32	1.650238	2.979580	850.055048	0.019987	0.021935
RS	33	1.814009	2.979580	877.975872	0.020643	0.022628
RS	34	1.993104	3.548807	761.266572	0.017899	0.019488
RS	35	2.188956	3.548807	786.145279	0.018484	0.020042
RS	36	2.403135	4.255646	677.041394	0.015919	0.017121
RS	37	2.637355	4.255646	699.339977	0.016443	0.017558
RS	38	2.893491	5.117498	600.807330	0.014126	0.014940
RS	39	3.173593	5.117498	620.857606	0.014598	0.015282
RS	40	3.479905	6.142035	534.615668	0.012570	0.013013
RS	41	3.814878	6.142035	552.640217	0.012994	0.013282
RS	42	4.181195	7.322134	479.171902	0.011266	0.011374
RS	43	4.581789	7.322134	495.312551	0.011646	0.011589
RS	44	5.019866	8.636535	433.928617	0.010203	0.010018
RS	45	5.498935	8.636535	448.269214	0.010540	0.010194
RS	46	6.022830	10.060120	397.283596	0.009341	0.008913
RS	47	6.595746	10.060120	409.866137	0.009637	0.009063
RS	48	7.222270	11.580667	366.950189	0.008628	0.008010
RS	49	7.907419	11.580667	377.792404	0.008883	0.008140
RS	50	8.656677	13.221836	340.232685	0.008000	0.007248
RS	51	9.476044	13.221836	349.363860	0.008214	0.007362
RS	52	10.372079	15.075966	314.184254	0.007387	0.006558
RS	53	11.351957	15.075966	321.712442	0.007564	0.006657
RS	54	12.423522	18.877333	263.501312	0.006195	0.005419
RS	55	13.595354	18.877333	270.755123	0.006366	0.005526
RS	56	14.876835	18.877333	276.590344	0.006503	0.005606
RS	57	16.278225	18.877333	280.754225	0.006601	0.005652
RS	58	17.810744	133.767286	41.476613	0.000975	0.000997
RS	59	19.486661	133.767286	44.935117	0.001057	0.001065
RS	60	21.319395	133.767286	48.638618	0.001144	0.001137
RS	61	23.323618	133.767286	52.595889	0.001237	0.001212
RS	62	25.515378	133.767286	56.814124	0.001336	0.001290
RS	63	27.912222	133.767286	4036.786879	0.094914	0.068372
PA	4+25*2+4+6 0.002577279 0.004468860 27.912221938 212.961136330 9.841057950 3.111513858 1.727229545 1.292956323 1.141121728 1.107022795 1.135757912 1.206924925 1.314487793 1.459129926 1.644435219 1.876405718 2.165109323 2.526020306 2.979580147 3.548807005 4.255646073 5.117498331 6.142035273 7.322134306 8.636535337 10.060119889 11.580667493 13.221836283 15.075965784 18.877333343 133.767286197
//
IT	5737
RD	8
LK	-66359.350383
QD	-406.659678 -> -303.014733
RI	0.0074840833
TR	0.002158	0.004575
MT	29.337233
MM	C_pi: 15.197094, n_recomb: 47825.102631
RS	0	0.000000	606.138895	0.720054	0.000015	0.000000
RS	1	0.009443	606.138895	0.788055	0.000016	0.000001
RS	2	0.019778	606.138895	0.862478	0.000018	0.000004
RS	3	0.031089	606.138895	0.943931	0.000020	0.000008
RS	4	0.043468	17.547725	35.671494	0.000746	0.000283
RS	5	0.057016	17.547725	39.009743	0.000816	0.000440
RS	6	0.071843	4.541023	164.620989	0.003442	0.001989
RS	7	0.088071	4.541023	179.500524	0.003753	0.002676
RS	8	0.105831	2.242281	395.372348	0.008267	0.006177
RS	9	0.125268	2.242281	428.818199	0.008966	0.007604
RS	10	0.146541	1.565545	664.081874	0.013886	0.012108
RS	11	0.169822	1.565545	715.602898	0.014963	0.014060
RS	12	0.195302	1.323284	909.479498	0.019017	0.018121
RS	13	0.223188	1.323284	973.706754	0.020360	0.020275
RS	14	0.253707	1.247081	1103.027901	0.023064	0.023092
RS	15	0.287108	1.247081	1173.900881	0.024546	0.025255
RS	16	0.323664	1.252215	1241.005946	0.025949	0.026717
RS	17	0.363671	1.252215	1313.642956	0.027468	0.028812
RS	18	0.407457	1.307537	1328.580322	0.027780	0.029098
RS	19	0.455377	1.307537	1399.468568	0.029262	0.031095
RS	20	0.507823	1.402636	1371.262969	0.028672	0.030406
RS	21	0.565221	1.402636	1438.017153	0.030068	0.032274
RS	22	0.628039	1.536283	1374.197707	0.028734	0.030772
RS	23	0.696789	1.536283	1435.369791	0.030013	0.032470
RS	24	0.772032	1.711091	1343.821772	0.028099	0.030319
RS	25	0.854379	1.711091	1398.738626	0.029247	0.031813
RS	26	0.944503	1.932388	1287.281888	0.026916	0.029180
RS	27	1.043138	1.932388	1335.856418	0.027932	0.030461
RS	28	1.151087	2.209708	1210.806863	0.025317	0.027498
RS	29	1.269230	2.209708	1253.372999	0.026207	0.028579
RS	30	1.398529	2.558156	1119.660775	0.023412	0.025412
RS	31	1.540039	2.558156	1156.843660	0.024189	0.026313
RS	32	1.694911	2.998114	1019.228944	0.021312	0.023062
RS	33	1.864408	2.998114	1051.805616	0.021993	0.023802
RS	34	2.049912	3.552877	915.651449	0.019146	0.020595
RS	35	2.252932	3.552877	944.391699	0.019747	0.021193
RS	36	2.475125	4.244949	815.168944	0.017045	0.018160
RS	37	2.718299	4.244949	840.709354	0.017579	0.018637
RS	38	2.984437	5.092376	722.795516	0.015113	0.015884
RS	39	3.275707	5.092376	745.595275	0.015590	0.016262
RS	40	3.594483	6.103381	641.731807	0.013418	0.013856
RS	41	3.943361	6.103381	662.089101	0.013844	0.014157
RS	42	4.325184	7.270908	573.330130	0.011988	0.012121
RS	43	4.743063	7.270908	591.420578	0.012366	0.012362
RS	44	5.200404	8.572773	517.220685	0.010815	0.010680
RS	45	5.700933	8.572773	533.134203	0.011148	0.010876
RS	46	6.248727	9.981636	471.606865	0.009861	0.009501
RS	47	6.848251	9.981636	485.376572	0.010149	0.009663
RS	48	7.504390	11.481910	433.774325	0.009070	0.008531
RS	49	8.222489	11.481910	445.405094	0.009313	0.008666
RS	50	9.008399	13.093757	400.461201	0.008373	0.007705
RS	51	9.868525	13.093757	409.980418	0.008572	0.007816
RS	52	10.809874	14.907630	368.076250	0.007696	0.006950
RS	53	11.840117	14.907630	375.625892	0.007854	0.007040
RS	54	12.967647	18.644989	306.980246	0.006419	0.005707
RS	55	14.201653	18.644989	314.380997	0.006574	0.005806
RS	56	15.552189	18.644989	319.945398	0.006690	0.005872
RS	57	17.030259	18.644989	323.378578	0.006762	0.005899
RS	58	18.647906	156.537212	40.275271	0.000842	0.000862
RS	59	20.418311	156.537212	43.736414	0.000915	0.000924
RS	60	22.355900	156.537212	47.459173	0.000992	0.000989
RS	61	24.476458	156.537212	51.456118	0.001076	0.001057
RS	62	26.797266	156.537212	55.738839	0.001165	0.001129
RS	63	29.337233	156.537212	4563.135646	0.095413	0.070924
PA	4+25*2+4+6 0.002157501 0.004574716 29.337232577 606.138894767 17.547725430 4.541023253 2.242280561 1.565545030 1.323284228 1.247080854 1.252215297 1.307536725 1.402636083 1.536282874 1.711091180 1.932387808 2.209708169 2.558155773 2.998114150 3.552877176 4.244949134 5.092376335 6.103381256 7.270907521 8.572772922 9.981635535 11.481910390 13.093757058 14.907629702 18.644988845 156.537211797
//
IT	6572
RD	9
LK	-66164.219949
QD	-335.588770 -> -256.304779
RI	0.0057585035
TR	0.001845	0.004657
MT	30.682507
MM	C_pi: 16.440916, n_recomb: 52496.762915
RS	0	0.000000	1676.540027	0.287132	0.000005	0.000000
RS	1	0.009521	1676.540027	0.314475	0.000006	0.000000
RS	2	0.019948	1676.540027	0.344422	0.000007	0.000001
RS	3	0.031368	1676.540027	0.377222	0.000007	0.000003
RS	4	0.043876	30.547447	22.669769	0.000432	0.000168
RS	5	0.057574	30.547447	24.817297	0.000473	0.000259
RS	6	0.072576	6.495020	127.645587	0.002431	0.001431
RS	7	0.089007	6.495020	139.434153	0.002656	0.001923
RS	8	0.107002	2.862660	344.825981	0.006569	0.004983
RS	9	0.126711	2.862660	374.960578	0.007143	0.006131
RS	10	0.148296	1.870619	622.171452	0.011852	0.010461
RS	11	0.171935	1.870619	672.485494	0.012810	0.012141
RS	12	0.197826	1.519262	892.286765	0.016997	0.016331
RS	13	0.226182	1.519262	958.387276	0.018256	0.018262
RS	14	0.257237	1.395083	1117.824815	0.021293	0.021399
RS	15	0.291249	1.395083	1193.484153	0.022734	0.023393
RS	16	0.328499	1.374700	1289.750728	0.024568	0.025276
RS	17	0.369296	1.374700	1369.452401	0.026086	0.027251
RS	18	0.413977	1.413823	1410.369424	0.026866	0.028005
RS	19	0.462912	1.413823	1489.836191	0.028380	0.029925
RS	20	0.516507	1.496904	1483.026543	0.028250	0.029711
RS	21	0.575203	1.496904	1559.096967	0.029699	0.031542
RS	22	0.639489	1.620544	1510.817531	0.028779	0.030488
RS	23	0.709894	1.620544	1581.334257	0.030123	0.032182
RS	24	0.787003	1.786255	1498.720158	0.028549	0.030420
RS	25	0.871454	1.786255	1562.445008	0.029763	0.031936
RS	26	0.963945	1.998650	1453.298251	0.027684	0.029614
RS	27	1.065242	1.998650	1509.763319	0.028759	0.030931
RS	28	1.176183	2.266693	1380.924062	0.026305	0.028190
RS	29	1.297686	2.266693	1430.267150	0.027245	0.029312
RS	30	1.430758	2.605072	1287.434526	0.024524	0.026277
RS	31	1.576500	2.605072	1330.251286	0.025340	0.027218
RS	32	1.736117	3.033957	1179.192282	0.022462	0.024016
RS	33	1.910932	3.033957	1216.361768	0.023170	0.024792
RS	34	2.102390	3.576614	1063.788221	0.020264	0.021565
RS	35	2.312077	3.576614	1096.255316	0.020882	0.022195
RS	36	2.541727	4.255629	949.228599	0.018082	0.019093
RS	37	2.793243	4.255629	977.811928	0.018626	0.019599
RS	38	3.068705	5.089084	842.219711	0.016043	0.016749
RS	39	3.370393	5.089084	867.522230	0.016525	0.017154
RS	40	3.700805	6.085046	747.267558	0.014235	0.014641
RS	41	4.062674	6.085046	769.677573	0.014661	0.014965
RS	42	4.458997	7.235877	666.520478	0.012696	0.012826
RS	43	4.893053	7.235877	686.255075	0.013072	0.013085
RS	44	5.368436	8.518029	599.905298	0.011427	0.011311
RS	45	5.889078	8.518029	617.060706	0.011754	0.011520
RS	46	6.459291	9.901717	545.516182	0.010391	0.010067
RS	47	7.083792	9.901717	560.111187	0.010669	0.010235
RS	48	7.767752	11.367811	500.265252	0.009529	0.009037
RS	49	8.516830	11.367811	512.283362	0.009758	0.009171
RS	50	9.337228	12.932356	460.353965	0.008769	0.008153
RS	51	10.235734	12.932356	469.812871	0.008949	0.008258
RS	52	11.219786	14.682062	421.558437	0.008030	0.007338
RS	53	12.297528	14.682062	428.633113	0.008165	0.007415
RS	54	13.477881	18.296003	350.267106	0.006672	0.006002
RS	55	14.770613	18.296003	357.347131	0.006807	0.006089
RS	56	16.186425	18.296003	362.114046	0.006898	0.006137
RS	57	17.737034	18.296003	364.237376	0.006938	0.006142
RS	58	19.435275	178.734727	38.921702	0.000741	0.000757
RS	59	21.295204	178.734727	42.347880	0.000807	0.000813
RS	60	23.332214	178.734727	46.045825	0.000877	0.000872
RS	61	25.563164	178.734727	50.030984	0.000953	0.000935
RS	62	28.006521	178.734727	54.318341	0.001035	0.001002
RS	63	30.682507	178.734727	5014.427041	0.095519	0.072902
PA	4+25*2+4+6 0.001844943 0.004657495 30.682506695 1676.540027472 30.547446908 6.495020133 2.862659762 1.870619050 1.519261858 1.395083220 1.374700185 1.413823120 1.496903518 1.620544483 1.786254612 1.998649532 2.266692802 2.605072328 3.033957031 3.576613825 4.255628547 5.089083649 6.085046247 7.235876560 8.518028881 9.901716844 11.367811358 12.932355576 14.682062406 18.296002978 178.734727455
//
IT	6407
RD	10
LK	-66014.015213
QD	-280.821620 -> -218.531233
RI	0.0045524909
TR	0.001605	0.004721
MT	31.983339
MM	C_pi: 17.526308, n_recomb: 56556.030907
RS	0	0.000000	4485.190979	0.116157	0.000002	0.000000
RS	1	0.009593	4485.190979	0.127302	0.000002	0.000000
RS	2	0.020106	4485.190979	0.139518	0.000002	0.000001
RS	3	0.031628	4485.190979	0.152905	0.000003	0.000001
RS	4	0.044254	51.755962	14.520453	0.000257	0.000102
RS	5	0.058092	51.755962	15.909464	0.000281	0.000158
RS	6	0.073258	9.082291	99.256297	0.001755	0.001056
RS	7	0.089878	9.082291	108.573860	0.001920	0.001415
RS	8	0.108093	3.587757	300.093269	0.005306	0.004101
RS	9	0.128055	3.587757	326.984925	0.005782	0.005037
RS	10	0.149932	2.202568	578.816382	0.010234	0.009170
RS	11	0.173908	2.202568	627.184084	0.011090	0.010629
RS	12	0.200183	1.724841	865.311552	0.015300	0.014862
RS	13	0.228979	1.724841	931.940852	0.016478	0.016602
RS	14	0.260538	1.547954	1115.253642	0.019719	0.019946
RS	15	0.295124	1.547954	1194.059474	0.021113	0.021788
RS	16	0.333027	1.500788	1315.112543	0.023253	0.023974
RS	17	0.374567	1.500788	1400.216788	0.024758	0.025836
RS	18	0.420092	1.523647	1464.761317	0.025899	0.026950
RS	19	0.469983	1.523647	1551.327472	0.027430	0.028796
RS	20	0.524661	1.595212	1565.536279	0.027681	0.028969
RS	21	0.584584	1.595212	1649.750788	0.029170	0.030760
RS	22	0.650255	1.709731	1618.388521	0.028616	0.030089
RS	23	0.722226	1.709731	1697.423369	0.030013	0.031773
RS	24	0.801100	1.867577	1626.440248	0.028758	0.030362
RS	25	0.887542	1.867577	1698.459349	0.030031	0.031890
RS	26	0.982275	2.072643	1595.143130	0.028205	0.029863
RS	27	1.086096	2.072643	1659.221768	0.029338	0.031208
RS	28	1.199876	2.333345	1530.474471	0.027061	0.028693
RS	29	1.324571	2.333345	1586.463202	0.028051	0.029848
RS	30	1.461228	2.663987	1438.384666	0.025433	0.026964
RS	31	1.610995	2.663987	1486.764866	0.026288	0.027938
RS	32	1.775128	3.084499	1325.861690	0.023443	0.024812
RS	33	1.955006	3.084499	1367.551013	0.024180	0.025619
RS	34	2.152140	3.618012	1201.702356	0.021248	0.022403
RS	35	2.368184	3.618012	1237.785950	0.021886	0.023060
RS	36	2.604953	4.286964	1075.562139	0.019018	0.019921
RS	37	2.864435	4.286964	1107.030998	0.019574	0.020449
RS	38	3.148809	5.109133	955.840463	0.016901	0.017532
RS	39	3.460462	5.109133	983.446265	0.017389	0.017956
RS	40	3.802012	6.091972	848.426794	0.015002	0.015363
RS	41	4.176326	6.091972	872.656840	0.015430	0.015703
RS	42	4.586548	7.226785	756.365251	0.013374	0.013483
RS	43	5.036121	7.226785	777.484346	0.013747	0.013755
RS	44	5.528821	8.488257	679.976933	0.012023	0.011907
RS	45	6.068786	8.488257	698.088514	0.012343	0.012123
RS	46	6.660548	9.843864	617.330056	0.010915	0.010607
RS	47	7.309077	9.843864	632.434031	0.011182	0.010777
RS	48	8.019819	11.270707	565.025006	0.009991	0.009525
RS	49	8.798741	11.270707	577.075004	0.010204	0.009655
RS	50	9.652383	12.780200	518.770375	0.009173	0.008590
RS	51	10.587915	12.780200	527.764688	0.009332	0.008684
RS	52	11.613190	14.454125	473.731221	0.008376	0.007720
RS	53	12.736819	14.454125	479.872936	0.008485	0.007780
RS	54	13.968235	17.911143	392.796971	0.006945	0.006302
RS	55	15.317780	17.911143	399.095020	0.007057	0.006374
RS	56	16.796784	17.911143	402.557366	0.007118	0.006401
RS	57	18.417667	17.911143	402.827520	0.007123	0.006378
RS	58	20.194039	200.073091	37.570329	0.000664	0.000675
RS	59	22.140815	200.073091	40.943604	0.000724	0.000726
RS	60	24.274343	200.073091	44.594632	0.000789	0.000781
RS	61	26.612537	200.073091	48.541044	0.000858	0.000840
RS	62	29.175030	200.073091	52.800427	0.000934	0.000902
RS	63	31.983339	200.073091	5392.212215	0.095343	0.074417
PA	4+25*2+4+6 0.001604596 0.004720870 31.983338983 4485.190978876 51.755961988 9.082291275 3.587757008 2.202567873 1.724840687 1.547953835 1.500788485 1.523647035 1.595211616 1.709730561 1.867576541 2.072642809 2.333345169 2.663987166 3.084499063 3.618012219 4.286964099 5.109132748 6.091972309 7.226784928 8.488256527 9.843864224 11.270706822 12.780200204 14.454125381 17.911142999 200.073090803
//
IT	5170
RD	11
LK	-65895.210721
QD	-237.766532 -> -187.439358
RI	0.0036912808
TR	0.001414	0.004767
MT	33.269839
MM	C_pi: 18.474431, n_recomb: 60048.293597
RS	0	0.000000	11417.623781	0.048668	0.000001	0.000000
RS	1	0.009661	11417.623781	0.053372	0.000001	0.000000
RS	2	0.020256	11417.623781	0.058530	0.000001	0.000000
RS	3	0.031874	11417.623781	0.064186	0.000001	0.000000
RS	4	0.044615	85.295615	9.421524	0.000157	0.000064
RS	5	0.058586	85.295615	10.330349	0.000172	0.000099
RS	6	0.073908	12.409915	77.805407	0.001296	0.000797
RS	7	0.090710	12.409915	85.204957	0.001419	0.001066
RS	8	0.109135	4.412879	261.980278	0.004363	0.003438
RS	9	0.129340	4.412879	285.929717	0.004762	0.004214
RS	10	0.151497	2.555285	537.607430	0.008953	0.008151
RS	11	0.175795	2.555285	583.735451	0.009721	0.009433
RS	12	0.202440	1.936225	834.147114	0.013891	0.013657
RS	13	0.231659	1.936225	900.446455	0.014995	0.015235
RS	14	0.263702	1.703316	1101.884428	0.018350	0.018707
RS	15	0.298840	1.703316	1182.597541	0.019694	0.020414
RS	16	0.337373	1.628829	1323.758719	0.022045	0.022813
RS	17	0.379629	1.628829	1412.861029	0.023529	0.024573
RS	18	0.425967	1.635697	1497.804148	0.024943	0.025959
RS	19	0.476782	1.635697	1590.095456	0.026480	0.027735
RS	20	0.532506	1.696361	1623.692655	0.027040	0.028219
RS	21	0.593614	1.696361	1714.856012	0.028558	0.029970
RS	22	0.660626	1.802617	1700.355612	0.028316	0.029622
RS	23	0.734112	1.802617	1786.976354	0.029759	0.031294
RS	24	0.814698	1.953701	1728.922924	0.028792	0.030191
RS	25	0.903069	1.953701	1808.584059	0.030119	0.031729
RS	26	0.999979	2.152829	1713.384366	0.028533	0.029973
RS	27	1.106250	2.152829	1784.669754	0.029721	0.031341
RS	28	1.222789	2.407919	1658.910616	0.027626	0.029045
RS	29	1.350588	2.407919	1721.319274	0.028666	0.030230
RS	30	1.490733	2.732956	1571.165383	0.026165	0.027503
RS	31	1.644418	2.732956	1624.990727	0.027061	0.028507
RS	32	1.812950	3.147679	1457.409122	0.024271	0.025474
RS	33	1.997765	3.147679	1503.541813	0.025039	0.026307
RS	34	2.200436	3.675085	1327.358182	0.022105	0.023124
RS	35	2.422687	3.675085	1366.978320	0.022765	0.023804
RS	36	2.666411	4.337382	1192.134327	0.019853	0.020651
RS	37	2.933681	4.337382	1226.382817	0.020423	0.021199
RS	38	3.226773	5.151870	1061.756601	0.017682	0.018237
RS	39	3.548181	5.151870	1091.528227	0.018178	0.018676
RS	40	3.900641	6.125143	943.506095	0.015712	0.016023
RS	41	4.287154	6.125143	969.389640	0.016144	0.016375
RS	42	4.711008	7.247099	841.381162	0.014012	0.014092
RS	43	5.175812	7.247099	863.692506	0.014383	0.014372
RS	44	5.685522	8.490329	756.168034	0.012593	0.012466
RS	45	6.244477	8.490329	775.018166	0.012907	0.012686
RS	46	6.857433	9.819313	685.980514	0.011424	0.011119
RS	47	7.529609	9.819313	701.346224	0.011680	0.011287
RS	48	8.266725	11.207121	627.171328	0.010444	0.009993
RS	49	9.075057	11.207121	638.967528	0.010641	0.010116
RS	50	9.961483	12.660220	575.002172	0.009576	0.009015
RS	51	10.933549	12.660220	583.196215	0.009712	0.009094
RS	52	11.999529	14.254670	524.057016	0.008727	0.008096
RS	53	13.168497	14.254670	528.870804	0.008807	0.008136
RS	54	14.450401	17.538909	434.250241	0.007232	0.006607
RS	55	15.856153	17.538909	439.333636	0.007316	0.006660
RS	56	17.397719	17.538909	441.025925	0.007345	0.006662
RS	57	19.088219	17.538909	438.956438	0.007310	0.006608
RS	58	20.942044	220.407336	36.310005	0.000605	0.000610
RS	59	22.974971	220.407336	39.625224	0.000660	0.000659
RS	60	25.204304	220.407336	43.221715	0.000720	0.000710
RS	61	27.649019	220.407336	47.118791	0.000785	0.000765
RS	62	30.329924	220.407336	51.336062	0.000855	0.000823
RS	63	33.269839	220.407336	5702.616255	0.094967	0.075576
PA	4+25*2+4+6 0.001413848 0.004767316 33.269839220 11417.623781455 85.295614694 12.409915071 4.412878745 2.555285074 1.936224866 1.703315948 1.628829311 1.635696540 1.696360631 1.802616743 1.953701468 2.152828605 2.407918905 2.732956187 3.147678909 3.675085374 4.337381848 5.151870214 6.125143119 7.247099095 8.490328855 9.819312675 11.207120888 12.660220069 14.254670151 17.538909465 220.407336356
//
IT	5366
RD	12
LK	-65798.605237
QD	-203.165488 -> -161.418052
RI	0.0030620048
TR	0.001258	0.004799
MT	34.561835
MM	C_pi: 19.307505, n_recomb: 63035.985259
RS	0	0.000000	28464.942199	0.020588	0.000000	0.000000
RS	1	0.009727	28464.942199	0.022591	0.000000	0.000000
RS	2	0.020401	28464.942199	0.024789	0.000000	0.000000
RS	3	0.032113	28464.942199	0.027201	0.000000	0.000000
RS	4	0.044964	136.877882	6.206909	0.000098	0.000041
RS	5	0.059065	136.877882	6.810186	0.000108	0.000063
RS	6	0.074538	16.582055	61.650849	0.000978	0.000615
RS	7	0.091516	16.582055	67.578170	0.001072	0.000820
RS	8	0.110146	5.330404	230.114331	0.003651	0.002931
RS	9	0.130588	5.330404	251.498073	0.003990	0.003586
RS	10	0.153018	2.922740	500.152964	0.007934	0.007338
RS	11	0.177630	2.922740	544.014000	0.008630	0.008477
RS	12	0.204636	2.150172	802.184775	0.012726	0.012664
RS	13	0.234269	2.150172	867.653098	0.013764	0.014107
RS	14	0.266785	1.859350	1082.332547	0.017170	0.017649
RS	15	0.302464	1.859350	1164.064998	0.018467	0.019241
RS	16	0.341613	1.757706	1320.911305	0.020955	0.021783
RS	17	0.384570	1.757706	1412.887804	0.022414	0.023453
RS	18	0.431706	1.749176	1514.766804	0.024030	0.025040
RS	19	0.483428	1.749176	1611.589190	0.025566	0.026752
RS	20	0.540180	1.799663	1662.329334	0.026371	0.027482
RS	21	0.602453	1.799663	1759.324366	0.027910	0.029196
RS	22	0.670783	1.898485	1760.764015	0.027933	0.029117
RS	23	0.745760	1.898485	1854.034768	0.029412	0.030776
RS	24	0.828031	2.043796	1809.223828	0.028701	0.029942
RS	25	0.918304	2.043796	1895.821473	0.030075	0.031488
RS	26	1.017359	2.238188	1810.057012	0.028715	0.029978
RS	27	1.126049	2.238188	1888.072344	0.029952	0.031368
RS	28	1.245312	2.489161	1767.335101	0.028037	0.029278
RS	29	1.376176	2.489161	1835.877698	0.029124	0.030492
RS	30	1.519769	2.810461	1686.113270	0.026748	0.027921
RS	31	1.677331	2.810461	1745.231140	0.027686	0.028953
RS	32	1.850219	3.221714	1573.607769	0.024964	0.026020
RS	33	2.039924	3.221714	1624.104447	0.025765	0.026879
RS	34	2.248084	3.745837	1440.171136	0.022847	0.023743
RS	35	2.476491	3.745837	1483.273100	0.023531	0.024445
RS	36	2.727117	4.404814	1298.174984	0.020594	0.021294
RS	37	3.002122	4.404814	1335.143054	0.021181	0.021860
RS	38	3.303878	5.215404	1159.139779	0.018389	0.018869
RS	39	3.634987	5.215404	1190.998379	0.018894	0.019324
RS	40	3.998304	6.183196	1031.702317	0.016367	0.016625
RS	41	4.396963	6.183196	1059.138342	0.016802	0.016988
RS	42	4.834400	7.296470	920.833423	0.014608	0.014655
RS	43	5.314389	7.296470	944.214072	0.014979	0.014943
RS	44	5.841069	8.525470	827.832529	0.013133	0.012989
RS	45	6.418981	8.525470	847.275547	0.013441	0.013212
RS	46	7.053108	9.831437	750.918761	0.011913	0.011603
RS	47	7.748920	9.831437	766.373353	0.012158	0.011770
RS	48	8.512416	11.183227	686.253708	0.010887	0.010442
RS	49	9.350180	11.183227	697.586928	0.011066	0.010555
RS	50	10.269438	12.582097	628.700598	0.009974	0.009426
RS	51	11.278115	12.582097	635.835493	0.010087	0.009489
RS	52	12.384910	14.097914	572.293284	0.009079	0.008465
RS	53	13.599367	14.097914	575.456922	0.009129	0.008483
RS	54	14.931960	17.204186	474.506540	0.007528	0.006916
RS	55	16.394180	17.204186	477.982873	0.007583	0.006946
RS	56	17.998635	17.204186	477.491479	0.007575	0.006920
RS	57	19.759163	17.204186	472.660790	0.007498	0.006832
RS	58	21.690944	239.661378	35.187934	0.000558	0.000560
RS	59	23.810637	239.661378	38.447832	0.000610	0.000605
RS	60	26.136521	239.661378	41.991229	0.000666	0.000654
RS	61	28.688653	239.661378	45.838770	0.000727	0.000706
RS	62	31.489042	239.661378	50.011679	0.000793	0.000762
RS	63	34.561835	239.661378	5954.142688	0.094456	0.076467
PA	4+25*2+4+6 0.001258099 0.004799095 34.561835384 28464.942199004 136.877881568 16.582055275 5.330403770 2.922739841 2.150171901 1.859349944 1.757706041 1.749175878 1.799662881 1.898484699 2.043795675 2.238188180 2.489161046 2.810460894 3.221714358 3.745837468 4.404813733 5.215403806 6.183195600 7.296470483 8.525469872 9.831437266 11.183226655 12.582097020 14.097914130 17.204185825 239.661377823
//
IT	6635
RD	13
LK	-65718.014785
QD	-174.758517 -> -139.319995
RI	0.0025907758
TR	0.001128	0.004818
MT	35.872816
MM	C_pi: 20.045906, n_recomb: 65583.077986
RS	0	0.000000	70042.734148	0.008746	0.000000	0.000000
RS	1	0.009792	70042.734148	0.009603	0.000000	0.000000
RS	2	0.020543	70042.734148	0.010544	0.000000	0.000000
RS	3	0.032347	70042.734148	0.011576	0.000000	0.000000
RS	4	0.045306	214.209454	4.155950	0.000063	0.000027
RS	5	0.059535	214.209454	4.562750	0.000070	0.000041
RS	6	0.075156	21.699394	49.433163	0.000754	0.000483
RS	7	0.092308	21.699394	54.231070	0.000827	0.000643
RS	8	0.111139	6.330993	203.665854	0.003105	0.002537
RS	9	0.131814	6.330993	222.855967	0.003398	0.003098
RS	10	0.154513	3.299282	466.932983	0.007120	0.006683
RS	11	0.179435	3.299282	508.641660	0.007756	0.007707
RS	12	0.206798	2.364033	771.294173	0.011761	0.011840
RS	13	0.236840	2.364033	835.671202	0.012742	0.013171
RS	14	0.269823	2.014733	1059.615366	0.016157	0.016743
RS	15	0.306037	2.014733	1141.752167	0.017409	0.018235
RS	16	0.345796	1.886696	1310.374197	0.019980	0.020870
RS	17	0.389449	1.886696	1404.351717	0.021413	0.022459
RS	18	0.437376	1.863644	1519.825687	0.023174	0.024193
RS	19	0.489996	1.863644	1620.177763	0.024704	0.025847
RS	20	0.547769	1.904762	1685.618126	0.025702	0.026769
RS	21	0.611200	1.904762	1787.447796	0.027255	0.028449
RS	22	0.680841	1.996951	1803.443773	0.027499	0.028595
RS	23	0.757301	1.996951	1902.479985	0.029009	0.030242
RS	24	0.841249	2.137377	1870.591374	0.028522	0.029640
RS	25	0.933417	2.137377	1963.419817	0.029938	0.031193
RS	26	1.034610	2.328072	1887.715840	0.028784	0.029905
RS	27	1.145712	2.328072	1971.955691	0.030068	0.031315
RS	28	1.267693	2.576208	1857.591598	0.028324	0.029418
RS	29	1.401619	2.576208	1931.947128	0.029458	0.030659
RS	30	1.548658	2.895375	1784.427714	0.027209	0.028239
RS	31	1.710096	2.895375	1848.660655	0.028188	0.029301
RS	32	1.887343	3.305188	1675.124685	0.025542	0.026470
RS	33	2.081945	3.305188	1729.900407	0.026377	0.027356
RS	34	2.295603	3.828554	1540.412399	0.023488	0.024274
RS	35	2.530182	3.828554	1586.956867	0.024198	0.024999
RS	36	2.787732	4.487285	1393.691362	0.021251	0.021861
RS	37	3.070501	4.487285	1433.352040	0.021856	0.022445
RS	38	3.380959	5.297603	1247.840484	0.019027	0.019438
RS	39	3.721817	5.297603	1281.753029	0.019544	0.019907
RS	40	4.096052	6.264021	1112.788139	0.016968	0.017175
RS	41	4.506933	6.264021	1141.729812	0.017409	0.017549
RS	42	4.958048	7.373069	994.468524	0.015163	0.015176
RS	43	5.453336	7.373069	1018.855321	0.015535	0.015471
RS	44	5.997124	8.592449	894.722733	0.013643	0.013479
RS	45	6.594159	8.592449	914.677139	0.013947	0.013704
RS	46	7.249657	9.879972	811.922096	0.012380	0.012063
RS	47	7.969341	9.879972	827.360971	0.012615	0.012226
RS	48	8.759498	11.200099	742.088159	0.011315	0.010871
RS	49	9.627027	11.200099	752.821220	0.011479	0.010975
RS	50	10.579505	12.548739	679.728799	0.010364	0.009824
RS	51	11.625251	12.548739	685.620129	0.010454	0.009871
RS	52	12.773398	13.989263	618.360739	0.009429	0.008827
RS	53	14.033971	13.989263	619.624993	0.009448	0.008820
RS	54	15.417981	16.918713	513.540604	0.007830	0.007227
RS	55	16.937515	16.918713	515.062878	0.007854	0.007233
RS	56	18.605842	16.918713	512.029579	0.007807	0.007176
RS	57	20.437534	16.918713	504.082262	0.007686	0.007050
RS	58	22.448586	257.797312	34.225339	0.000522	0.000520
RS	59	24.656562	257.797312	37.437258	0.000571	0.000564
RS	60	27.080745	257.797312	40.934396	0.000624	0.000610
RS	61	29.742307	257.797312	44.738494	0.000682	0.000660
RS	62	32.664490	257.797312	48.872108	0.000745	0.000713
RS	63	35.872816	257.797312	6155.473384	0.093858	0.077162
PA	4+25*2+4+6 0.001127732 0.004818112 35.872815648 70042.734148122 214.209454230 21.699394301 6.330993174 3.299281861 2.364033393 2.014733166 1.886695718 1.863643926 1.904761754 1.996951496 2.137376606 2.328072084 2.576207713 2.895374685 3.305187505 3.828553836 4.487285109 5.297603256 6.264020944 7.373069172 8.592449110 9.879972074 11.200098932 12.548739181 13.989263189 16.918713022 257.797312317
//
IT	6135
RD	14
LK	-65649.279819
QD	-150.988576 -> -120.328901
RI	0.0022293038
TR	0.001017	0.004827
MT	37.203931
MM	C_pi: 20.703692, n_recomb: 67747.635769
RS	0	0.000000	196613.639863	0.003234	0.000000	0.000000
RS	1	0.009855	196613.639863	0.003553	0.000000	0.000000
RS	2	0.020682	196613.639863	0.003903	0.000000	0.000000
RS	3	0.032576	196613.639863	0.004288	0.000000	0.000000
RS	4	0.045642	327.779529	2.825820	0.000042	0.000018
RS	5	0.059995	327.779529	3.104286	0.000046	0.000028
RS	6	0.075764	27.859330	40.111260	0.000592	0.000386
RS	7	0.093086	27.859330	44.037587	0.000650	0.000513
RS	8	0.112115	7.404698	181.705480	0.002682	0.002226
RS	9	0.133020	7.404698	199.033428	0.002938	0.002713
RS	10	0.155985	3.679985	437.796772	0.006462	0.006148
RS	11	0.181214	3.679985	477.526972	0.007049	0.007079
RS	12	0.208929	2.575669	742.343996	0.010957	0.011150
RS	13	0.239375	2.575669	805.515764	0.011890	0.012389
RS	14	0.272822	2.168462	1035.555673	0.015285	0.015962
RS	15	0.309565	2.168462	1117.673471	0.016498	0.017371
RS	16	0.349929	2.015271	1294.737554	0.019111	0.020056
RS	17	0.394271	2.015271	1390.039058	0.020518	0.021576
RS	18	0.442984	1.978767	1516.079461	0.022378	0.023412
RS	19	0.496497	1.978767	1619.128176	0.023899	0.025015
RS	20	0.555285	2.011368	1696.874182	0.025047	0.026087
RS	21	0.619866	2.011368	1802.662413	0.026608	0.027736
RS	22	0.690812	2.097681	1831.644224	0.027036	0.028066
RS	23	0.768749	2.097681	1935.629628	0.028571	0.029702
RS	24	0.854368	2.233975	1915.998901	0.028281	0.029303
RS	25	0.948425	2.233975	2014.375277	0.029734	0.030862
RS	26	1.051752	2.421834	1948.896853	0.028767	0.029772
RS	27	1.165262	2.421834	2038.847651	0.030095	0.031203
RS	28	1.289959	2.668173	1931.718993	0.028513	0.029484
RS	29	1.426946	2.668173	2011.543947	0.029692	0.030752
RS	30	1.577432	2.986522	1867.646185	0.027568	0.028477
RS	31	1.742751	2.986522	1936.794638	0.028588	0.029568
RS	32	1.924361	3.396565	1763.053568	0.026024	0.026841
RS	33	2.123871	3.396565	1822.011470	0.026894	0.027754
RS	34	2.343043	3.921301	1628.807244	0.024042	0.024731
RS	35	2.583815	3.921301	1678.757615	0.024780	0.025480
RS	36	2.848316	4.582421	1479.134745	0.021833	0.022362
RS	37	3.138885	4.582421	1521.478051	0.022458	0.022966
RS	38	3.458091	5.395647	1328.117880	0.019604	0.019951
RS	39	3.808756	5.395647	1364.080061	0.020135	0.020435
RS	40	4.193980	6.364390	1186.897035	0.017519	0.017678
RS	41	4.617170	6.364390	1217.335058	0.017969	0.018063
RS	42	5.082067	7.473345	1062.343603	0.015681	0.015660
RS	43	5.592782	7.473345	1087.717597	0.016055	0.015961
RS	44	6.153830	8.687525	956.854767	0.014124	0.013939
RS	45	6.770171	8.687525	977.288822	0.014425	0.014166
RS	46	7.447256	9.961164	868.988412	0.012827	0.012499
RS	47	8.191070	9.961164	884.362046	0.013054	0.012658
RS	48	9.008190	11.254210	794.669311	0.011730	0.011283
RS	49	9.905840	11.254210	804.725456	0.011878	0.011377
RS	50	10.891958	12.557080	728.093440	0.010747	0.010211
RS	51	11.975262	12.557080	732.621538	0.010814	0.010239
RS	52	13.165331	13.926506	662.289419	0.009776	0.009183
RS	53	14.472685	13.926506	661.471008	0.009764	0.009150
RS	54	15.908885	16.683046	551.391031	0.008139	0.007541
RS	55	17.486628	16.683046	550.656784	0.008128	0.007519
RS	56	19.219865	16.683046	544.776250	0.008041	0.007429
RS	57	21.123919	16.683046	533.418365	0.007874	0.007264
RS	58	23.215626	274.736961	33.428805	0.000493	0.000489
RS	59	25.513480	274.736961	36.602532	0.000540	0.000531
RS	60	28.037797	274.736961	40.063178	0.000591	0.000576
RS	61	30.810896	274.736961	43.833426	0.000647	0.000624
RS	62	33.857296	274.736961	47.936972	0.000708	0.000676
RS	63	37.203931	274.736961	6314.567648	0.093207	0.077714
PA	4+25*2+4+6 0.001016537 0.004826695 37.203930783 196613.639863448 327.779528551 27.859330304 7.404697981 3.679985414 2.575668937 2.168461920 2.015270515 1.978767362 2.011368457 2.097681208 2.233974542 2.421834302 2.668173014 2.986521985 3.396564509 3.921301453 4.582420641 5.395647283 6.364390348 7.473345489 8.687524613 9.961163823 11.254210127 12.557080466 13.926506180 16.683046058 274.736960686
//
IT	6147
RD	15
LK	-65589.597369
QD	-130.783875 -> -103.868424
RI	0.0019455833
TR	0.000920	0.004827
MT	38.551611
MM	C_pi: 21.290513, n_recomb: 69577.236776
RS	0	0.000000	472665.058400	0.001389	0.000000	0.000000
RS	1	0.009917	472665.058400	0.001526	0.000000	0.000000
RS	2	0.020818	472665.058400	0.001678	0.000000	0.000000
RS	3	0.032800	472665.058400	0.001844	0.000000	0.000000
RS	4	0.045970	490.986332	1.951394	0.000028	0.000012
RS	5	0.060447	490.986332	2.144932	0.000031	0.000019
RS	6	0.076359	35.153874	32.921406	0.000473	0.000313
RS	7	0.093849	35.153874	36.169040	0.000520	0.000415
RS	8	0.113073	8.540841	163.395809	0.002348	0.001976
RS	9	0.134205	8.540841	179.144114	0.002575	0.002405
RS	10	0.157431	4.060314	412.363211	0.005927	0.005707
RS	11	0.182962	4.060314	450.306415	0.006472	0.006563
RS	12	0.211024	2.783230	715.664783	0.010286	0.010570
RS	13	0.241869	2.783230	777.603881	0.011176	0.011731
RS	14	0.275773	2.319683	1011.231541	0.014534	0.015287
RS	15	0.313040	2.319683	1093.038836	0.015710	0.016623
RS	16	0.354003	2.142996	1275.731848	0.018335	0.019330
RS	17	0.399028	2.142996	1371.827733	0.019717	0.020789
RS	18	0.448518	2.094261	1505.768450	0.021642	0.022692
RS	19	0.502916	2.094261	1610.818041	0.023152	0.024249
RS	20	0.562709	2.119230	1698.632665	0.024414	0.025436
RS	21	0.628432	2.119230	1807.610679	0.025980	0.027057
RS	22	0.700673	2.200363	1847.984027	0.026560	0.027540
RS	23	0.780079	2.200363	1956.170496	0.028115	0.029166
RS	24	0.867359	2.333178	1947.937543	0.027997	0.028941
RS	25	0.963295	2.333178	2051.208799	0.029481	0.030507
RS	26	1.068746	2.518899	1995.831424	0.028685	0.029595
RS	27	1.184654	2.518899	2090.979754	0.030053	0.031045
RS	28	1.312057	2.764271	1991.600201	0.028624	0.029491
RS	29	1.452095	2.764271	2076.533727	0.029845	0.030786
RS	30	1.606022	3.082842	1937.280134	0.027844	0.028649
RS	31	1.775214	3.082842	2011.121771	0.028905	0.029770
RS	32	1.961185	3.494467	1838.539053	0.026424	0.027144
RS	33	2.165599	3.494467	1901.563857	0.027330	0.028085
RS	34	2.390286	4.022309	1706.187142	0.024522	0.025125
RS	35	2.637255	4.022309	1759.498028	0.025288	0.025898
RS	36	2.908718	4.688016	1555.079211	0.022350	0.022806
RS	37	3.207102	4.688016	1600.097800	0.022997	0.023430
RS	38	3.535078	5.506846	1400.355856	0.020127	0.020414
RS	39	3.895581	5.506846	1438.376394	0.020673	0.020914
RS	40	4.291836	6.481108	1254.277181	0.018027	0.018140
RS	41	4.727388	6.481108	1286.223955	0.018486	0.018537
RS	42	5.206136	7.593602	1124.615564	0.016164	0.016109
RS	43	5.732363	7.593602	1150.986615	0.016543	0.016418
RS	44	6.310777	8.806569	1014.323356	0.014578	0.014371
RS	45	6.946555	8.806569	1035.240614	0.014879	0.014601
RS	46	7.645385	10.070543	922.173948	0.013254	0.012912
RS	47	8.413520	10.070543	937.474516	0.013474	0.013069
RS	48	9.257833	11.340867	844.032388	0.012131	0.011679
RS	49	10.185880	11.340867	853.383193	0.012265	0.011762
RS	50	11.205964	12.602383	773.821640	0.011122	0.010586
RS	51	12.327214	12.602383	776.921587	0.011166	0.010596
RS	52	13.559661	13.905110	704.111131	0.010120	0.009531
RS	53	14.914334	13.905110	701.085705	0.010076	0.009472
RS	54	16.403354	16.493930	588.075451	0.008452	0.007856
RS	55	18.040046	16.493930	584.826258	0.008405	0.007805
RS	56	19.839053	16.493930	575.844562	0.008276	0.007679
RS	57	21.816474	16.493930	560.840706	0.008061	0.007473
RS	58	23.990002	290.384222	32.796257	0.000471	0.000465
RS	59	26.379086	290.384222	35.942706	0.000517	0.000505
RS	60	29.005103	290.384222	39.378052	0.000566	0.000549
RS	61	31.891551	290.384222	43.125818	0.000620	0.000596
RS	62	35.064257	290.384222	47.210712	0.000679	0.000646
RS	63	38.551611	290.384222	6437.848432	0.092528	0.078161
PA	4+25*2+4+6 0.000920350 0.004826930 38.551610690 472665.058400061 490.986331543 35.153874149 8.540841286 4.060314259 2.783230454 2.319682823 2.142996444 2.094260689 2.119230223 2.200363113 2.333178406 2.518899282 2.764271172 3.082842086 3.494466584 4.022309250 4.688016258 5.506845649 6.481107903 7.593601683 8.806568628 10.070543439 11.340867168 12.602383272 13.905109923 16.493929554 290.384222120
//
IT	6504
RD	16
LK	-65537.070042
QD	-113.403373 -> -89.533285
RI	0.0017179553
TR	0.000836	0.004821
MT	39.909735
MM	C_pi: 21.812845, n_recomb: 71109.612396
RS	0	0.000000	1107648.707798	0.000609	0.000000	0.000000
RS	1	0.009978	1107648.707798	0.000669	0.000000	0.000000
RS	2	0.020951	1107648.707798	0.000736	0.000000	0.000000
RS	3	0.033019	1107648.707798	0.000810	0.000000	0.000000
RS	4	0.046291	722.580230	1.364846	0.000019	0.000009
RS	5	0.060887	722.580230	1.501048	0.000021	0.000013
RS	6	0.076940	43.676998	27.305942	0.000384	0.000258
RS	7	0.094594	43.676998	30.019018	0.000422	0.000341
RS	8	0.114010	9.728156	148.037314	0.002082	0.001773
RS	9	0.135363	9.728156	162.441903	0.002284	0.002155
RS	10	0.158846	4.435970	390.195365	0.005487	0.005340
RS	11	0.184673	4.435970	426.540402	0.005998	0.006135
RS	12	0.213077	2.985103	691.294906	0.009722	0.010079
RS	13	0.244314	2.985103	752.022627	0.010576	0.011176
RS	14	0.278668	2.467636	987.254347	0.013884	0.014700
RS	15	0.316450	2.467636	1068.548958	0.015027	0.015975
RS	16	0.358002	2.269452	1254.520081	0.017642	0.018680
RS	17	0.403700	2.269452	1350.990592	0.018999	0.020085
RS	18	0.453957	2.209846	1490.504273	0.020961	0.022028
RS	19	0.509228	2.209846	1596.967949	0.022458	0.023545
RS	20	0.570015	2.228096	1692.815123	0.023806	0.024817
RS	21	0.636866	2.228096	1804.304900	0.025374	0.026412
RS	22	0.710388	2.304706	1854.522666	0.026080	0.027021
RS	23	0.791245	2.304706	1966.223887	0.027651	0.028638
RS	24	0.880170	2.434598	1968.447976	0.027682	0.028564
RS	25	0.977967	2.434598	2075.991544	0.029194	0.030136
RS	26	1.085522	2.618739	2030.405851	0.028553	0.029384
RS	27	1.203809	2.618739	2130.241855	0.029957	0.030853
RS	28	1.333897	2.863788	2038.882178	0.028672	0.029451
RS	29	1.476966	2.863788	2128.548646	0.029933	0.030773
RS	30	1.634309	3.183403	1994.683324	0.028051	0.028767
RS	31	1.807351	3.183403	2072.972782	0.029152	0.029917
RS	32	1.997659	3.597677	1902.645956	0.026757	0.027390
RS	33	2.206955	3.597677	1969.599652	0.027698	0.028361
RS	34	2.437134	4.130020	1773.350559	0.024938	0.025463
RS	35	2.690279	4.130020	1829.959999	0.025734	0.026262
RS	36	2.968681	4.802104	1622.103126	0.022811	0.023200
RS	37	3.274862	4.802104	1669.781672	0.023482	0.023846
RS	38	3.611592	5.628763	1464.958902	0.020601	0.020834
RS	39	3.981920	5.628763	1505.047407	0.021165	0.021351
RS	40	4.389197	6.611226	1315.202722	0.018495	0.018565
RS	41	4.837111	6.611226	1348.679581	0.018966	0.018974
RS	42	5.329716	7.730370	1181.462168	0.016615	0.016527
RS	43	5.871471	7.730370	1208.856318	0.017000	0.016844
RS	44	6.467280	8.945595	1067.239493	0.015008	0.014777
RS	45	7.122537	8.945595	1088.666449	0.015310	0.015011
RS	46	7.843172	10.203655	971.543167	0.013663	0.013306
RS	47	8.635710	10.203655	986.792767	0.013877	0.013460
RS	48	9.507324	11.455214	890.211529	0.012519	0.012058
RS	49	10.465903	11.455214	898.866057	0.012641	0.012132
RS	50	11.520126	12.679525	816.928488	0.011488	0.010949
RS	51	12.679536	12.679525	818.580927	0.011512	0.010943
RS	52	13.954626	13.919869	743.834156	0.010460	0.009873
RS	53	15.356939	13.919869	738.529837	0.010386	0.009787
RS	54	16.899170	16.346759	623.572838	0.008769	0.008173
RS	55	18.595278	16.346759	617.594602	0.008685	0.008091
RS	56	20.460618	16.346759	605.308732	0.008512	0.007927
RS	57	22.512073	16.346759	586.480355	0.008248	0.007678
RS	58	24.768214	304.633463	32.321613	0.000455	0.000446
RS	59	27.249463	304.633463	35.452087	0.000499	0.000486
RS	60	29.978282	304.633463	38.873890	0.000547	0.000528
RS	61	32.979371	304.633463	42.611325	0.000599	0.000574
RS	62	36.279896	304.633463	46.690018	0.000657	0.000624
RS	63	39.909735	304.633463	6530.312878	0.091834	0.078533
PA	4+25*2+4+6 0.000836358 0.004820562 39.909734945 1107648.707798243 722.580229865 43.676997947 9.728156172 4.435969688 2.985102891 2.467636226 2.269452171 2.209846113 2.228095890 2.304705698 2.434598114 2.618738865 2.863788431 3.183402781 3.597676680 4.130020496 4.802104289 5.628763416 6.611225952 7.730369845 8.945594826 10.203655137 11.455213975 12.679525210 13.919868527 16.346759233 304.633462629
//
IT	6666
RD	17
LK	-65490.414941
QD	-98.331984 -> -77.038319
RI	0.0015326932
TR	0.000763	0.004809
MT	41.271287
MM	C_pi: 22.275514, n_recomb: 72375.531760
RS	0	0.000000	1007440.965878	0.000684	0.000000	0.000000
RS	1	0.010036	1007440.965878	0.000753	0.000000	0.000000
RS	2	0.021079	1007440.965878	0.000829	0.000000	0.000000
RS	3	0.033231	1007440.965878	0.000912	0.000000	0.000000
RS	4	0.046602	1046.341018	0.966081	0.000013	0.000006
RS	5	0.061315	1046.341018	1.063061	0.000015	0.000009
RS	6	0.077505	53.514398	22.868504	0.000316	0.000214
RS	7	0.095319	53.514398	25.155929	0.000348	0.000284
RS	8	0.114921	10.954593	135.071622	0.001866	0.001606
RS	9	0.136491	10.954593	148.328515	0.002049	0.001951
RS	10	0.160225	4.803038	370.864307	0.005124	0.005035
RS	11	0.186341	4.803038	405.787562	0.005607	0.005779
RS	12	0.215079	3.179683	669.174974	0.009246	0.009663
RS	13	0.246700	3.179683	728.742198	0.010069	0.010707
RS	14	0.281495	2.611520	964.005299	0.013319	0.014189
RS	15	0.319782	2.611520	1044.649239	0.014434	0.015412
RS	16	0.361911	2.394165	1231.927734	0.017021	0.018096
RS	17	0.408269	2.394165	1328.437875	0.018355	0.019455
RS	18	0.459279	2.325192	1471.503160	0.020332	0.021415
RS	19	0.515408	2.325192	1578.883119	0.021815	0.022895
RS	20	0.577171	2.337671	1680.930432	0.023225	0.024229
RS	21	0.645132	2.337671	1794.332070	0.024792	0.025801
RS	22	0.719913	2.410398	1852.922070	0.025601	0.026513
RS	23	0.802200	2.410398	1967.507971	0.027185	0.028120
RS	24	0.892745	2.537854	1979.215108	0.027346	0.028178
RS	25	0.992377	2.537854	2090.438696	0.028883	0.029756
RS	26	1.102008	2.720865	2054.213873	0.028383	0.029148
RS	27	1.222642	2.720865	2158.233871	0.029820	0.030634
RS	28	1.355383	2.966091	2074.984449	0.028670	0.029373
RS	29	1.501446	2.966091	2168.996383	0.029969	0.030721
RS	30	1.662167	3.287374	2041.058327	0.028201	0.028839
RS	31	1.839019	3.287374	2123.528223	0.029340	0.030018
RS	32	2.033619	3.705128	1956.339845	0.027030	0.027588
RS	33	2.247750	3.705128	2027.059967	0.028008	0.028588
RS	34	2.483371	4.243079	1831.037283	0.025299	0.025754
RS	35	2.742639	4.243079	1890.862171	0.026126	0.026579
RS	36	3.027927	4.922977	1680.751724	0.023223	0.023550
RS	37	3.341846	4.922977	1731.060147	0.023918	0.024218
RS	38	3.687271	5.759292	1522.312135	0.021034	0.021215
RS	39	4.067363	5.759292	1564.470945	0.021616	0.021749
RS	40	4.485600	6.752183	1369.935737	0.018928	0.018956
RS	41	4.945813	6.752183	1404.964043	0.019412	0.019379
RS	42	5.452212	7.880598	1233.054486	0.017037	0.016917
RS	43	6.009433	7.880598	1261.504629	0.017430	0.017243
RS	44	6.622578	9.101059	1115.706652	0.015416	0.015161
RS	45	7.297258	9.101059	1137.683394	0.015719	0.015398
RS	46	8.039648	10.356475	1017.151298	0.014054	0.013681
RS	47	8.856546	10.356475	1032.392747	0.014264	0.013833
RS	48	9.755427	11.592822	933.225594	0.012894	0.012423
RS	49	10.744521	11.592822	941.221847	0.013005	0.012489
RS	50	11.832880	12.783759	857.408462	0.011847	0.011302
RS	51	13.030467	12.783759	857.632235	0.011850	0.011278
RS	52	14.348244	13.965850	781.440555	0.010797	0.010208
RS	53	15.798274	13.965850	773.832746	0.010692	0.010096
RS	54	17.393829	16.236924	657.826657	0.009089	0.008491
RS	55	19.149515	16.236924	648.950819	0.008966	0.008375
RS	56	21.081402	16.236924	633.209132	0.008749	0.008173
RS	57	23.207173	16.236924	610.433829	0.008434	0.007879
RS	58	25.546287	317.389282	31.997026	0.000442	0.000432
RS	59	28.120156	317.389282	35.122813	0.000485	0.000471
RS	60	30.952339	317.389282	38.542917	0.000533	0.000513
RS	61	34.068760	317.389282	42.282378	0.000584	0.000558
RS	62	37.497947	317.389282	46.367684	0.000641	0.000608
RS	63	41.271287	317.389282	6595.956035	0.091135	0.078849
PA	4+25*2+4+6 0.000762655 0.004808974 41.271287134 1007440.965877569 1046.341017809 53.514398498 10.954593158 4.803038083 3.179683473 2.611520054 2.394165329 2.325192352 2.337670527 2.410397973 2.537854393 2.720865400 2.966090779 3.287374257 3.705127822 4.243078751 4.922977110 5.759291877 6.752183497 7.880597975 9.101058592 10.356475059 11.592822254 12.783759435 13.965849881 16.236923520 317.389282184
//
IT	5511
RD	18
LK	-65448.770901
QD	-85.208830 -> -66.177984
RI	0.0013815074
TR	0.000698	0.004793
MT	42.626824
MM	C_pi: 22.682434, n_recomb: 73403.647234
RS	0	0.000000	1017110.160939	0.000691	0.000000	0.000000
RS	1	0.010092	1017110.160939	0.000761	0.000000	0.000000
RS	2	0.021203	1017110.160939	0.000837	0.000000	0.000000
RS	3	0.033436	1017110.160939	0.000922	0.000000	0.000000
RS	4	0.046902	1492.510127	0.691648	0.000009	0.000004
RS	5	0.061728	1492.510127	0.761473	0.000010	0.000007
RS	6	0.078050	64.720195	19.330543	0.000263	0.000180
RS	7	0.096020	64.720195	21.276205	0.000290	0.000238
RS	8	0.115803	12.206450	124.070812	0.001690	0.001468
RS	9	0.137582	12.206450	136.344176	0.001857	0.001782
RS	10	0.161560	5.157315	354.036517	0.004823	0.004780
RS	11	0.187958	5.157315	387.702913	0.005282	0.005483
RS	12	0.217019	3.365324	649.228609	0.008845	0.009312
RS	13	0.249014	3.365324	707.705940	0.009641	0.010311
RS	14	0.284238	2.750451	941.756711	0.012830	0.013746
RS	15	0.323016	2.750451	1021.661177	0.013918	0.014924
RS	16	0.365709	2.516548	1208.607298	0.016465	0.017574
RS	17	0.412710	2.516548	1304.891807	0.017777	0.018892
RS	18	0.464454	2.439839	1449.770786	0.019751	0.020851
RS	19	0.521421	2.439839	1557.646619	0.021220	0.022297
RS	20	0.584137	2.447548	1664.253643	0.022673	0.023674
RS	21	0.653182	2.447548	1779.038513	0.024236	0.025223
RS	22	0.729196	2.517012	1844.633748	0.025130	0.026018
RS	23	0.812882	2.517012	1961.529268	0.026723	0.027617
RS	24	0.905013	2.642462	1981.746169	0.026998	0.027788
RS	25	1.006442	2.642462	2096.090533	0.028556	0.029370
RS	26	1.118108	2.824697	2068.715652	0.028183	0.028892
RS	27	1.241044	2.824697	2176.426916	0.029650	0.030395
RS	28	1.376387	3.070484	2101.226123	0.028626	0.029265
RS	29	1.525389	3.070484	2199.189025	0.029960	0.030637
RS	30	1.689429	3.393891	2077.547386	0.028303	0.028872
RS	31	1.870025	3.393891	2163.911796	0.029480	0.030080
RS	32	2.068847	3.815744	2000.560186	0.027254	0.027744
RS	33	2.287734	3.815744	2074.861045	0.028266	0.028773
RS	34	2.528713	4.360140	1879.988606	0.025612	0.026003
RS	35	2.794012	4.360140	1942.923447	0.026469	0.026855
RS	36	3.086086	5.048970	1731.586599	0.023590	0.023861
RS	37	3.407637	5.048970	1784.476790	0.024310	0.024552
RS	38	3.761640	5.896379	1572.828414	0.021427	0.021560
RS	39	4.151370	5.896379	1617.047680	0.022030	0.022113
RS	40	4.580434	6.901483	1418.770583	0.019328	0.019316
RS	41	5.052800	6.901483	1455.365712	0.019827	0.019754
RS	42	5.572838	8.041302	1279.594765	0.017432	0.017280
RS	43	6.145361	8.041302	1309.133979	0.017835	0.017616
RS	44	6.775665	9.269457	1159.858549	0.015801	0.015521
RS	45	7.469581	9.269457	1182.431553	0.016109	0.015764
RS	46	8.233530	10.525016	1059.077182	0.014428	0.014036
RS	47	9.074580	10.525016	1074.366703	0.014636	0.014188
RS	48	10.000510	11.749228	973.114638	0.013257	0.012773
RS	49	11.019890	11.749228	980.512061	0.013358	0.012831
RS	50	12.142148	12.910210	895.273133	0.012197	0.011643
RS	51	13.377669	12.910210	894.118075	0.012181	0.011603
RS	52	14.737883	14.037896	816.922290	0.011129	0.010535
RS	53	16.235374	14.037896	807.027889	0.010994	0.010396
RS	54	17.883998	16.159276	690.780646	0.009411	0.008807
RS	55	19.699006	16.159276	678.884114	0.009249	0.008658
RS	56	21.697192	16.159276	659.585244	0.008986	0.008415
RS	57	23.897041	16.159276	632.794298	0.008621	0.008077
RS	58	26.318907	328.580889	31.813081	0.000433	0.000421
RS	59	28.985196	328.580889	34.945109	0.000476	0.000460
RS	60	31.920577	328.580889	38.375042	0.000523	0.000502
RS	61	35.152206	328.580889	42.128631	0.000574	0.000547
RS	62	38.709983	328.580889	46.233180	0.000630	0.000596
RS	63	42.626824	328.580889	6638.472790	0.090438	0.079121
PA	4+25*2+4+6 0.000697956 0.004793436 42.626823717 1017110.160938868 1492.510126541 64.720195428 12.206449951 5.157314909 3.365324411 2.750451070 2.516547743 2.439839199 2.447547709 2.517012280 2.642461900 2.824697100 3.070484091 3.393891101 3.815743578 4.360140390 5.048969898 5.896378904 6.901483030 8.041302422 9.269457200 10.525016079 11.749228329 12.910210120 14.037895824 16.159276275 328.580889185
//
IT	5827
RD	19
LK	-65411.562381
QD	-73.775708 -> -57.102055
RI	0.0013810100
TR	0.000653	0.004853
MT	43.038106
MM	C_pi: 22.747590, n_recomb: 74463.926089
RS	0	0.000000	1657211.472562	0.000430	0.000000	0.000000
RS	1	0.010109	1657211.472562	0.000474	0.000000	0.000000
RS	2	0.021240	1657211.472562	0.000522	0.000000	0.000000
RS	3	0.033496	1657211.472562	0.000575	0.000000	0.000000
RS	4	0.046992	2098.238946	0.499828	0.000007	0.000003
RS	5	0.061851	2098.238946	0.550373	0.000007	0.000005
RS	6	0.078213	77.405553	16.425879	0.000221	0.000153
RS	7	0.096229	77.405553	18.082795	0.000243	0.000203
RS	8	0.116066	13.460576	114.396098	0.001536	0.001354
RS	9	0.137908	13.460576	125.752967	0.001689	0.001642
RS	10	0.161958	5.485284	338.685517	0.004548	0.004568
RS	11	0.188440	5.485284	371.062069	0.004983	0.005237
RS	12	0.217598	3.530533	630.278923	0.008464	0.009019
RS	13	0.249705	3.530533	687.452586	0.009232	0.009981
RS	14	0.285057	2.872439	919.557889	0.012349	0.013364
RS	15	0.323982	2.872439	998.304931	0.013407	0.014504
RS	16	0.366843	2.623155	1184.174257	0.015903	0.017108
RS	17	0.414037	2.623155	1279.628262	0.017185	0.018389
RS	18	0.466001	2.538341	1425.752126	0.019147	0.020333
RS	19	0.523219	2.538341	1533.373689	0.020592	0.021748
RS	20	0.586221	2.539795	1644.272438	0.022081	0.023151
RS	21	0.655591	2.539795	1759.603392	0.023630	0.024678
RS	22	0.731975	2.603638	1832.304995	0.024607	0.025540
RS	23	0.816080	2.603638	1950.651798	0.026196	0.027130
RS	24	0.908687	2.723900	1979.906601	0.026589	0.027399
RS	25	1.010657	2.723900	2096.554911	0.028155	0.028985
RS	26	1.122934	2.901341	2078.951743	0.027919	0.028623
RS	27	1.246561	2.901341	2189.626548	0.029405	0.030140
RS	28	1.382687	3.142686	2123.722294	0.028520	0.029131
RS	29	1.532573	3.142686	2225.024449	0.029881	0.030526
RS	30	1.697611	3.461991	2111.121110	0.028351	0.028873
RS	31	1.879333	3.461991	2200.890015	0.029556	0.030108
RS	32	2.079426	3.880088	2042.882993	0.027435	0.027864
RS	33	2.299746	3.880088	2120.384827	0.028475	0.028920
RS	34	2.542339	4.420925	1928.109468	0.025893	0.026215
RS	35	2.809455	4.420925	1993.863707	0.026776	0.027093
RS	36	3.103575	5.105953	1782.589351	0.023939	0.024135
RS	37	3.427427	5.105953	1837.837243	0.024681	0.024849
RS	38	3.784018	5.948458	1624.373260	0.021814	0.021871
RS	39	4.176658	5.948458	1670.475803	0.022433	0.022444
RS	40	4.608989	6.946130	1469.344496	0.019732	0.019646
RS	41	5.085025	6.946130	1507.360340	0.020243	0.020099
RS	42	5.609184	8.074056	1328.449551	0.017840	0.017617
RS	43	6.186331	8.074056	1358.949567	0.018250	0.017964
RS	44	6.821822	9.283402	1206.799139	0.016206	0.015859
RS	45	7.521556	9.283402	1229.844859	0.016516	0.016108
RS	46	8.292026	10.510281	1104.195085	0.014829	0.014373
RS	47	9.140384	10.510281	1119.398457	0.015033	0.014525
RS	48	10.074503	11.692276	1016.547168	0.013652	0.013106
RS	49	11.103053	11.692276	1023.180564	0.013741	0.013158
RS	50	12.235580	12.792626	936.985804	0.012583	0.011972
RS	51	13.482596	12.792626	934.227467	0.012546	0.011917
RS	52	14.855673	13.833964	856.492027	0.011502	0.010853
RS	53	16.367556	13.833964	843.989309	0.011334	0.010689
RS	54	18.032277	15.741146	728.452825	0.009783	0.009122
RS	55	19.865286	15.741146	712.984571	0.009575	0.008937
RS	56	21.883596	15.741146	689.579069	0.009261	0.008653
RS	57	24.105938	15.741146	658.247609	0.008840	0.008270
RS	58	26.552940	332.715918	31.754026	0.000426	0.000414
RS	59	29.247311	332.715918	34.890863	0.000469	0.000452
RS	60	32.214058	332.715918	38.327640	0.000515	0.000494
RS	61	35.480717	332.715918	42.090542	0.000565	0.000540
RS	62	39.077605	332.715918	46.207379	0.000621	0.000589
RS	63	43.038106	332.715918	6708.500597	0.090091	0.079356
PA	4+25*2+4+6 0.000653407 0.004852557 43.038106165 1657211.472561550 2098.238946133 77.405553032 13.460576145 5.485283884 3.530533094 2.872438571 2.623154574 2.538340857 2.539795013 2.603638275 2.723899615 2.901340583 3.142686116 3.461991177 3.880088418 4.420924804 5.105952675 5.948458403 6.946130447 8.074055797 9.283402368 10.510281120 11.692276434 12.792626145 13.833964481 15.741145816 332.715917838
//
IT	5951
RD	20
LK	-65379.353425
QD	-64.051640 -> -49.388542
RI	0.0013596009
TR	0.000614	0.004914
MT	43.353655
MM	C_pi: 22.713394, n_recomb: 75243.396744
RS	0	0.000000	1656095.286799	0.000436	0.000000	0.000000
RS	1	0.010122	1656095.286799	0.000480	0.000000	0.000000
RS	2	0.021268	1656095.286799	0.000528	0.000000	0.000000
RS	3	0.033543	1656095.286799	0.000582	0.000000	0.000000
RS	4	0.047060	2861.136773	0.370815	0.000005	0.000002
RS	5	0.061945	2861.136773	0.408362	0.000005	0.000004
RS	6	0.078337	90.096625	14.279800	0.000190	0.000135
RS	7	0.096388	90.096625	15.722601	0.000209	0.000178
RS	8	0.116266	14.523094	107.323372	0.001426	0.001286
RS	9	0.138156	14.523094	118.006128	0.001568	0.001554
RS	10	0.162261	5.735423	328.045101	0.004360	0.004466
RS	11	0.188807	5.735423	359.521617	0.004778	0.005100
RS	12	0.218040	3.655230	616.969520	0.008200	0.008874
RS	13	0.250231	3.655230	673.217067	0.008947	0.009790
RS	14	0.285681	2.969146	902.384996	0.011993	0.013130
RS	15	0.324719	2.969146	980.190856	0.013027	0.014216
RS	16	0.367708	2.712124	1163.112101	0.015458	0.016766
RS	17	0.415049	2.712124	1257.722504	0.016715	0.017992
RS	18	0.467181	2.623543	1402.859408	0.018644	0.019905
RS	19	0.524590	2.623543	1509.973613	0.020068	0.021270
RS	20	0.587810	2.621344	1622.857003	0.021568	0.022684
RS	21	0.657429	2.621344	1738.266367	0.023102	0.024170
RS	22	0.734095	2.681178	1815.883280	0.024133	0.025086
RS	23	0.818521	2.681178	1935.050468	0.025717	0.026644
RS	24	0.911492	2.797245	1971.468162	0.026201	0.027003
RS	25	1.013873	2.797245	2089.694332	0.027772	0.028570
RS	26	1.126618	2.970542	2080.420814	0.027649	0.028321
RS	27	1.250774	2.970542	2193.308208	0.029150	0.029831
RS	28	1.387497	3.207861	2135.802446	0.028385	0.028944
RS	29	1.538059	3.207861	2239.729866	0.029766	0.030342
RS	30	1.703861	3.523361	2133.224286	0.028351	0.028807
RS	31	1.886445	3.523361	2225.765003	0.029581	0.030052
RS	32	2.087509	3.937906	2073.316947	0.027555	0.027909
RS	33	2.308925	3.937906	2153.490823	0.028620	0.028978
RS	34	2.552753	4.475353	1964.483113	0.026108	0.026352
RS	35	2.821260	4.475353	2032.634041	0.027014	0.027243
RS	36	3.116945	5.156760	1822.413102	0.024220	0.024339
RS	37	3.442559	5.156760	1879.691665	0.024981	0.025066
RS	38	3.801130	5.994565	1665.580386	0.022136	0.022120
RS	39	4.195996	5.994565	1713.319258	0.022770	0.022704
RS	40	4.630830	6.985125	1510.530533	0.020075	0.019923
RS	41	5.109677	6.985125	1549.786518	0.020597	0.020384
RS	42	5.636992	8.101681	1368.863964	0.018192	0.017911
RS	43	6.217680	8.101681	1400.200982	0.018609	0.018263
RS	44	6.857145	9.293093	1246.179466	0.016562	0.016163
RS	45	7.561336	9.293093	1269.625454	0.016874	0.016413
RS	46	8.336804	10.492687	1142.549772	0.015185	0.014684
RS	47	9.190763	10.492687	1157.642593	0.015385	0.014833
RS	48	10.131158	11.634630	1053.946000	0.014007	0.013423
RS	49	11.166739	11.634630	1059.834752	0.014085	0.013465
RS	50	12.307140	12.677635	973.362763	0.012936	0.012291
RS	51	13.562970	12.677635	969.054143	0.012879	0.012218
RS	52	14.945913	13.637432	891.444252	0.011847	0.011169
RS	53	16.468835	13.637432	876.395397	0.011647	0.010977
RS	54	18.145905	15.341085	762.767230	0.010137	0.009449
RS	55	19.992725	15.341085	743.639363	0.009883	0.009223
RS	56	22.026477	15.341085	716.099614	0.009517	0.008895
RS	57	24.266083	15.341085	680.270987	0.009041	0.008462
RS	58	26.732377	335.183917	31.667820	0.000421	0.000407
RS	59	29.448305	335.183917	34.804309	0.000463	0.000445
RS	60	32.439136	335.183917	38.241915	0.000508	0.000487
RS	61	35.732693	335.183917	42.007118	0.000558	0.000532
RS	62	39.359618	335.183917	46.128079	0.000613	0.000581
RS	63	43.353655	335.183917	6741.844265	0.089600	0.079571
PA	4+25*2+4+6 0.000614008 0.004913573 43.353655024 1656095.286798658 2861.136773426 90.096624544 14.523093506 5.735422948 3.655229783 2.969145554 2.712123665 2.623543407 2.621344136 2.681177961 2.797245395 2.970541948 3.207861031 3.523360717 3.937905778 4.475352837 5.156759552 5.994564833 6.985124661 8.101681061 9.293093458 10.492686947 11.634630497 12.677635054 13.637431868 15.341085482 335.183917491
//
IT	7055
RD	21
LK	-65351.063144
QD	-55.608601 -> -42.751787
RI	0.0013329011
TR	0.000579	0.004974
MT	43.608218
MM	C_pi: 22.621841, n_recomb: 75829.080180
RS	0	0.000000	1656094.891955	0.000439	0.000000	0.000000
RS	1	0.010132	1656094.891955	0.000484	0.000000	0.000000
RS	2	0.021291	1656094.891955	0.000533	0.000000	0.000000
RS	3	0.033580	1656094.891955	0.000587	0.000000	0.000000
RS	4	0.047114	3789.490628	0.282419	0.000004	0.000002
RS	5	0.062020	3789.490628	0.311045	0.000004	0.000003
RS	6	0.078436	102.528370	12.660546	0.000167	0.000122
RS	7	0.096515	102.528370	13.941394	0.000184	0.000160
RS	8	0.116426	15.395285	102.175641	0.001347	0.001239
RS	9	0.138354	15.395285	112.366285	0.001482	0.001491
RS	10	0.162505	5.916465	321.059877	0.004234	0.004407
RS	11	0.189102	5.916465	351.948185	0.004641	0.005017
RS	12	0.218394	3.745754	608.141111	0.008020	0.008788
RS	13	0.250653	3.745754	663.781500	0.008754	0.009669
RS	14	0.286182	3.045223	889.305380	0.011728	0.012958
RS	15	0.325310	3.045223	966.377167	0.012744	0.014000
RS	16	0.368402	2.787188	1144.968009	0.015099	0.016480
RS	17	0.415861	2.787188	1238.774884	0.016336	0.017661
RS	18	0.468129	2.698662	1381.277655	0.018216	0.019525
RS	19	0.525692	2.698662	1487.745912	0.019620	0.020849
RS	20	0.589087	2.695143	1600.872921	0.021112	0.022254
RS	21	0.658905	2.695143	1716.056999	0.022631	0.023704
RS	22	0.735798	2.752422	1796.906219	0.023697	0.024655
RS	23	0.820482	2.752422	1916.460231	0.025273	0.026186
RS	24	0.913745	2.865257	1958.533206	0.025828	0.026616
RS	25	1.016458	2.865257	2077.823178	0.027401	0.028166
RS	26	1.129578	3.035050	2075.696802	0.027373	0.028013
RS	27	1.254160	3.035050	2190.257151	0.028884	0.029517
RS	28	1.391364	3.268841	2140.342469	0.028226	0.028738
RS	29	1.542469	3.268841	2246.379492	0.029624	0.030139
RS	30	1.708885	3.580953	2146.899925	0.028312	0.028712
RS	31	1.892162	3.580953	2241.757861	0.029563	0.029965
RS	32	2.094009	3.992355	2094.919861	0.027627	0.027918
RS	33	2.316307	3.992355	2177.392216	0.028714	0.028999
RS	34	2.561128	4.526864	1992.069785	0.026271	0.026449
RS	35	2.830755	4.526864	2062.328211	0.027197	0.027353
RS	36	3.127700	5.205180	1853.847481	0.024448	0.024503
RS	37	3.454732	5.205180	1912.943852	0.025227	0.025242
RS	38	3.814899	6.038962	1699.015402	0.022406	0.022330
RS	39	4.211559	6.038962	1748.242005	0.023055	0.022924
RS	40	4.648408	7.023309	1544.659830	0.020370	0.020164
RS	41	5.129518	7.023309	1585.060701	0.020903	0.020633
RS	42	5.659376	8.129681	1402.949337	0.018501	0.018172
RS	43	6.242918	8.129681	1435.073793	0.018925	0.018530
RS	44	6.885585	9.304757	1279.915218	0.016879	0.016438
RS	45	7.593368	9.304757	1303.753600	0.017193	0.016691
RS	46	8.372863	10.479238	1175.884769	0.015507	0.014970
RS	47	9.231338	10.479238	1190.898888	0.015705	0.015117
RS	48	10.176793	11.584109	1086.901825	0.014334	0.013718
RS	49	11.218042	11.584109	1092.114782	0.014402	0.013751
RS	50	12.364791	12.573879	1005.854565	0.013265	0.012593
RS	51	13.627729	12.573879	1000.093360	0.013189	0.012503
RS	52	15.018629	13.457859	923.088391	0.012173	0.011472
RS	53	16.550455	13.457859	905.598768	0.011943	0.011252
RS	54	18.237486	14.971002	794.747075	0.010481	0.009771
RS	55	20.095448	14.971002	771.929318	0.010180	0.009504
RS	56	22.141660	14.971002	740.274991	0.009762	0.009130
RS	57	24.395195	14.971002	700.025939	0.009232	0.008649
RS	58	26.877059	336.273965	31.622683	0.000417	0.000401
RS	59	29.610386	336.273965	34.760979	0.000458	0.000439
RS	60	32.620656	336.273965	38.201469	0.000504	0.000481
RS	61	35.935927	336.273965	41.970868	0.000553	0.000526
RS	62	39.587103	336.273965	46.097606	0.000608	0.000576
RS	63	43.608218	336.273965	6753.737106	0.089065	0.079766
PA	4+25*2+4+6 0.000579383 0.004974021 43.608217835 1656094.891954753 3789.490627999 102.528370189 15.395285066 5.916465394 3.745754217 3.045222801 2.787187919 2.698662383 2.695142687 2.752422192 2.865256748 3.035049879 3.268841155 3.580952653 3.992354599 4.526863679 5.205179662 6.038961987 7.023308574 8.129681408 9.304756620 10.479238068 11.584109237 12.573878822 13.457859351 14.971002218 336.273965430
//
IT	6108
RD	22
LK	-65326.292172
QD	-48.342336 -> -37.319398
RI	0.0013422945
TR	0.000551	0.005051
MT	43.613801
MM	C_pi: 22.434901, n_recomb: 76335.730497
RS	0	0.000000	1656095.681642	0.000442	0.000000	0.000000
RS	1	0.010132	1656095.681642	0.000487	0.000000	0.000000
RS	2	0.021291	1656095.681642	0.000536	0.000000	0.000000
RS	3	0.033581	1656095.681642	0.000591	0.000000	0.000000
RS	4	0.047115	4910.372153	0.219333	0.000003	0.000001
RS	5	0.062022	4910.372153	0.241565	0.000003	0.000002
RS	6	0.078438	114.470978	11.411718	0.000149	0.000111
RS	7	0.096518	114.470978	12.566501	0.000165	0.000146
RS	8	0.116430	16.073737	98.490973	0.001290	0.001208
RS	9	0.138359	16.073737	108.321273	0.001419	0.001449
RS	10	0.162510	6.032045	316.974952	0.004152	0.004387
RS	11	0.189108	6.032045	347.502714	0.004552	0.004979
RS	12	0.218401	3.803632	602.944226	0.007899	0.008757
RS	13	0.250663	3.803632	658.201662	0.008622	0.009611
RS	14	0.286193	3.100670	879.609760	0.011523	0.012842
RS	15	0.325323	3.100670	956.074800	0.012525	0.013850
RS	16	0.368418	2.847222	1129.416268	0.014795	0.016247
RS	17	0.415879	2.847222	1222.413521	0.016014	0.017390
RS	18	0.468149	2.761709	1361.210305	0.017832	0.019192
RS	19	0.525716	2.761709	1466.886270	0.019216	0.020480
RS	20	0.589115	2.758390	1579.162061	0.020687	0.021862
RS	21	0.658938	2.758390	1693.845669	0.022189	0.023281
RS	22	0.735835	2.813782	1776.867566	0.023277	0.024249
RS	23	0.820524	2.813782	1896.430288	0.024843	0.025757
RS	24	0.913795	2.923480	1943.228192	0.025456	0.026241
RS	25	1.016515	2.923480	2063.139298	0.027027	0.027776
RS	26	1.129643	3.089442	2067.452316	0.027084	0.027704
RS	27	1.254234	3.089442	2183.221956	0.028600	0.029203
RS	28	1.391448	3.319025	2140.474583	0.028040	0.028519
RS	29	1.542566	3.319025	2248.176872	0.029451	0.029922
RS	30	1.708995	3.626744	2155.595711	0.028238	0.028593
RS	31	1.892287	3.626744	2252.376394	0.029506	0.029854
RS	32	2.094151	4.033635	2111.306682	0.027658	0.027896
RS	33	2.316469	4.033635	2195.750013	0.028764	0.028988
RS	34	2.561312	4.563399	2014.514074	0.026390	0.026510
RS	35	2.830963	4.563399	2086.623038	0.027335	0.027427
RS	36	3.127936	5.236289	1880.451859	0.024634	0.024629
RS	37	3.454999	5.236289	1941.173695	0.025429	0.025380
RS	38	3.815201	6.063128	1728.079677	0.022638	0.022504
RS	39	4.211900	6.063128	1778.656420	0.023300	0.023109
RS	40	4.648793	7.037749	1574.941986	0.020632	0.020370
RS	41	5.129953	7.037749	1616.395283	0.021175	0.020849
RS	42	5.659866	8.129945	1433.714701	0.018782	0.018401
RS	43	6.243471	8.129945	1466.571907	0.019212	0.018766
RS	44	6.886208	9.284436	1310.831587	0.017172	0.016685
RS	45	7.594070	9.284436	1335.040212	0.017489	0.016941
RS	46	8.373654	10.429689	1206.864902	0.015810	0.015231
RS	47	9.232227	10.429689	1221.806472	0.016006	0.015376
RS	48	10.177793	11.493992	1117.938985	0.014645	0.013991
RS	49	11.219166	11.493992	1122.504960	0.014705	0.014018
RS	50	12.366055	12.428195	1036.851275	0.013583	0.012876
RS	51	13.629149	12.428195	1029.678002	0.013489	0.012771
RS	52	15.020223	13.235657	953.667564	0.012493	0.011761
RS	53	16.552244	13.235657	933.766475	0.012232	0.011514
RS	54	18.239494	14.559619	826.438151	0.010826	0.010085
RS	55	20.097700	14.559619	799.806815	0.010477	0.009777
RS	56	22.144185	14.559619	763.953903	0.010008	0.009357
RS	57	24.398026	14.559619	719.248419	0.009422	0.008828
RS	58	26.880231	335.085126	31.636196	0.000414	0.000398
RS	59	29.613940	335.085126	34.778163	0.000456	0.000436
RS	60	32.624636	335.085126	38.223110	0.000501	0.000478
RS	61	35.940384	335.085126	41.997897	0.000550	0.000523
RS	62	39.592092	335.085126	46.131121	0.000604	0.000573
RS	63	43.613801	335.085126	6763.928149	0.088608	0.079939
PA	4+25*2+4+6 0.000551377 0.005050876 43.613801029 1656095.681642364 4910.372152778 114.470977907 16.073737010 6.032045339 3.803632374 3.100669574 2.847221748 2.761708965 2.758389773 2.813782190 2.923479956 3.089442367 3.319025219 3.626743519 4.033635448 4.563398671 5.236289339 6.063127603 7.037749352 8.129945012 9.284435830 10.429688906 11.493992283 12.428195482 13.235657127 14.559618616 335.085125892
//
IT	7089
RD	23
LK	-65304.922758
QD	-42.193577 -> -32.400593
RI	0.0013132225
TR	0.000525	0.005104
MT	43.833601
MM	C_pi: 22.293343, n_recomb: 76633.466833
RS	0	0.000000	1656155.697927	0.000444	0.000000	0.000000
RS	1	0.010141	1656155.697927	0.000489	0.000000	0.000000
RS	2	0.021310	1656155.697927	0.000539	0.000000	0.000000
RS	3	0.033613	1656155.697927	0.000593	0.000000	0.000000
RS	4	0.047162	6194.261208	0.174718	0.000002	0.000001
RS	5	0.062086	6194.261208	0.192443	0.000003	0.000002
RS	6	0.078523	125.158808	10.489803	0.000137	0.000104
RS	7	0.096627	125.158808	11.552382	0.000151	0.000135
RS	8	0.116567	16.517024	96.349668	0.001257	0.001197
RS	9	0.138530	16.517024	105.978605	0.001383	0.001431
RS	10	0.162719	6.078209	316.287618	0.004127	0.004418
RS	11	0.189361	6.078209	346.786573	0.004525	0.004997
RS	12	0.218706	3.830172	602.175449	0.007858	0.008796
RS	13	0.251026	3.830172	657.445210	0.008579	0.009626
RS	14	0.286623	3.138536	874.201878	0.011408	0.012796
RS	15	0.325831	3.138536	950.400508	0.012402	0.013772
RS	16	0.369015	2.896739	1117.305645	0.014580	0.016076
RS	17	0.416578	2.896739	1209.720494	0.015786	0.017184
RS	18	0.468964	2.818672	1343.350927	0.017530	0.018910
RS	19	0.526663	2.818672	1448.326408	0.018899	0.020163
RS	20	0.590213	2.818668	1558.130772	0.020332	0.021510
RS	21	0.660208	2.818668	1672.265754	0.021822	0.022897
RS	22	0.737301	2.874568	1755.756499	0.022911	0.023871
RS	23	0.822212	2.874568	1875.151960	0.024469	0.025352
RS	24	0.915733	2.983161	1924.996126	0.025120	0.025879
RS	25	1.018739	2.983161	2045.252904	0.026689	0.027396
RS	26	1.132191	3.147220	2054.471071	0.026809	0.027393
RS	27	1.257148	3.147220	2171.114383	0.028331	0.028882
RS	28	1.394777	3.374604	2134.261057	0.027850	0.028285
RS	29	1.546363	3.374604	2243.275758	0.029273	0.029685
RS	30	1.713321	3.680190	2156.677311	0.028143	0.028447
RS	31	1.897210	3.680190	2255.048990	0.029426	0.029712
RS	32	2.099748	4.085288	2119.231509	0.027654	0.027840
RS	33	2.322825	4.085288	2205.362263	0.028778	0.028939
RS	34	2.568525	4.613676	2028.098595	0.026465	0.026533
RS	35	2.839141	4.613676	2101.835680	0.027427	0.027458
RS	36	3.137201	5.285393	1898.192945	0.024770	0.024716
RS	37	3.465486	5.285393	1960.380202	0.025581	0.025476
RS	38	3.827063	6.110605	1748.574930	0.022817	0.022639
RS	39	4.225308	6.110605	1800.398923	0.023494	0.023252
RS	40	4.663939	7.082076	1597.117599	0.020841	0.020540
RS	41	5.147052	7.082076	1639.572007	0.021395	0.021026
RS	42	5.679158	8.167962	1456.908380	0.019011	0.018597
RS	43	6.265224	8.167962	1490.495495	0.019450	0.018968
RS	44	6.910724	9.310989	1334.710435	0.017417	0.016902
RS	45	7.621684	9.310989	1359.335989	0.017738	0.017161
RS	46	8.404742	10.437244	1231.311285	0.016068	0.015465
RS	47	9.267211	10.437244	1246.281079	0.016263	0.015610
RS	48	10.217143	11.472143	1142.923046	0.014914	0.014242
RS	49	11.263409	11.472143	1147.002771	0.014967	0.014261
RS	50	12.415776	12.362922	1062.280032	0.013862	0.013140
RS	51	13.685005	12.362922	1053.918781	0.013753	0.013020
RS	52	15.082948	13.107520	979.216923	0.012778	0.012035
RS	53	16.622656	13.107520	957.184201	0.012490	0.011763
RS	54	18.318506	14.270244	853.902690	0.011143	0.010393
RS	55	20.186333	14.270244	823.683625	0.010748	0.010043
RS	56	22.243578	14.270244	783.911639	0.010229	0.009577
RS	57	24.509448	14.270244	735.080408	0.009592	0.009000
RS	58	27.005101	334.506179	31.677671	0.000413	0.000395
RS	59	29.753839	334.506179	34.827885	0.000454	0.000433
RS	60	32.781327	334.506179	38.282379	0.000500	0.000475
RS	61	36.115834	334.506179	42.068185	0.000549	0.000520
RS	62	39.788495	334.506179	46.214091	0.000603	0.000570
RS	63	43.833601	334.506179	6746.342211	0.088034	0.080093
PA	4+25*2+4+6 0.000524617 0.005103902 43.833601150 1656155.697927246 6194.261208268 125.158807945 16.517024217 6.078208570 3.830172213 3.138535993 2.896739213 2.818672491 2.818668453 2.874567958 2.983161429 3.147219738 3.374604179 3.680190010 4.085288013 4.613675650 5.285392535 6.110605289 7.082076492 8.167962447 9.310989406 10.437243915 11.472142538 12.362921813 13.107519755 14.270243738 334.506179269
//
IT	7799
RD	24
LK	-65286.130152
QD	-36.881910 -> -28.247687
RI	0.0012789345
TR	0.000500	0.005141
MT	44.176480
MM	C_pi: 22.192471, n_recomb: 76833.767486
RS	0	0.000000	1669069.143387	0.000442	0.000000	0.000000
RS	1	0.010155	1669069.143387	0.000487	0.000000	0.000000
RS	2	0.021340	1669069.143387	0.000537	0.000000	0.000000
RS	3	0.033662	1669069.143387	0.000591	0.000000	0.000000
RS	4	0.047235	7641.937077	0.142229	0.000002	0.000001
RS	5	0.062186	7641.937077	0.156678	0.000002	0.000001
RS	6	0.078656	134.982741	9.770715	0.000127	0.000098
RS	7	0.096797	134.982741	10.761902	0.000140	0.000127
RS	8	0.116781	16.796701	95.203461	0.001239	0.001192
RS	9	0.138795	16.796701	104.732924	0.001363	0.001421
RS	10	0.163043	6.078681	317.878888	0.004137	0.004466
RS	11	0.189755	6.078681	348.570431	0.004537	0.005040
RS	12	0.219178	3.836142	604.446059	0.007867	0.008859
RS	13	0.251589	3.836142	659.998477	0.008590	0.009678
RS	14	0.287292	3.164863	871.784703	0.011346	0.012779
RS	15	0.326620	3.164863	947.955433	0.012338	0.013736
RS	16	0.369942	2.939403	1107.747594	0.014417	0.015936
RS	17	0.417662	2.939403	1199.752832	0.015615	0.017022
RS	18	0.470229	2.871812	1327.391443	0.017276	0.018662
RS	19	0.528134	2.871812	1431.758636	0.018634	0.019892
RS	20	0.591919	2.877274	1538.148586	0.020019	0.021190
RS	21	0.662180	2.877274	1651.740623	0.021498	0.022555
RS	22	0.739577	2.935283	1734.684390	0.022577	0.023521
RS	23	0.824833	2.935283	1853.837200	0.024128	0.024984
RS	24	0.918746	3.044104	1905.680490	0.024803	0.025538
RS	25	1.022196	3.044104	2026.142458	0.026370	0.027043
RS	26	1.136151	3.207476	2039.282177	0.026541	0.027096
RS	27	1.261677	3.207476	2156.618516	0.028069	0.028579
RS	28	1.399950	3.433919	2124.810064	0.027655	0.028054
RS	29	1.552265	3.433919	2234.944395	0.029088	0.029456
RS	30	1.720046	3.738804	2153.672281	0.028030	0.028296
RS	31	1.904865	3.738804	2253.455792	0.029329	0.029568
RS	32	2.108452	4.143814	2122.487217	0.027624	0.027770
RS	33	2.332712	4.143814	2210.158218	0.028765	0.028879
RS	34	2.579745	4.672965	2036.706217	0.026508	0.026536
RS	35	2.851863	4.672965	2111.965104	0.027487	0.027472
RS	36	3.151613	5.346213	1910.903352	0.024871	0.024779
RS	37	3.481803	5.346213	1974.491293	0.025698	0.025550
RS	38	3.845521	6.173235	1764.167704	0.022961	0.022747
RS	39	4.246174	6.173235	1817.212669	0.023651	0.023371
RS	40	4.687512	7.145774	1614.644888	0.021015	0.020683
RS	41	5.173666	7.145774	1658.108425	0.021580	0.021178
RS	42	5.709187	8.230447	1475.756408	0.019207	0.018766
RS	43	6.299089	8.230447	1510.114072	0.019654	0.019144
RS	44	6.948892	9.367929	1354.558649	0.017630	0.017092
RS	45	7.664681	9.367929	1379.675242	0.017957	0.017355
RS	46	8.453156	10.481835	1252.035925	0.016295	0.015674
RS	47	9.321697	10.481835	1267.144671	0.016492	0.015819
RS	48	10.278435	11.494681	1164.484762	0.015156	0.014468
RS	49	11.332327	11.494681	1168.230024	0.015205	0.014483
RS	50	12.493237	12.350135	1084.596983	0.014116	0.013382
RS	51	13.772033	12.350135	1075.242653	0.013994	0.013249
RS	52	15.180686	13.041093	1002.007213	0.013041	0.012288
RS	53	16.732383	13.041093	978.073694	0.012730	0.011992
RS	54	18.441649	14.061750	879.098996	0.011442	0.010684
RS	55	20.324485	14.061750	845.474318	0.011004	0.010292
RS	56	22.398515	14.061750	801.998373	0.010438	0.009783
RS	57	24.683155	14.061750	749.286627	0.009752	0.009161
RS	58	27.199793	334.146017	31.791230	0.000414	0.000394
RS	59	29.971985	334.146017	34.957701	0.000455	0.000433
RS	60	33.025683	334.146017	38.430528	0.000500	0.000475
RS	61	36.389473	334.146017	42.236969	0.000550	0.000520
RS	62	40.094843	334.146017	46.406048	0.000604	0.000570
RS	63	44.176480	334.146017	6720.249881	0.087465	0.080221
PA	4+25*2+4+6 0.000500295 0.005141266 44.176479639 1669069.143386919 7641.937076845 134.982741480 16.796701476 6.078680995 3.836142155 3.164862540 2.939402762 2.871812276 2.877274229 2.935282808 3.044103590 3.207475923 3.433918566 3.738804458 4.143813752 4.672965445 5.346212674 6.173234817 7.145774258 8.230446531 9.367929061 10.481835387 11.494681038 12.350135340 13.041093135 14.061750481 334.146017034
//
IT	10580
RD	25
LK	-65269.661446
QD	-32.357369 -> -24.834174
RI	0.0012665425
TR	0.000479	0.005175
MT	44.508801
MM	C_pi: 22.098680, n_recomb: 77004.715015
RS	0	0.000000	1669215.584237	0.000444	0.000000	0.000000
RS	1	0.010168	1669215.584237	0.000489	0.000000	0.000000
RS	2	0.021369	1669215.584237	0.000539	0.000000	0.000000
RS	3	0.033710	1669215.584237	0.000593	0.000000	0.000000
RS	4	0.047305	9339.000101	0.116834	0.000002	0.000001
RS	5	0.062282	9339.000101	0.128718	0.000002	0.000001
RS	6	0.078783	144.070937	9.191985	0.000119	0.000093
RS	7	0.096961	144.070937	10.125756	0.000131	0.000120
RS	8	0.116987	16.946400	94.774493	0.001231	0.001194
RS	9	0.139050	16.946400	104.274390	0.001354	0.001421
RS	10	0.163356	6.042670	321.244580	0.004172	0.004532
RS	11	0.190133	6.042670	352.289280	0.004575	0.005107
RS	12	0.219633	3.824887	609.108324	0.007910	0.008951
RS	13	0.252132	3.824887	665.134906	0.008638	0.009766
RS	14	0.287936	3.180442	871.792005	0.011321	0.012794
RS	15	0.327380	3.180442	948.100358	0.012312	0.013741
RS	16	0.370835	2.974744	1100.367035	0.014290	0.015831
RS	17	0.418708	2.974744	1192.078412	0.015481	0.016901
RS	18	0.471449	2.919802	1313.251510	0.017054	0.018449
RS	19	0.529552	2.919802	1417.067486	0.018402	0.019661
RS	20	0.593563	2.932150	1519.519399	0.019733	0.020903
RS	21	0.664082	2.932150	1632.562854	0.021201	0.022250
RS	22	0.741772	2.993239	1714.352053	0.022263	0.023200
RS	23	0.827361	2.993239	1833.195165	0.023806	0.024648
RS	24	0.921652	3.102951	1886.395693	0.024497	0.025220
RS	25	1.025531	3.102951	2006.945290	0.026063	0.026715
RS	26	1.139971	3.266124	2023.384220	0.026276	0.026811
RS	27	1.266048	3.266124	2141.263495	0.027807	0.028291
RS	28	1.404944	3.492006	2113.964665	0.027452	0.027827
RS	29	1.557962	3.492006	2225.057288	0.028895	0.029232
RS	30	1.726539	3.796543	2148.702317	0.027904	0.028141
RS	31	1.912256	3.796543	2249.744794	0.029216	0.029420
RS	32	2.116856	4.201896	2123.339678	0.027574	0.027688
RS	33	2.342259	4.201896	2212.421597	0.028731	0.028807
RS	34	2.590581	4.732296	2042.669345	0.026527	0.026521
RS	35	2.864151	4.732296	2119.351927	0.027522	0.027469
RS	36	3.165537	5.407715	1920.883864	0.024945	0.024819
RS	37	3.497567	5.407715	1985.807421	0.025788	0.025603
RS	38	3.863357	6.237346	1777.083589	0.023078	0.022831
RS	39	4.266339	6.237346	1831.315184	0.023782	0.023467
RS	40	4.710296	7.212001	1629.628598	0.021163	0.020800
RS	41	5.199392	7.212001	1674.094881	0.021740	0.021305
RS	42	5.738219	8.296824	1492.233511	0.019378	0.018910
RS	43	6.331832	8.296824	1527.381730	0.019835	0.019295
RS	44	6.985801	9.430471	1372.228479	0.017820	0.017257
RS	45	7.706264	9.430471	1397.882381	0.018153	0.017525
RS	46	8.499982	10.534141	1270.781829	0.016503	0.015858
RS	47	9.374403	10.534141	1286.103396	0.016702	0.016005
RS	48	10.337732	11.527600	1184.268925	0.015379	0.014670
RS	49	11.399009	11.527600	1187.783362	0.015425	0.014681
RS	50	12.568194	12.351120	1105.352165	0.014354	0.013600
RS	51	13.856259	12.351120	1095.138034	0.014222	0.013457
RS	52	15.275290	12.992908	1023.482500	0.013291	0.012520
RS	53	16.838604	12.992908	997.803336	0.012958	0.012204
RS	54	18.560871	13.881764	903.347750	0.011731	0.010956
RS	55	20.458252	13.881764	866.416235	0.011251	0.010526
RS	56	22.548554	13.881764	819.359671	0.010640	0.009975
RS	57	24.851392	13.881764	762.913966	0.009907	0.009310
RS	58	27.388376	333.402608	31.969291	0.000415	0.000395
RS	59	30.183312	333.402608	35.157850	0.000457	0.000433
RS	60	33.262429	333.402608	38.655299	0.000502	0.000476
RS	61	36.654622	333.402608	42.489138	0.000552	0.000522
RS	62	40.391723	333.402608	46.688642	0.000606	0.000573
RS	63	44.508801	333.402608	6696.546069	0.086963	0.080320
PA	4+25*2+4+6 0.000479407 0.005175231 44.508800874 1669215.584237304 9339.000100632 144.070936745 16.946400138 6.042670247 3.824886994 3.180441794 2.974743645 2.919801581 2.932149592 2.993238545 3.102951086 3.266123589 3.492005630 3.796543139 4.201896296 4.732296329 5.407714519 6.237346294 7.212000767 8.296824470 9.430471201 10.534141428 11.527599786 12.351119540 12.992907705 13.881763733 333.402607982
//
CC
CC	Brief Description of the file format:
CC	  CC  comments
CC	  MM  useful-messages
CC	  RD  round-of-iterations
CC	  LL  \log[P(sequence)]
CC	  QD  Q-before-opt Q-after-opt
CC	  TR  \theta_0 \rho_0
CC	  RS  k t_k \lambda_k \pi_k \sum_{l\not=k}A_{kl} A_{kk}
CC	  DC  begin end best-k t_k+\Delta_k max-prob
CC
MM	Version: 0.6.5-r67
MM	pattern:4+25*2+4+6, n:63, n_free_lambdas:28
MM	n_iterations:25, skip:1, max_t:5, theta/rho:5
MM	is_decoding:0
MM	n_seqs:14, sum_L:700922, sum_n:20485
RD	0
LK	0.000000
QD	0.000000 -> 0.000000
RI	inf
TR	0.029661	0.005932
MT	5.000000
MM	C_pi: 1.000000, n_recomb: 4145.764787
RS	0	0.000000	1.000000	26.533907	0.006400	0.000000
RS	1	0.006440	1.000000	28.056101	0.006767	0.000000
RS	2	0.013294	1.000000	29.652961	0.007153	0.000000
RS	3	0.020590	1.000000	31.326476	0.007556	0.000000
RS	4	0.028356	1.000000	33.078441	0.007979	0.000000
RS	5	0.036622	1.000000	34.910416	0.008421	0.000000
RS	6	0.045421	1.000000	36.823674	0.008882	0.000000
RS	7	0.054785	1.000000	38.819147	0.009364	0.000000
RS	8	0.064753	1.000000	40.897367	0.009865	0.000000
RS	9	0.075363	1.000000	43.058394	0.010386	0.000000
RS	10	0.086656	1.000000	45.301748	0.010927	0.000000
RS	11	0.098677	1.000000	47.626326	0.011488	0.000000
RS	12	0.111471	1.000000	50.030318	0.012068	0.000000
RS	13	0.125090	1.000000	52.511115	0.012666	0.000000
RS	14	0.139585	1.000000	55.065209	0.013282	0.000000
RS	15	0.155014	1.000000	57.688094	0.013915	0.000000
RS	16	0.171437	1.000000	60.374156	0.014563	0.000000
RS	17	0.188917	1.000000	63.116564	0.015224	0.000000
RS	18	0.207523	1.000000	65.907159	0.015897	0.000000
RS	19	0.227327	1.000000	68.736342	0.016580	0.000000
RS	20	0.248406	1.000000	71.592964	0.017269	0.000000
RS	21	0.270843	1.000000	74.464227	0.017962	0.000000
RS	22	0.294725	1.000000	77.335587	0.018654	0.000000
RS	23	0.320144	1.000000	80.190676	0.019343	0.000000
RS	24	0.347201	1.000000	83.011242	0.020023	0.000000
RS	25	0.376000	1.000000	85.777110	0.020690	0.000000
RS	26	0.406654	1.000000	88.466173	0.021339	0.000000
RS	27	0.439282	1.000000	91.054426	0.021963	0.000000
RS	28	0.474011	1.000000	93.516036	0.022557	0.000000
RS	29	0.510976	1.000000	95.823470	0.023114	0.000000
RS	30	0.550322	1.000000	97.947678	0.023626	0.000000
RS	31	0.592202	1.000000	99.858351	0.024087	0.000000
RS	32	0.636779	1.000000	101.524241	0.024489	0.000000
RS	33	0.684227	1.000000	102.913579	0.024824	0.000000
RS	34	0.734730	1.000000	103.994563	0.025085	0.000000
RS	35	0.788485	1.000000	104.735944	0.025263	0.000000
RS	36	0.845702	1.000000	105.107700	0.025353	0.000000
RS	37	0.906604	1.000000	105.081787	0.025347	0.000000
RS	38	0.971428	1.000000	104.632978	0.025239	0.000000
RS	39	1.040426	1.000000	103.739752	0.025023	0.000000
RS	40	1.113868	1.000000	102.385233	0.024696	0.000000
RS	41	1.192040	1.000000	100.558143	0.024256	0.000000
RS	42	1.275245	1.000000	98.253734	0.023700	0.000000
RS	43	1.363809	1.000000	95.474662	0.023029	0.000000
RS	44	1.458076	1.000000	92.231761	0.022247	0.000000
RS	45	1.558414	1.000000	88.544654	0.021358	0.000000
RS	46	1.665214	1.000000	84.442151	0.020368	0.000000
RS	47	1.778891	1.000000	79.962390	0.019288	0.000000
RS	48	1.899889	1.000000	75.152647	0.018128	0.000000
RS	49	2.028679	1.000000	70.068797	0.016901	0.000000
RS	50	2.165763	1.000000	64.774375	0.015624	0.000000
RS	51	2.311675	1.000000	59.339234	0.014313	0.000000
RS	52	2.466983	1.000000	53.837821	0.012986	0.000000
RS	53	2.632293	1.000000	48.347079	0.011662	0.000000
RS	54	2.808249	1.000000	42.944085	0.010359	0.000000
RS	55	2.995536	1.000000	37.703489	0.009094	0.000000
RS	56	3.194884	1.000000	32.694891	0.007886	0.000000
RS	57	3.407070	1.000000	27.980323	0.006749	0.000000
RS	58	3.632920	1.000000	23.611966	0.005695	0.000000
RS	59	3.873315	1.000000	19.630290	0.004735	0.000000
RS	60	4.129191	1.000000	16.062749	0.003874	0.000000
RS	61	4.401545	1.000000	12.923151	0.003117	0.000000
RS	62	4.691438	1.000000	10.211763	0.002463	0.000000
RS	63	5.000000	1.000000	28.346998	0.006838	0.000000
PA	4+25*2+4+6 0.029661372 0.005932274 5.000000000 1.000000000 1.000000000 1.000000000 1.000000000 1.000000000 1.000000000 1.000000000 1.000000000 1.000000000 1.000000000 1.000000000 1.000000000 1.000000000 1.000000000 1.000000000 1.000000000 1.000000000 1.000000000 1.000000000 1.000000000 1.000000000 1.000000000 1.000000000 1.000000000 1.000000000 1.000000000 1.000000000 1.000000000
//
IT	9010
RD	1
LK	-74942.112184
QD	-4363.516035 -> -1519.063975
RI	0.0870440277
TR	0.014409	0.003151
MT	13.919203
MM	C_pi: 2.028843, n_recomb: 4466.124630
RS	0	0.000000	0.454743	79.193633	0.017732	0.000470
RS	1	0.008162	0.454743	84.073452	0.018825	0.003447
RS	2	0.016990	0.454743	89.118103	0.019954	0.008666
RS	3	0.026539	0.454743	94.309936	0.021117	0.015393
RS	4	0.036867	0.363980	124.090799	0.027785	0.022406
RS	5	0.048039	0.363980	130.002630	0.029109	0.028192
RS	6	0.060122	0.392251	126.213241	0.028260	0.031740
RS	7	0.073191	0.392251	131.865761	0.029526	0.033101
RS	8	0.087327	0.456297	118.421126	0.026515	0.033063
RS	9	0.102616	0.456297	123.700693	0.027698	0.032454
RS	10	0.119154	0.535813	110.045008	0.024640	0.031742
RS	11	0.137042	0.535813	114.966512	0.025742	0.031042
RS	12	0.156389	0.627878	102.498169	0.022950	0.030284
RS	13	0.177316	0.627878	107.088787	0.023978	0.029372
RS	14	0.199951	0.735695	95.489381	0.021381	0.028270
RS	15	0.224433	0.735695	99.772027	0.022340	0.027021
RS	16	0.250913	0.858927	89.286122	0.019992	0.025718
RS	17	0.279555	0.858927	93.284554	0.020887	0.024456
RS	18	0.310534	0.994413	84.167394	0.018846	0.023300
RS	19	0.344042	0.994413	87.905253	0.019683	0.022275
RS	20	0.380285	1.140404	80.028110	0.017919	0.021371
RS	21	0.419487	1.140404	83.523943	0.018702	0.020565
RS	22	0.461888	1.297074	76.604834	0.017152	0.019831
RS	23	0.507749	1.297074	79.870289	0.017884	0.019148
RS	24	0.557354	1.464957	73.684409	0.016499	0.018502
RS	25	0.611008	1.464957	76.725160	0.017179	0.017882
RS	26	0.669041	1.644132	71.129202	0.015926	0.017283
RS	27	0.731810	1.644132	73.946033	0.016557	0.016702
RS	28	0.799703	1.834179	68.844690	0.015415	0.016138
RS	29	0.873138	1.834179	71.434047	0.015995	0.015590
RS	30	0.952566	2.034431	66.751437	0.014946	0.015060
RS	31	1.038477	2.034431	69.105726	0.015473	0.014545
RS	32	1.131400	2.244310	64.769536	0.014502	0.014045
RS	33	1.231908	2.244310	66.877563	0.014974	0.013558
RS	34	1.340619	2.463448	62.818552	0.014066	0.013084
RS	35	1.458203	2.463448	64.666273	0.014479	0.012620
RS	36	1.585385	2.691506	60.824849	0.013619	0.012166
RS	37	1.722947	2.691506	62.396341	0.013971	0.011723
RS	38	1.871737	2.928093	58.723290	0.013149	0.011290
RS	39	2.032672	2.928093	60.001882	0.013435	0.010869
RS	40	2.206742	3.172737	56.457139	0.012641	0.010461
RS	41	2.395019	3.172737	57.426756	0.012858	0.010069
RS	42	2.598664	3.425175	53.973814	0.012085	0.009693
RS	43	2.818931	3.425175	54.620836	0.012230	0.009335
RS	44	3.057176	3.685793	51.223458	0.011469	0.008994
RS	45	3.314867	3.685793	51.539308	0.011540	0.008672
RS	46	3.593591	3.956276	48.160273	0.010783	0.008368
RS	47	3.895064	3.956276	48.144927	0.010780	0.008080
RS	48	4.221144	4.240401	44.748585	0.010020	0.007807
RS	49	4.573839	4.240401	44.414837	0.009945	0.007548
RS	50	4.955320	4.545200	40.971392	0.009174	0.007300
RS	51	5.367939	4.545200	40.349419	0.009035	0.007062
RS	52	5.814236	4.882983	36.839053	0.008249	0.006832
RS	53	6.296959	4.882983	35.980532	0.008056	0.006610
RS	54	6.819083	5.511139	31.078976	0.006959	0.006393
RS	55	7.383824	5.511139	30.244853	0.006772	0.006183
RS	56	7.994658	5.511139	29.180521	0.006534	0.005979
RS	57	8.655350	5.511139	27.892428	0.006245	0.005781
RS	58	9.369967	9.851123	15.220620	0.003408	0.005592
RS	59	10.142912	9.851123	15.191507	0.003401	0.005414
RS	60	10.978945	9.851123	15.063336	0.003373	0.005253
RS	61	11.883216	9.851123	14.830674	0.003321	0.005117
RS	62	12.861294	9.851123	14.490015	0.003244	0.005022
RS	63	13.919203	9.851123	129.862625	0.029077	0.038055
PA	4+25*2+4+6 0.014408643 0.003150638 13.919203281 0.454742908 0.363979816 0.392251492 0.456296921 0.535812855 0.627878189 0.735694885 0.858926773 0.994413376 1.140403748 1.297073841 1.464957237 1.644132137 1.834179401 2.034430981 2.244310379 2.463447571 2.691505909 2.928093433 3.172737181 3.425174832 3.685792923 3.956275940 4.240400791 4.545200348 4.882983088 5.511138678 9.851123452
//
IT	5280
RD	2
LK	-70101.478182
QD	-2085.262853 -> -892.814012
RI	0.0704957543
TR	0.009742	0.003279
MT	18.297262
MM	C_pi: 4.006483, n_recomb: 9148.693308
RS	0	0.000000	0.914223	85.391097	0.009334	0.000151
RS	1	0.008630	0.914223	91.852591	0.010040	0.001188
RS	2	0.018004	0.914223	98.719240	0.010791	0.003194
RS	3	0.028187	0.914223	106.001491	0.011587	0.006186
RS	4	0.039250	0.474583	217.716610	0.023798	0.012585
RS	5	0.051266	0.474583	230.345594	0.025178	0.018305
RS	6	0.064320	0.434772	265.056682	0.028972	0.022748
RS	7	0.078500	0.434772	278.307770	0.030420	0.028446
RS	8	0.093904	0.468307	270.872283	0.029608	0.028939
RS	9	0.110638	0.468307	283.492802	0.030987	0.032824
RS	10	0.128815	0.531973	261.008145	0.028530	0.030827
RS	11	0.148561	0.531973	272.775762	0.029816	0.033462
RS	12	0.170011	0.613790	246.966091	0.026995	0.030770
RS	13	0.193312	0.613790	257.875119	0.028187	0.033030
RS	14	0.218624	0.715219	231.020406	0.025252	0.030148
RS	15	0.246120	0.715219	241.105656	0.026354	0.032070
RS	16	0.275989	0.839159	214.438850	0.023439	0.029018
RS	17	0.308436	0.839159	223.750516	0.024457	0.030419
RS	18	0.343683	0.986149	198.647933	0.021713	0.027345
RS	19	0.381971	0.986149	207.241298	0.022653	0.028297
RS	20	0.423563	1.156433	184.344838	0.020150	0.025430
RS	21	0.468745	1.156433	192.272832	0.021016	0.026140
RS	22	0.517826	1.351935	171.507475	0.018747	0.023581
RS	23	0.571142	1.351935	178.817417	0.019546	0.024155
RS	24	0.629060	1.576413	159.850378	0.017472	0.021867
RS	25	0.691975	1.576413	166.583956	0.018208	0.022306
RS	26	0.760320	1.834618	149.125016	0.016300	0.020218
RS	27	0.834563	1.834618	155.319546	0.016977	0.020504
RS	28	0.915213	2.131286	139.207292	0.015216	0.018577
RS	29	1.002822	2.131286	144.896637	0.015838	0.018713
RS	30	1.097992	2.470377	130.067163	0.014217	0.016939
RS	31	1.201375	2.470377	135.281820	0.014787	0.016954
RS	32	1.313679	2.855027	121.694082	0.013302	0.015336
RS	33	1.435675	2.855027	126.460824	0.013823	0.015260
RS	34	1.568199	3.287648	114.060510	0.012467	0.013796
RS	35	1.712159	3.287648	118.402011	0.012942	0.013656
RS	36	1.868542	3.769266	107.135146	0.011710	0.012342
RS	37	2.038421	3.769266	111.069485	0.012140	0.012161
RS	38	2.222959	4.298755	100.886323	0.011027	0.010993
RS	39	2.423423	4.298755	104.426267	0.011414	0.010796
RS	40	2.641186	4.872393	95.273744	0.010414	0.009774
RS	41	2.877742	4.872393	98.425878	0.010758	0.009585
RS	42	3.134711	5.484978	90.221090	0.009862	0.008708
RS	43	3.413856	5.484978	92.985439	0.010164	0.008545
RS	44	3.717090	6.132444	85.596611	0.009356	0.007801
RS	45	4.046492	6.132444	87.967602	0.009615	0.007673
RS	46	4.404321	6.815424	81.211541	0.008877	0.007042
RS	47	4.793029	6.815424	83.181151	0.009092	0.006949
RS	48	5.215281	7.542793	76.839386	0.008399	0.006406
RS	49	5.673972	7.542793	78.402851	0.008570	0.006340
RS	50	6.172247	8.335588	72.242811	0.007897	0.005861
RS	51	6.713522	8.335588	73.406792	0.008024	0.005816
RS	52	7.301506	9.233762	67.194262	0.007345	0.005378
RS	53	7.940232	9.233762	67.987096	0.007431	0.005349
RS	54	8.634077	10.976853	57.881513	0.006327	0.004729
RS	55	9.387799	10.976853	58.606679	0.006406	0.004731
RS	56	10.206565	10.976853	58.981979	0.006447	0.004713
RS	57	11.095988	10.976853	58.969748	0.006446	0.004669
RS	58	12.062165	27.060339	24.421947	0.002669	0.002650
RS	59	13.111719	27.060339	25.522615	0.002790	0.002755
RS	60	14.251847	27.060339	26.583910	0.002906	0.002852
RS	61	15.490364	27.060339	27.588999	0.003016	0.002940
RS	62	16.835761	27.060339	28.519383	0.003117	0.003016
RS	63	18.297262	27.060339	536.685325	0.058663	0.046045
PA	4+25*2+4+6 0.009742368 0.003279213 18.297261936 0.914222867 0.474583131 0.434772437 0.468306864 0.531972758 0.613789827 0.715219002 0.839159373 0.986149484 1.156432682 1.351935408 1.576413053 1.834618127 2.131286182 2.470376873 2.855026766 3.287647753 3.769265523 4.298755121 4.872393176 5.484978267 6.132444238 6.815424211 7.542792621 8.335588014 9.233761925 10.976852518 27.060338942
//
IT	5227
RD	3
LK	-68102.609376
QD	-1279.130595 -> -726.510264
RI	0.0436676071
TR	0.007046	0.003633
MT	20.866938
MM	C_pi: 6.293306, n_recomb: 15846.384907
RS	0	0.000000	2.247537	61.608404	0.003888	0.000060
RS	1	0.008855	2.247537	66.789804	0.004215	0.000472
RS	2	0.018495	2.247537	72.380705	0.004568	0.001270
RS	3	0.028988	2.247537	78.408638	0.004948	0.002461
RS	4	0.040410	0.750574	252.836792	0.015955	0.007739
RS	5	0.052844	0.750574	270.513056	0.017071	0.011350
RS	6	0.066379	0.575608	375.705473	0.023709	0.016851
RS	7	0.081112	0.575608	398.201677	0.025129	0.021581
RS	8	0.097151	0.560208	432.443677	0.027290	0.024448
RS	9	0.114609	0.560208	455.683492	0.028756	0.028637
RS	10	0.133613	0.600228	447.416245	0.028235	0.028619
RS	11	0.154301	0.600228	469.841663	0.029650	0.031761
RS	12	0.176820	0.666937	443.529009	0.027989	0.030124
RS	13	0.201333	0.666937	464.651335	0.029322	0.032701
RS	14	0.228017	0.755345	429.435617	0.027100	0.030329
RS	15	0.257064	0.755345	449.092978	0.028340	0.032661
RS	16	0.288684	0.866885	408.960221	0.025808	0.029870
RS	17	0.323103	0.866885	427.127445	0.026954	0.031909
RS	18	0.360570	1.002994	385.373778	0.024319	0.028868
RS	19	0.401355	1.002994	402.095521	0.025375	0.030543
RS	20	0.445752	1.165314	360.951713	0.022778	0.027437
RS	21	0.494080	1.165314	376.301310	0.023747	0.028792
RS	22	0.546688	1.357212	336.708438	0.021248	0.025763
RS	23	0.603954	1.357212	350.768643	0.022136	0.026875
RS	24	0.666292	1.584426	312.909568	0.019746	0.023983
RS	25	0.734150	1.584426	325.766957	0.020558	0.024894
RS	26	0.808017	1.854819	289.631446	0.018277	0.022149
RS	27	0.888425	1.854819	301.374997	0.019019	0.022875
RS	28	0.975953	2.177590	267.054816	0.016853	0.020281
RS	29	1.071232	2.177590	277.773736	0.017529	0.020829
RS	30	1.174949	2.562381	245.494895	0.015492	0.018401
RS	31	1.287850	2.562381	255.275271	0.016109	0.018786
RS	32	1.410749	3.018688	225.289195	0.014217	0.016546
RS	33	1.544531	3.018688	234.211009	0.014780	0.016792
RS	34	1.690160	3.555357	206.703449	0.013044	0.014757
RS	35	1.848685	3.555357	214.838787	0.013558	0.014893
RS	36	2.021248	4.179019	189.935798	0.011986	0.013075
RS	37	2.209092	4.179019	197.347597	0.012454	0.013129
RS	38	2.413570	4.892043	175.114674	0.011051	0.011533
RS	39	2.636155	4.892043	181.855545	0.011476	0.011532
RS	40	2.878451	5.690719	162.283052	0.010241	0.010159
RS	41	3.142203	5.690719	168.393855	0.010627	0.010133
RS	42	3.429312	6.565942	151.350769	0.009551	0.008973
RS	43	3.741844	6.565942	156.859293	0.009899	0.008946
RS	44	4.082053	7.507281	142.064259	0.008965	0.007980
RS	45	4.452388	7.507281	146.984929	0.009276	0.007966
RS	46	4.855518	8.509778	134.015147	0.008457	0.007163
RS	47	5.294346	8.509778	138.351316	0.008731	0.007168
RS	48	5.772034	9.581381	126.687781	0.007995	0.006489
RS	49	6.292023	9.581381	130.438116	0.008231	0.006512
RS	50	6.858059	10.750333	119.520686	0.007542	0.005921
RS	51	7.474219	10.750333	122.690336	0.007742	0.005958
RS	52	8.144942	12.077537	111.935700	0.007064	0.005420
RS	53	8.875061	12.077537	114.552724	0.007229	0.005469
RS	54	9.669833	14.691680	96.452464	0.006087	0.004658
RS	55	10.534986	14.691680	98.893273	0.006241	0.004731
RS	56	11.476751	14.691680	100.859750	0.006365	0.004786
RS	57	12.501912	14.691680	102.273434	0.006454	0.004817
RS	58	13.617855	46.571218	33.436205	0.002110	0.002009
RS	59	14.832618	46.571218	35.498787	0.002240	0.002115
RS	60	16.154953	46.571218	37.605092	0.002373	0.002216
RS	61	17.594385	46.571218	39.740258	0.002508	0.002312
RS	62	19.161285	46.571218	41.886322	0.002643	0.002400
RS	63	20.866938	46.571218	1216.207983	0.076750	0.050122
PA	4+25*2+4+6 0.007045566 0.003633447 20.866937893 2.247536622 0.750573613 0.575608179 0.560208161 0.600228325 0.666937481 0.755344842 0.866884838 1.002993926 1.165314014 1.357211973 1.584426093 1.854818678 2.177589770 2.562380552 3.018687618 3.555356854 4.179018974 4.892042821 5.690719327 6.565941526 7.507280547 8.509777709 9.581381309 10.750332603 12.077536856 14.691679880 46.571217944
//
IT	6236
RD	4
LK	-67132.021929
QD	-936.107979 -> -607.402509
RI	0.0269187853
TR	0.005307	0.003920
MT	23.026972
MM	C_pi: 8.308149, n_recomb: 22460.031125
RS	0	0.000000	5.689178	35.030641	0.001560	0.000024
RS	1	0.009025	5.689178	38.129560	0.001698	0.000194
RS	2	0.018864	5.689178	41.496479	0.001848	0.000517
RS	3	0.029592	5.689178	45.153420	0.002010	0.000993
RS	4	0.041287	1.230737	226.160500	0.010069	0.004816
RS	5	0.054038	1.230737	243.922363	0.010860	0.007031
RS	6	0.067940	0.792657	406.695362	0.018108	0.012445
RS	7	0.083096	0.792657	434.641067	0.019352	0.015971
RS	8	0.099621	0.696691	526.718259	0.023451	0.020146
RS	9	0.117636	0.696691	558.965864	0.024887	0.023824
RS	10	0.137278	0.702191	587.180388	0.026143	0.025525
RS	11	0.158692	0.702191	620.122559	0.027610	0.028618
RS	12	0.182038	0.750025	612.089830	0.027252	0.028397
RS	13	0.207492	0.750025	644.115337	0.028678	0.030951
RS	14	0.235243	0.824871	615.466621	0.027403	0.029576
RS	15	0.265498	0.824871	645.822884	0.028754	0.031852
RS	16	0.298484	0.924048	604.259659	0.026904	0.029787
RS	17	0.334447	0.924048	632.588826	0.028165	0.031862
RS	18	0.373655	1.047690	583.535931	0.025981	0.029365
RS	19	0.416402	1.047690	609.702063	0.027146	0.031209
RS	20	0.463007	1.197396	556.932793	0.024797	0.028457
RS	21	0.513818	1.197396	580.923721	0.025865	0.030050
RS	22	0.569214	1.377005	526.528728	0.023443	0.027167
RS	23	0.629610	1.377005	548.403353	0.024417	0.028524
RS	24	0.695457	1.593074	493.412589	0.021968	0.025588
RS	25	0.767246	1.593074	513.278061	0.022853	0.026730
RS	26	0.845514	1.854756	458.387588	0.020409	0.023798
RS	27	0.930846	1.854756	476.386337	0.021210	0.024746
RS	28	1.023879	2.173333	422.372790	0.018806	0.021869
RS	29	1.125308	2.173333	438.668047	0.019531	0.022639
RS	30	1.235890	2.561632	386.450396	0.017206	0.019872
RS	31	1.356453	2.561632	401.209822	0.017863	0.020478
RS	32	1.487897	3.033551	351.699269	0.015659	0.017870
RS	33	1.631203	3.033551	365.081430	0.016255	0.018327
RS	34	1.787442	3.603338	319.038898	0.014205	0.015920
RS	35	1.957782	3.603338	331.185321	0.014746	0.016249
RS	36	2.143495	4.283377	289.211999	0.012877	0.014076
RS	37	2.345968	4.283377	300.243453	0.013368	0.014302
RS	38	2.566714	5.081025	262.751958	0.011699	0.012386
RS	39	2.807382	5.081025	272.767737	0.012145	0.012534
RS	40	3.069770	5.995309	239.943186	0.010683	0.010885
RS	41	3.355839	5.995309	249.021524	0.011087	0.010983
RS	42	3.667725	7.016293	220.757468	0.009829	0.009596
RS	43	4.007758	7.016293	228.955919	0.010194	0.009669
RS	44	4.378479	8.129375	204.823430	0.009119	0.008519
RS	45	4.782658	8.129375	212.179290	0.009447	0.008585
RS	46	5.223313	9.323991	191.473050	0.008525	0.007636
RS	47	5.703736	9.323991	198.005704	0.008816	0.007704
RS	48	6.227517	10.604304	179.840171	0.008007	0.006908
RS	49	6.798570	10.604304	185.558422	0.008262	0.006981
RS	50	7.421159	11.999926	168.973789	0.007523	0.006293
RS	51	8.099936	11.999926	173.890309	0.007742	0.006370
RS	52	8.839971	13.583189	157.881083	0.007029	0.005746
RS	53	9.646795	13.583189	162.035813	0.007214	0.005828
RS	54	10.526433	16.730666	135.165568	0.006018	0.004875
RS	55	11.485458	16.730666	139.065326	0.006192	0.004975
RS	56	12.531034	16.730666	142.330845	0.006337	0.005057
RS	57	13.670972	16.730666	144.844277	0.006449	0.005117
RS	58	14.913789	66.447001	38.009538	0.001692	0.001669
RS	59	16.268768	66.447001	40.675384	0.001811	0.001768
RS	60	17.746033	66.447001	43.454771	0.001935	0.001866
RS	61	19.356620	66.447001	46.338630	0.002063	0.001962
RS	62	21.112560	66.447001	49.314642	0.002196	0.002054
RS	63	23.026972	66.447001	1900.761081	0.084629	0.054268
PA	4+25*2+4+6 0.005306631 0.003919682 23.026972111 5.689178352 1.230736980 0.792656707 0.696690969 0.702191340 0.750025444 0.824870790 0.924048174 1.047690399 1.197395890 1.377004993 1.593073698 1.854755882 2.173332511 2.561631565 3.033551094 3.603337978 4.283377277 5.081024810 5.995309487 7.016292706 8.129374928 9.323991198 10.604303523 11.999925898 13.583189011 16.730666491 66.447001021
//
IT	5565
RD	5
LK	-66528.112577
QD	-730.711742 -> -500.169385
RI	0.0172371348
TR	0.004133	0.004127
MT	25.041730
MM	C_pi: 10.063849, n_recomb: 28519.036887
RS	0	0.000000	14.311423	17.895283	0.000627	0.000010
RS	1	0.009170	14.311423	19.523499	0.000685	0.000081
RS	2	0.019180	14.311423	21.298589	0.000747	0.000216
RS	3	0.030108	14.311423	23.233560	0.000815	0.000410
RS	4	0.042038	2.022936	178.793125	0.006269	0.003043
RS	5	0.055063	2.022936	193.883279	0.006798	0.004413
RS	6	0.069281	1.100211	385.100441	0.013503	0.009255
RS	7	0.084804	1.100211	414.269152	0.014526	0.011846
RS	8	0.101749	0.876362	557.529730	0.019549	0.016541
RS	9	0.120249	0.876362	595.388425	0.020877	0.019605
RS	10	0.140445	0.832426	667.584185	0.023408	0.022421
RS	11	0.162492	0.832426	708.925357	0.024858	0.025261
RS	12	0.186562	0.856153	730.427959	0.025612	0.026194
RS	13	0.212838	0.856153	772.265492	0.027079	0.028641
RS	14	0.241524	0.916456	761.447315	0.026700	0.028228
RS	15	0.272840	0.916456	802.147225	0.028127	0.030405
RS	16	0.307028	1.004387	769.889306	0.026996	0.029112
RS	17	0.344351	1.004387	808.521223	0.028350	0.031116
RS	18	0.385095	1.117388	762.208577	0.026726	0.029253
RS	19	0.429576	1.117388	798.254577	0.027990	0.031097
RS	20	0.478136	1.256060	742.811490	0.026046	0.028852
RS	21	0.531149	1.256060	776.007602	0.027210	0.030516
RS	22	0.589022	1.424062	714.267997	0.025045	0.027998
RS	23	0.652202	1.424062	744.521493	0.026106	0.029467
RS	24	0.721176	1.628143	678.134597	0.023778	0.026743
RS	25	0.796474	1.628143	705.487289	0.024737	0.028013
RS	26	0.878677	1.877894	635.834328	0.022295	0.025149
RS	27	0.968417	1.877894	660.437655	0.023158	0.026229
RS	28	1.066386	2.185375	589.126323	0.020657	0.023299
RS	29	1.173338	2.185375	611.208407	0.021432	0.024202
RS	30	1.290098	2.564861	540.084642	0.018938	0.021289
RS	31	1.417563	2.564861	559.910108	0.019633	0.022030
RS	32	1.556717	3.032609	490.829589	0.017211	0.019212
RS	33	1.708630	3.032609	508.662874	0.017836	0.019802
RS	34	1.874474	3.606239	443.264448	0.015543	0.017148
RS	35	2.055524	3.606239	459.344695	0.016107	0.017604
RS	36	2.253176	4.302252	399.008476	0.013991	0.015172
RS	37	2.468951	4.302252	413.535812	0.014500	0.015514
RS	38	2.704513	5.132149	359.295398	0.012598	0.013348
RS	39	2.961674	5.132149	372.427684	0.013059	0.013600
RS	40	3.242415	6.097989	324.875360	0.011392	0.011725
RS	41	3.548900	6.097989	336.731420	0.011807	0.011912
RS	42	3.883487	7.190480	295.918303	0.010376	0.010330
RS	43	4.248755	7.190480	306.583146	0.010750	0.010476
RS	44	4.647516	8.392702	271.996550	0.009537	0.009164
RS	45	5.082842	8.392702	281.525816	0.009872	0.009288
RS	46	5.558085	9.689808	252.184087	0.008843	0.008206
RS	47	6.076906	9.689808	260.609027	0.009138	0.008317
RS	48	6.643300	11.081844	235.235704	0.008248	0.007413
RS	49	7.261630	11.081844	242.573213	0.008506	0.007517
RS	50	7.936659	12.597198	219.770564	0.007706	0.006737
RS	51	8.673584	12.597198	226.042531	0.007926	0.006836
RS	52	9.478082	14.313558	204.343113	0.007165	0.006130
RS	53	10.356349	14.313558	209.609068	0.007350	0.006224
RS	54	11.315148	17.751231	173.596401	0.006087	0.005145
RS	55	12.361866	17.751231	178.577753	0.006262	0.005253
RS	56	13.504563	17.751231	182.702972	0.006406	0.005342
RS	57	14.752040	17.751231	185.813854	0.006515	0.005404
RS	58	16.113904	86.709139	39.728328	0.001393	0.001410
RS	59	17.600646	86.709139	42.732572	0.001498	0.001499
RS	60	19.223715	86.709139	45.901019	0.001609	0.001590
RS	61	20.995612	86.709139	49.230555	0.001726	0.001682
RS	62	22.929985	86.709139	52.715161	0.001848	0.001772
RS	63	25.041730	86.709139	2507.253164	0.087915	0.058294
PA	4+25*2+4+6 0.004133342 0.004126933 25.041730055 14.311422874 2.022935823 1.100211298 0.876361757 0.832426171 0.856153326 0.916456278 1.004387392 1.117388484 1.256060039 1.424062057 1.628143087 1.877893545 2.185374616 2.564861161 3.032608692 3.606238738 4.302251774 5.132149371 6.097988515 7.190479538 8.392701844 9.689807950 11.081844363 12.597197944 14.313557971 17.751230988 86.709138625
//
IT	5661
RD	6
LK	-66097.008648
QD	-582.265428 -> -411.566312
RI	0.0115676898
TR	0.003310	0.004271
MT	26.995226
MM	C_pi: 11.673907, n_recomb: 34099.429674
RS	0	0.000000	35.138855	8.803625	0.000258	0.000004
RS	1	0.009299	35.138855	9.619835	0.000282	0.000035
RS	2	0.019463	35.138855	10.511468	0.000308	0.000093
RS	3	0.030573	35.138855	11.485444	0.000337	0.000175
RS	4	0.042715	3.276827	134.324973	0.003939	0.001972
RS	5	0.055986	3.276827	146.199647	0.004287	0.002838
RS	6	0.070492	1.515089	343.053069	0.010060	0.007004
RS	7	0.086347	1.515089	370.884314	0.010877	0.008924
RS	8	0.103675	1.099229	550.808040	0.016153	0.013708
RS	9	0.122616	1.099229	591.297362	0.017340	0.016229
RS	10	0.143318	0.987483	704.595492	0.020663	0.019702
RS	11	0.165944	0.987483	751.912051	0.022051	0.022232
RS	12	0.190675	0.980781	806.018844	0.023637	0.023988
RS	13	0.217706	0.980781	855.983829	0.025103	0.026275
RS	14	0.247250	1.024818	868.270984	0.025463	0.026638
RS	15	0.279542	1.024818	918.304280	0.026930	0.028706
RS	16	0.314837	1.102029	901.597477	0.026440	0.028091
RS	17	0.353414	1.102029	950.084520	0.027862	0.030013
RS	18	0.395578	1.206083	913.336252	0.026785	0.028742
RS	19	0.441663	1.206083	959.249439	0.028131	0.030543
RS	20	0.492034	1.335944	908.171498	0.026633	0.028811
RS	21	0.547089	1.335944	950.856218	0.027885	0.030481
RS	22	0.607264	1.494721	888.548818	0.026058	0.028384
RS	23	0.673035	1.494721	927.621582	0.027203	0.029899
RS	24	0.744921	1.689075	855.897461	0.025100	0.027489
RS	25	0.823493	1.689075	891.212167	0.026136	0.028831
RS	26	0.909371	1.928674	811.818770	0.023807	0.026163
RS	27	1.003236	1.928674	843.444859	0.024735	0.027326
RS	28	1.105829	2.225813	758.661251	0.022249	0.024479
RS	29	1.217962	2.225813	786.839526	0.023075	0.025470
RS	30	1.340524	2.595349	699.428683	0.020511	0.022541
RS	31	1.474482	2.595349	724.504987	0.021247	0.023370
RS	32	1.620898	3.054733	637.365741	0.018691	0.020457
RS	33	1.780929	3.054733	659.721527	0.019347	0.021135
RS	34	1.955842	3.623517	575.559875	0.016879	0.018330
RS	35	2.147021	3.623517	595.556824	0.017465	0.018871
RS	36	2.355978	4.320805	516.771090	0.015155	0.016256
RS	37	2.584366	4.320805	534.715076	0.015681	0.016679
RS	38	2.833993	5.160943	463.213603	0.013584	0.014321
RS	39	3.106834	5.160943	479.340604	0.014057	0.014646
RS	40	3.405047	6.148319	416.344626	0.012210	0.012588
RS	41	3.730991	6.148319	430.823898	0.012634	0.012839
RS	42	4.087246	7.274373	376.709048	0.011047	0.011093
RS	43	4.476631	7.274373	389.654433	0.011427	0.011292
RS	44	4.902225	8.520636	343.923622	0.010086	0.009840
RS	45	5.367396	8.520636	355.405196	0.010423	0.010005
RS	46	5.875825	9.868855	316.841414	0.009292	0.008806
RS	47	6.431535	9.868855	326.896388	0.009587	0.008947
RS	48	7.038921	11.315117	293.835906	0.008617	0.007946
RS	49	7.702790	11.315117	302.484021	0.008871	0.008069
RS	50	8.428394	12.885345	273.072754	0.008008	0.007207
RS	51	9.221475	12.885345	280.343158	0.008221	0.007315
RS	52	10.088306	14.659099	252.621612	0.007408	0.006534
RS	53	11.035746	14.659099	258.598391	0.007584	0.006630
RS	54	12.071291	18.232483	213.129840	0.006250	0.005438
RS	55	13.203135	18.232483	218.840999	0.006418	0.005546
RS	56	14.440233	18.232483	223.402605	0.006552	0.005629
RS	57	15.792371	18.232483	226.614544	0.006646	0.005681
RS	58	17.270249	107.683379	40.088445	0.001176	0.001205
RS	59	18.885559	107.683379	43.283901	0.001269	0.001286
RS	60	20.651081	107.683379	46.680323	0.001369	0.001370
RS	61	22.580785	107.683379	50.279856	0.001475	0.001455
RS	62	24.689937	107.683379	54.082247	0.001586	0.001541
RS	63	26.995226	107.683379	3049.881340	0.089441	0.061885
PA	4+25*2+4+6 0.003309968 0.004271259 26.995225536 35.138854970 3.276827352 1.515088639 1.099229012 0.987482986 0.980781355 1.024817521 1.102028610 1.206082559 1.335944340 1.494720837 1.689074857 1.928674482 2.225813100 2.595349242 3.054733418 3.623517164 4.320805301 5.160943121 6.148318717 7.274372672 8.520636249 9.868854837 11.315116924 12.885344718 14.659099210 18.232483444 107.683378697
//
IT	4877
RD	7
LK	-65776.182277
QD	-470.181275 -> -341.786405
RI	0.0081618136
TR	0.002715	0.004368
MT	28.918325
MM	C_pi: 13.192022, n_recomb: 39259.036513
RS	0	0.000000	83.328762	4.312826	0.000110	0.000002
RS	1	0.009418	83.328762	4.718565	0.000120	0.000016
RS	2	0.019724	83.328762	5.162427	0.000131	0.000041
RS	3	0.031000	83.328762	5.647986	0.000144	0.000078
RS	4	0.043338	5.179394	99.291916	0.002529	0.001315
RS	5	0.056838	5.179394	108.350787	0.002760	0.001880
RS	6	0.071609	2.051211	297.766651	0.007585	0.005421
RS	7	0.087772	2.051211	323.146275	0.008231	0.006868
RS	8	0.105457	1.363493	525.911261	0.013396	0.011533
RS	9	0.124807	1.363493	566.981283	0.014442	0.013614
RS	10	0.145980	1.163473	714.304275	0.018195	0.017448
RS	11	0.169148	1.163473	765.495674	0.019499	0.019677
RS	12	0.194497	1.119674	850.384152	0.021661	0.021991
RS	13	0.222233	1.119674	906.713131	0.023096	0.024100
RS	14	0.252582	1.145434	943.044200	0.024021	0.025044
RS	15	0.285790	1.145434	1001.093111	0.025500	0.026997
RS	16	0.322125	1.211983	1002.453719	0.025534	0.026928
RS	17	0.361882	1.211983	1059.938015	0.026999	0.028768
RS	18	0.405383	1.308200	1036.434251	0.026400	0.028001
RS	19	0.452982	1.308200	1091.786882	0.027810	0.029753
RS	20	0.505063	1.430967	1049.618212	0.026736	0.028482
RS	21	0.562050	1.430967	1101.726396	0.028063	0.030139
RS	22	0.624404	1.582623	1043.887347	0.026590	0.028449
RS	23	0.692631	1.582623	1091.977964	0.027815	0.029983
RS	24	0.767283	1.769614	1020.020745	0.025982	0.027909
RS	25	0.848967	1.769614	1063.645663	0.027093	0.029293
RS	26	0.938343	2.001568	979.273457	0.024944	0.026874
RS	27	1.036138	2.001568	1018.312240	0.025938	0.028094
RS	28	1.143143	2.290793	924.165394	0.023540	0.025402
RS	29	1.260226	2.290793	958.788288	0.024422	0.026455
RS	30	1.388336	2.652378	858.349412	0.021864	0.023589
RS	31	1.528513	2.652378	888.934500	0.022643	0.024482
RS	32	1.681891	3.104357	786.088859	0.020023	0.021553
RS	33	1.849715	3.104357	813.118826	0.020712	0.022294
RS	34	2.033346	3.667408	711.684416	0.018128	0.019409
RS	35	2.234271	3.667408	735.652253	0.018738	0.020011
RS	36	2.454120	4.362200	639.192284	0.016281	0.017274
RS	37	2.694675	4.362200	660.530050	0.016825	0.017754
RS	38	2.957887	5.204895	572.015269	0.014570	0.015254
RS	39	3.245888	5.204895	591.057837	0.015055	0.015632
RS	40	3.561015	6.201328	512.538718	0.013055	0.013428
RS	41	3.905821	6.201328	529.519832	0.013488	0.013726
RS	42	4.283102	7.343244	461.861886	0.011764	0.011844
RS	43	4.695916	7.343244	476.929840	0.012148	0.012082
RS	44	5.147611	8.610732	419.765039	0.010692	0.010512
RS	45	5.641848	8.610732	433.003198	0.011029	0.010706
RS	46	6.182633	9.982327	384.948043	0.009805	0.009406
RS	47	6.774352	9.982327	396.394353	0.010097	0.009568
RS	48	7.421800	11.450209	355.420636	0.009053	0.008482
RS	49	8.130227	11.450209	365.091506	0.009300	0.008616
RS	50	8.905376	13.037033	328.887743	0.008377	0.007681
RS	51	9.753531	13.037033	336.815593	0.008579	0.007793
RS	52	10.681568	14.821757	302.914867	0.007716	0.006945
RS	53	11.697011	14.821757	309.210986	0.007876	0.007036
RS	54	12.808091	18.430527	254.188595	0.006475	0.005744
RS	55	14.023816	18.430527	260.276945	0.006630	0.005846
RS	56	15.354042	18.430527	264.849866	0.006746	0.005918
RS	57	16.809553	18.430527	267.665303	0.006818	0.005953
RS	58	18.402148	129.385918	39.814550	0.001014	0.001044
RS	59	20.144740	129.385918	43.118655	0.001098	0.001118
RS	60	22.051454	129.385918	46.650975	0.001188	0.001194
RS	61	24.137748	129.385918	50.418131	0.001284	0.001274
RS	62	26.420537	129.385918	54.424875	0.001386	0.001355
RS	63	28.918325	129.385918	3543.349579	0.090256	0.064921
PA	4+25*2+4+6 0.002714924 0.004368121 28.918325389 83.328762349 5.179394013 2.051210892 1.363493185 1.163473415 1.119673687 1.145434492 1.211982547 1.308199637 1.430966925 1.582623225 1.769614209 2.001567943 2.290793216 2.652378434 3.104357221 3.667408306 4.362200231 5.204895321 6.201327632 7.343243536 8.610732297 9.982326677 11.450208657 13.037033004 14.821756585 18.430526722 129.385918209
//
IT	4879
RD	8
LK	-65534.160010
QD	-384.979015 -> -287.233785
RI	0.0060534994
TR	0.002274	0.004430
MT	30.822791
MM	C_pi: 14.624804, n_recomb: 43984.461186
RS	0	0.000000	189.668602	2.140374	0.000049	0.000001
RS	1	0.009529	189.668602	2.344254	0.000053	0.000007
RS	2	0.019966	189.668602	2.567547	0.000058	0.000019
RS	3	0.031397	189.668602	2.812100	0.000064	0.000036
RS	4	0.043917	7.940918	73.503342	0.001671	0.000906
RS	5	0.057631	7.940918	80.364346	0.001827	0.001286
RS	6	0.072651	2.715500	256.390506	0.005829	0.004300
RS	7	0.089103	2.715500	279.055381	0.006344	0.005416
RS	8	0.107122	1.664505	494.069043	0.011233	0.009876
RS	9	0.126858	1.664505	534.492305	0.012152	0.011613
RS	10	0.148475	1.355615	707.994701	0.016096	0.015625
RS	11	0.172151	1.355615	761.441585	0.017312	0.017591
RS	12	0.198084	1.268618	872.936918	0.019846	0.020270
RS	13	0.226488	1.268618	934.016579	0.021235	0.022205
RS	14	0.257598	1.274369	992.705991	0.022569	0.023566
RS	15	0.291673	1.274369	1057.353283	0.024039	0.025405
RS	16	0.328995	1.330229	1076.772376	0.024481	0.025754
RS	17	0.369872	1.330229	1142.128529	0.025967	0.027515
RS	18	0.414646	1.419401	1133.182269	0.025763	0.027156
RS	19	0.463685	1.419401	1197.187501	0.027218	0.028858
RS	20	0.517397	1.536329	1166.362265	0.026518	0.027981
RS	21	0.576228	1.536329	1227.449023	0.027906	0.029617
RS	22	0.640664	1.682449	1177.395656	0.026768	0.028295
RS	23	0.711240	1.682449	1234.360477	0.028064	0.029836
RS	24	0.788541	1.863967	1166.031784	0.026510	0.028084
RS	25	0.873208	1.863967	1218.047736	0.027693	0.029497
RS	26	0.965943	2.090436	1132.741144	0.025753	0.027339
RS	27	1.067515	2.090436	1179.403333	0.026814	0.028601
RS	28	1.178764	2.374143	1079.761241	0.024549	0.026096
RS	29	1.300615	2.374143	1121.078722	0.025488	0.027197
RS	30	1.434076	2.730248	1011.031784	0.022986	0.024440
RS	31	1.580255	2.730248	1047.345372	0.023812	0.025383
RS	32	1.740363	3.177114	931.582635	0.021180	0.022487
RS	33	1.915727	3.177114	963.436359	0.021904	0.023277
RS	34	2.107801	3.736089	846.828764	0.019253	0.020364
RS	35	2.318177	3.736089	874.834900	0.019890	0.021012
RS	36	2.548600	4.428812	762.146211	0.017328	0.018200
RS	37	2.800979	4.428812	786.870168	0.017890	0.018723
RS	38	3.077407	5.272502	682.251954	0.015511	0.016119
RS	39	3.380175	5.272502	704.142246	0.016009	0.016537
RS	40	3.711793	6.273751	610.617557	0.013883	0.014220
RS	41	4.075010	6.273751	629.985789	0.014323	0.014552
RS	42	4.472838	7.424071	549.055426	0.012483	0.012561
RS	43	4.908573	7.424071	566.091576	0.012870	0.012827
RS	44	5.385829	8.701853	497.631000	0.011314	0.011159
RS	45	5.908561	8.701853	512.432342	0.011650	0.011374
RS	46	6.481103	10.082407	454.966447	0.010344	0.009990
RS	47	7.108202	10.082407	467.567384	0.010630	0.010164
RS	48	7.795055	11.553766	418.749201	0.009520	0.009006
RS	49	8.547358	11.553766	429.156038	0.009757	0.009146
RS	50	9.371345	13.134546	386.234889	0.008781	0.008149
RS	51	10.273848	13.134546	394.477263	0.008969	0.008258
RS	52	11.262349	14.901284	354.475575	0.008059	0.007352
RS	53	12.345042	14.901284	360.691719	0.008200	0.007434
RS	54	13.530902	18.477870	296.364940	0.006738	0.006057
RS	55	14.829760	18.477870	302.452077	0.006876	0.006149
RS	56	16.252383	18.477870	306.590449	0.006970	0.006205
RS	57	17.810565	18.477870	308.498842	0.007014	0.006218
RS	58	19.517222	151.555139	39.231574	0.000892	0.000917
RS	59	21.386504	151.555139	42.594231	0.000968	0.000984
RS	60	23.433904	151.555139	46.205533	0.001050	0.001055
RS	61	25.676397	151.555139	50.075850	0.001138	0.001129
RS	62	28.132572	151.555139	54.214188	0.001233	0.001206
RS	63	30.822791	151.555139	3989.540591	0.090703	0.067398
PA	4+25*2+4+6 0.002274406 0.004429802 30.822790730 189.668602499 7.940917991 2.715500259 1.664504913 1.355614862 1.268618468 1.274369280 1.330229257 1.419400711 1.536329155 1.682448798 1.863966541 2.090436081 2.374142771 2.730247987 3.177114114 3.736088971 4.428812045 5.272501936 6.273751050 7.424071135 8.701852863 10.082406886 11.553766295 13.134545678 14.901284352 18.477869617 151.555139046
//
IT	5408
RD	9
LK	-65349.218306
QD	-319.736585 -> -244.072940
RI	0.0047086576
TR	0.001941	0.004465
MT	32.717858
MM	C_pi: 15.964057, n_recomb: 48244.594334
RS	0	0.000000	413.173549	1.086008	0.000023	0.000000
RS	1	0.009632	413.173549	1.190613	0.000025	0.000004
RS	2	0.020192	413.173549	1.305293	0.000027	0.000009
RS	3	0.031769	413.173549	1.431018	0.000030	0.000017
RS	4	0.044462	11.772741	55.028542	0.001141	0.000644
RS	5	0.058377	11.772741	60.256287	0.001249	0.000909
RS	6	0.073632	3.505172	221.211293	0.004585	0.003498
RS	7	0.090357	3.505172	241.318507	0.005002	0.004381
RS	8	0.108692	1.994650	461.388902	0.009564	0.008617
RS	9	0.128794	1.994650	500.539859	0.010375	0.010088
RS	10	0.150832	1.558349	693.166669	0.014368	0.014171
RS	11	0.174992	1.558349	747.728173	0.015499	0.015914
RS	12	0.201480	1.423462	880.864363	0.018258	0.018825
RS	13	0.230520	1.423462	945.348196	0.019595	0.020601
RS	14	0.262356	1.408190	1023.317923	0.021211	0.022252
RS	15	0.297259	1.408190	1093.210510	0.022660	0.023981
RS	16	0.335524	1.453606	1129.092700	0.023404	0.024640
RS	17	0.377475	1.453606	1201.091859	0.024896	0.026325
RS	18	0.423466	1.536497	1206.372176	0.025005	0.026287
RS	19	0.473888	1.536497	1278.016719	0.026490	0.027941
RS	20	0.529166	1.648619	1259.356854	0.026104	0.027388
RS	21	0.589769	1.648619	1328.679021	0.027540	0.029002
RS	22	0.656209	1.790445	1288.250470	0.026702	0.027997
RS	23	0.729048	1.790445	1353.628125	0.028058	0.029540
RS	24	0.808904	1.967961	1291.569801	0.026771	0.028082
RS	25	0.896452	1.967961	1351.765494	0.028019	0.029516
RS	26	0.992433	2.190686	1268.676767	0.026297	0.027611
RS	27	1.097658	2.190686	1322.936660	0.027421	0.028906
RS	28	1.213020	2.470894	1221.146513	0.025312	0.026598
RS	29	1.339493	2.470894	1269.239636	0.026308	0.027740
RS	30	1.478148	2.823804	1152.822933	0.023895	0.025114
RS	31	1.630159	2.823804	1194.979274	0.024769	0.026098
RS	32	1.796812	3.267988	1069.200966	0.022162	0.023269
RS	33	1.979517	3.267988	1105.971649	0.022924	0.024099
RS	34	2.179821	3.825257	976.609404	0.020243	0.021191
RS	35	2.399419	3.825257	1008.696639	0.020908	0.021877
RS	36	2.640169	4.517872	881.670412	0.018275	0.019024
RS	37	2.904108	4.517872	909.765194	0.018857	0.019582
RS	38	3.193471	5.363647	790.444149	0.016384	0.016906
RS	39	3.510705	5.363647	815.113775	0.016895	0.017355
RS	40	3.858497	6.369390	707.584887	0.014667	0.014952
RS	41	4.239788	6.369390	729.227552	0.015115	0.015311
RS	42	4.657807	7.525933	635.732208	0.013177	0.013233
RS	43	5.116090	7.525933	654.585733	0.013568	0.013520
RS	44	5.618516	8.809637	575.344247	0.011926	0.011771
RS	45	6.169337	8.809637	591.520771	0.012261	0.012000
RS	46	6.773214	10.192382	525.045220	0.010883	0.010546
RS	47	7.435258	10.192382	538.571574	0.011163	0.010728
RS	48	8.161071	11.657749	482.252227	0.009996	0.009511
RS	49	8.956797	11.657749	493.117105	0.010221	0.009651
RS	50	9.829169	13.219671	443.796142	0.009199	0.008603
RS	51	10.785569	13.219671	452.018172	0.009369	0.008705
RS	52	11.834092	14.950749	406.222339	0.008420	0.007752
RS	53	12.983612	14.950749	411.962565	0.008539	0.007821
RS	54	14.243856	18.449600	338.938520	0.007025	0.006373
RS	55	15.625489	18.449600	344.623984	0.007143	0.006451
RS	56	17.140205	18.449600	347.869344	0.007211	0.006487
RS	57	18.800822	18.449600	348.360241	0.007221	0.006475
RS	58	20.621393	173.835969	38.503504	0.000798	0.000816
RS	59	22.617326	173.835969	41.893134	0.000868	0.000879
RS	60	24.805511	173.835969	45.546834	0.000944	0.000944
RS	61	27.204468	173.835969	49.478088	0.001026	0.001014
RS	62	29.834498	173.835969	53.699475	0.001113	0.001086
RS	63	32.717858	173.835969	4385.211124	0.090895	0.069375
PA	4+25*2+4+6 0.001940673 0.004465244 32.717858136 413.173548561 11.772740955 3.505171876 1.994650256 1.558348951 1.423462486 1.408189624 1.453606214 1.536496843 1.648618838 1.790445137 1.967960691 2.190686134 2.470894247 2.823803953 3.267987838 3.825256911 4.517871809 5.363646504 6.369389651 7.525933195 8.809636815 10.192382251 11.657748853 13.219671344 14.950749193 18.449599733 173.835968941
//
IT	5301
RD	10
LK	-65205.355713
QD	-269.118294 -> -209.291786
RI	0.0038270881
TR	0.001682	0.004481
MT	34.615824
MM	C_pi: 17.204813, n_recomb: 52027.236460
RS	0	0.000000	860.868722	0.566225	0.000011	0.000000
RS	1	0.009730	860.868722	0.621326	0.000012	0.000002
RS	2	0.020407	860.868722	0.681790	0.000013	0.000005
RS	3	0.032123	860.868722	0.748139	0.000014	0.000009
RS	4	0.044978	16.860273	41.899498	0.000805	0.000473
RS	5	0.059085	16.860273	45.937569	0.000883	0.000664
RS	6	0.074564	4.406830	192.403024	0.003698	0.002917
RS	7	0.091549	4.406830	210.280869	0.004042	0.003633
RS	8	0.110187	2.344106	431.004422	0.008284	0.007656
RS	9	0.130639	2.344106	468.657202	0.009008	0.008923
RS	10	0.153080	1.765869	674.711038	0.012968	0.013018
RS	11	0.177705	1.765869	729.656756	0.014025	0.014577
RS	12	0.204726	1.580373	879.581701	0.016906	0.017629
RS	13	0.234377	1.580373	946.431326	0.018191	0.019265
RS	14	0.266912	1.544032	1040.068702	0.019991	0.021110
RS	15	0.302613	1.544032	1114.027672	0.021412	0.022738
RS	16	0.341787	1.579721	1163.914608	0.022371	0.023619
RS	17	0.384774	1.579721	1241.368688	0.023860	0.025234
RS	18	0.431943	1.657260	1259.506637	0.024209	0.025438
RS	19	0.483702	1.657260	1337.701102	0.025712	0.027047
RS	20	0.540496	1.765578	1330.886782	0.025581	0.026754
RS	21	0.602817	1.765578	1407.536196	0.027054	0.028346
RS	22	0.671202	1.904194	1377.412569	0.026475	0.027609
RS	23	0.746241	1.904194	1450.524470	0.027880	0.029151
RS	24	0.828581	2.078925	1396.304517	0.026838	0.027954
RS	25	0.918933	2.078925	1464.238303	0.028144	0.029404
RS	26	1.018077	2.299337	1385.620534	0.026633	0.027734
RS	27	1.126867	2.299337	1447.242423	0.027817	0.029058
RS	28	1.246243	2.577746	1345.986337	0.025871	0.026944
RS	29	1.377234	2.577746	1400.768384	0.026924	0.028121
RS	30	1.520970	2.929455	1280.820638	0.024618	0.025637
RS	31	1.678692	2.929455	1328.816434	0.025541	0.026658
RS	32	1.851761	3.373246	1195.764911	0.022983	0.023912
RS	33	2.041670	3.373246	1237.474951	0.023785	0.024778
RS	34	2.250057	3.931304	1097.823362	0.021101	0.021900
RS	35	2.478720	3.931304	1133.999920	0.021796	0.022619
RS	36	2.729632	4.626336	994.719865	0.019119	0.019750
RS	37	3.004959	4.626336	1026.159642	0.019724	0.020336
RS	38	3.307075	5.476472	893.813489	0.017180	0.017614
RS	39	3.638587	5.476472	921.197796	0.017706	0.018087
RS	40	4.002356	6.488386	800.970953	0.015395	0.015620
RS	41	4.401520	6.488386	824.787228	0.015853	0.016001
RS	42	4.839523	7.651859	719.731509	0.013834	0.013853
RS	43	5.320144	7.651859	740.268731	0.014228	0.014157
RS	44	5.847530	8.940923	651.027705	0.012513	0.012343
RS	45	6.426232	8.940923	668.413067	0.012847	0.012583
RS	46	7.061242	10.323751	593.561505	0.011409	0.011072
RS	47	7.758039	10.323751	607.809940	0.011683	0.011258
RS	48	8.522635	11.779176	544.533966	0.010466	0.009993
RS	49	9.361627	11.779176	555.608227	0.010679	0.010130
RS	50	10.282254	13.315852	500.387393	0.009618	0.009040
RS	51	11.292459	13.315852	508.284447	0.009770	0.009132
RS	52	12.400959	15.001309	457.174603	0.008787	0.008142
RS	53	13.617316	15.001309	462.069801	0.008881	0.008193
RS	54	14.952027	18.392856	381.233874	0.007328	0.006690
RS	55	16.416606	18.392856	386.114227	0.007421	0.006752
RS	56	18.023691	18.392856	388.016980	0.007458	0.006764
RS	57	19.787147	18.392856	386.603583	0.007431	0.006722
RS	58	21.722189	195.914593	37.728866	0.000725	0.000737
RS	59	23.845513	195.914593	41.126344	0.000790	0.000795
RS	60	26.175439	195.914593	44.799703	0.000861	0.000857
RS	61	28.732070	195.914593	48.765016	0.000937	0.000922
RS	62	31.537463	195.914593	53.037859	0.001019	0.000991
RS	63	34.615824	195.914593	4728.301116	0.090881	0.070929
PA	4+25*2+4+6 0.001681788 0.004480598 34.615824402 860.868722415 16.860273492 4.406829953 2.344106294 1.765868535 1.580372748 1.544032135 1.579721153 1.657259526 1.765578177 1.904193767 2.078925173 2.299337127 2.577746492 2.929455309 3.373246195 3.931303880 4.626335959 5.476471851 6.488385645 7.651858734 8.940923235 10.323750932 11.779176325 13.315852138 15.001308577 18.392856150 195.914593482
//
IT	5945
RD	11
LK	-65090.972931
QD	-229.159858 -> -180.732668
RI	0.0032334427
TR	0.001476	0.004480
MT	36.529180
MM	C_pi: 18.349106, n_recomb: 55346.884479
RS	0	0.000000	1722.766041	0.303142	0.000005	0.000000
RS	1	0.009824	1722.766041	0.332928	0.000006	0.000001
RS	2	0.020612	1722.766041	0.365640	0.000007	0.000002
RS	3	0.032461	1722.766041	0.401567	0.000007	0.000005
RS	4	0.045473	23.344343	32.536987	0.000588	0.000357
RS	5	0.059764	23.344343	35.711548	0.000645	0.000499
RS	6	0.075458	5.398819	169.263830	0.003058	0.002489
RS	7	0.092695	5.398819	185.277560	0.003348	0.003084
RS	8	0.111624	2.702158	404.291580	0.007305	0.006920
RS	9	0.132413	2.702158	440.459952	0.007958	0.008030
RS	10	0.155245	1.972644	655.683263	0.011847	0.012105
RS	11	0.180319	1.972644	710.598847	0.012839	0.013515
RS	12	0.207856	1.736041	873.021228	0.015774	0.016645
RS	13	0.238099	1.736041	941.488999	0.017011	0.018160
RS	14	0.271312	1.679635	1047.180897	0.018920	0.020128
RS	15	0.307789	1.679635	1124.246661	0.020313	0.021666
RS	16	0.347848	1.706823	1185.359385	0.021417	0.022700
RS	17	0.391843	1.706823	1267.210875	0.022896	0.024250
RS	18	0.440160	1.780179	1296.285521	0.023421	0.024635
RS	19	0.493223	1.780179	1379.979204	0.024933	0.026200
RS	20	0.551498	1.885764	1383.971131	0.025005	0.026114
RS	21	0.615499	1.885764	1466.995512	0.026505	0.027683
RS	22	0.685787	2.022191	1447.037365	0.026145	0.027170
RS	23	0.762979	2.022191	1527.098187	0.027591	0.028709
RS	24	0.847755	2.195213	1481.433687	0.026766	0.027739
RS	25	0.940859	2.195213	1556.522060	0.028123	0.029203
RS	26	1.043108	2.414526	1483.836979	0.026810	0.027746
RS	27	1.155403	2.414526	1552.436949	0.028049	0.029097
RS	28	1.278728	2.692579	1453.727710	0.026266	0.027166
RS	29	1.414169	2.692579	1514.981014	0.027372	0.028376
RS	30	1.562915	3.044827	1393.833230	0.025184	0.026034
RS	31	1.726273	3.044827	1447.565928	0.026154	0.027090
RS	32	1.905679	3.490302	1309.658637	0.023663	0.024438
RS	33	2.102709	3.490302	1356.267131	0.024505	0.025337
RS	34	2.319094	4.051549	1208.637860	0.021838	0.022503
RS	35	2.556736	4.051549	1248.880968	0.022565	0.023251
RS	36	2.817723	4.751657	1099.415072	0.019864	0.020384
RS	37	3.104349	4.751657	1134.167678	0.020492	0.020997
RS	38	3.419131	5.608929	990.551370	0.017897	0.018245
RS	39	3.764836	5.608929	1020.596197	0.018440	0.018741
RS	40	4.144502	6.629666	889.108484	0.016064	0.016227
RS	41	4.561465	6.629666	915.018943	0.016532	0.016625
RS	42	5.019389	7.802338	799.555007	0.014446	0.014424
RS	43	5.522297	7.802338	821.671288	0.014846	0.014741
RS	44	6.074609	9.098370	723.356788	0.013070	0.012875
RS	45	6.681178	9.098370	741.819904	0.013403	0.013123
RS	46	7.347334	10.481980	659.355262	0.011913	0.011566
RS	47	8.078930	10.481980	674.163430	0.012181	0.011754
RS	48	8.882395	11.926959	604.589970	0.010924	0.010450
RS	49	9.764789	11.926959	615.670856	0.011124	0.010583
RS	50	10.733867	13.436216	555.153285	0.010030	0.009460
RS	51	11.798142	13.436216	562.469474	0.010163	0.009540
RS	52	12.966968	15.071263	506.629339	0.009154	0.008520
RS	53	14.250614	15.071263	510.357349	0.009221	0.008551
RS	54	15.660361	18.337278	422.765937	0.007638	0.007007
RS	55	17.208596	18.337278	426.454454	0.007705	0.007049
RS	56	18.908923	18.337278	426.593952	0.007708	0.007035
RS	57	20.776283	18.337278	422.832922	0.007640	0.006959
RS	58	22.827085	217.557138	36.972208	0.000668	0.000674
RS	59	25.079350	217.557138	40.367373	0.000729	0.000729
RS	60	27.552868	217.557138	44.047729	0.000796	0.000787
RS	61	30.269375	217.557138	48.031521	0.000868	0.000850
RS	62	33.252741	217.557138	52.336848	0.000946	0.000916
RS	63	36.529180	217.557138	5019.947877	0.090700	0.072141
PA	4+25*2+4+6 0.001476183 0.004480256 36.529179816 1722.766040660 23.344343476 5.398819111 2.702157947 1.972644163 1.736041369 1.679635009 1.706823371 1.780178849 1.885764336 2.022190971 2.195212631 2.414525896 2.692579417 3.044827253 3.490301579 4.051548631 4.751656567 5.608929146 6.629665649 7.802338031 9.098370349 10.481980362 11.926958607 13.436216304 15.071263114 18.337278143 217.557137893
//
IT	4937
RD	12
LK	-64997.864995
QD	-197.004163 -> -156.880541
RI	0.0028223445
TR	0.001309	0.004467
MT	38.468883
MM	C_pi: 19.404394, n_recomb: 58237.684938
RS	0	0.000000	3318.100994	0.166772	0.000003	0.000000
RS	1	0.009914	3318.100994	0.183308	0.000003	0.000001
RS	2	0.020810	3318.100994	0.201485	0.000003	0.000001
RS	3	0.032787	3318.100994	0.221465	0.000004	0.000002
RS	4	0.045950	31.320228	25.782983	0.000443	0.000277
RS	5	0.060419	31.320228	28.326225	0.000486	0.000386
RS	6	0.076323	6.454409	150.843468	0.002590	0.002168
RS	7	0.093803	6.454409	165.333649	0.002839	0.002675
RS	8	0.113015	3.058462	381.628294	0.006553	0.006352
RS	9	0.134133	3.058462	416.453343	0.007151	0.007342
RS	10	0.157344	2.173982	637.813459	0.010952	0.011381
RS	11	0.182856	2.173982	692.504191	0.011891	0.012671
RS	12	0.210897	1.887838	863.871739	0.014834	0.015836
RS	13	0.241718	1.887838	933.450338	0.016028	0.017250
RS	14	0.275595	1.813292	1047.900862	0.017994	0.019287
RS	15	0.312830	1.813292	1127.329862	0.019357	0.020748
RS	16	0.353756	1.833684	1196.908422	0.020552	0.021878
RS	17	0.398739	1.833684	1282.266266	0.022018	0.023371
RS	18	0.448182	1.904261	1320.162555	0.022669	0.023885
RS	19	0.502527	1.904261	1408.408697	0.024184	0.025411
RS	20	0.562259	2.008264	1421.797153	0.024414	0.025485
RS	21	0.627912	2.008264	1510.282467	0.025933	0.027033
RS	22	0.700074	2.143517	1499.824575	0.025754	0.026703
RS	23	0.779391	2.143517	1586.028227	0.027234	0.028239
RS	24	0.866570	2.315815	1549.025411	0.026598	0.027465
RS	25	0.962391	2.315815	1630.621186	0.027999	0.028941
RS	26	1.067713	2.535098	1564.693679	0.026867	0.027676
RS	27	1.183475	2.535098	1639.802294	0.028157	0.029050
RS	28	1.310713	2.814051	1545.053053	0.026530	0.027292
RS	29	1.450565	2.814051	1612.473364	0.027688	0.028532
RS	30	1.604282	3.168355	1491.949964	0.025618	0.026329
RS	31	1.773237	3.168355	1551.245152	0.026636	0.027418
RS	32	1.958943	3.617365	1410.511640	0.024220	0.024863
RS	33	2.163058	3.617365	1461.929008	0.025103	0.025794
RS	34	2.387408	4.184033	1308.368006	0.022466	0.023013
RS	35	2.633999	4.184033	1352.630913	0.023226	0.023791
RS	36	2.905036	4.891821	1194.895283	0.020518	0.020937
RS	37	3.202943	4.891821	1232.925940	0.021171	0.021576
RS	38	3.530384	5.759136	1079.734424	0.018540	0.018807
RS	39	3.890285	5.759136	1112.399120	0.019101	0.019324
RS	40	4.285865	6.791776	971.084528	0.016675	0.016775
RS	41	4.720662	6.791776	999.034833	0.017154	0.017190
RS	42	5.198562	7.976708	874.344376	0.015013	0.014947
RS	43	5.723840	7.976708	897.968750	0.015419	0.015276
RS	44	6.301191	9.282514	791.549236	0.013592	0.013368
RS	45	6.935779	9.282514	810.999840	0.013926	0.013623
RS	46	7.633277	10.669243	721.728008	0.012393	0.012029
RS	47	8.399922	10.669243	736.981039	0.012655	0.012218
RS	48	9.242569	12.105365	661.808944	0.011364	0.010883
RS	49	10.168753	12.105365	672.747273	0.011552	0.011009
RS	50	11.186755	13.587638	607.575007	0.010433	0.009862
RS	51	12.305677	13.587638	614.112318	0.010545	0.009928
RS	52	13.535525	15.170852	554.166575	0.009516	0.008886
RS	53	14.887295	15.170852	556.463303	0.009555	0.008896
RS	54	16.373073	18.300855	463.247052	0.007954	0.007324
RS	55	18.006146	18.300855	465.387731	0.007991	0.007343
RS	56	19.801114	18.300855	463.385349	0.007957	0.007299
RS	57	21.774028	18.300855	456.888177	0.007845	0.007187
RS	58	23.942529	238.605445	36.275580	0.000623	0.000624
RS	59	26.326006	238.605445	39.664705	0.000681	0.000676
RS	60	28.945772	238.605445	43.346697	0.000744	0.000732
RS	61	31.825250	238.605445	47.341655	0.000813	0.000792
RS	62	34.990187	238.605445	51.669838	0.000887	0.000856
RS	63	38.468883	238.605445	5263.965880	0.090388	0.073085
PA	4+25*2+4+6 0.001309187 0.004467473 38.468883249 3318.100994165 31.320228056 6.454408686 3.058461965 2.173982260 1.887838367 1.813292469 1.833684383 1.904261140 2.008264491 2.143517493 2.315814964 2.535098373 2.814051270 3.168355231 3.617364646 4.184032590 4.891821409 5.759135652 6.791775622 7.976707833 9.282514396 10.669242838 12.105365184 13.587638278 15.170852365 18.300855446 238.605445428
//
IT	6067
RD	13
LK	-64920.320402
QD	-170.627387 -> -136.666388
RI	0.0025289303
TR	0.001171	0.004445
MT	40.440826
MM	C_pi: 20.379795, n_recomb: 60743.408830
RS	0	0.000000	6154.557657	0.094427	0.000002	0.000000
RS	1	0.010001	6154.557657	0.103872	0.000002	0.000000
RS	2	0.021001	6154.557657	0.114263	0.000002	0.000001
RS	3	0.033102	6154.557657	0.125693	0.000002	0.000001
RS	4	0.046413	40.834316	20.835961	0.000343	0.000220
RS	5	0.061056	40.834316	22.911841	0.000377	0.000306
RS	6	0.077162	7.545946	136.203300	0.002242	0.001923
RS	7	0.094879	7.545946	149.461744	0.002461	0.002364
RS	8	0.114368	3.404111	362.850020	0.005973	0.005909
RS	9	0.135807	3.404111	396.526584	0.006528	0.006808
RS	10	0.159389	2.366141	621.971768	0.010239	0.010806
RS	11	0.185329	2.366141	676.383787	0.011135	0.012001
RS	12	0.213864	2.033795	853.851362	0.014057	0.015170
RS	13	0.245252	2.033795	924.213491	0.015215	0.016502
RS	14	0.279780	1.943780	1044.563717	0.017196	0.018566
RS	15	0.317760	1.943780	1125.796211	0.018534	0.019961
RS	16	0.359539	1.959451	1201.299515	0.019777	0.021147
RS	17	0.405495	1.959451	1289.436082	0.021228	0.022589
RS	18	0.456048	2.028842	1334.073540	0.021962	0.023191
RS	19	0.511656	2.028842	1426.051762	0.023477	0.024682
RS	20	0.572825	2.132490	1447.292659	0.023826	0.024877
RS	21	0.640112	2.132490	1540.404481	0.025359	0.026406
RS	22	0.714128	2.267569	1538.506120	0.025328	0.026226
RS	23	0.795546	2.267569	1630.077890	0.026835	0.027758
RS	24	0.885106	2.440052	1601.448640	0.026364	0.027152
RS	25	0.983622	2.440052	1688.894581	0.027804	0.028639
RS	26	1.091991	2.660251	1630.083133	0.026836	0.027545
RS	27	1.211198	2.660251	1711.192854	0.028171	0.028941
RS	28	1.342326	2.941179	1621.340979	0.026692	0.027341
RS	29	1.486567	2.941179	1694.573875	0.027897	0.028611
RS	30	1.645234	3.298851	1576.047947	0.025946	0.026541
RS	31	1.819768	3.298851	1640.683452	0.027010	0.027661
RS	32	2.011757	3.753014	1498.770862	0.024674	0.025204
RS	33	2.222945	3.753014	1554.872056	0.025597	0.026166
RS	34	2.455254	4.327103	1397.125674	0.023000	0.023444
RS	35	2.710795	4.327103	1445.342883	0.023794	0.024250
RS	36	2.991892	5.044980	1281.040952	0.021089	0.021419
RS	37	3.301100	5.044980	1322.312676	0.021769	0.022082
RS	38	3.641231	5.925142	1161.100765	0.019115	0.019308
RS	39	4.015378	5.925142	1196.356428	0.019695	0.019845
RS	40	4.426941	6.972818	1046.565097	0.017229	0.017271
RS	41	4.879663	6.972818	1076.523541	0.017722	0.017702
RS	42	5.377660	8.173317	943.743206	0.015537	0.015426
RS	43	5.925460	8.173317	968.835847	0.015950	0.015766
RS	44	6.528043	9.492225	855.252858	0.014080	0.013825
RS	45	7.190888	9.492225	875.639294	0.014415	0.014086
RS	46	7.920022	10.885169	780.352188	0.012847	0.012463
RS	47	8.722073	10.885169	795.980790	0.013104	0.012651
RS	48	9.604335	12.315088	715.898393	0.011786	0.011294
RS	49	10.574828	12.315088	726.597297	0.011962	0.011413
RS	50	11.642377	13.772259	657.403184	0.010823	0.010247
RS	51	12.816687	13.772259	663.021600	0.010915	0.010298
RS	52	14.108436	15.304161	599.591470	0.009871	0.009241
RS	53	15.529367	15.304161	600.253009	0.009882	0.009228
RS	54	17.092400	18.292478	502.546021	0.008273	0.007640
RS	55	18.811746	18.292478	502.820605	0.008278	0.007633
RS	56	20.703037	18.292478	498.345188	0.008204	0.007558
RS	57	22.783469	18.292478	488.781393	0.008047	0.007407
RS	58	25.071957	258.939525	35.664965	0.000587	0.000584
RS	59	27.589308	258.939525	39.048759	0.000643	0.000634
RS	60	30.358410	258.939525	42.732118	0.000703	0.000688
RS	61	33.404439	258.939525	46.736753	0.000769	0.000746
RS	62	36.755089	258.939525	51.084805	0.000841	0.000808
RS	63	40.440826	258.939525	5465.652601	0.089979	0.073823
PA	4+25*2+4+6 0.001170810 0.004444961 40.440825508 6154.557656784 40.834316040 7.545945671 3.404110568 2.366141314 2.033795414 1.943779539 1.959450538 2.028841709 2.132490157 2.267568792 2.440051585 2.660250867 2.941178932 3.298851186 3.753013534 4.327102866 5.044980071 5.925141621 6.972818217 8.173316862 9.492225036 10.885168693 12.315088279 13.772259161 15.304160998 18.292477979 258.939524543
//
IT	5922
RD	14
LK	-64854.391959
QD	-148.605658 -> -119.327610
RI	0.0023120248
TR	0.001054	0.004415
MT	42.448566
MM	C_pi: 21.284751, n_recomb: 62909.043008
RS	0	0.000000	11050.580053	0.054837	0.000001	0.000000
RS	1	0.010085	11050.580053	0.060368	0.000001	0.000000
RS	2	0.021187	11050.580053	0.066458	0.000001	0.000000
RS	3	0.033409	11050.580053	0.073162	0.000001	0.000001
RS	4	0.046863	51.922283	17.139517	0.000272	0.000179
RS	5	0.061675	51.922283	18.863041	0.000300	0.000248
RS	6	0.077980	8.648599	124.521879	0.001979	0.001732
RS	7	0.095929	8.648599	136.787149	0.002174	0.002124
RS	8	0.115688	3.732169	347.549572	0.005525	0.005562
RS	9	0.137441	3.732169	380.284193	0.006045	0.006391
RS	10	0.161387	2.546438	608.483700	0.009672	0.010348
RS	11	0.187748	2.546438	662.646122	0.010533	0.011468
RS	12	0.216767	2.172541	843.991741	0.013416	0.014621
RS	13	0.248713	2.172541	914.937451	0.014544	0.015885
RS	14	0.283881	2.070267	1038.777522	0.016512	0.017948
RS	15	0.322596	2.070267	1121.399111	0.017826	0.019288
RS	16	0.365215	2.083538	1200.598709	0.019085	0.020495
RS	17	0.412132	2.083538	1290.930199	0.020521	0.021895
RS	18	0.463780	2.153481	1340.382710	0.021307	0.022550
RS	19	0.520638	2.153481	1435.397807	0.022817	0.024011
RS	20	0.583230	2.258068	1462.956846	0.023255	0.024296
RS	21	0.652134	2.258068	1559.955107	0.024797	0.025807
RS	22	0.727987	2.393963	1565.558406	0.024886	0.025749
RS	23	0.811489	2.393963	1661.781223	0.026416	0.027278
RS	24	0.903414	2.567479	1641.004352	0.026085	0.026814
RS	25	1.004608	2.567479	1733.665014	0.027558	0.028311
RS	26	1.116009	2.789427	1682.014399	0.026737	0.027369
RS	27	1.238644	2.789427	1768.610906	0.028114	0.028785
RS	28	1.373646	3.073263	1684.228035	0.026772	0.027332
RS	29	1.522264	3.073263	1762.894980	0.028023	0.028629
RS	30	1.685871	3.435427	1647.374252	0.026187	0.026685
RS	31	1.865976	3.435427	1717.098305	0.027295	0.027837
RS	32	2.064246	3.896155	1575.310479	0.025041	0.025476
RS	33	2.282511	3.896155	1635.945085	0.026005	0.026469
RS	34	2.522789	4.479434	1475.471708	0.023454	0.023808
RS	35	2.787298	4.479434	1527.562263	0.024282	0.024643
RS	36	3.078483	5.209586	1358.168046	0.021589	0.021840
RS	37	3.399035	5.209586	1402.640264	0.022296	0.022527
RS	38	3.751914	6.105217	1234.791732	0.019628	0.019753
RS	39	4.140382	6.105217	1272.617063	0.020229	0.020311
RS	40	4.568026	7.170952	1115.577761	0.017733	0.017720
RS	41	5.038799	7.170952	1147.529689	0.018241	0.018167
RS	42	5.557049	8.390336	1007.710068	0.016019	0.015865
RS	43	6.127565	8.390336	1034.256161	0.016441	0.016217
RS	44	6.755618	9.725825	914.389836	0.014535	0.014249
RS	45	7.447010	9.725825	935.692594	0.014874	0.014516
RS	46	8.208130	11.128435	835.132416	0.013275	0.012869
RS	47	9.046009	11.128435	851.106588	0.013529	0.013058
RS	48	9.968388	12.555347	766.761423	0.012188	0.011682
RS	49	10.983790	12.555347	777.170556	0.012354	0.011794
RS	50	12.101595	13.990078	704.551932	0.011200	0.010616
RS	51	13.332132	13.990078	709.164669	0.011273	0.010652
RS	52	14.686769	15.472334	642.840659	0.010219	0.009585
RS	53	16.178021	15.472334	641.720577	0.010201	0.009548
RS	54	17.819667	18.316395	540.614800	0.008594	0.007955
RS	55	19.626874	18.316395	538.745963	0.008564	0.007921
RS	56	21.616338	18.316395	531.515482	0.008449	0.007810
RS	57	23.806441	18.316395	518.612125	0.008244	0.007619
RS	58	26.217417	278.469104	35.154945	0.000559	0.000553
RS	59	28.871541	278.469104	38.537091	0.000613	0.000601
RS	60	31.793335	278.469104	42.224993	0.000671	0.000654
RS	61	35.009793	278.469104	46.241804	0.000735	0.000710
RS	62	38.550632	278.469104	50.611338	0.000805	0.000770
RS	63	42.448566	278.469104	5630.585827	0.089504	0.074405
PA	4+25*2+4+6 0.001054114 0.004414841 42.448566001 11050.580053117 51.922283107 8.648599372 3.732169309 2.546438058 2.172541097 2.070267131 2.083538209 2.153481149 2.258068149 2.393962804 2.567478900 2.789426686 3.073262935 3.435426625 3.896154809 4.479434166 5.209585574 6.105216707 7.170952263 8.390336409 9.725824572 11.128434840 12.555347221 13.990077560 15.472334021 18.316395165 278.469104166
//
IT	6741
RD	15
LK	-64797.345223
QD	-129.935456 -> -104.313619
RI	0.0021461465
TR	0.000954	0.004379
MT	44.489765
MM	C_pi: 22.126433, n_recomb: 64776.151284
RS	0	0.000000	19602.518924	0.032044	0.000000	0.000000
RS	1	0.010167	19602.518924	0.035303	0.000001	0.000000
RS	2	0.021368	19602.518924	0.038893	0.000001	0.000000
RS	3	0.033707	19602.518924	0.042849	0.000001	0.000000
RS	4	0.047301	64.598102	14.323404	0.000221	0.000147
RS	5	0.062277	64.598102	15.776358	0.000244	0.000204
RS	6	0.078776	9.741391	115.136444	0.001777	0.001581
RS	7	0.096952	9.741391	126.599156	0.001954	0.001936
RS	8	0.116976	4.037837	335.229394	0.005175	0.005288
RS	9	0.139035	4.037837	367.216603	0.005669	0.006063
RS	10	0.163338	2.713166	597.340073	0.009222	0.009982
RS	11	0.190111	2.713166	651.323355	0.010055	0.011044
RS	12	0.219607	2.303211	834.828734	0.012888	0.014167
RS	13	0.252101	2.303211	906.240241	0.013990	0.015378
RS	14	0.287899	2.192173	1031.595042	0.015926	0.017415
RS	15	0.327337	2.192173	1115.298236	0.017218	0.018710
RS	16	0.370784	2.205528	1196.281137	0.018468	0.019912
RS	17	0.418648	2.205528	1288.338564	0.019889	0.021276
RS	18	0.471379	2.277835	1340.899042	0.020701	0.021959
RS	19	0.529471	2.277835	1438.364666	0.022205	0.023394
RS	20	0.593469	2.384670	1470.816729	0.022706	0.023743
RS	21	0.663974	2.384670	1571.052175	0.024254	0.025239
RS	22	0.741647	2.522353	1583.084130	0.024439	0.025278
RS	23	0.827216	2.522353	1683.305199	0.025986	0.026803
RS	24	0.921486	2.697679	1669.744564	0.025777	0.026462
RS	25	1.025340	2.697679	1767.019739	0.027279	0.027968
RS	26	1.139753	2.922104	1722.369192	0.026590	0.027160
RS	27	1.265798	2.922104	1813.947365	0.028003	0.028596
RS	28	1.404658	3.209629	1735.348596	0.026790	0.027276
RS	29	1.557636	3.209629	1819.061603	0.028082	0.028600
RS	30	1.726167	3.577224	1707.267962	0.026356	0.026775
RS	31	1.911833	3.577224	1781.809897	0.027507	0.027957
RS	32	2.116375	4.045701	1641.173371	0.025336	0.025689
RS	33	2.341713	4.045701	1706.171049	0.026339	0.026713
RS	34	2.589961	4.639681	1544.175707	0.023839	0.024115
RS	35	2.863448	4.639681	1600.043753	0.024701	0.024978
RS	36	3.164741	5.384007	1426.818818	0.022027	0.022206
RS	37	3.496665	5.384007	1474.444059	0.022762	0.022919
RS	38	3.862337	6.297431	1301.174244	0.020087	0.020151
RS	39	4.265186	6.297431	1341.549610	0.020711	0.020730
RS	40	4.708992	7.383959	1178.362460	0.018191	0.018127
RS	41	5.197920	7.383959	1212.302762	0.018715	0.018591
RS	42	5.736558	8.625329	1066.393370	0.016463	0.016269
RS	43	6.329958	8.625329	1094.394847	0.016895	0.016632
RS	44	6.983689	9.980709	969.049630	0.014960	0.014642
RS	45	7.703885	9.980709	991.272611	0.015303	0.014916
RS	46	8.497302	11.396368	886.119859	0.013680	0.013251
RS	47	9.371386	11.396368	902.439854	0.013932	0.013440
RS	48	10.334338	12.823528	814.425678	0.012573	0.012050
RS	49	11.395193	12.823528	824.532281	0.012729	0.012156
RS	50	12.563904	14.238705	749.037497	0.011563	0.010969
RS	51	13.851437	14.238705	752.602855	0.011619	0.010990
RS	52	15.269874	15.673438	683.931406	0.010558	0.009918
RS	53	16.832523	15.673438	680.934286	0.010512	0.009858
RS	54	18.554045	18.372292	577.454571	0.008915	0.008269
RS	55	20.450593	18.372292	573.205421	0.008849	0.008204
RS	56	22.539963	18.372292	562.985050	0.008691	0.008058
RS	57	24.841759	18.372292	546.522968	0.008437	0.007824
RS	58	27.377576	297.095355	34.752441	0.000537	0.000528
RS	59	30.171210	297.095355	38.138484	0.000589	0.000575
RS	60	33.248870	297.095355	41.836298	0.000646	0.000626
RS	61	36.639435	297.095355	45.870352	0.000708	0.000682
RS	62	40.374718	297.095355	50.265982	0.000776	0.000741
RS	63	44.489765	297.095355	5764.003018	0.088983	0.074867
PA	4+25*2+4+6 0.000954317 0.004379054 44.489764928 19602.518923779 64.598101829 9.741390502 4.037837091 2.713166360 2.303210957 2.192173039 2.205527633 2.277834901 2.384670156 2.522353013 2.697679332 2.922104390 3.209629277 3.577223942 4.045700946 4.639681411 5.384007097 6.297431214 7.383958902 8.625328817 9.980708967 11.396368176 12.823528440 14.238705314 15.673437651 18.372292367 297.095355169
//
IT	5468
RD	16
LK	-64747.281785
QD	-113.906585 -> -91.224255
RI	0.0020151275
TR	0.000868	0.004339
MT	46.559948
MM	C_pi: 22.910483, n_recomb: 66380.793329
RS	0	0.000000	32443.490888	0.019972	0.000000	0.000000
RS	1	0.010246	32443.490888	0.022019	0.000000	0.000000
RS	2	0.021543	32443.490888	0.024276	0.000000	0.000000
RS	3	0.033996	32443.490888	0.026764	0.000000	0.000000
RS	4	0.047726	78.930210	12.127378	0.000183	0.000123
RS	5	0.062862	78.930210	13.367758	0.000201	0.000171
RS	6	0.079550	10.809949	107.508670	0.001620	0.001460
RS	7	0.097947	10.809949	118.317484	0.001782	0.001786
RS	8	0.118230	4.318147	325.407796	0.004902	0.005071
RS	9	0.140590	4.318147	356.820898	0.005375	0.005805
RS	10	0.165242	2.865387	588.375727	0.008864	0.009690
RS	11	0.192419	2.865387	642.267541	0.009676	0.010708
RS	12	0.222382	2.425248	826.628241	0.012453	0.013791
RS	13	0.255414	2.425248	898.441143	0.013535	0.014959
RS	14	0.291831	2.309103	1023.688382	0.015421	0.016955
RS	15	0.331979	2.309103	1108.242878	0.016695	0.018213
RS	16	0.376241	2.325094	1189.398376	0.017918	0.019391
RS	17	0.425039	2.325094	1282.802866	0.019325	0.020724
RS	18	0.478836	2.401611	1336.994751	0.020141	0.021415
RS	19	0.538145	2.401611	1436.416021	0.021639	0.022826
RS	20	0.603532	2.512015	1472.473578	0.022182	0.023219
RS	21	0.675618	2.512015	1575.378489	0.023732	0.024701
RS	22	0.755091	2.652425	1592.816693	0.023995	0.024818
RS	23	0.842706	2.652425	1696.446404	0.025556	0.026340
RS	24	0.939299	2.830279	1689.417949	0.025450	0.026102
RS	25	1.045790	2.830279	1790.747556	0.026977	0.027616
RS	26	1.163191	3.057809	1752.814587	0.026405	0.026928
RS	27	1.292622	3.057809	1848.886758	0.027853	0.028383
RS	28	1.435315	3.349672	1776.203288	0.026758	0.027184
RS	29	1.592628	3.349672	1864.573589	0.028089	0.028535
RS	30	1.766061	3.723476	1757.009164	0.026469	0.026820
RS	31	1.957264	3.723476	1836.086204	0.027660	0.028032
RS	32	2.168058	4.200684	1697.401241	0.025571	0.025855
RS	33	2.400451	4.200684	1766.575399	0.026613	0.026909
RS	34	2.656656	4.806626	1604.054014	0.024164	0.024373
RS	35	2.939113	4.806626	1663.588901	0.025061	0.025264
RS	36	3.250511	5.566756	1487.605970	0.022410	0.022527
RS	37	3.593815	5.566756	1538.327015	0.023174	0.023264
RS	38	3.972296	6.499996	1360.696235	0.020498	0.020506
RS	39	4.389558	6.499996	1403.598647	0.021145	0.021106
RS	40	4.849574	7.609751	1235.238178	0.018608	0.018497
RS	41	5.356724	7.609751	1271.164962	0.019150	0.018978
RS	42	5.915839	8.875894	1120.020413	0.016873	0.016640
RS	43	6.532242	8.875894	1149.488525	0.017317	0.017016
RS	44	7.211804	10.254221	1019.390829	0.015357	0.015008
RS	45	7.960997	10.254221	1042.553392	0.015706	0.015289
RS	46	8.786954	11.686109	933.424344	0.014062	0.013609
RS	47	9.697542	11.686109	950.112379	0.014313	0.013799
RS	48	10.701432	13.116647	858.967004	0.012940	0.012399
RS	49	11.808184	13.116647	868.787551	0.013088	0.012499
RS	50	13.028337	14.515148	790.913171	0.011915	0.011307
RS	51	14.373512	14.515148	793.426659	0.011953	0.011315
RS	52	15.856518	15.904677	722.904096	0.010890	0.010241
RS	53	17.491477	15.904677	717.979301	0.010816	0.010157
RS	54	19.293960	18.458356	613.071702	0.009236	0.008581
RS	55	21.281132	18.458356	606.245212	0.009133	0.008485
RS	56	23.471916	18.458356	592.845684	0.008931	0.008301
RS	57	25.887176	18.458356	572.656376	0.008627	0.008023
RS	58	28.549911	314.722532	34.459422	0.000519	0.000508
RS	59	31.485480	314.722532	37.856031	0.000570	0.000554
RS	60	34.721836	314.722532	41.570479	0.000626	0.000605
RS	61	38.289801	314.722532	45.628458	0.000687	0.000659
RS	62	42.223352	314.722532	50.056713	0.000754	0.000718
RS	63	46.559948	314.722532	5870.431827	0.088436	0.075241
PA	4+25*2+4+6 0.000868019 0.004339166 46.559948311 32443.490888154 78.930209638 10.809948696 4.318147031 2.865387313 2.425247579 2.309103457 2.325094429 2.401611103 2.512015333 2.652424589 2.830279249 3.057808675 3.349671537 3.723475657 4.200684239 4.806625933 5.566756116 6.499995914 7.609751006 8.875893527 10.254221013 11.686109481 13.116647427 14.515148379 15.904676969 18.458356420 314.722532141
//
IT	5803
RD	17
LK	-64702.871417
QD	-100.011571 -> -79.765435
RI	0.0019092757
TR	0.000793	0.004297
MT	48.648103
MM	C_pi: 23.639660, n_recomb: 67754.203291
RS	0	0.000000	53104.047057	0.012534	0.000000	0.000000
RS	1	0.010323	53104.047057	0.013829	0.000000	0.000000
RS	2	0.021712	53104.047057	0.015257	0.000000	0.000000
RS	3	0.034276	53104.047057	0.016832	0.000000	0.000000
RS	4	0.048137	95.015337	10.378003	0.000153	0.000104
RS	5	0.063429	95.015337	11.447780	0.000169	0.000145
RS	6	0.080300	11.843974	101.232591	0.001494	0.001361
RS	7	0.098912	11.843974	111.503092	0.001646	0.001663
RS	8	0.119446	4.571663	317.646608	0.004688	0.004898
RS	9	0.142100	4.571663	348.633770	0.005146	0.005601
RS	10	0.167091	3.002663	581.363132	0.008580	0.009459
RS	11	0.194663	3.002663	635.253592	0.009376	0.010443
RS	12	0.225081	2.538334	819.467183	0.012095	0.013480
RS	13	0.258639	2.538334	891.647508	0.013160	0.014616
RS	14	0.295662	2.420712	1015.480007	0.014988	0.016557
RS	15	0.336506	2.420712	1100.709109	0.016246	0.017785
RS	16	0.381566	2.441879	1180.701333	0.017426	0.018923
RS	17	0.431278	2.441879	1275.142261	0.018820	0.020231
RS	18	0.486122	2.524454	1329.703407	0.019625	0.020912
RS	19	0.546627	2.524454	1430.658646	0.021115	0.022303
RS	20	0.613378	2.639733	1469.185692	0.021684	0.022722
RS	21	0.687020	2.639733	1574.261162	0.023235	0.024192
RS	22	0.768264	2.783769	1596.158268	0.023558	0.024370
RS	23	0.857895	2.783769	1702.663224	0.025130	0.025889
RS	24	0.956778	2.964795	1701.485808	0.025113	0.025740
RS	25	1.065869	2.964795	1806.348273	0.026660	0.027262
RS	26	1.186222	3.195947	1774.783741	0.026194	0.026680
RS	27	1.318998	3.195947	1874.881713	0.027672	0.028152
RS	28	1.465481	3.492656	1808.121058	0.026686	0.027065
RS	29	1.627086	3.492656	1900.762717	0.028054	0.028440
RS	30	1.805372	3.873256	1797.775601	0.026534	0.026830
RS	31	2.002064	3.873256	1881.096080	0.027764	0.028071
RS	32	2.219059	4.359947	1744.990014	0.025755	0.025979
RS	33	2.458455	4.359947	1818.139261	0.026834	0.027063
RS	34	2.722564	4.978854	1655.908127	0.024440	0.024589
RS	35	3.013937	4.978854	1718.983879	0.025371	0.025509
RS	36	3.335388	5.756072	1541.164423	0.022746	0.022807
RS	37	3.690023	5.756072	1594.911419	0.023540	0.023570
RS	38	4.081266	6.710776	1413.843747	0.020867	0.020824
RS	39	4.512898	6.710776	1459.242273	0.021537	0.021446
RS	40	4.989086	7.845758	1286.574503	0.018989	0.018834
RS	41	5.514432	7.845758	1324.483075	0.019548	0.019331
RS	42	6.094009	9.139015	1168.867695	0.017252	0.016982
RS	43	6.733415	9.139015	1199.816231	0.017708	0.017371
RS	44	7.438828	10.542875	1065.621621	0.015728	0.015349
RS	45	8.217059	10.542875	1089.751027	0.016084	0.015638
RS	46	9.075628	11.993721	977.202227	0.014423	0.013946
RS	47	10.022827	11.993721	994.294325	0.014675	0.014138
RS	48	11.067804	13.430388	900.500737	0.013291	0.012731
RS	49	12.220655	13.430388	910.072525	0.013432	0.012826
RS	50	13.492514	14.814785	830.264589	0.012254	0.011632
RS	51	14.895667	14.814785	831.750632	0.012276	0.011626
RS	52	16.443667	16.161261	759.824091	0.011214	0.010555
RS	53	18.151467	16.161261	752.958350	0.011113	0.010447
RS	54	20.035562	18.570052	647.485526	0.009556	0.008890
RS	55	22.114153	18.570052	637.922134	0.009415	0.008762
RS	56	24.407316	18.570052	621.196360	0.009168	0.008539
RS	57	26.937202	18.570052	597.157370	0.008814	0.008217
RS	58	29.728248	331.230930	34.274951	0.000506	0.000492
RS	59	32.807413	331.230930	37.689378	0.000556	0.000538
RS	60	36.204440	331.230930	41.427906	0.000611	0.000589
RS	61	39.952141	331.230930	45.517385	0.000672	0.000643
RS	62	44.086716	331.230930	49.985877	0.000738	0.000701
RS	63	48.648103	331.230930	5953.831819	0.087874	0.075548
PA	4+25*2+4+6 0.000792854 0.004296749 48.648103332 53104.047057153 95.015336613 11.843973954 4.571662779 3.002663165 2.538333754 2.420711944 2.441879410 2.524454285 2.639733130 2.783768902 2.964794818 3.195946871 3.492655767 3.873256124 4.359947137 4.978854030 5.756072494 6.710776402 7.845757748 9.139014858 10.542874505 11.993721091 13.430388247 14.814784526 16.161260652 18.570052408 331.230929913
//
IT	6423
RD	18
LK	-64663.183098
QD	-87.885638 -> -69.719645
RI	0.0018222967
TR	0.000727	0.004253
MT	50.744668
MM	C_pi: 24.316491, n_recomb: 68922.272358
RS	0	0.000000	96512.965238	0.007060	0.000000	0.000000
RS	1	0.010397	96512.965238	0.007794	0.000000	0.000000
RS	2	0.021874	96512.965238	0.008604	0.000000	0.000000
RS	3	0.034545	96512.965238	0.009499	0.000000	0.000000
RS	4	0.048534	112.909773	8.963500	0.000130	0.000089
RS	5	0.063976	112.909773	9.894331	0.000144	0.000124
RS	6	0.081025	12.837475	95.997535	0.001393	0.001278
RS	7	0.099845	12.837475	105.819289	0.001535	0.001563
RS	8	0.120623	4.797701	311.600732	0.004521	0.004760
RS	9	0.143560	4.797701	342.288914	0.004966	0.005441
RS	10	0.168883	3.124806	576.097595	0.008359	0.009278
RS	11	0.196838	3.124806	630.075445	0.009142	0.010237
RS	12	0.227699	2.642197	813.379475	0.011801	0.013225
RS	13	0.261769	2.642197	885.915001	0.012854	0.014336
RS	14	0.299381	2.526629	1007.279520	0.014615	0.016212
RS	15	0.340904	2.526629	1093.048481	0.015859	0.017418
RS	16	0.386744	2.555491	1170.762231	0.016987	0.018503
RS	17	0.437349	2.555491	1265.984471	0.018368	0.019789
RS	18	0.493216	2.645971	1319.838336	0.019150	0.020448
RS	19	0.554891	2.645971	1421.967747	0.020631	0.021821
RS	20	0.622979	2.767413	1461.971106	0.021212	0.022253
RS	21	0.698145	2.767413	1568.778788	0.022762	0.023711
RS	22	0.781126	2.915944	1594.269259	0.023131	0.023936
RS	23	0.872735	2.915944	1703.167680	0.024711	0.025452
RS	24	0.973867	3.100737	1707.173430	0.024770	0.025379
RS	25	1.085515	3.100737	1815.084284	0.026335	0.026907
RS	26	1.208770	3.335955	1789.492539	0.025964	0.026420
RS	27	1.344839	3.335955	1893.168568	0.027468	0.027908
RS	28	1.495055	3.637914	1832.242774	0.026584	0.026923
RS	29	1.660889	3.637914	1928.774851	0.027985	0.028321
RS	30	1.843964	4.025756	1830.586343	0.026560	0.026809
RS	31	2.046073	4.025756	1917.851865	0.027826	0.028078
RS	32	2.269195	4.522505	1784.807474	0.025896	0.026069
RS	33	2.515514	4.522505	1861.716853	0.027012	0.027182
RS	34	2.787443	5.155150	1700.451935	0.024672	0.024769
RS	35	3.087643	5.155150	1766.926696	0.025637	0.025717
RS	36	3.419054	5.950497	1588.052827	0.023041	0.023051
RS	37	3.784921	5.950497	1644.741481	0.023864	0.023839
RS	38	4.188827	6.927995	1461.048222	0.021198	0.021109
RS	39	4.634725	6.927995	1508.900720	0.021893	0.021752
RS	40	5.126983	8.089867	1332.694208	0.019336	0.019140
RS	41	5.670419	8.089867	1372.572952	0.019915	0.019655
RS	42	6.270355	9.412200	1213.175340	0.017602	0.017297
RS	43	6.932664	9.412200	1245.615666	0.018073	0.017699
RS	44	7.663833	10.843820	1107.914904	0.016075	0.015666
RS	45	8.471019	10.843820	1133.041002	0.016439	0.015964
RS	46	9.362126	12.316003	1017.575898	0.014764	0.014262
RS	47	10.345879	12.316003	1035.116301	0.015019	0.014458
RS	48	11.431911	13.761231	939.110866	0.013626	0.013046
RS	49	12.630854	13.761231	948.486166	0.013762	0.013137
RS	50	13.954449	15.133859	867.145655	0.012582	0.011943
RS	51	15.415655	15.133859	867.651965	0.012589	0.011924
RS	52	17.028778	16.439342	794.722903	0.011531	0.010858
RS	53	18.809614	16.439342	785.935757	0.011403	0.010727
RS	54	20.775598	18.703918	680.677840	0.009876	0.009197
RS	55	22.945981	18.703918	668.255671	0.009696	0.009035
RS	56	25.342014	18.703918	648.098400	0.009403	0.008772
RS	57	27.987156	18.703918	620.132111	0.008998	0.008405
RS	58	30.907306	346.528382	34.195194	0.000496	0.000481
RS	59	34.131057	346.528382	37.634875	0.000546	0.000526
RS	60	37.689974	346.528382	41.405199	0.000601	0.000576
RS	61	41.618902	346.528382	45.534124	0.000661	0.000630
RS	62	45.956310	346.528382	50.050964	0.000726	0.000689
RS	63	50.744668	346.528382	6017.375145	0.087307	0.075803
PA	4+25*2+4+6 0.000727047 0.004252889 50.744668378 96512.965238116 112.909772669 12.837474814 4.797700894 3.124805571 2.642196973 2.526629173 2.555491346 2.645970804 2.767412941 2.915943873 3.100736783 3.335954858 3.637913569 4.025755684 4.522505037 5.155150439 5.950496718 6.927995242 8.089866774 9.412200174 10.843819833 12.316002532 13.761230879 15.133858575 16.439342112 18.703918436 346.528381834
//
IT	7114
RD	19
LK	-64627.553911
QD	-77.260979 -> -60.919703
RI	0.0017502007
TR	0.000669	0.004208
MT	52.842253
MM	C_pi: 24.943916, n_recomb: 69907.219134
RS	0	0.000000	163074.955213	0.004264	0.000000	0.000000
RS	1	0.010468	163074.955213	0.004710	0.000000	0.000000
RS	2	0.022031	163074.955213	0.005203	0.000000	0.000000
RS	3	0.034805	163074.955213	0.005748	0.000000	0.000000
RS	4	0.048915	132.777868	7.798190	0.000112	0.000077
RS	5	0.064503	132.777868	8.613708	0.000123	0.000107
RS	6	0.081723	13.786120	91.579348	0.001310	0.001209
RS	7	0.100745	13.786120	101.022985	0.001445	0.001478
RS	8	0.121758	4.996760	306.965477	0.004391	0.004651
RS	9	0.144971	4.996760	337.461130	0.004827	0.005316
RS	10	0.170614	3.231857	572.404317	0.008188	0.009139
RS	11	0.198940	3.231857	626.555626	0.008963	0.010081
RS	12	0.230232	2.736644	808.377839	0.011564	0.013019
RS	13	0.264800	2.736644	881.272840	0.012606	0.014111
RS	14	0.302986	2.626522	999.316471	0.014295	0.015916
RS	15	0.345168	2.626522	1085.524338	0.015528	0.017103
RS	16	0.391767	2.665513	1160.044139	0.016594	0.018126
RS	17	0.443243	2.665513	1255.840147	0.017964	0.019395
RS	18	0.500108	2.765721	1308.075826	0.018712	0.020020
RS	19	0.562925	2.765721	1411.074658	0.020185	0.021378
RS	20	0.632317	2.894631	1451.674409	0.020766	0.021812
RS	21	0.708973	2.894631	1559.830995	0.022313	0.023258
RS	22	0.793653	3.048525	1588.119437	0.022718	0.023519
RS	23	0.887198	3.048525	1698.978131	0.024303	0.025031
RS	24	0.990534	3.237639	1707.529038	0.024426	0.025022
RS	25	1.104686	3.237639	1818.040996	0.026006	0.026556
RS	26	1.230788	3.477315	1797.996995	0.025720	0.026153
RS	27	1.370090	3.477315	1904.826070	0.027248	0.027655
RS	28	1.523973	3.784857	1849.570846	0.026458	0.026764
RS	29	1.693964	3.784857	1949.620829	0.027889	0.028184
RS	30	1.881750	4.180282	1856.347876	0.026554	0.026764
RS	31	2.089191	4.180282	1947.256867	0.027855	0.028059
RS	32	2.318347	4.687540	1817.632359	0.026001	0.026130
RS	33	2.571491	4.687540	1898.076155	0.027151	0.027271
RS	34	2.851132	5.334539	1738.326641	0.024866	0.024917
RS	35	3.160045	5.334539	1808.044402	0.025863	0.025892
RS	36	3.501294	6.148849	1628.782935	0.023299	0.023264
RS	37	3.878263	6.148849	1688.314656	0.024151	0.024077
RS	38	4.294692	7.150244	1502.703633	0.021496	0.021364
RS	39	4.754711	7.150244	1552.955745	0.022215	0.022029
RS	40	5.262883	8.340407	1373.893818	0.019653	0.019418
RS	41	5.824249	8.340407	1415.722067	0.020251	0.019951
RS	42	6.444377	9.693498	1253.161447	0.017926	0.017587
RS	43	7.129416	9.693498	1287.099603	0.018412	0.018003
RS	44	7.886164	11.154824	1146.426708	0.016399	0.015961
RS	45	8.722124	11.154824	1172.578241	0.016773	0.016268
RS	46	9.645590	12.650473	1054.651123	0.015086	0.014560
RS	47	10.665720	12.650473	1072.688081	0.015344	0.014759
RS	48	11.792633	14.106451	974.865874	0.013945	0.013344
RS	49	13.037508	14.106451	984.107188	0.014077	0.013432
RS	50	14.412691	15.469516	901.592351	0.012897	0.012241
RS	51	15.931823	15.469516	901.185158	0.012891	0.012211
RS	52	17.609972	16.736072	827.611287	0.011839	0.011152
RS	53	19.463783	16.736072	816.950992	0.011686	0.010999
RS	54	21.511643	18.857628	712.605254	0.010194	0.009501
RS	55	23.773866	18.857628	697.240348	0.009974	0.009304
RS	56	26.272889	18.857628	673.587730	0.009635	0.009000
RS	57	29.033500	18.857628	641.660022	0.009179	0.008588
RS	58	32.083081	360.559843	34.214706	0.000489	0.000472
RS	59	35.451881	360.559843	37.687014	0.000539	0.000518
RS	60	39.173313	360.559843	41.496841	0.000594	0.000568
RS	61	43.284291	360.559843	45.673211	0.000653	0.000622
RS	62	47.825589	360.559843	50.246633	0.000719	0.000681
RS	63	52.842253	360.559843	6063.697453	0.086739	0.076017
PA	4+25*2+4+6 0.000669246 0.004208272 52.842253013 163074.955212601 132.777868042 13.786119622 4.996759594 3.231857420 2.736643944 2.626521681 2.665512689 2.765721008 2.894631142 3.048524887 3.237638731 3.477314647 3.784856757 4.180282052 4.687540246 5.334539498 6.148849257 7.150244053 8.340406872 9.693497745 11.154824105 12.650473458 14.106451481 15.469516147 16.736071503 18.857628173 360.559843208
//
IT	6672
RD	20
LK	-64595.502885
QD	-67.936119 -> -53.230830
RI	0.0016907515
TR	0.000618	0.004164
MT	54.931349
MM	C_pi: 25.524628, n_recomb: 70730.675524
RS	0	0.000000	249645.383888	0.002834	0.000000	0.000000
RS	1	0.010535	249645.383888	0.003133	0.000000	0.000000
RS	2	0.022181	249645.383888	0.003463	0.000000	0.000000
RS	3	0.035053	249645.383888	0.003828	0.000000	0.000000
RS	4	0.049282	154.869709	6.820999	0.000096	0.000066
RS	5	0.065009	154.869709	7.539079	0.000107	0.000092
RS	6	0.082394	14.691933	87.784084	0.001241	0.001149
RS	7	0.101610	14.691933	96.903144	0.001370	0.001407
RS	8	0.122851	5.169481	303.523271	0.004291	0.004566
RS	9	0.146329	5.169481	333.917982	0.004721	0.005220
RS	10	0.172281	3.324062	570.139093	0.008061	0.009036
RS	11	0.200967	3.324062	624.546572	0.008830	0.009968
RS	12	0.232676	2.821497	804.486190	0.011374	0.012855
RS	13	0.267725	2.821497	877.758899	0.012410	0.013935
RS	14	0.306466	2.719998	991.803574	0.014022	0.015663
RS	15	0.349289	2.719998	1078.379150	0.015246	0.016836
RS	16	0.396624	2.771486	1148.938272	0.016244	0.017790
RS	17	0.448946	2.771486	1245.141860	0.017604	0.019044
RS	18	0.506780	2.883204	1294.994534	0.018309	0.019627
RS	19	0.570708	2.883204	1398.607464	0.019774	0.020971
RS	20	0.641370	3.020875	1439.037497	0.020345	0.021396
RS	21	0.719477	3.020875	1548.211221	0.021889	0.022833
RS	22	0.805813	3.180969	1578.585402	0.022318	0.023119
RS	23	0.901245	3.180969	1691.019027	0.023908	0.024627
RS	24	1.006731	3.374956	1703.493298	0.024084	0.024673
RS	25	1.123330	3.374956	1816.197295	0.025678	0.026210
RS	26	1.252214	3.619428	1801.263903	0.025467	0.025882
RS	27	1.394677	3.619428	1910.846954	0.027016	0.027397
RS	28	1.552148	3.932802	1861.049143	0.026312	0.026593
RS	29	1.726210	3.932802	1964.257446	0.027771	0.028032
RS	30	1.918610	4.336074	1875.920368	0.026522	0.026699
RS	31	2.131281	4.336074	1970.172806	0.027855	0.028018
RS	32	2.366357	4.854152	1844.226839	0.026074	0.026165
RS	33	2.626200	4.854152	1927.972698	0.027258	0.027333
RS	34	2.913418	5.515953	1770.177508	0.025027	0.025037
RS	35	3.230897	5.515953	1842.971042	0.026056	0.026039
RS	36	3.581823	6.349864	1663.880499	0.023524	0.023447
RS	37	3.969722	6.349864	1726.144102	0.024404	0.024285
RS	38	4.398487	7.376021	1539.226156	0.021762	0.021590
RS	39	4.872424	7.376021	1591.811775	0.022505	0.022277
RS	40	5.396294	8.595588	1410.498505	0.019942	0.019670
RS	41	5.975355	8.595588	1454.245836	0.020560	0.020222
RS	42	6.615424	9.980836	1289.071473	0.018225	0.017853
RS	43	7.322927	9.980836	1324.506664	0.018726	0.018283
RS	44	8.104969	11.473485	1181.342980	0.016702	0.016235
RS	45	8.969403	11.473485	1208.545122	0.017087	0.016551
RS	46	9.924909	12.994396	1088.566431	0.015390	0.014838
RS	47	10.981082	12.994396	1107.148635	0.015653	0.015042
RS	48	12.148529	14.463093	1007.859281	0.014249	0.013626
RS	49	13.438972	14.463093	1017.035392	0.014379	0.013712
RS	50	14.865369	15.818599	933.664709	0.013200	0.012525
RS	51	16.442044	15.818599	932.424095	0.013183	0.012484
RS	52	18.184830	17.048168	858.523673	0.012138	0.011435
RS	53	20.111227	17.048168	846.062021	0.011962	0.011260
RS	54	22.240579	19.028225	743.242981	0.010508	0.009800
RS	55	24.594269	19.028225	724.887182	0.010249	0.009568
RS	56	27.195931	19.028225	697.713726	0.009864	0.009223
RS	57	30.071692	19.028225	661.829839	0.009357	0.008766
RS	58	33.250428	373.293565	34.327139	0.000485	0.000466
RS	59	36.764060	373.293565	37.839189	0.000535	0.000512
RS	60	40.647870	373.293565	41.695983	0.000590	0.000562
RS	61	44.940858	373.293565	45.927583	0.000649	0.000617
RS	62	49.686134	373.293565	50.565641	0.000715	0.000676
RS	63	54.931349	373.293565	6095.389040	0.086177	0.076198
PA	4+25*2+4+6 0.000618436 0.004163546 54.931348699 249645.383888347 154.869709328 14.691932522 5.169480789 3.324062317 2.821497246 2.719997534 2.771485831 2.883203539 3.020874910 3.180969477 3.374955919 3.619428182 3.932801986 4.336074477 4.854151560 5.515953477 6.349864232 7.376021279 8.595588121 9.980835735 11.473484810 12.994395719 14.463092826 15.818598799 17.048168235 19.028224736 373.293564606
//
IT	7176
RD	21
LK	-64566.673495
QD	-59.755879 -> -46.539360
RI	0.0016421930
TR	0.000574	0.004119
MT	57.006887
MM	C_pi: 26.062583, n_recomb: 71411.984547
RS	0	0.000000	446754.044094	0.001608	0.000000	0.000000
RS	1	0.010600	446754.044094	0.001779	0.000000	0.000000
RS	2	0.022325	446754.044094	0.001967	0.000000	0.000000
RS	3	0.035292	446754.044094	0.002176	0.000000	0.000000
RS	4	0.049633	179.401699	5.992701	0.000084	0.000058
RS	5	0.065495	179.401699	6.627566	0.000093	0.000081
RS	6	0.083038	15.552776	84.499492	0.001183	0.001098
RS	7	0.102441	15.552776	93.338069	0.001307	0.001345
RS	8	0.123901	5.316693	301.115850	0.004217	0.004500
RS	9	0.147635	5.316693	331.490805	0.004642	0.005147
RS	10	0.173886	3.401792	569.196845	0.007971	0.008966
RS	11	0.202919	3.401792	623.941754	0.008737	0.009893
RS	12	0.235030	2.896585	801.754876	0.011227	0.012729
RS	13	0.270545	2.896585	875.438277	0.012259	0.013802
RS	14	0.309824	2.806653	984.945534	0.013792	0.015450
RS	15	0.353267	2.806653	1071.846068	0.015009	0.016613
RS	16	0.401316	2.872849	1137.829661	0.015933	0.017492
RS	17	0.454458	2.872849	1234.315621	0.017284	0.018734
RS	18	0.513233	2.997858	1281.120229	0.017940	0.019267
RS	19	0.578238	2.997858	1385.139464	0.019396	0.020599
RS	20	0.650135	3.145588	1424.726298	0.019951	0.021008
RS	21	0.729652	3.145588	1534.635511	0.021490	0.022435
RS	22	0.817599	3.312756	1566.432188	0.021935	0.022738
RS	23	0.914869	3.312756	1680.102239	0.023527	0.024242
RS	24	1.022450	3.512146	1695.914365	0.023748	0.024332
RS	25	1.141435	3.512146	1810.440826	0.025352	0.025872
RS	26	1.273033	3.761747	1800.161256	0.025208	0.025612
RS	27	1.418581	3.761747	1912.127475	0.026776	0.027137
RS	28	1.579558	4.081179	1867.517534	0.026151	0.026412
RS	29	1.757598	4.081179	1973.540555	0.027636	0.027869
RS	30	1.954513	4.492485	1890.091554	0.026467	0.026616
RS	31	2.172300	4.492485	1987.392180	0.027830	0.027959
RS	32	2.413175	5.021640	1865.276681	0.026120	0.026178
RS	33	2.679583	5.021640	1952.088457	0.027336	0.027371
RS	34	2.974232	5.698595	1796.584376	0.025158	0.025131
RS	35	3.300115	5.698595	1872.277331	0.026218	0.026159
RS	36	3.660543	6.552621	1693.817705	0.023719	0.023605
RS	37	4.059178	6.552621	1758.690502	0.024627	0.024467
RS	38	4.500070	7.604265	1570.986893	0.021999	0.021790
RS	39	4.987699	7.604265	1625.828279	0.022767	0.022499
RS	40	5.527019	8.854208	1442.788797	0.020204	0.019897
RS	41	6.123510	8.854208	1488.414551	0.020843	0.020467
RS	42	6.783231	10.272822	1321.116940	0.018500	0.018096
RS	43	7.512885	10.272822	1358.040089	0.019017	0.018541
RS	44	8.319887	11.798245	1212.816003	0.016983	0.016487
RS	45	9.212434	11.798245	1241.088408	0.017379	0.016814
RS	46	10.199595	13.346083	1119.424538	0.015676	0.015097
RS	47	11.291401	13.346083	1138.598914	0.015944	0.015307
RS	48	12.498942	14.829320	1038.157012	0.014538	0.013891
RS	49	13.834489	14.829320	1047.339780	0.014666	0.013976
RS	50	15.311610	16.179225	963.394621	0.013491	0.012795
RS	51	16.945312	16.179225	961.410972	0.013463	0.012745
RS	52	18.752195	17.373822	887.463175	0.012427	0.011707
RS	53	20.750616	17.373822	873.292332	0.012229	0.011512
RS	54	22.960878	19.214415	772.535836	0.010818	0.010092
RS	55	25.405439	19.214415	751.176466	0.010519	0.009825
RS	56	28.109135	19.214415	720.494161	0.010089	0.009440
RS	57	31.099435	19.214415	680.697126	0.009532	0.008939
RS	58	34.406720	384.760607	34.523738	0.000483	0.000463
RS	59	38.064594	384.760607	38.082117	0.000533	0.000509
RS	60	42.110219	384.760607	41.992808	0.000588	0.000559
RS	61	46.584699	384.760607	46.286881	0.000648	0.000615
RS	62	51.533495	384.760607	50.997091	0.000714	0.000674
RS	63	57.006887	384.760607	6114.619641	0.085625	0.076350
PA	4+25*2+4+6 0.000573768 0.004118992 57.006886797 446754.044094415 179.401698857 15.552775683 5.316693085 3.401791711 2.896585072 2.806653072 2.872848518 2.997857910 3.145587524 3.312755515 3.512145900 3.761746658 4.081178551 4.492485423 5.021640056 5.698595369 6.552621261 7.604264806 8.854207629 10.272821840 11.798245149 13.346083345 14.829319794 16.179224642 17.373821958 19.214414714 384.760607230
//
IT	6870
RD	22
LK	-64540.780646
QD	-52.592645 -> -40.740845
RI	0.0016040635
TR	0.000535	0.004075
MT	59.058225
MM	C_pi: 26.560672, n_recomb: 71971.925777
RS	0	0.000000	569289.136057	0.001279	0.000000	0.000000
RS	1	0.010662	569289.136057	0.001415	0.000000	0.000000
RS	2	0.022462	569289.136057	0.001566	0.000000	0.000000
RS	3	0.035519	569289.136057	0.001733	0.000000	0.000000
RS	4	0.049969	206.769136	5.280555	0.000073	0.000050
RS	5	0.065959	206.769136	5.843316	0.000081	0.000070
RS	6	0.083654	16.375793	81.598324	0.001134	0.001052
RS	7	0.103236	16.375793	90.188823	0.001253	0.001291
RS	8	0.124906	5.440065	299.589896	0.004163	0.004451
RS	9	0.148887	5.440065	330.014739	0.004585	0.005095
RS	10	0.175424	3.465368	569.527109	0.007913	0.008924
RS	11	0.204791	3.465368	624.691634	0.008680	0.009850
RS	12	0.237290	2.961766	800.244679	0.011119	0.012640
RS	13	0.273253	2.961766	874.384727	0.012149	0.013710
RS	14	0.313051	2.886039	978.944020	0.013602	0.015274
RS	15	0.357092	2.886039	1066.152549	0.014813	0.016431
RS	16	0.405829	2.969013	1127.052498	0.015660	0.017229
RS	17	0.459763	2.969013	1223.731535	0.017003	0.018462
RS	18	0.519447	3.109009	1266.935937	0.017603	0.018939
RS	19	0.585495	3.109009	1371.197836	0.019052	0.020260
RS	20	0.658586	3.268068	1409.357435	0.019582	0.020646
RS	21	0.739470	3.268068	1519.768437	0.021116	0.022064
RS	22	0.828978	3.443173	1552.388399	0.021569	0.022376
RS	23	0.928029	3.443173	1667.003226	0.023162	0.023875
RS	24	1.037642	3.648484	1685.599222	0.023420	0.024002
RS	25	1.158943	3.648484	1801.619648	0.025032	0.025545
RS	26	1.293177	3.903519	1795.532629	0.024948	0.025343
RS	27	1.441723	3.903519	1909.542906	0.026532	0.026878
RS	28	1.606109	4.229165	1869.822984	0.025980	0.026225
RS	29	1.788022	4.229165	1978.337859	0.027488	0.027698
RS	30	1.989331	4.648625	1899.658757	0.026394	0.026521
RS	31	2.212104	4.648625	1999.722247	0.027785	0.027885
RS	32	2.458631	5.188992	1881.511103	0.026142	0.026172
RS	33	2.731444	5.188992	1971.153640	0.027388	0.027389
RS	34	3.033345	5.881318	1818.179589	0.025262	0.025203
RS	35	3.367436	5.881318	1896.590488	0.026352	0.026256
RS	36	3.737149	6.755789	1719.128023	0.023886	0.023738
RS	37	4.146283	6.755789	1786.478782	0.024822	0.024623
RS	38	4.599040	7.833421	1598.423101	0.022209	0.021966
RS	39	5.100072	7.833421	1655.432738	0.023001	0.022696
RS	40	5.654527	9.114440	1471.117884	0.020440	0.020100
RS	41	6.268100	9.114440	1518.571753	0.021100	0.020689
RS	42	6.947094	10.567339	1349.577282	0.018751	0.018316
RS	43	7.698487	10.567339	1387.970765	0.019285	0.018776
RS	44	8.529996	12.126682	1241.064041	0.017244	0.016719
RS	45	9.450164	12.126682	1270.419592	0.017652	0.017057
RS	46	10.468444	13.702806	1147.393437	0.015942	0.015338
RS	47	11.595298	13.702806	1167.202720	0.016217	0.015553
RS	48	12.842302	15.202098	1065.886353	0.014810	0.014139
RS	49	14.222267	15.202098	1075.147178	0.014938	0.014224
RS	50	15.749370	16.548092	990.874814	0.013768	0.013050
RS	51	17.439300	16.548092	988.243706	0.013731	0.012991
RS	52	19.309417	17.709563	914.491452	0.012706	0.011966
RS	53	21.378934	17.709563	898.717325	0.012487	0.011752
RS	54	23.669113	19.412812	800.483433	0.011122	0.010378
RS	55	26.203480	19.412812	776.137426	0.010784	0.010076
RS	56	29.008073	19.412812	741.988841	0.010309	0.009650
RS	57	32.111703	19.412812	698.351612	0.009703	0.009105
RS	58	35.546257	395.000722	34.794994	0.000483	0.000461
RS	59	39.347018	395.000722	38.405577	0.000534	0.000508
RS	60	43.553032	395.000722	42.376342	0.000589	0.000559
RS	61	48.207510	395.000722	46.739345	0.000649	0.000615
RS	62	53.358269	395.000722	51.528399	0.000716	0.000675
RS	63	59.058225	395.000722	6123.806122	0.085086	0.076475
PA	4+25*2+4+6 0.000534574 0.004075156 59.058224852 569289.136056882 206.769136085 16.375793095 5.440064953 3.465368123 2.961765943 2.886038660 2.969013474 3.109009338 3.268067554 3.443172580 3.648483735 3.903518533 4.229164554 4.648625465 5.188991981 5.881317626 6.755788571 7.833421409 9.114439980 10.567339489 12.126681787 13.702805870 15.202097772 16.548092135 17.709563095 19.412811843 395.000721741
//
IT	8505
RD	23
LK	-64517.586124
QD	-46.338591 -> -35.738460
RI	0.0015723016
TR	0.000500	0.004031
MT	61.103626
MM	C_pi: 27.029015, n_recomb: 72423.602117
RS	0	0.000000	956501.475600	0.000770	0.000000	0.000000
RS	1	0.010722	956501.475600	0.000852	0.000000	0.000000
RS	2	0.022594	956501.475600	0.000944	0.000000	0.000000
RS	3	0.035739	956501.475600	0.001045	0.000000	0.000000
RS	4	0.050293	237.310333	4.664263	0.000064	0.000044
RS	5	0.066407	237.310333	5.164180	0.000071	0.000062
RS	6	0.084250	17.165518	79.003421	0.001091	0.001012
RS	7	0.104006	17.165518	87.371955	0.001206	0.001243
RS	8	0.125879	5.541119	298.855130	0.004126	0.004416
RS	9	0.150098	5.541119	329.395527	0.004548	0.005059
RS	10	0.176914	3.515349	571.112898	0.007886	0.008907
RS	11	0.206606	3.515349	626.786179	0.008654	0.009838
RS	12	0.239480	3.017059	800.054268	0.011047	0.012583
RS	13	0.275880	3.017059	874.717169	0.012078	0.013654
RS	14	0.316182	2.957874	974.019630	0.013449	0.015134
RS	15	0.360806	2.957874	1061.551582	0.014658	0.016288
RS	16	0.410215	3.059601	1116.932254	0.015422	0.017002
RS	17	0.464921	3.059601	1213.756444	0.016759	0.018227
RS	18	0.525492	3.216285	1252.870147	0.017299	0.018644
RS	19	0.592559	3.216285	1357.258913	0.018741	0.019956
RS	20	0.666816	3.387999	1393.461039	0.019240	0.020312
RS	21	0.749035	3.387999	1504.191336	0.020769	0.021721
RS	22	0.840070	3.571984	1537.072064	0.021223	0.022034
RS	23	0.940866	3.571984	1652.390372	0.022816	0.023529
RS	24	1.052469	3.783850	1673.212778	0.023103	0.023686
RS	25	1.176039	3.783850	1790.443243	0.024722	0.025229
RS	26	1.312858	4.044718	1788.066109	0.024689	0.025079
RS	27	1.464347	4.044718	1903.816950	0.026287	0.026621
RS	28	1.632079	4.376869	1868.621040	0.025801	0.026034
RS	29	1.817795	4.376869	1979.329369	0.027330	0.027522
RS	30	2.023424	4.804723	1905.222763	0.026307	0.026414
RS	31	2.251101	4.804723	2007.777367	0.027723	0.027798
RS	32	2.503190	5.356584	1893.446661	0.026144	0.026149
RS	33	2.782308	5.356584	1985.689136	0.027418	0.027389
RS	34	3.091354	6.064670	1835.384013	0.025342	0.025255
RS	35	3.433536	6.064670	1916.329023	0.026460	0.026331
RS	36	3.812408	6.960142	1740.131879	0.024027	0.023848
RS	37	4.231902	6.960142	1809.823069	0.024989	0.024756
RS	38	4.696376	8.064550	1621.763123	0.022393	0.022119
RS	39	5.210651	8.064550	1680.845449	0.023209	0.022868
RS	40	5.780068	9.377701	1495.634438	0.020651	0.020281
RS	41	6.410538	9.377701	1544.857882	0.021331	0.020887
RS	42	7.108608	10.866247	1374.534368	0.018979	0.018515
RS	43	7.881527	10.866247	1414.373240	0.019529	0.018989
RS	44	8.737319	12.461162	1266.115843	0.017482	0.016930
RS	45	9.684871	12.461162	1296.561834	0.017902	0.017279
RS	46	10.734021	14.067495	1172.458796	0.016189	0.015559
RS	47	11.895662	14.067495	1192.942878	0.016472	0.015781
RS	48	13.181856	15.584993	1090.994993	0.015064	0.014370
RS	49	14.605959	15.584993	1100.406917	0.015194	0.014456
RS	50	16.182755	16.929444	1016.020810	0.014029	0.013289
RS	51	17.928619	16.929444	1012.846439	0.013985	0.013224
RS	52	19.861677	18.060326	939.499664	0.012972	0.012212
RS	53	22.002000	18.060326	922.246973	0.012734	0.011980
RS	54	24.371812	19.629872	826.918708	0.011418	0.010655
RS	55	26.995720	19.629872	799.642470	0.011041	0.010318
RS	56	29.900967	19.629872	762.110792	0.010523	0.009853
RS	57	33.117719	19.629872	714.746113	0.009869	0.009264
RS	58	36.679376	404.231123	35.128695	0.000485	0.000461
RS	59	40.622921	404.231123	38.796585	0.000536	0.000508
RS	60	44.989298	404.231123	42.832813	0.000591	0.000560
RS	61	49.823846	404.231123	47.270395	0.000653	0.000617
RS	62	55.176762	404.231123	52.144168	0.000720	0.000679
RS	63	61.103626	404.231123	6123.981950	0.084558	0.076577
PA	4+25*2+4+6 0.000500061 0.004031044 61.103625942 956501.475600095 237.310332568 17.165518409 5.541119092 3.515348759 3.017058825 2.957873726 3.059601462 3.216285364 3.387998655 3.571983995 3.783849720 4.044718128 4.376869066 4.804723284 5.356584026 6.064669909 6.960142001 8.064550356 9.377700863 10.866247045 12.461161968 14.067494937 15.584993245 16.929443961 18.060325520 19.629872218 404.231122539
//
IT	37621
RD	24
LK	-64496.849019
QD	-40.891969 -> -31.447952
RI	0.0015811131
TR	0.000472	0.004001
MT	62.854452
MM	C_pi: 27.400216, n_recomb: 72846.652492
RS	0	0.000000	1431510.515022	0.000520	0.000000	0.000000
RS	1	0.010772	1431510.515022	0.000576	0.000000	0.000000
RS	2	0.022704	1431510.515022	0.000638	0.000000	0.000000
RS	3	0.035921	1431510.515022	0.000706	0.000000	0.000000
RS	4	0.050562	270.632803	4.138982	0.000057	0.000039
RS	5	0.066780	270.632803	4.584689	0.000063	0.000054
RS	6	0.084746	17.925744	76.630762	0.001052	0.000974
RS	7	0.104646	17.925744	84.789535	0.001164	0.001199
RS	8	0.126690	5.621489	298.680802	0.004100	0.004390
RS	9	0.151108	5.621489	329.359845	0.004521	0.005036
RS	10	0.178157	3.552154	573.598866	0.007874	0.008911
RS	11	0.208119	3.552154	629.802558	0.008646	0.009850
RS	12	0.241309	3.061537	800.904133	0.010994	0.012554
RS	13	0.278074	3.061537	876.087678	0.012026	0.013632
RS	14	0.318799	3.020156	970.046999	0.013316	0.015026
RS	15	0.363911	3.020156	1057.858352	0.014522	0.016180
RS	16	0.413883	3.141489	1107.586295	0.015204	0.016806
RS	17	0.469237	3.141489	1204.464186	0.016534	0.018027
RS	18	0.530553	3.315507	1239.305473	0.017013	0.018378
RS	19	0.598475	3.315507	1343.677432	0.018445	0.019683
RS	20	0.673713	3.500211	1377.689663	0.018912	0.020004
RS	21	0.757055	3.500211	1488.541996	0.020434	0.021406
RS	22	0.849375	3.692982	1521.431153	0.020885	0.021714
RS	23	0.951639	3.692982	1637.208016	0.022475	0.023204
RS	24	1.064919	3.910874	1660.019080	0.022788	0.023384
RS	25	1.190401	3.910874	1778.180431	0.024410	0.024928
RS	26	1.329400	4.176635	1779.335745	0.024426	0.024822
RS	27	1.483371	4.176635	1896.533067	0.026035	0.026371
RS	28	1.653928	4.513991	1865.762731	0.025612	0.025843
RS	29	1.842857	4.513991	1978.376125	0.027158	0.027344
RS	30	2.052136	4.948546	1908.852681	0.026204	0.026301
RS	31	2.283959	4.948546	2013.634010	0.027642	0.027702
RS	32	2.540753	5.509730	1903.316194	0.026128	0.026114
RS	33	2.825208	5.509730	1997.930428	0.027427	0.027375
RS	34	3.140304	6.230885	1850.511032	0.025403	0.025290
RS	35	3.489341	6.230885	1933.803441	0.026546	0.026387
RS	36	3.875975	7.143985	1759.157745	0.024149	0.023939
RS	37	4.304257	7.143985	1831.043585	0.025136	0.024868
RS	38	4.778672	8.271018	1643.294574	0.022558	0.022250
RS	39	5.304191	8.271018	1704.340960	0.023396	0.023019
RS	40	5.886316	9.611273	1518.553812	0.020846	0.020440
RS	41	6.531147	9.611273	1569.470496	0.021545	0.021063
RS	42	7.245437	11.129632	1398.114517	0.019193	0.018692
RS	43	8.036668	11.129632	1439.350764	0.019759	0.019180
RS	44	8.913130	12.753596	1290.011840	0.017709	0.017120
RS	45	9.884001	12.753596	1321.525483	0.018141	0.017480
RS	46	10.959452	14.383249	1196.581501	0.016426	0.015760
RS	47	12.150747	14.383249	1217.740673	0.016716	0.015989
RS	48	13.470367	15.912033	1115.373060	0.015311	0.014582
RS	49	14.932132	15.912033	1124.956519	0.015443	0.014670
RS	50	16.551354	17.248387	1040.652256	0.014286	0.013512
RS	51	18.344995	17.248387	1036.969333	0.014235	0.013441
RS	52	20.331843	18.342725	964.223189	0.013236	0.012444
RS	53	22.532709	18.342725	945.526919	0.012980	0.012196
RS	54	24.970646	19.768540	853.508140	0.011717	0.010921
RS	55	27.671192	19.768540	823.240502	0.011301	0.010550
RS	56	30.662633	19.768540	782.284573	0.010739	0.010047
RS	57	33.976305	19.768540	731.176948	0.010037	0.009416
RS	58	37.646917	411.147537	35.522813	0.000488	0.000463
RS	59	41.712918	411.147537	39.250509	0.000539	0.000511
RS	60	46.216899	411.147537	43.354506	0.000595	0.000563
RS	61	51.206036	411.147537	47.868704	0.000657	0.000621
RS	62	56.732591	411.147537	52.828877	0.000725	0.000684
RS	63	62.854452	411.147537	6128.084876	0.084123	0.076655
PA	4+25*2+4+6 0.000471539 0.004000935 62.854451555 1431510.515021728 270.632803464 17.925743515 5.621488560 3.552154365 3.061537077 3.020155763 3.141488926 3.315507171 3.500210908 3.692981506 3.910874200 4.176634705 4.513991110 4.948546100 5.509730167 6.230885344 7.143985373 8.271018357 9.611273428 11.129632104 12.753595537 14.383249409 15.912033294 17.248386865 18.342724790 19.768539678 411.147537146
//
IT	50019
RD	25
LK	-64478.567694
QD	-36.208330 -> -27.926146
RI	0.0016566738
TR	0.000450	0.003999
MT	63.992654
MM	C_pi: 27.590469, n_recomb: 73290.866682
RS	0	0.000000	1472120.879765	0.000510	0.000000	0.000000
RS	1	0.010803	1472120.879765	0.000565	0.000000	0.000000
RS	2	0.022774	1472120.879765	0.000626	0.000000	0.000000
RS	3	0.036037	1472120.879765	0.000693	0.000000	0.000000
RS	4	0.050734	307.510303	3.678524	0.000050	0.000034
RS	5	0.067018	307.510303	4.075837	0.000056	0.000048
RS	6	0.085061	18.681947	74.298199	0.001014	0.000945
RS	7	0.105054	18.681947	82.235479	0.001122	0.001164
RS	8	0.127206	5.673725	299.219049	0.004083	0.004392
RS	9	0.151752	5.673725	330.053204	0.004503	0.005041
RS	10	0.178949	3.568410	577.671677	0.007882	0.008959
RS	11	0.209085	3.568410	634.447472	0.008657	0.009906
RS	12	0.242476	3.089445	803.418006	0.010962	0.012576
RS	13	0.279475	3.089445	879.116721	0.011995	0.013658
RS	14	0.320470	3.066844	967.672285	0.013203	0.014965
RS	15	0.365895	3.066844	1055.706639	0.014404	0.016118
RS	16	0.416226	3.208286	1099.569427	0.015003	0.016652
RS	17	0.471996	3.208286	1196.383237	0.016324	0.017867
RS	18	0.533790	3.399668	1226.763015	0.016738	0.018147
RS	19	0.602260	3.399668	1330.939126	0.018160	0.019442
RS	20	0.678127	3.596823	1362.628609	0.018592	0.019723
RS	21	0.762190	3.596823	1473.366158	0.020103	0.021115
RS	22	0.855334	3.797390	1506.115566	0.020550	0.021414
RS	23	0.958541	3.797390	1622.060539	0.022132	0.022895
RS	24	1.072898	4.019620	1646.801637	0.022469	0.023093
RS	25	1.199609	4.019620	1765.564902	0.024090	0.024633
RS	26	1.340009	4.288075	1770.214988	0.024153	0.024567
RS	27	1.495577	4.288075	1888.508291	0.025767	0.026119
RS	28	1.667951	4.627686	1862.247733	0.025409	0.025646
RS	29	1.858948	4.627686	1976.416084	0.026967	0.027155
RS	30	2.070578	5.065322	1911.606438	0.026082	0.026173
RS	31	2.305071	5.065322	2018.283344	0.027538	0.027587
RS	32	2.564897	5.631249	1912.198588	0.026091	0.026058
RS	33	2.852792	5.631249	2008.887231	0.027410	0.027335
RS	34	3.171790	6.359386	1864.727403	0.025443	0.025300
RS	35	3.525250	6.359386	1950.110444	0.026608	0.026415
RS	36	3.916895	7.282550	1777.387245	0.024251	0.024002
RS	37	4.350850	7.282550	1851.252873	0.025259	0.024949
RS	38	4.831686	8.422965	1664.153237	0.022706	0.022354
RS	39	5.364469	8.422965	1726.989400	0.023564	0.023140
RS	40	5.954809	9.778810	1540.999725	0.021026	0.020572
RS	41	6.608926	9.778810	1593.470326	0.021742	0.021210
RS	42	7.333708	11.313429	1421.428238	0.019394	0.018844
RS	43	8.136790	11.313429	1463.952402	0.019975	0.019345
RS	44	9.026632	12.951259	1313.843255	0.017926	0.017287
RS	45	10.012605	12.951259	1346.340344	0.018370	0.017657
RS	46	11.105095	14.588069	1220.840377	0.016657	0.015941
RS	47	12.315610	14.588069	1242.610813	0.016955	0.016176
RS	48	13.656900	16.111917	1140.086176	0.015556	0.014776
RS	49	15.143093	16.111917	1149.791905	0.015688	0.014865
RS	50	16.789843	17.424697	1065.827346	0.014542	0.013719
RS	51	18.614495	17.424697	1061.590942	0.014485	0.013642
RS	52	20.636269	18.468443	989.707131	0.013504	0.012662
RS	53	22.876461	18.468443	969.507897	0.013228	0.012398
RS	54	25.358666	19.729208	881.355682	0.012025	0.011179
RS	55	28.109031	19.729208	847.905655	0.011569	0.010774
RS	56	31.156524	19.729208	803.358050	0.010961	0.010233
RS	57	34.533245	19.729208	748.373005	0.010211	0.009561
RS	58	38.274762	414.409792	35.939668	0.000490	0.000464
RS	59	42.420485	414.409792	39.723187	0.000542	0.000513
RS	60	47.014081	414.409792	43.889896	0.000599	0.000567
RS	61	52.103934	414.409792	48.474413	0.000661	0.000625
RS	62	57.743657	414.409792	53.513269	0.000730	0.000689
RS	63	63.992654	414.409792	6143.565976	0.083824	0.076714
PA	4+25*2+4+6 0.000449849 0.003998912 63.992654329 1472120.879764750 307.510302735 18.681946501 5.673725143 3.568409545 3.089444570 3.066844174 3.208285854 3.399668034 3.596822537 3.797389820 4.019619672 4.288075255 4.627686151 5.065321967 5.631249072 6.359385811 7.282549738 8.422964627 9.778810026 11.313428875 12.951258900 14.588068975 16.111917044 17.424697098 18.468442504 19.729208131 414.409791682
//
CC
CC	Brief Description of the file format:
CC	  CC  comments
CC	  MM  useful-messages
CC	  RD  round-of-iterations
CC	  LL  \log[P(sequence)]
CC	  QD  Q-before-opt Q-after-opt
CC	  TR  \theta_0 \rho_0
CC	  RS  k t_k \lambda_k \pi_k \sum_{l\not=k}A_{kl} A_{kk}
CC	  DC  begin end best-k t_k+\Delta_k max-prob
CC
MM	Version: 0.6.5-r67
MM	pattern:4+25*2+4+6, n:63, n_free_lambdas:28
MM	n_iterations:25, skip:1, max_t:5, theta/rho:5
MM	is_decoding:0
MM	n_seqs:15, sum_L:741042, sum_n:21189
RD	0
LK	0.000000
QD	0.000000 -> 0.000000
RI	inf
TR	0.029010	0.005802
MT	5.000000
MM	C_pi: 1.000000, n_recomb: 4287.130003
RS	0	0.000000	1.000000	27.440455	0.006401	0.000000
RS	1	0.006440	1.000000	29.014642	0.006768	0.000000
RS	2	0.013294	1.000000	30.666045	0.007153	0.000000
RS	3	0.020590	1.000000	32.396720	0.007557	0.000000
RS	4	0.028356	1.000000	34.208522	0.007979	0.000000
RS	5	0.036622	1.000000	36.103063	0.008421	0.000000
RS	6	0.045421	1.000000	38.081661	0.008883	0.000000
RS	7	0.054785	1.000000	40.145280	0.009364	0.000000
RS	8	0.064753	1.000000	42.294467	0.009865	0.000000
RS	9	0.075363	1.000000	44.529285	0.010387	0.000000
RS	10	0.086656	1.000000	46.849237	0.010928	0.000000
RS	11	0.098677	1.000000	49.253183	0.011489	0.000000
RS	12	0.111471	1.000000	51.739248	0.012069	0.000000
RS	13	0.125090	1.000000	54.304734	0.012667	0.000000
RS	14	0.139585	1.000000	56.946012	0.013283	0.000000
RS	15	0.155014	1.000000	59.658423	0.013916	0.000000
RS	16	0.171437	1.000000	62.436158	0.014564	0.000000
RS	17	0.188917	1.000000	65.272153	0.015225	0.000000
RS	18	0.207523	1.000000	68.157969	0.015898	0.000000
RS	19	0.227327	1.000000	71.083677	0.016581	0.000000
RS	20	0.248406	1.000000	74.037748	0.017270	0.000000
RS	21	0.270843	1.000000	77.006943	0.017962	0.000000
RS	22	0.294725	1.000000	79.976223	0.018655	0.000000
RS	23	0.320144	1.000000	82.928658	0.019344	0.000000
RS	24	0.347201	1.000000	85.845373	0.020024	0.000000
RS	25	0.376000	1.000000	88.705500	0.020691	0.000000
RS	26	0.406654	1.000000	91.486179	0.021340	0.000000
RS	27	0.439282	1.000000	94.162582	0.021964	0.000000
RS	28	0.474011	1.000000	96.707994	0.022558	0.000000
RS	29	0.510976	1.000000	99.093942	0.023114	0.000000
RS	30	0.550322	1.000000	101.290383	0.023627	0.000000
RS	31	0.592202	1.000000	103.265972	0.024087	0.000000
RS	32	0.636779	1.000000	104.988397	0.024489	0.000000
RS	33	0.684227	1.000000	106.424804	0.024824	0.000000
RS	34	0.734730	1.000000	107.542305	0.025085	0.000000
RS	35	0.788485	1.000000	108.308589	0.025264	0.000000
RS	36	0.845702	1.000000	108.692610	0.025353	0.000000
RS	37	0.906604	1.000000	108.665371	0.025347	0.000000
RS	38	0.971428	1.000000	108.200788	0.025239	0.000000
RS	39	1.040426	1.000000	107.276610	0.025023	0.000000
RS	40	1.113868	1.000000	105.875393	0.024696	0.000000
RS	41	1.192040	1.000000	103.985478	0.024255	0.000000
RS	42	1.275245	1.000000	101.601964	0.023699	0.000000
RS	43	1.363809	1.000000	98.727606	0.023029	0.000000
RS	44	1.458076	1.000000	95.373617	0.022246	0.000000
RS	45	1.558414	1.000000	91.560298	0.021357	0.000000
RS	46	1.665214	1.000000	87.317453	0.020367	0.000000
RS	47	1.778891	1.000000	82.684529	0.019287	0.000000
RS	48	1.899889	1.000000	77.710425	0.018126	0.000000
RS	49	2.028679	1.000000	72.452931	0.016900	0.000000
RS	50	2.165763	1.000000	66.977754	0.015623	0.000000
RS	51	2.311675	1.000000	61.357138	0.014312	0.000000
RS	52	2.466983	1.000000	55.668070	0.012985	0.000000
RS	53	2.632293	1.000000	49.990121	0.011661	0.000000
RS	54	2.808249	1.000000	44.402995	0.010357	0.000000
RS	55	2.995536	1.000000	38.983882	0.009093	0.000000
RS	56	3.194884	1.000000	33.804751	0.007885	0.000000
RS	57	3.407070	1.000000	28.929739	0.006748	0.000000
RS	58	3.632920	1.000000	24.412795	0.005694	0.000000
RS	59	3.873315	1.000000	20.295756	0.004734	0.000000
RS	60	4.129191	1.000000	16.606997	0.003874	0.000000
RS	61	4.401545	1.000000	13.360783	0.003116	0.000000
RS	62	4.691438	1.000000	10.557377	0.002463	0.000000
RS	63	5.000000	1.000000	29.304245	0.006835	0.000000
PA	4+25*2+4+6 0.029010279 0.005802056 5.000000000 1.000000000 1.000000000 1.000000000 1.000000000 1.000000000 1.000000000 1.000000000 1.000000000 1.000000000 1.000000000 1.000000000 1.000000000 1.000000000 1.000000000 1.000000000 1.000000000 1.000000000 1.000000000 1.000000000 1.000000000 1.000000000 1.000000000 1.000000000 1.000000000 1.000000000 1.000000000 1.000000000 1.000000000
//
IT	9958
RD	1
LK	-77626.203335
QD	-4647.563928 -> -1596.735686
RI	0.0895438883
TR	0.014067	0.003077
MT	13.944683
MM	C_pi: 2.037740, n_recomb: 4631.474091
RS	0	0.000000	0.469200	79.652036	0.017198	0.000437
RS	1	0.008165	0.469200	84.610584	0.018269	0.003215
RS	2	0.016997	0.469200	89.745116	0.019377	0.008100
RS	3	0.026550	0.469200	95.039228	0.020520	0.014471
RS	4	0.036883	0.369733	127.095314	0.027442	0.021295
RS	5	0.048060	0.369733	133.218092	0.028764	0.027224
RS	6	0.060149	0.390969	131.838554	0.028466	0.031221
RS	7	0.073226	0.390969	137.728518	0.029738	0.033148
RS	8	0.087370	0.448479	125.387726	0.027073	0.033607
RS	9	0.102669	0.448479	130.899105	0.028263	0.033358
RS	10	0.119217	0.522969	117.180221	0.025301	0.032885
RS	11	0.137117	0.522969	122.316915	0.026410	0.032340
RS	12	0.156478	0.611645	109.165767	0.023570	0.031672
RS	13	0.177420	0.611645	113.950280	0.024603	0.030791
RS	14	0.200072	0.718045	101.323658	0.021877	0.029662
RS	15	0.224573	0.718045	105.777865	0.022839	0.028328
RS	16	0.251075	0.842257	94.145420	0.020327	0.026886
RS	17	0.279741	0.842257	98.293694	0.021223	0.025445
RS	18	0.310747	0.980888	88.112587	0.019025	0.024086
RS	19	0.344286	0.980888	91.980720	0.019860	0.022851
RS	20	0.380562	1.131143	83.242442	0.017973	0.021745
RS	21	0.419801	1.131143	86.852581	0.018753	0.020758
RS	22	0.462244	1.291910	79.308177	0.017124	0.019871
RS	23	0.508152	1.291910	82.675807	0.017851	0.019065
RS	24	0.557809	1.462852	76.069526	0.016424	0.018326
RS	25	0.611520	1.462852	79.203196	0.017101	0.017640
RS	26	0.669617	1.643849	73.330040	0.015833	0.016998
RS	27	0.732458	1.643849	76.232055	0.016460	0.016392
RS	28	0.800430	1.834841	70.933924	0.015316	0.015815
RS	29	0.873951	1.834841	73.601199	0.015892	0.015263
RS	30	0.953476	2.035740	68.756726	0.014846	0.014731
RS	31	1.039494	2.035740	71.181636	0.015369	0.014218
RS	32	1.132536	2.246510	66.692998	0.014400	0.013719
RS	33	1.233175	2.246510	68.864271	0.014869	0.013234
RS	34	1.342031	2.467129	64.652706	0.013959	0.012760
RS	35	1.459776	2.467129	66.556398	0.014370	0.012296
RS	36	1.587134	2.697491	62.560083	0.013508	0.011841
RS	37	1.724892	2.697491	64.180623	0.013857	0.011395
RS	38	1.873898	2.937410	60.350361	0.013030	0.010960
RS	39	2.035070	2.937410	61.671734	0.013316	0.010537
RS	40	2.209403	3.186597	57.968804	0.012516	0.010128
RS	41	2.397970	3.186597	58.975897	0.012734	0.009734
RS	42	2.601933	3.444962	55.365704	0.011954	0.009357
RS	43	2.822551	3.444962	56.046120	0.012101	0.008999
RS	44	3.061183	3.713176	52.492981	0.011334	0.008660
RS	45	3.319299	3.713176	52.839670	0.011409	0.008341
RS	46	3.598491	3.993112	49.309019	0.010647	0.008041
RS	47	3.900480	3.993112	49.323570	0.010650	0.007760
RS	48	4.227126	4.288711	45.782702	0.009885	0.007497
RS	49	4.580444	4.288711	45.479346	0.009820	0.007249
RS	50	4.962611	4.607013	41.902578	0.009047	0.007015
RS	51	5.375982	4.607013	41.312273	0.008920	0.006794
RS	52	5.823106	4.960268	37.682830	0.008136	0.006584
RS	53	6.306739	4.960268	36.856990	0.007958	0.006383
RS	54	6.829861	5.615850	31.787719	0.006863	0.006190
RS	55	7.395697	5.615850	30.990025	0.006691	0.006005
RS	56	8.007734	5.615850	29.957273	0.006468	0.005826
RS	57	8.669746	5.615850	28.694598	0.006196	0.005655
RS	58	9.385811	10.032768	15.694113	0.003389	0.005493
RS	59	10.160345	10.032768	15.684685	0.003387	0.005344
RS	60	10.998121	10.032768	15.574391	0.003363	0.005211
RS	61	11.904303	10.032768	15.357262	0.003316	0.005105
RS	62	12.884477	10.032768	15.029222	0.003245	0.005041
RS	63	13.944683	10.032768	136.988438	0.029578	0.039005
PA	4+25*2+4+6 0.014066975 0.003076712 13.944683075 0.469200373 0.369732618 0.390969038 0.448479414 0.522968769 0.611644745 0.718045235 0.842256784 0.980887651 1.131142616 1.291910172 1.462851763 1.643848658 1.834840775 2.035739660 2.246509552 2.467128754 2.697491169 2.937410116 3.186596870 3.444962263 3.713176012 3.993111610 4.288711309 4.607013464 4.960268259 5.615850091 10.032767832
//
IT	6090
RD	2
LK	-72443.954169
QD	-2214.449757 -> -934.475155
RI	0.0709538992
TR	0.009452	0.003228
MT	18.264100
MM	C_pi: 4.088512, n_recomb: 9717.271796
RS	0	0.000000	0.973734	85.146258	0.008762	0.000136
RS	1	0.008627	0.973734	91.642024	0.009431	0.001071
RS	2	0.017997	0.973734	98.554883	0.010142	0.002895
RS	3	0.028176	0.973734	105.897613	0.010898	0.005633
RS	4	0.039234	0.493638	222.905428	0.022939	0.011702
RS	5	0.051245	0.493638	236.071987	0.024294	0.017132
RS	6	0.064292	0.439983	279.405614	0.028754	0.021874
RS	7	0.078465	0.439983	293.489104	0.030203	0.027628
RS	8	0.093860	0.462819	292.496468	0.030101	0.028825
RS	9	0.110583	0.462819	305.987380	0.031489	0.033067
RS	10	0.128750	0.517738	285.859855	0.029418	0.031597
RS	11	0.148483	0.517738	298.429354	0.030711	0.034587
RS	12	0.169918	0.592877	271.904472	0.027982	0.032069
RS	13	0.193203	0.592877	283.519049	0.029177	0.034580
RS	14	0.218496	0.690005	253.941932	0.026133	0.031603
RS	15	0.245972	0.690005	264.640704	0.027234	0.033688
RS	16	0.275817	0.812559	234.180421	0.024099	0.030372
RS	17	0.308237	0.812559	244.028350	0.025113	0.031840
RS	18	0.343454	0.961522	214.902717	0.022116	0.028422
RS	19	0.381709	0.961522	223.968553	0.023049	0.029336
RS	20	0.423264	1.136877	197.418314	0.020316	0.026114
RS	21	0.468403	1.136877	205.766256	0.021175	0.026702
RS	22	0.517437	1.339266	182.048054	0.018734	0.023841
RS	23	0.570700	1.339266	189.735635	0.019526	0.024263
RS	24	0.628559	1.570545	168.603973	0.017351	0.021771
RS	25	0.691408	1.570545	175.681428	0.018079	0.022084
RS	26	0.759680	1.833877	156.735297	0.016130	0.019903
RS	27	0.833840	1.833877	163.245861	0.016800	0.020118
RS	28	0.914399	2.133676	146.093048	0.015034	0.018179
RS	29	1.001907	2.133676	152.074037	0.015650	0.018291
RS	30	1.096963	2.474996	136.419596	0.014039	0.016543
RS	31	1.200220	2.474996	141.903631	0.014603	0.016553
RS	32	1.312384	2.862834	127.556544	0.013127	0.014965
RS	33	1.434224	2.862834	132.572367	0.013643	0.014886
RS	34	1.566575	3.301095	119.432746	0.012291	0.013444
RS	35	1.710343	3.301095	124.005326	0.012761	0.013296
RS	36	1.866514	3.791708	112.026517	0.011529	0.011995
RS	37	2.036156	3.791708	116.176518	0.011956	0.011804
RS	38	2.220433	4.333743	105.335053	0.010840	0.010646
RS	39	2.420606	4.333743	109.077837	0.011225	0.010440
RS	40	2.638048	4.923223	99.340759	0.010223	0.009429
RS	41	2.874247	4.923223	102.685267	0.010567	0.009236
RS	42	3.130822	5.554661	93.973851	0.009671	0.008371
RS	43	3.409531	5.554661	96.922114	0.009974	0.008210
RS	44	3.712283	6.224361	89.090193	0.009168	0.007481
RS	45	4.041152	6.224361	91.638454	0.009430	0.007359
RS	46	4.398391	6.933540	84.487749	0.008695	0.006744
RS	47	4.786447	6.933540	86.629605	0.008915	0.006659
RS	48	5.207980	7.691686	79.930020	0.008226	0.006133
RS	49	5.665876	7.691686	81.661949	0.008404	0.006077
RS	50	6.163272	8.520128	75.175389	0.007736	0.005615
RS	51	6.703577	8.520128	76.504430	0.007873	0.005582
RS	52	7.290492	9.459269	69.990275	0.007203	0.005162
RS	53	7.928037	9.459269	70.943865	0.007301	0.005147
RS	54	8.620581	11.277286	60.339731	0.006210	0.004549
RS	55	9.372867	11.277286	61.217381	0.006300	0.004565
RS	56	10.190049	11.277286	61.742986	0.006354	0.004562
RS	57	11.077727	11.277286	61.875882	0.006368	0.004535
RS	58	12.041980	27.804231	25.667964	0.002641	0.002583
RS	59	13.089415	27.804231	26.854398	0.002764	0.002693
RS	60	14.227208	27.804231	28.004718	0.002882	0.002795
RS	61	15.463153	27.804231	29.101614	0.002995	0.002888
RS	62	16.805718	27.804231	30.125957	0.003100	0.002971
RS	63	18.264100	27.804231	584.487039	0.060149	0.046762
PA	4+25*2+4+6 0.009452024 0.003228443 18.264099645 0.973733872 0.493638369 0.439982925 0.462819236 0.517737715 0.592877478 0.690005495 0.812559244 0.961521903 1.136876937 1.339265535 1.570545284 1.833876762 2.133676351 2.474995588 2.862833930 3.301094591 3.791707934 4.333743447 4.923223271 5.554660628 6.224360833 6.933540022 7.691685916 8.520127972 9.459269144 11.277286493 27.804230664
//
IT	4897
RD	3
LK	-70296.643957
QD	-1358.454676 -> -761.268585
RI	0.0442093242
TR	0.006760	0.003595
MT	20.814949
MM	C_pi: 6.501474, n_recomb: 17120.461903
RS	0	0.000000	2.477438	60.351729	0.003525	0.000051
RS	1	0.008851	2.477438	65.449957	0.003823	0.000409
RS	2	0.018486	2.477438	70.955531	0.004144	0.001107
RS	3	0.028973	2.477438	76.896707	0.004492	0.002155
RS	4	0.040388	0.801426	256.168340	0.014963	0.006980
RS	5	0.052814	0.801426	274.370522	0.016026	0.010299
RS	6	0.066340	0.593773	394.803418	0.023060	0.015821
RS	7	0.081063	0.593773	418.776746	0.024461	0.020418
RS	8	0.097088	0.560108	469.415940	0.027418	0.023890
RS	9	0.114533	0.560108	494.633307	0.028891	0.028246
RS	10	0.133521	0.586686	496.578319	0.029005	0.028936
RS	11	0.154190	0.586686	521.031463	0.030433	0.032391
RS	12	0.176689	0.643279	497.881619	0.029081	0.031181
RS	13	0.201179	0.643279	520.856482	0.030423	0.034037
RS	14	0.227836	0.724853	483.091007	0.028217	0.031737
RS	15	0.256853	0.724853	504.354280	0.029459	0.034272
RS	16	0.288439	0.833056	457.870040	0.026744	0.031285
RS	17	0.322820	0.833056	477.410149	0.027885	0.033454
RS	18	0.360243	0.969709	427.470166	0.024968	0.030064
RS	19	0.400980	0.969709	445.375046	0.026014	0.031792
RS	20	0.445322	1.136487	395.835379	0.023121	0.028285
RS	21	0.493589	1.136487	412.222563	0.024078	0.029615
RS	22	0.546128	1.335784	365.169534	0.021329	0.026216
RS	23	0.603317	1.335784	380.157429	0.022205	0.027245
RS	24	0.665568	1.571348	336.373164	0.019647	0.024074
RS	25	0.733328	1.571348	350.072958	0.020448	0.024884
RS	26	0.807087	1.848837	309.597003	0.018083	0.021979
RS	27	0.887374	1.848837	322.111997	0.018814	0.022622
RS	28	0.974767	2.176445	284.642792	0.016626	0.019971
RS	29	1.069895	2.176445	296.069964	0.017293	0.020470
RS	30	1.173443	2.564740	261.297612	0.015262	0.018046
RS	31	1.286156	2.564740	271.728682	0.015872	0.018408
RS	32	1.408845	3.025713	239.499902	0.013989	0.016190
RS	33	1.542394	3.025713	249.020908	0.014545	0.016426
RS	34	1.687763	3.570767	219.377014	0.012814	0.014410
RS	35	1.845999	3.570767	228.066587	0.013321	0.014536
RS	36	2.018241	4.208415	201.151154	0.011749	0.012731
RS	37	2.205727	4.208415	209.078653	0.012212	0.012774
RS	38	2.409809	4.941556	185.039671	0.010808	0.011188
RS	39	2.631953	4.941556	192.263535	0.011230	0.011178
RS	40	2.873760	5.765796	171.153561	0.009997	0.009817
RS	41	3.136969	5.765796	177.719796	0.010381	0.009786
RS	42	3.423475	6.670982	159.412835	0.009311	0.008644
RS	43	3.735340	6.670982	165.353754	0.009658	0.008617
RS	44	4.074808	7.646926	149.512194	0.008733	0.007671
RS	45	4.444323	7.646926	154.846357	0.009045	0.007661
RS	46	4.846543	8.690015	140.980424	0.008235	0.006877
RS	47	5.284364	8.690015	145.714991	0.008511	0.006887
RS	48	5.760937	9.809853	133.255122	0.007783	0.006227
RS	49	6.279692	9.809853	137.392004	0.008025	0.006255
RS	50	6.844363	11.035915	125.749314	0.007345	0.005681
RS	51	7.459012	11.035915	129.295681	0.007552	0.005724
RS	52	8.128064	12.430329	117.866010	0.006885	0.005204
RS	53	8.856335	12.430329	120.849816	0.007059	0.005261
RS	54	9.649065	15.170908	101.618000	0.005935	0.004477
RS	55	10.511960	15.170908	104.401993	0.006098	0.004557
RS	56	11.451231	15.170908	106.715021	0.006233	0.004622
RS	57	12.473637	15.170908	108.473655	0.006336	0.004665
RS	58	13.586537	48.379290	35.313856	0.002063	0.001950
RS	59	14.797940	48.379290	37.530607	0.002192	0.002056
RS	60	16.116565	48.379290	39.801915	0.002325	0.002159
RS	61	17.551902	48.379290	42.113202	0.002460	0.002257
RS	62	19.114282	48.379290	44.446660	0.002596	0.002348
RS	63	20.814949	48.379290	1348.427870	0.078761	0.050822
PA	4+25*2+4+6 0.006759818 0.003595066 20.814948728 2.477437738 0.801426301 0.593773401 0.560107956 0.586685530 0.643279437 0.724852689 0.833055795 0.969708689 1.136486622 1.335783825 1.571348099 1.848837034 2.176445475 2.564740425 3.025712869 3.570766759 4.208414820 4.941555991 5.765796395 6.670981734 7.646926364 8.690015315 9.809852760 11.035914622 12.430328862 15.170908242 48.379290359
//
IT	4658
RD	4
LK	-69248.096726
QD	-992.502147 -> -637.525230
RI	0.0276657294
TR	0.005035	0.003889
MT	22.967537
MM	C_pi: 8.645333, n_recomb: 24501.333198
RS	0	0.000000	6.530199	33.262554	0.001358	0.000020
RS	1	0.009020	6.530199	36.211336	0.001478	0.000160
RS	2	0.018855	6.530199	39.416464	0.001609	0.000430
RS	3	0.029576	6.530199	42.899271	0.001751	0.000830
RS	4	0.041264	1.356144	223.955222	0.009141	0.004180
RS	5	0.054007	1.356144	241.777515	0.009868	0.006143
RS	6	0.067899	0.837462	420.852259	0.017177	0.011335
RS	7	0.083044	0.837462	450.239695	0.018376	0.014659
RS	8	0.099555	0.708113	567.586265	0.023166	0.019237
RS	9	0.117556	0.708113	602.587159	0.024594	0.022951
RS	10	0.137181	0.692748	652.156423	0.026617	0.025382
RS	11	0.158576	0.692748	688.436977	0.028098	0.028707
RS	12	0.181900	0.725792	692.209955	0.028252	0.029095
RS	13	0.207329	0.725792	727.562514	0.029695	0.031919
RS	14	0.235051	0.790669	700.851425	0.028605	0.030814
RS	15	0.265274	0.790669	734.202752	0.029966	0.033311
RS	16	0.298224	0.884345	686.838644	0.028033	0.031190
RS	17	0.334145	0.884345	717.734047	0.029294	0.033421
RS	18	0.373307	1.006951	658.102378	0.026860	0.030647
RS	19	0.416002	1.006951	686.437033	0.028016	0.032582
RS	20	0.462547	1.159988	621.103360	0.025350	0.029445
RS	21	0.513292	1.159988	646.945593	0.026405	0.031067
RS	22	0.568613	1.346344	580.274324	0.023683	0.027791
RS	23	0.628925	1.346344	603.766233	0.024642	0.029122
RS	24	0.694678	1.570557	538.289397	0.021970	0.025865
RS	25	0.766361	1.570557	559.600238	0.022840	0.026949
RS	26	0.844511	1.839354	496.562096	0.020267	0.023806
RS	27	0.929710	1.839354	515.869649	0.021055	0.024690
RS	28	1.022594	2.162655	455.688748	0.018599	0.021710
RS	29	1.123857	2.162655	473.173607	0.019312	0.022429
RS	30	1.234255	2.553973	415.979306	0.016978	0.019628
RS	31	1.354610	2.553973	431.821214	0.017624	0.020202
RS	32	1.485823	3.029810	377.843966	0.015421	0.017588
RS	33	1.628871	3.029810	392.215175	0.016008	0.018026
RS	34	1.784823	3.607456	341.951842	0.013956	0.015619
RS	35	1.954842	3.607456	355.008197	0.014489	0.015935
RS	36	2.140198	4.301799	309.096776	0.012616	0.013761
RS	37	2.342274	4.301799	320.971423	0.013100	0.013974
RS	38	2.562578	5.121133	279.988141	0.011427	0.012059
RS	39	2.802754	5.121133	290.789756	0.011868	0.012198
RS	40	3.064596	6.063685	255.043160	0.010409	0.010557
RS	41	3.350056	6.063685	264.857246	0.010810	0.010650
RS	42	3.661267	7.118106	234.241106	0.009560	0.009278
RS	43	4.000550	7.118106	243.131656	0.009923	0.009350
RS	44	4.370438	8.269978	217.097623	0.008861	0.008220
RS	45	4.773691	8.269978	225.108383	0.009188	0.008288
RS	46	5.213320	9.510892	202.803456	0.008277	0.007358
RS	47	5.692605	9.510892	209.960391	0.008569	0.007429
RS	48	6.215124	10.847948	190.386868	0.007770	0.006650
RS	49	6.784776	10.847948	196.705120	0.008028	0.006726
RS	50	7.405814	12.313230	178.839379	0.007299	0.006054
RS	51	8.082872	12.313230	184.336750	0.007524	0.006135
RS	52	8.821003	13.981115	167.135891	0.006822	0.005526
RS	53	9.625718	13.981115	171.854645	0.007014	0.005612
RS	54	10.503021	17.292464	143.041144	0.005838	0.004686
RS	55	11.459461	17.292464	147.468841	0.006019	0.004790
RS	56	12.502176	17.292464	151.268882	0.006174	0.004879
RS	57	13.638948	17.292464	154.316112	0.006298	0.004948
RS	58	14.878263	69.739117	39.949494	0.001631	0.001608
RS	59	16.229369	69.739117	42.793974	0.001747	0.001704
RS	60	17.702351	69.739117	45.767975	0.001868	0.001802
RS	61	19.308202	69.739117	48.863600	0.001994	0.001897
RS	62	21.058909	69.739117	52.069697	0.002125	0.001990
RS	63	22.967537	69.739117	2124.032871	0.086691	0.054986
PA	4+25*2+4+6 0.005035476 0.003888703 22.967536834 6.530199036 1.356144308 0.837461635 0.708113167 0.692747620 0.725792373 0.790668828 0.884345194 1.006951220 1.159988025 1.346344479 1.570556675 1.839354386 2.162654795 2.553973454 3.029810342 3.607455558 4.301799438 5.121133306 6.063685281 7.118105517 8.269978070 9.510891864 10.847948338 12.313230469 13.981114858 17.292464218 69.739116549
//
IT	5212
RD	5
LK	-68597.138650
QD	-773.885098 -> -526.748857
RI	0.0179837890
TR	0.003889	0.004103
MT	24.949907
MM	C_pi: 10.503834, n_recomb: 31264.245718
RS	0	0.000000	17.193347	16.306623	0.000522	0.000008
RS	1	0.009163	17.193347	17.791264	0.000569	0.000064
RS	2	0.019166	17.193347	19.410118	0.000621	0.000170
RS	3	0.030085	17.193347	21.175135	0.000677	0.000326
RS	4	0.042005	2.310610	171.464616	0.005484	0.002536
RS	5	0.055018	2.310610	186.082373	0.005952	0.003703
RS	6	0.069222	1.195065	389.027030	0.012443	0.008157
RS	7	0.084729	1.195065	418.965115	0.013401	0.010523
RS	8	0.101656	0.908655	591.254605	0.018912	0.015401
RS	9	0.120134	0.908655	631.877894	0.020211	0.018415
RS	10	0.140305	0.831697	735.523674	0.023526	0.021893
RS	11	0.162325	0.831697	781.035689	0.024982	0.024882
RS	12	0.186362	0.833886	825.129102	0.026392	0.026518
RS	13	0.212602	0.833886	871.633583	0.027880	0.029200
RS	14	0.241246	0.880000	870.737492	0.027851	0.029224
RS	15	0.272515	0.880000	915.921324	0.029296	0.031621
RS	16	0.306650	0.959692	881.988434	0.028211	0.030427
RS	17	0.343912	0.959692	924.579092	0.029573	0.032600
RS	18	0.384589	1.069807	868.293607	0.027773	0.030567
RS	19	0.428992	1.069807	907.691543	0.029033	0.032523
RS	20	0.477465	1.210488	837.665859	0.026793	0.029948
RS	21	0.530379	1.210488	873.672680	0.027945	0.031669
RS	22	0.588142	1.384231	796.110546	0.025464	0.028770
RS	23	0.651198	1.384231	828.754071	0.026508	0.030246
RS	24	0.720032	1.595603	747.861353	0.023921	0.027184
RS	25	0.795173	1.595603	777.294846	0.024862	0.028426
RS	26	0.877200	1.851556	695.754872	0.022254	0.025321
RS	27	0.966743	1.851556	722.202086	0.023100	0.026357
RS	28	1.064491	2.162560	641.519903	0.020519	0.023289
RS	29	1.171195	2.162560	665.247577	0.021278	0.024151
RS	30	1.287678	2.543363	586.364824	0.018755	0.021170
RS	31	1.414834	2.543363	607.664006	0.019436	0.021878
RS	32	1.553641	3.012768	531.533519	0.017001	0.019026
RS	33	1.705167	3.012768	550.697129	0.017614	0.019593
RS	34	1.870579	3.591547	478.606483	0.015308	0.016914
RS	35	2.051147	3.591547	495.902321	0.015862	0.017353
RS	36	2.248261	4.298911	429.321435	0.013732	0.014900
RS	37	2.463437	4.298911	444.972257	0.014233	0.015228
RS	38	2.698330	5.147423	385.216001	0.012321	0.013049
RS	39	2.954747	5.147423	399.393622	0.012775	0.013291
RS	40	3.234660	6.138254	347.260187	0.011107	0.011416
RS	41	3.540221	6.138254	360.091346	0.011518	0.011597
RS	42	3.873782	7.260484	315.630008	0.010096	0.010026
RS	43	4.237908	7.260484	327.205715	0.010466	0.010170
RS	44	4.635400	8.497470	289.705231	0.009266	0.008876
RS	45	5.069314	8.497470	300.088021	0.009598	0.009000
RS	46	5.542989	9.837209	268.320773	0.008582	0.007935
RS	47	6.060068	9.837209	277.550310	0.008878	0.008049
RS	48	6.624528	11.283843	250.050816	0.007998	0.007159
RS	49	7.240710	11.283843	258.153421	0.008257	0.007266
RS	50	7.913355	12.869298	233.417509	0.007466	0.006499
RS	51	8.647635	12.869298	240.424077	0.007690	0.006601
RS	52	9.449199	14.673994	216.927138	0.006939	0.005907
RS	53	10.324212	14.673994	222.903366	0.007130	0.006005
RS	54	11.279404	18.287587	184.043635	0.005887	0.004950
RS	55	12.322123	18.287587	189.695974	0.006068	0.005061
RS	56	13.460387	18.287587	194.495210	0.006221	0.005154
RS	57	14.702954	18.287587	198.272936	0.006342	0.005225
RS	58	16.059379	91.688569	41.371583	0.001323	0.001344
RS	59	17.540097	91.688569	44.542624	0.001425	0.001430
RS	60	19.156495	91.688569	47.895514	0.001532	0.001519
RS	61	20.921008	91.688569	51.428942	0.001645	0.001608
RS	62	22.847207	91.688569	55.138826	0.001764	0.001697
RS	63	24.949907	91.688569	2807.988853	0.089815	0.058988
PA	4+25*2+4+6 0.003889314 0.004103143 24.949906674 17.193347028 2.310609938 1.195064979 0.908655392 0.831696709 0.833885722 0.880000013 0.959692100 1.069806926 1.210488373 1.384231346 1.595602879 1.851556219 2.162559922 2.543362506 3.012768352 3.591547437 4.298911267 5.147423303 6.138254241 7.260484462 8.497469781 9.837209271 11.283843124 12.869298104 14.673994056 18.287587009 91.688569306
//
IT	5762
RD	6
LK	-68136.067287
QD	-616.337957 -> -435.046932
RI	0.0121945231
TR	0.003098	0.004257
MT	26.834422
MM	C_pi: 12.179040, n_recomb: 37445.969781
RS	0	0.000000	44.293401	7.653822	0.000204	0.000003
RS	1	0.009289	44.293401	8.363120	0.000223	0.000026
RS	2	0.019441	44.293401	9.137982	0.000244	0.000070
RS	3	0.030536	44.293401	9.984435	0.000267	0.000132
RS	4	0.042661	3.889363	124.043222	0.003313	0.001578
RS	5	0.055913	3.889363	135.087065	0.003608	0.002287
RS	6	0.070395	1.695527	336.467818	0.008985	0.005976
RS	7	0.086223	1.695527	364.160604	0.009725	0.007672
RS	8	0.103522	1.164845	571.723247	0.015268	0.012447
RS	9	0.122427	1.164845	614.335405	0.016406	0.014863
RS	10	0.143088	1.001007	765.749011	0.020449	0.018888
RS	11	0.165668	1.001007	817.400154	0.021829	0.021497
RS	12	0.190346	0.963185	904.340174	0.024151	0.023986
RS	13	0.217316	0.963185	959.867924	0.025633	0.026463
RS	14	0.246791	0.987408	991.521890	0.026479	0.027382
RS	15	0.279005	0.987408	1047.338203	0.027969	0.029655
RS	16	0.314210	1.052875	1035.477202	0.027653	0.029276
RS	17	0.352686	1.052875	1089.308552	0.029090	0.031368
RS	18	0.394736	1.151801	1045.756496	0.027927	0.030040
RS	19	0.440692	1.151801	1096.286580	0.029276	0.031962
RS	20	0.490917	1.282194	1030.877061	0.027530	0.029973
RS	21	0.545807	1.282194	1077.425398	0.028773	0.031714
RS	22	0.605795	1.445628	997.490282	0.026638	0.029270
RS	23	0.671357	1.445628	1039.788280	0.027768	0.030810
RS	24	0.743008	1.646283	950.709111	0.025389	0.028066
RS	25	0.821314	1.646283	988.759111	0.026405	0.029397
RS	26	0.906895	1.890919	894.432007	0.023886	0.026475
RS	27	1.000425	1.890919	928.417554	0.024794	0.027608
RS	28	1.102643	2.190015	831.425108	0.022203	0.024602
RS	29	1.214356	2.190015	861.656038	0.023011	0.025558
RS	30	1.336446	2.558731	763.860843	0.020399	0.022538
RS	31	1.469877	2.558731	790.732392	0.021117	0.023336
RS	32	1.615703	3.016945	693.983281	0.018533	0.020365
RS	33	1.775074	3.016945	717.928705	0.019172	0.021018
RS	34	1.949248	3.587304	624.534301	0.016678	0.018166
RS	35	2.139602	3.587304	645.966873	0.017251	0.018687
RS	36	2.347638	4.291569	558.511123	0.014915	0.016033
RS	37	2.574999	4.291569	577.776300	0.015430	0.016439
RS	38	2.823478	5.145033	498.607276	0.013315	0.014054
RS	39	3.095039	5.145033	515.962628	0.013779	0.014368
RS	40	3.391825	6.150940	446.621577	0.011927	0.012300
RS	41	3.716180	6.150940	462.244463	0.012344	0.012544
RS	42	4.070663	7.298857	403.111539	0.010765	0.010804
RS	43	4.458074	7.298857	417.119092	0.011139	0.011000
RS	44	4.881472	8.570677	367.411824	0.009812	0.009563
RS	45	5.344200	8.570677	379.879157	0.010145	0.009727
RS	46	5.849909	9.951509	338.026889	0.009027	0.008544
RS	47	6.402594	9.951509	348.999927	0.009320	0.008686
RS	48	7.006618	11.442440	313.064155	0.008360	0.007697
RS	49	7.666749	11.442440	322.574679	0.008614	0.007823
RS	50	8.388200	13.073728	290.547987	0.007759	0.006969
RS	51	9.176666	13.073728	298.638542	0.007975	0.007081
RS	52	10.038372	14.927884	268.485638	0.007170	0.006309
RS	53	10.980122	14.927884	275.251625	0.007351	0.006409
RS	54	12.009351	18.665712	226.023277	0.006036	0.005237
RS	55	13.134184	18.665712	232.494473	0.006209	0.005347
RS	56	14.363503	18.665712	237.807637	0.006351	0.005435
RS	57	15.707012	18.665712	241.749233	0.006456	0.005495
RS	58	17.175320	114.353772	41.292895	0.001103	0.001137
RS	59	18.780018	114.353772	44.623844	0.001192	0.001214
RS	60	20.533777	114.353772	48.172489	0.001286	0.001294
RS	61	22.450441	114.353772	51.943104	0.001387	0.001375
RS	62	24.545143	114.353772	55.937801	0.001494	0.001459
RS	63	26.834422	114.353772	3411.101355	0.091094	0.062503
PA	4+25*2+4+6 0.003098067 0.004256601 26.834422015 44.293401352 3.889362711 1.695526703 1.164844711 1.001006751 0.963184707 0.987407622 1.052874790 1.151801148 1.282193500 1.445628150 1.646282614 1.890919023 2.190015327 2.558730724 3.016944548 3.587303656 4.291568595 5.145032637 6.150939632 7.298857167 8.570676640 9.951508701 11.442440383 13.073728380 14.927884034 18.665712366 114.353771620
//
IT	5057
RD	7
LK	-67796.020208
QD	-497.538467 -> -362.309169
RI	0.0086337691
TR	0.002534	0.004365
MT	28.654693
MM	C_pi: 13.720823, n_recomb: 43088.407408
RS	0	0.000000	110.228031	3.568477	0.000083	0.000001
RS	1	0.009402	110.228031	3.903737	0.000091	0.000011
RS	2	0.019689	110.228031	4.270468	0.000099	0.000030
RS	3	0.030943	110.228031	4.671618	0.000108	0.000056
RS	4	0.043255	6.391165	88.051522	0.002044	0.001014
RS	5	0.056724	6.391165	96.121173	0.002231	0.001458
RS	6	0.071460	2.366360	282.735715	0.006562	0.004485
RS	7	0.087581	2.366360	307.132735	0.007128	0.005723
RS	8	0.105219	1.477598	532.651491	0.012362	0.010225
RS	9	0.124514	1.477598	574.846693	0.013341	0.012167
RS	10	0.145624	1.197414	763.176113	0.017712	0.016435
RS	11	0.168719	1.197414	818.287674	0.018991	0.018688
RS	12	0.193985	1.109523	944.229254	0.021914	0.021727
RS	13	0.221627	1.109523	1006.481574	0.023359	0.023982
RS	14	0.251868	1.108236	1071.441554	0.024866	0.025559
RS	15	0.284952	1.108236	1136.205881	0.026369	0.027694
RS	16	0.321147	1.158669	1149.957565	0.026688	0.027972
RS	17	0.360745	1.158669	1213.982097	0.028174	0.029976
RS	18	0.404067	1.247071	1188.447032	0.027582	0.029255
RS	19	0.451462	1.247071	1249.619539	0.029001	0.031130
RS	20	0.503313	1.368711	1195.107946	0.027736	0.029678
RS	21	0.560039	1.368711	1252.134606	0.029060	0.031412
RS	22	0.622099	1.523915	1176.437803	0.027303	0.029419
RS	23	0.689994	1.523915	1228.603022	0.028514	0.030986
RS	24	0.764273	1.716249	1137.691015	0.026404	0.028594
RS	25	0.845536	1.716249	1184.703409	0.027495	0.029977
RS	26	0.934440	1.952099	1083.257845	0.025140	0.027302
RS	27	1.031703	1.952099	1125.144052	0.026112	0.028499
RS	28	1.138111	2.241724	1016.581420	0.023593	0.025637
RS	29	1.254524	2.241724	1053.612181	0.024452	0.026659
RS	30	1.381882	2.600343	940.603895	0.021830	0.023688
RS	31	1.521216	2.600343	973.233656	0.022587	0.024550
RS	32	1.673650	3.048323	858.514495	0.019924	0.021545
RS	33	1.840417	3.048323	887.306880	0.020593	0.022258
RS	34	2.022864	3.609301	774.291123	0.017970	0.019310
RS	35	2.222466	3.609301	799.820941	0.018562	0.019888
RS	36	2.440835	4.306454	692.379445	0.016069	0.017096
RS	37	2.679736	4.306454	715.142415	0.016597	0.017557
RS	38	2.941100	5.156583	616.884965	0.014317	0.015017
RS	39	3.227038	5.156583	637.249479	0.014789	0.015381
RS	40	3.539862	6.164009	550.684593	0.012780	0.013160
RS	41	3.882099	6.164009	568.893644	0.013203	0.013449
RS	42	4.256514	7.318271	494.910670	0.011486	0.011570
RS	43	4.666134	7.318271	511.111788	0.011862	0.011803
RS	44	5.114269	8.599775	448.971337	0.010420	0.010245
RS	45	5.604539	8.599775	463.249081	0.010751	0.010438
RS	46	6.140906	9.990861	411.098322	0.009541	0.009152
RS	47	6.727705	9.990861	423.498226	0.009829	0.009313
RS	48	7.369678	11.489340	378.947648	0.008795	0.008238
RS	49	8.072012	11.489340	389.500214	0.009040	0.008374
RS	50	8.840383	13.122643	350.039869	0.008124	0.007445
RS	51	9.681000	13.122643	358.795655	0.008327	0.007559
RS	52	10.600655	14.972586	321.864791	0.007470	0.006718
RS	53	11.606781	14.972586	328.952894	0.007634	0.006813
RS	54	12.707508	18.718270	269.338415	0.006251	0.005538
RS	55	13.911730	18.718270	276.213744	0.006410	0.005643
RS	56	15.229178	18.718270	281.546355	0.006534	0.005720
RS	57	16.670499	18.718270	285.077757	0.006616	0.005763
RS	58	18.247340	137.593830	40.553622	0.000941	0.000975
RS	59	19.972443	137.593830	43.953781	0.001020	0.001044
RS	60	21.859749	137.593830	47.596389	0.001105	0.001116
RS	61	23.924507	137.593830	51.490257	0.001195	0.001191
RS	62	26.183404	137.593830	55.642641	0.001291	0.001269
RS	63	28.654693	137.593830	3947.993209	0.091625	0.065420
PA	4+25*2+4+6 0.002534359 0.004364664 28.654692731 110.228031278 6.391164629 2.366360074 1.477598122 1.197413716 1.109523057 1.108236462 1.158668799 1.247070772 1.368711138 1.523914925 1.716248872 1.952098713 2.241723929 2.600343382 3.048323101 3.609301453 4.306453959 5.156582668 6.164009065 7.318270650 8.599774778 9.990861052 11.489340349 13.122642992 14.972586140 18.718269850 137.593829956
//
IT	5899
RD	8
LK	-67541.458880
QD	-407.301490 -> -304.938916
RI	0.0063762878
TR	0.002121	0.004439
MT	30.432528
MM	C_pi: 15.138172, n_recomb: 48175.020389
RS	0	0.000000	262.855747	1.685697	0.000035	0.000001
RS	1	0.009507	262.855747	1.845922	0.000038	0.000005
RS	2	0.019917	262.855747	2.021373	0.000042	0.000013
RS	3	0.031317	262.855747	2.213497	0.000046	0.000025
RS	4	0.043801	10.177091	62.563945	0.001299	0.000674
RS	5	0.057472	10.177091	68.417548	0.001420	0.000962
RS	6	0.072442	3.227797	235.460982	0.004888	0.003459
RS	7	0.088836	3.227797	256.487200	0.005324	0.004383
RS	8	0.106788	1.844280	487.621483	0.010122	0.008564
RS	9	0.126447	1.844280	528.073586	0.010962	0.010144
RS	10	0.147974	1.416477	742.383387	0.015410	0.014479
RS	11	0.171549	1.416477	798.954885	0.016584	0.016425
RS	12	0.197364	1.268712	957.287568	0.019871	0.019802
RS	13	0.225633	1.268712	1024.180406	0.021260	0.021842
RS	14	0.256590	1.238497	1119.636826	0.023241	0.023886
RS	15	0.290490	1.238497	1191.522490	0.024733	0.025881
RS	16	0.327613	1.272979	1230.871804	0.025550	0.026664
RS	17	0.368265	1.272979	1303.676932	0.027061	0.028579
RS	18	0.412781	1.351177	1298.188817	0.026947	0.028354
RS	19	0.461530	1.351177	1369.048564	0.028418	0.030178
RS	20	0.514913	1.465126	1328.947715	0.027586	0.029189
RS	21	0.573371	1.465126	1395.922783	0.028976	0.030906
RS	22	0.637386	1.613681	1328.931967	0.027585	0.029324
RS	23	0.707487	1.613681	1390.777187	0.028869	0.030903
RS	24	0.784252	1.799673	1302.941737	0.027046	0.028855
RS	25	0.868316	1.799673	1358.963886	0.028209	0.030271
RS	26	0.960371	2.029044	1255.293819	0.026057	0.027861
RS	27	1.061177	2.029044	1305.251982	0.027094	0.029104
RS	28	1.171566	2.311764	1189.655978	0.024694	0.026424
RS	29	1.292450	2.311764	1233.685501	0.025608	0.027495
RS	30	1.424826	2.662976	1109.414877	0.023029	0.024623
RS	31	1.569787	2.662976	1147.958707	0.023829	0.025534
RS	32	1.728528	3.103290	1018.488510	0.021141	0.022551
RS	33	1.902361	3.103290	1052.201977	0.021841	0.023311
RS	34	2.092720	3.656888	922.007402	0.019139	0.020320
RS	35	2.301175	3.656888	951.618712	0.019753	0.020941
RS	36	2.529447	4.347704	825.912187	0.017144	0.018061
RS	37	2.779421	4.347704	852.079617	0.017687	0.018561
RS	38	3.053158	5.193258	735.864982	0.015275	0.015909
RS	39	3.352920	5.193258	759.086709	0.015757	0.016309
RS	40	3.681178	6.198139	656.007383	0.013617	0.013970
RS	41	4.040643	6.198139	676.606988	0.014045	0.014291
RS	42	4.434282	7.351251	588.215103	0.012210	0.012300
RS	43	4.865342	7.351251	606.377247	0.012587	0.012559
RS	44	5.337382	8.631215	532.091002	0.011045	0.010902
RS	45	5.854298	8.631215	547.908987	0.011373	0.011114
RS	46	6.420355	10.017409	485.671368	0.010081	0.009743
RS	47	7.040225	10.017409	499.184790	0.010362	0.009916
RS	48	7.719025	11.503982	446.200453	0.009262	0.008767
RS	49	8.462356	11.503982	457.431189	0.009495	0.008907
RS	50	9.276353	13.114602	410.708287	0.008525	0.007915
RS	51	10.167734	13.114602	419.709158	0.008712	0.008026
RS	52	11.143857	14.928275	376.164441	0.007808	0.007126
RS	53	12.212776	14.928275	383.099162	0.007952	0.007211
RS	54	13.383314	18.606236	313.501214	0.006508	0.005849
RS	55	14.665132	18.606236	320.337280	0.006649	0.005943
RS	56	16.068808	18.606236	325.172910	0.006750	0.006004
RS	57	17.605928	18.606236	327.708241	0.006802	0.006025
RS	58	19.289177	161.050623	39.535591	0.000821	0.000849
RS	59	21.132447	161.050623	42.953616	0.000892	0.000912
RS	60	23.150951	161.050623	46.631237	0.000968	0.000978
RS	61	25.361349	161.050623	50.580894	0.001050	0.001047
RS	62	27.781882	161.050623	54.814018	0.001138	0.001119
RS	63	30.432528	161.050623	4421.260684	0.091775	0.067753
PA	4+25*2+4+6 0.002121362 0.004438711 30.432528108 262.855746952 10.177091414 3.227796577 1.844280464 1.416476868 1.268711939 1.238496596 1.272979186 1.351177281 1.465126488 1.613680597 1.799673226 2.029043713 2.311763906 2.662976489 3.103289962 3.656887599 4.347704210 5.193257649 6.198139387 7.351251081 8.631214785 10.017408519 11.503981759 13.114602280 14.928274924 18.606236138 161.050622830
//
IT	5508
RD	9
LK	-67347.874183
QD	-338.226079 -> -259.163309
RI	0.0049033253
TR	0.001810	0.004487
MT	32.189448
MM	C_pi: 16.430732, n_recomb: 52685.563365
RS	0	0.000000	598.610887	0.815230	0.000015	0.000000
RS	1	0.009604	598.610887	0.893530	0.000017	0.000002
RS	2	0.020130	598.610887	0.979351	0.000019	0.000006
RS	3	0.031668	598.610887	1.073415	0.000020	0.000011
RS	4	0.044313	15.638338	45.015691	0.000854	0.000465
RS	5	0.058173	15.638338	49.294792	0.000936	0.000658
RS	6	0.073364	4.287770	196.583988	0.003731	0.002743
RS	7	0.090014	4.287770	214.597254	0.004073	0.003451
RS	8	0.108262	2.258204	443.701650	0.008422	0.007322
RS	9	0.128264	2.258204	481.844300	0.009146	0.008625
RS	10	0.150186	1.652742	712.936295	0.013532	0.012933
RS	11	0.174214	1.652742	769.635917	0.014608	0.014624
RS	12	0.200550	1.436642	953.179802	0.018092	0.018198
RS	13	0.229414	1.436642	1023.027541	0.019418	0.020044
RS	14	0.261051	1.374813	1144.444657	0.021722	0.022409
RS	15	0.295727	1.374813	1221.740944	0.023189	0.024271
RS	16	0.333732	1.392719	1284.484934	0.024380	0.025431
RS	17	0.375388	1.392719	1364.544801	0.025900	0.027257
RS	18	0.421044	1.461016	1378.843708	0.026171	0.027427
RS	19	0.471085	1.461016	1458.167601	0.027677	0.029199
RS	20	0.525932	1.568115	1433.810689	0.027214	0.028596
RS	21	0.586046	1.568115	1509.859078	0.028658	0.030291
RS	22	0.651934	1.711260	1454.133831	0.027600	0.029069
RS	23	0.724150	1.711260	1525.117671	0.028948	0.030653
RS	24	0.803301	1.892501	1443.748872	0.027403	0.028920
RS	25	0.890054	1.892501	1508.515564	0.028632	0.030360
RS	26	0.985139	2.117323	1406.441941	0.026695	0.028211
RS	27	1.089356	2.117323	1464.401580	0.027795	0.029489
RS	28	1.203581	2.395406	1345.686325	0.025542	0.027003
RS	29	1.328777	2.395406	1396.751451	0.026511	0.028115
RS	30	1.465996	2.741810	1264.944455	0.024009	0.025368
RS	31	1.616395	2.741810	1309.468548	0.024854	0.026319
RS	32	1.781237	3.177302	1168.578447	0.022180	0.023393
RS	33	1.961911	3.177302	1207.252024	0.022914	0.024190
RS	34	2.159936	3.726423	1062.677751	0.020170	0.021195
RS	35	2.376980	3.726423	1096.353321	0.020809	0.021850
RS	36	2.614869	4.413522	954.605399	0.018119	0.018919
RS	37	2.875605	4.413522	984.098479	0.018679	0.019450
RS	38	3.161382	5.256350	851.616447	0.016164	0.016719
RS	39	3.474605	5.256350	877.562973	0.016657	0.017146
RS	40	3.817909	6.259212	759.221898	0.014410	0.014717
RS	41	4.194185	6.259212	782.036390	0.014843	0.015061
RS	42	4.606598	7.409882	680.163153	0.012910	0.012982
RS	43	5.058619	7.409882	700.073557	0.013288	0.013260
RS	44	5.554052	8.684797	614.349126	0.011661	0.011523
RS	45	6.097066	8.684797	631.457537	0.011985	0.011747
RS	46	6.692232	10.060106	559.700681	0.010623	0.010307
RS	47	7.344557	10.060106	574.035714	0.010896	0.010486
RS	48	8.059532	11.525885	513.104865	0.009739	0.009278
RS	49	8.843172	11.525885	524.671627	0.009959	0.009417
RS	50	9.702073	13.101289	471.129610	0.008942	0.008373
RS	51	10.643463	13.101289	479.974952	0.009110	0.008476
RS	52	11.675264	14.860830	430.237570	0.008166	0.007527
RS	53	12.806159	14.860830	436.556408	0.008286	0.007598
RS	54	14.045665	18.423927	357.769589	0.006791	0.006164
RS	55	15.404214	18.423927	364.105134	0.006911	0.006246
RS	56	16.893236	18.423927	367.921022	0.006983	0.006287
RS	57	18.525265	18.423927	368.883305	0.007002	0.006281
RS	58	20.314033	184.340996	38.430271	0.000729	0.000751
RS	59	22.274595	184.340996	41.837477	0.000794	0.000808
RS	60	24.423448	184.340996	45.516216	0.000864	0.000869
RS	61	26.778677	184.340996	49.481818	0.000939	0.000933
RS	62	29.360103	184.340996	53.749075	0.001020	0.001000
RS	63	32.189448	184.340996	4829.726122	0.091671	0.069576
PA	4+25*2+4+6 0.001810278 0.004486539 32.189447513 598.610887043 15.638338192 4.287770009 2.258203916 1.652741863 1.436641653 1.374812885 1.392719180 1.461016102 1.568114550 1.711260031 1.892501143 2.117323454 2.395405773 2.741809864 3.177302021 3.726422714 4.413522478 5.256350413 6.259211904 7.409881559 8.684796874 10.060106001 11.525885464 13.101288515 14.860830278 18.423926871 184.340996166
//
IT	4808
RD	10
LK	-67197.490603
QD	-284.598135 -> -222.005182
RI	0.0039167044
TR	0.001569	0.004514
MT	33.947153
MM	C_pi: 17.603245, n_recomb: 56627.857175
RS	0	0.000000	1296.480364	0.407335	0.000007	0.000000
RS	1	0.009696	1296.480364	0.446838	0.000008	0.000001
RS	2	0.020333	1296.480364	0.490173	0.000009	0.000003
RS	3	0.032000	1296.480364	0.537711	0.000009	0.000006
RS	4	0.044799	23.155091	33.017134	0.000583	0.000332
RS	5	0.058840	23.155091	36.196740	0.000639	0.000467
RS	6	0.074241	5.539068	165.683867	0.002926	0.002235
RS	7	0.091136	5.539068	181.175930	0.003199	0.002792
RS	8	0.109669	2.709368	404.133485	0.007137	0.006386
RS	9	0.129999	2.709368	439.866536	0.007768	0.007479
RS	10	0.152300	1.900224	680.797112	0.012022	0.011713
RS	11	0.176764	1.900224	736.839649	0.013012	0.013196
RS	12	0.203600	1.609517	939.000053	0.016582	0.016874
RS	13	0.233037	1.609517	1010.556449	0.017846	0.018550
RS	14	0.265329	1.514461	1152.895679	0.020359	0.021129
RS	15	0.300753	1.514461	1234.154468	0.021794	0.022869
RS	16	0.339611	1.515650	1316.994817	0.023257	0.024304
RS	17	0.382236	1.515650	1402.866535	0.024773	0.026048
RS	18	0.428995	1.574509	1435.287319	0.025346	0.026523
RS	19	0.480288	1.574509	1521.784804	0.026873	0.028245
RS	20	0.536554	1.675556	1512.973941	0.026718	0.027957
RS	21	0.598276	1.675556	1597.047965	0.028203	0.029629
RS	22	0.665982	1.814364	1553.641466	0.027436	0.028715
RS	23	0.740254	1.814364	1632.995580	0.028837	0.030298
RS	24	0.821727	1.992189	1560.133673	0.027551	0.028848
RS	25	0.911100	1.992189	1633.145287	0.028840	0.030307
RS	26	1.009138	2.214087	1535.387565	0.027114	0.028400
RS	27	1.116683	2.214087	1601.072252	0.028274	0.029708
RS	28	1.234656	2.489488	1482.339144	0.026177	0.027415
RS	29	1.364067	2.489488	1540.320965	0.027201	0.028563
RS	30	1.506027	2.833414	1404.194452	0.024797	0.025952
RS	31	1.661751	2.833414	1454.666438	0.025688	0.026938
RS	32	1.832575	3.266804	1305.459207	0.023053	0.024089
RS	33	2.019962	3.266804	1349.085163	0.023824	0.024918
RS	34	2.225518	3.814511	1192.936432	0.021066	0.021944
RS	35	2.451006	3.814511	1230.651140	0.021732	0.022628
RS	36	2.698358	4.501149	1075.260270	0.018988	0.019673
RS	37	2.969694	4.501149	1108.016693	0.019567	0.020230
RS	38	3.267339	5.344431	961.228609	0.016974	0.017445
RS	39	3.593844	5.344431	989.797054	0.017479	0.017895
RS	40	3.952008	6.348021	857.752018	0.015147	0.015397
RS	41	4.344901	6.348021	882.641716	0.015587	0.015760
RS	42	4.775890	7.498193	768.511019	0.013571	0.013611
RS	43	5.248668	7.498193	789.996740	0.013951	0.013904
RS	44	5.767288	8.768845	693.808391	0.012252	0.012103
RS	45	6.336194	8.768845	712.000507	0.012573	0.012336
RS	46	6.960263	10.132604	631.524960	0.011152	0.010840
RS	47	7.644844	10.132604	646.435883	0.011416	0.011021
RS	48	8.395803	11.575140	578.247883	0.010211	0.009766
RS	49	9.219576	11.575140	589.856862	0.010416	0.009901
RS	50	10.123225	13.110456	530.123349	0.009362	0.008816
RS	51	11.114494	13.110456	538.460243	0.009509	0.008907
RS	52	12.201879	14.807379	483.127978	0.008532	0.007920
RS	53	13.394699	14.807379	488.410462	0.008625	0.007973
RS	54	14.703178	18.228254	401.508597	0.007090	0.006483
RS	55	16.138531	18.228254	406.888080	0.007185	0.006547
RS	56	17.713058	18.228254	409.180898	0.007226	0.006564
RS	57	19.440256	18.228254	408.029528	0.007205	0.006529
RS	58	21.334927	207.167748	37.345187	0.000659	0.000674
RS	59	23.413310	207.167748	40.727390	0.000719	0.000728
RS	60	25.693217	207.167748	44.389619	0.000784	0.000784
RS	61	28.194191	207.167748	48.349519	0.000854	0.000844
RS	62	30.937665	207.167748	52.624599	0.000929	0.000908
RS	63	33.947153	207.167748	5174.429818	0.091376	0.070981
PA	4+25*2+4+6 0.001569298 0.004513501 33.947152525 1296.480364426 23.155091056 5.539068156 2.709368325 1.900223792 1.609517333 1.514460674 1.515650114 1.574508692 1.675555886 1.814364339 1.992188658 2.214087310 2.489488025 2.833413930 3.266803935 3.814510597 4.501148857 5.344431137 6.348020908 7.498193031 8.768845286 10.132603551 11.575140351 13.110456253 14.807379101 18.228253823 207.167747711
//
IT	5455
RD	11
LK	-67077.689674
QD	-242.174035 -> -191.303995
RI	0.0032381710
TR	0.001377	0.004523
MT	35.725162
MM	C_pi: 18.667132, n_recomb: 60038.673740
RS	0	0.000000	2685.538915	0.209895	0.000003	0.000000
RS	1	0.009785	2685.538915	0.230437	0.000004	0.000001
RS	2	0.020527	2685.538915	0.252991	0.000004	0.000002
RS	3	0.032321	2685.538915	0.277752	0.000005	0.000003
RS	4	0.045268	33.048852	24.773866	0.000413	0.000245
RS	5	0.059483	33.048852	27.186617	0.000453	0.000343
RS	6	0.075088	6.960422	141.513489	0.002357	0.001867
RS	7	0.092220	6.960422	154.966176	0.002581	0.002318
RS	8	0.111029	3.185688	370.030594	0.006163	0.005673
RS	9	0.131678	3.185688	403.505069	0.006721	0.006608
RS	10	0.154347	2.153032	649.402391	0.010816	0.010748
RS	11	0.179235	2.153032	704.396042	0.011732	0.012062
RS	12	0.206558	1.784057	919.655054	0.015318	0.015783
RS	13	0.236554	1.784057	992.065313	0.016524	0.017314
RS	14	0.269485	1.655338	1150.510136	0.019163	0.020029
RS	15	0.305639	1.655338	1234.589883	0.020563	0.021660
RS	16	0.345331	1.640220	1333.882399	0.022217	0.023291
RS	17	0.388906	1.640220	1424.312930	0.023723	0.024959
RS	18	0.436745	1.690337	1472.475153	0.024525	0.025667
RS	19	0.489265	1.690337	1564.927469	0.026065	0.027341
RS	20	0.546924	1.786181	1570.518245	0.026158	0.027308
RS	21	0.610225	1.786181	1661.541996	0.027675	0.028957
RS	22	0.679720	1.921639	1630.460843	0.027157	0.028300
RS	23	0.756015	1.921639	1717.318699	0.028604	0.029883
RS	24	0.839775	2.097222	1653.945651	0.027548	0.028680
RS	25	0.931732	2.097222	1734.568710	0.028891	0.030154
RS	26	1.032686	2.317594	1642.884739	0.027364	0.028468
RS	27	1.143518	2.317594	1715.880590	0.028580	0.029804
RS	28	1.265195	2.592009	1599.418589	0.026640	0.027695
RS	29	1.398778	2.592009	1664.081869	0.027717	0.028875
RS	30	1.545433	2.935510	1526.234745	0.025421	0.026403
RS	31	1.706437	2.935510	1582.541547	0.026359	0.027422
RS	32	1.883195	3.369284	1427.702235	0.023780	0.024659
RS	33	2.077249	3.369284	1476.231571	0.024588	0.025519
RS	34	2.290291	3.918519	1311.088041	0.021837	0.022582
RS	35	2.524179	3.918519	1352.810006	0.022532	0.023293
RS	36	2.780952	4.608058	1186.104949	0.019756	0.020332
RS	37	3.062851	4.608058	1222.080942	0.020355	0.020913
RS	38	3.372333	5.455456	1062.984096	0.017705	0.018092
RS	39	3.712098	5.455456	1094.106367	0.018223	0.018562
RS	40	4.085109	6.463525	950.008826	0.015823	0.016014
RS	41	4.494618	6.463525	976.878803	0.016271	0.016393
RS	42	4.944198	7.616758	851.831726	0.014188	0.014190
RS	43	5.437768	7.616758	874.771222	0.014570	0.014494
RS	44	5.979634	8.886242	769.209163	0.012812	0.012642
RS	45	6.574521	8.886242	788.335138	0.013130	0.012881
RS	46	7.227617	10.240812	700.047444	0.011660	0.011341
RS	47	7.944618	10.240812	715.350406	0.011915	0.011523
RS	48	8.731778	11.661434	640.690794	0.010671	0.010230
RS	49	9.595959	11.661434	652.114020	0.010862	0.010358
RS	50	10.544701	13.156475	586.906449	0.009775	0.009241
RS	51	11.586276	13.156475	594.449156	0.009901	0.009319
RS	52	12.729768	14.788216	534.210399	0.008898	0.008302
RS	53	13.985150	14.788216	538.099354	0.008963	0.008334
RS	54	15.363370	18.052712	444.307071	0.007400	0.006804
RS	55	16.876447	18.052712	448.301793	0.007467	0.006847
RS	56	18.537578	18.052712	448.608675	0.007472	0.006837
RS	57	20.361249	18.052712	444.859516	0.007410	0.006767
RS	58	22.363365	229.339030	36.343311	0.000605	0.000614
RS	59	24.561386	229.339030	39.695969	0.000661	0.000664
RS	60	26.974482	229.339030	43.335009	0.000722	0.000718
RS	61	29.623697	229.339030	47.279967	0.000787	0.000775
RS	62	32.532135	229.339030	51.550583	0.000859	0.000835
RS	63	35.725162	229.339030	5459.820862	0.090938	0.072058
PA	4+25*2+4+6 0.001377444 0.004523453 35.725161574 2685.538914664 33.048852392 6.960421562 3.185687781 2.153032191 1.784057105 1.655337915 1.640220007 1.690336683 1.786180899 1.921638533 2.097221733 2.317593932 2.592009037 2.935510431 3.369284107 3.918519187 4.608057882 5.455455749 6.463524872 7.616758330 8.886241871 10.240812107 11.661434302 13.156475496 14.788216338 18.052712034 229.339029537
//
IT	4907
RD	12
LK	-66979.736145
QD	-207.913392 -> -165.522733
RI	0.0027589370
TR	0.001221	0.004520
MT	37.536178
MM	C_pi: 19.636157, n_recomb: 62971.522786
RS	0	0.000000	5313.539494	0.112012	0.000002	0.000000
RS	1	0.009871	5313.539494	0.123071	0.000002	0.000000
RS	2	0.020716	5313.539494	0.135223	0.000002	0.000001
RS	3	0.032632	5313.539494	0.148574	0.000002	0.000001
RS	4	0.045724	45.561956	19.034967	0.000302	0.000186
RS	5	0.060108	45.561956	20.907673	0.000332	0.000259
RS	6	0.075912	8.519825	122.703931	0.001949	0.001596
RS	7	0.093276	8.519825	134.533421	0.002136	0.001970
RS	8	0.112354	3.674650	341.367912	0.005421	0.005124
RS	9	0.133316	3.674650	372.844222	0.005921	0.005939
RS	10	0.156346	2.405860	620.491547	0.009854	0.009978
RS	11	0.181649	2.405860	674.297939	0.010708	0.011158
RS	12	0.209451	1.957608	898.281044	0.014265	0.014881
RS	13	0.239996	1.957608	970.993322	0.015420	0.016291
RS	14	0.273557	1.795900	1141.295083	0.018124	0.019084
RS	15	0.310430	1.795900	1227.334880	0.019490	0.020620
RS	16	0.350943	1.765385	1339.549343	0.021272	0.022385
RS	17	0.395456	1.765385	1433.503781	0.022764	0.023986
RS	18	0.444361	1.807668	1494.805043	0.023738	0.024868
RS	19	0.498095	1.807668	1592.132137	0.025283	0.026499
RS	20	0.557132	1.899211	1610.502632	0.025575	0.026667
RS	21	0.621997	1.899211	1707.459305	0.027115	0.028296
RS	22	0.693264	2.032256	1688.057638	0.026807	0.027854
RS	23	0.771566	2.032256	1781.545106	0.028291	0.029435
RS	24	0.857598	2.206648	1727.904824	0.027439	0.028446
RS	25	0.952121	2.206648	1815.452614	0.028830	0.029934
RS	26	1.055975	2.426707	1730.850909	0.027486	0.028448
RS	27	1.170080	2.426707	1810.669136	0.028754	0.029808
RS	28	1.295448	2.701587	1698.078994	0.026966	0.027872
RS	29	1.433191	2.701587	1769.113768	0.028094	0.029083
RS	30	1.584530	3.046444	1631.548945	0.025909	0.026745
RS	31	1.750808	3.046444	1693.519358	0.026893	0.027796
RS	32	1.933500	3.482789	1535.268244	0.024380	0.025125
RS	33	2.134224	3.482789	1588.618961	0.025228	0.026015
RS	34	2.354762	4.036227	1416.727198	0.022498	0.023123
RS	35	2.597068	4.036227	1462.417738	0.023223	0.023862
RS	36	2.863293	4.731858	1286.515055	0.020430	0.020908
RS	37	3.155796	4.731858	1325.682142	0.021052	0.021511
RS	38	3.477172	5.587035	1156.159437	0.018360	0.018669
RS	39	3.830271	5.587035	1189.798927	0.018894	0.019157
RS	40	4.218223	6.603598	1035.252380	0.016440	0.016572
RS	41	4.644470	6.603598	1064.050377	0.016897	0.016966
RS	42	5.112791	7.764066	929.416755	0.014759	0.014721
RS	43	5.627340	7.764066	953.739352	0.015146	0.015034
RS	44	6.192679	9.036492	839.900111	0.013338	0.013143
RS	45	6.813823	9.036492	859.867847	0.013655	0.013387
RS	46	7.496278	10.385697	764.686967	0.012143	0.011812
RS	47	8.246098	10.385697	780.262240	0.012391	0.011993
RS	48	9.069932	11.787671	699.931288	0.011115	0.010671
RS	49	9.975085	11.787671	711.010487	0.011291	0.010791
RS	50	10.969586	13.244794	641.062355	0.010180	0.009650
RS	51	12.062252	13.244794	647.598287	0.010284	0.009713
RS	52	13.262774	14.812153	583.163544	0.009261	0.008674
RS	53	14.581798	14.812153	585.373541	0.009296	0.008684
RS	54	16.031022	17.914120	485.961470	0.007717	0.007126
RS	55	17.623296	17.914120	488.182032	0.007752	0.007146
RS	56	19.372743	17.914120	486.091595	0.007719	0.007105
RS	57	21.294875	17.914120	479.325704	0.007612	0.006998
RS	58	23.406739	250.723303	35.459995	0.000563	0.000567
RS	59	25.727062	250.723303	38.784819	0.000616	0.000615
RS	60	28.276422	250.723303	42.401184	0.000673	0.000666
RS	61	31.077427	250.723303	46.330214	0.000736	0.000720
RS	62	34.154915	250.723303	50.593524	0.000803	0.000779
RS	63	37.536178	250.723303	5692.590663	0.090399	0.072884
PA	4+25*2+4+6 0.001220860 0.004519609 37.536178445 5313.539494237 45.561955597 8.519824670 3.674650096 2.405860134 1.957607673 1.795900412 1.765385455 1.807667530 1.899210615 2.032256231 2.206648371 2.426707452 2.701587330 3.046444247 3.482788780 4.036226933 4.731857777 5.587035342 6.603597827 7.764065820 9.036491949 10.385696643 11.787671161 13.244793778 14.812152896 17.914119951 250.723303001
//
IT	6611
RD	13
LK	-66897.671026
QD	-179.681675 -> -143.567177
RI	0.0024103477
TR	0.001090	0.004505
MT	39.387722
MM	C_pi: 20.523769, n_recomb: 65483.766956
RS	0	0.000000	10057.750554	0.061950	0.000001	0.000000
RS	1	0.009955	10057.750554	0.068118	0.000001	0.000000
RS	2	0.020900	10057.750554	0.074901	0.000001	0.000000
RS	3	0.032936	10057.750554	0.082359	0.000001	0.000001
RS	4	0.046169	60.839856	14.969247	0.000229	0.000145
RS	5	0.060719	60.839856	16.455821	0.000251	0.000202
RS	6	0.076719	10.178941	108.044557	0.001650	0.001392
RS	7	0.094310	10.178941	118.589631	0.001811	0.001710
RS	8	0.113653	4.164263	317.631393	0.004851	0.004697
RS	9	0.134922	4.164263	347.400567	0.005305	0.005419
RS	10	0.158307	2.654284	594.753581	0.009082	0.009361
RS	11	0.184021	2.654284	647.382283	0.009886	0.010432
RS	12	0.212294	2.128132	876.736106	0.013389	0.014131
RS	13	0.243382	2.128132	949.413294	0.014498	0.015440
RS	14	0.277565	1.935037	1128.002009	0.017226	0.018270
RS	15	0.315150	1.935037	1215.368904	0.018560	0.019725
RS	16	0.356477	1.890449	1337.314662	0.020422	0.021576
RS	17	0.401918	1.890449	1433.960965	0.021898	0.023118
RS	18	0.451882	1.925987	1505.853367	0.022996	0.024127
RS	19	0.506820	1.925987	1607.130281	0.024542	0.025720
RS	20	0.567227	2.014177	1636.488136	0.024991	0.026047
RS	21	0.633647	2.014177	1738.458951	0.026548	0.027656
RS	22	0.706680	2.145713	1729.737832	0.026415	0.027393
RS	23	0.786982	2.145713	1829.023489	0.027931	0.028973
RS	24	0.875278	2.319847	1784.898763	0.027257	0.028168
RS	25	0.972364	2.319847	1878.682596	0.028689	0.029670
RS	26	1.079114	2.540649	1801.635652	0.027513	0.028360
RS	27	1.196491	2.540649	1887.756396	0.028828	0.029746
RS	28	1.325552	2.817239	1780.094668	0.027184	0.027967
RS	29	1.467461	2.817239	1857.147970	0.028360	0.029209
RS	30	1.623497	3.164975	1721.363803	0.026287	0.027000
RS	31	1.795065	3.164975	1788.786662	0.027316	0.028083
RS	32	1.983713	3.605799	1628.901773	0.024875	0.025503
RS	33	2.191140	3.605799	1686.965377	0.025762	0.026424
RS	34	2.419215	4.165808	1510.222393	0.023063	0.023584
RS	35	2.669995	4.165808	1559.834086	0.023820	0.024349
RS	36	2.945739	4.870430	1376.590633	0.021022	0.021410
RS	37	3.248932	4.870430	1418.928831	0.021668	0.022036
RS	38	3.582307	5.736833	1240.679789	0.018946	0.019182
RS	39	3.948868	5.736833	1276.822633	0.019498	0.019690
RS	40	4.351920	6.765807	1113.307880	0.017001	0.017077
RS	41	4.795094	6.765807	1144.015305	0.017470	0.017486
RS	42	5.282384	7.937780	1001.041671	0.015287	0.015207
RS	43	5.818183	7.937780	1026.719073	0.015679	0.015531
RS	44	6.407319	9.217592	905.640608	0.013830	0.013607
RS	45	7.055101	9.217592	926.408062	0.014147	0.013856
RS	46	7.767368	10.565830	825.210414	0.012602	0.012254
RS	47	8.550538	10.565830	840.995589	0.012843	0.012433
RS	48	9.411671	11.953320	755.757726	0.011541	0.011090
RS	49	10.358527	11.953320	766.398927	0.011704	0.011202
RS	50	11.399638	13.376140	692.414839	0.010574	0.010043
RS	51	12.544390	13.376140	697.801187	0.010656	0.010089
RS	52	13.803097	14.881715	629.859316	0.009619	0.009036
RS	53	15.187105	14.881715	630.176178	0.009623	0.009022
RS	54	16.708886	17.819698	526.391881	0.008039	0.007449
RS	55	18.382155	17.819698	526.493997	0.008040	0.007442
RS	56	20.221993	17.819698	521.650409	0.007966	0.007368
RS	57	22.244980	17.819698	511.515608	0.007811	0.007221
RS	58	24.469349	271.222886	34.712555	0.000530	0.000531
RS	59	26.915147	271.222886	38.015141	0.000581	0.000576
RS	60	29.604416	271.222886	41.613884	0.000635	0.000625
RS	61	32.561393	271.222886	45.531280	0.000695	0.000678
RS	62	35.812728	271.222886	49.790573	0.000760	0.000734
RS	63	39.387722	271.222886	5879.990424	0.089793	0.073524
PA	4+25*2+4+6 0.001090255 0.004504631 39.387721640 10057.750554019 60.839855537 10.178941280 4.164263046 2.654283612 2.128132161 1.935037067 1.890448519 1.925986719 2.014176978 2.145713224 2.319846910 2.540649136 2.817238964 3.164975314 3.605798541 4.165807708 4.870430014 5.736832697 6.765807213 7.937780218 9.217592184 10.565829859 11.953320342 13.376139515 14.881715352 17.819697514 271.222885890
//
IT	5854
RD	14
LK	-66827.442643
QD	-155.992125 -> -124.655663
RI	0.0021490745
TR	0.000979	0.004481
MT	41.279435
MM	C_pi: 21.340095, n_recomb: 67628.901923
RS	0	0.000000	17948.057091	0.036092	0.000001	0.000000
RS	1	0.010036	17948.057091	0.039715	0.000001	0.000000
RS	2	0.021080	17948.057091	0.043702	0.000001	0.000000
RS	3	0.033232	17948.057091	0.048090	0.000001	0.000000
RS	4	0.046604	79.002746	12.020962	0.000178	0.000116
RS	5	0.061317	79.002746	13.225301	0.000196	0.000161
RS	6	0.077508	11.898432	96.547551	0.001428	0.001235
RS	7	0.095323	11.898432	106.074951	0.001568	0.001512
RS	8	0.114927	4.644276	298.108811	0.004408	0.004361
RS	9	0.136497	4.644276	326.448624	0.004827	0.005012
RS	10	0.160233	2.894686	572.300212	0.008462	0.008861
RS	11	0.186351	2.894686	623.838242	0.009224	0.009846
RS	12	0.215090	2.294080	856.017981	0.012658	0.013504
RS	13	0.246714	2.294080	928.463934	0.013729	0.014730
RS	14	0.281512	2.071969	1112.391247	0.016448	0.017565
RS	15	0.319801	2.071969	1200.620404	0.017753	0.018951
RS	16	0.361934	2.014932	1329.529374	0.019659	0.020852
RS	17	0.408296	2.014932	1428.201312	0.021118	0.022342
RS	18	0.459310	2.044936	1508.349393	0.022303	0.023442
RS	19	0.515445	2.044936	1612.792601	0.023848	0.025001
RS	20	0.577213	2.130738	1651.366613	0.024418	0.025451
RS	21	0.645181	2.130738	1757.536593	0.025988	0.027044
RS	22	0.719970	2.261608	1758.360757	0.026000	0.026928
RS	23	0.802265	2.261608	1862.675005	0.027543	0.028507
RS	24	0.892820	2.436320	1827.570823	0.027024	0.027860
RS	25	0.992463	2.436320	1926.925090	0.028493	0.029375
RS	26	1.102106	2.658756	1857.561451	0.027467	0.028224
RS	27	1.222754	2.658756	1949.458502	0.028826	0.029633
RS	28	1.355511	2.938093	1847.391514	0.027317	0.028000
RS	29	1.501591	2.938093	1930.086719	0.028539	0.029272
RS	30	1.662333	3.289974	1797.188706	0.026574	0.027184
RS	31	1.839207	3.289974	1869.824214	0.027648	0.028300
RS	32	2.033833	3.736874	1709.718749	0.025281	0.025810
RS	33	2.247992	3.736874	1772.363048	0.026207	0.026761
RS	34	2.483646	4.305480	1592.344976	0.023545	0.023975
RS	35	2.742950	4.305480	1645.817685	0.024336	0.024768
RS	36	3.028279	5.021623	1456.830602	0.021542	0.021850
RS	37	3.342245	5.021623	1502.320002	0.022214	0.022500
RS	38	3.687721	5.902305	1316.847857	0.019472	0.019641
RS	39	4.067871	5.902305	1355.491970	0.020043	0.020168
RS	40	4.486174	6.947261	1184.340378	0.017512	0.017536
RS	41	4.946459	6.947261	1216.960381	0.017995	0.017959
RS	42	5.452941	8.134723	1066.782299	0.015774	0.015655
RS	43	6.010254	8.134723	1093.816381	0.016174	0.015989
RS	44	6.623502	9.426175	966.451760	0.014291	0.014039
RS	45	7.298298	9.426175	988.014766	0.014609	0.014293
RS	46	8.040819	10.777808	881.606691	0.013036	0.012669
RS	47	8.857862	10.777808	897.584979	0.013272	0.012847
RS	48	9.756906	12.155093	808.145914	0.011950	0.011487
RS	49	10.746182	12.155093	818.308527	0.012100	0.011591
RS	50	11.834745	13.547587	740.939772	0.010956	0.010421
RS	51	13.032560	13.547587	745.094294	0.011017	0.010451
RS	52	14.350593	14.994658	674.288540	0.009970	0.009388
RS	53	15.800908	14.994658	672.562849	0.009945	0.009349
RS	54	17.396782	17.769480	565.590145	0.008363	0.007772
RS	55	19.152825	17.769480	563.275393	0.008329	0.007736
RS	56	21.085110	17.769480	555.377423	0.008212	0.007627
RS	57	23.211326	17.769480	541.585045	0.008008	0.007438
RS	58	25.550937	290.725479	34.107651	0.000504	0.000502
RS	59	28.125361	290.725479	37.395877	0.000553	0.000546
RS	60	30.958163	290.725479	40.984764	0.000606	0.000593
RS	61	34.075276	290.725479	44.898043	0.000664	0.000645
RS	62	37.505234	290.725479	49.160400	0.000727	0.000700
RS	63	41.279435	290.725479	6028.850269	0.089146	0.074025
PA	4+25*2+4+6 0.000979412 0.004481019 41.279434830 17948.057091399 79.002746436 11.898431548 4.644276235 2.894685804 2.294079936 2.071968617 2.014931886 2.044935560 2.130738182 2.261607615 2.436319784 2.658755923 2.938093383 3.289974477 3.736873659 4.305480275 5.021623030 5.902305209 6.947260947 8.134722824 9.426175088 10.777807516 12.155092812 13.547586616 14.994657752 17.769479689 290.725479240
//
IT	6288
RD	15
LK	-66766.293706
QD	-135.809918 -> -108.229697
RI	0.0019472185
TR	0.000884	0.004451
MT	43.206988
MM	C_pi: 22.092353, n_recomb: 69452.260817
RS	0	0.000000	32577.059743	0.020556	0.000000	0.000000
RS	1	0.010116	32577.059743	0.022636	0.000000	0.000000
RS	2	0.021255	32577.059743	0.024927	0.000000	0.000000
RS	3	0.033521	32577.059743	0.027449	0.000000	0.000000
RS	4	0.047028	100.029233	9.843315	0.000142	0.000095
RS	5	0.061901	100.029233	10.837741	0.000156	0.000131
RS	6	0.078279	13.641414	87.448115	0.001259	0.001113
RS	7	0.096314	13.641414	96.164703	0.001385	0.001359
RS	8	0.116173	5.106091	282.105130	0.004062	0.004094
RS	9	0.138041	5.106091	309.263984	0.004453	0.004690
RS	10	0.162121	3.124339	552.927597	0.007961	0.008455
RS	11	0.188637	3.124339	603.494535	0.008689	0.009371
RS	12	0.217835	2.454315	836.581998	0.012045	0.012976
RS	13	0.249987	2.454315	908.688075	0.013084	0.014133
RS	14	0.285391	2.206072	1095.578312	0.015775	0.016951
RS	15	0.324377	2.206072	1184.325883	0.017052	0.018279
RS	16	0.367307	2.138445	1317.839878	0.018975	0.020201
RS	17	0.414579	2.138445	1418.000878	0.020417	0.021648
RS	18	0.466634	2.164214	1504.326765	0.021660	0.022807
RS	19	0.523954	2.164214	1611.271890	0.023200	0.024337
RS	20	0.587072	2.248596	1657.404684	0.023864	0.024883
RS	21	0.656576	2.248596	1767.054103	0.025443	0.026460
RS	22	0.733111	2.379603	1776.252045	0.025575	0.026466
RS	23	0.817388	2.379603	1884.889141	0.027139	0.028043
RS	24	0.910190	2.555621	1858.181292	0.026755	0.027534
RS	25	1.012380	2.555621	1962.472543	0.028256	0.029061
RS	26	1.124907	2.780450	1900.690434	0.027367	0.028051
RS	27	1.248818	2.780450	1997.842568	0.028766	0.029482
RS	28	1.385264	3.063386	1901.762898	0.027382	0.027983
RS	29	1.535512	3.063386	1989.709575	0.028649	0.029284
RS	30	1.700959	3.420458	1860.499223	0.026788	0.027312
RS	31	1.883143	3.420458	1938.084824	0.027905	0.028459
RS	32	2.083756	3.874750	1778.880711	0.025613	0.026056
RS	33	2.304663	3.874750	1845.950589	0.026579	0.027039
RS	34	2.547917	4.453648	1663.968782	0.023958	0.024308
RS	35	2.815778	4.453648	1721.225464	0.024783	0.025129
RS	36	3.110736	5.183453	1527.868367	0.021999	0.022236
RS	37	3.435531	5.183453	1576.481057	0.022699	0.022910
RS	38	3.793183	6.081064	1385.103111	0.019943	0.020052
RS	39	4.187014	6.081064	1426.247954	0.020536	0.020599
RS	40	4.620685	7.145139	1248.647570	0.017979	0.017953
RS	41	5.098226	7.145139	1283.193533	0.018476	0.018391
RS	42	5.624075	8.351649	1126.835495	0.016225	0.016067
RS	43	6.203118	8.351649	1155.246183	0.016634	0.016412
RS	44	6.840737	9.658626	1022.458267	0.014722	0.014442
RS	45	7.542856	9.658626	1044.838316	0.015044	0.014701
RS	46	8.316002	11.017724	933.950586	0.013447	0.013061
RS	47	9.167358	11.017724	950.138780	0.013680	0.013238
RS	48	10.104837	12.388874	857.139671	0.012341	0.011866
RS	49	11.137151	12.388874	866.825056	0.012481	0.011962
RS	50	12.273892	13.754978	786.662669	0.011327	0.010784
RS	51	13.525626	13.754978	789.553672	0.011368	0.010798
RS	52	14.903984	15.146996	716.472817	0.010316	0.009731
RS	53	16.421775	15.146996	712.612505	0.010260	0.009666
RS	54	18.093105	17.760625	603.552514	0.008690	0.008095
RS	55	19.933506	17.760625	598.568246	0.008618	0.008029
RS	56	21.960080	17.760625	587.367935	0.008457	0.007881
RS	57	24.191661	17.760625	569.689754	0.008203	0.007649
RS	58	26.648987	309.108738	33.645332	0.000484	0.000479
RS	59	29.354894	309.108738	36.928315	0.000532	0.000522
RS	60	32.334529	309.108738	40.516636	0.000583	0.000569
RS	61	35.615581	309.108738	44.435158	0.000640	0.000619
RS	62	39.228542	309.108738	48.709894	0.000701	0.000673
RS	63	43.206988	309.108738	6144.908182	0.088477	0.074424
PA	4+25*2+4+6 0.000884073 0.004450876 43.206987632 32577.059742769 100.029233040 13.641414082 5.106091338 3.124339079 2.454314782 2.206072179 2.138444888 2.164213847 2.248595938 2.379603320 2.555620516 2.780449530 3.063385507 3.420457927 3.874750204 4.453648275 5.183452678 6.081064267 7.145139183 8.351648559 9.658625607 11.017723549 12.388874469 13.754978222 15.146995865 17.760625249 309.108738065
//
IT	6252
RD	16
LK	-66712.340848
QD	-118.412292 -> -93.890451
RI	0.0017881287
TR	0.000801	0.004416
MT	45.158066
MM	C_pi: 22.783814, n_recomb: 70992.349245
RS	0	0.000000	58901.796772	0.011697	0.000000	0.000000
RS	1	0.010193	58901.796772	0.012889	0.000000	0.000000
RS	2	0.021425	58901.796772	0.014204	0.000000	0.000000
RS	3	0.033802	58901.796772	0.015652	0.000000	0.000000
RS	4	0.047440	123.899674	8.199103	0.000115	0.000078
RS	5	0.062469	123.899674	9.033999	0.000127	0.000108
RS	6	0.079029	15.374101	80.175984	0.001129	0.001017
RS	7	0.097277	15.374101	88.241898	0.001243	0.001238
RS	8	0.117386	5.542693	269.008537	0.003789	0.003881
RS	9	0.139544	5.542693	295.200906	0.004158	0.004434
RS	10	0.163961	3.341071	536.323572	0.007555	0.008124
RS	11	0.190866	3.341071	586.047146	0.008255	0.008984
RS	12	0.220514	2.607877	818.595097	0.011531	0.012529
RS	13	0.253184	2.607877	890.304764	0.012541	0.013630
RS	14	0.289184	2.336825	1078.220963	0.015188	0.016414
RS	15	0.328853	2.336825	1167.224817	0.016442	0.017693
RS	16	0.372566	2.260612	1303.363498	0.018359	0.019615
RS	17	0.420735	2.260612	1404.572781	0.019785	0.021023
RS	18	0.473813	2.283474	1495.281371	0.021063	0.022220
RS	19	0.532301	2.283474	1604.158698	0.022596	0.023724
RS	20	0.596752	2.367395	1656.342161	0.023331	0.024341
RS	21	0.667772	2.367395	1768.831440	0.024916	0.025905
RS	22	0.746030	2.499267	1785.287466	0.025148	0.026011
RS	23	0.832266	2.499267	1897.599727	0.026730	0.027588
RS	24	0.927292	2.677214	1878.606635	0.026462	0.027197
RS	25	1.032003	2.677214	1987.234084	0.027992	0.028735
RS	26	1.147388	2.905041	1932.804580	0.027226	0.027851
RS	27	1.274534	2.905041	2034.699688	0.028661	0.029304
RS	28	1.414640	3.192240	1944.810680	0.027395	0.027927
RS	29	1.569027	3.192240	2037.609346	0.028702	0.029256
RS	30	1.739150	3.555299	1912.677280	0.026942	0.027392
RS	31	1.926614	3.555299	1994.930496	0.028101	0.028570
RS	32	2.133186	4.018011	1837.520477	0.025883	0.026253
RS	33	2.360814	4.018011	1908.837684	0.026888	0.027266
RS	34	2.611645	4.608523	1725.992778	0.024312	0.024592
RS	35	2.888042	4.608523	1786.935822	0.025171	0.025441
RS	36	3.192612	5.353706	1590.389099	0.022402	0.022576
RS	37	3.528227	5.353706	1642.082846	0.023130	0.023274
RS	38	3.898051	6.270381	1445.959910	0.020368	0.020421
RS	39	4.305572	6.270381	1489.597928	0.020983	0.020989
RS	40	4.754631	7.356159	1306.605520	0.018405	0.018333
RS	41	5.249462	7.356159	1343.091294	0.018919	0.018788
RS	42	5.794731	8.584681	1181.473332	0.016642	0.016447
RS	43	6.395579	8.584681	1211.288163	0.017062	0.016804
RS	44	7.057672	9.910450	1073.856392	0.015126	0.014818
RS	45	7.787252	9.910450	1097.089630	0.015454	0.015084
RS	46	8.591197	11.280470	982.383566	0.013838	0.013429
RS	47	9.477089	11.280470	998.820591	0.014069	0.013608
RS	48	10.453279	12.649040	902.837117	0.012717	0.012227
RS	49	11.528972	12.649040	912.077379	0.012848	0.012316
RS	50	12.714310	13.992196	829.655703	0.011687	0.011134
RS	51	14.020469	13.992196	831.291278	0.011710	0.011133
RS	52	15.459765	15.332344	756.465806	0.010656	0.010065
RS	53	17.045768	15.332344	750.427430	0.010571	0.009975
RS	54	18.793432	17.786863	640.290177	0.009019	0.008418
RS	55	20.719234	17.786863	632.427458	0.008908	0.008318
RS	56	22.841333	17.786863	617.726884	0.008701	0.008132
RS	57	25.179738	17.786863	595.990311	0.008395	0.007854
RS	58	27.756495	326.212713	33.322563	0.000469	0.000462
RS	59	30.595900	326.212713	36.609992	0.000516	0.000504
RS	60	33.724725	326.212713	40.207777	0.000566	0.000550
RS	61	37.172470	326.212713	44.141853	0.000622	0.000600
RS	62	40.971644	326.212713	48.439464	0.000682	0.000653
RS	63	45.158066	326.212713	6233.071863	0.087799	0.074750
PA	4+25*2+4+6 0.000801371 0.004416314 45.158065632 58901.796771636 123.899673651 15.374100985 5.542692897 3.341070854 2.607876810 2.336824552 2.260611651 2.283473562 2.367395115 2.499267161 2.677213903 2.905041300 3.192239954 3.555299340 4.018011342 4.608522915 5.353705758 6.270381305 7.356159338 8.584681294 9.910450144 11.280469592 12.649040437 13.992195865 15.332343521 17.786863040 326.212712799
//
IT	6247
RD	17
LK	-66664.300406
QD	-103.292595 -> -81.353392
RI	0.0016603670
TR	0.000729	0.004379
MT	47.123623
MM	C_pi: 23.417716, n_recomb: 72279.651080
RS	0	0.000000	92234.258494	0.007654	0.000000	0.000000
RS	1	0.010267	92234.258494	0.008440	0.000000	0.000000
RS	2	0.021589	92234.258494	0.009307	0.000000	0.000000
RS	3	0.034073	92234.258494	0.010262	0.000000	0.000000
RS	4	0.047839	150.578001	6.931349	0.000096	0.000066
RS	5	0.063018	150.578001	7.642473	0.000106	0.000091
RS	6	0.079755	17.066002	74.313613	0.001028	0.000940
RS	7	0.098211	17.066002	81.854021	0.001132	0.001143
RS	8	0.118563	5.948395	258.321983	0.003574	0.003711
RS	9	0.141003	5.948395	283.731995	0.003925	0.004232
RS	10	0.165748	3.543004	522.195812	0.007225	0.007854
RS	11	0.193033	3.543004	571.204437	0.007903	0.008670
RS	12	0.223120	2.753874	802.116503	0.011097	0.012152
RS	13	0.256296	2.753874	873.408875	0.012084	0.013207
RS	14	0.292878	2.463643	1060.789275	0.014676	0.015943
RS	15	0.333216	2.463643	1149.850824	0.015908	0.017181
RS	16	0.377696	2.381002	1286.942567	0.017805	0.019087
RS	17	0.426743	2.381002	1388.837304	0.019215	0.020462
RS	18	0.480825	2.402349	1482.364368	0.020509	0.021677
RS	19	0.540461	2.402349	1592.683848	0.022035	0.023157
RS	20	0.606219	2.486761	1649.569297	0.022822	0.023827
RS	21	0.678729	2.486761	1764.329747	0.024410	0.025378
RS	22	0.758684	2.620198	1786.980708	0.024723	0.025566
RS	23	0.846848	2.620198	1902.373941	0.026320	0.027142
RS	24	0.944065	2.800638	1890.385130	0.026154	0.026854
RS	25	1.051262	2.800638	2002.780224	0.027709	0.028402
RS	26	1.169467	3.031967	1955.382994	0.027053	0.027631
RS	27	1.299807	3.031967	2061.520209	0.028521	0.029103
RS	28	1.443531	3.323959	1977.882998	0.027364	0.027839
RS	29	1.602010	3.323959	2075.127965	0.028710	0.029195
RS	30	1.776762	3.693629	1954.892208	0.027046	0.027433
RS	31	1.969456	3.693629	2041.512732	0.028245	0.028642
RS	32	2.181934	4.165565	1886.609250	0.026102	0.026406
RS	33	2.416229	4.165565	1961.972473	0.027144	0.027450
RS	34	2.674579	4.768761	1779.182053	0.024615	0.024832
RS	35	2.959455	4.768761	1843.691333	0.025508	0.025710
RS	36	3.273580	5.530710	1644.980420	0.022759	0.022874
RS	37	3.619958	5.530710	1699.694438	0.023516	0.023598
RS	38	4.001899	6.468219	1499.851169	0.020751	0.020753
RS	39	4.423056	6.468219	1545.962146	0.021389	0.021342
RS	40	4.887454	7.577852	1358.527816	0.018795	0.018679
RS	41	5.399534	7.577852	1396.960792	0.019327	0.019152
RS	42	5.964191	8.830921	1230.912297	0.017030	0.016798
RS	43	6.586823	8.830921	1262.158850	0.017462	0.017168
RS	44	7.273383	10.178292	1120.791496	0.015506	0.015168
RS	45	8.030435	10.178292	1144.920734	0.015840	0.015442
RS	46	8.865216	11.562267	1026.995356	0.014209	0.013777
RS	47	9.785707	11.562267	1043.734275	0.014440	0.013957
RS	48	10.800708	12.931428	945.286803	0.013078	0.012570
RS	49	11.919923	12.931428	954.136867	0.013201	0.012654
RS	50	13.154052	14.254839	869.934001	0.012036	0.011470
RS	51	14.514893	14.254839	870.355475	0.012042	0.011455
RS	52	16.015456	15.546133	794.265289	0.010989	0.010390
RS	53	17.670088	15.546133	786.049169	0.010875	0.010275
RS	54	19.494607	17.844092	675.750393	0.009349	0.008740
RS	55	21.506455	17.844092	664.846116	0.009198	0.008606
RS	56	23.724868	17.844092	646.498938	0.008944	0.008378
RS	57	26.171052	17.844092	620.587558	0.008586	0.008054
RS	58	28.868395	341.914878	33.133354	0.000458	0.000448
RS	59	31.842685	341.914878	36.435054	0.000504	0.000490
RS	60	35.122355	341.914878	40.052579	0.000554	0.000536
RS	61	38.738760	341.914878	44.012884	0.000609	0.000585
RS	62	42.726475	341.914878	48.344381	0.000669	0.000639
RS	63	47.123623	341.914878	6297.054257	0.087121	0.075020
PA	4+25*2+4+6 0.000729207 0.004378674 47.123623393 92234.258493752 150.578001370 17.066001903 5.948395482 3.543003796 2.753874373 2.463642974 2.381001786 2.402349309 2.486760979 2.620198136 2.800637668 3.031967304 3.323958638 3.693628943 4.165565322 4.768761312 5.530709878 6.468218875 7.577852369 8.830921394 10.178291718 11.562267249 12.931427741 14.254839102 15.546132693 17.844091538 341.914878274
//
IT	5828
RD	18
LK	-66621.292876
QD	-90.090480 -> -70.408753
RI	0.0015573096
TR	0.000666	0.004339
MT	49.090134
MM	C_pi: 23.995925, n_recomb: 73342.299071
RS	0	0.000000	152097.320417	0.004739	0.000000	0.000000
RS	1	0.010339	152097.320417	0.005229	0.000000	0.000000
RS	2	0.021746	152097.320417	0.005770	0.000000	0.000000
RS	3	0.034334	152097.320417	0.006366	0.000000	0.000000
RS	4	0.048222	180.084178	5.932725	0.000081	0.000056
RS	5	0.063546	180.084178	6.545740	0.000089	0.000078
RS	6	0.080455	18.691667	69.549519	0.000948	0.000878
RS	7	0.099112	18.691667	76.662848	0.001045	0.001066
RS	8	0.119698	6.318905	249.643496	0.003404	0.003576
RS	9	0.142412	6.318905	274.428494	0.003742	0.004072
RS	10	0.167474	3.728625	510.275037	0.006957	0.007635
RS	11	0.195128	3.728625	558.692277	0.007618	0.008418
RS	12	0.225641	2.891389	787.171066	0.010733	0.011834
RS	13	0.259308	2.891389	858.050565	0.011699	0.012851
RS	14	0.296456	2.585883	1043.626521	0.014230	0.015532
RS	15	0.337445	2.585883	1132.596056	0.015443	0.016735
RS	16	0.382671	2.499068	1269.248467	0.017306	0.018610
RS	17	0.432574	2.499068	1371.530162	0.018700	0.019956
RS	18	0.487635	2.520351	1466.519826	0.019996	0.021174
RS	19	0.548390	2.520351	1577.860047	0.021514	0.022633
RS	20	0.615426	2.606216	1638.237959	0.022337	0.023340
RS	21	0.689392	2.606216	1754.764222	0.023926	0.024879
RS	22	0.771005	2.741880	1782.623915	0.024306	0.025134
RS	23	0.861057	2.741880	1900.554673	0.025913	0.026708
RS	24	0.960419	2.925296	1894.871436	0.025836	0.026508
RS	25	1.070053	2.925296	2010.499195	0.027413	0.028066
RS	26	1.191022	3.160538	1969.752045	0.026857	0.027396
RS	27	1.324499	3.160538	2079.645486	0.028355	0.028887
RS	28	1.471774	3.457713	2002.220006	0.027300	0.027727
RS	29	1.634277	3.457713	2103.504072	0.028681	0.029108
RS	30	1.813580	3.834459	1988.238747	0.027109	0.027442
RS	31	2.011421	3.834459	2078.912692	0.028345	0.028680
RS	32	2.229717	4.316201	1927.080315	0.026275	0.026523
RS	33	2.470581	4.316201	2006.267972	0.027355	0.027597
RS	34	2.736348	4.932880	1824.298681	0.024874	0.025034
RS	35	3.029592	4.932880	1892.232207	0.025800	0.025941
RS	36	3.353154	5.712659	1692.239992	0.023073	0.023135
RS	37	3.710169	5.712659	1749.893869	0.023859	0.023885
RS	38	4.104094	6.672375	1547.234725	0.021096	0.021050
RS	39	4.538747	6.672375	1595.783024	0.021758	0.021661
RS	40	5.018337	7.807572	1404.755311	0.019153	0.018995
RS	41	5.547511	7.807572	1445.132605	0.019704	0.019486
RS	42	6.131396	9.087189	1275.406738	0.017390	0.017123
RS	43	6.775647	9.087189	1308.107498	0.017836	0.017505
RS	44	7.486506	10.458458	1163.443909	0.015863	0.015496
RS	45	8.270859	10.458458	1188.512804	0.016205	0.015778
RS	46	9.136304	11.858895	1067.910560	0.014561	0.014105
RS	47	10.091226	11.858895	1085.011964	0.014794	0.014287
RS	48	11.144876	13.231294	984.571106	0.013424	0.012897
RS	49	12.307460	13.231294	993.101404	0.013541	0.012976
RS	50	13.590242	14.537727	907.545900	0.012374	0.011794
RS	51	15.005647	14.537727	906.820010	0.012364	0.011765
RS	52	16.567388	15.782920	829.892252	0.011315	0.010706
RS	53	18.290595	15.782920	819.535776	0.011174	0.010566
RS	54	20.191960	17.926915	709.896429	0.009679	0.009059
RS	55	22.289904	17.926915	695.831869	0.009487	0.008890
RS	56	24.604749	17.926915	673.740762	0.009186	0.008621
RS	57	27.158922	17.926915	643.590338	0.008775	0.008250
RS	58	29.977165	356.099588	33.070848	0.000451	0.000439
RS	59	33.086780	356.099588	36.396500	0.000496	0.000481
RS	60	36.517892	356.099588	40.043940	0.000546	0.000526
RS	61	40.303739	356.099588	44.041117	0.000600	0.000576
RS	62	44.480997	356.099588	48.417559	0.000660	0.000629
RS	63	49.090134	356.099588	6340.311692	0.086448	0.075247
PA	4+25*2+4+6 0.000666135 0.004339260 49.090133701 152097.320416846 180.084178305 18.691666932 6.318905158 3.728625070 2.891388715 2.585883438 2.499067981 2.520351440 2.606216460 2.741880464 2.925296407 3.160538268 3.457712520 3.834459255 4.316201070 4.932879969 5.712658890 6.672374778 7.807571665 9.087189044 10.458458377 11.858894820 13.231293955 14.537726511 15.782919753 17.926915476 356.099587792
//
IT	7239
RD	19
LK	-66582.718212
QD	-78.546310 -> -60.894902
RI	0.0014748121
TR	0.000611	0.004299
MT	51.049758
MM	C_pi: 24.522445, n_recomb: 74205.913307
RS	0	0.000000	231133.312315	0.003174	0.000000	0.000000
RS	1	0.010407	231133.312315	0.003504	0.000000	0.000000
RS	2	0.021898	231133.312315	0.003869	0.000000	0.000000
RS	3	0.034584	231133.312315	0.004272	0.000000	0.000000
RS	4	0.048590	212.377985	5.133141	0.000069	0.000049
RS	5	0.064054	212.377985	5.667123	0.000076	0.000067
RS	6	0.081128	20.228677	65.659734	0.000885	0.000827
RS	7	0.099978	20.228677	72.425146	0.000976	0.001004
RS	8	0.120790	6.650029	242.704459	0.003271	0.003471
RS	9	0.143769	6.650029	267.004850	0.003598	0.003947
RS	10	0.169138	3.896370	500.398675	0.006743	0.007462
RS	11	0.197148	3.896370	548.348797	0.007390	0.008217
RS	12	0.228073	3.019500	773.806226	0.010428	0.011569
RS	13	0.262216	3.019500	844.301147	0.011378	0.012555
RS	14	0.299913	2.702806	1027.067016	0.013841	0.015173
RS	15	0.341533	2.702806	1115.841422	0.015037	0.016347
RS	16	0.387484	2.614181	1250.891984	0.016857	0.018181
RS	17	0.438217	2.614181	1353.323481	0.018237	0.019502
RS	18	0.494231	2.636911	1448.606437	0.019521	0.020711
RS	19	0.556074	2.636911	1560.613297	0.021031	0.022150
RS	20	0.624353	2.725223	1623.399475	0.021877	0.022881
RS	21	0.699738	2.725223	1741.250488	0.023465	0.024408
RS	22	0.782969	2.863785	1773.389552	0.023898	0.024717
RS	23	0.874861	2.863785	1893.368076	0.025515	0.026289
RS	24	0.976318	3.050653	1893.281102	0.025514	0.026166
RS	25	1.088332	3.050653	2011.644669	0.027109	0.027731
RS	26	1.212005	3.290164	1977.114151	0.026644	0.027151
RS	27	1.348548	3.290164	2090.298897	0.028169	0.028659
RS	28	1.499302	3.592847	2018.941997	0.027207	0.027594
RS	29	1.665745	3.592847	2123.862747	0.028621	0.028999
RS	30	1.849510	3.977019	2013.724440	0.027137	0.027423
RS	31	2.052400	3.977019	2108.129875	0.028409	0.028689
RS	32	2.276406	4.469035	1959.782068	0.026410	0.026608
RS	33	2.523724	4.469035	2042.556649	0.027526	0.027711
RS	34	2.796780	5.099815	1862.039187	0.025093	0.025202
RS	35	3.098255	5.099815	1933.235671	0.026052	0.026137
RS	36	3.431105	5.898278	1732.715526	0.023350	0.023363
RS	37	3.798595	5.898278	1793.209941	0.024165	0.024138
RS	38	4.204331	6.881322	1588.527118	0.021407	0.021316
RS	39	4.652293	6.881322	1639.460860	0.022093	0.021949
RS	40	5.146875	8.043511	1445.593823	0.019481	0.019283
RS	41	5.692929	8.043511	1487.900193	0.020051	0.019791
RS	42	6.295812	9.351392	1315.171866	0.017723	0.017421
RS	43	6.961439	9.351392	1349.341531	0.018184	0.017818
RS	44	7.696340	10.748534	1201.961224	0.016198	0.015800
RS	45	8.507723	10.748534	1228.010604	0.016549	0.016091
RS	46	9.403548	12.167658	1105.219920	0.014894	0.014414
RS	47	10.392605	12.167658	1122.747747	0.015130	0.014599
RS	48	11.484594	13.545709	1020.735539	0.013755	0.013207
RS	49	12.690230	13.545709	1029.027664	0.013867	0.013282
RS	50	14.021338	14.837740	942.502726	0.012701	0.012104
RS	51	15.490979	14.837740	940.717280	0.012677	0.012062
RS	52	17.113568	16.039562	863.330274	0.011634	0.011011
RS	53	18.905023	16.039562	850.904371	0.011467	0.010848
RS	54	20.882920	18.032678	742.650483	0.010008	0.009375
RS	55	23.066661	18.032678	725.353100	0.009775	0.009169
RS	56	25.477669	18.032678	699.470762	0.009426	0.008858
RS	57	28.139596	18.032678	665.069080	0.008962	0.008441
RS	58	31.078556	368.738551	33.125568	0.000446	0.000432
RS	59	34.323380	368.738551	36.484403	0.000492	0.000474
RS	60	37.905901	368.738551	40.171507	0.000541	0.000520
RS	61	41.861263	368.738551	44.215794	0.000596	0.000570
RS	62	46.228268	368.738551	48.647865	0.000656	0.000623
RS	63	51.049758	368.738551	6365.819738	0.085786	0.075440
PA	4+25*2+4+6 0.000610999 0.004298725 51.049757816 231133.312315089 212.377985474 20.228676607 6.650028549 3.896369923 3.019499869 2.702805727 2.614181223 2.636911198 2.725223499 2.863785119 3.050652558 3.290163692 3.592847015 3.977018761 4.469035121 5.099815393 5.898277565 6.881321579 8.043511144 9.351391724 10.748534264 12.167658239 13.545709206 14.837740354 16.039561757 18.032678321 368.738551345
//
IT	7381
RD	20
LK	-66548.148260
QD	-68.463378 -> -52.672397
RI	0.0014101243
TR	0.000563	0.004258
MT	52.996169
MM	C_pi: 25.002582, n_recomb: 74896.832837
RS	0	0.000000	401855.158503	0.001853	0.000000	0.000000
RS	1	0.010473	401855.158503	0.002047	0.000000	0.000000
RS	2	0.022042	401855.158503	0.002262	0.000000	0.000000
RS	3	0.034823	401855.158503	0.002499	0.000000	0.000000
RS	4	0.048943	247.205084	4.487478	0.000060	0.000042
RS	5	0.064541	247.205084	4.957283	0.000066	0.000058
RS	6	0.081773	21.658728	62.478974	0.000834	0.000786
RS	7	0.100810	21.658728	68.961337	0.000921	0.000954
RS	8	0.121840	6.939102	237.286522	0.003168	0.003390
RS	9	0.145073	6.939102	261.228461	0.003488	0.003852
RS	10	0.170738	4.044917	492.458287	0.006575	0.007328
RS	11	0.199092	4.044917	540.068080	0.007211	0.008063
RS	12	0.230415	3.137211	762.121514	0.010176	0.011352
RS	13	0.265018	3.137211	832.285304	0.011112	0.012313
RS	14	0.303246	2.813566	1011.456214	0.013505	0.014865
RS	15	0.345476	2.813566	1099.978124	0.014687	0.016014
RS	16	0.392130	2.725600	1232.463634	0.016455	0.017798
RS	17	0.443669	2.725600	1334.868095	0.017823	0.019097
RS	18	0.500606	2.751363	1429.433913	0.019085	0.020286
RS	19	0.563505	2.751363	1541.820517	0.020586	0.021708
RS	20	0.632992	2.843166	1606.040849	0.021443	0.022451
RS	21	0.709756	2.843166	1724.841775	0.023030	0.023967
RS	22	0.794560	2.985325	1760.384228	0.023504	0.024317
RS	23	0.888244	2.985325	1881.978856	0.025128	0.025886
RS	24	0.991740	3.176118	1886.782449	0.025192	0.025828
RS	25	1.106075	3.176118	2007.429919	0.026803	0.027400
RS	26	1.232384	3.420234	1978.634848	0.026418	0.026901
RS	27	1.371920	3.420234	2094.675130	0.027967	0.028423
RS	28	1.526070	3.728697	2029.161494	0.027093	0.027446
RS	29	1.696363	3.728697	2137.329927	0.028537	0.028873
RS	30	1.884491	4.120583	2032.352037	0.027135	0.027381
RS	31	2.092321	4.120583	2130.167125	0.028441	0.028674
RS	32	2.321916	4.623233	1985.590308	0.026511	0.026664
RS	33	2.575556	4.623233	2071.704914	0.027661	0.027796
RS	34	2.855759	5.268620	1893.127149	0.025276	0.025340
RS	35	3.165307	5.268620	1967.411002	0.026268	0.026302
RS	36	3.507273	6.086458	1766.988459	0.023592	0.023560
RS	37	3.885051	6.086458	1830.208407	0.024436	0.024360
RS	38	4.302394	7.093776	1624.177640	0.021686	0.021552
RS	39	4.763444	7.093776	1677.430487	0.022397	0.022207
RS	40	5.272777	8.284151	1481.387968	0.019779	0.019542
RS	41	5.835452	8.284151	1525.595996	0.020369	0.020069
RS	42	6.457054	9.621780	1350.462155	0.018031	0.017695
RS	43	7.143755	9.621780	1386.106499	0.018507	0.018105
RS	44	7.902372	11.046550	1236.524211	0.016510	0.016082
RS	45	8.740436	11.046550	1263.590018	0.016871	0.016383
RS	46	9.666269	12.486341	1139.048833	0.015208	0.014701
RS	47	10.689061	12.486341	1157.066969	0.015449	0.014891
RS	48	11.818967	13.872294	1053.855935	0.014071	0.013500
RS	49	13.067205	13.872294	1061.998268	0.014179	0.013573
RS	50	14.446167	15.152399	974.840276	0.013016	0.012399
RS	51	15.969543	15.152399	972.099143	0.012979	0.012346
RS	52	17.652458	16.313522	894.586519	0.011944	0.011305
RS	53	19.511620	16.313522	880.189970	0.011752	0.011120
RS	54	21.565486	18.159354	773.948918	0.010334	0.009686
RS	55	23.834448	18.159354	753.390900	0.010059	0.009443
RS	56	26.341031	18.159354	723.717357	0.009663	0.009090
RS	57	29.110121	18.159354	685.100104	0.009147	0.008626
RS	58	32.169210	379.873864	33.286350	0.000444	0.000429
RS	59	35.548667	379.873864	36.686916	0.000490	0.000471
RS	60	39.282046	379.873864	40.422730	0.000540	0.000517
RS	61	43.406409	379.873864	44.523653	0.000594	0.000567
RS	62	47.962705	379.873864	49.021329	0.000655	0.000621
RS	63	52.996169	379.873864	6376.602419	0.085138	0.075603
PA	4+25*2+4+6 0.000562883 0.004257520 52.996168706 401855.158502532 247.205083538 21.658728088 6.939102286 4.044916853 3.137211154 2.813566172 2.725599973 2.751362704 2.843165664 2.985325346 3.176118280 3.420233796 3.728696942 4.120583094 4.623232828 5.268619936 6.086457513 7.093775597 8.284150799 9.621779857 11.046549988 12.486341329 13.872294093 15.152398636 16.313522397 18.159353649 379.873863863
//
IT	9020
RD	21
LK	-66517.256561
QD	-59.684270 -> -45.610746
RI	0.0013618157
TR	0.000521	0.004216
MT	54.920874
MM	C_pi: 25.441498, n_recomb: 75442.486125
RS	0	0.000000	623521.329947	0.001210	0.000000	0.000000
RS	1	0.010535	623521.329947	0.001337	0.000000	0.000000
RS	2	0.022180	623521.329947	0.001478	0.000000	0.000000
RS	3	0.035052	623521.329947	0.001634	0.000000	0.000000
RS	4	0.049280	284.524496	3.958130	0.000052	0.000037
RS	5	0.065007	284.524496	4.375023	0.000058	0.000051
RS	6	0.082391	22.968857	59.880151	0.000794	0.000752
RS	7	0.101606	22.968857	66.133176	0.000877	0.000914
RS	8	0.122845	7.184168	233.234595	0.003092	0.003330
RS	9	0.146322	7.184168	256.934295	0.003406	0.003782
RS	10	0.172273	4.173185	486.384806	0.006447	0.007229
RS	11	0.200957	4.173185	533.784416	0.007075	0.007950
RS	12	0.232664	3.243482	752.242756	0.009971	0.011178
RS	13	0.267710	3.243482	822.153330	0.010898	0.012121
RS	14	0.306449	2.917233	997.128933	0.013217	0.014602
RS	15	0.349269	2.917233	1085.383823	0.014387	0.015731
RS	16	0.396600	2.832447	1214.523844	0.016099	0.017460
RS	17	0.448918	2.832447	1316.781991	0.017454	0.018740
RS	18	0.506747	2.862904	1409.758083	0.018687	0.019900
RS	19	0.570669	2.862904	1522.302633	0.020178	0.021305
RS	20	0.641325	2.959276	1587.093085	0.021037	0.022051
RS	21	0.719425	2.959276	1706.535422	0.022620	0.023556
RS	22	0.805753	3.105757	1744.665022	0.023126	0.023937
RS	23	0.901175	3.105757	1867.504745	0.024754	0.025503
RS	24	1.006650	3.300943	1876.509020	0.024873	0.025500
RS	25	1.123238	3.300943	1999.038240	0.026498	0.027076
RS	26	1.252108	3.549976	1975.462312	0.026185	0.026649
RS	27	1.394555	3.549976	2093.957811	0.027756	0.028184
RS	28	1.552008	3.864464	2033.976944	0.026961	0.027287
RS	29	1.726050	3.864464	2145.024358	0.028433	0.028733
RS	30	1.918427	4.264274	2045.141333	0.027109	0.027321
RS	31	2.131072	4.264274	2146.051020	0.028446	0.028637
RS	32	2.366119	4.777823	2005.405198	0.026582	0.026696
RS	33	2.625928	4.777823	2094.609429	0.027764	0.027854
RS	34	2.913109	5.438181	1918.332158	0.025428	0.025450
RS	35	3.230545	5.438181	1995.517799	0.026451	0.026438
RS	36	3.581423	6.275916	1795.692032	0.023802	0.023729
RS	37	3.969267	6.275916	1861.509621	0.024675	0.024553
RS	38	4.397970	7.308233	1654.696008	0.021933	0.021760
RS	39	4.871839	7.308233	1710.188257	0.022669	0.022436
RS	40	5.395630	8.527765	1512.533599	0.020049	0.019775
RS	41	5.974603	8.527765	1558.603831	0.020659	0.020319
RS	42	6.614572	9.896356	1381.583627	0.018313	0.017943
RS	43	7.321963	9.896356	1418.698406	0.018805	0.018368
RS	44	8.103878	11.350221	1267.365685	0.016799	0.016341
RS	45	8.968170	11.350221	1295.476589	0.017172	0.016652
RS	46	9.923516	12.812389	1169.568807	0.015503	0.014969
RS	47	10.979509	12.812389	1188.137707	0.015749	0.015163
RS	48	12.146753	14.208215	1084.055513	0.014369	0.013774
RS	49	13.436967	14.208215	1092.138247	0.014476	0.013845
RS	50	14.863108	15.478636	1004.640562	0.013317	0.012679
RS	51	16.439495	15.478636	1001.057089	0.013269	0.012615
RS	52	18.181957	16.601629	923.705922	0.012244	0.011586
RS	53	20.107990	16.601629	907.458136	0.012028	0.011380
RS	54	22.236934	18.303912	803.765316	0.010654	0.009990
RS	55	24.590165	18.303912	779.958045	0.010338	0.009710
RS	56	27.191313	18.303912	746.533882	0.009895	0.009315
[truncated: 10,138,616 more chars]
