# Supplementary material for: Recent speciation associated with range expansion and a shift to self-fertilization in North American Arabidopsis
Source: Nat Commun. 2022 Dec 8;13:7564. doi: 10.1038/s41467-022-35368-1 (PMC9732334; doi:10.1038/s41467-022-35368-1)
Supplement: Supplementary file 5 — Source Data [file 41467_2022_35368_MOESM5_ESM.zip › Source Data/SuppFig24-3_areNU4.psmc]

CC
CC	Brief Description of the file format:
CC	  CC  comments
CC	  MM  useful-messages
CC	  RD  round-of-iterations
CC	  LL  \log[P(sequence)]
CC	  QD  Q-before-opt Q-after-opt
CC	  TR  \theta_0 \rho_0
CC	  RS  k t_k \lambda_k \pi_k \sum_{l\not=k}A_{kl} A_{kk}
CC	  DC  begin end best-k t_k+\Delta_k max-prob
CC
MM	Version: 0.6.5-r67
MM	pattern:4+25*2+4+6, n:63, n_free_lambdas:28
MM	n_iterations:25, skip:1, max_t:5, theta/rho:5
MM	is_decoding:0
MM	n_seqs:1, sum_L:79111, sum_n:2226
RD	0
LK	0.000000
QD	0.000000 -> 0.000000
RI	inf
TR	0.028541	0.005708
MT	5.000000
MM	C_pi: 1.000000, n_recomb: 450.298275
RS	0	0.000000	1.000000	2.882340	0.006401	0.000000
RS	1	0.006440	1.000000	3.047691	0.006768	0.000000
RS	2	0.013294	1.000000	3.221153	0.007153	0.000000
RS	3	0.020590	1.000000	3.402942	0.007557	0.000000
RS	4	0.028356	1.000000	3.593251	0.007980	0.000000
RS	5	0.036622	1.000000	3.792252	0.008422	0.000000
RS	6	0.045421	1.000000	4.000081	0.008883	0.000000
RS	7	0.054785	1.000000	4.216841	0.009365	0.000000
RS	8	0.064753	1.000000	4.442588	0.009866	0.000000
RS	9	0.075363	1.000000	4.677330	0.010387	0.000000
RS	10	0.086656	1.000000	4.921014	0.010928	0.000000
RS	11	0.098677	1.000000	5.173520	0.011489	0.000000
RS	12	0.111471	1.000000	5.434651	0.012069	0.000000
RS	13	0.125090	1.000000	5.704124	0.012667	0.000000
RS	14	0.139585	1.000000	5.981557	0.013284	0.000000
RS	15	0.155014	1.000000	6.266462	0.013916	0.000000
RS	16	0.171437	1.000000	6.558227	0.014564	0.000000
RS	17	0.188917	1.000000	6.856111	0.015226	0.000000
RS	18	0.207523	1.000000	7.159227	0.015899	0.000000
RS	19	0.227327	1.000000	7.466533	0.016581	0.000000
RS	20	0.248406	1.000000	7.776817	0.017270	0.000000
RS	21	0.270843	1.000000	8.088688	0.017963	0.000000
RS	22	0.294725	1.000000	8.400567	0.018656	0.000000
RS	23	0.320144	1.000000	8.710675	0.019344	0.000000
RS	24	0.347201	1.000000	9.017029	0.020025	0.000000
RS	25	0.376000	1.000000	9.317438	0.020692	0.000000
RS	26	0.406654	1.000000	9.609501	0.021340	0.000000
RS	27	0.439282	1.000000	9.890609	0.021965	0.000000
RS	28	0.474011	1.000000	10.157955	0.022558	0.000000
RS	29	0.510976	1.000000	10.408551	0.023115	0.000000
RS	30	0.550322	1.000000	10.639238	0.023627	0.000000
RS	31	0.592202	1.000000	10.846726	0.024088	0.000000
RS	32	0.636779	1.000000	11.027621	0.024490	0.000000
RS	33	0.684227	1.000000	11.178470	0.024825	0.000000
RS	34	0.734730	1.000000	11.295821	0.025085	0.000000
RS	35	0.788485	1.000000	11.376279	0.025264	0.000000
RS	36	0.845702	1.000000	11.416584	0.025353	0.000000
RS	37	0.906604	1.000000	11.413689	0.025347	0.000000
RS	38	0.971428	1.000000	11.364856	0.025239	0.000000
RS	39	1.040426	1.000000	11.267748	0.025023	0.000000
RS	40	1.113868	1.000000	11.120532	0.024696	0.000000
RS	41	1.192040	1.000000	10.921986	0.024255	0.000000
RS	42	1.275245	1.000000	10.671594	0.023699	0.000000
RS	43	1.363809	1.000000	10.369646	0.023028	0.000000
RS	44	1.458076	1.000000	10.017322	0.022246	0.000000
RS	45	1.558414	1.000000	9.616753	0.021356	0.000000
RS	46	1.665214	1.000000	9.171072	0.020367	0.000000
RS	47	1.778891	1.000000	8.684423	0.019286	0.000000
RS	48	1.899889	1.000000	8.161941	0.018126	0.000000
RS	49	2.028679	1.000000	7.609699	0.016899	0.000000
RS	50	2.165763	1.000000	7.034597	0.015622	0.000000
RS	51	2.311675	1.000000	6.444225	0.014311	0.000000
RS	52	2.466983	1.000000	5.846670	0.012984	0.000000
RS	53	2.632293	1.000000	5.250289	0.011660	0.000000
RS	54	2.808249	1.000000	4.663453	0.010356	0.000000
RS	55	2.995536	1.000000	4.094271	0.009092	0.000000
RS	56	3.194884	1.000000	3.550301	0.007884	0.000000
RS	57	3.407070	1.000000	3.038278	0.006747	0.000000
RS	58	3.632920	1.000000	2.563869	0.005694	0.000000
RS	59	3.873315	1.000000	2.131467	0.004733	0.000000
RS	60	4.129191	1.000000	1.744052	0.003873	0.000000
RS	61	4.401545	1.000000	1.403119	0.003116	0.000000
RS	62	4.691438	1.000000	1.108697	0.002462	0.000000
RS	63	5.000000	1.000000	3.077261	0.006834	0.000000
PA	4+25*2+4+6 0.028541131 0.005708226 5.000000000 1.000000000 1.000000000 1.000000000 1.000000000 1.000000000 1.000000000 1.000000000 1.000000000 1.000000000 1.000000000 1.000000000 1.000000000 1.000000000 1.000000000 1.000000000 1.000000000 1.000000000 1.000000000 1.000000000 1.000000000 1.000000000 1.000000000 1.000000000 1.000000000 1.000000000 1.000000000 1.000000000 1.000000000
//
IT	10686
RD	1
LK	-8447.078269
QD	-411.901194 -> -155.199469
RI	0.0882674484
TR	0.014522	0.003032
MT	13.330433
MM	C_pi: 1.863559, n_recomb: 445.730873
RS	0	0.000000	0.578487	6.171459	0.013846	0.000269
RS	1	0.008088	0.578487	6.574388	0.014750	0.002090
RS	2	0.016831	0.578487	6.995396	0.015694	0.005062
RS	3	0.026281	0.578487	7.433914	0.016678	0.008629
RS	4	0.036495	0.465586	9.779559	0.021941	0.012358
RS	5	0.047535	0.465586	10.313188	0.023138	0.015912
RS	6	0.059469	0.478163	10.572612	0.023720	0.019061
RS	7	0.072367	0.478163	11.111779	0.024929	0.021711
RS	8	0.086309	0.520147	10.725044	0.024062	0.023889
RS	9	0.101378	0.520147	11.248643	0.025236	0.025677
RS	10	0.117667	0.577986	10.609234	0.023802	0.027138
RS	11	0.135273	0.577986	11.110005	0.024925	0.028274
RS	12	0.154302	0.650057	10.338331	0.023194	0.029049
RS	13	0.174871	0.650057	10.813072	0.024259	0.029434
RS	14	0.197104	0.737351	9.965863	0.022358	0.029442
RS	15	0.221135	0.737351	10.413274	0.023362	0.029136
RS	16	0.247110	0.838148	9.567809	0.021465	0.028605
RS	17	0.275186	0.838148	9.987994	0.022408	0.027934
RS	18	0.305533	0.949867	9.195454	0.020630	0.027190
RS	19	0.338334	0.949867	9.589030	0.021513	0.026416
RS	20	0.373788	1.071961	8.855066	0.019866	0.025631
RS	21	0.412110	1.071961	9.222474	0.020691	0.024836
RS	22	0.453532	1.205619	8.534284	0.019147	0.024031
RS	23	0.498304	1.205619	8.875665	0.019913	0.023216
RS	24	0.546697	1.351510	8.227759	0.018459	0.022395
RS	25	0.599005	1.351510	8.543047	0.019166	0.021578
RS	26	0.655543	1.508640	7.939300	0.017812	0.020776
RS	27	0.716655	1.508640	8.228193	0.018460	0.019995
RS	28	0.782709	1.675120	7.671913	0.017212	0.019243
RS	29	0.854107	1.675120	7.933741	0.017799	0.018520
RS	30	0.931279	1.849177	7.422953	0.016653	0.017827
RS	31	1.014693	1.849177	7.656606	0.017178	0.017163
RS	32	1.104855	2.029535	7.185274	0.016120	0.016524
RS	33	1.202308	2.029535	7.389226	0.016578	0.015908
RS	34	1.307645	2.215248	6.950124	0.015593	0.015313
RS	35	1.421501	2.215248	7.122518	0.015979	0.014739
RS	36	1.544567	2.405512	6.708725	0.015051	0.014184
RS	37	1.677586	2.405512	6.847508	0.015362	0.013647
RS	38	1.821365	2.599716	6.452554	0.014476	0.013130
RS	39	1.976773	2.599716	6.555656	0.014708	0.012629
RS	40	2.144752	2.797830	6.172950	0.013849	0.012145
RS	41	2.326317	2.797830	6.238573	0.013996	0.011674
RS	42	2.522568	3.000682	5.861636	0.013151	0.011214
RS	43	2.734692	3.000682	5.888641	0.013211	0.010762
RS	44	2.963974	3.210134	5.511799	0.012366	0.010317
RS	45	3.211802	3.210134	5.500159	0.012340	0.009878
RS	46	3.479674	3.429247	5.119292	0.011485	0.009443
RS	47	3.769214	3.429247	5.070565	0.011376	0.009014
RS	48	4.082172	3.662677	4.683603	0.010508	0.008592
RS	49	4.420444	3.662677	4.601327	0.010323	0.008178
RS	50	4.786077	3.917716	4.208216	0.009441	0.007774
RS	51	5.181284	3.917716	4.098212	0.009194	0.007381
RS	52	5.608457	4.206305	3.700714	0.008303	0.007002
RS	53	6.070182	4.206305	3.571199	0.008012	0.006638
RS	54	6.569253	4.758629	3.040524	0.006821	0.006290
RS	55	7.108690	4.758629	2.923541	0.006559	0.005960
RS	56	7.691760	4.758629	2.784598	0.006247	0.005648
RS	57	8.321991	4.758629	2.625287	0.005890	0.005356
RS	58	9.003198	8.802417	1.370266	0.003074	0.005086
RS	59	9.739504	8.802417	1.359267	0.003050	0.004840
RS	60	10.535365	8.802417	1.339031	0.003004	0.004624
RS	61	11.395599	8.802417	1.309238	0.002937	0.004447
RS	62	12.325413	8.802417	1.269772	0.002849	0.004330
RS	63	13.330433	8.802417	10.643832	0.023880	0.034847
PA	4+25*2+4+6 0.014522397 0.003031921 13.330433369 0.578487396 0.465585709 0.478162766 0.520147324 0.577986240 0.650057316 0.737351418 0.838148117 0.949867249 1.071961403 1.205619335 1.351510048 1.508639812 1.675120354 1.849177361 2.029535294 2.215247631 2.405511856 2.599716187 2.797830105 3.000682354 3.210133553 3.429246902 3.662676811 3.917716026 4.206305027 4.758629322 8.802417338
//
IT	5617
RD	2
LK	-8005.482140
QD	-196.061779 -> -83.027615
RI	0.0713359047
TR	0.010227	0.003047
MT	17.248852
MM	C_pi: 3.365160, n_recomb: 807.067363
RS	0	0.000000	1.269950	5.374309	0.006659	0.000074
RS	1	0.008529	1.269950	5.792042	0.007177	0.000648
RS	2	0.017784	1.269950	6.238526	0.007730	0.001781
RS	3	0.027830	1.269950	6.715082	0.008320	0.003438
RS	4	0.038732	0.662376	13.789419	0.017086	0.006893
RS	5	0.050564	0.662376	14.689624	0.018201	0.009976
RS	6	0.063404	0.578341	17.866758	0.022138	0.013077
RS	7	0.077340	0.578341	18.909932	0.023430	0.016699
RS	8	0.092465	0.573849	20.125347	0.024936	0.018852
RS	9	0.108880	0.573849	21.200638	0.026269	0.022467
RS	10	0.126694	0.602733	21.226198	0.026300	0.023555
RS	11	0.146028	0.602733	22.279634	0.027606	0.026961
RS	12	0.167010	0.653688	21.532649	0.026680	0.027059
RS	13	0.189782	0.653688	22.536510	0.027924	0.030178
RS	14	0.214496	0.725449	21.231054	0.026306	0.029350
RS	15	0.241318	0.725449	22.171576	0.027472	0.032034
RS	16	0.270428	0.817081	20.539558	0.025450	0.030449
RS	17	0.302020	0.817081	21.411830	0.026530	0.032584
RS	18	0.336306	0.927368	19.651997	0.024350	0.030504
RS	19	0.373517	0.927368	20.455606	0.025346	0.032121
RS	20	0.413901	1.057441	18.660397	0.023121	0.029778
RS	21	0.457729	1.057441	19.396911	0.024034	0.030974
RS	22	0.505296	1.211817	17.583546	0.021787	0.028489
RS	23	0.556919	1.211817	18.255854	0.022620	0.029306
RS	24	0.612944	1.396356	16.440923	0.020371	0.026735
RS	25	0.673748	1.396356	17.052991	0.021130	0.027180
RS	26	0.739737	1.615001	15.286821	0.018941	0.024616
RS	27	0.811355	1.615001	15.842975	0.019630	0.024760
RS	28	0.889080	1.868711	14.184272	0.017575	0.022335
RS	29	0.973434	1.868711	14.688435	0.018200	0.022291
RS	30	1.064982	2.156984	13.171409	0.016320	0.020092
RS	31	1.164339	2.156984	13.626794	0.016884	0.019939
RS	32	1.272168	2.479473	12.257173	0.015187	0.017983
RS	33	1.389194	2.479473	12.666310	0.015694	0.017760
RS	34	1.516201	2.835895	11.435856	0.014170	0.016032
RS	35	1.654039	2.835895	11.800653	0.014622	0.015764
RS	36	1.803633	3.225212	10.697807	0.013255	0.014248
RS	37	1.965985	3.225212	11.019567	0.013654	0.013962
RS	38	2.142184	3.645730	10.031048	0.012429	0.012644
RS	39	2.333410	3.645730	10.310495	0.012775	0.012363
RS	40	2.540944	4.096671	9.419237	0.011671	0.011219
RS	41	2.766178	4.096671	9.656693	0.011965	0.010946
RS	42	3.010621	4.579345	8.843570	0.010958	0.009946
RS	43	3.275912	4.579345	9.039240	0.011200	0.009680
RS	44	3.563828	5.097320	8.286427	0.010267	0.008796
RS	45	3.876300	5.097320	8.440720	0.010459	0.008541
RS	46	4.215420	5.656608	7.733267	0.009582	0.007758
RS	47	4.583463	5.656608	7.847125	0.009723	0.007526
RS	48	4.982894	6.267404	7.171992	0.008886	0.006837
RS	49	5.416391	6.267404	7.247292	0.008980	0.006639
RS	50	5.886859	6.948501	6.591387	0.008167	0.006034
RS	51	6.397450	6.948501	6.631516	0.008217	0.005876
RS	52	6.951588	7.735410	5.980498	0.007410	0.005341
RS	53	7.552986	7.735410	5.991092	0.007423	0.005222
RS	54	8.205675	9.287990	5.002070	0.006198	0.004535
RS	55	8.914028	9.287990	5.019494	0.006219	0.004477
RS	56	9.682793	9.287990	5.003440	0.006200	0.004406
RS	57	10.517123	9.287990	4.951407	0.006135	0.004320
RS	58	11.422609	23.125471	2.014576	0.002496	0.002360
RS	59	12.405320	23.125471	2.094866	0.002596	0.002462
RS	60	13.471842	23.125471	2.170422	0.002689	0.002563
RS	61	14.629323	23.125471	2.239817	0.002775	0.002663
RS	62	15.885520	23.125471	2.301517	0.002852	0.002760
RS	63	17.248852	23.125471	39.241172	0.048622	0.043144
PA	4+25*2+4+6 0.010227459 0.003047110 17.248851771 1.269949578 0.662376322 0.578341207 0.573848828 0.602733393 0.653687702 0.725449171 0.817081230 0.927368304 1.057440624 1.211816586 1.396356049 1.615000742 1.868710932 2.156984439 2.479473011 2.835894536 3.225212338 3.645730456 4.096670946 4.579344678 5.097319543 5.656608216 6.267404018 6.948500772 7.735409931 9.287989661 23.125471124
//
IT	5166
RD	3
LK	-7810.138781
QD	-128.839824 -> -68.792317
RI	0.0433205464
TR	0.007588	0.003360
MT	19.272916
MM	C_pi: 5.216646, n_recomb: 1374.776794
RS	0	0.000000	3.436306	3.453502	0.002512	0.000025
RS	1	0.008719	3.436306	3.744735	0.002724	0.000221
RS	2	0.018198	3.436306	4.059596	0.002953	0.000625
RS	3	0.028503	3.436306	4.399833	0.003200	0.001242
RS	4	0.039707	1.128413	14.465159	0.010522	0.003949
RS	5	0.051888	1.128413	15.550528	0.011311	0.005859
RS	6	0.065131	0.820336	22.918151	0.016670	0.009237
RS	7	0.079528	0.820336	24.464807	0.017795	0.012031
RS	8	0.095181	0.729946	29.265580	0.021288	0.015149
RS	9	0.112198	0.729946	31.053484	0.022588	0.018317
RS	10	0.130700	0.714192	33.596041	0.024437	0.020562
RS	11	0.150814	0.714192	35.468773	0.025800	0.023765
RS	12	0.172682	0.735932	36.264565	0.026379	0.024945
RS	13	0.196456	0.735932	38.121238	0.027729	0.028050
RS	14	0.222304	0.784904	37.507022	0.027282	0.028145
RS	15	0.250405	0.784904	39.284069	0.028575	0.031063
RS	16	0.280956	0.857056	37.625642	0.027369	0.030196
RS	17	0.314171	0.857056	39.287482	0.028577	0.032799
RS	18	0.350282	0.950516	36.941689	0.026871	0.031159
RS	19	0.389541	0.950516	38.471335	0.027984	0.033360
RS	20	0.432223	1.066614	35.663714	0.025941	0.031132
RS	21	0.478627	1.066614	37.055692	0.026954	0.032945
RS	22	0.529076	1.210934	33.882479	0.024646	0.030276
RS	23	0.583924	1.210934	35.139849	0.025560	0.031737
RS	24	0.643554	1.392030	31.681917	0.023045	0.028741
RS	25	0.708383	1.392030	32.814444	0.023869	0.029844
RS	26	0.778864	1.617965	29.229294	0.021261	0.026662
RS	27	0.855491	1.617965	30.249895	0.022003	0.027410
RS	28	0.938798	1.893816	26.739357	0.019450	0.024239
RS	29	1.029369	1.893816	27.660283	0.020120	0.024699
RS	30	1.127836	2.222315	24.378708	0.017733	0.021726
RS	31	1.234889	2.222315	25.209927	0.018337	0.021992
RS	32	1.351275	2.606065	22.226051	0.016167	0.019314
RS	33	1.477809	2.606065	22.975500	0.016712	0.019451
RS	34	1.615375	3.048244	20.299536	0.014766	0.017088
RS	35	1.764936	3.048244	20.973691	0.015256	0.017132
RS	36	1.927536	3.551580	18.592293	0.013524	0.015069
RS	37	2.104313	3.551580	19.196446	0.013963	0.015043
RS	38	2.296503	4.117753	17.086648	0.012429	0.013258
RS	39	2.505449	4.117753	17.625050	0.012820	0.013182
RS	40	2.732613	4.748678	15.754908	0.011460	0.011642
RS	41	2.979583	4.748678	16.230987	0.011806	0.011533
RS	42	3.248086	5.447582	14.564712	0.010594	0.010204
RS	43	3.540000	5.447582	14.981328	0.010897	0.010076
RS	44	3.857364	6.218913	13.485914	0.009810	0.008926
RS	45	4.202399	6.218913	13.845548	0.010071	0.008794
RS	46	4.577517	7.068282	12.492988	0.009087	0.007803
RS	47	4.985341	7.068282	12.797924	0.009309	0.007683
RS	48	5.428722	8.005453	11.561244	0.008410	0.006832
RS	49	5.910761	8.005453	11.813914	0.008593	0.006739
RS	50	6.434827	9.053124	10.660886	0.007755	0.006006
RS	51	7.004586	9.053124	10.864646	0.007903	0.005948
RS	52	7.624022	10.262596	9.754685	0.007095	0.005304
RS	53	8.297464	10.262596	9.915078	0.007212	0.005278
RS	54	9.029623	12.655521	8.183840	0.005953	0.004398
RS	55	9.825617	12.655521	8.343801	0.006069	0.004422
RS	56	10.691013	12.655521	8.459383	0.006153	0.004434
RS	57	11.631861	12.655521	8.524508	0.006201	0.004428
RS	58	12.654739	39.376141	2.824876	0.002055	0.001824
RS	59	13.766800	39.376141	2.987679	0.002173	0.001923
RS	60	14.975820	39.376141	3.152269	0.002293	0.002024
RS	61	16.290252	39.376141	3.317234	0.002413	0.002125
RS	62	17.719286	39.376141	3.480910	0.002532	0.002224
RS	63	19.272916	39.376141	92.153524	0.067032	0.047795
PA	4+25*2+4+6 0.007588259 0.003360423 19.272915803 3.436306244 1.128412569 0.820336156 0.729945740 0.714191758 0.735932299 0.784904018 0.857056087 0.950516340 1.066614026 1.210934225 1.392029790 1.617964828 1.893815961 2.222314628 2.606065349 3.048243964 3.551580324 4.117753140 4.748678122 5.447581837 6.218913498 7.068282143 8.005453028 9.053124321 10.262595805 12.655521011 39.376141229
//
IT	4974
RD	4
LK	-7701.770657
QD	-99.772431 -> -60.152221
RI	0.0267772745
TR	0.005754	0.003653
MT	20.899443
MM	C_pi: 7.031216, n_recomb: 2006.426929
RS	0	0.000000	9.777812	1.793836	0.000894	0.000008
RS	1	0.008858	9.777812	1.950921	0.000972	0.000076
RS	2	0.018501	9.777812	2.121587	0.001057	0.000217
RS	3	0.028998	9.777812	2.306976	0.001150	0.000435
RS	4	0.040424	2.006935	12.190527	0.006076	0.002224
RS	5	0.052863	2.006935	13.185069	0.006571	0.003340
RS	6	0.066404	1.208668	23.608531	0.011766	0.006393
RS	7	0.081144	1.208668	25.375300	0.012647	0.008405
RS	8	0.097189	0.962620	34.144172	0.017017	0.011889
RS	9	0.114656	0.962620	36.472299	0.018178	0.014457
RS	10	0.133671	0.877823	42.606979	0.021235	0.017484
RS	11	0.154369	0.877823	45.254962	0.022555	0.020240
RS	12	0.176901	0.860930	48.890797	0.024367	0.022359
RS	13	0.201429	0.860930	51.664171	0.025749	0.025112
RS	14	0.228130	0.883430	53.087322	0.026459	0.026176
RS	15	0.257196	0.883430	55.841531	0.027831	0.028855
RS	16	0.288837	0.934253	55.433263	0.027628	0.028926
RS	17	0.323280	0.934253	58.068900	0.028941	0.031454
RS	18	0.360774	1.008973	56.223948	0.028022	0.030653
RS	19	0.401589	1.008973	58.677911	0.029245	0.032933
RS	20	0.446020	1.108073	55.672644	0.027747	0.031363
RS	21	0.494387	1.108073	57.909850	0.028862	0.033346
RS	22	0.547038	1.236937	53.888451	0.026858	0.031096
RS	23	0.604353	1.236937	55.897961	0.027859	0.032786
RS	24	0.666744	1.404728	51.004394	0.025421	0.029961
RS	25	0.734663	1.404728	52.796354	0.026314	0.031352
RS	26	0.808597	1.621156	47.323613	0.023586	0.028120
RS	27	0.889081	1.621156	48.921214	0.024382	0.029196
RS	28	0.976694	1.893547	43.281193	0.021571	0.025798
RS	29	1.072068	1.893547	44.709897	0.022283	0.026582
RS	30	1.175890	2.226789	39.265583	0.019570	0.023264
RS	31	1.288909	2.226789	40.546744	0.020208	0.023823
RS	32	1.411938	2.625594	35.504846	0.017696	0.020751
RS	33	1.545866	2.625594	36.655019	0.018269	0.021152
RS	34	1.691657	3.095919	32.088904	0.015993	0.018395
RS	35	1.850363	3.095919	33.121186	0.016508	0.018677
RS	36	2.023127	3.644501	29.035499	0.014471	0.016244
RS	37	2.211194	3.644501	29.960583	0.014932	0.016428
RS	38	2.415920	4.278028	26.330304	0.013123	0.014299
RS	39	2.638780	4.278028	27.157058	0.013535	0.014400
RS	40	2.881382	5.003608	23.939789	0.011932	0.012546
RS	41	3.145474	5.003608	24.675734	0.012298	0.012581
RS	42	3.432958	5.828867	21.823476	0.010877	0.010974
RS	43	3.745909	5.828867	22.475090	0.011202	0.010961
RS	44	4.086580	6.760869	19.944078	0.009940	0.009575
RS	45	4.457428	6.760869	20.516908	0.010226	0.009536
RS	46	4.861126	7.805214	18.269312	0.009105	0.008347
RS	47	5.300584	7.805214	18.768019	0.009354	0.008302
RS	48	5.778969	8.969454	16.763564	0.008355	0.007291
RS	49	6.299729	8.969454	17.192246	0.008569	0.007256
RS	50	6.866619	10.274905	15.377016	0.007664	0.006393
RS	51	7.483723	10.274905	15.740183	0.007845	0.006380
RS	52	8.155491	11.779392	14.040681	0.006998	0.005628
RS	53	8.886765	11.779392	14.345037	0.007150	0.005640
RS	54	9.682814	14.756577	11.719277	0.005841	0.004605
RS	55	10.549378	14.756577	12.018313	0.005990	0.004660
RS	56	11.492702	14.756577	12.259990	0.006110	0.004702
RS	57	12.519587	14.756577	12.434757	0.006197	0.004727
RS	58	13.637433	56.693701	3.362406	0.001676	0.001565
RS	59	14.854297	56.693701	3.587227	0.001788	0.001656
RS	60	16.178952	56.693701	3.820233	0.001904	0.001750
RS	61	17.620946	56.693701	4.060447	0.002024	0.001845
RS	62	19.190671	56.693701	4.306610	0.002146	0.001940
RS	63	20.899443	56.693701	155.016239	0.077260	0.052473
PA	4+25*2+4+6 0.005754023 0.003653411 20.899443027 9.777811944 2.006934575 1.208667741 0.962620400 0.877823469 0.860929956 0.883430216 0.934252567 1.008973164 1.108073161 1.236936821 1.404727739 1.621155775 1.893546855 2.226788606 2.625593889 3.095919288 3.644500679 4.278027567 5.003608404 5.828866743 6.760868689 7.805214271 8.969454245 10.274905341 11.779392463 14.756577484 56.693701025
//
IT	5703
RD	5
LK	-7628.124795
QD	-80.525076 -> -51.451004
RI	0.0174933762
TR	0.004469	0.003888
MT	22.383066
MM	C_pi: 8.741764, n_recomb: 2644.168771
RS	0	0.000000	28.327886	0.823713	0.000312	0.000003
RS	1	0.008976	28.327886	0.897369	0.000339	0.000026
RS	2	0.018758	28.327886	0.977584	0.000370	0.000075
RS	3	0.029418	28.327886	1.064936	0.000403	0.000151
RS	4	0.041034	3.626624	9.047525	0.003422	0.001241
RS	5	0.053693	3.626624	9.823992	0.003715	0.001878
RS	6	0.067489	1.805197	21.378419	0.008085	0.004368
RS	7	0.082523	1.805197	23.096222	0.008735	0.005781
RS	8	0.098906	1.286350	34.919618	0.013206	0.009187
RS	9	0.116760	1.286350	37.507541	0.014185	0.011220
RS	10	0.136217	1.094971	47.199415	0.017850	0.014605
RS	11	0.157420	1.094971	50.408128	0.019064	0.016937
RS	12	0.180526	1.025016	57.360138	0.021693	0.019666
RS	13	0.205706	1.025016	60.928147	0.023042	0.022071
RS	14	0.233146	1.015127	65.189294	0.024654	0.023876
RS	15	0.263049	1.015127	68.892054	0.026054	0.026271
RS	16	0.295637	1.042147	70.754237	0.026759	0.027149
RS	17	0.331149	1.042147	74.414125	0.028143	0.029492
RS	18	0.369849	1.097056	74.184081	0.028056	0.029512
RS	19	0.412023	1.097056	77.667468	0.029373	0.031730
RS	20	0.457983	1.178630	75.533332	0.028566	0.030921
RS	21	0.508068	1.178630	78.747490	0.029782	0.032941
RS	22	0.562648	1.291474	74.791228	0.028285	0.031313
RS	23	0.622128	1.291474	77.685848	0.029380	0.033100
RS	24	0.686946	1.444448	72.043329	0.027246	0.030708
RS	25	0.757583	1.444448	74.611198	0.028217	0.032242
RS	26	0.834560	1.647494	67.678033	0.025595	0.029241
RS	27	0.918446	1.647494	69.944843	0.026452	0.030502
RS	28	1.009862	1.908622	62.356486	0.023583	0.027152
RS	29	1.109484	1.908622	64.361169	0.024341	0.028140
RS	30	1.218048	2.233537	56.743476	0.021460	0.024727
RS	31	1.336357	2.233537	58.522635	0.022133	0.025484
RS	32	1.465285	2.627820	51.287617	0.019396	0.022222
RS	33	1.605785	2.627820	52.870614	0.019995	0.022802
RS	34	1.758897	3.098777	46.209544	0.017476	0.019806
RS	35	1.925753	3.098777	47.619491	0.018009	0.020251
RS	36	2.107585	3.655633	41.589313	0.015729	0.017558
RS	37	2.305739	3.655633	42.844905	0.016204	0.017890
RS	38	2.521679	4.308965	37.438146	0.014159	0.015499
RS	39	2.757002	4.308965	38.554892	0.014581	0.015731
RS	40	3.013448	5.070767	33.731421	0.012757	0.013623
RS	41	3.292912	5.070767	34.722528	0.013132	0.013770
RS	42	3.597462	5.953646	30.432953	0.011509	0.011922
RS	43	3.929348	5.953646	31.309761	0.011841	0.012002
RS	44	4.291024	6.968574	27.509598	0.010404	0.010398
RS	45	4.685164	6.968574	28.281632	0.010696	0.010432
RS	46	5.114682	8.122768	24.931284	0.009429	0.009054
RS	47	5.582755	8.122768	25.606242	0.009684	0.009064
RS	48	6.092841	9.422557	22.656973	0.008569	0.007891
RS	49	6.648713	9.422557	23.241168	0.008790	0.007895
RS	50	7.254481	10.886594	20.618490	0.007798	0.006898
RS	51	7.914622	10.886594	21.118193	0.007987	0.006910
RS	52	8.634018	12.573705	18.713007	0.007077	0.006045
RS	53	9.417988	12.573705	19.136957	0.007237	0.006073
RS	54	10.272327	15.916195	15.491341	0.005859	0.004891
RS	55	11.203351	15.916195	15.910743	0.006017	0.004957
RS	56	12.217945	15.916195	16.254805	0.006147	0.005008
RS	57	13.323609	15.916195	16.510319	0.006244	0.005040
RS	58	14.528518	75.085165	3.648176	0.001380	0.001354
RS	59	15.841581	75.085165	3.913773	0.001480	0.001436
RS	60	17.272504	75.085165	4.192770	0.001586	0.001522
RS	61	18.831868	75.085165	4.484727	0.001696	0.001610
RS	62	20.531201	75.085165	4.788944	0.001811	0.001699
RS	63	22.383066	75.085165	218.995373	0.082822	0.057041
PA	4+25*2+4+6 0.004469433 0.003888413 22.383066380 28.327886173 3.626623926 1.805197422 1.286349540 1.094970873 1.025015951 1.015127181 1.042146686 1.097056343 1.178629705 1.291473701 1.444448444 1.647494362 1.908621899 2.233536710 2.627820380 3.098777307 3.655633239 4.308965032 5.070766898 5.953646036 6.968573828 8.122768002 9.422557417 10.886593932 12.573705209 15.916195402 75.085165109
//
IT	6137
RD	6
LK	-7573.580179
QD	-65.528346 -> -43.638230
RI	0.0119594736
TR	0.003564	0.004072
MT	23.761857
MM	C_pi: 10.359640, n_recomb: 3268.675818
RS	0	0.000000	81.759589	0.355457	0.000109	0.000001
RS	1	0.009079	81.759589	0.387692	0.000119	0.000009
RS	2	0.018982	81.759589	0.422846	0.000129	0.000026
RS	3	0.029785	81.759589	0.461183	0.000141	0.000053
RS	4	0.041568	6.537238	6.285097	0.001923	0.000701
RS	5	0.054421	6.537238	6.841835	0.002093	0.001065
RS	6	0.068441	2.689782	18.067761	0.005528	0.003008
RS	7	0.083734	2.689782	19.591994	0.005994	0.003995
RS	8	0.100415	1.717020	33.199417	0.010157	0.007118
RS	9	0.118611	1.717020	35.816053	0.010957	0.008716
RS	10	0.138459	1.367663	48.382502	0.014802	0.012175
RS	11	0.160109	1.367663	51.911510	0.015882	0.014132
RS	12	0.183724	1.226066	61.970197	0.018959	0.017191
RS	13	0.209483	1.226066	66.131880	0.020232	0.019278
RS	14	0.237582	1.176043	73.389875	0.022452	0.021578
RS	15	0.268231	1.176043	77.906924	0.023834	0.023702
RS	16	0.301663	1.175683	82.523128	0.025247	0.025191
RS	17	0.338130	1.175683	87.150846	0.026662	0.027330
RS	18	0.377908	1.209040	89.281594	0.027314	0.028037
RS	19	0.421297	1.209040	93.811153	0.028700	0.030144
RS	20	0.468626	1.272374	93.445101	0.028588	0.030045
RS	21	0.520252	1.272374	97.707974	0.029892	0.032040
RS	22	0.576565	1.369193	94.737512	0.028983	0.031070
RS	23	0.637990	1.369193	98.618599	0.030171	0.032892
RS	24	0.704993	1.507677	93.060386	0.028470	0.031036
RS	25	0.778079	1.507677	96.510207	0.029526	0.032645
RS	26	0.857800	1.697327	88.781132	0.027161	0.030019
RS	27	0.944759	1.697327	91.810206	0.028088	0.031387
RS	28	1.039613	1.945936	82.731427	0.025310	0.028247
RS	29	1.143079	1.945936	85.384117	0.026122	0.029363
RS	30	1.255939	2.259098	75.854575	0.023207	0.026015
RS	31	1.379045	2.259098	78.181880	0.023919	0.026904
RS	32	1.513328	2.642336	68.859694	0.021067	0.023596
RS	33	1.659803	2.642336	70.906219	0.021693	0.024300
RS	34	1.819577	3.103228	62.145935	0.019013	0.021184
RS	35	1.993856	3.103228	63.948118	0.019564	0.021741
RS	36	2.183958	3.652056	55.895766	0.017100	0.018883
RS	37	2.391320	3.652056	57.483544	0.017586	0.019317
RS	38	2.617508	4.301684	50.173973	0.015350	0.016736
RS	39	2.864232	4.301684	51.572467	0.015778	0.017061
RS	40	3.133356	5.067527	44.985684	0.013763	0.014751
RS	41	3.426914	5.067527	46.216392	0.014139	0.014980
RS	42	3.747124	5.966234	40.316514	0.012334	0.012931
RS	43	4.096406	5.966234	41.397763	0.012665	0.013080
RS	44	4.477400	7.012529	36.153231	0.011061	0.011283
RS	45	4.892984	7.012529	37.100056	0.011350	0.011373
RS	46	5.346299	8.215935	32.481190	0.009937	0.009819
RS	47	5.840771	8.215935	33.305250	0.010189	0.009870
RS	48	6.380137	9.582617	29.263204	0.008953	0.008543
RS	49	6.968472	9.582617	29.973507	0.009170	0.008574
RS	50	7.610222	11.128709	26.417486	0.008082	0.007445
RS	51	8.310236	11.128709	27.022418	0.008267	0.007472
RS	52	9.073806	12.911270	23.807701	0.007284	0.006496
RS	53	9.906700	12.911270	24.318644	0.007440	0.006529
RS	54	10.815213	16.448503	19.541544	0.005978	0.005204
RS	55	11.806210	16.448503	20.056406	0.006136	0.005272
RS	56	12.887181	16.448503	20.471291	0.006263	0.005323
RS	57	14.066293	16.448503	20.769069	0.006354	0.005350
RS	58	15.352457	94.460285	3.774704	0.001155	0.001171
RS	59	16.755393	94.460285	4.065704	0.001244	0.001245
RS	60	18.285703	94.460285	4.374076	0.001338	0.001323
RS	61	19.954949	94.460285	4.699895	0.001438	0.001404
RS	62	21.775748	94.460285	5.043019	0.001543	0.001488
RS	63	23.761857	94.460285	281.423291	0.086097	0.061146
PA	4+25*2+4+6 0.003563513 0.004072455 23.761857258 81.759589111 6.537237817 2.689781621 1.717020293 1.367663081 1.226066297 1.176042947 1.175682861 1.209040048 1.272373713 1.369192982 1.507677226 1.697327258 1.945936074 2.259097509 2.642335624 3.103227875 3.652055877 4.301683779 5.067526871 5.966233806 7.012528818 8.215934860 9.582616958 11.128709001 12.911270035 16.448503081 94.460285148
//
IT	5880
RD	7
LK	-7532.475846
QD	-53.661062 -> -37.178213
RI	0.0084781453
TR	0.002918	0.004217
MT	25.042525
MM	C_pi: 11.875432, n_recomb: 3865.324145
RS	0	0.000000	230.968738	0.149705	0.000039	0.000000
RS	1	0.009170	230.968738	0.163429	0.000042	0.000003
RS	2	0.019180	230.968738	0.178411	0.000046	0.000009
RS	3	0.030108	230.968738	0.194766	0.000050	0.000019
RS	4	0.042039	11.578175	4.239190	0.001097	0.000407
RS	5	0.055063	11.578175	4.622599	0.001196	0.000619
RS	6	0.069282	3.947289	14.764624	0.003820	0.002118
RS	7	0.084804	3.947289	16.052878	0.004153	0.002815
RS	8	0.101750	2.264040	30.365465	0.007856	0.005604
RS	9	0.120250	2.264040	32.869133	0.008504	0.006865
RS	10	0.140446	1.693728	47.444693	0.012274	0.010247
RS	11	0.162494	1.693728	51.097362	0.013219	0.011888
RS	12	0.186563	1.459908	63.686801	0.016476	0.015085
RS	13	0.212840	1.459908	68.234220	0.017653	0.016891
RS	14	0.241526	1.361580	78.190686	0.020229	0.019484
RS	15	0.272843	1.361580	83.337742	0.021560	0.021360
RS	16	0.307031	1.329929	90.708335	0.023467	0.023270
RS	17	0.344354	1.329929	96.170201	0.024880	0.025208
RS	18	0.385100	1.339573	100.967797	0.026121	0.026445
RS	19	0.429582	1.339573	106.475249	0.027546	0.028420
RS	20	0.478142	1.383525	108.439372	0.028054	0.028922
RS	21	0.531155	1.383525	113.747125	0.029428	0.030862
RS	22	0.589030	1.464014	112.482896	0.029101	0.030502
RS	23	0.652211	1.464014	117.395988	0.030372	0.032327
RS	24	0.721186	1.588382	112.690380	0.029154	0.031019
RS	25	0.796485	1.588382	117.094378	0.030294	0.032668
RS	26	0.878690	1.765407	109.281898	0.028272	0.030476
RS	27	0.968431	1.765407	113.150305	0.029273	0.031909
RS	28	1.066402	2.002179	103.166507	0.026690	0.029063
RS	29	1.173357	2.002179	106.534240	0.027562	0.030264
RS	30	1.290119	2.303621	95.523228	0.024713	0.027077
RS	31	1.417587	2.303621	98.448697	0.025470	0.028057
RS	32	1.556744	2.674635	87.323735	0.022592	0.024802
RS	33	1.708660	2.674635	89.865211	0.023249	0.025593
RS	34	1.874507	3.122374	79.170992	0.020482	0.022447
RS	35	2.055562	3.122374	81.379371	0.021054	0.023083
RS	36	2.253218	3.657234	71.378773	0.018466	0.020138
RS	37	2.468999	3.657234	73.297583	0.018963	0.020643
RS	38	2.704566	4.293085	64.090605	0.016581	0.017936
RS	39	2.961734	4.293085	65.757444	0.017012	0.018326
RS	40	3.242482	5.047331	57.362006	0.014840	0.015865
RS	41	3.548975	5.047331	58.809692	0.015215	0.016151
RS	42	3.883571	5.939309	51.219249	0.013251	0.013939
RS	43	4.248849	5.939309	52.475917	0.013576	0.014137
RS	44	4.647621	6.986520	45.687086	0.011820	0.012176
RS	45	5.082959	6.986520	46.775529	0.012101	0.012305
RS	46	5.558216	8.200484	40.782177	0.010551	0.010596
RS	47	6.077052	8.200484	41.719496	0.010793	0.010675
RS	48	6.643463	9.587426	36.483672	0.009439	0.009208
RS	49	7.261812	9.587426	37.282330	0.009645	0.009256
RS	50	7.936860	11.161042	32.703921	0.008461	0.008005
RS	51	8.673809	11.161042	33.374789	0.008634	0.008039
RS	52	9.478332	12.974984	29.275930	0.007574	0.006958
RS	53	10.356627	12.974984	29.833544	0.007718	0.006990
RS	54	11.315458	16.577607	23.850864	0.006170	0.005531
RS	55	12.362210	16.577607	24.429583	0.006320	0.005597
RS	56	13.504945	16.577607	24.876413	0.006436	0.005640
RS	57	14.752464	16.577607	25.170165	0.006512	0.005655
RS	58	16.114376	114.431022	3.805873	0.000985	0.001017
RS	59	17.601170	114.431022	4.111760	0.001064	0.001084
RS	60	19.224297	114.431022	4.437938	0.001148	0.001155
RS	61	20.996258	114.431022	4.784925	0.001238	0.001229
RS	62	22.930701	114.431022	5.153072	0.001333	0.001307
RS	63	25.042525	114.431022	340.786200	0.088165	0.064614
PA	4+25*2+4+6 0.002917968 0.004217364 25.042525136 230.968737893 11.578175441 3.947289081 2.264040338 1.693728283 1.459907900 1.361580137 1.329929458 1.339573471 1.383524520 1.464013660 1.588382076 1.765407243 2.002178551 2.303621234 2.674634796 3.122374158 3.657234036 4.293085137 5.047330725 5.939309464 6.986520474 8.200483597 9.587426197 11.161042005 12.974984413 16.577607021 114.431022294
//
IT	5763
RD	8
LK	-7501.519826
QD	-44.393731 -> -31.962556
RI	0.0062026468
TR	0.002451	0.004332
MT	26.237983
MM	C_pi: 13.263602, n_recomb: 4418.870330
RS	0	0.000000	630.836625	0.062986	0.000014	0.000000
RS	1	0.009250	630.836625	0.068812	0.000016	0.000001
RS	2	0.019356	630.836625	0.075178	0.000017	0.000004
RS	3	0.030396	630.836625	0.082133	0.000019	0.000007
RS	4	0.042458	19.917570	2.841069	0.000643	0.000245
RS	5	0.055636	19.917570	3.101817	0.000702	0.000373
RS	6	0.070032	5.649844	11.925892	0.002699	0.001537
RS	7	0.085761	5.649844	12.991622	0.002940	0.002042
RS	8	0.102944	2.924929	27.287880	0.006175	0.004519
RS	9	0.121716	2.924929	29.613796	0.006702	0.005529
RS	10	0.142225	2.065089	45.418771	0.010278	0.008773
RS	11	0.164631	2.065089	49.062510	0.011103	0.010158
RS	12	0.189110	1.719664	63.495356	0.014369	0.013376
RS	13	0.215853	1.719664	68.253485	0.015446	0.014941
RS	14	0.245070	1.566157	80.365747	0.018187	0.017681
RS	15	0.276989	1.566157	85.953817	0.019452	0.019335
RS	16	0.311861	1.499993	95.745853	0.021667	0.021510
RS	17	0.349959	1.499993	101.868756	0.023053	0.023258
RS	18	0.391581	1.483957	109.268681	0.024728	0.024879
RS	19	0.437053	1.483957	115.622499	0.026166	0.026718
RS	20	0.486731	1.507304	120.129155	0.027185	0.027700
RS	21	0.541004	1.507304	126.405914	0.028606	0.029567
RS	22	0.600298	1.570940	127.290388	0.028806	0.029736
RS	23	0.665076	1.570940	133.214203	0.030147	0.031542
RS	24	0.735847	1.681374	129.948394	0.029408	0.030748
RS	25	0.813164	1.681374	135.326164	0.030625	0.032416
RS	26	0.897632	1.846529	128.065786	0.028982	0.030662
RS	27	0.989915	1.846529	132.814720	0.030056	0.032138
RS	28	1.090733	2.072562	122.522793	0.027727	0.029623
RS	29	1.200877	2.072562	126.651147	0.028661	0.030880
RS	30	1.321210	2.363430	114.662852	0.025948	0.027911
RS	31	1.452674	2.363430	118.225145	0.026755	0.028954
RS	32	1.596298	2.723068	105.691880	0.023918	0.025815
RS	33	1.753208	2.723068	108.754290	0.024611	0.026668
RS	34	1.924632	3.157821	96.416409	0.021819	0.023557
RS	35	2.111913	3.157821	99.042263	0.022413	0.024251
RS	36	2.316518	3.677635	87.294036	0.019755	0.021279
RS	37	2.540049	3.677635	89.540653	0.020263	0.021835
RS	38	2.784257	4.296570	78.562374	0.017779	0.019055
RS	39	3.051054	4.296570	80.481431	0.018213	0.019489
RS	40	3.342530	5.032939	70.343113	0.015919	0.016924
RS	41	3.660969	5.032939	71.981207	0.016290	0.017248
RS	42	4.008863	5.907579	62.719203	0.014193	0.014911
RS	43	4.388938	5.907579	64.117080	0.014510	0.015141
RS	44	4.804171	6.939676	55.770016	0.012621	0.013046
RS	45	5.257813	6.939676	56.960806	0.012890	0.013199
RS	46	5.753417	8.141931	49.559959	0.011216	0.011357
RS	47	6.294865	8.141931	50.568105	0.011444	0.011453
RS	48	6.886398	9.520232	44.098444	0.009980	0.009863
RS	49	7.532649	9.520232	44.940959	0.010170	0.009920
RS	50	8.238679	11.085575	39.301694	0.008894	0.008560
RS	51	9.010017	11.085575	39.992452	0.009050	0.008594
RS	52	9.852705	12.886929	34.977499	0.007915	0.007419
RS	53	10.773343	12.886929	35.534665	0.008042	0.007444
RS	54	11.779140	16.461803	28.329550	0.006411	0.005864
RS	55	12.877976	16.461803	28.933307	0.006548	0.005925
RS	56	14.078455	16.461803	29.366226	0.006646	0.005956
RS	57	15.389980	16.461803	29.603227	0.006699	0.005954
RS	58	16.822822	134.448868	3.779954	0.000855	0.000890
RS	59	18.388205	134.448868	4.093548	0.000926	0.000951
RS	60	20.098387	134.448868	4.429506	0.001002	0.001016
RS	61	21.966763	134.448868	4.788709	0.001084	0.001084
RS	62	24.007966	134.448868	5.171921	0.001170	0.001156
RS	63	26.237983	134.448868	395.362520	0.089471	0.067413
PA	4+25*2+4+6 0.002451014 0.004332261 26.237983203 630.836625352 19.917570359 5.649843735 2.924929185 2.065089050 1.719663740 1.566157495 1.499993355 1.483956825 1.507304376 1.570939645 1.681373894 1.846529171 2.072561794 2.363429759 2.723068226 3.157821032 3.677634674 4.296569818 5.032938932 5.907578801 6.939675535 8.141930835 9.520232216 11.085574721 12.886928580 16.461803398 134.448868029
//
IT	5036
RD	9
LK	-7478.121022
QD	-37.216377 -> -27.731761
RI	0.0046787377
TR	0.002106	0.004423
MT	27.375205
MM	C_pi: 14.507580, n_recomb: 4918.134276
RS	0	0.000000	1651.127826	0.026908	0.000005	0.000000
RS	1	0.009323	1651.127826	0.029418	0.000006	0.000000
RS	2	0.019516	1651.127826	0.032161	0.000007	0.000001
RS	3	0.030659	1651.127826	0.035160	0.000007	0.000003
RS	4	0.042841	33.018326	1.921810	0.000391	0.000154
RS	5	0.056159	33.018326	2.100167	0.000427	0.000233
RS	6	0.070718	7.834752	9.664399	0.001965	0.001156
RS	7	0.086635	7.834752	10.543402	0.002144	0.001532
RS	8	0.104036	3.682060	24.436683	0.004969	0.003747
RS	9	0.123059	3.682060	26.572135	0.005403	0.004574
RS	10	0.143856	2.467814	43.024218	0.008748	0.007669
RS	11	0.166592	2.467814	46.586687	0.009472	0.008854
RS	12	0.191447	1.996195	62.225481	0.012652	0.012030
RS	13	0.218620	1.996195	67.069055	0.013637	0.013394
RS	14	0.248327	1.783606	80.720896	0.016413	0.016180
RS	15	0.280803	1.783606	86.587817	0.017606	0.017641
RS	16	0.316307	1.681286	98.294719	0.019986	0.019961
RS	17	0.355121	1.681286	104.903714	0.021330	0.021537
RS	18	0.397554	1.638354	114.592122	0.023300	0.023418
RS	19	0.443943	1.638354	121.631877	0.024731	0.025124
RS	20	0.494658	1.640168	128.609338	0.026150	0.026474
RS	21	0.550100	1.640168	135.731511	0.027598	0.028260
RS	22	0.610712	1.686478	138.934181	0.028249	0.028869
RS	23	0.676975	1.686478	145.792494	0.029644	0.030643
RS	24	0.749416	1.783086	144.331150	0.029347	0.030306
RS	25	0.828611	1.783086	150.650857	0.030632	0.031978
RS	26	0.915189	1.937047	144.427636	0.029366	0.030641
RS	27	1.009840	1.937047	150.057100	0.030511	0.032144
RS	28	1.113316	2.153501	139.978159	0.028462	0.029965
RS	29	1.226438	2.153501	144.883787	0.029459	0.031264
RS	30	1.350108	2.435276	132.411103	0.026923	0.028536
RS	31	1.485309	2.435276	136.630950	0.027781	0.029627
RS	32	1.633114	2.785181	123.118110	0.025033	0.026640
RS	33	1.794700	2.785181	126.717919	0.025765	0.027541
RS	34	1.971352	3.208553	113.089541	0.022994	0.024507
RS	35	2.164473	3.208553	116.140315	0.023615	0.025243
RS	36	2.375600	3.714594	102.923721	0.020927	0.022289
RS	37	2.606412	3.714594	105.494404	0.021450	0.022881
RS	38	2.858743	4.317078	92.956638	0.018901	0.020072
RS	39	3.134600	4.317078	95.112718	0.019339	0.020536
RS	40	3.436177	5.034547	83.383898	0.016954	0.017905
RS	41	3.765870	5.034547	85.186907	0.017321	0.018253
RS	42	4.126303	5.888491	74.355497	0.015119	0.015825
RS	43	4.520340	5.888491	75.860852	0.015425	0.016074
RS	44	4.951116	6.898855	66.018421	0.013423	0.013872
RS	45	5.422054	6.898855	67.271913	0.013678	0.014039
RS	46	5.936901	8.078695	58.498763	0.011895	0.012088
RS	47	6.499748	8.078695	59.534154	0.012105	0.012190
RS	48	7.115073	9.432918	51.849636	0.010543	0.010496
RS	49	7.787767	9.432918	52.689750	0.010713	0.010553
RS	50	8.523179	10.969314	46.001699	0.009353	0.009100
RS	51	9.327158	10.969314	46.664032	0.009488	0.009128
RS	52	10.206094	12.731141	40.744582	0.008285	0.007870
RS	53	11.166978	12.731141	41.251361	0.008388	0.007884
RS	54	12.217450	16.217398	32.865450	0.006683	0.006201
RS	55	13.365862	16.217398	33.450524	0.006801	0.006251
RS	56	14.621346	16.217398	33.819697	0.006877	0.006267
RS	57	15.993884	16.217398	33.944515	0.006902	0.006243
RS	58	17.494390	154.044276	3.721544	0.000757	0.000788
RS	59	19.134795	154.044276	4.038110	0.000821	0.000844
RS	60	20.928142	154.044276	4.378473	0.000890	0.000904
RS	61	22.888691	154.044276	4.743804	0.000965	0.000967
RS	62	25.032032	154.044276	5.135196	0.001044	0.001034
RS	63	27.375205	154.044276	443.735037	0.090224	0.069599
PA	4+25*2+4+6 0.002105888 0.004422647 27.375205360 1651.127825535 33.018326354 7.834752324 3.682059942 2.467814265 1.996194655 1.783606100 1.681285563 1.638353570 1.640167543 1.686478114 1.783086034 1.937046567 2.153501473 2.435276423 2.785181364 3.208553314 3.714594240 4.317077947 5.034546860 5.888491127 6.898854537 8.078694708 9.432917541 10.969314130 12.731141392 16.217398267 154.044275804
//
IT	5599
RD	10
LK	-7460.188721
QD	-31.643654 -> -24.255845
RI	0.0036416519
TR	0.001844	0.004492
MT	28.488200
MM	C_pi: 15.609744, n_recomb: 5358.811372
RS	0	0.000000	4097.750273	0.011867	0.000002	0.000000
RS	1	0.009392	4097.750273	0.012982	0.000002	0.000000
RS	2	0.019667	4097.750273	0.014201	0.000003	0.000001
RS	3	0.030907	4097.750273	0.015536	0.000003	0.000001
RS	4	0.043202	52.527442	1.325657	0.000247	0.000101
RS	5	0.056652	52.527442	1.449825	0.000271	0.000153
RS	6	0.071365	10.488775	7.935696	0.001481	0.000901
RS	7	0.087460	10.488775	8.667440	0.001617	0.001191
RS	8	0.105067	4.503819	22.016426	0.004108	0.003200
RS	9	0.124328	4.503819	23.977790	0.004474	0.003893
RS	10	0.145398	2.883946	40.706246	0.007596	0.006853
RS	11	0.168447	2.883946	44.160906	0.008241	0.007884
RS	12	0.193660	2.279270	60.494681	0.011289	0.010987
RS	13	0.221242	2.279270	65.347759	0.012194	0.012189
RS	14	0.251414	2.007780	79.962392	0.014922	0.014953
RS	15	0.284420	2.007780	85.987000	0.016046	0.016250
RS	16	0.320527	1.869824	99.056333	0.018485	0.018628
RS	17	0.360024	1.869824	106.000159	0.019781	0.020051
RS	18	0.403231	1.799862	117.538960	0.021934	0.022095
RS	19	0.450497	1.799862	125.106297	0.023346	0.023676
RS	20	0.502202	1.779712	134.299006	0.025061	0.025298
RS	21	0.558763	1.779712	142.125049	0.026522	0.027002
RS	22	0.620636	1.808436	147.602645	0.027544	0.027967
RS	23	0.688321	1.808436	155.287810	0.028978	0.029703
RS	24	0.762363	1.891370	155.790070	0.029072	0.029760
RS	25	0.843360	1.891370	162.983688	0.030414	0.031428
RS	26	0.931964	2.034798	158.110868	0.029505	0.030469
RS	27	1.028890	2.034798	164.587471	0.030713	0.031991
RS	28	1.134919	2.242823	155.121659	0.028947	0.030134
RS	29	1.250908	2.242823	160.795028	0.030006	0.031466
RS	30	1.377790	2.517083	148.260213	0.027667	0.028983
RS	31	1.516590	2.517083	153.140711	0.028577	0.030113
RS	32	1.668426	2.859198	139.048810	0.025948	0.027296
RS	33	1.834524	2.859198	143.192792	0.026721	0.028236
RS	34	2.016222	3.273414	128.630835	0.024004	0.025305
RS	35	2.214985	3.273414	132.110711	0.024653	0.026076
RS	36	2.432418	3.768072	117.730522	0.021970	0.023168
RS	37	2.670272	3.768072	120.622927	0.022509	0.023789
RS	38	2.930467	4.356413	106.777514	0.019926	0.020980
RS	39	3.215100	4.356413	109.159737	0.020370	0.021466
RS	40	3.526467	5.056830	96.041456	0.017922	0.018799
RS	41	3.867078	5.056830	97.989601	0.018286	0.019163
RS	42	4.239682	5.890928	85.743684	0.016001	0.016671
RS	43	4.647281	5.890928	87.328753	0.016296	0.016930
RS	44	5.093164	6.878778	76.106343	0.014202	0.014647
RS	45	5.580926	6.878778	77.388413	0.014441	0.014819
RS	46	6.114501	8.033104	67.327615	0.012564	0.012779
RS	47	6.698191	8.033104	68.351430	0.012755	0.012881
RS	48	7.336703	9.357217	59.515479	0.011106	0.011100
RS	49	8.035187	9.357217	60.310872	0.011255	0.011152
RS	50	8.799275	10.855157	52.625067	0.009820	0.009619
RS	51	9.635129	10.855157	53.213748	0.009930	0.009636
RS	52	10.549490	12.563684	46.435419	0.008665	0.008308
RS	53	11.549731	12.563684	46.843979	0.008741	0.008306
RS	54	12.643918	15.926521	37.364348	0.006973	0.006536
RS	55	13.840876	15.926521	37.885791	0.007070	0.006573
RS	56	15.150257	15.926521	38.141436	0.007118	0.006569
RS	57	16.582620	15.926521	38.100278	0.007110	0.006519
RS	58	18.149516	172.948342	3.647361	0.000681	0.000707
RS	59	19.863581	172.948342	3.964012	0.000740	0.000759
RS	60	21.738637	172.948342	4.305444	0.000803	0.000814
RS	61	23.789806	172.948342	4.673052	0.000872	0.000873
RS	62	26.033629	172.948342	5.068194	0.000946	0.000936
RS	63	28.488200	172.948342	485.273381	0.090556	0.071268
PA	4+25*2+4+6 0.001843782 0.004491586 28.488200274 4097.750272765 52.527442469 10.488775178 4.503819432 2.883945908 2.279270141 2.007779761 1.869824425 1.799862372 1.779711674 1.808436143 1.891369626 2.034797982 2.242822692 2.517082774 2.859197806 3.273414139 3.768072019 4.356412590 5.056829777 5.890928342 6.878777924 8.033103663 9.357216780 10.855156796 12.563683925 15.926521219 172.948341905
//
IT	5956
RD	11
LK	-7446.139665
QD	-27.266729 -> -21.362673
RI	0.0029263731
TR	0.001639	0.004541
MT	29.609762
MM	C_pi: 16.587362, n_recomb: 5742.598537
RS	0	0.000000	9790.025365	0.005347	0.000001	0.000000
RS	1	0.009459	9790.025365	0.005853	0.000001	0.000000
RS	2	0.019813	9790.025365	0.006407	0.000001	0.000000
RS	3	0.031147	9790.025365	0.007013	0.000001	0.000001
RS	4	0.043552	80.101399	0.938185	0.000163	0.000069
RS	5	0.057131	80.101399	1.026781	0.000179	0.000104
RS	6	0.071994	13.543746	6.642717	0.001157	0.000727
RS	7	0.088264	13.543746	7.262206	0.001265	0.000959
RS	8	0.106072	5.349145	20.077848	0.003496	0.002810
RS	9	0.125565	5.349145	21.894359	0.003813	0.003408
RS	10	0.146901	3.294127	38.703082	0.006740	0.006257
RS	11	0.170256	3.294127	42.053048	0.007323	0.007171
RS	12	0.195821	2.558885	58.709328	0.010223	0.010189
RS	13	0.223803	2.558885	63.535287	0.011064	0.011260
RS	14	0.254432	2.233168	78.626794	0.013692	0.013960
RS	15	0.287959	2.233168	84.728575	0.014754	0.015119
RS	16	0.324657	2.062410	98.644000	0.017178	0.017490
RS	17	0.364826	2.062410	105.805220	0.018425	0.018781
RS	18	0.408795	1.966444	118.729057	0.020675	0.020913
RS	19	0.456923	1.966444	126.686178	0.022061	0.022383
RS	20	0.509603	1.924465	137.748508	0.023987	0.024198
RS	21	0.567267	1.924465	146.141471	0.025449	0.025823
RS	22	0.630385	1.935588	153.715838	0.026768	0.027071
RS	23	0.699474	1.935588	162.110779	0.028230	0.028766
RS	24	0.775098	2.005089	164.579642	0.028659	0.029156
RS	25	0.857876	2.005089	172.560973	0.030049	0.030815
RS	26	0.948483	2.138644	169.200917	0.029464	0.030193
RS	27	1.047662	2.138644	176.470526	0.030730	0.031729
RS	28	1.156222	2.339352	167.890625	0.029236	0.030170
RS	29	1.275051	2.339352	174.303740	0.030353	0.031529
RS	30	1.405120	2.607667	162.033627	0.028216	0.029286
RS	31	1.547492	2.607667	167.564359	0.029179	0.030449
RS	32	1.703332	2.944000	153.230663	0.026683	0.027808
RS	33	1.873914	2.944000	157.917873	0.027499	0.028781
RS	34	2.060631	3.351496	142.743070	0.024857	0.025967
RS	35	2.265009	3.351496	146.654044	0.025538	0.026768
RS	36	2.488721	3.837607	131.400481	0.022882	0.023926
RS	37	2.733594	3.837607	134.614713	0.023441	0.024571
RS	38	3.001630	4.414947	119.715269	0.020847	0.021785
RS	39	3.295020	4.414947	122.318637	0.021300	0.022287
RS	40	3.616163	5.101588	108.025562	0.018811	0.019606
RS	41	3.967683	5.101588	110.107100	0.019174	0.019982
RS	42	4.352454	5.918951	96.623210	0.016826	0.017447
RS	43	4.773622	5.918951	98.269247	0.017112	0.017712
RS	44	5.234629	6.886827	85.808355	0.014942	0.015367
RS	45	5.739243	6.886827	87.093981	0.015166	0.015539
RS	46	6.291590	8.017138	75.857314	0.013210	0.013428
RS	47	6.896185	8.017138	76.839377	0.013381	0.013525
RS	48	7.557970	9.311088	66.941399	0.011657	0.011672
RS	49	8.282355	9.311088	67.657652	0.011782	0.011714
RS	50	9.075260	10.768475	59.048767	0.010283	0.010115
RS	51	9.943169	10.768475	59.525554	0.010366	0.010117
RS	52	10.893175	12.419005	51.954979	0.009047	0.008730
RS	53	11.933044	12.419005	52.223326	0.009094	0.008709
RS	54	13.071276	15.642280	41.764822	0.007273	0.006869
RS	55	14.317177	15.642280	42.179639	0.007345	0.006889
RS	56	15.680930	15.642280	42.275255	0.007362	0.006862
RS	57	17.173684	15.642280	42.019168	0.007317	0.006782
RS	58	18.807640	191.083088	3.568592	0.000621	0.000642
RS	59	20.596157	191.083088	3.883796	0.000676	0.000691
RS	60	22.553853	191.083088	4.224468	0.000736	0.000743
RS	61	24.696731	191.083088	4.592181	0.000800	0.000799
RS	62	27.042310	191.083088	4.988502	0.000869	0.000858
RS	63	29.609762	191.083088	520.123252	0.090573	0.072523
PA	4+25*2+4+6 0.001638653 0.004540984 29.609762051 9790.025365186 80.101399224 13.543745882 5.349144611 3.294126882 2.558884907 2.233168058 2.062410406 1.966443567 1.924464644 1.935588360 2.005088888 2.138643749 2.339352259 2.607667181 2.943999529 3.351495875 3.837606505 4.414946732 5.101588037 5.918951061 6.886827184 8.017138213 9.311087751 10.768474533 12.419005348 15.642279621 191.083087868
//
IT	5611
RD	12
LK	-7434.842895
QD	-23.770527 -> -18.925126
RI	0.0024260338
TR	0.001473	0.004573
MT	30.765066
MM	C_pi: 17.463718, n_recomb: 6074.811164
RS	0	0.000000	22177.407828	0.002509	0.000000	0.000000
RS	1	0.009526	22177.407828	0.002748	0.000000	0.000000
RS	2	0.019958	22177.407828	0.003010	0.000000	0.000000
RS	3	0.031385	22177.407828	0.003297	0.000001	0.000000
RS	4	0.043900	117.234893	0.683042	0.000112	0.000049
RS	5	0.057607	117.234893	0.748038	0.000123	0.000074
RS	6	0.072620	16.889035	5.684179	0.000936	0.000606
RS	7	0.089063	16.889035	6.219526	0.001024	0.000797
RS	8	0.107073	6.174822	18.592880	0.003061	0.002533
RS	9	0.126797	6.174822	20.296876	0.003341	0.003062
RS	10	0.148401	3.680490	37.113384	0.006109	0.005826
RS	11	0.172063	3.680490	40.378078	0.006647	0.006654
RS	12	0.197978	2.826290	57.104194	0.009400	0.009583
RS	13	0.226362	2.826290	61.893344	0.010189	0.010551
RS	14	0.257450	2.455205	77.076511	0.012688	0.013157
RS	15	0.291499	2.455205	83.207754	0.013697	0.014203
RS	16	0.328791	2.256613	97.526276	0.016054	0.016521
RS	17	0.369636	2.256613	104.820329	0.017255	0.017700
RS	18	0.414371	2.136768	118.693095	0.019539	0.019862
RS	19	0.463367	2.136768	126.928995	0.020894	0.021234
RS	20	0.517031	2.073593	139.495576	0.022963	0.023179
RS	21	0.575807	2.073593	148.334939	0.024418	0.024733
RS	22	0.640181	2.067314	157.760853	0.025970	0.026201
RS	23	0.710687	2.067314	166.753455	0.027450	0.027856
RS	24	0.787909	2.123680	171.092790	0.028164	0.028525
RS	25	0.872487	2.123680	179.771347	0.029593	0.030174
RS	26	0.965122	2.247993	177.973767	0.029297	0.029847
RS	27	1.066580	2.247993	185.972784	0.030614	0.031394
RS	28	1.177703	2.442432	178.442590	0.029374	0.030108
RS	29	1.299411	2.442432	185.556888	0.030545	0.031491
RS	30	1.432712	2.706281	173.785279	0.028608	0.029474
RS	31	1.578711	2.706281	179.947064	0.029622	0.030668
RS	32	1.738617	3.038759	165.635531	0.027266	0.028200
RS	33	1.913755	3.038759	170.859647	0.028126	0.029205
RS	34	2.105576	3.441937	155.338933	0.025571	0.026513
RS	35	2.315669	3.441937	159.681572	0.026286	0.027342
RS	36	2.545774	3.922385	143.808727	0.023673	0.024577
RS	37	2.797798	3.922385	147.347270	0.024255	0.025243
RS	38	3.073828	4.492103	131.625410	0.021667	0.022494
RS	39	3.376152	4.492103	134.450543	0.022132	0.023012
RS	40	3.707274	5.168762	119.187559	0.019620	0.020333
RS	41	4.069937	5.168762	121.398717	0.019984	0.020718
RS	42	4.467145	5.973479	106.852487	0.017589	0.018157
RS	43	4.902190	5.973479	108.550124	0.017869	0.018424
RS	44	5.378675	6.925541	94.997517	0.015638	0.016034
RS	45	5.900547	6.925541	96.271615	0.015848	0.016202
RS	46	6.472131	8.035744	83.979790	0.013824	0.014034
RS	47	7.098161	8.035744	84.899789	0.013976	0.014123
RS	48	7.783824	9.302816	74.039348	0.012188	0.012212
RS	49	8.534800	9.302816	74.651447	0.012289	0.012240
RS	50	9.357310	10.721912	65.204201	0.010734	0.010587
RS	51	10.258169	10.721912	65.539527	0.010789	0.010572
RS	52	11.244839	12.315219	57.252946	0.009425	0.009137
RS	53	12.325495	12.315219	57.346711	0.009440	0.009093
RS	54	13.509089	15.394460	46.036485	0.007578	0.007199
RS	55	14.805426	15.394460	46.305518	0.007623	0.007199
RS	56	16.225246	15.394460	46.199617	0.007605	0.007144
RS	57	17.780312	15.394460	45.685974	0.007521	0.007031
RS	58	19.483506	208.483407	3.492315	0.000575	0.000591
RS	59	21.348938	208.483407	3.805465	0.000626	0.000637
RS	60	23.392063	208.483407	4.144590	0.000682	0.000687
RS	61	25.629806	208.483407	4.511408	0.000743	0.000739
RS	62	28.080705	208.483407	4.907657	0.000808	0.000796
RS	63	30.765066	208.483407	548.937324	0.090363	0.073460
PA	4+25*2+4+6 0.001473296 0.004572589 30.765066192 22177.407828420 117.234892802 16.889034685 6.174822293 3.680490377 2.826290352 2.455204692 2.256613035 2.136768183 2.073592961 2.067313738 2.123679818 2.247993235 2.442432467 2.706281335 3.038759401 3.441936555 3.922384562 4.492102703 5.168761984 5.973479362 6.925541023 8.035744118 9.302816268 10.721912086 12.315219124 15.394460321 208.483406684
//
IT	5286
RD	13
LK	-7425.517558
QD	-20.924294 -> -16.847528
RI	0.0020696274
TR	0.001336	0.004588
MT	31.971983
MM	C_pi: 18.262179, n_recomb: 6362.167457
RS	0	0.000000	46739.396291	0.001253	0.000000	0.000000
RS	1	0.009592	46739.396291	0.001373	0.000000	0.000000
RS	2	0.020105	46739.396291	0.001505	0.000000	0.000000
RS	3	0.031625	46739.396291	0.001650	0.000000	0.000000
RS	4	0.044251	165.227810	0.511410	0.000080	0.000036
RS	5	0.058088	165.227810	0.560435	0.000088	0.000054
RS	6	0.073252	20.387976	4.975457	0.000782	0.000520
RS	7	0.089871	20.387976	5.448276	0.000856	0.000683
RS	8	0.108084	6.941595	17.504696	0.002751	0.002338
RS	9	0.128044	6.941595	19.126986	0.003006	0.002818
RS	10	0.149918	4.028520	35.957283	0.005652	0.005522
RS	11	0.173891	4.028520	39.163677	0.006156	0.006287
RS	12	0.200163	3.074671	55.794168	0.008770	0.009129
RS	13	0.228955	3.074671	60.553185	0.009518	0.010017
RS	14	0.260510	2.670406	75.532096	0.011872	0.012507
RS	15	0.295091	2.670406	81.668445	0.012837	0.013462
RS	16	0.332989	2.450730	96.027417	0.015094	0.015693
RS	17	0.374522	2.450730	103.396600	0.016252	0.016777
RS	18	0.420039	2.310019	117.840168	0.018522	0.018927
RS	19	0.469922	2.310019	126.269580	0.019847	0.020214
RS	20	0.524591	2.226699	139.994505	0.022004	0.022242
RS	21	0.584503	2.226699	149.179845	0.023448	0.023731
RS	22	0.650162	2.203362	160.192764	0.025179	0.025369
RS	23	0.722119	2.203362	169.682912	0.026671	0.026987
RS	24	0.800979	2.246916	175.743257	0.027623	0.027888
RS	25	0.887403	2.246916	185.032588	0.029083	0.029526
RS	26	0.982117	2.362569	184.772738	0.029042	0.029456
RS	27	1.085916	2.362569	193.435830	0.030404	0.031012
RS	28	1.199672	2.551686	187.037668	0.029398	0.029972
RS	29	1.324339	2.551686	194.810004	0.030620	0.031379
RS	30	1.460965	2.812417	183.692909	0.028873	0.029572
RS	31	1.610697	2.812417	190.461669	0.029937	0.030796
RS	32	1.774791	3.142820	176.368399	0.027721	0.028494
RS	33	1.954625	3.142820	182.119616	0.028625	0.029530
RS	34	2.151709	3.543920	166.464395	0.026165	0.026960
RS	35	2.367699	3.543920	171.238162	0.026915	0.027817
RS	36	2.604406	4.021453	154.956600	0.024356	0.025134
RS	37	2.863819	4.021453	158.823588	0.024964	0.025823
RS	38	3.148115	4.586835	142.479072	0.022395	0.023118
RS	39	3.459682	4.586835	145.530877	0.022874	0.023652
RS	40	3.801135	5.257359	129.480460	0.020352	0.020986
RS	41	4.175341	5.257359	131.823972	0.020720	0.021379
RS	42	4.585442	6.053789	116.377214	0.018292	0.018805
RS	43	5.034880	6.053789	118.125142	0.018567	0.019073
RS	44	5.527430	6.994811	103.620112	0.016287	0.016650
RS	45	6.067226	6.994811	104.876535	0.016484	0.016814
RS	46	6.658801	8.089898	91.647179	0.014405	0.014601
RS	47	7.307121	8.089898	92.494041	0.014538	0.014680
RS	48	8.017629	9.335030	80.770211	0.012695	0.012721
RS	49	8.796291	9.335030	81.262269	0.012773	0.012734
RS	50	9.649644	10.720366	71.062291	0.011170	0.011036
RS	51	10.584852	10.720366	71.235280	0.011197	0.011001
RS	52	11.609768	12.260236	62.310284	0.009794	0.009527
RS	53	12.732996	12.260236	62.203008	0.009777	0.009458
RS	54	13.963967	15.197599	50.169862	0.007886	0.007525
RS	55	15.313016	15.197599	50.258557	0.007900	0.007501
RS	56	16.791468	15.197599	49.915208	0.007846	0.007417
RS	57	18.411737	15.197599	49.107970	0.007719	0.007268
RS	58	20.187426	225.237679	3.422625	0.000538	0.000550
RS	59	22.133443	225.237679	3.733708	0.000587	0.000594
RS	60	24.266126	225.237679	4.071176	0.000640	0.000642
RS	61	26.603382	225.237679	4.436869	0.000697	0.000692
RS	62	29.164832	225.237679	4.832668	0.000760	0.000747
RS	63	31.971983	225.237679	572.577758	0.089997	0.074155
PA	4+25*2+4+6 0.001336320 0.004588171 31.971983069 46739.396290979 165.227809649 20.387976430 6.941594544 4.028519841 3.074670519 2.670406459 2.450730100 2.310019299 2.226698954 2.203362104 2.246915712 2.362569337 2.551685838 2.812417428 3.142820311 3.543920128 4.021452663 4.586834860 5.257359037 6.053789349 6.994811228 8.089898119 9.335029980 10.720365523 12.260236273 15.197598750 225.237679048
//
IT	5802
RD	14
LK	-7417.630834
QD	-18.563093 -> -15.057051
RI	0.0018101080
TR	0.001220	0.004590
MT	33.238345
MM	C_pi: 19.001504, n_recomb: 6611.425074
RS	0	0.000000	103001.326778	0.000594	0.000000	0.000000
RS	1	0.009660	103001.326778	0.000652	0.000000	0.000000
RS	2	0.020252	103001.326778	0.000714	0.000000	0.000000
RS	3	0.031868	103001.326778	0.000784	0.000000	0.000000
RS	4	0.044606	225.140856	0.393086	0.000059	0.000027
RS	5	0.058575	225.140856	0.431044	0.000065	0.000041
RS	6	0.073892	23.905940	4.450051	0.000673	0.000458
RS	7	0.090690	23.905940	4.876513	0.000738	0.000600
RS	8	0.109110	7.619220	16.750501	0.002534	0.002202
RS	9	0.129309	7.619220	18.318449	0.002771	0.002648
RS	10	0.151459	4.328157	35.214096	0.005326	0.005316
RS	11	0.175749	4.328157	38.391381	0.005807	0.006036
RS	12	0.202385	3.299159	54.821368	0.008292	0.008793
RS	13	0.231595	3.299159	59.565752	0.009010	0.009620
RS	14	0.263625	2.876231	74.113494	0.011210	0.011981
RS	15	0.298750	2.876231	80.245637	0.012137	0.012861
RS	16	0.337268	2.643568	94.355123	0.014272	0.014981
RS	17	0.379506	2.643568	101.761386	0.015392	0.015986
RS	18	0.425825	2.485713	116.460221	0.017615	0.018093
RS	19	0.476618	2.485713	125.018979	0.018910	0.019307
RS	20	0.532317	2.383581	139.596495	0.021114	0.021379
RS	21	0.593396	2.383581	149.046245	0.022544	0.022811
RS	22	0.660375	2.343607	161.390813	0.024411	0.024578
RS	23	0.733825	2.343607	171.292130	0.025909	0.026162
RS	24	0.814369	2.374637	178.903866	0.027060	0.027256
RS	25	0.902694	2.374637	188.725162	0.028545	0.028883
RS	26	0.999550	2.482121	189.935427	0.028728	0.029037
RS	27	1.105762	2.482121	199.199657	0.030130	0.030603
RS	28	1.222234	2.666721	193.960704	0.029337	0.029783
RS	29	1.349957	2.666721	202.346934	0.030606	0.031212
RS	30	1.490018	2.925512	191.981618	0.029038	0.029600
RS	31	1.643607	2.925512	199.330841	0.030149	0.030853
RS	32	1.812033	3.255403	185.596821	0.028072	0.028709
RS	33	1.996728	3.255403	191.863012	0.029020	0.029776
RS	34	2.199264	3.656412	176.236101	0.026656	0.027326
RS	35	2.421364	3.656412	181.439301	0.027443	0.028211
RS	36	2.664918	4.133493	164.918417	0.024944	0.025611
RS	37	2.931999	4.133493	169.118597	0.025580	0.026323
RS	38	3.224878	4.697528	152.317901	0.023039	0.023669
RS	39	3.546049	4.697528	155.603880	0.023536	0.024219
RS	40	3.898243	5.365477	138.922872	0.021013	0.021574
RS	41	4.284458	5.365477	141.405916	0.021388	0.021975
RS	42	4.707980	6.157780	125.201099	0.018937	0.019396
RS	43	5.172413	6.157780	127.003963	0.019210	0.019667
RS	44	5.681708	7.092488	111.672016	0.016891	0.017219
RS	45	6.240199	7.092488	112.911602	0.017078	0.017378
RS	46	6.852638	8.177621	98.852937	0.014952	0.015130
RS	47	7.524236	8.177621	99.623137	0.015068	0.015199
RS	48	8.260708	9.406199	87.128642	0.013178	0.013200
RS	49	9.068321	9.406199	87.492501	0.013234	0.013198
RS	50	9.953946	10.763121	76.620691	0.011589	0.011463
RS	51	10.925118	10.763121	76.618093	0.011589	0.011407
RS	52	11.990103	12.254501	67.128952	0.010153	0.009902
RS	53	13.157961	12.254501	66.801326	0.010104	0.009807
RS	54	14.438629	15.054989	54.169251	0.008193	0.007847
RS	55	15.843005	15.054989	54.047561	0.008175	0.007797
RS	56	17.383039	15.054989	53.436075	0.008082	0.007681
RS	57	19.071833	15.054989	52.305192	0.007911	0.007494
RS	58	20.923759	241.420765	3.361628	0.000508	0.000518
RS	59	22.954574	241.420765	3.670981	0.000555	0.000560
RS	60	25.181558	241.420765	4.007086	0.000606	0.000606
RS	61	27.623660	241.420765	4.371890	0.000661	0.000655
RS	62	30.301660	241.420765	4.767400	0.000721	0.000707
RS	63	33.238345	241.420765	591.930513	0.089531	0.074671
PA	4+25*2+4+6 0.001220254 0.004589946 33.238344675 103001.326778361 225.140855998 23.905940452 7.619219835 4.328156987 3.299159079 2.876230596 2.643567662 2.485713440 2.383581195 2.343607442 2.374637237 2.482120537 2.666721175 2.925512133 3.255402901 3.656411581 4.133492913 4.697527701 5.365476799 6.157780254 7.092488004 8.177621054 9.406199417 10.763121192 12.254501213 15.054989371 241.420765042
//
IT	5380
RD	15
LK	-7410.818653
QD	-16.569812 -> -13.498090
RI	0.0016166446
TR	0.001120	0.004580
MT	34.568159
MM	C_pi: 19.696572, n_recomb: 6828.603814
RS	0	0.000000	212673.335606	0.000299	0.000000	0.000000
RS	1	0.009728	212673.335606	0.000328	0.000000	0.000000
RS	2	0.020402	212673.335606	0.000360	0.000000	0.000000
RS	3	0.032114	212673.335606	0.000395	0.000000	0.000000
RS	4	0.044966	297.887000	0.309342	0.000045	0.000021
RS	5	0.059068	297.887000	0.339428	0.000050	0.000032
RS	6	0.074541	27.321543	4.059574	0.000594	0.000412
RS	7	0.091520	27.321543	4.451758	0.000652	0.000539
RS	8	0.110151	8.187905	16.274573	0.002383	0.002110
RS	9	0.130594	8.187905	17.811900	0.002608	0.002534
RS	10	0.153025	4.573736	34.848865	0.005103	0.005188
RS	11	0.177639	4.573736	38.025937	0.005569	0.005877
RS	12	0.204647	3.496874	54.186826	0.007935	0.008552
RS	13	0.234282	3.496874	58.936137	0.008631	0.009334
RS	14	0.266800	3.071049	72.875881	0.010672	0.011552
RS	15	0.302481	3.071049	79.003538	0.011570	0.012373
RS	16	0.341633	2.834375	92.634896	0.013566	0.014364
RS	17	0.384594	2.834375	100.053843	0.014652	0.015304
RS	18	0.431734	2.663605	114.751965	0.016805	0.017344
RS	19	0.483460	2.663605	123.392229	0.018070	0.018495
RS	20	0.540217	2.544203	138.561151	0.020291	0.020582
RS	21	0.602496	2.544203	148.209791	0.021704	0.021965
RS	22	0.670832	2.488045	161.653243	0.023673	0.023828
RS	23	0.745817	2.488045	171.892460	0.025172	0.025381
RS	24	0.828096	2.506783	180.884890	0.026489	0.026636
RS	25	0.918378	2.506783	191.168057	0.027995	0.028253
RS	26	1.017443	2.606480	193.759416	0.028375	0.028602
RS	27	1.126145	2.606480	203.566192	0.029811	0.030177
RS	28	1.245421	2.787245	199.477493	0.029212	0.029556
RS	29	1.376300	2.787245	208.434502	0.030524	0.031006
RS	30	1.519910	3.045097	198.876858	0.029124	0.029573
RS	31	1.677490	3.045097	206.779131	0.030281	0.030855
RS	32	1.850399	3.375830	193.502882	0.028337	0.028859
RS	33	2.040129	3.375830	200.270365	0.029328	0.029957
RS	34	2.248315	3.778485	184.794740	0.027062	0.027622
RS	35	2.476752	3.778485	190.424454	0.027886	0.028537
RS	36	2.727411	4.257282	173.798465	0.025452	0.026020
RS	37	3.002454	4.257282	178.336361	0.026116	0.026756
RS	38	3.304252	4.822634	161.215439	0.023609	0.024155
RS	39	3.635408	4.822634	164.744264	0.024126	0.024723
RS	40	3.998779	5.491229	147.564215	0.021610	0.022103
RS	41	4.397496	5.491229	150.196633	0.021995	0.022515
RS	42	4.835000	6.283227	133.356286	0.019529	0.019937
RS	43	5.315063	6.283227	135.222733	0.019802	0.020211
RS	44	5.841826	7.216050	119.174110	0.017452	0.017745
RS	45	6.419830	7.216050	120.402735	0.017632	0.017901
RS	46	7.054061	8.296209	105.611190	0.015466	0.015624
RS	47	7.749988	8.296209	106.306961	0.015568	0.015684
RS	48	8.513613	9.513591	93.125506	0.013638	0.013652
RS	49	9.351521	9.513591	93.359186	0.013672	0.013635
RS	50	10.270939	10.847583	81.889435	0.011992	0.011870
RS	51	11.279795	10.847583	81.704328	0.011965	0.011793
RS	52	12.386790	12.295785	71.719435	0.010503	0.010262
RS	53	13.601470	12.295785	71.158334	0.010421	0.010141
RS	54	14.934311	14.965450	58.043538	0.008500	0.008164
RS	55	16.396807	14.965450	57.685611	0.008448	0.008087
RS	56	18.001570	14.965450	56.780049	0.008315	0.007937
RS	57	19.762440	14.965450	55.300764	0.008098	0.007710
RS	58	21.694603	257.098955	3.310155	0.000485	0.000492
RS	59	23.814722	257.098955	3.618309	0.000530	0.000533
RS	60	26.141079	257.098955	3.953575	0.000579	0.000577
RS	61	28.693738	257.098955	4.317997	0.000632	0.000625
RS	62	31.494713	257.098955	4.713693	0.000690	0.000676
RS	63	34.568159	257.098955	607.780809	0.089005	0.075054
PA	4+25*2+4+6 0.001120010 0.004579988 34.568158519 212673.335605705 297.887000149 27.321543392 8.187905051 4.573735779 3.496873640 3.071048522 2.834374790 2.663605083 2.544202692 2.488044552 2.506782958 2.606480321 2.787245184 3.045096504 3.375830108 3.778485381 4.257281758 4.822633710 5.491228882 6.283227491 7.216049671 8.296209412 9.513591412 10.847582731 12.295784845 14.965450263 257.098954632
//
IT	5198
RD	16
LK	-7404.829058
QD	-14.860992 -> -12.128168
RI	0.0014679483
TR	0.001032	0.004560
MT	35.964901
MM	C_pi: 20.359215, n_recomb: 7018.698642
RS	0	0.000000	471591.504113	0.000139	0.000000	0.000000
RS	1	0.009797	471591.504113	0.000153	0.000000	0.000000
RS	2	0.020553	471591.504113	0.000168	0.000000	0.000000
RS	3	0.032363	471591.504113	0.000184	0.000000	0.000000
RS	4	0.045330	384.487764	0.248393	0.000035	0.000017
RS	5	0.059567	384.487764	0.272726	0.000039	0.000025
RS	6	0.075199	30.545161	3.768255	0.000537	0.000378
RS	7	0.092363	30.545161	4.135145	0.000589	0.000494
RS	8	0.111207	8.638636	16.030321	0.002284	0.002054
RS	9	0.131898	8.638636	17.557441	0.002502	0.002463
RS	10	0.154616	4.763701	34.823017	0.004961	0.005121
RS	11	0.179560	4.763701	38.027310	0.005418	0.005791
RS	12	0.206947	3.666679	53.871081	0.007675	0.008387
RS	13	0.237017	3.666679	58.646179	0.008356	0.009136
RS	14	0.270034	3.253980	71.836810	0.010235	0.011203
RS	15	0.306284	3.253980	77.964803	0.011108	0.011977
RS	16	0.346086	3.022768	90.937759	0.012956	0.013824
RS	17	0.389787	3.022768	98.354165	0.014013	0.014710
RS	18	0.437769	2.843675	112.846423	0.016078	0.016666
RS	19	0.490452	2.843675	121.532490	0.017316	0.017764
RS	20	0.548295	2.708683	137.074525	0.019530	0.019845
RS	21	0.611806	2.708683	146.869495	0.020925	0.021183
RS	22	0.681538	2.636794	161.206412	0.022968	0.023117
RS	23	0.758102	2.636794	171.721744	0.024466	0.024642
RS	24	0.842166	2.643409	181.933050	0.025921	0.026031
RS	25	0.934466	2.643409	192.616456	0.027443	0.027640
RS	26	1.035808	2.735614	196.490961	0.027995	0.028159
RS	27	1.147078	2.735614	206.786690	0.029462	0.029742
RS	28	1.269248	2.913099	203.818197	0.029039	0.029300
RS	29	1.403387	2.913099	213.304908	0.030391	0.030772
RS	30	1.550667	3.170870	204.581784	0.029148	0.029503
RS	31	1.712375	3.170870	213.009711	0.030349	0.030813
RS	32	1.889925	3.503629	200.258097	0.028532	0.028956
RS	33	2.084869	3.503629	207.512173	0.029566	0.030086
RS	34	2.298910	3.909460	192.279625	0.027395	0.027862
RS	35	2.533920	3.909460	198.331729	0.028258	0.028806
RS	36	2.791953	4.391893	181.705736	0.025889	0.026371
RS	37	3.075265	4.391893	186.585129	0.026584	0.027133
RS	38	3.386331	4.960937	169.254251	0.024115	0.024586
RS	39	3.727870	4.960937	173.034745	0.024653	0.025173
RS	40	4.102869	5.633074	155.465193	0.022150	0.022581
RS	41	4.514605	5.633074	158.258084	0.022548	0.023006
RS	42	4.966676	6.428256	140.886232	0.020073	0.020433
RS	43	5.463035	6.428256	142.827300	0.020350	0.020711
RS	44	6.008020	7.363306	126.157143	0.017974	0.018234
RS	45	6.606395	7.363306	127.384071	0.018149	0.018388
RS	46	7.263389	8.443204	111.944049	0.015949	0.016086
RS	47	7.984746	8.443204	112.571791	0.016039	0.016138
RS	48	8.776771	9.654557	98.777499	0.014073	0.014079
RS	49	9.646388	9.654557	98.883755	0.014089	0.014048
RS	50	10.601196	10.971010	86.882130	0.012379	0.012257
RS	51	11.649543	10.971010	86.512700	0.012326	0.012159
RS	52	12.800592	12.381353	76.093892	0.010842	0.010609
RS	53	14.064403	12.381353	75.291415	0.010727	0.010461
RS	54	15.452024	14.926573	61.800902	0.008805	0.008478
RS	55	16.975584	14.926573	61.184755	0.008717	0.008371
RS	56	18.648400	14.926573	59.963480	0.008543	0.008185
RS	57	20.485094	14.926573	58.115732	0.008280	0.007917
RS	58	22.501721	272.333247	3.268302	0.000466	0.000471
RS	59	24.715907	272.333247	3.575887	0.000509	0.000511
RS	60	27.147007	272.333247	3.910959	0.000557	0.000554
RS	61	29.816270	272.333247	4.275652	0.000609	0.000601
RS	62	32.747029	272.333247	4.672190	0.000666	0.000651
RS	63	35.964901	272.333247	620.767141	0.088445	0.075341
PA	4+25*2+4+6 0.001032018 0.004559994 35.964900597 471591.504113164 384.487763612 30.545160648 8.638635685 4.763701079 3.666678988 3.253980127 3.022767987 2.843675297 2.708683422 2.636794393 2.643408864 2.735614168 2.913099388 3.170870057 3.503628895 3.909459777 4.391893056 4.960936912 5.633074037 6.428255563 7.363305598 8.443204264 9.654557126 10.971009655 12.381352937 14.926572884 272.333246929
//
IT	5541
RD	17
LK	-7399.484376
QD	-13.376389 -> -10.914614
RI	0.0013510494
TR	0.000954	0.004532
MT	37.420267
MM	C_pi: 20.994573, n_recomb: 7185.955974
RS	0	0.000000	1046530.743549	0.000065	0.000000	0.000000
RS	1	0.009866	1046530.743549	0.000071	0.000000	0.000000
RS	2	0.020704	1046530.743549	0.000078	0.000000	0.000000
RS	3	0.032612	1046530.743549	0.000086	0.000000	0.000000
RS	4	0.045695	485.818064	0.202972	0.000028	0.000013
RS	5	0.060069	485.818064	0.222996	0.000031	0.000020
RS	6	0.075860	33.520935	3.549879	0.000494	0.000351
RS	7	0.093210	33.520935	3.898136	0.000542	0.000459
RS	8	0.112271	8.972313	15.977893	0.002223	0.002024
RS	9	0.133213	8.972313	17.512125	0.002437	0.002426
RS	10	0.156220	4.899818	35.097142	0.004884	0.005105
RS	11	0.181498	4.899818	38.353794	0.005337	0.005766
RS	12	0.209269	3.808716	53.843091	0.007493	0.008283
RS	13	0.239780	3.808716	58.664100	0.008164	0.009010
RS	14	0.273301	3.424636	70.988318	0.009879	0.010917
RS	15	0.310129	3.424636	77.123364	0.010733	0.011655
RS	16	0.350590	3.208485	89.295659	0.012426	0.013348
RS	17	0.395043	3.208485	96.699539	0.013457	0.014190
RS	18	0.443882	3.025873	110.823300	0.015422	0.016049
RS	19	0.497539	3.025873	119.527514	0.016633	0.017102
RS	20	0.556489	2.877019	135.263774	0.018823	0.019159
RS	21	0.621255	2.877019	145.161907	0.020201	0.020459
RS	22	0.692410	2.789788	160.216273	0.022296	0.022443
RS	23	0.770585	2.789788	170.954843	0.023790	0.023943
RS	24	0.856473	2.784329	182.238959	0.025360	0.025443
RS	25	0.950834	2.784329	193.267943	0.026895	0.027044
RS	26	1.054504	2.869194	198.329243	0.027600	0.027713
RS	27	1.168402	2.869194	209.064730	0.029094	0.029305
RS	28	1.293536	3.043782	207.176945	0.028831	0.029024
RS	29	1.431015	3.043782	217.154252	0.030219	0.030516
RS	30	1.582058	3.302129	209.275208	0.029123	0.029399
RS	31	1.748001	3.302129	218.201526	0.030365	0.030738
RS	32	1.930316	3.637850	206.020447	0.028670	0.029012
RS	33	2.130617	3.637850	213.745419	0.029745	0.030173
RS	34	2.350679	4.048087	198.825705	0.027669	0.028054
RS	35	2.592451	4.048087	205.294611	0.028569	0.029029
RS	36	2.858074	4.535724	188.752084	0.026267	0.026673
RS	37	3.149903	4.535724	193.975400	0.026994	0.027462
RS	38	3.470523	5.110411	176.524768	0.024565	0.024969
RS	39	3.822773	5.110411	180.564930	0.025127	0.025577
RS	40	4.209775	5.788500	162.697140	0.022641	0.023015
RS	41	4.634956	5.788500	165.661593	0.023054	0.023453
RS	42	5.102083	6.589792	147.846546	0.020574	0.020889
RS	43	5.615295	6.589792	149.874162	0.020857	0.021174
RS	44	6.179138	7.530559	132.664318	0.018462	0.018688
RS	45	6.798607	7.530559	133.900570	0.018634	0.018841
RS	46	7.479189	8.614236	117.885423	0.016405	0.016521
RS	47	8.226914	8.614236	118.454047	0.016484	0.016565
RS	48	9.048407	9.824027	104.111833	0.014488	0.014483
RS	49	9.950943	9.824027	104.096543	0.014486	0.014438
RS	50	10.942520	11.127627	91.621230	0.012750	0.012626
RS	51	12.031921	11.127627	91.069266	0.012673	0.012509
RS	52	13.228796	12.504709	80.271543	0.011171	0.010944
RS	53	14.543749	12.504709	79.223688	0.011025	0.010768
RS	54	15.988429	14.930626	65.455091	0.009109	0.008788
RS	55	17.575635	14.930626	64.561783	0.008984	0.008649
RS	56	19.319425	14.930626	63.006507	0.008768	0.008426
RS	57	21.235250	14.930626	60.773840	0.008457	0.008116
RS	58	23.340081	287.098934	3.235869	0.000450	0.000453
RS	59	25.652564	287.098934	3.543548	0.000493	0.000493
RS	60	28.193185	287.098934	3.879116	0.000540	0.000536
RS	61	30.984451	287.098934	4.244794	0.000591	0.000582
RS	62	34.051089	287.098934	4.642906	0.000646	0.000631
RS	63	37.420267	287.098934	631.445531	0.087872	0.075558
PA	4+25*2+4+6 0.000954013 0.004532386 37.420267363 1046530.743548503 485.818063582 33.520935044 8.972313303 4.899817889 3.808716221 3.424636455 3.208485384 3.025872924 2.877019060 2.789787793 2.784328772 2.869194296 3.043782084 3.302128817 3.637849755 4.048087338 4.535723935 5.110410675 5.788500156 6.589791710 7.530559371 8.614236208 9.824026748 11.127626861 12.504708796 14.930626326 287.098933981
//
IT	5819
RD	18
LK	-7394.659215
QD	-12.072450 -> -9.832817
RI	0.0012559253
TR	0.000884	0.004498
MT	38.935634
MM	C_pi: 21.608922, n_recomb: 7333.474504
RS	0	0.000000	1077847.540491	0.000064	0.000000	0.000000
RS	1	0.009935	1077847.540491	0.000071	0.000000	0.000000
RS	2	0.020856	1077847.540491	0.000078	0.000000	0.000000
RS	3	0.032863	1077847.540491	0.000086	0.000000	0.000000
RS	4	0.046062	603.858200	0.168073	0.000023	0.000011
RS	5	0.060573	603.858200	0.184772	0.000025	0.000016
RS	6	0.076525	36.221708	3.385647	0.000462	0.000331
RS	7	0.094062	36.221708	3.720259	0.000507	0.000433
RS	8	0.113341	9.195548	16.088019	0.002194	0.002016
RS	9	0.134536	9.195548	17.644441	0.002406	0.002416
RS	10	0.157836	4.985817	35.640349	0.004860	0.005130
RS	11	0.183451	4.985817	38.972706	0.005314	0.005791
RS	12	0.211610	3.923983	54.074675	0.007374	0.008231
RS	13	0.242567	3.923983	58.960851	0.008040	0.008943
RS	14	0.276600	3.583048	70.316498	0.009588	0.010683
RS	15	0.314014	3.583048	76.466319	0.010427	0.011393
RS	16	0.355144	3.391513	87.724082	0.011962	0.012925
RS	17	0.400361	3.391513	95.109165	0.012969	0.013730
RS	18	0.450069	3.210327	108.736214	0.014827	0.015484
RS	19	0.504716	3.210327	117.437193	0.016014	0.016498
RS	20	0.564792	3.049392	133.221112	0.018166	0.018518
RS	21	0.630837	3.049392	143.186959	0.019525	0.019784
RS	22	0.703442	2.947175	158.807525	0.021655	0.021801
RS	23	0.783261	2.947175	169.724104	0.023144	0.023278
RS	24	0.871009	2.929632	181.948581	0.024811	0.024872
RS	25	0.967475	2.929632	193.274747	0.026355	0.026466
RS	26	1.073524	3.007220	199.429883	0.027194	0.027268
RS	27	1.190109	3.007220	210.560153	0.028712	0.028868
RS	28	1.318275	3.179202	209.706868	0.028596	0.028733
RS	29	1.459175	3.179202	220.137790	0.030018	0.030246
RS	30	1.614072	3.438678	213.099309	0.029058	0.029269
RS	31	1.784358	3.438678	222.497166	0.030340	0.030636
RS	32	1.971561	3.778173	210.916054	0.028761	0.029032
RS	33	2.177362	3.778173	219.095472	0.029876	0.030224
RS	34	2.403608	4.193901	204.540564	0.027891	0.028206
RS	35	2.652331	4.193901	211.419330	0.028829	0.029212
RS	36	2.925764	4.688134	195.025894	0.026594	0.026933
RS	37	3.226360	4.688134	200.594110	0.027353	0.027749
RS	38	3.556820	5.270213	183.097108	0.024967	0.025311
RS	39	3.920110	5.270213	187.403809	0.025555	0.025941
RS	40	4.319491	5.956419	169.314268	0.023088	0.023410
RS	41	4.758548	5.956419	172.460838	0.023517	0.023864
RS	42	5.241224	6.766492	154.277559	0.021037	0.021310
RS	43	5.771852	6.766492	156.403897	0.021327	0.021603
RS	44	6.355196	7.716197	138.724907	0.018917	0.019112
RS	45	6.996492	7.716197	139.982565	0.019088	0.019266
RS	46	7.701499	8.807402	123.456552	0.016835	0.016929
RS	47	8.476545	8.807402	123.976763	0.016906	0.016968
RS	48	9.328588	10.019837	109.143744	0.014883	0.014866
RS	49	10.265278	10.019837	109.015258	0.014865	0.014809
RS	50	11.295025	11.315037	96.117788	0.013107	0.012980
RS	51	12.427072	11.315037	95.388158	0.013007	0.012843
RS	52	13.671583	12.663242	84.260678	0.011490	0.011266
RS	53	15.039732	12.663242	82.967001	0.011313	0.011064
RS	54	16.543800	14.974803	69.009166	0.009410	0.009094
RS	55	18.197291	14.974803	67.822952	0.009248	0.008923
RS	56	20.015049	14.974803	65.918862	0.008989	0.008662
RS	57	22.013394	14.974803	63.288512	0.008630	0.008308
RS	58	24.210266	301.421644	3.212334	0.000438	0.000440
RS	59	26.625388	301.421644	3.520776	0.000480	0.000479
RS	60	29.280442	301.421644	3.857543	0.000526	0.000521
RS	61	32.199264	301.421644	4.224943	0.000576	0.000567
RS	62	35.408059	301.421644	4.625397	0.000631	0.000616
RS	63	38.935634	301.421644	640.187944	0.087297	0.075724
PA	4+25*2+4+6 0.000884118 0.004498321 38.935633739 1077847.540491272 603.858200148 36.221708203 9.195548130 4.985816661 3.923982831 3.583048296 3.391513378 3.210326695 3.049391730 2.947175227 2.929631788 3.007220312 3.179202427 3.438677772 3.778173498 4.193900573 4.688134409 5.270213356 5.956419358 6.766491850 7.716197366 8.807401691 10.019837217 11.315037111 12.663242343 14.974802683 301.421644285
//
IT	6405
RD	19
LK	-7390.261257
QD	-10.916625 -> -8.863385
RI	0.0011767703
TR	0.000821	0.004460
MT	40.501675
MM	C_pi: 22.203398, n_recomb: 7463.929108
RS	0	0.000000	1092452.035658	0.000065	0.000000	0.000000
RS	1	0.010003	1092452.035658	0.000072	0.000000	0.000000
RS	2	0.021007	1092452.035658	0.000079	0.000000	0.000000
RS	3	0.033112	1092452.035658	0.000087	0.000000	0.000000
RS	4	0.046427	740.696278	0.140654	0.000019	0.000009
RS	5	0.061075	740.696278	0.154726	0.000021	0.000014
RS	6	0.077187	38.650190	3.261133	0.000437	0.000315
RS	7	0.094912	38.650190	3.585774	0.000480	0.000412
RS	8	0.114409	9.320601	16.334533	0.002188	0.002025
RS	9	0.135857	9.320601	17.926052	0.002402	0.002427
RS	10	0.159451	5.027183	36.421934	0.004880	0.005192
RS	11	0.185404	5.027183	39.851135	0.005339	0.005859
RS	12	0.213954	4.014342	54.532324	0.007306	0.008220
RS	13	0.245359	4.014342	59.500969	0.007972	0.008925
RS	14	0.279906	3.729534	69.798078	0.009351	0.010491
RS	15	0.317909	3.729534	75.969846	0.010178	0.011179
RS	16	0.359714	3.571867	86.222293	0.011552	0.012545
RS	17	0.405700	3.571867	93.583946	0.012538	0.013320
RS	18	0.456286	3.397088	106.614319	0.014284	0.014962
RS	19	0.511933	3.397088	115.294519	0.015447	0.015942
RS	20	0.573146	3.225845	131.007432	0.017552	0.017917
RS	21	0.640482	3.225845	141.010842	0.018892	0.019152
RS	22	0.714554	3.108905	157.070503	0.021044	0.021190
RS	23	0.796036	3.108905	168.125493	0.022525	0.022647
RS	24	0.885669	3.079151	181.174082	0.024273	0.024319
RS	25	0.984268	3.079151	192.753879	0.025825	0.025906
RS	26	1.092729	3.149400	199.917100	0.026784	0.026826
RS	27	1.212041	3.149400	211.400545	0.028323	0.028434
RS	28	1.343288	3.318920	211.535412	0.028341	0.028432
RS	29	1.487663	3.318920	222.384699	0.029795	0.029965
RS	30	1.646481	3.579914	216.176717	0.028963	0.029118
RS	31	1.821185	3.579914	226.019552	0.030282	0.030513
RS	32	2.013366	3.923795	215.058252	0.028813	0.029024
RS	33	2.224771	3.923795	223.674881	0.029967	0.030247
RS	34	2.457323	4.345871	209.524341	0.028072	0.028324
RS	35	2.713138	4.345871	216.804605	0.029047	0.029361
RS	36	2.994543	4.847815	200.613539	0.026878	0.027158
RS	37	3.304098	4.847815	206.525967	0.027670	0.028002
RS	38	3.644617	5.438706	189.043546	0.025328	0.025617
RS	39	4.019200	5.438706	193.622115	0.025941	0.026270
RS	40	4.431254	6.134810	175.375447	0.023496	0.023771
RS	41	4.884526	6.134810	178.713553	0.023944	0.024241
RS	42	5.383140	6.955870	160.226642	0.021467	0.021700
RS	43	5.931631	6.955870	162.463300	0.021766	0.022003
RS	44	6.534989	7.917202	144.376491	0.019343	0.019508
RS	45	7.198703	7.917202	145.667696	0.019516	0.019665
RS	46	7.928809	9.019112	128.686777	0.017241	0.017315
RS	47	8.731950	9.019112	129.170009	0.017306	0.017349
RS	48	9.615431	10.237768	113.896289	0.015260	0.015230
RS	49	10.587288	10.237768	113.664316	0.015228	0.015162
RS	50	11.656363	11.528351	100.390048	0.013450	0.013318
RS	51	12.832379	11.528351	99.489580	0.013329	0.013164
RS	52	14.126036	12.851369	88.075807	0.011800	0.011578
RS	53	15.549099	12.851369	86.538381	0.011594	0.011349
RS	54	17.114516	15.052317	72.471750	0.009710	0.009397
RS	55	18.836524	15.052317	70.979363	0.009510	0.009192
RS	56	20.730789	15.052317	68.714322	0.009206	0.008891
RS	57	22.814542	15.052317	65.676330	0.008799	0.008494
RS	58	25.106738	315.245414	3.197262	0.000428	0.000429
RS	59	27.628227	315.245414	3.507123	0.000470	0.000467
RS	60	30.401947	315.245414	3.845785	0.000515	0.000509
RS	61	33.453129	315.245414	4.215639	0.000565	0.000555
RS	62	36.809528	315.245414	4.619203	0.000619	0.000604
RS	63	40.501675	315.245414	647.331954	0.086728	0.075852
PA	4+25*2+4+6 0.000821169 0.004459616 40.501674528 1092452.035658401 740.696278293 38.650189506 9.320601480 5.027182627 4.014341798 3.729534289 3.571866712 3.397087730 3.225845218 3.108905381 3.079150921 3.149399758 3.318919535 3.579914053 3.923794685 4.345870954 4.847814508 5.438705973 6.134809638 6.955869713 7.917202248 9.019111536 10.237768409 11.528350837 12.851368739 15.052316841 315.245413548
//
IT	6016
RD	20
LK	-7386.224002
QD	-9.884914 -> -7.991751
RI	0.0011100836
TR	0.000764	0.004418
MT	42.104322
MM	C_pi: 22.776299, n_recomb: 7579.470377
RS	0	0.000000	1125897.294036	0.000065	0.000000	0.000000
RS	1	0.010071	1125897.294036	0.000071	0.000000	0.000000
RS	2	0.021156	1125897.294036	0.000078	0.000000	0.000000
RS	3	0.033357	1125897.294036	0.000086	0.000000	0.000000
RS	4	0.046788	898.430105	0.118752	0.000016	0.000008
RS	5	0.061570	898.430105	0.130713	0.000017	0.000011
RS	6	0.077842	40.826870	3.165532	0.000418	0.000302
RS	7	0.095752	40.826870	3.482868	0.000460	0.000396
RS	8	0.115466	9.361339	16.696645	0.002203	0.002048
RS	9	0.137165	9.361339	18.334372	0.002419	0.002456
RS	10	0.161050	5.029812	37.416226	0.004937	0.005284
RS	11	0.187340	5.029812	40.961383	0.005404	0.005963
RS	12	0.216277	4.081770	55.186900	0.007281	0.008244
RS	13	0.248129	4.081770	60.253322	0.007950	0.008949
RS	14	0.283189	3.864419	69.409652	0.009158	0.010333
RS	15	0.321779	3.864419	75.609464	0.009976	0.011006
RS	16	0.364256	3.749454	84.783910	0.011186	0.012201
RS	17	0.411010	3.749454	92.118153	0.012154	0.012951
RS	18	0.462473	3.586006	104.476102	0.013784	0.014478
RS	19	0.519119	3.586006	113.120555	0.014925	0.015428
RS	20	0.581470	3.406209	128.667063	0.016976	0.017351
RS	21	0.650100	3.406209	138.681755	0.018297	0.018558
RS	22	0.725641	3.274737	155.072868	0.020460	0.020608
RS	23	0.808790	3.274737	166.230899	0.021932	0.022044
RS	24	0.900313	3.232525	180.002265	0.023749	0.023783
RS	25	1.001053	3.232525	191.795829	0.025305	0.025363
RS	26	1.111939	3.295232	199.889763	0.026373	0.026389
RS	27	1.233991	3.295232	211.687312	0.027929	0.028003
RS	28	1.368336	3.462294	212.764806	0.028071	0.028125
RS	29	1.516209	3.462294	223.998379	0.029553	0.029676
RS	30	1.678976	3.725012	218.608178	0.028842	0.028950
RS	31	1.858134	3.725012	228.869356	0.030196	0.030372
RS	32	2.055334	4.073693	218.540383	0.028833	0.028992
RS	33	2.272395	4.073693	227.575961	0.030025	0.030246
RS	34	2.511315	4.502725	213.861338	0.028216	0.028415
RS	35	2.774297	4.502725	221.533083	0.029228	0.029483
RS	36	3.063763	5.013193	205.588646	0.027124	0.027351
RS	37	3.382381	5.013193	211.842659	0.027950	0.028224
RS	38	3.733087	5.613956	194.426880	0.025652	0.025891
RS	39	4.119111	5.613956	199.280718	0.026292	0.026568
RS	40	4.544012	6.321322	180.932580	0.023871	0.024102
RS	41	5.011703	6.321322	184.470006	0.024338	0.024590
RS	42	5.526495	7.155088	165.735761	0.021866	0.022063
RS	43	6.093131	7.155088	168.093179	0.022177	0.022376
RS	44	6.716832	8.130161	149.652612	0.019744	0.019880
RS	45	7.403346	8.130161	150.988915	0.019921	0.020040
RS	46	8.158997	9.245297	133.602712	0.017627	0.017679
RS	47	8.990748	9.245297	134.060404	0.017687	0.017710
RS	48	9.906264	10.473035	118.390431	0.015620	0.015577
RS	49	10.913980	10.473035	118.065295	0.015577	0.015499
RS	50	12.023182	11.762020	104.454479	0.013781	0.013643
RS	51	13.244089	11.762020	103.391234	0.013641	0.013471
RS	52	14.587953	13.062731	91.729944	0.012102	0.011880
RS	53	16.067155	13.062731	89.952674	0.011868	0.011626
RS	54	17.695326	15.155479	75.850309	0.010007	0.009696
RS	55	19.487467	15.155479	74.040547	0.009769	0.009457
RS	56	21.460092	15.155479	71.404660	0.009421	0.009116
RS	57	23.631377	15.155479	67.951414	0.008965	0.008674
RS	58	26.021329	328.478467	3.190118	0.000421	0.000420
RS	59	28.651970	328.478467	3.502019	0.000462	0.000459
RS	60	31.547538	328.478467	3.843236	0.000507	0.000501
RS	61	34.734715	328.478467	4.216242	0.000556	0.000546
RS	62	38.242868	328.478467	4.623651	0.000610	0.000595
RS	63	42.104322	328.478467	653.144969	0.086173	0.075953
PA	4+25*2+4+6 0.000764349 0.004418126 42.104322320 1125897.294036186 898.430104895 40.826869568 9.361338934 5.029812297 4.081770482 3.864419118 3.749454351 3.586005654 3.406208926 3.274737228 3.232524690 3.295231777 3.462293747 3.725012116 4.073693079 4.502725423 5.013193446 5.613956024 6.321321977 7.155087701 8.130161252 9.245296566 10.473034510 11.762020085 13.062731469 15.155479106 328.478466589
//
IT	6259
RD	21
LK	-7382.499179
QD	-8.959210 -> -7.209060
RI	0.0010739495
TR	0.000716	0.004393
MT	43.501080
MM	C_pi: 23.248925, n_recomb: 7686.558342
RS	0	0.000000	1292381.852564	0.000057	0.000000	0.000000
RS	1	0.010128	1292381.852564	0.000063	0.000000	0.000000
RS	2	0.021281	1292381.852564	0.000070	0.000000	0.000000
RS	3	0.033564	1292381.852564	0.000077	0.000000	0.000000
RS	4	0.047091	1082.283370	0.100673	0.000013	0.000006
RS	5	0.061988	1082.283370	0.110871	0.000014	0.000010
RS	6	0.078394	42.791155	3.087612	0.000402	0.000291
RS	7	0.096462	42.791155	3.398952	0.000442	0.000382
RS	8	0.116359	9.331135	17.142354	0.002230	0.002083
RS	9	0.138271	9.331135	18.832922	0.002450	0.002501
RS	10	0.162402	4.997753	38.572913	0.005018	0.005403
RS	11	0.188978	4.997753	42.245422	0.005496	0.006100
RS	12	0.218245	4.125921	55.974759	0.007282	0.008299
RS	13	0.250476	4.125921	61.144456	0.007955	0.009008
RS	14	0.285971	3.984692	69.090380	0.008988	0.010205
RS	15	0.325061	3.984692	75.314336	0.009798	0.010866
RS	16	0.368111	3.919846	83.362655	0.010845	0.011888
RS	17	0.415520	3.919846	90.656244	0.011794	0.012617
RS	18	0.467730	3.771852	102.296216	0.013308	0.014026
RS	19	0.525229	3.771852	110.881509	0.014425	0.014951
RS	20	0.588550	3.584543	126.203687	0.016419	0.016817
RS	21	0.658285	3.584543	136.195675	0.017719	0.017998
RS	22	0.735082	3.438016	152.852060	0.019886	0.020051
RS	23	0.819657	3.438016	164.070440	0.021345	0.021468
RS	24	0.912798	3.382267	178.507049	0.023223	0.023264
RS	25	1.015371	3.382267	190.467310	0.024779	0.024837
RS	26	1.128334	3.436190	199.457562	0.025949	0.025958
RS	27	1.252736	3.436190	211.522878	0.027519	0.027578
RS	28	1.389738	3.599428	213.539263	0.027781	0.027813
RS	29	1.540615	3.599428	225.115672	0.029287	0.029382
RS	30	1.706772	3.862360	220.566445	0.028695	0.028770
RS	31	1.889758	3.862360	231.211821	0.030080	0.030216
RS	32	2.091276	4.214127	221.558607	0.028824	0.028940
RS	33	2.313203	4.214127	230.987200	0.030051	0.030224
RS	34	2.557606	4.648143	217.765111	0.028331	0.028480
RS	35	2.826762	4.648143	225.810442	0.029377	0.029579
RS	36	3.123177	5.164874	210.175508	0.027343	0.027518
RS	37	3.449612	5.164874	216.760388	0.028200	0.028420
RS	38	3.809108	5.772903	199.475919	0.025951	0.026138
RS	39	4.205013	5.772903	204.600153	0.026618	0.026839
RS	40	4.641014	6.488502	186.213586	0.024226	0.024406
RS	41	5.121173	6.488502	189.949700	0.024712	0.024912
RS	42	5.649960	7.331417	171.026820	0.022250	0.022400
RS	43	6.232302	7.331417	173.506965	0.022573	0.022726
RS	44	6.873622	8.316042	154.764968	0.020134	0.020229
RS	45	7.579893	8.316042	156.149476	0.020315	0.020395
RS	46	8.357694	9.439500	138.403220	0.018006	0.018024
RS	47	9.214268	9.439500	138.838414	0.018062	0.018053
RS	48	10.157594	10.670639	122.811402	0.015977	0.015907
RS	49	11.196458	10.670639	122.394967	0.015923	0.015821
RS	50	12.340536	11.951594	108.482503	0.014113	0.013955
RS	51	13.600483	11.951594	107.255839	0.013954	0.013767
RS	52	14.988034	13.222701	95.380863	0.012409	0.012172
RS	53	16.516113	13.222701	93.358436	0.012146	0.011893
RS	54	18.198952	15.191701	79.292942	0.010316	0.009992
RS	55	20.052225	15.191701	77.143658	0.010036	0.009717
RS	56	22.093192	15.191701	74.115947	0.009642	0.009336
RS	57	24.340864	15.191701	70.228927	0.009137	0.008849
RS	58	26.816175	339.608784	3.190124	0.000415	0.000414
RS	59	29.542179	339.608784	3.504344	0.000456	0.000452
RS	60	32.544266	339.608784	3.848374	0.000501	0.000494
RS	61	35.850397	339.608784	4.224767	0.000550	0.000539
RS	62	39.491364	339.608784	4.636225	0.000603	0.000589
RS	63	43.501080	339.608784	658.780142	0.085705	0.076034
PA	4+25*2+4+6 0.000716352 0.004392586 43.501080158 1292381.852564452 1082.283369870 42.791155238 9.331134958 4.997753465 4.125920768 3.984692057 3.919845939 3.771852274 3.584542589 3.438016019 3.382267055 3.436189753 3.599428077 3.862359984 4.214127208 4.648142500 5.164873987 5.772902851 6.488502345 7.331416953 8.316042345 9.439499849 10.670639405 11.951593898 13.222700959 15.191701111 339.608783922
//
IT	7039
RD	22
LK	-7379.083548
QD	-8.131322 -> -6.505478
RI	0.0010149080
TR	0.000669	0.004345
MT	45.182925
MM	C_pi: 23.779695, n_recomb: 7773.231546
RS	0	0.000000	1281018.097643	0.000059	0.000000	0.000000
RS	1	0.010194	1281018.097643	0.000065	0.000000	0.000000
RS	2	0.021427	1281018.097643	0.000071	0.000000	0.000000
RS	3	0.033805	1281018.097643	0.000079	0.000000	0.000000
RS	4	0.047445	1287.665493	0.086286	0.000011	0.000005
RS	5	0.062476	1287.665493	0.095084	0.000012	0.000008
RS	6	0.079038	44.363024	3.040699	0.000391	0.000284
RS	7	0.097289	44.363024	3.349357	0.000431	0.000373
RS	8	0.117401	9.213024	17.747505	0.002283	0.002140
RS	9	0.139563	9.213024	19.508283	0.002510	0.002569
RS	10	0.163984	4.927509	40.032679	0.005150	0.005569
RS	11	0.190894	4.927509	43.863820	0.005643	0.006285
RS	12	0.220547	4.146090	57.051157	0.007339	0.008403
RS	13	0.253224	4.146090	62.353025	0.008022	0.009115
RS	14	0.289231	4.091934	68.987419	0.008875	0.010117
RS	15	0.328909	4.091934	75.256052	0.009681	0.010766
RS	16	0.372632	4.087357	82.101121	0.010562	0.011611
RS	17	0.420812	4.087357	89.366523	0.011497	0.012319
RS	18	0.473903	3.961557	100.215609	0.012892	0.013610
RS	19	0.532406	3.961557	108.745525	0.013990	0.014508
RS	20	0.596873	3.770013	123.746298	0.015920	0.016315
RS	21	0.667912	3.770013	133.709122	0.017201	0.017468
RS	22	0.746193	3.609862	150.505812	0.019362	0.019518
RS	23	0.832453	3.609862	161.767693	0.020811	0.020914
RS	24	0.927506	3.541488	176.730437	0.022736	0.022759
RS	25	1.032250	3.541488	188.832439	0.024293	0.024321
RS	26	1.147671	3.587686	198.585822	0.025547	0.025529
RS	27	1.274857	3.587686	210.889830	0.027130	0.027150
RS	28	1.415009	3.748585	213.733593	0.027496	0.027493
RS	29	1.569448	3.748585	225.623836	0.029026	0.029072
RS	30	1.739631	4.013742	221.833433	0.028538	0.028571
RS	31	1.927162	4.013742	232.837423	0.029954	0.030037
RS	32	2.133809	4.371162	223.808231	0.028792	0.028863
RS	33	2.361522	4.371162	233.609916	0.030053	0.030171
RS	34	2.612448	4.813353	220.854411	0.028412	0.028516
RS	35	2.888953	4.813353	229.260351	0.029494	0.029641
RS	36	3.193645	5.340226	213.931871	0.027522	0.027652
RS	37	3.529397	5.340226	220.842051	0.028411	0.028580
RS	38	3.899376	5.960212	203.704745	0.026206	0.026353
RS	39	4.307070	5.960212	209.100977	0.026900	0.027076
RS	40	4.756323	6.689740	190.706924	0.024534	0.024679
RS	41	5.251374	6.689740	194.649665	0.025041	0.025203
RS	42	5.796889	7.548734	175.580214	0.022588	0.022710
RS	43	6.398014	7.548734	178.196137	0.022924	0.023047
RS	44	7.060418	8.551290	159.201612	0.020481	0.020554
RS	45	7.790346	8.551290	160.651135	0.020667	0.020725
RS	46	8.594683	9.693020	142.595858	0.018344	0.018349
RS	47	9.481013	9.693020	143.027936	0.018400	0.018377
RS	48	10.457695	10.939030	126.692971	0.016299	0.016222
RS	49	11.533940	10.939030	126.206272	0.016236	0.016128
RS	50	12.719896	12.224620	112.037644	0.014413	0.014255
RS	51	14.026748	12.224620	110.669362	0.014237	0.014052
RS	52	15.466819	13.479633	98.623154	0.012688	0.012457
RS	53	17.053691	13.479633	96.376695	0.012399	0.012154
RS	54	18.802326	15.346722	82.414586	0.010602	0.010289
RS	55	20.729217	15.346722	79.935433	0.010283	0.009977
RS	56	22.852534	15.346722	76.528367	0.009845	0.009553
RS	57	25.192300	15.346722	72.223217	0.009291	0.009021
RS	58	27.770581	351.757966	3.193767	0.000411	0.000408
RS	59	30.611690	351.757966	3.510878	0.000452	0.000447
RS	60	33.742419	351.757966	3.858364	0.000496	0.000489
RS	61	37.192293	351.757966	4.238862	0.000545	0.000534
RS	62	40.993845	351.757966	4.655164	0.000599	0.000583
RS	63	45.182925	351.757966	661.748620	0.085132	0.076103
PA	4+25*2+4+6 0.000668756 0.004345469 45.182924818 1281018.097642919 1287.665492995 44.363024486 9.213023676 4.927508781 4.146090475 4.091934399 4.087357208 3.961557117 3.770012986 3.609861737 3.541488195 3.587685531 3.748585195 4.013741735 4.371161898 4.813353482 5.340225620 5.960211644 6.689739627 7.548733837 8.551289581 9.693020047 10.939029530 12.224619869 13.479632771 15.346722017 351.757966266
//
IT	7950
RD	23
LK	-7375.882494
QD	-7.374863 -> -5.863724
RI	0.0009628407
TR	0.000626	0.004299
MT	46.869632
MM	C_pi: 24.290624, n_recomb: 7851.236168
RS	0	0.000000	1278043.321310	0.000060	0.000000	0.000000
RS	1	0.010258	1278043.321310	0.000066	0.000000	0.000000
RS	2	0.021568	1278043.321310	0.000073	0.000000	0.000000
RS	3	0.034038	1278043.321310	0.000080	0.000000	0.000000
RS	4	0.047788	1524.810789	0.074194	0.000009	0.000005
RS	5	0.062948	1524.810789	0.081806	0.000010	0.000007
RS	6	0.079663	45.872868	2.997667	0.000382	0.000277
RS	7	0.098093	45.872868	3.303907	0.000421	0.000364
RS	8	0.118413	9.067156	18.403894	0.002344	0.002195
RS	9	0.140818	9.067156	20.240133	0.002578	0.002639
RS	10	0.165520	4.842225	41.616060	0.005301	0.005736
RS	11	0.192757	4.842225	45.617288	0.005810	0.006480
RS	12	0.222788	4.154058	58.218900	0.007415	0.008506
RS	13	0.255899	4.154058	63.660093	0.008108	0.009232
RS	14	0.292407	4.192062	68.923044	0.008779	0.010031
RS	15	0.332660	4.192062	75.236750	0.009583	0.010679
RS	16	0.377042	4.254169	80.853719	0.010298	0.011345
RS	17	0.425977	4.254169	88.085918	0.011219	0.012041
RS	18	0.479931	4.154749	98.124328	0.012498	0.013212
RS	19	0.539420	4.154749	106.587998	0.013576	0.014091
RS	20	0.605011	3.960273	121.229973	0.015441	0.015835
RS	21	0.677331	3.960273	131.145815	0.016704	0.016969
RS	22	0.757068	3.786217	148.030081	0.018854	0.019009
RS	23	0.844986	3.786217	159.311181	0.020291	0.020390
RS	24	0.941922	3.704545	174.743259	0.022257	0.022274
RS	25	1.048801	3.704545	186.958682	0.023813	0.023830
RS	26	1.166644	3.742432	197.427945	0.025146	0.025114
RS	27	1.296576	3.742432	209.941764	0.026740	0.026741
RS	28	1.439835	3.900611	213.583400	0.027204	0.027179
RS	29	1.597790	3.900611	225.761205	0.028755	0.028775
RS	30	1.771948	4.167797	222.719194	0.028367	0.028373
RS	31	1.963971	4.167797	234.060277	0.029812	0.029862
RS	32	2.175692	4.530830	225.660513	0.028742	0.028780
RS	33	2.409131	4.530830	235.819629	0.030036	0.030117
RS	34	2.666515	4.981262	223.549054	0.028473	0.028542
RS	35	2.950302	4.981262	232.306105	0.029588	0.029697
RS	36	3.263200	5.518475	217.309924	0.027678	0.027773
RS	37	3.608194	5.518475	224.541808	0.028600	0.028729
RS	38	3.988578	6.150753	207.582830	0.026440	0.026551
RS	39	4.407981	6.150753	213.252639	0.027162	0.027300
RS	40	4.870406	6.894708	194.885154	0.024822	0.024935
RS	41	5.380266	6.894708	199.040217	0.025351	0.025479
RS	42	5.942427	7.770482	179.858727	0.022908	0.023001
RS	43	6.562255	7.770482	182.619025	0.023260	0.023353
RS	44	7.245663	8.791915	163.404754	0.020813	0.020862
RS	45	7.999176	8.791915	164.929644	0.021007	0.021041
RS	46	8.829983	9.953118	146.595116	0.018672	0.018657
RS	47	9.746013	9.953118	147.035208	0.018728	0.018687
RS	48	10.756009	11.215400	130.418634	0.016611	0.016522
RS	49	11.869610	11.215400	129.872747	0.016542	0.016422
RS	50	13.097443	12.507141	115.471224	0.014707	0.014542
RS	51	14.451227	12.507141	113.971425	0.014516	0.014326
RS	52	15.943880	13.747432	101.776563	0.012963	0.012730
RS	53	17.589648	13.747432	99.313555	0.012649	0.012404
RS	54	19.404238	15.512904	85.501230	0.010890	0.010576
RS	55	21.404967	15.512904	82.686638	0.010532	0.010228
RS	56	23.610930	15.512904	78.895874	0.010049	0.009763
RS	57	26.043178	15.512904	74.170184	0.009447	0.009186
RS	58	28.724924	363.069784	3.206316	0.000408	0.000405
RS	59	31.681762	363.069784	3.527070	0.000449	0.000444
RS	60	34.941910	363.069784	3.878819	0.000494	0.000486
RS	61	38.536481	363.069784	4.264285	0.000543	0.000532
RS	62	42.499780	363.069784	4.686354	0.000597	0.000581
RS	63	46.869632	363.069784	664.266149	0.084607	0.076159
PA	4+25*2+4+6 0.000625897 0.004298985 46.869631751 1278043.321310215 1524.810788967 45.872868339 9.067156432 4.842224650 4.154057825 4.192062454 4.254168545 4.154748840 3.960273386 3.786217468 3.704545272 3.742432389 3.900610856 4.167797384 4.530830098 4.981262390 5.518474881 6.150753360 6.894707708 7.770482069 8.791915297 9.953118032 11.215399963 12.507141427 13.747431872 15.512903920 363.069784014
//
IT	18286
RD	24
LK	-7372.908164
QD	-6.693515 -> -5.288633
RI	0.0009195239
TR	0.000587	0.004252
MT	48.570189
MM	C_pi: 24.782464, n_recomb: 7919.874700
RS	0	0.000000	1293421.465061	0.000060	0.000000	0.000000
RS	1	0.010320	1293421.465061	0.000066	0.000000	0.000000
RS	2	0.021705	1293421.465061	0.000073	0.000000	0.000000
RS	3	0.034266	1293421.465061	0.000081	0.000000	0.000000
RS	4	0.048122	1823.431281	0.063079	0.000008	0.000004
RS	5	0.063409	1823.431281	0.069591	0.000009	0.000006
RS	6	0.080273	47.341046	2.956552	0.000373	0.000270
RS	7	0.098877	47.341046	3.260462	0.000412	0.000356
RS	8	0.119402	8.894806	19.116508	0.002414	0.002257
RS	9	0.142044	8.894806	21.034052	0.002656	0.002718
RS	10	0.167024	4.742469	43.337415	0.005472	0.005923
RS	11	0.194581	4.742469	47.521599	0.006000	0.006698
RS	12	0.224982	4.149191	59.493539	0.007512	0.008631
RS	13	0.258521	4.149191	65.082756	0.008218	0.009373
RS	14	0.295521	4.283695	68.912230	0.008701	0.009965
RS	15	0.336340	4.283695	75.273028	0.009504	0.010612
RS	16	0.381371	4.418857	79.638492	0.010056	0.011101
RS	17	0.431049	4.418857	86.834488	0.010964	0.011786
RS	18	0.485854	4.350283	96.046679	0.012127	0.012839
RS	19	0.546315	4.350283	104.435783	0.013187	0.013700
RS	20	0.613016	4.154441	118.686056	0.014986	0.015381
RS	21	0.686601	4.154441	128.539900	0.016230	0.016494
RS	22	0.767779	3.966410	145.459784	0.018366	0.018522
RS	23	0.857336	3.966410	156.738211	0.019790	0.019886
RS	24	0.956135	3.870905	172.580041	0.021791	0.021805
RS	25	1.065130	3.870905	184.881963	0.023344	0.023353
RS	26	1.185373	3.899989	196.014066	0.024750	0.024708
RS	27	1.318026	3.899989	208.708888	0.026353	0.026338
RS	28	1.464369	4.055164	213.109236	0.026908	0.026867
RS	29	1.625814	4.055164	225.547024	0.028479	0.028476
RS	30	1.803922	4.324256	223.233607	0.028187	0.028168
RS	31	2.000410	4.324256	234.887811	0.029658	0.029680
RS	32	2.217176	4.692926	227.113920	0.028676	0.028686
RS	33	2.456313	4.692926	237.611522	0.030002	0.030049
RS	34	2.720129	5.151773	225.834361	0.028515	0.028551
RS	35	3.011171	5.151773	234.929293	0.029663	0.029735
RS	36	3.332250	5.699604	220.284870	0.027814	0.027875
RS	37	3.686464	5.699604	227.831003	0.028767	0.028859
RS	38	4.077234	6.344618	211.076161	0.026651	0.026729
RS	39	4.508332	6.344618	217.017479	0.027402	0.027504
RS	40	4.983921	7.103622	198.707157	0.025090	0.025170
RS	41	5.508590	7.103622	203.077066	0.025641	0.025735
RS	42	6.087407	7.997031	183.816395	0.023210	0.023273
RS	43	6.725959	7.997031	186.727170	0.023577	0.023639
RS	44	7.430410	9.038475	167.325952	0.021127	0.021152
RS	45	8.207562	9.038475	168.934847	0.021330	0.021339
RS	46	9.064918	10.220577	150.352030	0.018984	0.018950
RS	47	10.010754	10.220577	150.810387	0.019042	0.018981
RS	48	11.054202	11.500829	133.940130	0.016912	0.016808
RS	49	12.205336	11.500829	133.346145	0.016837	0.016703
RS	50	13.475269	12.800570	118.736799	0.014992	0.014817
RS	51	14.876261	12.800570	117.116557	0.014788	0.014589
RS	52	16.421839	14.027941	104.796733	0.013232	0.012994
RS	53	18.126923	14.027941	102.126765	0.012895	0.012647
RS	54	20.007974	15.692994	88.509804	0.011176	0.010860
RS	55	22.083154	15.692994	85.357655	0.010778	0.010475
RS	56	24.372495	15.692994	81.182739	0.010251	0.009969
RS	57	26.898101	15.692994	76.038289	0.009601	0.009348
RS	58	29.684354	373.642646	3.225566	0.000407	0.000403
RS	59	32.758154	373.642646	3.550535	0.000448	0.000442
RS	60	36.149175	373.642646	3.907159	0.000493	0.000485
RS	61	39.890156	373.642646	4.298246	0.000543	0.000531
RS	62	44.017213	373.642646	4.726781	0.000597	0.000581
RS	63	48.570189	373.642646	666.102064	0.084105	0.076205
PA	4+25*2+4+6 0.000587049 0.004252445 48.570189391 1293421.465061496 1823.431280624 47.341046448 8.894806475 4.742469237 4.149190977 4.283695457 4.418857037 4.350283260 4.154441365 3.966409942 3.870904748 3.899988615 4.055163916 4.324255582 4.692925702 5.151773346 5.699604308 6.344617829 7.103621607 7.997030597 9.038474593 10.220577420 11.500829120 12.800569784 14.027940769 15.692994423 373.642645986
//
IT	5729
RD	25
LK	-7370.143395
QD	-6.077559 -> -4.772204
RI	0.0008819876
TR	0.000552	0.004206
MT	50.280815
MM	C_pi: 25.254908, n_recomb: 7979.705269
RS	0	0.000000	1262682.266124	0.000062	0.000000	0.000000
RS	1	0.010381	1262682.266124	0.000069	0.000000	0.000000
RS	2	0.021839	1262682.266124	0.000076	0.000000	0.000000
RS	3	0.034487	1262682.266124	0.000084	0.000000	0.000000
RS	4	0.048447	2163.135730	0.053985	0.000007	0.000003
RS	5	0.063857	2163.135730	0.059591	0.000007	0.000005
RS	6	0.080867	48.745458	2.918469	0.000366	0.000264
RS	7	0.099642	48.745458	3.220255	0.000404	0.000348
RS	8	0.120366	8.703139	19.879182	0.002491	0.002325
RS	9	0.143242	8.703139	21.883302	0.002742	0.002804
RS	10	0.168492	4.630877	45.196673	0.005664	0.006129
RS	11	0.196363	4.630877	49.576626	0.006213	0.006938
RS	12	0.227128	4.132405	60.874207	0.007629	0.008774
RS	13	0.261086	4.132405	66.620093	0.008349	0.009535
RS	14	0.298569	4.366542	68.956075	0.008641	0.009914
RS	15	0.339943	4.366542	75.366276	0.009445	0.010563
RS	16	0.385612	4.580704	78.461905	0.009833	0.010874
RS	17	0.436022	4.580704	85.619640	0.010730	0.011550
RS	18	0.491665	4.547498	93.996074	0.011779	0.012488
RS	19	0.553084	4.547498	102.303948	0.012821	0.013333
RS	20	0.620878	4.351954	116.136551	0.014554	0.014949
RS	21	0.695710	4.351954	125.915628	0.015779	0.016044
RS	22	0.778311	4.149926	142.825546	0.017899	0.018056
RS	23	0.869485	4.149926	154.081865	0.019309	0.019405
RS	24	0.970125	4.040059	170.278592	0.021339	0.021352
RS	25	1.081211	4.040059	182.642277	0.022888	0.022893
RS	26	1.203829	4.059856	194.384933	0.024360	0.024313
RS	27	1.339175	4.059856	207.233427	0.025970	0.025945
RS	28	1.488571	4.211704	212.353363	0.026612	0.026558
RS	29	1.653476	4.211704	225.024168	0.028200	0.028179
RS	30	1.835499	4.482575	223.414561	0.027998	0.027960
RS	31	2.036417	4.482575	235.357616	0.029495	0.029492
RS	32	2.258192	4.856882	228.200715	0.028598	0.028583
RS	33	2.502988	4.856882	239.016811	0.029953	0.029971
RS	34	2.773197	5.324251	227.737347	0.028540	0.028547
RS	35	3.071454	5.324251	237.155301	0.029720	0.029759
RS	36	3.400673	5.882936	222.876180	0.027930	0.027960
RS	37	3.764067	5.882936	230.727151	0.028914	0.028972
RS	38	4.165184	6.541043	214.197940	0.026843	0.026888
RS	39	4.607939	6.541043	220.406608	0.027621	0.027688
RS	40	5.096656	7.315642	202.179674	0.025337	0.025386
RS	41	5.636104	7.315642	206.764970	0.025911	0.025972
RS	42	6.231551	8.227437	187.454740	0.023491	0.023526
RS	43	6.888810	8.227437	190.520376	0.023876	0.023908
RS	44	7.614296	9.289908	170.962554	0.021425	0.021424
RS	45	8.415094	9.289908	172.662766	0.021638	0.021621
RS	46	9.299019	10.494203	153.860969	0.019282	0.019226
RS	47	10.274702	10.494203	154.346979	0.019342	0.019261
RS	48	11.351667	11.793978	137.249783	0.017200	0.017079
RS	49	12.540429	11.793978	136.618456	0.017121	0.016972
RS	50	13.852593	13.103443	121.825167	0.015267	0.015081
RS	51	15.300968	13.103443	120.095856	0.015050	0.014841
RS	52	16.899694	14.319601	107.673438	0.013493	0.013249
RS	53	18.664380	14.319601	104.807181	0.013134	0.012881
RS	54	20.612251	15.885465	91.427055	0.011457	0.011138
RS	55	22.762326	15.885465	87.937623	0.011020	0.010717
RS	56	25.135592	15.885465	83.380646	0.010449	0.010170
RS	57	27.755221	15.885465	77.821808	0.009752	0.009504
RS	58	30.646784	383.490922	3.250519	0.000407	0.000402
RS	59	33.838512	383.490922	3.580188	0.000449	0.000442
RS	60	37.361563	383.490922	3.942208	0.000494	0.000485
RS	61	41.250332	383.490922	4.339475	0.000544	0.000532
RS	62	45.542781	383.490922	4.775066	0.000598	0.000583
RS	63	50.280815	383.490922	667.274600	0.083621	0.076241
PA	4+25*2+4+6 0.000551819 0.004206093 50.280815401 1262682.266124347 2163.135730370 48.745457777 8.703138773 4.630876644 4.132405481 4.366542291 4.580704120 4.547497884 4.351954193 4.149925852 4.040058593 4.059856103 4.211703748 4.482574858 4.856882001 5.324250666 5.882935766 6.541043186 7.315641891 8.227436683 9.289907636 10.494202946 11.793977552 13.103442763 14.319601456 15.885464740 383.490921544
//
CC
CC	Brief Description of the file format:
CC	  CC  comments
CC	  MM  useful-messages
CC	  RD  round-of-iterations
CC	  LL  \log[P(sequence)]
CC	  QD  Q-before-opt Q-after-opt
CC	  TR  \theta_0 \rho_0
CC	  RS  k t_k \lambda_k \pi_k \sum_{l\not=k}A_{kl} A_{kk}
CC	  DC  begin end best-k t_k+\Delta_k max-prob
CC
MM	Version: 0.6.5-r67
MM	pattern:4+25*2+4+6, n:63, n_free_lambdas:28
MM	n_iterations:25, skip:1, max_t:5, theta/rho:5
MM	is_decoding:0
MM	n_seqs:1, sum_L:79111, sum_n:2226
RD	0
LK	0.000000
QD	0.000000 -> 0.000000
RI	inf
TR	0.028541	0.005708
MT	5.000000
MM	C_pi: 1.000000, n_recomb: 450.298275
RS	0	0.000000	1.000000	2.882340	0.006401	0.000000
RS	1	0.006440	1.000000	3.047691	0.006768	0.000000
RS	2	0.013294	1.000000	3.221153	0.007153	0.000000
RS	3	0.020590	1.000000	3.402942	0.007557	0.000000
RS	4	0.028356	1.000000	3.593251	0.007980	0.000000
RS	5	0.036622	1.000000	3.792252	0.008422	0.000000
RS	6	0.045421	1.000000	4.000081	0.008883	0.000000
RS	7	0.054785	1.000000	4.216841	0.009365	0.000000
RS	8	0.064753	1.000000	4.442588	0.009866	0.000000
RS	9	0.075363	1.000000	4.677330	0.010387	0.000000
RS	10	0.086656	1.000000	4.921014	0.010928	0.000000
RS	11	0.098677	1.000000	5.173520	0.011489	0.000000
RS	12	0.111471	1.000000	5.434651	0.012069	0.000000
RS	13	0.125090	1.000000	5.704124	0.012667	0.000000
RS	14	0.139585	1.000000	5.981557	0.013284	0.000000
RS	15	0.155014	1.000000	6.266462	0.013916	0.000000
RS	16	0.171437	1.000000	6.558227	0.014564	0.000000
RS	17	0.188917	1.000000	6.856111	0.015226	0.000000
RS	18	0.207523	1.000000	7.159227	0.015899	0.000000
RS	19	0.227327	1.000000	7.466533	0.016581	0.000000
RS	20	0.248406	1.000000	7.776817	0.017270	0.000000
RS	21	0.270843	1.000000	8.088688	0.017963	0.000000
RS	22	0.294725	1.000000	8.400567	0.018656	0.000000
RS	23	0.320144	1.000000	8.710675	0.019344	0.000000
RS	24	0.347201	1.000000	9.017029	0.020025	0.000000
RS	25	0.376000	1.000000	9.317438	0.020692	0.000000
RS	26	0.406654	1.000000	9.609501	0.021340	0.000000
RS	27	0.439282	1.000000	9.890609	0.021965	0.000000
RS	28	0.474011	1.000000	10.157955	0.022558	0.000000
RS	29	0.510976	1.000000	10.408551	0.023115	0.000000
RS	30	0.550322	1.000000	10.639238	0.023627	0.000000
RS	31	0.592202	1.000000	10.846726	0.024088	0.000000
RS	32	0.636779	1.000000	11.027621	0.024490	0.000000
RS	33	0.684227	1.000000	11.178470	0.024825	0.000000
RS	34	0.734730	1.000000	11.295821	0.025085	0.000000
RS	35	0.788485	1.000000	11.376279	0.025264	0.000000
RS	36	0.845702	1.000000	11.416584	0.025353	0.000000
RS	37	0.906604	1.000000	11.413689	0.025347	0.000000
RS	38	0.971428	1.000000	11.364856	0.025239	0.000000
RS	39	1.040426	1.000000	11.267748	0.025023	0.000000
RS	40	1.113868	1.000000	11.120532	0.024696	0.000000
RS	41	1.192040	1.000000	10.921986	0.024255	0.000000
RS	42	1.275245	1.000000	10.671594	0.023699	0.000000
RS	43	1.363809	1.000000	10.369646	0.023028	0.000000
RS	44	1.458076	1.000000	10.017322	0.022246	0.000000
RS	45	1.558414	1.000000	9.616753	0.021356	0.000000
RS	46	1.665214	1.000000	9.171072	0.020367	0.000000
RS	47	1.778891	1.000000	8.684423	0.019286	0.000000
RS	48	1.899889	1.000000	8.161941	0.018126	0.000000
RS	49	2.028679	1.000000	7.609699	0.016899	0.000000
RS	50	2.165763	1.000000	7.034597	0.015622	0.000000
RS	51	2.311675	1.000000	6.444225	0.014311	0.000000
RS	52	2.466983	1.000000	5.846670	0.012984	0.000000
RS	53	2.632293	1.000000	5.250289	0.011660	0.000000
RS	54	2.808249	1.000000	4.663453	0.010356	0.000000
RS	55	2.995536	1.000000	4.094271	0.009092	0.000000
RS	56	3.194884	1.000000	3.550301	0.007884	0.000000
RS	57	3.407070	1.000000	3.038278	0.006747	0.000000
RS	58	3.632920	1.000000	2.563869	0.005694	0.000000
RS	59	3.873315	1.000000	2.131467	0.004733	0.000000
RS	60	4.129191	1.000000	1.744052	0.003873	0.000000
RS	61	4.401545	1.000000	1.403119	0.003116	0.000000
RS	62	4.691438	1.000000	1.108697	0.002462	0.000000
RS	63	5.000000	1.000000	3.077261	0.006834	0.000000
PA	4+25*2+4+6 0.028541131 0.005708226 5.000000000 1.000000000 1.000000000 1.000000000 1.000000000 1.000000000 1.000000000 1.000000000 1.000000000 1.000000000 1.000000000 1.000000000 1.000000000 1.000000000 1.000000000 1.000000000 1.000000000 1.000000000 1.000000000 1.000000000 1.000000000 1.000000000 1.000000000 1.000000000 1.000000000 1.000000000 1.000000000 1.000000000 1.000000000
//
IT	10686
RD	1
LK	-8447.078269
QD	-411.901194 -> -155.199469
RI	0.0882674484
TR	0.014522	0.003032
MT	13.330433
MM	C_pi: 1.863559, n_recomb: 445.730873
RS	0	0.000000	0.578487	6.171459	0.013846	0.000269
RS	1	0.008088	0.578487	6.574388	0.014750	0.002090
RS	2	0.016831	0.578487	6.995396	0.015694	0.005062
RS	3	0.026281	0.578487	7.433914	0.016678	0.008629
RS	4	0.036495	0.465586	9.779559	0.021941	0.012358
RS	5	0.047535	0.465586	10.313188	0.023138	0.015912
RS	6	0.059469	0.478163	10.572612	0.023720	0.019061
RS	7	0.072367	0.478163	11.111779	0.024929	0.021711
RS	8	0.086309	0.520147	10.725044	0.024062	0.023889
RS	9	0.101378	0.520147	11.248643	0.025236	0.025677
RS	10	0.117667	0.577986	10.609234	0.023802	0.027138
RS	11	0.135273	0.577986	11.110005	0.024925	0.028274
RS	12	0.154302	0.650057	10.338331	0.023194	0.029049
RS	13	0.174871	0.650057	10.813072	0.024259	0.029434
RS	14	0.197104	0.737351	9.965863	0.022358	0.029442
RS	15	0.221135	0.737351	10.413274	0.023362	0.029136
RS	16	0.247110	0.838148	9.567809	0.021465	0.028605
RS	17	0.275186	0.838148	9.987994	0.022408	0.027934
RS	18	0.305533	0.949867	9.195454	0.020630	0.027190
RS	19	0.338334	0.949867	9.589030	0.021513	0.026416
RS	20	0.373788	1.071961	8.855066	0.019866	0.025631
RS	21	0.412110	1.071961	9.222474	0.020691	0.024836
RS	22	0.453532	1.205619	8.534284	0.019147	0.024031
RS	23	0.498304	1.205619	8.875665	0.019913	0.023216
RS	24	0.546697	1.351510	8.227759	0.018459	0.022395
RS	25	0.599005	1.351510	8.543047	0.019166	0.021578
RS	26	0.655543	1.508640	7.939300	0.017812	0.020776
RS	27	0.716655	1.508640	8.228193	0.018460	0.019995
RS	28	0.782709	1.675120	7.671913	0.017212	0.019243
RS	29	0.854107	1.675120	7.933741	0.017799	0.018520
RS	30	0.931279	1.849177	7.422953	0.016653	0.017827
RS	31	1.014693	1.849177	7.656606	0.017178	0.017163
RS	32	1.104855	2.029535	7.185274	0.016120	0.016524
RS	33	1.202308	2.029535	7.389226	0.016578	0.015908
RS	34	1.307645	2.215248	6.950124	0.015593	0.015313
RS	35	1.421501	2.215248	7.122518	0.015979	0.014739
RS	36	1.544567	2.405512	6.708725	0.015051	0.014184
RS	37	1.677586	2.405512	6.847508	0.015362	0.013647
RS	38	1.821365	2.599716	6.452554	0.014476	0.013130
RS	39	1.976773	2.599716	6.555656	0.014708	0.012629
RS	40	2.144752	2.797830	6.172950	0.013849	0.012145
RS	41	2.326317	2.797830	6.238573	0.013996	0.011674
RS	42	2.522568	3.000682	5.861636	0.013151	0.011214
RS	43	2.734692	3.000682	5.888641	0.013211	0.010762
RS	44	2.963974	3.210134	5.511799	0.012366	0.010317
RS	45	3.211802	3.210134	5.500159	0.012340	0.009878
RS	46	3.479674	3.429247	5.119292	0.011485	0.009443
RS	47	3.769214	3.429247	5.070565	0.011376	0.009014
RS	48	4.082172	3.662677	4.683603	0.010508	0.008592
RS	49	4.420444	3.662677	4.601327	0.010323	0.008178
RS	50	4.786077	3.917716	4.208216	0.009441	0.007774
RS	51	5.181284	3.917716	4.098212	0.009194	0.007381
RS	52	5.608457	4.206305	3.700714	0.008303	0.007002
RS	53	6.070182	4.206305	3.571199	0.008012	0.006638
RS	54	6.569253	4.758629	3.040524	0.006821	0.006290
RS	55	7.108690	4.758629	2.923541	0.006559	0.005960
RS	56	7.691760	4.758629	2.784598	0.006247	0.005648
RS	57	8.321991	4.758629	2.625287	0.005890	0.005356
RS	58	9.003198	8.802417	1.370266	0.003074	0.005086
RS	59	9.739504	8.802417	1.359267	0.003050	0.004840
RS	60	10.535365	8.802417	1.339031	0.003004	0.004624
RS	61	11.395599	8.802417	1.309238	0.002937	0.004447
RS	62	12.325413	8.802417	1.269772	0.002849	0.004330
RS	63	13.330433	8.802417	10.643832	0.023880	0.034847
PA	4+25*2+4+6 0.014522397 0.003031921 13.330433369 0.578487396 0.465585709 0.478162766 0.520147324 0.577986240 0.650057316 0.737351418 0.838148117 0.949867249 1.071961403 1.205619335 1.351510048 1.508639812 1.675120354 1.849177361 2.029535294 2.215247631 2.405511856 2.599716187 2.797830105 3.000682354 3.210133553 3.429246902 3.662676811 3.917716026 4.206305027 4.758629322 8.802417338
//
IT	5617
RD	2
LK	-8005.482140
QD	-196.061779 -> -83.027615
RI	0.0713359047
TR	0.010227	0.003047
MT	17.248852
MM	C_pi: 3.365160, n_recomb: 807.067363
RS	0	0.000000	1.269950	5.374309	0.006659	0.000074
RS	1	0.008529	1.269950	5.792042	0.007177	0.000648
RS	2	0.017784	1.269950	6.238526	0.007730	0.001781
RS	3	0.027830	1.269950	6.715082	0.008320	0.003438
RS	4	0.038732	0.662376	13.789419	0.017086	0.006893
RS	5	0.050564	0.662376	14.689624	0.018201	0.009976
RS	6	0.063404	0.578341	17.866758	0.022138	0.013077
RS	7	0.077340	0.578341	18.909932	0.023430	0.016699
RS	8	0.092465	0.573849	20.125347	0.024936	0.018852
RS	9	0.108880	0.573849	21.200638	0.026269	0.022467
RS	10	0.126694	0.602733	21.226198	0.026300	0.023555
RS	11	0.146028	0.602733	22.279634	0.027606	0.026961
RS	12	0.167010	0.653688	21.532649	0.026680	0.027059
RS	13	0.189782	0.653688	22.536510	0.027924	0.030178
RS	14	0.214496	0.725449	21.231054	0.026306	0.029350
RS	15	0.241318	0.725449	22.171576	0.027472	0.032034
RS	16	0.270428	0.817081	20.539558	0.025450	0.030449
RS	17	0.302020	0.817081	21.411830	0.026530	0.032584
RS	18	0.336306	0.927368	19.651997	0.024350	0.030504
RS	19	0.373517	0.927368	20.455606	0.025346	0.032121
RS	20	0.413901	1.057441	18.660397	0.023121	0.029778
RS	21	0.457729	1.057441	19.396911	0.024034	0.030974
RS	22	0.505296	1.211817	17.583546	0.021787	0.028489
RS	23	0.556919	1.211817	18.255854	0.022620	0.029306
RS	24	0.612944	1.396356	16.440923	0.020371	0.026735
RS	25	0.673748	1.396356	17.052991	0.021130	0.027180
RS	26	0.739737	1.615001	15.286821	0.018941	0.024616
RS	27	0.811355	1.615001	15.842975	0.019630	0.024760
RS	28	0.889080	1.868711	14.184272	0.017575	0.022335
RS	29	0.973434	1.868711	14.688435	0.018200	0.022291
RS	30	1.064982	2.156984	13.171409	0.016320	0.020092
RS	31	1.164339	2.156984	13.626794	0.016884	0.019939
RS	32	1.272168	2.479473	12.257173	0.015187	0.017983
RS	33	1.389194	2.479473	12.666310	0.015694	0.017760
RS	34	1.516201	2.835895	11.435856	0.014170	0.016032
RS	35	1.654039	2.835895	11.800653	0.014622	0.015764
RS	36	1.803633	3.225212	10.697807	0.013255	0.014248
RS	37	1.965985	3.225212	11.019567	0.013654	0.013962
RS	38	2.142184	3.645730	10.031048	0.012429	0.012644
RS	39	2.333410	3.645730	10.310495	0.012775	0.012363
RS	40	2.540944	4.096671	9.419237	0.011671	0.011219
RS	41	2.766178	4.096671	9.656693	0.011965	0.010946
RS	42	3.010621	4.579345	8.843570	0.010958	0.009946
RS	43	3.275912	4.579345	9.039240	0.011200	0.009680
RS	44	3.563828	5.097320	8.286427	0.010267	0.008796
RS	45	3.876300	5.097320	8.440720	0.010459	0.008541
RS	46	4.215420	5.656608	7.733267	0.009582	0.007758
RS	47	4.583463	5.656608	7.847125	0.009723	0.007526
RS	48	4.982894	6.267404	7.171992	0.008886	0.006837
RS	49	5.416391	6.267404	7.247292	0.008980	0.006639
RS	50	5.886859	6.948501	6.591387	0.008167	0.006034
RS	51	6.397450	6.948501	6.631516	0.008217	0.005876
RS	52	6.951588	7.735410	5.980498	0.007410	0.005341
RS	53	7.552986	7.735410	5.991092	0.007423	0.005222
RS	54	8.205675	9.287990	5.002070	0.006198	0.004535
RS	55	8.914028	9.287990	5.019494	0.006219	0.004477
RS	56	9.682793	9.287990	5.003440	0.006200	0.004406
RS	57	10.517123	9.287990	4.951407	0.006135	0.004320
RS	58	11.422609	23.125471	2.014576	0.002496	0.002360
RS	59	12.405320	23.125471	2.094866	0.002596	0.002462
RS	60	13.471842	23.125471	2.170422	0.002689	0.002563
RS	61	14.629323	23.125471	2.239817	0.002775	0.002663
RS	62	15.885520	23.125471	2.301517	0.002852	0.002760
RS	63	17.248852	23.125471	39.241172	0.048622	0.043144
PA	4+25*2+4+6 0.010227459 0.003047110 17.248851771 1.269949578 0.662376322 0.578341207 0.573848828 0.602733393 0.653687702 0.725449171 0.817081230 0.927368304 1.057440624 1.211816586 1.396356049 1.615000742 1.868710932 2.156984439 2.479473011 2.835894536 3.225212338 3.645730456 4.096670946 4.579344678 5.097319543 5.656608216 6.267404018 6.948500772 7.735409931 9.287989661 23.125471124
//
IT	5166
RD	3
LK	-7810.138781
QD	-128.839824 -> -68.792317
RI	0.0433205464
TR	0.007588	0.003360
MT	19.272916
MM	C_pi: 5.216646, n_recomb: 1374.776794
RS	0	0.000000	3.436306	3.453502	0.002512	0.000025
RS	1	0.008719	3.436306	3.744735	0.002724	0.000221
RS	2	0.018198	3.436306	4.059596	0.002953	0.000625
RS	3	0.028503	3.436306	4.399833	0.003200	0.001242
RS	4	0.039707	1.128413	14.465159	0.010522	0.003949
RS	5	0.051888	1.128413	15.550528	0.011311	0.005859
RS	6	0.065131	0.820336	22.918151	0.016670	0.009237
RS	7	0.079528	0.820336	24.464807	0.017795	0.012031
RS	8	0.095181	0.729946	29.265580	0.021288	0.015149
RS	9	0.112198	0.729946	31.053484	0.022588	0.018317
RS	10	0.130700	0.714192	33.596041	0.024437	0.020562
RS	11	0.150814	0.714192	35.468773	0.025800	0.023765
RS	12	0.172682	0.735932	36.264565	0.026379	0.024945
RS	13	0.196456	0.735932	38.121238	0.027729	0.028050
RS	14	0.222304	0.784904	37.507022	0.027282	0.028145
RS	15	0.250405	0.784904	39.284069	0.028575	0.031063
RS	16	0.280956	0.857056	37.625642	0.027369	0.030196
RS	17	0.314171	0.857056	39.287482	0.028577	0.032799
RS	18	0.350282	0.950516	36.941689	0.026871	0.031159
RS	19	0.389541	0.950516	38.471335	0.027984	0.033360
RS	20	0.432223	1.066614	35.663714	0.025941	0.031132
RS	21	0.478627	1.066614	37.055692	0.026954	0.032945
RS	22	0.529076	1.210934	33.882479	0.024646	0.030276
RS	23	0.583924	1.210934	35.139849	0.025560	0.031737
RS	24	0.643554	1.392030	31.681917	0.023045	0.028741
RS	25	0.708383	1.392030	32.814444	0.023869	0.029844
RS	26	0.778864	1.617965	29.229294	0.021261	0.026662
RS	27	0.855491	1.617965	30.249895	0.022003	0.027410
RS	28	0.938798	1.893816	26.739357	0.019450	0.024239
RS	29	1.029369	1.893816	27.660283	0.020120	0.024699
RS	30	1.127836	2.222315	24.378708	0.017733	0.021726
RS	31	1.234889	2.222315	25.209927	0.018337	0.021992
RS	32	1.351275	2.606065	22.226051	0.016167	0.019314
RS	33	1.477809	2.606065	22.975500	0.016712	0.019451
RS	34	1.615375	3.048244	20.299536	0.014766	0.017088
RS	35	1.764936	3.048244	20.973691	0.015256	0.017132
RS	36	1.927536	3.551580	18.592293	0.013524	0.015069
RS	37	2.104313	3.551580	19.196446	0.013963	0.015043
RS	38	2.296503	4.117753	17.086648	0.012429	0.013258
RS	39	2.505449	4.117753	17.625050	0.012820	0.013182
RS	40	2.732613	4.748678	15.754908	0.011460	0.011642
RS	41	2.979583	4.748678	16.230987	0.011806	0.011533
RS	42	3.248086	5.447582	14.564712	0.010594	0.010204
RS	43	3.540000	5.447582	14.981328	0.010897	0.010076
RS	44	3.857364	6.218913	13.485914	0.009810	0.008926
RS	45	4.202399	6.218913	13.845548	0.010071	0.008794
RS	46	4.577517	7.068282	12.492988	0.009087	0.007803
RS	47	4.985341	7.068282	12.797924	0.009309	0.007683
RS	48	5.428722	8.005453	11.561244	0.008410	0.006832
RS	49	5.910761	8.005453	11.813914	0.008593	0.006739
RS	50	6.434827	9.053124	10.660886	0.007755	0.006006
RS	51	7.004586	9.053124	10.864646	0.007903	0.005948
RS	52	7.624022	10.262596	9.754685	0.007095	0.005304
RS	53	8.297464	10.262596	9.915078	0.007212	0.005278
RS	54	9.029623	12.655521	8.183840	0.005953	0.004398
RS	55	9.825617	12.655521	8.343801	0.006069	0.004422
RS	56	10.691013	12.655521	8.459383	0.006153	0.004434
RS	57	11.631861	12.655521	8.524508	0.006201	0.004428
RS	58	12.654739	39.376141	2.824876	0.002055	0.001824
RS	59	13.766800	39.376141	2.987679	0.002173	0.001923
RS	60	14.975820	39.376141	3.152269	0.002293	0.002024
RS	61	16.290252	39.376141	3.317234	0.002413	0.002125
RS	62	17.719286	39.376141	3.480910	0.002532	0.002224
RS	63	19.272916	39.376141	92.153524	0.067032	0.047795
PA	4+25*2+4+6 0.007588259 0.003360423 19.272915803 3.436306244 1.128412569 0.820336156 0.729945740 0.714191758 0.735932299 0.784904018 0.857056087 0.950516340 1.066614026 1.210934225 1.392029790 1.617964828 1.893815961 2.222314628 2.606065349 3.048243964 3.551580324 4.117753140 4.748678122 5.447581837 6.218913498 7.068282143 8.005453028 9.053124321 10.262595805 12.655521011 39.376141229
//
IT	4974
RD	4
LK	-7701.770657
QD	-99.772431 -> -60.152221
RI	0.0267772745
TR	0.005754	0.003653
MT	20.899443
MM	C_pi: 7.031216, n_recomb: 2006.426929
RS	0	0.000000	9.777812	1.793836	0.000894	0.000008
RS	1	0.008858	9.777812	1.950921	0.000972	0.000076
RS	2	0.018501	9.777812	2.121587	0.001057	0.000217
RS	3	0.028998	9.777812	2.306976	0.001150	0.000435
RS	4	0.040424	2.006935	12.190527	0.006076	0.002224
RS	5	0.052863	2.006935	13.185069	0.006571	0.003340
RS	6	0.066404	1.208668	23.608531	0.011766	0.006393
RS	7	0.081144	1.208668	25.375300	0.012647	0.008405
RS	8	0.097189	0.962620	34.144172	0.017017	0.011889
RS	9	0.114656	0.962620	36.472299	0.018178	0.014457
RS	10	0.133671	0.877823	42.606979	0.021235	0.017484
RS	11	0.154369	0.877823	45.254962	0.022555	0.020240
RS	12	0.176901	0.860930	48.890797	0.024367	0.022359
RS	13	0.201429	0.860930	51.664171	0.025749	0.025112
RS	14	0.228130	0.883430	53.087322	0.026459	0.026176
RS	15	0.257196	0.883430	55.841531	0.027831	0.028855
RS	16	0.288837	0.934253	55.433263	0.027628	0.028926
RS	17	0.323280	0.934253	58.068900	0.028941	0.031454
RS	18	0.360774	1.008973	56.223948	0.028022	0.030653
RS	19	0.401589	1.008973	58.677911	0.029245	0.032933
RS	20	0.446020	1.108073	55.672644	0.027747	0.031363
RS	21	0.494387	1.108073	57.909850	0.028862	0.033346
RS	22	0.547038	1.236937	53.888451	0.026858	0.031096
RS	23	0.604353	1.236937	55.897961	0.027859	0.032786
RS	24	0.666744	1.404728	51.004394	0.025421	0.029961
RS	25	0.734663	1.404728	52.796354	0.026314	0.031352
RS	26	0.808597	1.621156	47.323613	0.023586	0.028120
RS	27	0.889081	1.621156	48.921214	0.024382	0.029196
RS	28	0.976694	1.893547	43.281193	0.021571	0.025798
RS	29	1.072068	1.893547	44.709897	0.022283	0.026582
RS	30	1.175890	2.226789	39.265583	0.019570	0.023264
RS	31	1.288909	2.226789	40.546744	0.020208	0.023823
RS	32	1.411938	2.625594	35.504846	0.017696	0.020751
RS	33	1.545866	2.625594	36.655019	0.018269	0.021152
RS	34	1.691657	3.095919	32.088904	0.015993	0.018395
RS	35	1.850363	3.095919	33.121186	0.016508	0.018677
RS	36	2.023127	3.644501	29.035499	0.014471	0.016244
RS	37	2.211194	3.644501	29.960583	0.014932	0.016428
RS	38	2.415920	4.278028	26.330304	0.013123	0.014299
RS	39	2.638780	4.278028	27.157058	0.013535	0.014400
RS	40	2.881382	5.003608	23.939789	0.011932	0.012546
RS	41	3.145474	5.003608	24.675734	0.012298	0.012581
RS	42	3.432958	5.828867	21.823476	0.010877	0.010974
RS	43	3.745909	5.828867	22.475090	0.011202	0.010961
RS	44	4.086580	6.760869	19.944078	0.009940	0.009575
RS	45	4.457428	6.760869	20.516908	0.010226	0.009536
RS	46	4.861126	7.805214	18.269312	0.009105	0.008347
RS	47	5.300584	7.805214	18.768019	0.009354	0.008302
RS	48	5.778969	8.969454	16.763564	0.008355	0.007291
RS	49	6.299729	8.969454	17.192246	0.008569	0.007256
RS	50	6.866619	10.274905	15.377016	0.007664	0.006393
RS	51	7.483723	10.274905	15.740183	0.007845	0.006380
RS	52	8.155491	11.779392	14.040681	0.006998	0.005628
RS	53	8.886765	11.779392	14.345037	0.007150	0.005640
RS	54	9.682814	14.756577	11.719277	0.005841	0.004605
RS	55	10.549378	14.756577	12.018313	0.005990	0.004660
RS	56	11.492702	14.756577	12.259990	0.006110	0.004702
RS	57	12.519587	14.756577	12.434757	0.006197	0.004727
RS	58	13.637433	56.693701	3.362406	0.001676	0.001565
RS	59	14.854297	56.693701	3.587227	0.001788	0.001656
RS	60	16.178952	56.693701	3.820233	0.001904	0.001750
RS	61	17.620946	56.693701	4.060447	0.002024	0.001845
RS	62	19.190671	56.693701	4.306610	0.002146	0.001940
RS	63	20.899443	56.693701	155.016239	0.077260	0.052473
PA	4+25*2+4+6 0.005754023 0.003653411 20.899443027 9.777811944 2.006934575 1.208667741 0.962620400 0.877823469 0.860929956 0.883430216 0.934252567 1.008973164 1.108073161 1.236936821 1.404727739 1.621155775 1.893546855 2.226788606 2.625593889 3.095919288 3.644500679 4.278027567 5.003608404 5.828866743 6.760868689 7.805214271 8.969454245 10.274905341 11.779392463 14.756577484 56.693701025
//
IT	5703
RD	5
LK	-7628.124795
QD	-80.525076 -> -51.451004
RI	0.0174933762
TR	0.004469	0.003888
MT	22.383066
MM	C_pi: 8.741764, n_recomb: 2644.168771
RS	0	0.000000	28.327886	0.823713	0.000312	0.000003
RS	1	0.008976	28.327886	0.897369	0.000339	0.000026
RS	2	0.018758	28.327886	0.977584	0.000370	0.000075
RS	3	0.029418	28.327886	1.064936	0.000403	0.000151
RS	4	0.041034	3.626624	9.047525	0.003422	0.001241
RS	5	0.053693	3.626624	9.823992	0.003715	0.001878
RS	6	0.067489	1.805197	21.378419	0.008085	0.004368
RS	7	0.082523	1.805197	23.096222	0.008735	0.005781
RS	8	0.098906	1.286350	34.919618	0.013206	0.009187
RS	9	0.116760	1.286350	37.507541	0.014185	0.011220
RS	10	0.136217	1.094971	47.199415	0.017850	0.014605
RS	11	0.157420	1.094971	50.408128	0.019064	0.016937
RS	12	0.180526	1.025016	57.360138	0.021693	0.019666
RS	13	0.205706	1.025016	60.928147	0.023042	0.022071
RS	14	0.233146	1.015127	65.189294	0.024654	0.023876
RS	15	0.263049	1.015127	68.892054	0.026054	0.026271
RS	16	0.295637	1.042147	70.754237	0.026759	0.027149
RS	17	0.331149	1.042147	74.414125	0.028143	0.029492
RS	18	0.369849	1.097056	74.184081	0.028056	0.029512
RS	19	0.412023	1.097056	77.667468	0.029373	0.031730
RS	20	0.457983	1.178630	75.533332	0.028566	0.030921
RS	21	0.508068	1.178630	78.747490	0.029782	0.032941
RS	22	0.562648	1.291474	74.791228	0.028285	0.031313
RS	23	0.622128	1.291474	77.685848	0.029380	0.033100
RS	24	0.686946	1.444448	72.043329	0.027246	0.030708
RS	25	0.757583	1.444448	74.611198	0.028217	0.032242
RS	26	0.834560	1.647494	67.678033	0.025595	0.029241
RS	27	0.918446	1.647494	69.944843	0.026452	0.030502
RS	28	1.009862	1.908622	62.356486	0.023583	0.027152
RS	29	1.109484	1.908622	64.361169	0.024341	0.028140
RS	30	1.218048	2.233537	56.743476	0.021460	0.024727
RS	31	1.336357	2.233537	58.522635	0.022133	0.025484
RS	32	1.465285	2.627820	51.287617	0.019396	0.022222
RS	33	1.605785	2.627820	52.870614	0.019995	0.022802
RS	34	1.758897	3.098777	46.209544	0.017476	0.019806
RS	35	1.925753	3.098777	47.619491	0.018009	0.020251
RS	36	2.107585	3.655633	41.589313	0.015729	0.017558
RS	37	2.305739	3.655633	42.844905	0.016204	0.017890
RS	38	2.521679	4.308965	37.438146	0.014159	0.015499
RS	39	2.757002	4.308965	38.554892	0.014581	0.015731
RS	40	3.013448	5.070767	33.731421	0.012757	0.013623
RS	41	3.292912	5.070767	34.722528	0.013132	0.013770
RS	42	3.597462	5.953646	30.432953	0.011509	0.011922
RS	43	3.929348	5.953646	31.309761	0.011841	0.012002
RS	44	4.291024	6.968574	27.509598	0.010404	0.010398
RS	45	4.685164	6.968574	28.281632	0.010696	0.010432
RS	46	5.114682	8.122768	24.931284	0.009429	0.009054
RS	47	5.582755	8.122768	25.606242	0.009684	0.009064
RS	48	6.092841	9.422557	22.656973	0.008569	0.007891
RS	49	6.648713	9.422557	23.241168	0.008790	0.007895
RS	50	7.254481	10.886594	20.618490	0.007798	0.006898
RS	51	7.914622	10.886594	21.118193	0.007987	0.006910
RS	52	8.634018	12.573705	18.713007	0.007077	0.006045
RS	53	9.417988	12.573705	19.136957	0.007237	0.006073
RS	54	10.272327	15.916195	15.491341	0.005859	0.004891
RS	55	11.203351	15.916195	15.910743	0.006017	0.004957
RS	56	12.217945	15.916195	16.254805	0.006147	0.005008
RS	57	13.323609	15.916195	16.510319	0.006244	0.005040
RS	58	14.528518	75.085165	3.648176	0.001380	0.001354
RS	59	15.841581	75.085165	3.913773	0.001480	0.001436
RS	60	17.272504	75.085165	4.192770	0.001586	0.001522
RS	61	18.831868	75.085165	4.484727	0.001696	0.001610
RS	62	20.531201	75.085165	4.788944	0.001811	0.001699
RS	63	22.383066	75.085165	218.995373	0.082822	0.057041
PA	4+25*2+4+6 0.004469433 0.003888413 22.383066380 28.327886173 3.626623926 1.805197422 1.286349540 1.094970873 1.025015951 1.015127181 1.042146686 1.097056343 1.178629705 1.291473701 1.444448444 1.647494362 1.908621899 2.233536710 2.627820380 3.098777307 3.655633239 4.308965032 5.070766898 5.953646036 6.968573828 8.122768002 9.422557417 10.886593932 12.573705209 15.916195402 75.085165109
//
IT	6137
RD	6
LK	-7573.580179
QD	-65.528346 -> -43.638230
RI	0.0119594736
TR	0.003564	0.004072
MT	23.761857
MM	C_pi: 10.359640, n_recomb: 3268.675818
RS	0	0.000000	81.759589	0.355457	0.000109	0.000001
RS	1	0.009079	81.759589	0.387692	0.000119	0.000009
RS	2	0.018982	81.759589	0.422846	0.000129	0.000026
RS	3	0.029785	81.759589	0.461183	0.000141	0.000053
RS	4	0.041568	6.537238	6.285097	0.001923	0.000701
RS	5	0.054421	6.537238	6.841835	0.002093	0.001065
RS	6	0.068441	2.689782	18.067761	0.005528	0.003008
RS	7	0.083734	2.689782	19.591994	0.005994	0.003995
RS	8	0.100415	1.717020	33.199417	0.010157	0.007118
RS	9	0.118611	1.717020	35.816053	0.010957	0.008716
RS	10	0.138459	1.367663	48.382502	0.014802	0.012175
RS	11	0.160109	1.367663	51.911510	0.015882	0.014132
RS	12	0.183724	1.226066	61.970197	0.018959	0.017191
RS	13	0.209483	1.226066	66.131880	0.020232	0.019278
RS	14	0.237582	1.176043	73.389875	0.022452	0.021578
RS	15	0.268231	1.176043	77.906924	0.023834	0.023702
RS	16	0.301663	1.175683	82.523128	0.025247	0.025191
RS	17	0.338130	1.175683	87.150846	0.026662	0.027330
RS	18	0.377908	1.209040	89.281594	0.027314	0.028037
RS	19	0.421297	1.209040	93.811153	0.028700	0.030144
RS	20	0.468626	1.272374	93.445101	0.028588	0.030045
RS	21	0.520252	1.272374	97.707974	0.029892	0.032040
RS	22	0.576565	1.369193	94.737512	0.028983	0.031070
RS	23	0.637990	1.369193	98.618599	0.030171	0.032892
RS	24	0.704993	1.507677	93.060386	0.028470	0.031036
RS	25	0.778079	1.507677	96.510207	0.029526	0.032645
RS	26	0.857800	1.697327	88.781132	0.027161	0.030019
RS	27	0.944759	1.697327	91.810206	0.028088	0.031387
RS	28	1.039613	1.945936	82.731427	0.025310	0.028247
RS	29	1.143079	1.945936	85.384117	0.026122	0.029363
RS	30	1.255939	2.259098	75.854575	0.023207	0.026015
RS	31	1.379045	2.259098	78.181880	0.023919	0.026904
RS	32	1.513328	2.642336	68.859694	0.021067	0.023596
RS	33	1.659803	2.642336	70.906219	0.021693	0.024300
RS	34	1.819577	3.103228	62.145935	0.019013	0.021184
RS	35	1.993856	3.103228	63.948118	0.019564	0.021741
RS	36	2.183958	3.652056	55.895766	0.017100	0.018883
RS	37	2.391320	3.652056	57.483544	0.017586	0.019317
RS	38	2.617508	4.301684	50.173973	0.015350	0.016736
RS	39	2.864232	4.301684	51.572467	0.015778	0.017061
RS	40	3.133356	5.067527	44.985684	0.013763	0.014751
RS	41	3.426914	5.067527	46.216392	0.014139	0.014980
RS	42	3.747124	5.966234	40.316514	0.012334	0.012931
RS	43	4.096406	5.966234	41.397763	0.012665	0.013080
RS	44	4.477400	7.012529	36.153231	0.011061	0.011283
RS	45	4.892984	7.012529	37.100056	0.011350	0.011373
RS	46	5.346299	8.215935	32.481190	0.009937	0.009819
RS	47	5.840771	8.215935	33.305250	0.010189	0.009870
RS	48	6.380137	9.582617	29.263204	0.008953	0.008543
RS	49	6.968472	9.582617	29.973507	0.009170	0.008574
RS	50	7.610222	11.128709	26.417486	0.008082	0.007445
RS	51	8.310236	11.128709	27.022418	0.008267	0.007472
RS	52	9.073806	12.911270	23.807701	0.007284	0.006496
RS	53	9.906700	12.911270	24.318644	0.007440	0.006529
RS	54	10.815213	16.448503	19.541544	0.005978	0.005204
RS	55	11.806210	16.448503	20.056406	0.006136	0.005272
RS	56	12.887181	16.448503	20.471291	0.006263	0.005323
RS	57	14.066293	16.448503	20.769069	0.006354	0.005350
RS	58	15.352457	94.460285	3.774704	0.001155	0.001171
RS	59	16.755393	94.460285	4.065704	0.001244	0.001245
RS	60	18.285703	94.460285	4.374076	0.001338	0.001323
RS	61	19.954949	94.460285	4.699895	0.001438	0.001404
RS	62	21.775748	94.460285	5.043019	0.001543	0.001488
RS	63	23.761857	94.460285	281.423291	0.086097	0.061146
PA	4+25*2+4+6 0.003563513 0.004072455 23.761857258 81.759589111 6.537237817 2.689781621 1.717020293 1.367663081 1.226066297 1.176042947 1.175682861 1.209040048 1.272373713 1.369192982 1.507677226 1.697327258 1.945936074 2.259097509 2.642335624 3.103227875 3.652055877 4.301683779 5.067526871 5.966233806 7.012528818 8.215934860 9.582616958 11.128709001 12.911270035 16.448503081 94.460285148
//
IT	5880
RD	7
LK	-7532.475846
QD	-53.661062 -> -37.178213
RI	0.0084781453
TR	0.002918	0.004217
MT	25.042525
MM	C_pi: 11.875432, n_recomb: 3865.324145
RS	0	0.000000	230.968738	0.149705	0.000039	0.000000
RS	1	0.009170	230.968738	0.163429	0.000042	0.000003
RS	2	0.019180	230.968738	0.178411	0.000046	0.000009
RS	3	0.030108	230.968738	0.194766	0.000050	0.000019
RS	4	0.042039	11.578175	4.239190	0.001097	0.000407
RS	5	0.055063	11.578175	4.622599	0.001196	0.000619
RS	6	0.069282	3.947289	14.764624	0.003820	0.002118
RS	7	0.084804	3.947289	16.052878	0.004153	0.002815
RS	8	0.101750	2.264040	30.365465	0.007856	0.005604
RS	9	0.120250	2.264040	32.869133	0.008504	0.006865
RS	10	0.140446	1.693728	47.444693	0.012274	0.010247
RS	11	0.162494	1.693728	51.097362	0.013219	0.011888
RS	12	0.186563	1.459908	63.686801	0.016476	0.015085
RS	13	0.212840	1.459908	68.234220	0.017653	0.016891
RS	14	0.241526	1.361580	78.190686	0.020229	0.019484
RS	15	0.272843	1.361580	83.337742	0.021560	0.021360
RS	16	0.307031	1.329929	90.708335	0.023467	0.023270
RS	17	0.344354	1.329929	96.170201	0.024880	0.025208
RS	18	0.385100	1.339573	100.967797	0.026121	0.026445
RS	19	0.429582	1.339573	106.475249	0.027546	0.028420
RS	20	0.478142	1.383525	108.439372	0.028054	0.028922
RS	21	0.531155	1.383525	113.747125	0.029428	0.030862
RS	22	0.589030	1.464014	112.482896	0.029101	0.030502
RS	23	0.652211	1.464014	117.395988	0.030372	0.032327
RS	24	0.721186	1.588382	112.690380	0.029154	0.031019
RS	25	0.796485	1.588382	117.094378	0.030294	0.032668
RS	26	0.878690	1.765407	109.281898	0.028272	0.030476
RS	27	0.968431	1.765407	113.150305	0.029273	0.031909
RS	28	1.066402	2.002179	103.166507	0.026690	0.029063
RS	29	1.173357	2.002179	106.534240	0.027562	0.030264
RS	30	1.290119	2.303621	95.523228	0.024713	0.027077
RS	31	1.417587	2.303621	98.448697	0.025470	0.028057
RS	32	1.556744	2.674635	87.323735	0.022592	0.024802
RS	33	1.708660	2.674635	89.865211	0.023249	0.025593
RS	34	1.874507	3.122374	79.170992	0.020482	0.022447
RS	35	2.055562	3.122374	81.379371	0.021054	0.023083
RS	36	2.253218	3.657234	71.378773	0.018466	0.020138
RS	37	2.468999	3.657234	73.297583	0.018963	0.020643
RS	38	2.704566	4.293085	64.090605	0.016581	0.017936
RS	39	2.961734	4.293085	65.757444	0.017012	0.018326
RS	40	3.242482	5.047331	57.362006	0.014840	0.015865
RS	41	3.548975	5.047331	58.809692	0.015215	0.016151
RS	42	3.883571	5.939309	51.219249	0.013251	0.013939
RS	43	4.248849	5.939309	52.475917	0.013576	0.014137
RS	44	4.647621	6.986520	45.687086	0.011820	0.012176
RS	45	5.082959	6.986520	46.775529	0.012101	0.012305
RS	46	5.558216	8.200484	40.782177	0.010551	0.010596
RS	47	6.077052	8.200484	41.719496	0.010793	0.010675
RS	48	6.643463	9.587426	36.483672	0.009439	0.009208
RS	49	7.261812	9.587426	37.282330	0.009645	0.009256
RS	50	7.936860	11.161042	32.703921	0.008461	0.008005
RS	51	8.673809	11.161042	33.374789	0.008634	0.008039
RS	52	9.478332	12.974984	29.275930	0.007574	0.006958
RS	53	10.356627	12.974984	29.833544	0.007718	0.006990
RS	54	11.315458	16.577607	23.850864	0.006170	0.005531
RS	55	12.362210	16.577607	24.429583	0.006320	0.005597
RS	56	13.504945	16.577607	24.876413	0.006436	0.005640
RS	57	14.752464	16.577607	25.170165	0.006512	0.005655
RS	58	16.114376	114.431022	3.805873	0.000985	0.001017
RS	59	17.601170	114.431022	4.111760	0.001064	0.001084
RS	60	19.224297	114.431022	4.437938	0.001148	0.001155
RS	61	20.996258	114.431022	4.784925	0.001238	0.001229
RS	62	22.930701	114.431022	5.153072	0.001333	0.001307
RS	63	25.042525	114.431022	340.786200	0.088165	0.064614
PA	4+25*2+4+6 0.002917968 0.004217364 25.042525136 230.968737893 11.578175441 3.947289081 2.264040338 1.693728283 1.459907900 1.361580137 1.329929458 1.339573471 1.383524520 1.464013660 1.588382076 1.765407243 2.002178551 2.303621234 2.674634796 3.122374158 3.657234036 4.293085137 5.047330725 5.939309464 6.986520474 8.200483597 9.587426197 11.161042005 12.974984413 16.577607021 114.431022294
//
IT	5763
RD	8
LK	-7501.519826
QD	-44.393731 -> -31.962556
RI	0.0062026468
TR	0.002451	0.004332
MT	26.237983
MM	C_pi: 13.263602, n_recomb: 4418.870330
RS	0	0.000000	630.836625	0.062986	0.000014	0.000000
RS	1	0.009250	630.836625	0.068812	0.000016	0.000001
RS	2	0.019356	630.836625	0.075178	0.000017	0.000004
RS	3	0.030396	630.836625	0.082133	0.000019	0.000007
RS	4	0.042458	19.917570	2.841069	0.000643	0.000245
RS	5	0.055636	19.917570	3.101817	0.000702	0.000373
RS	6	0.070032	5.649844	11.925892	0.002699	0.001537
RS	7	0.085761	5.649844	12.991622	0.002940	0.002042
RS	8	0.102944	2.924929	27.287880	0.006175	0.004519
RS	9	0.121716	2.924929	29.613796	0.006702	0.005529
RS	10	0.142225	2.065089	45.418771	0.010278	0.008773
RS	11	0.164631	2.065089	49.062510	0.011103	0.010158
RS	12	0.189110	1.719664	63.495356	0.014369	0.013376
RS	13	0.215853	1.719664	68.253485	0.015446	0.014941
RS	14	0.245070	1.566157	80.365747	0.018187	0.017681
RS	15	0.276989	1.566157	85.953817	0.019452	0.019335
RS	16	0.311861	1.499993	95.745853	0.021667	0.021510
RS	17	0.349959	1.499993	101.868756	0.023053	0.023258
RS	18	0.391581	1.483957	109.268681	0.024728	0.024879
RS	19	0.437053	1.483957	115.622499	0.026166	0.026718
RS	20	0.486731	1.507304	120.129155	0.027185	0.027700
RS	21	0.541004	1.507304	126.405914	0.028606	0.029567
RS	22	0.600298	1.570940	127.290388	0.028806	0.029736
RS	23	0.665076	1.570940	133.214203	0.030147	0.031542
RS	24	0.735847	1.681374	129.948394	0.029408	0.030748
RS	25	0.813164	1.681374	135.326164	0.030625	0.032416
RS	26	0.897632	1.846529	128.065786	0.028982	0.030662
RS	27	0.989915	1.846529	132.814720	0.030056	0.032138
RS	28	1.090733	2.072562	122.522793	0.027727	0.029623
RS	29	1.200877	2.072562	126.651147	0.028661	0.030880
RS	30	1.321210	2.363430	114.662852	0.025948	0.027911
RS	31	1.452674	2.363430	118.225145	0.026755	0.028954
RS	32	1.596298	2.723068	105.691880	0.023918	0.025815
RS	33	1.753208	2.723068	108.754290	0.024611	0.026668
RS	34	1.924632	3.157821	96.416409	0.021819	0.023557
RS	35	2.111913	3.157821	99.042263	0.022413	0.024251
RS	36	2.316518	3.677635	87.294036	0.019755	0.021279
RS	37	2.540049	3.677635	89.540653	0.020263	0.021835
RS	38	2.784257	4.296570	78.562374	0.017779	0.019055
RS	39	3.051054	4.296570	80.481431	0.018213	0.019489
RS	40	3.342530	5.032939	70.343113	0.015919	0.016924
RS	41	3.660969	5.032939	71.981207	0.016290	0.017248
RS	42	4.008863	5.907579	62.719203	0.014193	0.014911
RS	43	4.388938	5.907579	64.117080	0.014510	0.015141
RS	44	4.804171	6.939676	55.770016	0.012621	0.013046
RS	45	5.257813	6.939676	56.960806	0.012890	0.013199
RS	46	5.753417	8.141931	49.559959	0.011216	0.011357
RS	47	6.294865	8.141931	50.568105	0.011444	0.011453
RS	48	6.886398	9.520232	44.098444	0.009980	0.009863
RS	49	7.532649	9.520232	44.940959	0.010170	0.009920
RS	50	8.238679	11.085575	39.301694	0.008894	0.008560
RS	51	9.010017	11.085575	39.992452	0.009050	0.008594
RS	52	9.852705	12.886929	34.977499	0.007915	0.007419
RS	53	10.773343	12.886929	35.534665	0.008042	0.007444
RS	54	11.779140	16.461803	28.329550	0.006411	0.005864
RS	55	12.877976	16.461803	28.933307	0.006548	0.005925
RS	56	14.078455	16.461803	29.366226	0.006646	0.005956
RS	57	15.389980	16.461803	29.603227	0.006699	0.005954
RS	58	16.822822	134.448868	3.779954	0.000855	0.000890
RS	59	18.388205	134.448868	4.093548	0.000926	0.000951
RS	60	20.098387	134.448868	4.429506	0.001002	0.001016
RS	61	21.966763	134.448868	4.788709	0.001084	0.001084
RS	62	24.007966	134.448868	5.171921	0.001170	0.001156
RS	63	26.237983	134.448868	395.362520	0.089471	0.067413
PA	4+25*2+4+6 0.002451014 0.004332261 26.237983203 630.836625352 19.917570359 5.649843735 2.924929185 2.065089050 1.719663740 1.566157495 1.499993355 1.483956825 1.507304376 1.570939645 1.681373894 1.846529171 2.072561794 2.363429759 2.723068226 3.157821032 3.677634674 4.296569818 5.032938932 5.907578801 6.939675535 8.141930835 9.520232216 11.085574721 12.886928580 16.461803398 134.448868029
//
IT	5036
RD	9
LK	-7478.121022
QD	-37.216377 -> -27.731761
RI	0.0046787377
TR	0.002106	0.004423
MT	27.375205
MM	C_pi: 14.507580, n_recomb: 4918.134276
RS	0	0.000000	1651.127826	0.026908	0.000005	0.000000
RS	1	0.009323	1651.127826	0.029418	0.000006	0.000000
RS	2	0.019516	1651.127826	0.032161	0.000007	0.000001
RS	3	0.030659	1651.127826	0.035160	0.000007	0.000003
RS	4	0.042841	33.018326	1.921810	0.000391	0.000154
RS	5	0.056159	33.018326	2.100167	0.000427	0.000233
RS	6	0.070718	7.834752	9.664399	0.001965	0.001156
RS	7	0.086635	7.834752	10.543402	0.002144	0.001532
RS	8	0.104036	3.682060	24.436683	0.004969	0.003747
RS	9	0.123059	3.682060	26.572135	0.005403	0.004574
RS	10	0.143856	2.467814	43.024218	0.008748	0.007669
RS	11	0.166592	2.467814	46.586687	0.009472	0.008854
RS	12	0.191447	1.996195	62.225481	0.012652	0.012030
RS	13	0.218620	1.996195	67.069055	0.013637	0.013394
RS	14	0.248327	1.783606	80.720896	0.016413	0.016180
RS	15	0.280803	1.783606	86.587817	0.017606	0.017641
RS	16	0.316307	1.681286	98.294719	0.019986	0.019961
RS	17	0.355121	1.681286	104.903714	0.021330	0.021537
RS	18	0.397554	1.638354	114.592122	0.023300	0.023418
RS	19	0.443943	1.638354	121.631877	0.024731	0.025124
RS	20	0.494658	1.640168	128.609338	0.026150	0.026474
RS	21	0.550100	1.640168	135.731511	0.027598	0.028260
RS	22	0.610712	1.686478	138.934181	0.028249	0.028869
RS	23	0.676975	1.686478	145.792494	0.029644	0.030643
RS	24	0.749416	1.783086	144.331150	0.029347	0.030306
RS	25	0.828611	1.783086	150.650857	0.030632	0.031978
RS	26	0.915189	1.937047	144.427636	0.029366	0.030641
RS	27	1.009840	1.937047	150.057100	0.030511	0.032144
RS	28	1.113316	2.153501	139.978159	0.028462	0.029965
RS	29	1.226438	2.153501	144.883787	0.029459	0.031264
RS	30	1.350108	2.435276	132.411103	0.026923	0.028536
RS	31	1.485309	2.435276	136.630950	0.027781	0.029627
RS	32	1.633114	2.785181	123.118110	0.025033	0.026640
RS	33	1.794700	2.785181	126.717919	0.025765	0.027541
RS	34	1.971352	3.208553	113.089541	0.022994	0.024507
RS	35	2.164473	3.208553	116.140315	0.023615	0.025243
RS	36	2.375600	3.714594	102.923721	0.020927	0.022289
RS	37	2.606412	3.714594	105.494404	0.021450	0.022881
RS	38	2.858743	4.317078	92.956638	0.018901	0.020072
RS	39	3.134600	4.317078	95.112718	0.019339	0.020536
RS	40	3.436177	5.034547	83.383898	0.016954	0.017905
RS	41	3.765870	5.034547	85.186907	0.017321	0.018253
RS	42	4.126303	5.888491	74.355497	0.015119	0.015825
RS	43	4.520340	5.888491	75.860852	0.015425	0.016074
RS	44	4.951116	6.898855	66.018421	0.013423	0.013872
RS	45	5.422054	6.898855	67.271913	0.013678	0.014039
RS	46	5.936901	8.078695	58.498763	0.011895	0.012088
RS	47	6.499748	8.078695	59.534154	0.012105	0.012190
RS	48	7.115073	9.432918	51.849636	0.010543	0.010496
RS	49	7.787767	9.432918	52.689750	0.010713	0.010553
RS	50	8.523179	10.969314	46.001699	0.009353	0.009100
RS	51	9.327158	10.969314	46.664032	0.009488	0.009128
RS	52	10.206094	12.731141	40.744582	0.008285	0.007870
RS	53	11.166978	12.731141	41.251361	0.008388	0.007884
RS	54	12.217450	16.217398	32.865450	0.006683	0.006201
RS	55	13.365862	16.217398	33.450524	0.006801	0.006251
RS	56	14.621346	16.217398	33.819697	0.006877	0.006267
RS	57	15.993884	16.217398	33.944515	0.006902	0.006243
RS	58	17.494390	154.044276	3.721544	0.000757	0.000788
RS	59	19.134795	154.044276	4.038110	0.000821	0.000844
RS	60	20.928142	154.044276	4.378473	0.000890	0.000904
RS	61	22.888691	154.044276	4.743804	0.000965	0.000967
RS	62	25.032032	154.044276	5.135196	0.001044	0.001034
RS	63	27.375205	154.044276	443.735037	0.090224	0.069599
PA	4+25*2+4+6 0.002105888 0.004422647 27.375205360 1651.127825535 33.018326354 7.834752324 3.682059942 2.467814265 1.996194655 1.783606100 1.681285563 1.638353570 1.640167543 1.686478114 1.783086034 1.937046567 2.153501473 2.435276423 2.785181364 3.208553314 3.714594240 4.317077947 5.034546860 5.888491127 6.898854537 8.078694708 9.432917541 10.969314130 12.731141392 16.217398267 154.044275804
//
IT	5599
RD	10
LK	-7460.188721
QD	-31.643654 -> -24.255845
RI	0.0036416519
TR	0.001844	0.004492
MT	28.488200
MM	C_pi: 15.609744, n_recomb: 5358.811372
RS	0	0.000000	4097.750273	0.011867	0.000002	0.000000
RS	1	0.009392	4097.750273	0.012982	0.000002	0.000000
RS	2	0.019667	4097.750273	0.014201	0.000003	0.000001
RS	3	0.030907	4097.750273	0.015536	0.000003	0.000001
RS	4	0.043202	52.527442	1.325657	0.000247	0.000101
RS	5	0.056652	52.527442	1.449825	0.000271	0.000153
RS	6	0.071365	10.488775	7.935696	0.001481	0.000901
RS	7	0.087460	10.488775	8.667440	0.001617	0.001191
RS	8	0.105067	4.503819	22.016426	0.004108	0.003200
RS	9	0.124328	4.503819	23.977790	0.004474	0.003893
RS	10	0.145398	2.883946	40.706246	0.007596	0.006853
RS	11	0.168447	2.883946	44.160906	0.008241	0.007884
RS	12	0.193660	2.279270	60.494681	0.011289	0.010987
RS	13	0.221242	2.279270	65.347759	0.012194	0.012189
RS	14	0.251414	2.007780	79.962392	0.014922	0.014953
RS	15	0.284420	2.007780	85.987000	0.016046	0.016250
RS	16	0.320527	1.869824	99.056333	0.018485	0.018628
RS	17	0.360024	1.869824	106.000159	0.019781	0.020051
RS	18	0.403231	1.799862	117.538960	0.021934	0.022095
RS	19	0.450497	1.799862	125.106297	0.023346	0.023676
RS	20	0.502202	1.779712	134.299006	0.025061	0.025298
RS	21	0.558763	1.779712	142.125049	0.026522	0.027002
RS	22	0.620636	1.808436	147.602645	0.027544	0.027967
RS	23	0.688321	1.808436	155.287810	0.028978	0.029703
RS	24	0.762363	1.891370	155.790070	0.029072	0.029760
RS	25	0.843360	1.891370	162.983688	0.030414	0.031428
RS	26	0.931964	2.034798	158.110868	0.029505	0.030469
RS	27	1.028890	2.034798	164.587471	0.030713	0.031991
RS	28	1.134919	2.242823	155.121659	0.028947	0.030134
RS	29	1.250908	2.242823	160.795028	0.030006	0.031466
RS	30	1.377790	2.517083	148.260213	0.027667	0.028983
RS	31	1.516590	2.517083	153.140711	0.028577	0.030113
RS	32	1.668426	2.859198	139.048810	0.025948	0.027296
RS	33	1.834524	2.859198	143.192792	0.026721	0.028236
RS	34	2.016222	3.273414	128.630835	0.024004	0.025305
RS	35	2.214985	3.273414	132.110711	0.024653	0.026076
RS	36	2.432418	3.768072	117.730522	0.021970	0.023168
RS	37	2.670272	3.768072	120.622927	0.022509	0.023789
RS	38	2.930467	4.356413	106.777514	0.019926	0.020980
RS	39	3.215100	4.356413	109.159737	0.020370	0.021466
RS	40	3.526467	5.056830	96.041456	0.017922	0.018799
RS	41	3.867078	5.056830	97.989601	0.018286	0.019163
RS	42	4.239682	5.890928	85.743684	0.016001	0.016671
RS	43	4.647281	5.890928	87.328753	0.016296	0.016930
RS	44	5.093164	6.878778	76.106343	0.014202	0.014647
RS	45	5.580926	6.878778	77.388413	0.014441	0.014819
RS	46	6.114501	8.033104	67.327615	0.012564	0.012779
RS	47	6.698191	8.033104	68.351430	0.012755	0.012881
RS	48	7.336703	9.357217	59.515479	0.011106	0.011100
RS	49	8.035187	9.357217	60.310872	0.011255	0.011152
RS	50	8.799275	10.855157	52.625067	0.009820	0.009619
RS	51	9.635129	10.855157	53.213748	0.009930	0.009636
RS	52	10.549490	12.563684	46.435419	0.008665	0.008308
RS	53	11.549731	12.563684	46.843979	0.008741	0.008306
RS	54	12.643918	15.926521	37.364348	0.006973	0.006536
RS	55	13.840876	15.926521	37.885791	0.007070	0.006573
RS	56	15.150257	15.926521	38.141436	0.007118	0.006569
RS	57	16.582620	15.926521	38.100278	0.007110	0.006519
RS	58	18.149516	172.948342	3.647361	0.000681	0.000707
RS	59	19.863581	172.948342	3.964012	0.000740	0.000759
RS	60	21.738637	172.948342	4.305444	0.000803	0.000814
RS	61	23.789806	172.948342	4.673052	0.000872	0.000873
RS	62	26.033629	172.948342	5.068194	0.000946	0.000936
RS	63	28.488200	172.948342	485.273381	0.090556	0.071268
PA	4+25*2+4+6 0.001843782 0.004491586 28.488200274 4097.750272765 52.527442469 10.488775178 4.503819432 2.883945908 2.279270141 2.007779761 1.869824425 1.799862372 1.779711674 1.808436143 1.891369626 2.034797982 2.242822692 2.517082774 2.859197806 3.273414139 3.768072019 4.356412590 5.056829777 5.890928342 6.878777924 8.033103663 9.357216780 10.855156796 12.563683925 15.926521219 172.948341905
//
IT	5956
RD	11
LK	-7446.139665
QD	-27.266729 -> -21.362673
RI	0.0029263731
TR	0.001639	0.004541
MT	29.609762
MM	C_pi: 16.587362, n_recomb: 5742.598537
RS	0	0.000000	9790.025365	0.005347	0.000001	0.000000
RS	1	0.009459	9790.025365	0.005853	0.000001	0.000000
RS	2	0.019813	9790.025365	0.006407	0.000001	0.000000
RS	3	0.031147	9790.025365	0.007013	0.000001	0.000001
RS	4	0.043552	80.101399	0.938185	0.000163	0.000069
RS	5	0.057131	80.101399	1.026781	0.000179	0.000104
RS	6	0.071994	13.543746	6.642717	0.001157	0.000727
RS	7	0.088264	13.543746	7.262206	0.001265	0.000959
RS	8	0.106072	5.349145	20.077848	0.003496	0.002810
RS	9	0.125565	5.349145	21.894359	0.003813	0.003408
RS	10	0.146901	3.294127	38.703082	0.006740	0.006257
RS	11	0.170256	3.294127	42.053048	0.007323	0.007171
RS	12	0.195821	2.558885	58.709328	0.010223	0.010189
RS	13	0.223803	2.558885	63.535287	0.011064	0.011260
RS	14	0.254432	2.233168	78.626794	0.013692	0.013960
RS	15	0.287959	2.233168	84.728575	0.014754	0.015119
RS	16	0.324657	2.062410	98.644000	0.017178	0.017490
RS	17	0.364826	2.062410	105.805220	0.018425	0.018781
RS	18	0.408795	1.966444	118.729057	0.020675	0.020913
RS	19	0.456923	1.966444	126.686178	0.022061	0.022383
RS	20	0.509603	1.924465	137.748508	0.023987	0.024198
RS	21	0.567267	1.924465	146.141471	0.025449	0.025823
RS	22	0.630385	1.935588	153.715838	0.026768	0.027071
RS	23	0.699474	1.935588	162.110779	0.028230	0.028766
RS	24	0.775098	2.005089	164.579642	0.028659	0.029156
RS	25	0.857876	2.005089	172.560973	0.030049	0.030815
RS	26	0.948483	2.138644	169.200917	0.029464	0.030193
RS	27	1.047662	2.138644	176.470526	0.030730	0.031729
RS	28	1.156222	2.339352	167.890625	0.029236	0.030170
RS	29	1.275051	2.339352	174.303740	0.030353	0.031529
RS	30	1.405120	2.607667	162.033627	0.028216	0.029286
RS	31	1.547492	2.607667	167.564359	0.029179	0.030449
RS	32	1.703332	2.944000	153.230663	0.026683	0.027808
RS	33	1.873914	2.944000	157.917873	0.027499	0.028781
RS	34	2.060631	3.351496	142.743070	0.024857	0.025967
RS	35	2.265009	3.351496	146.654044	0.025538	0.026768
RS	36	2.488721	3.837607	131.400481	0.022882	0.023926
RS	37	2.733594	3.837607	134.614713	0.023441	0.024571
RS	38	3.001630	4.414947	119.715269	0.020847	0.021785
RS	39	3.295020	4.414947	122.318637	0.021300	0.022287
RS	40	3.616163	5.101588	108.025562	0.018811	0.019606
RS	41	3.967683	5.101588	110.107100	0.019174	0.019982
RS	42	4.352454	5.918951	96.623210	0.016826	0.017447
RS	43	4.773622	5.918951	98.269247	0.017112	0.017712
RS	44	5.234629	6.886827	85.808355	0.014942	0.015367
RS	45	5.739243	6.886827	87.093981	0.015166	0.015539
RS	46	6.291590	8.017138	75.857314	0.013210	0.013428
RS	47	6.896185	8.017138	76.839377	0.013381	0.013525
RS	48	7.557970	9.311088	66.941399	0.011657	0.011672
RS	49	8.282355	9.311088	67.657652	0.011782	0.011714
RS	50	9.075260	10.768475	59.048767	0.010283	0.010115
RS	51	9.943169	10.768475	59.525554	0.010366	0.010117
RS	52	10.893175	12.419005	51.954979	0.009047	0.008730
RS	53	11.933044	12.419005	52.223326	0.009094	0.008709
RS	54	13.071276	15.642280	41.764822	0.007273	0.006869
RS	55	14.317177	15.642280	42.179639	0.007345	0.006889
RS	56	15.680930	15.642280	42.275255	0.007362	0.006862
RS	57	17.173684	15.642280	42.019168	0.007317	0.006782
RS	58	18.807640	191.083088	3.568592	0.000621	0.000642
RS	59	20.596157	191.083088	3.883796	0.000676	0.000691
RS	60	22.553853	191.083088	4.224468	0.000736	0.000743
RS	61	24.696731	191.083088	4.592181	0.000800	0.000799
RS	62	27.042310	191.083088	4.988502	0.000869	0.000858
RS	63	29.609762	191.083088	520.123252	0.090573	0.072523
PA	4+25*2+4+6 0.001638653 0.004540984 29.609762051 9790.025365186 80.101399224 13.543745882 5.349144611 3.294126882 2.558884907 2.233168058 2.062410406 1.966443567 1.924464644 1.935588360 2.005088888 2.138643749 2.339352259 2.607667181 2.943999529 3.351495875 3.837606505 4.414946732 5.101588037 5.918951061 6.886827184 8.017138213 9.311087751 10.768474533 12.419005348 15.642279621 191.083087868
//
IT	5611
RD	12
LK	-7434.842895
QD	-23.770527 -> -18.925126
RI	0.0024260338
TR	0.001473	0.004573
MT	30.765066
MM	C_pi: 17.463718, n_recomb: 6074.811164
RS	0	0.000000	22177.407828	0.002509	0.000000	0.000000
RS	1	0.009526	22177.407828	0.002748	0.000000	0.000000
RS	2	0.019958	22177.407828	0.003010	0.000000	0.000000
RS	3	0.031385	22177.407828	0.003297	0.000001	0.000000
RS	4	0.043900	117.234893	0.683042	0.000112	0.000049
RS	5	0.057607	117.234893	0.748038	0.000123	0.000074
RS	6	0.072620	16.889035	5.684179	0.000936	0.000606
RS	7	0.089063	16.889035	6.219526	0.001024	0.000797
RS	8	0.107073	6.174822	18.592880	0.003061	0.002533
RS	9	0.126797	6.174822	20.296876	0.003341	0.003062
RS	10	0.148401	3.680490	37.113384	0.006109	0.005826
RS	11	0.172063	3.680490	40.378078	0.006647	0.006654
RS	12	0.197978	2.826290	57.104194	0.009400	0.009583
RS	13	0.226362	2.826290	61.893344	0.010189	0.010551
RS	14	0.257450	2.455205	77.076511	0.012688	0.013157
RS	15	0.291499	2.455205	83.207754	0.013697	0.014203
RS	16	0.328791	2.256613	97.526276	0.016054	0.016521
RS	17	0.369636	2.256613	104.820329	0.017255	0.017700
RS	18	0.414371	2.136768	118.693095	0.019539	0.019862
RS	19	0.463367	2.136768	126.928995	0.020894	0.021234
RS	20	0.517031	2.073593	139.495576	0.022963	0.023179
RS	21	0.575807	2.073593	148.334939	0.024418	0.024733
RS	22	0.640181	2.067314	157.760853	0.025970	0.026201
RS	23	0.710687	2.067314	166.753455	0.027450	0.027856
RS	24	0.787909	2.123680	171.092790	0.028164	0.028525
RS	25	0.872487	2.123680	179.771347	0.029593	0.030174
RS	26	0.965122	2.247993	177.973767	0.029297	0.029847
RS	27	1.066580	2.247993	185.972784	0.030614	0.031394
RS	28	1.177703	2.442432	178.442590	0.029374	0.030108
RS	29	1.299411	2.442432	185.556888	0.030545	0.031491
RS	30	1.432712	2.706281	173.785279	0.028608	0.029474
RS	31	1.578711	2.706281	179.947064	0.029622	0.030668
RS	32	1.738617	3.038759	165.635531	0.027266	0.028200
RS	33	1.913755	3.038759	170.859647	0.028126	0.029205
RS	34	2.105576	3.441937	155.338933	0.025571	0.026513
RS	35	2.315669	3.441937	159.681572	0.026286	0.027342
RS	36	2.545774	3.922385	143.808727	0.023673	0.024577
RS	37	2.797798	3.922385	147.347270	0.024255	0.025243
RS	38	3.073828	4.492103	131.625410	0.021667	0.022494
RS	39	3.376152	4.492103	134.450543	0.022132	0.023012
RS	40	3.707274	5.168762	119.187559	0.019620	0.020333
RS	41	4.069937	5.168762	121.398717	0.019984	0.020718
RS	42	4.467145	5.973479	106.852487	0.017589	0.018157
RS	43	4.902190	5.973479	108.550124	0.017869	0.018424
RS	44	5.378675	6.925541	94.997517	0.015638	0.016034
RS	45	5.900547	6.925541	96.271615	0.015848	0.016202
RS	46	6.472131	8.035744	83.979790	0.013824	0.014034
RS	47	7.098161	8.035744	84.899789	0.013976	0.014123
RS	48	7.783824	9.302816	74.039348	0.012188	0.012212
RS	49	8.534800	9.302816	74.651447	0.012289	0.012240
RS	50	9.357310	10.721912	65.204201	0.010734	0.010587
RS	51	10.258169	10.721912	65.539527	0.010789	0.010572
RS	52	11.244839	12.315219	57.252946	0.009425	0.009137
RS	53	12.325495	12.315219	57.346711	0.009440	0.009093
RS	54	13.509089	15.394460	46.036485	0.007578	0.007199
RS	55	14.805426	15.394460	46.305518	0.007623	0.007199
RS	56	16.225246	15.394460	46.199617	0.007605	0.007144
RS	57	17.780312	15.394460	45.685974	0.007521	0.007031
RS	58	19.483506	208.483407	3.492315	0.000575	0.000591
RS	59	21.348938	208.483407	3.805465	0.000626	0.000637
RS	60	23.392063	208.483407	4.144590	0.000682	0.000687
RS	61	25.629806	208.483407	4.511408	0.000743	0.000739
RS	62	28.080705	208.483407	4.907657	0.000808	0.000796
RS	63	30.765066	208.483407	548.937324	0.090363	0.073460
PA	4+25*2+4+6 0.001473296 0.004572589 30.765066192 22177.407828420 117.234892802 16.889034685 6.174822293 3.680490377 2.826290352 2.455204692 2.256613035 2.136768183 2.073592961 2.067313738 2.123679818 2.247993235 2.442432467 2.706281335 3.038759401 3.441936555 3.922384562 4.492102703 5.168761984 5.973479362 6.925541023 8.035744118 9.302816268 10.721912086 12.315219124 15.394460321 208.483406684
//
IT	5286
RD	13
LK	-7425.517558
QD	-20.924294 -> -16.847528
RI	0.0020696274
TR	0.001336	0.004588
MT	31.971983
MM	C_pi: 18.262179, n_recomb: 6362.167457
RS	0	0.000000	46739.396291	0.001253	0.000000	0.000000
RS	1	0.009592	46739.396291	0.001373	0.000000	0.000000
RS	2	0.020105	46739.396291	0.001505	0.000000	0.000000
RS	3	0.031625	46739.396291	0.001650	0.000000	0.000000
RS	4	0.044251	165.227810	0.511410	0.000080	0.000036
RS	5	0.058088	165.227810	0.560435	0.000088	0.000054
RS	6	0.073252	20.387976	4.975457	0.000782	0.000520
RS	7	0.089871	20.387976	5.448276	0.000856	0.000683
RS	8	0.108084	6.941595	17.504696	0.002751	0.002338
RS	9	0.128044	6.941595	19.126986	0.003006	0.002818
RS	10	0.149918	4.028520	35.957283	0.005652	0.005522
RS	11	0.173891	4.028520	39.163677	0.006156	0.006287
RS	12	0.200163	3.074671	55.794168	0.008770	0.009129
RS	13	0.228955	3.074671	60.553185	0.009518	0.010017
RS	14	0.260510	2.670406	75.532096	0.011872	0.012507
RS	15	0.295091	2.670406	81.668445	0.012837	0.013462
RS	16	0.332989	2.450730	96.027417	0.015094	0.015693
RS	17	0.374522	2.450730	103.396600	0.016252	0.016777
RS	18	0.420039	2.310019	117.840168	0.018522	0.018927
RS	19	0.469922	2.310019	126.269580	0.019847	0.020214
RS	20	0.524591	2.226699	139.994505	0.022004	0.022242
RS	21	0.584503	2.226699	149.179845	0.023448	0.023731
RS	22	0.650162	2.203362	160.192764	0.025179	0.025369
RS	23	0.722119	2.203362	169.682912	0.026671	0.026987
RS	24	0.800979	2.246916	175.743257	0.027623	0.027888
RS	25	0.887403	2.246916	185.032588	0.029083	0.029526
RS	26	0.982117	2.362569	184.772738	0.029042	0.029456
RS	27	1.085916	2.362569	193.435830	0.030404	0.031012
RS	28	1.199672	2.551686	187.037668	0.029398	0.029972
RS	29	1.324339	2.551686	194.810004	0.030620	0.031379
RS	30	1.460965	2.812417	183.692909	0.028873	0.029572
RS	31	1.610697	2.812417	190.461669	0.029937	0.030796
RS	32	1.774791	3.142820	176.368399	0.027721	0.028494
RS	33	1.954625	3.142820	182.119616	0.028625	0.029530
RS	34	2.151709	3.543920	166.464395	0.026165	0.026960
RS	35	2.367699	3.543920	171.238162	0.026915	0.027817
RS	36	2.604406	4.021453	154.956600	0.024356	0.025134
RS	37	2.863819	4.021453	158.823588	0.024964	0.025823
RS	38	3.148115	4.586835	142.479072	0.022395	0.023118
RS	39	3.459682	4.586835	145.530877	0.022874	0.023652
RS	40	3.801135	5.257359	129.480460	0.020352	0.020986
RS	41	4.175341	5.257359	131.823972	0.020720	0.021379
RS	42	4.585442	6.053789	116.377214	0.018292	0.018805
RS	43	5.034880	6.053789	118.125142	0.018567	0.019073
RS	44	5.527430	6.994811	103.620112	0.016287	0.016650
RS	45	6.067226	6.994811	104.876535	0.016484	0.016814
RS	46	6.658801	8.089898	91.647179	0.014405	0.014601
RS	47	7.307121	8.089898	92.494041	0.014538	0.014680
RS	48	8.017629	9.335030	80.770211	0.012695	0.012721
RS	49	8.796291	9.335030	81.262269	0.012773	0.012734
RS	50	9.649644	10.720366	71.062291	0.011170	0.011036
RS	51	10.584852	10.720366	71.235280	0.011197	0.011001
RS	52	11.609768	12.260236	62.310284	0.009794	0.009527
RS	53	12.732996	12.260236	62.203008	0.009777	0.009458
RS	54	13.963967	15.197599	50.169862	0.007886	0.007525
RS	55	15.313016	15.197599	50.258557	0.007900	0.007501
RS	56	16.791468	15.197599	49.915208	0.007846	0.007417
RS	57	18.411737	15.197599	49.107970	0.007719	0.007268
RS	58	20.187426	225.237679	3.422625	0.000538	0.000550
RS	59	22.133443	225.237679	3.733708	0.000587	0.000594
RS	60	24.266126	225.237679	4.071176	0.000640	0.000642
RS	61	26.603382	225.237679	4.436869	0.000697	0.000692
RS	62	29.164832	225.237679	4.832668	0.000760	0.000747
RS	63	31.971983	225.237679	572.577758	0.089997	0.074155
PA	4+25*2+4+6 0.001336320 0.004588171 31.971983069 46739.396290979 165.227809649 20.387976430 6.941594544 4.028519841 3.074670519 2.670406459 2.450730100 2.310019299 2.226698954 2.203362104 2.246915712 2.362569337 2.551685838 2.812417428 3.142820311 3.543920128 4.021452663 4.586834860 5.257359037 6.053789349 6.994811228 8.089898119 9.335029980 10.720365523 12.260236273 15.197598750 225.237679048
//
IT	5802
RD	14
LK	-7417.630834
QD	-18.563093 -> -15.057051
RI	0.0018101080
TR	0.001220	0.004590
MT	33.238345
MM	C_pi: 19.001504, n_recomb: 6611.425074
RS	0	0.000000	103001.326778	0.000594	0.000000	0.000000
RS	1	0.009660	103001.326778	0.000652	0.000000	0.000000
RS	2	0.020252	103001.326778	0.000714	0.000000	0.000000
RS	3	0.031868	103001.326778	0.000784	0.000000	0.000000
RS	4	0.044606	225.140856	0.393086	0.000059	0.000027
RS	5	0.058575	225.140856	0.431044	0.000065	0.000041
RS	6	0.073892	23.905940	4.450051	0.000673	0.000458
RS	7	0.090690	23.905940	4.876513	0.000738	0.000600
RS	8	0.109110	7.619220	16.750501	0.002534	0.002202
RS	9	0.129309	7.619220	18.318449	0.002771	0.002648
RS	10	0.151459	4.328157	35.214096	0.005326	0.005316
RS	11	0.175749	4.328157	38.391381	0.005807	0.006036
RS	12	0.202385	3.299159	54.821368	0.008292	0.008793
RS	13	0.231595	3.299159	59.565752	0.009010	0.009620
RS	14	0.263625	2.876231	74.113494	0.011210	0.011981
RS	15	0.298750	2.876231	80.245637	0.012137	0.012861
RS	16	0.337268	2.643568	94.355123	0.014272	0.014981
RS	17	0.379506	2.643568	101.761386	0.015392	0.015986
RS	18	0.425825	2.485713	116.460221	0.017615	0.018093
RS	19	0.476618	2.485713	125.018979	0.018910	0.019307
RS	20	0.532317	2.383581	139.596495	0.021114	0.021379
RS	21	0.593396	2.383581	149.046245	0.022544	0.022811
RS	22	0.660375	2.343607	161.390813	0.024411	0.024578
RS	23	0.733825	2.343607	171.292130	0.025909	0.026162
RS	24	0.814369	2.374637	178.903866	0.027060	0.027256
RS	25	0.902694	2.374637	188.725162	0.028545	0.028883
RS	26	0.999550	2.482121	189.935427	0.028728	0.029037
RS	27	1.105762	2.482121	199.199657	0.030130	0.030603
RS	28	1.222234	2.666721	193.960704	0.029337	0.029783
RS	29	1.349957	2.666721	202.346934	0.030606	0.031212
RS	30	1.490018	2.925512	191.981618	0.029038	0.029600
RS	31	1.643607	2.925512	199.330841	0.030149	0.030853
RS	32	1.812033	3.255403	185.596821	0.028072	0.028709
RS	33	1.996728	3.255403	191.863012	0.029020	0.029776
RS	34	2.199264	3.656412	176.236101	0.026656	0.027326
RS	35	2.421364	3.656412	181.439301	0.027443	0.028211
RS	36	2.664918	4.133493	164.918417	0.024944	0.025611
RS	37	2.931999	4.133493	169.118597	0.025580	0.026323
RS	38	3.224878	4.697528	152.317901	0.023039	0.023669
RS	39	3.546049	4.697528	155.603880	0.023536	0.024219
RS	40	3.898243	5.365477	138.922872	0.021013	0.021574
RS	41	4.284458	5.365477	141.405916	0.021388	0.021975
RS	42	4.707980	6.157780	125.201099	0.018937	0.019396
RS	43	5.172413	6.157780	127.003963	0.019210	0.019667
RS	44	5.681708	7.092488	111.672016	0.016891	0.017219
RS	45	6.240199	7.092488	112.911602	0.017078	0.017378
RS	46	6.852638	8.177621	98.852937	0.014952	0.015130
RS	47	7.524236	8.177621	99.623137	0.015068	0.015199
RS	48	8.260708	9.406199	87.128642	0.013178	0.013200
RS	49	9.068321	9.406199	87.492501	0.013234	0.013198
RS	50	9.953946	10.763121	76.620691	0.011589	0.011463
RS	51	10.925118	10.763121	76.618093	0.011589	0.011407
RS	52	11.990103	12.254501	67.128952	0.010153	0.009902
RS	53	13.157961	12.254501	66.801326	0.010104	0.009807
RS	54	14.438629	15.054989	54.169251	0.008193	0.007847
RS	55	15.843005	15.054989	54.047561	0.008175	0.007797
RS	56	17.383039	15.054989	53.436075	0.008082	0.007681
RS	57	19.071833	15.054989	52.305192	0.007911	0.007494
RS	58	20.923759	241.420765	3.361628	0.000508	0.000518
RS	59	22.954574	241.420765	3.670981	0.000555	0.000560
RS	60	25.181558	241.420765	4.007086	0.000606	0.000606
RS	61	27.623660	241.420765	4.371890	0.000661	0.000655
RS	62	30.301660	241.420765	4.767400	0.000721	0.000707
RS	63	33.238345	241.420765	591.930513	0.089531	0.074671
PA	4+25*2+4+6 0.001220254 0.004589946 33.238344675 103001.326778361 225.140855998 23.905940452 7.619219835 4.328156987 3.299159079 2.876230596 2.643567662 2.485713440 2.383581195 2.343607442 2.374637237 2.482120537 2.666721175 2.925512133 3.255402901 3.656411581 4.133492913 4.697527701 5.365476799 6.157780254 7.092488004 8.177621054 9.406199417 10.763121192 12.254501213 15.054989371 241.420765042
//
IT	5380
RD	15
LK	-7410.818653
QD	-16.569812 -> -13.498090
RI	0.0016166446
TR	0.001120	0.004580
MT	34.568159
MM	C_pi: 19.696572, n_recomb: 6828.603814
RS	0	0.000000	212673.335606	0.000299	0.000000	0.000000
RS	1	0.009728	212673.335606	0.000328	0.000000	0.000000
RS	2	0.020402	212673.335606	0.000360	0.000000	0.000000
RS	3	0.032114	212673.335606	0.000395	0.000000	0.000000
RS	4	0.044966	297.887000	0.309342	0.000045	0.000021
RS	5	0.059068	297.887000	0.339428	0.000050	0.000032
RS	6	0.074541	27.321543	4.059574	0.000594	0.000412
RS	7	0.091520	27.321543	4.451758	0.000652	0.000539
RS	8	0.110151	8.187905	16.274573	0.002383	0.002110
RS	9	0.130594	8.187905	17.811900	0.002608	0.002534
RS	10	0.153025	4.573736	34.848865	0.005103	0.005188
RS	11	0.177639	4.573736	38.025937	0.005569	0.005877
RS	12	0.204647	3.496874	54.186826	0.007935	0.008552
RS	13	0.234282	3.496874	58.936137	0.008631	0.009334
RS	14	0.266800	3.071049	72.875881	0.010672	0.011552
RS	15	0.302481	3.071049	79.003538	0.011570	0.012373
RS	16	0.341633	2.834375	92.634896	0.013566	0.014364
RS	17	0.384594	2.834375	100.053843	0.014652	0.015304
RS	18	0.431734	2.663605	114.751965	0.016805	0.017344
RS	19	0.483460	2.663605	123.392229	0.018070	0.018495
RS	20	0.540217	2.544203	138.561151	0.020291	0.020582
RS	21	0.602496	2.544203	148.209791	0.021704	0.021965
RS	22	0.670832	2.488045	161.653243	0.023673	0.023828
RS	23	0.745817	2.488045	171.892460	0.025172	0.025381
RS	24	0.828096	2.506783	180.884890	0.026489	0.026636
RS	25	0.918378	2.506783	191.168057	0.027995	0.028253
RS	26	1.017443	2.606480	193.759416	0.028375	0.028602
RS	27	1.126145	2.606480	203.566192	0.029811	0.030177
RS	28	1.245421	2.787245	199.477493	0.029212	0.029556
RS	29	1.376300	2.787245	208.434502	0.030524	0.031006
RS	30	1.519910	3.045097	198.876858	0.029124	0.029573
RS	31	1.677490	3.045097	206.779131	0.030281	0.030855
RS	32	1.850399	3.375830	193.502882	0.028337	0.028859
RS	33	2.040129	3.375830	200.270365	0.029328	0.029957
RS	34	2.248315	3.778485	184.794740	0.027062	0.027622
RS	35	2.476752	3.778485	190.424454	0.027886	0.028537
RS	36	2.727411	4.257282	173.798465	0.025452	0.026020
RS	37	3.002454	4.257282	178.336361	0.026116	0.026756
RS	38	3.304252	4.822634	161.215439	0.023609	0.024155
RS	39	3.635408	4.822634	164.744264	0.024126	0.024723
RS	40	3.998779	5.491229	147.564215	0.021610	0.022103
RS	41	4.397496	5.491229	150.196633	0.021995	0.022515
RS	42	4.835000	6.283227	133.356286	0.019529	0.019937
RS	43	5.315063	6.283227	135.222733	0.019802	0.020211
RS	44	5.841826	7.216050	119.174110	0.017452	0.017745
RS	45	6.419830	7.216050	120.402735	0.017632	0.017901
RS	46	7.054061	8.296209	105.611190	0.015466	0.015624
RS	47	7.749988	8.296209	106.306961	0.015568	0.015684
RS	48	8.513613	9.513591	93.125506	0.013638	0.013652
RS	49	9.351521	9.513591	93.359186	0.013672	0.013635
RS	50	10.270939	10.847583	81.889435	0.011992	0.011870
RS	51	11.279795	10.847583	81.704328	0.011965	0.011793
RS	52	12.386790	12.295785	71.719435	0.010503	0.010262
RS	53	13.601470	12.295785	71.158334	0.010421	0.010141
RS	54	14.934311	14.965450	58.043538	0.008500	0.008164
RS	55	16.396807	14.965450	57.685611	0.008448	0.008087
RS	56	18.001570	14.965450	56.780049	0.008315	0.007937
RS	57	19.762440	14.965450	55.300764	0.008098	0.007710
RS	58	21.694603	257.098955	3.310155	0.000485	0.000492
RS	59	23.814722	257.098955	3.618309	0.000530	0.000533
RS	60	26.141079	257.098955	3.953575	0.000579	0.000577
RS	61	28.693738	257.098955	4.317997	0.000632	0.000625
RS	62	31.494713	257.098955	4.713693	0.000690	0.000676
RS	63	34.568159	257.098955	607.780809	0.089005	0.075054
PA	4+25*2+4+6 0.001120010 0.004579988 34.568158519 212673.335605705 297.887000149 27.321543392 8.187905051 4.573735779 3.496873640 3.071048522 2.834374790 2.663605083 2.544202692 2.488044552 2.506782958 2.606480321 2.787245184 3.045096504 3.375830108 3.778485381 4.257281758 4.822633710 5.491228882 6.283227491 7.216049671 8.296209412 9.513591412 10.847582731 12.295784845 14.965450263 257.098954632
//
IT	5198
RD	16
LK	-7404.829058
QD	-14.860992 -> -12.128168
RI	0.0014679483
TR	0.001032	0.004560
MT	35.964901
MM	C_pi: 20.359215, n_recomb: 7018.698642
RS	0	0.000000	471591.504113	0.000139	0.000000	0.000000
RS	1	0.009797	471591.504113	0.000153	0.000000	0.000000
RS	2	0.020553	471591.504113	0.000168	0.000000	0.000000
RS	3	0.032363	471591.504113	0.000184	0.000000	0.000000
RS	4	0.045330	384.487764	0.248393	0.000035	0.000017
RS	5	0.059567	384.487764	0.272726	0.000039	0.000025
RS	6	0.075199	30.545161	3.768255	0.000537	0.000378
RS	7	0.092363	30.545161	4.135145	0.000589	0.000494
RS	8	0.111207	8.638636	16.030321	0.002284	0.002054
RS	9	0.131898	8.638636	17.557441	0.002502	0.002463
RS	10	0.154616	4.763701	34.823017	0.004961	0.005121
RS	11	0.179560	4.763701	38.027310	0.005418	0.005791
RS	12	0.206947	3.666679	53.871081	0.007675	0.008387
RS	13	0.237017	3.666679	58.646179	0.008356	0.009136
RS	14	0.270034	3.253980	71.836810	0.010235	0.011203
RS	15	0.306284	3.253980	77.964803	0.011108	0.011977
RS	16	0.346086	3.022768	90.937759	0.012956	0.013824
RS	17	0.389787	3.022768	98.354165	0.014013	0.014710
RS	18	0.437769	2.843675	112.846423	0.016078	0.016666
RS	19	0.490452	2.843675	121.532490	0.017316	0.017764
RS	20	0.548295	2.708683	137.074525	0.019530	0.019845
RS	21	0.611806	2.708683	146.869495	0.020925	0.021183
RS	22	0.681538	2.636794	161.206412	0.022968	0.023117
RS	23	0.758102	2.636794	171.721744	0.024466	0.024642
RS	24	0.842166	2.643409	181.933050	0.025921	0.026031
RS	25	0.934466	2.643409	192.616456	0.027443	0.027640
RS	26	1.035808	2.735614	196.490961	0.027995	0.028159
RS	27	1.147078	2.735614	206.786690	0.029462	0.029742
RS	28	1.269248	2.913099	203.818197	0.029039	0.029300
RS	29	1.403387	2.913099	213.304908	0.030391	0.030772
RS	30	1.550667	3.170870	204.581784	0.029148	0.029503
RS	31	1.712375	3.170870	213.009711	0.030349	0.030813
RS	32	1.889925	3.503629	200.258097	0.028532	0.028956
RS	33	2.084869	3.503629	207.512173	0.029566	0.030086
RS	34	2.298910	3.909460	192.279625	0.027395	0.027862
RS	35	2.533920	3.909460	198.331729	0.028258	0.028806
RS	36	2.791953	4.391893	181.705736	0.025889	0.026371
RS	37	3.075265	4.391893	186.585129	0.026584	0.027133
RS	38	3.386331	4.960937	169.254251	0.024115	0.024586
RS	39	3.727870	4.960937	173.034745	0.024653	0.025173
RS	40	4.102869	5.633074	155.465193	0.022150	0.022581
RS	41	4.514605	5.633074	158.258084	0.022548	0.023006
RS	42	4.966676	6.428256	140.886232	0.020073	0.020433
RS	43	5.463035	6.428256	142.827300	0.020350	0.020711
RS	44	6.008020	7.363306	126.157143	0.017974	0.018234
RS	45	6.606395	7.363306	127.384071	0.018149	0.018388
RS	46	7.263389	8.443204	111.944049	0.015949	0.016086
RS	47	7.984746	8.443204	112.571791	0.016039	0.016138
RS	48	8.776771	9.654557	98.777499	0.014073	0.014079
RS	49	9.646388	9.654557	98.883755	0.014089	0.014048
RS	50	10.601196	10.971010	86.882130	0.012379	0.012257
RS	51	11.649543	10.971010	86.512700	0.012326	0.012159
RS	52	12.800592	12.381353	76.093892	0.010842	0.010609
RS	53	14.064403	12.381353	75.291415	0.010727	0.010461
RS	54	15.452024	14.926573	61.800902	0.008805	0.008478
RS	55	16.975584	14.926573	61.184755	0.008717	0.008371
RS	56	18.648400	14.926573	59.963480	0.008543	0.008185
RS	57	20.485094	14.926573	58.115732	0.008280	0.007917
RS	58	22.501721	272.333247	3.268302	0.000466	0.000471
RS	59	24.715907	272.333247	3.575887	0.000509	0.000511
RS	60	27.147007	272.333247	3.910959	0.000557	0.000554
RS	61	29.816270	272.333247	4.275652	0.000609	0.000601
RS	62	32.747029	272.333247	4.672190	0.000666	0.000651
RS	63	35.964901	272.333247	620.767141	0.088445	0.075341
PA	4+25*2+4+6 0.001032018 0.004559994 35.964900597 471591.504113164 384.487763612 30.545160648 8.638635685 4.763701079 3.666678988 3.253980127 3.022767987 2.843675297 2.708683422 2.636794393 2.643408864 2.735614168 2.913099388 3.170870057 3.503628895 3.909459777 4.391893056 4.960936912 5.633074037 6.428255563 7.363305598 8.443204264 9.654557126 10.971009655 12.381352937 14.926572884 272.333246929
//
IT	5541
RD	17
LK	-7399.484376
QD	-13.376389 -> -10.914614
RI	0.0013510494
TR	0.000954	0.004532
MT	37.420267
MM	C_pi: 20.994573, n_recomb: 7185.955974
RS	0	0.000000	1046530.743549	0.000065	0.000000	0.000000
RS	1	0.009866	1046530.743549	0.000071	0.000000	0.000000
RS	2	0.020704	1046530.743549	0.000078	0.000000	0.000000
RS	3	0.032612	1046530.743549	0.000086	0.000000	0.000000
RS	4	0.045695	485.818064	0.202972	0.000028	0.000013
RS	5	0.060069	485.818064	0.222996	0.000031	0.000020
RS	6	0.075860	33.520935	3.549879	0.000494	0.000351
RS	7	0.093210	33.520935	3.898136	0.000542	0.000459
RS	8	0.112271	8.972313	15.977893	0.002223	0.002024
RS	9	0.133213	8.972313	17.512125	0.002437	0.002426
RS	10	0.156220	4.899818	35.097142	0.004884	0.005105
RS	11	0.181498	4.899818	38.353794	0.005337	0.005766
RS	12	0.209269	3.808716	53.843091	0.007493	0.008283
RS	13	0.239780	3.808716	58.664100	0.008164	0.009010
RS	14	0.273301	3.424636	70.988318	0.009879	0.010917
RS	15	0.310129	3.424636	77.123364	0.010733	0.011655
RS	16	0.350590	3.208485	89.295659	0.012426	0.013348
RS	17	0.395043	3.208485	96.699539	0.013457	0.014190
RS	18	0.443882	3.025873	110.823300	0.015422	0.016049
RS	19	0.497539	3.025873	119.527514	0.016633	0.017102
RS	20	0.556489	2.877019	135.263774	0.018823	0.019159
RS	21	0.621255	2.877019	145.161907	0.020201	0.020459
RS	22	0.692410	2.789788	160.216273	0.022296	0.022443
RS	23	0.770585	2.789788	170.954843	0.023790	0.023943
RS	24	0.856473	2.784329	182.238959	0.025360	0.025443
RS	25	0.950834	2.784329	193.267943	0.026895	0.027044
RS	26	1.054504	2.869194	198.329243	0.027600	0.027713
RS	27	1.168402	2.869194	209.064730	0.029094	0.029305
RS	28	1.293536	3.043782	207.176945	0.028831	0.029024
RS	29	1.431015	3.043782	217.154252	0.030219	0.030516
RS	30	1.582058	3.302129	209.275208	0.029123	0.029399
RS	31	1.748001	3.302129	218.201526	0.030365	0.030738
RS	32	1.930316	3.637850	206.020447	0.028670	0.029012
RS	33	2.130617	3.637850	213.745419	0.029745	0.030173
RS	34	2.350679	4.048087	198.825705	0.027669	0.028054
RS	35	2.592451	4.048087	205.294611	0.028569	0.029029
RS	36	2.858074	4.535724	188.752084	0.026267	0.026673
RS	37	3.149903	4.535724	193.975400	0.026994	0.027462
RS	38	3.470523	5.110411	176.524768	0.024565	0.024969
RS	39	3.822773	5.110411	180.564930	0.025127	0.025577
RS	40	4.209775	5.788500	162.697140	0.022641	0.023015
RS	41	4.634956	5.788500	165.661593	0.023054	0.023453
RS	42	5.102083	6.589792	147.846546	0.020574	0.020889
RS	43	5.615295	6.589792	149.874162	0.020857	0.021174
RS	44	6.179138	7.530559	132.664318	0.018462	0.018688
RS	45	6.798607	7.530559	133.900570	0.018634	0.018841
RS	46	7.479189	8.614236	117.885423	0.016405	0.016521
RS	47	8.226914	8.614236	118.454047	0.016484	0.016565
RS	48	9.048407	9.824027	104.111833	0.014488	0.014483
RS	49	9.950943	9.824027	104.096543	0.014486	0.014438
RS	50	10.942520	11.127627	91.621230	0.012750	0.012626
RS	51	12.031921	11.127627	91.069266	0.012673	0.012509
RS	52	13.228796	12.504709	80.271543	0.011171	0.010944
RS	53	14.543749	12.504709	79.223688	0.011025	0.010768
RS	54	15.988429	14.930626	65.455091	0.009109	0.008788
RS	55	17.575635	14.930626	64.561783	0.008984	0.008649
RS	56	19.319425	14.930626	63.006507	0.008768	0.008426
RS	57	21.235250	14.930626	60.773840	0.008457	0.008116
RS	58	23.340081	287.098934	3.235869	0.000450	0.000453
RS	59	25.652564	287.098934	3.543548	0.000493	0.000493
RS	60	28.193185	287.098934	3.879116	0.000540	0.000536
RS	61	30.984451	287.098934	4.244794	0.000591	0.000582
RS	62	34.051089	287.098934	4.642906	0.000646	0.000631
RS	63	37.420267	287.098934	631.445531	0.087872	0.075558
PA	4+25*2+4+6 0.000954013 0.004532386 37.420267363 1046530.743548503 485.818063582 33.520935044 8.972313303 4.899817889 3.808716221 3.424636455 3.208485384 3.025872924 2.877019060 2.789787793 2.784328772 2.869194296 3.043782084 3.302128817 3.637849755 4.048087338 4.535723935 5.110410675 5.788500156 6.589791710 7.530559371 8.614236208 9.824026748 11.127626861 12.504708796 14.930626326 287.098933981
//
IT	5819
RD	18
LK	-7394.659215
QD	-12.072450 -> -9.832817
RI	0.0012559253
TR	0.000884	0.004498
MT	38.935634
MM	C_pi: 21.608922, n_recomb: 7333.474504
RS	0	0.000000	1077847.540491	0.000064	0.000000	0.000000
RS	1	0.009935	1077847.540491	0.000071	0.000000	0.000000
RS	2	0.020856	1077847.540491	0.000078	0.000000	0.000000
RS	3	0.032863	1077847.540491	0.000086	0.000000	0.000000
RS	4	0.046062	603.858200	0.168073	0.000023	0.000011
RS	5	0.060573	603.858200	0.184772	0.000025	0.000016
RS	6	0.076525	36.221708	3.385647	0.000462	0.000331
RS	7	0.094062	36.221708	3.720259	0.000507	0.000433
RS	8	0.113341	9.195548	16.088019	0.002194	0.002016
RS	9	0.134536	9.195548	17.644441	0.002406	0.002416
RS	10	0.157836	4.985817	35.640349	0.004860	0.005130
RS	11	0.183451	4.985817	38.972706	0.005314	0.005791
RS	12	0.211610	3.923983	54.074675	0.007374	0.008231
RS	13	0.242567	3.923983	58.960851	0.008040	0.008943
RS	14	0.276600	3.583048	70.316498	0.009588	0.010683
RS	15	0.314014	3.583048	76.466319	0.010427	0.011393
RS	16	0.355144	3.391513	87.724082	0.011962	0.012925
RS	17	0.400361	3.391513	95.109165	0.012969	0.013730
RS	18	0.450069	3.210327	108.736214	0.014827	0.015484
RS	19	0.504716	3.210327	117.437193	0.016014	0.016498
RS	20	0.564792	3.049392	133.221112	0.018166	0.018518
RS	21	0.630837	3.049392	143.186959	0.019525	0.019784
RS	22	0.703442	2.947175	158.807525	0.021655	0.021801
RS	23	0.783261	2.947175	169.724104	0.023144	0.023278
RS	24	0.871009	2.929632	181.948581	0.024811	0.024872
RS	25	0.967475	2.929632	193.274747	0.026355	0.026466
RS	26	1.073524	3.007220	199.429883	0.027194	0.027268
RS	27	1.190109	3.007220	210.560153	0.028712	0.028868
RS	28	1.318275	3.179202	209.706868	0.028596	0.028733
RS	29	1.459175	3.179202	220.137790	0.030018	0.030246
RS	30	1.614072	3.438678	213.099309	0.029058	0.029269
RS	31	1.784358	3.438678	222.497166	0.030340	0.030636
RS	32	1.971561	3.778173	210.916054	0.028761	0.029032
RS	33	2.177362	3.778173	219.095472	0.029876	0.030224
RS	34	2.403608	4.193901	204.540564	0.027891	0.028206
RS	35	2.652331	4.193901	211.419330	0.028829	0.029212
RS	36	2.925764	4.688134	195.025894	0.026594	0.026933
RS	37	3.226360	4.688134	200.594110	0.027353	0.027749
RS	38	3.556820	5.270213	183.097108	0.024967	0.025311
RS	39	3.920110	5.270213	187.403809	0.025555	0.025941
RS	40	4.319491	5.956419	169.314268	0.023088	0.023410
RS	41	4.758548	5.956419	172.460838	0.023517	0.023864
RS	42	5.241224	6.766492	154.277559	0.021037	0.021310
RS	43	5.771852	6.766492	156.403897	0.021327	0.021603
RS	44	6.355196	7.716197	138.724907	0.018917	0.019112
RS	45	6.996492	7.716197	139.982565	0.019088	0.019266
RS	46	7.701499	8.807402	123.456552	0.016835	0.016929
RS	47	8.476545	8.807402	123.976763	0.016906	0.016968
RS	48	9.328588	10.019837	109.143744	0.014883	0.014866
RS	49	10.265278	10.019837	109.015258	0.014865	0.014809
RS	50	11.295025	11.315037	96.117788	0.013107	0.012980
RS	51	12.427072	11.315037	95.388158	0.013007	0.012843
RS	52	13.671583	12.663242	84.260678	0.011490	0.011266
RS	53	15.039732	12.663242	82.967001	0.011313	0.011064
RS	54	16.543800	14.974803	69.009166	0.009410	0.009094
RS	55	18.197291	14.974803	67.822952	0.009248	0.008923
RS	56	20.015049	14.974803	65.918862	0.008989	0.008662
RS	57	22.013394	14.974803	63.288512	0.008630	0.008308
RS	58	24.210266	301.421644	3.212334	0.000438	0.000440
RS	59	26.625388	301.421644	3.520776	0.000480	0.000479
RS	60	29.280442	301.421644	3.857543	0.000526	0.000521
RS	61	32.199264	301.421644	4.224943	0.000576	0.000567
RS	62	35.408059	301.421644	4.625397	0.000631	0.000616
RS	63	38.935634	301.421644	640.187944	0.087297	0.075724
PA	4+25*2+4+6 0.000884118 0.004498321 38.935633739 1077847.540491272 603.858200148 36.221708203 9.195548130 4.985816661 3.923982831 3.583048296 3.391513378 3.210326695 3.049391730 2.947175227 2.929631788 3.007220312 3.179202427 3.438677772 3.778173498 4.193900573 4.688134409 5.270213356 5.956419358 6.766491850 7.716197366 8.807401691 10.019837217 11.315037111 12.663242343 14.974802683 301.421644285
//
IT	6405
RD	19
LK	-7390.261257
QD	-10.916625 -> -8.863385
RI	0.0011767703
TR	0.000821	0.004460
MT	40.501675
MM	C_pi: 22.203398, n_recomb: 7463.929108
RS	0	0.000000	1092452.035658	0.000065	0.000000	0.000000
RS	1	0.010003	1092452.035658	0.000072	0.000000	0.000000
RS	2	0.021007	1092452.035658	0.000079	0.000000	0.000000
RS	3	0.033112	1092452.035658	0.000087	0.000000	0.000000
RS	4	0.046427	740.696278	0.140654	0.000019	0.000009
RS	5	0.061075	740.696278	0.154726	0.000021	0.000014
RS	6	0.077187	38.650190	3.261133	0.000437	0.000315
RS	7	0.094912	38.650190	3.585774	0.000480	0.000412
RS	8	0.114409	9.320601	16.334533	0.002188	0.002025
RS	9	0.135857	9.320601	17.926052	0.002402	0.002427
RS	10	0.159451	5.027183	36.421934	0.004880	0.005192
RS	11	0.185404	5.027183	39.851135	0.005339	0.005859
RS	12	0.213954	4.014342	54.532324	0.007306	0.008220
RS	13	0.245359	4.014342	59.500969	0.007972	0.008925
RS	14	0.279906	3.729534	69.798078	0.009351	0.010491
RS	15	0.317909	3.729534	75.969846	0.010178	0.011179
RS	16	0.359714	3.571867	86.222293	0.011552	0.012545
RS	17	0.405700	3.571867	93.583946	0.012538	0.013320
RS	18	0.456286	3.397088	106.614319	0.014284	0.014962
RS	19	0.511933	3.397088	115.294519	0.015447	0.015942
RS	20	0.573146	3.225845	131.007432	0.017552	0.017917
RS	21	0.640482	3.225845	141.010842	0.018892	0.019152
RS	22	0.714554	3.108905	157.070503	0.021044	0.021190
RS	23	0.796036	3.108905	168.125493	0.022525	0.022647
RS	24	0.885669	3.079151	181.174082	0.024273	0.024319
RS	25	0.984268	3.079151	192.753879	0.025825	0.025906
RS	26	1.092729	3.149400	199.917100	0.026784	0.026826
RS	27	1.212041	3.149400	211.400545	0.028323	0.028434
RS	28	1.343288	3.318920	211.535412	0.028341	0.028432
RS	29	1.487663	3.318920	222.384699	0.029795	0.029965
RS	30	1.646481	3.579914	216.176717	0.028963	0.029118
RS	31	1.821185	3.579914	226.019552	0.030282	0.030513
RS	32	2.013366	3.923795	215.058252	0.028813	0.029024
RS	33	2.224771	3.923795	223.674881	0.029967	0.030247
RS	34	2.457323	4.345871	209.524341	0.028072	0.028324
RS	35	2.713138	4.345871	216.804605	0.029047	0.029361
RS	36	2.994543	4.847815	200.613539	0.026878	0.027158
RS	37	3.304098	4.847815	206.525967	0.027670	0.028002
RS	38	3.644617	5.438706	189.043546	0.025328	0.025617
RS	39	4.019200	5.438706	193.622115	0.025941	0.026270
RS	40	4.431254	6.134810	175.375447	0.023496	0.023771
RS	41	4.884526	6.134810	178.713553	0.023944	0.024241
RS	42	5.383140	6.955870	160.226642	0.021467	0.021700
RS	43	5.931631	6.955870	162.463300	0.021766	0.022003
RS	44	6.534989	7.917202	144.376491	0.019343	0.019508
RS	45	7.198703	7.917202	145.667696	0.019516	0.019665
RS	46	7.928809	9.019112	128.686777	0.017241	0.017315
RS	47	8.731950	9.019112	129.170009	0.017306	0.017349
RS	48	9.615431	10.237768	113.896289	0.015260	0.015230
RS	49	10.587288	10.237768	113.664316	0.015228	0.015162
RS	50	11.656363	11.528351	100.390048	0.013450	0.013318
RS	51	12.832379	11.528351	99.489580	0.013329	0.013164
RS	52	14.126036	12.851369	88.075807	0.011800	0.011578
RS	53	15.549099	12.851369	86.538381	0.011594	0.011349
RS	54	17.114516	15.052317	72.471750	0.009710	0.009397
RS	55	18.836524	15.052317	70.979363	0.009510	0.009192
RS	56	20.730789	15.052317	68.714322	0.009206	0.008891
RS	57	22.814542	15.052317	65.676330	0.008799	0.008494
RS	58	25.106738	315.245414	3.197262	0.000428	0.000429
RS	59	27.628227	315.245414	3.507123	0.000470	0.000467
RS	60	30.401947	315.245414	3.845785	0.000515	0.000509
RS	61	33.453129	315.245414	4.215639	0.000565	0.000555
RS	62	36.809528	315.245414	4.619203	0.000619	0.000604
RS	63	40.501675	315.245414	647.331954	0.086728	0.075852
PA	4+25*2+4+6 0.000821169 0.004459616 40.501674528 1092452.035658401 740.696278293 38.650189506 9.320601480 5.027182627 4.014341798 3.729534289 3.571866712 3.397087730 3.225845218 3.108905381 3.079150921 3.149399758 3.318919535 3.579914053 3.923794685 4.345870954 4.847814508 5.438705973 6.134809638 6.955869713 7.917202248 9.019111536 10.237768409 11.528350837 12.851368739 15.052316841 315.245413548
//
IT	6016
RD	20
LK	-7386.224002
QD	-9.884914 -> -7.991751
RI	0.0011100836
TR	0.000764	0.004418
MT	42.104322
MM	C_pi: 22.776299, n_recomb: 7579.470377
RS	0	0.000000	1125897.294036	0.000065	0.000000	0.000000
RS	1	0.010071	1125897.294036	0.000071	0.000000	0.000000
RS	2	0.021156	1125897.294036	0.000078	0.000000	0.000000
RS	3	0.033357	1125897.294036	0.000086	0.000000	0.000000
RS	4	0.046788	898.430105	0.118752	0.000016	0.000008
RS	5	0.061570	898.430105	0.130713	0.000017	0.000011
RS	6	0.077842	40.826870	3.165532	0.000418	0.000302
RS	7	0.095752	40.826870	3.482868	0.000460	0.000396
RS	8	0.115466	9.361339	16.696645	0.002203	0.002048
RS	9	0.137165	9.361339	18.334372	0.002419	0.002456
RS	10	0.161050	5.029812	37.416226	0.004937	0.005284
RS	11	0.187340	5.029812	40.961383	0.005404	0.005963
RS	12	0.216277	4.081770	55.186900	0.007281	0.008244
RS	13	0.248129	4.081770	60.253322	0.007950	0.008949
RS	14	0.283189	3.864419	69.409652	0.009158	0.010333
RS	15	0.321779	3.864419	75.609464	0.009976	0.011006
RS	16	0.364256	3.749454	84.783910	0.011186	0.012201
RS	17	0.411010	3.749454	92.118153	0.012154	0.012951
RS	18	0.462473	3.586006	104.476102	0.013784	0.014478
RS	19	0.519119	3.586006	113.120555	0.014925	0.015428
RS	20	0.581470	3.406209	128.667063	0.016976	0.017351
RS	21	0.650100	3.406209	138.681755	0.018297	0.018558
RS	22	0.725641	3.274737	155.072868	0.020460	0.020608
RS	23	0.808790	3.274737	166.230899	0.021932	0.022044
RS	24	0.900313	3.232525	180.002265	0.023749	0.023783
RS	25	1.001053	3.232525	191.795829	0.025305	0.025363
RS	26	1.111939	3.295232	199.889763	0.026373	0.026389
RS	27	1.233991	3.295232	211.687312	0.027929	0.028003
RS	28	1.368336	3.462294	212.764806	0.028071	0.028125
RS	29	1.516209	3.462294	223.998379	0.029553	0.029676
RS	30	1.678976	3.725012	218.608178	0.028842	0.028950
RS	31	1.858134	3.725012	228.869356	0.030196	0.030372
RS	32	2.055334	4.073693	218.540383	0.028833	0.028992
RS	33	2.272395	4.073693	227.575961	0.030025	0.030246
RS	34	2.511315	4.502725	213.861338	0.028216	0.028415
RS	35	2.774297	4.502725	221.533083	0.029228	0.029483
RS	36	3.063763	5.013193	205.588646	0.027124	0.027351
RS	37	3.382381	5.013193	211.842659	0.027950	0.028224
RS	38	3.733087	5.613956	194.426880	0.025652	0.025891
RS	39	4.119111	5.613956	199.280718	0.026292	0.026568
RS	40	4.544012	6.321322	180.932580	0.023871	0.024102
RS	41	5.011703	6.321322	184.470006	0.024338	0.024590
RS	42	5.526495	7.155088	165.735761	0.021866	0.022063
RS	43	6.093131	7.155088	168.093179	0.022177	0.022376
RS	44	6.716832	8.130161	149.652612	0.019744	0.019880
RS	45	7.403346	8.130161	150.988915	0.019921	0.020040
RS	46	8.158997	9.245297	133.602712	0.017627	0.017679
RS	47	8.990748	9.245297	134.060404	0.017687	0.017710
RS	48	9.906264	10.473035	118.390431	0.015620	0.015577
RS	49	10.913980	10.473035	118.065295	0.015577	0.015499
RS	50	12.023182	11.762020	104.454479	0.013781	0.013643
RS	51	13.244089	11.762020	103.391234	0.013641	0.013471
RS	52	14.587953	13.062731	91.729944	0.012102	0.011880
RS	53	16.067155	13.062731	89.952674	0.011868	0.011626
RS	54	17.695326	15.155479	75.850309	0.010007	0.009696
RS	55	19.487467	15.155479	74.040547	0.009769	0.009457
RS	56	21.460092	15.155479	71.404660	0.009421	0.009116
RS	57	23.631377	15.155479	67.951414	0.008965	0.008674
RS	58	26.021329	328.478467	3.190118	0.000421	0.000420
RS	59	28.651970	328.478467	3.502019	0.000462	0.000459
RS	60	31.547538	328.478467	3.843236	0.000507	0.000501
RS	61	34.734715	328.478467	4.216242	0.000556	0.000546
RS	62	38.242868	328.478467	4.623651	0.000610	0.000595
RS	63	42.104322	328.478467	653.144969	0.086173	0.075953
PA	4+25*2+4+6 0.000764349 0.004418126 42.104322320 1125897.294036186 898.430104895 40.826869568 9.361338934 5.029812297 4.081770482 3.864419118 3.749454351 3.586005654 3.406208926 3.274737228 3.232524690 3.295231777 3.462293747 3.725012116 4.073693079 4.502725423 5.013193446 5.613956024 6.321321977 7.155087701 8.130161252 9.245296566 10.473034510 11.762020085 13.062731469 15.155479106 328.478466589
//
IT	6259
RD	21
LK	-7382.499179
QD	-8.959210 -> -7.209060
RI	0.0010739495
TR	0.000716	0.004393
MT	43.501080
MM	C_pi: 23.248925, n_recomb: 7686.558342
RS	0	0.000000	1292381.852564	0.000057	0.000000	0.000000
RS	1	0.010128	1292381.852564	0.000063	0.000000	0.000000
RS	2	0.021281	1292381.852564	0.000070	0.000000	0.000000
RS	3	0.033564	1292381.852564	0.000077	0.000000	0.000000
RS	4	0.047091	1082.283370	0.100673	0.000013	0.000006
RS	5	0.061988	1082.283370	0.110871	0.000014	0.000010
RS	6	0.078394	42.791155	3.087612	0.000402	0.000291
RS	7	0.096462	42.791155	3.398952	0.000442	0.000382
RS	8	0.116359	9.331135	17.142354	0.002230	0.002083
RS	9	0.138271	9.331135	18.832922	0.002450	0.002501
RS	10	0.162402	4.997753	38.572913	0.005018	0.005403
RS	11	0.188978	4.997753	42.245422	0.005496	0.006100
RS	12	0.218245	4.125921	55.974759	0.007282	0.008299
RS	13	0.250476	4.125921	61.144456	0.007955	0.009008
RS	14	0.285971	3.984692	69.090380	0.008988	0.010205
RS	15	0.325061	3.984692	75.314336	0.009798	0.010866
RS	16	0.368111	3.919846	83.362655	0.010845	0.011888
RS	17	0.415520	3.919846	90.656244	0.011794	0.012617
RS	18	0.467730	3.771852	102.296216	0.013308	0.014026
RS	19	0.525229	3.771852	110.881509	0.014425	0.014951
RS	20	0.588550	3.584543	126.203687	0.016419	0.016817
RS	21	0.658285	3.584543	136.195675	0.017719	0.017998
RS	22	0.735082	3.438016	152.852060	0.019886	0.020051
RS	23	0.819657	3.438016	164.070440	0.021345	0.021468
RS	24	0.912798	3.382267	178.507049	0.023223	0.023264
RS	25	1.015371	3.382267	190.467310	0.024779	0.024837
RS	26	1.128334	3.436190	199.457562	0.025949	0.025958
RS	27	1.252736	3.436190	211.522878	0.027519	0.027578
RS	28	1.389738	3.599428	213.539263	0.027781	0.027813
RS	29	1.540615	3.599428	225.115672	0.029287	0.029382
RS	30	1.706772	3.862360	220.566445	0.028695	0.028770
RS	31	1.889758	3.862360	231.211821	0.030080	0.030216
RS	32	2.091276	4.214127	221.558607	0.028824	0.028940
RS	33	2.313203	4.214127	230.987200	0.030051	0.030224
RS	34	2.557606	4.648143	217.765111	0.028331	0.028480
RS	35	2.826762	4.648143	225.810442	0.029377	0.029579
RS	36	3.123177	5.164874	210.175508	0.027343	0.027518
RS	37	3.449612	5.164874	216.760388	0.028200	0.028420
RS	38	3.809108	5.772903	199.475919	0.025951	0.026138
RS	39	4.205013	5.772903	204.600153	0.026618	0.026839
RS	40	4.641014	6.488502	186.213586	0.024226	0.024406
RS	41	5.121173	6.488502	189.949700	0.024712	0.024912
RS	42	5.649960	7.331417	171.026820	0.022250	0.022400
RS	43	6.232302	7.331417	173.506965	0.022573	0.022726
RS	44	6.873622	8.316042	154.764968	0.020134	0.020229
RS	45	7.579893	8.316042	156.149476	0.020315	0.020395
RS	46	8.357694	9.439500	138.403220	0.018006	0.018024
RS	47	9.214268	9.439500	138.838414	0.018062	0.018053
RS	48	10.157594	10.670639	122.811402	0.015977	0.015907
RS	49	11.196458	10.670639	122.394967	0.015923	0.015821
RS	50	12.340536	11.951594	108.482503	0.014113	0.013955
RS	51	13.600483	11.951594	107.255839	0.013954	0.013767
RS	52	14.988034	13.222701	95.380863	0.012409	0.012172
RS	53	16.516113	13.222701	93.358436	0.012146	0.011893
RS	54	18.198952	15.191701	79.292942	0.010316	0.009992
RS	55	20.052225	15.191701	77.143658	0.010036	0.009717
RS	56	22.093192	15.191701	74.115947	0.009642	0.009336
RS	57	24.340864	15.191701	70.228927	0.009137	0.008849
RS	58	26.816175	339.608784	3.190124	0.000415	0.000414
RS	59	29.542179	339.608784	3.504344	0.000456	0.000452
RS	60	32.544266	339.608784	3.848374	0.000501	0.000494
RS	61	35.850397	339.608784	4.224767	0.000550	0.000539
RS	62	39.491364	339.608784	4.636225	0.000603	0.000589
RS	63	43.501080	339.608784	658.780142	0.085705	0.076034
PA	4+25*2+4+6 0.000716352 0.004392586 43.501080158 1292381.852564452 1082.283369870 42.791155238 9.331134958 4.997753465 4.125920768 3.984692057 3.919845939 3.771852274 3.584542589 3.438016019 3.382267055 3.436189753 3.599428077 3.862359984 4.214127208 4.648142500 5.164873987 5.772902851 6.488502345 7.331416953 8.316042345 9.439499849 10.670639405 11.951593898 13.222700959 15.191701111 339.608783922
//
IT	7039
RD	22
LK	-7379.083548
QD	-8.131322 -> -6.505478
RI	0.0010149080
TR	0.000669	0.004345
MT	45.182925
MM	C_pi: 23.779695, n_recomb: 7773.231546
RS	0	0.000000	1281018.097643	0.000059	0.000000	0.000000
RS	1	0.010194	1281018.097643	0.000065	0.000000	0.000000
RS	2	0.021427	1281018.097643	0.000071	0.000000	0.000000
RS	3	0.033805	1281018.097643	0.000079	0.000000	0.000000
RS	4	0.047445	1287.665493	0.086286	0.000011	0.000005
RS	5	0.062476	1287.665493	0.095084	0.000012	0.000008
RS	6	0.079038	44.363024	3.040699	0.000391	0.000284
RS	7	0.097289	44.363024	3.349357	0.000431	0.000373
RS	8	0.117401	9.213024	17.747505	0.002283	0.002140
RS	9	0.139563	9.213024	19.508283	0.002510	0.002569
RS	10	0.163984	4.927509	40.032679	0.005150	0.005569
RS	11	0.190894	4.927509	43.863820	0.005643	0.006285
RS	12	0.220547	4.146090	57.051157	0.007339	0.008403
RS	13	0.253224	4.146090	62.353025	0.008022	0.009115
RS	14	0.289231	4.091934	68.987419	0.008875	0.010117
RS	15	0.328909	4.091934	75.256052	0.009681	0.010766
RS	16	0.372632	4.087357	82.101121	0.010562	0.011611
RS	17	0.420812	4.087357	89.366523	0.011497	0.012319
RS	18	0.473903	3.961557	100.215609	0.012892	0.013610
RS	19	0.532406	3.961557	108.745525	0.013990	0.014508
RS	20	0.596873	3.770013	123.746298	0.015920	0.016315
RS	21	0.667912	3.770013	133.709122	0.017201	0.017468
RS	22	0.746193	3.609862	150.505812	0.019362	0.019518
RS	23	0.832453	3.609862	161.767693	0.020811	0.020914
RS	24	0.927506	3.541488	176.730437	0.022736	0.022759
RS	25	1.032250	3.541488	188.832439	0.024293	0.024321
RS	26	1.147671	3.587686	198.585822	0.025547	0.025529
RS	27	1.274857	3.587686	210.889830	0.027130	0.027150
RS	28	1.415009	3.748585	213.733593	0.027496	0.027493
RS	29	1.569448	3.748585	225.623836	0.029026	0.029072
RS	30	1.739631	4.013742	221.833433	0.028538	0.028571
RS	31	1.927162	4.013742	232.837423	0.029954	0.030037
RS	32	2.133809	4.371162	223.808231	0.028792	0.028863
RS	33	2.361522	4.371162	233.609916	0.030053	0.030171
RS	34	2.612448	4.813353	220.854411	0.028412	0.028516
RS	35	2.888953	4.813353	229.260351	0.029494	0.029641
RS	36	3.193645	5.340226	213.931871	0.027522	0.027652
RS	37	3.529397	5.340226	220.842051	0.028411	0.028580
RS	38	3.899376	5.960212	203.704745	0.026206	0.026353
RS	39	4.307070	5.960212	209.100977	0.026900	0.027076
RS	40	4.756323	6.689740	190.706924	0.024534	0.024679
RS	41	5.251374	6.689740	194.649665	0.025041	0.025203
RS	42	5.796889	7.548734	175.580214	0.022588	0.022710
RS	43	6.398014	7.548734	178.196137	0.022924	0.023047
RS	44	7.060418	8.551290	159.201612	0.020481	0.020554
RS	45	7.790346	8.551290	160.651135	0.020667	0.020725
RS	46	8.594683	9.693020	142.595858	0.018344	0.018349
RS	47	9.481013	9.693020	143.027936	0.018400	0.018377
RS	48	10.457695	10.939030	126.692971	0.016299	0.016222
RS	49	11.533940	10.939030	126.206272	0.016236	0.016128
RS	50	12.719896	12.224620	112.037644	0.014413	0.014255
RS	51	14.026748	12.224620	110.669362	0.014237	0.014052
RS	52	15.466819	13.479633	98.623154	0.012688	0.012457
RS	53	17.053691	13.479633	96.376695	0.012399	0.012154
RS	54	18.802326	15.346722	82.414586	0.010602	0.010289
RS	55	20.729217	15.346722	79.935433	0.010283	0.009977
RS	56	22.852534	15.346722	76.528367	0.009845	0.009553
RS	57	25.192300	15.346722	72.223217	0.009291	0.009021
RS	58	27.770581	351.757966	3.193767	0.000411	0.000408
RS	59	30.611690	351.757966	3.510878	0.000452	0.000447
RS	60	33.742419	351.757966	3.858364	0.000496	0.000489
RS	61	37.192293	351.757966	4.238862	0.000545	0.000534
RS	62	40.993845	351.757966	4.655164	0.000599	0.000583
RS	63	45.182925	351.757966	661.748620	0.085132	0.076103
PA	4+25*2+4+6 0.000668756 0.004345469 45.182924818 1281018.097642919 1287.665492995 44.363024486 9.213023676 4.927508781 4.146090475 4.091934399 4.087357208 3.961557117 3.770012986 3.609861737 3.541488195 3.587685531 3.748585195 4.013741735 4.371161898 4.813353482 5.340225620 5.960211644 6.689739627 7.548733837 8.551289581 9.693020047 10.939029530 12.224619869 13.479632771 15.346722017 351.757966266
//
IT	7950
RD	23
LK	-7375.882494
QD	-7.374863 -> -5.863724
RI	0.0009628407
TR	0.000626	0.004299
MT	46.869632
MM	C_pi: 24.290624, n_recomb: 7851.236168
RS	0	0.000000	1278043.321310	0.000060	0.000000	0.000000
RS	1	0.010258	1278043.321310	0.000066	0.000000	0.000000
RS	2	0.021568	1278043.321310	0.000073	0.000000	0.000000
RS	3	0.034038	1278043.321310	0.000080	0.000000	0.000000
RS	4	0.047788	1524.810789	0.074194	0.000009	0.000005
RS	5	0.062948	1524.810789	0.081806	0.000010	0.000007
RS	6	0.079663	45.872868	2.997667	0.000382	0.000277
RS	7	0.098093	45.872868	3.303907	0.000421	0.000364
RS	8	0.118413	9.067156	18.403894	0.002344	0.002195
RS	9	0.140818	9.067156	20.240133	0.002578	0.002639
RS	10	0.165520	4.842225	41.616060	0.005301	0.005736
RS	11	0.192757	4.842225	45.617288	0.005810	0.006480
RS	12	0.222788	4.154058	58.218900	0.007415	0.008506
RS	13	0.255899	4.154058	63.660093	0.008108	0.009232
RS	14	0.292407	4.192062	68.923044	0.008779	0.010031
RS	15	0.332660	4.192062	75.236750	0.009583	0.010679
RS	16	0.377042	4.254169	80.853719	0.010298	0.011345
RS	17	0.425977	4.254169	88.085918	0.011219	0.012041
RS	18	0.479931	4.154749	98.124328	0.012498	0.013212
RS	19	0.539420	4.154749	106.587998	0.013576	0.014091
RS	20	0.605011	3.960273	121.229973	0.015441	0.015835
RS	21	0.677331	3.960273	131.145815	0.016704	0.016969
RS	22	0.757068	3.786217	148.030081	0.018854	0.019009
RS	23	0.844986	3.786217	159.311181	0.020291	0.020390
RS	24	0.941922	3.704545	174.743259	0.022257	0.022274
RS	25	1.048801	3.704545	186.958682	0.023813	0.023830
RS	26	1.166644	3.742432	197.427945	0.025146	0.025114
RS	27	1.296576	3.742432	209.941764	0.026740	0.026741
RS	28	1.439835	3.900611	213.583400	0.027204	0.027179
RS	29	1.597790	3.900611	225.761205	0.028755	0.028775
RS	30	1.771948	4.167797	222.719194	0.028367	0.028373
RS	31	1.963971	4.167797	234.060277	0.029812	0.029862
RS	32	2.175692	4.530830	225.660513	0.028742	0.028780
RS	33	2.409131	4.530830	235.819629	0.030036	0.030117
RS	34	2.666515	4.981262	223.549054	0.028473	0.028542
RS	35	2.950302	4.981262	232.306105	0.029588	0.029697
RS	36	3.263200	5.518475	217.309924	0.027678	0.027773
RS	37	3.608194	5.518475	224.541808	0.028600	0.028729
RS	38	3.988578	6.150753	207.582830	0.026440	0.026551
RS	39	4.407981	6.150753	213.252639	0.027162	0.027300
RS	40	4.870406	6.894708	194.885154	0.024822	0.024935
RS	41	5.380266	6.894708	199.040217	0.025351	0.025479
RS	42	5.942427	7.770482	179.858727	0.022908	0.023001
RS	43	6.562255	7.770482	182.619025	0.023260	0.023353
RS	44	7.245663	8.791915	163.404754	0.020813	0.020862
RS	45	7.999176	8.791915	164.929644	0.021007	0.021041
RS	46	8.829983	9.953118	146.595116	0.018672	0.018657
RS	47	9.746013	9.953118	147.035208	0.018728	0.018687
RS	48	10.756009	11.215400	130.418634	0.016611	0.016522
RS	49	11.869610	11.215400	129.872747	0.016542	0.016422
RS	50	13.097443	12.507141	115.471224	0.014707	0.014542
RS	51	14.451227	12.507141	113.971425	0.014516	0.014326
RS	52	15.943880	13.747432	101.776563	0.012963	0.012730
RS	53	17.589648	13.747432	99.313555	0.012649	0.012404
RS	54	19.404238	15.512904	85.501230	0.010890	0.010576
RS	55	21.404967	15.512904	82.686638	0.010532	0.010228
RS	56	23.610930	15.512904	78.895874	0.010049	0.009763
RS	57	26.043178	15.512904	74.170184	0.009447	0.009186
RS	58	28.724924	363.069784	3.206316	0.000408	0.000405
RS	59	31.681762	363.069784	3.527070	0.000449	0.000444
RS	60	34.941910	363.069784	3.878819	0.000494	0.000486
RS	61	38.536481	363.069784	4.264285	0.000543	0.000532
RS	62	42.499780	363.069784	4.686354	0.000597	0.000581
RS	63	46.869632	363.069784	664.266149	0.084607	0.076159
PA	4+25*2+4+6 0.000625897 0.004298985 46.869631751 1278043.321310215 1524.810788967 45.872868339 9.067156432 4.842224650 4.154057825 4.192062454 4.254168545 4.154748840 3.960273386 3.786217468 3.704545272 3.742432389 3.900610856 4.167797384 4.530830098 4.981262390 5.518474881 6.150753360 6.894707708 7.770482069 8.791915297 9.953118032 11.215399963 12.507141427 13.747431872 15.512903920 363.069784014
//
IT	18286
RD	24
LK	-7372.908164
QD	-6.693515 -> -5.288633
RI	0.0009195239
TR	0.000587	0.004252
MT	48.570189
MM	C_pi: 24.782464, n_recomb: 7919.874700
RS	0	0.000000	1293421.465061	0.000060	0.000000	0.000000
RS	1	0.010320	1293421.465061	0.000066	0.000000	0.000000
RS	2	0.021705	1293421.465061	0.000073	0.000000	0.000000
RS	3	0.034266	1293421.465061	0.000081	0.000000	0.000000
RS	4	0.048122	1823.431281	0.063079	0.000008	0.000004
RS	5	0.063409	1823.431281	0.069591	0.000009	0.000006
RS	6	0.080273	47.341046	2.956552	0.000373	0.000270
RS	7	0.098877	47.341046	3.260462	0.000412	0.000356
RS	8	0.119402	8.894806	19.116508	0.002414	0.002257
RS	9	0.142044	8.894806	21.034052	0.002656	0.002718
RS	10	0.167024	4.742469	43.337415	0.005472	0.005923
RS	11	0.194581	4.742469	47.521599	0.006000	0.006698
RS	12	0.224982	4.149191	59.493539	0.007512	0.008631
RS	13	0.258521	4.149191	65.082756	0.008218	0.009373
RS	14	0.295521	4.283695	68.912230	0.008701	0.009965
RS	15	0.336340	4.283695	75.273028	0.009504	0.010612
RS	16	0.381371	4.418857	79.638492	0.010056	0.011101
RS	17	0.431049	4.418857	86.834488	0.010964	0.011786
RS	18	0.485854	4.350283	96.046679	0.012127	0.012839
RS	19	0.546315	4.350283	104.435783	0.013187	0.013700
RS	20	0.613016	4.154441	118.686056	0.014986	0.015381
RS	21	0.686601	4.154441	128.539900	0.016230	0.016494
RS	22	0.767779	3.966410	145.459784	0.018366	0.018522
RS	23	0.857336	3.966410	156.738211	0.019790	0.019886
RS	24	0.956135	3.870905	172.580041	0.021791	0.021805
RS	25	1.065130	3.870905	184.881963	0.023344	0.023353
RS	26	1.185373	3.899989	196.014066	0.024750	0.024708
RS	27	1.318026	3.899989	208.708888	0.026353	0.026338
RS	28	1.464369	4.055164	213.109236	0.026908	0.026867
RS	29	1.625814	4.055164	225.547024	0.028479	0.028476
RS	30	1.803922	4.324256	223.233607	0.028187	0.028168
RS	31	2.000410	4.324256	234.887811	0.029658	0.029680
RS	32	2.217176	4.692926	227.113920	0.028676	0.028686
RS	33	2.456313	4.692926	237.611522	0.030002	0.030049
RS	34	2.720129	5.151773	225.834361	0.028515	0.028551
RS	35	3.011171	5.151773	234.929293	0.029663	0.029735
RS	36	3.332250	5.699604	220.284870	0.027814	0.027875
RS	37	3.686464	5.699604	227.831003	0.028767	0.028859
RS	38	4.077234	6.344618	211.076161	0.026651	0.026729
RS	39	4.508332	6.344618	217.017479	0.027402	0.027504
RS	40	4.983921	7.103622	198.707157	0.025090	0.025170
RS	41	5.508590	7.103622	203.077066	0.025641	0.025735
RS	42	6.087407	7.997031	183.816395	0.023210	0.023273
RS	43	6.725959	7.997031	186.727170	0.023577	0.023639
RS	44	7.430410	9.038475	167.325952	0.021127	0.021152
RS	45	8.207562	9.038475	168.934847	0.021330	0.021339
RS	46	9.064918	10.220577	150.352030	0.018984	0.018950
RS	47	10.010754	10.220577	150.810387	0.019042	0.018981
RS	48	11.054202	11.500829	133.940130	0.016912	0.016808
RS	49	12.205336	11.500829	133.346145	0.016837	0.016703
RS	50	13.475269	12.800570	118.736799	0.014992	0.014817
RS	51	14.876261	12.800570	117.116557	0.014788	0.014589
RS	52	16.421839	14.027941	104.796733	0.013232	0.012994
RS	53	18.126923	14.027941	102.126765	0.012895	0.012647
RS	54	20.007974	15.692994	88.509804	0.011176	0.010860
RS	55	22.083154	15.692994	85.357655	0.010778	0.010475
RS	56	24.372495	15.692994	81.182739	0.010251	0.009969
RS	57	26.898101	15.692994	76.038289	0.009601	0.009348
RS	58	29.684354	373.642646	3.225566	0.000407	0.000403
RS	59	32.758154	373.642646	3.550535	0.000448	0.000442
RS	60	36.149175	373.642646	3.907159	0.000493	0.000485
RS	61	39.890156	373.642646	4.298246	0.000543	0.000531
RS	62	44.017213	373.642646	4.726781	0.000597	0.000581
RS	63	48.570189	373.642646	666.102064	0.084105	0.076205
PA	4+25*2+4+6 0.000587049 0.004252445 48.570189391 1293421.465061496 1823.431280624 47.341046448 8.894806475 4.742469237 4.149190977 4.283695457 4.418857037 4.350283260 4.154441365 3.966409942 3.870904748 3.899988615 4.055163916 4.324255582 4.692925702 5.151773346 5.699604308 6.344617829 7.103621607 7.997030597 9.038474593 10.220577420 11.500829120 12.800569784 14.027940769 15.692994423 373.642645986
//
IT	5729
RD	25
LK	-7370.143395
QD	-6.077559 -> -4.772204
RI	0.0008819876
TR	0.000552	0.004206
MT	50.280815
MM	C_pi: 25.254908, n_recomb: 7979.705269
RS	0	0.000000	1262682.266124	0.000062	0.000000	0.000000
RS	1	0.010381	1262682.266124	0.000069	0.000000	0.000000
RS	2	0.021839	1262682.266124	0.000076	0.000000	0.000000
RS	3	0.034487	1262682.266124	0.000084	0.000000	0.000000
RS	4	0.048447	2163.135730	0.053985	0.000007	0.000003
RS	5	0.063857	2163.135730	0.059591	0.000007	0.000005
RS	6	0.080867	48.745458	2.918469	0.000366	0.000264
RS	7	0.099642	48.745458	3.220255	0.000404	0.000348
RS	8	0.120366	8.703139	19.879182	0.002491	0.002325
RS	9	0.143242	8.703139	21.883302	0.002742	0.002804
RS	10	0.168492	4.630877	45.196673	0.005664	0.006129
RS	11	0.196363	4.630877	49.576626	0.006213	0.006938
RS	12	0.227128	4.132405	60.874207	0.007629	0.008774
RS	13	0.261086	4.132405	66.620093	0.008349	0.009535
RS	14	0.298569	4.366542	68.956075	0.008641	0.009914
RS	15	0.339943	4.366542	75.366276	0.009445	0.010563
RS	16	0.385612	4.580704	78.461905	0.009833	0.010874
RS	17	0.436022	4.580704	85.619640	0.010730	0.011550
RS	18	0.491665	4.547498	93.996074	0.011779	0.012488
RS	19	0.553084	4.547498	102.303948	0.012821	0.013333
RS	20	0.620878	4.351954	116.136551	0.014554	0.014949
RS	21	0.695710	4.351954	125.915628	0.015779	0.016044
RS	22	0.778311	4.149926	142.825546	0.017899	0.018056
RS	23	0.869485	4.149926	154.081865	0.019309	0.019405
RS	24	0.970125	4.040059	170.278592	0.021339	0.021352
RS	25	1.081211	4.040059	182.642277	0.022888	0.022893
RS	26	1.203829	4.059856	194.384933	0.024360	0.024313
RS	27	1.339175	4.059856	207.233427	0.025970	0.025945
RS	28	1.488571	4.211704	212.353363	0.026612	0.026558
RS	29	1.653476	4.211704	225.024168	0.028200	0.028179
RS	30	1.835499	4.482575	223.414561	0.027998	0.027960
RS	31	2.036417	4.482575	235.357616	0.029495	0.029492
RS	32	2.258192	4.856882	228.200715	0.028598	0.028583
RS	33	2.502988	4.856882	239.016811	0.029953	0.029971
RS	34	2.773197	5.324251	227.737347	0.028540	0.028547
RS	35	3.071454	5.324251	237.155301	0.029720	0.029759
RS	36	3.400673	5.882936	222.876180	0.027930	0.027960
RS	37	3.764067	5.882936	230.727151	0.028914	0.028972
RS	38	4.165184	6.541043	214.197940	0.026843	0.026888
RS	39	4.607939	6.541043	220.406608	0.027621	0.027688
RS	40	5.096656	7.315642	202.179674	0.025337	0.025386
RS	41	5.636104	7.315642	206.764970	0.025911	0.025972
RS	42	6.231551	8.227437	187.454740	0.023491	0.023526
RS	43	6.888810	8.227437	190.520376	0.023876	0.023908
RS	44	7.614296	9.289908	170.962554	0.021425	0.021424
RS	45	8.415094	9.289908	172.662766	0.021638	0.021621
RS	46	9.299019	10.494203	153.860969	0.019282	0.019226
RS	47	10.274702	10.494203	154.346979	0.019342	0.019261
RS	48	11.351667	11.793978	137.249783	0.017200	0.017079
RS	49	12.540429	11.793978	136.618456	0.017121	0.016972
RS	50	13.852593	13.103443	121.825167	0.015267	0.015081
RS	51	15.300968	13.103443	120.095856	0.015050	0.014841
RS	52	16.899694	14.319601	107.673438	0.013493	0.013249
RS	53	18.664380	14.319601	104.807181	0.013134	0.012881
RS	54	20.612251	15.885465	91.427055	0.011457	0.011138
RS	55	22.762326	15.885465	87.937623	0.011020	0.010717
RS	56	25.135592	15.885465	83.380646	0.010449	0.010170
RS	57	27.755221	15.885465	77.821808	0.009752	0.009504
RS	58	30.646784	383.490922	3.250519	0.000407	0.000402
RS	59	33.838512	383.490922	3.580188	0.000449	0.000442
RS	60	37.361563	383.490922	3.942208	0.000494	0.000485
RS	61	41.250332	383.490922	4.339475	0.000544	0.000532
RS	62	45.542781	383.490922	4.775066	0.000598	0.000583
RS	63	50.280815	383.490922	667.274600	0.083621	0.076241
PA	4+25*2+4+6 0.000551819 0.004206093 50.280815401 1262682.266124347 2163.135730370 48.745457777 8.703138773 4.630876644 4.132405481 4.366542291 4.580704120 4.547497884 4.351954193 4.149925852 4.040058593 4.059856103 4.211703748 4.482574858 4.856882001 5.324250666 5.882935766 6.541043186 7.315641891 8.227436683 9.289907636 10.494202946 11.793977552 13.103442763 14.319601456 15.885464740 383.490921544
//
CC
CC	Brief Description of the file format:
CC	  CC  comments
CC	  MM  useful-messages
CC	  RD  round-of-iterations
CC	  LL  \log[P(sequence)]
CC	  QD  Q-before-opt Q-after-opt
CC	  TR  \theta_0 \rho_0
CC	  RS  k t_k \lambda_k \pi_k \sum_{l\not=k}A_{kl} A_{kk}
CC	  DC  begin end best-k t_k+\Delta_k max-prob
CC
MM	Version: 0.6.5-r67
MM	pattern:4+25*2+4+6, n:63, n_free_lambdas:28
MM	n_iterations:25, skip:1, max_t:5, theta/rho:5
MM	is_decoding:0
MM	n_seqs:1, sum_L:79111, sum_n:2226
RD	0
LK	0.000000
QD	0.000000 -> 0.000000
RI	inf
TR	0.028541	0.005708
MT	5.000000
MM	C_pi: 1.000000, n_recomb: 450.298275
RS	0	0.000000	1.000000	2.882340	0.006401	0.000000
RS	1	0.006440	1.000000	3.047691	0.006768	0.000000
RS	2	0.013294	1.000000	3.221153	0.007153	0.000000
RS	3	0.020590	1.000000	3.402942	0.007557	0.000000
RS	4	0.028356	1.000000	3.593251	0.007980	0.000000
RS	5	0.036622	1.000000	3.792252	0.008422	0.000000
RS	6	0.045421	1.000000	4.000081	0.008883	0.000000
RS	7	0.054785	1.000000	4.216841	0.009365	0.000000
RS	8	0.064753	1.000000	4.442588	0.009866	0.000000
RS	9	0.075363	1.000000	4.677330	0.010387	0.000000
RS	10	0.086656	1.000000	4.921014	0.010928	0.000000
RS	11	0.098677	1.000000	5.173520	0.011489	0.000000
RS	12	0.111471	1.000000	5.434651	0.012069	0.000000
RS	13	0.125090	1.000000	5.704124	0.012667	0.000000
RS	14	0.139585	1.000000	5.981557	0.013284	0.000000
RS	15	0.155014	1.000000	6.266462	0.013916	0.000000
RS	16	0.171437	1.000000	6.558227	0.014564	0.000000
RS	17	0.188917	1.000000	6.856111	0.015226	0.000000
RS	18	0.207523	1.000000	7.159227	0.015899	0.000000
RS	19	0.227327	1.000000	7.466533	0.016581	0.000000
RS	20	0.248406	1.000000	7.776817	0.017270	0.000000
RS	21	0.270843	1.000000	8.088688	0.017963	0.000000
RS	22	0.294725	1.000000	8.400567	0.018656	0.000000
RS	23	0.320144	1.000000	8.710675	0.019344	0.000000
RS	24	0.347201	1.000000	9.017029	0.020025	0.000000
RS	25	0.376000	1.000000	9.317438	0.020692	0.000000
RS	26	0.406654	1.000000	9.609501	0.021340	0.000000
RS	27	0.439282	1.000000	9.890609	0.021965	0.000000
RS	28	0.474011	1.000000	10.157955	0.022558	0.000000
RS	29	0.510976	1.000000	10.408551	0.023115	0.000000
RS	30	0.550322	1.000000	10.639238	0.023627	0.000000
RS	31	0.592202	1.000000	10.846726	0.024088	0.000000
RS	32	0.636779	1.000000	11.027621	0.024490	0.000000
RS	33	0.684227	1.000000	11.178470	0.024825	0.000000
RS	34	0.734730	1.000000	11.295821	0.025085	0.000000
RS	35	0.788485	1.000000	11.376279	0.025264	0.000000
RS	36	0.845702	1.000000	11.416584	0.025353	0.000000
RS	37	0.906604	1.000000	11.413689	0.025347	0.000000
RS	38	0.971428	1.000000	11.364856	0.025239	0.000000
RS	39	1.040426	1.000000	11.267748	0.025023	0.000000
RS	40	1.113868	1.000000	11.120532	0.024696	0.000000
RS	41	1.192040	1.000000	10.921986	0.024255	0.000000
RS	42	1.275245	1.000000	10.671594	0.023699	0.000000
RS	43	1.363809	1.000000	10.369646	0.023028	0.000000
RS	44	1.458076	1.000000	10.017322	0.022246	0.000000
RS	45	1.558414	1.000000	9.616753	0.021356	0.000000
RS	46	1.665214	1.000000	9.171072	0.020367	0.000000
RS	47	1.778891	1.000000	8.684423	0.019286	0.000000
RS	48	1.899889	1.000000	8.161941	0.018126	0.000000
RS	49	2.028679	1.000000	7.609699	0.016899	0.000000
RS	50	2.165763	1.000000	7.034597	0.015622	0.000000
RS	51	2.311675	1.000000	6.444225	0.014311	0.000000
RS	52	2.466983	1.000000	5.846670	0.012984	0.000000
RS	53	2.632293	1.000000	5.250289	0.011660	0.000000
RS	54	2.808249	1.000000	4.663453	0.010356	0.000000
RS	55	2.995536	1.000000	4.094271	0.009092	0.000000
RS	56	3.194884	1.000000	3.550301	0.007884	0.000000
RS	57	3.407070	1.000000	3.038278	0.006747	0.000000
RS	58	3.632920	1.000000	2.563869	0.005694	0.000000
RS	59	3.873315	1.000000	2.131467	0.004733	0.000000
RS	60	4.129191	1.000000	1.744052	0.003873	0.000000
RS	61	4.401545	1.000000	1.403119	0.003116	0.000000
RS	62	4.691438	1.000000	1.108697	0.002462	0.000000
RS	63	5.000000	1.000000	3.077261	0.006834	0.000000
PA	4+25*2+4+6 0.028541131 0.005708226 5.000000000 1.000000000 1.000000000 1.000000000 1.000000000 1.000000000 1.000000000 1.000000000 1.000000000 1.000000000 1.000000000 1.000000000 1.000000000 1.000000000 1.000000000 1.000000000 1.000000000 1.000000000 1.000000000 1.000000000 1.000000000 1.000000000 1.000000000 1.000000000 1.000000000 1.000000000 1.000000000 1.000000000 1.000000000
//
IT	10686
RD	1
LK	-8447.078269
QD	-411.901194 -> -155.199469
RI	0.0882674484
TR	0.014522	0.003032
MT	13.330433
MM	C_pi: 1.863559, n_recomb: 445.730873
RS	0	0.000000	0.578487	6.171459	0.013846	0.000269
RS	1	0.008088	0.578487	6.574388	0.014750	0.002090
RS	2	0.016831	0.578487	6.995396	0.015694	0.005062
RS	3	0.026281	0.578487	7.433914	0.016678	0.008629
RS	4	0.036495	0.465586	9.779559	0.021941	0.012358
RS	5	0.047535	0.465586	10.313188	0.023138	0.015912
RS	6	0.059469	0.478163	10.572612	0.023720	0.019061
RS	7	0.072367	0.478163	11.111779	0.024929	0.021711
RS	8	0.086309	0.520147	10.725044	0.024062	0.023889
RS	9	0.101378	0.520147	11.248643	0.025236	0.025677
RS	10	0.117667	0.577986	10.609234	0.023802	0.027138
RS	11	0.135273	0.577986	11.110005	0.024925	0.028274
RS	12	0.154302	0.650057	10.338331	0.023194	0.029049
RS	13	0.174871	0.650057	10.813072	0.024259	0.029434
RS	14	0.197104	0.737351	9.965863	0.022358	0.029442
RS	15	0.221135	0.737351	10.413274	0.023362	0.029136
RS	16	0.247110	0.838148	9.567809	0.021465	0.028605
RS	17	0.275186	0.838148	9.987994	0.022408	0.027934
RS	18	0.305533	0.949867	9.195454	0.020630	0.027190
RS	19	0.338334	0.949867	9.589030	0.021513	0.026416
RS	20	0.373788	1.071961	8.855066	0.019866	0.025631
RS	21	0.412110	1.071961	9.222474	0.020691	0.024836
RS	22	0.453532	1.205619	8.534284	0.019147	0.024031
RS	23	0.498304	1.205619	8.875665	0.019913	0.023216
RS	24	0.546697	1.351510	8.227759	0.018459	0.022395
RS	25	0.599005	1.351510	8.543047	0.019166	0.021578
RS	26	0.655543	1.508640	7.939300	0.017812	0.020776
RS	27	0.716655	1.508640	8.228193	0.018460	0.019995
RS	28	0.782709	1.675120	7.671913	0.017212	0.019243
RS	29	0.854107	1.675120	7.933741	0.017799	0.018520
RS	30	0.931279	1.849177	7.422953	0.016653	0.017827
RS	31	1.014693	1.849177	7.656606	0.017178	0.017163
RS	32	1.104855	2.029535	7.185274	0.016120	0.016524
RS	33	1.202308	2.029535	7.389226	0.016578	0.015908
RS	34	1.307645	2.215248	6.950124	0.015593	0.015313
RS	35	1.421501	2.215248	7.122518	0.015979	0.014739
RS	36	1.544567	2.405512	6.708725	0.015051	0.014184
RS	37	1.677586	2.405512	6.847508	0.015362	0.013647
RS	38	1.821365	2.599716	6.452554	0.014476	0.013130
RS	39	1.976773	2.599716	6.555656	0.014708	0.012629
RS	40	2.144752	2.797830	6.172950	0.013849	0.012145
RS	41	2.326317	2.797830	6.238573	0.013996	0.011674
RS	42	2.522568	3.000682	5.861636	0.013151	0.011214
RS	43	2.734692	3.000682	5.888641	0.013211	0.010762
RS	44	2.963974	3.210134	5.511799	0.012366	0.010317
RS	45	3.211802	3.210134	5.500159	0.012340	0.009878
RS	46	3.479674	3.429247	5.119292	0.011485	0.009443
RS	47	3.769214	3.429247	5.070565	0.011376	0.009014
RS	48	4.082172	3.662677	4.683603	0.010508	0.008592
RS	49	4.420444	3.662677	4.601327	0.010323	0.008178
RS	50	4.786077	3.917716	4.208216	0.009441	0.007774
RS	51	5.181284	3.917716	4.098212	0.009194	0.007381
RS	52	5.608457	4.206305	3.700714	0.008303	0.007002
RS	53	6.070182	4.206305	3.571199	0.008012	0.006638
RS	54	6.569253	4.758629	3.040524	0.006821	0.006290
RS	55	7.108690	4.758629	2.923541	0.006559	0.005960
RS	56	7.691760	4.758629	2.784598	0.006247	0.005648
RS	57	8.321991	4.758629	2.625287	0.005890	0.005356
RS	58	9.003198	8.802417	1.370266	0.003074	0.005086
RS	59	9.739504	8.802417	1.359267	0.003050	0.004840
RS	60	10.535365	8.802417	1.339031	0.003004	0.004624
RS	61	11.395599	8.802417	1.309238	0.002937	0.004447
RS	62	12.325413	8.802417	1.269772	0.002849	0.004330
RS	63	13.330433	8.802417	10.643832	0.023880	0.034847
PA	4+25*2+4+6 0.014522397 0.003031921 13.330433369 0.578487396 0.465585709 0.478162766 0.520147324 0.577986240 0.650057316 0.737351418 0.838148117 0.949867249 1.071961403 1.205619335 1.351510048 1.508639812 1.675120354 1.849177361 2.029535294 2.215247631 2.405511856 2.599716187 2.797830105 3.000682354 3.210133553 3.429246902 3.662676811 3.917716026 4.206305027 4.758629322 8.802417338
//
IT	5617
RD	2
LK	-8005.482140
QD	-196.061779 -> -83.027615
RI	0.0713359047
TR	0.010227	0.003047
MT	17.248852
MM	C_pi: 3.365160, n_recomb: 807.067363
RS	0	0.000000	1.269950	5.374309	0.006659	0.000074
RS	1	0.008529	1.269950	5.792042	0.007177	0.000648
RS	2	0.017784	1.269950	6.238526	0.007730	0.001781
RS	3	0.027830	1.269950	6.715082	0.008320	0.003438
RS	4	0.038732	0.662376	13.789419	0.017086	0.006893
RS	5	0.050564	0.662376	14.689624	0.018201	0.009976
RS	6	0.063404	0.578341	17.866758	0.022138	0.013077
RS	7	0.077340	0.578341	18.909932	0.023430	0.016699
RS	8	0.092465	0.573849	20.125347	0.024936	0.018852
RS	9	0.108880	0.573849	21.200638	0.026269	0.022467
RS	10	0.126694	0.602733	21.226198	0.026300	0.023555
RS	11	0.146028	0.602733	22.279634	0.027606	0.026961
RS	12	0.167010	0.653688	21.532649	0.026680	0.027059
RS	13	0.189782	0.653688	22.536510	0.027924	0.030178
RS	14	0.214496	0.725449	21.231054	0.026306	0.029350
RS	15	0.241318	0.725449	22.171576	0.027472	0.032034
RS	16	0.270428	0.817081	20.539558	0.025450	0.030449
RS	17	0.302020	0.817081	21.411830	0.026530	0.032584
RS	18	0.336306	0.927368	19.651997	0.024350	0.030504
RS	19	0.373517	0.927368	20.455606	0.025346	0.032121
RS	20	0.413901	1.057441	18.660397	0.023121	0.029778
RS	21	0.457729	1.057441	19.396911	0.024034	0.030974
RS	22	0.505296	1.211817	17.583546	0.021787	0.028489
RS	23	0.556919	1.211817	18.255854	0.022620	0.029306
RS	24	0.612944	1.396356	16.440923	0.020371	0.026735
RS	25	0.673748	1.396356	17.052991	0.021130	0.027180
RS	26	0.739737	1.615001	15.286821	0.018941	0.024616
RS	27	0.811355	1.615001	15.842975	0.019630	0.024760
RS	28	0.889080	1.868711	14.184272	0.017575	0.022335
RS	29	0.973434	1.868711	14.688435	0.018200	0.022291
RS	30	1.064982	2.156984	13.171409	0.016320	0.020092
RS	31	1.164339	2.156984	13.626794	0.016884	0.019939
RS	32	1.272168	2.479473	12.257173	0.015187	0.017983
RS	33	1.389194	2.479473	12.666310	0.015694	0.017760
RS	34	1.516201	2.835895	11.435856	0.014170	0.016032
RS	35	1.654039	2.835895	11.800653	0.014622	0.015764
RS	36	1.803633	3.225212	10.697807	0.013255	0.014248
RS	37	1.965985	3.225212	11.019567	0.013654	0.013962
RS	38	2.142184	3.645730	10.031048	0.012429	0.012644
RS	39	2.333410	3.645730	10.310495	0.012775	0.012363
RS	40	2.540944	4.096671	9.419237	0.011671	0.011219
RS	41	2.766178	4.096671	9.656693	0.011965	0.010946
RS	42	3.010621	4.579345	8.843570	0.010958	0.009946
RS	43	3.275912	4.579345	9.039240	0.011200	0.009680
RS	44	3.563828	5.097320	8.286427	0.010267	0.008796
RS	45	3.876300	5.097320	8.440720	0.010459	0.008541
RS	46	4.215420	5.656608	7.733267	0.009582	0.007758
RS	47	4.583463	5.656608	7.847125	0.009723	0.007526
RS	48	4.982894	6.267404	7.171992	0.008886	0.006837
RS	49	5.416391	6.267404	7.247292	0.008980	0.006639
RS	50	5.886859	6.948501	6.591387	0.008167	0.006034
RS	51	6.397450	6.948501	6.631516	0.008217	0.005876
RS	52	6.951588	7.735410	5.980498	0.007410	0.005341
RS	53	7.552986	7.735410	5.991092	0.007423	0.005222
RS	54	8.205675	9.287990	5.002070	0.006198	0.004535
RS	55	8.914028	9.287990	5.019494	0.006219	0.004477
RS	56	9.682793	9.287990	5.003440	0.006200	0.004406
RS	57	10.517123	9.287990	4.951407	0.006135	0.004320
RS	58	11.422609	23.125471	2.014576	0.002496	0.002360
RS	59	12.405320	23.125471	2.094866	0.002596	0.002462
RS	60	13.471842	23.125471	2.170422	0.002689	0.002563
RS	61	14.629323	23.125471	2.239817	0.002775	0.002663
RS	62	15.885520	23.125471	2.301517	0.002852	0.002760
RS	63	17.248852	23.125471	39.241172	0.048622	0.043144
PA	4+25*2+4+6 0.010227459 0.003047110 17.248851771 1.269949578 0.662376322 0.578341207 0.573848828 0.602733393 0.653687702 0.725449171 0.817081230 0.927368304 1.057440624 1.211816586 1.396356049 1.615000742 1.868710932 2.156984439 2.479473011 2.835894536 3.225212338 3.645730456 4.096670946 4.579344678 5.097319543 5.656608216 6.267404018 6.948500772 7.735409931 9.287989661 23.125471124
//
IT	5166
RD	3
LK	-7810.138781
QD	-128.839824 -> -68.792317
RI	0.0433205464
TR	0.007588	0.003360
MT	19.272916
MM	C_pi: 5.216646, n_recomb: 1374.776794
RS	0	0.000000	3.436306	3.453502	0.002512	0.000025
RS	1	0.008719	3.436306	3.744735	0.002724	0.000221
RS	2	0.018198	3.436306	4.059596	0.002953	0.000625
RS	3	0.028503	3.436306	4.399833	0.003200	0.001242
RS	4	0.039707	1.128413	14.465159	0.010522	0.003949
RS	5	0.051888	1.128413	15.550528	0.011311	0.005859
RS	6	0.065131	0.820336	22.918151	0.016670	0.009237
RS	7	0.079528	0.820336	24.464807	0.017795	0.012031
RS	8	0.095181	0.729946	29.265580	0.021288	0.015149
RS	9	0.112198	0.729946	31.053484	0.022588	0.018317
RS	10	0.130700	0.714192	33.596041	0.024437	0.020562
RS	11	0.150814	0.714192	35.468773	0.025800	0.023765
RS	12	0.172682	0.735932	36.264565	0.026379	0.024945
RS	13	0.196456	0.735932	38.121238	0.027729	0.028050
RS	14	0.222304	0.784904	37.507022	0.027282	0.028145
RS	15	0.250405	0.784904	39.284069	0.028575	0.031063
RS	16	0.280956	0.857056	37.625642	0.027369	0.030196
RS	17	0.314171	0.857056	39.287482	0.028577	0.032799
RS	18	0.350282	0.950516	36.941689	0.026871	0.031159
RS	19	0.389541	0.950516	38.471335	0.027984	0.033360
RS	20	0.432223	1.066614	35.663714	0.025941	0.031132
RS	21	0.478627	1.066614	37.055692	0.026954	0.032945
RS	22	0.529076	1.210934	33.882479	0.024646	0.030276
RS	23	0.583924	1.210934	35.139849	0.025560	0.031737
RS	24	0.643554	1.392030	31.681917	0.023045	0.028741
RS	25	0.708383	1.392030	32.814444	0.023869	0.029844
RS	26	0.778864	1.617965	29.229294	0.021261	0.026662
RS	27	0.855491	1.617965	30.249895	0.022003	0.027410
RS	28	0.938798	1.893816	26.739357	0.019450	0.024239
RS	29	1.029369	1.893816	27.660283	0.020120	0.024699
RS	30	1.127836	2.222315	24.378708	0.017733	0.021726
RS	31	1.234889	2.222315	25.209927	0.018337	0.021992
RS	32	1.351275	2.606065	22.226051	0.016167	0.019314
RS	33	1.477809	2.606065	22.975500	0.016712	0.019451
RS	34	1.615375	3.048244	20.299536	0.014766	0.017088
RS	35	1.764936	3.048244	20.973691	0.015256	0.017132
RS	36	1.927536	3.551580	18.592293	0.013524	0.015069
RS	37	2.104313	3.551580	19.196446	0.013963	0.015043
RS	38	2.296503	4.117753	17.086648	0.012429	0.013258
RS	39	2.505449	4.117753	17.625050	0.012820	0.013182
RS	40	2.732613	4.748678	15.754908	0.011460	0.011642
RS	41	2.979583	4.748678	16.230987	0.011806	0.011533
RS	42	3.248086	5.447582	14.564712	0.010594	0.010204
RS	43	3.540000	5.447582	14.981328	0.010897	0.010076
RS	44	3.857364	6.218913	13.485914	0.009810	0.008926
RS	45	4.202399	6.218913	13.845548	0.010071	0.008794
RS	46	4.577517	7.068282	12.492988	0.009087	0.007803
RS	47	4.985341	7.068282	12.797924	0.009309	0.007683
RS	48	5.428722	8.005453	11.561244	0.008410	0.006832
RS	49	5.910761	8.005453	11.813914	0.008593	0.006739
RS	50	6.434827	9.053124	10.660886	0.007755	0.006006
RS	51	7.004586	9.053124	10.864646	0.007903	0.005948
RS	52	7.624022	10.262596	9.754685	0.007095	0.005304
RS	53	8.297464	10.262596	9.915078	0.007212	0.005278
RS	54	9.029623	12.655521	8.183840	0.005953	0.004398
RS	55	9.825617	12.655521	8.343801	0.006069	0.004422
RS	56	10.691013	12.655521	8.459383	0.006153	0.004434
RS	57	11.631861	12.655521	8.524508	0.006201	0.004428
RS	58	12.654739	39.376141	2.824876	0.002055	0.001824
RS	59	13.766800	39.376141	2.987679	0.002173	0.001923
RS	60	14.975820	39.376141	3.152269	0.002293	0.002024
RS	61	16.290252	39.376141	3.317234	0.002413	0.002125
RS	62	17.719286	39.376141	3.480910	0.002532	0.002224
RS	63	19.272916	39.376141	92.153524	0.067032	0.047795
PA	4+25*2+4+6 0.007588259 0.003360423 19.272915803 3.436306244 1.128412569 0.820336156 0.729945740 0.714191758 0.735932299 0.784904018 0.857056087 0.950516340 1.066614026 1.210934225 1.392029790 1.617964828 1.893815961 2.222314628 2.606065349 3.048243964 3.551580324 4.117753140 4.748678122 5.447581837 6.218913498 7.068282143 8.005453028 9.053124321 10.262595805 12.655521011 39.376141229
//
IT	4974
RD	4
LK	-7701.770657
QD	-99.772431 -> -60.152221
RI	0.0267772745
TR	0.005754	0.003653
MT	20.899443
MM	C_pi: 7.031216, n_recomb: 2006.426929
RS	0	0.000000	9.777812	1.793836	0.000894	0.000008
RS	1	0.008858	9.777812	1.950921	0.000972	0.000076
RS	2	0.018501	9.777812	2.121587	0.001057	0.000217
RS	3	0.028998	9.777812	2.306976	0.001150	0.000435
RS	4	0.040424	2.006935	12.190527	0.006076	0.002224
RS	5	0.052863	2.006935	13.185069	0.006571	0.003340
RS	6	0.066404	1.208668	23.608531	0.011766	0.006393
RS	7	0.081144	1.208668	25.375300	0.012647	0.008405
RS	8	0.097189	0.962620	34.144172	0.017017	0.011889
RS	9	0.114656	0.962620	36.472299	0.018178	0.014457
RS	10	0.133671	0.877823	42.606979	0.021235	0.017484
RS	11	0.154369	0.877823	45.254962	0.022555	0.020240
RS	12	0.176901	0.860930	48.890797	0.024367	0.022359
RS	13	0.201429	0.860930	51.664171	0.025749	0.025112
RS	14	0.228130	0.883430	53.087322	0.026459	0.026176
RS	15	0.257196	0.883430	55.841531	0.027831	0.028855
RS	16	0.288837	0.934253	55.433263	0.027628	0.028926
RS	17	0.323280	0.934253	58.068900	0.028941	0.031454
RS	18	0.360774	1.008973	56.223948	0.028022	0.030653
RS	19	0.401589	1.008973	58.677911	0.029245	0.032933
RS	20	0.446020	1.108073	55.672644	0.027747	0.031363
RS	21	0.494387	1.108073	57.909850	0.028862	0.033346
RS	22	0.547038	1.236937	53.888451	0.026858	0.031096
RS	23	0.604353	1.236937	55.897961	0.027859	0.032786
RS	24	0.666744	1.404728	51.004394	0.025421	0.029961
RS	25	0.734663	1.404728	52.796354	0.026314	0.031352
RS	26	0.808597	1.621156	47.323613	0.023586	0.028120
RS	27	0.889081	1.621156	48.921214	0.024382	0.029196
RS	28	0.976694	1.893547	43.281193	0.021571	0.025798
RS	29	1.072068	1.893547	44.709897	0.022283	0.026582
RS	30	1.175890	2.226789	39.265583	0.019570	0.023264
RS	31	1.288909	2.226789	40.546744	0.020208	0.023823
RS	32	1.411938	2.625594	35.504846	0.017696	0.020751
RS	33	1.545866	2.625594	36.655019	0.018269	0.021152
RS	34	1.691657	3.095919	32.088904	0.015993	0.018395
RS	35	1.850363	3.095919	33.121186	0.016508	0.018677
RS	36	2.023127	3.644501	29.035499	0.014471	0.016244
RS	37	2.211194	3.644501	29.960583	0.014932	0.016428
RS	38	2.415920	4.278028	26.330304	0.013123	0.014299
RS	39	2.638780	4.278028	27.157058	0.013535	0.014400
RS	40	2.881382	5.003608	23.939789	0.011932	0.012546
RS	41	3.145474	5.003608	24.675734	0.012298	0.012581
RS	42	3.432958	5.828867	21.823476	0.010877	0.010974
RS	43	3.745909	5.828867	22.475090	0.011202	0.010961
RS	44	4.086580	6.760869	19.944078	0.009940	0.009575
RS	45	4.457428	6.760869	20.516908	0.010226	0.009536
RS	46	4.861126	7.805214	18.269312	0.009105	0.008347
RS	47	5.300584	7.805214	18.768019	0.009354	0.008302
RS	48	5.778969	8.969454	16.763564	0.008355	0.007291
RS	49	6.299729	8.969454	17.192246	0.008569	0.007256
RS	50	6.866619	10.274905	15.377016	0.007664	0.006393
RS	51	7.483723	10.274905	15.740183	0.007845	0.006380
RS	52	8.155491	11.779392	14.040681	0.006998	0.005628
RS	53	8.886765	11.779392	14.345037	0.007150	0.005640
RS	54	9.682814	14.756577	11.719277	0.005841	0.004605
RS	55	10.549378	14.756577	12.018313	0.005990	0.004660
RS	56	11.492702	14.756577	12.259990	0.006110	0.004702
RS	57	12.519587	14.756577	12.434757	0.006197	0.004727
RS	58	13.637433	56.693701	3.362406	0.001676	0.001565
RS	59	14.854297	56.693701	3.587227	0.001788	0.001656
RS	60	16.178952	56.693701	3.820233	0.001904	0.001750
RS	61	17.620946	56.693701	4.060447	0.002024	0.001845
RS	62	19.190671	56.693701	4.306610	0.002146	0.001940
RS	63	20.899443	56.693701	155.016239	0.077260	0.052473
PA	4+25*2+4+6 0.005754023 0.003653411 20.899443027 9.777811944 2.006934575 1.208667741 0.962620400 0.877823469 0.860929956 0.883430216 0.934252567 1.008973164 1.108073161 1.236936821 1.404727739 1.621155775 1.893546855 2.226788606 2.625593889 3.095919288 3.644500679 4.278027567 5.003608404 5.828866743 6.760868689 7.805214271 8.969454245 10.274905341 11.779392463 14.756577484 56.693701025
//
IT	5703
RD	5
LK	-7628.124795
QD	-80.525076 -> -51.451004
RI	0.0174933762
TR	0.004469	0.003888
MT	22.383066
MM	C_pi: 8.741764, n_recomb: 2644.168771
RS	0	0.000000	28.327886	0.823713	0.000312	0.000003
RS	1	0.008976	28.327886	0.897369	0.000339	0.000026
RS	2	0.018758	28.327886	0.977584	0.000370	0.000075
RS	3	0.029418	28.327886	1.064936	0.000403	0.000151
RS	4	0.041034	3.626624	9.047525	0.003422	0.001241
RS	5	0.053693	3.626624	9.823992	0.003715	0.001878
RS	6	0.067489	1.805197	21.378419	0.008085	0.004368
RS	7	0.082523	1.805197	23.096222	0.008735	0.005781
RS	8	0.098906	1.286350	34.919618	0.013206	0.009187
RS	9	0.116760	1.286350	37.507541	0.014185	0.011220
RS	10	0.136217	1.094971	47.199415	0.017850	0.014605
RS	11	0.157420	1.094971	50.408128	0.019064	0.016937
RS	12	0.180526	1.025016	57.360138	0.021693	0.019666
RS	13	0.205706	1.025016	60.928147	0.023042	0.022071
RS	14	0.233146	1.015127	65.189294	0.024654	0.023876
RS	15	0.263049	1.015127	68.892054	0.026054	0.026271
RS	16	0.295637	1.042147	70.754237	0.026759	0.027149
RS	17	0.331149	1.042147	74.414125	0.028143	0.029492
RS	18	0.369849	1.097056	74.184081	0.028056	0.029512
RS	19	0.412023	1.097056	77.667468	0.029373	0.031730
RS	20	0.457983	1.178630	75.533332	0.028566	0.030921
RS	21	0.508068	1.178630	78.747490	0.029782	0.032941
RS	22	0.562648	1.291474	74.791228	0.028285	0.031313
RS	23	0.622128	1.291474	77.685848	0.029380	0.033100
RS	24	0.686946	1.444448	72.043329	0.027246	0.030708
RS	25	0.757583	1.444448	74.611198	0.028217	0.032242
RS	26	0.834560	1.647494	67.678033	0.025595	0.029241
RS	27	0.918446	1.647494	69.944843	0.026452	0.030502
RS	28	1.009862	1.908622	62.356486	0.023583	0.027152
RS	29	1.109484	1.908622	64.361169	0.024341	0.028140
RS	30	1.218048	2.233537	56.743476	0.021460	0.024727
RS	31	1.336357	2.233537	58.522635	0.022133	0.025484
RS	32	1.465285	2.627820	51.287617	0.019396	0.022222
RS	33	1.605785	2.627820	52.870614	0.019995	0.022802
RS	34	1.758897	3.098777	46.209544	0.017476	0.019806
RS	35	1.925753	3.098777	47.619491	0.018009	0.020251
RS	36	2.107585	3.655633	41.589313	0.015729	0.017558
RS	37	2.305739	3.655633	42.844905	0.016204	0.017890
RS	38	2.521679	4.308965	37.438146	0.014159	0.015499
RS	39	2.757002	4.308965	38.554892	0.014581	0.015731
RS	40	3.013448	5.070767	33.731421	0.012757	0.013623
RS	41	3.292912	5.070767	34.722528	0.013132	0.013770
RS	42	3.597462	5.953646	30.432953	0.011509	0.011922
RS	43	3.929348	5.953646	31.309761	0.011841	0.012002
RS	44	4.291024	6.968574	27.509598	0.010404	0.010398
RS	45	4.685164	6.968574	28.281632	0.010696	0.010432
RS	46	5.114682	8.122768	24.931284	0.009429	0.009054
RS	47	5.582755	8.122768	25.606242	0.009684	0.009064
RS	48	6.092841	9.422557	22.656973	0.008569	0.007891
RS	49	6.648713	9.422557	23.241168	0.008790	0.007895
RS	50	7.254481	10.886594	20.618490	0.007798	0.006898
RS	51	7.914622	10.886594	21.118193	0.007987	0.006910
RS	52	8.634018	12.573705	18.713007	0.007077	0.006045
RS	53	9.417988	12.573705	19.136957	0.007237	0.006073
RS	54	10.272327	15.916195	15.491341	0.005859	0.004891
RS	55	11.203351	15.916195	15.910743	0.006017	0.004957
RS	56	12.217945	15.916195	16.254805	0.006147	0.005008
RS	57	13.323609	15.916195	16.510319	0.006244	0.005040
RS	58	14.528518	75.085165	3.648176	0.001380	0.001354
RS	59	15.841581	75.085165	3.913773	0.001480	0.001436
RS	60	17.272504	75.085165	4.192770	0.001586	0.001522
RS	61	18.831868	75.085165	4.484727	0.001696	0.001610
RS	62	20.531201	75.085165	4.788944	0.001811	0.001699
RS	63	22.383066	75.085165	218.995373	0.082822	0.057041
PA	4+25*2+4+6 0.004469433 0.003888413 22.383066380 28.327886173 3.626623926 1.805197422 1.286349540 1.094970873 1.025015951 1.015127181 1.042146686 1.097056343 1.178629705 1.291473701 1.444448444 1.647494362 1.908621899 2.233536710 2.627820380 3.098777307 3.655633239 4.308965032 5.070766898 5.953646036 6.968573828 8.122768002 9.422557417 10.886593932 12.573705209 15.916195402 75.085165109
//
IT	6137
RD	6
LK	-7573.580179
QD	-65.528346 -> -43.638230
RI	0.0119594736
TR	0.003564	0.004072
MT	23.761857
MM	C_pi: 10.359640, n_recomb: 3268.675818
RS	0	0.000000	81.759589	0.355457	0.000109	0.000001
RS	1	0.009079	81.759589	0.387692	0.000119	0.000009
RS	2	0.018982	81.759589	0.422846	0.000129	0.000026
RS	3	0.029785	81.759589	0.461183	0.000141	0.000053
RS	4	0.041568	6.537238	6.285097	0.001923	0.000701
RS	5	0.054421	6.537238	6.841835	0.002093	0.001065
RS	6	0.068441	2.689782	18.067761	0.005528	0.003008
RS	7	0.083734	2.689782	19.591994	0.005994	0.003995
RS	8	0.100415	1.717020	33.199417	0.010157	0.007118
RS	9	0.118611	1.717020	35.816053	0.010957	0.008716
RS	10	0.138459	1.367663	48.382502	0.014802	0.012175
RS	11	0.160109	1.367663	51.911510	0.015882	0.014132
RS	12	0.183724	1.226066	61.970197	0.018959	0.017191
RS	13	0.209483	1.226066	66.131880	0.020232	0.019278
RS	14	0.237582	1.176043	73.389875	0.022452	0.021578
RS	15	0.268231	1.176043	77.906924	0.023834	0.023702
RS	16	0.301663	1.175683	82.523128	0.025247	0.025191
RS	17	0.338130	1.175683	87.150846	0.026662	0.027330
RS	18	0.377908	1.209040	89.281594	0.027314	0.028037
RS	19	0.421297	1.209040	93.811153	0.028700	0.030144
RS	20	0.468626	1.272374	93.445101	0.028588	0.030045
RS	21	0.520252	1.272374	97.707974	0.029892	0.032040
RS	22	0.576565	1.369193	94.737512	0.028983	0.031070
RS	23	0.637990	1.369193	98.618599	0.030171	0.032892
RS	24	0.704993	1.507677	93.060386	0.028470	0.031036
RS	25	0.778079	1.507677	96.510207	0.029526	0.032645
RS	26	0.857800	1.697327	88.781132	0.027161	0.030019
RS	27	0.944759	1.697327	91.810206	0.028088	0.031387
RS	28	1.039613	1.945936	82.731427	0.025310	0.028247
RS	29	1.143079	1.945936	85.384117	0.026122	0.029363
RS	30	1.255939	2.259098	75.854575	0.023207	0.026015
RS	31	1.379045	2.259098	78.181880	0.023919	0.026904
RS	32	1.513328	2.642336	68.859694	0.021067	0.023596
RS	33	1.659803	2.642336	70.906219	0.021693	0.024300
RS	34	1.819577	3.103228	62.145935	0.019013	0.021184
RS	35	1.993856	3.103228	63.948118	0.019564	0.021741
RS	36	2.183958	3.652056	55.895766	0.017100	0.018883
RS	37	2.391320	3.652056	57.483544	0.017586	0.019317
RS	38	2.617508	4.301684	50.173973	0.015350	0.016736
RS	39	2.864232	4.301684	51.572467	0.015778	0.017061
RS	40	3.133356	5.067527	44.985684	0.013763	0.014751
RS	41	3.426914	5.067527	46.216392	0.014139	0.014980
RS	42	3.747124	5.966234	40.316514	0.012334	0.012931
RS	43	4.096406	5.966234	41.397763	0.012665	0.013080
RS	44	4.477400	7.012529	36.153231	0.011061	0.011283
RS	45	4.892984	7.012529	37.100056	0.011350	0.011373
RS	46	5.346299	8.215935	32.481190	0.009937	0.009819
RS	47	5.840771	8.215935	33.305250	0.010189	0.009870
RS	48	6.380137	9.582617	29.263204	0.008953	0.008543
RS	49	6.968472	9.582617	29.973507	0.009170	0.008574
RS	50	7.610222	11.128709	26.417486	0.008082	0.007445
RS	51	8.310236	11.128709	27.022418	0.008267	0.007472
RS	52	9.073806	12.911270	23.807701	0.007284	0.006496
RS	53	9.906700	12.911270	24.318644	0.007440	0.006529
RS	54	10.815213	16.448503	19.541544	0.005978	0.005204
RS	55	11.806210	16.448503	20.056406	0.006136	0.005272
RS	56	12.887181	16.448503	20.471291	0.006263	0.005323
RS	57	14.066293	16.448503	20.769069	0.006354	0.005350
RS	58	15.352457	94.460285	3.774704	0.001155	0.001171
RS	59	16.755393	94.460285	4.065704	0.001244	0.001245
RS	60	18.285703	94.460285	4.374076	0.001338	0.001323
RS	61	19.954949	94.460285	4.699895	0.001438	0.001404
RS	62	21.775748	94.460285	5.043019	0.001543	0.001488
RS	63	23.761857	94.460285	281.423291	0.086097	0.061146
PA	4+25*2+4+6 0.003563513 0.004072455 23.761857258 81.759589111 6.537237817 2.689781621 1.717020293 1.367663081 1.226066297 1.176042947 1.175682861 1.209040048 1.272373713 1.369192982 1.507677226 1.697327258 1.945936074 2.259097509 2.642335624 3.103227875 3.652055877 4.301683779 5.067526871 5.966233806 7.012528818 8.215934860 9.582616958 11.128709001 12.911270035 16.448503081 94.460285148
//
IT	5880
RD	7
LK	-7532.475846
QD	-53.661062 -> -37.178213
RI	0.0084781453
TR	0.002918	0.004217
MT	25.042525
MM	C_pi: 11.875432, n_recomb: 3865.324145
RS	0	0.000000	230.968738	0.149705	0.000039	0.000000
RS	1	0.009170	230.968738	0.163429	0.000042	0.000003
RS	2	0.019180	230.968738	0.178411	0.000046	0.000009
RS	3	0.030108	230.968738	0.194766	0.000050	0.000019
RS	4	0.042039	11.578175	4.239190	0.001097	0.000407
RS	5	0.055063	11.578175	4.622599	0.001196	0.000619
RS	6	0.069282	3.947289	14.764624	0.003820	0.002118
RS	7	0.084804	3.947289	16.052878	0.004153	0.002815
RS	8	0.101750	2.264040	30.365465	0.007856	0.005604
RS	9	0.120250	2.264040	32.869133	0.008504	0.006865
RS	10	0.140446	1.693728	47.444693	0.012274	0.010247
RS	11	0.162494	1.693728	51.097362	0.013219	0.011888
RS	12	0.186563	1.459908	63.686801	0.016476	0.015085
RS	13	0.212840	1.459908	68.234220	0.017653	0.016891
RS	14	0.241526	1.361580	78.190686	0.020229	0.019484
RS	15	0.272843	1.361580	83.337742	0.021560	0.021360
RS	16	0.307031	1.329929	90.708335	0.023467	0.023270
RS	17	0.344354	1.329929	96.170201	0.024880	0.025208
RS	18	0.385100	1.339573	100.967797	0.026121	0.026445
RS	19	0.429582	1.339573	106.475249	0.027546	0.028420
RS	20	0.478142	1.383525	108.439372	0.028054	0.028922
RS	21	0.531155	1.383525	113.747125	0.029428	0.030862
RS	22	0.589030	1.464014	112.482896	0.029101	0.030502
RS	23	0.652211	1.464014	117.395988	0.030372	0.032327
RS	24	0.721186	1.588382	112.690380	0.029154	0.031019
RS	25	0.796485	1.588382	117.094378	0.030294	0.032668
RS	26	0.878690	1.765407	109.281898	0.028272	0.030476
RS	27	0.968431	1.765407	113.150305	0.029273	0.031909
RS	28	1.066402	2.002179	103.166507	0.026690	0.029063
RS	29	1.173357	2.002179	106.534240	0.027562	0.030264
RS	30	1.290119	2.303621	95.523228	0.024713	0.027077
RS	31	1.417587	2.303621	98.448697	0.025470	0.028057
RS	32	1.556744	2.674635	87.323735	0.022592	0.024802
RS	33	1.708660	2.674635	89.865211	0.023249	0.025593
RS	34	1.874507	3.122374	79.170992	0.020482	0.022447
RS	35	2.055562	3.122374	81.379371	0.021054	0.023083
RS	36	2.253218	3.657234	71.378773	0.018466	0.020138
RS	37	2.468999	3.657234	73.297583	0.018963	0.020643
RS	38	2.704566	4.293085	64.090605	0.016581	0.017936
RS	39	2.961734	4.293085	65.757444	0.017012	0.018326
RS	40	3.242482	5.047331	57.362006	0.014840	0.015865
RS	41	3.548975	5.047331	58.809692	0.015215	0.016151
RS	42	3.883571	5.939309	51.219249	0.013251	0.013939
RS	43	4.248849	5.939309	52.475917	0.013576	0.014137
RS	44	4.647621	6.986520	45.687086	0.011820	0.012176
RS	45	5.082959	6.986520	46.775529	0.012101	0.012305
RS	46	5.558216	8.200484	40.782177	0.010551	0.010596
RS	47	6.077052	8.200484	41.719496	0.010793	0.010675
RS	48	6.643463	9.587426	36.483672	0.009439	0.009208
RS	49	7.261812	9.587426	37.282330	0.009645	0.009256
RS	50	7.936860	11.161042	32.703921	0.008461	0.008005
RS	51	8.673809	11.161042	33.374789	0.008634	0.008039
RS	52	9.478332	12.974984	29.275930	0.007574	0.006958
RS	53	10.356627	12.974984	29.833544	0.007718	0.006990
RS	54	11.315458	16.577607	23.850864	0.006170	0.005531
RS	55	12.362210	16.577607	24.429583	0.006320	0.005597
RS	56	13.504945	16.577607	24.876413	0.006436	0.005640
RS	57	14.752464	16.577607	25.170165	0.006512	0.005655
RS	58	16.114376	114.431022	3.805873	0.000985	0.001017
RS	59	17.601170	114.431022	4.111760	0.001064	0.001084
RS	60	19.224297	114.431022	4.437938	0.001148	0.001155
RS	61	20.996258	114.431022	4.784925	0.001238	0.001229
RS	62	22.930701	114.431022	5.153072	0.001333	0.001307
RS	63	25.042525	114.431022	340.786200	0.088165	0.064614
PA	4+25*2+4+6 0.002917968 0.004217364 25.042525136 230.968737893 11.578175441 3.947289081 2.264040338 1.693728283 1.459907900 1.361580137 1.329929458 1.339573471 1.383524520 1.464013660 1.588382076 1.765407243 2.002178551 2.303621234 2.674634796 3.122374158 3.657234036 4.293085137 5.047330725 5.939309464 6.986520474 8.200483597 9.587426197 11.161042005 12.974984413 16.577607021 114.431022294
//
IT	5763
RD	8
LK	-7501.519826
QD	-44.393731 -> -31.962556
RI	0.0062026468
TR	0.002451	0.004332
MT	26.237983
MM	C_pi: 13.263602, n_recomb: 4418.870330
RS	0	0.000000	630.836625	0.062986	0.000014	0.000000
RS	1	0.009250	630.836625	0.068812	0.000016	0.000001
RS	2	0.019356	630.836625	0.075178	0.000017	0.000004
RS	3	0.030396	630.836625	0.082133	0.000019	0.000007
RS	4	0.042458	19.917570	2.841069	0.000643	0.000245
RS	5	0.055636	19.917570	3.101817	0.000702	0.000373
RS	6	0.070032	5.649844	11.925892	0.002699	0.001537
RS	7	0.085761	5.649844	12.991622	0.002940	0.002042
RS	8	0.102944	2.924929	27.287880	0.006175	0.004519
RS	9	0.121716	2.924929	29.613796	0.006702	0.005529
RS	10	0.142225	2.065089	45.418771	0.010278	0.008773
RS	11	0.164631	2.065089	49.062510	0.011103	0.010158
RS	12	0.189110	1.719664	63.495356	0.014369	0.013376
RS	13	0.215853	1.719664	68.253485	0.015446	0.014941
RS	14	0.245070	1.566157	80.365747	0.018187	0.017681
RS	15	0.276989	1.566157	85.953817	0.019452	0.019335
RS	16	0.311861	1.499993	95.745853	0.021667	0.021510
RS	17	0.349959	1.499993	101.868756	0.023053	0.023258
RS	18	0.391581	1.483957	109.268681	0.024728	0.024879
RS	19	0.437053	1.483957	115.622499	0.026166	0.026718
RS	20	0.486731	1.507304	120.129155	0.027185	0.027700
RS	21	0.541004	1.507304	126.405914	0.028606	0.029567
RS	22	0.600298	1.570940	127.290388	0.028806	0.029736
RS	23	0.665076	1.570940	133.214203	0.030147	0.031542
RS	24	0.735847	1.681374	129.948394	0.029408	0.030748
RS	25	0.813164	1.681374	135.326164	0.030625	0.032416
RS	26	0.897632	1.846529	128.065786	0.028982	0.030662
RS	27	0.989915	1.846529	132.814720	0.030056	0.032138
RS	28	1.090733	2.072562	122.522793	0.027727	0.029623
RS	29	1.200877	2.072562	126.651147	0.028661	0.030880
RS	30	1.321210	2.363430	114.662852	0.025948	0.027911
RS	31	1.452674	2.363430	118.225145	0.026755	0.028954
RS	32	1.596298	2.723068	105.691880	0.023918	0.025815
RS	33	1.753208	2.723068	108.754290	0.024611	0.026668
RS	34	1.924632	3.157821	96.416409	0.021819	0.023557
RS	35	2.111913	3.157821	99.042263	0.022413	0.024251
RS	36	2.316518	3.677635	87.294036	0.019755	0.021279
RS	37	2.540049	3.677635	89.540653	0.020263	0.021835
RS	38	2.784257	4.296570	78.562374	0.017779	0.019055
RS	39	3.051054	4.296570	80.481431	0.018213	0.019489
RS	40	3.342530	5.032939	70.343113	0.015919	0.016924
RS	41	3.660969	5.032939	71.981207	0.016290	0.017248
RS	42	4.008863	5.907579	62.719203	0.014193	0.014911
RS	43	4.388938	5.907579	64.117080	0.014510	0.015141
RS	44	4.804171	6.939676	55.770016	0.012621	0.013046
RS	45	5.257813	6.939676	56.960806	0.012890	0.013199
RS	46	5.753417	8.141931	49.559959	0.011216	0.011357
RS	47	6.294865	8.141931	50.568105	0.011444	0.011453
RS	48	6.886398	9.520232	44.098444	0.009980	0.009863
RS	49	7.532649	9.520232	44.940959	0.010170	0.009920
RS	50	8.238679	11.085575	39.301694	0.008894	0.008560
RS	51	9.010017	11.085575	39.992452	0.009050	0.008594
RS	52	9.852705	12.886929	34.977499	0.007915	0.007419
RS	53	10.773343	12.886929	35.534665	0.008042	0.007444
RS	54	11.779140	16.461803	28.329550	0.006411	0.005864
RS	55	12.877976	16.461803	28.933307	0.006548	0.005925
RS	56	14.078455	16.461803	29.366226	0.006646	0.005956
RS	57	15.389980	16.461803	29.603227	0.006699	0.005954
RS	58	16.822822	134.448868	3.779954	0.000855	0.000890
RS	59	18.388205	134.448868	4.093548	0.000926	0.000951
RS	60	20.098387	134.448868	4.429506	0.001002	0.001016
RS	61	21.966763	134.448868	4.788709	0.001084	0.001084
RS	62	24.007966	134.448868	5.171921	0.001170	0.001156
RS	63	26.237983	134.448868	395.362520	0.089471	0.067413
PA	4+25*2+4+6 0.002451014 0.004332261 26.237983203 630.836625352 19.917570359 5.649843735 2.924929185 2.065089050 1.719663740 1.566157495 1.499993355 1.483956825 1.507304376 1.570939645 1.681373894 1.846529171 2.072561794 2.363429759 2.723068226 3.157821032 3.677634674 4.296569818 5.032938932 5.907578801 6.939675535 8.141930835 9.520232216 11.085574721 12.886928580 16.461803398 134.448868029
//
IT	5036
RD	9
LK	-7478.121022
QD	-37.216377 -> -27.731761
RI	0.0046787377
TR	0.002106	0.004423
MT	27.375205
MM	C_pi: 14.507580, n_recomb: 4918.134276
RS	0	0.000000	1651.127826	0.026908	0.000005	0.000000
RS	1	0.009323	1651.127826	0.029418	0.000006	0.000000
RS	2	0.019516	1651.127826	0.032161	0.000007	0.000001
RS	3	0.030659	1651.127826	0.035160	0.000007	0.000003
RS	4	0.042841	33.018326	1.921810	0.000391	0.000154
RS	5	0.056159	33.018326	2.100167	0.000427	0.000233
RS	6	0.070718	7.834752	9.664399	0.001965	0.001156
RS	7	0.086635	7.834752	10.543402	0.002144	0.001532
RS	8	0.104036	3.682060	24.436683	0.004969	0.003747
RS	9	0.123059	3.682060	26.572135	0.005403	0.004574
RS	10	0.143856	2.467814	43.024218	0.008748	0.007669
RS	11	0.166592	2.467814	46.586687	0.009472	0.008854
RS	12	0.191447	1.996195	62.225481	0.012652	0.012030
RS	13	0.218620	1.996195	67.069055	0.013637	0.013394
RS	14	0.248327	1.783606	80.720896	0.016413	0.016180
RS	15	0.280803	1.783606	86.587817	0.017606	0.017641
RS	16	0.316307	1.681286	98.294719	0.019986	0.019961
RS	17	0.355121	1.681286	104.903714	0.021330	0.021537
RS	18	0.397554	1.638354	114.592122	0.023300	0.023418
RS	19	0.443943	1.638354	121.631877	0.024731	0.025124
RS	20	0.494658	1.640168	128.609338	0.026150	0.026474
RS	21	0.550100	1.640168	135.731511	0.027598	0.028260
RS	22	0.610712	1.686478	138.934181	0.028249	0.028869
RS	23	0.676975	1.686478	145.792494	0.029644	0.030643
RS	24	0.749416	1.783086	144.331150	0.029347	0.030306
RS	25	0.828611	1.783086	150.650857	0.030632	0.031978
RS	26	0.915189	1.937047	144.427636	0.029366	0.030641
RS	27	1.009840	1.937047	150.057100	0.030511	0.032144
RS	28	1.113316	2.153501	139.978159	0.028462	0.029965
RS	29	1.226438	2.153501	144.883787	0.029459	0.031264
RS	30	1.350108	2.435276	132.411103	0.026923	0.028536
RS	31	1.485309	2.435276	136.630950	0.027781	0.029627
RS	32	1.633114	2.785181	123.118110	0.025033	0.026640
RS	33	1.794700	2.785181	126.717919	0.025765	0.027541
RS	34	1.971352	3.208553	113.089541	0.022994	0.024507
RS	35	2.164473	3.208553	116.140315	0.023615	0.025243
RS	36	2.375600	3.714594	102.923721	0.020927	0.022289
RS	37	2.606412	3.714594	105.494404	0.021450	0.022881
RS	38	2.858743	4.317078	92.956638	0.018901	0.020072
RS	39	3.134600	4.317078	95.112718	0.019339	0.020536
RS	40	3.436177	5.034547	83.383898	0.016954	0.017905
RS	41	3.765870	5.034547	85.186907	0.017321	0.018253
RS	42	4.126303	5.888491	74.355497	0.015119	0.015825
RS	43	4.520340	5.888491	75.860852	0.015425	0.016074
RS	44	4.951116	6.898855	66.018421	0.013423	0.013872
RS	45	5.422054	6.898855	67.271913	0.013678	0.014039
RS	46	5.936901	8.078695	58.498763	0.011895	0.012088
RS	47	6.499748	8.078695	59.534154	0.012105	0.012190
RS	48	7.115073	9.432918	51.849636	0.010543	0.010496
RS	49	7.787767	9.432918	52.689750	0.010713	0.010553
RS	50	8.523179	10.969314	46.001699	0.009353	0.009100
RS	51	9.327158	10.969314	46.664032	0.009488	0.009128
RS	52	10.206094	12.731141	40.744582	0.008285	0.007870
RS	53	11.166978	12.731141	41.251361	0.008388	0.007884
RS	54	12.217450	16.217398	32.865450	0.006683	0.006201
RS	55	13.365862	16.217398	33.450524	0.006801	0.006251
RS	56	14.621346	16.217398	33.819697	0.006877	0.006267
RS	57	15.993884	16.217398	33.944515	0.006902	0.006243
RS	58	17.494390	154.044276	3.721544	0.000757	0.000788
RS	59	19.134795	154.044276	4.038110	0.000821	0.000844
RS	60	20.928142	154.044276	4.378473	0.000890	0.000904
RS	61	22.888691	154.044276	4.743804	0.000965	0.000967
RS	62	25.032032	154.044276	5.135196	0.001044	0.001034
RS	63	27.375205	154.044276	443.735037	0.090224	0.069599
PA	4+25*2+4+6 0.002105888 0.004422647 27.375205360 1651.127825535 33.018326354 7.834752324 3.682059942 2.467814265 1.996194655 1.783606100 1.681285563 1.638353570 1.640167543 1.686478114 1.783086034 1.937046567 2.153501473 2.435276423 2.785181364 3.208553314 3.714594240 4.317077947 5.034546860 5.888491127 6.898854537 8.078694708 9.432917541 10.969314130 12.731141392 16.217398267 154.044275804
//
IT	5599
RD	10
LK	-7460.188721
QD	-31.643654 -> -24.255845
RI	0.0036416519
TR	0.001844	0.004492
MT	28.488200
MM	C_pi: 15.609744, n_recomb: 5358.811372
RS	0	0.000000	4097.750273	0.011867	0.000002	0.000000
RS	1	0.009392	4097.750273	0.012982	0.000002	0.000000
RS	2	0.019667	4097.750273	0.014201	0.000003	0.000001
RS	3	0.030907	4097.750273	0.015536	0.000003	0.000001
RS	4	0.043202	52.527442	1.325657	0.000247	0.000101
RS	5	0.056652	52.527442	1.449825	0.000271	0.000153
RS	6	0.071365	10.488775	7.935696	0.001481	0.000901
RS	7	0.087460	10.488775	8.667440	0.001617	0.001191
RS	8	0.105067	4.503819	22.016426	0.004108	0.003200
RS	9	0.124328	4.503819	23.977790	0.004474	0.003893
RS	10	0.145398	2.883946	40.706246	0.007596	0.006853
RS	11	0.168447	2.883946	44.160906	0.008241	0.007884
RS	12	0.193660	2.279270	60.494681	0.011289	0.010987
RS	13	0.221242	2.279270	65.347759	0.012194	0.012189
RS	14	0.251414	2.007780	79.962392	0.014922	0.014953
RS	15	0.284420	2.007780	85.987000	0.016046	0.016250
RS	16	0.320527	1.869824	99.056333	0.018485	0.018628
RS	17	0.360024	1.869824	106.000159	0.019781	0.020051
RS	18	0.403231	1.799862	117.538960	0.021934	0.022095
RS	19	0.450497	1.799862	125.106297	0.023346	0.023676
RS	20	0.502202	1.779712	134.299006	0.025061	0.025298
RS	21	0.558763	1.779712	142.125049	0.026522	0.027002
RS	22	0.620636	1.808436	147.602645	0.027544	0.027967
RS	23	0.688321	1.808436	155.287810	0.028978	0.029703
RS	24	0.762363	1.891370	155.790070	0.029072	0.029760
RS	25	0.843360	1.891370	162.983688	0.030414	0.031428
RS	26	0.931964	2.034798	158.110868	0.029505	0.030469
RS	27	1.028890	2.034798	164.587471	0.030713	0.031991
RS	28	1.134919	2.242823	155.121659	0.028947	0.030134
RS	29	1.250908	2.242823	160.795028	0.030006	0.031466
RS	30	1.377790	2.517083	148.260213	0.027667	0.028983
RS	31	1.516590	2.517083	153.140711	0.028577	0.030113
RS	32	1.668426	2.859198	139.048810	0.025948	0.027296
RS	33	1.834524	2.859198	143.192792	0.026721	0.028236
RS	34	2.016222	3.273414	128.630835	0.024004	0.025305
RS	35	2.214985	3.273414	132.110711	0.024653	0.026076
RS	36	2.432418	3.768072	117.730522	0.021970	0.023168
RS	37	2.670272	3.768072	120.622927	0.022509	0.023789
RS	38	2.930467	4.356413	106.777514	0.019926	0.020980
RS	39	3.215100	4.356413	109.159737	0.020370	0.021466
RS	40	3.526467	5.056830	96.041456	0.017922	0.018799
RS	41	3.867078	5.056830	97.989601	0.018286	0.019163
RS	42	4.239682	5.890928	85.743684	0.016001	0.016671
RS	43	4.647281	5.890928	87.328753	0.016296	0.016930
RS	44	5.093164	6.878778	76.106343	0.014202	0.014647
RS	45	5.580926	6.878778	77.388413	0.014441	0.014819
RS	46	6.114501	8.033104	67.327615	0.012564	0.012779
RS	47	6.698191	8.033104	68.351430	0.012755	0.012881
RS	48	7.336703	9.357217	59.515479	0.011106	0.011100
RS	49	8.035187	9.357217	60.310872	0.011255	0.011152
RS	50	8.799275	10.855157	52.625067	0.009820	0.009619
RS	51	9.635129	10.855157	53.213748	0.009930	0.009636
RS	52	10.549490	12.563684	46.435419	0.008665	0.008308
RS	53	11.549731	12.563684	46.843979	0.008741	0.008306
RS	54	12.643918	15.926521	37.364348	0.006973	0.006536
RS	55	13.840876	15.926521	37.885791	0.007070	0.006573
RS	56	15.150257	15.926521	38.141436	0.007118	0.006569
RS	57	16.582620	15.926521	38.100278	0.007110	0.006519
RS	58	18.149516	172.948342	3.647361	0.000681	0.000707
RS	59	19.863581	172.948342	3.964012	0.000740	0.000759
RS	60	21.738637	172.948342	4.305444	0.000803	0.000814
RS	61	23.789806	172.948342	4.673052	0.000872	0.000873
RS	62	26.033629	172.948342	5.068194	0.000946	0.000936
RS	63	28.488200	172.948342	485.273381	0.090556	0.071268
PA	4+25*2+4+6 0.001843782 0.004491586 28.488200274 4097.750272765 52.527442469 10.488775178 4.503819432 2.883945908 2.279270141 2.007779761 1.869824425 1.799862372 1.779711674 1.808436143 1.891369626 2.034797982 2.242822692 2.517082774 2.859197806 3.273414139 3.768072019 4.356412590 5.056829777 5.890928342 6.878777924 8.033103663 9.357216780 10.855156796 12.563683925 15.926521219 172.948341905
//
IT	5956
RD	11
LK	-7446.139665
QD	-27.266729 -> -21.362673
RI	0.0029263731
TR	0.001639	0.004541
MT	29.609762
MM	C_pi: 16.587362, n_recomb: 5742.598537
RS	0	0.000000	9790.025365	0.005347	0.000001	0.000000
RS	1	0.009459	9790.025365	0.005853	0.000001	0.000000
RS	2	0.019813	9790.025365	0.006407	0.000001	0.000000
RS	3	0.031147	9790.025365	0.007013	0.000001	0.000001
RS	4	0.043552	80.101399	0.938185	0.000163	0.000069
RS	5	0.057131	80.101399	1.026781	0.000179	0.000104
RS	6	0.071994	13.543746	6.642717	0.001157	0.000727
RS	7	0.088264	13.543746	7.262206	0.001265	0.000959
RS	8	0.106072	5.349145	20.077848	0.003496	0.002810
RS	9	0.125565	5.349145	21.894359	0.003813	0.003408
RS	10	0.146901	3.294127	38.703082	0.006740	0.006257
RS	11	0.170256	3.294127	42.053048	0.007323	0.007171
RS	12	0.195821	2.558885	58.709328	0.010223	0.010189
RS	13	0.223803	2.558885	63.535287	0.011064	0.011260
RS	14	0.254432	2.233168	78.626794	0.013692	0.013960
RS	15	0.287959	2.233168	84.728575	0.014754	0.015119
RS	16	0.324657	2.062410	98.644000	0.017178	0.017490
RS	17	0.364826	2.062410	105.805220	0.018425	0.018781
RS	18	0.408795	1.966444	118.729057	0.020675	0.020913
RS	19	0.456923	1.966444	126.686178	0.022061	0.022383
RS	20	0.509603	1.924465	137.748508	0.023987	0.024198
RS	21	0.567267	1.924465	146.141471	0.025449	0.025823
RS	22	0.630385	1.935588	153.715838	0.026768	0.027071
RS	23	0.699474	1.935588	162.110779	0.028230	0.028766
RS	24	0.775098	2.005089	164.579642	0.028659	0.029156
RS	25	0.857876	2.005089	172.560973	0.030049	0.030815
RS	26	0.948483	2.138644	169.200917	0.029464	0.030193
RS	27	1.047662	2.138644	176.470526	0.030730	0.031729
RS	28	1.156222	2.339352	167.890625	0.029236	0.030170
RS	29	1.275051	2.339352	174.303740	0.030353	0.031529
RS	30	1.405120	2.607667	162.033627	0.028216	0.029286
RS	31	1.547492	2.607667	167.564359	0.029179	0.030449
RS	32	1.703332	2.944000	153.230663	0.026683	0.027808
RS	33	1.873914	2.944000	157.917873	0.027499	0.028781
RS	34	2.060631	3.351496	142.743070	0.024857	0.025967
RS	35	2.265009	3.351496	146.654044	0.025538	0.026768
RS	36	2.488721	3.837607	131.400481	0.022882	0.023926
RS	37	2.733594	3.837607	134.614713	0.023441	0.024571
RS	38	3.001630	4.414947	119.715269	0.020847	0.021785
RS	39	3.295020	4.414947	122.318637	0.021300	0.022287
RS	40	3.616163	5.101588	108.025562	0.018811	0.019606
RS	41	3.967683	5.101588	110.107100	0.019174	0.019982
RS	42	4.352454	5.918951	96.623210	0.016826	0.017447
RS	43	4.773622	5.918951	98.269247	0.017112	0.017712
RS	44	5.234629	6.886827	85.808355	0.014942	0.015367
RS	45	5.739243	6.886827	87.093981	0.015166	0.015539
RS	46	6.291590	8.017138	75.857314	0.013210	0.013428
RS	47	6.896185	8.017138	76.839377	0.013381	0.013525
RS	48	7.557970	9.311088	66.941399	0.011657	0.011672
RS	49	8.282355	9.311088	67.657652	0.011782	0.011714
RS	50	9.075260	10.768475	59.048767	0.010283	0.010115
RS	51	9.943169	10.768475	59.525554	0.010366	0.010117
RS	52	10.893175	12.419005	51.954979	0.009047	0.008730
RS	53	11.933044	12.419005	52.223326	0.009094	0.008709
RS	54	13.071276	15.642280	41.764822	0.007273	0.006869
RS	55	14.317177	15.642280	42.179639	0.007345	0.006889
RS	56	15.680930	15.642280	42.275255	0.007362	0.006862
RS	57	17.173684	15.642280	42.019168	0.007317	0.006782
RS	58	18.807640	191.083088	3.568592	0.000621	0.000642
RS	59	20.596157	191.083088	3.883796	0.000676	0.000691
RS	60	22.553853	191.083088	4.224468	0.000736	0.000743
RS	61	24.696731	191.083088	4.592181	0.000800	0.000799
RS	62	27.042310	191.083088	4.988502	0.000869	0.000858
RS	63	29.609762	191.083088	520.123252	0.090573	0.072523
PA	4+25*2+4+6 0.001638653 0.004540984 29.609762051 9790.025365186 80.101399224 13.543745882 5.349144611 3.294126882 2.558884907 2.233168058 2.062410406 1.966443567 1.924464644 1.935588360 2.005088888 2.138643749 2.339352259 2.607667181 2.943999529 3.351495875 3.837606505 4.414946732 5.101588037 5.918951061 6.886827184 8.017138213 9.311087751 10.768474533 12.419005348 15.642279621 191.083087868
//
IT	5611
RD	12
LK	-7434.842895
QD	-23.770527 -> -18.925126
RI	0.0024260338
TR	0.001473	0.004573
MT	30.765066
MM	C_pi: 17.463718, n_recomb: 6074.811164
RS	0	0.000000	22177.407828	0.002509	0.000000	0.000000
RS	1	0.009526	22177.407828	0.002748	0.000000	0.000000
RS	2	0.019958	22177.407828	0.003010	0.000000	0.000000
RS	3	0.031385	22177.407828	0.003297	0.000001	0.000000
RS	4	0.043900	117.234893	0.683042	0.000112	0.000049
RS	5	0.057607	117.234893	0.748038	0.000123	0.000074
RS	6	0.072620	16.889035	5.684179	0.000936	0.000606
RS	7	0.089063	16.889035	6.219526	0.001024	0.000797
RS	8	0.107073	6.174822	18.592880	0.003061	0.002533
RS	9	0.126797	6.174822	20.296876	0.003341	0.003062
RS	10	0.148401	3.680490	37.113384	0.006109	0.005826
RS	11	0.172063	3.680490	40.378078	0.006647	0.006654
RS	12	0.197978	2.826290	57.104194	0.009400	0.009583
RS	13	0.226362	2.826290	61.893344	0.010189	0.010551
RS	14	0.257450	2.455205	77.076511	0.012688	0.013157
RS	15	0.291499	2.455205	83.207754	0.013697	0.014203
RS	16	0.328791	2.256613	97.526276	0.016054	0.016521
RS	17	0.369636	2.256613	104.820329	0.017255	0.017700
RS	18	0.414371	2.136768	118.693095	0.019539	0.019862
RS	19	0.463367	2.136768	126.928995	0.020894	0.021234
RS	20	0.517031	2.073593	139.495576	0.022963	0.023179
RS	21	0.575807	2.073593	148.334939	0.024418	0.024733
RS	22	0.640181	2.067314	157.760853	0.025970	0.026201
RS	23	0.710687	2.067314	166.753455	0.027450	0.027856
RS	24	0.787909	2.123680	171.092790	0.028164	0.028525
RS	25	0.872487	2.123680	179.771347	0.029593	0.030174
RS	26	0.965122	2.247993	177.973767	0.029297	0.029847
RS	27	1.066580	2.247993	185.972784	0.030614	0.031394
RS	28	1.177703	2.442432	178.442590	0.029374	0.030108
RS	29	1.299411	2.442432	185.556888	0.030545	0.031491
RS	30	1.432712	2.706281	173.785279	0.028608	0.029474
RS	31	1.578711	2.706281	179.947064	0.029622	0.030668
RS	32	1.738617	3.038759	165.635531	0.027266	0.028200
RS	33	1.913755	3.038759	170.859647	0.028126	0.029205
RS	34	2.105576	3.441937	155.338933	0.025571	0.026513
RS	35	2.315669	3.441937	159.681572	0.026286	0.027342
RS	36	2.545774	3.922385	143.808727	0.023673	0.024577
RS	37	2.797798	3.922385	147.347270	0.024255	0.025243
RS	38	3.073828	4.492103	131.625410	0.021667	0.022494
RS	39	3.376152	4.492103	134.450543	0.022132	0.023012
RS	40	3.707274	5.168762	119.187559	0.019620	0.020333
RS	41	4.069937	5.168762	121.398717	0.019984	0.020718
RS	42	4.467145	5.973479	106.852487	0.017589	0.018157
RS	43	4.902190	5.973479	108.550124	0.017869	0.018424
RS	44	5.378675	6.925541	94.997517	0.015638	0.016034
RS	45	5.900547	6.925541	96.271615	0.015848	0.016202
RS	46	6.472131	8.035744	83.979790	0.013824	0.014034
RS	47	7.098161	8.035744	84.899789	0.013976	0.014123
RS	48	7.783824	9.302816	74.039348	0.012188	0.012212
RS	49	8.534800	9.302816	74.651447	0.012289	0.012240
RS	50	9.357310	10.721912	65.204201	0.010734	0.010587
RS	51	10.258169	10.721912	65.539527	0.010789	0.010572
RS	52	11.244839	12.315219	57.252946	0.009425	0.009137
RS	53	12.325495	12.315219	57.346711	0.009440	0.009093
RS	54	13.509089	15.394460	46.036485	0.007578	0.007199
RS	55	14.805426	15.394460	46.305518	0.007623	0.007199
RS	56	16.225246	15.394460	46.199617	0.007605	0.007144
RS	57	17.780312	15.394460	45.685974	0.007521	0.007031
RS	58	19.483506	208.483407	3.492315	0.000575	0.000591
RS	59	21.348938	208.483407	3.805465	0.000626	0.000637
RS	60	23.392063	208.483407	4.144590	0.000682	0.000687
RS	61	25.629806	208.483407	4.511408	0.000743	0.000739
RS	62	28.080705	208.483407	4.907657	0.000808	0.000796
RS	63	30.765066	208.483407	548.937324	0.090363	0.073460
PA	4+25*2+4+6 0.001473296 0.004572589 30.765066192 22177.407828420 117.234892802 16.889034685 6.174822293 3.680490377 2.826290352 2.455204692 2.256613035 2.136768183 2.073592961 2.067313738 2.123679818 2.247993235 2.442432467 2.706281335 3.038759401 3.441936555 3.922384562 4.492102703 5.168761984 5.973479362 6.925541023 8.035744118 9.302816268 10.721912086 12.315219124 15.394460321 208.483406684
//
IT	5286
RD	13
LK	-7425.517558
QD	-20.924294 -> -16.847528
RI	0.0020696274
TR	0.001336	0.004588
MT	31.971983
MM	C_pi: 18.262179, n_recomb: 6362.167457
RS	0	0.000000	46739.396291	0.001253	0.000000	0.000000
RS	1	0.009592	46739.396291	0.001373	0.000000	0.000000
RS	2	0.020105	46739.396291	0.001505	0.000000	0.000000
RS	3	0.031625	46739.396291	0.001650	0.000000	0.000000
RS	4	0.044251	165.227810	0.511410	0.000080	0.000036
RS	5	0.058088	165.227810	0.560435	0.000088	0.000054
RS	6	0.073252	20.387976	4.975457	0.000782	0.000520
RS	7	0.089871	20.387976	5.448276	0.000856	0.000683
RS	8	0.108084	6.941595	17.504696	0.002751	0.002338
RS	9	0.128044	6.941595	19.126986	0.003006	0.002818
RS	10	0.149918	4.028520	35.957283	0.005652	0.005522
RS	11	0.173891	4.028520	39.163677	0.006156	0.006287
RS	12	0.200163	3.074671	55.794168	0.008770	0.009129
RS	13	0.228955	3.074671	60.553185	0.009518	0.010017
RS	14	0.260510	2.670406	75.532096	0.011872	0.012507
RS	15	0.295091	2.670406	81.668445	0.012837	0.013462
RS	16	0.332989	2.450730	96.027417	0.015094	0.015693
RS	17	0.374522	2.450730	103.396600	0.016252	0.016777
RS	18	0.420039	2.310019	117.840168	0.018522	0.018927
RS	19	0.469922	2.310019	126.269580	0.019847	0.020214
RS	20	0.524591	2.226699	139.994505	0.022004	0.022242
RS	21	0.584503	2.226699	149.179845	0.023448	0.023731
RS	22	0.650162	2.203362	160.192764	0.025179	0.025369
RS	23	0.722119	2.203362	169.682912	0.026671	0.026987
RS	24	0.800979	2.246916	175.743257	0.027623	0.027888
RS	25	0.887403	2.246916	185.032588	0.029083	0.029526
RS	26	0.982117	2.362569	184.772738	0.029042	0.029456
RS	27	1.085916	2.362569	193.435830	0.030404	0.031012
RS	28	1.199672	2.551686	187.037668	0.029398	0.029972
RS	29	1.324339	2.551686	194.810004	0.030620	0.031379
RS	30	1.460965	2.812417	183.692909	0.028873	0.029572
RS	31	1.610697	2.812417	190.461669	0.029937	0.030796
RS	32	1.774791	3.142820	176.368399	0.027721	0.028494
RS	33	1.954625	3.142820	182.119616	0.028625	0.029530
RS	34	2.151709	3.543920	166.464395	0.026165	0.026960
RS	35	2.367699	3.543920	171.238162	0.026915	0.027817
RS	36	2.604406	4.021453	154.956600	0.024356	0.025134
RS	37	2.863819	4.021453	158.823588	0.024964	0.025823
RS	38	3.148115	4.586835	142.479072	0.022395	0.023118
RS	39	3.459682	4.586835	145.530877	0.022874	0.023652
RS	40	3.801135	5.257359	129.480460	0.020352	0.020986
RS	41	4.175341	5.257359	131.823972	0.020720	0.021379
RS	42	4.585442	6.053789	116.377214	0.018292	0.018805
RS	43	5.034880	6.053789	118.125142	0.018567	0.019073
RS	44	5.527430	6.994811	103.620112	0.016287	0.016650
RS	45	6.067226	6.994811	104.876535	0.016484	0.016814
RS	46	6.658801	8.089898	91.647179	0.014405	0.014601
RS	47	7.307121	8.089898	92.494041	0.014538	0.014680
RS	48	8.017629	9.335030	80.770211	0.012695	0.012721
RS	49	8.796291	9.335030	81.262269	0.012773	0.012734
RS	50	9.649644	10.720366	71.062291	0.011170	0.011036
RS	51	10.584852	10.720366	71.235280	0.011197	0.011001
RS	52	11.609768	12.260236	62.310284	0.009794	0.009527
RS	53	12.732996	12.260236	62.203008	0.009777	0.009458
RS	54	13.963967	15.197599	50.169862	0.007886	0.007525
RS	55	15.313016	15.197599	50.258557	0.007900	0.007501
RS	56	16.791468	15.197599	49.915208	0.007846	0.007417
RS	57	18.411737	15.197599	49.107970	0.007719	0.007268
RS	58	20.187426	225.237679	3.422625	0.000538	0.000550
RS	59	22.133443	225.237679	3.733708	0.000587	0.000594
RS	60	24.266126	225.237679	4.071176	0.000640	0.000642
RS	61	26.603382	225.237679	4.436869	0.000697	0.000692
RS	62	29.164832	225.237679	4.832668	0.000760	0.000747
RS	63	31.971983	225.237679	572.577758	0.089997	0.074155
PA	4+25*2+4+6 0.001336320 0.004588171 31.971983069 46739.396290979 165.227809649 20.387976430 6.941594544 4.028519841 3.074670519 2.670406459 2.450730100 2.310019299 2.226698954 2.203362104 2.246915712 2.362569337 2.551685838 2.812417428 3.142820311 3.543920128 4.021452663 4.586834860 5.257359037 6.053789349 6.994811228 8.089898119 9.335029980 10.720365523 12.260236273 15.197598750 225.237679048
//
IT	5802
RD	14
LK	-7417.630834
QD	-18.563093 -> -15.057051
RI	0.0018101080
TR	0.001220	0.004590
MT	33.238345
MM	C_pi: 19.001504, n_recomb: 6611.425074
RS	0	0.000000	103001.326778	0.000594	0.000000	0.000000
RS	1	0.009660	103001.326778	0.000652	0.000000	0.000000
RS	2	0.020252	103001.326778	0.000714	0.000000	0.000000
RS	3	0.031868	103001.326778	0.000784	0.000000	0.000000
RS	4	0.044606	225.140856	0.393086	0.000059	0.000027
RS	5	0.058575	225.140856	0.431044	0.000065	0.000041
RS	6	0.073892	23.905940	4.450051	0.000673	0.000458
RS	7	0.090690	23.905940	4.876513	0.000738	0.000600
RS	8	0.109110	7.619220	16.750501	0.002534	0.002202
RS	9	0.129309	7.619220	18.318449	0.002771	0.002648
RS	10	0.151459	4.328157	35.214096	0.005326	0.005316
RS	11	0.175749	4.328157	38.391381	0.005807	0.006036
RS	12	0.202385	3.299159	54.821368	0.008292	0.008793
RS	13	0.231595	3.299159	59.565752	0.009010	0.009620
RS	14	0.263625	2.876231	74.113494	0.011210	0.011981
RS	15	0.298750	2.876231	80.245637	0.012137	0.012861
RS	16	0.337268	2.643568	94.355123	0.014272	0.014981
RS	17	0.379506	2.643568	101.761386	0.015392	0.015986
RS	18	0.425825	2.485713	116.460221	0.017615	0.018093
RS	19	0.476618	2.485713	125.018979	0.018910	0.019307
RS	20	0.532317	2.383581	139.596495	0.021114	0.021379
RS	21	0.593396	2.383581	149.046245	0.022544	0.022811
RS	22	0.660375	2.343607	161.390813	0.024411	0.024578
RS	23	0.733825	2.343607	171.292130	0.025909	0.026162
RS	24	0.814369	2.374637	178.903866	0.027060	0.027256
RS	25	0.902694	2.374637	188.725162	0.028545	0.028883
RS	26	0.999550	2.482121	189.935427	0.028728	0.029037
RS	27	1.105762	2.482121	199.199657	0.030130	0.030603
RS	28	1.222234	2.666721	193.960704	0.029337	0.029783
RS	29	1.349957	2.666721	202.346934	0.030606	0.031212
RS	30	1.490018	2.925512	191.981618	0.029038	0.029600
RS	31	1.643607	2.925512	199.330841	0.030149	0.030853
RS	32	1.812033	3.255403	185.596821	0.028072	0.028709
RS	33	1.996728	3.255403	191.863012	0.029020	0.029776
RS	34	2.199264	3.656412	176.236101	0.026656	0.027326
RS	35	2.421364	3.656412	181.439301	0.027443	0.028211
RS	36	2.664918	4.133493	164.918417	0.024944	0.025611
RS	37	2.931999	4.133493	169.118597	0.025580	0.026323
RS	38	3.224878	4.697528	152.317901	0.023039	0.023669
RS	39	3.546049	4.697528	155.603880	0.023536	0.024219
RS	40	3.898243	5.365477	138.922872	0.021013	0.021574
RS	41	4.284458	5.365477	141.405916	0.021388	0.021975
RS	42	4.707980	6.157780	125.201099	0.018937	0.019396
RS	43	5.172413	6.157780	127.003963	0.019210	0.019667
RS	44	5.681708	7.092488	111.672016	0.016891	0.017219
RS	45	6.240199	7.092488	112.911602	0.017078	0.017378
RS	46	6.852638	8.177621	98.852937	0.014952	0.015130
RS	47	7.524236	8.177621	99.623137	0.015068	0.015199
RS	48	8.260708	9.406199	87.128642	0.013178	0.013200
RS	49	9.068321	9.406199	87.492501	0.013234	0.013198
RS	50	9.953946	10.763121	76.620691	0.011589	0.011463
RS	51	10.925118	10.763121	76.618093	0.011589	0.011407
RS	52	11.990103	12.254501	67.128952	0.010153	0.009902
RS	53	13.157961	12.254501	66.801326	0.010104	0.009807
RS	54	14.438629	15.054989	54.169251	0.008193	0.007847
RS	55	15.843005	15.054989	54.047561	0.008175	0.007797
RS	56	17.383039	15.054989	53.436075	0.008082	0.007681
RS	57	19.071833	15.054989	52.305192	0.007911	0.007494
RS	58	20.923759	241.420765	3.361628	0.000508	0.000518
RS	59	22.954574	241.420765	3.670981	0.000555	0.000560
RS	60	25.181558	241.420765	4.007086	0.000606	0.000606
RS	61	27.623660	241.420765	4.371890	0.000661	0.000655
RS	62	30.301660	241.420765	4.767400	0.000721	0.000707
RS	63	33.238345	241.420765	591.930513	0.089531	0.074671
PA	4+25*2+4+6 0.001220254 0.004589946 33.238344675 103001.326778361 225.140855998 23.905940452 7.619219835 4.328156987 3.299159079 2.876230596 2.643567662 2.485713440 2.383581195 2.343607442 2.374637237 2.482120537 2.666721175 2.925512133 3.255402901 3.656411581 4.133492913 4.697527701 5.365476799 6.157780254 7.092488004 8.177621054 9.406199417 10.763121192 12.254501213 15.054989371 241.420765042
//
IT	5380
RD	15
LK	-7410.818653
QD	-16.569812 -> -13.498090
RI	0.0016166446
TR	0.001120	0.004580
MT	34.568159
MM	C_pi: 19.696572, n_recomb: 6828.603814
RS	0	0.000000	212673.335606	0.000299	0.000000	0.000000
RS	1	0.009728	212673.335606	0.000328	0.000000	0.000000
RS	2	0.020402	212673.335606	0.000360	0.000000	0.000000
RS	3	0.032114	212673.335606	0.000395	0.000000	0.000000
RS	4	0.044966	297.887000	0.309342	0.000045	0.000021
RS	5	0.059068	297.887000	0.339428	0.000050	0.000032
RS	6	0.074541	27.321543	4.059574	0.000594	0.000412
RS	7	0.091520	27.321543	4.451758	0.000652	0.000539
RS	8	0.110151	8.187905	16.274573	0.002383	0.002110
RS	9	0.130594	8.187905	17.811900	0.002608	0.002534
RS	10	0.153025	4.573736	34.848865	0.005103	0.005188
RS	11	0.177639	4.573736	38.025937	0.005569	0.005877
RS	12	0.204647	3.496874	54.186826	0.007935	0.008552
RS	13	0.234282	3.496874	58.936137	0.008631	0.009334
RS	14	0.266800	3.071049	72.875881	0.010672	0.011552
RS	15	0.302481	3.071049	79.003538	0.011570	0.012373
RS	16	0.341633	2.834375	92.634896	0.013566	0.014364
RS	17	0.384594	2.834375	100.053843	0.014652	0.015304
RS	18	0.431734	2.663605	114.751965	0.016805	0.017344
RS	19	0.483460	2.663605	123.392229	0.018070	0.018495
RS	20	0.540217	2.544203	138.561151	0.020291	0.020582
RS	21	0.602496	2.544203	148.209791	0.021704	0.021965
RS	22	0.670832	2.488045	161.653243	0.023673	0.023828
RS	23	0.745817	2.488045	171.892460	0.025172	0.025381
RS	24	0.828096	2.506783	180.884890	0.026489	0.026636
RS	25	0.918378	2.506783	191.168057	0.027995	0.028253
RS	26	1.017443	2.606480	193.759416	0.028375	0.028602
RS	27	1.126145	2.606480	203.566192	0.029811	0.030177
RS	28	1.245421	2.787245	199.477493	0.029212	0.029556
RS	29	1.376300	2.787245	208.434502	0.030524	0.031006
RS	30	1.519910	3.045097	198.876858	0.029124	0.029573
RS	31	1.677490	3.045097	206.779131	0.030281	0.030855
RS	32	1.850399	3.375830	193.502882	0.028337	0.028859
RS	33	2.040129	3.375830	200.270365	0.029328	0.029957
RS	34	2.248315	3.778485	184.794740	0.027062	0.027622
RS	35	2.476752	3.778485	190.424454	0.027886	0.028537
RS	36	2.727411	4.257282	173.798465	0.025452	0.026020
RS	37	3.002454	4.257282	178.336361	0.026116	0.026756
RS	38	3.304252	4.822634	161.215439	0.023609	0.024155
RS	39	3.635408	4.822634	164.744264	0.024126	0.024723
RS	40	3.998779	5.491229	147.564215	0.021610	0.022103
RS	41	4.397496	5.491229	150.196633	0.021995	0.022515
RS	42	4.835000	6.283227	133.356286	0.019529	0.019937
RS	43	5.315063	6.283227	135.222733	0.019802	0.020211
RS	44	5.841826	7.216050	119.174110	0.017452	0.017745
RS	45	6.419830	7.216050	120.402735	0.017632	0.017901
RS	46	7.054061	8.296209	105.611190	0.015466	0.015624
RS	47	7.749988	8.296209	106.306961	0.015568	0.015684
RS	48	8.513613	9.513591	93.125506	0.013638	0.013652
RS	49	9.351521	9.513591	93.359186	0.013672	0.013635
RS	50	10.270939	10.847583	81.889435	0.011992	0.011870
RS	51	11.279795	10.847583	81.704328	0.011965	0.011793
RS	52	12.386790	12.295785	71.719435	0.010503	0.010262
RS	53	13.601470	12.295785	71.158334	0.010421	0.010141
RS	54	14.934311	14.965450	58.043538	0.008500	0.008164
RS	55	16.396807	14.965450	57.685611	0.008448	0.008087
RS	56	18.001570	14.965450	56.780049	0.008315	0.007937
RS	57	19.762440	14.965450	55.300764	0.008098	0.007710
RS	58	21.694603	257.098955	3.310155	0.000485	0.000492
RS	59	23.814722	257.098955	3.618309	0.000530	0.000533
RS	60	26.141079	257.098955	3.953575	0.000579	0.000577
RS	61	28.693738	257.098955	4.317997	0.000632	0.000625
RS	62	31.494713	257.098955	4.713693	0.000690	0.000676
RS	63	34.568159	257.098955	607.780809	0.089005	0.075054
PA	4+25*2+4+6 0.001120010 0.004579988 34.568158519 212673.335605705 297.887000149 27.321543392 8.187905051 4.573735779 3.496873640 3.071048522 2.834374790 2.663605083 2.544202692 2.488044552 2.506782958 2.606480321 2.787245184 3.045096504 3.375830108 3.778485381 4.257281758 4.822633710 5.491228882 6.283227491 7.216049671 8.296209412 9.513591412 10.847582731 12.295784845 14.965450263 257.098954632
//
IT	5198
RD	16
LK	-7404.829058
QD	-14.860992 -> -12.128168
RI	0.0014679483
TR	0.001032	0.004560
MT	35.964901
MM	C_pi: 20.359215, n_recomb: 7018.698642
RS	0	0.000000	471591.504113	0.000139	0.000000	0.000000
RS	1	0.009797	471591.504113	0.000153	0.000000	0.000000
RS	2	0.020553	471591.504113	0.000168	0.000000	0.000000
RS	3	0.032363	471591.504113	0.000184	0.000000	0.000000
RS	4	0.045330	384.487764	0.248393	0.000035	0.000017
RS	5	0.059567	384.487764	0.272726	0.000039	0.000025
RS	6	0.075199	30.545161	3.768255	0.000537	0.000378
RS	7	0.092363	30.545161	4.135145	0.000589	0.000494
RS	8	0.111207	8.638636	16.030321	0.002284	0.002054
RS	9	0.131898	8.638636	17.557441	0.002502	0.002463
RS	10	0.154616	4.763701	34.823017	0.004961	0.005121
RS	11	0.179560	4.763701	38.027310	0.005418	0.005791
RS	12	0.206947	3.666679	53.871081	0.007675	0.008387
RS	13	0.237017	3.666679	58.646179	0.008356	0.009136
RS	14	0.270034	3.253980	71.836810	0.010235	0.011203
RS	15	0.306284	3.253980	77.964803	0.011108	0.011977
RS	16	0.346086	3.022768	90.937759	0.012956	0.013824
RS	17	0.389787	3.022768	98.354165	0.014013	0.014710
RS	18	0.437769	2.843675	112.846423	0.016078	0.016666
RS	19	0.490452	2.843675	121.532490	0.017316	0.017764
RS	20	0.548295	2.708683	137.074525	0.019530	0.019845
RS	21	0.611806	2.708683	146.869495	0.020925	0.021183
RS	22	0.681538	2.636794	161.206412	0.022968	0.023117
RS	23	0.758102	2.636794	171.721744	0.024466	0.024642
RS	24	0.842166	2.643409	181.933050	0.025921	0.026031
RS	25	0.934466	2.643409	192.616456	0.027443	0.027640
RS	26	1.035808	2.735614	196.490961	0.027995	0.028159
RS	27	1.147078	2.735614	206.786690	0.029462	0.029742
RS	28	1.269248	2.913099	203.818197	0.029039	0.029300
RS	29	1.403387	2.913099	213.304908	0.030391	0.030772
RS	30	1.550667	3.170870	204.581784	0.029148	0.029503
RS	31	1.712375	3.170870	213.009711	0.030349	0.030813
RS	32	1.889925	3.503629	200.258097	0.028532	0.028956
RS	33	2.084869	3.503629	207.512173	0.029566	0.030086
RS	34	2.298910	3.909460	192.279625	0.027395	0.027862
RS	35	2.533920	3.909460	198.331729	0.028258	0.028806
RS	36	2.791953	4.391893	181.705736	0.025889	0.026371
RS	37	3.075265	4.391893	186.585129	0.026584	0.027133
RS	38	3.386331	4.960937	169.254251	0.024115	0.024586
RS	39	3.727870	4.960937	173.034745	0.024653	0.025173
RS	40	4.102869	5.633074	155.465193	0.022150	0.022581
RS	41	4.514605	5.633074	158.258084	0.022548	0.023006
RS	42	4.966676	6.428256	140.886232	0.020073	0.020433
RS	43	5.463035	6.428256	142.827300	0.020350	0.020711
RS	44	6.008020	7.363306	126.157143	0.017974	0.018234
RS	45	6.606395	7.363306	127.384071	0.018149	0.018388
RS	46	7.263389	8.443204	111.944049	0.015949	0.016086
RS	47	7.984746	8.443204	112.571791	0.016039	0.016138
RS	48	8.776771	9.654557	98.777499	0.014073	0.014079
RS	49	9.646388	9.654557	98.883755	0.014089	0.014048
RS	50	10.601196	10.971010	86.882130	0.012379	0.012257
RS	51	11.649543	10.971010	86.512700	0.012326	0.012159
RS	52	12.800592	12.381353	76.093892	0.010842	0.010609
RS	53	14.064403	12.381353	75.291415	0.010727	0.010461
RS	54	15.452024	14.926573	61.800902	0.008805	0.008478
RS	55	16.975584	14.926573	61.184755	0.008717	0.008371
RS	56	18.648400	14.926573	59.963480	0.008543	0.008185
RS	57	20.485094	14.926573	58.115732	0.008280	0.007917
RS	58	22.501721	272.333247	3.268302	0.000466	0.000471
RS	59	24.715907	272.333247	3.575887	0.000509	0.000511
RS	60	27.147007	272.333247	3.910959	0.000557	0.000554
RS	61	29.816270	272.333247	4.275652	0.000609	0.000601
RS	62	32.747029	272.333247	4.672190	0.000666	0.000651
RS	63	35.964901	272.333247	620.767141	0.088445	0.075341
PA	4+25*2+4+6 0.001032018 0.004559994 35.964900597 471591.504113164 384.487763612 30.545160648 8.638635685 4.763701079 3.666678988 3.253980127 3.022767987 2.843675297 2.708683422 2.636794393 2.643408864 2.735614168 2.913099388 3.170870057 3.503628895 3.909459777 4.391893056 4.960936912 5.633074037 6.428255563 7.363305598 8.443204264 9.654557126 10.971009655 12.381352937 14.926572884 272.333246929
//
IT	5541
RD	17
LK	-7399.484376
QD	-13.376389 -> -10.914614
RI	0.0013510494
TR	0.000954	0.004532
MT	37.420267
MM	C_pi: 20.994573, n_recomb: 7185.955974
RS	0	0.000000	1046530.743549	0.000065	0.000000	0.000000
RS	1	0.009866	1046530.743549	0.000071	0.000000	0.000000
RS	2	0.020704	1046530.743549	0.000078	0.000000	0.000000
RS	3	0.032612	1046530.743549	0.000086	0.000000	0.000000
RS	4	0.045695	485.818064	0.202972	0.000028	0.000013
RS	5	0.060069	485.818064	0.222996	0.000031	0.000020
RS	6	0.075860	33.520935	3.549879	0.000494	0.000351
RS	7	0.093210	33.520935	3.898136	0.000542	0.000459
RS	8	0.112271	8.972313	15.977893	0.002223	0.002024
RS	9	0.133213	8.972313	17.512125	0.002437	0.002426
RS	10	0.156220	4.899818	35.097142	0.004884	0.005105
RS	11	0.181498	4.899818	38.353794	0.005337	0.005766
RS	12	0.209269	3.808716	53.843091	0.007493	0.008283
RS	13	0.239780	3.808716	58.664100	0.008164	0.009010
RS	14	0.273301	3.424636	70.988318	0.009879	0.010917
RS	15	0.310129	3.424636	77.123364	0.010733	0.011655
RS	16	0.350590	3.208485	89.295659	0.012426	0.013348
RS	17	0.395043	3.208485	96.699539	0.013457	0.014190
RS	18	0.443882	3.025873	110.823300	0.015422	0.016049
RS	19	0.497539	3.025873	119.527514	0.016633	0.017102
RS	20	0.556489	2.877019	135.263774	0.018823	0.019159
RS	21	0.621255	2.877019	145.161907	0.020201	0.020459
RS	22	0.692410	2.789788	160.216273	0.022296	0.022443
RS	23	0.770585	2.789788	170.954843	0.023790	0.023943
RS	24	0.856473	2.784329	182.238959	0.025360	0.025443
RS	25	0.950834	2.784329	193.267943	0.026895	0.027044
RS	26	1.054504	2.869194	198.329243	0.027600	0.027713
RS	27	1.168402	2.869194	209.064730	0.029094	0.029305
RS	28	1.293536	3.043782	207.176945	0.028831	0.029024
RS	29	1.431015	3.043782	217.154252	0.030219	0.030516
RS	30	1.582058	3.302129	209.275208	0.029123	0.029399
RS	31	1.748001	3.302129	218.201526	0.030365	0.030738
RS	32	1.930316	3.637850	206.020447	0.028670	0.029012
RS	33	2.130617	3.637850	213.745419	0.029745	0.030173
RS	34	2.350679	4.048087	198.825705	0.027669	0.028054
RS	35	2.592451	4.048087	205.294611	0.028569	0.029029
RS	36	2.858074	4.535724	188.752084	0.026267	0.026673
RS	37	3.149903	4.535724	193.975400	0.026994	0.027462
RS	38	3.470523	5.110411	176.524768	0.024565	0.024969
RS	39	3.822773	5.110411	180.564930	0.025127	0.025577
RS	40	4.209775	5.788500	162.697140	0.022641	0.023015
RS	41	4.634956	5.788500	165.661593	0.023054	0.023453
RS	42	5.102083	6.589792	147.846546	0.020574	0.020889
RS	43	5.615295	6.589792	149.874162	0.020857	0.021174
RS	44	6.179138	7.530559	132.664318	0.018462	0.018688
RS	45	6.798607	7.530559	133.900570	0.018634	0.018841
RS	46	7.479189	8.614236	117.885423	0.016405	0.016521
RS	47	8.226914	8.614236	118.454047	0.016484	0.016565
RS	48	9.048407	9.824027	104.111833	0.014488	0.014483
RS	49	9.950943	9.824027	104.096543	0.014486	0.014438
RS	50	10.942520	11.127627	91.621230	0.012750	0.012626
RS	51	12.031921	11.127627	91.069266	0.012673	0.012509
RS	52	13.228796	12.504709	80.271543	0.011171	0.010944
RS	53	14.543749	12.504709	79.223688	0.011025	0.010768
RS	54	15.988429	14.930626	65.455091	0.009109	0.008788
RS	55	17.575635	14.930626	64.561783	0.008984	0.008649
RS	56	19.319425	14.930626	63.006507	0.008768	0.008426
RS	57	21.235250	14.930626	60.773840	0.008457	0.008116
RS	58	23.340081	287.098934	3.235869	0.000450	0.000453
RS	59	25.652564	287.098934	3.543548	0.000493	0.000493
RS	60	28.193185	287.098934	3.879116	0.000540	0.000536
RS	61	30.984451	287.098934	4.244794	0.000591	0.000582
RS	62	34.051089	287.098934	4.642906	0.000646	0.000631
RS	63	37.420267	287.098934	631.445531	0.087872	0.075558
PA	4+25*2+4+6 0.000954013 0.004532386 37.420267363 1046530.743548503 485.818063582 33.520935044 8.972313303 4.899817889 3.808716221 3.424636455 3.208485384 3.025872924 2.877019060 2.789787793 2.784328772 2.869194296 3.043782084 3.302128817 3.637849755 4.048087338 4.535723935 5.110410675 5.788500156 6.589791710 7.530559371 8.614236208 9.824026748 11.127626861 12.504708796 14.930626326 287.098933981
//
IT	5819
RD	18
LK	-7394.659215
QD	-12.072450 -> -9.832817
RI	0.0012559253
TR	0.000884	0.004498
MT	38.935634
MM	C_pi: 21.608922, n_recomb: 7333.474504
RS	0	0.000000	1077847.540491	0.000064	0.000000	0.000000
RS	1	0.009935	1077847.540491	0.000071	0.000000	0.000000
RS	2	0.020856	1077847.540491	0.000078	0.000000	0.000000
RS	3	0.032863	1077847.540491	0.000086	0.000000	0.000000
RS	4	0.046062	603.858200	0.168073	0.000023	0.000011
RS	5	0.060573	603.858200	0.184772	0.000025	0.000016
RS	6	0.076525	36.221708	3.385647	0.000462	0.000331
RS	7	0.094062	36.221708	3.720259	0.000507	0.000433
RS	8	0.113341	9.195548	16.088019	0.002194	0.002016
RS	9	0.134536	9.195548	17.644441	0.002406	0.002416
RS	10	0.157836	4.985817	35.640349	0.004860	0.005130
RS	11	0.183451	4.985817	38.972706	0.005314	0.005791
RS	12	0.211610	3.923983	54.074675	0.007374	0.008231
RS	13	0.242567	3.923983	58.960851	0.008040	0.008943
RS	14	0.276600	3.583048	70.316498	0.009588	0.010683
RS	15	0.314014	3.583048	76.466319	0.010427	0.011393
RS	16	0.355144	3.391513	87.724082	0.011962	0.012925
RS	17	0.400361	3.391513	95.109165	0.012969	0.013730
RS	18	0.450069	3.210327	108.736214	0.014827	0.015484
RS	19	0.504716	3.210327	117.437193	0.016014	0.016498
RS	20	0.564792	3.049392	133.221112	0.018166	0.018518
RS	21	0.630837	3.049392	143.186959	0.019525	0.019784
RS	22	0.703442	2.947175	158.807525	0.021655	0.021801
RS	23	0.783261	2.947175	169.724104	0.023144	0.023278
RS	24	0.871009	2.929632	181.948581	0.024811	0.024872
RS	25	0.967475	2.929632	193.274747	0.026355	0.026466
RS	26	1.073524	3.007220	199.429883	0.027194	0.027268
RS	27	1.190109	3.007220	210.560153	0.028712	0.028868
RS	28	1.318275	3.179202	209.706868	0.028596	0.028733
RS	29	1.459175	3.179202	220.137790	0.030018	0.030246
RS	30	1.614072	3.438678	213.099309	0.029058	0.029269
RS	31	1.784358	3.438678	222.497166	0.030340	0.030636
RS	32	1.971561	3.778173	210.916054	0.028761	0.029032
RS	33	2.177362	3.778173	219.095472	0.029876	0.030224
RS	34	2.403608	4.193901	204.540564	0.027891	0.028206
RS	35	2.652331	4.193901	211.419330	0.028829	0.029212
RS	36	2.925764	4.688134	195.025894	0.026594	0.026933
RS	37	3.226360	4.688134	200.594110	0.027353	0.027749
RS	38	3.556820	5.270213	183.097108	0.024967	0.025311
RS	39	3.920110	5.270213	187.403809	0.025555	0.025941
RS	40	4.319491	5.956419	169.314268	0.023088	0.023410
RS	41	4.758548	5.956419	172.460838	0.023517	0.023864
RS	42	5.241224	6.766492	154.277559	0.021037	0.021310
RS	43	5.771852	6.766492	156.403897	0.021327	0.021603
RS	44	6.355196	7.716197	138.724907	0.018917	0.019112
RS	45	6.996492	7.716197	139.982565	0.019088	0.019266
RS	46	7.701499	8.807402	123.456552	0.016835	0.016929
RS	47	8.476545	8.807402	123.976763	0.016906	0.016968
RS	48	9.328588	10.019837	109.143744	0.014883	0.014866
RS	49	10.265278	10.019837	109.015258	0.014865	0.014809
RS	50	11.295025	11.315037	96.117788	0.013107	0.012980
RS	51	12.427072	11.315037	95.388158	0.013007	0.012843
RS	52	13.671583	12.663242	84.260678	0.011490	0.011266
RS	53	15.039732	12.663242	82.967001	0.011313	0.011064
RS	54	16.543800	14.974803	69.009166	0.009410	0.009094
RS	55	18.197291	14.974803	67.822952	0.009248	0.008923
RS	56	20.015049	14.974803	65.918862	0.008989	0.008662
RS	57	22.013394	14.974803	63.288512	0.008630	0.008308
RS	58	24.210266	301.421644	3.212334	0.000438	0.000440
RS	59	26.625388	301.421644	3.520776	0.000480	0.000479
RS	60	29.280442	301.421644	3.857543	0.000526	0.000521
RS	61	32.199264	301.421644	4.224943	0.000576	0.000567
RS	62	35.408059	301.421644	4.625397	0.000631	0.000616
RS	63	38.935634	301.421644	640.187944	0.087297	0.075724
PA	4+25*2+4+6 0.000884118 0.004498321 38.935633739 1077847.540491272 603.858200148 36.221708203 9.195548130 4.985816661 3.923982831 3.583048296 3.391513378 3.210326695 3.049391730 2.947175227 2.929631788 3.007220312 3.179202427 3.438677772 3.778173498 4.193900573 4.688134409 5.270213356 5.956419358 6.766491850 7.716197366 8.807401691 10.019837217 11.315037111 12.663242343 14.974802683 301.421644285
//
IT	6405
RD	19
LK	-7390.261257
QD	-10.916625 -> -8.863385
RI	0.0011767703
TR	0.000821	0.004460
MT	40.501675
MM	C_pi: 22.203398, n_recomb: 7463.929108
RS	0	0.000000	1092452.035658	0.000065	0.000000	0.000000
RS	1	0.010003	1092452.035658	0.000072	0.000000	0.000000
RS	2	0.021007	1092452.035658	0.000079	0.000000	0.000000
RS	3	0.033112	1092452.035658	0.000087	0.000000	0.000000
RS	4	0.046427	740.696278	0.140654	0.000019	0.000009
RS	5	0.061075	740.696278	0.154726	0.000021	0.000014
RS	6	0.077187	38.650190	3.261133	0.000437	0.000315
RS	7	0.094912	38.650190	3.585774	0.000480	0.000412
RS	8	0.114409	9.320601	16.334533	0.002188	0.002025
RS	9	0.135857	9.320601	17.926052	0.002402	0.002427
RS	10	0.159451	5.027183	36.421934	0.004880	0.005192
RS	11	0.185404	5.027183	39.851135	0.005339	0.005859
RS	12	0.213954	4.014342	54.532324	0.007306	0.008220
RS	13	0.245359	4.014342	59.500969	0.007972	0.008925
RS	14	0.279906	3.729534	69.798078	0.009351	0.010491
RS	15	0.317909	3.729534	75.969846	0.010178	0.011179
RS	16	0.359714	3.571867	86.222293	0.011552	0.012545
RS	17	0.405700	3.571867	93.583946	0.012538	0.013320
RS	18	0.456286	3.397088	106.614319	0.014284	0.014962
RS	19	0.511933	3.397088	115.294519	0.015447	0.015942
RS	20	0.573146	3.225845	131.007432	0.017552	0.017917
RS	21	0.640482	3.225845	141.010842	0.018892	0.019152
RS	22	0.714554	3.108905	157.070503	0.021044	0.021190
RS	23	0.796036	3.108905	168.125493	0.022525	0.022647
RS	24	0.885669	3.079151	181.174082	0.024273	0.024319
RS	25	0.984268	3.079151	192.753879	0.025825	0.025906
RS	26	1.092729	3.149400	199.917100	0.026784	0.026826
RS	27	1.212041	3.149400	211.400545	0.028323	0.028434
RS	28	1.343288	3.318920	211.535412	0.028341	0.028432
RS	29	1.487663	3.318920	222.384699	0.029795	0.029965
RS	30	1.646481	3.579914	216.176717	0.028963	0.029118
RS	31	1.821185	3.579914	226.019552	0.030282	0.030513
RS	32	2.013366	3.923795	215.058252	0.028813	0.029024
RS	33	2.224771	3.923795	223.674881	0.029967	0.030247
RS	34	2.457323	4.345871	209.524341	0.028072	0.028324
RS	35	2.713138	4.345871	216.804605	0.029047	0.029361
RS	36	2.994543	4.847815	200.613539	0.026878	0.027158
RS	37	3.304098	4.847815	206.525967	0.027670	0.028002
RS	38	3.644617	5.438706	189.043546	0.025328	0.025617
RS	39	4.019200	5.438706	193.622115	0.025941	0.026270
RS	40	4.431254	6.134810	175.375447	0.023496	0.023771
RS	41	4.884526	6.134810	178.713553	0.023944	0.024241
RS	42	5.383140	6.955870	160.226642	0.021467	0.021700
RS	43	5.931631	6.955870	162.463300	0.021766	0.022003
RS	44	6.534989	7.917202	144.376491	0.019343	0.019508
RS	45	7.198703	7.917202	145.667696	0.019516	0.019665
RS	46	7.928809	9.019112	128.686777	0.017241	0.017315
RS	47	8.731950	9.019112	129.170009	0.017306	0.017349
RS	48	9.615431	10.237768	113.896289	0.015260	0.015230
RS	49	10.587288	10.237768	113.664316	0.015228	0.015162
RS	50	11.656363	11.528351	100.390048	0.013450	0.013318
RS	51	12.832379	11.528351	99.489580	0.013329	0.013164
RS	52	14.126036	12.851369	88.075807	0.011800	0.011578
RS	53	15.549099	12.851369	86.538381	0.011594	0.011349
RS	54	17.114516	15.052317	72.471750	0.009710	0.009397
RS	55	18.836524	15.052317	70.979363	0.009510	0.009192
RS	56	20.730789	15.052317	68.714322	0.009206	0.008891
RS	57	22.814542	15.052317	65.676330	0.008799	0.008494
RS	58	25.106738	315.245414	3.197262	0.000428	0.000429
RS	59	27.628227	315.245414	3.507123	0.000470	0.000467
RS	60	30.401947	315.245414	3.845785	0.000515	0.000509
RS	61	33.453129	315.245414	4.215639	0.000565	0.000555
RS	62	36.809528	315.245414	4.619203	0.000619	0.000604
RS	63	40.501675	315.245414	647.331954	0.086728	0.075852
PA	4+25*2+4+6 0.000821169 0.004459616 40.501674528 1092452.035658401 740.696278293 38.650189506 9.320601480 5.027182627 4.014341798 3.729534289 3.571866712 3.397087730 3.225845218 3.108905381 3.079150921 3.149399758 3.318919535 3.579914053 3.923794685 4.345870954 4.847814508 5.438705973 6.134809638 6.955869713 7.917202248 9.019111536 10.237768409 11.528350837 12.851368739 15.052316841 315.245413548
//
IT	6016
RD	20
LK	-7386.224002
QD	-9.884914 -> -7.991751
RI	0.0011100836
TR	0.000764	0.004418
MT	42.104322
MM	C_pi: 22.776299, n_recomb: 7579.470377
RS	0	0.000000	1125897.294036	0.000065	0.000000	0.000000
RS	1	0.010071	1125897.294036	0.000071	0.000000	0.000000
RS	2	0.021156	1125897.294036	0.000078	0.000000	0.000000
RS	3	0.033357	1125897.294036	0.000086	0.000000	0.000000
RS	4	0.046788	898.430105	0.118752	0.000016	0.000008
RS	5	0.061570	898.430105	0.130713	0.000017	0.000011
RS	6	0.077842	40.826870	3.165532	0.000418	0.000302
RS	7	0.095752	40.826870	3.482868	0.000460	0.000396
RS	8	0.115466	9.361339	16.696645	0.002203	0.002048
RS	9	0.137165	9.361339	18.334372	0.002419	0.002456
RS	10	0.161050	5.029812	37.416226	0.004937	0.005284
RS	11	0.187340	5.029812	40.961383	0.005404	0.005963
RS	12	0.216277	4.081770	55.186900	0.007281	0.008244
RS	13	0.248129	4.081770	60.253322	0.007950	0.008949
RS	14	0.283189	3.864419	69.409652	0.009158	0.010333
RS	15	0.321779	3.864419	75.609464	0.009976	0.011006
RS	16	0.364256	3.749454	84.783910	0.011186	0.012201
RS	17	0.411010	3.749454	92.118153	0.012154	0.012951
RS	18	0.462473	3.586006	104.476102	0.013784	0.014478
RS	19	0.519119	3.586006	113.120555	0.014925	0.015428
RS	20	0.581470	3.406209	128.667063	0.016976	0.017351
RS	21	0.650100	3.406209	138.681755	0.018297	0.018558
RS	22	0.725641	3.274737	155.072868	0.020460	0.020608
RS	23	0.808790	3.274737	166.230899	0.021932	0.022044
RS	24	0.900313	3.232525	180.002265	0.023749	0.023783
RS	25	1.001053	3.232525	191.795829	0.025305	0.025363
RS	26	1.111939	3.295232	199.889763	0.026373	0.026389
RS	27	1.233991	3.295232	211.687312	0.027929	0.028003
RS	28	1.368336	3.462294	212.764806	0.028071	0.028125
RS	29	1.516209	3.462294	223.998379	0.029553	0.029676
RS	30	1.678976	3.725012	218.608178	0.028842	0.028950
RS	31	1.858134	3.725012	228.869356	0.030196	0.030372
RS	32	2.055334	4.073693	218.540383	0.028833	0.028992
RS	33	2.272395	4.073693	227.575961	0.030025	0.030246
RS	34	2.511315	4.502725	213.861338	0.028216	0.028415
RS	35	2.774297	4.502725	221.533083	0.029228	0.029483
RS	36	3.063763	5.013193	205.588646	0.027124	0.027351
RS	37	3.382381	5.013193	211.842659	0.027950	0.028224
RS	38	3.733087	5.613956	194.426880	0.025652	0.025891
RS	39	4.119111	5.613956	199.280718	0.026292	0.026568
RS	40	4.544012	6.321322	180.932580	0.023871	0.024102
RS	41	5.011703	6.321322	184.470006	0.024338	0.024590
RS	42	5.526495	7.155088	165.735761	0.021866	0.022063
RS	43	6.093131	7.155088	168.093179	0.022177	0.022376
RS	44	6.716832	8.130161	149.652612	0.019744	0.019880
RS	45	7.403346	8.130161	150.988915	0.019921	0.020040
RS	46	8.158997	9.245297	133.602712	0.017627	0.017679
RS	47	8.990748	9.245297	134.060404	0.017687	0.017710
RS	48	9.906264	10.473035	118.390431	0.015620	0.015577
RS	49	10.913980	10.473035	118.065295	0.015577	0.015499
RS	50	12.023182	11.762020	104.454479	0.013781	0.013643
RS	51	13.244089	11.762020	103.391234	0.013641	0.013471
RS	52	14.587953	13.062731	91.729944	0.012102	0.011880
RS	53	16.067155	13.062731	89.952674	0.011868	0.011626
RS	54	17.695326	15.155479	75.850309	0.010007	0.009696
RS	55	19.487467	15.155479	74.040547	0.009769	0.009457
RS	56	21.460092	15.155479	71.404660	0.009421	0.009116
RS	57	23.631377	15.155479	67.951414	0.008965	0.008674
RS	58	26.021329	328.478467	3.190118	0.000421	0.000420
RS	59	28.651970	328.478467	3.502019	0.000462	0.000459
RS	60	31.547538	328.478467	3.843236	0.000507	0.000501
RS	61	34.734715	328.478467	4.216242	0.000556	0.000546
RS	62	38.242868	328.478467	4.623651	0.000610	0.000595
RS	63	42.104322	328.478467	653.144969	0.086173	0.075953
PA	4+25*2+4+6 0.000764349 0.004418126 42.104322320 1125897.294036186 898.430104895 40.826869568 9.361338934 5.029812297 4.081770482 3.864419118 3.749454351 3.586005654 3.406208926 3.274737228 3.232524690 3.295231777 3.462293747 3.725012116 4.073693079 4.502725423 5.013193446 5.613956024 6.321321977 7.155087701 8.130161252 9.245296566 10.473034510 11.762020085 13.062731469 15.155479106 328.478466589
//
IT	6259
RD	21
LK	-7382.499179
QD	-8.959210 -> -7.209060
RI	0.0010739495
TR	0.000716	0.004393
MT	43.501080
MM	C_pi: 23.248925, n_recomb: 7686.558342
RS	0	0.000000	1292381.852564	0.000057	0.000000	0.000000
RS	1	0.010128	1292381.852564	0.000063	0.000000	0.000000
RS	2	0.021281	1292381.852564	0.000070	0.000000	0.000000
RS	3	0.033564	1292381.852564	0.000077	0.000000	0.000000
RS	4	0.047091	1082.283370	0.100673	0.000013	0.000006
RS	5	0.061988	1082.283370	0.110871	0.000014	0.000010
RS	6	0.078394	42.791155	3.087612	0.000402	0.000291
RS	7	0.096462	42.791155	3.398952	0.000442	0.000382
RS	8	0.116359	9.331135	17.142354	0.002230	0.002083
RS	9	0.138271	9.331135	18.832922	0.002450	0.002501
RS	10	0.162402	4.997753	38.572913	0.005018	0.005403
RS	11	0.188978	4.997753	42.245422	0.005496	0.006100
RS	12	0.218245	4.125921	55.974759	0.007282	0.008299
RS	13	0.250476	4.125921	61.144456	0.007955	0.009008
RS	14	0.285971	3.984692	69.090380	0.008988	0.010205
RS	15	0.325061	3.984692	75.314336	0.009798	0.010866
RS	16	0.368111	3.919846	83.362655	0.010845	0.011888
RS	17	0.415520	3.919846	90.656244	0.011794	0.012617
RS	18	0.467730	3.771852	102.296216	0.013308	0.014026
RS	19	0.525229	3.771852	110.881509	0.014425	0.014951
RS	20	0.588550	3.584543	126.203687	0.016419	0.016817
RS	21	0.658285	3.584543	136.195675	0.017719	0.017998
RS	22	0.735082	3.438016	152.852060	0.019886	0.020051
RS	23	0.819657	3.438016	164.070440	0.021345	0.021468
RS	24	0.912798	3.382267	178.507049	0.023223	0.023264
RS	25	1.015371	3.382267	190.467310	0.024779	0.024837
RS	26	1.128334	3.436190	199.457562	0.025949	0.025958
RS	27	1.252736	3.436190	211.522878	0.027519	0.027578
RS	28	1.389738	3.599428	213.539263	0.027781	0.027813
RS	29	1.540615	3.599428	225.115672	0.029287	0.029382
RS	30	1.706772	3.862360	220.566445	0.028695	0.028770
RS	31	1.889758	3.862360	231.211821	0.030080	0.030216
RS	32	2.091276	4.214127	221.558607	0.028824	0.028940
RS	33	2.313203	4.214127	230.987200	0.030051	0.030224
RS	34	2.557606	4.648143	217.765111	0.028331	0.028480
RS	35	2.826762	4.648143	225.810442	0.029377	0.029579
RS	36	3.123177	5.164874	210.175508	0.027343	0.027518
RS	37	3.449612	5.164874	216.760388	0.028200	0.028420
RS	38	3.809108	5.772903	199.475919	0.025951	0.026138
RS	39	4.205013	5.772903	204.600153	0.026618	0.026839
RS	40	4.641014	6.488502	186.213586	0.024226	0.024406
RS	41	5.121173	6.488502	189.949700	0.024712	0.024912
RS	42	5.649960	7.331417	171.026820	0.022250	0.022400
RS	43	6.232302	7.331417	173.506965	0.022573	0.022726
RS	44	6.873622	8.316042	154.764968	0.020134	0.020229
RS	45	7.579893	8.316042	156.149476	0.020315	0.020395
RS	46	8.357694	9.439500	138.403220	0.018006	0.018024
RS	47	9.214268	9.439500	138.838414	0.018062	0.018053
RS	48	10.157594	10.670639	122.811402	0.015977	0.015907
RS	49	11.196458	10.670639	122.394967	0.015923	0.015821
RS	50	12.340536	11.951594	108.482503	0.014113	0.013955
RS	51	13.600483	11.951594	107.255839	0.013954	0.013767
RS	52	14.988034	13.222701	95.380863	0.012409	0.012172
RS	53	16.516113	13.222701	93.358436	0.012146	0.011893
RS	54	18.198952	15.191701	79.292942	0.010316	0.009992
RS	55	20.052225	15.191701	77.143658	0.010036	0.009717
RS	56	22.093192	15.191701	74.115947	0.009642	0.009336
RS	57	24.340864	15.191701	70.228927	0.009137	0.008849
RS	58	26.816175	339.608784	3.190124	0.000415	0.000414
RS	59	29.542179	339.608784	3.504344	0.000456	0.000452
RS	60	32.544266	339.608784	3.848374	0.000501	0.000494
RS	61	35.850397	339.608784	4.224767	0.000550	0.000539
RS	62	39.491364	339.608784	4.636225	0.000603	0.000589
RS	63	43.501080	339.608784	658.780142	0.085705	0.076034
PA	4+25*2+4+6 0.000716352 0.004392586 43.501080158 1292381.852564452 1082.283369870 42.791155238 9.331134958 4.997753465 4.125920768 3.984692057 3.919845939 3.771852274 3.584542589 3.438016019 3.382267055 3.436189753 3.599428077 3.862359984 4.214127208 4.648142500 5.164873987 5.772902851 6.488502345 7.331416953 8.316042345 9.439499849 10.670639405 11.951593898 13.222700959 15.191701111 339.608783922
//
IT	7039
RD	22
LK	-7379.083548
QD	-8.131322 -> -6.505478
RI	0.0010149080
TR	0.000669	0.004345
MT	45.182925
MM	C_pi: 23.779695, n_recomb: 7773.231546
RS	0	0.000000	1281018.097643	0.000059	0.000000	0.000000
RS	1	0.010194	1281018.097643	0.000065	0.000000	0.000000
RS	2	0.021427	1281018.097643	0.000071	0.000000	0.000000
RS	3	0.033805	1281018.097643	0.000079	0.000000	0.000000
RS	4	0.047445	1287.665493	0.086286	0.000011	0.000005
RS	5	0.062476	1287.665493	0.095084	0.000012	0.000008
RS	6	0.079038	44.363024	3.040699	0.000391	0.000284
RS	7	0.097289	44.363024	3.349357	0.000431	0.000373
RS	8	0.117401	9.213024	17.747505	0.002283	0.002140
RS	9	0.139563	9.213024	19.508283	0.002510	0.002569
RS	10	0.163984	4.927509	40.032679	0.005150	0.005569
RS	11	0.190894	4.927509	43.863820	0.005643	0.006285
RS	12	0.220547	4.146090	57.051157	0.007339	0.008403
RS	13	0.253224	4.146090	62.353025	0.008022	0.009115
RS	14	0.289231	4.091934	68.987419	0.008875	0.010117
RS	15	0.328909	4.091934	75.256052	0.009681	0.010766
RS	16	0.372632	4.087357	82.101121	0.010562	0.011611
RS	17	0.420812	4.087357	89.366523	0.011497	0.012319
RS	18	0.473903	3.961557	100.215609	0.012892	0.013610
RS	19	0.532406	3.961557	108.745525	0.013990	0.014508
RS	20	0.596873	3.770013	123.746298	0.015920	0.016315
RS	21	0.667912	3.770013	133.709122	0.017201	0.017468
RS	22	0.746193	3.609862	150.505812	0.019362	0.019518
RS	23	0.832453	3.609862	161.767693	0.020811	0.020914
RS	24	0.927506	3.541488	176.730437	0.022736	0.022759
RS	25	1.032250	3.541488	188.832439	0.024293	0.024321
RS	26	1.147671	3.587686	198.585822	0.025547	0.025529
RS	27	1.274857	3.587686	210.889830	0.027130	0.027150
RS	28	1.415009	3.748585	213.733593	0.027496	0.027493
RS	29	1.569448	3.748585	225.623836	0.029026	0.029072
RS	30	1.739631	4.013742	221.833433	0.028538	0.028571
RS	31	1.927162	4.013742	232.837423	0.029954	0.030037
RS	32	2.133809	4.371162	223.808231	0.028792	0.028863
RS	33	2.361522	4.371162	233.609916	0.030053	0.030171
RS	34	2.612448	4.813353	220.854411	0.028412	0.028516
RS	35	2.888953	4.813353	229.260351	0.029494	0.029641
RS	36	3.193645	5.340226	213.931871	0.027522	0.027652
RS	37	3.529397	5.340226	220.842051	0.028411	0.028580
RS	38	3.899376	5.960212	203.704745	0.026206	0.026353
RS	39	4.307070	5.960212	209.100977	0.026900	0.027076
RS	40	4.756323	6.689740	190.706924	0.024534	0.024679
RS	41	5.251374	6.689740	194.649665	0.025041	0.025203
RS	42	5.796889	7.548734	175.580214	0.022588	0.022710
RS	43	6.398014	7.548734	178.196137	0.022924	0.023047
RS	44	7.060418	8.551290	159.201612	0.020481	0.020554
RS	45	7.790346	8.551290	160.651135	0.020667	0.020725
RS	46	8.594683	9.693020	142.595858	0.018344	0.018349
RS	47	9.481013	9.693020	143.027936	0.018400	0.018377
RS	48	10.457695	10.939030	126.692971	0.016299	0.016222
RS	49	11.533940	10.939030	126.206272	0.016236	0.016128
RS	50	12.719896	12.224620	112.037644	0.014413	0.014255
RS	51	14.026748	12.224620	110.669362	0.014237	0.014052
RS	52	15.466819	13.479633	98.623154	0.012688	0.012457
RS	53	17.053691	13.479633	96.376695	0.012399	0.012154
RS	54	18.802326	15.346722	82.414586	0.010602	0.010289
RS	55	20.729217	15.346722	79.935433	0.010283	0.009977
RS	56	22.852534	15.346722	76.528367	0.009845	0.009553
RS	57	25.192300	15.346722	72.223217	0.009291	0.009021
RS	58	27.770581	351.757966	3.193767	0.000411	0.000408
RS	59	30.611690	351.757966	3.510878	0.000452	0.000447
RS	60	33.742419	351.757966	3.858364	0.000496	0.000489
RS	61	37.192293	351.757966	4.238862	0.000545	0.000534
RS	62	40.993845	351.757966	4.655164	0.000599	0.000583
RS	63	45.182925	351.757966	661.748620	0.085132	0.076103
PA	4+25*2+4+6 0.000668756 0.004345469 45.182924818 1281018.097642919 1287.665492995 44.363024486 9.213023676 4.927508781 4.146090475 4.091934399 4.087357208 3.961557117 3.770012986 3.609861737 3.541488195 3.587685531 3.748585195 4.013741735 4.371161898 4.813353482 5.340225620 5.960211644 6.689739627 7.548733837 8.551289581 9.693020047 10.939029530 12.224619869 13.479632771 15.346722017 351.757966266
//
IT	7950
RD	23
LK	-7375.882494
QD	-7.374863 -> -5.863724
RI	0.0009628407
TR	0.000626	0.004299
MT	46.869632
MM	C_pi: 24.290624, n_recomb: 7851.236168
RS	0	0.000000	1278043.321310	0.000060	0.000000	0.000000
RS	1	0.010258	1278043.321310	0.000066	0.000000	0.000000
RS	2	0.021568	1278043.321310	0.000073	0.000000	0.000000
RS	3	0.034038	1278043.321310	0.000080	0.000000	0.000000
RS	4	0.047788	1524.810789	0.074194	0.000009	0.000005
RS	5	0.062948	1524.810789	0.081806	0.000010	0.000007
RS	6	0.079663	45.872868	2.997667	0.000382	0.000277
RS	7	0.098093	45.872868	3.303907	0.000421	0.000364
RS	8	0.118413	9.067156	18.403894	0.002344	0.002195
RS	9	0.140818	9.067156	20.240133	0.002578	0.002639
RS	10	0.165520	4.842225	41.616060	0.005301	0.005736
RS	11	0.192757	4.842225	45.617288	0.005810	0.006480
RS	12	0.222788	4.154058	58.218900	0.007415	0.008506
RS	13	0.255899	4.154058	63.660093	0.008108	0.009232
RS	14	0.292407	4.192062	68.923044	0.008779	0.010031
RS	15	0.332660	4.192062	75.236750	0.009583	0.010679
RS	16	0.377042	4.254169	80.853719	0.010298	0.011345
RS	17	0.425977	4.254169	88.085918	0.011219	0.012041
RS	18	0.479931	4.154749	98.124328	0.012498	0.013212
RS	19	0.539420	4.154749	106.587998	0.013576	0.014091
RS	20	0.605011	3.960273	121.229973	0.015441	0.015835
RS	21	0.677331	3.960273	131.145815	0.016704	0.016969
RS	22	0.757068	3.786217	148.030081	0.018854	0.019009
RS	23	0.844986	3.786217	159.311181	0.020291	0.020390
RS	24	0.941922	3.704545	174.743259	0.022257	0.022274
RS	25	1.048801	3.704545	186.958682	0.023813	0.023830
RS	26	1.166644	3.742432	197.427945	0.025146	0.025114
RS	27	1.296576	3.742432	209.941764	0.026740	0.026741
RS	28	1.439835	3.900611	213.583400	0.027204	0.027179
RS	29	1.597790	3.900611	225.761205	0.028755	0.028775
RS	30	1.771948	4.167797	222.719194	0.028367	0.028373
RS	31	1.963971	4.167797	234.060277	0.029812	0.029862
RS	32	2.175692	4.530830	225.660513	0.028742	0.028780
RS	33	2.409131	4.530830	235.819629	0.030036	0.030117
RS	34	2.666515	4.981262	223.549054	0.028473	0.028542
RS	35	2.950302	4.981262	232.306105	0.029588	0.029697
RS	36	3.263200	5.518475	217.309924	0.027678	0.027773
RS	37	3.608194	5.518475	224.541808	0.028600	0.028729
RS	38	3.988578	6.150753	207.582830	0.026440	0.026551
RS	39	4.407981	6.150753	213.252639	0.027162	0.027300
RS	40	4.870406	6.894708	194.885154	0.024822	0.024935
RS	41	5.380266	6.894708	199.040217	0.025351	0.025479
RS	42	5.942427	7.770482	179.858727	0.022908	0.023001
RS	43	6.562255	7.770482	182.619025	0.023260	0.023353
RS	44	7.245663	8.791915	163.404754	0.020813	0.020862
RS	45	7.999176	8.791915	164.929644	0.021007	0.021041
RS	46	8.829983	9.953118	146.595116	0.018672	0.018657
RS	47	9.746013	9.953118	147.035208	0.018728	0.018687
RS	48	10.756009	11.215400	130.418634	0.016611	0.016522
RS	49	11.869610	11.215400	129.872747	0.016542	0.016422
RS	50	13.097443	12.507141	115.471224	0.014707	0.014542
RS	51	14.451227	12.507141	113.971425	0.014516	0.014326
RS	52	15.943880	13.747432	101.776563	0.012963	0.012730
RS	53	17.589648	13.747432	99.313555	0.012649	0.012404
RS	54	19.404238	15.512904	85.501230	0.010890	0.010576
RS	55	21.404967	15.512904	82.686638	0.010532	0.010228
RS	56	23.610930	15.512904	78.895874	0.010049	0.009763
RS	57	26.043178	15.512904	74.170184	0.009447	0.009186
RS	58	28.724924	363.069784	3.206316	0.000408	0.000405
RS	59	31.681762	363.069784	3.527070	0.000449	0.000444
RS	60	34.941910	363.069784	3.878819	0.000494	0.000486
RS	61	38.536481	363.069784	4.264285	0.000543	0.000532
RS	62	42.499780	363.069784	4.686354	0.000597	0.000581
RS	63	46.869632	363.069784	664.266149	0.084607	0.076159
PA	4+25*2+4+6 0.000625897 0.004298985 46.869631751 1278043.321310215 1524.810788967 45.872868339 9.067156432 4.842224650 4.154057825 4.192062454 4.254168545 4.154748840 3.960273386 3.786217468 3.704545272 3.742432389 3.900610856 4.167797384 4.530830098 4.981262390 5.518474881 6.150753360 6.894707708 7.770482069 8.791915297 9.953118032 11.215399963 12.507141427 13.747431872 15.512903920 363.069784014
//
IT	18286
RD	24
LK	-7372.908164
QD	-6.693515 -> -5.288633
RI	0.0009195239
TR	0.000587	0.004252
MT	48.570189
MM	C_pi: 24.782464, n_recomb: 7919.874700
RS	0	0.000000	1293421.465061	0.000060	0.000000	0.000000
RS	1	0.010320	1293421.465061	0.000066	0.000000	0.000000
RS	2	0.021705	1293421.465061	0.000073	0.000000	0.000000
RS	3	0.034266	1293421.465061	0.000081	0.000000	0.000000
RS	4	0.048122	1823.431281	0.063079	0.000008	0.000004
RS	5	0.063409	1823.431281	0.069591	0.000009	0.000006
RS	6	0.080273	47.341046	2.956552	0.000373	0.000270
RS	7	0.098877	47.341046	3.260462	0.000412	0.000356
RS	8	0.119402	8.894806	19.116508	0.002414	0.002257
RS	9	0.142044	8.894806	21.034052	0.002656	0.002718
RS	10	0.167024	4.742469	43.337415	0.005472	0.005923
RS	11	0.194581	4.742469	47.521599	0.006000	0.006698
RS	12	0.224982	4.149191	59.493539	0.007512	0.008631
RS	13	0.258521	4.149191	65.082756	0.008218	0.009373
RS	14	0.295521	4.283695	68.912230	0.008701	0.009965
RS	15	0.336340	4.283695	75.273028	0.009504	0.010612
RS	16	0.381371	4.418857	79.638492	0.010056	0.011101
RS	17	0.431049	4.418857	86.834488	0.010964	0.011786
RS	18	0.485854	4.350283	96.046679	0.012127	0.012839
RS	19	0.546315	4.350283	104.435783	0.013187	0.013700
RS	20	0.613016	4.154441	118.686056	0.014986	0.015381
RS	21	0.686601	4.154441	128.539900	0.016230	0.016494
RS	22	0.767779	3.966410	145.459784	0.018366	0.018522
RS	23	0.857336	3.966410	156.738211	0.019790	0.019886
RS	24	0.956135	3.870905	172.580041	0.021791	0.021805
RS	25	1.065130	3.870905	184.881963	0.023344	0.023353
RS	26	1.185373	3.899989	196.014066	0.024750	0.024708
RS	27	1.318026	3.899989	208.708888	0.026353	0.026338
RS	28	1.464369	4.055164	213.109236	0.026908	0.026867
RS	29	1.625814	4.055164	225.547024	0.028479	0.028476
RS	30	1.803922	4.324256	223.233607	0.028187	0.028168
RS	31	2.000410	4.324256	234.887811	0.029658	0.029680
RS	32	2.217176	4.692926	227.113920	0.028676	0.028686
RS	33	2.456313	4.692926	237.611522	0.030002	0.030049
RS	34	2.720129	5.151773	225.834361	0.028515	0.028551
RS	35	3.011171	5.151773	234.929293	0.029663	0.029735
RS	36	3.332250	5.699604	220.284870	0.027814	0.027875
RS	37	3.686464	5.699604	227.831003	0.028767	0.028859
RS	38	4.077234	6.344618	211.076161	0.026651	0.026729
RS	39	4.508332	6.344618	217.017479	0.027402	0.027504
RS	40	4.983921	7.103622	198.707157	0.025090	0.025170
RS	41	5.508590	7.103622	203.077066	0.025641	0.025735
RS	42	6.087407	7.997031	183.816395	0.023210	0.023273
RS	43	6.725959	7.997031	186.727170	0.023577	0.023639
RS	44	7.430410	9.038475	167.325952	0.021127	0.021152
RS	45	8.207562	9.038475	168.934847	0.021330	0.021339
RS	46	9.064918	10.220577	150.352030	0.018984	0.018950
RS	47	10.010754	10.220577	150.810387	0.019042	0.018981
RS	48	11.054202	11.500829	133.940130	0.016912	0.016808
RS	49	12.205336	11.500829	133.346145	0.016837	0.016703
RS	50	13.475269	12.800570	118.736799	0.014992	0.014817
RS	51	14.876261	12.800570	117.116557	0.014788	0.014589
RS	52	16.421839	14.027941	104.796733	0.013232	0.012994
RS	53	18.126923	14.027941	102.126765	0.012895	0.012647
RS	54	20.007974	15.692994	88.509804	0.011176	0.010860
RS	55	22.083154	15.692994	85.357655	0.010778	0.010475
RS	56	24.372495	15.692994	81.182739	0.010251	0.009969
RS	57	26.898101	15.692994	76.038289	0.009601	0.009348
RS	58	29.684354	373.642646	3.225566	0.000407	0.000403
RS	59	32.758154	373.642646	3.550535	0.000448	0.000442
RS	60	36.149175	373.642646	3.907159	0.000493	0.000485
RS	61	39.890156	373.642646	4.298246	0.000543	0.000531
RS	62	44.017213	373.642646	4.726781	0.000597	0.000581
RS	63	48.570189	373.642646	666.102064	0.084105	0.076205
PA	4+25*2+4+6 0.000587049 0.004252445 48.570189391 1293421.465061496 1823.431280624 47.341046448 8.894806475 4.742469237 4.149190977 4.283695457 4.418857037 4.350283260 4.154441365 3.966409942 3.870904748 3.899988615 4.055163916 4.324255582 4.692925702 5.151773346 5.699604308 6.344617829 7.103621607 7.997030597 9.038474593 10.220577420 11.500829120 12.800569784 14.027940769 15.692994423 373.642645986
//
IT	5729
RD	25
LK	-7370.143395
QD	-6.077559 -> -4.772204
RI	0.0008819876
TR	0.000552	0.004206
MT	50.280815
MM	C_pi: 25.254908, n_recomb: 7979.705269
RS	0	0.000000	1262682.266124	0.000062	0.000000	0.000000
RS	1	0.010381	1262682.266124	0.000069	0.000000	0.000000
RS	2	0.021839	1262682.266124	0.000076	0.000000	0.000000
RS	3	0.034487	1262682.266124	0.000084	0.000000	0.000000
RS	4	0.048447	2163.135730	0.053985	0.000007	0.000003
RS	5	0.063857	2163.135730	0.059591	0.000007	0.000005
RS	6	0.080867	48.745458	2.918469	0.000366	0.000264
RS	7	0.099642	48.745458	3.220255	0.000404	0.000348
RS	8	0.120366	8.703139	19.879182	0.002491	0.002325
RS	9	0.143242	8.703139	21.883302	0.002742	0.002804
RS	10	0.168492	4.630877	45.196673	0.005664	0.006129
RS	11	0.196363	4.630877	49.576626	0.006213	0.006938
RS	12	0.227128	4.132405	60.874207	0.007629	0.008774
RS	13	0.261086	4.132405	66.620093	0.008349	0.009535
RS	14	0.298569	4.366542	68.956075	0.008641	0.009914
RS	15	0.339943	4.366542	75.366276	0.009445	0.010563
RS	16	0.385612	4.580704	78.461905	0.009833	0.010874
RS	17	0.436022	4.580704	85.619640	0.010730	0.011550
RS	18	0.491665	4.547498	93.996074	0.011779	0.012488
RS	19	0.553084	4.547498	102.303948	0.012821	0.013333
RS	20	0.620878	4.351954	116.136551	0.014554	0.014949
RS	21	0.695710	4.351954	125.915628	0.015779	0.016044
RS	22	0.778311	4.149926	142.825546	0.017899	0.018056
RS	23	0.869485	4.149926	154.081865	0.019309	0.019405
RS	24	0.970125	4.040059	170.278592	0.021339	0.021352
RS	25	1.081211	4.040059	182.642277	0.022888	0.022893
RS	26	1.203829	4.059856	194.384933	0.024360	0.024313
RS	27	1.339175	4.059856	207.233427	0.025970	0.025945
RS	28	1.488571	4.211704	212.353363	0.026612	0.026558
RS	29	1.653476	4.211704	225.024168	0.028200	0.028179
RS	30	1.835499	4.482575	223.414561	0.027998	0.027960
RS	31	2.036417	4.482575	235.357616	0.029495	0.029492
RS	32	2.258192	4.856882	228.200715	0.028598	0.028583
RS	33	2.502988	4.856882	239.016811	0.029953	0.029971
RS	34	2.773197	5.324251	227.737347	0.028540	0.028547
RS	35	3.071454	5.324251	237.155301	0.029720	0.029759
RS	36	3.400673	5.882936	222.876180	0.027930	0.027960
RS	37	3.764067	5.882936	230.727151	0.028914	0.028972
RS	38	4.165184	6.541043	214.197940	0.026843	0.026888
RS	39	4.607939	6.541043	220.406608	0.027621	0.027688
RS	40	5.096656	7.315642	202.179674	0.025337	0.025386
RS	41	5.636104	7.315642	206.764970	0.025911	0.025972
RS	42	6.231551	8.227437	187.454740	0.023491	0.023526
RS	43	6.888810	8.227437	190.520376	0.023876	0.023908
RS	44	7.614296	9.289908	170.962554	0.021425	0.021424
RS	45	8.415094	9.289908	172.662766	0.021638	0.021621
RS	46	9.299019	10.494203	153.860969	0.019282	0.019226
RS	47	10.274702	10.494203	154.346979	0.019342	0.019261
RS	48	11.351667	11.793978	137.249783	0.017200	0.017079
RS	49	12.540429	11.793978	136.618456	0.017121	0.016972
RS	50	13.852593	13.103443	121.825167	0.015267	0.015081
RS	51	15.300968	13.103443	120.095856	0.015050	0.014841
RS	52	16.899694	14.319601	107.673438	0.013493	0.013249
RS	53	18.664380	14.319601	104.807181	0.013134	0.012881
RS	54	20.612251	15.885465	91.427055	0.011457	0.011138
RS	55	22.762326	15.885465	87.937623	0.011020	0.010717
RS	56	25.135592	15.885465	83.380646	0.010449	0.010170
RS	57	27.755221	15.885465	77.821808	0.009752	0.009504
RS	58	30.646784	383.490922	3.250519	0.000407	0.000402
RS	59	33.838512	383.490922	3.580188	0.000449	0.000442
RS	60	37.361563	383.490922	3.942208	0.000494	0.000485
RS	61	41.250332	383.490922	4.339475	0.000544	0.000532
RS	62	45.542781	383.490922	4.775066	0.000598	0.000583
RS	63	50.280815	383.490922	667.274600	0.083621	0.076241
PA	4+25*2+4+6 0.000551819 0.004206093 50.280815401 1262682.266124347 2163.135730370 48.745457777 8.703138773 4.630876644 4.132405481 4.366542291 4.580704120 4.547497884 4.351954193 4.149925852 4.040058593 4.059856103 4.211703748 4.482574858 4.856882001 5.324250666 5.882935766 6.541043186 7.315641891 8.227436683 9.289907636 10.494202946 11.793977552 13.103442763 14.319601456 15.885464740 383.490921544
//
CC
CC	Brief Description of the file format:
CC	  CC  comments
CC	  MM  useful-messages
CC	  RD  round-of-iterations
CC	  LL  \log[P(sequence)]
CC	  QD  Q-before-opt Q-after-opt
CC	  TR  \theta_0 \rho_0
CC	  RS  k t_k \lambda_k \pi_k \sum_{l\not=k}A_{kl} A_{kk}
CC	  DC  begin end best-k t_k+\Delta_k max-prob
CC
MM	Version: 0.6.5-r67
MM	pattern:4+25*2+4+6, n:63, n_free_lambdas:28
MM	n_iterations:25, skip:1, max_t:5, theta/rho:5
MM	is_decoding:0
MM	n_seqs:1, sum_L:79111, sum_n:2226
RD	0
LK	0.000000
QD	0.000000 -> 0.000000
RI	inf
TR	0.028541	0.005708
MT	5.000000
MM	C_pi: 1.000000, n_recomb: 450.298275
RS	0	0.000000	1.000000	2.882340	0.006401	0.000000
RS	1	0.006440	1.000000	3.047691	0.006768	0.000000
RS	2	0.013294	1.000000	3.221153	0.007153	0.000000
RS	3	0.020590	1.000000	3.402942	0.007557	0.000000
RS	4	0.028356	1.000000	3.593251	0.007980	0.000000
RS	5	0.036622	1.000000	3.792252	0.008422	0.000000
RS	6	0.045421	1.000000	4.000081	0.008883	0.000000
RS	7	0.054785	1.000000	4.216841	0.009365	0.000000
RS	8	0.064753	1.000000	4.442588	0.009866	0.000000
RS	9	0.075363	1.000000	4.677330	0.010387	0.000000
RS	10	0.086656	1.000000	4.921014	0.010928	0.000000
RS	11	0.098677	1.000000	5.173520	0.011489	0.000000
RS	12	0.111471	1.000000	5.434651	0.012069	0.000000
RS	13	0.125090	1.000000	5.704124	0.012667	0.000000
RS	14	0.139585	1.000000	5.981557	0.013284	0.000000
RS	15	0.155014	1.000000	6.266462	0.013916	0.000000
RS	16	0.171437	1.000000	6.558227	0.014564	0.000000
RS	17	0.188917	1.000000	6.856111	0.015226	0.000000
RS	18	0.207523	1.000000	7.159227	0.015899	0.000000
RS	19	0.227327	1.000000	7.466533	0.016581	0.000000
RS	20	0.248406	1.000000	7.776817	0.017270	0.000000
RS	21	0.270843	1.000000	8.088688	0.017963	0.000000
RS	22	0.294725	1.000000	8.400567	0.018656	0.000000
RS	23	0.320144	1.000000	8.710675	0.019344	0.000000
RS	24	0.347201	1.000000	9.017029	0.020025	0.000000
RS	25	0.376000	1.000000	9.317438	0.020692	0.000000
RS	26	0.406654	1.000000	9.609501	0.021340	0.000000
RS	27	0.439282	1.000000	9.890609	0.021965	0.000000
RS	28	0.474011	1.000000	10.157955	0.022558	0.000000
RS	29	0.510976	1.000000	10.408551	0.023115	0.000000
RS	30	0.550322	1.000000	10.639238	0.023627	0.000000
RS	31	0.592202	1.000000	10.846726	0.024088	0.000000
RS	32	0.636779	1.000000	11.027621	0.024490	0.000000
RS	33	0.684227	1.000000	11.178470	0.024825	0.000000
RS	34	0.734730	1.000000	11.295821	0.025085	0.000000
RS	35	0.788485	1.000000	11.376279	0.025264	0.000000
RS	36	0.845702	1.000000	11.416584	0.025353	0.000000
RS	37	0.906604	1.000000	11.413689	0.025347	0.000000
RS	38	0.971428	1.000000	11.364856	0.025239	0.000000
RS	39	1.040426	1.000000	11.267748	0.025023	0.000000
RS	40	1.113868	1.000000	11.120532	0.024696	0.000000
RS	41	1.192040	1.000000	10.921986	0.024255	0.000000
RS	42	1.275245	1.000000	10.671594	0.023699	0.000000
RS	43	1.363809	1.000000	10.369646	0.023028	0.000000
RS	44	1.458076	1.000000	10.017322	0.022246	0.000000
RS	45	1.558414	1.000000	9.616753	0.021356	0.000000
RS	46	1.665214	1.000000	9.171072	0.020367	0.000000
RS	47	1.778891	1.000000	8.684423	0.019286	0.000000
RS	48	1.899889	1.000000	8.161941	0.018126	0.000000
RS	49	2.028679	1.000000	7.609699	0.016899	0.000000
RS	50	2.165763	1.000000	7.034597	0.015622	0.000000
RS	51	2.311675	1.000000	6.444225	0.014311	0.000000
RS	52	2.466983	1.000000	5.846670	0.012984	0.000000
RS	53	2.632293	1.000000	5.250289	0.011660	0.000000
RS	54	2.808249	1.000000	4.663453	0.010356	0.000000
RS	55	2.995536	1.000000	4.094271	0.009092	0.000000
RS	56	3.194884	1.000000	3.550301	0.007884	0.000000
RS	57	3.407070	1.000000	3.038278	0.006747	0.000000
RS	58	3.632920	1.000000	2.563869	0.005694	0.000000
RS	59	3.873315	1.000000	2.131467	0.004733	0.000000
RS	60	4.129191	1.000000	1.744052	0.003873	0.000000
RS	61	4.401545	1.000000	1.403119	0.003116	0.000000
RS	62	4.691438	1.000000	1.108697	0.002462	0.000000
RS	63	5.000000	1.000000	3.077261	0.006834	0.000000
PA	4+25*2+4+6 0.028541131 0.005708226 5.000000000 1.000000000 1.000000000 1.000000000 1.000000000 1.000000000 1.000000000 1.000000000 1.000000000 1.000000000 1.000000000 1.000000000 1.000000000 1.000000000 1.000000000 1.000000000 1.000000000 1.000000000 1.000000000 1.000000000 1.000000000 1.000000000 1.000000000 1.000000000 1.000000000 1.000000000 1.000000000 1.000000000 1.000000000
//
IT	10686
RD	1
LK	-8447.078269
QD	-411.901194 -> -155.199469
RI	0.0882674484
TR	0.014522	0.003032
MT	13.330433
MM	C_pi: 1.863559, n_recomb: 445.730873
RS	0	0.000000	0.578487	6.171459	0.013846	0.000269
RS	1	0.008088	0.578487	6.574388	0.014750	0.002090
RS	2	0.016831	0.578487	6.995396	0.015694	0.005062
RS	3	0.026281	0.578487	7.433914	0.016678	0.008629
RS	4	0.036495	0.465586	9.779559	0.021941	0.012358
RS	5	0.047535	0.465586	10.313188	0.023138	0.015912
RS	6	0.059469	0.478163	10.572612	0.023720	0.019061
RS	7	0.072367	0.478163	11.111779	0.024929	0.021711
RS	8	0.086309	0.520147	10.725044	0.024062	0.023889
RS	9	0.101378	0.520147	11.248643	0.025236	0.025677
RS	10	0.117667	0.577986	10.609234	0.023802	0.027138
RS	11	0.135273	0.577986	11.110005	0.024925	0.028274
RS	12	0.154302	0.650057	10.338331	0.023194	0.029049
RS	13	0.174871	0.650057	10.813072	0.024259	0.029434
RS	14	0.197104	0.737351	9.965863	0.022358	0.029442
RS	15	0.221135	0.737351	10.413274	0.023362	0.029136
RS	16	0.247110	0.838148	9.567809	0.021465	0.028605
RS	17	0.275186	0.838148	9.987994	0.022408	0.027934
RS	18	0.305533	0.949867	9.195454	0.020630	0.027190
RS	19	0.338334	0.949867	9.589030	0.021513	0.026416
RS	20	0.373788	1.071961	8.855066	0.019866	0.025631
RS	21	0.412110	1.071961	9.222474	0.020691	0.024836
RS	22	0.453532	1.205619	8.534284	0.019147	0.024031
RS	23	0.498304	1.205619	8.875665	0.019913	0.023216
RS	24	0.546697	1.351510	8.227759	0.018459	0.022395
RS	25	0.599005	1.351510	8.543047	0.019166	0.021578
RS	26	0.655543	1.508640	7.939300	0.017812	0.020776
RS	27	0.716655	1.508640	8.228193	0.018460	0.019995
RS	28	0.782709	1.675120	7.671913	0.017212	0.019243
RS	29	0.854107	1.675120	7.933741	0.017799	0.018520
RS	30	0.931279	1.849177	7.422953	0.016653	0.017827
RS	31	1.014693	1.849177	7.656606	0.017178	0.017163
RS	32	1.104855	2.029535	7.185274	0.016120	0.016524
RS	33	1.202308	2.029535	7.389226	0.016578	0.015908
RS	34	1.307645	2.215248	6.950124	0.015593	0.015313
RS	35	1.421501	2.215248	7.122518	0.015979	0.014739
RS	36	1.544567	2.405512	6.708725	0.015051	0.014184
RS	37	1.677586	2.405512	6.847508	0.015362	0.013647
RS	38	1.821365	2.599716	6.452554	0.014476	0.013130
RS	39	1.976773	2.599716	6.555656	0.014708	0.012629
RS	40	2.144752	2.797830	6.172950	0.013849	0.012145
RS	41	2.326317	2.797830	6.238573	0.013996	0.011674
RS	42	2.522568	3.000682	5.861636	0.013151	0.011214
RS	43	2.734692	3.000682	5.888641	0.013211	0.010762
RS	44	2.963974	3.210134	5.511799	0.012366	0.010317
RS	45	3.211802	3.210134	5.500159	0.012340	0.009878
RS	46	3.479674	3.429247	5.119292	0.011485	0.009443
RS	47	3.769214	3.429247	5.070565	0.011376	0.009014
RS	48	4.082172	3.662677	4.683603	0.010508	0.008592
RS	49	4.420444	3.662677	4.601327	0.010323	0.008178
RS	50	4.786077	3.917716	4.208216	0.009441	0.007774
RS	51	5.181284	3.917716	4.098212	0.009194	0.007381
RS	52	5.608457	4.206305	3.700714	0.008303	0.007002
RS	53	6.070182	4.206305	3.571199	0.008012	0.006638
RS	54	6.569253	4.758629	3.040524	0.006821	0.006290
RS	55	7.108690	4.758629	2.923541	0.006559	0.005960
RS	56	7.691760	4.758629	2.784598	0.006247	0.005648
RS	57	8.321991	4.758629	2.625287	0.005890	0.005356
RS	58	9.003198	8.802417	1.370266	0.003074	0.005086
RS	59	9.739504	8.802417	1.359267	0.003050	0.004840
RS	60	10.535365	8.802417	1.339031	0.003004	0.004624
RS	61	11.395599	8.802417	1.309238	0.002937	0.004447
RS	62	12.325413	8.802417	1.269772	0.002849	0.004330
RS	63	13.330433	8.802417	10.643832	0.023880	0.034847
PA	4+25*2+4+6 0.014522397 0.003031921 13.330433369 0.578487396 0.465585709 0.478162766 0.520147324 0.577986240 0.650057316 0.737351418 0.838148117 0.949867249 1.071961403 1.205619335 1.351510048 1.508639812 1.675120354 1.849177361 2.029535294 2.215247631 2.405511856 2.599716187 2.797830105 3.000682354 3.210133553 3.429246902 3.662676811 3.917716026 4.206305027 4.758629322 8.802417338
//
IT	5617
RD	2
LK	-8005.482140
QD	-196.061779 -> -83.027615
RI	0.0713359047
TR	0.010227	0.003047
MT	17.248852
MM	C_pi: 3.365160, n_recomb: 807.067363
RS	0	0.000000	1.269950	5.374309	0.006659	0.000074
RS	1	0.008529	1.269950	5.792042	0.007177	0.000648
RS	2	0.017784	1.269950	6.238526	0.007730	0.001781
RS	3	0.027830	1.269950	6.715082	0.008320	0.003438
RS	4	0.038732	0.662376	13.789419	0.017086	0.006893
RS	5	0.050564	0.662376	14.689624	0.018201	0.009976
RS	6	0.063404	0.578341	17.866758	0.022138	0.013077
RS	7	0.077340	0.578341	18.909932	0.023430	0.016699
RS	8	0.092465	0.573849	20.125347	0.024936	0.018852
RS	9	0.108880	0.573849	21.200638	0.026269	0.022467
RS	10	0.126694	0.602733	21.226198	0.026300	0.023555
RS	11	0.146028	0.602733	22.279634	0.027606	0.026961
RS	12	0.167010	0.653688	21.532649	0.026680	0.027059
RS	13	0.189782	0.653688	22.536510	0.027924	0.030178
RS	14	0.214496	0.725449	21.231054	0.026306	0.029350
RS	15	0.241318	0.725449	22.171576	0.027472	0.032034
RS	16	0.270428	0.817081	20.539558	0.025450	0.030449
RS	17	0.302020	0.817081	21.411830	0.026530	0.032584
RS	18	0.336306	0.927368	19.651997	0.024350	0.030504
RS	19	0.373517	0.927368	20.455606	0.025346	0.032121
RS	20	0.413901	1.057441	18.660397	0.023121	0.029778
RS	21	0.457729	1.057441	19.396911	0.024034	0.030974
RS	22	0.505296	1.211817	17.583546	0.021787	0.028489
RS	23	0.556919	1.211817	18.255854	0.022620	0.029306
RS	24	0.612944	1.396356	16.440923	0.020371	0.026735
RS	25	0.673748	1.396356	17.052991	0.021130	0.027180
RS	26	0.739737	1.615001	15.286821	0.018941	0.024616
RS	27	0.811355	1.615001	15.842975	0.019630	0.024760
RS	28	0.889080	1.868711	14.184272	0.017575	0.022335
RS	29	0.973434	1.868711	14.688435	0.018200	0.022291
RS	30	1.064982	2.156984	13.171409	0.016320	0.020092
RS	31	1.164339	2.156984	13.626794	0.016884	0.019939
RS	32	1.272168	2.479473	12.257173	0.015187	0.017983
RS	33	1.389194	2.479473	12.666310	0.015694	0.017760
RS	34	1.516201	2.835895	11.435856	0.014170	0.016032
RS	35	1.654039	2.835895	11.800653	0.014622	0.015764
RS	36	1.803633	3.225212	10.697807	0.013255	0.014248
RS	37	1.965985	3.225212	11.019567	0.013654	0.013962
RS	38	2.142184	3.645730	10.031048	0.012429	0.012644
RS	39	2.333410	3.645730	10.310495	0.012775	0.012363
RS	40	2.540944	4.096671	9.419237	0.011671	0.011219
RS	41	2.766178	4.096671	9.656693	0.011965	0.010946
RS	42	3.010621	4.579345	8.843570	0.010958	0.009946
RS	43	3.275912	4.579345	9.039240	0.011200	0.009680
RS	44	3.563828	5.097320	8.286427	0.010267	0.008796
RS	45	3.876300	5.097320	8.440720	0.010459	0.008541
RS	46	4.215420	5.656608	7.733267	0.009582	0.007758
RS	47	4.583463	5.656608	7.847125	0.009723	0.007526
RS	48	4.982894	6.267404	7.171992	0.008886	0.006837
RS	49	5.416391	6.267404	7.247292	0.008980	0.006639
RS	50	5.886859	6.948501	6.591387	0.008167	0.006034
RS	51	6.397450	6.948501	6.631516	0.008217	0.005876
RS	52	6.951588	7.735410	5.980498	0.007410	0.005341
RS	53	7.552986	7.735410	5.991092	0.007423	0.005222
RS	54	8.205675	9.287990	5.002070	0.006198	0.004535
RS	55	8.914028	9.287990	5.019494	0.006219	0.004477
RS	56	9.682793	9.287990	5.003440	0.006200	0.004406
RS	57	10.517123	9.287990	4.951407	0.006135	0.004320
RS	58	11.422609	23.125471	2.014576	0.002496	0.002360
RS	59	12.405320	23.125471	2.094866	0.002596	0.002462
RS	60	13.471842	23.125471	2.170422	0.002689	0.002563
RS	61	14.629323	23.125471	2.239817	0.002775	0.002663
RS	62	15.885520	23.125471	2.301517	0.002852	0.002760
RS	63	17.248852	23.125471	39.241172	0.048622	0.043144
PA	4+25*2+4+6 0.010227459 0.003047110 17.248851771 1.269949578 0.662376322 0.578341207 0.573848828 0.602733393 0.653687702 0.725449171 0.817081230 0.927368304 1.057440624 1.211816586 1.396356049 1.615000742 1.868710932 2.156984439 2.479473011 2.835894536 3.225212338 3.645730456 4.096670946 4.579344678 5.097319543 5.656608216 6.267404018 6.948500772 7.735409931 9.287989661 23.125471124
//
IT	5166
RD	3
LK	-7810.138781
QD	-128.839824 -> -68.792317
RI	0.0433205464
TR	0.007588	0.003360
MT	19.272916
MM	C_pi: 5.216646, n_recomb: 1374.776794
RS	0	0.000000	3.436306	3.453502	0.002512	0.000025
RS	1	0.008719	3.436306	3.744735	0.002724	0.000221
RS	2	0.018198	3.436306	4.059596	0.002953	0.000625
RS	3	0.028503	3.436306	4.399833	0.003200	0.001242
RS	4	0.039707	1.128413	14.465159	0.010522	0.003949
RS	5	0.051888	1.128413	15.550528	0.011311	0.005859
RS	6	0.065131	0.820336	22.918151	0.016670	0.009237
RS	7	0.079528	0.820336	24.464807	0.017795	0.012031
RS	8	0.095181	0.729946	29.265580	0.021288	0.015149
RS	9	0.112198	0.729946	31.053484	0.022588	0.018317
RS	10	0.130700	0.714192	33.596041	0.024437	0.020562
RS	11	0.150814	0.714192	35.468773	0.025800	0.023765
RS	12	0.172682	0.735932	36.264565	0.026379	0.024945
RS	13	0.196456	0.735932	38.121238	0.027729	0.028050
RS	14	0.222304	0.784904	37.507022	0.027282	0.028145
RS	15	0.250405	0.784904	39.284069	0.028575	0.031063
RS	16	0.280956	0.857056	37.625642	0.027369	0.030196
RS	17	0.314171	0.857056	39.287482	0.028577	0.032799
RS	18	0.350282	0.950516	36.941689	0.026871	0.031159
RS	19	0.389541	0.950516	38.471335	0.027984	0.033360
RS	20	0.432223	1.066614	35.663714	0.025941	0.031132
RS	21	0.478627	1.066614	37.055692	0.026954	0.032945
RS	22	0.529076	1.210934	33.882479	0.024646	0.030276
RS	23	0.583924	1.210934	35.139849	0.025560	0.031737
RS	24	0.643554	1.392030	31.681917	0.023045	0.028741
RS	25	0.708383	1.392030	32.814444	0.023869	0.029844
RS	26	0.778864	1.617965	29.229294	0.021261	0.026662
RS	27	0.855491	1.617965	30.249895	0.022003	0.027410
RS	28	0.938798	1.893816	26.739357	0.019450	0.024239
RS	29	1.029369	1.893816	27.660283	0.020120	0.024699
RS	30	1.127836	2.222315	24.378708	0.017733	0.021726
RS	31	1.234889	2.222315	25.209927	0.018337	0.021992
RS	32	1.351275	2.606065	22.226051	0.016167	0.019314
RS	33	1.477809	2.606065	22.975500	0.016712	0.019451
RS	34	1.615375	3.048244	20.299536	0.014766	0.017088
RS	35	1.764936	3.048244	20.973691	0.015256	0.017132
RS	36	1.927536	3.551580	18.592293	0.013524	0.015069
RS	37	2.104313	3.551580	19.196446	0.013963	0.015043
RS	38	2.296503	4.117753	17.086648	0.012429	0.013258
RS	39	2.505449	4.117753	17.625050	0.012820	0.013182
RS	40	2.732613	4.748678	15.754908	0.011460	0.011642
RS	41	2.979583	4.748678	16.230987	0.011806	0.011533
RS	42	3.248086	5.447582	14.564712	0.010594	0.010204
RS	43	3.540000	5.447582	14.981328	0.010897	0.010076
RS	44	3.857364	6.218913	13.485914	0.009810	0.008926
RS	45	4.202399	6.218913	13.845548	0.010071	0.008794
RS	46	4.577517	7.068282	12.492988	0.009087	0.007803
RS	47	4.985341	7.068282	12.797924	0.009309	0.007683
RS	48	5.428722	8.005453	11.561244	0.008410	0.006832
RS	49	5.910761	8.005453	11.813914	0.008593	0.006739
RS	50	6.434827	9.053124	10.660886	0.007755	0.006006
RS	51	7.004586	9.053124	10.864646	0.007903	0.005948
RS	52	7.624022	10.262596	9.754685	0.007095	0.005304
RS	53	8.297464	10.262596	9.915078	0.007212	0.005278
RS	54	9.029623	12.655521	8.183840	0.005953	0.004398
RS	55	9.825617	12.655521	8.343801	0.006069	0.004422
RS	56	10.691013	12.655521	8.459383	0.006153	0.004434
RS	57	11.631861	12.655521	8.524508	0.006201	0.004428
RS	58	12.654739	39.376141	2.824876	0.002055	0.001824
RS	59	13.766800	39.376141	2.987679	0.002173	0.001923
RS	60	14.975820	39.376141	3.152269	0.002293	0.002024
RS	61	16.290252	39.376141	3.317234	0.002413	0.002125
RS	62	17.719286	39.376141	3.480910	0.002532	0.002224
RS	63	19.272916	39.376141	92.153524	0.067032	0.047795
PA	4+25*2+4+6 0.007588259 0.003360423 19.272915803 3.436306244 1.128412569 0.820336156 0.729945740 0.714191758 0.735932299 0.784904018 0.857056087 0.950516340 1.066614026 1.210934225 1.392029790 1.617964828 1.893815961 2.222314628 2.606065349 3.048243964 3.551580324 4.117753140 4.748678122 5.447581837 6.218913498 7.068282143 8.005453028 9.053124321 10.262595805 12.655521011 39.376141229
//
IT	4974
RD	4
LK	-7701.770657
QD	-99.772431 -> -60.152221
RI	0.0267772745
TR	0.005754	0.003653
MT	20.899443
MM	C_pi: 7.031216, n_recomb: 2006.426929
RS	0	0.000000	9.777812	1.793836	0.000894	0.000008
RS	1	0.008858	9.777812	1.950921	0.000972	0.000076
RS	2	0.018501	9.777812	2.121587	0.001057	0.000217
RS	3	0.028998	9.777812	2.306976	0.001150	0.000435
RS	4	0.040424	2.006935	12.190527	0.006076	0.002224
RS	5	0.052863	2.006935	13.185069	0.006571	0.003340
RS	6	0.066404	1.208668	23.608531	0.011766	0.006393
RS	7	0.081144	1.208668	25.375300	0.012647	0.008405
RS	8	0.097189	0.962620	34.144172	0.017017	0.011889
RS	9	0.114656	0.962620	36.472299	0.018178	0.014457
RS	10	0.133671	0.877823	42.606979	0.021235	0.017484
RS	11	0.154369	0.877823	45.254962	0.022555	0.020240
RS	12	0.176901	0.860930	48.890797	0.024367	0.022359
RS	13	0.201429	0.860930	51.664171	0.025749	0.025112
RS	14	0.228130	0.883430	53.087322	0.026459	0.026176
RS	15	0.257196	0.883430	55.841531	0.027831	0.028855
RS	16	0.288837	0.934253	55.433263	0.027628	0.028926
RS	17	0.323280	0.934253	58.068900	0.028941	0.031454
RS	18	0.360774	1.008973	56.223948	0.028022	0.030653
RS	19	0.401589	1.008973	58.677911	0.029245	0.032933
RS	20	0.446020	1.108073	55.672644	0.027747	0.031363
RS	21	0.494387	1.108073	57.909850	0.028862	0.033346
RS	22	0.547038	1.236937	53.888451	0.026858	0.031096
RS	23	0.604353	1.236937	55.897961	0.027859	0.032786
RS	24	0.666744	1.404728	51.004394	0.025421	0.029961
RS	25	0.734663	1.404728	52.796354	0.026314	0.031352
RS	26	0.808597	1.621156	47.323613	0.023586	0.028120
RS	27	0.889081	1.621156	48.921214	0.024382	0.029196
RS	28	0.976694	1.893547	43.281193	0.021571	0.025798
RS	29	1.072068	1.893547	44.709897	0.022283	0.026582
RS	30	1.175890	2.226789	39.265583	0.019570	0.023264
RS	31	1.288909	2.226789	40.546744	0.020208	0.023823
RS	32	1.411938	2.625594	35.504846	0.017696	0.020751
RS	33	1.545866	2.625594	36.655019	0.018269	0.021152
RS	34	1.691657	3.095919	32.088904	0.015993	0.018395
RS	35	1.850363	3.095919	33.121186	0.016508	0.018677
RS	36	2.023127	3.644501	29.035499	0.014471	0.016244
RS	37	2.211194	3.644501	29.960583	0.014932	0.016428
RS	38	2.415920	4.278028	26.330304	0.013123	0.014299
RS	39	2.638780	4.278028	27.157058	0.013535	0.014400
RS	40	2.881382	5.003608	23.939789	0.011932	0.012546
RS	41	3.145474	5.003608	24.675734	0.012298	0.012581
RS	42	3.432958	5.828867	21.823476	0.010877	0.010974
RS	43	3.745909	5.828867	22.475090	0.011202	0.010961
RS	44	4.086580	6.760869	19.944078	0.009940	0.009575
RS	45	4.457428	6.760869	20.516908	0.010226	0.009536
RS	46	4.861126	7.805214	18.269312	0.009105	0.008347
RS	47	5.300584	7.805214	18.768019	0.009354	0.008302
RS	48	5.778969	8.969454	16.763564	0.008355	0.007291
RS	49	6.299729	8.969454	17.192246	0.008569	0.007256
RS	50	6.866619	10.274905	15.377016	0.007664	0.006393
RS	51	7.483723	10.274905	15.740183	0.007845	0.006380
RS	52	8.155491	11.779392	14.040681	0.006998	0.005628
RS	53	8.886765	11.779392	14.345037	0.007150	0.005640
RS	54	9.682814	14.756577	11.719277	0.005841	0.004605
RS	55	10.549378	14.756577	12.018313	0.005990	0.004660
RS	56	11.492702	14.756577	12.259990	0.006110	0.004702
RS	57	12.519587	14.756577	12.434757	0.006197	0.004727
RS	58	13.637433	56.693701	3.362406	0.001676	0.001565
RS	59	14.854297	56.693701	3.587227	0.001788	0.001656
RS	60	16.178952	56.693701	3.820233	0.001904	0.001750
RS	61	17.620946	56.693701	4.060447	0.002024	0.001845
RS	62	19.190671	56.693701	4.306610	0.002146	0.001940
RS	63	20.899443	56.693701	155.016239	0.077260	0.052473
PA	4+25*2+4+6 0.005754023 0.003653411 20.899443027 9.777811944 2.006934575 1.208667741 0.962620400 0.877823469 0.860929956 0.883430216 0.934252567 1.008973164 1.108073161 1.236936821 1.404727739 1.621155775 1.893546855 2.226788606 2.625593889 3.095919288 3.644500679 4.278027567 5.003608404 5.828866743 6.760868689 7.805214271 8.969454245 10.274905341 11.779392463 14.756577484 56.693701025
//
IT	5703
RD	5
LK	-7628.124795
QD	-80.525076 -> -51.451004
RI	0.0174933762
TR	0.004469	0.003888
MT	22.383066
MM	C_pi: 8.741764, n_recomb: 2644.168771
RS	0	0.000000	28.327886	0.823713	0.000312	0.000003
RS	1	0.008976	28.327886	0.897369	0.000339	0.000026
RS	2	0.018758	28.327886	0.977584	0.000370	0.000075
RS	3	0.029418	28.327886	1.064936	0.000403	0.000151
RS	4	0.041034	3.626624	9.047525	0.003422	0.001241
RS	5	0.053693	3.626624	9.823992	0.003715	0.001878
RS	6	0.067489	1.805197	21.378419	0.008085	0.004368
RS	7	0.082523	1.805197	23.096222	0.008735	0.005781
RS	8	0.098906	1.286350	34.919618	0.013206	0.009187
RS	9	0.116760	1.286350	37.507541	0.014185	0.011220
RS	10	0.136217	1.094971	47.199415	0.017850	0.014605
RS	11	0.157420	1.094971	50.408128	0.019064	0.016937
RS	12	0.180526	1.025016	57.360138	0.021693	0.019666
RS	13	0.205706	1.025016	60.928147	0.023042	0.022071
RS	14	0.233146	1.015127	65.189294	0.024654	0.023876
RS	15	0.263049	1.015127	68.892054	0.026054	0.026271
RS	16	0.295637	1.042147	70.754237	0.026759	0.027149
RS	17	0.331149	1.042147	74.414125	0.028143	0.029492
RS	18	0.369849	1.097056	74.184081	0.028056	0.029512
RS	19	0.412023	1.097056	77.667468	0.029373	0.031730
RS	20	0.457983	1.178630	75.533332	0.028566	0.030921
RS	21	0.508068	1.178630	78.747490	0.029782	0.032941
RS	22	0.562648	1.291474	74.791228	0.028285	0.031313
RS	23	0.622128	1.291474	77.685848	0.029380	0.033100
RS	24	0.686946	1.444448	72.043329	0.027246	0.030708
RS	25	0.757583	1.444448	74.611198	0.028217	0.032242
RS	26	0.834560	1.647494	67.678033	0.025595	0.029241
RS	27	0.918446	1.647494	69.944843	0.026452	0.030502
RS	28	1.009862	1.908622	62.356486	0.023583	0.027152
RS	29	1.109484	1.908622	64.361169	0.024341	0.028140
RS	30	1.218048	2.233537	56.743476	0.021460	0.024727
RS	31	1.336357	2.233537	58.522635	0.022133	0.025484
RS	32	1.465285	2.627820	51.287617	0.019396	0.022222
RS	33	1.605785	2.627820	52.870614	0.019995	0.022802
RS	34	1.758897	3.098777	46.209544	0.017476	0.019806
RS	35	1.925753	3.098777	47.619491	0.018009	0.020251
RS	36	2.107585	3.655633	41.589313	0.015729	0.017558
RS	37	2.305739	3.655633	42.844905	0.016204	0.017890
RS	38	2.521679	4.308965	37.438146	0.014159	0.015499
RS	39	2.757002	4.308965	38.554892	0.014581	0.015731
RS	40	3.013448	5.070767	33.731421	0.012757	0.013623
RS	41	3.292912	5.070767	34.722528	0.013132	0.013770
RS	42	3.597462	5.953646	30.432953	0.011509	0.011922
RS	43	3.929348	5.953646	31.309761	0.011841	0.012002
RS	44	4.291024	6.968574	27.509598	0.010404	0.010398
RS	45	4.685164	6.968574	28.281632	0.010696	0.010432
RS	46	5.114682	8.122768	24.931284	0.009429	0.009054
RS	47	5.582755	8.122768	25.606242	0.009684	0.009064
RS	48	6.092841	9.422557	22.656973	0.008569	0.007891
RS	49	6.648713	9.422557	23.241168	0.008790	0.007895
RS	50	7.254481	10.886594	20.618490	0.007798	0.006898
RS	51	7.914622	10.886594	21.118193	0.007987	0.006910
RS	52	8.634018	12.573705	18.713007	0.007077	0.006045
RS	53	9.417988	12.573705	19.136957	0.007237	0.006073
RS	54	10.272327	15.916195	15.491341	0.005859	0.004891
RS	55	11.203351	15.916195	15.910743	0.006017	0.004957
RS	56	12.217945	15.916195	16.254805	0.006147	0.005008
RS	57	13.323609	15.916195	16.510319	0.006244	0.005040
RS	58	14.528518	75.085165	3.648176	0.001380	0.001354
RS	59	15.841581	75.085165	3.913773	0.001480	0.001436
RS	60	17.272504	75.085165	4.192770	0.001586	0.001522
RS	61	18.831868	75.085165	4.484727	0.001696	0.001610
RS	62	20.531201	75.085165	4.788944	0.001811	0.001699
RS	63	22.383066	75.085165	218.995373	0.082822	0.057041
PA	4+25*2+4+6 0.004469433 0.003888413 22.383066380 28.327886173 3.626623926 1.805197422 1.286349540 1.094970873 1.025015951 1.015127181 1.042146686 1.097056343 1.178629705 1.291473701 1.444448444 1.647494362 1.908621899 2.233536710 2.627820380 3.098777307 3.655633239 4.308965032 5.070766898 5.953646036 6.968573828 8.122768002 9.422557417 10.886593932 12.573705209 15.916195402 75.085165109
//
IT	6137
RD	6
LK	-7573.580179
QD	-65.528346 -> -43.638230
RI	0.0119594736
TR	0.003564	0.004072
MT	23.761857
MM	C_pi: 10.359640, n_recomb: 3268.675818
RS	0	0.000000	81.759589	0.355457	0.000109	0.000001
RS	1	0.009079	81.759589	0.387692	0.000119	0.000009
RS	2	0.018982	81.759589	0.422846	0.000129	0.000026
RS	3	0.029785	81.759589	0.461183	0.000141	0.000053
RS	4	0.041568	6.537238	6.285097	0.001923	0.000701
RS	5	0.054421	6.537238	6.841835	0.002093	0.001065
RS	6	0.068441	2.689782	18.067761	0.005528	0.003008
RS	7	0.083734	2.689782	19.591994	0.005994	0.003995
RS	8	0.100415	1.717020	33.199417	0.010157	0.007118
RS	9	0.118611	1.717020	35.816053	0.010957	0.008716
RS	10	0.138459	1.367663	48.382502	0.014802	0.012175
RS	11	0.160109	1.367663	51.911510	0.015882	0.014132
RS	12	0.183724	1.226066	61.970197	0.018959	0.017191
RS	13	0.209483	1.226066	66.131880	0.020232	0.019278
RS	14	0.237582	1.176043	73.389875	0.022452	0.021578
RS	15	0.268231	1.176043	77.906924	0.023834	0.023702
RS	16	0.301663	1.175683	82.523128	0.025247	0.025191
RS	17	0.338130	1.175683	87.150846	0.026662	0.027330
RS	18	0.377908	1.209040	89.281594	0.027314	0.028037
RS	19	0.421297	1.209040	93.811153	0.028700	0.030144
RS	20	0.468626	1.272374	93.445101	0.028588	0.030045
RS	21	0.520252	1.272374	97.707974	0.029892	0.032040
RS	22	0.576565	1.369193	94.737512	0.028983	0.031070
RS	23	0.637990	1.369193	98.618599	0.030171	0.032892
RS	24	0.704993	1.507677	93.060386	0.028470	0.031036
RS	25	0.778079	1.507677	96.510207	0.029526	0.032645
RS	26	0.857800	1.697327	88.781132	0.027161	0.030019
RS	27	0.944759	1.697327	91.810206	0.028088	0.031387
RS	28	1.039613	1.945936	82.731427	0.025310	0.028247
RS	29	1.143079	1.945936	85.384117	0.026122	0.029363
RS	30	1.255939	2.259098	75.854575	0.023207	0.026015
RS	31	1.379045	2.259098	78.181880	0.023919	0.026904
RS	32	1.513328	2.642336	68.859694	0.021067	0.023596
RS	33	1.659803	2.642336	70.906219	0.021693	0.024300
RS	34	1.819577	3.103228	62.145935	0.019013	0.021184
RS	35	1.993856	3.103228	63.948118	0.019564	0.021741
RS	36	2.183958	3.652056	55.895766	0.017100	0.018883
RS	37	2.391320	3.652056	57.483544	0.017586	0.019317
RS	38	2.617508	4.301684	50.173973	0.015350	0.016736
RS	39	2.864232	4.301684	51.572467	0.015778	0.017061
RS	40	3.133356	5.067527	44.985684	0.013763	0.014751
RS	41	3.426914	5.067527	46.216392	0.014139	0.014980
RS	42	3.747124	5.966234	40.316514	0.012334	0.012931
RS	43	4.096406	5.966234	41.397763	0.012665	0.013080
RS	44	4.477400	7.012529	36.153231	0.011061	0.011283
RS	45	4.892984	7.012529	37.100056	0.011350	0.011373
RS	46	5.346299	8.215935	32.481190	0.009937	0.009819
RS	47	5.840771	8.215935	33.305250	0.010189	0.009870
RS	48	6.380137	9.582617	29.263204	0.008953	0.008543
RS	49	6.968472	9.582617	29.973507	0.009170	0.008574
RS	50	7.610222	11.128709	26.417486	0.008082	0.007445
RS	51	8.310236	11.128709	27.022418	0.008267	0.007472
RS	52	9.073806	12.911270	23.807701	0.007284	0.006496
RS	53	9.906700	12.911270	24.318644	0.007440	0.006529
RS	54	10.815213	16.448503	19.541544	0.005978	0.005204
RS	55	11.806210	16.448503	20.056406	0.006136	0.005272
RS	56	12.887181	16.448503	20.471291	0.006263	0.005323
RS	57	14.066293	16.448503	20.769069	0.006354	0.005350
RS	58	15.352457	94.460285	3.774704	0.001155	0.001171
RS	59	16.755393	94.460285	4.065704	0.001244	0.001245
RS	60	18.285703	94.460285	4.374076	0.001338	0.001323
RS	61	19.954949	94.460285	4.699895	0.001438	0.001404
RS	62	21.775748	94.460285	5.043019	0.001543	0.001488
RS	63	23.761857	94.460285	281.423291	0.086097	0.061146
PA	4+25*2+4+6 0.003563513 0.004072455 23.761857258 81.759589111 6.537237817 2.689781621 1.717020293 1.367663081 1.226066297 1.176042947 1.175682861 1.209040048 1.272373713 1.369192982 1.507677226 1.697327258 1.945936074 2.259097509 2.642335624 3.103227875 3.652055877 4.301683779 5.067526871 5.966233806 7.012528818 8.215934860 9.582616958 11.128709001 12.911270035 16.448503081 94.460285148
//
IT	5880
RD	7
LK	-7532.475846
QD	-53.661062 -> -37.178213
RI	0.0084781453
TR	0.002918	0.004217
MT	25.042525
MM	C_pi: 11.875432, n_recomb: 3865.324145
RS	0	0.000000	230.968738	0.149705	0.000039	0.000000
RS	1	0.009170	230.968738	0.163429	0.000042	0.000003
RS	2	0.019180	230.968738	0.178411	0.000046	0.000009
RS	3	0.030108	230.968738	0.194766	0.000050	0.000019
RS	4	0.042039	11.578175	4.239190	0.001097	0.000407
RS	5	0.055063	11.578175	4.622599	0.001196	0.000619
RS	6	0.069282	3.947289	14.764624	0.003820	0.002118
RS	7	0.084804	3.947289	16.052878	0.004153	0.002815
RS	8	0.101750	2.264040	30.365465	0.007856	0.005604
RS	9	0.120250	2.264040	32.869133	0.008504	0.006865
RS	10	0.140446	1.693728	47.444693	0.012274	0.010247
RS	11	0.162494	1.693728	51.097362	0.013219	0.011888
RS	12	0.186563	1.459908	63.686801	0.016476	0.015085
RS	13	0.212840	1.459908	68.234220	0.017653	0.016891
RS	14	0.241526	1.361580	78.190686	0.020229	0.019484
RS	15	0.272843	1.361580	83.337742	0.021560	0.021360
RS	16	0.307031	1.329929	90.708335	0.023467	0.023270
RS	17	0.344354	1.329929	96.170201	0.024880	0.025208
RS	18	0.385100	1.339573	100.967797	0.026121	0.026445
RS	19	0.429582	1.339573	106.475249	0.027546	0.028420
RS	20	0.478142	1.383525	108.439372	0.028054	0.028922
RS	21	0.531155	1.383525	113.747125	0.029428	0.030862
RS	22	0.589030	1.464014	112.482896	0.029101	0.030502
RS	23	0.652211	1.464014	117.395988	0.030372	0.032327
RS	24	0.721186	1.588382	112.690380	0.029154	0.031019
RS	25	0.796485	1.588382	117.094378	0.030294	0.032668
RS	26	0.878690	1.765407	109.281898	0.028272	0.030476
RS	27	0.968431	1.765407	113.150305	0.029273	0.031909
RS	28	1.066402	2.002179	103.166507	0.026690	0.029063
RS	29	1.173357	2.002179	106.534240	0.027562	0.030264
RS	30	1.290119	2.303621	95.523228	0.024713	0.027077
RS	31	1.417587	2.303621	98.448697	0.025470	0.028057
RS	32	1.556744	2.674635	87.323735	0.022592	0.024802
RS	33	1.708660	2.674635	89.865211	0.023249	0.025593
RS	34	1.874507	3.122374	79.170992	0.020482	0.022447
RS	35	2.055562	3.122374	81.379371	0.021054	0.023083
RS	36	2.253218	3.657234	71.378773	0.018466	0.020138
RS	37	2.468999	3.657234	73.297583	0.018963	0.020643
RS	38	2.704566	4.293085	64.090605	0.016581	0.017936
RS	39	2.961734	4.293085	65.757444	0.017012	0.018326
RS	40	3.242482	5.047331	57.362006	0.014840	0.015865
RS	41	3.548975	5.047331	58.809692	0.015215	0.016151
RS	42	3.883571	5.939309	51.219249	0.013251	0.013939
RS	43	4.248849	5.939309	52.475917	0.013576	0.014137
RS	44	4.647621	6.986520	45.687086	0.011820	0.012176
RS	45	5.082959	6.986520	46.775529	0.012101	0.012305
RS	46	5.558216	8.200484	40.782177	0.010551	0.010596
RS	47	6.077052	8.200484	41.719496	0.010793	0.010675
RS	48	6.643463	9.587426	36.483672	0.009439	0.009208
RS	49	7.261812	9.587426	37.282330	0.009645	0.009256
RS	50	7.936860	11.161042	32.703921	0.008461	0.008005
RS	51	8.673809	11.161042	33.374789	0.008634	0.008039
RS	52	9.478332	12.974984	29.275930	0.007574	0.006958
RS	53	10.356627	12.974984	29.833544	0.007718	0.006990
RS	54	11.315458	16.577607	23.850864	0.006170	0.005531
RS	55	12.362210	16.577607	24.429583	0.006320	0.005597
RS	56	13.504945	16.577607	24.876413	0.006436	0.005640
RS	57	14.752464	16.577607	25.170165	0.006512	0.005655
RS	58	16.114376	114.431022	3.805873	0.000985	0.001017
RS	59	17.601170	114.431022	4.111760	0.001064	0.001084
RS	60	19.224297	114.431022	4.437938	0.001148	0.001155
RS	61	20.996258	114.431022	4.784925	0.001238	0.001229
RS	62	22.930701	114.431022	5.153072	0.001333	0.001307
RS	63	25.042525	114.431022	340.786200	0.088165	0.064614
PA	4+25*2+4+6 0.002917968 0.004217364 25.042525136 230.968737893 11.578175441 3.947289081 2.264040338 1.693728283 1.459907900 1.361580137 1.329929458 1.339573471 1.383524520 1.464013660 1.588382076 1.765407243 2.002178551 2.303621234 2.674634796 3.122374158 3.657234036 4.293085137 5.047330725 5.939309464 6.986520474 8.200483597 9.587426197 11.161042005 12.974984413 16.577607021 114.431022294
//
IT	5763
RD	8
LK	-7501.519826
QD	-44.393731 -> -31.962556
RI	0.0062026468
TR	0.002451	0.004332
MT	26.237983
MM	C_pi: 13.263602, n_recomb: 4418.870330
RS	0	0.000000	630.836625	0.062986	0.000014	0.000000
RS	1	0.009250	630.836625	0.068812	0.000016	0.000001
RS	2	0.019356	630.836625	0.075178	0.000017	0.000004
RS	3	0.030396	630.836625	0.082133	0.000019	0.000007
RS	4	0.042458	19.917570	2.841069	0.000643	0.000245
RS	5	0.055636	19.917570	3.101817	0.000702	0.000373
RS	6	0.070032	5.649844	11.925892	0.002699	0.001537
RS	7	0.085761	5.649844	12.991622	0.002940	0.002042
RS	8	0.102944	2.924929	27.287880	0.006175	0.004519
RS	9	0.121716	2.924929	29.613796	0.006702	0.005529
RS	10	0.142225	2.065089	45.418771	0.010278	0.008773
RS	11	0.164631	2.065089	49.062510	0.011103	0.010158
RS	12	0.189110	1.719664	63.495356	0.014369	0.013376
RS	13	0.215853	1.719664	68.253485	0.015446	0.014941
RS	14	0.245070	1.566157	80.365747	0.018187	0.017681
RS	15	0.276989	1.566157	85.953817	0.019452	0.019335
RS	16	0.311861	1.499993	95.745853	0.021667	0.021510
RS	17	0.349959	1.499993	101.868756	0.023053	0.023258
RS	18	0.391581	1.483957	109.268681	0.024728	0.024879
RS	19	0.437053	1.483957	115.622499	0.026166	0.026718
RS	20	0.486731	1.507304	120.129155	0.027185	0.027700
RS	21	0.541004	1.507304	126.405914	0.028606	0.029567
RS	22	0.600298	1.570940	127.290388	0.028806	0.029736
RS	23	0.665076	1.570940	133.214203	0.030147	0.031542
RS	24	0.735847	1.681374	129.948394	0.029408	0.030748
RS	25	0.813164	1.681374	135.326164	0.030625	0.032416
RS	26	0.897632	1.846529	128.065786	0.028982	0.030662
RS	27	0.989915	1.846529	132.814720	0.030056	0.032138
RS	28	1.090733	2.072562	122.522793	0.027727	0.029623
RS	29	1.200877	2.072562	126.651147	0.028661	0.030880
RS	30	1.321210	2.363430	114.662852	0.025948	0.027911
RS	31	1.452674	2.363430	118.225145	0.026755	0.028954
RS	32	1.596298	2.723068	105.691880	0.023918	0.025815
RS	33	1.753208	2.723068	108.754290	0.024611	0.026668
RS	34	1.924632	3.157821	96.416409	0.021819	0.023557
RS	35	2.111913	3.157821	99.042263	0.022413	0.024251
RS	36	2.316518	3.677635	87.294036	0.019755	0.021279
RS	37	2.540049	3.677635	89.540653	0.020263	0.021835
RS	38	2.784257	4.296570	78.562374	0.017779	0.019055
RS	39	3.051054	4.296570	80.481431	0.018213	0.019489
RS	40	3.342530	5.032939	70.343113	0.015919	0.016924
RS	41	3.660969	5.032939	71.981207	0.016290	0.017248
RS	42	4.008863	5.907579	62.719203	0.014193	0.014911
RS	43	4.388938	5.907579	64.117080	0.014510	0.015141
RS	44	4.804171	6.939676	55.770016	0.012621	0.013046
RS	45	5.257813	6.939676	56.960806	0.012890	0.013199
RS	46	5.753417	8.141931	49.559959	0.011216	0.011357
RS	47	6.294865	8.141931	50.568105	0.011444	0.011453
RS	48	6.886398	9.520232	44.098444	0.009980	0.009863
RS	49	7.532649	9.520232	44.940959	0.010170	0.009920
RS	50	8.238679	11.085575	39.301694	0.008894	0.008560
RS	51	9.010017	11.085575	39.992452	0.009050	0.008594
RS	52	9.852705	12.886929	34.977499	0.007915	0.007419
RS	53	10.773343	12.886929	35.534665	0.008042	0.007444
RS	54	11.779140	16.461803	28.329550	0.006411	0.005864
RS	55	12.877976	16.461803	28.933307	0.006548	0.005925
RS	56	14.078455	16.461803	29.366226	0.006646	0.005956
RS	57	15.389980	16.461803	29.603227	0.006699	0.005954
RS	58	16.822822	134.448868	3.779954	0.000855	0.000890
RS	59	18.388205	134.448868	4.093548	0.000926	0.000951
RS	60	20.098387	134.448868	4.429506	0.001002	0.001016
RS	61	21.966763	134.448868	4.788709	0.001084	0.001084
RS	62	24.007966	134.448868	5.171921	0.001170	0.001156
RS	63	26.237983	134.448868	395.362520	0.089471	0.067413
PA	4+25*2+4+6 0.002451014 0.004332261 26.237983203 630.836625352 19.917570359 5.649843735 2.924929185 2.065089050 1.719663740 1.566157495 1.499993355 1.483956825 1.507304376 1.570939645 1.681373894 1.846529171 2.072561794 2.363429759 2.723068226 3.157821032 3.677634674 4.296569818 5.032938932 5.907578801 6.939675535 8.141930835 9.520232216 11.085574721 12.886928580 16.461803398 134.448868029
//
IT	5036
RD	9
LK	-7478.121022
QD	-37.216377 -> -27.731761
RI	0.0046787377
TR	0.002106	0.004423
MT	27.375205
MM	C_pi: 14.507580, n_recomb: 4918.134276
RS	0	0.000000	1651.127826	0.026908	0.000005	0.000000
RS	1	0.009323	1651.127826	0.029418	0.000006	0.000000
RS	2	0.019516	1651.127826	0.032161	0.000007	0.000001
RS	3	0.030659	1651.127826	0.035160	0.000007	0.000003
RS	4	0.042841	33.018326	1.921810	0.000391	0.000154
RS	5	0.056159	33.018326	2.100167	0.000427	0.000233
RS	6	0.070718	7.834752	9.664399	0.001965	0.001156
RS	7	0.086635	7.834752	10.543402	0.002144	0.001532
RS	8	0.104036	3.682060	24.436683	0.004969	0.003747
RS	9	0.123059	3.682060	26.572135	0.005403	0.004574
RS	10	0.143856	2.467814	43.024218	0.008748	0.007669
RS	11	0.166592	2.467814	46.586687	0.009472	0.008854
RS	12	0.191447	1.996195	62.225481	0.012652	0.012030
RS	13	0.218620	1.996195	67.069055	0.013637	0.013394
RS	14	0.248327	1.783606	80.720896	0.016413	0.016180
RS	15	0.280803	1.783606	86.587817	0.017606	0.017641
RS	16	0.316307	1.681286	98.294719	0.019986	0.019961
RS	17	0.355121	1.681286	104.903714	0.021330	0.021537
RS	18	0.397554	1.638354	114.592122	0.023300	0.023418
RS	19	0.443943	1.638354	121.631877	0.024731	0.025124
RS	20	0.494658	1.640168	128.609338	0.026150	0.026474
RS	21	0.550100	1.640168	135.731511	0.027598	0.028260
RS	22	0.610712	1.686478	138.934181	0.028249	0.028869
RS	23	0.676975	1.686478	145.792494	0.029644	0.030643
RS	24	0.749416	1.783086	144.331150	0.029347	0.030306
RS	25	0.828611	1.783086	150.650857	0.030632	0.031978
RS	26	0.915189	1.937047	144.427636	0.029366	0.030641
RS	27	1.009840	1.937047	150.057100	0.030511	0.032144
RS	28	1.113316	2.153501	139.978159	0.028462	0.029965
RS	29	1.226438	2.153501	144.883787	0.029459	0.031264
RS	30	1.350108	2.435276	132.411103	0.026923	0.028536
RS	31	1.485309	2.435276	136.630950	0.027781	0.029627
RS	32	1.633114	2.785181	123.118110	0.025033	0.026640
RS	33	1.794700	2.785181	126.717919	0.025765	0.027541
RS	34	1.971352	3.208553	113.089541	0.022994	0.024507
RS	35	2.164473	3.208553	116.140315	0.023615	0.025243
RS	36	2.375600	3.714594	102.923721	0.020927	0.022289
RS	37	2.606412	3.714594	105.494404	0.021450	0.022881
RS	38	2.858743	4.317078	92.956638	0.018901	0.020072
RS	39	3.134600	4.317078	95.112718	0.019339	0.020536
RS	40	3.436177	5.034547	83.383898	0.016954	0.017905
RS	41	3.765870	5.034547	85.186907	0.017321	0.018253
RS	42	4.126303	5.888491	74.355497	0.015119	0.015825
RS	43	4.520340	5.888491	75.860852	0.015425	0.016074
RS	44	4.951116	6.898855	66.018421	0.013423	0.013872
RS	45	5.422054	6.898855	67.271913	0.013678	0.014039
RS	46	5.936901	8.078695	58.498763	0.011895	0.012088
RS	47	6.499748	8.078695	59.534154	0.012105	0.012190
RS	48	7.115073	9.432918	51.849636	0.010543	0.010496
RS	49	7.787767	9.432918	52.689750	0.010713	0.010553
RS	50	8.523179	10.969314	46.001699	0.009353	0.009100
RS	51	9.327158	10.969314	46.664032	0.009488	0.009128
RS	52	10.206094	12.731141	40.744582	0.008285	0.007870
RS	53	11.166978	12.731141	41.251361	0.008388	0.007884
RS	54	12.217450	16.217398	32.865450	0.006683	0.006201
RS	55	13.365862	16.217398	33.450524	0.006801	0.006251
RS	56	14.621346	16.217398	33.819697	0.006877	0.006267
RS	57	15.993884	16.217398	33.944515	0.006902	0.006243
RS	58	17.494390	154.044276	3.721544	0.000757	0.000788
RS	59	19.134795	154.044276	4.038110	0.000821	0.000844
RS	60	20.928142	154.044276	4.378473	0.000890	0.000904
RS	61	22.888691	154.044276	4.743804	0.000965	0.000967
RS	62	25.032032	154.044276	5.135196	0.001044	0.001034
RS	63	27.375205	154.044276	443.735037	0.090224	0.069599
PA	4+25*2+4+6 0.002105888 0.004422647 27.375205360 1651.127825535 33.018326354 7.834752324 3.682059942 2.467814265 1.996194655 1.783606100 1.681285563 1.638353570 1.640167543 1.686478114 1.783086034 1.937046567 2.153501473 2.435276423 2.785181364 3.208553314 3.714594240 4.317077947 5.034546860 5.888491127 6.898854537 8.078694708 9.432917541 10.969314130 12.731141392 16.217398267 154.044275804
//
IT	5599
RD	10
LK	-7460.188721
QD	-31.643654 -> -24.255845
RI	0.0036416519
TR	0.001844	0.004492
MT	28.488200
MM	C_pi: 15.609744, n_recomb: 5358.811372
RS	0	0.000000	4097.750273	0.011867	0.000002	0.000000
RS	1	0.009392	4097.750273	0.012982	0.000002	0.000000
RS	2	0.019667	4097.750273	0.014201	0.000003	0.000001
RS	3	0.030907	4097.750273	0.015536	0.000003	0.000001
RS	4	0.043202	52.527442	1.325657	0.000247	0.000101
RS	5	0.056652	52.527442	1.449825	0.000271	0.000153
RS	6	0.071365	10.488775	7.935696	0.001481	0.000901
RS	7	0.087460	10.488775	8.667440	0.001617	0.001191
RS	8	0.105067	4.503819	22.016426	0.004108	0.003200
RS	9	0.124328	4.503819	23.977790	0.004474	0.003893
RS	10	0.145398	2.883946	40.706246	0.007596	0.006853
RS	11	0.168447	2.883946	44.160906	0.008241	0.007884
RS	12	0.193660	2.279270	60.494681	0.011289	0.010987
RS	13	0.221242	2.279270	65.347759	0.012194	0.012189
RS	14	0.251414	2.007780	79.962392	0.014922	0.014953
RS	15	0.284420	2.007780	85.987000	0.016046	0.016250
RS	16	0.320527	1.869824	99.056333	0.018485	0.018628
RS	17	0.360024	1.869824	106.000159	0.019781	0.020051
RS	18	0.403231	1.799862	117.538960	0.021934	0.022095
RS	19	0.450497	1.799862	125.106297	0.023346	0.023676
RS	20	0.502202	1.779712	134.299006	0.025061	0.025298
RS	21	0.558763	1.779712	142.125049	0.026522	0.027002
RS	22	0.620636	1.808436	147.602645	0.027544	0.027967
RS	23	0.688321	1.808436	155.287810	0.028978	0.029703
RS	24	0.762363	1.891370	155.790070	0.029072	0.029760
RS	25	0.843360	1.891370	162.983688	0.030414	0.031428
RS	26	0.931964	2.034798	158.110868	0.029505	0.030469
RS	27	1.028890	2.034798	164.587471	0.030713	0.031991
RS	28	1.134919	2.242823	155.121659	0.028947	0.030134
RS	29	1.250908	2.242823	160.795028	0.030006	0.031466
RS	30	1.377790	2.517083	148.260213	0.027667	0.028983
RS	31	1.516590	2.517083	153.140711	0.028577	0.030113
RS	32	1.668426	2.859198	139.048810	0.025948	0.027296
RS	33	1.834524	2.859198	143.192792	0.026721	0.028236
RS	34	2.016222	3.273414	128.630835	0.024004	0.025305
RS	35	2.214985	3.273414	132.110711	0.024653	0.026076
RS	36	2.432418	3.768072	117.730522	0.021970	0.023168
RS	37	2.670272	3.768072	120.622927	0.022509	0.023789
RS	38	2.930467	4.356413	106.777514	0.019926	0.020980
RS	39	3.215100	4.356413	109.159737	0.020370	0.021466
RS	40	3.526467	5.056830	96.041456	0.017922	0.018799
RS	41	3.867078	5.056830	97.989601	0.018286	0.019163
RS	42	4.239682	5.890928	85.743684	0.016001	0.016671
RS	43	4.647281	5.890928	87.328753	0.016296	0.016930
RS	44	5.093164	6.878778	76.106343	0.014202	0.014647
RS	45	5.580926	6.878778	77.388413	0.014441	0.014819
RS	46	6.114501	8.033104	67.327615	0.012564	0.012779
RS	47	6.698191	8.033104	68.351430	0.012755	0.012881
RS	48	7.336703	9.357217	59.515479	0.011106	0.011100
RS	49	8.035187	9.357217	60.310872	0.011255	0.011152
RS	50	8.799275	10.855157	52.625067	0.009820	0.009619
RS	51	9.635129	10.855157	53.213748	0.009930	0.009636
RS	52	10.549490	12.563684	46.435419	0.008665	0.008308
RS	53	11.549731	12.563684	46.843979	0.008741	0.008306
RS	54	12.643918	15.926521	37.364348	0.006973	0.006536
RS	55	13.840876	15.926521	37.885791	0.007070	0.006573
RS	56	15.150257	15.926521	38.141436	0.007118	0.006569
RS	57	16.582620	15.926521	38.100278	0.007110	0.006519
RS	58	18.149516	172.948342	3.647361	0.000681	0.000707
RS	59	19.863581	172.948342	3.964012	0.000740	0.000759
RS	60	21.738637	172.948342	4.305444	0.000803	0.000814
RS	61	23.789806	172.948342	4.673052	0.000872	0.000873
RS	62	26.033629	172.948342	5.068194	0.000946	0.000936
RS	63	28.488200	172.948342	485.273381	0.090556	0.071268
PA	4+25*2+4+6 0.001843782 0.004491586 28.488200274 4097.750272765 52.527442469 10.488775178 4.503819432 2.883945908 2.279270141 2.007779761 1.869824425 1.799862372 1.779711674 1.808436143 1.891369626 2.034797982 2.242822692 2.517082774 2.859197806 3.273414139 3.768072019 4.356412590 5.056829777 5.890928342 6.878777924 8.033103663 9.357216780 10.855156796 12.563683925 15.926521219 172.948341905
//
IT	5956
RD	11
LK	-7446.139665
QD	-27.266729 -> -21.362673
RI	0.0029263731
TR	0.001639	0.004541
MT	29.609762
MM	C_pi: 16.587362, n_recomb: 5742.598537
RS	0	0.000000	9790.025365	0.005347	0.000001	0.000000
RS	1	0.009459	9790.025365	0.005853	0.000001	0.000000
RS	2	0.019813	9790.025365	0.006407	0.000001	0.000000
RS	3	0.031147	9790.025365	0.007013	0.000001	0.000001
RS	4	0.043552	80.101399	0.938185	0.000163	0.000069
RS	5	0.057131	80.101399	1.026781	0.000179	0.000104
RS	6	0.071994	13.543746	6.642717	0.001157	0.000727
RS	7	0.088264	13.543746	7.262206	0.001265	0.000959
RS	8	0.106072	5.349145	20.077848	0.003496	0.002810
RS	9	0.125565	5.349145	21.894359	0.003813	0.003408
RS	10	0.146901	3.294127	38.703082	0.006740	0.006257
RS	11	0.170256	3.294127	42.053048	0.007323	0.007171
RS	12	0.195821	2.558885	58.709328	0.010223	0.010189
RS	13	0.223803	2.558885	63.535287	0.011064	0.011260
RS	14	0.254432	2.233168	78.626794	0.013692	0.013960
RS	15	0.287959	2.233168	84.728575	0.014754	0.015119
RS	16	0.324657	2.062410	98.644000	0.017178	0.017490
RS	17	0.364826	2.062410	105.805220	0.018425	0.018781
RS	18	0.408795	1.966444	118.729057	0.020675	0.020913
RS	19	0.456923	1.966444	126.686178	0.022061	0.022383
RS	20	0.509603	1.924465	137.748508	0.023987	0.024198
RS	21	0.567267	1.924465	146.141471	0.025449	0.025823
RS	22	0.630385	1.935588	153.715838	0.026768	0.027071
RS	23	0.699474	1.935588	162.110779	0.028230	0.028766
RS	24	0.775098	2.005089	164.579642	0.028659	0.029156
RS	25	0.857876	2.005089	172.560973	0.030049	0.030815
RS	26	0.948483	2.138644	169.200917	0.029464	0.030193
RS	27	1.047662	2.138644	176.470526	0.030730	0.031729
RS	28	1.156222	2.339352	167.890625	0.029236	0.030170
RS	29	1.275051	2.339352	174.303740	0.030353	0.031529
RS	30	1.405120	2.607667	162.033627	0.028216	0.029286
RS	31	1.547492	2.607667	167.564359	0.029179	0.030449
RS	32	1.703332	2.944000	153.230663	0.026683	0.027808
RS	33	1.873914	2.944000	157.917873	0.027499	0.028781
RS	34	2.060631	3.351496	142.743070	0.024857	0.025967
RS	35	2.265009	3.351496	146.654044	0.025538	0.026768
RS	36	2.488721	3.837607	131.400481	0.022882	0.023926
RS	37	2.733594	3.837607	134.614713	0.023441	0.024571
RS	38	3.001630	4.414947	119.715269	0.020847	0.021785
RS	39	3.295020	4.414947	122.318637	0.021300	0.022287
RS	40	3.616163	5.101588	108.025562	0.018811	0.019606
RS	41	3.967683	5.101588	110.107100	0.019174	0.019982
RS	42	4.352454	5.918951	96.623210	0.016826	0.017447
RS	43	4.773622	5.918951	98.269247	0.017112	0.017712
RS	44	5.234629	6.886827	85.808355	0.014942	0.015367
RS	45	5.739243	6.886827	87.093981	0.015166	0.015539
RS	46	6.291590	8.017138	75.857314	0.013210	0.013428
RS	47	6.896185	8.017138	76.839377	0.013381	0.013525
RS	48	7.557970	9.311088	66.941399	0.011657	0.011672
RS	49	8.282355	9.311088	67.657652	0.011782	0.011714
RS	50	9.075260	10.768475	59.048767	0.010283	0.010115
RS	51	9.943169	10.768475	59.525554	0.010366	0.010117
RS	52	10.893175	12.419005	51.954979	0.009047	0.008730
RS	53	11.933044	12.419005	52.223326	0.009094	0.008709
RS	54	13.071276	15.642280	41.764822	0.007273	0.006869
RS	55	14.317177	15.642280	42.179639	0.007345	0.006889
RS	56	15.680930	15.642280	42.275255	0.007362	0.006862
RS	57	17.173684	15.642280	42.019168	0.007317	0.006782
RS	58	18.807640	191.083088	3.568592	0.000621	0.000642
RS	59	20.596157	191.083088	3.883796	0.000676	0.000691
RS	60	22.553853	191.083088	4.224468	0.000736	0.000743
RS	61	24.696731	191.083088	4.592181	0.000800	0.000799
RS	62	27.042310	191.083088	4.988502	0.000869	0.000858
RS	63	29.609762	191.083088	520.123252	0.090573	0.072523
PA	4+25*2+4+6 0.001638653 0.004540984 29.609762051 9790.025365186 80.101399224 13.543745882 5.349144611 3.294126882 2.558884907 2.233168058 2.062410406 1.966443567 1.924464644 1.935588360 2.005088888 2.138643749 2.339352259 2.607667181 2.943999529 3.351495875 3.837606505 4.414946732 5.101588037 5.918951061 6.886827184 8.017138213 9.311087751 10.768474533 12.419005348 15.642279621 191.083087868
//
IT	5611
RD	12
LK	-7434.842895
QD	-23.770527 -> -18.925126
RI	0.0024260338
TR	0.001473	0.004573
MT	30.765066
MM	C_pi: 17.463718, n_recomb: 6074.811164
RS	0	0.000000	22177.407828	0.002509	0.000000	0.000000
RS	1	0.009526	22177.407828	0.002748	0.000000	0.000000
RS	2	0.019958	22177.407828	0.003010	0.000000	0.000000
RS	3	0.031385	22177.407828	0.003297	0.000001	0.000000
RS	4	0.043900	117.234893	0.683042	0.000112	0.000049
RS	5	0.057607	117.234893	0.748038	0.000123	0.000074
RS	6	0.072620	16.889035	5.684179	0.000936	0.000606
RS	7	0.089063	16.889035	6.219526	0.001024	0.000797
RS	8	0.107073	6.174822	18.592880	0.003061	0.002533
RS	9	0.126797	6.174822	20.296876	0.003341	0.003062
RS	10	0.148401	3.680490	37.113384	0.006109	0.005826
RS	11	0.172063	3.680490	40.378078	0.006647	0.006654
RS	12	0.197978	2.826290	57.104194	0.009400	0.009583
RS	13	0.226362	2.826290	61.893344	0.010189	0.010551
RS	14	0.257450	2.455205	77.076511	0.012688	0.013157
RS	15	0.291499	2.455205	83.207754	0.013697	0.014203
RS	16	0.328791	2.256613	97.526276	0.016054	0.016521
RS	17	0.369636	2.256613	104.820329	0.017255	0.017700
RS	18	0.414371	2.136768	118.693095	0.019539	0.019862
RS	19	0.463367	2.136768	126.928995	0.020894	0.021234
RS	20	0.517031	2.073593	139.495576	0.022963	0.023179
RS	21	0.575807	2.073593	148.334939	0.024418	0.024733
RS	22	0.640181	2.067314	157.760853	0.025970	0.026201
RS	23	0.710687	2.067314	166.753455	0.027450	0.027856
RS	24	0.787909	2.123680	171.092790	0.028164	0.028525
RS	25	0.872487	2.123680	179.771347	0.029593	0.030174
RS	26	0.965122	2.247993	177.973767	0.029297	0.029847
RS	27	1.066580	2.247993	185.972784	0.030614	0.031394
RS	28	1.177703	2.442432	178.442590	0.029374	0.030108
RS	29	1.299411	2.442432	185.556888	0.030545	0.031491
RS	30	1.432712	2.706281	173.785279	0.028608	0.029474
RS	31	1.578711	2.706281	179.947064	0.029622	0.030668
RS	32	1.738617	3.038759	165.635531	0.027266	0.028200
RS	33	1.913755	3.038759	170.859647	0.028126	0.029205
RS	34	2.105576	3.441937	155.338933	0.025571	0.026513
RS	35	2.315669	3.441937	159.681572	0.026286	0.027342
RS	36	2.545774	3.922385	143.808727	0.023673	0.024577
RS	37	2.797798	3.922385	147.347270	0.024255	0.025243
RS	38	3.073828	4.492103	131.625410	0.021667	0.022494
RS	39	3.376152	4.492103	134.450543	0.022132	0.023012
RS	40	3.707274	5.168762	119.187559	0.019620	0.020333
RS	41	4.069937	5.168762	121.398717	0.019984	0.020718
RS	42	4.467145	5.973479	106.852487	0.017589	0.018157
RS	43	4.902190	5.973479	108.550124	0.017869	0.018424
RS	44	5.378675	6.925541	94.997517	0.015638	0.016034
RS	45	5.900547	6.925541	96.271615	0.015848	0.016202
RS	46	6.472131	8.035744	83.979790	0.013824	0.014034
RS	47	7.098161	8.035744	84.899789	0.013976	0.014123
RS	48	7.783824	9.302816	74.039348	0.012188	0.012212
RS	49	8.534800	9.302816	74.651447	0.012289	0.012240
RS	50	9.357310	10.721912	65.204201	0.010734	0.010587
RS	51	10.258169	10.721912	65.539527	0.010789	0.010572
RS	52	11.244839	12.315219	57.252946	0.009425	0.009137
RS	53	12.325495	12.315219	57.346711	0.009440	0.009093
RS	54	13.509089	15.394460	46.036485	0.007578	0.007199
RS	55	14.805426	15.394460	46.305518	0.007623	0.007199
RS	56	16.225246	15.394460	46.199617	0.007605	0.007144
RS	57	17.780312	15.394460	45.685974	0.007521	0.007031
RS	58	19.483506	208.483407	3.492315	0.000575	0.000591
RS	59	21.348938	208.483407	3.805465	0.000626	0.000637
RS	60	23.392063	208.483407	4.144590	0.000682	0.000687
RS	61	25.629806	208.483407	4.511408	0.000743	0.000739
RS	62	28.080705	208.483407	4.907657	0.000808	0.000796
RS	63	30.765066	208.483407	548.937324	0.090363	0.073460
PA	4+25*2+4+6 0.001473296 0.004572589 30.765066192 22177.407828420 117.234892802 16.889034685 6.174822293 3.680490377 2.826290352 2.455204692 2.256613035 2.136768183 2.073592961 2.067313738 2.123679818 2.247993235 2.442432467 2.706281335 3.038759401 3.441936555 3.922384562 4.492102703 5.168761984 5.973479362 6.925541023 8.035744118 9.302816268 10.721912086 12.315219124 15.394460321 208.483406684
//
IT	5286
RD	13
LK	-7425.517558
QD	-20.924294 -> -16.847528
RI	0.0020696274
TR	0.001336	0.004588
MT	31.971983
MM	C_pi: 18.262179, n_recomb: 6362.167457
RS	0	0.000000	46739.396291	0.001253	0.000000	0.000000
RS	1	0.009592	46739.396291	0.001373	0.000000	0.000000
RS	2	0.020105	46739.396291	0.001505	0.000000	0.000000
RS	3	0.031625	46739.396291	0.001650	0.000000	0.000000
RS	4	0.044251	165.227810	0.511410	0.000080	0.000036
RS	5	0.058088	165.227810	0.560435	0.000088	0.000054
RS	6	0.073252	20.387976	4.975457	0.000782	0.000520
RS	7	0.089871	20.387976	5.448276	0.000856	0.000683
RS	8	0.108084	6.941595	17.504696	0.002751	0.002338
RS	9	0.128044	6.941595	19.126986	0.003006	0.002818
RS	10	0.149918	4.028520	35.957283	0.005652	0.005522
RS	11	0.173891	4.028520	39.163677	0.006156	0.006287
RS	12	0.200163	3.074671	55.794168	0.008770	0.009129
RS	13	0.228955	3.074671	60.553185	0.009518	0.010017
RS	14	0.260510	2.670406	75.532096	0.011872	0.012507
RS	15	0.295091	2.670406	81.668445	0.012837	0.013462
RS	16	0.332989	2.450730	96.027417	0.015094	0.015693
RS	17	0.374522	2.450730	103.396600	0.016252	0.016777
RS	18	0.420039	2.310019	117.840168	0.018522	0.018927
RS	19	0.469922	2.310019	126.269580	0.019847	0.020214
RS	20	0.524591	2.226699	139.994505	0.022004	0.022242
RS	21	0.584503	2.226699	149.179845	0.023448	0.023731
RS	22	0.650162	2.203362	160.192764	0.025179	0.025369
RS	23	0.722119	2.203362	169.682912	0.026671	0.026987
RS	24	0.800979	2.246916	175.743257	0.027623	0.027888
RS	25	0.887403	2.246916	185.032588	0.029083	0.029526
RS	26	0.982117	2.362569	184.772738	0.029042	0.029456
RS	27	1.085916	2.362569	193.435830	0.030404	0.031012
RS	28	1.199672	2.551686	187.037668	0.029398	0.029972
RS	29	1.324339	2.551686	194.810004	0.030620	0.031379
RS	30	1.460965	2.812417	183.692909	0.028873	0.029572
RS	31	1.610697	2.812417	190.461669	0.029937	0.030796
RS	32	1.774791	3.142820	176.368399	0.027721	0.028494
RS	33	1.954625	3.142820	182.119616	0.028625	0.029530
RS	34	2.151709	3.543920	166.464395	0.026165	0.026960
RS	35	2.367699	3.543920	171.238162	0.026915	0.027817
RS	36	2.604406	4.021453	154.956600	0.024356	0.025134
RS	37	2.863819	4.021453	158.823588	0.024964	0.025823
RS	38	3.148115	4.586835	142.479072	0.022395	0.023118
RS	39	3.459682	4.586835	145.530877	0.022874	0.023652
RS	40	3.801135	5.257359	129.480460	0.020352	0.020986
RS	41	4.175341	5.257359	131.823972	0.020720	0.021379
RS	42	4.585442	6.053789	116.377214	0.018292	0.018805
RS	43	5.034880	6.053789	118.125142	0.018567	0.019073
RS	44	5.527430	6.994811	103.620112	0.016287	0.016650
RS	45	6.067226	6.994811	104.876535	0.016484	0.016814
RS	46	6.658801	8.089898	91.647179	0.014405	0.014601
RS	47	7.307121	8.089898	92.494041	0.014538	0.014680
RS	48	8.017629	9.335030	80.770211	0.012695	0.012721
RS	49	8.796291	9.335030	81.262269	0.012773	0.012734
RS	50	9.649644	10.720366	71.062291	0.011170	0.011036
RS	51	10.584852	10.720366	71.235280	0.011197	0.011001
RS	52	11.609768	12.260236	62.310284	0.009794	0.009527
RS	53	12.732996	12.260236	62.203008	0.009777	0.009458
RS	54	13.963967	15.197599	50.169862	0.007886	0.007525
RS	55	15.313016	15.197599	50.258557	0.007900	0.007501
RS	56	16.791468	15.197599	49.915208	0.007846	0.007417
RS	57	18.411737	15.197599	49.107970	0.007719	0.007268
RS	58	20.187426	225.237679	3.422625	0.000538	0.000550
RS	59	22.133443	225.237679	3.733708	0.000587	0.000594
RS	60	24.266126	225.237679	4.071176	0.000640	0.000642
RS	61	26.603382	225.237679	4.436869	0.000697	0.000692
RS	62	29.164832	225.237679	4.832668	0.000760	0.000747
RS	63	31.971983	225.237679	572.577758	0.089997	0.074155
PA	4+25*2+4+6 0.001336320 0.004588171 31.971983069 46739.396290979 165.227809649 20.387976430 6.941594544 4.028519841 3.074670519 2.670406459 2.450730100 2.310019299 2.226698954 2.203362104 2.246915712 2.362569337 2.551685838 2.812417428 3.142820311 3.543920128 4.021452663 4.586834860 5.257359037 6.053789349 6.994811228 8.089898119 9.335029980 10.720365523 12.260236273 15.197598750 225.237679048
//
IT	5802
RD	14
LK	-7417.630834
QD	-18.563093 -> -15.057051
RI	0.0018101080
TR	0.001220	0.004590
MT	33.238345
MM	C_pi: 19.001504, n_recomb: 6611.425074
RS	0	0.000000	103001.326778	0.000594	0.000000	0.000000
RS	1	0.009660	103001.326778	0.000652	0.000000	0.000000
RS	2	0.020252	103001.326778	0.000714	0.000000	0.000000
RS	3	0.031868	103001.326778	0.000784	0.000000	0.000000
RS	4	0.044606	225.140856	0.393086	0.000059	0.000027
RS	5	0.058575	225.140856	0.431044	0.000065	0.000041
RS	6	0.073892	23.905940	4.450051	0.000673	0.000458
RS	7	0.090690	23.905940	4.876513	0.000738	0.000600
RS	8	0.109110	7.619220	16.750501	0.002534	0.002202
RS	9	0.129309	7.619220	18.318449	0.002771	0.002648
RS	10	0.151459	4.328157	35.214096	0.005326	0.005316
RS	11	0.175749	4.328157	38.391381	0.005807	0.006036
RS	12	0.202385	3.299159	54.821368	0.008292	0.008793
RS	13	0.231595	3.299159	59.565752	0.009010	0.009620
RS	14	0.263625	2.876231	74.113494	0.011210	0.011981
RS	15	0.298750	2.876231	80.245637	0.012137	0.012861
RS	16	0.337268	2.643568	94.355123	0.014272	0.014981
RS	17	0.379506	2.643568	101.761386	0.015392	0.015986
RS	18	0.425825	2.485713	116.460221	0.017615	0.018093
RS	19	0.476618	2.485713	125.018979	0.018910	0.019307
RS	20	0.532317	2.383581	139.596495	0.021114	0.021379
RS	21	0.593396	2.383581	149.046245	0.022544	0.022811
RS	22	0.660375	2.343607	161.390813	0.024411	0.024578
RS	23	0.733825	2.343607	171.292130	0.025909	0.026162
RS	24	0.814369	2.374637	178.903866	0.027060	0.027256
RS	25	0.902694	2.374637	188.725162	0.028545	0.028883
RS	26	0.999550	2.482121	189.935427	0.028728	0.029037
RS	27	1.105762	2.482121	199.199657	0.030130	0.030603
RS	28	1.222234	2.666721	193.960704	0.029337	0.029783
RS	29	1.349957	2.666721	202.346934	0.030606	0.031212
RS	30	1.490018	2.925512	191.981618	0.029038	0.029600
RS	31	1.643607	2.925512	199.330841	0.030149	0.030853
RS	32	1.812033	3.255403	185.596821	0.028072	0.028709
RS	33	1.996728	3.255403	191.863012	0.029020	0.029776
RS	34	2.199264	3.656412	176.236101	0.026656	0.027326
RS	35	2.421364	3.656412	181.439301	0.027443	0.028211
RS	36	2.664918	4.133493	164.918417	0.024944	0.025611
RS	37	2.931999	4.133493	169.118597	0.025580	0.026323
RS	38	3.224878	4.697528	152.317901	0.023039	0.023669
RS	39	3.546049	4.697528	155.603880	0.023536	0.024219
RS	40	3.898243	5.365477	138.922872	0.021013	0.021574
RS	41	4.284458	5.365477	141.405916	0.021388	0.021975
RS	42	4.707980	6.157780	125.201099	0.018937	0.019396
RS	43	5.172413	6.157780	127.003963	0.019210	0.019667
RS	44	5.681708	7.092488	111.672016	0.016891	0.017219
RS	45	6.240199	7.092488	112.911602	0.017078	0.017378
RS	46	6.852638	8.177621	98.852937	0.014952	0.015130
RS	47	7.524236	8.177621	99.623137	0.015068	0.015199
RS	48	8.260708	9.406199	87.128642	0.013178	0.013200
RS	49	9.068321	9.406199	87.492501	0.013234	0.013198
RS	50	9.953946	10.763121	76.620691	0.011589	0.011463
RS	51	10.925118	10.763121	76.618093	0.011589	0.011407
RS	52	11.990103	12.254501	67.128952	0.010153	0.009902
RS	53	13.157961	12.254501	66.801326	0.010104	0.009807
RS	54	14.438629	15.054989	54.169251	0.008193	0.007847
RS	55	15.843005	15.054989	54.047561	0.008175	0.007797
RS	56	17.383039	15.054989	53.436075	0.008082	0.007681
RS	57	19.071833	15.054989	52.305192	0.007911	0.007494
RS	58	20.923759	241.420765	3.361628	0.000508	0.000518
RS	59	22.954574	241.420765	3.670981	0.000555	0.000560
RS	60	25.181558	241.420765	4.007086	0.000606	0.000606
RS	61	27.623660	241.420765	4.371890	0.000661	0.000655
RS	62	30.301660	241.420765	4.767400	0.000721	0.000707
RS	63	33.238345	241.420765	591.930513	0.089531	0.074671
PA	4+25*2+4+6 0.001220254 0.004589946 33.238344675 103001.326778361 225.140855998 23.905940452 7.619219835 4.328156987 3.299159079 2.876230596 2.643567662 2.485713440 2.383581195 2.343607442 2.374637237 2.482120537 2.666721175 2.925512133 3.255402901 3.656411581 4.133492913 4.697527701 5.365476799 6.157780254 7.092488004 8.177621054 9.406199417 10.763121192 12.254501213 15.054989371 241.420765042
//
IT	5380
RD	15
LK	-7410.818653
QD	-16.569812 -> -13.498090
RI	0.0016166446
TR	0.001120	0.004580
MT	34.568159
MM	C_pi: 19.696572, n_recomb: 6828.603814
RS	0	0.000000	212673.335606	0.000299	0.000000	0.000000
RS	1	0.009728	212673.335606	0.000328	0.000000	0.000000
RS	2	0.020402	212673.335606	0.000360	0.000000	0.000000
RS	3	0.032114	212673.335606	0.000395	0.000000	0.000000
RS	4	0.044966	297.887000	0.309342	0.000045	0.000021
RS	5	0.059068	297.887000	0.339428	0.000050	0.000032
RS	6	0.074541	27.321543	4.059574	0.000594	0.000412
RS	7	0.091520	27.321543	4.451758	0.000652	0.000539
RS	8	0.110151	8.187905	16.274573	0.002383	0.002110
RS	9	0.130594	8.187905	17.811900	0.002608	0.002534
RS	10	0.153025	4.573736	34.848865	0.005103	0.005188
RS	11	0.177639	4.573736	38.025937	0.005569	0.005877
RS	12	0.204647	3.496874	54.186826	0.007935	0.008552
RS	13	0.234282	3.496874	58.936137	0.008631	0.009334
RS	14	0.266800	3.071049	72.875881	0.010672	0.011552
RS	15	0.302481	3.071049	79.003538	0.011570	0.012373
RS	16	0.341633	2.834375	92.634896	0.013566	0.014364
RS	17	0.384594	2.834375	100.053843	0.014652	0.015304
RS	18	0.431734	2.663605	114.751965	0.016805	0.017344
RS	19	0.483460	2.663605	123.392229	0.018070	0.018495
RS	20	0.540217	2.544203	138.561151	0.020291	0.020582
RS	21	0.602496	2.544203	148.209791	0.021704	0.021965
RS	22	0.670832	2.488045	161.653243	0.023673	0.023828
RS	23	0.745817	2.488045	171.892460	0.025172	0.025381
RS	24	0.828096	2.506783	180.884890	0.026489	0.026636
RS	25	0.918378	2.506783	191.168057	0.027995	0.028253
RS	26	1.017443	2.606480	193.759416	0.028375	0.028602
RS	27	1.126145	2.606480	203.566192	0.029811	0.030177
RS	28	1.245421	2.787245	199.477493	0.029212	0.029556
RS	29	1.376300	2.787245	208.434502	0.030524	0.031006
RS	30	1.519910	3.045097	198.876858	0.029124	0.029573
RS	31	1.677490	3.045097	206.779131	0.030281	0.030855
RS	32	1.850399	3.375830	193.502882	0.028337	0.028859
RS	33	2.040129	3.375830	200.270365	0.029328	0.029957
RS	34	2.248315	3.778485	184.794740	0.027062	0.027622
RS	35	2.476752	3.778485	190.424454	0.027886	0.028537
RS	36	2.727411	4.257282	173.798465	0.025452	0.026020
RS	37	3.002454	4.257282	178.336361	0.026116	0.026756
RS	38	3.304252	4.822634	161.215439	0.023609	0.024155
RS	39	3.635408	4.822634	164.744264	0.024126	0.024723
RS	40	3.998779	5.491229	147.564215	0.021610	0.022103
RS	41	4.397496	5.491229	150.196633	0.021995	0.022515
RS	42	4.835000	6.283227	133.356286	0.019529	0.019937
RS	43	5.315063	6.283227	135.222733	0.019802	0.020211
RS	44	5.841826	7.216050	119.174110	0.017452	0.017745
RS	45	6.419830	7.216050	120.402735	0.017632	0.017901
RS	46	7.054061	8.296209	105.611190	0.015466	0.015624
RS	47	7.749988	8.296209	106.306961	0.015568	0.015684
RS	48	8.513613	9.513591	93.125506	0.013638	0.013652
RS	49	9.351521	9.513591	93.359186	0.013672	0.013635
RS	50	10.270939	10.847583	81.889435	0.011992	0.011870
RS	51	11.279795	10.847583	81.704328	0.011965	0.011793
RS	52	12.386790	12.295785	71.719435	0.010503	0.010262
RS	53	13.601470	12.295785	71.158334	0.010421	0.010141
RS	54	14.934311	14.965450	58.043538	0.008500	0.008164
RS	55	16.396807	14.965450	57.685611	0.008448	0.008087
RS	56	18.001570	14.965450	56.780049	0.008315	0.007937
RS	57	19.762440	14.965450	55.300764	0.008098	0.007710
RS	58	21.694603	257.098955	3.310155	0.000485	0.000492
RS	59	23.814722	257.098955	3.618309	0.000530	0.000533
RS	60	26.141079	257.098955	3.953575	0.000579	0.000577
RS	61	28.693738	257.098955	4.317997	0.000632	0.000625
RS	62	31.494713	257.098955	4.713693	0.000690	0.000676
RS	63	34.568159	257.098955	607.780809	0.089005	0.075054
PA	4+25*2+4+6 0.001120010 0.004579988 34.568158519 212673.335605705 297.887000149 27.321543392 8.187905051 4.573735779 3.496873640 3.071048522 2.834374790 2.663605083 2.544202692 2.488044552 2.506782958 2.606480321 2.787245184 3.045096504 3.375830108 3.778485381 4.257281758 4.822633710 5.491228882 6.283227491 7.216049671 8.296209412 9.513591412 10.847582731 12.295784845 14.965450263 257.098954632
//
IT	5198
RD	16
LK	-7404.829058
QD	-14.860992 -> -12.128168
RI	0.0014679483
TR	0.001032	0.004560
MT	35.964901
MM	C_pi: 20.359215, n_recomb: 7018.698642
RS	0	0.000000	471591.504113	0.000139	0.000000	0.000000
RS	1	0.009797	471591.504113	0.000153	0.000000	0.000000
RS	2	0.020553	471591.504113	0.000168	0.000000	0.000000
RS	3	0.032363	471591.504113	0.000184	0.000000	0.000000
RS	4	0.045330	384.487764	0.248393	0.000035	0.000017
RS	5	0.059567	384.487764	0.272726	0.000039	0.000025
RS	6	0.075199	30.545161	3.768255	0.000537	0.000378
RS	7	0.092363	30.545161	4.135145	0.000589	0.000494
RS	8	0.111207	8.638636	16.030321	0.002284	0.002054
RS	9	0.131898	8.638636	17.557441	0.002502	0.002463
RS	10	0.154616	4.763701	34.823017	0.004961	0.005121
RS	11	0.179560	4.763701	38.027310	0.005418	0.005791
RS	12	0.206947	3.666679	53.871081	0.007675	0.008387
RS	13	0.237017	3.666679	58.646179	0.008356	0.009136
RS	14	0.270034	3.253980	71.836810	0.010235	0.011203
RS	15	0.306284	3.253980	77.964803	0.011108	0.011977
RS	16	0.346086	3.022768	90.937759	0.012956	0.013824
RS	17	0.389787	3.022768	98.354165	0.014013	0.014710
RS	18	0.437769	2.843675	112.846423	0.016078	0.016666
RS	19	0.490452	2.843675	121.532490	0.017316	0.017764
RS	20	0.548295	2.708683	137.074525	0.019530	0.019845
RS	21	0.611806	2.708683	146.869495	0.020925	0.021183
RS	22	0.681538	2.636794	161.206412	0.022968	0.023117
RS	23	0.758102	2.636794	171.721744	0.024466	0.024642
RS	24	0.842166	2.643409	181.933050	0.025921	0.026031
RS	25	0.934466	2.643409	192.616456	0.027443	0.027640
RS	26	1.035808	2.735614	196.490961	0.027995	0.028159
RS	27	1.147078	2.735614	206.786690	0.029462	0.029742
RS	28	1.269248	2.913099	203.818197	0.029039	0.029300
RS	29	1.403387	2.913099	213.304908	0.030391	0.030772
RS	30	1.550667	3.170870	204.581784	0.029148	0.029503
RS	31	1.712375	3.170870	213.009711	0.030349	0.030813
RS	32	1.889925	3.503629	200.258097	0.028532	0.028956
RS	33	2.084869	3.503629	207.512173	0.029566	0.030086
RS	34	2.298910	3.909460	192.279625	0.027395	0.027862
RS	35	2.533920	3.909460	198.331729	0.028258	0.028806
RS	36	2.791953	4.391893	181.705736	0.025889	0.026371
RS	37	3.075265	4.391893	186.585129	0.026584	0.027133
RS	38	3.386331	4.960937	169.254251	0.024115	0.024586
RS	39	3.727870	4.960937	173.034745	0.024653	0.025173
RS	40	4.102869	5.633074	155.465193	0.022150	0.022581
RS	41	4.514605	5.633074	158.258084	0.022548	0.023006
RS	42	4.966676	6.428256	140.886232	0.020073	0.020433
RS	43	5.463035	6.428256	142.827300	0.020350	0.020711
RS	44	6.008020	7.363306	126.157143	0.017974	0.018234
RS	45	6.606395	7.363306	127.384071	0.018149	0.018388
RS	46	7.263389	8.443204	111.944049	0.015949	0.016086
RS	47	7.984746	8.443204	112.571791	0.016039	0.016138
RS	48	8.776771	9.654557	98.777499	0.014073	0.014079
RS	49	9.646388	9.654557	98.883755	0.014089	0.014048
RS	50	10.601196	10.971010	86.882130	0.012379	0.012257
RS	51	11.649543	10.971010	86.512700	0.012326	0.012159
RS	52	12.800592	12.381353	76.093892	0.010842	0.010609
RS	53	14.064403	12.381353	75.291415	0.010727	0.010461
RS	54	15.452024	14.926573	61.800902	0.008805	0.008478
RS	55	16.975584	14.926573	61.184755	0.008717	0.008371
RS	56	18.648400	14.926573	59.963480	0.008543	0.008185
RS	57	20.485094	14.926573	58.115732	0.008280	0.007917
RS	58	22.501721	272.333247	3.268302	0.000466	0.000471
RS	59	24.715907	272.333247	3.575887	0.000509	0.000511
RS	60	27.147007	272.333247	3.910959	0.000557	0.000554
RS	61	29.816270	272.333247	4.275652	0.000609	0.000601
RS	62	32.747029	272.333247	4.672190	0.000666	0.000651
RS	63	35.964901	272.333247	620.767141	0.088445	0.075341
PA	4+25*2+4+6 0.001032018 0.004559994 35.964900597 471591.504113164 384.487763612 30.545160648 8.638635685 4.763701079 3.666678988 3.253980127 3.022767987 2.843675297 2.708683422 2.636794393 2.643408864 2.735614168 2.913099388 3.170870057 3.503628895 3.909459777 4.391893056 4.960936912 5.633074037 6.428255563 7.363305598 8.443204264 9.654557126 10.971009655 12.381352937 14.926572884 272.333246929
//
IT	5541
RD	17
LK	-7399.484376
QD	-13.376389 -> -10.914614
RI	0.0013510494
TR	0.000954	0.004532
MT	37.420267
MM	C_pi: 20.994573, n_recomb: 7185.955974
RS	0	0.000000	1046530.743549	0.000065	0.000000	0.000000
RS	1	0.009866	1046530.743549	0.000071	0.000000	0.000000
RS	2	0.020704	1046530.743549	0.000078	0.000000	0.000000
RS	3	0.032612	1046530.743549	0.000086	0.000000	0.000000
RS	4	0.045695	485.818064	0.202972	0.000028	0.000013
RS	5	0.060069	485.818064	0.222996	0.000031	0.000020
RS	6	0.075860	33.520935	3.549879	0.000494	0.000351
RS	7	0.093210	33.520935	3.898136	0.000542	0.000459
RS	8	0.112271	8.972313	15.977893	0.002223	0.002024
RS	9	0.133213	8.972313	17.512125	0.002437	0.002426
RS	10	0.156220	4.899818	35.097142	0.004884	0.005105
RS	11	0.181498	4.899818	38.353794	0.005337	0.005766
RS	12	0.209269	3.808716	53.843091	0.007493	0.008283
RS	13	0.239780	3.808716	58.664100	0.008164	0.009010
RS	14	0.273301	3.424636	70.988318	0.009879	0.010917
RS	15	0.310129	3.424636	77.123364	0.010733	0.011655
RS	16	0.350590	3.208485	89.295659	0.012426	0.013348
RS	17	0.395043	3.208485	96.699539	0.013457	0.014190
RS	18	0.443882	3.025873	110.823300	0.015422	0.016049
RS	19	0.497539	3.025873	119.527514	0.016633	0.017102
RS	20	0.556489	2.877019	135.263774	0.018823	0.019159
RS	21	0.621255	2.877019	145.161907	0.020201	0.020459
RS	22	0.692410	2.789788	160.216273	0.022296	0.022443
RS	23	0.770585	2.789788	170.954843	0.023790	0.023943
RS	24	0.856473	2.784329	182.238959	0.025360	0.025443
RS	25	0.950834	2.784329	193.267943	0.026895	0.027044
RS	26	1.054504	2.869194	198.329243	0.027600	0.027713
RS	27	1.168402	2.869194	209.064730	0.029094	0.029305
RS	28	1.293536	3.043782	207.176945	0.028831	0.029024
RS	29	1.431015	3.043782	217.154252	0.030219	0.030516
RS	30	1.582058	3.302129	209.275208	0.029123	0.029399
RS	31	1.748001	3.302129	218.201526	0.030365	0.030738
RS	32	1.930316	3.637850	206.020447	0.028670	0.029012
RS	33	2.130617	3.637850	213.745419	0.029745	0.030173
RS	34	2.350679	4.048087	198.825705	0.027669	0.028054
RS	35	2.592451	4.048087	205.294611	0.028569	0.029029
RS	36	2.858074	4.535724	188.752084	0.026267	0.026673
RS	37	3.149903	4.535724	193.975400	0.026994	0.027462
RS	38	3.470523	5.110411	176.524768	0.024565	0.024969
RS	39	3.822773	5.110411	180.564930	0.025127	0.025577
RS	40	4.209775	5.788500	162.697140	0.022641	0.023015
RS	41	4.634956	5.788500	165.661593	0.023054	0.023453
RS	42	5.102083	6.589792	147.846546	0.020574	0.020889
RS	43	5.615295	6.589792	149.874162	0.020857	0.021174
RS	44	6.179138	7.530559	132.664318	0.018462	0.018688
RS	45	6.798607	7.530559	133.900570	0.018634	0.018841
RS	46	7.479189	8.614236	117.885423	0.016405	0.016521
RS	47	8.226914	8.614236	118.454047	0.016484	0.016565
RS	48	9.048407	9.824027	104.111833	0.014488	0.014483
RS	49	9.950943	9.824027	104.096543	0.014486	0.014438
RS	50	10.942520	11.127627	91.621230	0.012750	0.012626
RS	51	12.031921	11.127627	91.069266	0.012673	0.012509
RS	52	13.228796	12.504709	80.271543	0.011171	0.010944
RS	53	14.543749	12.504709	79.223688	0.011025	0.010768
RS	54	15.988429	14.930626	65.455091	0.009109	0.008788
RS	55	17.575635	14.930626	64.561783	0.008984	0.008649
RS	56	19.319425	14.930626	63.006507	0.008768	0.008426
RS	57	21.235250	14.930626	60.773840	0.008457	0.008116
RS	58	23.340081	287.098934	3.235869	0.000450	0.000453
RS	59	25.652564	287.098934	3.543548	0.000493	0.000493
RS	60	28.193185	287.098934	3.879116	0.000540	0.000536
RS	61	30.984451	287.098934	4.244794	0.000591	0.000582
RS	62	34.051089	287.098934	4.642906	0.000646	0.000631
RS	63	37.420267	287.098934	631.445531	0.087872	0.075558
PA	4+25*2+4+6 0.000954013 0.004532386 37.420267363 1046530.743548503 485.818063582 33.520935044 8.972313303 4.899817889 3.808716221 3.424636455 3.208485384 3.025872924 2.877019060 2.789787793 2.784328772 2.869194296 3.043782084 3.302128817 3.637849755 4.048087338 4.535723935 5.110410675 5.788500156 6.589791710 7.530559371 8.614236208 9.824026748 11.127626861 12.504708796 14.930626326 287.098933981
//
IT	5819
RD	18
LK	-7394.659215
QD	-12.072450 -> -9.832817
RI	0.0012559253
TR	0.000884	0.004498
MT	38.935634
MM	C_pi: 21.608922, n_recomb: 7333.474504
RS	0	0.000000	1077847.540491	0.000064	0.000000	0.000000
RS	1	0.009935	1077847.540491	0.000071	0.000000	0.000000
RS	2	0.020856	1077847.540491	0.000078	0.000000	0.000000
RS	3	0.032863	1077847.540491	0.000086	0.000000	0.000000
RS	4	0.046062	603.858200	0.168073	0.000023	0.000011
RS	5	0.060573	603.858200	0.184772	0.000025	0.000016
RS	6	0.076525	36.221708	3.385647	0.000462	0.000331
RS	7	0.094062	36.221708	3.720259	0.000507	0.000433
RS	8	0.113341	9.195548	16.088019	0.002194	0.002016
RS	9	0.134536	9.195548	17.644441	0.002406	0.002416
RS	10	0.157836	4.985817	35.640349	0.004860	0.005130
RS	11	0.183451	4.985817	38.972706	0.005314	0.005791
RS	12	0.211610	3.923983	54.074675	0.007374	0.008231
RS	13	0.242567	3.923983	58.960851	0.008040	0.008943
RS	14	0.276600	3.583048	70.316498	0.009588	0.010683
RS	15	0.314014	3.583048	76.466319	0.010427	0.011393
RS	16	0.355144	3.391513	87.724082	0.011962	0.012925
RS	17	0.400361	3.391513	95.109165	0.012969	0.013730
RS	18	0.450069	3.210327	108.736214	0.014827	0.015484
RS	19	0.504716	3.210327	117.437193	0.016014	0.016498
RS	20	0.564792	3.049392	133.221112	0.018166	0.018518
RS	21	0.630837	3.049392	143.186959	0.019525	0.019784
RS	22	0.703442	2.947175	158.807525	0.021655	0.021801
RS	23	0.783261	2.947175	169.724104	0.023144	0.023278
RS	24	0.871009	2.929632	181.948581	0.024811	0.024872
RS	25	0.967475	2.929632	193.274747	0.026355	0.026466
RS	26	1.073524	3.007220	199.429883	0.027194	0.027268
RS	27	1.190109	3.007220	210.560153	0.028712	0.028868
RS	28	1.318275	3.179202	209.706868	0.028596	0.028733
RS	29	1.459175	3.179202	220.137790	0.030018	0.030246
RS	30	1.614072	3.438678	213.099309	0.029058	0.029269
RS	31	1.784358	3.438678	222.497166	0.030340	0.030636
RS	32	1.971561	3.778173	210.916054	0.028761	0.029032
RS	33	2.177362	3.778173	219.095472	0.029876	0.030224
RS	34	2.403608	4.193901	204.540564	0.027891	0.028206
RS	35	2.652331	4.193901	211.419330	0.028829	0.029212
RS	36	2.925764	4.688134	195.025894	0.026594	0.026933
RS	37	3.226360	4.688134	200.594110	0.027353	0.027749
RS	38	3.556820	5.270213	183.097108	0.024967	0.025311
RS	39	3.920110	5.270213	187.403809	0.025555	0.025941
RS	40	4.319491	5.956419	169.314268	0.023088	0.023410
RS	41	4.758548	5.956419	172.460838	0.023517	0.023864
RS	42	5.241224	6.766492	154.277559	0.021037	0.021310
RS	43	5.771852	6.766492	156.403897	0.021327	0.021603
RS	44	6.355196	7.716197	138.724907	0.018917	0.019112
RS	45	6.996492	7.716197	139.982565	0.019088	0.019266
RS	46	7.701499	8.807402	123.456552	0.016835	0.016929
RS	47	8.476545	8.807402	123.976763	0.016906	0.016968
RS	48	9.328588	10.019837	109.143744	0.014883	0.014866
RS	49	10.265278	10.019837	109.015258	0.014865	0.014809
RS	50	11.295025	11.315037	96.117788	0.013107	0.012980
RS	51	12.427072	11.315037	95.388158	0.013007	0.012843
RS	52	13.671583	12.663242	84.260678	0.011490	0.011266
RS	53	15.039732	12.663242	82.967001	0.011313	0.011064
RS	54	16.543800	14.974803	69.009166	0.009410	0.009094
RS	55	18.197291	14.974803	67.822952	0.009248	0.008923
RS	56	20.015049	14.974803	65.918862	0.008989	0.008662
RS	57	22.013394	14.974803	63.288512	0.008630	0.008308
RS	58	24.210266	301.421644	3.212334	0.000438	0.000440
RS	59	26.625388	301.421644	3.520776	0.000480	0.000479
RS	60	29.280442	301.421644	3.857543	0.000526	0.000521
RS	61	32.199264	301.421644	4.224943	0.000576	0.000567
RS	62	35.408059	301.421644	4.625397	0.000631	0.000616
RS	63	38.935634	301.421644	640.187944	0.087297	0.075724
PA	4+25*2+4+6 0.000884118 0.004498321 38.935633739 1077847.540491272 603.858200148 36.221708203 9.195548130 4.985816661 3.923982831 3.583048296 3.391513378 3.210326695 3.049391730 2.947175227 2.929631788 3.007220312 3.179202427 3.438677772 3.778173498 4.193900573 4.688134409 5.270213356 5.956419358 6.766491850 7.716197366 8.807401691 10.019837217 11.315037111 12.663242343 14.974802683 301.421644285
//
IT	6405
RD	19
LK	-7390.261257
QD	-10.916625 -> -8.863385
RI	0.0011767703
TR	0.000821	0.004460
MT	40.501675
MM	C_pi: 22.203398, n_recomb: 7463.929108
RS	0	0.000000	1092452.035658	0.000065	0.000000	0.000000
RS	1	0.010003	1092452.035658	0.000072	0.000000	0.000000
RS	2	0.021007	1092452.035658	0.000079	0.000000	0.000000
RS	3	0.033112	1092452.035658	0.000087	0.000000	0.000000
RS	4	0.046427	740.696278	0.140654	0.000019	0.000009
RS	5	0.061075	740.696278	0.154726	0.000021	0.000014
RS	6	0.077187	38.650190	3.261133	0.000437	0.000315
RS	7	0.094912	38.650190	3.585774	0.000480	0.000412
RS	8	0.114409	9.320601	16.334533	0.002188	0.002025
RS	9	0.135857	9.320601	17.926052	0.002402	0.002427
RS	10	0.159451	5.027183	36.421934	0.004880	0.005192
RS	11	0.185404	5.027183	39.851135	0.005339	0.005859
RS	12	0.213954	4.014342	54.532324	0.007306	0.008220
RS	13	0.245359	4.014342	59.500969	0.007972	0.008925
RS	14	0.279906	3.729534	69.798078	0.009351	0.010491
RS	15	0.317909	3.729534	75.969846	0.010178	0.011179
RS	16	0.359714	3.571867	86.222293	0.011552	0.012545
RS	17	0.405700	3.571867	93.583946	0.012538	0.013320
RS	18	0.456286	3.397088	106.614319	0.014284	0.014962
RS	19	0.511933	3.397088	115.294519	0.015447	0.015942
RS	20	0.573146	3.225845	131.007432	0.017552	0.017917
RS	21	0.640482	3.225845	141.010842	0.018892	0.019152
RS	22	0.714554	3.108905	157.070503	0.021044	0.021190
RS	23	0.796036	3.108905	168.125493	0.022525	0.022647
RS	24	0.885669	3.079151	181.174082	0.024273	0.024319
RS	25	0.984268	3.079151	192.753879	0.025825	0.025906
RS	26	1.092729	3.149400	199.917100	0.026784	0.026826
RS	27	1.212041	3.149400	211.400545	0.028323	0.028434
RS	28	1.343288	3.318920	211.535412	0.028341	0.028432
RS	29	1.487663	3.318920	222.384699	0.029795	0.029965
RS	30	1.646481	3.579914	216.176717	0.028963	0.029118
RS	31	1.821185	3.579914	226.019552	0.030282	0.030513
RS	32	2.013366	3.923795	215.058252	0.028813	0.029024
RS	33	2.224771	3.923795	223.674881	0.029967	0.030247
RS	34	2.457323	4.345871	209.524341	0.028072	0.028324
RS	35	2.713138	4.345871	216.804605	0.029047	0.029361
RS	36	2.994543	4.847815	200.613539	0.026878	0.027158
RS	37	3.304098	4.847815	206.525967	0.027670	0.028002
RS	38	3.644617	5.438706	189.043546	0.025328	0.025617
RS	39	4.019200	5.438706	193.622115	0.025941	0.026270
RS	40	4.431254	6.134810	175.375447	0.023496	0.023771
RS	41	4.884526	6.134810	178.713553	0.023944	0.024241
RS	42	5.383140	6.955870	160.226642	0.021467	0.021700
RS	43	5.931631	6.955870	162.463300	0.021766	0.022003
RS	44	6.534989	7.917202	144.376491	0.019343	0.019508
RS	45	7.198703	7.917202	145.667696	0.019516	0.019665
RS	46	7.928809	9.019112	128.686777	0.017241	0.017315
RS	47	8.731950	9.019112	129.170009	0.017306	0.017349
RS	48	9.615431	10.237768	113.896289	0.015260	0.015230
RS	49	10.587288	10.237768	113.664316	0.015228	0.015162
RS	50	11.656363	11.528351	100.390048	0.013450	0.013318
RS	51	12.832379	11.528351	99.489580	0.013329	0.013164
RS	52	14.126036	12.851369	88.075807	0.011800	0.011578
RS	53	15.549099	12.851369	86.538381	0.011594	0.011349
RS	54	17.114516	15.052317	72.471750	0.009710	0.009397
RS	55	18.836524	15.052317	70.979363	0.009510	0.009192
RS	56	20.730789	15.052317	68.714322	0.009206	0.008891
RS	57	22.814542	15.052317	65.676330	0.008799	0.008494
RS	58	25.106738	315.245414	3.197262	0.000428	0.000429
RS	59	27.628227	315.245414	3.507123	0.000470	0.000467
RS	60	30.401947	315.245414	3.845785	0.000515	0.000509
RS	61	33.453129	315.245414	4.215639	0.000565	0.000555
RS	62	36.809528	315.245414	4.619203	0.000619	0.000604
RS	63	40.501675	315.245414	647.331954	0.086728	0.075852
PA	4+25*2+4+6 0.000821169 0.004459616 40.501674528 1092452.035658401 740.696278293 38.650189506 9.320601480 5.027182627 4.014341798 3.729534289 3.571866712 3.397087730 3.225845218 3.108905381 3.079150921 3.149399758 3.318919535 3.579914053 3.923794685 4.345870954 4.847814508 5.438705973 6.134809638 6.955869713 7.917202248 9.019111536 10.237768409 11.528350837 12.851368739 15.052316841 315.245413548
//
IT	6016
RD	20
LK	-7386.224002
QD	-9.884914 -> -7.991751
RI	0.0011100836
TR	0.000764	0.004418
MT	42.104322
MM	C_pi: 22.776299, n_recomb: 7579.470377
RS	0	0.000000	1125897.294036	0.000065	0.000000	0.000000
RS	1	0.010071	1125897.294036	0.000071	0.000000	0.000000
RS	2	0.021156	1125897.294036	0.000078	0.000000	0.000000
RS	3	0.033357	1125897.294036	0.000086	0.000000	0.000000
RS	4	0.046788	898.430105	0.118752	0.000016	0.000008
RS	5	0.061570	898.430105	0.130713	0.000017	0.000011
RS	6	0.077842	40.826870	3.165532	0.000418	0.000302
RS	7	0.095752	40.826870	3.482868	0.000460	0.000396
RS	8	0.115466	9.361339	16.696645	0.002203	0.002048
RS	9	0.137165	9.361339	18.334372	0.002419	0.002456
RS	10	0.161050	5.029812	37.416226	0.004937	0.005284
RS	11	0.187340	5.029812	40.961383	0.005404	0.005963
RS	12	0.216277	4.081770	55.186900	0.007281	0.008244
RS	13	0.248129	4.081770	60.253322	0.007950	0.008949
RS	14	0.283189	3.864419	69.409652	0.009158	0.010333
RS	15	0.321779	3.864419	75.609464	0.009976	0.011006
RS	16	0.364256	3.749454	84.783910	0.011186	0.012201
RS	17	0.411010	3.749454	92.118153	0.012154	0.012951
RS	18	0.462473	3.586006	104.476102	0.013784	0.014478
RS	19	0.519119	3.586006	113.120555	0.014925	0.015428
RS	20	0.581470	3.406209	128.667063	0.016976	0.017351
RS	21	0.650100	3.406209	138.681755	0.018297	0.018558
RS	22	0.725641	3.274737	155.072868	0.020460	0.020608
RS	23	0.808790	3.274737	166.230899	0.021932	0.022044
RS	24	0.900313	3.232525	180.002265	0.023749	0.023783
RS	25	1.001053	3.232525	191.795829	0.025305	0.025363
RS	26	1.111939	3.295232	199.889763	0.026373	0.026389
RS	27	1.233991	3.295232	211.687312	0.027929	0.028003
RS	28	1.368336	3.462294	212.764806	0.028071	0.028125
RS	29	1.516209	3.462294	223.998379	0.029553	0.029676
RS	30	1.678976	3.725012	218.608178	0.028842	0.028950
RS	31	1.858134	3.725012	228.869356	0.030196	0.030372
RS	32	2.055334	4.073693	218.540383	0.028833	0.028992
RS	33	2.272395	4.073693	227.575961	0.030025	0.030246
RS	34	2.511315	4.502725	213.861338	0.028216	0.028415
RS	35	2.774297	4.502725	221.533083	0.029228	0.029483
RS	36	3.063763	5.013193	205.588646	0.027124	0.027351
RS	37	3.382381	5.013193	211.842659	0.027950	0.028224
RS	38	3.733087	5.613956	194.426880	0.025652	0.025891
RS	39	4.119111	5.613956	199.280718	0.026292	0.026568
RS	40	4.544012	6.321322	180.932580	0.023871	0.024102
RS	41	5.011703	6.321322	184.470006	0.024338	0.024590
RS	42	5.526495	7.155088	165.735761	0.021866	0.022063
RS	43	6.093131	7.155088	168.093179	0.022177	0.022376
RS	44	6.716832	8.130161	149.652612	0.019744	0.019880
RS	45	7.403346	8.130161	150.988915	0.019921	0.020040
RS	46	8.158997	9.245297	133.602712	0.017627	0.017679
RS	47	8.990748	9.245297	134.060404	0.017687	0.017710
RS	48	9.906264	10.473035	118.390431	0.015620	0.015577
RS	49	10.913980	10.473035	118.065295	0.015577	0.015499
RS	50	12.023182	11.762020	104.454479	0.013781	0.013643
RS	51	13.244089	11.762020	103.391234	0.013641	0.013471
RS	52	14.587953	13.062731	91.729944	0.012102	0.011880
RS	53	16.067155	13.062731	89.952674	0.011868	0.011626
RS	54	17.695326	15.155479	75.850309	0.010007	0.009696
RS	55	19.487467	15.155479	74.040547	0.009769	0.009457
RS	56	21.460092	15.155479	71.404660	0.009421	0.009116
RS	57	23.631377	15.155479	67.951414	0.008965	0.008674
RS	58	26.021329	328.478467	3.190118	0.000421	0.000420
RS	59	28.651970	328.478467	3.502019	0.000462	0.000459
RS	60	31.547538	328.478467	3.843236	0.000507	0.000501
RS	61	34.734715	328.478467	4.216242	0.000556	0.000546
RS	62	38.242868	328.478467	4.623651	0.000610	0.000595
RS	63	42.104322	328.478467	653.144969	0.086173	0.075953
PA	4+25*2+4+6 0.000764349 0.004418126 42.104322320 1125897.294036186 898.430104895 40.826869568 9.361338934 5.029812297 4.081770482 3.864419118 3.749454351 3.586005654 3.406208926 3.274737228 3.232524690 3.295231777 3.462293747 3.725012116 4.073693079 4.502725423 5.013193446 5.613956024 6.321321977 7.155087701 8.130161252 9.245296566 10.473034510 11.762020085 13.062731469 15.155479106 328.478466589
//
IT	6259
RD	21
LK	-7382.499179
QD	-8.959210 -> -7.209060
RI	0.0010739495
TR	0.000716	0.004393
MT	43.501080
MM	C_pi: 23.248925, n_recomb: 7686.558342
RS	0	0.000000	1292381.852564	0.000057	0.000000	0.000000
RS	1	0.010128	1292381.852564	0.000063	0.000000	0.000000
RS	2	0.021281	1292381.852564	0.000070	0.000000	0.000000
RS	3	0.033564	1292381.852564	0.000077	0.000000	0.000000
RS	4	0.047091	1082.283370	0.100673	0.000013	0.000006
RS	5	0.061988	1082.283370	0.110871	0.000014	0.000010
RS	6	0.078394	42.791155	3.087612	0.000402	0.000291
RS	7	0.096462	42.791155	3.398952	0.000442	0.000382
RS	8	0.116359	9.331135	17.142354	0.002230	0.002083
RS	9	0.138271	9.331135	18.832922	0.002450	0.002501
RS	10	0.162402	4.997753	38.572913	0.005018	0.005403
RS	11	0.188978	4.997753	42.245422	0.005496	0.006100
RS	12	0.218245	4.125921	55.974759	0.007282	0.008299
RS	13	0.250476	4.125921	61.144456	0.007955	0.009008
RS	14	0.285971	3.984692	69.090380	0.008988	0.010205
RS	15	0.325061	3.984692	75.314336	0.009798	0.010866
RS	16	0.368111	3.919846	83.362655	0.010845	0.011888
RS	17	0.415520	3.919846	90.656244	0.011794	0.012617
RS	18	0.467730	3.771852	102.296216	0.013308	0.014026
RS	19	0.525229	3.771852	110.881509	0.014425	0.014951
RS	20	0.588550	3.584543	126.203687	0.016419	0.016817
RS	21	0.658285	3.584543	136.195675	0.017719	0.017998
RS	22	0.735082	3.438016	152.852060	0.019886	0.020051
RS	23	0.819657	3.438016	164.070440	0.021345	0.021468
RS	24	0.912798	3.382267	178.507049	0.023223	0.023264
RS	25	1.015371	3.382267	190.467310	0.024779	0.024837
RS	26	1.128334	3.436190	199.457562	0.025949	0.025958
RS	27	1.252736	3.436190	211.522878	0.027519	0.027578
RS	28	1.389738	3.599428	213.539263	0.027781	0.027813
RS	29	1.540615	3.599428	225.115672	0.029287	0.029382
RS	30	1.706772	3.862360	220.566445	0.028695	0.028770
RS	31	1.889758	3.862360	231.211821	0.030080	0.030216
RS	32	2.091276	4.214127	221.558607	0.028824	0.028940
RS	33	2.313203	4.214127	230.987200	0.030051	0.030224
RS	34	2.557606	4.648143	217.765111	0.028331	0.028480
RS	35	2.826762	4.648143	225.810442	0.029377	0.029579
RS	36	3.123177	5.164874	210.175508	0.027343	0.027518
RS	37	3.449612	5.164874	216.760388	0.028200	0.028420
RS	38	3.809108	5.772903	199.475919	0.025951	0.026138
RS	39	4.205013	5.772903	204.600153	0.026618	0.026839
RS	40	4.641014	6.488502	186.213586	0.024226	0.024406
RS	41	5.121173	6.488502	189.949700	0.024712	0.024912
RS	42	5.649960	7.331417	171.026820	0.022250	0.022400
RS	43	6.232302	7.331417	173.506965	0.022573	0.022726
RS	44	6.873622	8.316042	154.764968	0.020134	0.020229
RS	45	7.579893	8.316042	156.149476	0.020315	0.020395
RS	46	8.357694	9.439500	138.403220	0.018006	0.018024
RS	47	9.214268	9.439500	138.838414	0.018062	0.018053
RS	48	10.157594	10.670639	122.811402	0.015977	0.015907
RS	49	11.196458	10.670639	122.394967	0.015923	0.015821
RS	50	12.340536	11.951594	108.482503	0.014113	0.013955
RS	51	13.600483	11.951594	107.255839	0.013954	0.013767
RS	52	14.988034	13.222701	95.380863	0.012409	0.012172
RS	53	16.516113	13.222701	93.358436	0.012146	0.011893
RS	54	18.198952	15.191701	79.292942	0.010316	0.009992
RS	55	20.052225	15.191701	77.143658	0.010036	0.009717
RS	56	22.093192	15.191701	74.115947	0.009642	0.009336
RS	57	24.340864	15.191701	70.228927	0.009137	0.008849
RS	58	26.816175	339.608784	3.190124	0.000415	0.000414
RS	59	29.542179	339.608784	3.504344	0.000456	0.000452
RS	60	32.544266	339.608784	3.848374	0.000501	0.000494
RS	61	35.850397	339.608784	4.224767	0.000550	0.000539
RS	62	39.491364	339.608784	4.636225	0.000603	0.000589
RS	63	43.501080	339.608784	658.780142	0.085705	0.076034
PA	4+25*2+4+6 0.000716352 0.004392586 43.501080158 1292381.852564452 1082.283369870 42.791155238 9.331134958 4.997753465 4.125920768 3.984692057 3.919845939 3.771852274 3.584542589 3.438016019 3.382267055 3.436189753 3.599428077 3.862359984 4.214127208 4.648142500 5.164873987 5.772902851 6.488502345 7.331416953 8.316042345 9.439499849 10.670639405 11.951593898 13.222700959 15.191701111 339.608783922
//
IT	7039
RD	22
LK	-7379.083548
QD	-8.131322 -> -6.505478
RI	0.0010149080
TR	0.000669	0.004345
MT	45.182925
MM	C_pi: 23.779695, n_recomb: 7773.231546
RS	0	0.000000	1281018.097643	0.000059	0.000000	0.000000
RS	1	0.010194	1281018.097643	0.000065	0.000000	0.000000
RS	2	0.021427	1281018.097643	0.000071	0.000000	0.000000
RS	3	0.033805	1281018.097643	0.000079	0.000000	0.000000
RS	4	0.047445	1287.665493	0.086286	0.000011	0.000005
RS	5	0.062476	1287.665493	0.095084	0.000012	0.000008
RS	6	0.079038	44.363024	3.040699	0.000391	0.000284
RS	7	0.097289	44.363024	3.349357	0.000431	0.000373
RS	8	0.117401	9.213024	17.747505	0.002283	0.002140
RS	9	0.139563	9.213024	19.508283	0.002510	0.002569
RS	10	0.163984	4.927509	40.032679	0.005150	0.005569
RS	11	0.190894	4.927509	43.863820	0.005643	0.006285
RS	12	0.220547	4.146090	57.051157	0.007339	0.008403
RS	13	0.253224	4.146090	62.353025	0.008022	0.009115
RS	14	0.289231	4.091934	68.987419	0.008875	0.010117
RS	15	0.328909	4.091934	75.256052	0.009681	0.010766
RS	16	0.372632	4.087357	82.101121	0.010562	0.011611
RS	17	0.420812	4.087357	89.366523	0.011497	0.012319
RS	18	0.473903	3.961557	100.215609	0.012892	0.013610
RS	19	0.532406	3.961557	108.745525	0.013990	0.014508
RS	20	0.596873	3.770013	123.746298	0.015920	0.016315
RS	21	0.667912	3.770013	133.709122	0.017201	0.017468
RS	22	0.746193	3.609862	150.505812	0.019362	0.019518
RS	23	0.832453	3.609862	161.767693	0.020811	0.020914
RS	24	0.927506	3.541488	176.730437	0.022736	0.022759
RS	25	1.032250	3.541488	188.832439	0.024293	0.024321
RS	26	1.147671	3.587686	198.585822	0.025547	0.025529
RS	27	1.274857	3.587686	210.889830	0.027130	0.027150
RS	28	1.415009	3.748585	213.733593	0.027496	0.027493
RS	29	1.569448	3.748585	225.623836	0.029026	0.029072
RS	30	1.739631	4.013742	221.833433	0.028538	0.028571
RS	31	1.927162	4.013742	232.837423	0.029954	0.030037
RS	32	2.133809	4.371162	223.808231	0.028792	0.028863
RS	33	2.361522	4.371162	233.609916	0.030053	0.030171
RS	34	2.612448	4.813353	220.854411	0.028412	0.028516
RS	35	2.888953	4.813353	229.260351	0.029494	0.029641
RS	36	3.193645	5.340226	213.931871	0.027522	0.027652
RS	37	3.529397	5.340226	220.842051	0.028411	0.028580
RS	38	3.899376	5.960212	203.704745	0.026206	0.026353
RS	39	4.307070	5.960212	209.100977	0.026900	0.027076
RS	40	4.756323	6.689740	190.706924	0.024534	0.024679
RS	41	5.251374	6.689740	194.649665	0.025041	0.025203
RS	42	5.796889	7.548734	175.580214	0.022588	0.022710
RS	43	6.398014	7.548734	178.196137	0.022924	0.023047
RS	44	7.060418	8.551290	159.201612	0.020481	0.020554
RS	45	7.790346	8.551290	160.651135	0.020667	0.020725
RS	46	8.594683	9.693020	142.595858	0.018344	0.018349
RS	47	9.481013	9.693020	143.027936	0.018400	0.018377
RS	48	10.457695	10.939030	126.692971	0.016299	0.016222
RS	49	11.533940	10.939030	126.206272	0.016236	0.016128
RS	50	12.719896	12.224620	112.037644	0.014413	0.014255
RS	51	14.026748	12.224620	110.669362	0.014237	0.014052
RS	52	15.466819	13.479633	98.623154	0.012688	0.012457
RS	53	17.053691	13.479633	96.376695	0.012399	0.012154
RS	54	18.802326	15.346722	82.414586	0.010602	0.010289
RS	55	20.729217	15.346722	79.935433	0.010283	0.009977
RS	56	22.852534	15.346722	76.528367	0.009845	0.009553
RS	57	25.192300	15.346722	72.223217	0.009291	0.009021
RS	58	27.770581	351.757966	3.193767	0.000411	0.000408
RS	59	30.611690	351.757966	3.510878	0.000452	0.000447
RS	60	33.742419	351.757966	3.858364	0.000496	0.000489
RS	61	37.192293	351.757966	4.238862	0.000545	0.000534
RS	62	40.993845	351.757966	4.655164	0.000599	0.000583
RS	63	45.182925	351.757966	661.748620	0.085132	0.076103
PA	4+25*2+4+6 0.000668756 0.004345469 45.182924818 1281018.097642919 1287.665492995 44.363024486 9.213023676 4.927508781 4.146090475 4.091934399 4.087357208 3.961557117 3.770012986 3.609861737 3.541488195 3.587685531 3.748585195 4.013741735 4.371161898 4.813353482 5.340225620 5.960211644 6.689739627 7.548733837 8.551289581 9.693020047 10.939029530 12.224619869 13.479632771 15.346722017 351.757966266
//
IT	7950
RD	23
LK	-7375.882494
QD	-7.374863 -> -5.863724
RI	0.0009628407
TR	0.000626	0.004299
MT	46.869632
MM	C_pi: 24.290624, n_recomb: 7851.236168
RS	0	0.000000	1278043.321310	0.000060	0.000000	0.000000
RS	1	0.010258	1278043.321310	0.000066	0.000000	0.000000
RS	2	0.021568	1278043.321310	0.000073	0.000000	0.000000
RS	3	0.034038	1278043.321310	0.000080	0.000000	0.000000
RS	4	0.047788	1524.810789	0.074194	0.000009	0.000005
RS	5	0.062948	1524.810789	0.081806	0.000010	0.000007
RS	6	0.079663	45.872868	2.997667	0.000382	0.000277
RS	7	0.098093	45.872868	3.303907	0.000421	0.000364
RS	8	0.118413	9.067156	18.403894	0.002344	0.002195
RS	9	0.140818	9.067156	20.240133	0.002578	0.002639
RS	10	0.165520	4.842225	41.616060	0.005301	0.005736
RS	11	0.192757	4.842225	45.617288	0.005810	0.006480
RS	12	0.222788	4.154058	58.218900	0.007415	0.008506
RS	13	0.255899	4.154058	63.660093	0.008108	0.009232
RS	14	0.292407	4.192062	68.923044	0.008779	0.010031
RS	15	0.332660	4.192062	75.236750	0.009583	0.010679
RS	16	0.377042	4.254169	80.853719	0.010298	0.011345
RS	17	0.425977	4.254169	88.085918	0.011219	0.012041
RS	18	0.479931	4.154749	98.124328	0.012498	0.013212
RS	19	0.539420	4.154749	106.587998	0.013576	0.014091
RS	20	0.605011	3.960273	121.229973	0.015441	0.015835
RS	21	0.677331	3.960273	131.145815	0.016704	0.016969
RS	22	0.757068	3.786217	148.030081	0.018854	0.019009
RS	23	0.844986	3.786217	159.311181	0.020291	0.020390
RS	24	0.941922	3.704545	174.743259	0.022257	0.022274
RS	25	1.048801	3.704545	186.958682	0.023813	0.023830
RS	26	1.166644	3.742432	197.427945	0.025146	0.025114
RS	27	1.296576	3.742432	209.941764	0.026740	0.026741
RS	28	1.439835	3.900611	213.583400	0.027204	0.027179
RS	29	1.597790	3.900611	225.761205	0.028755	0.028775
RS	30	1.771948	4.167797	222.719194	0.028367	0.028373
RS	31	1.963971	4.167797	234.060277	0.029812	0.029862
RS	32	2.175692	4.530830	225.660513	0.028742	0.028780
RS	33	2.409131	4.530830	235.819629	0.030036	0.030117
RS	34	2.666515	4.981262	223.549054	0.028473	0.028542
RS	35	2.950302	4.981262	232.306105	0.029588	0.029697
RS	36	3.263200	5.518475	217.309924	0.027678	0.027773
RS	37	3.608194	5.518475	224.541808	0.028600	0.028729
RS	38	3.988578	6.150753	207.582830	0.026440	0.026551
RS	39	4.407981	6.150753	213.252639	0.027162	0.027300
[truncated: 9,943,314 more chars]
