# Supplementary material for: Recent speciation associated with range expansion and a shift to self-fertilization in North American Arabidopsis
Source: Nat Commun. 2022 Dec 8;13:7564. doi: 10.1038/s41467-022-35368-1 (PMC9732334; doi:10.1038/s41467-022-35368-1)
Supplement: Supplementary file 5 — Source Data [file 41467_2022_35368_MOESM5_ESM.zip › Source Data/SuppFig24-4_areNU5.psmc]

CC
CC	Brief Description of the file format:
CC	  CC  comments
CC	  MM  useful-messages
CC	  RD  round-of-iterations
CC	  LL  \log[P(sequence)]
CC	  QD  Q-before-opt Q-after-opt
CC	  TR  \theta_0 \rho_0
CC	  RS  k t_k \lambda_k \pi_k \sum_{l\not=k}A_{kl} A_{kk}
CC	  DC  begin end best-k t_k+\Delta_k max-prob
CC
MM	Version: 0.6.5-r67
MM	pattern:4+25*2+4+6, n:63, n_free_lambdas:28
MM	n_iterations:25, skip:1, max_t:5, theta/rho:5
MM	is_decoding:0
MM	n_seqs:13, sum_L:955291, sum_n:23575
RD	0
LK	0.000000
QD	0.000000 -> 0.000000
RI	inf
TR	0.024988	0.004998
MT	5.000000
MM	C_pi: 1.000000, n_recomb: 4762.254545
RS	0	0.000000	1.000000	30.493755	0.006403	0.000000
RS	1	0.006440	1.000000	32.243016	0.006771	0.000000
RS	2	0.013294	1.000000	34.078070	0.007156	0.000000
RS	3	0.020590	1.000000	36.001196	0.007560	0.000000
RS	4	0.028356	1.000000	38.014458	0.007982	0.000000
RS	5	0.036622	1.000000	40.119643	0.008425	0.000000
RS	6	0.045421	1.000000	42.318212	0.008886	0.000000
RS	7	0.054785	1.000000	44.611232	0.009368	0.000000
RS	8	0.064753	1.000000	46.999311	0.009869	0.000000
RS	9	0.075363	1.000000	49.482513	0.010391	0.000000
RS	10	0.086656	1.000000	52.060282	0.010932	0.000000
RS	11	0.098677	1.000000	54.731345	0.011493	0.000000
RS	12	0.111471	1.000000	57.493616	0.012073	0.000000
RS	13	0.125090	1.000000	60.344091	0.012671	0.000000
RS	14	0.139585	1.000000	63.278732	0.013288	0.000000
RS	15	0.155014	1.000000	66.292353	0.013920	0.000000
RS	16	0.171437	1.000000	69.378496	0.014568	0.000000
RS	17	0.188917	1.000000	72.529303	0.015230	0.000000
RS	18	0.207523	1.000000	75.735388	0.015903	0.000000
RS	19	0.227327	1.000000	78.985711	0.016586	0.000000
RS	20	0.248406	1.000000	82.267453	0.017275	0.000000
RS	21	0.270843	1.000000	85.565896	0.017968	0.000000
RS	22	0.294725	1.000000	88.864317	0.018660	0.000000
RS	23	0.320144	1.000000	92.143898	0.019349	0.000000
RS	24	0.347201	1.000000	95.383656	0.020029	0.000000
RS	25	0.376000	1.000000	98.560396	0.020696	0.000000
RS	26	0.406654	1.000000	101.648709	0.021345	0.000000
RS	27	0.439282	1.000000	104.621001	0.021969	0.000000
RS	28	0.474011	1.000000	107.447582	0.022562	0.000000
RS	29	0.510976	1.000000	110.096809	0.023119	0.000000
RS	30	0.550322	1.000000	112.535299	0.023631	0.000000
RS	31	0.592202	1.000000	114.728224	0.024091	0.000000
RS	32	0.636779	1.000000	116.639683	0.024493	0.000000
RS	33	0.684227	1.000000	118.233178	0.024827	0.000000
RS	34	0.734730	1.000000	119.472179	0.025087	0.000000
RS	35	0.788485	1.000000	120.320795	0.025266	0.000000
RS	36	0.845702	1.000000	120.744553	0.025354	0.000000
RS	37	0.906604	1.000000	120.711259	0.025348	0.000000
RS	38	0.971428	1.000000	120.191959	0.025238	0.000000
RS	39	1.040426	1.000000	119.161969	0.025022	0.000000
RS	40	1.113868	1.000000	117.601947	0.024695	0.000000
RS	41	1.192040	1.000000	115.498987	0.024253	0.000000
RS	42	1.275245	1.000000	112.847697	0.023696	0.000000
RS	43	1.363809	1.000000	109.651194	0.023025	0.000000
RS	44	1.458076	1.000000	105.921999	0.022242	0.000000
RS	45	1.558414	1.000000	101.682728	0.021352	0.000000
RS	46	1.665214	1.000000	96.966559	0.020361	0.000000
RS	47	1.778891	1.000000	91.817382	0.019280	0.000000
RS	48	1.899889	1.000000	86.289583	0.018119	0.000000
RS	49	2.028679	1.000000	80.447416	0.016893	0.000000
RS	50	2.165763	1.000000	74.363929	0.015615	0.000000
RS	51	2.311675	1.000000	68.119413	0.014304	0.000000
RS	52	2.466983	1.000000	61.799417	0.012977	0.000000
RS	53	2.632293	1.000000	55.492344	0.011653	0.000000
RS	54	2.808249	1.000000	49.286724	0.010349	0.000000
RS	55	2.995536	1.000000	43.268278	0.009086	0.000000
RS	56	3.194884	1.000000	37.516906	0.007878	0.000000
RS	57	3.407070	1.000000	32.103790	0.006741	0.000000
RS	58	3.632920	1.000000	27.088781	0.005688	0.000000
RS	59	3.873315	1.000000	22.518260	0.004728	0.000000
RS	60	4.129191	1.000000	18.423652	0.003869	0.000000
RS	61	4.401545	1.000000	14.820700	0.003112	0.000000
RS	62	4.691438	1.000000	11.709598	0.002459	0.000000
RS	63	5.000000	1.000000	32.487724	0.006822	0.000000
PA	4+25*2+4+6 0.024987959 0.004997592 5.000000000 1.000000000 1.000000000 1.000000000 1.000000000 1.000000000 1.000000000 1.000000000 1.000000000 1.000000000 1.000000000 1.000000000 1.000000000 1.000000000 1.000000000 1.000000000 1.000000000 1.000000000 1.000000000 1.000000000 1.000000000 1.000000000 1.000000000 1.000000000 1.000000000 1.000000000 1.000000000 1.000000000 1.000000000
//
IT	10334
RD	1
LK	-89558.481972
QD	-6011.437745 -> -1825.097134
RI	0.0817822192
TR	0.011896	0.002742
MT	14.183102
MM	C_pi: 2.437317, n_recomb: 6364.136422
RS	0	0.000000	0.672827	76.780050	0.012064	0.000382
RS	1	0.008194	0.672827	82.026024	0.012889	0.001908
RS	2	0.017060	0.672827	87.539544	0.013755	0.004342
RS	3	0.026652	0.672827	93.318838	0.014663	0.007805
RS	4	0.037030	0.487660	136.653633	0.021472	0.012223
RS	5	0.048258	0.487660	144.352412	0.022682	0.017284
RS	6	0.060406	0.452391	163.879451	0.025750	0.022609
RS	7	0.073550	0.452391	172.029829	0.027031	0.027767
RS	8	0.087771	0.467784	174.308212	0.027389	0.032201
RS	9	0.103157	0.467784	182.248689	0.028637	0.035328
RS	10	0.119804	0.522054	170.603459	0.026807	0.036824
RS	11	0.137815	0.522054	178.077525	0.027981	0.036825
RS	12	0.157302	0.604270	160.554852	0.025228	0.035832
RS	13	0.178385	0.604270	167.521309	0.026323	0.034396
RS	14	0.201196	0.703571	150.104336	0.023586	0.032890
RS	15	0.225876	0.703571	156.587559	0.024605	0.031460
RS	16	0.252579	0.817381	140.585469	0.022090	0.030112
RS	17	0.281470	0.817381	146.617738	0.023038	0.028818
RS	18	0.312728	0.948028	131.813327	0.020712	0.027555
RS	19	0.346547	0.948028	137.423267	0.021593	0.026315
RS	20	0.383137	1.097437	123.739986	0.019443	0.025098
RS	21	0.422726	1.097437	128.953642	0.020263	0.023909
RS	22	0.465559	1.265860	116.474152	0.018302	0.022756
RS	23	0.511901	1.265860	121.315210	0.019062	0.021648
RS	24	0.562041	1.452086	110.109904	0.017302	0.020594
RS	25	0.616289	1.452086	114.598346	0.018007	0.019599
RS	26	0.674982	1.654480	104.624785	0.016440	0.018664
RS	27	0.738485	1.654480	108.775177	0.017092	0.017789
RS	28	0.807191	1.871837	99.890840	0.015696	0.016969
RS	29	0.881527	1.871837	103.711366	0.016296	0.016199
RS	30	0.961955	2.103529	95.737857	0.015043	0.015473
RS	31	1.048972	2.103529	99.230382	0.015592	0.014787
RS	32	1.143120	2.349195	92.002384	0.014456	0.014133
RS	33	1.244982	2.349195	95.163116	0.014953	0.013509
RS	34	1.355191	2.608392	88.546401	0.013913	0.012911
RS	35	1.474431	2.608392	91.366701	0.014356	0.012337
RS	36	1.603441	2.880586	85.250982	0.013396	0.011785
RS	37	1.743023	2.880586	87.718279	0.013783	0.011254
RS	38	1.894042	3.165436	82.004895	0.012885	0.010743
RS	39	2.057435	3.165436	84.103989	0.013215	0.010253
RS	40	2.234217	3.462990	78.702725	0.012367	0.009783
RS	41	2.425485	3.462990	80.417598	0.012636	0.009335
RS	42	2.632426	3.773897	75.246017	0.011823	0.008907
RS	43	2.856323	3.773897	76.562242	0.012030	0.008502
RS	44	3.098567	4.099734	71.545252	0.011242	0.008119
RS	45	3.360660	4.099734	72.453083	0.011385	0.007759
RS	46	3.644230	4.443521	67.522838	0.010610	0.007421
RS	47	3.951035	4.443521	68.021040	0.010688	0.007106
RS	48	4.282981	4.810593	63.117044	0.009918	0.006813
RS	49	4.642126	4.810593	63.217424	0.009933	0.006542
RS	50	5.030700	5.210113	58.286585	0.009159	0.006292
RS	51	5.451114	5.210113	58.019076	0.009117	0.006061
RS	52	5.905977	5.657735	53.016519	0.008331	0.005848
RS	53	6.398112	5.657735	52.434309	0.008239	0.005651
RS	54	6.930573	6.496658	45.122056	0.007090	0.005470
RS	55	7.506665	6.496658	44.553399	0.007001	0.005301
RS	56	8.129961	6.496658	43.663707	0.006861	0.005146
RS	57	8.804332	6.496658	42.446508	0.006670	0.005004
RS	58	9.533961	12.706718	21.533465	0.003384	0.004875
RS	59	10.323376	12.706718	21.863777	0.003435	0.004764
RS	60	11.177476	12.706718	22.083907	0.003470	0.004674
RS	61	12.101563	12.706718	22.180992	0.003485	0.004614
RS	62	13.101370	12.706718	22.143183	0.003479	0.004601
RS	63	14.183102	12.706718	253.639761	0.039855	0.038130
PA	4+25*2+4+6 0.011895643 0.002742464 14.183101654 0.672826767 0.487660408 0.452390671 0.467783928 0.522053719 0.604270458 0.703570843 0.817381382 0.948027611 1.097436905 1.265859604 1.452086449 1.654479980 1.871836662 2.103528976 2.349195480 2.608391762 2.880585670 3.165435791 3.462989807 3.773897171 4.099734068 4.443521500 4.810592651 5.210113049 5.657734871 6.496658325 12.706718385
//
IT	5144
RD	2
LK	-82305.686193
QD	-2916.494766 -> -1089.346752
RI	0.0750377491
TR	0.008103	0.003306
MT	17.003190
MM	C_pi: 5.542755, n_recomb: 17348.528418
RS	0	0.000000	1.779752	81.946383	0.004724	0.000111
RS	1	0.008504	1.779752	88.474583	0.005100	0.000569
RS	2	0.017731	1.779752	95.482513	0.005504	0.001363
RS	3	0.027743	1.779752	102.998320	0.005937	0.002541
RS	4	0.038606	0.820811	239.860937	0.013826	0.005734
RS	5	0.050393	0.820811	256.396992	0.014779	0.008637
RS	6	0.063183	0.606756	369.192105	0.021281	0.013213
RS	7	0.077060	0.606756	391.160616	0.022547	0.017868
RS	8	0.092117	0.537884	465.756278	0.026847	0.022444
RS	9	0.108454	0.537884	489.629437	0.028223	0.028092
RS	10	0.126181	0.543574	508.065051	0.029286	0.030461
RS	11	0.145416	0.543574	531.327659	0.030627	0.035664
RS	12	0.166286	0.595035	506.919073	0.029220	0.034990
RS	13	0.188931	0.595035	528.658762	0.030473	0.038659
RS	14	0.213501	0.675135	485.564379	0.027989	0.035891
RS	15	0.240161	0.675135	505.636700	0.029146	0.038195
RS	16	0.269089	0.777439	457.041627	0.026345	0.034645
RS	17	0.300476	0.777439	475.500539	0.027409	0.036290
RS	18	0.334532	0.903499	425.562078	0.024530	0.032637
RS	19	0.371485	0.903499	442.510892	0.025507	0.033906
RS	20	0.411580	1.058510	392.704925	0.022636	0.030296
RS	21	0.455084	1.058510	408.264428	0.023533	0.031186
RS	22	0.502289	1.248065	359.981142	0.020750	0.027694
RS	23	0.553507	1.248065	374.273049	0.021574	0.028231
RS	24	0.609081	1.476357	328.986078	0.018963	0.024974
RS	25	0.669381	1.476357	342.122078	0.019721	0.025243
RS	26	0.734810	1.746577	300.762784	0.017337	0.022316
RS	27	0.805802	1.746577	312.841974	0.018033	0.022412
RS	28	0.882831	2.062245	275.608552	0.015887	0.019843
RS	29	0.966410	2.062245	286.718910	0.016527	0.019830
RS	30	1.057098	2.428241	253.317034	0.014602	0.017591
RS	31	1.155497	2.428241	263.537021	0.015191	0.017494
RS	32	1.262264	2.850155	233.566997	0.013463	0.015536
RS	33	1.378111	2.850155	242.966342	0.014005	0.015366
RS	34	1.503809	3.332249	216.146089	0.012459	0.013651
RS	35	1.640197	3.332249	224.785796	0.012957	0.013430
RS	36	1.788183	3.876019	200.924372	0.011582	0.011936
RS	37	1.948754	3.876019	208.856090	0.012039	0.011692
RS	38	2.122979	4.480267	187.748861	0.010822	0.010405
RS	39	2.312021	4.480267	195.013939	0.011241	0.010162
RS	40	2.517139	5.141964	176.398420	0.010168	0.009062
RS	41	2.739700	5.141964	183.026996	0.010550	0.008837
RS	42	2.981187	5.857323	166.592255	0.009603	0.007905
RS	43	3.243211	5.857323	172.602825	0.009949	0.007709
RS	44	3.527517	6.623756	157.995060	0.009107	0.006925
RS	45	3.836000	6.623756	163.395218	0.009418	0.006765
RS	46	4.170717	7.442632	150.223936	0.008659	0.006107
RS	47	4.533898	7.442632	155.013153	0.008935	0.005987
RS	48	4.927963	8.323568	142.846226	0.008234	0.005434
RS	49	5.355540	8.323568	147.021839	0.008475	0.005352
RS	50	5.819478	9.290789	135.380603	0.007804	0.004879
RS	51	6.322870	9.290789	138.948151	0.008009	0.004828
RS	52	6.869069	10.391850	127.323555	0.007339	0.004408
RS	53	7.461717	10.391850	130.311192	0.007511	0.004379
RS	54	8.104764	12.528108	110.704664	0.006381	0.003805
RS	55	8.802496	12.528108	113.480219	0.006541	0.003810
RS	56	9.559562	12.528108	115.764354	0.006673	0.003804
RS	57	10.381010	12.528108	117.476628	0.006772	0.003784
RS	58	11.272313	35.878851	42.434678	0.002446	0.001971
RS	59	12.239412	35.878851	44.840885	0.002585	0.002059
RS	60	13.288753	35.878851	47.276903	0.002725	0.002143
RS	61	14.427330	35.878851	49.723539	0.002866	0.002220
RS	62	15.662731	35.878851	52.158212	0.003006	0.002291
RS	63	17.003190	35.878851	1450.777519	0.083625	0.044337
PA	4+25*2+4+6 0.008102985 0.003306456 17.003190435 1.779751909 0.820811106 0.606756234 0.537884310 0.543574116 0.595034751 0.675135490 0.777439391 0.903499310 1.058509762 1.248064610 1.476356761 1.746576635 2.062244974 2.428241362 2.850155072 3.332248859 3.876018924 4.480267344 5.141964028 5.857322522 6.623755622 7.442632386 8.323567509 9.290789245 10.391850092 12.528108155 35.878850523
//
IT	6360
RD	3
LK	-79289.962631
QD	-1754.452971 -> -966.444195
RI	0.0594899673
TR	0.005782	0.003966
MT	18.491028
MM	C_pi: 8.838362, n_recomb: 32912.302474
RS	0	0.000000	5.297359	52.759922	0.001603	0.000040
RS	1	0.008648	5.297359	57.225947	0.001739	0.000203
RS	2	0.018043	5.297359	62.060968	0.001886	0.000481
RS	3	0.028251	5.297359	67.293845	0.002045	0.000884
RS	4	0.039342	1.575285	244.676135	0.007434	0.003079
RS	5	0.051392	1.575285	263.728820	0.008013	0.004553
RS	6	0.064484	0.936764	476.233378	0.014470	0.008599
RS	7	0.078708	0.936764	509.300885	0.015474	0.011497
RS	8	0.094163	0.713329	712.296227	0.021642	0.016743
RS	9	0.110953	0.713329	755.150627	0.022944	0.020951
RS	10	0.129196	0.647222	879.244615	0.026715	0.025227
RS	11	0.149016	0.647222	925.287166	0.028114	0.029873
RS	12	0.170550	0.657956	955.495952	0.029032	0.031525
RS	13	0.193947	0.657956	1000.377008	0.030395	0.035575
RS	14	0.219367	0.710631	968.126225	0.029415	0.034690
RS	15	0.246985	0.710631	1010.122739	0.030691	0.037760
RS	16	0.276991	0.791256	945.434088	0.028726	0.035270
RS	17	0.309592	0.791256	984.054884	0.029899	0.037614
RS	18	0.345013	0.897574	902.162582	0.027411	0.034319
RS	19	0.383496	0.897574	937.390433	0.028481	0.036231
RS	20	0.425308	1.033673	845.285015	0.025683	0.032532
RS	21	0.470735	1.033673	877.323077	0.026656	0.034101
RS	22	0.520091	1.206133	780.161368	0.023704	0.030212
RS	23	0.573714	1.206133	809.312772	0.024590	0.031445
RS	24	0.631975	1.421545	712.294011	0.021642	0.027567
RS	25	0.695275	1.421545	738.870885	0.022450	0.028484
RS	26	0.764048	1.686454	646.106398	0.019631	0.024792
RS	27	0.838769	1.686454	670.384739	0.020369	0.025445
RS	28	0.919951	2.008512	584.146195	0.017749	0.022050
RS	29	1.008154	2.008512	606.360841	0.018424	0.022499
RS	30	1.103984	2.397782	527.358426	0.016023	0.019444
RS	31	1.208101	2.397782	547.712325	0.016642	0.019735
RS	32	1.321222	2.866249	476.000899	0.014463	0.017020
RS	33	1.444126	2.866249	494.671554	0.015030	0.017185
RS	34	1.577658	3.425040	430.312854	0.013075	0.014802
RS	35	1.722737	3.425040	447.454859	0.013595	0.014869
RS	36	1.880363	4.081412	390.530308	0.011866	0.012812
RS	37	2.051620	4.081412	406.278040	0.012344	0.012815
RS	38	2.237686	4.837375	356.640814	0.010836	0.011070
RS	39	2.439843	4.837375	371.111055	0.011276	0.011040
RS	40	2.659482	5.690072	328.277472	0.009974	0.009582
RS	41	2.898115	5.690072	341.569753	0.010378	0.009539
RS	42	3.157384	6.632985	304.802985	0.009261	0.008331
RS	43	3.439074	6.632985	316.997551	0.009632	0.008288
RS	44	3.745124	7.658496	285.406131	0.008672	0.007291
RS	45	4.077640	7.658496	296.561547	0.009011	0.007256
RS	46	4.438911	8.762101	269.164415	0.008178	0.006431
RS	47	4.831424	8.762101	279.317296	0.008487	0.006411
RS	48	5.257881	9.949467	255.047765	0.007749	0.005723
RS	49	5.721217	9.949467	264.217494	0.008028	0.005723
RS	50	6.224620	11.247942	241.883633	0.007349	0.005136
RS	51	6.771557	11.247942	250.085546	0.007599	0.005156
RS	52	7.365791	12.721829	228.382600	0.006939	0.004636
RS	53	8.011413	12.721829	235.651203	0.007160	0.004671
RS	54	8.712867	15.607625	198.396801	0.006028	0.003919
RS	55	9.474980	15.607625	205.168864	0.006234	0.003978
RS	56	10.303000	15.607625	211.267815	0.006419	0.004029
RS	57	11.202624	15.607625	216.540850	0.006579	0.004066
RS	58	12.180045	62.052600	56.966203	0.001731	0.001462
RS	59	13.241991	62.052600	60.927689	0.001851	0.001539
RS	60	14.395772	62.052600	65.075857	0.001977	0.001614
RS	61	15.649328	62.052600	69.403481	0.002109	0.001687
RS	62	17.011289	62.052600	73.899696	0.002245	0.001756
RS	63	18.491028	62.052600	3430.550945	0.104233	0.046745
PA	4+25*2+4+6 0.005781804 0.003966407 18.491027973 5.297359483 1.575284973 0.936764303 0.713329352 0.647221612 0.657956321 0.710630813 0.791256197 0.897574214 1.033673179 1.206133393 1.421545445 1.686453614 2.008512488 2.397782283 2.866249058 3.425039781 4.081412245 4.837374530 5.690071886 6.632985150 7.658495556 8.762100915 9.949466706 11.247942427 12.721829348 15.607624899 62.052600138
//
IT	5766
RD	4
LK	-77922.941944
QD	-1295.021111 -> -852.370231
RI	0.0460722076
TR	0.004319	0.004475
MT	19.825248
MM	C_pi: 11.329927, n_recomb: 47238.683638
RS	0	0.000000	15.836982	25.497877	0.000540	0.000014
RS	1	0.008767	15.836982	27.717907	0.000587	0.000073
RS	2	0.018303	15.836982	30.129755	0.000638	0.000171
RS	3	0.028675	15.836982	32.749728	0.000693	0.000311
RS	4	0.039957	3.086401	182.355959	0.003860	0.001656
RS	5	0.052227	3.086401	197.527985	0.004181	0.002409
RS	6	0.065574	1.494416	440.630422	0.009328	0.005564
RS	7	0.080090	1.494416	474.443419	0.010044	0.007333
RS	8	0.095879	0.987201	770.365052	0.016308	0.012280
RS	9	0.113052	0.987201	822.862523	0.017419	0.015228
RS	10	0.131731	0.809262	1068.085765	0.022610	0.020308
RS	11	0.152048	0.809262	1131.739020	0.023958	0.024004
RS	12	0.174146	0.765373	1263.976026	0.026757	0.027321
RS	13	0.198181	0.765373	1330.542558	0.028166	0.030973
RS	14	0.224324	0.785522	1361.424779	0.028820	0.031945
RS	15	0.252758	0.785522	1425.986536	0.030187	0.035043
RS	16	0.283686	0.842738	1389.614939	0.029417	0.034117
RS	17	0.317325	0.842738	1449.896304	0.030693	0.036640
RS	18	0.353913	0.928782	1370.624672	0.029015	0.034460
RS	19	0.393709	0.928782	1425.736319	0.030182	0.036577
RS	20	0.436994	1.044805	1316.899441	0.027878	0.033584
RS	21	0.484074	1.044805	1366.714603	0.028932	0.035390
RS	22	0.535282	1.196131	1238.016679	0.026208	0.031866
RS	23	0.590979	1.196131	1282.860174	0.027157	0.033381
RS	24	0.651559	1.389184	1144.075899	0.024219	0.029584
RS	25	0.717451	1.389184	1184.472541	0.025074	0.030811
RS	26	0.789120	1.631204	1044.144840	0.022104	0.026972
RS	27	0.867072	1.631204	1080.641818	0.022876	0.027932
RS	28	0.951858	1.931311	944.624034	0.019997	0.024221
RS	29	1.044078	1.931311	977.713693	0.020697	0.024950
RS	30	1.144383	2.301851	849.197700	0.017977	0.021473
RS	31	1.253482	2.301851	879.303330	0.018614	0.022010
RS	32	1.372147	2.758064	760.090795	0.016090	0.018828
RS	33	1.501215	2.758064	787.566397	0.016672	0.019209
RS	34	1.641599	3.315234	679.133588	0.014377	0.016363
RS	35	1.794290	3.315234	704.263961	0.014909	0.016620
RS	36	1.960369	3.985070	607.785717	0.012866	0.014137
RS	37	2.141008	3.985070	630.795930	0.013353	0.014303
RS	38	2.337485	4.773250	546.728589	0.011574	0.012189
RS	39	2.551187	4.773250	567.801088	0.012020	0.012295
RS	40	2.783626	5.678774	495.724100	0.010494	0.010530
RS	41	3.036443	5.678774	515.012082	0.010902	0.010600
RS	42	3.311425	6.694501	453.843820	0.009607	0.009146
RS	43	3.610516	6.694501	471.475014	0.009981	0.009195
RS	44	3.935829	7.809522	419.741427	0.008886	0.008005
RS	45	4.289664	7.809522	435.815570	0.009226	0.008045
RS	46	4.674520	9.013844	391.842649	0.008295	0.007068
RS	47	5.093118	9.013844	406.428675	0.008604	0.007108
RS	48	5.548416	10.307025	368.391636	0.007799	0.006299
RS	49	6.043631	10.307025	381.531289	0.008077	0.006343
RS	50	6.582264	11.712570	347.403758	0.007354	0.005655
RS	51	7.168120	11.712570	359.128842	0.007602	0.005706
RS	52	7.805340	13.297601	326.683044	0.006916	0.005097
RS	53	8.498427	13.297601	337.050671	0.007135	0.005155
RS	54	9.252280	16.409919	282.121691	0.005972	0.004263
RS	55	10.072225	16.409919	291.812963	0.006177	0.004338
RS	56	10.964058	16.409919	300.509184	0.006362	0.004403
RS	57	11.934080	16.409919	307.983836	0.006520	0.004453
RS	58	12.989148	87.973813	60.250115	0.001275	0.001157
RS	59	14.136717	87.973813	64.814405	0.001372	0.001222
RS	60	15.384897	87.973813	69.656622	0.001475	0.001288
RS	61	16.742509	87.973813	74.781273	0.001583	0.001355
RS	62	18.219148	87.973813	80.190296	0.001698	0.001420
RS	63	19.825248	87.973813	5181.752312	0.109693	0.049604
PA	4+25*2+4+6 0.004318595 0.004475152 19.825248074 15.836981820 3.086401078 1.494416258 0.987201099 0.809261565 0.765372691 0.785521874 0.842738076 0.928782024 1.044805185 1.196130745 1.389183736 1.631204348 1.931311036 2.301850503 2.758063858 3.315234138 3.985070067 4.773249940 5.678773965 6.694501074 7.809521682 9.013843692 10.307024954 11.712570261 13.297600542 16.409919239 87.973812675
//
IT	5484
RD	5
LK	-77113.212786
QD	-1030.594272 -> -728.580636
RI	0.0357528378
TR	0.003368	0.004867
MT	21.046591
MM	C_pi: 13.134812, n_recomb: 59175.166569
RS	0	0.000000	46.088779	11.034975	0.000186	0.000005
RS	1	0.008870	46.088779	12.011643	0.000203	0.000027
RS	2	0.018527	46.088779	13.074546	0.000221	0.000064
RS	3	0.029040	46.088779	14.231259	0.000240	0.000114
RS	4	0.040486	5.993268	119.011981	0.002011	0.000915
RS	5	0.052948	5.993268	129.291505	0.002185	0.001310
RS	6	0.066514	2.390724	351.394761	0.005938	0.003660
RS	7	0.081284	2.390724	380.117798	0.006424	0.004755
RS	8	0.097364	1.382555	708.734499	0.011977	0.009065
RS	9	0.114871	1.382555	761.498272	0.012869	0.011129
RS	10	0.133930	1.031095	1093.006479	0.018471	0.016306
RS	11	0.154680	1.031095	1165.274352	0.019692	0.019185
RS	12	0.177270	0.911506	1400.517797	0.023667	0.023424
RS	13	0.201864	0.911506	1482.480584	0.025052	0.026562
RS	14	0.228640	0.891412	1600.045753	0.027039	0.028887
RS	15	0.257790	0.891412	1683.622346	0.028452	0.031784
RS	16	0.289527	0.922954	1706.982871	0.028846	0.032226
RS	17	0.324078	0.922954	1787.316117	0.030204	0.034722
RS	18	0.361694	0.989263	1742.532857	0.029447	0.033708
RS	19	0.402647	0.989263	1817.040098	0.030706	0.035861
RS	20	0.447232	1.087374	1720.975165	0.029083	0.033773
RS	21	0.495772	1.087374	1788.532228	0.030224	0.035648
RS	22	0.548618	1.220437	1653.996570	0.027951	0.032769
RS	23	0.606151	1.220437	1714.481509	0.028973	0.034385
RS	24	0.668787	1.393678	1554.854164	0.026275	0.030987
RS	25	0.736979	1.393678	1608.751812	0.027186	0.032345
RS	26	0.811220	1.613756	1436.661565	0.024278	0.028684
RS	27	0.892045	1.613756	1484.717383	0.025090	0.029793
RS	28	0.980041	1.889756	1309.861531	0.022135	0.026076
RS	29	1.075841	1.889756	1352.866975	0.022862	0.026957
RS	30	1.180140	2.234497	1181.616703	0.019968	0.023330
RS	31	1.293689	2.234497	1220.311036	0.020622	0.024013
RS	32	1.417311	2.664273	1057.119643	0.017864	0.020584
RS	33	1.551897	2.664273	1092.138222	0.018456	0.021099
RS	34	1.698422	3.196081	940.845121	0.015899	0.017956
RS	35	1.857944	3.196081	972.685628	0.016437	0.018334
RS	36	2.031615	3.843835	836.439175	0.014135	0.015544
RS	37	2.220691	3.843835	865.462594	0.014625	0.015816
RS	38	2.426539	4.615388	746.031683	0.012607	0.013414
RS	39	2.650645	4.615388	772.496187	0.013054	0.013609
RS	40	2.894629	5.511069	670.024839	0.011323	0.011590
RS	41	3.160256	5.511069	694.124223	0.011730	0.011733
RS	42	3.449443	6.523438	607.490084	0.010266	0.010066
RS	43	3.764282	6.523438	629.375503	0.010636	0.010174
RS	44	4.107047	7.639173	556.671703	0.009407	0.008810
RS	45	4.480216	7.639173	576.457018	0.009742	0.008897
RS	46	4.886485	8.843723	515.365292	0.008709	0.007782
RS	47	5.328791	8.843723	533.125885	0.009009	0.007856
RS	48	5.810330	10.130619	481.055831	0.008129	0.006936
RS	49	6.334581	10.130619	496.833956	0.008396	0.007003
RS	50	6.905334	11.517135	450.896019	0.007620	0.006223
RS	51	7.526714	11.517135	464.726188	0.007853	0.006286
RS	52	8.203210	13.065946	421.736516	0.007127	0.005594
RS	53	8.939712	13.065946	433.699831	0.007329	0.005655
RS	54	9.741543	16.102582	362.322191	0.006123	0.004643
RS	55	10.614496	16.102582	373.562793	0.006313	0.004717
RS	56	11.564882	16.102582	383.295740	0.006477	0.004775
RS	57	12.599567	16.102582	391.218784	0.006611	0.004814
RS	58	13.726030	112.861765	58.512540	0.000989	0.000927
RS	59	14.952411	112.861765	63.173540	0.001068	0.000981
RS	60	16.287573	112.861765	68.154689	0.001152	0.001038
RS	61	17.741165	112.861765	73.468447	0.001242	0.001095
RS	62	19.323693	112.861765	79.125801	0.001337	0.001154
RS	63	21.046591	112.861765	6500.683766	0.109855	0.052424
PA	4+25*2+4+6 0.003367716 0.004866803 21.046591473 46.088778826 5.993268165 2.390724181 1.382554838 1.031094973 0.911506309 0.891411687 0.922953532 0.989263186 1.087373551 1.220437189 1.393677556 1.613756316 1.889755634 2.234496895 2.664273139 3.196080897 3.843834560 4.615388474 5.511068663 6.523438165 7.639173243 8.843723484 10.130619025 11.517134751 13.065946118 16.102582242 112.861764703
//
IT	5157
RD	6
LK	-76548.036231
QD	-838.481448 -> -616.760376
RI	0.0283266406
TR	0.002713	0.005170
MT	22.219816
MM	C_pi: 14.526243, n_recomb: 69150.025226
RS	0	0.000000	127.297063	4.692760	0.000068	0.000002
RS	1	0.008963	127.297063	5.113141	0.000074	0.000011
RS	2	0.018730	127.297063	5.571154	0.000081	0.000025
RS	3	0.029373	127.297063	6.070166	0.000088	0.000045
RS	4	0.040969	11.285206	74.566018	0.001078	0.000531
RS	5	0.053605	11.285206	81.157474	0.001174	0.000748
RS	6	0.067373	3.760003	264.737672	0.003828	0.002492
RS	7	0.082375	3.760003	287.278885	0.004154	0.003186
RS	8	0.098722	1.922676	608.038558	0.008793	0.006841
RS	9	0.116535	1.922676	656.189571	0.009489	0.008303
RS	10	0.135944	1.314229	1032.486660	0.014931	0.013249
RS	11	0.157092	1.314229	1106.341017	0.015999	0.015488
RS	12	0.180136	1.091917	1421.939679	0.020563	0.020147
RS	13	0.205246	1.091917	1512.719866	0.021876	0.022800
RS	14	0.232607	1.021656	1714.677214	0.024796	0.026009
RS	15	0.262420	1.021656	1812.424181	0.026210	0.028636
RS	16	0.294905	1.024118	1906.017523	0.027564	0.030122
RS	17	0.330302	1.024118	2003.409540	0.028972	0.032504
RS	18	0.368872	1.070454	2009.909737	0.029066	0.032492
RS	19	0.410899	1.070454	2102.310204	0.030402	0.034608
RS	20	0.456693	1.152378	2038.509827	0.029480	0.033388
RS	21	0.506592	1.152378	2123.294771	0.030706	0.035264
RS	22	0.560964	1.270342	2002.883234	0.028964	0.033082
RS	23	0.620209	1.270342	2078.984044	0.030065	0.034727
RS	24	0.684764	1.427961	1917.244013	0.027726	0.031840
RS	25	0.755106	1.427961	1984.707009	0.028701	0.033249
RS	26	0.831753	1.630871	1797.144955	0.025989	0.029917
RS	27	0.915270	1.630871	1856.664514	0.026850	0.031094
RS	28	1.006273	1.887546	1656.196809	0.023951	0.027538
RS	29	1.105434	1.887546	1708.756978	0.024711	0.028497
RS	30	1.213482	2.210534	1504.819730	0.021762	0.024889
RS	31	1.331215	2.210534	1551.476568	0.022436	0.025652
RS	32	1.459501	2.616180	1351.424973	0.019543	0.022132
RS	33	1.599286	2.616180	1393.159533	0.020147	0.022725
RS	34	1.751601	3.121907	1203.678715	0.017407	0.019417
RS	35	1.917568	3.121907	1241.285813	0.017951	0.019868
RS	36	2.098411	3.742386	1068.100029	0.015446	0.016876
RS	37	2.295464	3.742386	1102.146530	0.015938	0.017215
RS	38	2.510180	4.486303	948.936392	0.013723	0.014603
RS	39	2.744142	4.486303	979.796305	0.014169	0.014856
RS	40	2.999075	5.354381	847.770123	0.012260	0.012641
RS	41	3.276859	5.354381	875.689289	0.012664	0.012832
RS	42	3.579542	6.338478	764.053655	0.011049	0.010992
RS	43	3.909355	6.338478	789.197836	0.011413	0.011139
RS	44	4.268731	7.422979	695.849856	0.010063	0.009631
RS	45	4.660320	7.422979	718.326547	0.010388	0.009746
RS	46	5.087008	8.589288	640.434631	0.009262	0.008514
RS	47	5.551943	8.589288	660.299579	0.009549	0.008606
RS	48	6.058551	9.825268	594.574055	0.008598	0.007591
RS	49	6.610569	9.825268	611.842759	0.008848	0.007666
RS	50	7.212067	11.141279	554.561150	0.008020	0.006807
RS	51	7.867480	11.141279	569.247784	0.008232	0.006869
RS	52	8.581640	12.592410	516.278607	0.007466	0.006108
RS	53	9.359814	12.592410	528.478543	0.007642	0.006159
RS	54	10.207738	15.419309	442.253075	0.006396	0.005048
RS	55	11.131666	15.419309	453.760868	0.006562	0.005111
RS	56	12.138410	15.419309	463.062652	0.006696	0.005152
RS	57	13.235392	15.419309	469.784443	0.006794	0.005167
RS	58	14.430702	136.976960	55.328705	0.000800	0.000759
RS	59	15.733153	136.976960	59.894208	0.000866	0.000806
RS	60	17.152348	136.976960	64.797520	0.000937	0.000854
RS	61	18.698752	136.976960	70.056237	0.001013	0.000904
RS	62	20.383766	136.976960	75.687360	0.001095	0.000956
RS	63	22.219816	136.976960	7503.933982	0.108517	0.054873
PA	4+25*2+4+6 0.002712932 0.005170271 22.219816270 127.297062642 11.285206168 3.760002555 1.922675974 1.314228766 1.091916713 1.021656325 1.024118103 1.070453777 1.152377910 1.270341713 1.427960735 1.630871320 1.887546122 2.210533999 2.616179952 3.121907324 3.742386311 4.486303412 5.354381180 6.338477725 7.422978818 8.589287717 9.825268455 11.141278855 12.592409992 15.419308670 136.976959879
//
IT	5275
RD	7
LK	-76129.479426
QD	-690.943266 -> -522.863818
RI	0.0231034031
TR	0.002238	0.005402
MT	23.405169
MM	C_pi: 15.664728, n_recomb: 77558.588633
RS	0	0.000000	328.243948	2.052230	0.000026	0.000001
RS	1	0.009053	328.243948	2.238011	0.000029	0.000005
RS	2	0.018926	328.243948	2.440609	0.000031	0.000011
RS	3	0.029692	328.243948	2.661546	0.000034	0.000019
RS	4	0.041433	20.335259	46.836931	0.000604	0.000326
RS	5	0.054237	20.335259	51.045306	0.000658	0.000450
RS	6	0.068200	5.749629	196.560487	0.002534	0.001765
RS	7	0.083427	5.749629	213.771692	0.002756	0.002218
RS	8	0.100032	2.629156	507.352038	0.006542	0.005302
RS	9	0.118141	2.629156	549.341723	0.007083	0.006351
RS	10	0.137889	1.660115	939.153568	0.012109	0.010942
RS	11	0.159425	1.660115	1010.443718	0.013028	0.012693
RS	12	0.182911	1.303670	1379.793425	0.017790	0.017474
RS	13	0.208523	1.303670	1474.232350	0.019008	0.019709
RS	14	0.236454	1.171965	1746.621712	0.022520	0.023460
RS	15	0.266913	1.171965	1853.864017	0.023903	0.025816
RS	16	0.300129	1.141200	2014.955520	0.025980	0.028056
RS	17	0.336353	1.141200	2125.893795	0.027410	0.030295
RS	18	0.375856	1.166593	2188.454422	0.028217	0.031082
RS	19	0.418935	1.166593	2296.514493	0.029610	0.033134
RS	20	0.465914	1.233200	2274.501594	0.029326	0.032663
RS	21	0.517146	1.233200	2375.381453	0.030627	0.034520
RS	22	0.573016	1.338285	2281.396579	0.029415	0.032988
RS	23	0.633944	1.338285	2372.754818	0.030593	0.034640
RS	24	0.700388	1.483651	2222.291128	0.028653	0.032274
RS	25	0.772846	1.483651	2303.376751	0.029699	0.033709
RS	26	0.851865	1.673767	2113.428973	0.027249	0.030755
RS	27	0.938037	1.673767	2184.581700	0.028167	0.031970
RS	28	1.032010	1.916334	1970.311959	0.025404	0.028652
RS	29	1.134491	1.916334	2032.503275	0.026206	0.029656
RS	30	1.246249	2.223404	1805.861333	0.023284	0.026159
RS	31	1.368125	2.223404	1860.362646	0.023987	0.026969
RS	32	1.501034	2.611028	1631.401491	0.021034	0.023452
RS	33	1.645975	2.611028	1679.524206	0.021655	0.024093
RS	34	1.804037	3.096530	1457.838606	0.018797	0.020708
RS	35	1.976409	3.096530	1500.713585	0.019349	0.021205
RS	36	2.164386	3.694633	1294.873193	0.016695	0.018087
RS	37	2.369380	3.694633	1333.329754	0.017191	0.018469
RS	38	2.592933	4.414061	1149.309574	0.014819	0.015710
RS	39	2.836723	4.414061	1183.884629	0.015264	0.016001
RS	40	3.102584	5.255229	1024.348020	0.013207	0.013638
RS	41	3.392513	5.255229	1055.365837	0.013607	0.013860
RS	42	3.708690	6.208821	920.181913	0.011864	0.011885
RS	43	4.053489	6.208821	947.828737	0.012221	0.012056
RS	44	4.429504	7.256804	834.943695	0.010765	0.010432
RS	45	4.839558	7.256804	859.310947	0.011080	0.010563
RS	46	5.286735	8.376653	765.549542	0.009871	0.009236
RS	47	5.774395	8.376653	786.652813	0.010143	0.009336
RS	48	6.306203	9.550762	708.134991	0.009130	0.008243
RS	49	6.886154	9.550762	725.935863	0.009360	0.008318
RS	50	7.518609	10.782420	658.176555	0.008486	0.007395
RS	51	8.208320	10.782420	672.640204	0.008673	0.007447
RS	52	8.960470	12.117769	610.608459	0.007873	0.006629
RS	53	9.780712	12.117769	621.823539	0.008017	0.006662
RS	54	10.675210	14.687588	522.845302	0.006741	0.005475
RS	55	11.650687	14.687588	533.377788	0.006877	0.005519
RS	56	12.714474	14.687588	540.843152	0.006973	0.005534
RS	57	13.874565	14.687588	544.809147	0.007024	0.005516
RS	58	15.139678	160.496998	52.018919	0.000671	0.000638
RS	59	16.519323	160.496998	56.430767	0.000728	0.000679
RS	60	18.023865	160.496998	61.186706	0.000789	0.000721
RS	61	19.664614	160.496998	66.307724	0.000855	0.000765
RS	62	21.453900	160.496998	71.814881	0.000926	0.000811
RS	63	23.405169	160.496998	8285.598292	0.106830	0.056852
PA	4+25*2+4+6 0.002238197 0.005402180 23.405168674 328.243947795 20.335258618 5.749629457 2.629156382 1.660114722 1.303670201 1.171964839 1.141199965 1.166593160 1.233200069 1.338284622 1.483650657 1.673767048 1.916334290 2.223403998 2.611027811 3.096530453 3.694632854 4.414061406 5.255228904 6.208820745 7.256803925 8.376652723 9.550761825 10.782419676 12.117769238 14.687587937 160.496998032
//
IT	5459
RD	8
LK	-75810.035410
QD	-576.194443 -> -444.926823
RI	0.0193891276
TR	0.001879	0.005575
MT	24.640586
MM	C_pi: 16.626237, n_recomb: 84625.292051
RS	0	0.000000	783.554800	0.943593	0.000011	0.000000
RS	1	0.009142	783.554800	1.029868	0.000012	0.000002
RS	2	0.019119	783.554800	1.124033	0.000013	0.000005
RS	3	0.030009	783.554800	1.226809	0.000014	0.000009
RS	4	0.041894	34.813107	30.131807	0.000356	0.000211
RS	5	0.054865	34.813107	32.874792	0.000388	0.000287
RS	6	0.069022	8.500890	146.780053	0.001734	0.001300
RS	7	0.084474	8.500890	159.901218	0.001890	0.001605
RS	8	0.101338	3.519291	420.055696	0.004964	0.004220
RS	9	0.119743	3.519291	455.979954	0.005388	0.004984
RS	10	0.139832	2.069640	839.428655	0.009919	0.009191
RS	11	0.161756	2.069640	906.132243	0.010708	0.010572
RS	12	0.185685	1.544781	1306.355234	0.015437	0.015305
RS	13	0.211802	1.544781	1400.902993	0.016554	0.017196
RS	14	0.240305	1.339701	1726.825203	0.020406	0.021255
RS	15	0.271415	1.339701	1839.646409	0.021739	0.023364
RS	16	0.305369	1.271234	2059.304273	0.024334	0.026133
RS	17	0.342426	1.271234	2180.330021	0.025765	0.028227
RS	18	0.382871	1.274285	2296.653832	0.027139	0.029630
RS	19	0.427014	1.274285	2417.764747	0.028570	0.031612
RS	20	0.475192	1.325818	2440.218544	0.028836	0.031761
RS	21	0.527774	1.325818	2555.522650	0.030198	0.033593
RS	22	0.585163	1.419413	2494.236972	0.029474	0.032632
RS	23	0.647799	1.419413	2600.002671	0.030724	0.034287
RS	24	0.716160	1.554898	2469.333001	0.029180	0.032408
RS	25	0.790771	1.554898	2563.778916	0.030296	0.033863
RS	26	0.872202	1.735525	2380.951074	0.028135	0.031289
RS	27	0.961078	1.735525	2463.801324	0.029114	0.032534
RS	28	1.058078	1.968208	2245.214444	0.026531	0.029482
RS	29	1.163946	1.968208	2317.202335	0.027382	0.030520
RS	30	1.279492	2.264486	2076.608651	0.024539	0.027179
RS	31	1.405600	2.264486	2139.063387	0.025277	0.028025
RS	32	1.543237	2.640067	1888.774517	0.022319	0.024564
RS	33	1.693457	2.640067	1943.256992	0.022963	0.025240
RS	34	1.857409	3.112022	1695.581166	0.020036	0.021833
RS	35	2.036349	3.112022	1743.542437	0.020603	0.022364
RS	36	2.231647	3.694837	1509.909382	0.017842	0.019172
RS	37	2.444799	3.694837	1552.464137	0.018345	0.019583
RS	38	2.677436	4.396895	1341.314820	0.015850	0.016721
RS	39	2.931341	4.396895	1379.196735	0.016298	0.017039
RS	40	3.208456	5.217871	1194.905907	0.014120	0.014565
RS	41	3.510905	5.217871	1228.544038	0.014517	0.014808
RS	42	3.841002	6.146944	1071.899822	0.012666	0.012728
RS	43	4.201276	6.146944	1101.512795	0.013016	0.012915
RS	44	4.594485	7.163459	970.732261	0.011471	0.011198
RS	45	5.023639	7.163459	996.392503	0.011774	0.011339
RS	46	5.492026	8.240910	888.129492	0.010495	0.009934
RS	47	6.003231	8.240910	909.796582	0.010751	0.010036
RS	48	6.561169	9.356290	819.708053	0.009686	0.008881
RS	49	7.170112	9.356290	837.263183	0.009894	0.008949
RS	50	7.834722	10.505732	760.204385	0.008983	0.007976
RS	51	8.560089	10.505732	773.529676	0.009141	0.008013
RS	52	9.351767	11.725880	703.648514	0.008315	0.007151
RS	53	10.215817	11.725880	712.791783	0.008423	0.007160
RS	54	11.158856	14.029927	603.653318	0.007133	0.005919
RS	55	12.188105	14.029927	611.982488	0.007232	0.005937
RS	56	13.311444	14.029927	616.252990	0.007282	0.005919
RS	57	14.537475	14.029927	615.998024	0.007279	0.005861
RS	58	15.875587	183.352569	49.019405	0.000579	0.000550
RS	59	17.336024	183.352569	53.272707	0.000630	0.000586
RS	60	18.929969	183.352569	57.871386	0.000684	0.000624
RS	61	20.669628	183.352569	62.838771	0.000743	0.000664
RS	62	22.568321	183.352569	68.198776	0.000806	0.000706
RS	63	24.640586	183.352569	8893.779605	0.105096	0.058384
PA	4+25*2+4+6 0.001878754 0.005575011 24.640586303 783.554799841 34.813107281 8.500889573 3.519291363 2.069640169 1.544781355 1.339700697 1.271234003 1.274284656 1.325818031 1.419413124 1.554897514 1.735525134 1.968207718 2.264485751 2.640067009 3.112022319 3.694837216 4.396894751 5.217871120 6.146944279 7.163458501 8.240910456 9.356290164 10.505732094 11.725879978 14.029926540 183.352568785
//
IT	6215
RD	9
LK	-75558.619529
QD	-485.495745 -> -379.395223
RI	0.0166675061
TR	0.001596	0.005700
MT	25.945720
MM	C_pi: 17.448855, n_recomb: 90505.240198
RS	0	0.000000	1726.143256	0.461067	0.000005	0.000000
RS	1	0.009231	1726.143256	0.503638	0.000006	0.000001
RS	2	0.019314	1726.143256	0.550141	0.000006	0.000003
RS	3	0.030327	1726.143256	0.600939	0.000007	0.000004
RS	4	0.042357	56.435950	20.075186	0.000222	0.000144
RS	5	0.055498	56.435950	21.923799	0.000242	0.000193
RS	6	0.069852	12.125498	111.378071	0.001231	0.000994
RS	7	0.085530	12.125498	121.500353	0.001342	0.001205
RS	8	0.102656	4.603901	348.601743	0.003852	0.003444
RS	9	0.121363	4.603901	379.186405	0.004190	0.004010
RS	10	0.141797	2.542929	744.984724	0.008231	0.007847
RS	11	0.164116	2.542929	806.368832	0.008910	0.008946
RS	12	0.188496	1.813936	1219.986166	0.013480	0.013539
RS	13	0.215127	1.813936	1312.396219	0.014501	0.015148
RS	14	0.244215	1.523341	1675.961819	0.018518	0.019358
RS	15	0.275989	1.523341	1791.328299	0.019793	0.021252
RS	16	0.310696	1.412595	2058.606232	0.022746	0.024382
RS	17	0.348606	1.412595	2186.636291	0.024160	0.026341
RS	18	0.390016	1.391687	2350.886314	0.025975	0.028213
RS	19	0.435248	1.391687	2482.401253	0.027428	0.030123
RS	20	0.484656	1.427989	2547.912580	0.028152	0.030777
RS	21	0.538624	1.427989	2675.674900	0.029564	0.032583
RS	22	0.597574	1.510899	2649.277519	0.029272	0.032114
RS	23	0.661966	1.510899	2768.209548	0.030586	0.033772
RS	24	0.732301	1.638110	2662.164566	0.029414	0.032331
RS	25	0.809129	1.638110	2769.351929	0.030599	0.033808
RS	26	0.893049	1.811630	2600.112962	0.028729	0.031595
RS	27	0.984715	1.811630	2694.483287	0.029772	0.032870
RS	28	1.084842	2.037613	2478.776137	0.027388	0.030088
RS	29	1.194213	2.037613	2560.627955	0.028293	0.031160
RS	30	1.313678	2.327142	2313.296177	0.025560	0.027992
RS	31	1.444172	2.327142	2383.847721	0.026339	0.028872
RS	32	1.586711	2.695640	2118.936961	0.023412	0.025498
RS	33	1.742408	2.695640	2179.882765	0.024086	0.026205
RS	34	1.912476	3.159935	1912.078978	0.021127	0.022811
RS	35	2.098243	3.159935	1965.133253	0.021713	0.023370
RS	36	2.301158	3.734211	1708.573030	0.018878	0.020137
RS	37	2.522804	3.734211	1755.125159	0.019393	0.020574
RS	38	2.764909	4.426339	1520.738923	0.016803	0.017641
RS	39	3.029362	4.426339	1561.732581	0.017256	0.017979
RS	40	3.318227	5.235041	1355.739969	0.014980	0.015421
RS	41	3.633756	5.235041	1391.726705	0.015377	0.015681
RS	42	3.978410	6.147772	1216.013525	0.013436	0.013518
RS	43	4.354879	6.147772	1247.255285	0.013781	0.013715
RS	44	4.766099	7.141053	1100.495305	0.012159	0.011925
RS	45	5.215278	7.141053	1127.044897	0.012453	0.012070
RS	46	5.705919	8.184332	1005.873554	0.011114	0.010604
RS	47	6.241851	8.184332	1027.621508	0.011354	0.010703
RS	48	6.827253	9.249116	927.372012	0.010247	0.009500
RS	49	7.466692	9.249116	944.092854	0.010431	0.009557
RS	50	8.165157	10.324342	859.076315	0.009492	0.008545
RS	51	8.928095	10.324342	870.530041	0.009619	0.008562
RS	52	9.761458	11.436906	794.177604	0.008775	0.007669
RS	53	10.671747	11.436906	800.323065	0.008843	0.007649
RS	54	11.666063	13.482056	683.939224	0.007557	0.006377
RS	55	12.752162	13.482056	688.873375	0.007611	0.006363
RS	56	13.938517	13.482056	688.663744	0.007609	0.006305
RS	57	15.234381	13.482056	682.841826	0.007545	0.006199
RS	58	16.649863	205.332791	46.461606	0.000513	0.000485
RS	59	18.196006	205.332791	50.573280	0.000559	0.000518
RS	60	19.884869	205.332791	55.029861	0.000608	0.000553
RS	61	21.729628	205.332791	59.856394	0.000661	0.000589
RS	62	23.744672	205.332791	65.078908	0.000719	0.000628
RS	63	25.945720	205.332791	9356.304924	0.103379	0.059543
PA	4+25*2+4+6 0.001595872 0.005699636 25.945720125 1726.143255748 56.435949738 12.125498181 4.603901307 2.542928721 1.813936129 1.523341377 1.412595041 1.391686559 1.427989340 1.510899074 1.638110013 1.811629885 2.037612748 2.327141701 2.695640357 3.159935383 3.734211160 4.426339441 5.235040702 6.147772313 7.141052540 8.184332474 9.249115539 10.324342260 11.436905792 13.482056474 205.332791082
//
IT	6223
RD	10
LK	-75353.710628
QD	-412.083704 -> -323.215232
RI	0.0145911996
TR	0.001366	0.005786
MT	27.323059
MM	C_pi: 18.150619, n_recomb: 95322.507180
RS	0	0.000000	3519.170744	0.239859	0.000003	0.000000
RS	1	0.009320	3519.170744	0.262221	0.000003	0.000001
RS	2	0.019509	3519.170744	0.286669	0.000003	0.000001
RS	3	0.030647	3519.170744	0.313396	0.000003	0.000002
RS	4	0.042824	86.571397	13.926496	0.000146	0.000103
RS	5	0.056135	86.571397	15.222631	0.000160	0.000136
RS	6	0.070687	16.679608	86.328481	0.000906	0.000786
RS	7	0.086596	16.679608	94.284815	0.000989	0.000938
RS	8	0.103987	5.886647	291.444033	0.003057	0.002875
RS	9	0.122999	5.886647	317.550250	0.003331	0.003301
RS	10	0.143782	3.079667	659.988308	0.006924	0.006797
RS	11	0.166503	3.079667	716.000180	0.007511	0.007680
RS	12	0.191342	2.110442	1130.402272	0.011859	0.012083
RS	13	0.218495	2.110442	1219.330363	0.012792	0.013462
RS	14	0.248180	1.722216	1606.953964	0.016858	0.017720
RS	15	0.280631	1.722216	1722.594336	0.018071	0.019427
RS	16	0.316106	1.564570	2026.610706	0.021261	0.022797
RS	17	0.354888	1.564570	2159.021441	0.022650	0.024631
RS	18	0.397284	1.517920	2364.002733	0.024800	0.026858
RS	19	0.443632	1.517920	2503.420502	0.026263	0.028700
RS	20	0.494299	1.538540	2608.423680	0.027364	0.029764
RS	21	0.549689	1.538540	2746.577241	0.028814	0.031544
RS	22	0.610241	1.611131	2754.760954	0.028899	0.031493
RS	23	0.676436	1.611131	2885.372168	0.030270	0.033157
RS	24	0.748801	1.731094	2806.285955	0.029440	0.032107
RS	25	0.827911	1.731094	2925.307015	0.030689	0.033607
RS	26	0.914394	1.899155	2773.872610	0.029100	0.031729
RS	27	1.008937	1.899155	2879.333545	0.030206	0.033039
RS	28	1.112292	2.120749	2671.839241	0.028029	0.030517
RS	29	1.225279	2.120749	2763.454363	0.028991	0.031627
RS	30	1.348797	2.406563	2515.189262	0.026386	0.028640
RS	31	1.483827	2.406563	2593.911968	0.027212	0.029556
RS	32	1.631442	2.771833	2320.120345	0.024340	0.026283
RS	33	1.792816	2.771833	2387.653048	0.025048	0.027023
RS	34	1.969229	3.233207	2105.008576	0.022083	0.023663
RS	35	2.162085	3.233207	2163.248150	0.022694	0.024251
RS	36	2.372914	3.804595	1888.348593	0.019810	0.021000
RS	37	2.603394	3.804595	1938.923348	0.020341	0.021461
RS	38	2.855355	4.493304	1685.112142	0.017678	0.018477
RS	39	3.130798	4.493304	1729.169813	0.018140	0.018835
RS	40	3.431914	5.297000	1504.554223	0.015784	0.016213
RS	41	3.761094	5.297000	1542.775590	0.016185	0.016487
RS	42	4.120954	6.201269	1350.459586	0.014167	0.014258
RS	43	4.514353	6.201269	1383.156362	0.014510	0.014464
RS	44	4.944418	7.179687	1222.406742	0.012824	0.012614
RS	45	5.414566	7.179687	1249.611478	0.013109	0.012761
RS	46	5.928532	8.197515	1117.189347	0.011720	0.011246
RS	47	6.490401	8.197515	1138.711681	0.011946	0.011341
RS	48	7.104637	9.220705	1029.754008	0.010803	0.010099
RS	49	7.776121	9.220705	1045.236061	0.010965	0.010143
RS	50	8.510188	10.230947	953.633727	0.010004	0.009104
RS	51	9.312671	10.230947	962.670689	0.010099	0.009098
RS	52	10.189947	11.245236	881.261436	0.009245	0.008184
RS	53	11.148986	11.245236	883.662352	0.009270	0.008130
RS	54	12.197409	13.043031	763.068791	0.008005	0.006848
RS	55	13.343547	13.043031	763.482125	0.008009	0.006796
RS	56	14.596507	13.043031	757.610723	0.007948	0.006691
RS	57	15.966245	13.043031	745.024381	0.007816	0.006530
RS	58	17.463644	226.087095	44.373578	0.000466	0.000437
RS	59	19.100604	226.087095	48.369696	0.000507	0.000468
RS	60	20.890130	226.087095	52.710208	0.000553	0.000500
RS	61	22.846444	226.087095	57.421520	0.000602	0.000535
RS	62	24.985089	226.087095	62.531335	0.000656	0.000571
RS	63	27.323059	226.087095	9692.735870	0.101684	0.060413
PA	4+25*2+4+6 0.001365678 0.005786225 27.323058713 3519.170743523 86.571396839 16.679608121 5.886646896 3.079667265 2.110441725 1.722215632 1.564570023 1.517920369 1.538540184 1.611131352 1.731093553 1.899155414 2.120748513 2.406562833 2.771832630 3.233207007 3.804595137 4.493303815 5.297000420 6.201269006 7.179687022 8.197515436 9.220705347 10.230947458 11.245235617 13.043031016 226.087095360
//
IT	5249
RD	11
LK	-75180.747125
QD	-351.058385 -> -274.211966
RI	0.0129321363
TR	0.001174	0.005844
MT	28.757969
MM	C_pi: 18.733733, n_recomb: 99164.339643
RS	0	0.000000	6682.036592	0.132384	0.000001	0.000000
RS	1	0.009409	6682.036592	0.144843	0.000001	0.000000
RS	2	0.019703	6682.036592	0.158476	0.000002	0.000001
RS	3	0.030965	6682.036592	0.173392	0.000002	0.000001
RS	4	0.043287	125.855001	10.071916	0.000102	0.000078
RS	5	0.056769	125.855001	11.018771	0.000111	0.000101
RS	6	0.071519	22.149868	68.473146	0.000691	0.000642
RS	7	0.087656	22.149868	74.862144	0.000755	0.000754
RS	8	0.105312	7.364107	245.949517	0.002480	0.002450
RS	9	0.124629	7.364107	268.367969	0.002706	0.002774
RS	10	0.145764	3.679302	585.029716	0.005900	0.005963
RS	11	0.168887	3.679302	635.920485	0.006413	0.006678
RS	12	0.194186	2.434196	1042.166879	0.010509	0.010868
RS	13	0.221865	2.434196	1126.822911	0.011363	0.012057
RS	14	0.252148	1.936267	1527.296268	0.015402	0.016291
RS	15	0.285281	1.936267	1641.493205	0.016553	0.017837
RS	16	0.321531	1.727004	1972.250800	0.019889	0.021356
RS	17	0.361191	1.727004	2106.811810	0.021246	0.023079
RS	18	0.404584	1.652649	2345.079557	0.023648	0.025570
RS	19	0.452058	1.652649	2490.076522	0.025111	0.027349
RS	20	0.504000	1.656852	2630.031780	0.026522	0.028743
RS	21	0.560828	1.656852	2776.487490	0.027999	0.030500
RS	22	0.623004	1.719118	2817.536732	0.028413	0.030807
RS	23	0.691029	1.719118	2958.174336	0.029831	0.032477
RS	24	0.765454	1.832370	2906.819390	0.029313	0.031774
RS	25	0.846882	1.832370	3036.528997	0.030621	0.033301
RS	26	0.935971	1.996021	2905.588769	0.029301	0.031731
RS	27	1.033443	1.996021	3021.467926	0.030469	0.033079
RS	28	1.140085	2.214791	2826.187099	0.028500	0.030808
RS	29	1.256761	2.214791	2927.264270	0.029519	0.031959
RS	30	1.384414	2.499045	2682.787673	0.027054	0.029153
RS	31	1.524078	2.499045	2769.623092	0.027930	0.030109
RS	32	1.676883	2.863903	2491.900878	0.025129	0.026948
RS	33	1.844064	2.863903	2566.083246	0.025877	0.027724
RS	34	2.026975	3.325918	2273.359881	0.022925	0.024411
RS	35	2.227096	3.325918	2336.878057	0.023566	0.025029
RS	36	2.446045	3.898772	2047.920784	0.020652	0.021777
RS	37	2.685595	3.898772	2102.590046	0.021203	0.022263
RS	38	2.947683	4.589214	1833.009961	0.018485	0.019245
RS	39	3.234430	4.589214	1880.161425	0.018960	0.019623
RS	40	3.548157	5.393803	1639.941642	0.016538	0.016950
RS	41	3.891401	5.393803	1680.381784	0.016945	0.017239
RS	42	4.266940	6.296177	1473.909974	0.014863	0.014955
RS	43	4.677812	6.296177	1508.001748	0.015207	0.015170
RS	44	5.127341	7.266871	1335.247739	0.013465	0.013270
RS	45	5.619166	7.266871	1363.001481	0.013745	0.013420
RS	46	6.157265	8.266859	1220.973444	0.012313	0.011864
RS	47	6.745992	8.266859	1242.107089	0.012526	0.011954
RS	48	7.390110	9.256462	1125.868310	0.011354	0.010682
RS	49	8.094832	9.256462	1139.867076	0.011495	0.010712
RS	50	8.865858	10.210076	1043.012806	0.010518	0.009653
RS	51	9.709429	10.210076	1049.263014	0.010581	0.009623
RS	52	10.632368	11.134722	964.170502	0.009723	0.008696
RS	53	11.642144	11.134722	962.261326	0.009704	0.008607
RS	54	12.746926	12.696648	840.461768	0.008475	0.007333
RS	55	13.955654	12.696648	835.319963	0.008424	0.007236
RS	56	15.278108	12.696648	822.734273	0.008297	0.007078
RS	57	16.724987	12.696648	802.357652	0.008091	0.006856
RS	58	18.307999	245.061632	42.752337	0.000431	0.000402
RS	59	20.039951	245.061632	46.662906	0.000471	0.000431
RS	60	21.934858	245.061632	50.918249	0.000513	0.000462
RS	61	24.008050	245.061632	55.545929	0.000560	0.000495
RS	62	26.276303	245.061632	60.575061	0.000611	0.000530
RS	63	28.757969	245.061632	9916.301028	0.099999	0.061073
PA	4+25*2+4+6 0.001173576 0.005844436 28.757969044 6682.036591658 125.855001214 22.149867552 7.364107473 3.679301986 2.434196451 1.936267331 1.727003817 1.652648657 1.656851732 1.719118113 1.832369631 1.996020715 2.214790875 2.499045262 2.863903143 3.325917932 3.898772451 4.589214008 5.393802906 6.296176733 7.266870932 8.266858966 9.256462119 10.210076032 11.134722454 12.696647650 245.061632007
//
IT	6778
RD	12
LK	-75030.274534
QD	-299.094546 -> -231.068736
RI	0.0115431046
TR	0.001011	0.005883
MT	30.219109
MM	C_pi: 19.187745, n_recomb: 102077.508074
RS	0	0.000000	11586.104793	0.079182	0.000001	0.000000
RS	1	0.009495	11586.104793	0.086702	0.000001	0.000000
RS	2	0.019890	11586.104793	0.094937	0.000001	0.000000
RS	3	0.031273	11586.104793	0.103954	0.000001	0.000001
RS	4	0.043737	173.604241	7.596458	0.000074	0.000061
RS	5	0.057384	173.604241	8.317369	0.000081	0.000079
RS	6	0.072327	28.439056	55.577603	0.000544	0.000539
RS	7	0.088689	28.439056	60.820825	0.000596	0.000625
RS	8	0.106604	9.023498	209.604256	0.002053	0.002126
RS	9	0.126220	9.023498	228.996979	0.002243	0.002377
RS	10	0.147698	4.340578	519.260331	0.005087	0.005290
RS	11	0.171216	4.340578	565.384979	0.005539	0.005873
RS	12	0.196967	2.785322	957.101428	0.009376	0.009838
RS	13	0.225162	2.785322	1037.010933	0.010159	0.010871
RS	14	0.256035	2.165645	1441.156140	0.014118	0.015031
RS	15	0.289839	2.165645	1552.560981	0.015210	0.016438
RS	16	0.326852	1.899929	1901.078310	0.018624	0.020038
RS	17	0.367379	1.899929	2035.843480	0.019944	0.021660
RS	18	0.411755	1.795688	2300.161628	0.022533	0.024346
RS	19	0.460343	1.795688	2448.550172	0.023987	0.026065
RS	20	0.513545	1.782472	2618.507451	0.025652	0.027728
RS	21	0.571798	1.782472	2771.154736	0.027148	0.029461
RS	22	0.635582	1.834055	2842.579281	0.027847	0.030075
RS	23	0.705422	1.834055	2991.441650	0.029306	0.031750
RS	24	0.781893	1.940700	2967.619407	0.029072	0.031359
RS	25	0.865624	1.940700	3106.646169	0.030434	0.032913
RS	26	0.957305	2.100457	2997.890301	0.029369	0.031630
RS	27	1.057691	2.100457	3123.264584	0.030597	0.033017
RS	28	1.167608	2.317323	2943.288774	0.028834	0.030985
RS	29	1.287961	2.317323	3053.295311	0.029912	0.032181
RS	30	1.419742	2.601381	2816.588224	0.027593	0.029555
RS	31	1.564033	2.601381	2911.293644	0.028520	0.030556
RS	32	1.722025	2.967685	2634.046141	0.025804	0.027511
RS	33	1.895017	2.967685	2714.814934	0.026596	0.028327
RS	34	2.084435	3.432776	2416.405518	0.023672	0.025071
RS	35	2.291836	3.432776	2485.225932	0.024346	0.025724
RS	36	2.518929	4.010121	2186.292803	0.021418	0.022481
RS	37	2.767583	4.010121	2245.105009	0.021994	0.022996
RS	38	3.039846	4.705948	1963.318480	0.019234	0.019955
RS	39	3.337959	4.705948	2013.605515	0.019726	0.020355
RS	40	3.664376	5.515680	1760.771620	0.017249	0.017642
RS	41	4.021785	5.515680	1803.453645	0.017667	0.017947
RS	42	4.413128	6.420962	1585.275014	0.015530	0.015618
RS	43	4.841627	6.420962	1620.762799	0.015878	0.015843
RS	44	5.310810	7.389247	1437.992510	0.014087	0.013901
RS	45	5.824540	7.389247	1466.270907	0.014364	0.014055
RS	46	6.387045	8.377191	1316.267832	0.012895	0.012465
RS	47	7.002958	8.377191	1336.953709	0.013097	0.012549
RS	48	7.677349	9.339442	1214.826782	0.011901	0.011254
RS	49	8.415770	9.339442	1227.226526	0.012022	0.011270
RS	50	9.224300	10.243106	1126.398457	0.011035	0.010197
RS	51	10.109596	10.243106	1129.647101	0.011067	0.010141
RS	52	11.078946	11.085217	1042.174829	0.010210	0.009210
RS	53	12.140332	11.085217	1035.567251	0.010145	0.009081
RS	54	13.302491	12.421194	915.433789	0.008968	0.007834
RS	55	14.574991	12.421194	903.822841	0.008854	0.007686
RS	56	15.968309	12.421194	883.628881	0.008656	0.007469
RS	57	17.493915	12.421194	854.635092	0.008372	0.007180
RS	58	19.164370	261.479776	41.589848	0.000407	0.000377
RS	59	20.993427	261.479776	45.446710	0.000445	0.000405
RS	60	22.996143	261.479776	49.650120	0.000486	0.000435
RS	61	25.189008	261.479776	54.228689	0.000531	0.000467
RS	62	27.590074	261.479776	59.212780	0.000580	0.000500
RS	63	30.219109	261.479776	10034.499834	0.098303	0.061586
PA	4+25*2+4+6 0.001011171 0.005883240 30.219109437 11586.104792538 173.604240516 28.439056438 9.023497767 4.340578320 2.785322411 2.165644714 1.899928849 1.795688152 1.782472303 1.834054695 1.940700305 2.100456928 2.317323403 2.601380869 2.967685137 3.432775721 4.010121093 4.705948192 5.515679999 6.420962294 7.389246633 8.377191065 9.339442031 10.243106058 11.085217148 12.421193653 261.479775801
//
IT	8459
RD	13
LK	-74896.637776
QD	-254.105628 -> -193.231581
RI	0.0103362118
TR	0.000874	0.005910
MT	31.667976
MM	C_pi: 19.501930, n_recomb: 104099.158168
RS	0	0.000000	18787.902214	0.050166	0.000000	0.000000
RS	1	0.009576	18787.902214	0.054972	0.000001	0.000000
RS	2	0.020068	18787.902214	0.060237	0.000001	0.000000
RS	3	0.031566	18787.902214	0.066008	0.000001	0.000001
RS	4	0.044164	227.852192	5.964019	0.000057	0.000050
RS	5	0.057969	227.852192	6.534978	0.000063	0.000064
RS	6	0.073095	35.339530	46.158825	0.000443	0.000466
RS	7	0.089670	35.339530	50.556581	0.000486	0.000534
RS	8	0.107832	10.839196	180.413773	0.001733	0.001878
RS	9	0.127734	10.839196	197.321772	0.001896	0.002073
RS	10	0.149541	5.059826	461.655334	0.004435	0.004742
RS	11	0.173436	5.059826	503.402082	0.004836	0.005220
RS	12	0.199619	3.163152	876.168492	0.008417	0.008961
RS	13	0.228310	3.163152	951.070799	0.009136	0.009861
RS	14	0.259747	2.410178	1351.388414	0.012982	0.013916
RS	15	0.294196	2.410178	1458.938023	0.014015	0.015199
RS	16	0.331942	2.083153	1817.272394	0.017457	0.018830
RS	17	0.373304	2.083153	1950.541845	0.018737	0.020359
RS	18	0.418626	1.946712	2234.029646	0.021461	0.023184
RS	19	0.468288	1.946712	2383.759811	0.022899	0.024844
RS	20	0.522705	1.914858	2578.613725	0.024771	0.026724
RS	21	0.582333	1.914858	2735.348243	0.026276	0.028433
RS	22	0.647671	1.955119	2834.130426	0.027225	0.029311
RS	23	0.719266	1.955119	2989.303267	0.028716	0.030990
RS	24	0.797716	2.054920	2992.079109	0.028743	0.030879
RS	25	0.883678	2.054920	3138.855653	0.030153	0.032459
RS	26	0.977872	2.210856	3053.209635	0.029330	0.031442
RS	27	1.081085	2.210856	3186.920373	0.030614	0.032868
RS	28	1.194182	2.426209	3024.608636	0.029055	0.031067
RS	29	1.318109	2.426209	3142.776866	0.030190	0.032309
RS	30	1.453902	2.710780	2917.213494	0.028023	0.029863
RS	31	1.602698	2.710780	3019.341131	0.029004	0.030910
RS	32	1.765743	3.079604	2746.509554	0.026384	0.027986
RS	33	1.944400	3.079604	2833.642486	0.027221	0.028845
RS	34	2.140165	3.549227	2533.652117	0.024339	0.025656
RS	35	2.354676	3.549227	2607.687992	0.025050	0.026346
RS	36	2.589728	4.132944	2302.689716	0.022120	0.023123
RS	37	2.847287	4.132944	2365.627235	0.022725	0.023669
RS	38	3.129509	4.836463	2075.128307	0.019934	0.020614
RS	39	3.438756	4.836463	2128.563010	0.020447	0.021040
RS	40	3.777616	5.654056	1866.095122	0.017926	0.018295
RS	41	4.148924	5.654056	1911.041934	0.018358	0.018619
RS	42	4.555786	6.565396	1683.611456	0.016173	0.016252
RS	43	5.001609	6.565396	1720.521748	0.016528	0.016489
RS	44	5.490122	7.534835	1529.730453	0.014695	0.014511
RS	45	6.025413	7.534835	1558.559239	0.014972	0.014669
RS	46	6.611962	8.514729	1402.207871	0.013470	0.013050
RS	47	7.254677	8.514729	1422.463135	0.013665	0.013131
RS	48	7.958937	9.454127	1295.808733	0.012448	0.011817
RS	49	8.730634	9.454127	1306.600306	0.012551	0.011819
RS	50	9.576226	10.312932	1203.014555	0.011556	0.010738
RS	51	10.502789	10.312932	1203.188661	0.011558	0.010656
RS	52	11.518076	11.078303	1114.548029	0.010707	0.009725
RS	53	12.630585	11.078303	1103.032705	0.010596	0.009557
RS	54	13.849623	12.197243	987.211672	0.009483	0.008351
RS	55	15.185392	12.197243	968.379195	0.009302	0.008147
RS	56	16.649070	12.197243	939.881802	0.009029	0.007865
RS	57	18.252906	12.197243	901.678776	0.008662	0.007504
RS	58	20.010318	274.547253	40.877175	0.000393	0.000360
RS	59	21.936015	274.547253	44.713068	0.000430	0.000387
RS	60	24.046111	274.547253	48.898968	0.000470	0.000417
RS	61	26.358262	274.547253	53.464461	0.000514	0.000448
RS	62	28.891817	274.547253	58.441050	0.000561	0.000482
RS	63	31.667976	274.547253	10053.878910	0.096580	0.061999
PA	4+25*2+4+6 0.000874108 0.005909705 31.667976128 18787.902214039 227.852192354 35.339529959 10.839196090 5.059826457 3.163151835 2.410178055 2.083152698 1.946711961 1.914857813 1.955118894 2.054920332 2.210855633 2.426208714 2.710779954 3.079603828 3.549227102 4.132943901 4.836463153 5.654056460 6.565395919 7.534834543 8.514728621 9.454126921 10.312931919 11.078303265 12.197243384 274.547253007
//
IT	10879
RD	14
LK	-74777.090771
QD	-214.936779 -> -160.667325
RI	0.0092735439
TR	0.000760	0.005927
MT	33.079747
MM	C_pi: 19.685498, n_recomb: 105318.554774
RS	0	0.000000	27746.025963	0.034616	0.000000	0.000000
RS	1	0.009651	27746.025963	0.037958	0.000000	0.000000
RS	2	0.020234	27746.025963	0.041622	0.000000	0.000000
RS	3	0.031838	27746.025963	0.045641	0.000000	0.000000
RS	4	0.044562	284.478363	4.881211	0.000046	0.000043
RS	5	0.058515	284.478363	5.352269	0.000051	0.000055
RS	6	0.073813	42.486276	39.289421	0.000373	0.000415
RS	7	0.090589	42.486276	43.065784	0.000409	0.000470
RS	8	0.108983	12.763126	157.045498	0.001491	0.001688
RS	9	0.129153	12.763126	171.928203	0.001632	0.001842
RS	10	0.151269	5.827710	411.689980	0.003909	0.004297
RS	11	0.175520	5.827710	449.492536	0.004268	0.004691
RS	12	0.202111	3.564873	800.681919	0.007602	0.008214
RS	13	0.231269	3.564873	870.542243	0.008266	0.009003
RS	14	0.263240	2.668530	1261.305021	0.011976	0.012931
RS	15	0.298298	2.668530	1364.272251	0.012954	0.014106
RS	16	0.336739	2.275814	1725.657457	0.016385	0.017729
RS	17	0.378890	2.275814	1856.071202	0.017623	0.019170
RS	18	0.425109	2.105001	2152.386515	0.020437	0.022090
RS	19	0.475789	2.105001	2301.674252	0.021854	0.023692
RS	20	0.531360	2.053270	2516.315949	0.023892	0.025746
RS	21	0.592295	2.053270	2675.185095	0.025401	0.027426
RS	22	0.659110	2.081465	2797.875278	0.026566	0.028531
RS	23	0.732374	2.081465	2957.475789	0.028081	0.030210
RS	24	0.812710	2.174006	2985.209653	0.028345	0.030351
RS	25	0.900798	2.174006	3138.100226	0.029796	0.031952
RS	26	0.997388	2.325973	3075.621518	0.029203	0.031183
RS	27	1.103301	2.325973	3216.376708	0.030540	0.032646
RS	28	1.219435	2.539907	3073.229826	0.029180	0.031066
RS	29	1.346778	2.539907	3198.631347	0.030371	0.032353
RS	30	1.486411	2.825328	2986.808672	0.028360	0.030085
RS	31	1.639521	2.825328	3095.754294	0.029394	0.031179
RS	32	1.807407	3.197277	2830.637336	0.026877	0.028382
RS	33	1.991497	3.197277	2923.780836	0.027761	0.029285
RS	34	2.193354	3.672315	2625.825556	0.024932	0.026169
RS	35	2.414693	3.672315	2704.893334	0.025683	0.026899
RS	36	2.657394	4.263603	2397.388685	0.022763	0.023704
RS	37	2.923519	4.263603	2464.372324	0.023399	0.024283
RS	38	3.215329	4.976327	2168.421009	0.020589	0.021225
RS	39	3.535302	4.976327	2224.985157	0.021126	0.021677
RS	40	3.886156	5.803626	1955.705983	0.018569	0.018908
RS	41	4.270873	5.803626	2002.937088	0.019018	0.019253
RS	42	4.692720	6.723198	1768.610973	0.016793	0.016855
RS	43	5.155281	6.723198	1806.990380	0.017157	0.017106
RS	44	5.662484	7.696360	1610.093986	0.015288	0.015097
RS	45	6.218640	7.696360	1639.542196	0.015567	0.015262
RS	46	6.828472	8.671248	1478.389576	0.014037	0.013619
RS	47	7.497161	8.671248	1498.300459	0.014226	0.013698
RS	48	8.230387	9.591416	1368.392632	0.012993	0.012369
RS	49	9.034380	9.591416	1377.666751	0.013081	0.012359
RS	50	9.915968	10.409735	1272.433252	0.012082	0.011273
RS	51	10.882641	10.409735	1269.597820	0.012055	0.011166
RS	52	11.942610	11.103740	1180.864809	0.011212	0.010241
RS	53	13.104881	11.103740	1164.415723	0.011056	0.010032
RS	54	14.379326	12.015162	1055.203823	0.010019	0.008883
RS	55	15.776772	12.015162	1028.604731	0.009767	0.008616
RS	56	17.309090	12.015162	991.345546	0.009413	0.008264
RS	57	18.989296	12.015162	943.602301	0.008960	0.007827
RS	58	20.831665	283.917234	40.592189	0.000385	0.000350
RS	59	22.851847	283.917234	44.439515	0.000422	0.000377
RS	60	25.067003	283.917234	48.642143	0.000462	0.000407
RS	61	27.495950	283.917234	53.230602	0.000505	0.000438
RS	62	30.159323	283.917234	58.237461	0.000553	0.000472
RS	63	33.079747	283.917234	9988.330641	0.094839	0.062338
PA	4+25*2+4+6 0.000760024 0.005927177 33.079747171 27746.025963100 284.478362522 42.486275980 12.763126364 5.827710153 3.564872791 2.668530243 2.275813966 2.105000569 2.053269994 2.081465238 2.174005945 2.325973089 2.539906589 2.825328281 3.197277432 3.672314752 4.263602813 4.976327300 5.803626015 6.723198189 7.696360058 8.671247994 9.591415959 10.409735276 11.103740047 12.015161685 283.917233578
//
IT	10482
RD	15
LK	-74670.903778
QD	-181.044308 -> -133.402065
RI	0.0083549074
TR	0.000667	0.005936
MT	34.454717
MM	C_pi: 19.775618, n_recomb: 105914.431044
RS	0	0.000000	41828.131178	0.023253	0.000000	0.000000
RS	1	0.009722	41828.131178	0.025515	0.000000	0.000000
RS	2	0.020389	41828.131178	0.027996	0.000000	0.000000
RS	3	0.032093	41828.131178	0.030719	0.000000	0.000000
RS	4	0.044936	337.137992	4.181843	0.000039	0.000039
RS	5	0.059026	337.137992	4.588402	0.000043	0.000049
RS	6	0.074487	49.365697	34.377475	0.000325	0.000381
RS	7	0.091450	49.365697	37.708058	0.000356	0.000427
RS	8	0.110063	14.716031	138.677014	0.001309	0.001548
RS	9	0.130486	14.716031	151.947602	0.001435	0.001670
RS	10	0.152894	6.625946	369.338395	0.003487	0.003941
RS	11	0.177480	6.625946	403.702697	0.003812	0.004267
RS	12	0.204456	3.984114	732.506295	0.006916	0.007589
RS	13	0.234056	3.984114	797.557394	0.007530	0.008282
RS	14	0.266533	2.937541	1175.018228	0.011094	0.012077
RS	15	0.302167	2.937541	1273.100371	0.012020	0.013154
RS	16	0.341266	2.475960	1632.296794	0.015411	0.016742
RS	17	0.384166	2.475960	1758.981526	0.016608	0.018101
RS	18	0.431236	2.269160	2062.667789	0.019475	0.021080
RS	19	0.482883	2.269160	2210.189198	0.020868	0.022623
RS	20	0.539551	2.196601	2439.761597	0.023035	0.024812
RS	21	0.601728	2.196601	2599.185009	0.024540	0.026460
RS	22	0.669951	2.212141	2742.032301	0.025889	0.027758
RS	23	0.744805	2.212141	2904.433087	0.027422	0.029430
RS	24	0.826937	2.297077	2954.777137	0.027898	0.029794
RS	25	0.917054	2.297077	3112.285857	0.029385	0.031411
RS	26	1.015933	2.444925	3072.102294	0.029006	0.030871
RS	27	1.124424	2.444925	3218.656085	0.030389	0.032366
RS	28	1.243462	2.657488	3095.128767	0.029223	0.030996
RS	29	1.374074	2.657488	3226.818683	0.030466	0.032324
RS	30	1.517384	2.944028	3030.271148	0.028611	0.030231
RS	31	1.674626	2.944028	3145.383381	0.029697	0.031369
RS	32	1.847155	3.319602	2890.302702	0.027289	0.028701
RS	33	2.036458	3.319602	2989.051077	0.028221	0.029647
RS	34	2.244165	3.800823	2695.884545	0.025453	0.026611
RS	35	2.472064	3.800823	2779.760351	0.026245	0.027380
RS	36	2.722121	4.400747	2472.608059	0.023345	0.024222
RS	37	2.996488	4.400747	2543.536932	0.024015	0.024835
RS	38	3.297529	5.124044	2244.845888	0.021195	0.021781
RS	39	3.627837	5.124044	2304.518968	0.021758	0.022261
RS	40	3.990258	5.962773	2030.824209	0.019174	0.019477
RS	41	4.387913	5.962773	2080.374922	0.019642	0.019844
RS	42	4.824229	6.892688	1841.175840	0.017384	0.017421
RS	43	5.302963	6.892688	1881.103705	0.017761	0.017687
RS	44	5.828240	7.872123	1679.756717	0.015860	0.015654
RS	45	6.404584	7.872123	1709.943124	0.016145	0.015826
RS	46	7.036961	8.845062	1545.325040	0.014590	0.014164
RS	47	7.730817	8.845062	1565.046651	0.014777	0.014242
RS	48	8.492130	9.749749	1432.964645	0.013529	0.012902
RS	49	9.327458	9.749749	1440.905806	0.013604	0.012881
RS	50	10.243996	10.532191	1334.944255	0.012604	0.011795
RS	51	11.249641	10.532191	1329.291473	0.012551	0.011664
RS	52	12.353055	11.160576	1241.342890	0.011720	0.010750
RS	53	13.563742	11.160576	1220.104821	0.011520	0.010499
RS	54	14.892133	11.875396	1119.347781	0.010568	0.009421
RS	55	16.349670	11.875396	1084.662654	0.010241	0.009088
RS	56	17.948909	11.875396	1038.422742	0.009804	0.008662
RS	57	19.703627	11.875396	981.053025	0.009263	0.008146
RS	58	21.628938	289.997980	40.686717	0.000384	0.000346
RS	59	23.741428	289.997980	44.575447	0.000421	0.000373
RS	60	26.059295	289.997980	48.826632	0.000461	0.000403
RS	61	28.602505	289.997980	53.471746	0.000505	0.000435
RS	62	31.392966	289.997980	58.544384	0.000553	0.000469
RS	63	34.454717	289.997980	9863.445388	0.093127	0.062616
PA	4+25*2+4+6 0.000666803 0.005935507 34.454716754 41828.131177517 337.137991908 49.365697306 14.716030724 6.625946454 3.984114028 2.937540937 2.475959576 2.269159893 2.196600762 2.212140665 2.297077174 2.444925318 2.657488050 2.944027758 3.319601592 3.800822882 4.400746641 5.124043745 5.962773456 6.892688166 7.872123079 8.845062491 9.749748606 10.532190954 11.160576407 11.875396008 289.997979759
//
IT	12281
RD	16
LK	-74578.178243
QD	-152.142080 -> -111.112878
RI	0.0075899475
TR	0.000592	0.005932
MT	35.818381
MM	C_pi: 19.824219, n_recomb: 106105.318965
RS	0	0.000000	59660.861705	0.016444	0.000000	0.000000
RS	1	0.009789	59660.861705	0.018054	0.000000	0.000000
RS	2	0.020537	59660.861705	0.019822	0.000000	0.000000
RS	3	0.032337	59660.861705	0.021763	0.000000	0.000000
RS	4	0.045292	379.998155	3.751463	0.000035	0.000037
RS	5	0.059516	379.998155	4.118731	0.000039	0.000046
RS	6	0.075131	55.343357	31.044514	0.000293	0.000362
RS	7	0.092276	55.343357	34.074342	0.000321	0.000401
RS	8	0.111098	16.588298	124.719058	0.001175	0.001449
RS	9	0.131764	16.588298	136.758336	0.001289	0.001546
RS	10	0.154452	7.426860	334.592705	0.003153	0.003665
RS	11	0.179361	7.426860	366.085752	0.003450	0.003936
RS	12	0.206709	4.410421	673.330359	0.006346	0.007078
RS	13	0.236734	4.410421	734.054316	0.006918	0.007691
RS	14	0.269699	3.211911	1096.430917	0.010333	0.011353
RS	15	0.305890	3.211911	1189.756450	0.011213	0.012343
RS	16	0.345625	2.680398	1543.185212	0.014544	0.015881
RS	17	0.389249	2.680398	1665.805360	0.015700	0.017162
RS	18	0.437144	2.437055	1972.517117	0.018590	0.020171
RS	19	0.489727	2.437055	2117.506487	0.019957	0.021655
RS	20	0.547458	2.343340	2357.646933	0.022220	0.023946
RS	21	0.610841	2.343340	2516.551235	0.023717	0.025558
RS	22	0.680428	2.346007	2675.774601	0.025218	0.027015
RS	23	0.756828	2.346007	2839.759700	0.026764	0.028674
RS	24	0.840706	2.423250	2909.868183	0.027424	0.029234
RS	25	0.932796	2.423250	3070.796941	0.028941	0.030859
RS	26	1.033901	2.567051	3051.154396	0.028756	0.030525
RS	27	1.144904	2.567051	3202.450542	0.030182	0.032046
RS	28	1.266773	2.778483	3097.911514	0.029197	0.030872
RS	29	1.400572	2.778483	3235.048130	0.030489	0.032235
RS	30	1.547470	3.066586	3054.148684	0.028784	0.030310
RS	31	1.708748	3.066586	3174.821038	0.029921	0.031488
RS	32	1.885814	3.446488	2930.939719	0.027623	0.028947
RS	33	2.080215	3.446488	3034.901301	0.028603	0.029934
RS	34	2.293646	3.934899	2748.217049	0.025901	0.026982
RS	35	2.527970	3.934899	2836.680821	0.026735	0.027788
RS	36	2.785234	4.544813	2531.824544	0.023861	0.024673
RS	37	3.067682	4.544813	2606.603589	0.024566	0.025319
RS	38	3.377780	5.280449	2307.117655	0.021744	0.022277
RS	39	3.718236	5.280449	2369.892917	0.022335	0.022784
RS	40	4.092020	6.132827	2093.568954	0.019731	0.019992
RS	41	4.502395	6.132827	2145.497565	0.020220	0.020380
RS	42	4.952944	7.075809	1902.964987	0.017935	0.017940
RS	43	5.447599	7.075809	1944.553255	0.018327	0.018222
RS	44	5.990678	8.064782	1740.028910	0.016399	0.016169
RS	45	6.586922	8.064782	1771.115328	0.016692	0.016350
RS	46	7.241534	9.039648	1604.055009	0.015118	0.014673
RS	47	7.960230	9.039648	1623.798802	0.015304	0.014752
RS	48	8.749281	9.933414	1490.363591	0.014046	0.013406
RS	49	9.615577	9.933414	1497.230669	0.014111	0.013375
RS	50	10.566678	10.685373	1391.228030	0.013112	0.012292
RS	51	11.610886	10.685373	1383.050879	0.013035	0.012139
RS	52	12.757316	11.254622	1296.534027	0.012219	0.011239
RS	53	14.015976	11.254622	1270.791035	0.011977	0.010950
RS	54	15.397852	11.785071	1179.850527	0.011120	0.009953
RS	55	16.915005	11.785071	1136.976389	0.010716	0.009551
RS	56	18.580679	11.785071	1081.751989	0.010195	0.009050
RS	57	20.409414	11.785071	1014.873607	0.009565	0.008454
RS	58	22.417171	293.786054	41.086802	0.000387	0.000346
RS	59	24.621477	293.786054	45.042257	0.000425	0.000374
RS	60	27.041572	293.786054	49.369045	0.000465	0.000405
RS	61	29.698581	293.786054	54.099608	0.000510	0.000438
RS	62	32.615696	293.786054	59.268573	0.000559	0.000473
RS	63	35.818381	293.786054	9708.302433	0.091497	0.062836
PA	4+25*2+4+6 0.000591590 0.005932255 35.818380618 59660.861705393 379.998154518 55.343356975 16.588297639 7.426860107 4.410421326 3.211911467 2.680398418 2.437054599 2.343340498 2.346007141 2.423249808 2.567050512 2.778483379 3.066586317 3.446488004 3.934898655 4.544812908 5.280448914 6.132827419 7.075808555 8.064781861 9.039647670 9.933413676 10.685372502 11.254621529 11.785070687 293.786054447
//
IT	30259
RD	17
LK	-74498.709296
QD	-127.911323 -> -93.111754
RI	0.0069763094
TR	0.000531	0.005915
MT	37.205561
MM	C_pi: 19.876092, n_recomb: 106074.120650
RS	0	0.000000	59069.601978	0.016716	0.000000	0.000000
RS	1	0.009855	59069.601978	0.018364	0.000000	0.000000
RS	2	0.020682	59069.601978	0.020174	0.000000	0.000000
RS	3	0.032576	59069.601978	0.022163	0.000000	0.000000
RS	4	0.045642	406.373904	3.539178	0.000033	0.000036
RS	5	0.059996	406.373904	3.888011	0.000037	0.000045
RS	6	0.075764	59.796271	29.023574	0.000274	0.000354
RS	7	0.093087	59.796271	31.876015	0.000301	0.000389
RS	8	0.112116	18.261898	114.583476	0.001080	0.001385
RS	9	0.133022	18.261898	125.733299	0.001185	0.001464
RS	10	0.155987	8.196703	307.091961	0.002895	0.003458
RS	11	0.181216	8.196703	336.295977	0.003170	0.003685
RS	12	0.208931	4.830924	623.860517	0.005881	0.006670
RS	13	0.239378	4.830924	680.892343	0.006419	0.007217
RS	14	0.272825	3.485063	1027.952626	0.009691	0.010754
RS	15	0.309569	3.485063	1116.966861	0.010530	0.011670
RS	16	0.349934	2.885181	1462.525485	0.013788	0.015146
RS	17	0.394277	2.885181	1581.182795	0.014906	0.016358
RS	18	0.442991	2.606105	1887.677308	0.017796	0.019374
RS	19	0.496505	2.606105	2029.858457	0.019136	0.020801
RS	20	0.555294	2.491685	2276.887505	0.021465	0.023165
RS	21	0.619876	2.491685	2434.677673	0.022953	0.024738
RS	22	0.690824	2.481759	2606.710630	0.024574	0.026323
RS	23	0.768763	2.481759	2771.481313	0.026128	0.027965
RS	24	0.854384	2.551600	2858.266717	0.026946	0.028690
RS	25	0.948444	2.551600	3021.744371	0.028487	0.030318
RS	26	1.051773	2.691698	3020.340607	0.028474	0.030167
RS	27	1.165286	2.691698	3175.553006	0.029937	0.031706
RS	28	1.289986	2.902515	3088.540251	0.029117	0.030710
RS	29	1.426976	2.902515	3230.424808	0.030454	0.032104
RS	30	1.577467	3.192893	3064.579309	0.028891	0.030333
RS	31	1.742790	3.192893	3190.281537	0.030076	0.031548
RS	32	1.924406	3.578105	2957.762674	0.027884	0.029128
RS	33	2.123922	3.578105	3066.578743	0.028910	0.030153
RS	34	2.343100	4.075044	2787.104983	0.026275	0.027283
RS	35	2.583880	4.075044	2879.947109	0.027150	0.028124
RS	36	2.848390	4.696704	2578.471779	0.024308	0.025055
RS	37	3.138968	4.696704	2657.008092	0.025049	0.025732
RS	38	3.458185	5.446960	2357.937048	0.022229	0.022707
RS	39	3.808862	5.446960	2423.809888	0.022850	0.023241
RS	40	4.194100	6.315850	2146.040841	0.020232	0.020446
RS	41	4.617305	6.315850	2200.411622	0.020744	0.020855
RS	42	5.082218	7.275390	1955.606105	0.018436	0.018403
RS	43	5.592952	7.275390	1998.978190	0.018845	0.018700
RS	44	6.154021	8.278022	1792.173718	0.016895	0.016634
RS	45	6.770386	8.278022	1824.340217	0.017199	0.016824
RS	46	7.447497	9.259602	1655.557438	0.015608	0.015137
RS	47	8.191340	9.259602	1675.562635	0.015796	0.015218
RS	48	9.008493	10.147871	1541.346873	0.014531	0.013868
RS	49	9.906181	10.147871	1547.440541	0.014588	0.013830
RS	50	10.892340	10.875463	1441.865690	0.013593	0.012754
RS	51	11.975690	10.875463	1431.521085	0.013495	0.012581
RS	52	13.165809	11.392534	1346.876018	0.012697	0.011699
RS	53	14.473221	11.392534	1317.010746	0.012416	0.011372
RS	54	15.909485	11.751087	1236.816493	0.011660	0.010467
RS	55	17.487299	11.751087	1185.839029	0.011179	0.009996
RS	56	19.220616	11.751087	1121.805467	0.010576	0.009418
RS	57	21.124759	11.751087	1045.696335	0.009858	0.008742
RS	58	23.216565	296.361767	41.710588	0.000393	0.000350
RS	59	25.514529	296.361767	45.752391	0.000431	0.000379
RS	60	28.038968	296.361767	50.175874	0.000473	0.000410
RS	61	30.812204	296.361767	55.014491	0.000519	0.000444
RS	62	33.858756	296.361767	60.303930	0.000569	0.000481
RS	63	37.205561	296.361767	9545.140995	0.089986	0.062997
PA	4+25*2+4+6 0.000531039 0.005914931 37.205561222 59069.601977947 406.373904280 59.796270944 18.261897591 8.196703100 4.830924099 3.485063245 2.885180649 2.606104728 2.491685157 2.481759459 2.551599509 2.691698282 2.902514890 3.192893245 3.578105297 4.075044398 4.696703655 5.446959528 6.315849952 7.275389590 8.278022100 9.259602414 10.147870693 10.875462940 11.392533646 11.751087103 296.361766921
//
IT	18479
RD	18
LK	-74431.510246
QD	-107.875858 -> -78.590486
RI	0.0064967495
TR	0.000482	0.005883
MT	38.640497
MM	C_pi: 19.957060, n_recomb: 105939.392562
RS	0	0.000000	70619.755720	0.014058	0.000000	0.000000
RS	1	0.009921	70619.755720	0.015454	0.000000	0.000000
RS	2	0.020827	70619.755720	0.016987	0.000000	0.000000
RS	3	0.032815	70619.755720	0.018673	0.000000	0.000000
RS	4	0.045992	412.663087	3.512736	0.000033	0.000037
RS	5	0.060476	412.663087	3.861276	0.000036	0.000046
RS	6	0.076397	62.339741	28.092830	0.000265	0.000357
RS	7	0.093898	62.339741	30.872583	0.000291	0.000389
RS	8	0.113136	19.631145	107.695911	0.001017	0.001350
RS	9	0.134281	19.631145	118.254734	0.001116	0.001415
RS	10	0.157525	8.902538	286.077205	0.002700	0.003308
RS	11	0.183075	8.902538	313.538786	0.002960	0.003501
RS	12	0.211160	5.232309	583.801935	0.005511	0.006351
RS	13	0.242031	5.232309	637.822022	0.006021	0.006845
RS	14	0.275965	3.750380	970.237607	0.009158	0.010268
RS	15	0.313266	3.750380	1055.544914	0.009964	0.011121
RS	16	0.354268	3.086350	1392.196361	0.013141	0.014532
RS	17	0.399337	3.086350	1507.256291	0.014228	0.015682
RS	18	0.448878	2.773594	1811.302347	0.017098	0.018689
RS	19	0.503334	2.773594	1950.731361	0.018414	0.020063
RS	20	0.563193	2.639659	2201.701076	0.020783	0.022475
RS	21	0.628990	2.639659	2358.132671	0.022259	0.024010
RS	22	0.701316	2.617949	2539.760247	0.023974	0.025695
RS	23	0.780817	2.617949	2704.840733	0.025532	0.027317
RS	24	0.868206	2.680990	2805.308943	0.026480	0.028180
RS	25	0.964265	2.680990	2970.731158	0.028042	0.029807
RS	26	1.069854	2.817996	2985.024619	0.028177	0.029812
RS	27	1.185919	2.817996	3143.522772	0.029673	0.031366
RS	28	1.313499	3.028879	3072.162079	0.028999	0.030526
RS	29	1.453737	3.028879	3218.220756	0.030378	0.031945
RS	30	1.607889	3.322399	3066.250061	0.028943	0.030316
RS	31	1.777334	3.322399	3196.517004	0.030173	0.031562
RS	32	1.963591	3.714072	2974.837798	0.028081	0.029255
RS	33	2.168327	3.714072	3088.171947	0.029150	0.030313
RS	34	2.393375	4.221046	2815.951957	0.026581	0.027521
RS	35	2.640751	4.221046	2912.959217	0.027496	0.028395
RS	36	2.912670	4.856437	2615.293096	0.024687	0.025371
RS	37	3.211567	4.856437	2697.478286	0.025462	0.026078
RS	38	3.540118	5.623851	2399.475771	0.022650	0.023071
RS	39	3.901267	5.623851	2468.422181	0.023300	0.023631
RS	40	4.298246	6.512445	2189.927517	0.020672	0.020837
RS	41	4.734610	6.512445	2246.786112	0.021208	0.021267
RS	42	5.214268	7.492407	2000.400116	0.018882	0.018806
RS	43	5.741514	7.492407	2045.663627	0.019310	0.019120
RS	44	6.321070	8.513249	1837.179777	0.017342	0.017043
RS	45	6.958126	8.513249	1870.595381	0.017657	0.017244
RS	46	7.658386	9.506715	1700.580555	0.016052	0.015549
RS	47	8.428122	9.506715	1721.081883	0.016246	0.015633
RS	48	9.274225	10.395229	1586.466278	0.014975	0.014283
RS	49	10.204273	10.395229	1592.093533	0.015028	0.014239
RS	50	11.226595	11.104709	1487.248305	0.014039	0.013172
RS	51	12.350344	11.104709	1475.117503	0.013924	0.012981
RS	52	13.585584	11.576456	1392.617953	0.013145	0.012121
RS	53	14.943376	11.576456	1359.068647	0.012829	0.011760
RS	54	16.435880	11.774522	1290.208014	0.012179	0.010954
RS	55	18.076459	11.774522	1231.360772	0.011623	0.010413
RS	56	19.879807	11.774522	1158.829368	0.010939	0.009761
RS	57	21.862070	11.774522	1073.883669	0.010137	0.009008
RS	58	24.041000	298.512654	42.485582	0.000401	0.000355
RS	59	26.436109	298.512654	46.627842	0.000440	0.000385
RS	60	29.068845	298.512654	51.163276	0.000483	0.000418
RS	61	31.962783	298.512654	56.126403	0.000530	0.000453
RS	62	35.143839	298.512654	61.554005	0.000581	0.000491
RS	63	38.640497	298.512654	9386.700000	0.088604	0.063102
PA	4+25*2+4+6 0.000482022 0.005883011 38.640497176 70619.755720264 412.663087435 62.339741389 19.631144569 8.902538270 5.232309493 3.750379977 3.086349632 2.773594159 2.639658785 2.617948564 2.680989809 2.817996139 3.028878973 3.322399301 3.714071975 4.221046280 4.856436834 5.623850808 6.512445144 7.492406936 8.513248714 9.506715321 10.395228888 11.104709457 11.576455812 11.774521734 298.512654042
//
IT	4008
RD	19
LK	-74375.033793
QD	-91.446107 -> -67.341266
RI	0.0062913747
TR	0.000450	0.005883
MT	39.560022
MM	C_pi: 19.951669, n_recomb: 105912.360962
RS	0	0.000000	74323.833553	0.013410	0.000000	0.000000
RS	1	0.009962	74323.833553	0.014746	0.000000	0.000000
RS	2	0.020917	74323.833553	0.016216	0.000000	0.000000
RS	3	0.032963	74323.833553	0.017832	0.000000	0.000000
RS	4	0.046209	401.614254	3.628799	0.000034	0.000040
RS	5	0.060775	401.614254	3.990337	0.000038	0.000049
RS	6	0.076792	62.972416	27.981055	0.000264	0.000368
RS	7	0.094404	62.972416	30.761243	0.000290	0.000400
RS	8	0.113771	20.629825	103.189954	0.000974	0.001338
RS	9	0.135068	20.629825	113.354564	0.001070	0.001393
RS	10	0.158486	9.512164	269.833643	0.002548	0.003204
RS	11	0.184237	9.512164	295.896660	0.002794	0.003372
RS	12	0.212554	5.594423	550.923248	0.005202	0.006107
RS	13	0.243691	5.594423	602.336304	0.005687	0.006559
RS	14	0.277930	3.992401	921.030232	0.008696	0.009879
RS	15	0.315581	3.992401	1002.925617	0.009469	0.010682
RS	16	0.356982	3.270028	1330.384362	0.012561	0.014025
RS	17	0.402508	3.270028	1441.899687	0.013614	0.015124
RS	18	0.452569	2.925888	1742.335659	0.016451	0.018108
RS	19	0.507617	2.925888	1878.765694	0.017739	0.019437
RS	20	0.568150	2.772974	2132.097586	0.020131	0.021875
RS	21	0.634713	2.772974	2286.640401	0.021590	0.023376
RS	22	0.707907	2.738957	2476.226275	0.023380	0.025134
RS	23	0.788393	2.738957	2640.871313	0.024934	0.026738
RS	24	0.876897	2.793944	2753.590542	0.025999	0.027712
RS	25	0.974218	2.793944	2920.091499	0.027571	0.029336
RS	26	1.081235	2.925972	2949.053400	0.027844	0.029473
RS	27	1.198912	2.925972	3109.946883	0.029363	0.031037
RS	28	1.328313	3.134392	3053.704272	0.028832	0.030333
RS	29	1.470606	3.134392	3203.100344	0.030243	0.031775
RS	30	1.627074	3.427790	3064.948741	0.028939	0.030269
RS	31	1.799130	3.427790	3199.048318	0.030205	0.031544
RS	32	1.988326	3.821714	2988.578821	0.028217	0.029337
RS	33	2.196371	3.821714	3105.825410	0.029324	0.030426
RS	34	2.425141	4.333374	2841.508512	0.026829	0.027707
RS	35	2.676703	4.333374	2942.200698	0.027780	0.028610
RS	36	2.953326	4.975757	2649.159888	0.025013	0.025629
RS	37	3.257506	4.975757	2734.624393	0.025820	0.026363
RS	38	3.591990	5.752035	2438.555397	0.023024	0.023376
RS	39	3.959796	5.752035	2510.297619	0.023702	0.023959
RS	40	4.364244	6.650412	2231.920481	0.021073	0.021168
RS	41	4.808984	6.650412	2291.063338	0.021632	0.021618
RS	42	5.298030	7.639404	2043.870122	0.019298	0.019152
RS	43	5.835796	7.639404	2090.881877	0.019742	0.019481
RS	44	6.427136	8.666015	1881.405977	0.017764	0.017396
RS	45	7.077387	8.666015	1915.977419	0.018090	0.017608
RS	46	7.792418	9.658549	1745.345339	0.016479	0.015908
RS	47	8.578682	9.658549	1766.290000	0.016677	0.015997
RS	48	9.443276	10.535023	1631.839015	0.015407	0.014649
RS	49	10.394003	10.535023	1636.975723	0.015456	0.014601
RS	50	11.439444	11.215655	1533.407876	0.014478	0.013545
RS	51	12.589034	11.215655	1519.473906	0.014347	0.013339
RS	52	13.853150	11.633761	1439.713358	0.013593	0.012501
RS	53	15.243201	11.633761	1402.420445	0.013241	0.012109
RS	54	16.771732	11.663306	1346.509421	0.012713	0.011407
RS	55	18.452540	11.663306	1279.265042	0.012079	0.010798
RS	56	20.300794	11.663306	1197.794692	0.011309	0.010075
RS	57	22.333176	11.663306	1103.681449	0.010421	0.009249
RS	58	24.568030	298.512636	43.124361	0.000407	0.000362
RS	59	27.025525	298.512636	47.344049	0.000447	0.000393
RS	60	29.727844	298.512636	51.965330	0.000491	0.000427
RS	61	32.699374	298.512636	57.023446	0.000538	0.000464
RS	62	35.966936	298.512636	62.555911	0.000591	0.000503
RS	63	39.560022	298.512636	9273.142811	0.087555	0.063156
PA	4+25*2+4+6 0.000450377 0.005883011 39.560021842 74323.833552856 401.614253615 62.972416406 20.629825383 9.512163528 5.594422938 3.992400771 3.270027841 2.925888423 2.772973919 2.738957180 2.793943727 2.925972191 3.134392442 3.427789512 3.821714255 4.333374431 4.975757114 5.752034876 6.650412334 7.639403951 8.666014831 9.658549385 10.535022686 11.215655176 11.633761187 11.663305625 298.512636250
//
IT	3483
RD	20
LK	-74332.686659
QD	-78.894759 -> -71.786853
RI	0.0063484010
TR	0.000450	0.005883
MT	39.560041
MM	C_pi: 19.902386, n_recomb: 105665.210820
RS	0	0.000000	78969.746517	0.012593	0.000000	0.000000
RS	1	0.009962	78969.746517	0.013848	0.000000	0.000000
RS	2	0.020917	78969.746517	0.015228	0.000000	0.000000
RS	3	0.032963	78969.746517	0.016746	0.000000	0.000000
RS	4	0.046209	372.695958	3.901769	0.000037	0.000044
RS	5	0.060775	372.695958	4.290491	0.000041	0.000054
RS	6	0.076792	61.308633	28.676987	0.000271	0.000393
RS	7	0.094404	61.308633	31.526072	0.000298	0.000425
RS	8	0.113771	21.090476	100.713325	0.000953	0.001358
RS	9	0.135068	21.090476	110.636596	0.001047	0.001405
RS	10	0.158486	9.950038	257.414209	0.002436	0.003158
RS	11	0.184237	9.950038	282.312950	0.002672	0.003305
RS	12	0.212554	5.877953	523.411383	0.004953	0.005951
RS	13	0.243691	5.877953	572.418288	0.005417	0.006367
RS	14	0.277930	4.185586	877.517076	0.008305	0.009604
RS	15	0.315581	4.185586	955.980066	0.009047	0.010359
RS	16	0.356982	3.416612	1273.118189	0.012049	0.013640
RS	17	0.402508	3.416612	1380.698675	0.013067	0.014686
RS	18	0.452569	3.046004	1675.601336	0.015858	0.017639
RS	19	0.507618	3.046004	1808.213281	0.017113	0.018917
RS	20	0.568150	2.875709	2061.678377	0.019511	0.021366
RS	21	0.634713	2.875709	2213.107661	0.020945	0.022824
RS	22	0.707907	2.828998	2408.543939	0.022794	0.024638
RS	23	0.788393	2.828998	2571.210903	0.024334	0.026211
RS	24	0.876897	2.874108	2694.548596	0.025501	0.027277
RS	25	0.974218	2.874108	2860.393795	0.027070	0.028884
RS	26	1.081235	2.998105	2903.107032	0.027475	0.029137
RS	27	1.198913	2.998105	3064.603267	0.029003	0.030698
RS	28	1.328314	3.199760	3023.385001	0.028613	0.030119
RS	29	1.470606	3.199760	3174.384564	0.030042	0.031567
RS	30	1.627074	3.487282	3050.780604	0.028872	0.030180
RS	31	1.799130	3.487282	3187.121731	0.030162	0.031469
RS	32	1.988327	3.875896	2989.314942	0.028290	0.029364
RS	33	2.196371	3.875896	3109.071006	0.029424	0.030471
RS	34	2.425142	4.382406	2854.652495	0.027016	0.027828
RS	35	2.676704	4.382406	2957.824630	0.027992	0.028751
RS	36	2.953326	5.019224	2671.700857	0.025285	0.025821
RS	37	3.257507	5.019224	2759.424190	0.026115	0.026574
RS	38	3.591991	5.788721	2467.655612	0.023354	0.023616
RS	39	3.959797	5.788721	2541.333722	0.024051	0.024216
RS	40	4.364245	6.678007	2265.349580	0.021439	0.021439
RS	41	4.808985	6.678007	2326.052174	0.022013	0.021904
RS	42	5.298032	7.654159	2080.136542	0.019686	0.019442
RS	43	5.835798	7.654159	2128.285251	0.020142	0.019783
RS	44	6.427139	8.662387	1919.679719	0.018168	0.017700
RS	45	7.077390	8.662387	1954.889985	0.018501	0.017919
RS	46	7.792421	9.628770	1785.299065	0.016896	0.016224
RS	47	8.578685	9.628770	1806.246286	0.017094	0.016315
RS	48	9.443279	10.468549	1673.464582	0.015837	0.014976
RS	49	10.394007	10.468549	1677.724148	0.015878	0.014924
RS	50	11.439448	11.098014	1576.868027	0.014923	0.013886
RS	51	12.589039	11.098014	1560.760769	0.014771	0.013665
RS	52	13.853156	11.443911	1485.248668	0.014056	0.012857
RS	53	15.243207	11.443911	1443.774476	0.013664	0.012434
RS	54	16.771739	11.282452	1404.714844	0.013294	0.011850
RS	55	18.452547	11.282452	1327.781401	0.012566	0.011172
RS	56	20.300802	11.282452	1236.277145	0.011700	0.010375
RS	57	22.333186	11.282452	1132.147357	0.010714	0.009475
RS	58	24.568040	298.512654	42.649603	0.000404	0.000367
RS	59	27.025537	298.512654	46.822837	0.000443	0.000399
RS	60	29.727857	298.512654	51.393242	0.000486	0.000433
RS	61	32.699389	298.512654	56.395674	0.000534	0.000471
RS	62	35.966953	298.512654	61.867232	0.000586	0.000511
RS	63	39.560041	298.512654	9171.050186	0.086793	0.063163
PA	4+25*2+4+6 0.000449943 0.005883011 39.560040705 78969.746516855 372.695957956 61.308632792 21.090475571 9.950038321 5.877953192 4.185586028 3.416611769 3.046004389 2.875709321 2.828997953 2.874108246 2.998104665 3.199759852 3.487281948 3.875895930 4.382405994 5.019223620 5.788720983 6.678007008 7.654158916 8.662386691 9.628769865 10.468549351 11.098014315 11.443910801 11.282452190 298.512654042
//
IT	5974
RD	21
LK	-80113.226597
QD	-3367.367752 -> -372.420126
RI	0.0027683486
TR	0.000442	0.005246
MT	47.608652
MM	C_pi: 35.269014, n_recomb: 161770.988522
RS	0	0.000000	93308.362897	0.016322	0.000000	0.000000
RS	1	0.010285	93308.362897	0.018001	0.000000	0.000000
RS	2	0.021628	93308.362897	0.019854	0.000000	0.000000
RS	3	0.034138	93308.362897	0.021896	0.000000	0.000000
RS	4	0.047935	370.740979	6.077790	0.000038	0.000042
RS	5	0.063150	370.740979	6.702898	0.000041	0.000051
RS	6	0.079930	64.454061	42.515592	0.000263	0.000350
RS	7	0.098437	64.454061	46.876664	0.000290	0.000377
RS	8	0.118846	23.365427	142.527013	0.000881	0.001145
RS	9	0.141355	23.365427	157.036880	0.000971	0.001186
RS	10	0.166179	11.307197	357.282019	0.002209	0.002611
RS	11	0.193556	11.307197	393.057213	0.002430	0.002743
RS	12	0.223749	6.729713	725.627631	0.004486	0.004943
RS	13	0.257048	6.729713	796.180959	0.004922	0.005318
RS	14	0.293771	4.799906	1222.701503	0.007558	0.008084
RS	15	0.334271	4.799906	1336.699191	0.008263	0.008772
RS	16	0.378937	3.922268	1784.651809	0.011032	0.011659
RS	17	0.428197	3.922268	1942.654792	0.012009	0.012630
RS	18	0.482524	3.502024	2363.063033	0.014607	0.015316
RS	19	0.542438	3.502024	2560.078724	0.015825	0.016524
RS	20	0.608514	3.312286	2925.288620	0.018083	0.018845
RS	21	0.681386	3.312286	3153.036517	0.019491	0.020245
RS	22	0.761754	3.265352	3438.587028	0.021256	0.022063
RS	23	0.850387	3.265352	3686.477873	0.022788	0.023597
RS	24	0.948137	3.325446	3870.694451	0.023927	0.024785
RS	25	1.055940	3.325446	4127.016759	0.025511	0.026379
RS	26	1.174832	3.478504	4195.723421	0.025936	0.026849
RS	27	1.305951	3.478504	4449.118352	0.027503	0.028428
RS	28	1.450557	3.724086	4395.542992	0.027171	0.028131
RS	29	1.610035	3.724086	4636.312728	0.028660	0.029627
RS	30	1.785916	4.072900	4460.866992	0.027575	0.028559
RS	31	1.979888	4.072900	4681.980776	0.028942	0.029921
RS	32	2.193809	4.544202	4395.088600	0.027169	0.028140
RS	33	2.429733	4.544202	4592.710414	0.028390	0.029339
RS	34	2.689922	5.159647	4219.104833	0.026081	0.026997
RS	35	2.976873	5.159647	4392.334510	0.027152	0.028025
RS	36	3.293337	5.936312	3968.267083	0.024530	0.025352
RS	37	3.642350	5.936312	4118.119350	0.025456	0.026214
RS	38	4.027259	6.879939	3682.301565	0.022762	0.023459
RS	39	4.451758	6.879939	3810.476027	0.023555	0.024166
RS	40	4.919918	7.978427	3395.320463	0.020988	0.021539
RS	41	5.436229	7.978427	3503.269683	0.021656	0.022104
RS	42	6.005643	9.195552	3130.882844	0.019354	0.019749
RS	43	6.633624	9.195552	3219.265966	0.019900	0.020179
RS	44	7.326194	10.467981	2901.331792	0.017935	0.018171
RS	45	8.089996	10.467981	2969.696602	0.018357	0.018467
RS	46	8.932357	11.707552	2709.590341	0.016750	0.016825
RS	47	9.861357	11.707552	2756.100310	0.017037	0.016978
RS	48	10.885907	12.810289	2551.275866	0.015771	0.015683
RS	49	12.015835	12.810289	2572.399142	0.015901	0.015673
RS	50	13.261978	13.669752	2416.304924	0.014937	0.014679
RS	51	14.636290	13.669752	2406.484245	0.014876	0.014475
RS	52	16.151954	14.187162	2290.190959	0.014157	0.013720
RS	53	17.823507	14.187162	2241.564709	0.013856	0.013281
RS	54	19.666984	14.088410	2181.301549	0.013484	0.012864
RS	55	21.700067	14.088410	2078.341856	0.012847	0.012102
RS	56	23.942257	14.088410	1950.653105	0.012058	0.011212
RS	57	26.415063	14.088410	1800.658886	0.011131	0.010215
RS	58	29.142202	541.091461	47.065310	0.000291	0.000383
RS	59	32.149834	541.091461	51.999762	0.000321	0.000418
RS	60	35.466809	541.091461	57.458343	0.000355	0.000457
RS	61	39.124943	541.091461	63.497362	0.000393	0.000499
RS	62	43.159324	541.091461	70.179062	0.000434	0.000545
RS	63	47.608652	541.091461	19323.296771	0.119448	0.098913
PA	4+25*2+4+6 0.000442486 0.005245591 47.608652198 93308.362896679 370.740978788 64.454060990 23.365426867 11.307197298 6.729712544 4.799906487 3.922267874 3.502023702 3.312286324 3.265352411 3.325446213 3.478504321 3.724085735 4.072899983 4.544202029 5.159646788 5.936311955 6.879938633 7.978426748 9.195551725 10.467981335 11.707551872 12.810289451 13.669751706 14.187161731 14.088410411 541.091461244
//
IT	6800
RD	22
LK	-76031.658289
QD	-831.390549 -> -254.869013
RI	0.0108886255
TR	0.000459	0.004948
MT	52.091217
MM	C_pi: 38.345822, n_recomb: 165539.016439
RS	0	0.000000	89499.398491	0.017641	0.000000	0.000000
RS	1	0.010443	89499.398491	0.019484	0.000000	0.000000
RS	2	0.021976	89499.398491	0.021519	0.000000	0.000000
RS	3	0.034713	89499.398491	0.023767	0.000000	0.000000
RS	4	0.048780	296.220615	7.930992	0.000048	0.000053
RS	5	0.064317	296.220615	8.759062	0.000053	0.000067
RS	6	0.081476	53.959544	53.097200	0.000321	0.000452
RS	7	0.100427	53.959544	58.623132	0.000354	0.000500
RS	8	0.121356	20.792831	167.902890	0.001014	0.001471
RS	9	0.144471	20.792831	185.230609	0.001119	0.001541
RS	10	0.170001	10.496222	404.491012	0.002443	0.003319
RS	11	0.198196	10.496222	445.502057	0.002691	0.003475
RS	12	0.229335	6.399047	803.763359	0.004855	0.006166
RS	13	0.263726	6.399047	882.770270	0.005333	0.006565
RS	14	0.301708	4.636501	1335.670220	0.008069	0.009853
RS	15	0.343657	4.636501	1461.332308	0.008828	0.010566
RS	16	0.389986	3.837335	1927.678790	0.011645	0.013860
RS	17	0.441153	3.837335	2099.599033	0.012683	0.014833
RS	18	0.497663	3.463175	2528.032517	0.015272	0.017748
RS	19	0.560074	3.463175	2740.031770	0.016552	0.018927
RS	20	0.629003	3.304269	3104.892342	0.018756	0.021313
RS	21	0.705130	3.304269	3347.672215	0.020223	0.022665
RS	22	0.789206	3.280317	3626.306888	0.021906	0.024420
RS	23	0.882062	3.280317	3888.422573	0.023489	0.025895
RS	24	0.984614	3.359786	4059.978057	0.024526	0.026922
RS	25	1.097875	3.359786	4328.998199	0.026151	0.028448
RS	26	1.222964	3.531403	4379.778467	0.026458	0.028684
RS	27	1.361116	3.531403	4643.796684	0.028053	0.030184
RS	28	1.513694	3.796808	4567.645568	0.027593	0.029605
RS	29	1.682205	3.796808	4816.647724	0.029097	0.031010
RS	30	1.868312	4.168648	4614.917000	0.027878	0.029636
RS	31	2.073855	4.168648	4841.827560	0.029249	0.030897
RS	32	2.300861	4.668347	4526.315378	0.027343	0.028810
RS	33	2.551572	4.668347	4727.513331	0.028558	0.029902
RS	34	2.828464	5.320032	4324.773139	0.026125	0.027278
RS	35	3.134271	5.320032	4499.746308	0.027182	0.028193
RS	36	3.472011	6.143374	4047.938048	0.024453	0.025279
RS	37	3.845021	6.143374	4198.133254	0.025360	0.026028
RS	38	4.256982	7.146455	3737.451328	0.022577	0.023081
RS	39	4.711962	7.146455	3864.941095	0.023348	0.023679
RS	40	5.214454	8.318587	3428.602329	0.020712	0.020909
RS	41	5.769419	8.318587	3535.109285	0.021355	0.021372
RS	42	6.382337	9.623208	3145.342435	0.019001	0.018914
RS	43	7.059259	9.623208	3231.697846	0.019522	0.019252
RS	44	7.806869	10.993968	2899.853561	0.017518	0.017170
RS	45	8.632549	10.993968	2965.704079	0.017915	0.017385
RS	46	9.544450	12.336353	2694.607155	0.016278	0.015687
RS	47	10.551578	12.336353	2738.166073	0.016541	0.015774
RS	48	11.663875	13.536326	2524.758435	0.015252	0.014429
RS	49	12.892325	13.536326	2542.504138	0.015359	0.014371
RS	50	14.249057	14.473569	2379.962822	0.014377	0.013329
RS	51	15.747466	14.473569	2366.288846	0.014294	0.013100
RS	52	17.402347	15.030969	2245.857629	0.013567	0.012295
RS	53	19.230040	15.030969	2192.704728	0.013246	0.011859
RS	54	21.248591	14.844417	2138.021617	0.012916	0.011362
RS	55	23.477931	14.844417	2027.616377	0.012249	0.010645
RS	56	25.940070	14.844417	1892.539747	0.011433	0.009809
RS	57	28.659321	14.844417	1735.668359	0.010485	0.008871
RS	58	31.662530	663.666660	38.873774	0.000235	0.000227
RS	59	34.979352	663.666660	43.048646	0.000260	0.000245
RS	60	38.642534	663.666660	47.681782	0.000288	0.000264
RS	61	42.688247	663.666660	52.824912	0.000319	0.000286
RS	62	47.156435	663.666660	58.535687	0.000354	0.000310
RS	63	52.091217	663.666660	19354.853383	0.116920	0.080812
PA	4+25*2+4+6 0.000458737 0.004947732 52.091217114 89499.398490904 296.220614882 53.959544398 20.792831369 10.496222147 6.399046717 4.636501487 3.837334579 3.463175264 3.304269182 3.280317136 3.359786251 3.531402947 3.796807800 4.168647951 4.668347044 5.320032023 6.143374304 7.146455421 8.318586685 9.623208161 10.993968007 12.336353128 13.536325803 14.473568712 15.030969455 14.844416842 663.666659913
//
IT	5301
RD	23
LK	-75173.834680
QD	-378.464994 -> -210.085114
RI	0.0111231796
TR	0.000486	0.004800
MT	54.790524
MM	C_pi: 37.099142, n_recomb: 156212.120837
RS	0	0.000000	99305.807269	0.015211	0.000000	0.000000
RS	1	0.010531	99305.807269	0.016814	0.000000	0.000000
RS	2	0.022171	99305.807269	0.018585	0.000000	0.000000
RS	3	0.035037	99305.807269	0.020543	0.000000	0.000000
RS	4	0.049258	269.957412	8.352711	0.000053	0.000055
RS	5	0.064976	269.957412	9.232135	0.000059	0.000070
RS	6	0.082349	49.658596	55.463614	0.000355	0.000461
RS	7	0.101553	49.658596	61.282508	0.000392	0.000522
RS	8	0.122778	19.751312	170.173394	0.001089	0.001480
RS	9	0.146239	19.751312	187.870445	0.001203	0.001585
RS	10	0.172170	10.188828	401.741647	0.002572	0.003336
RS	11	0.200833	10.188828	442.768136	0.002834	0.003553
RS	12	0.232513	6.274358	791.340543	0.005066	0.006240
RS	13	0.267530	6.274358	869.630202	0.005567	0.006722
RS	14	0.306235	4.571636	1309.146169	0.008381	0.010028
RS	15	0.349015	4.571636	1432.984273	0.009173	0.010845
RS	16	0.396301	3.802444	1881.727982	0.012046	0.014148
RS	17	0.448567	3.802444	2050.289363	0.013125	0.015238
RS	18	0.506336	3.447373	2458.204313	0.015736	0.018137
RS	19	0.570190	3.447373	2665.052012	0.017060	0.019436
RS	20	0.640767	3.301332	3009.482773	0.019265	0.021785
RS	21	0.718777	3.301332	3245.345210	0.020775	0.023252
RS	22	0.805003	3.286327	3506.321929	0.022446	0.024956
RS	23	0.900309	3.286327	3759.979803	0.024070	0.026538
RS	24	1.005651	3.372590	3918.118484	0.025082	0.027500
RS	25	1.122087	3.372590	4177.443602	0.026742	0.029121
RS	26	1.250785	3.550162	4219.551945	0.027012	0.029276
RS	27	1.393036	3.550162	4472.952869	0.028634	0.030856
RS	28	1.550268	3.821651	4392.960824	0.028122	0.030177
RS	29	1.724057	3.821651	4630.735776	0.029644	0.031646
RS	30	1.916149	4.200586	4429.910094	0.028358	0.030155
RS	31	2.128469	4.200586	4645.295510	0.029737	0.031463
RS	32	2.363149	4.709342	4335.200569	0.027752	0.029247
RS	33	2.622543	4.709342	4524.881010	0.028966	0.030368
RS	34	2.909254	5.373137	4131.466924	0.026448	0.027611
RS	35	3.226159	5.373137	4295.204485	0.027496	0.028543
RS	36	3.576437	6.212776	3855.639700	0.024682	0.025501
RS	37	3.963602	6.212776	3995.095689	0.025575	0.026256
RS	38	4.391540	7.237330	3548.341976	0.022715	0.023195
RS	39	4.864544	7.237330	3665.732261	0.023466	0.023791
RS	40	5.387359	8.436546	3243.806218	0.020765	0.020925
RS	41	5.965233	8.436546	3340.935971	0.021387	0.021382
RS	42	6.603963	9.773250	2965.049466	0.018981	0.018847
RS	43	7.309957	9.773250	3042.797486	0.019479	0.019178
RS	44	8.090299	11.178891	2723.560153	0.017435	0.017036
RS	45	8.952819	11.178891	2781.616500	0.017807	0.017244
RS	46	9.906171	12.554671	2521.432250	0.016141	0.015501
RS	47	10.959921	12.554671	2558.076787	0.016376	0.015580
RS	48	12.124640	13.779807	2353.806174	0.015068	0.014204
RS	49	13.412017	13.779807	2365.623726	0.015144	0.014138
RS	50	14.834967	14.724353	2210.740250	0.014152	0.013075
RS	51	16.407768	14.724353	2192.261376	0.014034	0.012837
RS	52	18.146200	15.257618	2078.743231	0.013307	0.012025
RS	53	20.067707	15.257618	2022.001893	0.012944	0.011578
RS	54	22.191568	14.911852	1982.043641	0.012688	0.011123
RS	55	24.539092	14.911852	1867.036397	0.011952	0.010379
RS	56	27.133834	14.911852	1729.315643	0.011070	0.009516
RS	57	30.001828	14.911852	1572.194115	0.010064	0.008552
RS	58	33.171850	705.245551	33.143452	0.000212	0.000187
RS	59	36.675707	705.245551	36.740337	0.000235	0.000202
RS	60	40.548556	705.245551	40.736920	0.000261	0.000219
RS	61	44.829254	705.245551	45.179017	0.000289	0.000237
RS	62	49.560752	705.245551	50.117789	0.000321	0.000257
RS	63	54.790524	705.245551	16900.170012	0.108187	0.072681
PA	4+25*2+4+6 0.000485625 0.004800204 54.790523958 99305.807269493 269.957412149 49.658595996 19.751311938 10.188828251 6.274358261 4.571636072 3.802444263 3.447373298 3.301332266 3.286326704 3.372590002 3.550161639 3.821650919 4.200586385 4.709341821 5.373137162 6.212775927 7.237330141 8.436545770 9.773249579 11.178891284 12.554670752 13.779807096 14.724353254 15.257618183 14.911852468 705.245550907
//
IT	5332
RD	24
LK	-74906.212765
QD	-255.574008 -> -189.685916
RI	0.0099514757
TR	0.000506	0.004686
MT	57.293593
MM	C_pi: 35.737368, n_recomb: 147607.324211
RS	0	0.000000	113834.609708	0.012694	0.000000	0.000000
RS	1	0.010609	113834.609708	0.014041	0.000000	0.000000
RS	2	0.022344	113834.609708	0.015531	0.000000	0.000000
RS	3	0.035324	113834.609708	0.017180	0.000000	0.000000
RS	4	0.049681	262.984468	8.225352	0.000056	0.000055
RS	5	0.065561	262.984468	9.097779	0.000062	0.000071
RS	6	0.083126	48.165702	54.933313	0.000372	0.000464
RS	7	0.102554	48.165702	60.738438	0.000411	0.000531
RS	8	0.124043	19.548501	165.402342	0.001121	0.001471
RS	9	0.147813	19.548501	182.726916	0.001238	0.001589
RS	10	0.174104	10.220257	385.801582	0.002614	0.003300
RS	11	0.203184	10.220257	425.486107	0.002883	0.003538
RS	12	0.235350	6.320409	757.744174	0.005134	0.006191
RS	13	0.270928	6.320409	833.255038	0.005645	0.006705
RS	14	0.310280	4.611101	1253.577277	0.008493	0.009992
RS	15	0.353808	4.611101	1373.006008	0.009302	0.010851
RS	16	0.401954	3.841565	1801.092339	0.012202	0.014139
RS	17	0.455207	3.841565	1963.565841	0.013303	0.015279
RS	18	0.514111	3.489794	2350.860074	0.015926	0.018159
RS	19	0.579263	3.489794	2550.064781	0.017276	0.019512
RS	20	0.651328	3.347515	2876.370642	0.019487	0.021843
RS	21	0.731038	3.347515	3103.372753	0.021025	0.023365
RS	22	0.819206	3.335955	3350.870986	0.022701	0.025059
RS	23	0.916726	3.335955	3594.905982	0.024355	0.026694
RS	24	1.024594	3.425731	3745.243717	0.025373	0.027652
RS	25	1.143905	3.425731	3994.624493	0.027063	0.029324
RS	26	1.275874	3.607493	4034.662555	0.027334	0.029474
RS	27	1.421844	3.607493	4278.150471	0.028983	0.031100
RS	28	1.583300	3.884484	4201.382838	0.028463	0.030409
RS	29	1.761886	3.884484	4429.525964	0.030009	0.031918
RS	30	1.959418	4.270956	4236.598256	0.028702	0.030403
RS	31	2.177907	4.270956	4442.795606	0.030099	0.031742
RS	32	2.419576	4.790172	4144.506895	0.028078	0.029490
RS	33	2.686884	4.790172	4325.542016	0.029304	0.030635
RS	34	2.982552	5.468381	3946.798619	0.026739	0.027831
RS	35	3.309588	5.468381	4102.490104	0.027793	0.028778
RS	36	3.671320	6.327365	3679.228617	0.024926	0.025684
RS	37	4.071429	6.327365	3811.266485	0.025820	0.026448
RS	38	4.513987	7.376888	3381.219758	0.022907	0.023335
RS	39	5.003497	7.376888	3491.830675	0.023656	0.023938
RS	40	5.544940	8.606648	3086.017791	0.020907	0.021025
RS	41	6.143826	8.606648	3177.007121	0.021523	0.021485
RS	42	6.806250	9.978198	2815.931565	0.019077	0.018912
RS	43	7.538952	9.978198	2888.176599	0.019567	0.019244
RS	44	8.349388	11.419980	2582.043020	0.017493	0.017075
RS	45	9.245805	11.419980	2635.239491	0.017853	0.017282
RS	46	10.237326	12.828097	2386.323366	0.016167	0.015521
RS	47	11.334039	12.828097	2418.769451	0.016387	0.015598
RS	48	12.547106	14.074412	2224.059787	0.015067	0.014214
RS	49	13.888871	14.074412	2232.366344	0.015124	0.014144
RS	50	15.372986	15.018931	2085.759208	0.014130	0.013083
RS	51	17.014555	15.018931	2064.455855	0.013986	0.012838
RS	52	18.830283	15.517161	1958.687275	0.013270	0.012039
RS	53	20.838646	15.517161	1899.675173	0.012870	0.011576
RS	54	23.060081	14.987124	1876.047220	0.012710	0.011208
RS	55	25.517194	14.987124	1756.474614	0.011900	0.010417
RS	56	28.234988	14.987124	1615.679200	0.010946	0.009506
RS	57	31.241120	14.987124	1457.362188	0.009873	0.008495
RS	58	34.566181	721.687855	30.054296	0.000204	0.000175
RS	59	38.244006	721.687855	33.341338	0.000226	0.000191
RS	60	42.312021	721.687855	36.996534	0.000251	0.000207
RS	61	46.811622	721.687855	41.062406	0.000278	0.000225
RS	62	51.788597	721.687855	45.586466	0.000309	0.000244
RS	63	57.293593	721.687855	14913.183663	0.101033	0.068324
PA	4+25*2+4+6 0.000505775 0.004685644 57.293592752 113834.609708340 262.984468338 48.165702061 19.548501292 10.220257317 6.320408773 4.611101451 3.841564717 3.489794122 3.347514510 3.335954946 3.425730578 3.607493356 3.884484001 4.270955629 4.790171803 5.468381094 6.327364747 7.376887985 8.606648319 9.978197990 11.419979625 12.828096691 14.074412080 15.018931312 15.517160777 14.987124490 721.687855279
//
IT	4622
RD	25
LK	-74795.832140
QD	-211.790512 -> -179.272038
RI	0.0090409140
TR	0.000514	0.004565
MT	60.197788
MM	C_pi: 35.095427, n_recomb: 141696.212616
RS	0	0.000000	131966.926156	0.010633	0.000000	0.000000
RS	1	0.010696	131966.926156	0.011771	0.000000	0.000000
RS	2	0.022536	131966.926156	0.013030	0.000000	0.000000
RS	3	0.035642	131966.926156	0.014424	0.000000	0.000000
RS	4	0.050151	261.683623	8.052056	0.000057	0.000054
RS	5	0.066211	261.683623	8.913069	0.000063	0.000071
RS	6	0.083988	47.472426	54.376085	0.000384	0.000469
RS	7	0.103668	47.472426	60.168695	0.000425	0.000539
RS	8	0.125452	19.590056	161.273837	0.001138	0.001472
RS	9	0.149566	19.590056	178.302604	0.001258	0.001597
RS	10	0.176260	10.359478	372.477439	0.002629	0.003285
RS	11	0.205808	10.359478	411.109598	0.002901	0.003533
RS	12	0.238518	6.426736	730.402622	0.005155	0.006170
RS	13	0.274725	6.426736	803.811790	0.005673	0.006695
RS	14	0.314806	4.691901	1209.380207	0.008535	0.009982
RS	15	0.359173	4.691901	1325.607280	0.009355	0.010856
RS	16	0.408286	3.914278	1737.830954	0.012264	0.014142
RS	17	0.462652	3.914278	1896.016892	0.013381	0.015300
RS	18	0.522833	3.562722	2267.303180	0.016001	0.018167
RS	19	0.589451	3.562722	2461.258556	0.017370	0.019538
RS	20	0.663195	3.423375	2773.468787	0.019573	0.021855
RS	21	0.744826	3.423375	2994.558318	0.021134	0.023396
RS	22	0.835188	3.415777	3231.736303	0.022807	0.025083
RS	23	0.935215	3.415777	3469.583708	0.024486	0.026739
RS	24	1.045941	3.510641	3614.182459	0.025507	0.027698
RS	25	1.168511	3.510641	3857.453151	0.027223	0.029391
RS	26	1.304190	3.699207	3896.237986	0.027497	0.029547
RS	27	1.454382	3.699207	4133.941932	0.029175	0.031194
RS	28	1.620638	3.985451	4059.901572	0.028652	0.030507
RS	29	1.804677	3.985451	4282.723042	0.030225	0.032035
RS	30	2.008400	4.384595	4095.844957	0.028906	0.030518
RS	31	2.233914	4.384595	4297.228279	0.030327	0.031874
RS	32	2.483548	4.921158	4007.591150	0.028283	0.029609
RS	33	2.759883	4.921158	4184.307524	0.029530	0.030767
RS	34	3.065775	5.622812	3815.992961	0.026931	0.027942
RS	35	3.404386	5.622812	3967.823848	0.028002	0.028899
RS	36	3.779213	6.512726	3555.872551	0.025095	0.025778
RS	37	4.194132	6.512726	3684.470115	0.026003	0.026549
RS	38	4.653431	7.601552	3265.841331	0.023048	0.023409
RS	39	5.161856	7.601552	3373.403112	0.023807	0.024016
RS	40	5.724662	8.878906	2978.509457	0.021020	0.021078
RS	41	6.347665	8.878906	3066.822280	0.021644	0.021543
RS	42	7.037305	10.304581	2715.781744	0.019166	0.018951
RS	43	7.800708	10.304581	2785.712728	0.019660	0.019286
RS	44	8.645765	11.803014	2488.540691	0.017563	0.017104
RS	45	9.581208	11.803014	2539.779941	0.017924	0.017314
RS	46	10.616706	13.263749	2298.734570	0.016223	0.015549
RS	47	11.762961	13.263749	2329.570995	0.016441	0.015627
RS	48	13.031818	14.549418	2141.810057	0.015116	0.014247
RS	49	14.436392	14.549418	2148.819832	0.015165	0.014176
RS	50	15.991199	15.507883	2008.633559	0.014176	0.013128
RS	51	17.712307	15.507883	1986.231069	0.014018	0.012877
RS	52	19.617504	15.978595	1887.036237	0.013317	0.012104
RS	53	21.726480	15.978595	1826.792621	0.012892	0.011626
RS	54	24.061031	15.254086	1819.263855	0.012839	0.011365
RS	55	26.645285	15.254086	1695.002222	0.011962	0.010524
RS	56	29.505950	15.254086	1550.364909	0.010941	0.009562
RS	57	32.672590	15.254086	1389.405942	0.009806	0.008503
RS	58	36.177933	737.259413	28.455766	0.000201	0.000172
RS	59	40.058206	737.259413	31.594081	0.000223	0.000188
RS	60	44.353512	737.259413	35.086812	0.000248	0.000205
RS	61	49.108241	737.259413	38.975207	0.000275	0.000223
RS	62	54.371535	737.259413	43.305375	0.000306	0.000243
RS	63	60.197788	737.259413	13613.484861	0.096075	0.065730
PA	4+25*2+4+6 0.000514015 0.004564970 60.197787624 131966.926156482 261.683623486 47.472425751 19.590056324 10.359478128 6.426735840 4.691900914 3.914278050 3.562721705 3.423374833 3.415776637 3.510640720 3.699206840 3.985450575 4.384595138 4.921157632 5.622811898 6.512726201 7.601551938 8.878905671 10.304580841 11.803014029 13.263749364 14.549417582 15.507883125 15.978594520 15.254086075 737.259413467
//
CC
CC	Brief Description of the file format:
CC	  CC  comments
CC	  MM  useful-messages
CC	  RD  round-of-iterations
CC	  LL  \log[P(sequence)]
CC	  QD  Q-before-opt Q-after-opt
CC	  TR  \theta_0 \rho_0
CC	  RS  k t_k \lambda_k \pi_k \sum_{l\not=k}A_{kl} A_{kk}
CC	  DC  begin end best-k t_k+\Delta_k max-prob
CC
MM	Version: 0.6.5-r67
MM	pattern:4+25*2+4+6, n:63, n_free_lambdas:28
MM	n_iterations:25, skip:1, max_t:5, theta/rho:5
MM	is_decoding:0
MM	n_seqs:19, sum_L:958589, sum_n:23950
RD	0
LK	0.000000
QD	0.000000 -> 0.000000
RI	inf
TR	0.025302	0.005060
MT	5.000000
MM	C_pi: 1.000000, n_recomb: 4838.611279
RS	0	0.000000	1.000000	30.981717	0.006403	0.000000
RS	1	0.006440	1.000000	32.758976	0.006770	0.000000
RS	2	0.013294	1.000000	34.623402	0.007156	0.000000
RS	3	0.020590	1.000000	36.577312	0.007559	0.000000
RS	4	0.028356	1.000000	38.622801	0.007982	0.000000
RS	5	0.036622	1.000000	40.761686	0.008424	0.000000
RS	6	0.045421	1.000000	42.995451	0.008886	0.000000
RS	7	0.054785	1.000000	45.325182	0.009367	0.000000
RS	8	0.064753	1.000000	47.751494	0.009869	0.000000
RS	9	0.075363	1.000000	50.274455	0.010390	0.000000
RS	10	0.086656	1.000000	52.893499	0.010932	0.000000
RS	11	0.098677	1.000000	55.607334	0.011492	0.000000
RS	12	0.111471	1.000000	58.413841	0.012072	0.000000
RS	13	0.125090	1.000000	61.309966	0.012671	0.000000
RS	14	0.139585	1.000000	64.291610	0.013287	0.000000
RS	15	0.155014	1.000000	67.353502	0.013920	0.000000
RS	16	0.171437	1.000000	70.489083	0.014568	0.000000
RS	17	0.188917	1.000000	73.690368	0.015230	0.000000
RS	18	0.207523	1.000000	76.947824	0.015903	0.000000
RS	19	0.227327	1.000000	80.250232	0.016585	0.000000
RS	20	0.248406	1.000000	83.584570	0.017274	0.000000
RS	21	0.270843	1.000000	86.935884	0.017967	0.000000
RS	22	0.294725	1.000000	90.287186	0.018660	0.000000
RS	23	0.320144	1.000000	93.619356	0.019348	0.000000
RS	24	0.347201	1.000000	96.911076	0.020029	0.000000
RS	25	0.376000	1.000000	100.138780	0.020696	0.000000
RS	26	0.406654	1.000000	103.276652	0.021344	0.000000
RS	27	0.439282	1.000000	106.296659	0.021968	0.000000
RS	28	0.474011	1.000000	109.168634	0.022562	0.000000
RS	29	0.510976	1.000000	111.860429	0.023118	0.000000
RS	30	0.550322	1.000000	114.338126	0.023630	0.000000
RS	31	0.592202	1.000000	116.566339	0.024091	0.000000
RS	32	0.636779	1.000000	118.508594	0.024492	0.000000
RS	33	0.684227	1.000000	120.127805	0.024827	0.000000
RS	34	0.734730	1.000000	121.386858	0.025087	0.000000
RS	35	0.788485	1.000000	122.249287	0.025265	0.000000
RS	36	0.845702	1.000000	122.680063	0.025354	0.000000
RS	37	0.906604	1.000000	122.646476	0.025347	0.000000
RS	38	0.971428	1.000000	122.119106	0.025238	0.000000
RS	39	1.040426	1.000000	121.072871	0.025022	0.000000
RS	40	1.113868	1.000000	119.488114	0.024695	0.000000
RS	41	1.192040	1.000000	117.351722	0.024253	0.000000
RS	42	1.275245	1.000000	114.658208	0.023697	0.000000
RS	43	1.363809	1.000000	111.410739	0.023025	0.000000
RS	44	1.458076	1.000000	107.622028	0.022242	0.000000
RS	45	1.558414	1.000000	103.315051	0.021352	0.000000
RS	46	1.665214	1.000000	98.523511	0.020362	0.000000
RS	47	1.778891	1.000000	93.291996	0.019281	0.000000
RS	48	1.899889	1.000000	87.675759	0.018120	0.000000
RS	49	2.028679	1.000000	81.740080	0.016893	0.000000
RS	50	2.165763	1.000000	75.559172	0.015616	0.000000
RS	51	2.311675	1.000000	69.214612	0.014305	0.000000
RS	52	2.466983	1.000000	62.793317	0.012978	0.000000
RS	53	2.632293	1.000000	56.385107	0.011653	0.000000
RS	54	2.808249	1.000000	50.079932	0.010350	0.000000
RS	55	2.995536	1.000000	43.964889	0.009086	0.000000
RS	56	3.194884	1.000000	38.121163	0.007879	0.000000
RS	57	3.407070	1.000000	32.621082	0.006742	0.000000
RS	58	3.632920	1.000000	27.525463	0.005689	0.000000
RS	59	3.873315	1.000000	22.881438	0.004729	0.000000
RS	60	4.129191	1.000000	18.720943	0.003869	0.000000
RS	61	4.401545	1.000000	15.059982	0.003112	0.000000
RS	62	4.691438	1.000000	11.898760	0.002459	0.000000
RS	63	5.000000	1.000000	33.013718	0.006823	0.000000
PA	4+25*2+4+6 0.025302053 0.005060411 5.000000000 1.000000000 1.000000000 1.000000000 1.000000000 1.000000000 1.000000000 1.000000000 1.000000000 1.000000000 1.000000000 1.000000000 1.000000000 1.000000000 1.000000000 1.000000000 1.000000000 1.000000000 1.000000000 1.000000000 1.000000000 1.000000000 1.000000000 1.000000000 1.000000000 1.000000000 1.000000000 1.000000000 1.000000000
//
IT	10869
RD	1
LK	-91053.060550
QD	-6057.551356 -> -1839.991047
RI	0.0774494604
TR	0.012008	0.002778
MT	14.239746
MM	C_pi: 2.444707, n_recomb: 6488.929627
RS	0	0.000000	0.653629	80.632673	0.012426	0.000539
RS	1	0.008201	0.653629	86.114268	0.013271	0.002223
RS	2	0.017074	0.653629	91.870164	0.014158	0.004598
RS	3	0.026675	0.653629	97.897384	0.015087	0.007781
RS	4	0.037064	0.499165	136.068912	0.020969	0.011758
RS	5	0.048304	0.499165	143.819467	0.022164	0.016347
RS	6	0.060467	0.466145	162.316178	0.025014	0.021342
RS	7	0.073626	0.466145	170.545433	0.026283	0.026431
RS	8	0.087865	0.480888	173.367981	0.026718	0.030980
RS	9	0.103272	0.480888	181.437961	0.027961	0.034176
RS	10	0.119942	0.536013	170.216780	0.026232	0.035591
RS	11	0.137979	0.536013	177.842047	0.027407	0.035519
RS	12	0.157496	0.617484	161.246895	0.024850	0.034661
RS	13	0.178613	0.617484	168.375113	0.025948	0.033579
RS	14	0.201461	0.713325	152.158954	0.023449	0.032492
RS	15	0.226184	0.713325	158.810255	0.024474	0.031408
RS	16	0.252934	0.823126	143.603605	0.022131	0.030294
RS	17	0.281877	0.823126	149.803103	0.023086	0.029139
RS	18	0.313195	0.949779	135.395109	0.020866	0.027958
RS	19	0.347080	0.949779	141.165691	0.021755	0.026771
RS	20	0.383745	1.095337	127.587246	0.019662	0.025593
RS	21	0.423416	1.095337	132.951301	0.020489	0.024436
RS	22	0.466341	1.260598	120.339465	0.018545	0.023306
RS	23	0.512786	1.260598	125.318485	0.019313	0.022209
RS	24	0.563040	1.444992	113.804048	0.017538	0.021151
RS	25	0.617415	1.444992	118.417083	0.018249	0.020137
RS	26	0.676249	1.647016	108.046941	0.016651	0.019171
RS	27	0.739909	1.647016	112.308718	0.017308	0.018256
RS	28	0.808789	1.865040	103.023312	0.015877	0.017391
RS	29	0.883317	1.865040	106.942800	0.016481	0.016578
RS	30	0.963958	2.097739	98.615686	0.015198	0.015811
RS	31	1.051212	2.097739	102.195546	0.015749	0.015089
RS	32	1.145622	2.344134	94.678885	0.014591	0.014408
RS	33	1.247774	2.344134	97.915677	0.015090	0.013762
RS	34	1.358303	2.603324	91.073126	0.014035	0.013149
RS	35	1.477897	2.603324	93.957923	0.014480	0.012565
RS	36	1.607298	2.874643	87.663277	0.013510	0.012008
RS	37	1.747312	2.874643	90.182697	0.013898	0.011476
RS	38	1.898808	3.157912	84.317144	0.012994	0.010966
RS	39	2.062728	3.157912	86.454980	0.013323	0.010478
RS	40	2.240091	3.453632	80.908179	0.012469	0.010010
RS	41	2.431999	3.453632	82.647707	0.012737	0.009562
RS	42	2.639645	3.763146	77.320597	0.011916	0.009133
RS	43	2.864320	3.763146	78.647532	0.012120	0.008723
RS	44	3.107421	4.088769	73.456220	0.011320	0.008331
RS	45	3.370458	4.088769	74.362161	0.011460	0.007958
RS	46	3.655066	4.433916	69.241861	0.010671	0.007604
RS	47	3.963015	4.433916	69.727927	0.010746	0.007269
RS	48	4.296218	4.803753	64.630342	0.009960	0.006956
RS	49	4.656747	4.803753	64.711051	0.009973	0.006664
RS	50	5.046842	5.206503	59.600362	0.009185	0.006394
RS	51	5.468929	5.206503	59.307725	0.009140	0.006145
RS	52	5.925630	5.656368	54.152133	0.008345	0.005915
RS	53	6.419785	5.656368	53.540245	0.008251	0.005705
RS	54	6.954465	6.492936	46.073145	0.007100	0.005512
RS	55	7.532994	6.492936	45.475706	0.007008	0.005334
RS	56	8.158967	6.492936	44.549287	0.006865	0.005170
RS	57	8.836276	6.492936	43.287638	0.006671	0.005019
RS	58	9.569129	12.756492	21.857099	0.003368	0.004884
RS	59	10.362084	12.756492	22.193343	0.003420	0.004764
RS	60	11.220067	12.756492	22.417637	0.003455	0.004667
RS	61	12.148413	12.756492	22.516886	0.003470	0.004599
RS	62	13.152892	12.756492	22.479025	0.003464	0.004575
RS	63	14.239746	12.756492	257.343501	0.039659	0.037583
PA	4+25*2+4+6 0.012007997 0.002778345 14.239746034 0.653628826 0.499165118 0.466145098 0.480887890 0.536012650 0.617484272 0.713324964 0.823126316 0.949779153 1.095337152 1.260598183 1.444992065 1.647015572 1.865040243 2.097739279 2.344134271 2.603323936 2.874643445 3.157912254 3.453631878 3.763146341 4.088768959 4.433916092 4.803753138 5.206503153 5.656368494 6.492936075 12.756492198
//
IT	5877
RD	2
LK	-83725.083783
QD	-2953.774727 -> -1100.391511
RI	0.0742362609
TR	0.008191	0.003355
MT	17.025334
MM	C_pi: 5.533879, n_recomb: 17632.325835
RS	0	0.000000	1.620964	91.437346	0.005186	0.000175
RS	1	0.008506	1.620964	98.675380	0.005596	0.000744
RS	2	0.017736	1.620964	106.436960	0.006036	0.001619
RS	3	0.027751	1.620964	114.751254	0.006508	0.002835
RS	4	0.038618	0.830649	240.458904	0.013637	0.005807
RS	5	0.050409	0.830649	257.085761	0.014580	0.008470
RS	6	0.063203	0.629471	361.288972	0.020490	0.012597
RS	7	0.077085	0.629471	383.121126	0.021728	0.016828
RS	8	0.092148	0.560579	454.589197	0.025782	0.021095
RS	9	0.108493	0.560579	478.506399	0.027138	0.026453
RS	10	0.126228	0.566322	497.374173	0.028208	0.028879
RS	11	0.145471	0.566322	520.920359	0.029543	0.034025
RS	12	0.166351	0.616511	500.469905	0.028384	0.033695
RS	13	0.189008	0.616511	522.655135	0.029642	0.037316
RS	14	0.213591	0.692829	485.268117	0.027522	0.034967
RS	15	0.240266	0.692829	505.858839	0.028689	0.037300
RS	16	0.269210	0.789550	462.424340	0.026226	0.034209
RS	17	0.300616	0.789550	481.409455	0.027303	0.036035
RS	18	0.334693	0.908537	435.330196	0.024689	0.032768
RS	19	0.371669	0.908537	452.772421	0.025679	0.034225
RS	20	0.411790	1.055657	405.168754	0.022979	0.030835
RS	21	0.455324	1.055657	421.170120	0.023886	0.031858
RS	22	0.502561	1.237444	373.447262	0.021180	0.028439
RS	23	0.553816	1.237444	388.127700	0.022012	0.029059
RS	24	0.609431	1.459235	342.079387	0.019401	0.025773
RS	25	0.669777	1.459235	355.556744	0.020165	0.026083
RS	26	0.735255	1.724966	312.654299	0.017732	0.023064
RS	27	0.806304	1.724966	325.034609	0.018434	0.023161
RS	28	0.883396	2.037994	286.020423	0.016221	0.020474
RS	29	0.967046	2.037994	297.397016	0.016867	0.020434
RS	30	1.057811	2.401956	262.372170	0.014880	0.018084
RS	31	1.156297	2.401956	272.827356	0.015473	0.017955
RS	32	1.263160	2.820604	241.575835	0.013701	0.015913
RS	33	1.379113	2.820604	251.181939	0.014246	0.015722
RS	34	1.504930	3.296366	223.439926	0.012672	0.013956
RS	35	1.641448	3.296366	232.259224	0.013172	0.013730
RS	36	1.789580	3.829847	207.738817	0.011782	0.012212
RS	37	1.950311	3.829847	215.823021	0.012240	0.011976
RS	38	2.124715	4.420760	194.169336	0.011012	0.010677
RS	39	2.313954	4.420760	201.559242	0.011431	0.010444
RS	40	2.519290	5.069110	182.365796	0.010343	0.009332
RS	41	2.742092	5.069110	189.091554	0.010724	0.009111
RS	42	2.983846	5.775668	171.955673	0.009752	0.008156
RS	43	3.246165	5.775668	178.037750	0.010097	0.007949
RS	44	3.530796	6.542042	162.597665	0.009222	0.007127
RS	45	3.839639	6.542042	168.048386	0.009531	0.006943
RS	46	4.174753	7.371081	153.987327	0.008733	0.006241
RS	47	4.538373	7.371081	158.813013	0.009007	0.006091
RS	48	4.932922	8.270445	145.805252	0.008269	0.005498
RS	49	5.361033	8.270445	150.010419	0.008508	0.005389
RS	50	5.825560	9.259484	137.672434	0.007808	0.004887
RS	51	6.329601	9.259484	141.267824	0.008012	0.004816
RS	52	6.876516	10.379439	129.144578	0.007324	0.004381
RS	53	7.469953	10.379439	132.159827	0.007495	0.004341
RS	54	8.113869	12.522113	112.184319	0.006362	0.003766
RS	55	8.812558	12.522113	114.989060	0.006521	0.003768
RS	56	9.570678	12.522113	117.294450	0.006652	0.003761
RS	57	10.393287	12.522113	119.018941	0.006750	0.003744
RS	58	11.285867	35.916432	42.924970	0.002434	0.001944
RS	59	12.254373	35.916432	45.360548	0.002573	0.002035
RS	60	13.305262	35.916432	47.826475	0.002712	0.002122
RS	61	14.445541	35.916432	50.303341	0.002853	0.002204
RS	62	15.682815	35.916432	52.768305	0.002993	0.002278
RS	63	17.025334	35.916432	1468.260508	0.083271	0.044225
PA	4+25*2+4+6 0.008190558 0.003354750 17.025334495 1.620964126 0.830648916 0.629471463 0.560578560 0.566322006 0.616511002 0.692829455 0.789549946 0.908536726 1.055657170 1.237444034 1.459234748 1.724965517 2.037993513 2.401955947 2.820603992 3.296366025 3.829847218 4.420759731 5.069109610 5.775668454 6.542041643 7.371081420 8.270445461 9.259484183 10.379438762 12.522113282 35.916432490
//
IT	5405
RD	3
LK	-80664.027409
QD	-1777.509962 -> -975.979742
RI	0.0590853976
TR	0.005855	0.004028
MT	18.465905
MM	C_pi: 8.795520, n_recomb: 33369.585039
RS	0	0.000000	4.432877	63.885918	0.001914	0.000070
RS	1	0.008645	4.432877	69.269299	0.002076	0.000295
RS	2	0.018038	4.432877	75.093222	0.002250	0.000637
RS	3	0.028243	4.432877	81.391383	0.002439	0.001102
RS	4	0.039330	1.548946	251.778466	0.007545	0.003304
RS	5	0.051376	1.548946	271.342467	0.008131	0.004721
RS	6	0.064463	0.964357	468.064619	0.014027	0.008470
RS	7	0.078681	0.964357	500.784435	0.015007	0.011106
RS	8	0.094129	0.746079	689.875325	0.020674	0.015891
RS	9	0.110912	0.746079	732.161768	0.021941	0.019739
RS	10	0.129147	0.680228	849.451705	0.025456	0.023715
RS	11	0.148957	0.680228	895.315167	0.026830	0.028107
RS	12	0.170481	0.688853	929.598259	0.027858	0.029907
RS	13	0.193865	0.688853	974.881159	0.029215	0.033861
RS	14	0.219271	0.736953	953.963577	0.028588	0.033436
RS	15	0.246873	0.736953	996.789491	0.029871	0.036483
RS	16	0.276862	0.811273	944.837482	0.028314	0.034508
RS	17	0.309443	0.811273	984.482430	0.029502	0.036886
RS	18	0.344841	0.909388	914.133691	0.027394	0.034081
RS	19	0.383299	0.909388	950.389399	0.028481	0.036089
RS	20	0.425082	1.035900	866.734094	0.025974	0.032779
RS	21	0.470478	1.035900	899.684849	0.026961	0.034470
RS	22	0.519798	1.198453	806.846908	0.024179	0.030810
RS	23	0.573382	1.198453	836.759631	0.025076	0.032149
RS	24	0.631598	1.404965	740.100347	0.022179	0.028332
RS	25	0.694848	1.404965	767.307916	0.022994	0.029321
RS	26	0.763566	1.662852	672.168883	0.020143	0.025568
RS	27	0.838225	1.662852	696.983453	0.020887	0.026256
RS	28	0.919338	1.979585	607.184761	0.018196	0.022743
RS	29	1.007464	1.979585	629.867951	0.018876	0.023201
RS	30	1.103209	2.363666	547.355946	0.016403	0.020023
RS	31	1.207231	2.363666	568.124021	0.017025	0.020312
RS	32	1.320247	2.824568	493.585265	0.014791	0.017499
RS	33	1.443033	2.824568	512.620734	0.015362	0.017660
RS	34	1.576434	3.370585	446.247475	0.013373	0.015212
RS	35	1.721369	3.370585	463.706359	0.013896	0.015280
RS	36	1.878833	4.007120	405.367256	0.012148	0.013184
RS	37	2.049911	4.007120	421.384226	0.012628	0.013194
RS	38	2.235780	4.737037	370.551665	0.011104	0.011423
RS	39	2.437718	4.737037	385.243437	0.011545	0.011402
RS	40	2.657114	5.562230	341.063449	0.010221	0.009915
RS	41	2.895477	5.562230	354.529917	0.010624	0.009877
RS	42	3.154449	6.484352	316.041386	0.009471	0.008628
RS	43	3.435809	6.484352	328.365385	0.009840	0.008581
RS	44	3.741494	7.504370	294.677100	0.008831	0.007529
RS	45	4.073607	7.504370	305.924036	0.009168	0.007478
RS	46	4.434432	8.622025	276.272574	0.008279	0.006591
RS	47	4.826452	8.622025	286.490454	0.008585	0.006549
RS	48	5.252364	9.840549	260.108319	0.007795	0.005804
RS	49	5.715097	9.840549	269.330346	0.008071	0.005780
RS	50	6.217836	11.178500	245.288646	0.007351	0.005151
RS	51	6.764039	11.178500	253.542168	0.007598	0.005152
RS	52	7.357463	12.687907	230.686720	0.006913	0.004608
RS	53	8.002190	12.687907	238.011842	0.007133	0.004631
RS	54	8.702658	15.587223	200.104709	0.005997	0.003876
RS	55	9.463683	15.587223	206.936428	0.006201	0.003931
RS	56	10.290502	15.587223	213.090068	0.006386	0.003979
RS	57	11.188804	15.587223	218.411631	0.006545	0.004018
RS	58	12.164766	61.928284	57.498858	0.001723	0.001444
RS	59	13.225105	61.928284	61.497327	0.001843	0.001521
RS	60	14.377115	61.928284	65.684349	0.001968	0.001598
RS	61	15.628720	61.928284	70.052665	0.002099	0.001672
RS	62	16.988532	61.928284	74.591356	0.002235	0.001742
RS	63	18.465905	61.928284	3466.070867	0.103869	0.046722
PA	4+25*2+4+6 0.005854827 0.004027936 18.465904625 4.432877205 1.548945756 0.964356926 0.746078925 0.680227923 0.688853045 0.736953248 0.811273231 0.909387578 1.035899640 1.198452916 1.404965169 1.662852341 1.979584984 2.363666024 2.824567615 3.370584685 4.007119585 4.737037211 5.562230304 6.484352474 7.504369545 8.622025307 9.840548884 11.178500129 12.687907088 15.587223229 61.928284280
//
IT	6312
RD	4
LK	-79272.519245
QD	-1312.452343 -> -861.954582
RI	0.0456008933
TR	0.004384	0.004550
MT	19.740893
MM	C_pi: 11.245744, n_recomb: 47823.420805
RS	0	0.000000	12.068875	33.834070	0.000707	0.000028
RS	1	0.008760	12.068875	36.770834	0.000769	0.000117
RS	2	0.018287	12.068875	39.959926	0.000836	0.000252
RS	3	0.028649	12.068875	43.422556	0.000908	0.000432
RS	4	0.039919	2.924813	194.380404	0.004065	0.001874
RS	5	0.052176	2.924813	210.491568	0.004401	0.002639
RS	6	0.065507	1.515341	438.772451	0.009175	0.005669
RS	7	0.080005	1.515341	472.483461	0.009880	0.007314
RS	8	0.095773	1.029857	745.989671	0.015599	0.011858
RS	9	0.112923	1.029857	797.391770	0.016674	0.014534
RS	10	0.131575	0.854251	1023.921804	0.021410	0.019146
RS	11	0.151861	0.854251	1086.410145	0.022717	0.022542
RS	12	0.173924	0.807542	1215.763236	0.025422	0.025725
RS	13	0.197920	0.807542	1281.963771	0.026806	0.029182
RS	14	0.224018	0.821977	1324.841817	0.027703	0.030434
RS	15	0.252402	0.821977	1389.993557	0.029065	0.033454
RS	16	0.283272	0.871875	1372.154612	0.028692	0.033012
RS	17	0.316847	0.871875	1433.689734	0.029979	0.035528
RS	18	0.353363	0.948732	1374.320710	0.028737	0.033885
RS	19	0.393078	0.948732	1430.961165	0.029922	0.036043
RS	20	0.436271	1.054105	1339.171779	0.028002	0.033533
RS	21	0.483249	1.054105	1390.457986	0.029075	0.035419
RS	22	0.534341	1.194389	1272.877743	0.026616	0.032243
RS	23	0.589910	1.194389	1318.954885	0.027580	0.033851
RS	24	0.650346	1.377390	1184.390019	0.024766	0.030223
RS	25	0.716076	1.377390	1225.762817	0.025631	0.031529
RS	26	0.787564	1.611215	1084.170008	0.022670	0.027701
RS	27	0.865315	1.611215	1121.447803	0.023450	0.028711
RS	28	0.949877	1.904649	981.260175	0.020518	0.024921
RS	29	1.041846	1.904649	1015.001056	0.021224	0.025677
RS	30	1.141872	2.268186	881.754930	0.018438	0.022097
RS	31	1.250660	2.268186	912.418941	0.019079	0.022648
RS	32	1.368978	2.714101	789.235266	0.016503	0.019378
RS	33	1.497660	2.714101	817.188779	0.017088	0.019768
RS	34	1.637615	3.254225	705.912554	0.014761	0.016861
RS	35	1.789831	3.254225	731.441968	0.015295	0.017126
RS	36	1.955380	3.897691	632.955751	0.013235	0.014603
RS	37	2.135431	3.897691	656.286711	0.013723	0.014779
RS	38	2.331255	4.650578	570.429892	0.011928	0.012631
RS	39	2.544233	4.650578	591.747661	0.012374	0.012745
RS	40	2.775869	5.517114	517.487447	0.010821	0.010939
RS	41	3.027795	5.517114	536.950356	0.011228	0.011014
RS	42	3.301790	6.500248	472.846496	0.009887	0.009503
RS	43	3.599787	6.500248	490.590506	0.010258	0.009552
RS	44	3.923888	7.600756	435.200444	0.009100	0.008289
RS	45	4.276381	7.600756	451.338525	0.009438	0.008320
RS	46	4.659753	8.815869	403.390940	0.008435	0.007265
RS	47	5.076707	8.815869	418.010812	0.008741	0.007288
RS	48	5.530187	10.143774	376.228023	0.007867	0.006406
RS	49	6.023392	10.143774	389.393469	0.008142	0.006431
RS	50	6.559801	11.597451	352.231952	0.007365	0.005688
RS	51	7.143201	11.597451	363.994009	0.007611	0.005721
RS	52	7.777705	13.227636	329.513184	0.006890	0.005078
RS	53	8.467793	13.227636	339.937513	0.007108	0.005123
RS	54	9.218332	16.356888	283.946982	0.005937	0.004223
RS	55	10.034619	16.356888	293.707102	0.006141	0.004292
RS	56	10.922412	16.356888	302.469522	0.006325	0.004353
RS	57	11.887976	16.356888	310.006839	0.006482	0.004402
RS	58	12.938123	87.496644	60.779703	0.001271	0.001144
RS	59	14.080264	87.496644	65.381062	0.001367	0.001209
RS	60	15.322456	87.496644	70.262508	0.001469	0.001276
RS	61	16.673464	87.496644	75.428604	0.001577	0.001343
RS	62	18.142821	87.496644	80.881335	0.001691	0.001410
RS	63	19.740893	87.496644	5233.059485	0.109425	0.049617
PA	4+25*2+4+6 0.004384431 0.004549784 19.740893049 12.068875308 2.924812878 1.515340971 1.029857244 0.854250503 0.807542001 0.821976801 0.871875243 0.948732435 1.054104862 1.194388643 1.377390455 1.611214884 1.904649389 2.268186107 2.714100950 3.254225170 3.897690826 4.650577865 5.517113728 6.500248344 7.600756310 8.815869087 10.143773719 11.597450954 13.227636461 16.356887863 87.496643913
//
IT	6362
RD	5
LK	-78448.250583
QD	-1044.491425 -> -737.755671
RI	0.0352440364
TR	0.003431	0.004955
MT	20.892192
MM	C_pi: 12.998602, n_recomb: 59812.464541
RS	0	0.000000	31.670062	16.204263	0.000271	0.000011
RS	1	0.008857	31.670062	17.634797	0.000295	0.000049
RS	2	0.018499	31.670062	19.191162	0.000321	0.000104
RS	3	0.028995	31.670062	20.884343	0.000349	0.000177
RS	4	0.040421	5.435158	132.298003	0.002212	0.001094
RS	5	0.052859	5.435158	143.677080	0.002402	0.001517
RS	6	0.066398	2.374025	356.532606	0.005961	0.003858
RS	7	0.081137	2.374025	385.618954	0.006447	0.004903
RS	8	0.097181	1.431706	689.527077	0.011528	0.008923
RS	9	0.114646	1.431706	741.134422	0.012391	0.010804
RS	10	0.133658	1.089032	1043.716598	0.017450	0.015486
RS	11	0.154354	1.089032	1113.899989	0.018623	0.018099
RS	12	0.176883	0.966439	1335.355741	0.022326	0.022022
RS	13	0.201408	0.966439	1415.714958	0.023669	0.024929
RS	14	0.228105	0.939298	1540.002171	0.025747	0.027328
RS	15	0.257167	0.939298	1623.241611	0.027139	0.030091
RS	16	0.288802	0.962178	1666.256941	0.027858	0.030896
RS	17	0.323240	0.962178	1747.472957	0.029216	0.033340
RS	18	0.360729	1.018034	1728.384308	0.028897	0.032836
RS	19	0.401537	1.018034	1804.552425	0.030170	0.034995
RS	20	0.445960	1.104300	1733.677269	0.028985	0.033430
RS	21	0.494319	1.104300	1803.128447	0.030146	0.035354
RS	22	0.546960	1.225255	1687.702126	0.028217	0.032903
RS	23	0.604264	1.225255	1749.904528	0.029257	0.034593
RS	24	0.666643	1.387542	1600.431115	0.026757	0.031453
RS	25	0.734548	1.387542	1655.708822	0.027682	0.032886
RS	26	0.808468	1.598674	1485.619190	0.024838	0.029314
RS	27	0.888935	1.598674	1534.746059	0.025659	0.030479
RS	28	0.976529	1.867245	1356.930099	0.022686	0.026738
RS	29	1.071882	1.867245	1400.783989	0.023420	0.027656
RS	30	1.175680	2.203970	1224.980353	0.020480	0.023963
RS	31	1.288673	2.203970	1264.361043	0.021139	0.024669
RS	32	1.411673	2.621840	1097.107220	0.018342	0.021176
RS	33	1.545569	2.621840	1132.672316	0.018937	0.021707
RS	34	1.691324	3.133974	978.500904	0.016359	0.018520
RS	35	1.849989	3.133974	1010.751089	0.016899	0.018911
RS	36	2.022708	3.751200	872.488895	0.014587	0.016091
RS	37	2.210725	3.751200	901.788371	0.015077	0.016373
RS	38	2.415396	4.481291	780.378496	0.013047	0.013940
RS	39	2.638195	4.481291	806.996761	0.013492	0.014143
RS	40	2.880728	5.329768	701.742454	0.011732	0.012079
RS	41	3.144744	5.329768	725.892231	0.012136	0.012225
RS	42	3.432145	6.300090	635.201081	0.010620	0.010491
RS	43	3.745002	6.300090	657.058059	0.010985	0.010597
RS	44	4.085570	7.392354	579.120022	0.009682	0.009147
RS	45	4.456304	7.392354	598.827679	0.010012	0.009226
RS	46	4.859875	8.601420	531.946921	0.008894	0.008017
RS	47	5.299193	8.601420	549.614254	0.009189	0.008078
RS	48	5.777422	9.920849	492.031748	0.008226	0.007070
RS	49	6.298011	9.920849	507.735310	0.008489	0.007121
RS	50	6.864710	11.357119	457.296185	0.007645	0.006272
RS	51	7.481604	11.357119	471.097504	0.007876	0.006319
RS	52	8.153138	12.954370	425.070703	0.007107	0.005585
RS	53	8.884154	12.954370	437.059184	0.007307	0.005633
RS	54	9.679919	16.007576	364.130589	0.006088	0.004607
RS	55	10.546168	16.007576	375.430974	0.006277	0.004674
RS	56	11.489144	16.007576	385.223283	0.006441	0.004727
RS	57	12.515644	16.007576	393.204992	0.006574	0.004764
RS	58	13.633066	111.786567	59.023649	0.000987	0.000919
RS	59	14.849462	111.786567	63.718774	0.001065	0.000973
RS	60	16.173599	111.786567	68.735944	0.001149	0.001029
RS	61	17.615021	111.786567	74.087674	0.001239	0.001088
RS	62	19.184116	111.786567	79.785000	0.001334	0.001146
RS	63	20.892192	111.786567	6559.472833	0.109667	0.052451
PA	4+25*2+4+6 0.003430865 0.004954818 20.892192243 31.670061940 5.435158069 2.374024697 1.431705719 1.089031997 0.966439115 0.939298331 0.962177843 1.018033967 1.104300140 1.225255115 1.387541816 1.598674133 1.867245313 2.203970376 2.621839854 3.133974204 3.751199755 4.481290916 5.329767757 6.300089611 7.392354111 8.601419803 9.920849371 11.357118531 12.954370272 16.007576235 111.786566714
//
IT	5468
RD	6
LK	-77873.955926
QD	-850.109303 -> -625.215212
RI	0.0278477835
TR	0.002774	0.005271
MT	21.990721
MM	C_pi: 14.331678, n_recomb: 69784.192985
RS	0	0.000000	77.885898	7.722977	0.000111	0.000005
RS	1	0.008946	77.885898	8.413041	0.000121	0.000022
RS	2	0.018691	77.885898	9.164686	0.000131	0.000047
RS	3	0.029309	77.885898	9.983392	0.000143	0.000078
RS	4	0.040877	9.714818	87.138857	0.001249	0.000674
RS	5	0.053479	9.714818	94.808667	0.001359	0.000919
RS	6	0.067208	3.635120	275.289679	0.003945	0.002725
RS	7	0.082166	3.635120	298.641793	0.004280	0.003406
RS	8	0.098462	1.967754	597.029966	0.008555	0.006880
RS	9	0.116216	1.967754	644.367647	0.009234	0.008221
RS	10	0.135557	1.384126	985.652843	0.014124	0.012709
RS	11	0.156629	1.384126	1056.944473	0.015146	0.014729
RS	12	0.179586	1.160332	1347.732654	0.019313	0.018974
RS	13	0.204597	1.160332	1435.704535	0.020573	0.021397
RS	14	0.231845	1.081886	1635.514602	0.023437	0.024515
RS	15	0.261531	1.081886	1731.620193	0.024814	0.026974
RS	16	0.293872	1.074215	1841.539148	0.026389	0.028685
RS	17	0.329106	1.074215	1938.895375	0.027784	0.030976
RS	18	0.367492	1.108609	1973.214664	0.028276	0.031403
RS	19	0.409312	1.108609	2066.917440	0.029619	0.033493
RS	20	0.454873	1.177284	2034.259086	0.029151	0.032791
RS	21	0.504510	1.177284	2121.052675	0.030394	0.034691
RS	22	0.558587	1.281915	2027.185672	0.029049	0.032979
RS	23	0.617501	1.281915	2105.370401	0.030170	0.034679
RS	24	0.681686	1.427621	1960.427726	0.028093	0.032119
RS	25	0.751612	1.427621	2029.683534	0.029085	0.033593
RS	26	0.827794	1.620878	1848.761036	0.026493	0.030418
RS	27	0.910791	1.620878	1909.702187	0.027366	0.031651
RS	28	1.001212	1.869543	1708.977194	0.024489	0.028129
RS	29	1.099722	1.869543	1762.646856	0.025259	0.029128
RS	30	1.207045	2.183834	1555.676907	0.022293	0.025498
RS	31	1.323968	2.183834	1603.192858	0.022974	0.026289
RS	32	1.451350	2.576528	1400.105700	0.020063	0.022738
RS	33	1.590127	2.576528	1442.471057	0.020670	0.023351
RS	34	1.741319	3.060850	1250.983864	0.017926	0.020024
RS	35	1.906036	3.060850	1288.992812	0.018471	0.020490
RS	36	2.085488	3.648013	1114.501959	0.015971	0.017486
RS	37	2.280993	3.648013	1148.726449	0.016461	0.017835
RS	38	2.493987	4.346249	993.891587	0.014242	0.015203
RS	39	2.726035	4.346249	1024.729873	0.014684	0.015462
RS	40	2.978841	5.161278	889.709751	0.012749	0.013204
RS	41	3.254261	5.161278	917.449533	0.013147	0.013396
RS	42	3.554320	6.096182	800.883109	0.011477	0.011484
RS	43	3.881221	6.096182	825.743210	0.011833	0.011627
RS	44	4.237365	7.149781	725.709067	0.010399	0.010022
RS	45	4.625368	7.149781	747.855768	0.010717	0.010128
RS	46	5.048080	8.314296	662.399341	0.009492	0.008789
RS	47	5.508607	8.314296	681.947502	0.009772	0.008868
RS	48	6.010330	9.578847	608.921773	0.008726	0.007752
RS	49	6.556936	9.578847	625.940768	0.008970	0.007812
RS	50	7.152438	10.943262	562.637278	0.008063	0.006873
RS	51	7.801212	10.943262	577.179277	0.008271	0.006921
RS	52	8.508023	12.443192	520.106747	0.007453	0.006107
RS	53	9.278062	12.443192	532.273699	0.007627	0.006146
RS	54	10.116985	15.285530	443.947590	0.006362	0.005017
RS	55	11.030955	15.285530	455.496742	0.006527	0.005072
RS	56	12.026686	15.285530	464.842806	0.006661	0.005108
RS	57	13.111490	15.285530	471.612404	0.006758	0.005120
RS	58	14.293337	135.083455	55.831177	0.000800	0.000755
RS	59	15.580907	135.083455	60.428358	0.000866	0.000801
RS	60	16.983657	135.083455	65.364892	0.000937	0.000849
RS	61	18.511892	135.083455	70.658391	0.001013	0.000900
RS	62	20.176837	135.083455	76.325864	0.001094	0.000952
RS	63	21.990721	135.083455	7563.291873	0.108381	0.054907
PA	4+25*2+4+6 0.002774438 0.005271455 21.990721123 77.885897705 9.714818418 3.635120040 1.967754288 1.384125814 1.160332289 1.081885756 1.074214575 1.108608637 1.177283981 1.281915406 1.427620641 1.620877856 1.869543363 2.183834462 2.576527943 3.060850451 3.648012570 4.346248658 5.161278485 6.096182178 7.149781212 8.314295935 9.578847320 10.943262256 12.443191549 15.285530014 135.083454809
//
IT	5185
RD	7
LK	-77449.027371
QD	-701.068981 -> -530.597083
RI	0.0226940956
TR	0.002298	0.005516
MT	23.101565
MM	C_pi: 15.412601, n_recomb: 78166.501430
RS	0	0.000000	176.494832	3.836326	0.000049	0.000002
RS	1	0.009030	176.494832	4.182649	0.000054	0.000011
RS	2	0.018876	176.494832	4.560226	0.000058	0.000023
RS	3	0.029612	176.494832	4.971873	0.000064	0.000038
RS	4	0.041316	16.472479	58.059461	0.000743	0.000442
RS	5	0.054078	16.472479	63.253596	0.000809	0.000592
RS	6	0.067992	5.379872	210.786082	0.002697	0.002010
RS	7	0.083162	5.379872	229.154767	0.002932	0.002467
RS	8	0.099702	2.648291	505.077579	0.006462	0.005461
RS	9	0.117736	2.648291	546.811648	0.006995	0.006431
RS	10	0.137399	1.738120	899.513036	0.011508	0.010624
RS	11	0.158837	1.738120	968.242559	0.012387	0.012198
RS	12	0.182212	1.385282	1303.738539	0.016679	0.016520
RS	13	0.207697	1.385282	1394.507833	0.017840	0.018542
RS	14	0.235483	1.245044	1654.706720	0.021169	0.022077
RS	15	0.265779	1.245044	1758.992430	0.022503	0.024251
RS	16	0.298810	1.202820	1930.091912	0.024692	0.026588
RS	17	0.334825	1.202820	2039.779969	0.026095	0.028709
RS	18	0.374091	1.214702	2128.982820	0.027237	0.029846
RS	19	0.416904	1.214702	2237.586090	0.028626	0.031845
RS	20	0.463583	1.266501	2249.997598	0.028785	0.031861
RS	21	0.514477	1.266501	2352.658867	0.030098	0.033719
RS	22	0.569967	1.356875	2291.114136	0.029311	0.032672
RS	23	0.630469	1.356875	2384.723313	0.030508	0.034362
RS	24	0.696433	1.489247	2257.341276	0.028879	0.032367
RS	25	0.768355	1.489247	2340.572078	0.029943	0.033856
RS	26	0.846772	1.668940	2162.385130	0.027664	0.031116
RS	27	0.932270	1.668940	2235.339909	0.028597	0.032382
RS	28	1.025488	1.902922	2024.397891	0.025899	0.029152
RS	29	1.127125	1.902922	2088.030266	0.026713	0.030197
RS	30	1.237941	2.200712	1860.829596	0.023806	0.026721
RS	31	1.358763	2.200712	1916.440558	0.024517	0.027563
RS	32	1.490496	2.574562	1686.344766	0.021574	0.024051
RS	33	1.634125	2.574562	1735.247392	0.022199	0.024714
RS	34	1.790725	3.037337	1513.178382	0.019358	0.021340
RS	35	1.961466	3.037337	1556.486562	0.019912	0.021853
RS	36	2.147627	3.599995	1350.682911	0.017280	0.018746
RS	37	2.350598	3.599995	1389.225754	0.017773	0.019137
RS	38	2.571898	4.270540	1204.444820	0.015409	0.016373
RS	39	2.813184	4.270540	1238.795546	0.015848	0.016667
RS	40	3.076258	5.054221	1076.446032	0.013771	0.014269
RS	41	3.363089	5.054221	1106.998888	0.014162	0.014489
RS	42	3.675822	5.953135	966.290370	0.012362	0.012441
RS	43	4.016797	5.953135	993.323040	0.012708	0.012605
RS	44	4.388563	6.964323	872.482375	0.011162	0.010877
RS	45	4.793901	6.964323	896.186247	0.011465	0.010998
RS	46	5.235844	8.077072	793.183849	0.010147	0.009551
RS	47	5.717696	8.077072	813.670812	0.010409	0.009638
RS	48	6.243061	9.275974	726.100123	0.009289	0.008432
RS	49	6.815869	9.275974	743.414719	0.009511	0.008491
RS	50	7.440405	10.554185	668.102317	0.008547	0.007477
RS	51	8.121339	10.554185	682.264875	0.008728	0.007515
RS	52	8.863765	11.938073	615.025369	0.007868	0.006637
RS	53	9.673235	11.938073	626.131019	0.008010	0.006659
RS	54	10.555805	14.523321	524.438561	0.006709	0.005447
RS	55	11.518074	14.523321	534.994730	0.006844	0.005484
RS	56	12.567241	14.523321	542.491603	0.006940	0.005494
RS	57	13.711153	14.523321	546.498477	0.006991	0.005473
RS	58	14.958365	157.636739	52.529177	0.000672	0.000636
RS	59	16.318206	157.636739	56.972037	0.000729	0.000676
RS	60	17.800848	157.636739	61.760309	0.000790	0.000719
RS	61	19.417379	157.636739	66.914961	0.000856	0.000763
RS	62	21.179891	157.636739	72.457021	0.000927	0.000810
RS	63	23.101565	157.636739	8342.751651	0.106731	0.056893
PA	4+25*2+4+6 0.002297666 0.005515568 23.101565274 176.494831864 16.472478855 5.379871993 2.648290831 1.738119539 1.385282115 1.245044176 1.202820037 1.214701719 1.266500706 1.356874820 1.489246904 1.668939739 1.902921698 2.200712394 2.574562209 3.037336737 3.599995410 4.270540401 5.054221098 5.953134672 6.964323125 8.077072209 9.275974199 10.554184947 11.938072859 14.523320591 157.636738958
//
IT	5688
RD	8
LK	-77124.668042
QD	-585.251381 -> -452.038370
RI	0.0190623378
TR	0.001936	0.005699
MT	24.265130
MM	C_pi: 16.321979, n_recomb: 85205.009639
RS	0	0.000000	365.466069	2.030676	0.000024	0.000001
RS	1	0.009115	365.466069	2.215779	0.000026	0.000006
RS	2	0.019061	365.466069	2.417754	0.000028	0.000012
RS	3	0.029914	365.466069	2.638140	0.000031	0.000020
RS	4	0.041756	26.310808	39.975844	0.000469	0.000307
RS	5	0.054677	26.310808	43.599004	0.000512	0.000405
RS	6	0.068776	7.654487	163.322258	0.001917	0.001547
RS	7	0.084161	7.654487	177.843446	0.002087	0.001865
RS	8	0.100947	3.475344	425.836482	0.004998	0.004461
RS	9	0.119264	3.475344	462.124093	0.005424	0.005176
RS	10	0.139250	2.148301	809.320356	0.009499	0.009049
RS	11	0.161058	2.148301	873.825358	0.010256	0.010289
RS	12	0.184854	1.638150	1233.778735	0.014480	0.014550
RS	13	0.210819	1.638150	1324.218196	0.015542	0.016247
RS	14	0.239151	1.425720	1628.320800	0.019111	0.020001
RS	15	0.270065	1.425720	1737.083361	0.020387	0.021926
RS	16	0.303797	1.344897	1958.923343	0.022991	0.024678
RS	17	0.340604	1.344897	2077.425269	0.024381	0.026637
RS	18	0.380766	1.332943	2216.766673	0.026017	0.028301
RS	19	0.424589	1.332943	2337.419298	0.027433	0.030206
RS	20	0.472406	1.368025	2395.147220	0.028110	0.030795
RS	21	0.524582	1.368025	2511.719265	0.029479	0.032608
RS	22	0.581514	1.445407	2486.946725	0.029188	0.032128
RS	23	0.643635	1.445407	2594.909840	0.030455	0.033806
RS	24	0.711419	1.566699	2492.673420	0.029255	0.032325
RS	25	0.785382	1.566699	2589.504345	0.030391	0.033825
RS	26	0.866086	1.736044	2423.420986	0.028442	0.031506
RS	27	0.954146	1.736044	2508.435691	0.029440	0.032800
RS	28	1.050234	1.959513	2297.119308	0.026960	0.029880
RS	29	1.155080	1.959513	2370.921978	0.027826	0.030960
RS	30	1.269483	2.245928	2132.796949	0.025031	0.027680
RS	31	1.394314	2.245928	2196.683395	0.025781	0.028560
RS	32	1.530523	2.606967	1947.742564	0.022859	0.025140
RS	33	1.679148	2.606967	2003.232216	0.023511	0.025841
RS	34	1.841321	3.055000	1757.333552	0.020625	0.022475
RS	35	2.018276	3.055000	1805.827503	0.021194	0.023023
RS	36	2.211361	3.600507	1574.041725	0.018474	0.019865
RS	37	2.422046	3.600507	1616.637500	0.018974	0.020286
RS	38	2.651936	4.250926	1405.995821	0.016501	0.017437
RS	39	2.902780	4.250926	1443.469028	0.016941	0.017757
RS	40	3.176489	5.010691	1256.881348	0.014751	0.015257
RS	41	3.475147	5.010691	1289.758833	0.015137	0.015496
RS	42	3.801029	5.880584	1127.261195	0.013230	0.013345
RS	43	4.156615	5.880584	1155.896545	0.013566	0.013521
RS	44	4.544614	6.855545	1016.087613	0.011925	0.011696
RS	45	4.967979	6.855545	1040.703215	0.012214	0.011823
RS	46	5.429935	7.921672	921.652664	0.010817	0.010291
RS	47	5.933999	7.921672	942.351951	0.011060	0.010376
RS	48	6.484010	9.058856	841.530674	0.009877	0.009098
RS	49	7.084155	9.058856	858.316754	0.010074	0.009149
RS	50	7.739004	10.253470	772.196263	0.009063	0.008074
RS	51	8.453544	10.253470	785.031684	0.009213	0.008096
RS	52	9.233216	11.522267	708.821966	0.008319	0.007167
RS	53	10.083957	11.522267	717.765643	0.008424	0.007165
RS	54	11.012244	13.843385	605.236094	0.007103	0.005894
RS	55	12.025146	13.843385	613.577229	0.007201	0.005906
RS	56	13.130377	13.843385	617.873663	0.007252	0.005883
RS	57	14.336351	13.843385	617.660904	0.007249	0.005822
RS	58	15.652252	179.449777	49.548986	0.000582	0.000550
RS	59	17.088100	179.449777	53.834185	0.000632	0.000585
RS	60	18.654828	179.449777	58.466028	0.000686	0.000624
RS	61	20.364366	179.449777	63.467798	0.000745	0.000664
RS	62	22.229732	179.449777	68.863342	0.000808	0.000706
RS	63	24.265130	179.449777	8948.581164	0.105024	0.058433
PA	4+25*2+4+6 0.001935603 0.005699060 24.265130022 365.466068676 26.310807984 7.654487348 3.475343762 2.148300938 1.638150108 1.425719823 1.344897372 1.332942652 1.368025393 1.445406912 1.566699173 1.736044239 1.959513410 2.245928142 2.606967177 3.055000387 3.600506960 4.250926255 5.010690947 5.880583795 6.855545426 7.921672053 9.058856057 10.253470353 11.522267243 13.843384820 179.449776606
//
IT	7109
RD	9
LK	-76869.220652
QD	-493.736785 -> -385.996723
RI	0.0164210794
TR	0.001650	0.005833
MT	25.501093
MM	C_pi: 17.099341, n_recomb: 91063.103745
RS	0	0.000000	690.090452	1.156476	0.000013	0.000001
RS	1	0.009201	690.090452	1.262900	0.000014	0.000003
RS	2	0.019248	690.090452	1.379120	0.000015	0.000007
RS	3	0.030220	690.090452	1.506037	0.000017	0.000012
RS	4	0.042202	39.490652	28.735181	0.000316	0.000227
RS	5	0.055286	39.490652	31.369463	0.000344	0.000294
RS	6	0.069573	10.450680	129.330022	0.001420	0.001240
RS	7	0.085176	10.450680	141.015919	0.001549	0.001468
RS	8	0.102214	4.441646	361.288600	0.003967	0.003745
RS	9	0.120819	4.441646	392.827952	0.004314	0.004280
RS	10	0.141137	2.610674	725.118876	0.007963	0.007845
RS	11	0.163323	2.610674	784.882263	0.008619	0.008832
RS	12	0.187552	1.916380	1154.310178	0.012676	0.012958
RS	13	0.214009	1.916380	1242.547095	0.013645	0.014395
RS	14	0.242901	1.621983	1575.861060	0.017305	0.018236
RS	15	0.274451	1.621983	1686.362720	0.018519	0.019949
RS	16	0.308904	1.498707	1947.565039	0.021387	0.022968
RS	17	0.346527	1.498707	2071.888363	0.022752	0.024779
RS	18	0.387611	1.461488	2253.996595	0.024752	0.026826
RS	19	0.432476	1.461488	2383.948624	0.026179	0.028643
RS	20	0.481469	1.479689	2483.622227	0.027274	0.029682
RS	21	0.534969	1.479689	2611.933640	0.028683	0.031452
RS	22	0.593393	1.544784	2624.395809	0.028820	0.031446
RS	23	0.657191	1.544784	2745.267664	0.030147	0.033115
RS	24	0.726860	1.656490	2671.881460	0.029341	0.032086
RS	25	0.802938	1.656490	2781.554564	0.030545	0.033599
RS	26	0.886017	1.817766	2633.575767	0.028920	0.031672
RS	27	0.976740	1.817766	2730.412411	0.029984	0.032993
RS	28	1.075810	2.033834	2525.921175	0.027738	0.030379
RS	29	1.183995	2.033834	2609.964267	0.028661	0.031494
RS	30	1.302135	2.312856	2368.390155	0.026008	0.028425
RS	31	1.431144	2.312856	2440.739276	0.026803	0.029340
RS	32	1.572024	2.666006	2180.001583	0.023939	0.026041
RS	33	1.725865	2.666006	2242.247189	0.024623	0.026775
RS	34	1.893862	3.105165	1978.729304	0.021729	0.023451
RS	35	2.077316	3.105165	2032.486263	0.022320	0.024029
RS	36	2.277649	3.640287	1779.907932	0.019546	0.020856
RS	37	2.496415	3.640287	1826.518032	0.020058	0.021303
RS	38	2.735309	4.278133	1594.201695	0.017507	0.018401
RS	39	2.996183	4.278133	1634.646396	0.017951	0.018740
RS	40	3.281061	5.022164	1427.138100	0.015672	0.016168
RS	41	3.592150	5.022164	1462.089524	0.016056	0.016421
RS	42	3.931862	5.871692	1280.426597	0.014061	0.014191
RS	43	4.302831	5.871692	1310.325357	0.014389	0.014375
RS	44	4.707932	6.819361	1153.656455	0.012669	0.012473
RS	45	5.150306	6.819361	1178.759945	0.012944	0.012601
RS	46	5.633383	7.847893	1045.403466	0.011480	0.011000
RS	47	6.160908	7.847893	1065.801040	0.011704	0.011081
RS	48	6.736969	8.932281	953.238349	0.010468	0.009744
RS	49	7.366034	8.932281	968.874163	0.010640	0.009783
RS	50	8.052978	10.051975	873.337897	0.009590	0.008661
RS	51	8.803128	10.051975	884.086319	0.009709	0.008662
RS	52	9.622298	11.213904	800.290329	0.008788	0.007693
RS	53	10.516839	11.213904	806.132915	0.008852	0.007662
RS	54	11.493687	13.279191	685.630849	0.007529	0.006354
RS	55	12.560414	13.279191	690.571302	0.007583	0.006334
RS	56	13.725289	13.279191	690.388674	0.007581	0.006272
RS	57	14.997344	13.279191	684.617164	0.007518	0.006163
RS	58	16.386439	200.362942	47.015599	0.000516	0.000486
RS	59	17.903345	200.362942	51.160971	0.000562	0.000519
RS	60	19.559819	200.362942	55.652581	0.000611	0.000554
RS	61	21.368705	200.362942	60.515413	0.000665	0.000591
RS	62	23.344025	200.362942	65.775411	0.000722	0.000630
RS	63	25.501093	200.362942	9409.466033	0.103329	0.059598
PA	4+25*2+4+6 0.001649812 0.005832637 25.501092503 690.090452181 39.490651527 10.450680242 4.441646335 2.610673577 1.916380322 1.621983092 1.498707337 1.461488247 1.479689140 1.544784013 1.656489854 1.817765682 2.033834039 2.312855591 2.666005669 3.105164607 3.640286502 4.278132644 5.022164287 5.871692055 6.819361100 7.847892900 8.932281002 10.051975173 11.213904107 13.279190607 200.362941786
//
IT	6219
RD	10
LK	-76660.913357
QD	-419.672358 -> -329.409718
RI	0.0144171335
TR	0.001417	0.005926
MT	26.811683
MM	C_pi: 17.763152, n_recomb: 95867.576718
RS	0	0.000000	1191.422433	0.709955	0.000007	0.000000
RS	1	0.009287	1191.422433	0.775908	0.000008	0.000002
RS	2	0.019438	1191.422433	0.847989	0.000009	0.000004
RS	3	0.030530	1191.422433	0.926769	0.000010	0.000007
RS	4	0.042653	55.706801	21.660180	0.000226	0.000176
RS	5	0.055902	55.706801	23.666950	0.000247	0.000226
RS	6	0.070382	13.698020	105.117600	0.001096	0.001031
RS	7	0.086206	13.698020	114.747236	0.001197	0.001201
RS	8	0.103500	5.531124	309.859215	0.003232	0.003221
RS	9	0.122400	5.531124	337.448481	0.003520	0.003628
RS	10	0.143055	3.120466	650.157546	0.006782	0.006908
RS	11	0.165629	3.120466	705.232050	0.007356	0.007703
RS	12	0.190299	2.218004	1073.588942	0.011199	0.011656
RS	13	0.217261	2.218004	1158.566545	0.012085	0.012884
RS	14	0.246726	1.832716	1509.039338	0.015741	0.016728
RS	15	0.278929	1.832716	1619.310799	0.016891	0.018261
RS	16	0.314122	1.663408	1909.223263	0.019915	0.021439
RS	17	0.352583	1.663408	2036.913930	0.021247	0.023120
RS	18	0.394617	1.599467	2253.733778	0.023509	0.025441
RS	19	0.440554	1.599467	2390.481433	0.024935	0.027176
RS	20	0.490758	1.600370	2527.093586	0.026360	0.028567
RS	21	0.545625	1.600370	2664.949723	0.027798	0.030296
RS	22	0.605587	1.653476	2712.834866	0.028298	0.030685
RS	23	0.671119	1.653476	2844.958413	0.029676	0.032346
RS	24	0.742736	1.756515	2801.621149	0.029224	0.031712
RS	25	0.821006	1.756515	2923.084901	0.030491	0.033241
RS	26	0.906544	1.911272	2796.797142	0.029174	0.031672
RS	27	1.000027	1.911272	2904.938714	0.030302	0.033024
RS	28	1.102192	2.122156	2712.413284	0.028293	0.030702
RS	29	1.213845	2.122156	2806.564731	0.029275	0.031854
RS	30	1.335869	2.396748	2567.393107	0.026781	0.028999
RS	31	1.469225	2.396748	2648.292187	0.027624	0.029952
RS	32	1.614967	2.745783	2381.667704	0.024843	0.026786
RS	33	1.774244	2.745783	2450.835799	0.025565	0.027555
RS	34	1.948315	3.180731	2175.180692	0.022689	0.024294
RS	35	2.138552	3.180731	2234.352596	0.023307	0.024901
RS	36	2.346457	3.711032	1965.776932	0.020505	0.021736
RS	37	2.573672	3.711032	2016.489740	0.021034	0.022207
RS	38	2.821989	4.342758	1766.514293	0.018427	0.019275
RS	39	3.093369	4.342758	1809.938223	0.018880	0.019633
RS	40	3.389953	5.078360	1584.789976	0.016531	0.017009
RS	41	3.714083	5.078360	1621.741134	0.016916	0.017274
RS	42	4.068315	5.915591	1423.575725	0.014849	0.014983
RS	43	4.455448	5.915591	1454.584394	0.015173	0.015173
RS	44	4.878535	6.844721	1283.228204	0.013385	0.013210
RS	45	5.340916	6.844721	1308.586667	0.013650	0.013337
RS	46	5.846241	7.844940	1162.736066	0.012129	0.011681
RS	47	6.398498	7.844940	1182.511960	0.012335	0.011754
RS	48	7.002047	8.886185	1059.776667	0.011055	0.010370
RS	49	7.661649	8.886185	1073.836119	0.011201	0.010394
RS	50	8.382512	9.940827	970.327593	0.010122	0.009235
RS	51	9.170325	9.940827	978.422162	0.010206	0.009213
RS	52	10.031307	11.005775	888.480970	0.009268	0.008216
RS	53	10.972252	11.005775	890.462040	0.009288	0.008151
RS	54	12.000587	12.827900	764.989340	0.007980	0.006827
RS	55	13.124429	12.827900	765.407250	0.007984	0.006769
RS	56	14.352648	12.827900	759.567793	0.007923	0.006661
RS	57	15.694938	12.827900	747.043383	0.007792	0.006498
RS	58	17.161893	220.071334	44.952551	0.000469	0.000439
RS	59	18.765091	220.071334	48.984553	0.000511	0.000469
RS	60	20.517186	220.071334	53.362410	0.000557	0.000502
RS	61	22.432007	220.071334	58.112463	0.000606	0.000537
RS	62	24.524667	220.071334	63.262320	0.000660	0.000574
RS	63	26.811683	220.071334	9745.129288	0.101652	0.060476
PA	4+25*2+4+6 0.001416704 0.005926492 26.811683127 1191.422432920 55.706800847 13.698019910 5.531124180 3.120466192 2.218004215 1.832715785 1.663407767 1.599467269 1.600369964 1.653476405 1.756515001 1.911271983 2.122156361 2.396747602 2.745782840 3.180731462 3.711031523 4.342757956 5.078359598 5.915591461 6.844721301 7.844940330 8.886185339 9.940826695 11.005774801 12.827900231 220.071333818
//
IT	6672
RD	11
LK	-76485.068422
QD	-358.117266 -> -280.093017
RI	0.0128220930
TR	0.001222	0.005990
MT	28.182189
MM	C_pi: 18.316184, n_recomb: 99708.601716
RS	0	0.000000	1891.852488	0.468345	0.000005	0.000000
RS	1	0.009374	1891.852488	0.512259	0.000005	0.000001
RS	2	0.019626	1891.852488	0.560291	0.000006	0.000003
RS	3	0.030839	1891.852488	0.612829	0.000006	0.000005
RS	4	0.043104	74.057441	17.121698	0.000172	0.000145
RS	5	0.056518	74.057441	18.723872	0.000188	0.000183
RS	6	0.071190	17.264766	87.799431	0.000881	0.000886
RS	7	0.087236	17.264766	95.940920	0.000962	0.001017
RS	8	0.104787	6.721014	269.045502	0.002698	0.002830
RS	9	0.123984	6.721014	293.404154	0.002943	0.003145
RS	10	0.144979	3.672595	584.566474	0.005863	0.006167
RS	11	0.167943	3.672595	635.236463	0.006371	0.006814
RS	12	0.193059	2.541589	995.220760	0.009981	0.010576
RS	13	0.220529	2.541589	1076.356415	0.010795	0.011634
RS	14	0.250575	2.057412	1434.368597	0.014386	0.015423
RS	15	0.283437	2.057412	1542.969836	0.015475	0.016805
RS	16	0.319379	1.838703	1852.232436	0.018576	0.020066
RS	17	0.358690	1.838703	1981.267479	0.019871	0.021632
RS	18	0.401686	1.746525	2224.999684	0.022315	0.024144
RS	19	0.448713	1.746525	2366.287807	0.023732	0.025804
RS	20	0.500148	1.729486	2534.272453	0.025417	0.027469
RS	21	0.556404	1.729486	2679.524644	0.026874	0.029161
RS	22	0.617933	1.770544	2759.871675	0.027679	0.029878
RS	23	0.685230	1.770544	2901.466032	0.029099	0.031532
RS	24	0.758835	1.865362	2887.869857	0.028963	0.031244
RS	25	0.839340	1.865362	3019.846222	0.030287	0.032791
RS	26	0.927390	2.014548	2917.245537	0.029258	0.031547
RS	27	1.023695	2.014548	3035.920308	0.030448	0.032932
RS	28	1.129027	2.221732	2859.024578	0.028674	0.030886
RS	29	1.244232	2.221732	2962.928800	0.029716	0.032079
RS	30	1.370236	2.493960	2730.795576	0.027388	0.029435
RS	31	1.508052	2.493960	2820.173448	0.028284	0.030430
RS	32	1.658786	2.841611	2552.642918	0.025601	0.027403
RS	33	1.823649	2.841611	2628.817096	0.026365	0.028211
RS	34	2.003966	3.275801	2345.872984	0.023527	0.025025
RS	35	2.201186	3.275801	2410.597401	0.024176	0.025666
RS	36	2.416892	3.805518	2130.408584	0.021366	0.022522
RS	37	2.652818	3.805518	2185.352900	0.021917	0.023020
RS	38	2.910859	4.436157	1921.501503	0.019271	0.020073
RS	39	3.193088	4.436157	1967.992652	0.019737	0.020451
RS	40	3.501772	5.169157	1728.368538	0.017334	0.017789
RS	41	3.839391	5.169157	1767.353504	0.017725	0.018068
RS	42	4.208658	6.000707	1555.293308	0.015598	0.015728
RS	43	4.612539	6.000707	1587.386986	0.015920	0.015925
RS	44	5.054278	6.918647	1403.493693	0.014076	0.013912
RS	45	5.537424	6.918647	1429.018563	0.014332	0.014038
RS	46	6.065860	7.898545	1272.470634	0.012762	0.012336
RS	47	6.643829	7.898545	1291.462895	0.012952	0.012401
RS	48	7.275975	8.905160	1160.104485	0.011635	0.010980
RS	49	7.967377	8.905160	1172.332038	0.011758	0.010987
RS	50	8.723589	9.903633	1062.269543	0.010654	0.009801
RS	51	9.550685	9.903633	1067.323668	0.010704	0.009752
RS	52	10.455312	10.880726	972.651358	0.009755	0.008736
RS	53	11.444735	10.880726	970.191362	0.009730	0.008635
RS	54	12.526904	12.471990	842.736469	0.008452	0.007313
RS	55	13.710512	12.471990	837.598196	0.008400	0.007212
RS	56	15.005068	12.471990	825.049292	0.008275	0.007051
RS	57	16.420972	12.471990	804.744743	0.008071	0.006827
RS	58	17.969598	238.075933	43.353596	0.000435	0.000404
RS	59	19.663388	238.075933	47.302208	0.000474	0.000433
RS	60	21.515949	238.075933	51.597209	0.000517	0.000464
RS	61	23.542163	238.075933	56.266097	0.000564	0.000498
RS	62	25.758309	238.075933	61.337889	0.000615	0.000533
RS	63	28.182189	238.075933	9969.075027	0.099982	0.061142
PA	4+25*2+4+6 0.001221886 0.005990465 28.182188845 1891.852488449 74.057441345 17.264766260 6.721014327 3.672595416 2.541589373 2.057411691 1.838703128 1.746524650 1.729485925 1.770543826 1.865361621 2.014548377 2.221731608 2.493960273 2.841610523 3.275800684 3.805518385 4.436156723 5.169156847 6.000706901 6.918646767 7.898545408 8.905159805 9.903633064 10.880726354 12.471990031 238.075933143
//
IT	7628
RD	12
LK	-76332.169345
QD	-305.723325 -> -236.709001
RI	0.0114910941
TR	0.001057	0.006034
MT	29.583402
MM	C_pi: 18.750115, n_recomb: 102639.746938
RS	0	0.000000	2764.630150	0.332332	0.000003	0.000000
RS	1	0.009458	2764.630150	0.363773	0.000004	0.000001
RS	2	0.019810	2764.630150	0.398189	0.000004	0.000002
RS	3	0.031141	2764.630150	0.435862	0.000004	0.000004
RS	4	0.043544	93.077559	14.170052	0.000138	0.000124
RS	5	0.057120	93.077559	15.508506	0.000151	0.000155
RS	6	0.071980	20.974199	75.299682	0.000734	0.000785
RS	7	0.088245	20.974199	82.358606	0.000802	0.000890
RS	8	0.106049	7.981897	236.507301	0.002304	0.002535
RS	9	0.125536	7.981897	258.230241	0.002516	0.002782
RS	10	0.146867	4.261271	527.326821	0.005138	0.005572
RS	11	0.170215	4.261271	573.939577	0.005592	0.006102
RS	12	0.195771	2.885804	920.478678	0.008968	0.009665
RS	13	0.223744	2.885804	997.447021	0.009718	0.010585
RS	14	0.254362	2.295783	1355.319935	0.013205	0.014283
RS	15	0.287877	2.295783	1461.150738	0.014236	0.015535
RS	16	0.324561	2.024509	1781.675341	0.017359	0.018822
RS	17	0.364715	2.024509	1910.338058	0.018612	0.020286
RS	18	0.408666	1.902488	2173.764104	0.021179	0.022926
RS	19	0.456774	1.902488	2317.531116	0.022579	0.024518
RS	20	0.509432	1.866645	2511.262057	0.024467	0.026395
RS	21	0.567070	1.866645	2661.805802	0.025933	0.028051
RS	22	0.630159	1.895268	2771.100693	0.026998	0.029042
RS	23	0.699215	1.895268	2920.287029	0.028452	0.030691
RS	24	0.774802	1.981891	2935.240104	0.028597	0.030705
RS	25	0.857538	1.981891	3076.251795	0.029971	0.032271
RS	26	0.948099	2.125933	2998.308542	0.029212	0.031325
RS	27	1.047225	2.125933	3126.499847	0.030461	0.032744
RS	28	1.155726	2.330257	2967.898972	0.028916	0.030960
RS	29	1.274489	2.330257	3080.960840	0.030017	0.032196
RS	30	1.404484	2.601417	2859.636115	0.027861	0.029758
RS	31	1.546773	2.601417	2957.222869	0.028812	0.030798
RS	32	1.702519	2.949481	2693.092737	0.026238	0.027916
RS	33	1.872996	2.949481	2776.215560	0.027048	0.028766
RS	34	2.059596	3.385264	2490.353443	0.024263	0.025663
RS	35	2.263843	3.385264	2560.686461	0.024948	0.026340
RS	36	2.487408	3.917342	2272.974570	0.022145	0.023230
RS	37	2.732117	3.917342	2332.249713	0.022723	0.023758
RS	38	2.999970	4.550463	2058.132832	0.020052	0.020807
RS	39	3.293155	4.550463	2107.792018	0.020536	0.021208
RS	40	3.614069	5.285074	1856.768097	0.018090	0.018519
RS	41	3.965334	5.285074	1897.867096	0.018491	0.018814
RS	42	4.349820	6.115811	1674.478534	0.016314	0.016435
RS	43	4.770670	6.115811	1707.705314	0.016638	0.016640
RS	44	5.231322	7.028078	1513.402291	0.014745	0.014585
RS	45	5.735542	7.028078	1539.101068	0.014995	0.014712
RS	46	6.287449	7.993792	1373.628574	0.013383	0.012972
RS	47	6.891554	7.993792	1391.793061	0.013560	0.013029
RS	48	7.552793	8.972443	1253.328498	0.012211	0.011577
RS	49	8.276569	8.972443	1263.608128	0.012311	0.011568
RS	50	9.068799	9.921899	1148.358906	0.011188	0.010360
RS	51	9.935955	9.921899	1150.147157	0.011206	0.010284
RS	52	10.885123	10.818695	1052.094289	0.010250	0.009257
RS	53	11.924061	10.818695	1044.791460	0.010179	0.009116
RS	54	13.061259	12.189669	918.224065	0.008946	0.007815
RS	55	14.306009	12.189669	906.612435	0.008833	0.007663
RS	56	15.668484	12.189669	886.455080	0.008637	0.007443
RS	57	17.159817	12.189669	857.536150	0.008355	0.007154
RS	58	18.792195	253.687692	42.208483	0.000411	0.000379
RS	59	20.578959	253.687692	46.105270	0.000449	0.000408
RS	60	22.534710	253.687692	50.350376	0.000491	0.000438
RS	61	24.675429	253.687692	54.972347	0.000536	0.000470
RS	62	27.018610	253.687692	60.001453	0.000585	0.000504
RS	63	29.583402	253.687692	10089.660876	0.098302	0.061659
PA	4+25*2+4+6 0.001056988 0.006033586 29.583401934 2764.630149832 93.077559335 20.974199198 7.981896757 4.261271368 2.885803736 2.295783379 2.024509156 1.902487908 1.866645475 1.895268205 1.981890686 2.125933205 2.330256973 2.601416513 2.949480918 3.385264166 3.917341617 4.550463035 5.285073627 6.115810830 7.028078497 7.993791873 8.972442604 9.921899386 10.818694625 12.189668907 253.687692369
//
IT	8038
RD	13
LK	-76196.489834
QD	-260.378620 -> -198.654037
RI	0.0103383396
TR	0.000918	0.006063
MT	30.979660
MM	C_pi: 19.056143, n_recomb: 104705.036213
RS	0	0.000000	3749.763273	0.251777	0.000002	0.000000
RS	1	0.009538	3749.763273	0.275798	0.000003	0.000001
RS	2	0.019985	3749.763273	0.302112	0.000003	0.000002
RS	3	0.031428	3749.763273	0.330937	0.000003	0.000003
RS	4	0.043964	111.013907	12.244036	0.000117	0.000111
RS	5	0.057694	111.013907	13.410667	0.000128	0.000138
RS	6	0.072734	24.602833	66.260038	0.000633	0.000717
RS	7	0.089209	24.602833	72.532531	0.000693	0.000803
RS	8	0.107255	9.276601	210.423941	0.002010	0.002312
RS	9	0.127022	9.276601	229.993724	0.002197	0.002508
RS	10	0.148674	4.878891	477.325408	0.004559	0.005089
RS	11	0.172392	4.878891	520.233788	0.004969	0.005528
RS	12	0.198372	3.248707	849.866235	0.008117	0.008893
RS	13	0.226829	3.248707	922.502436	0.008810	0.009698
RS	14	0.258000	2.547162	1274.191489	0.012169	0.013279
RS	15	0.292145	2.547162	1376.404851	0.013146	0.014420
RS	16	0.329546	2.220475	1701.292145	0.016248	0.017692
RS	17	0.370514	2.220475	1828.120101	0.017460	0.019065
RS	18	0.415390	2.067009	2104.667904	0.020101	0.021783
RS	19	0.464546	2.067009	2249.033405	0.021480	0.023310
RS	20	0.518390	2.011336	2463.031786	0.023524	0.025350
RS	21	0.577369	2.011336	2616.827419	0.024992	0.026971
RS	22	0.641974	2.026882	2751.252440	0.026276	0.028190
RS	23	0.712740	2.026882	2906.091760	0.027755	0.029832
RS	24	0.790256	2.105000	2947.777848	0.028153	0.030114
RS	25	0.875164	2.105000	3096.186236	0.029571	0.031696
RS	26	0.968172	2.243905	3043.087078	0.029063	0.031023
RS	27	1.070049	2.243905	3179.558405	0.030367	0.032477
RS	28	1.181643	2.445697	3041.117188	0.029045	0.030941
RS	29	1.303881	2.445697	3162.508028	0.030204	0.032221
RS	30	1.437777	2.716448	2955.056550	0.028223	0.029986
RS	31	1.584444	2.716448	3060.370127	0.029228	0.031073
RS	32	1.745099	3.065947	2803.395692	0.026774	0.028337
RS	33	1.921077	3.065947	2893.239503	0.027632	0.029232
RS	34	2.113838	3.504741	2608.433166	0.024912	0.026220
RS	35	2.324985	3.504741	2684.310018	0.025637	0.026937
RS	36	2.556270	4.041017	2392.910000	0.022854	0.023870
RS	37	2.809613	4.041017	2456.541968	0.023462	0.024430
RS	38	3.087120	4.678912	2175.624059	0.020779	0.021486
RS	39	3.391094	4.678912	2228.520336	0.021284	0.021912
RS	40	3.724059	5.417893	1969.099945	0.018806	0.019206
RS	41	4.088782	5.417893	2012.396509	0.019220	0.019518
RS	42	4.488290	6.251085	1780.212561	0.017002	0.017109
RS	43	4.925901	6.251085	1814.653967	0.017331	0.017324
RS	44	5.405250	7.161477	1612.050673	0.015396	0.015234
RS	45	5.930318	7.161477	1637.991575	0.015644	0.015364
RS	46	6.505464	8.117347	1465.347730	0.013995	0.013590
RS	47	7.135464	8.117347	1482.727730	0.014161	0.013642
RS	48	7.825552	9.072944	1338.636217	0.012785	0.012164
RS	49	8.581458	9.072944	1346.967867	0.012864	0.012139
RS	50	9.409458	9.978887	1227.839709	0.011727	0.010915
RS	51	10.316429	9.978887	1226.283777	0.011712	0.010812
RS	52	11.309904	10.801526	1126.116678	0.010755	0.009778
RS	53	12.398132	10.801526	1113.747736	0.010637	0.009597
RS	54	13.590150	11.961553	990.725941	0.009462	0.008333
RS	55	14.895859	11.961553	971.878779	0.009282	0.008124
RS	56	16.326100	11.961553	943.404917	0.009010	0.007840
RS	57	17.892751	11.961553	905.263270	0.008646	0.007479
RS	58	19.608823	266.208108	41.505394	0.000396	0.000363
RS	59	21.488566	266.208108	45.382526	0.000433	0.000390
RS	60	23.547591	266.208108	49.611564	0.000474	0.000420
RS	61	25.802998	266.208108	54.222040	0.000518	0.000452
RS	62	28.273515	266.208108	59.245369	0.000566	0.000486
RS	63	30.979660	266.208108	10114.220808	0.096597	0.062073
PA	4+25*2+4+6 0.000917547 0.006063048 30.979659870 3749.763272596 111.013907248 24.602832712 9.276601119 4.878891484 3.248706815 2.547162197 2.220475064 2.067008526 2.011336062 2.026881743 2.105000223 2.243905076 2.445696892 2.716447974 3.065946732 3.504741447 4.041016596 4.678912081 5.417893375 6.251084904 7.161476638 8.117347422 9.072944219 9.978887033 10.801526286 11.961553492 266.208108270
//
IT	10616
RD	14
LK	-76075.155430
QD	-220.887056 -> -165.819809
RI	0.0093267232
TR	0.000801	0.006083
MT	32.345724
MM	C_pi: 19.242001, n_recomb: 105993.618423
RS	0	0.000000	4706.580263	0.204509	0.000002	0.000000
RS	1	0.009612	4706.580263	0.224173	0.000002	0.000001
RS	2	0.020149	4706.580263	0.245729	0.000002	0.000001
RS	3	0.031698	4706.580263	0.269359	0.000003	0.000002
RS	4	0.044357	125.719828	11.053142	0.000104	0.000105
RS	5	0.058233	125.719828	12.114747	0.000114	0.000129
RS	6	0.073443	27.895715	59.828112	0.000564	0.000673
RS	7	0.090115	27.895715	65.541440	0.000618	0.000747
RS	8	0.108390	10.556164	189.617327	0.001789	0.002145
RS	9	0.128421	10.556164	207.444379	0.001957	0.002303
RS	10	0.150378	5.513304	433.996849	0.004095	0.004699
RS	11	0.174445	5.513304	473.579216	0.004468	0.005065
RS	12	0.200826	3.626258	784.281842	0.007399	0.008238
RS	13	0.229743	3.626258	852.594298	0.008044	0.008948
RS	14	0.261439	2.809750	1193.590033	0.011261	0.012398
RS	15	0.296182	2.809750	1291.621367	0.012186	0.013443
RS	16	0.334264	2.425582	1615.180566	0.015238	0.016669
RS	17	0.376008	2.425582	1739.026805	0.016407	0.017958
RS	18	0.421763	2.239279	2022.925262	0.019085	0.020717
RS	19	0.471917	2.239279	2166.287360	0.020438	0.022181
RS	20	0.526892	2.162814	2395.315316	0.022599	0.024343
RS	21	0.587151	2.162814	2550.508247	0.024063	0.025926
RS	22	0.653203	2.164555	2706.055153	0.025530	0.027336
RS	23	0.725604	2.164555	2864.677330	0.027027	0.028967
RS	24	0.804964	2.233681	2930.741057	0.027650	0.029485
RS	25	0.891953	2.233681	3084.867800	0.029104	0.031081
RS	26	0.987303	2.367221	3056.016305	0.028832	0.030658
RS	27	1.091819	2.367221	3199.412916	0.030185	0.032143
RS	28	1.206381	2.566487	3082.158328	0.029079	0.030843
RS	29	1.331956	2.566487	3210.891512	0.030293	0.032166
RS	30	1.469601	2.837100	3019.567318	0.028488	0.030129
RS	31	1.620477	2.837100	3131.963187	0.029549	0.031263
RS	32	1.785856	3.188575	2885.199439	0.027221	0.028677
RS	33	1.967132	3.188575	2981.394547	0.028128	0.029617
RS	34	2.165833	3.631211	2701.070491	0.025483	0.026703
RS	35	2.383633	3.631211	2782.317553	0.026250	0.027461
RS	36	2.622370	4.172827	2490.657598	0.023498	0.024445
RS	37	2.884055	4.172827	2558.600322	0.024139	0.025040
RS	38	3.170894	4.816967	2274.067670	0.021455	0.022111
RS	39	3.485305	4.816967	2330.232646	0.021985	0.022565
RS	40	3.829938	5.562169	2065.223059	0.019484	0.019849
RS	41	4.207699	5.562169	2110.794616	0.019914	0.020181
RS	42	4.621772	6.400070	1872.216177	0.017663	0.017749
RS	43	5.075647	6.400070	1907.975560	0.018001	0.017976
RS	44	5.573150	7.311310	1699.081934	0.016030	0.015858
RS	45	6.118475	7.311310	1725.381317	0.016278	0.015991
RS	46	6.716219	8.260598	1547.231872	0.014597	0.014191
RS	47	7.371421	8.260598	1563.945691	0.014755	0.014238
RS	48	8.089603	9.197027	1415.615632	0.013356	0.012739
RS	49	8.876819	9.197027	1422.104171	0.013417	0.012699
RS	50	9.739706	10.064089	1300.297984	0.012268	0.011464
RS	51	10.685537	10.064089	1295.459683	0.012222	0.011334
RS	52	11.722284	10.818110	1194.314775	0.011268	0.010300
RS	53	12.858688	10.818110	1176.836885	0.011103	0.010077
RS	54	14.104328	11.776729	1059.690026	0.009998	0.008863
RS	55	15.469703	11.776729	1033.041657	0.009746	0.008594
RS	56	16.966323	11.776729	995.768517	0.009395	0.008240
RS	57	18.606805	11.776729	948.045113	0.008944	0.007804
RS	58	20.404976	275.315158	41.221372	0.000389	0.000353
RS	59	22.375994	275.315158	45.110508	0.000426	0.000380
RS	60	24.536473	275.315158	49.356930	0.000466	0.000410
RS	61	26.904627	275.315158	53.991120	0.000509	0.000442
RS	62	29.500417	275.315158	59.045568	0.000557	0.000476
RS	63	32.345724	275.315158	10056.527006	0.094879	0.062413
PA	4+25*2+4+6 0.000801085 0.006082706 32.345723964 4706.580263013 125.719828204 27.895714572 10.556163958 5.513303806 3.626257571 2.809749877 2.425582008 2.239278785 2.162814081 2.164555221 2.233681495 2.367221032 2.566487136 2.837099650 3.188574982 3.631210703 4.172826660 4.816966796 5.562168884 6.400070219 7.311309943 8.260598349 9.197026774 10.064089227 10.818109831 11.776728944 275.315158114
//
IT	10731
RD	15
LK	-75967.253937
QD	-186.654166 -> -138.180798
RI	0.0084529515
TR	0.000705	0.006093
MT	33.679931
MM	C_pi: 19.340048, n_recomb: 106670.557888
RS	0	0.000000	5664.003683	0.172208	0.000002	0.000000
RS	1	0.009683	5664.003683	0.188888	0.000002	0.000001
RS	2	0.020303	5664.003683	0.207183	0.000002	0.000001
RS	3	0.031951	5664.003683	0.227252	0.000002	0.000002
RS	4	0.044727	135.543263	10.415628	0.000098	0.000103
RS	5	0.058740	135.543263	11.423397	0.000107	0.000126
RS	6	0.074110	30.572954	55.532881	0.000521	0.000650
RS	7	0.090969	30.572954	60.877941	0.000571	0.000715
RS	8	0.109459	11.756170	173.455735	0.001626	0.002028
RS	9	0.129740	11.756170	189.919145	0.001780	0.002155
RS	10	0.151985	6.146038	397.315003	0.003725	0.004390
RS	11	0.176383	6.146038	434.009025	0.004069	0.004697
RS	12	0.203144	4.011236	725.197744	0.006798	0.007692
RS	13	0.232496	4.011236	789.410652	0.007400	0.008322
RS	14	0.264690	3.080013	1116.810842	0.010470	0.011637
RS	15	0.300001	3.080013	1210.448718	0.011348	0.012596
RS	16	0.338732	2.637680	1528.417220	0.014328	0.015757
RS	17	0.381212	2.637680	1648.565280	0.015455	0.016968
RS	18	0.427806	2.417904	1934.943119	0.018139	0.019738
RS	19	0.478910	2.417904	2076.129258	0.019463	0.021140
RS	20	0.534964	2.319984	2315.463352	0.021707	0.023389
RS	21	0.596444	2.319984	2470.568291	0.023161	0.024933
RS	22	0.663877	2.307327	2643.226377	0.024779	0.026498
RS	23	0.737840	2.307327	2804.028084	0.026287	0.028114
RS	24	0.818964	2.367046	2891.612920	0.027108	0.028838
RS	25	0.907943	2.367046	3049.930904	0.028592	0.030442
RS	26	1.005537	2.494963	3043.953326	0.028536	0.030247
RS	27	1.112581	2.494963	3192.971289	0.029933	0.031759
RS	28	1.229990	2.691662	3096.934569	0.029033	0.030680
RS	29	1.358766	2.691662	3232.003779	0.030299	0.032041
RS	30	1.500012	2.962312	3058.035441	0.028668	0.030197
RS	31	1.654933	2.962312	3176.812167	0.029782	0.031376
RS	32	1.824855	3.316168	2942.356334	0.027584	0.028939
RS	33	2.011230	3.316168	3044.466699	0.028541	0.029924
RS	34	2.215650	3.763315	2771.204545	0.025979	0.027113
RS	35	2.439864	3.763315	2857.591257	0.026789	0.027912
RS	36	2.685787	4.311230	2568.400751	0.024078	0.024954
RS	37	2.955521	4.311230	2640.570092	0.024754	0.025585
RS	38	3.251373	4.962895	2355.049912	0.022078	0.022679
RS	39	3.575870	4.962895	2414.499288	0.022635	0.023161
RS	40	3.931787	5.715959	2146.280234	0.020121	0.020445
RS	41	4.322166	5.715959	2194.210016	0.020570	0.020798
RS	42	4.750344	6.560640	1951.301578	0.018293	0.018350
RS	43	5.219979	6.560640	1988.509163	0.018642	0.018591
RS	44	5.735088	7.475294	1775.069736	0.016641	0.016449
RS	45	6.300071	7.475294	1801.891638	0.016892	0.016589
RS	46	6.919760	8.421150	1619.684281	0.015184	0.014766
RS	47	7.599450	8.421150	1635.920046	0.015336	0.014810
RS	48	8.344951	9.342272	1484.546190	0.013917	0.013295
RS	49	9.162636	9.342272	1489.392363	0.013963	0.013242
RS	50	10.059493	10.175149	1365.927375	0.012805	0.011999
RS	51	11.043188	10.175149	1357.996657	0.012731	0.011844
RS	52	12.122130	10.866344	1256.816836	0.011782	0.010814
RS	53	13.305541	10.866344	1234.356486	0.011572	0.010549
RS	54	14.603536	11.634304	1124.980658	0.010546	0.009400
RS	55	16.027210	11.634304	1090.183624	0.010220	0.009065
RS	56	17.588731	11.634304	1043.861440	0.009786	0.008638
RS	57	19.301447	11.634304	986.437086	0.009248	0.008123
RS	58	21.179997	281.349532	41.310025	0.000387	0.000348
RS	59	23.240438	281.349532	45.240455	0.000424	0.000376
RS	60	25.500381	281.349532	49.535351	0.000464	0.000406
RS	61	27.979145	281.349532	54.226147	0.000508	0.000439
RS	62	30.697915	281.349532	59.346369	0.000556	0.000473
RS	63	33.679931	281.349532	9940.187638	0.093186	0.062691
PA	4+25*2+4+6 0.000705408 0.006092797 33.679930786 5664.003682752 135.543263415 30.572953725 11.756170483 6.146038054 4.011236367 3.080012950 2.637680427 2.417904115 2.319984325 2.307327068 2.367046154 2.494962688 2.691661931 2.962312096 3.316168224 3.763315205 4.311230303 4.962895439 5.715958537 6.560640218 7.475294365 8.421150369 9.342272363 10.175148504 10.866344168 11.634303746 281.349531827
//
IT	13938
RD	16
LK	-75872.728481
QD	-157.356301 -> -115.426315
RI	0.0077237841
TR	0.000628	0.006091
MT	35.003149
MM	C_pi: 19.396182, n_recomb: 106937.950174
RS	0	0.000000	6572.520188	0.149782	0.000001	0.000000
RS	1	0.009749	6572.520188	0.164390	0.000002	0.000001
RS	2	0.020449	6572.520188	0.180423	0.000002	0.000001
RS	3	0.032193	6572.520188	0.198020	0.000002	0.000002
RS	4	0.045081	139.086813	10.269577	0.000096	0.000105
RS	5	0.059225	139.086813	11.270111	0.000105	0.000128
RS	6	0.074749	32.377722	53.119404	0.000497	0.000647
RS	7	0.091786	32.377722	58.269256	0.000545	0.000706
RS	8	0.110484	12.803790	161.548189	0.001511	0.001953
RS	9	0.131005	12.803790	177.012074	0.001655	0.002058
RS	10	0.153526	6.751898	367.428131	0.003436	0.004154
RS	11	0.178244	6.751898	401.736849	0.003757	0.004415
RS	12	0.205371	4.392888	674.083513	0.006304	0.007248
RS	13	0.235143	4.392888	734.633334	0.006870	0.007812
RS	14	0.267818	3.352233	1047.121807	0.009792	0.010994
RS	15	0.303678	3.352233	1136.520690	0.010628	0.011878
RS	16	0.343034	2.853416	1446.000869	0.013522	0.014962
RS	17	0.386227	2.853416	1562.201270	0.014608	0.016101
RS	18	0.433632	2.600689	1847.278380	0.017274	0.018858
RS	19	0.485658	2.600689	1985.622666	0.018568	0.020200
RS	20	0.542756	2.481308	2231.192449	0.020864	0.022506
RS	21	0.605422	2.481308	2385.205070	0.022305	0.024008
RS	22	0.674196	2.454075	2571.116652	0.024043	0.025698
RS	23	0.749676	2.454075	2732.897285	0.025556	0.027294
RS	24	0.832515	2.504201	2838.891163	0.026547	0.028194
RS	25	0.923430	2.504201	3000.170747	0.028055	0.029800
RS	26	1.023208	2.626449	3014.972576	0.028194	0.029809
RS	27	1.132715	2.626449	3168.497296	0.029629	0.031341
RS	28	1.252898	2.820685	3092.765821	0.028921	0.030467
RS	29	1.384798	2.820685	3233.264243	0.030235	0.031862
RS	30	1.529557	3.091685	3076.806024	0.028772	0.030202
RS	31	1.688430	3.091685	3201.299104	0.029936	0.031420
RS	32	1.862792	3.448477	2980.154504	0.027868	0.029131
RS	33	2.054153	3.448477	3087.746273	0.028874	0.030158
RS	34	2.264171	3.900972	2823.115960	0.026400	0.027450
RS	35	2.494664	3.900972	2914.400879	0.027253	0.028289
RS	36	2.747629	4.456356	2629.524241	0.024589	0.025395
RS	37	3.025257	4.456356	2705.826243	0.025303	0.026060
RS	38	3.329953	5.117084	2421.213000	0.022641	0.023184
RS	39	3.664354	5.117084	2483.960875	0.023228	0.023695
RS	40	4.031357	5.879995	2214.310024	0.020706	0.020984
RS	41	4.434142	5.879995	2264.691527	0.021178	0.021359
RS	42	4.876195	6.733945	2019.040283	0.018880	0.018901
RS	43	5.361346	6.733945	2057.849608	0.019243	0.019157
RS	44	5.893797	7.655082	1841.226633	0.017218	0.016999
RS	45	6.478159	7.655082	1868.772637	0.017475	0.017145
RS	46	7.119492	8.601254	1683.640568	0.015744	0.015306
RS	47	7.823353	8.601254	1699.640573	0.015894	0.015348
RS	48	8.595835	9.511554	1546.158104	0.014458	0.013822
RS	49	9.443631	9.511554	1549.637133	0.014491	0.013756
RS	50	10.374081	10.315606	1425.297010	0.013328	0.012511
RS	51	11.395246	10.315606	1414.566035	0.013228	0.012331
RS	52	12.515968	10.950401	1314.069722	0.012288	0.011310
RS	53	13.745954	10.950401	1286.893463	0.012034	0.011005
RS	54	15.095858	11.539609	1186.718391	0.011097	0.009932
RS	55	16.577369	11.539609	1143.637289	0.010694	0.009528
RS	56	18.203319	11.539609	1088.228957	0.010176	0.009026
RS	57	19.987790	11.539609	1021.188311	0.009549	0.008431
RS	58	21.946238	285.178550	41.701475	0.000390	0.000349
RS	59	24.095623	285.178550	45.698099	0.000427	0.000377
RS	60	26.454561	285.178550	50.068042	0.000468	0.000408
RS	61	29.043482	285.178550	54.843711	0.000513	0.000441
RS	62	31.884809	285.178550	60.059667	0.000562	0.000476
RS	63	35.003149	285.178550	9792.183772	0.091569	0.062911
PA	4+25*2+4+6 0.000627740 0.006091292 35.003149388 6572.520188388 139.086813301 32.377722453 12.803789660 6.751897651 4.392888268 3.352232875 2.853415602 2.600688799 2.481308346 2.454075416 2.504200724 2.626448518 2.820685486 3.091685266 3.448477224 3.900972214 4.456356314 5.117083696 5.879994929 6.733944941 7.655082304 8.601253854 9.511554253 10.315605836 10.950400673 11.539608515 285.178549541
//
IT	17424
RD	17
LK	-75791.331211
QD	-132.667721 -> -96.920164
RI	0.0071372176
TR	0.000565	0.006076
MT	36.343454
MM	C_pi: 19.450742, n_recomb: 106971.416349
RS	0	0.000000	7226.838136	0.137173	0.000001	0.000000
RS	1	0.009815	7226.838136	0.150641	0.000001	0.000001
RS	2	0.020593	7226.838136	0.165432	0.000002	0.000001
RS	3	0.032429	7226.838136	0.181675	0.000002	0.000002
RS	4	0.045426	136.181075	10.587215	0.000099	0.000112
RS	5	0.059699	136.181075	11.625573	0.000109	0.000136
RS	6	0.075373	33.148363	52.434076	0.000490	0.000661
RS	7	0.092586	33.148363	57.552142	0.000538	0.000717
RS	8	0.111488	13.630869	153.543831	0.001435	0.001915
RS	9	0.132245	13.630869	168.355742	0.001574	0.002004
RS	10	0.155039	7.304728	344.137902	0.003217	0.003983
RS	11	0.180070	7.304728	376.588071	0.003520	0.004208
RS	12	0.207558	4.759072	631.615762	0.005905	0.006898
RS	13	0.237744	4.759072	689.073649	0.006442	0.007408
RS	14	0.270893	3.619709	986.564436	0.009223	0.010464
RS	15	0.307295	3.619709	1072.148413	0.010023	0.011285
RS	16	0.347270	3.068645	1371.496551	0.012821	0.014283
RS	17	0.391169	3.068645	1483.881147	0.013872	0.015359
RS	18	0.439376	2.784880	1764.938497	0.016499	0.018085
RS	19	0.492314	2.784880	1900.220405	0.017764	0.019370
RS	20	0.550448	2.644885	2148.686256	0.020087	0.021708
RS	21	0.614288	2.644885	2301.054775	0.021511	0.023167
RS	22	0.684393	2.603422	2496.736179	0.023340	0.024953
RS	23	0.761379	2.603422	2658.704039	0.024854	0.026525
RS	24	0.845921	2.644140	2779.936121	0.025988	0.027574
RS	25	0.938761	2.644140	2943.276515	0.027515	0.029175
RS	26	1.040713	2.760925	2976.369027	0.027824	0.029364
RS	27	1.152671	2.760925	3133.520868	0.029293	0.030910
RS	28	1.275617	2.953039	3076.467212	0.028760	0.030222
RS	29	1.410630	2.953039	3221.634467	0.030117	0.031645
RS	30	1.558895	3.224908	3081.966534	0.028811	0.030154
RS	31	1.721711	3.224908	3211.587737	0.030023	0.031408
RS	32	1.900507	3.585417	3003.807452	0.028080	0.029260
RS	33	2.096852	3.585417	3116.475891	0.029134	0.030325
RS	34	2.312467	4.044348	2861.125859	0.026747	0.027720
RS	35	2.549244	4.044348	2957.070375	0.027644	0.028596
RS	36	2.809260	4.608668	2677.518626	0.025030	0.025767
RS	37	3.094797	4.608668	2757.851245	0.025781	0.026465
RS	38	3.408358	5.280377	2475.313521	0.023140	0.023623
RS	39	3.752694	5.280377	2541.365127	0.023757	0.024162
RS	40	4.130825	6.055552	2271.472638	0.021234	0.021461
RS	41	4.546070	6.055552	2324.394526	0.021729	0.021858
RS	42	5.002069	6.921795	2077.102400	0.019417	0.019396
RS	43	5.502824	6.921795	2117.669757	0.019797	0.019667
RS	44	6.052727	7.853101	1898.834798	0.017751	0.017497
RS	45	6.656600	7.853101	1927.319123	0.018017	0.017652
RS	46	7.319743	8.803980	1740.085096	0.016267	0.015800
RS	47	8.047971	8.803980	1756.116367	0.016417	0.015842
RS	48	8.847673	9.708608	1601.199775	0.014968	0.014308
RS	49	9.725864	9.708608	1603.628163	0.014991	0.014232
RS	50	10.690247	10.489780	1478.971121	0.013826	0.012988
RS	51	11.749281	10.489780	1465.796891	0.013703	0.012786
RS	52	12.912257	11.075005	1366.491924	0.012774	0.011778
RS	53	14.189376	11.075005	1334.965877	0.012480	0.011434
RS	54	15.591841	11.497555	1244.998604	0.011639	0.010448
RS	55	17.131953	11.497555	1193.682869	0.011159	0.009973
RS	56	18.823224	11.497555	1129.328100	0.010557	0.009395
RS	57	20.680489	11.497555	1052.915499	0.009843	0.008721
RS	58	22.720040	287.764212	42.317580	0.000396	0.000352
RS	59	24.959767	287.764212	46.399840	0.000434	0.000381
RS	60	27.419317	287.764212	50.865696	0.000476	0.000413
RS	61	30.120266	287.764212	55.748565	0.000521	0.000447
RS	62	33.086305	287.764212	61.084063	0.000571	0.000484
RS	63	36.343454	287.764212	9634.160919	0.090063	0.063074
PA	4+25*2+4+6 0.000564894 0.006076219 36.343454193 7226.838135972 136.181074576 33.148362924 13.630868565 7.304727961 4.759072175 3.619708523 3.068645100 2.784879743 2.644884907 2.603422201 2.644139814 2.760924958 2.953038946 3.224907784 3.585417232 4.044348129 4.608667867 5.280376863 6.055552067 6.921794581 7.853101224 8.803979777 9.708608193 10.489780357 11.075005321 11.497554863 287.764212159
//
IT	17781
RD	18
LK	-75722.146387
QD	-112.133743 -> -81.902002
RI	0.0066764253
TR	0.000514	0.006047
MT	37.724241
MM	C_pi: 19.528867, n_recomb: 106886.953515
RS	0	0.000000	7367.830524	0.135337	0.000001	0.000000
RS	1	0.009880	7367.830524	0.148712	0.000001	0.000001
RS	2	0.020735	7367.830524	0.163409	0.000002	0.000001
RS	3	0.032663	7367.830524	0.179560	0.000002	0.000002
RS	4	0.045770	127.820117	11.372612	0.000106	0.000123
RS	5	0.060171	127.820117	12.495272	0.000117	0.000149
RS	6	0.075996	32.914365	53.303612	0.000499	0.000692
RS	7	0.093383	32.914365	58.540553	0.000548	0.000747
RS	8	0.112489	14.195971	148.995579	0.001394	0.001909
RS	9	0.133482	14.195971	163.472737	0.001529	0.001987
RS	10	0.156549	7.780905	326.940745	0.003059	0.003865
RS	11	0.181895	7.780905	358.044001	0.003350	0.004065
RS	12	0.209745	5.097874	597.657511	0.005591	0.006628
RS	13	0.240346	5.097874	652.643291	0.006106	0.007098
RS	14	0.273971	3.875729	935.779282	0.008755	0.010036
RS	15	0.310918	3.875729	1018.115461	0.009525	0.010806
RS	16	0.351515	3.279127	1306.585756	0.012224	0.013716
RS	17	0.396122	3.279127	1415.523867	0.013243	0.014736
RS	18	0.445137	2.967660	1690.678392	0.015817	0.017417
RS	19	0.498994	2.967660	1822.981945	0.017055	0.018651
RS	20	0.558173	2.808670	2071.758686	0.019383	0.020999
RS	21	0.623197	2.808670	2222.267636	0.020791	0.022417
RS	22	0.694646	2.753879	2424.689566	0.022685	0.024273
RS	23	0.773154	2.753879	2586.375515	0.024197	0.025820
RS	24	0.859418	2.785725	2719.858096	0.025446	0.026990
RS	25	0.954204	2.785725	2884.633013	0.026988	0.028584
RS	26	1.058355	2.897513	2933.399581	0.027444	0.028926
RS	27	1.172796	2.897513	3093.504962	0.028942	0.030483
RS	28	1.298542	3.088042	3053.127672	0.028564	0.029959
RS	29	1.436713	3.088042	3202.337435	0.029960	0.031404
RS	30	1.588533	3.361485	3078.171297	0.028798	0.030069
RS	31	1.755353	3.361485	3212.403879	0.030054	0.031354
RS	32	1.938654	3.726651	3017.399214	0.028230	0.029336
RS	33	2.140065	3.726651	3134.764236	0.029328	0.030435
RS	34	2.361374	4.193290	2888.666410	0.027025	0.027929
RS	35	2.604547	4.193290	2989.026944	0.027964	0.028838
RS	36	2.871745	4.768218	2715.178523	0.025402	0.026074
RS	37	3.165341	4.768218	2799.419089	0.026190	0.026803
RS	38	3.487943	5.453063	2519.572377	0.023572	0.023997
RS	39	3.842417	5.453063	2588.906264	0.024221	0.024562
RS	40	4.231911	6.243229	2319.484353	0.021700	0.021875
RS	41	4.659885	6.243229	2375.009338	0.022220	0.022293
RS	42	5.130142	7.125118	2126.797545	0.019898	0.019831
RS	43	5.646858	7.125118	2169.257327	0.020295	0.020117
RS	44	6.214623	8.070660	1948.870991	0.018233	0.017940
RS	45	6.838482	8.070660	1978.493035	0.018510	0.018103
RS	46	7.523974	9.031015	1789.731256	0.016744	0.016243
RS	47	8.277191	9.031015	1806.055712	0.016897	0.016286
RS	48	9.104822	9.935448	1650.175854	0.015439	0.014747
RS	49	10.014220	9.935448	1651.878656	0.015454	0.014664
RS	50	11.013462	10.699853	1527.290447	0.014289	0.013424
RS	51	12.111426	10.699853	1512.058491	0.014146	0.013202
RS	52	13.317863	11.242275	1414.287785	0.013232	0.012209
RS	53	14.643491	11.242275	1378.838192	0.012900	0.011829
RS	54	16.100086	11.509476	1299.734074	0.012160	0.010938
RS	55	17.700587	11.509476	1240.384908	0.011605	0.010393
RS	56	19.459210	11.509476	1167.364513	0.010921	0.009741
RS	57	21.391577	11.509476	1081.946850	0.010122	0.008989
RS	58	23.514855	289.856475	43.086675	0.000403	0.000357
RS	59	25.847903	289.856475	47.268605	0.000442	0.000387
RS	60	28.411447	289.856475	51.845524	0.000485	0.000420
RS	61	31.228258	289.856475	56.851898	0.000532	0.000456
RS	62	34.323358	289.856475	62.324426	0.000583	0.000494
RS	63	37.724241	289.856475	9478.699032	0.088680	0.063183
PA	4+25*2+4+6 0.000513779 0.006046851 37.724240721 7367.830524182 127.820117178 32.914365405 14.195970760 7.780904580 5.097874492 3.875729107 3.279126898 2.967659918 2.808670492 2.753878732 2.785724688 2.897513038 3.088041623 3.361485108 3.726650548 4.193289691 4.768217966 5.453063138 6.243228812 7.125117874 8.070659800 9.031015314 9.935447710 10.699853370 11.242274893 11.509476476 289.856474778
//
IT	22671
RD	19
LK	-75663.718600
QD	-95.193518 -> -69.670598
RI	0.0063162955
TR	0.000472	0.006004
MT	39.157626
MM	C_pi: 19.641026, n_recomb: 106749.075036
RS	0	0.000000	7212.053659	0.138999	0.000001	0.000000
RS	1	0.009944	7212.053659	0.152826	0.000001	0.000001
RS	2	0.020878	7212.053659	0.168030	0.000002	0.000001
RS	3	0.032899	7212.053659	0.184746	0.000002	0.000002
RS	4	0.046115	115.861689	12.643235	0.000118	0.000139
RS	5	0.060645	115.861689	13.899344	0.000130	0.000168
RS	6	0.076620	31.829545	55.609530	0.000521	0.000737
RS	7	0.094184	31.829545	61.107581	0.000572	0.000794
RS	8	0.113495	14.487841	147.459155	0.001381	0.001929
RS	9	0.134726	14.487841	161.884816	0.001516	0.002000
RS	10	0.158068	8.165669	315.058476	0.002951	0.003791
RS	11	0.183731	8.165669	345.276415	0.003234	0.003975
RS	12	0.211947	5.399996	571.452094	0.005353	0.006428
RS	13	0.242968	5.399996	624.563813	0.005851	0.006868
RS	14	0.277075	4.114596	894.362080	0.008378	0.009698
RS	15	0.314573	4.114596	974.055361	0.009125	0.010428
RS	16	0.355800	3.481164	1251.452118	0.011723	0.013248
RS	17	0.401127	3.481164	1357.420082	0.012716	0.014222
RS	18	0.450961	3.146419	1625.457392	0.015227	0.016847
RS	19	0.505752	3.146419	1755.037344	0.016441	0.018036
RS	20	0.565990	2.970863	2002.073841	0.018755	0.020377
RS	21	0.632220	2.970863	2150.714249	0.020147	0.021758
RS	22	0.705035	2.904033	2357.388125	0.022083	0.023661
RS	23	0.785091	2.904033	2518.540732	0.023593	0.025184
RS	24	0.873109	2.927805	2661.622127	0.024933	0.026450
RS	25	0.969880	2.927805	2827.403269	0.026486	0.028036
RS	26	1.076274	3.035249	2889.332627	0.027067	0.028508
RS	27	1.193248	3.035249	3051.874447	0.028589	0.030071
RS	28	1.321854	3.224843	3026.087437	0.028348	0.029691
RS	29	1.463250	3.224843	3178.819346	0.029778	0.031155
RS	30	1.618707	3.500636	3068.624333	0.028746	0.029958
RS	31	1.789624	3.500636	3207.008621	0.030042	0.031271
RS	32	1.977537	3.871451	3023.828825	0.028327	0.029370
RS	33	2.184137	3.871451	3145.527696	0.029467	0.030501
RS	34	2.411282	4.347101	2908.249973	0.027244	0.028085
RS	35	2.661016	4.347101	3012.772241	0.028223	0.029026
RS	36	2.935584	4.934334	2744.598937	0.025711	0.026323
RS	37	3.237457	4.934334	2832.597071	0.026535	0.027081
RS	38	3.569350	5.634487	2555.683964	0.023941	0.024309
RS	39	3.934247	5.634487	2628.242396	0.024621	0.024900
RS	40	4.335432	6.442401	2359.674307	0.022105	0.022228
RS	41	4.776512	6.442401	2417.826330	0.022650	0.022667
RS	42	5.261455	7.343322	2169.142231	0.020320	0.020206
RS	43	5.794624	7.343322	2213.591487	0.020736	0.020508
RS	44	6.380813	8.307144	1992.101292	0.018662	0.018326
RS	45	7.025296	8.307144	2023.026652	0.018951	0.018498
RS	46	7.733869	9.281729	1833.129740	0.017172	0.016633
RS	47	8.512905	9.281729	1849.982285	0.017330	0.016678
RS	48	9.369413	10.191331	1693.464236	0.015864	0.015137
RS	49	10.311097	10.191331	1694.749467	0.015876	0.015048
RS	50	11.346425	10.944826	1570.489846	0.014712	0.013814
RS	51	12.484712	10.944826	1553.584450	0.014554	0.013575
RS	52	13.736195	11.450730	1457.567916	0.013654	0.012601
RS	53	15.112131	11.450730	1418.646506	0.013290	0.012188
RS	54	16.624897	11.572412	1350.785604	0.012654	0.011396
RS	55	18.288100	11.572412	1283.717443	0.012026	0.010783
RS	56	20.116700	11.572412	1202.414719	0.011264	0.010058
RS	57	22.127144	11.572412	1108.444372	0.010384	0.009233
RS	58	24.337516	291.908077	43.952360	0.000412	0.000364
RS	59	26.767697	291.908077	48.243429	0.000452	0.000395
RS	60	29.439548	291.908077	52.941688	0.000496	0.000429
RS	61	32.377100	291.908077	58.082691	0.000544	0.000466
RS	62	35.606776	291.908077	63.704246	0.000597	0.000505
RS	63	39.157626	291.908077	9331.438047	0.087415	0.063241
PA	4+25*2+4+6 0.000471799 0.006004107 39.157626488 7212.053659423 115.861688548 31.829545274 14.487841136 8.165668767 5.399995859 4.114596108 3.481163820 3.146418929 2.970863307 2.904033034 2.927804615 3.035248572 3.224843400 3.500636217 3.871451171 4.347100986 4.934333527 5.634486556 6.442400765 7.343321534 8.307143876 9.281729479 10.191330903 10.944826283 11.450730401 11.572411790 291.908076578
//
IT	4293
RD	20
LK	-75614.398472
QD	-81.258518 -> -64.553416
RI	0.0063391578
TR	0.000455	0.006004
MT	39.556673
MM	C_pi: 19.630397, n_recomb: 106694.512767
RS	0	0.000000	6687.795221	0.150089	0.000001	0.000000
RS	1	0.009962	6687.795221	0.165046	0.000002	0.000001
RS	2	0.020917	6687.795221	0.181494	0.000002	0.000001
RS	3	0.032963	6687.795221	0.199582	0.000002	0.000002
RS	4	0.046208	102.774831	14.280643	0.000134	0.000159
RS	5	0.060774	102.774831	15.701683	0.000147	0.000193
RS	6	0.076790	30.129239	58.877460	0.000552	0.000794
RS	7	0.094402	30.129239	64.706777	0.000606	0.000855
RS	8	0.113769	14.531137	147.383935	0.001381	0.001968
RS	9	0.135065	14.531137	161.828210	0.001517	0.002039
RS	10	0.158483	8.440381	305.671293	0.002865	0.003752
RS	11	0.184233	8.440381	335.075029	0.003141	0.003927
RS	12	0.212548	5.642886	548.729539	0.005143	0.006283
RS	13	0.243685	5.642886	599.968469	0.005623	0.006704
RS	14	0.277923	4.313362	856.823871	0.008031	0.009435
RS	15	0.315572	4.313362	933.698965	0.008751	0.010135
RS	16	0.356972	3.650957	1199.844884	0.011246	0.012866
RS	17	0.402496	3.650957	1302.404929	0.012207	0.013803
RS	18	0.452556	3.295831	1562.776233	0.014647	0.016365
RS	19	0.507602	3.295831	1688.890060	0.015829	0.017515
RS	20	0.568132	3.103888	1933.497946	0.018122	0.019835
RS	21	0.634692	3.103888	2079.229921	0.019488	0.021183
RS	22	0.707883	3.023456	2289.548866	0.021459	0.023115
RS	23	0.788365	3.023456	2448.889018	0.022952	0.024615
RS	24	0.876866	3.036283	2601.247003	0.024380	0.025956
RS	25	0.974182	3.036283	2766.612426	0.025930	0.027534
RS	26	1.081193	3.135222	2841.914726	0.026636	0.028113
RS	27	1.198865	3.135222	3005.438924	0.028169	0.029682
RS	28	1.328260	3.318392	2995.005656	0.028071	0.029425
RS	29	1.470545	3.318392	3149.868172	0.029522	0.030906
RS	30	1.627004	3.589484	3054.916062	0.028632	0.029831
RS	31	1.799051	3.589484	3196.187459	0.029956	0.031168
RS	32	1.988237	3.956983	3026.489284	0.028366	0.029373
RS	33	2.196269	3.956983	3151.415267	0.029537	0.030532
RS	34	2.425026	4.430353	2924.829009	0.027413	0.028198
RS	35	2.676573	4.430353	3032.567236	0.028423	0.029168
RS	36	2.953178	5.015861	2771.994625	0.025981	0.026521
RS	37	3.257340	5.015861	2862.950908	0.026833	0.027307
RS	38	3.591802	5.714236	2590.811647	0.024283	0.024568
RS	39	3.959584	5.714236	2665.919456	0.024986	0.025183
RS	40	4.364004	6.519509	2399.897401	0.022493	0.022526
RS	41	4.808714	6.519509	2460.101217	0.023057	0.022985
RS	42	5.297726	7.415742	2212.457280	0.020736	0.020527
RS	43	5.835454	7.415742	2258.397063	0.021167	0.020844
RS	44	6.426752	8.371155	2037.135031	0.019093	0.018658
RS	45	7.076955	8.371155	2068.918375	0.019391	0.018841
RS	46	7.791932	9.331164	1879.082203	0.017612	0.016971
RS	47	8.578136	9.331164	1896.046027	0.017771	0.017020
RS	48	9.442662	10.216614	1739.994607	0.016308	0.015479
RS	49	10.393314	10.216614	1740.442852	0.016312	0.015387
RS	50	11.438671	10.931499	1617.596490	0.015161	0.014159
RS	51	12.588167	10.931499	1598.548060	0.014982	0.013907
RS	52	13.852178	11.376965	1505.465801	0.014110	0.012951
RS	53	15.242111	11.376965	1462.463098	0.013707	0.012510
RS	54	16.770511	11.325206	1409.193641	0.013208	0.011819
RS	55	18.451172	11.325206	1332.943285	0.012493	0.011142
RS	56	20.299263	11.325206	1242.033378	0.011641	0.010348
RS	57	22.331462	11.325206	1138.374968	0.010669	0.009452
RS	58	24.566112	291.908059	44.039414	0.000413	0.000371
RS	59	27.023381	291.908059	48.345598	0.000453	0.000403
RS	60	29.725445	291.908059	53.060864	0.000497	0.000439
RS	61	32.696693	291.908059	58.220918	0.000546	0.000477
RS	62	35.963939	291.908059	63.863713	0.000599	0.000518
RS	63	39.556673	291.908059	9241.199684	0.086614	0.063255
PA	4+25*2+4+6 0.000455201 0.006004107 39.556673438 6687.795220516 102.774831464 30.129239193 14.531137437 8.440380580 5.642886007 4.313361625 3.650956608 3.295831113 3.103887989 3.023456372 3.036282594 3.135222153 3.318392448 3.589483670 3.956982903 4.430353233 5.015860597 5.714236167 6.519508900 7.415741851 8.371155148 9.331164273 10.216614215 10.931499170 11.376964677 11.325205991 291.908059179
//
IT	4166
RD	21
LK	-75588.347828
QD	-72.837686 -> -66.629321
RI	0.0064014012
TR	0.000455	0.006004
MT	39.556709
MM	C_pi: 19.602321, n_recomb: 106550.390311
RS	0	0.000000	5983.887626	0.167531	0.000002	0.000000
RS	1	0.009962	5983.887626	0.184227	0.000002	0.000001
RS	2	0.020917	5983.887626	0.202586	0.000002	0.000001
RS	3	0.032963	5983.887626	0.222776	0.000002	0.000002
RS	4	0.046208	88.493173	16.564070	0.000155	0.000187
RS	5	0.060774	88.493173	18.211893	0.000171	0.000227
RS	6	0.076790	27.785744	63.757448	0.000598	0.000873
RS	7	0.094403	27.785744	70.066296	0.000658	0.000940
RS	8	0.113769	14.256530	150.006911	0.001408	0.002039
RS	9	0.135065	14.256530	164.703369	0.001546	0.002109
RS	10	0.158483	8.565614	300.762462	0.002823	0.003760
RS	11	0.184233	8.565614	329.709440	0.003094	0.003928
RS	12	0.212549	5.807152	532.508703	0.004998	0.006204
RS	13	0.243685	5.807152	582.328383	0.005465	0.006607
RS	14	0.277923	4.463917	827.168425	0.007763	0.009250
RS	15	0.315573	4.463917	901.661389	0.008462	0.009918
RS	16	0.356972	3.787159	1156.438817	0.010853	0.012562
RS	17	0.402497	3.787159	1255.879603	0.011787	0.013456
RS	18	0.452556	3.419288	1507.553926	0.014149	0.015951
RS	19	0.507602	3.419288	1630.242857	0.015300	0.017054
RS	20	0.568132	3.214923	1870.705625	0.017557	0.019345
RS	21	0.634692	3.214923	2013.269011	0.018895	0.020646
RS	22	0.707883	3.122758	2225.049449	0.020883	0.022598
RS	23	0.788366	3.122758	2382.015699	0.022356	0.024059
RS	24	0.876866	3.125161	2541.332762	0.023851	0.025467
RS	25	0.974182	3.125161	2705.475696	0.025392	0.027017
RS	26	1.081194	3.215198	2792.013469	0.026204	0.027700
RS	27	1.198866	3.215198	2955.559865	0.027739	0.029253
RS	28	1.328260	3.390809	2958.796922	0.027769	0.029121
RS	29	1.470546	3.390809	3114.778020	0.029233	0.030599
RS	30	1.627005	3.655370	3034.008252	0.028475	0.029651
RS	31	1.799052	3.655370	3177.190775	0.029819	0.030994
RS	32	1.988238	4.017007	3020.565913	0.028349	0.029318
RS	33	2.196270	4.017007	3147.840097	0.029543	0.030489
RS	34	2.425028	4.484733	2932.143193	0.027519	0.028253
RS	35	2.676574	4.484733	3042.346802	0.028553	0.029238
RS	36	2.953180	5.064265	2790.027944	0.026185	0.026665
RS	37	3.257341	5.064265	2883.328020	0.027061	0.027467
RS	38	3.591804	5.755666	2616.911245	0.024560	0.024780
RS	39	3.959586	5.755666	2694.084215	0.025285	0.025409
RS	40	4.364007	6.552101	2431.718372	0.022822	0.022785
RS	41	4.808717	6.552101	2493.607459	0.023403	0.023257
RS	42	5.297729	7.436522	2248.153331	0.021099	0.020819
RS	43	5.835458	7.436522	2295.321833	0.021542	0.021145
RS	44	6.426756	8.375634	2075.410254	0.019478	0.018973
RS	45	7.076959	8.375634	2107.882455	0.019783	0.019161
RS	46	7.791937	9.312824	1919.154994	0.018012	0.017301
RS	47	8.578141	9.312824	1936.143633	0.018171	0.017350
RS	48	9.442669	10.166207	1781.522314	0.016720	0.015821
RS	49	10.393321	10.166207	1781.119544	0.016716	0.015722
RS	50	11.438679	10.835889	1660.582976	0.015585	0.014514
RS	51	12.588176	10.835889	1639.433270	0.015386	0.014244
RS	52	13.852188	11.216738	1550.195200	0.014549	0.013320
RS	53	15.242123	11.216738	1503.163689	0.014108	0.012846
RS	54	16.770524	10.991729	1466.670497	0.013765	0.012287
RS	55	18.451187	10.991729	1380.784020	0.012959	0.011533
RS	56	20.299279	10.991729	1279.959086	0.012013	0.010660
RS	57	22.331480	10.991729	1166.469214	0.010948	0.009687
RS	58	24.566132	291.908077	43.662379	0.000410	0.000371
RS	59	27.023403	291.908077	47.931697	0.000450	0.000404
RS	60	29.725470	291.908077	52.606595	0.000494	0.000440
RS	61	32.696721	291.908077	57.722472	0.000542	0.000478
RS	62	35.963971	291.908077	63.316959	0.000594	0.000520
RS	63	39.556709	291.908077	9162.073984	0.085988	0.063227
PA	4+25*2+4+6 0.000454957 0.006004107 39.556708804 5983.887626361 88.493173103 27.785743618 14.256530451 8.565613750 5.807152182 4.463916756 3.787158799 3.419287542 3.214923125 3.122758073 3.125160899 3.215198160 3.390809492 3.655369970 4.017006945 4.484732564 5.064265106 5.755666145 6.552100973 7.436521750 8.375633811 9.312823657 10.166207135 10.835888715 11.216738498 10.991729310 291.908076578
//
IT	6019
RD	22
LK	-81635.506339
QD	-3532.020527 -> -385.648714
RI	0.0026957919
TR	0.000446	0.005330
MT	47.860828
MM	C_pi: 35.141376, n_recomb: 164172.681446
RS	0	0.000000	5727.406603	0.269820	0.000002	0.000000
RS	1	0.010294	5727.406603	0.297604	0.000002	0.000001
RS	2	0.021649	5727.406603	0.328251	0.000002	0.000001
RS	3	0.034172	5727.406603	0.362054	0.000002	0.000002
RS	4	0.047984	83.094827	27.522496	0.000168	0.000185
RS	5	0.063218	83.094827	30.351237	0.000185	0.000223
RS	6	0.080021	28.023449	99.223717	0.000604	0.000801
RS	7	0.098553	28.023449	109.367884	0.000666	0.000861
RS	8	0.118993	15.298908	220.724850	0.001344	0.001760
RS	9	0.141537	15.298908	243.085757	0.001481	0.001827
RS	10	0.166402	9.512838	430.244201	0.002621	0.003167
RS	11	0.193827	9.512838	473.135671	0.002882	0.003329
RS	12	0.224075	6.552738	754.514796	0.004596	0.005217
RS	13	0.257436	6.552738	827.822573	0.005042	0.005590
RS	14	0.294233	5.081101	1169.627565	0.007124	0.007828
RS	15	0.334817	5.081101	1279.391788	0.007793	0.008443
RS	16	0.379579	4.337731	1636.527977	0.009968	0.010733
RS	17	0.428949	4.337731	1783.776043	0.010865	0.011567
RS	18	0.483402	3.935387	2138.931679	0.013029	0.013794
RS	19	0.543460	3.935387	2321.964679	0.014143	0.014837
RS	20	0.609701	3.714254	2664.901758	0.016232	0.016958
RS	21	0.682760	3.714254	2879.670831	0.017540	0.018204
RS	22	0.763342	3.619250	3185.711680	0.019405	0.020094
RS	23	0.852218	3.619250	3424.969559	0.020862	0.021510
RS	24	0.950244	3.632774	3659.049636	0.022288	0.022970
RS	25	1.058361	3.632774	3912.605679	0.023832	0.024496
RS	26	1.177608	3.748824	4043.563442	0.024630	0.025339
RS	27	1.309131	3.748824	4299.928854	0.026192	0.026897
RS	28	1.454194	3.966620	4310.287296	0.026255	0.027008
RS	29	1.614190	3.966620	4558.698617	0.027768	0.028522
RS	30	1.790657	4.291627	4445.287756	0.027077	0.027872
RS	31	1.985290	4.291627	4677.214264	0.028490	0.029279
RS	32	2.199960	4.735013	4450.218950	0.027107	0.027921
RS	33	2.436728	4.735013	4660.116584	0.028385	0.029180
RS	34	2.697871	5.309340	4342.989705	0.026454	0.027252
RS	35	2.985897	5.309340	4528.233305	0.027582	0.028341
RS	36	3.303574	6.023687	4153.523802	0.025300	0.026042
RS	37	3.653954	6.023687	4313.637733	0.026275	0.026956
RS	38	4.040404	6.880791	3914.705993	0.023845	0.024496
RS	39	4.466637	6.880791	4050.351777	0.024671	0.025240
RS	40	4.936748	7.875392	3654.588081	0.022261	0.022793
RS	41	5.455255	7.875392	3766.736087	0.022944	0.023375
RS	42	6.027140	8.990000	3393.952601	0.020673	0.021068
RS	43	6.657896	8.990000	3483.314659	0.021217	0.021496
RS	44	7.353586	10.187092	3147.171677	0.019170	0.019416
RS	45	8.120894	10.187092	3213.762101	0.019575	0.019693
RS	46	8.967192	11.399740	2923.510517	0.017808	0.017900
RS	47	9.900612	11.399740	2966.190678	0.018068	0.018022
RS	48	10.930122	12.527910	2727.058751	0.016611	0.016544
RS	49	12.065615	12.527910	2743.012558	0.016708	0.016497
RS	50	13.318001	13.445676	2555.889309	0.015568	0.015336
RS	51	14.699314	13.445676	2540.031035	0.015472	0.015092
RS	52	16.222826	14.014842	2401.869128	0.014630	0.014222
RS	53	17.903175	14.014842	2346.150656	0.014291	0.013739
RS	54	19.756507	13.847978	2288.534550	0.013940	0.013353
RS	55	21.800630	13.847978	2173.375884	0.013238	0.012519
RS	56	24.055185	13.847978	2032.439596	0.012380	0.011554
RS	57	26.541835	13.847978	1868.597334	0.011382	0.010482
RS	58	29.284472	536.849380	48.284405	0.000294	0.000390
RS	59	32.309449	536.849380	53.355134	0.000325	0.000427
RS	60	35.645831	536.849380	58.965648	0.000359	0.000466
RS	61	39.325677	536.849380	65.174096	0.000397	0.000510
RS	62	43.384343	536.849380	72.044768	0.000439	0.000558
RS	63	47.860828	536.849380	19625.534330	0.119542	0.099801
PA	4+25*2+4+6 0.000445770 0.005330021 47.860827570 5727.406603069 83.094826742 28.023448861 15.298908445 9.512837841 6.552738417 5.081100578 4.337730604 3.935387267 3.714254025 3.619249554 3.632774228 3.748824112 3.966620021 4.291626670 4.735012612 5.309339618 6.023686638 6.880791247 7.875391974 8.990000318 10.187091791 11.399739676 12.527909596 13.445676037 14.014841813 13.847977619 536.849379915
//
IT	6279
RD	23
LK	-77357.395944
QD	-861.219555 -> -261.268903
RI	0.0109969777
TR	0.000460	0.005009
MT	52.594983
MM	C_pi: 38.420901, n_recomb: 168274.876779
RS	0	0.000000	4669.027443	0.343881	0.000002	0.000000
RS	1	0.010459	4669.027443	0.379859	0.000002	0.000001
RS	2	0.022013	4669.027443	0.419601	0.000002	0.000002
RS	3	0.034775	4669.027443	0.463503	0.000003	0.000003
RS	4	0.048871	63.724006	37.509487	0.000223	0.000239
RS	5	0.064442	63.724006	41.423803	0.000246	0.000300
RS	6	0.081642	22.664410	128.585018	0.000764	0.001038
RS	7	0.100641	22.664410	141.916113	0.000843	0.001153
RS	8	0.121626	13.167065	269.482471	0.001601	0.002272
RS	9	0.144807	13.167065	297.135932	0.001766	0.002402
RS	10	0.170413	8.569752	503.001255	0.002989	0.004062
RS	11	0.198696	8.569752	553.727190	0.003291	0.004283
RS	12	0.229938	6.085881	857.346608	0.005095	0.006591
RS	13	0.264447	6.085881	941.471747	0.005595	0.007022
RS	14	0.302566	4.828828	1301.015282	0.007731	0.009673
RS	15	0.344673	4.828828	1424.126458	0.008463	0.010334
RS	16	0.391183	4.201413	1788.565976	0.010629	0.012917
RS	17	0.442557	4.201413	1950.647075	0.011592	0.013762
RS	18	0.499306	3.870587	2304.711739	0.013696	0.016141
RS	19	0.561989	3.870587	2503.172523	0.014875	0.017160
RS	20	0.631230	3.696302	2840.574714	0.016881	0.019321
RS	21	0.707712	3.696302	3070.731005	0.018248	0.020524
RS	22	0.792194	3.633828	3368.270693	0.020016	0.022366
RS	23	0.885512	3.633828	3622.285734	0.021526	0.023731
RS	24	0.988590	3.672464	3844.329545	0.022846	0.025063
RS	25	1.102450	3.672464	4111.384527	0.024433	0.026531
RS	26	1.228220	3.810946	4225.804593	0.025113	0.027173
RS	27	1.367143	3.810946	4493.824071	0.026705	0.028661
RS	28	1.520598	4.051750	4482.889146	0.026640	0.028515
RS	29	1.690103	4.051750	4740.692941	0.028172	0.029946
RS	30	1.877337	4.402859	4601.846349	0.027347	0.029003
RS	31	2.084154	4.402859	4840.739016	0.028767	0.030314
RS	32	2.312604	4.877732	4585.533658	0.027250	0.028653
RS	33	2.564948	4.877732	4800.065937	0.028525	0.029805
RS	34	2.843685	5.491221	4453.782561	0.026467	0.027588
RS	35	3.151577	5.491221	4641.615865	0.027584	0.028563
RS	36	3.491672	6.254622	4238.674871	0.025189	0.026009
RS	37	3.867340	6.254622	4399.705555	0.026146	0.026807
RS	38	4.282300	7.172585	3974.955853	0.023622	0.024134
RS	39	4.740662	7.172585	4110.211738	0.024426	0.024764
RS	40	5.246967	8.241231	3691.911886	0.021940	0.022150
RS	41	5.806227	8.241231	3802.676717	0.022598	0.022624
RS	42	6.423983	9.443416	3410.950682	0.020270	0.020193
RS	43	7.106353	9.443416	3498.182694	0.020789	0.020523
RS	44	7.860094	10.740060	3146.597838	0.018699	0.018354
RS	45	8.692673	10.740060	3210.492011	0.019079	0.018546
RS	46	9.612334	12.059493	2907.963211	0.017281	0.016687
RS	47	10.628186	12.059493	2947.500431	0.017516	0.016740
RS	48	11.750290	13.292421	2698.829917	0.016038	0.015210
RS	49	12.989759	13.292421	2711.253856	0.016112	0.015112
RS	50	14.358870	14.298148	2517.009141	0.014958	0.013903
RS	51	15.871181	14.298148	2497.215563	0.014840	0.013633
RS	52	17.541671	14.917232	2354.389294	0.013991	0.012712
RS	53	19.386884	14.917232	2294.146755	0.013633	0.012234
RS	54	21.425096	14.664104	2241.530043	0.013321	0.011746
RS	55	23.676492	14.664104	2118.859420	0.012592	0.010967
RS	56	26.163371	14.664104	1970.511086	0.011710	0.010066
RS	57	28.910362	14.664104	1799.837053	0.010696	0.009064
RS	58	31.944672	664.282829	39.701116	0.000236	0.000229
RS	59	35.296353	664.282829	43.976743	0.000261	0.000247
RS	60	38.998600	664.282829	48.723424	0.000290	0.000267
RS	61	43.088080	664.282829	53.994592	0.000321	0.000289
RS	62	47.605295	664.282829	59.849829	0.000356	0.000313
RS	63	52.594983	664.282829	19715.409583	0.117162	0.081364
PA	4+25*2+4+6 0.000459619 0.005008596 52.594983267 4669.027442792 63.724006363 22.664409509 13.167064871 8.569751651 6.085881051 4.828827803 4.201413286 3.870586626 3.696302213 3.633828187 3.672464217 3.810946045 4.051749584 4.402859126 4.877731737 5.491221320 6.254621692 7.172585208 8.241231305 9.443415866 10.740059711 12.059493239 13.292421092 14.298148332 14.917231633 14.664103868 664.282828784
//
IT	4962
RD	24
LK	-76465.115469
QD	-388.330267 -> -212.993145
RI	0.0111249571
TR	0.000485	0.004850
MT	55.416699
MM	C_pi: 37.226109, n_recomb: 158753.264539
RS	0	0.000000	4634.109122	0.331522	0.000002	0.000000
RS	1	0.010551	4634.109122	0.366509	0.000002	0.000001
RS	2	0.022215	4634.109122	0.405191	0.000003	0.000001
RS	3	0.035110	4634.109122	0.447955	0.000003	0.000002
RS	4	0.049365	56.833774	40.374910	0.000254	0.000248
RS	5	0.065124	56.833774	44.623593	0.000281	0.000318
RS	6	0.082547	20.471438	136.877928	0.000862	0.001068
RS	7	0.101807	20.471438	151.177410	0.000952	0.001217
RS	8	0.123099	12.242863	279.058232	0.001758	0.002311
RS	9	0.146638	12.242863	307.896086	0.001939	0.002503
RS	10	0.172661	8.143984	510.285109	0.003214	0.004132
RS	11	0.201429	8.143984	562.072132	0.003541	0.004439
RS	12	0.233233	5.863549	858.847844	0.005410	0.006733
RS	13	0.268392	5.863549	943.574321	0.005944	0.007272
RS	14	0.307260	4.702472	1290.603496	0.008130	0.009905
RS	15	0.350230	4.702472	1413.270393	0.008902	0.010690
RS	16	0.397733	4.131094	1758.524274	0.011077	0.013229
RS	17	0.450248	4.131094	1918.480377	0.012085	0.014205
RS	18	0.508305	3.836500	2249.215123	0.014168	0.016519
RS	19	0.572486	3.836500	2443.524854	0.015392	0.017666
RS	20	0.643439	3.685427	2757.205758	0.017368	0.019760
RS	21	0.721879	3.685427	2981.185790	0.018779	0.021084
RS	22	0.808595	3.637626	3257.523826	0.020519	0.022861
RS	23	0.904460	3.637626	3503.560596	0.022069	0.024339
RS	24	1.010439	3.686066	3708.673582	0.023361	0.025606
RS	25	1.127600	3.686066	3966.269274	0.024984	0.027175
RS	26	1.257123	3.832222	4068.732217	0.025629	0.027741
RS	27	1.400312	3.832222	4326.153412	0.027251	0.029318
RS	28	1.558608	4.080363	4308.346425	0.027139	0.029078
RS	29	1.733606	4.080363	4554.752697	0.028691	0.030581
RS	30	1.927068	4.439742	4413.942893	0.027804	0.029525
RS	31	2.140942	4.439742	4640.975346	0.029234	0.030890
RS	32	2.377382	4.924873	4388.390181	0.027643	0.029101
RS	33	2.638768	4.924873	4590.928376	0.028919	0.030290
RS	34	2.927733	5.551623	4251.256661	0.026779	0.027939
RS	35	3.247186	5.551623	4427.263391	0.027888	0.028935
RS	36	3.600344	6.332210	4034.075064	0.025411	0.026249
RS	37	3.990763	6.332210	4183.697731	0.026353	0.027056
RS	38	4.422376	7.272043	3770.852252	0.023753	0.024263
RS	39	4.899527	7.272043	3895.310250	0.024537	0.024892
RS	40	5.427022	8.367609	3490.153756	0.021985	0.022175
RS	41	6.010173	8.367609	3590.869231	0.022619	0.022642
RS	42	6.654851	9.601484	3212.713633	0.020237	0.020126
RS	43	7.367548	9.601484	3290.746352	0.020729	0.020447
RS	44	8.155442	10.933090	2952.449988	0.018598	0.018211
RS	45	9.026465	10.933090	3008.078809	0.018948	0.018392
RS	46	9.989389	12.287394	2717.904469	0.017120	0.016483
RS	47	11.053911	12.287394	2750.199993	0.017324	0.016525
RS	48	12.230748	13.548920	2512.465628	0.015826	0.014959
RS	49	13.531753	13.548920	2518.788196	0.015866	0.014851
RS	50	14.970026	14.567128	2333.890289	0.014701	0.013618
RS	51	16.560049	14.567128	2309.285275	0.014546	0.013339
RS	52	18.317834	15.167797	2174.527378	0.013698	0.012407
RS	53	20.261081	15.167797	2110.894575	0.013297	0.011918
RS	54	22.409358	14.758963	2072.793148	0.013057	0.011468
RS	55	24.784298	14.758963	1945.933240	0.012258	0.010662
RS	56	27.409815	14.758963	1795.580019	0.011311	0.009736
RS	57	30.312348	14.758963	1625.529246	0.010239	0.008710
RS	58	33.521125	708.952888	33.665823	0.000212	0.000188
RS	59	37.068456	708.952888	37.331189	0.000235	0.000203
RS	60	40.990062	708.952888	41.405604	0.000261	0.000220
RS	61	45.325433	708.952888	45.936219	0.000289	0.000238
RS	62	50.118225	708.952888	50.975731	0.000321	0.000258
RS	63	55.416699	708.952888	17192.093766	0.108294	0.073078
PA	4+25*2+4+6 0.000485360 0.004850441 55.416698983 4634.109121940 56.833774033 20.471438287 12.242862930 8.143983961 5.863549198 4.702472272 4.131094298 3.836499510 3.685427377 3.637626363 3.686065534 3.832221830 4.080362871 4.439742208 4.924872748 5.551622995 6.332209766 7.272043320 8.367609306 9.601483678 10.933090227 12.287393666 13.548920238 14.567127666 15.167797353 14.758962625 708.952888313
//
IT	5714
RD	25
LK	-76186.705419
QD	-259.440846 -> -190.997766
RI	0.0098703002
TR	0.000505	0.004732
MT	57.953051
MM	C_pi: 35.852114, n_recomb: 149910.020563
RS	0	0.000000	5080.009807	0.289146	0.000002	0.000000
RS	1	0.010629	5080.009807	0.319888	0.000002	0.000001
RS	2	0.022388	5080.009807	0.353899	0.000002	0.000001
RS	3	0.035398	5080.009807	0.391528	0.000003	0.000002
RS	4	0.049789	54.907447	40.069867	0.000267	0.000248
RS	5	0.065711	54.907447	44.317243	0.000296	0.000321
RS	6	0.083325	19.698236	136.578232	0.000911	0.001076
RS	7	0.102811	19.698236	150.945565	0.001007	0.001239
RS	8	0.124369	11.960670	274.609263	0.001832	0.002310
RS	9	0.148217	11.960670	303.179097	0.002022	0.002528
RS	10	0.174601	8.049005	496.987023	0.003315	0.004122
RS	11	0.203789	8.049005	547.757485	0.003654	0.004465
RS	12	0.236080	5.831854	832.200774	0.005551	0.006730
RS	13	0.271803	5.831854	914.819638	0.006102	0.007315
RS	14	0.311323	4.700982	1245.592982	0.008309	0.009915
RS	15	0.355044	4.700982	1364.709591	0.009104	0.010756
RS	16	0.403412	4.151742	1690.009597	0.011273	0.013244
RS	17	0.456922	4.151742	1844.688634	0.012305	0.014281
RS	18	0.516119	3.873718	2153.742897	0.014367	0.016538
RS	19	0.581608	3.873718	2341.011762	0.015616	0.017746
RS	20	0.654058	3.733333	2634.281478	0.017572	0.019793
RS	21	0.734209	3.733333	2849.714798	0.019010	0.021177
RS	22	0.822880	3.691836	3109.545126	0.020743	0.022928
RS	23	0.920976	3.691836	3345.976566	0.022320	0.024464
RS	24	1.029499	3.744476	3540.129641	0.023615	0.025721
RS	25	1.149557	3.744476	3787.549875	0.025265	0.027346
RS	26	1.282376	3.894650	3885.102464	0.025916	0.027908
RS	27	1.429313	3.894650	4132.196817	0.027565	0.029536
RS	28	1.591869	4.147901	4115.201867	0.027451	0.029288
RS	29	1.771703	4.147901	4351.439079	0.029027	0.030836
RS	30	1.970652	4.514397	4216.433358	0.028126	0.029761
RS	31	2.190748	4.514397	4433.664436	0.029576	0.031164
RS	32	2.434239	5.009508	4190.932536	0.027956	0.029343
RS	33	2.703612	5.009508	4384.174956	0.029245	0.030560
RS	34	3.001617	5.649868	4057.363712	0.027065	0.028164
RS	35	3.331297	5.649868	4224.670231	0.028181	0.029181
RS	36	3.696021	6.448401	3846.189677	0.025657	0.026444
RS	37	4.099512	6.448401	3987.766360	0.026601	0.027263
RS	38	4.545892	7.410958	3590.440891	0.023951	0.024418
RS	39	5.039718	7.410958	3707.544667	0.024732	0.025054
RS	40	5.586035	8.534040	3317.920237	0.022133	0.022289
RS	41	6.190422	8.534040	3411.996570	0.022760	0.022760
RS	42	6.859051	9.799454	3048.815096	0.020338	0.020202
RS	43	7.598751	9.799454	3120.938476	0.020819	0.020523
RS	44	8.417076	11.164592	2796.622106	0.018655	0.018256
RS	45	9.322383	11.164592	2847.084739	0.018992	0.018435
RS	46	10.323918	12.550408	2569.557582	0.017141	0.016504
RS	47	11.431910	12.550408	2597.449280	0.017327	0.016542
RS	48	12.657673	13.834700	2370.832229	0.015815	0.014964
RS	49	14.013727	13.834700	2373.540240	0.015833	0.014850
RS	50	15.513920	14.856657	2198.305052	0.014664	0.013616
RS	51	17.173573	14.856657	2170.886640	0.014481	0.013327
RS	52	19.009636	15.427107	2044.806275	0.013640	0.012407
RS	53	21.040861	15.427107	1979.067709	0.013202	0.011901
RS	54	23.287990	14.837886	1957.281369	0.013056	0.011538
RS	55	25.773974	14.837886	1826.143785	0.012182	0.010683
RS	56	28.524201	14.837886	1673.199163	0.011161	0.009708
RS	57	31.566759	14.837886	1502.637088	0.010024	0.008636
RS	58	34.932720	726.627464	30.402170	0.000203	0.000175
RS	59	38.656459	726.627464	33.738199	0.000225	0.000190
RS	60	42.776007	726.627464	37.449511	0.000250	0.000207
RS	61	47.333435	726.627464	41.579707	0.000277	0.000225
RS	62	52.375286	726.627464	46.177546	0.000308	0.000244
RS	63	57.953051	726.627464	15140.697149	0.100999	0.068630
PA	4+25*2+4+6 0.000505306 0.004731986 57.953051348 5080.009807167 54.907446570 19.698236270 11.960669923 8.049004884 5.831854217 4.700982255 4.151742363 3.873718358 3.733332703 3.691836423 3.744475859 3.894650358 4.147900921 4.514397297 5.009507727 5.649867953 6.448400563 7.410958061 8.534039646 9.799453570 11.164592189 12.550408031 13.834699685 14.856656997 15.427106663 14.837886035 726.627464347
//
CC
CC	Brief Description of the file format:
CC	  CC  comments
CC	  MM  useful-messages
CC	  RD  round-of-iterations
CC	  LL  \log[P(sequence)]
CC	  QD  Q-before-opt Q-after-opt
CC	  TR  \theta_0 \rho_0
CC	  RS  k t_k \lambda_k \pi_k \sum_{l\not=k}A_{kl} A_{kk}
CC	  DC  begin end best-k t_k+\Delta_k max-prob
CC
MM	Version: 0.6.5-r67
MM	pattern:4+25*2+4+6, n:63, n_free_lambdas:28
MM	n_iterations:25, skip:1, max_t:5, theta/rho:5
MM	is_decoding:0
MM	n_seqs:15, sum_L:946666, sum_n:23495
RD	0
LK	0.000000
QD	0.000000 -> 0.000000
RI	inf
TR	0.025132	0.005026
MT	5.000000
MM	C_pi: 1.000000, n_recomb: 4746.366121
RS	0	0.000000	1.000000	30.391584	0.006403	0.000000
RS	1	0.006440	1.000000	32.134987	0.006770	0.000000
RS	2	0.013294	1.000000	33.963895	0.007156	0.000000
RS	3	0.020590	1.000000	35.880582	0.007560	0.000000
RS	4	0.028356	1.000000	37.887103	0.007982	0.000000
RS	5	0.036622	1.000000	39.985240	0.008424	0.000000
RS	6	0.045421	1.000000	42.176449	0.008886	0.000000
RS	7	0.054785	1.000000	44.461795	0.009368	0.000000
RS	8	0.064753	1.000000	46.841881	0.009869	0.000000
RS	9	0.075363	1.000000	49.316773	0.010390	0.000000
RS	10	0.086656	1.000000	51.885916	0.010932	0.000000
RS	11	0.098677	1.000000	54.548043	0.011493	0.000000
RS	12	0.111471	1.000000	57.301074	0.012073	0.000000
RS	13	0.125090	1.000000	60.142015	0.012671	0.000000
RS	14	0.139585	1.000000	63.066842	0.013287	0.000000
RS	15	0.155014	1.000000	66.070387	0.013920	0.000000
RS	16	0.171437	1.000000	69.146214	0.014568	0.000000
RS	17	0.188917	1.000000	72.286490	0.015230	0.000000
RS	18	0.207523	1.000000	75.481863	0.015903	0.000000
RS	19	0.227327	1.000000	78.721329	0.016586	0.000000
RS	20	0.248406	1.000000	81.992111	0.017275	0.000000
RS	21	0.270843	1.000000	85.279543	0.017967	0.000000
RS	22	0.294725	1.000000	88.566957	0.018660	0.000000
RS	23	0.320144	1.000000	91.835599	0.019349	0.000000
RS	24	0.347201	1.000000	95.064555	0.020029	0.000000
RS	25	0.376000	1.000000	98.230710	0.020696	0.000000
RS	26	0.406654	1.000000	101.308738	0.021344	0.000000
RS	27	0.439282	1.000000	104.271139	0.021969	0.000000
RS	28	0.474011	1.000000	107.088323	0.022562	0.000000
RS	29	0.510976	1.000000	109.728752	0.023118	0.000000
RS	30	0.550322	1.000000	112.159155	0.023631	0.000000
RS	31	0.592202	1.000000	114.344821	0.024091	0.000000
RS	32	0.636779	1.000000	116.249970	0.024492	0.000000
RS	33	0.684227	1.000000	117.838223	0.024827	0.000000
RS	34	0.734730	1.000000	119.073174	0.025087	0.000000
RS	35	0.788485	1.000000	119.919052	0.025265	0.000000
RS	36	0.845702	1.000000	120.341496	0.025354	0.000000
RS	37	0.906604	1.000000	120.308421	0.025347	0.000000
RS	38	0.971428	1.000000	119.790969	0.025238	0.000000
RS	39	1.040426	1.000000	118.764537	0.025022	0.000000
RS	40	1.113868	1.000000	117.209844	0.024695	0.000000
RS	41	1.192040	1.000000	115.114029	0.024253	0.000000
RS	42	1.275245	1.000000	112.471713	0.023696	0.000000
RS	43	1.363809	1.000000	109.286004	0.023025	0.000000
RS	44	1.458076	1.000000	105.569374	0.022242	0.000000
RS	45	1.558414	1.000000	101.344366	0.021352	0.000000
RS	46	1.665214	1.000000	96.644043	0.020362	0.000000
RS	47	1.778891	1.000000	91.512145	0.019280	0.000000
RS	48	1.899889	1.000000	86.002876	0.018120	0.000000
RS	49	2.028679	1.000000	80.180272	0.016893	0.000000
RS	50	2.165763	1.000000	74.117135	0.015616	0.000000
RS	51	2.311675	1.000000	67.893489	0.014304	0.000000
RS	52	2.466983	1.000000	61.594594	0.012977	0.000000
RS	53	2.632293	1.000000	55.308558	0.011653	0.000000
RS	54	2.808249	1.000000	49.123617	0.010350	0.000000
RS	55	2.995536	1.000000	43.125206	0.009086	0.000000
RS	56	3.194884	1.000000	37.392960	0.007878	0.000000
RS	57	3.407070	1.000000	31.997827	0.006742	0.000000
RS	58	3.632920	1.000000	26.999459	0.005688	0.000000
RS	59	3.873315	1.000000	22.444087	0.004729	0.000000
RS	60	4.129191	1.000000	18.363035	0.003869	0.000000
RS	61	4.401545	1.000000	14.771995	0.003112	0.000000
RS	62	4.691438	1.000000	11.671166	0.002459	0.000000
RS	63	5.000000	1.000000	32.381624	0.006822	0.000000
PA	4+25*2+4+6 0.025131855 0.005026371 5.000000000 1.000000000 1.000000000 1.000000000 1.000000000 1.000000000 1.000000000 1.000000000 1.000000000 1.000000000 1.000000000 1.000000000 1.000000000 1.000000000 1.000000000 1.000000000 1.000000000 1.000000000 1.000000000 1.000000000 1.000000000 1.000000000 1.000000000 1.000000000 1.000000000 1.000000000 1.000000000 1.000000000 1.000000000
//
IT	13110
RD	1
LK	-89370.036323
QD	-5999.676930 -> -1869.277513
RI	0.0772324984
TR	0.011932	0.002729
MT	14.296277
MM	C_pi: 2.444396, n_recomb: 6293.204613
RS	0	0.000000	0.711543	71.935543	0.011431	0.000361
RS	1	0.008208	0.711543	76.911586	0.012221	0.001818
RS	2	0.017089	0.711543	82.150923	0.013054	0.004155
RS	3	0.026699	0.711543	87.653748	0.013928	0.007542
RS	4	0.037098	0.503749	131.523181	0.020899	0.011975
RS	5	0.048351	0.503749	139.049532	0.022095	0.017161
RS	6	0.060527	0.461773	159.875095	0.025404	0.022606
RS	7	0.073702	0.461773	167.938175	0.026686	0.027660
RS	8	0.087959	0.476818	170.515537	0.027095	0.031661
RS	9	0.103386	0.476818	178.404906	0.028349	0.034193
RS	10	0.120079	0.531180	167.416429	0.026603	0.035265
RS	11	0.138143	0.531180	174.862227	0.027786	0.035236
RS	12	0.157689	0.610128	158.951929	0.025258	0.034573
RS	13	0.178839	0.610128	165.908183	0.026363	0.033640
RS	14	0.201725	0.705106	149.806962	0.023805	0.032615
RS	15	0.226489	0.705106	156.289532	0.024835	0.031548
RS	16	0.253286	0.816206	140.827877	0.022378	0.030439
RS	17	0.282283	0.816206	146.860989	0.023336	0.029288
RS	18	0.313659	0.946074	132.103536	0.020991	0.028101
RS	19	0.347611	0.946074	137.712130	0.021883	0.026891
RS	20	0.384349	1.096231	123.869812	0.019683	0.025668
RS	21	0.424103	1.096231	129.079246	0.020511	0.024449
RS	22	0.467120	1.266459	116.398300	0.018496	0.023252
RS	23	0.513667	1.266459	121.232877	0.019264	0.022094
RS	24	0.564034	1.455168	109.853786	0.017456	0.020992
RS	25	0.618536	1.455168	114.334520	0.018168	0.019952
RS	26	0.677511	1.660568	104.226879	0.016562	0.018977
RS	27	0.741326	1.660568	108.369423	0.017220	0.018065
RS	28	0.810379	1.881364	99.388038	0.015793	0.017209
RS	29	0.885100	1.881364	103.201629	0.016399	0.016404
RS	30	0.965953	2.116627	95.172740	0.015123	0.015645
RS	31	1.053443	2.116627	98.660118	0.015677	0.014927
RS	32	1.148113	2.365366	91.429190	0.014528	0.014247
RS	33	1.250554	2.365366	94.586921	0.015030	0.013601
RS	34	1.361403	2.626515	88.019875	0.013986	0.012987
RS	35	1.481350	2.626515	90.838888	0.014434	0.012403
RS	36	1.611141	2.899111	84.815066	0.013477	0.011847
RS	37	1.751585	2.899111	87.281506	0.013869	0.011316
RS	38	1.903557	3.182686	81.684700	0.012980	0.010811
RS	39	2.068002	3.182686	83.781426	0.013313	0.010328
RS	40	2.245944	3.477309	78.505485	0.012475	0.009867
RS	41	2.438490	3.477309	80.214139	0.012746	0.009429
RS	42	2.646841	3.783741	75.163794	0.011944	0.009012
RS	43	2.872291	3.783741	76.467522	0.012151	0.008617
RS	44	3.116247	4.103765	71.557426	0.011371	0.008244
RS	45	3.380225	4.103765	72.444359	0.011512	0.007892
RS	46	3.665869	4.440821	67.597162	0.010741	0.007562
RS	47	3.974958	4.440821	68.064814	0.010816	0.007251
RS	48	4.309416	4.801042	63.210662	0.010044	0.006960
RS	49	4.671325	4.801042	63.271223	0.010054	0.006687
RS	50	5.062939	5.194576	58.352963	0.009272	0.006430
RS	51	5.486694	5.194576	58.038799	0.009222	0.006189
RS	52	5.945230	5.637637	53.018764	0.008425	0.005961
RS	53	6.441401	5.637637	52.386994	0.008324	0.005748
RS	54	6.978296	6.471470	45.051746	0.007159	0.005548
RS	55	7.559257	6.471470	44.438662	0.007061	0.005361
RS	56	8.187902	6.471470	43.502277	0.006913	0.005188
RS	57	8.868143	6.471470	42.237117	0.006712	0.005030
RS	58	9.604217	12.605456	21.491429	0.003415	0.004889
RS	59	10.400704	12.605456	21.799781	0.003464	0.004768
RS	60	11.262565	12.605456	21.995582	0.003495	0.004672
RS	61	12.195163	12.605456	22.066135	0.003506	0.004609
RS	62	13.204307	12.605456	21.999868	0.003496	0.004593
RS	63	14.296277	12.605456	247.404950	0.039313	0.037592
PA	4+25*2+4+6 0.011931603 0.002728660 14.296276569 0.711542606 0.503749371 0.461772919 0.476817846 0.531179905 0.610128403 0.705105543 0.816205740 0.946074247 1.096230984 1.266458511 1.455167770 1.660567522 1.881363869 2.116626501 2.365365505 2.626515388 2.899111032 3.182686090 3.477309108 3.783740997 4.103764534 4.440820694 4.801041842 5.194575548 5.637637377 6.471470118 12.605456173
//
IT	5537
RD	2
LK	-82193.002983
QD	-2943.015555 -> -1117.830966
RI	0.0722371121
TR	0.008114	0.003259
MT	17.256850
MM	C_pi: 5.578824, n_recomb: 17054.083700
RS	0	0.000000	1.974376	72.853340	0.004272	0.000099
RS	1	0.008529	1.974376	78.713062	0.004615	0.000514
RS	2	0.017786	1.974376	85.011532	0.004985	0.001238
RS	3	0.027833	1.974376	91.775846	0.005381	0.002322
RS	4	0.038736	0.874251	222.813689	0.013065	0.005406
RS	5	0.050569	0.874251	238.434638	0.013981	0.008213
RS	6	0.063412	0.631150	351.924497	0.020636	0.012826
RS	7	0.077350	0.631150	373.257714	0.021887	0.017478
RS	8	0.092476	0.554516	448.907884	0.026323	0.022095
RS	9	0.108893	0.554516	472.403712	0.027700	0.027690
RS	10	0.126710	0.558014	492.769865	0.028895	0.029994
RS	11	0.146047	0.558014	515.843490	0.030248	0.034923
RS	12	0.167034	0.606089	496.434560	0.029109	0.034324
RS	13	0.189810	0.606089	518.100681	0.030380	0.037786
RS	14	0.214529	0.681527	480.426814	0.028171	0.035346
RS	15	0.241356	0.681527	500.466251	0.029346	0.037754
RS	16	0.270471	0.779683	455.436383	0.026705	0.034577
RS	17	0.302070	0.779683	473.862008	0.027786	0.036461
RS	18	0.336364	0.903478	425.328156	0.024940	0.033006
RS	19	0.373583	0.903478	442.232188	0.025931	0.034445
RS	20	0.413976	1.058795	392.309556	0.023004	0.030842
RS	21	0.457815	1.058795	407.816961	0.023913	0.031806
RS	22	0.505393	1.251171	358.771085	0.021037	0.028224
RS	23	0.557029	1.251171	373.009877	0.021872	0.028774
RS	24	0.613069	1.484594	326.881106	0.019167	0.025403
RS	25	0.673889	1.484594	339.966749	0.019935	0.025656
RS	26	0.739897	1.762167	297.923334	0.017469	0.022624
RS	27	0.811535	1.762167	309.956930	0.018175	0.022698
RS	28	0.889283	2.087389	272.260858	0.015965	0.020046
RS	29	0.973662	2.087389	283.331860	0.016614	0.020009
RS	30	1.065238	2.464693	249.725214	0.014643	0.017707
RS	31	1.164625	2.464693	259.913258	0.015241	0.017584
RS	32	1.272490	2.898323	230.034059	0.013489	0.015584
RS	33	1.389554	2.898323	239.409446	0.014038	0.015393
RS	34	1.516603	3.390602	212.959763	0.012487	0.013659
RS	35	1.654488	3.390602	221.583175	0.012993	0.013428
RS	36	1.804135	3.941256	198.289460	0.011627	0.011937
RS	37	1.966545	3.941256	206.211139	0.012092	0.011693
RS	38	2.142807	4.548356	185.746496	0.010892	0.010420
RS	39	2.334104	4.548356	193.005319	0.011317	0.010182
RS	40	2.541717	5.208923	175.011517	0.010262	0.009099
RS	41	2.767038	5.208923	181.634300	0.010650	0.008880
RS	42	3.011577	5.919738	165.743681	0.009719	0.007964
RS	43	3.276974	5.919738	171.745099	0.010071	0.007774
RS	44	3.565008	6.679435	157.570202	0.009239	0.007001
RS	45	3.877609	6.679435	162.954108	0.009555	0.006846
RS	46	4.216873	7.491678	150.077941	0.008800	0.006195
RS	47	4.585073	7.491678	154.841105	0.009079	0.006074
RS	48	4.984679	8.368871	142.823471	0.008375	0.005519
RS	49	5.418369	8.368871	146.962523	0.008617	0.005431
RS	50	5.889049	9.336495	135.358038	0.007937	0.004950
RS	51	6.399875	9.336495	138.879672	0.008143	0.004891
RS	52	6.954272	10.440672	127.242983	0.007461	0.004463
RS	53	7.555954	10.440672	130.177108	0.007633	0.004429
RS	54	8.208957	12.579898	110.606524	0.006486	0.003847
RS	55	8.917656	12.579898	113.329584	0.006645	0.003852
RS	56	9.686802	12.579898	115.551356	0.006776	0.003847
RS	57	10.521552	12.579898	117.191008	0.006872	0.003827
RS	58	11.427500	35.715774	42.679653	0.002503	0.002002
RS	59	12.410719	35.715774	45.083291	0.002644	0.002092
RS	60	13.477801	35.715774	47.512384	0.002786	0.002178
RS	61	14.635898	35.715774	49.946922	0.002929	0.002256
RS	62	15.892772	35.715774	52.363444	0.003070	0.002328
RS	63	17.256850	35.715774	1422.695830	0.083423	0.044089
PA	4+25*2+4+6 0.008114397 0.003258506 17.256850166 1.974376424 0.874250956 0.631149606 0.554516470 0.558013817 0.606089395 0.681527070 0.779683472 0.903478278 1.058794560 1.251170923 1.484593751 1.762166776 2.087389231 2.464692965 2.898322568 3.390601883 3.941255541 4.548355562 5.208923326 5.919738019 6.679434710 7.491678436 8.368870820 9.336494767 10.440671879 12.579898020 35.715774472
//
IT	5188
RD	3
LK	-79169.507017
QD	-1780.383362 -> -979.856837
RI	0.0591040672
TR	0.005779	0.003903
MT	18.793314
MM	C_pi: 8.972357, n_recomb: 32579.218939
RS	0	0.000000	6.199279	44.777370	0.001374	0.000034
RS	1	0.008676	6.199279	48.591914	0.001492	0.000174
RS	2	0.018104	6.199279	52.724816	0.001618	0.000413
RS	3	0.028350	6.199279	57.201455	0.001756	0.000761
RS	4	0.039485	1.745652	219.805092	0.006747	0.002774
RS	5	0.051586	1.745652	237.158830	0.007279	0.004128
RS	6	0.064737	1.001608	444.335577	0.013639	0.008044
RS	7	0.079029	1.001608	475.762869	0.014603	0.010845
RS	8	0.094561	0.748246	679.091658	0.020844	0.016063
RS	9	0.111440	0.748246	720.866605	0.022127	0.020236
RS	10	0.129783	0.671493	849.651550	0.026080	0.024592
RS	11	0.149718	0.671493	895.242757	0.027479	0.029205
RS	12	0.171383	0.675047	935.887140	0.028727	0.031091
RS	13	0.194927	0.675047	980.789850	0.030105	0.035080
RS	14	0.220513	0.721358	960.093578	0.029470	0.034502
RS	15	0.248320	0.721358	1002.323346	0.030766	0.037561
RS	16	0.278538	0.796665	946.220598	0.029044	0.035356
RS	17	0.311379	0.796665	985.098539	0.030237	0.037788
RS	18	0.347068	0.899406	907.545074	0.027857	0.034680
RS	19	0.385854	0.899406	942.973904	0.028944	0.036729
RS	20	0.428004	1.034505	851.326273	0.026131	0.033069
RS	21	0.473812	1.034505	883.507592	0.027119	0.034752
RS	22	0.523593	1.208910	784.426552	0.024078	0.030778
RS	23	0.577693	1.208910	813.692321	0.024976	0.032073
RS	24	0.636487	1.429408	713.851662	0.021911	0.028048
RS	25	0.700381	1.429408	740.538749	0.022730	0.028985
RS	26	0.769819	1.702785	644.998035	0.019798	0.025136
RS	27	0.845280	1.702785	669.394219	0.020547	0.025783
RS	28	0.927289	2.036953	580.896483	0.017830	0.022252
RS	29	1.016412	2.036953	603.239137	0.018516	0.022683
RS	30	1.113267	2.441703	522.759420	0.016046	0.019528
RS	31	1.218524	2.441703	543.248860	0.016675	0.019799
RS	32	1.332914	2.927644	470.983361	0.014457	0.017025
RS	33	1.457227	2.927644	489.792359	0.015034	0.017173
RS	34	1.592325	3.503640	425.730910	0.013068	0.014769
RS	35	1.739144	3.503640	443.010224	0.013598	0.014826
RS	36	1.898700	4.174654	386.963934	0.011878	0.012776
RS	37	2.072098	4.174654	402.846230	0.012365	0.012774
RS	38	2.260539	4.941577	354.311533	0.010875	0.011051
RS	39	2.465329	4.941577	368.913075	0.011324	0.011019
RS	40	2.687886	5.801530	327.142367	0.010041	0.009585
RS	41	2.929751	5.801530	340.561734	0.010453	0.009542
RS	42	3.192598	6.748842	304.675881	0.009352	0.008354
RS	43	3.478250	6.748842	316.991228	0.009730	0.008311
RS	44	3.788683	7.777750	286.032496	0.008780	0.007328
RS	45	4.126048	7.777750	297.299522	0.009125	0.007294
RS	46	4.492681	8.887037	270.252033	0.008295	0.006476
RS	47	4.891122	8.887037	280.504899	0.008610	0.006456
RS	48	5.324129	10.086323	256.307112	0.007867	0.005768
RS	49	5.794703	10.086323	265.564535	0.008151	0.005766
RS	50	6.306101	11.404016	243.123978	0.007463	0.005175
RS	51	6.861866	11.404016	251.402143	0.007717	0.005192
RS	52	7.465846	12.901007	229.566649	0.007046	0.004667
RS	53	8.122226	12.901007	236.900230	0.007272	0.004702
RS	54	8.835550	15.816986	199.598076	0.006127	0.003947
RS	55	9.610758	15.816986	206.423850	0.006336	0.004008
RS	56	10.453221	15.816986	212.566690	0.006525	0.004061
RS	57	11.368771	15.816986	217.871390	0.006687	0.004100
RS	58	12.363751	62.027381	58.106280	0.001784	0.001489
RS	59	13.445051	62.027381	62.142405	0.001907	0.001567
RS	60	14.620160	62.027381	66.366122	0.002037	0.001645
RS	61	15.897216	62.027381	70.769350	0.002172	0.001720
RS	62	17.285063	62.027381	75.340185	0.002313	0.001791
RS	63	18.793314	62.027381	3423.136334	0.105071	0.046699
PA	4+25*2+4+6 0.005778920 0.003902792 18.793314411 6.199279040 1.745652153 1.001607873 0.748246304 0.671493415 0.675046792 0.721357604 0.796664989 0.899406243 1.034505140 1.208909826 1.429407961 1.702785136 2.036953122 2.441702584 2.927644017 3.503639622 4.174654173 4.941576536 5.801530156 6.748842105 7.777750233 8.887037267 10.086323373 11.404015631 12.901006903 15.816986456 62.027381100
//
IT	6435
RD	4
LK	-77778.722741
QD	-1310.764665 -> -858.083409
RI	0.0469295984
TR	0.004303	0.004406
MT	20.146640
MM	C_pi: 11.587204, n_recomb: 47125.310610
RS	0	0.000000	19.607589	20.607450	0.000437	0.000012
RS	1	0.008795	19.607589	22.409825	0.000476	0.000060
RS	2	0.018363	19.607589	24.368878	0.000517	0.000140
RS	3	0.028773	19.607589	26.498055	0.000562	0.000253
RS	4	0.040099	3.579240	157.613972	0.003345	0.001423
RS	5	0.052421	3.579240	170.865749	0.003626	0.002077
RS	6	0.065826	1.652831	400.047339	0.008489	0.005000
RS	7	0.080410	1.652831	431.255172	0.009151	0.006637
RS	8	0.096277	1.059229	722.731851	0.015336	0.011424
RS	9	0.113540	1.059229	773.063265	0.016404	0.014289
RS	10	0.132321	0.851245	1024.990831	0.021750	0.019422
RS	11	0.152753	0.851245	1087.597624	0.023079	0.023117
RS	12	0.174983	0.791522	1237.057582	0.026250	0.026752
RS	13	0.199167	0.791522	1303.685151	0.027664	0.030447
RS	14	0.225479	0.801122	1353.935830	0.028731	0.031819
RS	15	0.254105	0.801122	1419.184966	0.030115	0.034960
RS	16	0.285248	0.850833	1397.801444	0.029661	0.034351
RS	17	0.319130	0.850833	1458.942046	0.030959	0.036925
RS	18	0.355993	0.931834	1388.147074	0.029457	0.034931
RS	19	0.396097	0.931834	1444.033400	0.030642	0.037123
RS	20	0.439729	1.045553	1337.189941	0.028375	0.034177
RS	21	0.487198	1.045553	1387.623634	0.029445	0.036067
RS	22	0.538841	1.197595	1256.176658	0.026656	0.032471
RS	23	0.595027	1.197595	1301.522383	0.027618	0.034051
RS	24	0.656155	1.394681	1157.476698	0.024562	0.030105
RS	25	0.722658	1.394681	1198.327288	0.025429	0.031368
RS	26	0.795011	1.644469	1052.056745	0.022325	0.027350
RS	27	0.873726	1.644469	1089.008887	0.023109	0.028320
RS	28	0.959365	1.956462	947.594442	0.020108	0.024441
RS	29	1.052536	1.956462	981.160615	0.020820	0.025164
RS	30	1.153901	2.342859	848.584188	0.018007	0.021558
RS	31	1.264181	2.342859	879.183065	0.018656	0.022084
RS	32	1.384160	2.817652	757.665912	0.016078	0.018824
RS	33	1.514692	2.817652	785.632650	0.016671	0.019195
RS	34	1.656703	3.393984	676.564885	0.014357	0.016320
RS	35	1.811205	3.393984	702.165234	0.014900	0.016572
RS	36	1.979294	4.081431	606.206527	0.012864	0.014095
RS	37	2.162167	4.081431	629.655438	0.013361	0.014259
RS	38	2.361124	4.884782	546.590084	0.011599	0.012166
RS	39	2.577579	4.884782	568.069027	0.012054	0.012272
RS	40	2.813071	5.803422	496.984623	0.010546	0.010530
RS	41	3.069275	5.803422	516.649854	0.010963	0.010598
RS	42	3.348011	6.831512	456.219682	0.009681	0.009162
RS	43	3.651262	6.831512	474.202118	0.010063	0.009210
RS	44	3.981184	7.960486	422.856095	0.008973	0.008030
RS	45	4.340123	7.960486	439.257833	0.009321	0.008068
RS	46	4.730630	9.183997	395.293588	0.008388	0.007095
RS	47	5.155482	9.183997	410.186143	0.008704	0.007132
RS	48	5.617699	10.505657	371.815107	0.007890	0.006321
RS	49	6.120568	10.505657	385.244381	0.008175	0.006363
RS	50	6.667665	11.949493	350.613428	0.007440	0.005670
RS	51	7.262878	11.949493	362.615549	0.007695	0.005720
RS	52	7.910441	13.577781	329.740495	0.006997	0.005107
RS	53	8.614956	13.577781	340.372670	0.007223	0.005165
RS	54	9.381433	16.749231	285.144861	0.006051	0.004275
RS	55	10.215321	16.749231	295.069002	0.006261	0.004353
RS	56	11.122549	16.749231	303.995853	0.006451	0.004421
RS	57	12.109568	16.749231	311.694584	0.006614	0.004475
RS	58	13.183394	88.316341	62.011574	0.001316	0.001180
RS	59	14.351664	88.316341	66.713747	0.001416	0.001247
RS	60	15.622682	88.316341	71.701235	0.001522	0.001316
RS	61	17.005485	88.316341	76.978270	0.001633	0.001385
RS	62	18.509906	88.316341	82.546347	0.001752	0.001452
RS	63	20.146640	88.316341	5244.111765	0.111280	0.049704
PA	4+25*2+4+6 0.004303215 0.004405805 20.146639661 19.607588645 3.579239842 1.652830755 1.059228753 0.851245289 0.791522228 0.801121521 0.850832763 0.931833556 1.045553367 1.197594628 1.394681386 1.644469175 1.956461910 2.342858637 2.817652432 3.393983818 4.081430968 4.884781979 5.803422363 6.831511842 7.960486300 9.183996731 10.505657004 11.949493325 13.577780844 16.749231048 88.316340822
//
IT	5465
RD	5
LK	-76951.379609
QD	-1039.817934 -> -731.537198
RI	0.0370374686
TR	0.003348	0.004798
MT	21.357589
MM	C_pi: 13.486711, n_recomb: 59335.997708
RS	0	0.000000	60.367904	8.468725	0.000143	0.000004
RS	1	0.008895	60.367904	9.220832	0.000155	0.000021
RS	2	0.018582	60.367904	10.039615	0.000169	0.000050
RS	3	0.029130	60.367904	10.930965	0.000184	0.000088
RS	4	0.040617	7.298560	98.363899	0.001658	0.000752
RS	5	0.053125	7.298560	106.925472	0.001802	0.001077
RS	6	0.066746	2.747318	308.216813	0.005194	0.003163
RS	7	0.081579	2.747318	333.758832	0.005625	0.004129
RS	8	0.097731	1.523916	649.570443	0.010947	0.008168
RS	9	0.115319	1.523916	698.907280	0.011779	0.010112
RS	10	0.134473	1.103218	1034.947392	0.017442	0.015245
RS	11	0.155330	1.103218	1105.033804	0.018623	0.018090
RS	12	0.178042	0.951931	1362.565827	0.022964	0.022636
RS	13	0.202775	0.951931	1444.143430	0.024338	0.025829
RS	14	0.229708	0.913874	1589.497405	0.026788	0.028620
RS	15	0.259036	0.913874	1673.966893	0.028212	0.031598
RS	16	0.290974	0.934149	1720.246923	0.028992	0.032437
RS	17	0.325752	0.934149	1801.999025	0.030369	0.035002
RS	18	0.363624	0.993245	1771.521091	0.029856	0.034231
RS	19	0.404865	0.993245	1847.445555	0.031135	0.036447
RS	20	0.449774	1.087513	1756.581710	0.029604	0.034441
RS	21	0.498678	1.087513	1825.320598	0.030762	0.036379
RS	22	0.551933	1.219974	1688.619219	0.028459	0.033448
RS	23	0.609924	1.219974	1750.044645	0.029494	0.035118
RS	24	0.673074	1.396009	1583.608978	0.026689	0.031575
RS	25	0.741842	1.396009	1638.306329	0.027611	0.032967
RS	26	0.816726	1.622653	1457.407571	0.024562	0.029116
RS	27	0.898272	1.622653	1506.229686	0.025385	0.030239
RS	28	0.987072	1.909317	1322.682925	0.022291	0.026332
RS	29	1.083770	1.909317	1366.485680	0.023030	0.027215
RS	30	1.189070	2.268598	1188.197584	0.020025	0.023435
RS	31	1.303737	2.268598	1227.730072	0.020691	0.024114
RS	32	1.428604	2.715497	1060.036536	0.017865	0.020590
RS	33	1.564579	2.715497	1095.902584	0.018469	0.021103
RS	34	1.712648	3.264939	942.630956	0.015886	0.017922
RS	35	1.873889	3.264939	975.285694	0.016437	0.018302
RS	36	2.049473	3.928948	838.832434	0.014137	0.015514
RS	37	2.240675	3.928948	868.608778	0.014639	0.015790
RS	38	2.448886	4.714916	749.725583	0.012635	0.013406
RS	39	2.675617	4.714916	776.874760	0.013093	0.013604
RS	40	2.922518	5.624163	674.967772	0.011375	0.011604
RS	41	3.191380	5.624163	699.689359	0.011792	0.011748
RS	42	3.484159	6.651224	613.290651	0.010336	0.010093
RS	43	3.802982	6.651224	635.745499	0.010714	0.010200
RS	44	4.150164	7.785649	562.843242	0.009486	0.008839
RS	45	4.528230	7.785649	583.155363	0.009828	0.008923
RS	46	4.939926	9.016770	521.428818	0.008788	0.007805
RS	47	5.388244	9.016770	539.684713	0.009095	0.007876
RS	48	5.876441	10.341939	486.628398	0.008201	0.006947
RS	49	6.408064	10.341939	502.883249	0.008475	0.007011
RS	50	6.986977	11.778241	455.863478	0.007683	0.006222
RS	51	7.617387	11.778241	470.162613	0.007924	0.006284
RS	52	8.303873	13.382233	426.333998	0.007185	0.005587
RS	53	9.051425	13.382233	438.758777	0.007394	0.005648
RS	54	9.865473	16.493628	366.790697	0.006182	0.004641
RS	55	10.751934	16.493628	378.440178	0.006378	0.004717
RS	56	11.717249	16.493628	388.589021	0.006549	0.004779
RS	57	12.768431	16.493628	396.928604	0.006690	0.004823
RS	58	13.913119	113.592434	60.445084	0.001019	0.000945
RS	59	15.159631	113.592434	65.268168	0.001100	0.001001
RS	60	16.517024	113.592434	70.422439	0.001187	0.001060
RS	61	17.995162	113.592434	75.920608	0.001280	0.001119
RS	62	19.604785	113.592434	81.773810	0.001378	0.001180
RS	63	21.357589	113.592434	6635.100625	0.111823	0.052636
PA	4+25*2+4+6 0.003348175 0.004797819 21.357588781 60.367903966 7.298559987 2.747317900 1.523916153 1.103218362 0.951931434 0.913873972 0.934149096 0.993245246 1.087512565 1.219974376 1.396008798 1.622652720 1.909316648 2.268597523 2.715496758 3.264939243 3.928947926 4.714915924 5.624163018 6.651224470 7.785649188 9.016769893 10.341939434 11.778241064 13.382233211 16.493628114 113.592434299
//
IT	5292
RD	6
LK	-76375.129144
QD	-844.762630 -> -619.089713
RI	0.0296813210
TR	0.002695	0.005107
MT	22.490997
MM	C_pi: 14.932653, n_recomb: 69541.927738
RS	0	0.000000	175.743045	3.424492	0.000049	0.000002
RS	1	0.008984	175.743045	3.732050	0.000054	0.000008
RS	2	0.018776	175.743045	4.067219	0.000058	0.000019
RS	3	0.029447	175.743045	4.432476	0.000064	0.000033
RS	4	0.041077	14.435029	58.786745	0.000845	0.000420
RS	5	0.053752	14.435029	64.011749	0.000920	0.000589
RS	6	0.067565	4.498666	223.377477	0.003212	0.002078
RS	7	0.082620	4.498666	242.606412	0.003489	0.002661
RS	8	0.099027	2.182742	541.747237	0.007790	0.005982
RS	9	0.116908	2.182742	585.415329	0.008418	0.007307
RS	10	0.136396	1.433594	960.005746	0.013805	0.012107
RS	11	0.157635	1.433594	1030.244135	0.014815	0.014274
RS	12	0.180782	1.153409	1369.374578	0.019691	0.019179
RS	13	0.206008	1.153409	1458.787244	0.020977	0.021862
RS	14	0.233501	1.053747	1695.465124	0.024380	0.025558
RS	15	0.263464	1.053747	1793.852172	0.025795	0.028269
RS	16	0.296118	1.039369	1918.643939	0.027590	0.030221
RS	17	0.331707	1.039369	2017.739626	0.029015	0.032684
RS	18	0.370493	1.075463	2045.563959	0.029415	0.032986
RS	19	0.412763	1.075463	2139.906052	0.030771	0.035170
RS	20	0.458832	1.151643	2086.039653	0.029997	0.034087
RS	21	0.509039	1.151643	2172.536112	0.031241	0.036022
RS	22	0.563757	1.267583	2052.115094	0.029509	0.033823
RS	23	0.623391	1.267583	2129.574295	0.030623	0.035513
RS	24	0.688383	1.426768	1960.822589	0.028196	0.032498
RS	25	0.759214	1.426768	2029.382042	0.029182	0.033936
RS	26	0.836409	1.635045	1831.108055	0.026331	0.030413
RS	27	0.920539	1.635045	1891.620764	0.027201	0.031601
RS	28	1.012227	1.901052	1679.739435	0.024154	0.027844
RS	29	1.112153	1.901052	1733.313702	0.024925	0.028803
RS	30	1.221057	2.236904	1519.651302	0.021852	0.025027
RS	31	1.339745	2.236904	1567.386518	0.022539	0.025788
RS	32	1.469097	2.657464	1360.767491	0.019568	0.022159
RS	33	1.610070	2.657464	1403.611050	0.020184	0.022754
RS	34	1.763708	3.177986	1210.871464	0.017412	0.019401
RS	35	1.931149	3.177986	1249.552358	0.017968	0.019858
RS	36	2.113635	3.811373	1075.447472	0.015465	0.016864
RS	37	2.312515	3.811373	1110.482259	0.015969	0.017211
RS	38	2.529263	4.566201	957.324189	0.013766	0.014615
RS	39	2.765485	4.566201	989.070644	0.014223	0.014875
RS	40	3.022929	5.444753	857.081488	0.012325	0.012674
RS	41	3.303504	5.444753	885.793169	0.012738	0.012868
RS	42	3.609286	6.441541	773.745089	0.011126	0.011035
RS	43	3.942540	6.441541	799.604898	0.011498	0.011181
RS	44	4.305735	7.544390	705.305569	0.010142	0.009669
RS	45	4.701561	7.544390	728.440727	0.010475	0.009782
RS	46	5.132949	8.738831	649.107605	0.009334	0.008538
RS	47	5.603094	8.738831	669.595939	0.009629	0.008628
RS	48	6.115479	10.016347	602.089743	0.008658	0.007597
RS	49	6.673898	10.016347	619.971372	0.008915	0.007670
RS	50	7.282487	11.386425	560.920986	0.008066	0.006796
RS	51	7.945754	11.386425	576.229545	0.008286	0.006857
RS	52	8.668611	12.896870	521.947401	0.007506	0.006088
RS	53	9.456412	12.896870	534.778024	0.007690	0.006139
RS	54	10.314991	15.801255	447.680369	0.006438	0.005034
RS	55	11.250708	15.801255	459.752138	0.006611	0.005099
RS	56	12.270493	15.801255	469.633352	0.006753	0.005144
RS	57	13.381899	15.801255	476.941119	0.006858	0.005165
RS	58	14.593157	137.961154	57.186796	0.000822	0.000773
RS	59	15.913239	137.961154	61.913814	0.000890	0.000821
RS	60	17.351921	137.961154	66.990877	0.000963	0.000871
RS	61	18.919859	137.961154	72.436153	0.001042	0.000923
RS	62	20.628665	137.961154	78.267168	0.001125	0.000976
RS	63	22.490997	137.961154	7694.914150	0.110651	0.055170
PA	4+25*2+4+6 0.002695013 0.005106989 22.490996742 175.743044835 14.435028513 4.498665725 2.182742304 1.433593847 1.153409438 1.053747127 1.039369334 1.075463131 1.151642635 1.267583086 1.426768191 1.635044958 1.901051736 2.236904365 2.657464182 3.177986372 3.811372799 4.566201122 5.444752617 6.441540549 7.544389519 8.738831015 10.016347293 11.386425302 12.896870480 15.801254635 137.961154169
//
IT	4975
RD	7
LK	-75949.452382
QD	-696.080991 -> -525.343707
RI	0.0244079351
TR	0.002224	0.005349
MT	23.614586
MM	C_pi: 16.094384, n_recomb: 78130.853351
RS	0	0.000000	474.268026	1.432271	0.000018	0.000001
RS	1	0.009068	474.268026	1.562162	0.000020	0.000003
RS	2	0.018959	474.268026	1.703834	0.000022	0.000008
RS	3	0.029747	474.268026	1.858355	0.000024	0.000014
RS	4	0.041512	27.243076	35.277816	0.000452	0.000249
RS	5	0.054345	27.243076	38.459362	0.000492	0.000342
RS	6	0.068342	7.160888	159.379540	0.002040	0.001427
RS	7	0.083608	7.160888	173.453055	0.002220	0.001789
RS	8	0.100258	3.077224	438.452622	0.005612	0.004511
RS	9	0.118418	3.077224	475.296178	0.006083	0.005423
RS	10	0.138225	1.848506	855.247053	0.010946	0.009783
RS	11	0.159828	1.848506	921.533898	0.011795	0.011434
RS	12	0.183390	1.394256	1312.048349	0.016793	0.016382
RS	13	0.209088	1.394256	1403.825221	0.017968	0.018617
RS	14	0.237117	1.216862	1715.261821	0.021954	0.022842
RS	15	0.267688	1.216862	1822.480705	0.023326	0.025267
RS	16	0.301032	1.161688	2022.134463	0.025881	0.028017
RS	17	0.337398	1.161688	2134.735260	0.027323	0.030339
RS	18	0.377063	1.172907	2225.853008	0.028489	0.031504
RS	19	0.420325	1.172907	2336.185722	0.029901	0.033627
RS	20	0.467510	1.231473	2329.669101	0.029818	0.033354
RS	21	0.518973	1.231473	2432.702615	0.031136	0.035267
RS	22	0.575104	1.333000	2341.965351	0.029975	0.033763
RS	23	0.636324	1.333000	2435.063609	0.031166	0.035456
RS	24	0.703097	1.478747	2278.519750	0.029163	0.032987
RS	25	0.775924	1.478747	2360.964173	0.030218	0.034445
RS	26	0.855356	1.673168	2159.369954	0.027638	0.031309
RS	27	0.941991	1.673168	2231.684777	0.028563	0.032530
RS	28	1.036482	1.923903	2004.015744	0.025649	0.029007
RS	29	1.139542	1.923903	2067.355143	0.026460	0.030008
RS	30	1.251947	2.242306	1828.819230	0.023407	0.026333
RS	31	1.374546	2.242306	1884.542742	0.024120	0.027140
RS	32	1.508263	2.642669	1647.313037	0.021084	0.023506
RS	33	1.654106	2.642669	1696.707482	0.021716	0.024148
RS	34	1.813174	3.139950	1470.749650	0.018824	0.020714
RS	35	1.986667	3.139950	1514.861643	0.019389	0.021219
RS	36	2.175892	3.747088	1307.590552	0.016736	0.018098
RS	37	2.382278	3.747088	1347.176735	0.017243	0.018489
RS	38	2.607379	4.472959	1162.837639	0.014883	0.015745
RS	39	2.852893	4.472959	1198.408931	0.015338	0.016044
RS	40	3.120671	5.319980	1038.436208	0.013291	0.013692
RS	41	3.412732	5.319980	1070.327248	0.013699	0.013919
RS	42	3.731278	6.282121	934.073021	0.011955	0.011945
RS	43	4.078711	6.282121	962.496559	0.012319	0.012116
RS	44	4.457650	7.345314	847.857972	0.010852	0.010482
RS	45	4.870953	7.345314	872.936935	0.011173	0.010612
RS	46	5.321736	8.491470	776.858298	0.009943	0.009265
RS	47	5.813396	8.491470	798.643931	0.010222	0.009363
RS	48	6.349643	9.706487	717.478165	0.009183	0.008247
RS	49	6.934517	9.706487	735.971361	0.009420	0.008320
RS	50	7.572431	10.992202	665.694101	0.008520	0.007376
RS	51	8.268192	10.992202	680.890555	0.008715	0.007428
RS	52	9.027047	12.386476	617.029557	0.007897	0.006598
RS	53	9.854718	12.386476	629.017073	0.008051	0.006632
RS	54	10.757444	15.029197	528.894069	0.006769	0.005450
RS	55	11.742033	15.029197	540.130236	0.006913	0.005497
RS	56	12.815907	15.029197	548.321654	0.007018	0.005517
RS	57	13.987164	15.029197	553.023902	0.007078	0.005506
RS	58	15.264635	161.572387	53.709481	0.000687	0.000649
RS	59	16.657951	161.572387	58.271221	0.000746	0.000690
RS	60	18.177617	161.572387	63.189114	0.000809	0.000734
RS	61	19.835091	161.572387	68.484875	0.000877	0.000779
RS	62	21.642871	161.572387	74.180285	0.000949	0.000827
RS	63	23.614586	161.572387	8518.438981	0.109028	0.057213
PA	4+25*2+4+6 0.002224014 0.005348764 23.614585660 474.268025621 27.243075511 7.160888036 3.077224490 1.848506129 1.394255992 1.216861590 1.161687844 1.172907285 1.231472539 1.332999716 1.478747229 1.673168293 1.923903043 2.242305826 2.642668615 3.139950285 3.747087578 4.472958955 5.319980238 6.282120904 7.345314093 8.491469600 9.706486919 10.992201616 12.386475542 15.029196644 161.572387352
//
IT	5343
RD	8
LK	-75625.107408
QD	-581.007078 -> -447.787282
RI	0.0206158762
TR	0.001868	0.005534
MT	24.773497
MM	C_pi: 17.058305, n_recomb: 85341.936154
RS	0	0.000000	1174.181375	0.635137	0.000007	0.000000
RS	1	0.009151	1174.181375	0.693270	0.000008	0.000002
RS	2	0.019139	1174.181375	0.756726	0.000009	0.000004
RS	3	0.030042	1174.181375	0.825992	0.000010	0.000006
RS	4	0.041942	48.596505	21.781532	0.000255	0.000158
RS	5	0.054931	48.596505	23.769000	0.000279	0.000212
RS	6	0.069108	10.999247	114.532714	0.001342	0.001024
RS	7	0.084584	10.999247	124.835353	0.001463	0.001256
RS	8	0.101475	4.245845	351.972781	0.004124	0.003504
RS	9	0.119912	4.245845	382.461511	0.004482	0.004140
RS	10	0.140036	2.353539	747.874324	0.008763	0.008053
RS	11	0.162001	2.353539	808.435466	0.009473	0.009316
RS	12	0.185977	1.673664	1225.042880	0.014355	0.014138
RS	13	0.212146	1.673664	1315.561561	0.015415	0.015998
RS	14	0.240711	1.400901	1682.287341	0.019712	0.020499
RS	15	0.271889	1.400901	1794.158215	0.021023	0.022657
RS	16	0.305921	1.298268	2058.213176	0.024117	0.025960
RS	17	0.343066	1.298268	2180.584554	0.025551	0.028129
RS	18	0.383611	1.282277	2332.179036	0.027327	0.029963
RS	19	0.427866	1.282277	2455.695668	0.028775	0.032014
RS	20	0.476171	1.323065	2499.383388	0.029287	0.032416
RS	21	0.528896	1.323065	2617.177699	0.030667	0.034304
RS	22	0.586446	1.411433	2562.982984	0.030032	0.033417
RS	23	0.649263	1.411433	2670.828910	0.031296	0.035110
RS	24	0.717827	1.546148	2535.765795	0.029713	0.033157
RS	25	0.792666	1.546148	2631.815096	0.030838	0.034631
RS	26	0.874354	1.730156	2437.169711	0.028558	0.031888
RS	27	0.963517	1.730156	2521.325955	0.029544	0.033136
RS	28	1.060839	1.970055	2288.006027	0.026810	0.029880
RS	29	1.167067	1.970055	2361.231494	0.027668	0.030912
RS	30	1.283016	2.276395	2107.086958	0.024690	0.027388
RS	31	1.409575	2.276395	2170.846338	0.025437	0.028227
RS	32	1.547715	2.662800	1910.981313	0.022392	0.024646
RS	33	1.698497	2.662800	1966.827648	0.023046	0.025321
RS	34	1.863077	3.143714	1714.176373	0.020086	0.021864
RS	35	2.042717	3.143714	1763.463254	0.020664	0.022401
RS	36	2.238797	3.731768	1528.124923	0.017906	0.019207
RS	37	2.452819	3.731768	1571.873796	0.018419	0.019628
RS	38	2.686427	4.435651	1360.212308	0.015938	0.016781
RS	39	2.941412	4.435651	1399.121517	0.016394	0.017106
RS	40	3.219730	5.257419	1214.035078	0.014226	0.014643
RS	41	3.523517	5.257419	1248.548058	0.014630	0.014891
RS	42	3.855104	6.190068	1090.235050	0.012775	0.012808
RS	43	4.217034	6.190068	1120.608518	0.013131	0.012995
RS	44	4.612084	7.217431	987.287515	0.011569	0.011262
RS	45	5.043285	7.217431	1013.639857	0.011877	0.011400
RS	46	5.513945	8.317782	902.170798	0.010571	0.009970
RS	47	6.027675	8.317782	924.513802	0.010833	0.010070
RS	48	6.588417	9.471567	830.884840	0.009736	0.008885
RS	49	7.200471	9.471567	849.157017	0.009950	0.008951
RS	50	7.868534	10.673047	768.799073	0.009008	0.007951
RS	51	8.597732	10.673047	782.927433	0.009174	0.007988
RS	52	9.393658	11.949679	710.674020	0.008327	0.007110
RS	53	10.262419	11.949679	720.706068	0.008445	0.007122
RS	54	11.210680	14.319056	610.149412	0.007149	0.005884
RS	55	12.245716	14.319056	619.312339	0.007257	0.005907
RS	56	13.375468	14.319056	624.443719	0.007317	0.005895
RS	57	14.608603	14.319056	625.060427	0.007324	0.005844
RS	58	15.954582	184.382249	50.521377	0.000592	0.000558
RS	59	17.423731	184.382249	54.909216	0.000643	0.000595
RS	60	19.027321	184.382249	59.653677	0.000699	0.000634
RS	61	20.777655	184.382249	64.778864	0.000759	0.000675
RS	62	22.688161	184.382249	70.309488	0.000824	0.000717
RS	63	24.773497	184.382249	9157.912782	0.107308	0.058792
PA	4+25*2+4+6 0.001868410 0.005534273 24.773496962 1174.181375057 48.596505159 10.999247044 4.245845285 2.353539223 1.673664055 1.400901322 1.298267949 1.282277016 1.323064671 1.411433150 1.546148395 1.730155610 1.970055021 2.276394530 2.662800334 3.143714358 3.731767979 4.435650740 5.257418558 6.190067693 7.217430568 8.317781627 9.471567156 10.673047279 11.949678680 14.319055865 184.382249057
//
IT	6409
RD	9
LK	-75369.994590
QD	-490.315296 -> -382.623712
RI	0.0178168650
TR	0.001589	0.005673
MT	25.992614
MM	C_pi: 17.869980, n_recomb: 91342.345451
RS	0	0.000000	2645.551390	0.303439	0.000003	0.000000
RS	1	0.009234	2645.551390	0.331466	0.000004	0.000001
RS	2	0.019320	2645.551390	0.362083	0.000004	0.000002
RS	3	0.030338	2645.551390	0.395528	0.000004	0.000003
RS	4	0.042374	81.484179	14.026759	0.000154	0.000106
RS	5	0.055520	81.484179	15.319987	0.000168	0.000139
RS	6	0.069881	16.244036	83.900724	0.000919	0.000766
RS	7	0.085568	16.244036	91.559749	0.001002	0.000920
RS	8	0.102703	5.719786	283.438475	0.003103	0.002800
RS	9	0.121420	5.719786	308.569915	0.003378	0.003248
RS	10	0.141866	2.953373	649.204250	0.007107	0.006747
RS	11	0.164199	2.953373	703.609910	0.007703	0.007718
RS	12	0.188595	1.991508	1127.611841	0.012345	0.012328
RS	13	0.215244	1.991508	1214.709269	0.013298	0.013881
RS	14	0.244353	1.604719	1618.739209	0.017722	0.018493
RS	15	0.276150	1.604719	1732.103515	0.018963	0.020413
RS	16	0.310884	1.447637	2047.991330	0.022421	0.024087
RS	17	0.348824	1.447637	2176.852456	0.023832	0.026110
RS	18	0.390268	1.401819	2382.222150	0.026080	0.028452
RS	19	0.435539	1.401819	2516.105031	0.027546	0.030429
RS	20	0.484990	1.424249	2608.334939	0.028556	0.031384
RS	21	0.539007	1.424249	2738.819116	0.029984	0.033244
RS	22	0.598013	1.500112	2723.548328	0.029817	0.032890
RS	23	0.662466	1.500112	2844.856846	0.031145	0.034586
RS	24	0.732872	1.625409	2736.554592	0.029959	0.033101
RS	25	0.809778	1.625409	2845.579617	0.031153	0.034595
RS	26	0.893786	1.801497	2664.892679	0.029175	0.032227
RS	27	0.985551	1.801497	2760.707960	0.030224	0.033504
RS	28	1.085790	2.033934	2529.457420	0.027692	0.030520
RS	29	1.195285	2.033934	2612.619989	0.028603	0.031584
RS	30	1.314890	2.332496	2350.525811	0.025733	0.028232
RS	31	1.445539	2.332496	2422.433272	0.026520	0.029103
RS	32	1.588253	2.710183	2146.990974	0.023505	0.025606
RS	33	1.744144	2.710183	2209.350843	0.024188	0.026311
RS	34	1.914431	3.180903	1936.141114	0.021197	0.022866
RS	35	2.100441	3.180903	1990.561465	0.021792	0.023430
RS	36	2.303628	3.756859	1732.242020	0.018964	0.020197
RS	37	2.525576	3.756859	1780.000073	0.019487	0.020642
RS	38	2.768019	4.446338	1545.083135	0.016915	0.017726
RS	39	3.032849	4.446338	1587.078189	0.017375	0.018071
RS	40	3.322133	5.250765	1380.059850	0.015109	0.015523
RS	41	3.638129	5.250765	1416.862653	0.015512	0.015787
RS	42	3.983304	6.161896	1238.969740	0.013564	0.013618
RS	43	4.360352	6.161896	1270.893676	0.013914	0.013815
RS	44	4.772216	7.161251	1120.856716	0.012271	0.012004
RS	45	5.222112	7.161251	1148.017462	0.012568	0.012147
RS	46	5.713550	8.223405	1022.777755	0.011197	0.010649
RS	47	6.250367	8.223405	1045.137366	0.011442	0.010745
RS	48	6.836754	9.323393	940.460382	0.010296	0.009506
RS	49	7.477286	9.323393	957.872306	0.010487	0.009561
RS	50	8.176965	10.447907	868.770197	0.009511	0.008517
RS	51	8.941251	10.447907	881.057460	0.009646	0.008534
RS	52	9.776111	11.613873	801.777408	0.008778	0.007621
RS	53	10.688061	11.613873	808.901726	0.008856	0.007604
RS	54	11.684219	13.716217	690.823192	0.007563	0.006334
RS	55	12.772361	13.716217	696.712459	0.007627	0.006326
RS	56	13.960982	13.716217	697.486884	0.007636	0.006275
RS	57	15.259358	13.716217	692.656561	0.007583	0.006178
RS	58	16.677625	206.215158	47.782687	0.000523	0.000491
RS	59	18.226853	206.215158	52.013121	0.000569	0.000524
RS	60	19.919136	206.215158	56.598630	0.000620	0.000560
RS	61	21.767682	206.215158	61.565028	0.000674	0.000597
RS	62	23.786921	206.215158	66.939146	0.000733	0.000637
RS	63	25.992614	206.215158	9644.217574	0.105583	0.059984
PA	4+25*2+4+6 0.001588633 0.005673170 25.992614334 2645.551389634 81.484178647 16.244036431 5.719785785 2.953372712 1.991507891 1.604718693 1.447636563 1.401818517 1.424248755 1.500111772 1.625409114 1.801496874 2.033933911 2.332495935 2.710182555 3.180902538 3.756859052 4.446338255 5.250765159 6.161895628 7.161250884 8.223405247 9.323393264 10.447906580 11.613872602 13.716217463 206.215158367
//
IT	5865
RD	10
LK	-75161.987036
QD	-416.999217 -> -326.686840
RI	0.0156682722
TR	0.001361	0.005775
MT	27.277947
MM	C_pi: 18.552126, n_recomb: 96262.625009
RS	0	0.000000	5450.416000	0.156193	0.000002	0.000000
RS	1	0.009317	5450.416000	0.170751	0.000002	0.000000
RS	2	0.019503	5450.416000	0.186665	0.000002	0.000001
RS	3	0.030637	5450.416000	0.204064	0.000002	0.000002
RS	4	0.042809	128.207670	9.483390	0.000099	0.000075
RS	5	0.056115	128.207670	10.366276	0.000108	0.000097
RS	6	0.070661	23.037752	63.042029	0.000655	0.000596
RS	7	0.086562	23.037752	68.869389	0.000715	0.000702
RS	8	0.103944	7.519979	230.276147	0.002392	0.002294
RS	9	0.122946	7.519979	251.081245	0.002608	0.002614
RS	10	0.143719	3.652145	562.664664	0.005845	0.005742
RS	11	0.166427	3.652145	611.142301	0.006349	0.006494
RS	12	0.191251	2.348423	1029.560636	0.010695	0.010850
RS	13	0.218387	2.348423	1112.050991	0.011552	0.012153
RS	14	0.248052	1.828108	1538.277477	0.015980	0.016768
RS	15	0.280481	1.828108	1650.837355	0.017149	0.018481
RS	16	0.315932	1.609292	2006.182114	0.020841	0.022392
RS	17	0.354686	1.609292	2138.782147	0.022218	0.024279
RS	18	0.397050	1.530779	2389.744346	0.024825	0.027004
RS	19	0.443362	1.530779	2531.355545	0.026296	0.028908
RS	20	0.493989	1.533937	2668.092210	0.027717	0.030313
RS	21	0.549332	1.533937	2809.103267	0.029182	0.032147
RS	22	0.609832	1.597491	2832.391235	0.029424	0.032250
RS	23	0.675970	1.597491	2965.630535	0.030808	0.033950
RS	24	0.748269	1.714382	2886.650579	0.029987	0.032884
RS	25	0.827305	1.714382	3007.735258	0.031245	0.034402
RS	26	0.913705	1.884286	2845.600175	0.029561	0.032385
RS	27	1.008155	1.884286	2952.649993	0.030673	0.033694
RS	28	1.111405	2.111720	2729.220350	0.028352	0.030977
RS	29	1.224275	2.111720	2822.220066	0.029318	0.032077
RS	30	1.347662	2.405749	2558.348155	0.026577	0.028906
RS	31	1.482545	2.405749	2638.467943	0.027409	0.029811
RS	32	1.629995	2.778810	2353.491498	0.024449	0.026416
RS	33	1.791184	2.778810	2422.468796	0.025165	0.027151
RS	34	1.967391	3.244335	2134.219171	0.022171	0.023742
RS	35	2.160016	3.244335	2193.839494	0.022790	0.024332
RS	36	2.370589	3.814091	1917.313368	0.019918	0.021085
RS	37	2.600781	3.814091	1969.075282	0.020455	0.021552
RS	38	2.852421	4.495887	1714.866872	0.017814	0.018589
RS	39	3.127507	4.495887	1759.864483	0.018282	0.018953
RS	40	3.428224	5.290387	1534.116095	0.015937	0.016341
RS	41	3.756959	5.290387	1573.054060	0.016341	0.016618
RS	42	4.116323	6.187928	1378.142314	0.014316	0.014381
RS	43	4.509171	6.187928	1411.397928	0.014662	0.014586
RS	44	4.938621	7.167582	1246.705638	0.012951	0.012710
RS	45	5.408085	7.167582	1274.392777	0.013239	0.012855
RS	46	5.921290	8.200136	1137.086331	0.011812	0.011302
RS	47	6.482312	8.200136	1159.107853	0.012041	0.011393
RS	48	7.095605	9.255186	1044.865267	0.010854	0.010110
RS	49	7.766042	9.255186	1060.966893	0.011022	0.010151
RS	50	8.498944	10.311866	964.507872	0.010020	0.009074
RS	51	9.300134	10.311866	974.369802	0.010122	0.009068
RS	52	10.175973	11.376512	889.479583	0.009240	0.008131
RS	53	11.133416	11.376512	892.920541	0.009276	0.008081
RS	54	12.180067	13.223968	770.357017	0.008003	0.006798
RS	55	13.324238	13.223968	771.835074	0.008018	0.006753
RS	56	14.575015	13.223968	767.055518	0.007968	0.006657
RS	57	15.942331	13.223968	755.560873	0.007849	0.006506
RS	58	17.437043	226.750357	45.531923	0.000473	0.000441
RS	59	19.071022	226.750357	49.632000	0.000516	0.000472
RS	60	20.857244	226.750357	54.085507	0.000562	0.000506
RS	61	22.809894	226.750357	58.919575	0.000612	0.000541
RS	62	24.944478	226.750357	64.162673	0.000667	0.000578
RS	63	27.277947	226.750357	9998.689439	0.103869	0.060878
PA	4+25*2+4+6 0.001360513 0.005774697 27.277947050 5450.415999982 128.207669762 23.037751663 7.519979014 3.652144691 2.348422652 1.828108116 1.609291747 1.530778813 1.533937163 1.597491083 1.714382381 1.884285849 2.111720304 2.405749017 2.778809691 3.244334724 3.814091018 4.495886845 5.290387160 6.187927530 7.167581832 8.200136206 9.255186160 10.311865715 11.376511555 13.223967993 226.750356750
//
IT	7617
RD	11
LK	-74986.135017
QD	-356.039170 -> -277.754589
RI	0.0139407743
TR	0.001169	0.005848
MT	28.615061
MM	C_pi: 19.108151, n_recomb: 100190.119741
RS	0	0.000000	10157.703320	0.087812	0.000001	0.000000
RS	1	0.009400	10157.703320	0.096069	0.000001	0.000000
RS	2	0.019684	10157.703320	0.105103	0.000001	0.000001
RS	3	0.030934	10157.703320	0.114987	0.000001	0.000001
RS	4	0.043242	189.306332	6.749872	0.000067	0.000056
RS	5	0.056707	189.306332	7.384119	0.000074	0.000072
RS	6	0.071437	31.385843	48.712323	0.000486	0.000481
RS	7	0.087553	31.385843	53.265304	0.000532	0.000556
RS	8	0.105183	9.655055	189.194625	0.001888	0.001923
RS	9	0.124470	9.655055	206.558807	0.002062	0.002154
RS	10	0.145570	4.453648	488.122247	0.004872	0.004954
RS	11	0.168654	4.453648	531.153671	0.005301	0.005539
RS	12	0.193908	2.745810	935.194113	0.009334	0.009625
RS	13	0.221536	2.745810	1012.468024	0.010105	0.010724
RS	14	0.251760	2.071573	1448.623273	0.014459	0.015268
RS	15	0.284826	2.071573	1558.691025	0.015557	0.016802
RS	16	0.321000	1.783333	1942.166046	0.019385	0.020853
RS	17	0.360574	1.783333	2076.193324	0.020723	0.022616
RS	18	0.403868	1.668944	2364.302979	0.023598	0.025626
RS	19	0.451232	1.668944	2511.204499	0.025064	0.027462
RS	20	0.503049	1.651585	2687.312893	0.026822	0.029231
RS	21	0.559736	1.651585	2836.667658	0.028313	0.031041
RS	22	0.621751	1.702616	2896.604695	0.028911	0.031535
RS	23	0.689596	1.702616	3040.069509	0.030343	0.033242
RS	24	0.763819	1.811598	2991.282087	0.029856	0.032550
RS	25	0.845019	1.811598	3123.265178	0.031173	0.034094
RS	26	0.933851	1.976407	2982.665018	0.029770	0.032402
RS	27	1.031034	1.976407	3100.279610	0.030944	0.033748
RS	28	1.137352	2.200515	2889.020852	0.028835	0.031289
RS	29	1.253664	2.200515	2991.561339	0.029859	0.032429
RS	30	1.380909	2.492309	2730.971830	0.027258	0.029441
RS	31	1.520116	2.492309	2819.244042	0.028139	0.030385
RS	32	1.672408	2.863729	2529.957726	0.025252	0.027102
RS	33	1.839016	2.863729	2605.606939	0.026007	0.027871
RS	34	2.021284	3.327801	2307.285605	0.023029	0.024513
RS	35	2.220687	3.327801	2372.186605	0.023677	0.025132
RS	36	2.438833	3.895882	2081.899109	0.020779	0.021887
RS	37	2.677485	3.895882	2137.720857	0.021337	0.022378
RS	38	2.938571	4.575293	1868.015052	0.018645	0.019384
RS	39	3.224199	4.575293	1916.024927	0.019124	0.019766
RS	40	3.536676	5.365875	1674.684067	0.016715	0.017105
RS	41	3.878526	5.365875	1715.716001	0.017125	0.017396
RS	42	4.252511	6.256444	1506.335673	0.015035	0.015103
RS	43	4.661650	6.256444	1540.831912	0.015379	0.015315
RS	44	5.109248	7.223531	1363.554309	0.013610	0.013386
RS	45	5.598922	7.223531	1391.625521	0.013890	0.013532
RS	46	6.134624	8.234066	1243.963242	0.012416	0.011934
RS	47	6.720684	8.234066	1265.443700	0.012630	0.012019
RS	48	7.361833	9.252196	1143.109938	0.011409	0.010700
RS	49	8.063251	9.252196	1157.615592	0.011554	0.010726
RS	50	8.830602	10.249490	1055.165293	0.010532	0.009624
RS	51	9.670086	10.249490	1062.192867	0.010602	0.009594
RS	52	10.588481	11.221657	973.083750	0.009712	0.008640
RS	53	11.593206	11.221657	972.242721	0.009704	0.008555
RS	54	12.692376	12.826578	848.213533	0.008466	0.007278
RS	55	13.894869	12.826578	844.227365	0.008426	0.007189
RS	56	15.210397	12.826578	832.818700	0.008312	0.007041
RS	57	16.649585	12.826578	813.606883	0.008121	0.006831
RS	58	18.224059	245.432294	43.768954	0.000437	0.000405
RS	59	19.946534	245.432294	47.770116	0.000477	0.000434
RS	60	21.830923	245.432294	52.123979	0.000520	0.000466
RS	61	23.892446	245.432294	56.858769	0.000568	0.000499
RS	62	26.147753	245.432294	62.004315	0.000619	0.000534
RS	63	28.615061	245.432294	10235.132788	0.102157	0.061557
PA	4+25*2+4+6 0.001169482 0.005848191 28.615061403 10157.703319677 189.306331712 31.385843193 9.655055415 4.453647886 2.745810347 2.071573198 1.783332821 1.668944033 1.651584981 1.702616202 1.811597657 1.976407001 2.200515382 2.492308981 2.863729499 3.327801059 3.895881609 4.575293416 5.365875034 6.256444197 7.223530716 8.234066356 9.252196205 10.249490087 11.221656829 12.826577777 245.432293960
//
IT	7535
RD	12
LK	-74832.729608
QD	-304.053449 -> -234.507295
RI	0.0124832753
TR	0.001007	0.005903
MT	29.971115
MM	C_pi: 19.526380, n_recomb: 103164.731062
RS	0	0.000000	17207.931718	0.053740	0.000001	0.000000
RS	1	0.009480	17207.931718	0.058836	0.000001	0.000000
RS	2	0.019859	17207.931718	0.064416	0.000001	0.000000
RS	3	0.031222	17207.931718	0.070525	0.000001	0.000001
RS	4	0.043662	262.652795	5.058598	0.000049	0.000045
RS	5	0.057282	262.652795	5.538097	0.000054	0.000056
RS	6	0.072193	41.109463	38.730932	0.000375	0.000402
RS	7	0.088517	41.109463	42.387220	0.000411	0.000456
RS	8	0.106389	12.117432	157.282664	0.001525	0.001646
RS	9	0.125955	12.117432	171.912846	0.001666	0.001812
RS	10	0.147376	5.360719	424.157148	0.004111	0.004326
RS	11	0.170828	5.360719	462.278871	0.004481	0.004782
RS	12	0.196503	3.185414	846.011326	0.008201	0.008596
RS	13	0.224612	3.185414	917.774222	0.008896	0.009527
RS	14	0.255386	2.335948	1353.903883	0.013124	0.013950
RS	15	0.289077	2.335948	1460.187837	0.014154	0.015329
RS	16	0.325962	1.970076	1861.646882	0.018045	0.019445
RS	17	0.366345	1.970076	1995.099726	0.019339	0.021096
RS	18	0.410555	1.816281	2312.083023	0.022412	0.024315
RS	19	0.458957	1.816281	2461.979888	0.023865	0.026085
RS	20	0.511947	1.776807	2671.852597	0.025899	0.028151
RS	21	0.569961	1.776807	2827.336948	0.027406	0.029935
RS	22	0.633475	1.814719	2921.124689	0.028315	0.030768
RS	23	0.703011	1.814719	3072.942087	0.029787	0.032480
RS	24	0.779138	1.915815	3054.178043	0.029605	0.032125
RS	25	0.862482	1.915815	3195.652680	0.030976	0.033696
RS	26	0.953728	2.076055	3078.519282	0.029841	0.032307
RS	27	1.053623	2.076055	3205.763753	0.031074	0.033693
RS	28	1.162990	2.297812	3010.111264	0.029178	0.031482
RS	29	1.282724	2.297812	3121.656456	0.030259	0.032666
RS	30	1.413809	2.588817	2868.667943	0.027807	0.029862
RS	31	1.557322	2.588817	2964.845505	0.028739	0.030849
RS	32	1.714440	2.960554	2675.930752	0.025938	0.027685
RS	33	1.886453	2.960554	2758.181427	0.026736	0.028493
RS	34	2.074774	3.425690	2454.400987	0.023791	0.025195
RS	35	2.280947	3.425690	2524.597420	0.024472	0.025848
RS	36	2.506666	3.995204	2224.790287	0.021565	0.022617
RS	37	2.753784	3.995204	2284.710943	0.022146	0.023135
RS	38	3.024330	4.675941	2003.211237	0.019418	0.020122
RS	39	3.320523	4.675941	2054.263818	0.019912	0.020525
RS	40	3.644797	5.466871	1800.452328	0.017452	0.017826
RS	41	3.999812	5.466871	1843.585849	0.017870	0.018131
RS	42	4.388484	6.355263	1622.301733	0.015725	0.015792
RS	43	4.814003	6.355263	1658.018694	0.016072	0.016014
RS	44	5.279862	7.315046	1470.247419	0.014251	0.014039
RS	45	5.789885	7.315046	1498.651433	0.014527	0.014187
RS	46	6.348260	8.309301	1342.351447	0.013012	0.012550
RS	47	6.959570	8.309301	1363.199217	0.013214	0.012629
RS	48	7.628833	9.296701	1234.240511	0.011964	0.011281
RS	49	8.361544	9.296701	1246.997440	0.012087	0.011293
RS	50	9.163718	10.241337	1139.887528	0.011049	0.010172
RS	51	10.041940	10.241337	1143.827126	0.011087	0.010116
RS	52	11.003420	11.128342	1051.835087	0.010196	0.009153
RS	53	12.056050	11.128342	1046.287070	0.010142	0.009030
RS	54	13.208471	12.501486	923.701712	0.008954	0.007776
RS	55	14.470145	12.501486	913.310360	0.008853	0.007638
RS	56	15.851429	12.501486	894.348366	0.008669	0.007432
RS	57	17.363661	12.501486	866.559005	0.008400	0.007156
RS	58	19.019256	261.448121	42.487001	0.000412	0.000379
RS	59	20.831806	261.448121	46.422688	0.000450	0.000407
RS	60	22.816190	261.448121	50.711799	0.000492	0.000437
RS	61	24.988698	261.448121	55.383535	0.000537	0.000470
RS	62	27.367164	261.448121	60.468905	0.000586	0.000504
RS	63	29.971115	261.448121	10360.436011	0.100426	0.062086
PA	4+25*2+4+6 0.001007319 0.005902634 29.971115064 17207.931718273 262.652795301 41.109462670 12.117431734 5.360718745 3.185413555 2.335947826 1.970075775 1.816281135 1.776807316 1.814718898 1.915814633 2.076055412 2.297811615 2.588817156 2.960554297 3.425689555 3.995204064 4.675941485 5.466871291 6.355263194 7.315046251 8.309301304 9.296701249 10.241337397 11.128342432 12.501485517 261.448121226
//
IT	7316
RD	13
LK	-74695.970072
QD	-258.936181 -> -196.437642
RI	0.0112046928
TR	0.000870	0.005945
MT	31.306484
MM	C_pi: 19.794344, n_recomb: 105211.789101
RS	0	0.000000	26087.204529	0.036398	0.000000	0.000000
RS	1	0.009556	26087.204529	0.039877	0.000000	0.000000
RS	2	0.020025	26087.204529	0.043689	0.000000	0.000000
RS	3	0.031494	26087.204529	0.047866	0.000000	0.000000
RS	4	0.044059	342.426077	3.995122	0.000038	0.000037
RS	5	0.057825	342.426077	4.376890	0.000042	0.000047
RS	6	0.072907	51.801630	31.693181	0.000301	0.000347
RS	7	0.089429	51.801630	34.711890	0.000330	0.000388
RS	8	0.107530	14.874623	132.333583	0.001258	0.001437
RS	9	0.127362	14.874623	144.785625	0.001376	0.001557
RS	10	0.149088	6.372885	369.293722	0.003510	0.003821
RS	11	0.172890	6.372885	403.032273	0.003831	0.004175
RS	12	0.198967	3.668279	762.614754	0.007248	0.007723
RS	13	0.227535	3.668279	828.772584	0.007877	0.008514
RS	14	0.258834	2.621748	1256.878304	0.011946	0.012786
RS	15	0.293123	2.621748	1358.388435	0.012911	0.014028
RS	16	0.330689	2.169668	1768.805002	0.016812	0.018156
RS	17	0.371844	2.169668	1899.942745	0.018058	0.019702
RS	18	0.416933	1.972632	2237.882437	0.021270	0.023068
RS	19	0.466330	1.972632	2388.617710	0.022703	0.024773
RS	20	0.520447	1.909159	2626.406821	0.024963	0.027080
RS	21	0.579735	1.909159	2785.796905	0.026478	0.028837
RS	22	0.644689	1.933014	2910.055654	0.027659	0.029962
RS	23	0.715850	1.933014	3068.214452	0.029162	0.031678
RS	24	0.793811	2.025879	3078.489898	0.029260	0.031627
RS	25	0.879221	2.025879	3227.825252	0.030679	0.033225
RS	26	0.972793	2.181614	3135.270051	0.029800	0.032119
RS	27	1.075306	2.181614	3270.949624	0.031089	0.033545
RS	28	1.187616	2.401437	3093.584698	0.029403	0.031574
RS	29	1.310658	2.401437	3213.345685	0.030542	0.032804
RS	30	1.445457	2.692404	2971.684914	0.028245	0.030184
RS	31	1.593137	2.692404	3075.303848	0.029230	0.031217
RS	32	1.754929	3.065568	2791.007491	0.026528	0.028178
RS	33	1.932182	3.065568	2879.622884	0.027370	0.029029
RS	34	2.126372	3.533252	2574.724252	0.024472	0.025801
RS	35	2.339119	3.533252	2650.117380	0.025188	0.026490
RS	36	2.572195	4.106094	2344.886555	0.022287	0.023284
RS	37	2.827544	4.106094	2408.879420	0.022896	0.023832
RS	38	3.107293	4.790452	2119.242891	0.020143	0.020811
RS	39	3.413774	4.790452	2173.342310	0.020657	0.021238
RS	40	3.749542	5.584428	1910.187847	0.018156	0.018509
RS	41	4.117395	5.584428	1955.436475	0.018586	0.018832
RS	42	4.520400	6.473723	1724.848652	0.016394	0.016454
RS	43	4.961914	6.473723	1761.799365	0.016745	0.016686
RS	44	5.445619	7.429678	1565.659995	0.014881	0.014674
RS	45	5.975545	7.429678	1594.403586	0.015154	0.014825
RS	46	6.556109	8.411537	1431.209649	0.013603	0.013155
RS	47	7.192151	8.411537	1451.416611	0.013795	0.013229
RS	48	7.888972	9.372648	1317.289429	0.012520	0.011856
RS	49	8.652379	9.372648	1328.257332	0.012625	0.011853
RS	50	9.488736	10.269730	1217.780832	0.011575	0.010718
RS	51	10.405013	10.269730	1218.523934	0.011582	0.010637
RS	52	11.408847	11.077528	1124.914532	0.010692	0.009670
RS	53	12.508605	11.077528	1114.413398	0.010592	0.009507
RS	54	13.713454	12.228678	995.976465	0.009466	0.008293
RS	55	15.033434	12.228678	978.395426	0.009299	0.008099
RS	56	16.479549	12.228678	951.151390	0.009040	0.007829
RS	57	18.063852	12.228678	914.157997	0.008689	0.007482
RS	58	19.799546	273.952231	41.678296	0.000396	0.000361
RS	59	21.701100	273.952231	45.582956	0.000433	0.000389
RS	60	23.784361	273.952231	49.843521	0.000474	0.000419
RS	61	26.066694	273.952231	54.490090	0.000518	0.000450
RS	62	28.567122	273.952231	59.554730	0.000566	0.000484
RS	63	31.306484	273.952231	10379.773518	0.098656	0.062512
PA	4+25*2+4+6 0.000869965 0.005945064 31.306483707 26087.204529415 342.426077337 51.801629899 14.874622958 6.372885269 3.668278592 2.621748205 2.169668408 1.972631946 1.909159276 1.933014073 2.025878748 2.181613743 2.401436832 2.692404308 3.065568008 3.533252413 4.106093898 4.790452499 5.584427876 6.473722533 7.429678269 8.411536538 9.372647621 10.269730387 11.077528277 12.228678404 273.952230509
//
IT	8465
RD	14
LK	-74573.106865
QD	-219.542628 -> -163.604885
RI	0.0100676766
TR	0.000755	0.005979
MT	32.595426
MM	C_pi: 19.921501, n_recomb: 106416.396203
RS	0	0.000000	39161.794766	0.024687	0.000000	0.000000
RS	1	0.009626	39161.794766	0.027064	0.000000	0.000000
RS	2	0.020178	39161.794766	0.029670	0.000000	0.000000
RS	3	0.031746	39161.794766	0.032527	0.000000	0.000000
RS	4	0.044428	419.440480	3.329339	0.000031	0.000033
RS	5	0.058330	419.440480	3.649845	0.000034	0.000041
RS	6	0.073570	62.739627	26.746705	0.000251	0.000310
RS	7	0.090278	62.739627	29.314622	0.000275	0.000342
RS	8	0.108593	17.852549	112.864098	0.001061	0.001281
RS	9	0.128672	17.852549	123.590096	0.001161	0.001366
RS	10	0.150683	7.481574	322.600757	0.003031	0.003414
RS	11	0.174813	7.481574	352.486589	0.003312	0.003688
RS	12	0.201266	4.192781	685.982191	0.006446	0.006985
RS	13	0.230265	4.192781	746.649205	0.007016	0.007658
RS	14	0.262055	2.928248	1160.746433	0.010908	0.011762
RS	15	0.296906	2.928248	1256.840686	0.011811	0.012883
RS	16	0.335111	2.381523	1668.584476	0.015680	0.016980
RS	17	0.376993	2.381523	1796.029363	0.016877	0.018429
RS	18	0.422907	2.137406	2147.629452	0.020181	0.021892
RS	19	0.473241	2.137406	2297.327126	0.021588	0.023533
RS	20	0.528420	2.047967	2557.163257	0.024030	0.026033
RS	21	0.588910	2.047967	2718.387131	0.025545	0.027760
RS	22	0.655222	2.056711	2869.200193	0.026962	0.029136
RS	23	0.727918	2.056711	3031.707979	0.028489	0.030851
RS	24	0.807611	2.140797	3069.255668	0.028842	0.031075
RS	25	0.894975	2.140797	3224.734232	0.030303	0.032695
RS	26	0.990749	2.291834	3156.951451	0.029666	0.031854
RS	27	1.095741	2.291834	3299.719997	0.031008	0.033318
RS	28	1.210840	2.509813	3142.427002	0.029530	0.031578
RS	29	1.337018	2.509813	3269.439641	0.030723	0.032853
RS	30	1.475342	2.801088	3042.026192	0.028586	0.030417
RS	31	1.626980	2.801088	3152.456073	0.029624	0.031497
RS	32	1.793214	3.176282	2876.367738	0.027029	0.028589
RS	33	1.975450	3.176282	2970.973813	0.027918	0.029483
RS	34	2.175227	3.647393	2668.794644	0.025079	0.026335
RS	35	2.394234	3.647393	2749.186598	0.025834	0.027062
RS	36	2.634322	4.224733	2442.272795	0.022950	0.023891
RS	37	2.897521	4.224733	2510.250526	0.023589	0.024472
RS	38	3.186054	4.914175	2215.900744	0.020823	0.021451
RS	39	3.502361	4.914175	2273.024820	0.021360	0.021904
RS	40	3.849114	5.712952	2003.512940	0.018827	0.019155
RS	41	4.229245	5.712952	2050.892951	0.019272	0.019497
RS	42	4.645966	6.605236	1813.507418	0.017042	0.017088
RS	43	5.102800	6.605236	1851.733256	0.017401	0.017333
RS	44	5.603608	7.559816	1649.284647	0.015498	0.015287
RS	45	6.152622	7.559816	1678.427168	0.015772	0.015443
RS	46	6.754482	8.532200	1510.015446	0.014190	0.013745
RS	47	7.414276	8.532200	1529.652107	0.014374	0.013816
RS	48	8.137579	9.470555	1391.742159	0.013078	0.012424
RS	49	8.930506	9.470555	1400.989198	0.013165	0.012407
RS	50	9.799759	10.324462	1288.345356	0.012107	0.011263
RS	51	10.752682	10.324462	1285.928177	0.012084	0.011156
RS	52	11.797332	11.058594	1191.841405	0.011200	0.010191
RS	53	12.942537	11.058594	1176.328597	0.011054	0.009987
RS	54	14.197976	11.998200	1064.404382	0.010002	0.008827
RS	55	15.574261	11.998200	1039.055608	0.009764	0.008571
RS	56	17.083022	11.998200	1003.038884	0.009426	0.008232
RS	57	18.737013	11.998200	956.479771	0.008988	0.007810
RS	58	20.550213	282.571091	41.321093	0.000388	0.000351
RS	59	22.537947	282.571091	45.228887	0.000425	0.000379
RS	60	24.717014	282.571091	49.496988	0.000465	0.000408
RS	61	27.105832	282.571091	54.156359	0.000509	0.000440
RS	62	29.724592	282.571091	59.240041	0.000557	0.000473
RS	63	32.595426	282.571091	10307.047939	0.096856	0.062865
PA	4+25*2+4+6 0.000755468 0.005978778 32.595425788 39161.794766090 419.440480397 62.739626929 17.852548502 7.481574498 4.192781234 2.928247987 2.381523189 2.137406028 2.047967035 2.056710633 2.140797013 2.291834207 2.509813425 2.801087649 3.176282429 3.647393087 4.224732713 4.914175185 5.712952277 6.605235765 7.559815754 8.532199947 9.470554970 10.324461585 11.058594313 11.998200267 282.571090741
//
IT	11426
RD	15
LK	-74463.569896
QD	-185.361617 -> -136.121228
RI	0.0090781727
TR	0.000662	0.006003
MT	33.839536
MM	C_pi: 19.949261, n_recomb: 106968.944023
RS	0	0.000000	48990.258644	0.019964	0.000000	0.000000
RS	1	0.009691	48990.258644	0.021900	0.000000	0.000000
RS	2	0.020321	48990.258644	0.024023	0.000000	0.000000
RS	3	0.031981	48990.258644	0.026352	0.000000	0.000000
RS	4	0.044770	481.661476	2.940058	0.000027	0.000031
RS	5	0.058800	481.661476	3.225015	0.000030	0.000038
RS	6	0.074189	72.917934	23.365389	0.000218	0.000288
RS	7	0.091069	72.917934	25.624807	0.000240	0.000313
RS	8	0.109585	20.919881	97.918567	0.000915	0.001167
RS	9	0.129895	20.919881	107.305175	0.001003	0.001227
RS	10	0.152173	8.664325	283.662508	0.002652	0.003091
RS	11	0.176611	8.664325	310.256592	0.002900	0.003302
RS	12	0.203417	4.752402	617.638401	0.005774	0.006369
RS	13	0.232820	4.752402	673.173995	0.006293	0.006943
RS	14	0.265072	3.252408	1069.584541	0.009999	0.010874
RS	15	0.300451	3.252408	1160.061023	0.010845	0.011887
RS	16	0.339257	2.603750	1567.366864	0.014653	0.015928
RS	17	0.381825	2.603750	1690.268189	0.015801	0.017284
RS	18	0.428517	2.309255	2049.319275	0.019158	0.020807
RS	19	0.479734	2.309255	2196.606553	0.020535	0.022382
RS	20	0.535914	2.192146	2472.963224	0.023119	0.025033
RS	21	0.597539	2.192146	2634.354754	0.024627	0.026724
RS	22	0.665136	2.184854	2807.513281	0.026246	0.028314
RS	23	0.739283	2.184854	2972.653445	0.027790	0.030022
RS	24	0.820616	2.259683	3034.914824	0.028372	0.030490
RS	25	0.909830	2.259683	3194.968169	0.029868	0.032127
RS	26	1.007690	2.405832	3151.093937	0.029458	0.031530
RS	27	1.115033	2.405832	3299.654667	0.030847	0.033027
RS	28	1.232779	2.622025	3163.033471	0.029570	0.031507
RS	29	1.361935	2.622025	3296.318997	0.030816	0.032825
RS	30	1.503607	2.913887	3084.900071	0.028839	0.030570
RS	31	1.659009	2.913887	3201.466214	0.029929	0.031695
RS	32	1.829470	3.291616	2936.111383	0.027448	0.028920
RS	33	2.016449	3.291616	3036.286372	0.028385	0.029858
RS	34	2.221549	3.766916	2739.739847	0.025612	0.026796
RS	35	2.446524	3.766916	2824.897985	0.026409	0.027562
RS	36	2.693300	4.349779	2519.297348	0.023552	0.024434
RS	37	2.963992	4.349779	2591.157453	0.024223	0.025047
RS	38	3.260915	5.045651	2294.916510	0.021454	0.022037
RS	39	3.586612	5.045651	2355.049284	0.022016	0.022516
RS	40	3.943872	5.850907	2081.697478	0.019461	0.019756
RS	41	4.335753	5.850907	2131.251410	0.019924	0.020118
RS	42	4.765610	6.748217	1889.219785	0.017661	0.017686
RS	43	5.237123	6.748217	1928.806413	0.018031	0.017944
RS	44	5.754329	7.703896	1721.827739	0.016097	0.015873
RS	45	6.321657	7.703896	1751.490609	0.016374	0.016035
RS	46	6.943962	8.669816	1579.310484	0.014764	0.014314
RS	47	7.626574	8.669816	1598.528845	0.014944	0.014383
RS	48	8.375335	9.589113	1458.023522	0.013630	0.012975
RS	49	9.196657	9.589113	1465.723093	0.013702	0.012946
RS	50	10.097571	10.404569	1351.910596	0.012638	0.011797
RS	51	11.085791	10.404569	1346.506649	0.012588	0.011665
RS	52	12.169776	11.071025	1252.881186	0.011713	0.010707
RS	53	13.358807	11.071025	1232.476183	0.011522	0.010462
RS	54	14.663064	11.811043	1128.972595	0.010554	0.009369
RS	55	16.093712	11.811043	1095.505626	0.010241	0.009048
RS	56	17.663002	11.811043	1050.467967	0.009820	0.008636
RS	57	19.384367	11.811043	994.230331	0.009295	0.008135
RS	58	21.272544	287.763565	41.364292	0.000387	0.000347
RS	59	23.343700	287.763565	45.306783	0.000424	0.000374
RS	60	25.615567	287.763565	49.615933	0.000464	0.000404
RS	61	28.107593	287.763565	54.323562	0.000508	0.000436
RS	62	30.841116	287.763565	59.463654	0.000556	0.000470
RS	63	33.839536	287.763565	10170.338864	0.095077	0.063156
PA	4+25*2+4+6 0.000662013 0.006003315 33.839536198 48990.258643783 481.661475752 72.917933628 20.919880540 8.664324536 4.752402236 3.252407515 2.603750354 2.309254980 2.192145867 2.184853812 2.259682514 2.405831854 2.622025488 2.913887367 3.291616139 3.766916121 4.349778860 5.045650892 5.850906873 6.748216786 7.703896048 8.669815944 9.589113479 10.404568825 11.071025102 11.811043053 287.763564535
//
IT	10894
RD	16
LK	-74367.696936
QD	-156.147542 -> -113.685536
RI	0.0082496645
TR	0.000587	0.006015
MT	35.072968
MM	C_pi: 19.937259, n_recomb: 107104.539873
RS	0	0.000000	59025.315400	0.016696	0.000000	0.000000
RS	1	0.009753	59025.315400	0.018325	0.000000	0.000000
RS	2	0.020457	59025.315400	0.020113	0.000000	0.000000
RS	3	0.032205	59025.315400	0.022076	0.000000	0.000000
RS	4	0.045099	517.893080	2.761453	0.000026	0.000031
RS	5	0.059250	517.893080	3.030823	0.000028	0.000037
RS	6	0.074782	81.130433	21.232543	0.000198	0.000279
RS	7	0.091828	81.130433	23.299450	0.000218	0.000299
RS	8	0.110537	23.884976	86.817955	0.000811	0.001090
RS	9	0.131070	23.884976	95.205519	0.000889	0.001129
RS	10	0.153606	9.881686	252.147363	0.002354	0.002841
RS	11	0.178340	9.881686	276.035080	0.002577	0.003001
RS	12	0.205487	5.334859	558.877667	0.005218	0.005865
RS	13	0.235280	5.334859	609.859747	0.005694	0.006356
RS	14	0.267980	3.588475	987.193319	0.009217	0.010121
RS	15	0.303869	3.588475	1072.290529	0.010012	0.011039
RS	16	0.343258	2.833066	1471.433203	0.013738	0.015009
RS	17	0.386488	2.833066	1589.521439	0.014841	0.016279
RS	18	0.433935	2.486050	1951.245263	0.018218	0.019831
RS	19	0.486009	2.486050	2095.367143	0.019564	0.021340
RS	20	0.543162	2.340250	2383.377794	0.022253	0.024106
RS	21	0.605889	2.340250	2543.835490	0.023751	0.025756
RS	22	0.674734	2.316428	2735.112083	0.025537	0.027525
RS	23	0.750293	2.316428	2901.625401	0.027092	0.029219
RS	24	0.833221	2.381824	2985.460513	0.027874	0.029901
RS	25	0.924237	2.381824	3148.851135	0.029400	0.031545
RS	26	1.024130	2.523169	3126.998957	0.029196	0.031171
RS	27	1.133765	2.523169	3280.268331	0.030627	0.032693
RS	28	1.254093	2.737874	3163.686765	0.029538	0.031379
RS	29	1.386156	2.737874	3302.387716	0.030833	0.032733
RS	30	1.531100	3.030842	3107.404668	0.029013	0.030652
RS	31	1.690179	3.030842	3229.492580	0.030153	0.031818
RS	32	1.864774	3.411886	2976.111514	0.027787	0.029176
RS	33	2.056396	3.411886	3081.461323	0.028771	0.030154
RS	34	2.266707	3.892470	2792.292798	0.026071	0.027182
RS	35	2.497530	3.892470	2882.000689	0.026908	0.027985
RS	36	2.750865	4.482318	2579.688843	0.024086	0.024907
RS	37	3.028907	4.482318	2655.346916	0.024792	0.025552
RS	38	3.334066	5.186495	2359.203107	0.022027	0.022561
RS	39	3.668987	5.186495	2422.354241	0.022617	0.023066
RS	40	4.036573	6.000584	2147.004782	0.020046	0.020302
RS	41	4.440008	6.000584	2198.810589	0.020530	0.020684
RS	42	4.882791	6.905784	1953.749358	0.018242	0.018236
RS	43	5.368758	6.905784	1994.828163	0.018625	0.018509
RS	44	5.902121	7.865999	1784.676103	0.016663	0.016417
RS	45	6.487502	7.865999	1815.037446	0.016946	0.016587
RS	46	7.129974	8.829554	1640.193742	0.015314	0.014848
RS	47	7.835106	8.829554	1659.216013	0.015492	0.014916
RS	48	8.609010	9.734672	1517.009227	0.014164	0.013498
RS	49	9.458391	9.734672	1523.423500	0.014224	0.013458
RS	50	10.390612	10.517442	1409.196308	0.013157	0.012308
RS	51	11.413751	10.517442	1401.092704	0.013082	0.012152
RS	52	12.536676	11.123273	1308.617865	0.012218	0.011205
RS	53	13.769118	11.123273	1283.591090	0.011984	0.010921
RS	54	15.121760	11.677270	1189.914979	0.011110	0.009907
RS	55	16.606324	11.677270	1148.203955	0.010720	0.009517
RS	56	18.235675	11.677270	1094.120444	0.010215	0.009030
RS	57	20.023936	11.677270	1028.303527	0.009601	0.008449
RS	58	21.986604	290.658298	41.728513	0.000390	0.000347
RS	59	24.140689	290.658298	45.732388	0.000427	0.000375
RS	60	26.504859	290.658298	50.111105	0.000468	0.000406
RS	61	29.099606	290.658298	54.897371	0.000513	0.000439
RS	62	31.947415	290.658298	60.126117	0.000561	0.000474
RS	63	35.072968	290.658298	10001.598011	0.093382	0.063387
PA	4+25*2+4+6 0.000586745 0.006015001 35.072968084 59025.315400358 517.893080108 81.130433460 23.884976380 9.881686484 5.334859036 3.588474765 2.833066153 2.486049937 2.340250023 2.316427929 2.381823805 2.523168744 2.737874013 3.030841523 3.411885618 3.892469993 4.482317718 5.186495429 6.000583817 6.905784433 7.865999050 8.829553580 9.734671570 10.517442400 11.123273439 11.677269595 290.658298025
//
IT	18666
RD	17
LK	-74285.437571
QD	-131.610260 -> -95.576903
RI	0.0075843658
TR	0.000526	0.006011
MT	36.330444
MM	C_pi: 19.933248, n_recomb: 107021.993851
RS	0	0.000000	64319.716351	0.015407	0.000000	0.000000
RS	1	0.009814	64319.716351	0.016920	0.000000	0.000000
RS	2	0.020591	64319.716351	0.018581	0.000000	0.000000
RS	3	0.032426	64319.716351	0.020405	0.000000	0.000000
RS	4	0.045423	521.293004	2.764823	0.000026	0.000032
RS	5	0.059695	521.293004	3.036215	0.000028	0.000039
RS	6	0.075367	86.286654	20.141909	0.000188	0.000280
RS	7	0.092578	86.286654	22.115232	0.000207	0.000297
RS	8	0.111478	26.528884	78.955564	0.000738	0.001043
RS	9	0.132233	26.528884	86.638890	0.000810	0.001067
RS	10	0.155024	11.084537	227.366714	0.002124	0.002653
RS	11	0.180053	11.084537	249.109670	0.002328	0.002773
RS	12	0.207537	5.923582	510.005645	0.004765	0.005461
RS	13	0.237720	5.923582	557.125612	0.005206	0.005884
RS	14	0.270864	3.928940	915.672310	0.008556	0.009496
RS	15	0.307261	3.928940	995.927460	0.009306	0.010332
RS	16	0.347230	3.065106	1385.012412	0.012941	0.014225
RS	17	0.391121	3.065106	1498.471354	0.014002	0.015417
RS	18	0.439321	2.664983	1859.511135	0.017375	0.018976
RS	19	0.492250	2.664983	2000.239196	0.018690	0.020422
RS	20	0.550374	2.490328	2295.931615	0.021453	0.023272
RS	21	0.614203	2.490328	2454.874821	0.022938	0.024880
RS	22	0.684295	2.450034	2660.342119	0.024858	0.026793
RS	23	0.761267	2.450034	2827.423614	0.026419	0.028467
RS	24	0.845793	2.506222	2929.452537	0.027372	0.029331
RS	25	0.938614	2.506222	3095.298017	0.028922	0.030978
RS	26	1.040545	2.643137	3092.960757	0.028900	0.030798
RS	27	1.152479	2.643137	3250.105343	0.030369	0.032339
RS	28	1.275399	2.856900	3152.033449	0.029452	0.031212
RS	29	1.410382	2.856900	3295.449846	0.030792	0.032596
RS	30	1.558613	3.151757	3116.269420	0.029118	0.030677
RS	31	1.721391	3.151757	3243.352169	0.030305	0.031878
RS	32	1.900144	3.537180	3002.081550	0.028051	0.029364
RS	33	2.096441	3.537180	3112.254406	0.029081	0.030379
RS	34	2.312002	4.024456	2831.169613	0.026454	0.027496
RS	35	2.548719	4.024456	2925.228649	0.027333	0.028333
RS	36	2.808667	4.623136	2627.247425	0.024549	0.025309
RS	37	3.094127	4.623136	2706.627282	0.025290	0.025985
RS	38	3.407602	5.337969	2411.774268	0.022535	0.023016
RS	39	3.751842	5.337969	2477.960784	0.023154	0.023547
RS	40	4.129866	6.163825	2201.802653	0.020573	0.020785
RS	41	4.544990	6.163825	2255.949176	0.021079	0.021187
RS	42	5.000855	7.080498	2008.943843	0.018771	0.018729
RS	43	5.501459	7.080498	2051.663049	0.019170	0.019016
RS	44	6.051192	8.049515	1839.269217	0.017186	0.016910
RS	45	6.654878	8.049515	1870.531702	0.017478	0.017087
RS	46	7.317809	9.015647	1693.797517	0.015827	0.015336
RS	47	8.045801	9.015647	1712.879912	0.016005	0.015404
RS	48	8.845240	9.912269	1569.593523	0.014666	0.013979
RS	49	9.723136	9.912269	1575.032263	0.014717	0.013931
RS	50	10.687190	10.668846	1460.902384	0.013650	0.012784
RS	51	11.745857	10.668846	1450.455352	0.013553	0.012606
RS	52	12.908423	11.221504	1359.602482	0.012704	0.011675
RS	53	14.185084	11.221504	1330.325775	0.012430	0.011352
RS	54	15.587039	11.603053	1247.442694	0.011656	0.010429
RS	55	17.126583	11.603053	1197.548666	0.011190	0.009969
RS	56	18.817220	11.603053	1134.571165	0.010601	0.009405
RS	57	20.673777	11.603053	1059.431527	0.009899	0.008744
RS	58	22.712540	292.393095	42.326194	0.000395	0.000351
RS	59	24.951389	292.393095	46.411995	0.000434	0.000380
RS	60	27.409961	292.393095	50.882367	0.000475	0.000411
RS	61	30.109820	292.393095	55.770960	0.000521	0.000445
RS	62	33.074646	292.393095	61.113687	0.000571	0.000481
RS	63	36.330444	292.393095	9825.742611	0.091810	0.063558
PA	4+25*2+4+6 0.000526322 0.006011296 36.330444382 64319.716350789 521.293004251 86.286654159 26.528884084 11.084536763 5.923582421 3.928939572 3.065106093 2.664982918 2.490328463 2.450033856 2.506221637 2.643137204 2.856900236 3.151757482 3.537180150 4.024456367 4.623135810 5.337969009 6.163824993 7.080497665 8.049515410 9.015646512 9.912269451 10.668845983 11.221503998 11.603053035 292.393095304
//
IT	17921
RD	18
LK	-74215.854223
QD	-111.287948 -> -80.954491
RI	0.0070670669
TR	0.000478	0.005992
MT	37.633152
MM	C_pi: 19.962706, n_recomb: 106847.070659
RS	0	0.000000	66240.979088	0.015030	0.000000	0.000000
RS	1	0.009875	66240.979088	0.016515	0.000000	0.000000
RS	2	0.020726	66240.979088	0.018147	0.000000	0.000000
RS	3	0.032648	66240.979088	0.019939	0.000000	0.000000
RS	4	0.045748	492.038518	2.949534	0.000028	0.000036
RS	5	0.060141	492.038518	3.240858	0.000030	0.000043
RS	6	0.075955	87.904103	19.930677	0.000187	0.000291
RS	7	0.093331	87.904103	21.895559	0.000205	0.000307
RS	8	0.112424	28.676104	73.716628	0.000690	0.001020
RS	9	0.133401	28.676104	80.939604	0.000758	0.001032
RS	10	0.156451	12.219808	208.412681	0.001951	0.002515
RS	11	0.181776	12.219808	228.514924	0.002139	0.002604
RS	12	0.209602	6.501295	470.329275	0.004402	0.005141
RS	13	0.240177	6.501295	514.281520	0.004813	0.005509
RS	14	0.273771	4.265517	855.411521	0.008006	0.008985
RS	15	0.310682	4.265517	931.499007	0.008718	0.009753
RS	16	0.351238	3.295261	1309.846722	0.012259	0.013569
RS	17	0.395800	3.295261	1419.120862	0.013282	0.014692
RS	18	0.444762	2.843026	1777.307549	0.016634	0.018243
RS	19	0.498559	2.843026	1914.757973	0.017921	0.019631
RS	20	0.557669	2.640220	2215.043069	0.020731	0.022538
RS	21	0.622616	2.640220	2372.261113	0.022202	0.024105
RS	22	0.693977	2.584034	2588.495045	0.024226	0.026131
RS	23	0.772385	2.584034	2755.683154	0.025791	0.027783
RS	24	0.858537	2.631559	2872.662563	0.026886	0.028799
RS	25	0.953196	2.631559	3040.362647	0.028455	0.030443
RS	26	1.057203	2.764650	3054.813822	0.028591	0.030431
RS	27	1.171481	2.764650	3215.205466	0.030092	0.031985
RS	28	1.297045	2.978213	3133.604299	0.029328	0.031023
RS	29	1.435008	2.978213	3281.166459	0.030709	0.032432
RS	30	1.586596	3.275878	3116.515943	0.029168	0.030659
RS	31	1.753153	3.275878	3248.134739	0.030400	0.031892
RS	32	1.936159	3.666868	3018.385514	0.028250	0.029495
RS	33	2.137238	3.666868	3133.053307	0.029323	0.030544
RS	34	2.358173	4.162383	2860.019230	0.026767	0.027745
RS	35	2.600927	4.162383	2958.227573	0.027687	0.028615
RS	36	2.867654	4.771877	2664.947722	0.024942	0.025643
RS	37	3.160720	4.771877	2747.956252	0.025719	0.026347
RS	38	3.482729	5.499899	2454.991316	0.022977	0.023404
RS	39	3.836537	5.499899	2524.209043	0.023625	0.023959
RS	40	4.225284	6.340682	2247.933773	0.021039	0.021202
RS	41	4.652422	6.340682	2304.489634	0.021568	0.021625
RS	42	5.121742	7.272665	2056.226046	0.019245	0.019160
RS	43	5.637408	7.272665	2100.717306	0.019661	0.019462
RS	44	6.203999	8.255017	1886.699117	0.017658	0.017345
RS	45	6.826542	8.255017	1919.054097	0.017961	0.017531
RS	46	7.510564	9.228952	1740.945100	0.016294	0.015771
RS	47	8.262136	9.228952	1760.340481	0.016475	0.015840
RS	48	9.087928	10.122937	1616.392394	0.015128	0.014413
RS	49	9.995270	10.122937	1621.173239	0.015173	0.014357
RS	50	10.992216	10.859818	1507.475825	0.014109	0.013216
RS	51	12.087614	10.859818	1495.067449	0.013993	0.013019
RS	52	13.291186	11.366461	1406.142583	0.013160	0.012106
RS	53	14.613616	11.366461	1373.042957	0.012851	0.011748
RS	54	16.066641	11.587802	1301.574943	0.012182	0.010922
RS	55	17.663157	11.587802	1243.702716	0.011640	0.010393
RS	56	19.417335	11.587802	1172.114993	0.010970	0.009754
RS	57	21.344745	11.587802	1088.021545	0.010183	0.009016
RS	58	23.462494	293.758909	43.080264	0.000403	0.000356
RS	59	25.789378	293.758909	47.262581	0.000442	0.000386
RS	60	28.346051	293.758909	51.840394	0.000485	0.000419
RS	61	31.155205	293.758909	56.848349	0.000532	0.000454
RS	62	34.241774	293.758909	62.323380	0.000583	0.000492
RS	63	37.633152	293.758909	9656.638693	0.090378	0.063670
PA	4+25*2+4+6 0.000477545 0.005992028 37.633152415 66240.979087755 492.038518170 87.904103077 28.676103716 12.219808106 6.501295335 4.265516815 3.295261046 2.843025693 2.640220052 2.584033518 2.631559189 2.764649685 2.978213314 3.275878432 3.666868199 4.162383316 4.771876683 5.499898575 6.340681912 7.272665055 8.255017464 9.228951909 10.122937175 10.859818221 11.366460661 11.587801963 293.758909184
//
IT	4743
RD	19
LK	-74157.356742
QD	-94.592818 -> -70.787904
RI	0.0068513191
TR	0.000449	0.005992
MT	38.354104
MM	C_pi: 19.934425, n_recomb: 106704.224848
RS	0	0.000000	63309.108265	0.015759	0.000000	0.000000
RS	1	0.009908	63309.108265	0.017321	0.000000	0.000000
RS	2	0.020799	63309.108265	0.019038	0.000000	0.000000
RS	3	0.032768	63309.108265	0.020925	0.000000	0.000000
RS	4	0.045923	441.110122	3.300882	0.000031	0.000042
RS	5	0.060381	441.110122	3.627986	0.000034	0.000050
RS	6	0.076273	86.060551	20.436623	0.000192	0.000312
RS	7	0.093738	86.060551	22.458012	0.000210	0.000327
RS	8	0.112935	30.182116	70.352991	0.000659	0.001017
RS	9	0.134033	30.182116	77.272253	0.000724	0.001020
RS	10	0.157222	13.229397	193.513199	0.001814	0.002416
RS	11	0.182709	13.229397	212.274636	0.001989	0.002481
RS	12	0.210721	7.037726	437.185102	0.004097	0.004889
RS	13	0.241508	7.037726	478.348343	0.004483	0.005216
RS	14	0.275346	4.577905	803.118224	0.007527	0.008571
RS	15	0.312537	4.577905	875.302792	0.008203	0.009285
RS	16	0.353412	3.506492	1242.565447	0.011645	0.013025
RS	17	0.398338	3.506492	1347.634322	0.012630	0.014090
RS	18	0.447716	3.004124	1701.559204	0.015947	0.017622
RS	19	0.501985	3.004124	1835.349811	0.017200	0.018959
RS	20	0.561632	2.773565	2138.303355	0.020040	0.021903
RS	21	0.627189	2.773565	2293.072914	0.021490	0.023431
RS	22	0.699242	2.700847	2518.142996	0.023599	0.025543
RS	23	0.778434	2.700847	2684.462917	0.025158	0.027174
RS	24	0.865473	2.738289	2814.795498	0.026379	0.028312
RS	25	0.961136	2.738289	2983.242929	0.027958	0.029952
RS	26	1.066277	2.865420	3013.430662	0.028241	0.030081
RS	27	1.181836	2.865420	3175.945014	0.029764	0.031646
RS	28	1.308846	3.075876	3110.410815	0.029150	0.030826
RS	29	1.448440	3.075876	3261.067263	0.030562	0.032255
RS	30	1.601865	3.372559	3111.141268	0.029157	0.030611
RS	31	1.770492	3.372559	3246.372996	0.030424	0.031872
RS	32	1.955828	3.764253	3028.838057	0.028385	0.029581
RS	33	2.159527	3.764253	3147.228367	0.029495	0.030659
RS	34	2.383410	4.261871	2883.267970	0.027021	0.027938
RS	35	2.629476	4.261871	2985.001415	0.027975	0.028837
RS	36	2.899923	4.874532	2697.629091	0.025281	0.025915
RS	37	3.197167	4.874532	2783.773371	0.026089	0.026646
RS	38	3.523863	5.606380	2493.954708	0.023373	0.023728
RS	39	3.882930	5.606380	2565.819955	0.024046	0.024307
RS	40	4.277574	6.450898	2290.643033	0.021467	0.021557
RS	41	4.711321	6.450898	2349.312636	0.022017	0.021999
RS	42	5.188045	7.385256	2100.904013	0.019689	0.019531
RS	43	5.712005	7.385256	2146.942292	0.020120	0.019847
RS	44	6.287881	8.366600	1932.293990	0.018109	0.017723
RS	45	6.920817	8.366600	1965.572575	0.018421	0.017918
RS	46	7.616467	9.333208	1786.976746	0.016747	0.016152
RS	47	8.381044	9.333208	1806.558755	0.016931	0.016224
RS	48	9.221379	10.209557	1662.757370	0.015583	0.014795
RS	49	10.144977	10.209557	1666.779855	0.015621	0.014734
RS	50	11.160089	10.912975	1554.291303	0.014566	0.013601
RS	51	12.275782	10.912975	1539.818771	0.014431	0.013389
RS	52	13.502023	11.362121	1453.651309	0.013623	0.012496
RS	53	14.849764	11.362121	1416.562405	0.013276	0.012106
RS	54	16.331044	11.409816	1358.746828	0.012734	0.011383
RS	55	17.959096	11.409816	1292.146363	0.012110	0.010786
RS	56	19.748461	11.409816	1211.302985	0.011352	0.010075
RS	57	21.715124	11.409816	1117.747282	0.010475	0.009262
RS	58	23.876651	293.758927	43.442464	0.000407	0.000363
RS	59	26.252350	293.758927	47.672304	0.000447	0.000394
RS	60	28.863443	293.758927	52.303010	0.000490	0.000428
RS	61	31.733253	293.758927	57.369693	0.000538	0.000464
RS	62	34.887415	293.758927	62.909747	0.000590	0.000503
RS	63	38.354104	293.758927	9527.244690	0.089286	0.063729
PA	4+25*2+4+6 0.000449495 0.005992028 38.354103890 63309.108264719 441.110122438 86.060550846 30.182115622 13.229396571 7.037726478 4.577905139 3.506492475 3.004123551 2.773565106 2.700847210 2.738288661 2.865419597 3.075875690 3.372559437 3.764253255 4.261871109 4.874531720 5.606379594 6.450898076 7.385255748 8.366599734 9.333207963 10.209556954 10.912975431 11.362120635 11.409816114 293.758926693
//
IT	5814
RD	20
LK	-80030.547695
QD	-3409.696018 -> -380.266610
RI	0.0029888562
TR	0.000454	0.005388
MT	45.679225
MM	C_pi: 34.949707, n_recomb: 162924.528108
RS	0	0.000000	62391.630457	0.024375	0.000000	0.000000
RS	1	0.010213	62391.630457	0.026865	0.000000	0.000000
RS	2	0.021469	62391.630457	0.029610	0.000000	0.000000
RS	3	0.033875	62391.630457	0.032635	0.000000	0.000000
RS	4	0.047547	426.620327	5.260266	0.000032	0.000041
RS	5	0.062616	426.620327	5.797529	0.000036	0.000049
RS	6	0.079224	91.627930	29.748019	0.000183	0.000276
RS	7	0.097529	91.627930	32.781000	0.000201	0.000288
RS	8	0.117702	34.642010	95.525090	0.000586	0.000828
RS	9	0.139936	34.642010	105.216693	0.000646	0.000829
RS	10	0.164441	15.629555	256.729202	0.001576	0.001912
RS	11	0.191448	15.629555	282.457130	0.001734	0.001970
RS	12	0.221214	8.321836	583.015430	0.003578	0.003903
RS	13	0.254019	8.321836	639.961420	0.003928	0.004190
RS	14	0.290175	5.376079	1085.506013	0.006663	0.006994
RS	15	0.330024	5.376079	1187.218814	0.007287	0.007632
RS	16	0.373942	4.092842	1701.835365	0.010446	0.010880
RS	17	0.422346	4.092842	1852.729135	0.011372	0.011861
RS	18	0.475693	3.493148	2357.409216	0.014469	0.015054
RS	19	0.534489	3.493148	2553.041664	0.015670	0.016317
RS	20	0.599289	3.218798	2992.608786	0.018368	0.019099
RS	21	0.670707	3.218798	3222.880268	0.019781	0.020574
RS	22	0.749420	3.132565	3556.694503	0.021830	0.022695
RS	23	0.836171	3.132565	3808.443612	0.023376	0.024300
RS	24	0.931782	3.177357	4009.640071	0.024610	0.025591
RS	25	1.037158	3.177357	4269.066502	0.026203	0.027238
RS	26	1.153296	3.328939	4326.974314	0.026558	0.027627
RS	27	1.281295	3.328939	4581.715478	0.028122	0.029234
RS	28	1.422367	3.580019	4500.109486	0.027621	0.028740
RS	29	1.577846	3.580019	4740.553229	0.029097	0.030241
RS	30	1.749205	3.934503	4533.672674	0.027827	0.028951
RS	31	1.938064	3.934503	4753.481191	0.029176	0.030307
RS	32	2.146211	4.403530	4444.123033	0.027277	0.028361
RS	33	2.375617	4.403530	4640.120193	0.028480	0.029552
RS	34	2.628452	5.001208	4258.203954	0.026136	0.027141
RS	35	2.907109	5.001208	4429.731313	0.027189	0.028161
RS	36	3.214225	5.740071	4008.643434	0.024604	0.025497
RS	37	3.552707	5.740071	4156.600744	0.025512	0.026351
RS	38	3.925758	6.627298	3727.476107	0.022879	0.023634
RS	39	4.336908	6.627298	3853.388895	0.023651	0.024333
RS	40	4.790050	7.657855	3442.217285	0.021128	0.021729
RS	41	5.289471	7.657855	3547.503534	0.021774	0.022282
RS	42	5.839898	8.807431	3173.272195	0.019477	0.019914
RS	43	6.446539	8.807431	3258.741607	0.020002	0.020330
RS	44	7.115138	10.027363	2932.940494	0.018002	0.018271
RS	45	7.852020	10.027363	2998.461753	0.018404	0.018551
RS	46	8.664160	11.245198	2725.528819	0.016729	0.016828
RS	47	9.559244	11.245198	2769.784770	0.017000	0.016967
RS	48	10.545742	12.369716	2548.763559	0.015644	0.015570
RS	49	11.632992	12.369716	2569.003481	0.015768	0.015556
RS	50	12.831283	13.297692	2395.579698	0.014704	0.014452
RS	51	14.151955	13.297692	2387.308600	0.014653	0.014259
RS	52	15.607508	13.922362	2255.037834	0.013841	0.013402
RS	53	17.211716	13.922362	2211.681871	0.013575	0.012998
RS	54	18.979762	14.060226	2123.856190	0.013036	0.012405
RS	55	20.928378	14.060226	2034.382856	0.012487	0.011733
RS	56	23.076007	14.060226	1920.932840	0.011790	0.010936
RS	57	25.442973	14.060226	1785.362748	0.010958	0.010030
RS	58	28.051677	521.081898	48.524485	0.000298	0.000387
RS	59	30.926809	521.081898	53.572027	0.000329	0.000422
RS	60	34.095577	521.081898	59.151130	0.000363	0.000461
RS	61	37.587972	521.081898	65.318354	0.000401	0.000503
RS	62	41.437046	521.081898	72.136149	0.000443	0.000549
RS	63	45.679225	521.081898	19956.992574	0.122492	0.100813
PA	4+25*2+4+6 0.000453533 0.005387962 45.679225065 62391.630457493 426.620326566 91.627930462 34.642009538 15.629555289 8.321836414 5.376079105 4.092841864 3.493147993 3.218797828 3.132565083 3.177357157 3.328939015 3.580018737 3.934502581 4.403530419 5.001208460 5.740071449 6.627297630 7.657854525 8.807430713 10.027363110 11.245197559 12.369716093 13.297692325 13.922362122 14.060226438 521.081897813
//
IT	5761
RD	21
LK	-75890.339574
QD	-863.660698 -> -265.673662
RI	0.0117332398
TR	0.000475	0.005100
MT	49.757450
MM	C_pi: 37.846010, n_recomb: 166638.322175
RS	0	0.000000	47502.561777	0.033152	0.000000	0.000000
RS	1	0.010362	47502.561777	0.036589	0.000000	0.000000
RS	2	0.021799	47502.561777	0.040381	0.000000	0.000000
RS	3	0.034420	47502.561777	0.044567	0.000000	0.000000
RS	4	0.048349	310.343691	7.528629	0.000045	0.000060
RS	5	0.063721	310.343691	8.308685	0.000050	0.000073
RS	6	0.080687	73.841341	38.534485	0.000231	0.000385
RS	7	0.099410	73.841341	42.518374	0.000255	0.000410
RS	8	0.120074	30.868063	112.199476	0.000673	0.001110
RS	9	0.142879	30.868063	123.737410	0.000743	0.001117
RS	10	0.168047	14.760344	285.219162	0.001712	0.002489
RS	11	0.195823	14.760344	314.175678	0.001885	0.002533
RS	12	0.226478	8.053851	633.518639	0.003802	0.004932
RS	13	0.260308	8.053851	696.147303	0.004178	0.005202
RS	14	0.297645	5.260449	1169.067432	0.007016	0.008593
RS	15	0.338851	5.260449	1279.766515	0.007680	0.009225
RS	16	0.384326	4.036975	1821.361786	0.010930	0.013024
RS	17	0.434514	4.036975	1984.254730	0.011908	0.013981
RS	18	0.489902	3.470433	2508.149672	0.015051	0.017550
RS	19	0.551030	3.470433	2717.696075	0.016309	0.018758
RS	20	0.618493	3.218337	3166.727220	0.019004	0.021713
RS	21	0.692946	3.218337	3411.559049	0.020473	0.023110
RS	22	0.775114	3.149319	3745.337728	0.022476	0.025227
RS	23	0.865796	3.149319	4011.137447	0.024071	0.026742
RS	24	0.965876	3.209528	4203.491220	0.025225	0.027894
RS	25	1.076326	3.209528	4475.528423	0.026858	0.029440
RS	26	1.198222	3.376811	4516.958982	0.027106	0.029594
RS	27	1.332749	3.376811	4782.241856	0.028698	0.031090
RS	28	1.481216	3.645365	4678.262054	0.028074	0.030305
RS	29	1.645068	3.645365	4926.874214	0.029566	0.031688
RS	30	1.825898	4.020471	4693.704880	0.028167	0.030085
RS	31	2.025468	4.020471	4919.297806	0.029521	0.031317
RS	32	2.245717	4.514739	4581.785076	0.027495	0.029069
RS	33	2.488789	4.514739	4781.394283	0.028693	0.030132
RS	34	2.757050	5.144013	4371.316142	0.026232	0.027450
RS	35	3.053109	5.144013	4544.622101	0.027272	0.028343
RS	36	3.379846	5.922740	4096.907599	0.024586	0.025451
RS	37	3.740441	5.922740	4245.181961	0.025475	0.026181
RS	38	4.138403	6.860017	3792.040125	0.022756	0.023284
RS	39	4.577603	6.860017	3917.146248	0.023507	0.023864
RS	40	5.062315	7.952228	3485.183572	0.020915	0.021125
RS	41	5.597254	7.952228	3588.805795	0.021536	0.021567
RS	42	6.187626	9.175275	3197.188073	0.019186	0.019103
RS	43	6.839175	9.175275	3280.321982	0.019685	0.019418
RS	44	7.558239	10.478595	2940.387763	0.017645	0.017292
RS	45	8.351816	10.478595	3003.015836	0.018021	0.017485
RS	46	9.227627	11.785078	2718.828756	0.016316	0.015712
RS	47	10.194192	11.785078	2759.692179	0.016561	0.015779
RS	48	11.260917	12.995394	2529.911435	0.015182	0.014343
RS	49	12.438180	12.995394	2546.269008	0.015280	0.014273
RS	50	13.737435	13.994125	2366.350738	0.014201	0.013133
RS	51	15.171325	13.994125	2353.649073	0.014124	0.012907
RS	52	16.753800	14.657180	2217.275057	0.013306	0.012015
RS	53	18.500257	14.657180	2168.733992	0.013015	0.011604
RS	54	20.427689	14.720768	2086.452041	0.012521	0.010962
RS	55	22.554849	14.720768	1989.031039	0.011936	0.010317
RS	56	24.902433	14.720768	1867.582136	0.011207	0.009557
RS	57	27.493284	14.720768	1724.401611	0.010348	0.008696
RS	58	30.352609	635.448693	40.133605	0.000241	0.000231
RS	59	33.508228	635.448693	44.406488	0.000266	0.000249
RS	60	36.990845	635.448693	49.143949	0.000295	0.000269
RS	61	40.834345	635.448693	54.397868	0.000326	0.000290
RS	62	45.076123	635.448693	60.225989	0.000361	0.000314
RS	63	49.757450	635.448693	19963.081038	0.119799	0.081937
PA	4+25*2+4+6 0.000475145 0.005099992 49.757450366 47502.561776722 310.343690748 73.841341448 30.868063409 14.760344465 8.053850641 5.260449230 4.036974816 3.470432517 3.218337375 3.149318685 3.209528407 3.376810673 3.645365134 4.020470953 4.514739325 5.144012780 5.922740019 6.860016791 7.952227847 9.175274932 10.478595215 11.785078060 12.995394334 13.994125126 14.657179863 14.720767825 635.448692854
//
IT	5648
RD	22
LK	-74998.804452
QD	-396.363387 -> -220.080558
RI	0.0121578346
TR	0.000505	0.004957
MT	52.215105
MM	C_pi: 36.537333, n_recomb: 157228.710267
RS	0	0.000000	43599.343772	0.034545	0.000000	0.000000
RS	1	0.010447	43599.343772	0.038155	0.000000	0.000000
RS	2	0.021985	43599.343772	0.042142	0.000000	0.000000
RS	3	0.034728	43599.343772	0.046546	0.000000	0.000000
RS	4	0.048803	255.906812	8.758648	0.000056	0.000068
RS	5	0.064348	255.906812	9.673413	0.000062	0.000085
RS	6	0.081517	64.895726	42.124982	0.000268	0.000414
RS	7	0.100479	64.895726	46.513657	0.000296	0.000451
RS	8	0.121423	29.095501	114.526124	0.000728	0.001131
RS	9	0.144554	29.095501	126.392197	0.000804	0.001163
RS	10	0.170102	14.455439	280.596379	0.001785	0.002494
RS	11	0.198319	14.455439	309.296365	0.001967	0.002581
RS	12	0.229484	7.983155	616.616970	0.003922	0.004968
RS	13	0.263904	7.983155	678.011411	0.004312	0.005296
RS	14	0.301920	5.226977	1136.525435	0.007228	0.008727
RS	15	0.343907	5.226977	1244.826723	0.007917	0.009435
RS	16	0.390281	4.017309	1769.848224	0.011257	0.013294
RS	17	0.441499	4.017309	1928.951074	0.012268	0.014344
RS	18	0.498068	3.460709	2434.066827	0.015481	0.017955
RS	19	0.560547	3.460709	2638.196283	0.016779	0.019263
RS	20	0.629552	3.216167	3068.256424	0.019515	0.022228
RS	21	0.705766	3.216167	3306.006484	0.021027	0.023725
RS	22	0.789942	3.153001	3623.124724	0.023044	0.025820
RS	23	0.882912	3.153001	3880.342277	0.024680	0.027429
RS	24	0.985594	3.218221	4060.003809	0.025822	0.028528
RS	25	1.099003	3.218221	4322.235648	0.027490	0.030158
RS	26	1.224259	3.390411	4355.689381	0.027703	0.030230
RS	27	1.362601	3.390411	4610.265183	0.029322	0.031796
RS	28	1.515395	3.664305	4503.258048	0.028641	0.030905
RS	29	1.684151	3.664305	4740.592038	0.030151	0.032342
RS	30	1.870536	4.045642	4509.259971	0.028680	0.030617
RS	31	2.076392	4.045642	4723.321049	0.030041	0.031887
RS	32	2.303754	4.547535	4392.091215	0.027934	0.029510
RS	33	2.554867	4.547535	4580.199815	0.029131	0.030596
RS	34	2.832213	5.186472	4180.040476	0.026586	0.027786
RS	35	3.138533	5.186472	4342.114725	0.027617	0.028690
RS	36	3.476854	5.977663	3906.875051	0.024848	0.025679
RS	37	3.850518	5.977663	4044.370033	0.025723	0.026410
RS	38	4.263217	6.930967	3605.149057	0.022929	0.023407
RS	39	4.719030	6.930967	3720.059418	0.023660	0.023981
RS	40	5.222460	8.043241	3302.444448	0.021004	0.021153
RS	41	5.778483	8.043241	3396.541379	0.021603	0.021585
RS	42	6.392591	9.290084	3018.863559	0.019200	0.019048
RS	43	7.070854	9.290084	3093.198669	0.019673	0.019352
RS	44	7.819973	10.619379	2766.158204	0.017593	0.017169
RS	45	8.647350	10.619379	2820.759307	0.017940	0.017350
RS	46	9.561161	11.950675	2548.041392	0.016206	0.015536
RS	47	10.570435	11.950675	2581.704800	0.016420	0.015590
RS	48	11.685145	13.179005	2361.868009	0.015022	0.014125
RS	49	12.916306	13.179005	2371.930275	0.015086	0.014043
RS	50	14.276083	14.180267	2200.627051	0.013996	0.012886
RS	51	15.777911	14.180267	2182.625886	0.013882	0.012648
RS	52	17.436632	14.817476	2054.098190	0.013064	0.011751
RS	53	19.268634	14.817476	2001.294371	0.012729	0.011326
RS	54	21.292020	14.729712	1935.070812	0.012307	0.010728
RS	55	23.526784	14.729712	1832.291532	0.011654	0.010056
RS	56	25.995007	14.729712	1707.272388	0.010859	0.009268
RS	57	28.721079	14.729712	1562.753520	0.009939	0.008381
RS	58	31.731936	674.449711	34.141821	0.000217	0.000190
RS	59	35.057328	674.449711	37.813862	0.000241	0.000206
RS	60	38.730114	674.449711	41.889972	0.000266	0.000222
RS	61	42.786587	674.449711	46.415963	0.000295	0.000241
RS	62	47.266827	674.449711	51.442927	0.000327	0.000260
RS	63	52.215105	674.449711	17421.121005	0.110801	0.073493
PA	4+25*2+4+6 0.000505096 0.004957348 52.215105195 43599.343771845 255.906811880 64.895725769 29.095500982 14.455439106 7.983155093 5.226977439 4.017309224 3.460708729 3.216167418 3.153001259 3.218221207 3.390410730 3.664305057 4.045641648 4.547535011 5.186471725 5.977663309 6.930967186 8.043241456 9.290084435 10.619378954 11.950675346 13.179005265 14.180267032 14.817476344 14.729712307 674.449711197
//
IT	5596
RD	23
LK	-74718.843952
QD	-267.313232 -> -198.747811
RI	0.0109567965
TR	0.000527	0.004846
MT	54.520869
MM	C_pi: 35.137638, n_recomb: 148535.525363
RS	0	0.000000	42480.686903	0.033906	0.000000	0.000000
RS	1	0.010522	42480.686903	0.037475	0.000000	0.000000
RS	2	0.022152	42480.686903	0.041419	0.000000	0.000000
RS	3	0.035005	42480.686903	0.045779	0.000000	0.000000
RS	4	0.049211	225.455666	9.533342	0.000064	0.000075
RS	5	0.064911	225.455666	10.536123	0.000071	0.000095
RS	6	0.082264	60.036852	43.722739	0.000294	0.000437
RS	7	0.101442	60.036852	48.309517	0.000325	0.000481
RS	8	0.122639	28.511434	112.369921	0.000757	0.001135
RS	9	0.146066	28.511434	124.093928	0.000835	0.001178
RS	10	0.171958	14.594841	267.563040	0.001801	0.002452
RS	11	0.200574	14.594841	295.128820	0.001987	0.002556
RS	12	0.232202	8.113665	584.888710	0.003938	0.004892
RS	13	0.267157	8.113665	643.565364	0.004333	0.005241
RS	14	0.305791	5.305100	1081.006025	0.007278	0.008653
RS	15	0.348489	5.305100	1184.803645	0.007977	0.009390
RS	16	0.395681	4.071831	1687.877438	0.011363	0.013255
RS	17	0.447838	4.071831	1840.745320	0.012393	0.014346
RS	18	0.505484	3.507218	2324.438814	0.015649	0.017967
RS	19	0.569195	3.507218	2520.784263	0.016971	0.019321
RS	20	0.639610	3.260684	2932.095832	0.019740	0.022295
RS	21	0.717434	3.260684	3160.863315	0.021280	0.023842
RS	22	0.803448	3.198094	3464.088374	0.023322	0.025944
RS	23	0.898512	3.198094	3711.581182	0.024988	0.027603
RS	24	1.003579	3.265541	3883.370847	0.026144	0.028704
RS	25	1.119701	3.265541	4135.578370	0.027842	0.030381
RS	26	1.248042	3.441523	4167.264356	0.028056	0.030448
RS	27	1.389888	3.441523	4411.871272	0.029702	0.032056
RS	28	1.546660	3.720876	4308.734177	0.029008	0.031148
RS	29	1.719927	3.720876	4536.406888	0.030541	0.032621
RS	30	1.911426	4.109589	4313.809237	0.029042	0.030869
RS	31	2.123076	4.109589	4518.675869	0.030422	0.032167
RS	32	2.356996	4.621175	4200.047760	0.028276	0.029753
RS	33	2.615529	4.621175	4379.515380	0.029485	0.030860
RS	34	2.901267	5.272672	3994.616840	0.026893	0.028007
RS	35	3.217071	5.272672	4148.642001	0.027930	0.028925
RS	36	3.566105	6.079946	3730.025237	0.025112	0.025868
RS	37	3.951866	6.079946	3860.076441	0.025988	0.026607
RS	38	4.378218	7.053422	3437.721285	0.023144	0.023558
RS	39	4.849432	7.053422	3545.796263	0.023872	0.024136
RS	40	5.370228	8.190050	3144.436101	0.021170	0.021266
RS	41	5.945825	8.190050	3232.304824	0.021761	0.021700
RS	42	6.581989	9.464594	2869.674419	0.019320	0.019128
RS	43	7.285091	9.464594	2938.386731	0.019782	0.019430
RS	44	8.062177	10.822657	2624.835198	0.017671	0.017221
RS	45	8.921030	10.822657	2674.420319	0.018005	0.017399
RS	46	9.870255	12.179641	2413.519436	0.016249	0.015567
RS	47	10.919361	12.179641	2442.780177	0.016446	0.015618
RS	48	12.078858	13.424130	2233.205082	0.015035	0.014144
RS	49	13.360360	13.424130	2239.482158	0.015077	0.014057
RS	50	14.776708	14.422619	2077.232280	0.013985	0.012901
RS	51	16.342088	14.422619	2056.033154	0.013842	0.012653
RS	52	18.072183	15.024595	1935.988883	0.013034	0.011770
RS	53	19.984325	15.024595	1880.415339	0.012660	0.011328
RS	54	22.097669	14.760778	1831.484974	0.012330	0.010812
RS	55	24.433387	14.760778	1723.660508	0.011604	0.010095
RS	56	27.014878	14.760778	1594.962196	0.010738	0.009262
RS	57	29.868002	14.760778	1448.522168	0.009752	0.008329
RS	58	33.021342	690.044909	30.873290	0.000208	0.000178
RS	59	36.506487	690.044909	34.219182	0.000230	0.000193
RS	60	40.358352	690.044909	37.936133	0.000255	0.000210
RS	61	44.615525	690.044909	42.066531	0.000283	0.000228
RS	62	49.320651	690.044909	46.657684	0.000314	0.000247
RS	63	54.520869	690.044909	15362.122079	0.103424	0.068997
PA	4+25*2+4+6 0.000526992 0.004845549 54.520868659 42480.686903065 225.455666127 60.036851892 28.511434139 14.594840924 8.113664699 5.305099759 4.071831097 3.507217812 3.260684415 3.198094028 3.265541129 3.441523490 3.720875765 4.109588585 4.621175019 5.272671710 6.079946057 7.053421923 8.190049697 9.464594239 10.822656708 12.179640699 13.424129879 14.422619103 15.024595094 14.760778017 690.044908733
//
IT	5547
RD	24
LK	-74604.166329
QD	-221.277524 -> -187.731802
RI	0.0099925890
TR	0.000536	0.004726
MT	57.229982
MM	C_pi: 34.464647, n_recomb: 142570.619822
RS	0	0.000000	41212.726761	0.033932	0.000000	0.000000
RS	1	0.010607	41212.726761	0.037532	0.000000	0.000000
RS	2	0.022340	41212.726761	0.041515	0.000000	0.000000
RS	3	0.035317	41212.726761	0.045920	0.000000	0.000000
RS	4	0.049670	203.002670	10.311237	0.000072	0.000083
RS	5	0.065546	203.002670	11.404493	0.000080	0.000105
RS	6	0.083106	56.415313	45.382667	0.000318	0.000463
RS	7	0.102529	56.415313	50.180777	0.000352	0.000512
RS	8	0.124012	28.261685	110.733272	0.000777	0.001149
RS	9	0.147773	28.261685	122.377938	0.000858	0.001198
RS	10	0.174055	14.876949	256.787177	0.001801	0.002429
RS	11	0.203125	14.876949	283.462069	0.001988	0.002539
RS	12	0.235279	8.318615	558.957708	0.003921	0.004839
RS	13	0.270843	8.318615	615.525540	0.004317	0.005194
RS	14	0.310179	5.429767	1036.516249	0.007270	0.008600
RS	15	0.353688	5.429767	1136.953202	0.007975	0.009345
RS	16	0.401812	4.161585	1623.305500	0.011386	0.013224
RS	17	0.455041	4.161585	1771.710438	0.012427	0.014326
RS	18	0.513916	3.584421	2239.057222	0.015705	0.017960
RS	19	0.579036	3.584421	2430.032617	0.017044	0.019328
RS	20	0.651064	3.334426	2826.980853	0.019829	0.022310
RS	21	0.730731	3.334426	3049.777961	0.021391	0.023873
RS	22	0.818850	3.272717	3342.394620	0.023444	0.025981
RS	23	0.916315	3.272717	3583.689990	0.025136	0.027658
RS	24	1.024119	3.344017	3749.539667	0.026300	0.028765
RS	25	1.143357	3.344017	3995.657463	0.028026	0.030462
RS	26	1.275244	3.526597	4026.087378	0.028239	0.030532
RS	27	1.421121	3.526597	4264.947890	0.029915	0.032159
RS	28	1.582471	3.815463	4164.756652	0.029212	0.031251
RS	29	1.760935	3.815463	4387.156105	0.030772	0.032741
RS	30	1.958331	4.217023	4171.032292	0.029256	0.030982
RS	31	2.176664	4.217023	4371.141645	0.030659	0.032295
RS	32	2.418157	4.745447	4061.693270	0.028489	0.029869
RS	33	2.685266	4.745447	4236.902773	0.029718	0.030988
RS	34	2.980708	5.418652	3862.924776	0.027095	0.028118
RS	35	3.307488	5.418652	4013.145493	0.028148	0.029044
RS	36	3.668931	6.253460	3606.230459	0.025294	0.025966
RS	37	4.068713	6.253460	3732.882802	0.026183	0.026713
RS	38	4.510902	7.261110	3322.220915	0.023302	0.023641
RS	39	4.999994	7.261110	3427.265588	0.024039	0.024224
RS	40	5.540967	8.438682	3037.051996	0.021302	0.021333
RS	41	6.139321	8.438682	3122.234409	0.021900	0.021770
RS	42	6.801146	9.759808	2769.870833	0.019428	0.019181
RS	43	7.533172	9.759808	2836.225278	0.019893	0.019486
RS	44	8.342846	11.167042	2531.908879	0.017759	0.017265
RS	45	9.238405	11.167042	2579.451816	0.018092	0.017444
RS	46	10.228959	12.570356	2326.768932	0.016320	0.015608
RS	47	11.324584	12.570356	2354.282570	0.016513	0.015659
RS	48	12.536425	13.850131	2152.083161	0.015095	0.014188
RS	49	13.876810	13.850131	2156.857694	0.015128	0.014098
RS	50	15.359374	14.861289	2001.497692	0.014039	0.012955
RS	51	16.999198	14.861289	1978.908807	0.013880	0.012700
RS	52	18.812963	15.437215	1865.884678	0.013087	0.011841
RS	53	20.819121	15.437215	1808.696604	0.012686	0.011384
RS	54	23.038077	14.989568	1776.397151	0.012460	0.010969
RS	55	25.492405	14.989568	1663.586320	0.011669	0.010204
RS	56	28.207071	14.989568	1530.661206	0.010736	0.009323
RS	57	31.209691	14.989568	1381.105143	0.009687	0.008344
RS	58	34.530807	704.997472	29.164592	0.000205	0.000175
RS	59	38.204205	704.997472	32.351664	0.000227	0.000190
RS	60	42.267251	704.997472	35.895122	0.000252	0.000207
RS	61	46.761278	704.997472	39.835992	0.000279	0.000226
RS	62	51.732000	704.997472	44.220086	0.000310	0.000246
RS	63	57.229982	704.997472	14016.393600	0.098312	0.066338
PA	4+25*2+4+6 0.000535957 0.004725625 57.229981821 41212.726761347 203.002669932 56.415313291 28.261684873 14.876949121 8.318614672 5.429766892 4.161585458 3.584420973 3.334426204 3.272716913 3.344017434 3.526596970 3.815462904 4.217023414 4.745446861 5.418651527 6.253459837 7.261110299 8.438681897 9.759807702 11.167042022 12.570355522 13.850131079 14.861289059 15.437214937 14.989567571 704.997471562
//
IT	5432
RD	25
LK	-74545.307582
QD	-201.118818 -> -180.862713
RI	0.0093537865
TR	0.000534	0.004593
MT	60.431340
MM	C_pi: 34.439127, n_recomb: 138770.867825
RS	0	0.000000	41591.371951	0.033093	0.000000	0.000000
RS	1	0.010703	41591.371951	0.036636	0.000000	0.000000
RS	2	0.022551	41591.371951	0.040558	0.000000	0.000000
RS	3	0.035667	41591.371951	0.044900	0.000000	0.000000
RS	4	0.050187	185.032621	11.172736	0.000081	0.000090
RS	5	0.066262	185.032621	12.367875	0.000089	0.000115
RS	6	0.084056	53.329522	47.495419	0.000342	0.000489
RS	7	0.103755	53.329522	52.560784	0.000379	0.000544
RS	8	0.125563	28.093980	110.388085	0.000795	0.001163
RS	9	0.149704	28.093980	122.099199	0.000880	0.001218
RS	10	0.176429	15.191504	249.621723	0.001799	0.002412
RS	11	0.206015	15.191504	275.791469	0.001987	0.002529
RS	12	0.238767	8.543026	541.219151	0.003900	0.004801
RS	13	0.275024	8.543026	596.523965	0.004299	0.005161
RS	14	0.315162	5.568497	1006.815789	0.007255	0.008570
RS	15	0.359596	5.568497	1105.361768	0.007965	0.009322
RS	16	0.408785	4.263980	1581.056857	0.011393	0.013221
RS	17	0.463239	4.263980	1727.112656	0.012446	0.014332
RS	18	0.523522	3.674700	2183.356062	0.015734	0.017977
RS	19	0.590256	3.674700	2371.621161	0.017090	0.019356
RS	20	0.664132	3.422565	2758.036956	0.019875	0.022338
RS	21	0.745915	3.422565	2977.924258	0.021459	0.023912
RS	22	0.836451	3.363597	3262.147197	0.023507	0.026016
RS	23	0.936677	3.363597	3500.558333	0.025225	0.027706
RS	24	1.047630	3.441209	3660.957923	0.026381	0.028807
RS	25	1.170458	3.441209	3904.415729	0.028136	0.030518
RS	26	1.306432	3.633574	3932.426867	0.028338	0.030580
RS	27	1.456959	3.633574	4168.976305	0.030042	0.032222
RS	28	1.623597	3.936057	4069.124673	0.029323	0.031303
RS	29	1.808069	3.936057	4289.610066	0.030911	0.032808
RS	30	2.012285	4.355709	4076.200059	0.029374	0.031035
RS	31	2.238358	4.355709	4274.779734	0.030805	0.032362
RS	32	2.488626	4.907692	3969.881677	0.028607	0.029919
RS	33	2.765681	4.907692	4143.894645	0.029861	0.031051
RS	34	3.072387	5.611161	3775.695051	0.027208	0.028162
RS	35	3.411920	5.611161	3924.987752	0.028284	0.029099
RS	36	3.787792	6.484311	3524.438952	0.025398	0.026002
RS	37	4.203893	6.484311	3650.375474	0.026305	0.026757
RS	38	4.664528	7.539547	3246.177397	0.023392	0.023666
RS	39	5.174463	7.539547	3350.679697	0.024145	0.024256
RS	40	5.738976	8.774273	2966.719836	0.021379	0.021348
RS	41	6.363907	8.774273	3051.510839	0.021990	0.021792
RS	42	7.055723	10.160843	2705.028012	0.019493	0.019190
RS	43	7.821582	10.160843	2771.128928	0.019969	0.019501
RS	44	8.669410	11.638138	2472.265961	0.017815	0.017273
RS	45	9.607978	11.638138	2519.679431	0.018157	0.017458
RS	46	10.646999	13.109529	2272.068744	0.016373	0.015620
RS	47	11.797223	13.109529	2299.546383	0.016571	0.015676
RS	48	13.070554	14.445406	2102.210024	0.015149	0.014211
RS	49	14.480165	14.445406	2106.963845	0.015183	0.014123
RS	50	16.040644	15.486786	1956.581043	0.014099	0.012995
RS	51	17.768137	15.486786	1933.798021	0.013935	0.012738
RS	52	19.680520	16.047975	1826.450742	0.013162	0.011906
RS	53	21.797580	16.047975	1768.448266	0.012744	0.011439
RS	54	24.141223	15.410113	1752.049124	0.012625	0.011131
RS	55	26.735701	15.410113	1634.366123	0.011777	0.010322
RS	56	29.607860	15.410113	1496.889144	0.010787	0.009395
RS	57	32.787419	15.410113	1343.427180	0.009681	0.008372
RS	58	36.307277	725.229424	28.279223	0.000204	0.000174
RS	59	40.203858	725.229424	31.398931	0.000226	0.000190
RS	60	44.517480	725.229424	34.870872	0.000251	0.000208
RS	61	49.292778	725.229424	38.735977	0.000279	0.000227
RS	62	54.579165	725.229424	43.039982	0.000310	0.000247
RS	63	60.431340	725.229424	13159.402562	0.094828	0.064650
PA	4+25*2+4+6 0.000533684 0.004593119 60.431340145 41591.371950659 185.032621432 53.329522476 28.093980035 15.191504269 8.543026457 5.568496831 4.263980424 3.674700131 3.422565062 3.363597280 3.441208554 3.633574429 3.936056997 4.355708587 4.907692270 5.611161203 6.484311180 7.539546945 8.774273246 10.160842967 11.638137763 13.109528944 14.445405796 15.486785638 16.047974958 15.410113474 725.229424088
//
CC
CC	Brief Description of the file format:
CC	  CC  comments
CC	  MM  useful-messages
CC	  RD  round-of-iterations
CC	  LL  \log[P(sequence)]
CC	  QD  Q-before-opt Q-after-opt
CC	  TR  \theta_0 \rho_0
CC	  RS  k t_k \lambda_k \pi_k \sum_{l\not=k}A_{kl} A_{kk}
CC	  DC  begin end best-k t_k+\Delta_k max-prob
CC
MM	Version: 0.6.5-r67
MM	pattern:4+25*2+4+6, n:63, n_free_lambdas:28
MM	n_iterations:25, skip:1, max_t:5, theta/rho:5
MM	is_decoding:0
MM	n_seqs:12, sum_L:939789, sum_n:25108
RD	0
LK	0.000000
QD	0.000000 -> 0.000000
RI	inf
TR	0.027080	0.005416
MT	5.000000
MM	C_pi: 1.000000, n_recomb: 5076.153133
RS	0	0.000000	1.000000	32.496957	0.006402	0.000000
RS	1	0.006440	1.000000	34.361178	0.006769	0.000000
RS	2	0.013294	1.000000	36.316837	0.007154	0.000000
RS	3	0.020590	1.000000	38.366364	0.007558	0.000000
RS	4	0.028356	1.000000	40.511959	0.007981	0.000000
RS	5	0.036622	1.000000	42.755528	0.008423	0.000000
RS	6	0.045421	1.000000	45.098630	0.008884	0.000000
RS	7	0.054785	1.000000	47.542404	0.009366	0.000000
RS	8	0.064753	1.000000	50.087498	0.009867	0.000000
RS	9	0.075363	1.000000	52.733985	0.010389	0.000000
RS	10	0.086656	1.000000	55.481273	0.010930	0.000000
RS	11	0.098677	1.000000	58.328009	0.011491	0.000000
RS	12	0.111471	1.000000	61.271972	0.012071	0.000000
RS	13	0.125090	1.000000	64.309963	0.012669	0.000000
RS	14	0.139585	1.000000	67.437682	0.013285	0.000000
RS	15	0.155014	1.000000	70.649607	0.013918	0.000000
RS	16	0.171437	1.000000	73.938857	0.014566	0.000000
RS	17	0.188917	1.000000	77.297063	0.015227	0.000000
RS	18	0.207523	1.000000	80.714226	0.015901	0.000000
RS	19	0.227327	1.000000	84.178585	0.016583	0.000000
RS	20	0.248406	1.000000	87.676481	0.017272	0.000000
RS	21	0.270843	1.000000	91.192235	0.017965	0.000000
RS	22	0.294725	1.000000	94.708030	0.018657	0.000000
RS	23	0.320144	1.000000	98.203814	0.019346	0.000000
RS	24	0.347201	1.000000	101.657230	0.020026	0.000000
RS	25	0.376000	1.000000	105.043563	0.020694	0.000000
RS	26	0.406654	1.000000	108.335736	0.021342	0.000000
RS	27	0.439282	1.000000	111.504345	0.021966	0.000000
RS	28	0.474011	1.000000	114.517752	0.022560	0.000000
RS	29	0.510976	1.000000	117.342235	0.023116	0.000000
RS	30	0.550322	1.000000	119.942217	0.023629	0.000000
RS	31	0.592202	1.000000	122.280579	0.024089	0.000000
RS	32	0.636779	1.000000	124.319058	0.024491	0.000000
RS	33	0.684227	1.000000	126.018752	0.024826	0.000000
RS	34	0.734730	1.000000	127.340723	0.025086	0.000000
RS	35	0.788485	1.000000	128.246712	0.025265	0.000000
RS	36	0.845702	1.000000	128.699966	0.025354	0.000000
RS	37	0.906604	1.000000	128.666161	0.025347	0.000000
RS	38	0.971428	1.000000	128.114423	0.025238	0.000000
RS	39	1.040426	1.000000	127.018422	0.025023	0.000000
RS	40	1.113868	1.000000	125.357521	0.024695	0.000000
RS	41	1.192040	1.000000	123.117940	0.024254	0.000000
RS	42	1.275245	1.000000	120.293900	0.023698	0.000000
RS	43	1.363809	1.000000	116.888696	0.023027	0.000000
RS	44	1.458076	1.000000	112.915634	0.022244	0.000000
RS	45	1.558414	1.000000	108.398787	0.021355	0.000000
RS	46	1.665214	1.000000	103.373481	0.020365	0.000000
RS	47	1.778891	1.000000	97.886457	0.019284	0.000000
RS	48	1.899889	1.000000	91.995650	0.018123	0.000000
RS	49	2.028679	1.000000	85.769516	0.016897	0.000000
RS	50	2.165763	1.000000	79.285885	0.015619	0.000000
RS	51	2.311675	1.000000	72.630319	0.014308	0.000000
RS	52	2.466983	1.000000	65.893987	0.012981	0.000000
RS	53	2.632293	1.000000	59.171114	0.011657	0.000000
RS	54	2.808249	1.000000	52.556067	0.010354	0.000000
RS	55	2.995536	1.000000	46.140232	0.009090	0.000000
RS	56	3.194884	1.000000	40.008800	0.007882	0.000000
RS	57	3.407070	1.000000	34.237680	0.006745	0.000000
RS	58	3.632920	1.000000	28.890710	0.005691	0.000000
RS	59	3.873315	1.000000	24.017380	0.004731	0.000000
RS	60	4.129191	1.000000	19.651239	0.003871	0.000000
RS	61	4.401545	1.000000	15.809125	0.003114	0.000000
RS	62	4.691438	1.000000	12.491298	0.002461	0.000000
RS	63	5.000000	1.000000	34.664707	0.006829	0.000000
PA	4+25*2+4+6 0.027080011 0.005416002 5.000000000 1.000000000 1.000000000 1.000000000 1.000000000 1.000000000 1.000000000 1.000000000 1.000000000 1.000000000 1.000000000 1.000000000 1.000000000 1.000000000 1.000000000 1.000000000 1.000000000 1.000000000 1.000000000 1.000000000 1.000000000 1.000000000 1.000000000 1.000000000 1.000000000 1.000000000 1.000000000 1.000000000 1.000000000
//
IT	12814
RD	1
LK	-92539.181583
QD	-6078.918032 -> -1814.466607
RI	0.0840826306
TR	0.013166	0.002998
MT	13.782815
MM	C_pi: 2.303088, n_recomb: 6467.447547
RS	0	0.000000	0.490093	106.233754	0.016426	0.000639
RS	1	0.008145	0.490093	112.918368	0.017459	0.003703
RS	2	0.016954	0.490093	119.854787	0.018532	0.008057
RS	3	0.026480	0.490093	127.023808	0.019640	0.013372
RS	4	0.036782	0.406562	161.637328	0.024992	0.018669
RS	5	0.047924	0.406562	169.892068	0.026269	0.023063
RS	6	0.059973	0.417692	173.480901	0.026824	0.026640
RS	7	0.073003	0.417692	181.623126	0.028083	0.029964
RS	8	0.087094	0.451892	175.533809	0.027141	0.033276
RS	9	0.102334	0.451892	183.290426	0.028340	0.036153
RS	10	0.118814	0.511739	168.911783	0.026117	0.037769
RS	11	0.136637	0.511739	176.173886	0.027240	0.037599
RS	12	0.155912	0.600845	156.506639	0.024199	0.035937
RS	13	0.176757	0.600845	163.259251	0.025243	0.033612
RS	14	0.199300	0.708619	144.420338	0.022330	0.031321
RS	15	0.223678	0.708619	150.697634	0.023301	0.029340
RS	16	0.250043	0.829011	134.410580	0.020783	0.027670
RS	17	0.278555	0.829011	140.255229	0.021686	0.026235
RS	18	0.309389	0.962908	125.986281	0.019480	0.024962
RS	19	0.342735	0.962908	131.433104	0.020322	0.023803
RS	20	0.378797	1.111465	118.760229	0.018363	0.022729
RS	21	0.417797	1.111465	123.836741	0.019148	0.021727
RS	22	0.459973	1.274962	112.531186	0.017400	0.020790
RS	23	0.505584	1.274962	117.258887	0.018131	0.019911
RS	24	0.554910	1.453478	107.127771	0.016564	0.019081
RS	25	0.608255	1.453478	111.522277	0.017244	0.018294
RS	26	0.665944	1.647006	102.394056	0.015832	0.017544
RS	27	0.728332	1.647006	106.465266	0.016462	0.016828
RS	28	0.795802	1.855379	98.194268	0.015183	0.016141
RS	29	0.868768	1.855379	101.946645	0.015763	0.015481
RS	30	0.947677	2.078370	94.404019	0.014597	0.014842
RS	31	1.033013	2.078370	97.836953	0.015128	0.014224
RS	32	1.125300	2.315515	90.916862	0.014058	0.013623
RS	33	1.225105	2.315515	94.025077	0.014538	0.013040
RS	34	1.333038	2.566246	87.634032	0.013550	0.012474
RS	35	1.449763	2.566246	90.408097	0.013979	0.011926
RS	36	1.575996	2.830174	84.455524	0.013059	0.011394
RS	37	1.712510	2.830174	86.882731	0.013434	0.010878
RS	38	1.860144	3.107035	81.286904	0.012569	0.010379
RS	39	2.019804	3.107035	83.352445	0.012888	0.009896
RS	40	2.192468	3.396486	78.046295	0.012068	0.009432
RS	41	2.379195	3.396486	79.734563	0.012329	0.008988
RS	42	2.581133	3.698009	74.665065	0.011545	0.008567
RS	43	2.799519	3.698009	75.961091	0.011745	0.008172
RS	44	3.035693	4.011607	71.074473	0.010990	0.007804
RS	45	3.291104	4.011607	71.966263	0.011127	0.007465
RS	46	3.567319	4.338934	67.198094	0.010390	0.007155
RS	47	3.866032	4.338934	67.680490	0.010465	0.006874
RS	48	4.189077	4.684751	62.954226	0.009734	0.006620
RS	49	4.538434	4.684751	63.034547	0.009746	0.006391
RS	50	4.916248	5.058510	58.271017	0.009010	0.006184
RS	51	5.324835	5.058510	57.975826	0.008964	0.005997
RS	52	5.766704	5.476613	53.106321	0.008211	0.005825
RS	53	6.244563	5.476613	52.488008	0.008116	0.005667
RS	54	6.761346	6.263728	45.311785	0.007006	0.005521
RS	55	7.320222	6.263728	44.698155	0.006911	0.005384
RS	56	7.924620	6.263728	43.764043	0.006767	0.005256
RS	57	8.578248	6.263728	42.504040	0.006572	0.005137
RS	58	9.285116	11.882492	22.192514	0.003431	0.005029
RS	59	10.049560	11.882492	22.472893	0.003475	0.004933
RS	60	10.876270	11.882492	22.635286	0.003500	0.004854
RS	61	11.770318	11.882492	22.667215	0.003505	0.004803
RS	62	12.737189	11.882492	22.557488	0.003488	0.004798
RS	63	13.782815	11.882492	249.704778	0.038609	0.040158
PA	4+25*2+4+6 0.013165860 0.002998396 13.782814741 0.490092754 0.406561852 0.417691946 0.451892138 0.511739492 0.600844622 0.708619118 0.829010963 0.962907791 1.111464500 1.274961710 1.453477859 1.647006035 1.855379343 2.078369617 2.315514565 2.566246033 2.830174446 3.107035398 3.396486282 3.698008776 4.011606932 4.338934422 4.684750557 5.058509588 5.476612806 6.263728142 11.882492125
//
IT	6036
RD	2
LK	-85298.396991
QD	-2771.066107 -> -1049.803187
RI	0.0771758470
TR	0.009117	0.003552
MT	16.579275
MM	C_pi: 4.981423, n_recomb: 16482.605356
RS	0	0.000000	1.028346	133.871738	0.008122	0.000182
RS	1	0.008461	1.028346	143.960794	0.008734	0.001269
RS	2	0.017637	1.028346	154.698133	0.009386	0.003121
RS	3	0.027590	1.028346	166.105805	0.010078	0.005619
RS	4	0.038386	0.580383	314.366207	0.019073	0.010450
RS	5	0.050094	0.580383	333.877577	0.020256	0.014635
RS	6	0.062793	0.505425	405.754989	0.024617	0.018659
RS	7	0.076567	0.505425	427.773777	0.025953	0.023299
RS	8	0.091505	0.490973	462.931903	0.028086	0.026061
RS	9	0.107708	0.490973	485.140582	0.029433	0.030878
RS	10	0.125282	0.516398	482.438296	0.029270	0.031795
RS	11	0.144343	0.516398	503.530598	0.030549	0.036454
RS	12	0.165016	0.579894	467.584193	0.028368	0.034911
RS	13	0.187438	0.579894	487.138317	0.029555	0.038368
RS	14	0.211758	0.671965	437.836356	0.026564	0.034942
RS	15	0.238135	0.671965	455.870775	0.027658	0.036811
RS	16	0.266744	0.786625	405.416092	0.024597	0.032721
RS	17	0.297773	0.786625	422.034130	0.025605	0.033793
RS	18	0.331427	0.923306	374.273832	0.022707	0.029957
RS	19	0.367929	0.923306	389.583585	0.023636	0.030803
RS	20	0.407520	1.084326	345.283482	0.020948	0.027406
RS	21	0.450460	1.084326	359.386713	0.021804	0.028102
RS	22	0.497033	1.273527	318.477770	0.019322	0.025072
RS	23	0.547547	1.273527	331.468785	0.020110	0.025599
RS	24	0.602334	1.495610	293.748002	0.017822	0.022870
RS	25	0.661757	1.495610	305.713891	0.018548	0.023228
RS	26	0.726207	1.755914	270.986345	0.016441	0.020761
RS	27	0.796111	1.755914	282.007341	0.017109	0.020964
RS	28	0.871928	2.060001	250.138469	0.015176	0.018737
RS	29	0.954161	2.060001	260.288104	0.015792	0.018809
RS	30	1.043351	2.413700	231.139085	0.014023	0.016805
RS	31	1.140087	2.413700	240.484322	0.014590	0.016765
RS	32	1.245008	2.822472	213.943122	0.012980	0.014963
RS	33	1.358806	2.822472	222.544322	0.013502	0.014830
RS	34	1.482232	3.290280	198.540682	0.012045	0.013221
RS	35	1.616101	3.290280	206.451202	0.012525	0.013023
RS	36	1.761296	3.819160	184.897335	0.011218	0.011598
RS	37	1.918776	3.819160	192.162878	0.011659	0.011363
RS	38	2.089580	4.408201	172.959400	0.010493	0.010117
RS	39	2.274835	4.408201	179.616954	0.010897	0.009871
RS	40	2.475764	5.051879	162.674773	0.009869	0.008799
RS	41	2.693694	5.051879	168.750783	0.010238	0.008573
RS	42	2.930061	5.740546	153.938132	0.009339	0.007675
RS	43	3.186428	5.740546	159.446302	0.009674	0.007492
RS	44	3.464485	6.465167	146.498189	0.008888	0.006757
RS	45	3.766067	6.465167	151.438691	0.009188	0.006627
RS	46	4.093166	7.223928	139.934071	0.008490	0.006027
RS	47	4.447940	7.223928	144.296471	0.008754	0.005945
RS	48	4.832730	8.027944	133.704580	0.008112	0.005445
RS	49	5.250077	8.027944	137.476056	0.008341	0.005397
RS	50	5.702734	8.905964	127.223181	0.007719	0.004963
RS	51	6.193690	8.905964	130.402137	0.007912	0.004935
RS	52	6.726184	9.909945	119.935597	0.007276	0.004538
RS	53	7.303731	9.909945	122.548599	0.007435	0.004522
RS	54	7.930143	11.886558	104.458054	0.006337	0.003952
RS	55	8.609554	11.886558	106.878175	0.006484	0.003962
RS	56	9.346449	11.886558	108.816201	0.006602	0.003959
RS	57	10.145691	11.886558	110.198142	0.006686	0.003939
RS	58	11.012554	32.223746	41.952710	0.002545	0.002115
RS	59	11.952761	32.223746	44.214787	0.002683	0.002206
RS	60	12.972517	32.223746	46.485683	0.002820	0.002292
RS	61	14.078551	32.223746	48.744488	0.002957	0.002373
RS	62	15.278165	32.223746	50.967024	0.003092	0.002448
RS	63	16.579275	32.223746	1307.196644	0.079308	0.046229
PA	4+25*2+4+6 0.009116823 0.003551954 16.579274633 1.028345609 0.580382847 0.505424997 0.490973342 0.516397888 0.579893654 0.671964886 0.786624970 0.923305970 1.084325890 1.273526950 1.495609722 1.755914171 2.060001262 2.413700210 2.822471712 3.290280154 3.819160497 4.408200698 5.051878818 5.740545896 6.465166631 7.223928405 8.027944272 8.905964195 9.909945121 11.886557870 32.223745763
//
IT	4769
RD	3
LK	-82472.908461
QD	-1656.185719 -> -925.937562
RI	0.0563006998
TR	0.006636	0.004209
MT	18.108504
MM	C_pi: 7.762837, n_recomb: 30213.962873
RS	0	0.000000	2.447813	104.407117	0.003456	0.000077
RS	1	0.008612	2.447813	112.985314	0.003740	0.000558
RS	2	0.017965	2.447813	122.229871	0.004045	0.001393
RS	3	0.028124	2.447813	132.185683	0.004375	0.002503
RS	4	0.039158	0.944351	368.965076	0.012212	0.006758
RS	5	0.051143	0.944351	395.481250	0.013089	0.009339
RS	6	0.064159	0.699876	569.839272	0.018860	0.013925
RS	7	0.078296	0.699876	606.030187	0.020058	0.017326
RS	8	0.093651	0.608745	738.352845	0.024437	0.021556
RS	9	0.110328	0.608745	779.380532	0.025795	0.025497
RS	10	0.128441	0.590043	846.250915	0.028009	0.028208
RS	11	0.148114	0.590043	887.759278	0.029382	0.032316
RS	12	0.169481	0.624205	878.645252	0.029081	0.032489
RS	13	0.192689	0.624205	918.069492	0.030386	0.036118
RS	14	0.217895	0.694276	861.468210	0.028512	0.034148
RS	15	0.245271	0.694276	898.018394	0.029722	0.036898
RS	16	0.275006	0.791570	820.486475	0.027156	0.033662
RS	17	0.307301	0.791570	854.089389	0.028268	0.035617
RS	18	0.342377	0.913782	769.806002	0.025478	0.031894
RS	19	0.380474	0.913782	800.598003	0.026498	0.033376
RS	20	0.421852	1.061871	716.266324	0.023706	0.029659
RS	21	0.466793	1.061871	744.437930	0.024639	0.030897
RS	22	0.515605	1.239656	662.596711	0.021930	0.027368
RS	23	0.568620	1.239656	688.351444	0.022783	0.028431
RS	24	0.626201	1.453690	609.730651	0.020180	0.025108
RS	25	0.688741	1.453690	633.275204	0.020960	0.025986
RS	26	0.756666	1.712881	558.179682	0.018474	0.022852
RS	27	0.830441	1.712881	579.717940	0.019187	0.023529
RS	28	0.910570	2.027604	508.662455	0.016835	0.020589
RS	29	0.997599	2.027604	528.387160	0.017488	0.021072
RS	30	1.092123	2.409437	461.960588	0.015290	0.018351
RS	31	1.194787	2.409437	480.047254	0.015888	0.018669
RS	32	1.306293	2.870276	418.833225	0.013862	0.016193
RS	33	1.427401	2.870276	435.437335	0.014412	0.016377
RS	34	1.558940	3.420664	379.939306	0.012575	0.014167
RS	35	1.701806	3.420664	395.196692	0.013080	0.014248
RS	36	1.856975	4.068304	345.687067	0.011441	0.012315
RS	37	2.025508	4.068304	359.716465	0.011906	0.012327
RS	38	2.208554	4.815718	316.244563	0.010467	0.010669
RS	39	2.407364	4.815718	329.149494	0.010894	0.010640
RS	40	2.623296	5.656635	291.630736	0.009652	0.009246
RS	41	2.857823	5.656635	303.498779	0.010045	0.009201
RS	42	3.112547	6.575051	271.653016	0.008991	0.008055
RS	43	3.389208	6.575051	282.552099	0.009352	0.008016
RS	44	3.689695	7.551753	255.740308	0.008464	0.007088
RS	45	4.016059	7.551753	265.713652	0.008794	0.007070
RS	46	4.370530	8.575954	242.910922	0.008040	0.006321
RS	47	4.755527	8.575954	251.975315	0.008340	0.006326
RS	48	5.173679	9.656378	231.896418	0.007675	0.005708
RS	49	5.627843	9.656378	240.049464	0.007945	0.005734
RS	50	6.121118	10.830337	221.297890	0.007324	0.005200
RS	51	6.656874	10.830337	228.537335	0.007564	0.005239
RS	52	7.238769	12.172680	209.745145	0.006942	0.004750
RS	53	7.870775	12.172680	216.098010	0.007152	0.004797
RS	54	8.557210	14.858719	182.567350	0.006042	0.004052
RS	55	9.302759	14.858719	188.484591	0.006238	0.004117
RS	56	10.112514	14.858719	193.745361	0.006412	0.004172
RS	57	10.992005	14.858719	198.210203	0.006560	0.004212
RS	58	11.947236	54.233546	56.679505	0.001876	0.001600
RS	59	12.984731	54.233546	60.478533	0.002002	0.001683
RS	60	14.111573	54.233546	64.433366	0.002133	0.001765
RS	61	15.335458	54.233546	68.532574	0.002268	0.001843
RS	62	16.664743	54.233546	72.760746	0.002408	0.001917
RS	63	18.108504	54.233546	2997.905512	0.099223	0.048787
PA	4+25*2+4+6 0.006636445 0.004209154 18.108504033 2.447813269 0.944350818 0.699876363 0.608745259 0.590042690 0.624204881 0.694276220 0.791570183 0.913782123 1.061870545 1.239656139 1.453690131 1.712881064 2.027603533 2.409437121 2.870276302 3.420664137 4.068303503 4.815718458 5.656634555 6.575051144 7.551753047 8.575953787 9.656377710 10.830336892 12.172679506 14.858718790 54.233546496
//
IT	4999
RD	4
LK	-81200.206257
QD	-1240.027622 -> -819.195917
RI	0.0407844945
TR	0.005013	0.004707
MT	19.566612
MM	C_pi: 9.946112, n_recomb: 42994.200517
RS	0	0.000000	5.777866	63.535635	0.001478	0.000035
RS	1	0.008745	5.777866	68.984111	0.001604	0.000258
RS	2	0.018254	5.777866	74.889615	0.001742	0.000643
RS	3	0.028595	5.777866	81.288623	0.001891	0.001147
RS	4	0.039841	1.546892	328.563576	0.007642	0.004473
RS	5	0.052069	1.546892	354.370611	0.008242	0.006086
RS	6	0.065368	0.990558	594.875403	0.013836	0.010483
RS	7	0.079829	0.990558	637.137427	0.014819	0.012833
RS	8	0.095554	0.780828	862.549062	0.020062	0.017570
RS	9	0.112655	0.780828	916.821415	0.021324	0.020526
RS	10	0.131251	0.703213	1078.376076	0.025082	0.024396
RS	11	0.151474	0.703213	1138.066908	0.026470	0.027746
RS	12	0.173464	0.703665	1197.163499	0.027845	0.029481
RS	13	0.197378	0.703665	1256.569357	0.029226	0.032728
RS	14	0.223383	0.751080	1233.395118	0.028687	0.032295
RS	15	0.251663	0.751080	1289.670400	0.029996	0.035058
RS	16	0.282415	0.830918	1217.353377	0.028314	0.033071
RS	17	0.315856	0.830918	1269.471964	0.029527	0.035285
RS	18	0.352222	0.937957	1171.612947	0.027250	0.032406
RS	19	0.391767	0.937957	1219.352901	0.028361	0.034181
RS	20	0.434771	1.071224	1110.318541	0.025825	0.030908
RS	21	0.481536	1.071224	1153.782325	0.026836	0.032386
RS	22	0.532390	1.233241	1040.802237	0.024208	0.029010
RS	23	0.587691	1.233241	1080.229359	0.025125	0.030288
RS	24	0.647828	1.430268	966.265647	0.022474	0.026929
RS	25	0.713224	1.430268	1001.973076	0.023305	0.028033
RS	26	0.784339	1.672236	888.413497	0.020664	0.024724
RS	27	0.861672	1.672236	920.768729	0.021416	0.025640
RS	28	0.945768	1.971767	809.267442	0.018823	0.022411
RS	29	1.037218	1.971767	838.651753	0.019506	0.023128
RS	30	1.136665	2.343578	731.294568	0.017009	0.020033
RS	31	1.244809	2.343578	758.064457	0.017632	0.020564
RS	32	1.362409	2.803393	657.090198	0.015283	0.017673
RS	33	1.490294	2.803393	681.551015	0.015852	0.018049
RS	34	1.629362	3.366089	588.948231	0.013698	0.015429
RS	35	1.780590	3.366089	611.347330	0.014219	0.015684
RS	36	1.945044	4.043856	528.422351	0.012291	0.013377
RS	37	2.123878	4.043856	548.958948	0.012768	0.013545
RS	38	2.318351	4.843064	476.319011	0.011079	0.011566
RS	39	2.529831	4.843064	495.157633	0.011517	0.011673
RS	40	2.759804	5.759078	432.927894	0.010069	0.010017
RS	41	3.009887	5.759078	450.206212	0.010471	0.010087
RS	42	3.281840	6.773499	398.021973	0.009258	0.008732
RS	43	3.577574	6.773499	413.850839	0.009626	0.008786
RS	44	3.899170	7.860342	370.670286	0.008621	0.007697
RS	45	4.248888	7.860342	385.127578	0.008958	0.007749
RS	46	4.629189	9.000337	349.228049	0.008123	0.006875
RS	47	5.042746	9.000337	362.353355	0.008428	0.006934
RS	48	5.492468	10.196189	331.563073	0.007712	0.006217
RS	49	5.981516	10.196189	343.364242	0.007986	0.006284
RS	50	6.513331	11.485477	315.317257	0.007334	0.005669
RS	51	7.091652	11.485477	325.796961	0.007578	0.005740
RS	52	7.720546	12.952637	298.157731	0.006935	0.005176
RS	53	8.404436	12.952637	307.358743	0.007149	0.005249
RS	54	9.148130	15.915949	258.132030	0.006004	0.004372
RS	55	9.956858	15.915949	266.728114	0.006204	0.004457
RS	56	10.836308	15.915949	274.381529	0.006382	0.004530
RS	57	11.792663	15.915949	280.886078	0.006533	0.004586
RS	58	12.832650	76.056826	61.549297	0.001432	0.001298
RS	59	13.963581	76.056826	66.078469	0.001537	0.001371
RS	60	15.193410	76.056826	70.860810	0.001648	0.001445
RS	61	16.530785	76.056826	75.895845	0.001765	0.001519
RS	62	17.985110	76.056826	81.179841	0.001888	0.001591
RS	63	19.566612	76.056826	4532.889938	0.105430	0.051869
PA	4+25*2+4+6 0.005013256 0.004707342 19.566612184 5.777866201 1.546892132 0.990558136 0.780828293 0.703212947 0.703664987 0.751080253 0.830918410 0.937957469 1.071223645 1.233241369 1.430267800 1.672235554 1.971766780 2.343578202 2.803392899 3.366089169 4.043856411 4.843064108 5.759077764 6.773498580 7.860342413 9.000336632 10.196188578 11.485477013 12.952636607 15.915949473 76.056825888
//
IT	6022
RD	5
LK	-80425.517016
QD	-997.566573 -> -702.132271
RI	0.0304352462
TR	0.003912	0.005074
MT	21.020175
MM	C_pi: 11.688182, n_recomb: 54128.507585
RS	0	0.000000	13.166724	35.394731	0.000654	0.000017
RS	1	0.008868	13.166724	38.507322	0.000711	0.000124
RS	2	0.018522	13.166724	41.891106	0.000774	0.000309
RS	3	0.029033	13.166724	45.569244	0.000842	0.000546
RS	4	0.040475	2.485481	262.044795	0.004841	0.003038
RS	5	0.052933	2.485481	283.802825	0.005243	0.004084
RS	6	0.066494	1.395348	545.983146	0.010087	0.008027
RS	7	0.081259	1.395348	587.891785	0.010861	0.009681
RS	8	0.097333	1.009180	872.300373	0.016115	0.014409
RS	9	0.114832	1.009180	932.658171	0.017230	0.016608
RS	10	0.133884	0.852324	1176.599921	0.021737	0.021003
RS	11	0.154624	0.852324	1248.871664	0.023072	0.023682
RS	12	0.177204	0.811742	1387.732231	0.025638	0.026449
RS	13	0.201786	0.811742	1463.868071	0.027044	0.029270
RS	14	0.228548	0.834472	1498.651442	0.027687	0.030069
RS	15	0.257684	0.834472	1573.267312	0.029065	0.032667
RS	16	0.289403	0.897169	1533.435006	0.028330	0.031826
RS	17	0.323935	0.897169	1603.809645	0.029630	0.034056
RS	18	0.361529	0.990448	1517.278429	0.028031	0.032099
RS	19	0.402457	0.990448	1582.253209	0.029231	0.033980
RS	20	0.447015	1.110899	1469.370590	0.027146	0.031374
RS	21	0.495524	1.110899	1528.581105	0.028240	0.032975
RS	22	0.548334	1.259412	1401.253318	0.025888	0.030030
RS	23	0.605828	1.259412	1454.736710	0.026876	0.031419
RS	24	0.668421	1.441278	1318.600489	0.024361	0.028298
RS	25	0.736564	1.441278	1366.643375	0.025248	0.029513
RS	26	0.810750	1.666313	1224.402408	0.022620	0.026286
RS	27	0.891514	1.666313	1267.481043	0.023416	0.027323
RS	28	0.979441	1.947900	1122.008455	0.020729	0.024042
RS	29	1.075165	1.947900	1160.714652	0.021444	0.024890
RS	30	1.179378	2.302193	1015.882367	0.018768	0.021631
RS	31	1.292832	2.302193	1050.824319	0.019414	0.022292
RS	32	1.416347	2.746843	911.151510	0.016833	0.019160
RS	33	1.550816	2.746843	942.865001	0.017419	0.019656
RS	34	1.697209	3.299031	812.628868	0.015013	0.016758
RS	35	1.856585	3.299031	841.533678	0.015547	0.017123
RS	36	2.030093	3.973591	723.803879	0.013372	0.014536
RS	37	2.218988	3.973591	750.211428	0.013860	0.014802
RS	38	2.424634	4.779435	646.705829	0.011948	0.012566
RS	39	2.648517	4.779435	670.848010	0.012394	0.012760
RS	40	2.892254	5.713459	582.254761	0.010757	0.010883
RS	41	3.157605	5.713459	604.308349	0.011164	0.011028
RS	42	3.446487	6.756220	530.382139	0.009799	0.009492
RS	43	3.760987	6.756220	550.480145	0.010170	0.009606
RS	44	4.103376	7.877314	489.859215	0.009050	0.008375
RS	45	4.476129	7.877314	508.089965	0.009387	0.008473
RS	46	4.881936	9.050645	458.362570	0.008468	0.007488
RS	47	5.323731	9.050645	474.765151	0.008771	0.007580
RS	48	5.804704	10.272449	432.829646	0.007996	0.006776
RS	49	6.328328	10.272449	447.403120	0.008266	0.006866
RS	50	6.898388	11.576889	409.855432	0.007572	0.006177
RS	51	7.519000	11.576889	422.597138	0.007807	0.006262
RS	52	8.194648	13.050139	386.053954	0.007132	0.005630
RS	53	8.930211	13.050139	397.028219	0.007335	0.005709
RS	54	9.731004	16.041894	332.536802	0.006143	0.004721
RS	55	10.602810	16.041894	342.828647	0.006334	0.004808
RS	56	11.551928	16.041894	351.734126	0.006498	0.004879
RS	57	12.585212	16.041894	358.975998	0.006632	0.004929
RS	58	13.710128	97.869259	61.631198	0.001139	0.001066
RS	59	14.934800	97.869259	66.432871	0.001227	0.001129
RS	60	16.268076	97.869259	71.544751	0.001322	0.001194
RS	61	17.719585	97.869259	76.974991	0.001422	0.001260
RS	62	19.299813	97.869259	82.729450	0.001528	0.001326
RS	63	21.020175	97.869259	5776.791483	0.106724	0.054966
PA	4+25*2+4+6 0.003911778 0.005073869 21.020174545 13.166724164 2.485481490 1.395347869 1.009179627 0.852324363 0.811742376 0.834472232 0.897168751 0.990447972 1.110898699 1.259411888 1.441278086 1.666312785 1.947900212 2.302193353 2.746842523 3.299030683 3.973590580 4.779434507 5.713458849 6.756219659 7.877313824 9.050644954 10.272449033 11.576888650 13.050138742 16.041894174 97.869259196
//
IT	4460
RD	6
LK	-79870.358428
QD	-816.280507 -> -594.882837
RI	0.0236922345
TR	0.003131	0.005341
MT	22.493665
MM	C_pi: 13.188252, n_recomb: 63949.052751
RS	0	0.000000	28.474346	19.488541	0.000305	0.000008
RS	1	0.008985	28.474346	21.233026	0.000332	0.000063
RS	2	0.018776	28.474346	23.133032	0.000362	0.000156
RS	3	0.029448	28.474346	25.202307	0.000394	0.000274
RS	4	0.041078	3.856403	202.436286	0.003166	0.002144
RS	5	0.053753	3.856403	219.875613	0.003438	0.002851
RS	6	0.067567	1.926737	476.919439	0.007458	0.006310
RS	7	0.082622	1.926737	515.563786	0.008062	0.007505
RS	8	0.099030	1.294317	827.183002	0.012935	0.012004
RS	9	0.116912	1.294317	888.626266	0.013896	0.013654
RS	10	0.136401	1.034410	1190.503997	0.018616	0.018202
RS	11	0.157640	1.034410	1270.003572	0.019860	0.020339
RS	12	0.180788	0.943545	1480.699398	0.023154	0.023712
RS	13	0.206015	0.943545	1569.391933	0.024541	0.026136
RS	14	0.233509	0.938158	1668.615454	0.026093	0.027822
RS	15	0.263474	0.938158	1759.003085	0.027506	0.030209
RS	16	0.296130	0.983031	1765.878329	0.027614	0.030301
RS	17	0.331721	0.983031	1853.289602	0.028981	0.032464
RS	18	0.370509	1.063397	1794.846478	0.028067	0.031339
RS	19	0.412782	1.063397	1876.759837	0.029348	0.033238
RS	20	0.458853	1.172910	1776.461532	0.027779	0.031309
RS	21	0.509063	1.172910	1851.659096	0.028955	0.032965
RS	22	0.563784	1.310630	1724.895281	0.026973	0.030532
RS	23	0.623422	1.310630	1792.904604	0.028036	0.031983
RS	24	0.688419	1.480710	1647.596942	0.025764	0.029220
RS	25	0.759254	1.480710	1708.439826	0.026716	0.030495
RS	26	0.836454	1.692479	1548.402615	0.024213	0.027485
RS	27	0.920590	1.692479	1602.505105	0.025059	0.028589
RS	28	1.012286	1.959460	1431.583377	0.022386	0.025395
RS	29	1.112219	1.959460	1479.676343	0.023138	0.026318
RS	30	1.221131	2.298442	1303.391023	0.020382	0.023031
RS	31	1.339829	2.298442	1346.344710	0.021053	0.023770
RS	32	1.469191	2.728010	1171.688310	0.018322	0.020520
RS	33	1.610175	2.728010	1210.328594	0.018926	0.021093
RS	34	1.763827	3.266518	1044.340682	0.016331	0.018019
RS	35	1.931283	3.266518	1079.328741	0.016878	0.018455
RS	36	2.113784	3.930146	927.434540	0.014503	0.015668
RS	37	2.312682	3.930146	959.245904	0.015000	0.015999
RS	38	2.529450	4.729184	824.791257	0.012898	0.013564
RS	39	2.765694	4.729184	853.752240	0.013351	0.013816
RS	40	3.023164	5.661281	738.386226	0.011546	0.011759
RS	41	3.303765	5.661281	764.717146	0.011958	0.011954
RS	42	3.609578	6.706091	668.571668	0.010455	0.010267
RS	43	3.942866	6.706091	692.415668	0.010828	0.010423
RS	44	4.306098	7.829730	613.963016	0.009601	0.009069
RS	45	4.701966	7.829730	635.396918	0.009936	0.009198
RS	46	5.133400	9.000462	571.600766	0.008938	0.008118
RS	47	5.603597	9.000462	590.636924	0.009236	0.008230
RS	48	6.116038	10.208360	537.474292	0.008405	0.007351
RS	49	6.674520	10.208360	554.077254	0.008664	0.007450
RS	50	7.283179	11.482635	507.081178	0.007929	0.006698
RS	51	7.946523	11.482635	521.223838	0.008151	0.006785
RS	52	8.669466	12.906952	475.917499	0.007442	0.006094
RS	53	9.457361	12.906952	487.682921	0.007626	0.006167
RS	54	10.316046	15.803096	408.577614	0.006389	0.005086
RS	55	11.251879	15.803096	419.640993	0.006562	0.005166
RS	56	12.271792	15.803096	428.710971	0.006704	0.005224
RS	57	13.383340	15.803096	435.437803	0.006809	0.005255
RS	58	14.594755	120.110904	59.942413	0.000937	0.000889
RS	59	15.915010	120.110904	64.810563	0.001013	0.000944
RS	60	17.353884	120.110904	70.023042	0.001095	0.001001
RS	61	18.922034	120.110904	75.594505	0.001182	0.001061
RS	62	20.631075	120.110904	81.538215	0.001275	0.001121
RS	63	22.493665	120.110904	6812.207614	0.106526	0.057734
PA	4+25*2+4+6 0.003130573 0.005341335 22.493665174 28.474345652 3.856403104 1.926736603 1.294317413 1.034410245 0.943544765 0.938157740 0.983031460 1.063396711 1.172909581 1.310630265 1.480710026 1.692479230 1.959460445 2.298442269 2.728010268 3.266517843 3.930145728 4.729184002 5.661281341 6.706091304 7.829730334 9.000462182 10.208359867 11.482635207 12.906952319 15.803096103 120.110903908
//
IT	5542
RD	7
LK	-79451.629432
QD	-673.759744 -> -503.989165
RI	0.0192679146
TR	0.002557	0.005533
MT	24.000803
MM	C_pi: 14.533167, n_recomb: 72650.989797
RS	0	0.000000	57.829540	10.985205	0.000151	0.000004
RS	1	0.009096	57.829540	11.982797	0.000165	0.000034
RS	2	0.019020	57.829540	13.070818	0.000180	0.000084
RS	3	0.029846	57.829540	14.257435	0.000196	0.000147
RS	4	0.041658	5.725290	156.922610	0.002160	0.001582
RS	5	0.054543	5.725290	170.800779	0.002351	0.002080
RS	6	0.068601	2.586362	410.776295	0.005654	0.005111
RS	7	0.083937	2.586362	445.391985	0.006131	0.005999
RS	8	0.100669	1.634051	762.374083	0.010494	0.010191
RS	9	0.118922	1.634051	822.109160	0.011316	0.011443
RS	10	0.138836	1.246678	1158.372311	0.015944	0.015938
RS	11	0.160562	1.246678	1241.006489	0.017082	0.017648
RS	12	0.184263	1.095624	1508.193598	0.020759	0.021339
RS	13	0.210120	1.095624	1605.409000	0.022098	0.023418
RS	14	0.238330	1.057942	1764.925230	0.024293	0.025709
RS	15	0.269105	1.057942	1867.968943	0.025712	0.027885
RS	16	0.302680	1.083549	1925.775316	0.026507	0.028698
RS	17	0.339309	1.083549	2028.227254	0.027917	0.030766
RS	18	0.379270	1.151060	2006.761708	0.027622	0.030343
RS	19	0.422866	1.151060	2104.595461	0.028969	0.032224
RS	20	0.470428	1.250704	2027.686887	0.027910	0.030910
RS	21	0.522315	1.250704	2118.580158	0.029161	0.032590
RS	22	0.578923	1.379546	2003.524140	0.027577	0.030663
RS	23	0.640680	1.379546	2086.233806	0.028716	0.032154
RS	24	0.708054	1.540545	1942.457335	0.026737	0.029782
RS	25	0.781557	1.540545	2016.497830	0.027756	0.031100
RS	26	0.861747	1.742447	1848.477791	0.025443	0.028364
RS	27	0.949230	1.742447	1914.018112	0.026345	0.029514
RS	28	1.044671	1.998714	1726.127923	0.023759	0.026480
RS	29	1.148794	1.998714	1783.894288	0.024554	0.027452
RS	30	1.262388	2.326427	1582.949050	0.021788	0.024218
RS	31	1.386315	2.326427	1634.010976	0.022491	0.025010
RS	32	1.521514	2.744656	1429.347770	0.019674	0.021720
RS	33	1.669012	2.744656	1474.828993	0.020300	0.022346
RS	34	1.829927	3.272346	1276.412220	0.017569	0.019167
RS	35	2.005479	3.272346	1317.260602	0.018131	0.019653
RS	36	2.196999	3.926319	1133.232916	0.015598	0.016724
RS	37	2.405941	3.926319	1170.137847	0.016106	0.017102
RS	38	2.633889	4.717453	1005.876784	0.013845	0.014515
RS	39	2.882572	4.717453	1039.294760	0.014305	0.014808
RS	40	3.153876	5.643481	897.759785	0.012357	0.012607
RS	41	3.449858	5.643481	927.970850	0.012773	0.012838
RS	42	3.772764	6.682838	809.937802	0.011148	0.011026
RS	43	4.125042	6.682838	837.093276	0.011522	0.011210
RS	44	4.509365	7.798451	741.042130	0.010200	0.009754
RS	45	4.928646	7.798451	765.191831	0.010532	0.009905
RS	46	5.386067	8.953532	687.566440	0.009464	0.008743
RS	47	5.885096	8.953532	708.671808	0.009754	0.008868
RS	48	6.429518	10.132269	644.580537	0.008872	0.007924
RS	49	7.023463	10.132269	662.543513	0.009120	0.008027
RS	50	7.671435	11.358197	606.474992	0.008348	0.007222
RS	51	8.378348	11.358197	621.218308	0.008551	0.007302
RS	52	9.149564	12.710008	567.596168	0.007813	0.006562
RS	53	9.990932	12.710008	579.208963	0.007972	0.006622
RS	54	10.908833	15.449696	486.648398	0.006698	0.005465
RS	55	11.910230	15.449696	497.538326	0.006848	0.005531
RS	56	13.002717	15.449696	505.673481	0.006960	0.005568
RS	57	14.194579	15.449696	510.636902	0.007029	0.005573
RS	58	15.494857	142.811200	57.689433	0.000794	0.000756
RS	59	16.913412	142.811200	62.531439	0.000861	0.000805
RS	60	18.461003	142.811200	67.738815	0.000932	0.000856
RS	61	20.149368	142.811200	73.331151	0.001009	0.000909
RS	62	21.991311	142.811200	79.327420	0.001092	0.000964
RS	63	24.000803	142.811200	7692.261367	0.105880	0.060050
PA	4+25*2+4+6 0.002557327 0.005533127 24.000803122 57.829539795 5.725289862 2.586362241 1.634051417 1.246678335 1.095623979 1.057942004 1.083548868 1.151060494 1.250704147 1.379545546 1.540544874 1.742446925 1.998714086 2.326427090 2.744655518 3.272346372 3.926318939 4.717453228 5.643480777 6.682837532 7.798451018 8.953531843 10.132268802 11.358196992 12.710007857 15.449696062 142.811200204
//
IT	6295
RD	8
LK	-79129.152402
QD	-561.020774 -> -428.252782
RI	0.0162791351
TR	0.002125	0.005667
MT	25.547055
MM	C_pi: 15.744972, n_recomb: 80274.714966
RS	0	0.000000	109.705716	6.447024	0.000080	0.000003
RS	1	0.009204	109.705716	7.039985	0.000088	0.000020
RS	2	0.019255	109.705716	7.687440	0.000096	0.000048
RS	3	0.030232	109.705716	8.394389	0.000105	0.000083
RS	4	0.042218	8.091958	124.177788	0.001547	0.001222
RS	5	0.055308	8.091958	135.383148	0.001686	0.001591
RS	6	0.069602	3.360153	354.914898	0.004421	0.004272
RS	7	0.085213	3.360153	385.720419	0.004805	0.004952
RS	8	0.102260	2.022443	694.890916	0.008656	0.008827
RS	9	0.120876	2.022443	751.619493	0.009363	0.009788
RS	10	0.141205	1.485905	1103.375155	0.013745	0.014122
RS	11	0.163406	1.485905	1186.325601	0.014778	0.015496
RS	12	0.187650	1.265300	1493.440437	0.018604	0.019316
RS	13	0.214125	1.265300	1595.720046	0.019878	0.021102
RS	14	0.243038	1.191049	1806.264649	0.022501	0.023789
RS	15	0.274611	1.191049	1918.760061	0.023902	0.025770
RS	16	0.309090	1.195588	2025.489474	0.025232	0.027124
RS	17	0.346743	1.195588	2140.492963	0.026665	0.029091
RS	18	0.387861	1.249807	2159.116863	0.026897	0.029240
RS	19	0.432764	1.249807	2271.201552	0.028293	0.031088
RS	20	0.481800	1.340030	2223.768894	0.027702	0.030310
RS	21	0.535349	1.340030	2329.427065	0.029018	0.031999
RS	22	0.593827	1.461162	2233.637076	0.027825	0.030540
RS	23	0.657687	1.461162	2330.695857	0.029034	0.032061
RS	24	0.727425	1.614936	2196.604135	0.027364	0.030072
RS	25	0.803581	1.614936	2283.879500	0.028451	0.031428
RS	26	0.886747	1.809524	2116.049430	0.026360	0.028984
RS	27	0.977568	1.809524	2193.255746	0.027322	0.030172
RS	28	1.076748	2.058269	1996.112006	0.024866	0.027333
RS	29	1.185056	2.058269	2063.798774	0.025709	0.028345
RS	30	1.303333	2.378433	1844.980681	0.022983	0.025208
RS	31	1.432496	2.378433	1904.303018	0.023722	0.026041
RS	32	1.573548	2.789397	1675.169851	0.020868	0.022762
RS	33	1.727582	2.789397	1727.505177	0.021520	0.023428
RS	34	1.895793	3.310409	1500.886125	0.018697	0.020193
RS	35	2.079486	3.310409	1547.476762	0.019277	0.020718
RS	36	2.280087	3.958583	1334.366257	0.016622	0.017691
RS	37	2.499151	3.958583	1376.146664	0.017143	0.018104
RS	38	2.738378	4.744899	1184.219117	0.014752	0.015401
RS	39	2.999623	4.744899	1221.807043	0.015220	0.015726
RS	40	3.284914	5.666698	1055.593405	0.013150	0.013409
RS	41	3.596463	5.666698	1089.348129	0.013570	0.013667
RS	42	3.936686	6.700852	950.498857	0.011841	0.011752
RS	43	4.308224	6.700852	980.584096	0.012215	0.011957
RS	44	4.713959	7.807060	867.763181	0.010810	0.010416
RS	45	5.157037	7.807060	894.191841	0.011139	0.010581
RS	46	5.640897	8.943712	803.449147	0.010009	0.009352
RS	47	6.169291	8.943712	826.110625	0.010291	0.009483
RS	48	6.746319	10.089235	751.775647	0.009365	0.008488
RS	49	7.376457	10.089235	770.480259	0.009598	0.008588
RS	50	8.064593	11.261072	706.056782	0.008796	0.007740
RS	51	8.816065	11.261072	720.645343	0.008977	0.007809
RS	52	9.636703	12.531478	659.490666	0.008215	0.007030
RS	53	10.532872	12.531478	670.033987	0.008347	0.007070
RS	54	11.511526	15.084813	565.790473	0.007048	0.005856
RS	55	12.580255	15.084813	575.511175	0.007169	0.005902
RS	56	13.747350	15.084813	581.581137	0.007245	0.005913
RS	57	15.021865	15.084813	583.530023	0.007269	0.005884
RS	58	16.413687	165.654765	55.358034	0.000690	0.000655
RS	59	17.933613	165.654765	60.133011	0.000749	0.000699
RS	60	19.593433	165.654765	65.286577	0.000813	0.000745
RS	61	21.406024	165.654765	70.842107	0.000882	0.000794
RS	62	23.385446	165.654765	76.823014	0.000957	0.000845
RS	63	25.547055	165.654765	8433.285972	0.105055	0.061908
PA	4+25*2+4+6 0.002124733 0.005667121 25.547054662 109.705715936 8.091957785 3.360152642 2.022442819 1.485904928 1.265299644 1.191049157 1.195587554 1.249806587 1.340029679 1.461161755 1.614935971 1.809524192 2.058268971 2.378433444 2.789396573 3.310408632 3.958582816 4.744898853 5.666698236 6.700851524 7.807059557 8.943712277 10.089235146 11.261071678 12.531477613 15.084812773 165.654765043
//
IT	5478
RD	9
LK	-78875.565127
QD	-471.094218 -> -364.589502
RI	0.0141748442
TR	0.001789	0.005757
MT	27.135767
MM	C_pi: 16.826986, n_recomb: 86835.727947
RS	0	0.000000	194.080926	3.972257	0.000046	0.000002
RS	1	0.009308	194.080926	4.341909	0.000050	0.000012
RS	2	0.019483	194.080926	4.745951	0.000055	0.000029
RS	3	0.030605	194.080926	5.187579	0.000060	0.000051
RS	4	0.042762	10.865508	101.224894	0.001166	0.000988
RS	5	0.056050	10.865508	110.510071	0.001273	0.001274
RS	6	0.070576	4.216683	310.488302	0.003576	0.003685
RS	7	0.086454	4.216683	338.070790	0.003893	0.004221
RS	8	0.103809	2.449546	632.403124	0.007283	0.007801
RS	9	0.122780	2.449546	685.728173	0.007897	0.008546
RS	10	0.143517	1.748264	1039.103102	0.011966	0.012665
RS	11	0.166185	1.748264	1120.595647	0.012905	0.013774
RS	12	0.190962	1.450347	1452.578491	0.016728	0.017601
RS	13	0.218045	1.450347	1557.190938	0.017933	0.019141
RS	14	0.247650	1.335597	1807.754615	0.020818	0.022074
RS	15	0.280010	1.335597	1926.746553	0.022188	0.023878
RS	16	0.315382	1.317220	2076.915953	0.023918	0.025632
RS	17	0.354047	1.317220	2201.831801	0.025356	0.027498
RS	18	0.396311	1.357479	2259.760958	0.026023	0.028108
RS	19	0.442509	1.357479	2384.031844	0.027455	0.029916
RS	20	0.493008	1.438355	2368.581467	0.027277	0.029595
RS	21	0.548206	1.438355	2487.575651	0.028647	0.031285
RS	22	0.608543	1.552437	2415.610525	0.027818	0.030243
RS	23	0.674496	1.552437	2526.174001	0.029091	0.031789
RS	24	0.746588	1.700225	2407.518250	0.027725	0.030161
RS	25	0.825391	1.700225	2507.652022	0.028878	0.031552
RS	26	0.911529	1.889327	2346.428333	0.027021	0.029397
RS	27	1.005685	1.889327	2435.236524	0.028044	0.030623
RS	28	1.108605	2.132991	2235.430326	0.025743	0.027991
RS	29	1.221105	2.132991	2313.121689	0.026638	0.029041
RS	30	1.344077	2.448649	2082.712205	0.023985	0.026025
RS	31	1.478495	2.448649	2150.392364	0.024764	0.026896
RS	32	1.625426	2.855928	1902.357229	0.021908	0.023658
RS	33	1.786033	2.855928	1961.576401	0.022590	0.024360
RS	34	1.961590	3.374288	1711.370928	0.019708	0.021101
RS	35	2.153488	3.374288	1763.639007	0.020310	0.021659
RS	36	2.363249	4.020949	1525.094080	0.017563	0.018566
RS	37	2.592535	4.020949	1571.597487	0.018099	0.019008
RS	38	2.843163	4.806739	1354.799393	0.015602	0.016217
RS	39	3.117121	4.806739	1396.336151	0.016080	0.016568
RS	40	3.416579	5.728263	1207.565394	0.013906	0.014159
RS	41	3.743912	5.728263	1244.590244	0.014333	0.014438
RS	42	4.101713	6.760557	1086.542241	0.012513	0.012438
RS	43	4.492820	6.760557	1119.237661	0.012889	0.012660
RS	44	4.920332	7.859944	990.922135	0.011411	0.011049
RS	45	5.387638	7.859944	1019.258096	0.011738	0.011224
RS	46	5.898442	8.980013	916.466422	0.010554	0.009940
RS	47	6.456793	8.980013	940.242189	0.010828	0.010074
RS	48	7.067116	10.093457	856.636765	0.009865	0.009036
RS	49	7.734251	10.093457	875.542147	0.010083	0.009130
RS	50	8.463484	11.211354	803.734399	0.009256	0.008250
RS	51	9.260596	11.211354	817.491400	0.009414	0.008304
RS	52	10.131905	12.398586	749.842801	0.008635	0.007496
RS	53	11.084318	12.398586	758.466744	0.008735	0.007512
RS	54	12.125384	14.751863	644.802823	0.007426	0.006257
RS	55	13.263356	14.751863	652.337193	0.007512	0.006278
RS	56	14.507252	14.751863	655.217702	0.007545	0.006257
RS	57	15.866935	14.751863	652.942965	0.007519	0.006189
RS	58	17.353179	188.197652	53.173093	0.000612	0.000578
RS	59	18.977768	188.197652	57.867757	0.000666	0.000619
RS	60	20.753578	188.197652	62.949619	0.000725	0.000662
RS	61	22.694684	188.197652	68.445015	0.000788	0.000707
RS	62	24.816474	188.197652	74.380857	0.000857	0.000754
RS	63	27.135767	188.197652	9040.685298	0.104113	0.063360
PA	4+25*2+4+6 0.001789174 0.005757106 27.135766509 194.080925937 10.865507771 4.216682717 2.449545612 1.748263985 1.450347014 1.335596946 1.317219651 1.357478828 1.438355297 1.552436987 1.700224515 1.889327312 2.132991380 2.448649418 2.855927572 3.374288416 4.020949100 4.806738708 5.728262707 6.760557312 7.859944177 8.980013355 10.093456730 11.211353650 12.398586056 14.751863223 188.197652435
//
IT	5681
RD	10
LK	-78670.751084
QD	-398.206464 -> -310.181129
RI	0.0126199027
TR	0.001522	0.005814
MT	28.767573
MM	C_pi: 17.780588, n_recomb: 92374.702534
RS	0	0.000000	320.530882	2.578413	0.000028	0.000001
RS	1	0.009409	320.530882	2.821016	0.000031	0.000008
RS	2	0.019704	320.530882	3.086447	0.000033	0.000019
RS	3	0.030967	320.530882	3.376850	0.000037	0.000033
RS	4	0.043290	13.861399	85.393633	0.000924	0.000834
RS	5	0.056773	13.861399	93.337281	0.001010	0.001068
RS	6	0.071524	5.110205	276.427211	0.002992	0.003274
RS	7	0.087663	5.110205	301.453381	0.003263	0.003710
RS	8	0.105321	2.902423	577.803417	0.006255	0.007025
RS	9	0.124640	2.902423	627.817122	0.006796	0.007609
RS	10	0.145777	2.029570	973.234788	0.010536	0.011489
RS	11	0.168903	2.029570	1052.255996	0.011391	0.012389
RS	12	0.194205	1.648914	1396.576155	0.015119	0.016144
RS	13	0.221887	1.648914	1501.489217	0.016254	0.017479
RS	14	0.252174	1.490352	1781.195733	0.019282	0.020549
RS	15	0.285311	1.490352	1904.148123	0.020613	0.022197
RS	16	0.321567	1.447342	2090.690345	0.022633	0.024240
RS	17	0.361233	1.447342	2222.984782	0.024065	0.026009
RS	18	0.404632	1.472879	2317.090528	0.025084	0.026986
RS	19	0.452114	1.472879	2451.343519	0.026537	0.028750
RS	20	0.504064	1.544258	2467.884061	0.026716	0.028815
RS	21	0.560902	1.544258	2598.495731	0.028130	0.030502
RS	22	0.623088	1.651626	2552.572616	0.027633	0.029830
RS	23	0.691125	1.651626	2675.444374	0.028963	0.031397
RS	24	0.765564	1.794224	2575.966334	0.027886	0.030101
RS	25	0.847007	1.794224	2688.240169	0.029101	0.031525
RS	26	0.936114	1.979136	2538.394457	0.027479	0.029648
RS	27	1.033604	1.979136	2638.461697	0.028563	0.030911
RS	28	1.140268	2.219554	2441.365043	0.026429	0.028489
RS	29	1.256969	2.219554	2528.957690	0.027377	0.029577
RS	30	1.384650	2.533105	2292.475934	0.024817	0.026696
RS	31	1.524344	2.533105	2368.516173	0.025640	0.027603
RS	32	1.677183	2.939668	2106.807711	0.022807	0.024426
RS	33	1.844403	2.939668	2172.919219	0.023523	0.025163
RS	34	2.027357	3.458903	1903.739856	0.020609	0.021904
RS	35	2.227526	3.458903	1961.647752	0.021236	0.022493
RS	36	2.446530	4.108046	1701.532829	0.018420	0.019356
RS	37	2.686139	4.108046	1752.660330	0.018973	0.019826
RS	38	2.948295	4.897654	1514.108102	0.016391	0.016967
RS	39	3.235117	4.897654	1559.438506	0.016882	0.017341
RS	40	3.548928	5.823394	1350.571266	0.014621	0.014857
RS	41	3.892265	5.823394	1390.664792	0.015055	0.015156
RS	42	4.267908	6.858222	1215.349451	0.013157	0.013085
RS	43	4.678897	6.858222	1250.412930	0.013536	0.013322
RS	44	5.128556	7.954916	1108.137931	0.011996	0.011651
RS	45	5.620525	7.954916	1138.094710	0.012320	0.011834
RS	46	6.158785	9.062194	1024.525694	0.011091	0.010505
RS	47	6.747691	9.062194	1049.069690	0.011357	0.010639
RS	48	7.392009	10.146986	957.324203	0.010363	0.009568
RS	49	8.096953	10.146986	975.996944	0.010566	0.009654
RS	50	8.868226	11.213823	897.907104	0.009720	0.008750
RS	51	9.712071	11.213823	910.271325	0.009854	0.008786
RS	52	10.635316	12.319606	837.300885	0.009064	0.007957
RS	53	11.645431	12.319606	843.267342	0.009129	0.007947
RS	54	12.750591	14.467807	722.728042	0.007824	0.006670
RS	55	13.959738	14.467807	727.083118	0.007871	0.006661
RS	56	15.282657	14.467807	725.705112	0.007856	0.006602
RS	57	16.730053	14.467807	718.091114	0.007774	0.006488
RS	58	18.313639	209.962913	51.253265	0.000555	0.000521
RS	59	20.046228	209.962913	55.871093	0.000605	0.000558
RS	60	21.941842	209.962913	60.882300	0.000659	0.000598
RS	61	24.015819	209.962913	66.315599	0.000718	0.000641
RS	62	26.284942	209.962913	72.200729	0.000782	0.000685
RS	63	28.767573	209.962913	9520.945351	0.103069	0.064481
PA	4+25*2+4+6 0.001521561 0.005813839 28.767572781 320.530881812 13.861398683 5.110204805 2.902422905 2.029569866 1.648913968 1.490351926 1.447341722 1.472878820 1.544257761 1.651625857 1.794223821 1.979136378 2.219553837 2.533104770 2.939668139 3.458903386 4.108046093 4.897654435 5.823393596 6.858222071 7.954916304 9.062193577 10.146986195 11.213823497 12.319606224 14.467806683 209.962912512
//
IT	5519
RD	11
LK	-78500.263651
QD	-337.887213 -> -262.934366
RI	0.0114086769
TR	0.001303	0.005846
MT	30.433667
MM	C_pi: 18.604447, n_recomb: 96947.178690
RS	0	0.000000	496.696223	1.759867	0.000018	0.000001
RS	1	0.009507	496.696223	1.927191	0.000020	0.000005
RS	2	0.019917	496.696223	2.110425	0.000022	0.000013
RS	3	0.031318	496.696223	2.311083	0.000024	0.000022
RS	4	0.043802	16.839923	74.617758	0.000770	0.000734
RS	5	0.057472	16.839923	81.645450	0.000842	0.000934
RS	6	0.072443	5.988269	250.982949	0.002589	0.002989
RS	7	0.088837	5.988269	274.070011	0.002827	0.003357
RS	8	0.106789	3.366835	531.480489	0.005482	0.006435
RS	9	0.126448	3.366835	578.493034	0.005967	0.006899
RS	10	0.147976	2.325676	909.602913	0.009382	0.010530
RS	11	0.171550	2.325676	985.627808	0.010167	0.011264
RS	12	0.197366	1.859532	1332.367627	0.013743	0.014897
RS	13	0.225636	1.859532	1436.108069	0.014813	0.016062
RS	14	0.256593	1.654594	1735.081011	0.017897	0.019188
RS	15	0.290494	1.654594	1859.885246	0.019185	0.020699
RS	16	0.327617	1.585379	2075.378790	0.021407	0.022946
RS	17	0.368270	1.585379	2212.733295	0.022824	0.024626
RS	18	0.412787	1.595381	2338.663741	0.024123	0.025892
RS	19	0.461536	1.595381	2480.706763	0.025588	0.027612
RS	20	0.514920	1.656944	2527.659982	0.026073	0.028002
RS	21	0.573379	1.656944	2668.031040	0.027520	0.029681
RS	22	0.637396	1.757666	2648.743907	0.027322	0.029335
RS	23	0.707498	1.757666	2782.498482	0.028701	0.030921
RS	24	0.784265	1.895520	2704.408060	0.027896	0.029927
RS	25	0.868330	1.895520	2827.844333	0.029169	0.031384
RS	26	0.960387	2.077100	2692.804237	0.027776	0.029770
RS	27	1.061195	2.077100	2803.548763	0.028918	0.031072
RS	28	1.171587	2.315580	2613.448190	0.026957	0.028857
RS	29	1.292474	2.315580	2710.655075	0.027960	0.029984
RS	30	1.424853	2.628817	2472.847647	0.025507	0.027245
RS	31	1.569818	2.628817	2557.135617	0.026377	0.028189
RS	32	1.728563	3.036997	2286.502986	0.023585	0.025087
RS	33	1.902400	3.036997	2359.465507	0.024338	0.025858
RS	34	2.092764	3.559958	2075.725575	0.021411	0.022615
RS	35	2.301224	3.559958	2139.234959	0.022066	0.023235
RS	36	2.529503	4.214957	1861.396078	0.019200	0.020072
RS	37	2.779484	4.214957	1917.080692	0.019774	0.020568
RS	38	3.053229	5.012200	1659.989091	0.017123	0.017658
RS	39	3.352999	5.012200	1709.009578	0.017628	0.018055
RS	40	3.681268	5.946290	1482.650983	0.015293	0.015509
RS	41	4.040744	5.946290	1525.675918	0.015737	0.015826
RS	42	4.434395	6.987930	1335.169005	0.013772	0.013696
RS	43	4.865469	6.987930	1372.433039	0.014157	0.013946
RS	44	5.337524	8.086191	1217.854291	0.012562	0.012226
RS	45	5.854456	8.086191	1249.231662	0.012886	0.012416
RS	46	6.420532	9.184846	1126.241721	0.011617	0.011049
RS	47	7.040424	9.184846	1151.308586	0.011876	0.011183
RS	48	7.719247	10.244994	1052.609380	0.010858	0.010086
RS	49	8.462604	10.244994	1070.733188	0.011045	0.010163
RS	50	9.276630	11.264509	987.498611	0.010186	0.009241
RS	51	10.168044	11.264509	998.040915	0.010295	0.009259
RS	52	11.144203	12.291879	920.956007	0.009500	0.008417
RS	53	12.213162	12.291879	923.664251	0.009528	0.008377
RS	54	13.383745	14.234145	798.890869	0.008240	0.007093
RS	55	14.665613	14.234145	799.134743	0.008243	0.007049
RS	56	16.069344	14.234145	792.522141	0.008175	0.006947
RS	57	17.606525	14.234145	778.583515	0.008031	0.006784
RS	58	19.289842	230.398410	49.666845	0.000512	0.000477
RS	59	21.133188	230.398410	54.222076	0.000559	0.000513
RS	60	23.151777	230.398410	59.175938	0.000610	0.000551
RS	61	25.362268	230.398410	64.559124	0.000666	0.000591
RS	62	27.782905	230.398410	70.403726	0.000726	0.000634
RS	63	30.433667	230.398410	9882.368835	0.101936	0.065346
PA	4+25*2+4+6 0.001302760 0.005846379 30.433666538 496.696222728 16.839922669 5.988269054 3.366835039 2.325675906 1.859531932 1.654594286 1.585379266 1.595380869 1.656944325 1.757665625 1.895520392 2.077099831 2.315580420 2.628817061 3.036996762 3.559958059 4.214957247 5.012200330 5.946290367 6.987930200 8.086191359 9.184846252 10.244994042 11.264509300 12.291878839 14.234144740 230.398409643
//
IT	6646
RD	12
LK	-78354.182893
QD	-286.902749 -> -221.469326
RI	0.0104135791
TR	0.001121	0.005863
MT	32.112755
MM	C_pi: 19.291593, n_recomb: 100599.576658
RS	0	0.000000	725.020276	1.260736	0.000013	0.000000
RS	1	0.009600	725.020276	1.381786	0.000014	0.000004
RS	2	0.020121	725.020276	1.514461	0.000015	0.000009
RS	3	0.031653	725.020276	1.659879	0.000016	0.000016
RS	4	0.044291	19.549567	67.446365	0.000670	0.000670
RS	5	0.058143	19.549567	73.869389	0.000734	0.000848
RS	6	0.073324	6.799422	232.412763	0.002310	0.002798
RS	7	0.089963	6.799422	254.084620	0.002526	0.003117
RS	8	0.108200	3.828290	492.679058	0.004897	0.005983
RS	9	0.128186	3.828290	537.062231	0.005339	0.006357
RS	10	0.150092	2.632497	849.725585	0.008447	0.009738
RS	11	0.174100	2.632497	922.507871	0.009170	0.010341
RS	12	0.200414	2.081031	1263.939480	0.012564	0.013818
RS	13	0.229253	2.081031	1365.425410	0.013573	0.014841
RS	14	0.260861	1.827849	1675.124206	0.016651	0.017966
RS	15	0.295503	1.827849	1800.024690	0.017893	0.019358
RS	16	0.333470	1.731027	2037.265088	0.020251	0.021741
RS	17	0.375083	1.731027	2177.578594	0.021646	0.023339
RS	18	0.420690	1.724617	2330.470362	0.023166	0.024832
RS	19	0.470676	1.724617	2478.172899	0.024634	0.026509
RS	20	0.525460	1.775873	2553.041616	0.025378	0.027172
RS	21	0.585503	1.775873	2701.241531	0.026851	0.028841
RS	22	0.651310	1.869781	2708.080332	0.026919	0.028782
RS	23	0.723435	1.869781	2851.125724	0.028341	0.030384
RS	24	0.802483	2.003014	2795.549003	0.027789	0.029667
RS	25	0.889120	2.003014	2928.955322	0.029115	0.031155
RS	26	0.984074	2.181725	2811.132491	0.027944	0.029788
RS	27	1.088144	2.181725	2931.753192	0.029143	0.031130
RS	28	1.202204	2.419098	2752.077697	0.027357	0.029116
RS	29	1.327214	2.419098	2858.422861	0.028414	0.030285
RS	30	1.464224	2.733254	2623.372491	0.026077	0.027689
RS	31	1.614387	2.733254	2715.657644	0.026995	0.028674
RS	32	1.778966	3.144710	2440.428542	0.024259	0.025654
RS	33	1.959344	3.144710	2520.116531	0.025051	0.026462
RS	34	2.157038	3.673512	2225.995289	0.022127	0.023247
RS	35	2.373710	3.673512	2295.030382	0.022814	0.023899
RS	36	2.611183	4.336917	2003.243349	0.019913	0.020723
RS	37	2.871452	4.336917	2063.415349	0.020511	0.021247
RS	38	3.156707	5.144755	1791.019858	0.017803	0.018297
RS	39	3.469346	5.144755	1843.648457	0.018327	0.018717
RS	40	3.811998	6.090463	1602.473988	0.015929	0.016121
RS	41	4.187544	6.090463	1648.332039	0.016385	0.016456
RS	42	4.599142	7.142385	1444.784461	0.014362	0.014277
RS	43	5.050253	7.142385	1484.135300	0.014753	0.014540
RS	44	5.544669	8.245781	1318.966178	0.013111	0.012777
RS	45	6.086549	8.245781	1351.633189	0.013436	0.012975
RS	46	6.680449	9.339401	1220.613993	0.012133	0.011577
RS	47	7.331362	9.339401	1246.045749	0.012386	0.011710
RS	48	8.044762	10.378499	1141.586049	0.011348	0.010593
RS	49	8.826647	10.378499	1158.953336	0.011520	0.010661
RS	50	9.683592	11.354209	1071.699620	0.010653	0.009727
RS	51	10.622802	11.354209	1080.121691	0.010737	0.009725
RS	52	11.652175	12.306362	1000.106942	0.009941	0.008876
RS	53	12.780366	12.306362	999.103383	0.009931	0.008804
RS	54	14.016862	14.043589	872.707875	0.008675	0.007530
RS	55	15.372060	14.043589	867.999159	0.008628	0.007445
RS	56	16.857355	14.043589	855.298849	0.008502	0.007296
RS	57	18.485236	14.043589	834.208943	0.008292	0.007077
RS	58	20.269391	248.824209	48.456651	0.000482	0.000445
RS	59	22.224822	248.824209	52.970667	0.000527	0.000479
RS	60	24.367972	248.824209	57.888651	0.000575	0.000516
RS	61	26.716861	248.824209	63.243009	0.000629	0.000555
RS	62	29.291240	248.824209	69.067846	0.000687	0.000597
RS	63	32.112755	248.824209	10132.265954	0.100719	0.066024
PA	4+25*2+4+6 0.001120591 0.005862561 32.112755398 725.020276424 19.549566545 6.799421534 3.828289792 2.632497046 2.081031398 1.827849390 1.731027414 1.724617132 1.775873413 1.869780556 2.003013554 2.181725037 2.419097691 2.733253571 3.144709652 3.673511981 4.336917350 5.144754697 6.090462571 7.142384918 8.245780848 9.339400638 10.378499062 11.354209279 12.306361925 14.043589351 248.824208665
//
IT	5847
RD	13
LK	-78226.104262
QD	-243.074998 -> -185.045665
RI	0.0095575608
TR	0.000968	0.005869
MT	33.772575
MM	C_pi: 19.831655, n_recomb: 103366.119539
RS	0	0.000000	1002.450076	0.943966	0.000009	0.000000
RS	1	0.009687	1002.450076	1.035431	0.000010	0.000003
RS	2	0.020313	1002.450076	1.135761	0.000011	0.000007
RS	3	0.031968	1002.450076	1.245815	0.000012	0.000012
RS	4	0.044752	21.769413	62.907201	0.000609	0.000633
RS	5	0.058775	21.769413	68.957598	0.000667	0.000798
RS	6	0.074156	7.498233	219.282940	0.002121	0.002678
RS	7	0.091027	7.498233	239.971259	0.002322	0.002964
RS	8	0.109532	4.272675	460.290624	0.004453	0.005639
RS	9	0.129830	4.272675	502.403350	0.004860	0.005944
RS	10	0.152094	2.945841	793.959339	0.007681	0.009078
RS	11	0.176516	2.945841	863.401383	0.008353	0.009576
RS	12	0.203302	2.312056	1193.666806	0.011548	0.012877
RS	13	0.232684	2.312056	1292.090345	0.012500	0.013781
RS	14	0.264912	2.009612	1605.217374	0.015529	0.016864
RS	15	0.300262	2.009612	1728.737254	0.016724	0.018150
RS	16	0.339037	1.883938	1981.039693	0.019165	0.020618
RS	17	0.381568	1.883938	2122.407716	0.020533	0.022139
RS	18	0.428219	1.860192	2297.250133	0.022224	0.023809
RS	19	0.479389	1.860192	2448.558177	0.023688	0.025442
RS	20	0.535516	1.900506	2548.277108	0.024653	0.026335
RS	21	0.597080	1.900506	2702.334480	0.026143	0.027992
RS	22	0.664608	1.987195	2734.053823	0.026450	0.028186
RS	23	0.738678	1.987195	2884.665065	0.027907	0.029800
RS	24	0.819923	2.115654	2851.890631	0.027590	0.029336
RS	25	0.909039	2.115654	2993.883831	0.028964	0.030854
RS	26	1.006788	2.291600	2894.914961	0.028006	0.029721
RS	27	1.114006	2.291600	3024.399744	0.029259	0.031101
RS	28	1.231610	2.528258	2857.890961	0.027648	0.029284
RS	29	1.360607	2.528258	2972.700731	0.028759	0.030495
RS	30	1.502100	2.844036	2743.954638	0.026546	0.028045
RS	31	1.657300	2.844036	2843.824748	0.027512	0.029071
RS	32	1.827535	3.259796	2567.959870	0.024843	0.026141
RS	33	2.014261	3.259796	2654.131372	0.025677	0.026987
RS	34	2.219076	3.795787	2353.616463	0.022770	0.023810
RS	35	2.443731	3.795787	2428.027909	0.023490	0.024496
RS	36	2.690150	4.469272	2125.994328	0.020568	0.021317
RS	37	2.960440	4.469272	2190.545864	0.021192	0.021870
RS	38	3.256914	5.289651	1906.097693	0.018440	0.018891
RS	39	3.582108	5.289651	1962.241217	0.018983	0.019336
RS	40	3.938805	6.249175	1708.971006	0.016533	0.016698
RS	41	4.330055	6.249175	1757.573927	0.017003	0.017053
RS	42	4.759208	7.313722	1543.195403	0.014929	0.014831
RS	43	5.229934	7.313722	1584.547624	0.015329	0.015108
RS	44	5.746260	8.424690	1410.549885	0.013646	0.013309
RS	45	6.312604	8.424690	1444.422437	0.013974	0.013514
RS	46	6.933812	9.515848	1306.784292	0.012642	0.012090
RS	47	7.615198	9.515848	1332.491479	0.012891	0.012224
RS	48	8.362592	10.536610	1223.458292	0.011836	0.011091
RS	49	9.182388	10.536610	1239.955846	0.011996	0.011150
RS	50	10.081600	11.471387	1149.776201	0.011123	0.010208
RS	51	11.067922	11.471387	1155.903639	0.011183	0.010186
RS	52	12.149791	12.351224	1074.094004	0.010391	0.009337
RS	53	13.336464	12.351224	1069.077054	0.010343	0.009232
RS	54	14.638094	13.885291	943.551266	0.009128	0.007979
RS	55	16.065817	13.885291	933.170583	0.009028	0.007851
RS	56	17.631847	13.885291	913.684344	0.008839	0.007649
RS	57	19.349583	13.885291	884.805130	0.008560	0.007371
RS	58	21.233721	264.475490	47.651083	0.000461	0.000423
RS	59	23.300381	264.475490	52.150112	0.000505	0.000456
RS	60	25.567245	264.475490	57.059215	0.000552	0.000492
RS	61	28.053706	264.475490	62.412315	0.000604	0.000530
RS	62	30.781038	264.475490	68.245281	0.000660	0.000571
RS	63	33.772575	264.475490	10276.681520	0.099420	0.066567
PA	4+25*2+4+6 0.000967758 0.005868870 33.772575113 1002.450075920 21.769412979 7.498233146 4.272675108 2.945840655 2.312055780 2.009611783 1.883937785 1.860192374 1.900505794 1.987194621 2.115654485 2.291600273 2.528258340 2.844035505 3.259795883 3.795786659 4.469271632 5.289651105 6.249174853 7.313721617 8.424689921 9.515847740 10.536609999 11.471386837 12.351223784 13.885290664 264.475490372
//
IT	7409
RD	14
LK	-78112.356492
QD	-205.074079 -> -153.437971
RI	0.0088021422
TR	0.000840	0.005870
MT	35.381572
MM	C_pi: 20.222169, n_recomb: 105298.371309
RS	0	0.000000	1321.413311	0.734785	0.000007	0.000000
RS	1	0.009768	1321.413311	0.806578	0.000008	0.000002
RS	2	0.020490	1321.413311	0.885387	0.000008	0.000006
RS	3	0.032260	1321.413311	0.971899	0.000009	0.000009
RS	4	0.045179	23.336378	60.392884	0.000574	0.000617
RS	5	0.059361	23.336378	66.252787	0.000629	0.000776
RS	6	0.074927	8.046499	210.630765	0.002000	0.002618
RS	7	0.092014	8.046499	230.703193	0.002191	0.002882
RS	8	0.110771	4.685473	433.459271	0.004116	0.005383
RS	9	0.131359	4.685473	473.642415	0.004498	0.005635
RS	10	0.153958	3.260423	742.570399	0.007052	0.008525
RS	11	0.178765	3.260423	808.688943	0.007680	0.008941
RS	12	0.205995	2.550614	1123.482639	0.010670	0.012053
RS	13	0.235885	2.550614	1218.274279	0.011570	0.012858
RS	14	0.268695	2.198904	1528.817212	0.014519	0.015869
RS	15	0.304710	2.198904	1649.758660	0.015667	0.017062
RS	16	0.344242	2.043449	1911.080882	0.018149	0.019574
RS	17	0.387636	2.043449	2051.832499	0.019486	0.021023
RS	18	0.435269	2.001507	2243.657362	0.021308	0.022827
RS	19	0.487555	2.001507	2396.656563	0.022761	0.024415
RS	20	0.544948	2.030160	2517.809149	0.023911	0.025501
RS	21	0.607947	2.030160	2675.786915	0.025411	0.027142
RS	22	0.677100	2.109085	2730.528462	0.025931	0.027560
RS	23	0.753009	2.109085	2886.920466	0.027417	0.029181
RS	24	0.836332	2.232407	2876.535196	0.027318	0.028950
RS	25	0.927794	2.232407	3025.602506	0.028734	0.030493
RS	26	1.028190	2.405435	2946.380407	0.027981	0.029580
RS	27	1.138393	2.405435	3083.549708	0.029284	0.030997
RS	28	1.259360	2.641445	2932.271729	0.027847	0.029371
RS	29	1.392144	2.641445	3054.699117	0.029010	0.030624
RS	30	1.537899	2.959147	2835.233329	0.026926	0.028321
RS	31	1.697891	2.959147	2942.122290	0.027941	0.029389
RS	32	1.873511	3.379742	2669.165595	0.025349	0.026554
RS	33	2.066286	3.379742	2761.457879	0.026225	0.027440
RS	34	2.277891	3.923679	2458.259921	0.023346	0.024309
RS	35	2.510167	3.923679	2537.813932	0.024101	0.025031
RS	36	2.765131	4.608200	2229.092815	0.021169	0.021858
RS	37	3.045001	4.608200	2297.863939	0.021822	0.022442
RS	38	3.352208	5.442252	2004.553816	0.019037	0.019443
RS	39	3.689424	5.442252	2064.093612	0.019602	0.019913
RS	40	4.059580	6.416856	1801.443806	0.017108	0.017242
RS	41	4.465892	6.416856	1852.699337	0.017595	0.017618
RS	42	4.911894	7.495413	1629.706768	0.015477	0.015359
RS	43	5.401462	7.495413	1672.990203	0.015888	0.015652
RS	44	5.938852	8.615469	1491.927754	0.014169	0.013822
RS	45	6.528734	8.615469	1526.956860	0.014501	0.014036
RS	46	7.176237	9.705849	1384.105378	0.013145	0.012590
RS	47	7.886989	9.705849	1410.056271	0.013391	0.012725
RS	48	8.667168	10.710273	1297.606764	0.012323	0.011580
RS	49	9.523555	10.710273	1313.207169	0.012471	0.011630
RS	50	10.463596	11.606539	1221.138399	0.011597	0.010686
RS	51	11.495461	11.606539	1224.916940	0.011633	0.010644
RS	52	12.628120	12.416921	1142.366677	0.010849	0.009798
RS	53	13.871418	12.416921	1133.192724	0.010762	0.009659
RS	54	15.236164	13.751182	1010.816267	0.009600	0.008442
RS	55	16.734219	13.751182	994.202772	0.009442	0.008265
RS	56	18.378606	13.751182	967.421396	0.009187	0.008007
RS	57	20.183619	13.751182	930.332152	0.008835	0.007666
RS	58	22.164947	276.750592	47.261844	0.000449	0.000408
RS	59	24.339815	276.750592	51.775023	0.000492	0.000441
RS	60	26.727126	276.750592	56.705593	0.000539	0.000476
RS	61	29.347632	276.750592	62.088853	0.000590	0.000514
RS	62	32.224113	276.750592	67.962240	0.000645	0.000555
RS	63	35.381572	276.750592	10324.449934	0.098049	0.067011
PA	4+25*2+4+6 0.000840082 0.005869510 35.381571911 1321.413310552 23.336377910 8.046498575 4.685473317 3.260422959 2.550613537 2.198904068 2.043448677 2.001507075 2.030160375 2.109084824 2.232406542 2.405435489 2.641445458 2.959147364 3.379742081 3.923679289 4.608200070 5.442251649 6.416856341 7.495412751 8.615469005 9.705849156 10.710273102 11.606539190 12.416921407 13.751181853 276.750592470
//
IT	9187
RD	15
LK	-78011.326791
QD	-172.193973 -> -126.664931
RI	0.0081393975
TR	0.000735	0.005866
MT	36.925188
MM	C_pi: 20.481931, n_recomb: 106508.936507
RS	0	0.000000	1665.170734	0.593877	0.000006	0.000000
RS	1	0.009842	1665.170734	0.652344	0.000006	0.000002
RS	2	0.020653	1665.170734	0.716568	0.000007	0.000005
RS	3	0.032529	1665.170734	0.787119	0.000007	0.000008
RS	4	0.045572	24.136307	59.632731	0.000560	0.000620
RS	5	0.059900	24.136307	65.464093	0.000615	0.000778
RS	6	0.075638	8.414627	205.988195	0.001934	0.002611
RS	7	0.092925	8.414627	225.787099	0.002120	0.002861
RS	8	0.111913	5.050886	411.884160	0.003867	0.005202
RS	9	0.132771	5.050886	450.496241	0.004230	0.005414
RS	10	0.155681	3.569126	696.276496	0.006537	0.008068
RS	11	0.180846	3.569126	759.228564	0.007128	0.008417
RS	12	0.208488	2.793372	1055.775265	0.009913	0.011338
RS	13	0.238850	2.793372	1146.646147	0.010766	0.012060
RS	14	0.272201	2.393803	1450.006734	0.013614	0.014978
RS	15	0.308834	2.393803	1567.531761	0.014717	0.016089
RS	16	0.349073	2.208264	1832.664413	0.017207	0.018613
RS	17	0.393272	2.208264	1971.482225	0.018510	0.019994
RS	18	0.441822	2.147528	2175.583680	0.020426	0.021896
RS	19	0.495150	2.147528	2328.647716	0.021863	0.023438
RS	20	0.553726	2.163920	2467.585094	0.023168	0.024684
RS	21	0.618068	2.163920	2627.739020	0.024672	0.026304
RS	22	0.688743	2.234550	2703.110779	0.025379	0.026918
RS	23	0.766374	2.234550	2863.592519	0.026886	0.028542
RS	24	0.851645	2.352337	2874.450538	0.026988	0.028522
RS	25	0.945310	2.352337	3029.087235	0.028440	0.030086
RS	26	1.048193	2.522205	2969.700908	0.027882	0.029380
RS	27	1.161202	2.522205	3113.321390	0.029231	0.030829
RS	28	1.285334	2.757501	2978.515481	0.027965	0.029388
RS	29	1.421683	2.757501	3107.627009	0.029177	0.030680
RS	30	1.571452	3.077266	2899.640807	0.027224	0.028523
RS	31	1.735962	3.077266	3012.890531	0.028288	0.029633
RS	32	1.916664	3.503004	2745.731506	0.025779	0.026898
RS	33	2.115151	3.503004	2843.703190	0.026699	0.027823
RS	34	2.333174	4.055377	2541.017498	0.023857	0.024745
RS	35	2.572655	4.055377	2625.423781	0.024650	0.025503
RS	36	2.835707	4.751581	2313.192449	0.021718	0.022345
RS	37	3.124650	4.751581	2385.990132	0.022402	0.022960
RS	38	3.442031	5.600115	2086.731944	0.019592	0.019950
RS	39	3.790650	5.600115	2149.537466	0.020182	0.020447
RS	40	4.173581	6.590725	1880.037258	0.017651	0.017750
RS	41	4.594201	6.590725	1933.859107	0.018157	0.018147
RS	42	5.056221	7.684366	1704.334358	0.016002	0.015859
RS	43	5.563714	7.684366	1749.501025	0.016426	0.016167
RS	44	6.121156	8.814758	1563.036301	0.014675	0.014312
RS	45	6.733464	8.814758	1599.211803	0.015015	0.014536
RS	46	7.406037	9.905911	1452.456961	0.013637	0.013072
RS	47	8.144807	9.905911	1478.678813	0.013883	0.013209
RS	48	8.956290	10.896013	1363.872705	0.012805	0.012056
RS	49	9.847641	10.896013	1378.633584	0.012944	0.012099
RS	50	10.826722	11.756390	1285.607447	0.012070	0.011155
RS	51	11.902168	11.756390	1287.101390	0.012084	0.011094
RS	52	13.083463	12.500759	1204.737064	0.011311	0.010256
RS	53	14.381025	12.500759	1191.422197	0.011186	0.010084
RS	54	15.806297	13.640956	1074.160075	0.010085	0.008913
RS	55	17.371850	13.640956	1050.941905	0.009867	0.008684
RS	56	19.091490	13.640956	1016.567289	0.009544	0.008366
RS	57	20.980382	13.640956	971.075158	0.009117	0.007960
RS	58	23.055186	285.566001	47.272512	0.000444	0.000400
RS	59	25.334200	285.566001	51.829430	0.000487	0.000433
RS	60	27.837522	285.566001	56.812520	0.000533	0.000468
RS	61	30.587229	285.566001	62.258362	0.000585	0.000507
RS	62	33.607572	285.566001	68.205811	0.000640	0.000548
RS	63	36.925188	285.566001	10292.888729	0.096639	0.067377
PA	4+25*2+4+6 0.000734792 0.005865695 36.925187785 1665.170733533 24.136307265 8.414626541 5.050885819 3.569126254 2.793371596 2.393803073 2.208264083 2.147527525 2.163920048 2.234549933 2.352336738 2.522205068 2.757500830 3.077265510 3.503003880 4.055376823 4.751580624 5.600114814 6.590724633 7.684366024 8.814757638 9.905910761 10.896012906 11.756390085 12.500759156 13.640955791 285.566000663
//
IT	11530
RD	16
LK	-77922.633474
QD	-144.085259 -> -104.618604
RI	0.0075764040
TR	0.000649	0.005856
MT	38.416980
MM	C_pi: 20.652499, n_recomb: 107173.526067
RS	0	0.000000	2028.136160	0.493885	0.000005	0.000000
RS	1	0.009911	2028.136160	0.542849	0.000005	0.000002
RS	2	0.020805	2028.136160	0.596669	0.000006	0.000004
RS	3	0.032778	2028.136160	0.655826	0.000006	0.000007
RS	4	0.045938	24.156017	60.504646	0.000565	0.000640
RS	5	0.060402	24.156017	66.462579	0.000620	0.000802
RS	6	0.076300	8.584052	205.299842	0.001916	0.002655
RS	7	0.093774	8.584052	225.178121	0.002101	0.002899
RS	8	0.112979	5.352621	395.710648	0.003692	0.005091
RS	9	0.134088	5.352621	433.162122	0.004042	0.005271
RS	10	0.157289	3.862839	656.159049	0.006122	0.007698
RS	11	0.182789	3.862839	716.269281	0.006683	0.007995
RS	12	0.210817	3.035352	993.287374	0.009268	0.010726
RS	13	0.241623	3.035352	1080.270180	0.010080	0.011379
RS	14	0.275482	2.591351	1373.292807	0.012814	0.014193
RS	15	0.312697	2.591351	1486.995153	0.013875	0.015231
RS	16	0.353601	2.376404	1751.775264	0.016345	0.017744
RS	17	0.398558	2.376404	1887.810914	0.017615	0.019060
RS	18	0.447971	2.296814	2099.971227	0.019594	0.021031
RS	19	0.502282	2.296814	2251.912982	0.021012	0.022527
RS	20	0.561976	2.300659	2404.988696	0.022440	0.023902
RS	21	0.627586	2.300659	2565.940783	0.023942	0.025496
RS	22	0.699698	2.362684	2659.151798	0.024812	0.026279
RS	23	0.778958	2.362684	2822.304392	0.026334	0.027900
RS	24	0.866074	2.474683	2852.607302	0.026617	0.028069
RS	25	0.961824	2.474683	3011.485102	0.028099	0.029648
RS	26	1.067064	2.641278	2971.159843	0.027723	0.029133
RS	27	1.182734	2.641278	3120.091463	0.029113	0.030610
RS	28	1.309869	2.875914	3002.026266	0.028011	0.029345
RS	29	1.449604	2.875914	3136.922035	0.029270	0.030671
RS	30	1.603189	3.197958	2941.662706	0.027448	0.028658
RS	31	1.771997	3.197958	3060.614974	0.028558	0.029806
RS	32	1.957535	3.629262	2801.223877	0.026137	0.027173
RS	33	2.161462	3.629262	2904.422565	0.027100	0.028135
RS	34	2.385601	4.190701	2604.642466	0.024303	0.025117
RS	35	2.631954	4.190701	2693.603216	0.025133	0.025910
RS	36	2.902725	4.899444	2380.370046	0.022210	0.022775
RS	37	3.200332	4.899444	2457.004048	0.022925	0.023420
RS	38	3.527436	5.763538	2154.192217	0.020100	0.020407
RS	39	3.886960	5.763538	2220.147020	0.020715	0.020929
RS	40	4.282117	6.771494	1945.910932	0.018157	0.018214
RS	41	4.716439	6.771494	2002.238011	0.018682	0.018633
RS	42	5.193808	7.881811	1767.952184	0.016496	0.016322
RS	43	5.718489	7.881811	1814.989463	0.016935	0.016647
RS	44	6.295174	9.024455	1624.537015	0.015158	0.014771
RS	45	6.929015	9.024455	1661.895424	0.015507	0.015005
RS	46	7.625677	10.118693	1512.348375	0.014111	0.013528
RS	47	8.391387	10.118693	1538.929339	0.014359	0.013669
RS	48	9.232989	11.097310	1422.655744	0.013274	0.012511
RS	49	10.158003	11.097310	1436.715234	0.013406	0.012548
RS	50	11.174699	11.925416	1343.490875	0.012536	0.011608
RS	51	12.292161	11.925416	1342.873662	0.012530	0.011529
RS	52	13.520377	12.608333	1261.448723	0.011770	0.010704
RS	53	14.870325	12.608333	1244.155939	0.011609	0.010498
RS	54	16.354070	13.563022	1133.582618	0.010577	0.009384
RS	55	17.984872	13.563022	1103.585974	0.010297	0.009100
RS	56	19.777306	13.563022	1061.527508	0.009905	0.008721
RS	57	21.747394	13.563022	1007.648859	0.009402	0.008248
RS	58	23.912741	291.495032	47.633093	0.000444	0.000397
RS	59	26.292700	291.495032	52.261021	0.000488	0.000431
RS	60	28.908544	291.495032	57.325447	0.000535	0.000467
RS	61	31.783649	291.495032	62.864175	0.000587	0.000506
RS	62	34.943714	291.495032	68.917385	0.000643	0.000548
RS	63	38.416980	291.495032	10207.126838	0.095239	0.067673
PA	4+25*2+4+6 0.000649134 0.005855744 38.416979620 2028.136159655 24.156016579 8.584051915 5.352621257 3.862839205 3.035351684 2.591350851 2.376404308 2.296813904 2.300659152 2.362683612 2.474683033 2.641278314 2.875914218 3.197958355 3.629261982 4.190700953 4.899444443 5.763538460 6.771493661 7.881810970 9.024455485 10.118692912 11.097309557 11.925415886 12.608332701 13.563021950 291.495031608
//
IT	8177
RD	17
LK	-77846.136456
QD	-120.475269 -> -86.855242
RI	0.0071161323
TR	0.000580	0.005837
MT	39.888191
MM	C_pi: 20.781322, n_recomb: 107478.952076
RS	0	0.000000	2363.996116	0.427656	0.000004	0.000000
RS	1	0.009977	2363.996116	0.470334	0.000004	0.000001
RS	2	0.020949	2363.996116	0.517273	0.000005	0.000003
RS	3	0.033015	2363.996116	0.568897	0.000005	0.000006
RS	4	0.046286	23.453370	63.045928	0.000587	0.000677
RS	5	0.060880	23.453370	69.293617	0.000645	0.000847
RS	6	0.076931	8.553182	208.687279	0.001942	0.002746
RS	7	0.094582	8.553182	229.022941	0.002131	0.002992
RS	8	0.113995	5.577839	385.073116	0.003583	0.005040
RS	9	0.135345	5.577839	421.819783	0.003925	0.005199
RS	10	0.158824	4.131570	623.072628	0.005797	0.007406
RS	11	0.184646	4.131570	680.806915	0.006334	0.007665
RS	12	0.213044	3.270473	938.212856	0.008729	0.010213
RS	13	0.244276	3.270473	1021.620456	0.009505	0.010811
RS	14	0.278623	2.787680	1302.512034	0.012119	0.013516
RS	15	0.316397	2.787680	1412.390465	0.013141	0.014491
RS	16	0.357939	2.545222	1673.770257	0.015573	0.016974
RS	17	0.403626	2.545222	1806.648930	0.016809	0.018232
RS	18	0.453872	2.447470	2023.308857	0.018825	0.020245
RS	19	0.509129	2.447470	2173.419660	0.020222	0.021695
RS	20	0.569900	2.438979	2337.191527	0.021746	0.023171
RS	21	0.636734	2.438979	2497.997942	0.023242	0.024738
RS	22	0.710235	2.492438	2606.093984	0.024247	0.025664
RS	23	0.791070	2.492438	2770.857870	0.025780	0.027275
RS	24	0.879968	2.598694	2818.317342	0.026222	0.027611
RS	25	0.977737	2.598694	2980.377937	0.027730	0.029198
RS	26	1.085259	2.762136	2957.643580	0.027518	0.028857
RS	27	1.203508	2.762136	3110.928644	0.028945	0.030356
RS	28	1.333554	2.996384	3009.007097	0.027996	0.029253
RS	29	1.476575	2.996384	3148.895846	0.029298	0.030610
RS	30	1.633864	3.321174	2966.630045	0.027602	0.028735
RS	31	1.806846	3.321174	3090.683914	0.028756	0.029916
RS	32	1.997085	3.758739	2840.060358	0.026424	0.027384
RS	33	2.206304	3.758739	2948.062080	0.027429	0.028381
RS	34	2.436396	4.330213	2652.685242	0.024681	0.025426
RS	35	2.689444	4.330213	2745.919531	0.025548	0.026250
RS	36	2.967737	5.052790	2433.416265	0.022641	0.023144
RS	37	3.273795	5.052790	2513.711988	0.023388	0.023818
RS	38	3.610387	5.934118	2209.090085	0.020554	0.020808
RS	39	3.980559	5.934118	2278.097178	0.021196	0.021355
RS	40	4.387662	6.961495	2000.728743	0.018615	0.018629
RS	41	4.835381	6.961495	2059.524359	0.019162	0.019068
RS	42	5.327767	8.091011	1821.842553	0.016951	0.016741
RS	43	5.869276	8.091011	1870.767887	0.017406	0.017081
RS	44	6.464810	9.248882	1677.429107	0.015607	0.015190
RS	45	7.119759	9.248882	1716.043581	0.015966	0.015435
RS	46	7.840049	10.349649	1564.566064	0.014557	0.013949
RS	47	8.632200	10.349649	1591.640237	0.014809	0.014093
RS	48	9.503382	11.320781	1474.576573	0.013720	0.012934
RS	49	10.461478	11.320781	1488.133371	0.013846	0.012966
RS	50	11.515160	12.121324	1395.282503	0.012982	0.012035
RS	51	12.673965	12.121324	1392.810529	0.012959	0.011939
RS	52	13.948379	12.748438	1312.889531	0.012215	0.011129
RS	53	15.349937	12.748438	1291.898366	0.012020	0.010892
RS	54	16.891324	13.528198	1189.194272	0.011064	0.009845
RS	55	18.586490	13.528198	1152.427407	0.010722	0.009506
RS	56	20.450776	13.528198	1102.775688	0.010260	0.009064
RS	57	22.501056	13.528198	1040.698892	0.009683	0.008525
RS	58	24.755885	295.474321	48.268279	0.000449	0.000399
RS	59	27.235671	295.474321	52.989758	0.000493	0.000433
RS	60	29.962857	295.474321	58.159484	0.000541	0.000470
RS	61	32.962124	295.474321	63.816472	0.000594	0.000510
RS	62	36.260618	295.474321	70.002171	0.000651	0.000554
RS	63	39.888191	295.474321	10092.127911	0.093899	0.067902
PA	4+25*2+4+6 0.000580002 0.005837034 39.888191087 2363.996115801 23.453370197 8.553181550 5.577839061 4.131570270 3.270473074 2.787680259 2.545221743 2.447469512 2.438979274 2.492437732 2.598693781 2.762136061 2.996383937 3.321173759 3.758739325 4.330213005 5.052790378 5.934117696 6.961495040 8.091010999 9.248882202 10.349649089 11.320780843 12.121323701 12.748437678 13.528198488 295.474321055
//
IT	24248
RD	18
LK	-77781.234781
QD	-100.982301 -> -72.685151
RI	0.0067487819
TR	0.000524	0.005808
MT	41.370661
MM	C_pi: 20.905479, n_recomb: 107573.822117
RS	0	0.000000	2647.006362	0.384684	0.000004	0.000000
RS	1	0.010040	2647.006362	0.423319	0.000004	0.000001
RS	2	0.021088	2647.006362	0.465835	0.000004	0.000003
RS	3	0.033246	2647.006362	0.512622	0.000005	0.000005
RS	4	0.046624	22.188828	67.273175	0.000625	0.000729
RS	5	0.061346	22.188828	73.979308	0.000688	0.000912
RS	6	0.077545	8.346839	216.109215	0.002009	0.002881
RS	7	0.095371	8.346839	237.287187	0.002206	0.003135
RS	8	0.114987	5.720674	379.836793	0.003531	0.005041
RS	9	0.136572	5.720674	416.347700	0.003870	0.005189
RS	10	0.160324	4.367072	597.165918	0.005551	0.007183
RS	11	0.186461	4.367072	653.057516	0.006071	0.007417
RS	12	0.215223	3.492702	891.605332	0.008288	0.009789
RS	13	0.246872	3.492702	971.926419	0.009035	0.010347
RS	14	0.281698	2.978752	1239.939167	0.011526	0.012941
RS	15	0.320022	2.978752	1346.279432	0.012515	0.013864
RS	16	0.362193	2.711892	1602.197415	0.014894	0.016304
RS	17	0.408598	2.711892	1731.910156	0.016100	0.017510
RS	18	0.459662	2.597427	1950.244102	0.018129	0.019545
RS	19	0.515854	2.597427	2098.212859	0.019505	0.020952
RS	20	0.577687	2.577309	2269.655071	0.021099	0.022505
RS	21	0.645728	2.577309	2429.757212	0.022587	0.024043
RS	22	0.720600	2.622623	2549.861080	0.023703	0.025086
RS	23	0.802991	2.622623	2715.514963	0.025243	0.026686
RS	24	0.893653	2.723474	2777.649841	0.025821	0.027165
RS	25	0.993418	2.723474	2942.105483	0.027350	0.028756
RS	26	1.103199	2.884142	2935.047684	0.027284	0.028568
RS	27	1.224003	2.884142	3091.923723	0.028742	0.030083
RS	28	1.356936	3.118489	3004.934224	0.027934	0.029129
RS	29	1.503215	3.118489	3149.150037	0.029274	0.030511
RS	30	1.664182	3.446711	2979.395198	0.027696	0.028763
RS	31	1.841309	3.446711	3108.020110	0.028892	0.029974
RS	32	2.036221	3.891479	2866.362833	0.026646	0.027539
RS	33	2.250702	3.891479	2978.777898	0.027691	0.028567
RS	34	2.486718	4.474262	2688.519997	0.024992	0.025673
RS	35	2.746430	4.474262	2785.761928	0.025896	0.026527
RS	36	3.032218	5.212341	2475.026158	0.023008	0.023452
RS	37	3.346700	5.212341	2558.816084	0.023787	0.024153
RS	38	3.692756	6.113091	2253.527605	0.020949	0.021151
RS	39	4.073557	6.113091	2325.495884	0.021618	0.021722
RS	40	4.492591	7.162604	2046.117581	0.019021	0.018989
RS	41	4.953697	7.162604	2107.352369	0.019590	0.019448
RS	42	5.461099	8.314619	1867.258877	0.017358	0.017109
RS	43	6.019446	8.314619	1918.099706	0.017831	0.017465
RS	44	6.633851	9.491558	1722.681269	0.016014	0.015563
RS	45	7.309945	9.491558	1762.638619	0.016385	0.015819
RS	46	8.053919	10.603222	1609.855473	0.014965	0.014327
RS	47	8.872591	10.603222	1637.576762	0.015223	0.014476
RS	48	9.773458	11.571735	1520.205988	0.014132	0.013319
RS	49	10.764775	11.571735	1533.489119	0.014255	0.013347
RS	50	11.855622	12.350128	1441.414221	0.013399	0.012426
RS	51	13.055993	12.350128	1437.391876	0.013362	0.012315
RS	52	14.376883	12.927652	1359.370242	0.012637	0.011525
RS	53	15.830394	12.927652	1335.037622	0.012410	0.011257
RS	54	17.429841	13.543687	1241.036490	0.011537	0.010285
RS	55	19.189875	13.543687	1197.657683	0.011133	0.009890
RS	56	21.126620	13.543687	1140.647217	0.010603	0.009388
RS	57	23.257819	13.543687	1070.690818	0.009953	0.008783
RS	58	25.602996	298.398769	49.098054	0.000456	0.000404
RS	59	28.183632	298.398769	53.929943	0.000501	0.000439
RS	60	31.023371	298.398769	59.222998	0.000551	0.000477
RS	61	34.148225	298.398769	65.017451	0.000604	0.000519
RS	62	37.586822	298.398769	71.356004	0.000663	0.000563
RS	63	41.370661	298.398769	9966.214568	0.092645	0.068066
PA	4+25*2+4+6 0.000524206 0.005807801 41.370661309 2647.006361512 22.188828063 8.346838766 5.720674054 4.367071915 3.492701948 2.978751621 2.711891950 2.597426695 2.577309065 2.622622658 2.723474241 2.884141812 3.118489163 3.446711007 3.891479342 4.474261647 5.212341090 6.113090744 7.162603599 8.314619415 9.491557905 10.603222406 11.571734971 12.350128170 12.927652097 13.543686734 298.398769424
//
IT	13395
RD	19
LK	-77726.732928
QD	-85.085145 -> -61.381462
RI	0.0064527378
TR	0.000479	0.005768
MT	42.886810
MM	C_pi: 21.046083, n_recomb: 107551.863184
RS	0	0.000000	2969.841527	0.344944	0.000003	0.000000
RS	1	0.010103	2969.841527	0.379804	0.000004	0.000001
RS	2	0.021227	2969.841527	0.418187	0.000004	0.000003
RS	3	0.033474	2969.841527	0.460452	0.000004	0.000005
RS	4	0.046959	20.609844	73.030132	0.000679	0.000795
RS	5	0.061806	20.609844	80.351118	0.000747	0.000996
RS	6	0.078153	8.006467	227.397613	0.002114	0.003052
RS	7	0.096152	8.006467	249.794542	0.002323	0.003322
RS	8	0.115969	5.784073	379.540930	0.003529	0.005082
RS	9	0.137788	5.784073	416.260586	0.003870	0.005228
RS	10	0.161812	4.564468	577.935690	0.005374	0.007016
RS	11	0.188263	4.564468	632.513150	0.005881	0.007237
RS	12	0.217386	3.697397	853.361006	0.007934	0.009444
RS	13	0.249451	3.697397	931.145542	0.008658	0.009973
RS	14	0.284756	3.161054	1186.272735	0.011030	0.012459
RS	15	0.323628	3.161054	1289.510418	0.011990	0.013342
RS	16	0.366427	2.873792	1538.712391	0.014307	0.015730
RS	17	0.413550	2.873792	1665.475721	0.015485	0.016892
RS	18	0.465433	2.744673	1883.355095	0.017511	0.018932
RS	19	0.522559	2.744673	2029.140850	0.018867	0.020300
RS	20	0.585456	2.714106	2205.682665	0.020508	0.021907
RS	21	0.654707	2.714106	2364.800354	0.021988	0.023418
RS	22	0.730955	2.752002	2494.305660	0.023192	0.024556
RS	23	0.814906	2.752002	2660.386801	0.024736	0.026142
RS	24	0.907338	2.848019	2734.768599	0.025427	0.026742
RS	25	1.009109	2.848019	2901.047916	0.026973	0.028334
RS	26	1.121162	3.006472	2907.600251	0.027034	0.028279
RS	27	1.244535	3.006472	3067.466448	0.028521	0.029807
RS	28	1.380373	3.241565	2993.854820	0.027836	0.028984
RS	29	1.529935	3.241565	3141.837232	0.029212	0.030388
RS	30	1.694606	3.574026	2983.651908	0.027742	0.028755
RS	31	1.875914	3.574026	3116.374586	0.028976	0.029993
RS	32	2.075540	4.027068	2883.337377	0.026809	0.027646
RS	33	2.295334	4.027068	2999.798692	0.027892	0.028702
RS	34	2.537333	4.622574	2714.822246	0.025242	0.025867
RS	35	2.803782	4.622574	2815.807440	0.026181	0.026748
RS	36	3.097150	5.378045	2507.340164	0.023313	0.023704
RS	37	3.420156	5.378045	2594.448429	0.024123	0.024431
RS	38	3.775796	6.300613	2289.203257	0.021285	0.021438
RS	39	4.167366	6.300613	2364.028924	0.021980	0.022031
RS	40	4.598496	7.375323	2083.381928	0.019371	0.019295
RS	41	5.073183	7.375323	2147.013679	0.019963	0.019773
RS	42	5.595827	8.553521	1905.200951	0.017714	0.017425
RS	43	6.171274	8.553521	1957.972742	0.018205	0.017797
RS	44	6.804858	9.753827	1761.046608	0.016374	0.015887
RS	45	7.502453	9.753827	1802.423926	0.016759	0.016154
RS	46	8.270525	10.881185	1648.779290	0.015330	0.014658
RS	47	9.116195	10.881185	1677.295674	0.015595	0.014813
RS	48	10.047303	11.852292	1559.951795	0.014504	0.013659
RS	49	11.072481	11.852292	1573.191727	0.014627	0.013686
RS	50	12.201231	12.614180	1482.158143	0.013781	0.012777
RS	51	13.444019	12.614180	1476.905719	0.013732	0.012654
RS	52	14.812365	13.148257	1401.051553	0.013027	0.011884
RS	53	16.318954	13.148257	1373.774942	0.012773	0.011590
RS	54	17.977754	13.611181	1289.029920	0.011985	0.010698
RS	55	19.804141	13.611181	1239.311265	0.011523	0.010249
RS	56	21.815047	13.611181	1175.283164	0.010928	0.009688
RS	57	24.029115	13.611181	1097.858856	0.010208	0.009020
RS	58	26.466868	300.908065	50.051878	0.000465	0.000410
RS	59	29.150906	300.908065	55.005573	0.000511	0.000446
RS	60	32.106112	300.908065	60.434212	0.000562	0.000486
RS	61	35.359881	300.908065	66.379254	0.000617	0.000529
RS	62	38.942376	300.908065	72.884643	0.000678	0.000575
RS	63	42.886810	300.908065	9839.511068	0.091486	0.068167
PA	4+25*2+4+6 0.000478885 0.005767751 42.886809822 2969.841526766 20.609844198 8.006466556 5.784073255 4.564467948 3.697397419 3.161053774 2.873791932 2.744672589 2.714106082 2.752001782 2.848019029 3.006471550 3.241564644 3.574026274 4.027068177 4.622573630 5.378044614 6.300613409 7.375322972 8.553520527 9.753827483 10.881185428 11.852291960 12.614179889 13.148256939 13.611180683 300.908064982
//
IT	4653
RD	20
LK	-77681.106541
QD	-72.195785 -> -53.299578
RI	0.0064253763
TR	0.000453	0.005768
MT	43.685820
MM	C_pi: 21.063178, n_recomb: 107634.217554
RS	0	0.000000	3271.417023	0.314369	0.000003	0.000000
RS	1	0.010135	3271.417023	0.346240	0.000003	0.000001
RS	2	0.021298	3271.417023	0.381344	0.000004	0.000002
RS	3	0.033591	3271.417023	0.420007	0.000004	0.000004
RS	4	0.047131	18.936008	79.887038	0.000742	0.000870
RS	5	0.062043	18.936008	87.914910	0.000817	0.001093
RS	6	0.078466	7.587248	241.272778	0.002242	0.003251
RS	7	0.096554	7.587248	265.075907	0.002463	0.003545
RS	8	0.116475	5.777682	382.171590	0.003551	0.005153
RS	9	0.138415	5.777682	419.257159	0.003895	0.005306
RS	10	0.162579	4.717136	562.834189	0.005229	0.006892
RS	11	0.189191	4.717136	616.264557	0.005726	0.007112
RS	12	0.218501	3.873773	820.573815	0.007624	0.009164
RS	13	0.250782	3.873773	895.950205	0.008324	0.009677
RS	14	0.286334	3.322408	1138.640522	0.010579	0.012057
RS	15	0.325490	3.322408	1238.759251	0.011509	0.012910
RS	16	0.368614	3.017684	1480.860419	0.013758	0.015242
RS	17	0.416108	3.017684	1604.433670	0.014906	0.016368
RS	18	0.468417	2.874558	1820.979148	0.016918	0.018400
RS	19	0.526026	2.874558	1964.098322	0.018248	0.019734
RS	20	0.589475	2.832867	2144.717359	0.019926	0.021379
RS	21	0.659354	2.832867	2302.153668	0.021389	0.022865
RS	22	0.736316	2.861867	2440.112079	0.022670	0.024077
RS	23	0.821078	2.861867	2605.767607	0.024209	0.025651
RS	24	0.914430	2.950896	2691.741393	0.025008	0.026350
RS	25	1.017244	2.950896	2858.909683	0.026561	0.027942
RS	26	1.130479	3.104346	2878.758078	0.026746	0.028001
RS	27	1.255190	3.104346	3040.672791	0.028250	0.029539
RS	28	1.392540	3.336607	2980.506768	0.027691	0.028830
RS	29	1.543811	3.336607	3131.372107	0.029093	0.030252
RS	30	1.710414	3.668652	2985.204816	0.027735	0.028721
RS	31	1.893902	3.668652	3121.243188	0.028999	0.029983
RS	32	2.095987	4.123881	2897.577893	0.026921	0.027716
RS	33	2.318553	4.123881	3017.423144	0.028034	0.028797
RS	34	2.563677	4.724171	2738.681384	0.025444	0.026015
RS	35	2.833645	4.724171	2842.864615	0.026412	0.026922
RS	36	3.130974	5.486855	2537.688349	0.023577	0.023906
RS	37	3.458438	5.486855	2627.673022	0.024413	0.024656
RS	38	3.819090	6.418456	2323.481845	0.021587	0.021674
RS	39	4.216296	6.418456	2400.808863	0.022305	0.022288
RS	40	4.653759	7.502862	2119.830941	0.019695	0.019550
RS	41	5.135559	7.502862	2185.573362	0.020306	0.020046
RS	42	5.666191	8.689357	1942.883965	0.018051	0.017692
RS	43	6.250602	8.689357	1997.356801	0.018557	0.018078
RS	44	6.894245	9.893607	1799.679214	0.016720	0.016163
RS	45	7.603122	9.893607	1842.291713	0.017116	0.016441
RS	46	8.383845	11.016923	1688.477525	0.015687	0.014944
RS	47	9.243695	11.016923	1717.638403	0.015958	0.015104
RS	48	10.190692	11.971831	1600.985192	0.014874	0.013956
RS	49	11.233668	11.971831	1614.050585	0.014996	0.013982
RS	50	12.382352	12.700375	1524.728170	0.014166	0.013086
RS	51	13.647456	12.700375	1518.107434	0.014104	0.012953
RS	52	15.040781	13.176545	1445.153680	0.013427	0.012206
RS	53	16.575321	13.176545	1414.733136	0.013144	0.011888
RS	54	18.265389	13.465270	1341.140851	0.012460	0.011079
RS	55	20.126748	13.465270	1284.419395	0.011933	0.010579
RS	56	22.176758	13.465270	1212.778336	0.011268	0.009961
RS	57	24.434540	13.465270	1127.386495	0.010474	0.009235
RS	58	26.921151	300.908083	50.718467	0.000471	0.000418
RS	59	29.659784	300.908083	55.751714	0.000518	0.000455
RS	60	32.675982	300.908083	61.268422	0.000569	0.000496
RS	61	35.997875	300.908083	67.310743	0.000625	0.000541
RS	62	39.656447	300.908083	73.923311	0.000687	0.000589
RS	63	43.685820	300.908083	9760.235606	0.090680	0.068215
PA	4+25*2+4+6 0.000453399 0.005767751 43.685820399 3271.417023299 18.936007836 7.587247504 5.777682138 4.717135832 3.873773149 3.322408446 3.017683515 2.874557717 2.832867118 2.861867195 2.950896259 3.104346108 3.336606552 3.668651859 4.123880751 4.724171404 5.486854612 6.418455934 7.502862499 8.689357473 9.893606514 11.016923177 11.971830644 12.700375049 13.176545273 13.465270250 300.908082918
//
IT	5661
RD	21
LK	-83665.471903
QD	-3557.194385 -> -370.391072
RI	0.0027133367
TR	0.000444	0.005074
MT	53.475255
MM	C_pi: 37.460861, n_recomb: 163127.947054
RS	0	0.000000	3774.537792	0.413954	0.000003	0.000000
RS	1	0.010488	3774.537792	0.457383	0.000003	0.000001
RS	2	0.022077	3774.537792	0.505369	0.000003	0.000002
RS	3	0.034881	3774.537792	0.558392	0.000003	0.000003
RS	4	0.049028	18.431427	126.296720	0.000774	0.000843
RS	5	0.064659	18.431427	139.424621	0.000855	0.001052
RS	6	0.081929	7.676902	369.237871	0.002263	0.003021
RS	7	0.101010	7.676902	406.920149	0.002494	0.003286
RS	8	0.122093	6.186848	556.100450	0.003409	0.004533
RS	9	0.145387	6.186848	612.035029	0.003752	0.004682
RS	10	0.171125	5.244240	794.016083	0.004867	0.005908
RS	11	0.199561	5.244240	872.370183	0.005348	0.006132
RS	12	0.230981	4.386661	1144.415321	0.007015	0.007840
RS	13	0.265695	4.386661	1254.076156	0.007688	0.008323
RS	14	0.304051	3.795528	1585.713652	0.009721	0.010386
RS	15	0.346430	3.795528	1731.760623	0.010616	0.011170
RS	16	0.393254	3.464886	2067.866433	0.012676	0.013256
RS	17	0.444988	3.464886	2249.446157	0.013789	0.014299
RS	18	0.502149	3.312298	2554.448574	0.015659	0.016188
RS	19	0.565305	3.312298	2766.773373	0.016961	0.017444
RS	20	0.635086	3.273887	3025.175057	0.018545	0.019054
RS	21	0.712185	3.273887	3261.331611	0.019992	0.020479
RS	22	0.797370	3.316927	3462.012356	0.021223	0.021751
RS	23	0.891490	3.316927	3713.537972	0.022765	0.023288
RS	24	0.995482	3.430733	3841.457466	0.023549	0.024129
RS	25	1.110382	3.430733	4098.664729	0.025125	0.025711
RS	26	1.237332	3.621647	4131.843053	0.025329	0.025979
RS	27	1.377597	3.621647	4384.564657	0.026878	0.027537
RS	28	1.532574	3.907680	4301.338765	0.026368	0.027087
RS	29	1.703806	3.907680	4540.433090	0.027834	0.028556
RS	30	1.892998	4.314935	4330.563386	0.026547	0.027312
RS	31	2.102032	4.314935	4549.556611	0.027889	0.028643
RS	32	2.332991	4.873019	4224.077316	0.025894	0.026664
RS	33	2.588175	4.873019	4419.959007	0.027095	0.027833
RS	34	2.870122	5.610521	4010.780506	0.024587	0.025312
RS	35	3.181642	5.610521	4183.479413	0.025645	0.026316
RS	36	3.525836	6.551476	3732.335434	0.022880	0.023518
RS	37	3.906130	6.551476	3883.431508	0.023806	0.024368
RS	38	4.326311	7.707802	3430.902013	0.021032	0.021551
RS	39	4.790563	7.707802	3562.386625	0.021838	0.022262
RS	40	5.303507	9.064762	3141.826376	0.019260	0.019643
RS	41	5.870251	9.064762	3255.252808	0.019955	0.020228
[truncated: 10,159,057 more chars]
