# Supplementary material for: Recent speciation associated with range expansion and a shift to self-fertilization in North American Arabidopsis
Source: Nat Commun. 2022 Dec 8;13:7564. doi: 10.1038/s41467-022-35368-1 (PMC9732334; doi:10.1038/s41467-022-35368-1)
Supplement: Supplementary file 5 — Source Data [file 41467_2022_35368_MOESM5_ESM.zip › Source Data/SuppFig24-5_areNT1.psmc]

CC
CC	Brief Description of the file format:
CC	  CC  comments
CC	  MM  useful-messages
CC	  RD  round-of-iterations
CC	  LL  \log[P(sequence)]
CC	  QD  Q-before-opt Q-after-opt
CC	  TR  \theta_0 \rho_0
CC	  RS  k t_k \lambda_k \pi_k \sum_{l\not=k}A_{kl} A_{kk}
CC	  DC  begin end best-k t_k+\Delta_k max-prob
CC
MM	Version: 0.6.5-r67
MM	pattern:4+25*2+4+6, n:63, n_free_lambdas:28
MM	n_iterations:25, skip:1, max_t:5, theta/rho:5
MM	is_decoding:0
MM	n_seqs:12, sum_L:965755, sum_n:24947
RD	0
LK	0.000000
QD	0.000000 -> 0.000000
RI	inf
TR	0.026171	0.005234
MT	5.000000
MM	C_pi: 1.000000, n_recomb: 5041.778928
RS	0	0.000000	1.000000	32.279814	0.006402	0.000000
RS	1	0.006440	1.000000	34.131558	0.006770	0.000000
RS	2	0.013294	1.000000	36.074124	0.007155	0.000000
RS	3	0.020590	1.000000	38.109928	0.007559	0.000000
RS	4	0.028356	1.000000	40.241152	0.007982	0.000000
RS	5	0.036622	1.000000	42.469691	0.008424	0.000000
RS	6	0.045421	1.000000	44.797092	0.008885	0.000000
RS	7	0.054785	1.000000	47.224485	0.009367	0.000000
RS	8	0.064753	1.000000	49.752514	0.009868	0.000000
RS	9	0.075363	1.000000	52.381249	0.010389	0.000000
RS	10	0.086656	1.000000	55.110102	0.010931	0.000000
RS	11	0.098677	1.000000	57.937728	0.011492	0.000000
RS	12	0.111471	1.000000	60.861919	0.012072	0.000000
RS	13	0.125090	1.000000	63.879497	0.012670	0.000000
RS	14	0.139585	1.000000	66.986190	0.013286	0.000000
RS	15	0.155014	1.000000	70.176509	0.013919	0.000000
RS	16	0.171437	1.000000	73.443620	0.014567	0.000000
RS	17	0.188917	1.000000	76.779207	0.015229	0.000000
RS	18	0.207523	1.000000	80.173337	0.015902	0.000000
RS	19	0.227327	1.000000	83.614325	0.016584	0.000000
RS	20	0.248406	1.000000	87.088603	0.017273	0.000000
RS	21	0.270843	1.000000	90.580593	0.017966	0.000000
RS	22	0.294725	1.000000	94.072596	0.018659	0.000000
RS	23	0.320144	1.000000	97.544694	0.019347	0.000000
RS	24	0.347201	1.000000	100.974676	0.020028	0.000000
RS	25	0.376000	1.000000	104.337990	0.020695	0.000000
RS	26	0.406654	1.000000	107.607741	0.021343	0.000000
RS	27	0.439282	1.000000	110.754720	0.021967	0.000000
RS	28	0.474011	1.000000	113.747499	0.022561	0.000000
RS	29	0.510976	1.000000	116.552581	0.023117	0.000000
RS	30	0.550322	1.000000	119.134628	0.023629	0.000000
RS	31	0.592202	1.000000	121.456770	0.024090	0.000000
RS	32	0.636779	1.000000	123.481002	0.024492	0.000000
RS	33	0.684227	1.000000	125.168683	0.024826	0.000000
RS	34	0.734730	1.000000	126.481140	0.025087	0.000000
RS	35	0.788485	1.000000	127.380374	0.025265	0.000000
RS	36	0.845702	1.000000	127.829884	0.025354	0.000000
RS	37	0.906604	1.000000	127.795581	0.025347	0.000000
RS	38	0.971428	1.000000	127.246806	0.025238	0.000000
RS	39	1.040426	1.000000	126.157416	0.025022	0.000000
RS	40	1.113868	1.000000	124.506921	0.024695	0.000000
RS	41	1.192040	1.000000	122.281646	0.024254	0.000000
RS	42	1.275245	1.000000	119.475864	0.023697	0.000000
RS	43	1.363809	1.000000	116.092859	0.023026	0.000000
RS	44	1.458076	1.000000	112.145865	0.022243	0.000000
RS	45	1.558414	1.000000	107.658807	0.021353	0.000000
RS	46	1.665214	1.000000	102.666787	0.020363	0.000000
RS	47	1.778891	1.000000	97.216248	0.019282	0.000000
RS	48	1.899889	1.000000	91.364749	0.018122	0.000000
RS	49	2.028679	1.000000	85.180297	0.016895	0.000000
RS	50	2.165763	1.000000	78.740208	0.015618	0.000000
RS	51	2.311675	1.000000	72.129474	0.014306	0.000000
RS	52	2.466983	1.000000	65.438655	0.012979	0.000000
RS	53	2.632293	1.000000	58.761340	0.011655	0.000000
RS	54	2.808249	1.000000	52.191257	0.010352	0.000000
RS	55	2.995536	1.000000	45.819165	0.009088	0.000000
RS	56	3.194884	1.000000	39.729670	0.007880	0.000000
RS	57	3.407070	1.000000	33.998150	0.006743	0.000000
RS	58	3.632920	1.000000	28.687993	0.005690	0.000000
RS	59	3.873315	1.000000	23.848332	0.004730	0.000000
RS	60	4.129191	1.000000	19.512466	0.003870	0.000000
RS	61	4.401545	1.000000	15.697093	0.003113	0.000000
RS	62	4.691438	1.000000	12.402450	0.002460	0.000000
RS	63	5.000000	1.000000	34.414611	0.006826	0.000000
PA	4+25*2+4+6 0.026171098 0.005234220 5.000000000 1.000000000 1.000000000 1.000000000 1.000000000 1.000000000 1.000000000 1.000000000 1.000000000 1.000000000 1.000000000 1.000000000 1.000000000 1.000000000 1.000000000 1.000000000 1.000000000 1.000000000 1.000000000 1.000000000 1.000000000 1.000000000 1.000000000 1.000000000 1.000000000 1.000000000 1.000000000 1.000000000 1.000000000
//
IT	12613
RD	1
LK	-92894.433957
QD	-6521.104270 -> -2006.370528
RI	0.0935198071
TR	0.012433	0.002896
MT	14.109528
MM	C_pi: 2.404042, n_recomb: 6700.747037
RS	0	0.000000	0.594299	91.338703	0.013631	0.000220
RS	1	0.008185	0.594299	97.409747	0.014537	0.001921
RS	2	0.017040	0.594299	103.762612	0.015485	0.005295
RS	3	0.026620	0.594299	110.389715	0.016474	0.010246
RS	4	0.036985	0.423797	163.841974	0.024451	0.016253
RS	5	0.048197	0.423797	172.441633	0.025735	0.022414
RS	6	0.060327	0.410280	186.955765	0.027901	0.027812
RS	7	0.073450	0.410280	195.640486	0.029197	0.031814
RS	8	0.087648	0.443060	189.326433	0.028255	0.034262
RS	9	0.103007	0.443060	197.570122	0.029485	0.035405
RS	10	0.119624	0.504489	180.978430	0.027009	0.035630
RS	11	0.137600	0.504489	188.669487	0.028156	0.035222
RS	12	0.157049	0.587335	168.925225	0.025210	0.034346
RS	13	0.178089	0.587335	176.070178	0.026276	0.033132
RS	14	0.200851	0.688755	156.497287	0.023355	0.031729
RS	15	0.225476	0.688755	163.129247	0.024345	0.030283
RS	16	0.252117	0.805985	145.307089	0.021685	0.028902
RS	17	0.280938	0.805985	151.464838	0.022604	0.027635
RS	18	0.312119	0.937883	135.663809	0.020246	0.026487
RS	19	0.345852	0.937883	141.383402	0.021100	0.025436
RS	20	0.382346	1.086107	127.209490	0.018984	0.024447
RS	21	0.421827	1.086107	132.520846	0.019777	0.023488
RS	22	0.464540	1.253768	119.560973	0.017843	0.022529
RS	23	0.510749	1.253768	124.488823	0.018578	0.021558
RS	24	0.560740	1.442951	112.589085	0.016802	0.020573
RS	25	0.614823	1.442951	117.154779	0.017484	0.019583
RS	26	0.673332	1.653607	106.332225	0.015869	0.018601
RS	27	0.736631	1.653607	110.553844	0.016499	0.017642
RS	28	0.805111	1.883831	100.841991	0.015049	0.016717
RS	29	0.879197	1.883831	104.733120	0.015630	0.015835
RS	30	0.959346	2.130945	96.094096	0.014341	0.015000
RS	31	1.046056	2.130945	99.662406	0.014873	0.014215
RS	32	1.139863	2.392118	91.997525	0.013729	0.013480
RS	33	1.241349	2.392118	95.243844	0.014214	0.012796
RS	34	1.351141	2.665006	88.412561	0.013194	0.012158
RS	35	1.469920	2.665006	91.330729	0.013630	0.011564
RS	36	1.598422	2.948037	85.176924	0.012712	0.011010
RS	37	1.737441	2.948037	87.754505	0.013096	0.010493
RS	38	1.887840	3.240473	82.125335	0.012256	0.010010
RS	39	2.050549	3.240473	84.345116	0.012587	0.009558
RS	40	2.226576	3.542435	79.100435	0.011805	0.009135
RS	41	2.417011	3.542435	80.942649	0.012080	0.008738
RS	42	2.623034	3.855106	75.955797	0.011335	0.008367
RS	43	2.845921	3.855106	77.401188	0.011551	0.008019
RS	44	3.087051	4.181165	72.557301	0.010828	0.007694
RS	45	3.347918	4.181165	73.591194	0.010983	0.007388
RS	46	3.630137	4.525270	68.789534	0.010266	0.007102
RS	47	3.935457	4.525270	69.406770	0.010358	0.006834
RS	48	4.265768	4.894452	64.568519	0.009636	0.006582
RS	49	4.623116	4.894452	64.778586	0.009667	0.006346
RS	50	5.009714	5.299360	59.846848	0.008931	0.006125
RS	51	5.427955	5.299360	59.678953	0.008906	0.005919
RS	52	5.880430	5.756284	54.620548	0.008151	0.005727
RS	53	6.369941	5.756284	54.127724	0.008078	0.005549
RS	54	6.899520	6.616740	46.626387	0.006958	0.005386
RS	55	7.472446	6.616740	46.137068	0.006885	0.005237
RS	56	8.092268	6.616740	45.320858	0.006764	0.005103
RS	57	8.762823	6.616740	44.168938	0.006592	0.004983
RS	58	9.488264	12.571787	23.093602	0.003446	0.004879
RS	59	10.273085	12.571787	23.439918	0.003498	0.004794
RS	60	11.122145	12.571787	23.667548	0.003532	0.004733
RS	61	12.040702	12.571787	23.762805	0.003546	0.004705
RS	62	13.034445	12.571787	23.713120	0.003539	0.004726
RS	63	14.109528	12.571787	270.556349	0.040377	0.040230
PA	4+25*2+4+6 0.012433296 0.002896166 14.109528065 0.594298601 0.423797131 0.410279512 0.443060160 0.504489183 0.587335348 0.688754797 0.805984735 0.937882662 1.086107492 1.253768206 1.442950726 1.653606892 1.883831263 2.130944967 2.392117977 2.665006399 2.948036671 3.240472794 3.542434931 3.855106354 4.181165159 4.525269806 4.894451618 5.299359798 5.756283760 6.616739750 12.571786940
//
IT	7195
RD	2
LK	-85161.507697
QD	-3114.708061 -> -1208.386629
RI	0.0806937355
TR	0.008409	0.003514
MT	16.934427
MM	C_pi: 5.494634, n_recomb: 18470.751976
RS	0	0.000000	1.516738	102.201228	0.005533	0.000059
RS	1	0.008497	1.516738	110.241346	0.005968	0.000529
RS	2	0.017716	1.516738	118.855142	0.006435	0.001547
RS	3	0.027718	1.516738	128.073200	0.006934	0.003192
RS	4	0.038571	0.655659	317.445032	0.017186	0.007719
RS	5	0.050345	0.655659	338.038658	0.018301	0.011878
RS	6	0.063120	0.511145	459.638459	0.024885	0.017370
RS	7	0.076980	0.511145	484.809167	0.026247	0.022987
RS	8	0.092019	0.484711	537.487810	0.029099	0.026687
RS	9	0.108334	0.484711	563.071059	0.030484	0.031998
RS	10	0.126037	0.511833	557.534339	0.030185	0.032534
RS	11	0.145243	0.511833	581.728209	0.031495	0.036638
RS	12	0.166082	0.572036	542.543947	0.029373	0.034721
RS	13	0.188691	0.572036	564.912976	0.030584	0.037718
RS	14	0.213221	0.658177	510.979479	0.027664	0.034526
RS	15	0.239835	0.658177	531.545217	0.028778	0.036697
RS	16	0.268711	0.766788	474.509307	0.025690	0.033065
RS	17	0.300041	0.766788	493.394756	0.026712	0.034646
RS	18	0.334032	0.897056	438.466589	0.023738	0.031059
RS	19	0.370912	0.897056	455.801535	0.024677	0.032303
RS	20	0.410926	1.052092	403.961703	0.021870	0.028948
RS	21	0.454340	1.052092	419.871031	0.022732	0.029975
RS	22	0.501442	1.239527	370.415039	0.020054	0.026813
RS	23	0.552547	1.239527	385.022573	0.020845	0.027579
RS	24	0.607994	1.469540	337.609068	0.018278	0.024525
RS	25	0.668152	1.469540	351.035555	0.019005	0.024953
RS	26	0.733423	1.751705	306.275174	0.016582	0.022017
RS	27	0.804239	1.751705	318.630972	0.017251	0.022128
RS	28	0.881073	2.092545	277.569555	0.015028	0.019412
RS	29	0.964435	2.092545	288.951298	0.015644	0.019307
RS	30	1.054880	2.495048	252.335436	0.013661	0.016905
RS	31	1.153011	2.495048	262.828474	0.014229	0.016691
RS	32	1.259480	2.958951	230.869899	0.012499	0.014643
RS	33	1.374995	2.958951	240.550810	0.013023	0.014395
RS	34	1.500326	3.481998	212.985872	0.011531	0.012686
RS	35	1.636307	3.481998	221.922119	0.012015	0.012443
RS	36	1.783841	4.061140	198.222114	0.010732	0.011025
RS	37	1.943912	4.061140	206.469900	0.011178	0.010800
RS	38	2.117584	4.692884	186.042157	0.010072	0.009620
RS	39	2.306013	4.692884	193.644414	0.010484	0.009417
RS	40	2.510453	5.373263	175.937862	0.009525	0.008432
RS	41	2.732264	5.373263	182.923119	0.009903	0.008256
RS	42	2.972923	6.099439	167.417424	0.009064	0.007433
RS	43	3.234031	6.099439	173.799897	0.009409	0.007289
RS	44	3.517325	6.872418	159.982107	0.008661	0.006597
RS	45	3.824690	6.872418	165.763778	0.008974	0.006483
RS	46	4.158173	7.699181	153.141009	0.008291	0.005894
RS	47	4.519992	7.699181	158.316196	0.008571	0.005807
RS	48	4.912554	8.593975	146.442457	0.007928	0.005298
RS	49	5.338473	8.593975	151.004570	0.008175	0.005236
RS	50	5.800582	9.582395	139.460455	0.007550	0.004790
RS	51	6.301957	9.582395	143.411236	0.007764	0.004754
RS	52	6.845934	10.710522	131.763697	0.007134	0.004355
RS	53	7.436133	10.710522	135.125763	0.007316	0.004342
RS	54	8.076482	12.898020	115.147500	0.006234	0.003784
RS	55	8.771241	12.898020	118.260096	0.006403	0.003805
RS	56	9.525034	12.898020	120.891786	0.006545	0.003814
RS	57	10.342877	12.898020	122.958383	0.006657	0.003809
RS	58	11.230212	35.154440	46.714916	0.002529	0.002048
RS	59	12.192945	35.154440	49.343120	0.002671	0.002140
RS	60	13.237482	35.154440	52.000406	0.002815	0.002229
RS	61	14.370773	35.154440	54.665276	0.002960	0.002312
RS	62	15.600361	35.154440	57.312507	0.003103	0.002389
RS	63	16.934427	35.154440	1572.477798	0.085133	0.046547
PA	4+25*2+4+6 0.008409468 0.003514406 16.934427446 1.516737587 0.655659499 0.511144516 0.484710712 0.511833395 0.572035909 0.658176892 0.766787969 0.897056418 1.052091538 1.239527280 1.469539827 1.751705116 2.092544997 2.495048497 2.958950674 3.481997855 4.061139626 4.692884335 5.373263015 6.099438712 6.872418199 7.699181491 8.593975177 9.582395261 10.710521689 12.898019807 35.154439788
//
IT	4740
RD	3
LK	-82022.561377
QD	-1840.487200 -> -1023.136080
RI	0.0611676078
TR	0.005946	0.004214
MT	18.492831
MM	C_pi: 8.790909, n_recomb: 35129.501874
RS	0	0.000000	4.482720	66.474470	0.001892	0.000019
RS	1	0.008648	4.482720	72.079283	0.002052	0.000172
RS	2	0.018044	4.482720	78.143194	0.002224	0.000506
RS	3	0.028252	4.482720	84.701386	0.002411	0.001048
RS	4	0.039343	1.176565	348.408492	0.009918	0.004179
RS	5	0.051393	1.176565	374.525683	0.010661	0.006433
RS	6	0.064486	0.739345	637.815074	0.018156	0.011714
RS	7	0.078710	0.739345	679.225608	0.019335	0.015612
RS	8	0.094165	0.612573	869.468565	0.024750	0.020861
RS	9	0.110956	0.612573	918.067360	0.026134	0.025349
RS	10	0.129199	0.592251	999.620952	0.028455	0.028233
RS	11	0.149020	0.592251	1048.856795	0.029857	0.032336
RS	12	0.170555	0.623580	1043.108235	0.029693	0.032483
RS	13	0.193953	0.623580	1089.877962	0.031025	0.035895
RS	14	0.219374	0.688048	1030.687913	0.029340	0.034070
RS	15	0.246993	0.688048	1073.972641	0.030572	0.036855
RS	16	0.277000	0.777617	989.280811	0.028161	0.033966
RS	17	0.309603	0.777617	1028.921071	0.029289	0.036241
RS	18	0.345025	0.889528	934.873886	0.026612	0.032889
RS	19	0.383510	0.889528	970.990592	0.027640	0.034776
RS	20	0.425324	1.026101	873.816270	0.024874	0.031255
RS	21	0.470753	1.026101	906.633696	0.025808	0.032858
RS	22	0.520112	1.195458	807.168188	0.022977	0.029249
RS	23	0.573738	1.195458	836.987192	0.023826	0.030591
RS	24	0.632003	1.410342	735.646676	0.020941	0.026903
RS	25	0.695305	1.410342	762.818883	0.021714	0.027945
RS	26	0.764083	1.685294	662.112893	0.018848	0.024248
RS	27	0.838808	1.685294	686.976631	0.019556	0.024965
RS	28	0.919995	2.033647	590.953631	0.016822	0.021415
RS	29	1.008203	2.033647	613.780539	0.017472	0.021846
RS	30	1.104039	2.465810	526.054983	0.014975	0.018612
RS	31	1.208164	2.465810	547.047972	0.015572	0.018839
RS	32	1.321292	2.988309	469.663736	0.013369	0.016027
RS	33	1.444204	2.988309	488.984958	0.013919	0.016130
RS	34	1.577746	3.604206	422.287107	0.012021	0.013766
RS	35	1.722836	3.604206	440.082023	0.012527	0.013804
RS	36	1.880473	4.314089	383.266754	0.010910	0.011852
RS	37	2.051742	4.314089	399.671664	0.011377	0.011857
RS	38	2.237823	5.116234	351.469677	0.010005	0.010255
RS	39	2.439995	5.116234	366.608590	0.010436	0.010242
RS	40	2.659652	6.006014	325.717035	0.009272	0.008929
RS	41	2.898304	6.006014	339.695836	0.009670	0.008911
RS	42	3.157594	6.977459	304.859985	0.008678	0.007833
RS	43	3.439308	6.977459	317.761459	0.009045	0.007818
RS	44	3.745384	8.027228	287.752498	0.008191	0.006927
RS	45	4.077929	8.027228	299.634026	0.008529	0.006920
RS	46	4.439233	9.158418	273.284402	0.007779	0.006175
RS	47	4.831781	9.158418	284.179878	0.008089	0.006179
RS	48	5.258277	10.383425	260.430051	0.007413	0.005546
RS	49	5.721656	10.383425	270.356370	0.007696	0.005563
RS	50	6.225107	11.731493	248.177960	0.007065	0.005014
RS	51	6.772096	11.731493	257.146921	0.007320	0.005047
RS	52	7.366389	13.265115	235.412764	0.006701	0.004555
RS	53	8.012075	13.265115	243.450862	0.006930	0.004603
RS	54	8.713599	16.266342	205.514283	0.005850	0.003878
RS	55	9.475791	16.266342	212.987363	0.006063	0.003947
RS	56	10.303896	16.266342	219.832208	0.006258	0.004008
RS	57	11.203615	16.266342	225.892027	0.006430	0.004056
RS	58	12.181141	60.726207	63.363892	0.001804	0.001534
RS	59	13.243203	60.726207	67.752669	0.001929	0.001613
RS	60	14.397110	60.726207	72.345018	0.002059	0.001691
RS	61	15.650807	60.726207	77.132246	0.002196	0.001766
RS	62	17.012922	60.726207	82.101544	0.002337	0.001838
RS	63	18.492831	60.726207	3743.588540	0.106565	0.049351
PA	4+25*2+4+6 0.005946015 0.004214468 18.492830948 4.482720481 1.176564944 0.739344617 0.612572614 0.592250578 0.623580328 0.688048487 0.777616556 0.889528021 1.026100691 1.195458393 1.410342056 1.685293825 2.033646669 2.465809647 2.988309464 3.604205960 4.314089426 5.116233723 6.006014318 6.977458643 8.027228476 9.158417570 10.383425026 11.731492603 13.265115165 16.266342324 60.726206915
//
IT	7000
RD	4
LK	-80607.495795
QD	-1331.669318 -> -874.701632
RI	0.0462064194
TR	0.004407	0.004744
MT	19.889554
MM	C_pi: 11.300812, n_recomb: 50426.525172
RS	0	0.000000	13.583455	31.707870	0.000629	0.000006
RS	1	0.008773	13.583455	34.467072	0.000684	0.000056
RS	2	0.018315	13.583455	37.464234	0.000743	0.000166
RS	3	0.028695	13.583455	40.719486	0.000808	0.000344
RS	4	0.039985	2.180553	275.027273	0.005454	0.002255
RS	5	0.052266	2.180553	297.410667	0.005898	0.003461
RS	6	0.065624	1.111249	628.752828	0.012469	0.007794
RS	7	0.080154	1.111249	674.666504	0.013379	0.010369
RS	8	0.095959	0.808983	990.376036	0.019640	0.015856
RS	9	0.113150	0.808983	1053.675760	0.020895	0.019302
RS	10	0.131850	0.718511	1257.744443	0.024942	0.023554
RS	11	0.152190	0.718511	1328.324282	0.026342	0.027087
RS	12	0.174314	0.713153	1409.577136	0.027953	0.029019
RS	13	0.198379	0.713153	1480.270471	0.029355	0.032225
RS	14	0.224556	0.753297	1468.687752	0.029125	0.032058
RS	15	0.253029	0.753297	1535.854448	0.030457	0.034855
RS	16	0.284000	0.822851	1468.016285	0.029112	0.033289
RS	17	0.317688	0.822851	1530.147025	0.030344	0.035711
RS	18	0.354331	0.915491	1431.643421	0.028391	0.033328
RS	19	0.394189	0.915491	1488.220349	0.029513	0.035427
RS	20	0.437544	1.031739	1371.220416	0.027192	0.032534
RS	21	0.484702	1.031739	1422.211831	0.028204	0.034356
RS	22	0.535997	1.178747	1290.061539	0.025583	0.031058
RS	23	0.591792	1.178747	1335.794358	0.026490	0.032623
RS	24	0.652483	1.369058	1190.330220	0.023605	0.028972
RS	25	0.718497	1.369058	1231.421953	0.024420	0.030268
RS	26	0.790303	1.618134	1077.789126	0.021373	0.026385
RS	27	0.868408	1.618134	1114.971043	0.022111	0.027393
RS	28	0.953366	1.941631	961.564695	0.019069	0.023488
RS	29	1.045776	1.941631	995.472178	0.019741	0.024220
RS	30	1.146294	2.353570	850.664799	0.016869	0.020528
RS	31	1.255630	2.353570	881.745273	0.017486	0.021031
RS	32	1.374558	2.864886	751.318493	0.014899	0.017727
RS	33	1.503920	2.864886	779.865428	0.015465	0.018065
RS	34	1.644630	3.483093	666.219596	0.013212	0.015229
RS	35	1.797684	3.483093	692.448296	0.013732	0.015459
RS	36	1.964166	4.212789	595.333953	0.011806	0.013089
RS	37	2.145253	4.212789	619.432566	0.012284	0.013250
RS	38	2.342227	5.055393	537.250897	0.010654	0.011297
RS	39	2.556481	5.055393	559.395983	0.011093	0.011413
RS	40	2.789531	6.007990	490.157888	0.009720	0.009814
RS	41	3.043027	6.007990	510.510960	0.010124	0.009901
RS	42	3.318761	7.064249	452.160340	0.008967	0.008593
RS	43	3.618685	7.064249	470.859381	0.009338	0.008662
RS	44	3.944922	8.218144	421.349404	0.008356	0.007588
RS	45	4.299778	8.218144	438.501917	0.008696	0.007648
RS	46	4.685766	9.468196	395.892146	0.007851	0.006757
RS	47	5.105616	9.468196	411.573250	0.008162	0.006813
RS	48	5.562299	10.821459	374.100470	0.007419	0.006063
RS	49	6.059047	10.821459	388.357673	0.007701	0.006122
RS	50	6.599374	12.303774	354.285290	0.007026	0.005476
RS	51	7.187103	12.303774	367.152863	0.007281	0.005541
RS	52	7.826392	13.981241	334.540083	0.006634	0.004964
RS	53	8.521766	13.981241	346.068310	0.006863	0.005035
RS	54	9.278145	17.279716	289.994119	0.005751	0.004178
RS	55	10.100880	17.279716	300.743218	0.005964	0.004263
RS	56	10.995792	17.279716	310.587510	0.006159	0.004339
RS	57	11.969214	17.279716	319.296285	0.006332	0.004400
RS	58	13.028033	86.252447	67.192116	0.001332	0.001218
RS	59	14.179742	86.252447	72.274339	0.001433	0.001285
RS	60	15.432489	86.252447	77.664102	0.001540	0.001354
RS	61	16.795137	86.252447	83.365923	0.001653	0.001422
RS	62	18.277330	86.252447	89.381372	0.001773	0.001489
RS	63	19.889554	86.252447	5673.250229	0.112505	0.052529
PA	4+25*2+4+6 0.004407473 0.004744291 19.889553549 13.583455190 2.180553309 1.111248548 0.808983276 0.718510831 0.713152622 0.753296970 0.822851129 0.915490855 1.031738942 1.178747416 1.369058411 1.618134470 1.941631070 2.353569941 2.864885696 3.483093137 4.212788700 5.055392890 6.007990403 7.064248843 8.218143626 9.468195951 10.821459183 12.303773974 13.981241100 17.279715520 86.252447195
//
IT	5339
RD	5
LK	-79774.070936
QD	-1043.220032 -> -734.286845
RI	0.0353410327
TR	0.003417	0.005149
MT	21.146128
MM	C_pi: 13.128622, n_recomb: 63151.761737
RS	0	0.000000	40.847362	13.276009	0.000210	0.000002
RS	1	0.008878	40.847362	14.451745	0.000229	0.000019
RS	2	0.018545	40.847362	15.731320	0.000249	0.000056
RS	3	0.029069	40.847362	17.123855	0.000271	0.000116
RS	4	0.040528	4.042513	188.077793	0.002978	0.001244
RS	5	0.053005	4.042513	204.123594	0.003232	0.001903
RS	6	0.066589	1.680341	531.452107	0.008415	0.005263
RS	7	0.081379	1.680341	573.363879	0.009079	0.006977
RS	8	0.097482	1.081339	957.694735	0.015165	0.012106
RS	9	0.115015	1.081339	1025.262669	0.016235	0.014713
RS	10	0.134104	0.887128	1333.083714	0.021109	0.019526
RS	11	0.154889	0.887128	1416.438841	0.022429	0.022453
RS	12	0.177518	0.833680	1596.611737	0.025282	0.025529
RS	13	0.202157	0.833680	1685.648458	0.026692	0.028376
RS	14	0.228983	0.845662	1750.076779	0.027712	0.029523
RS	15	0.258191	0.845662	1838.105593	0.029106	0.032144
RS	16	0.289992	0.894608	1821.144327	0.028838	0.031814
RS	17	0.324616	0.894608	1904.477938	0.030157	0.034187
RS	18	0.362314	0.969075	1835.222507	0.029061	0.032861
RS	19	0.403359	0.969075	1911.932001	0.030275	0.034990
RS	20	0.448048	1.067166	1805.824374	0.028595	0.032942
RS	21	0.496705	1.067166	1874.993257	0.029690	0.034833
RS	22	0.549682	1.194657	1736.699902	0.027500	0.032147
RS	23	0.607362	1.194657	1798.214321	0.028474	0.033798
RS	24	0.670163	1.363120	1630.243639	0.025815	0.030519
RS	25	0.738540	1.363120	1684.726713	0.026677	0.031921
RS	26	0.812987	1.587472	1494.277342	0.023662	0.028180
RS	27	0.894044	1.587472	1542.821472	0.024430	0.029322
RS	28	0.982297	1.883473	1342.601606	0.021260	0.025361
RS	29	1.078386	1.883473	1386.337130	0.021952	0.026248
RS	30	1.183005	2.266099	1190.214628	0.018847	0.022352
RS	31	1.296913	2.266099	1230.007766	0.019477	0.023013
RS	32	1.420934	2.748023	1048.785978	0.016607	0.019417
RS	33	1.555966	2.748023	1085.188790	0.017184	0.019900
RS	34	1.702986	3.338973	924.670008	0.014642	0.016742
RS	35	1.863058	3.338973	958.024704	0.015170	0.017096
RS	36	2.037343	4.045846	819.587136	0.012978	0.014412
RS	37	2.227100	4.045846	850.139539	0.013462	0.014678
RS	38	2.433705	4.872195	732.542188	0.011600	0.012442
RS	39	2.658653	4.872195	760.501620	0.012042	0.012645
RS	40	2.903571	5.816680	661.448495	0.010474	0.010803
RS	41	3.170235	5.816680	687.003304	0.010879	0.010960
RS	42	3.460573	6.873289	603.828666	0.009562	0.009450
RS	43	3.776688	6.873289	627.142830	0.009931	0.009575
RS	44	4.120868	8.034462	557.064147	0.008821	0.008334
RS	45	4.495605	8.034462	578.269821	0.009157	0.008437
RS	46	4.903612	9.294900	518.612920	0.008212	0.007410
RS	47	5.347843	9.294900	537.806033	0.008516	0.007498
RS	48	5.831514	10.655945	486.116255	0.007698	0.006638
RS	49	6.358126	10.655945	503.359767	0.007971	0.006718
RS	50	6.931491	12.137291	457.182914	0.007239	0.005981
RS	51	7.555762	12.137291	472.525473	0.007482	0.006058
RS	52	8.235456	13.801495	429.072139	0.006794	0.005402
RS	53	8.975494	13.801495	442.592653	0.007008	0.005477
RS	54	9.781235	17.078772	369.391891	0.005849	0.004504
RS	55	10.658512	17.078772	382.063011	0.006050	0.004590
RS	56	11.613674	17.078772	393.370307	0.006229	0.004662
RS	57	12.653638	17.078772	403.005430	0.006382	0.004715
RS	58	13.785932	110.966614	65.149676	0.001032	0.000976
RS	59	15.018754	110.966614	70.339654	0.001114	0.001033
RS	60	16.361027	110.966614	75.885514	0.001202	0.001091
RS	61	17.822471	110.966614	81.800903	0.001295	0.001150
RS	62	19.413665	110.966614	88.097775	0.001395	0.001210
RS	63	21.146128	110.966614	7130.930446	0.112917	0.055558
PA	4+25*2+4+6 0.003416810 0.005149157 21.146127521 40.847361706 4.042513127 1.680341429 1.081338791 0.887127654 0.833679772 0.845662373 0.894607611 0.969074838 1.067165808 1.194656823 1.363120379 1.587472389 1.883473389 2.266099126 2.748022679 3.338972957 4.045846197 4.872194585 5.816679715 6.873288785 8.034461639 9.294900342 10.655944654 12.137290515 13.801494839 17.078772020 110.966614341
//
IT	5322
RD	6
LK	-79197.863240
QD	-838.384601 -> -613.813332
RI	0.0277052314
TR	0.002741	0.005465
MT	22.319980
MM	C_pi: 14.526488, n_recomb: 73735.177005
RS	0	0.000000	119.110332	5.341462	0.000072	0.000001
RS	1	0.008971	119.110332	5.820345	0.000079	0.000007
RS	2	0.018747	119.110332	6.342132	0.000086	0.000020
RS	3	0.029400	119.110332	6.910661	0.000094	0.000041
RS	4	0.041009	7.340780	122.083673	0.001656	0.000714
RS	5	0.053659	7.340780	132.801497	0.001801	0.001086
RS	6	0.067444	2.506397	422.197214	0.005726	0.003663
RS	7	0.082466	2.506397	457.220968	0.006201	0.004829
RS	8	0.098835	1.435538	861.744957	0.011687	0.009433
RS	9	0.116673	1.435538	926.988782	0.012572	0.011417
RS	10	0.136111	1.094718	1303.119381	0.017673	0.016348
RS	11	0.157293	1.094718	1391.692154	0.018874	0.018753
RS	12	0.180375	0.979308	1656.207319	0.022462	0.022478
RS	13	0.205528	0.979308	1757.133611	0.023830	0.024953
RS	14	0.232938	0.958229	1900.017296	0.025768	0.027015
RS	15	0.262806	0.958229	2004.310956	0.027183	0.029403
RS	16	0.295355	0.985306	2051.281455	0.027820	0.030047
RS	17	0.330823	0.985306	2153.033157	0.029200	0.032293
RS	18	0.369472	1.042285	2131.592013	0.028909	0.031891
RS	19	0.411590	1.042285	2227.086158	0.030204	0.033969
RS	20	0.457485	1.124295	2152.737168	0.029196	0.032740
RS	21	0.507498	1.124295	2239.677988	0.030375	0.034626
RS	22	0.561998	1.235567	2116.480493	0.028704	0.032616
RS	23	0.621387	1.235567	2193.794626	0.029752	0.034289
RS	24	0.686104	1.386587	2023.419435	0.027442	0.031513
RS	25	0.756627	1.386587	2091.289786	0.028362	0.032955
RS	26	0.833477	1.591360	1881.620386	0.025519	0.029525
RS	27	0.917220	1.591360	1941.230247	0.026327	0.030726
RS	28	1.008477	1.865012	1708.242899	0.023167	0.026891
RS	29	1.107921	1.865012	1761.157521	0.023885	0.027854
RS	30	1.216286	2.222317	1523.890498	0.020667	0.023928
RS	31	1.334372	2.222317	1571.479400	0.021312	0.024675
RS	32	1.463052	2.676257	1346.155735	0.018257	0.020940
RS	33	1.603276	2.676257	1389.355527	0.018843	0.021510
RS	34	1.756080	3.237228	1186.012720	0.016085	0.018152
RS	35	1.922593	3.237228	1225.390467	0.016619	0.018585
RS	36	2.104043	3.912985	1047.900907	0.014212	0.015681
RS	37	2.301772	3.912985	1083.812280	0.014699	0.016015
RS	38	2.517240	4.707969	931.985245	0.012640	0.013566
RS	39	2.752037	4.707969	964.688361	0.013083	0.013826
RS	40	3.007898	5.621501	836.400899	0.011343	0.011791
RS	41	3.286714	5.621501	866.104922	0.011746	0.011995
RS	42	3.590542	6.647565	758.377632	0.010285	0.010318
RS	43	3.921627	6.647565	785.255395	0.010650	0.010480
RS	44	4.282415	7.777192	694.759956	0.009422	0.009099
RS	45	4.675569	7.777192	718.946689	0.009750	0.009229
RS	46	5.103995	9.001722	642.390405	0.008712	0.008085
RS	47	5.570854	9.001722	663.980325	0.009005	0.008191
RS	48	6.079597	10.317050	598.289097	0.008114	0.007235
RS	49	6.633980	10.317050	617.338906	0.008372	0.007323
RS	50	7.238098	11.735973	559.377803	0.007586	0.006507
RS	51	7.896412	11.735973	575.932922	0.007811	0.006584
RS	52	8.613785	13.314068	522.074360	0.007080	0.005858
RS	53	9.395515	13.314068	536.236793	0.007272	0.005926
RS	54	10.247375	16.414239	447.296737	0.006066	0.004854
RS	55	11.175657	16.414239	460.650461	0.006247	0.004932
RS	56	12.187217	16.414239	472.002005	0.006401	0.004990
RS	57	13.289526	16.414239	480.966301	0.006523	0.005024
RS	58	14.490725	134.963476	61.344877	0.000832	0.000798
RS	59	15.799686	134.963476	66.411713	0.000901	0.000846
RS	60	17.226076	134.963476	71.853760	0.000974	0.000896
RS	61	18.780430	134.963476	77.690543	0.001054	0.000948
RS	62	20.474228	134.963476	83.940910	0.001138	0.001001
RS	63	22.319980	134.963476	8234.306715	0.111674	0.058118
PA	4+25*2+4+6 0.002740709 0.005464508 22.319980242 119.110332496 7.340779700 2.506397337 1.435538459 1.094718245 0.979307546 0.958228531 0.985305802 1.042284822 1.124294986 1.235567293 1.386587490 1.591360165 1.865011837 2.222316985 2.676256919 3.237228435 3.912985376 4.707969154 5.621500848 6.647564973 7.777191692 9.001722228 10.317049709 11.735972919 13.314068217 16.414238502 134.963475663
//
IT	5353
RD	7
LK	-78774.919259
QD	-683.867960 -> -514.662815
RI	0.0223726974
TR	0.002254	0.005710
MT	23.471536
MM	C_pi: 15.644987, n_recomb: 82581.416482
RS	0	0.000000	332.854093	2.151180	0.000026	0.000000
RS	1	0.009058	332.854093	2.346027	0.000028	0.000003
RS	2	0.018936	332.854093	2.558523	0.000031	0.000008
RS	3	0.029709	332.854093	2.790265	0.000034	0.000016
RS	4	0.041458	12.908667	78.427248	0.000950	0.000428
RS	5	0.054271	12.908667	85.445645	0.001035	0.000647
RS	6	0.068245	3.650377	328.675523	0.003980	0.002636
RS	7	0.083484	3.650377	356.901965	0.004322	0.003452
RS	8	0.100104	1.874969	752.462105	0.009112	0.007529
RS	9	0.118229	1.874969	812.413193	0.009838	0.009062
RS	10	0.137996	1.337881	1225.323241	0.014838	0.013894
RS	11	0.159553	1.337881	1314.079683	0.015913	0.015877
RS	12	0.183063	1.145620	1640.641605	0.019867	0.019931
RS	13	0.208703	1.145620	1748.017174	0.021167	0.022076
RS	14	0.236664	1.086221	1958.702248	0.023718	0.024734
RS	15	0.267159	1.086221	2074.545553	0.025121	0.026890
RS	16	0.300416	1.089755	2184.439712	0.026452	0.028251
RS	17	0.336685	1.089755	2301.118549	0.027865	0.030351
RS	18	0.376239	1.129360	2333.298537	0.028255	0.030690
RS	19	0.419376	1.129360	2445.391901	0.029612	0.032690
RS	20	0.466421	1.196631	2413.151359	0.029221	0.032168
RS	21	0.517726	1.196631	2516.810318	0.030477	0.034024
RS	22	0.573679	1.294140	2421.960491	0.029328	0.032648
RS	23	0.634700	1.294140	2514.811189	0.030453	0.034320
RS	24	0.701248	1.431308	2356.776122	0.028539	0.032064
RS	25	0.773824	1.431308	2438.143259	0.029524	0.033523
RS	26	0.852973	1.621232	2223.990527	0.026931	0.030467
RS	27	0.939292	1.621232	2294.778616	0.027788	0.031699
RS	28	1.033430	1.878249	2042.332533	0.024731	0.028082
RS	29	1.136094	1.878249	2104.324346	0.025482	0.029087
RS	30	1.248058	2.216563	1836.840797	0.022243	0.025234
RS	31	1.370163	2.216563	1891.858349	0.022909	0.026032
RS	32	1.503328	2.648845	1630.718579	0.019747	0.022259
RS	33	1.648555	2.648845	1680.135002	0.020345	0.022881
RS	34	1.806937	3.185393	1439.887816	0.017436	0.019413
RS	35	1.979664	3.185393	1484.574467	0.017977	0.019897
RS	36	2.168037	3.833981	1272.115785	0.015404	0.016848
RS	37	2.373473	3.833981	1312.601901	0.015895	0.017226
RS	38	2.597517	4.599075	1129.330972	0.013675	0.014622
RS	39	2.841854	4.599075	1165.960405	0.014119	0.014920
RS	40	3.108323	5.479895	1010.356122	0.012235	0.012737
RS	41	3.398928	5.479895	1043.372920	0.012634	0.012972
RS	42	3.715856	6.469847	912.458343	0.011049	0.011162
RS	43	4.061490	6.469847	942.042331	0.011407	0.011348
RS	44	4.438432	7.558316	832.164644	0.010077	0.009851
RS	45	4.849517	7.558316	858.442213	0.010395	0.009998
RS	46	5.297837	8.733398	765.840540	0.009274	0.008757
RS	47	5.786765	8.733398	788.886085	0.009553	0.008872
RS	48	6.319979	9.985715	709.977542	0.008597	0.007835
RS	49	6.901492	9.985715	729.819223	0.008838	0.007925
RS	50	7.535677	11.320960	660.861024	0.008003	0.007041
RS	51	8.227305	11.320960	677.518190	0.008204	0.007111
RS	52	8.981580	12.786168	614.087466	0.007436	0.006326
RS	53	9.804177	12.786168	627.670494	0.007601	0.006380
RS	54	10.701283	15.644318	524.888386	0.006356	0.005227
RS	55	11.679647	15.644318	537.741049	0.006512	0.005290
RS	56	12.746631	15.644318	547.794189	0.006633	0.005328
RS	57	13.910260	15.644318	554.595275	0.006716	0.005335
RS	58	15.179289	158.251965	57.358096	0.000695	0.000668
RS	59	16.563265	158.251965	62.229189	0.000754	0.000710
RS	60	18.072599	158.251965	67.480986	0.000817	0.000754
RS	61	19.718646	158.251965	73.136801	0.000886	0.000800
RS	62	21.513791	158.251965	79.220044	0.000959	0.000848
RS	63	23.471536	158.251965	9082.642621	0.109984	0.060145
PA	4+25*2+4+6 0.002253712 0.005709749 23.471536439 332.854093148 12.908667321 3.650377080 1.874968776 1.337880702 1.145619926 1.086221073 1.089754742 1.129359742 1.196631048 1.294140250 1.431308142 1.621231860 1.878248949 2.216562905 2.648844502 3.185393312 3.833981266 4.599074951 5.479894596 6.469847423 7.558315956 8.733398492 9.985715377 11.320959787 12.786168280 15.644318193 158.251965417
//
IT	5111
RD	8
LK	-78453.654894
QD	-564.908010 -> -432.945816
RI	0.0185821718
TR	0.001886	0.005898
MT	24.643036
MM	C_pi: 16.560553, n_recomb: 89936.815488
RS	0	0.000000	886.208913	0.884568	0.000010	0.000000
RS	1	0.009142	886.208913	0.965451	0.000011	0.000001
RS	2	0.019119	886.208913	1.053731	0.000012	0.000003
RS	3	0.030009	886.208913	1.150085	0.000013	0.000006
RS	4	0.041894	21.869828	50.850618	0.000565	0.000268
RS	5	0.054866	21.869828	55.467112	0.000617	0.000401
RS	6	0.069024	5.168162	255.720403	0.002843	0.001960
RS	7	0.084476	5.168162	278.240022	0.003094	0.002548
RS	8	0.101340	2.399750	650.474594	0.007233	0.006154
RS	9	0.119746	2.399750	704.308897	0.007831	0.007362
RS	10	0.139835	1.613011	1131.209005	0.012578	0.011998
RS	11	0.161761	1.613011	1217.281508	0.013535	0.013649
RS	12	0.185691	1.329264	1584.729978	0.017620	0.017835
RS	13	0.211808	1.329264	1694.571156	0.018842	0.019698
RS	14	0.240313	1.226540	1958.202909	0.021773	0.022729
RS	15	0.271424	1.226540	2081.486269	0.023144	0.024674
RS	16	0.305379	1.204794	2246.424253	0.024978	0.026544
RS	17	0.342438	1.204794	2374.469126	0.026402	0.028503
RS	18	0.382885	1.226804	2458.378630	0.027335	0.029413
RS	19	0.427030	1.226804	2584.412639	0.028736	0.031332
RS	20	0.475210	1.280107	2597.173252	0.028878	0.031393
RS	21	0.527795	1.280107	2715.893530	0.030198	0.033212
RS	22	0.585187	1.365506	2656.064841	0.029533	0.032392
RS	23	0.647826	1.365506	2763.683322	0.030729	0.034058
RS	24	0.716191	1.491404	2627.445530	0.029214	0.032291
RS	25	0.790806	1.491404	2722.152199	0.030267	0.033762
RS	26	0.872242	1.670091	2514.498690	0.027959	0.031091
RS	27	0.961123	1.670091	2596.580922	0.028871	0.032345
RS	28	1.058129	1.915163	2335.791763	0.025971	0.028984
RS	29	1.164003	1.915163	2406.971919	0.026763	0.030021
RS	30	1.279557	2.240191	2119.346801	0.023565	0.026297
RS	31	1.405674	2.240191	2181.750718	0.024259	0.027130
RS	32	1.543320	2.657345	1893.162822	0.021050	0.023381
RS	33	1.693550	2.657345	1948.568908	0.021666	0.024040
RS	34	1.857514	3.176500	1677.958950	0.018657	0.020522
RS	35	2.036467	3.176500	1727.574015	0.019209	0.021041
RS	36	2.231779	3.805034	1485.079705	0.016512	0.017900
RS	37	2.444947	3.805034	1529.652301	0.017008	0.018309
RS	38	2.677602	4.546960	1318.607406	0.014661	0.015594
RS	39	2.931527	4.546960	1358.603680	0.015106	0.015919
RS	40	3.208664	5.400893	1178.421355	0.013103	0.013624
RS	41	3.511137	5.400893	1214.141363	0.013500	0.013880
RS	42	3.841262	6.359202	1062.123270	0.011810	0.011965
RS	43	4.201567	6.359202	1093.760515	0.012161	0.012167
RS	44	4.594809	7.409345	966.141981	0.010742	0.010578
RS	45	5.024002	7.409345	993.809187	0.011050	0.010733
RS	46	5.492430	8.536089	886.525203	0.009857	0.009414
RS	47	6.003682	8.536089	910.262893	0.010121	0.009531
RS	48	6.561672	9.724858	819.346130	0.009110	0.008429
RS	49	7.170672	9.724858	839.131928	0.009330	0.008514
RS	50	7.835346	10.974165	760.329383	0.008454	0.007575
RS	51	8.560783	10.974165	776.129069	0.008630	0.007633
RS	52	9.352539	12.321790	704.293986	0.007831	0.006800
RS	53	10.216677	12.321790	716.201001	0.007963	0.006834
RS	54	11.159812	14.918234	601.979483	0.006693	0.005620
RS	55	12.189167	14.918234	613.172682	0.006818	0.005663
RS	56	13.312625	14.918234	620.639083	0.006901	0.005674
RS	57	14.538787	14.918234	623.877289	0.006937	0.005647
RS	58	15.877043	180.657229	53.739812	0.000598	0.000574
RS	59	17.337640	180.657229	58.408567	0.000649	0.000611
RS	60	18.931764	180.657229	63.457412	0.000706	0.000651
RS	61	20.671619	180.657229	68.912175	0.000766	0.000692
RS	62	22.570530	180.657229	74.799358	0.000832	0.000735
RS	63	24.643036	180.657229	9730.370139	0.108191	0.061695
PA	4+25*2+4+6 0.001885800 0.005897985 24.643036007 886.208913130 21.869827745 5.168162441 2.399750324 1.613010567 1.329264185 1.226540097 1.204793739 1.226803984 1.280107275 1.365505955 1.491403712 1.670091025 1.915162777 2.240190789 2.657344946 3.176500072 3.805033789 4.546960266 5.400892628 6.359201614 7.409344670 8.536088797 9.724858066 10.974165135 12.321790260 14.918234236 180.657229243
//
IT	5367
RD	9
LK	-78200.879829
QD	-471.229747 -> -364.345333
RI	0.0157977787
TR	0.001596	0.006040
MT	25.856932
MM	C_pi: 17.313947, n_recomb: 95976.408961
RS	0	0.000000	2245.669795	0.374670	0.000004	0.000000
RS	1	0.009225	2245.669795	0.409243	0.000004	0.000000
RS	2	0.019301	2245.669795	0.447007	0.000005	0.000001
RS	3	0.030306	2245.669795	0.488257	0.000005	0.000003
RS	4	0.042327	35.660138	33.579048	0.000350	0.000174
RS	5	0.055456	35.660138	36.664064	0.000382	0.000259
RS	6	0.069797	7.106213	200.706139	0.002091	0.001501
RS	7	0.085460	7.106213	218.726909	0.002279	0.001938
RS	8	0.102568	3.007050	562.177024	0.005857	0.005141
RS	9	0.121255	3.007050	610.094384	0.006357	0.006112
RS	10	0.141666	1.916520	1036.038151	0.010795	0.010516
RS	11	0.163959	1.916520	1118.004283	0.011649	0.011907
RS	12	0.188309	1.527766	1509.100665	0.015724	0.016105
RS	13	0.214905	1.527766	1618.706419	0.016866	0.017736
RS	14	0.243954	1.377289	1920.582002	0.020011	0.020982
RS	15	0.275684	1.377289	2048.015016	0.021339	0.022744
RS	16	0.310340	1.328660	2257.699113	0.023523	0.024966
RS	17	0.348193	1.328660	2393.859053	0.024942	0.026797
RS	18	0.389538	1.332696	2523.755765	0.026296	0.028140
RS	19	0.434698	1.332696	2660.967385	0.027725	0.029980
RS	20	0.484023	1.372414	2717.167081	0.028311	0.030513
RS	21	0.537898	1.372414	2848.931588	0.029684	0.032297
RS	22	0.596743	1.446760	2826.295753	0.029448	0.031953
RS	23	0.661017	1.446760	2947.474865	0.030710	0.033614
RS	24	0.731219	1.563171	2838.375834	0.029574	0.032288
RS	25	0.807898	1.563171	2945.902999	0.030694	0.033774
RS	26	0.891650	1.733235	2752.370131	0.028678	0.031470
RS	27	0.983129	1.733235	2845.668026	0.029650	0.032750
RS	28	1.083046	1.969909	2585.238741	0.026936	0.029655
RS	29	1.192180	1.969909	2665.704319	0.027775	0.030721
RS	30	1.311382	2.286196	2366.547720	0.024658	0.027155
RS	31	1.441580	2.286196	2436.419706	0.025386	0.028019
RS	32	1.583788	2.693740	2128.076845	0.022173	0.024331
RS	33	1.739115	2.693740	2189.448670	0.022812	0.025020
RS	34	1.908771	3.201892	1894.881475	0.019743	0.021492
RS	35	2.094077	3.201892	1949.279002	0.020310	0.022039
RS	36	2.296477	3.817460	1681.861296	0.017524	0.018843
RS	37	2.517549	3.817460	1730.269778	0.018028	0.019277
RS	38	2.759014	4.543770	1495.448029	0.015581	0.016484
RS	39	3.022754	4.543770	1538.479826	0.016030	0.016829
RS	40	3.310824	5.378533	1336.830297	0.013929	0.014449
RS	41	3.625467	5.378533	1374.859562	0.014325	0.014721
RS	42	3.969136	6.312788	1204.180377	0.012547	0.012724
RS	43	4.344508	6.312788	1237.422647	0.012893	0.012936
RS	44	4.754508	7.331822	1094.027218	0.011399	0.011273
RS	45	5.202329	7.331822	1122.579614	0.011696	0.011433
RS	46	5.691461	8.416951	1002.254435	0.010443	0.010051
RS	47	6.225715	8.416951	1026.111658	0.010691	0.010166
RS	48	6.809254	9.548410	924.630710	0.009634	0.009011
RS	49	7.446622	9.548410	943.697663	0.009833	0.009087
RS	50	8.142787	10.717471	856.409934	0.008923	0.008106
RS	51	8.903173	10.717471	870.566553	0.009071	0.008146
RS	52	9.733702	11.952345	791.692433	0.008249	0.007278
RS	53	10.640847	11.952345	800.978109	0.008346	0.007287
RS	54	11.631675	14.288121	678.054066	0.007065	0.006031
RS	55	12.713905	14.288121	686.470556	0.007152	0.006048
RS	56	13.895969	14.288121	690.136719	0.007191	0.006025
RS	57	15.187077	14.288121	688.529451	0.007174	0.005958
RS	58	16.597288	201.879093	50.666328	0.000528	0.000504
RS	59	18.137589	201.879093	55.154112	0.000575	0.000539
RS	60	19.819981	201.879093	60.019296	0.000625	0.000575
RS	61	21.657570	201.879093	65.289464	0.000680	0.000613
RS	62	23.664675	201.879093	70.993314	0.000740	0.000652
RS	63	25.856932	201.879093	10210.618166	0.106387	0.062862
PA	4+25*2+4+6 0.001595739 0.006039988 25.856931896 2245.669795394 35.660137604 7.106213190 3.007050268 1.916519543 1.527765926 1.377288613 1.328659619 1.332695760 1.372413899 1.446759717 1.563170802 1.733234525 1.969909450 2.286196027 2.693739823 3.201892054 3.817460488 4.543769819 5.378533472 6.312787659 7.331822468 8.416950913 9.548410129 10.717470963 11.952345485 14.288121459 201.879092502
//
IT	4979
RD	10
LK	-77994.304923
QD	-395.367616 -> -305.523955
RI	0.0136639393
TR	0.001359	0.006146
MT	27.113165
MM	C_pi: 17.922560, n_recomb: 100827.849900
RS	0	0.000000	5401.692449	0.164655	0.000002	0.000000
RS	1	0.009307	5401.692449	0.179984	0.000002	0.000000
RS	2	0.019480	5401.692449	0.196741	0.000002	0.000001
RS	3	0.030600	5401.692449	0.215058	0.000002	0.000001
RS	4	0.042754	56.040419	22.656713	0.000225	0.000117
RS	5	0.056040	56.040419	24.760248	0.000246	0.000173
RS	6	0.070563	9.499941	159.508549	0.001582	0.001180
RS	7	0.086437	9.499941	174.057993	0.001726	0.001513
RS	8	0.103788	3.691989	487.881453	0.004839	0.004377
RS	9	0.122754	3.691989	530.460836	0.005261	0.005173
RS	10	0.143485	2.245168	946.087358	0.009383	0.009337
RS	11	0.166146	2.245168	1023.347538	0.010149	0.010525
RS	12	0.190916	1.739426	1424.867436	0.014132	0.014662
RS	13	0.217991	1.739426	1532.448189	0.015199	0.016101
RS	14	0.247586	1.537426	1859.624450	0.018444	0.019455
RS	15	0.279935	1.537426	1988.638934	0.019723	0.021059
RS	16	0.315295	1.460477	2232.616533	0.022143	0.023519
RS	17	0.353946	1.460477	2374.048468	0.023546	0.025234
RS	18	0.396194	1.446039	2542.714076	0.025218	0.026902
RS	19	0.442373	1.446039	2688.425538	0.026664	0.028671
RS	20	0.492851	1.472249	2784.195191	0.027613	0.029584
RS	21	0.548027	1.472249	2926.815275	0.029028	0.031336
RS	22	0.608338	1.536126	2940.828256	0.029167	0.031395
RS	23	0.674261	1.536126	3074.043140	0.030488	0.033055
RS	24	0.746321	1.644196	2994.633590	0.029700	0.032122
RS	25	0.825086	1.644196	3114.121883	0.030886	0.033625
RS	26	0.911182	1.807429	2939.798449	0.029157	0.031666
RS	27	1.005291	1.807429	3043.969368	0.030190	0.032974
RS	28	1.108159	2.038255	2790.566125	0.027677	0.030143
RS	29	1.220600	2.038255	2880.273567	0.028566	0.031241
RS	30	1.343506	2.349185	2576.763905	0.025556	0.027845
RS	31	1.477851	2.349185	2654.165506	0.026324	0.028742
RS	32	1.624698	2.751382	2332.890084	0.023137	0.025136
RS	33	1.785213	2.751382	2400.273416	0.023806	0.025856
RS	34	1.960667	3.253664	2087.720371	0.020706	0.022343
RS	35	2.152449	3.253664	2146.879229	0.021293	0.022917
RS	36	2.362081	3.862213	1859.502659	0.018442	0.019690
RS	37	2.591222	3.862213	1911.650099	0.018960	0.020148
RS	38	2.841690	4.579562	1657.065007	0.016435	0.017300
RS	39	3.115468	4.579562	1702.967719	0.016890	0.017663
RS	40	3.414726	5.402361	1483.060206	0.014709	0.015218
RS	41	3.741835	5.402361	1523.176805	0.015107	0.015504
RS	42	4.099388	6.320120	1336.407535	0.013254	0.013441
RS	43	4.490218	6.320120	1370.981312	0.013597	0.013661
RS	44	4.917422	7.315819	1213.896650	0.012039	0.011938
RS	45	5.384384	7.315819	1243.007316	0.012328	0.012101
RS	46	5.894807	8.367193	1111.390855	0.011023	0.010667
RS	47	6.452733	8.367193	1134.975921	0.011257	0.010778
RS	48	7.062584	9.449272	1024.464219	0.010161	0.009582
RS	49	7.729194	9.449272	1042.333194	0.010338	0.009646
RS	50	8.457843	10.546075	947.991346	0.009402	0.008633
RS	51	9.254307	10.546075	959.902099	0.009520	0.008653
RS	52	10.124896	11.676088	875.426684	0.008682	0.007759
RS	53	11.076509	11.676088	881.315930	0.008741	0.007739
RS	54	12.116688	13.759997	752.576550	0.007464	0.006458
RS	55	13.253674	13.759997	757.164609	0.007509	0.006444
RS	56	14.496477	13.759997	755.918399	0.007497	0.006382
RS	57	15.854946	13.759997	748.327275	0.007422	0.006268
RS	58	17.339845	221.432306	48.179918	0.000478	0.000454
RS	59	18.962941	221.432306	52.519879	0.000521	0.000485
RS	60	20.737096	221.432306	57.234598	0.000568	0.000519
RS	61	22.676368	221.432306	62.352978	0.000618	0.000555
RS	62	24.796125	221.432306	67.905375	0.000673	0.000592
RS	63	27.113165	221.432306	10545.316659	0.104587	0.063746
PA	4+25*2+4+6 0.001358889 0.006146070 27.113164672 5401.692448716 56.040418612 9.499940591 3.691988603 2.245168312 1.739425941 1.537426049 1.460477239 1.446039451 1.472249283 1.536126010 1.644196364 1.807429273 2.038254811 2.349184502 2.751381934 3.253663675 3.862212736 4.579561600 5.402360674 6.320120437 7.315819137 8.367193361 9.449272307 10.546075403 11.676087927 13.759996638 221.432305522
//
IT	5151
RD	11
LK	-77819.308262
QD	-332.166582 -> -254.287191
RI	0.0119462628
TR	0.001161	0.006226
MT	28.389473
MM	C_pi: 18.384172, n_recomb: 104561.378892
RS	0	0.000000	12534.969343	0.074060	0.000001	0.000000
RS	1	0.009386	12534.969343	0.081014	0.000001	0.000000
RS	2	0.019654	12534.969343	0.088621	0.000001	0.000000
RS	3	0.030885	12534.969343	0.096942	0.000001	0.000001
RS	4	0.043170	85.066851	15.625107	0.000149	0.000081
RS	5	0.056609	85.066851	17.089661	0.000163	0.000119
RS	6	0.071309	12.372280	128.442398	0.001228	0.000950
RS	7	0.087388	12.372280	140.314802	0.001342	0.001210
RS	8	0.104977	4.448394	425.687156	0.004071	0.003788
RS	9	0.124217	4.448394	463.569160	0.004433	0.004452
RS	10	0.145263	2.596056	863.067399	0.008254	0.008381
RS	11	0.168285	2.596056	935.424657	0.008946	0.009409
RS	12	0.193467	1.963091	1337.303265	0.012790	0.013441
RS	13	0.221013	1.963091	1441.626722	0.013787	0.014721
RS	14	0.251144	1.706397	1783.175499	0.017054	0.018108
RS	15	0.284104	1.706397	1911.714359	0.018283	0.019577
RS	16	0.320157	1.599814	2180.267427	0.020852	0.022187
RS	17	0.359595	1.599814	2324.462386	0.022231	0.023801
RS	18	0.402734	1.566266	2524.389954	0.024143	0.025709
RS	19	0.449923	1.566266	2676.030519	0.025593	0.027414
RS	20	0.501541	1.578755	2806.461848	0.026840	0.028632
RS	21	0.558003	1.578755	2957.641503	0.028286	0.030355
RS	22	0.619766	1.632339	3006.222631	0.028751	0.030758
RS	23	0.687326	1.632339	3149.687574	0.030123	0.032418
RS	24	0.761227	1.732672	3100.767687	0.029655	0.031834
RS	25	0.842066	1.732672	3231.031930	0.030901	0.033359
RS	26	0.930491	1.890182	3079.273418	0.029449	0.031719
RS	27	1.027217	1.890182	3193.670593	0.030544	0.033059
RS	28	1.133022	2.116839	2952.490157	0.028237	0.030484
RS	29	1.248758	2.116839	3051.169759	0.029181	0.031620
RS	30	1.375358	2.424741	2749.390269	0.026295	0.028398
RS	31	1.513840	2.424741	2834.252226	0.027106	0.029332
RS	32	1.665322	2.824616	2506.156925	0.023968	0.025822
RS	33	1.831021	2.824616	2579.551171	0.024670	0.026576
RS	34	2.012274	3.324775	2254.581684	0.021562	0.023094
RS	35	2.210540	3.324775	2318.497450	0.022174	0.023697
RS	36	2.427416	3.930744	2015.955104	0.019280	0.020458
RS	37	2.664649	3.930744	2071.803618	0.019814	0.020939
RS	38	2.924150	4.644236	1801.429125	0.017228	0.018053
RS	39	3.208008	4.644236	1850.124977	0.017694	0.018435
RS	40	3.518510	5.460754	1615.198051	0.015447	0.015939
RS	41	3.858157	5.460754	1657.286016	0.015850	0.016239
RS	42	4.229685	6.368179	1457.053136	0.013935	0.014123
RS	43	4.636085	6.368179	1492.805831	0.014277	0.014351
RS	44	5.080632	7.347076	1324.180269	0.012664	0.012579
RS	45	5.566906	7.347076	1353.656755	0.012946	0.012743
RS	46	6.098823	8.371574	1212.542591	0.011596	0.011267
RS	47	6.680668	8.371574	1235.612180	0.011817	0.011373
RS	48	7.317127	9.411460	1117.630881	0.010689	0.010144
RS	49	8.013327	9.411460	1133.985084	0.010845	0.010195
RS	50	8.774875	10.443549	1034.030123	0.009889	0.009157
RS	51	9.607904	10.443549	1043.266356	0.009978	0.009155
RS	52	10.519125	11.476573	954.630214	0.009130	0.008243
RS	53	11.515876	11.476573	956.524892	0.009148	0.008192
RS	54	12.606186	13.319118	824.876084	0.007889	0.006903
RS	55	13.798837	13.319118	824.675435	0.007887	0.006852
RS	56	15.103434	13.319118	817.534489	0.007819	0.006745
RS	57	16.530486	13.319118	802.994247	0.007680	0.006578
RS	58	18.091486	238.569087	46.280209	0.000443	0.000417
RS	59	19.799008	238.569087	50.510374	0.000483	0.000447
RS	60	21.666804	238.569087	55.113815	0.000527	0.000479
RS	61	23.709919	238.569087	60.120501	0.000575	0.000513
RS	62	25.944808	238.569087	65.562117	0.000627	0.000549
RS	63	28.389473	238.569087	10746.618481	0.102778	0.064430
PA	4+25*2+4+6 0.001160950 0.006226312 28.389472548 12534.969342669 85.066850625 12.372279759 4.448393543 2.596056154 1.963090614 1.706397233 1.599814218 1.566265780 1.578754622 1.632338980 1.732672335 1.890182332 2.116839049 2.424740539 2.824615605 3.324775199 3.930744087 4.644236395 5.460754492 6.368179405 7.347075688 8.371574149 9.411459934 10.443549031 11.476573247 13.319118145 238.569086980
//
IT	6524
RD	12
LK	-77666.812934
QD	-278.303646 -> -209.520628
RI	0.0104958119
TR	0.000994	0.006290
MT	29.647325
MM	C_pi: 18.686334, n_recomb: 107205.840464
RS	0	0.000000	30013.463124	0.031920	0.000000	0.000000
RS	1	0.009461	30013.463124	0.034941	0.000000	0.000000
RS	2	0.019818	30013.463124	0.038249	0.000000	0.000000
RS	3	0.031155	30013.463124	0.041869	0.000000	0.000000
RS	4	0.043564	125.109726	10.994434	0.000103	0.000058
RS	5	0.057147	125.109726	12.033833	0.000112	0.000084
RS	6	0.072015	15.728889	104.719816	0.000977	0.000780
RS	7	0.088290	15.728889	114.509783	0.001068	0.000988
RS	8	0.106105	5.267672	373.386712	0.003483	0.003326
RS	9	0.125606	5.267672	407.159047	0.003798	0.003890
RS	10	0.146951	2.965993	786.891106	0.007340	0.007597
RS	11	0.170316	2.965993	854.331197	0.007969	0.008495
RS	12	0.195892	2.197553	1248.870542	0.011649	0.012395
RS	13	0.223887	2.197553	1349.039583	0.012584	0.013543
RS	14	0.254532	1.883686	1695.772788	0.015818	0.016910
RS	15	0.288075	1.883686	1822.125326	0.016997	0.018261
RS	16	0.324793	1.746269	2106.499186	0.019649	0.020958
RS	17	0.364984	1.746269	2251.195784	0.020999	0.022480
RS	18	0.408978	1.692860	2475.043229	0.023087	0.024565
RS	19	0.457135	1.692860	2630.127171	0.024533	0.026209
RS	20	0.509848	1.691156	2789.867184	0.026023	0.027673
RS	21	0.567548	1.691156	2947.219758	0.027491	0.029368
RS	22	0.630708	1.734270	3027.387155	0.028239	0.030064
RS	23	0.699843	1.734270	3179.080452	0.029654	0.031725
RS	24	0.775520	1.827016	3160.289407	0.029479	0.031454
RS	25	0.858356	1.827016	3299.825946	0.030780	0.033001
RS	26	0.949030	1.979325	3172.791815	0.029595	0.031658
RS	27	1.048283	1.979325	3296.439826	0.030749	0.033034
RS	28	1.156927	2.202763	3071.610750	0.028652	0.030706
RS	29	1.275851	2.202763	3178.710837	0.029651	0.031881
RS	30	1.406026	2.509056	2883.935469	0.026901	0.028838
RS	31	1.548517	2.509056	2975.980612	0.027760	0.029812
RS	32	1.704490	2.908526	2646.655963	0.024688	0.026407
RS	33	1.875220	2.908526	2725.928156	0.025427	0.027197
RS	34	2.062104	3.408987	2393.845198	0.022329	0.023760
RS	35	2.266670	3.408987	2462.444158	0.022969	0.024395
RS	36	2.490591	4.015319	2149.419558	0.020049	0.021157
RS	37	2.735697	4.015319	2208.910798	0.020604	0.021665
RS	38	3.003995	4.728384	1926.722642	0.017972	0.018752
RS	39	3.297677	4.728384	1978.149809	0.018452	0.019155
RS	40	3.619145	5.542509	1731.494145	0.016151	0.016619
RS	41	3.971029	5.542509	1775.481782	0.016561	0.016934
RS	42	4.356206	6.443903	1564.478962	0.014593	0.014775
RS	43	4.777827	6.443903	1601.326234	0.014937	0.015012
RS	44	5.239338	7.410690	1423.367594	0.013277	0.013198
RS	45	5.744515	7.410690	1453.108268	0.013554	0.013366
RS	46	6.297490	8.413405	1304.333077	0.012167	0.011854
RS	47	6.902783	8.413405	1326.757703	0.012376	0.011956
RS	48	7.565346	9.416666	1202.881909	0.011220	0.010699
RS	49	8.290596	9.416666	1217.543182	0.011357	0.010737
RS	50	9.084466	10.390196	1113.403473	0.010386	0.009681
RS	51	9.953447	10.390196	1119.700750	0.010444	0.009656
RS	52	10.904645	11.333091	1028.311841	0.009592	0.008733
RS	53	11.945841	11.333091	1025.799102	0.009569	0.008647
RS	54	13.085549	12.944606	894.063044	0.008340	0.007367
RS	55	14.333089	12.944606	888.243501	0.008285	0.007273
RS	56	15.698664	12.944606	874.396646	0.008156	0.007116
RS	57	17.193442	12.944606	852.156588	0.007949	0.006891
RS	58	18.829647	252.361479	44.957247	0.000419	0.000391
RS	59	20.620661	252.361479	49.117725	0.000458	0.000420
RS	60	22.581130	252.361479	53.651734	0.000500	0.000451
RS	61	24.727087	252.361479	58.590160	0.000547	0.000484
RS	62	27.076081	252.361479	63.965796	0.000597	0.000519
RS	63	29.647325	252.361479	10820.647994	0.100933	0.064979
PA	4+25*2+4+6 0.000994462 0.006289659 29.647324724 30013.463124283 125.109725850 15.728889065 5.267672245 2.965992720 2.197552951 1.883686134 1.746269379 1.692859726 1.691155761 1.734269877 1.827015578 1.979325414 2.202763162 2.509055734 2.908526334 3.408987220 4.015319247 4.728384103 5.542508847 6.443902715 7.410689675 8.413405035 9.416665706 10.390195925 11.333090908 12.944606227 252.361478923
//
IT	9623
RD	13
LK	-77531.942181
QD	-231.868859 -> -171.004331
RI	0.0092351791
TR	0.000856	0.006342
MT	30.849898
MM	C_pi: 18.828709, n_recomb: 108824.934846
RS	0	0.000000	66799.015553	0.014652	0.000000	0.000000
RS	1	0.009530	66799.015553	0.016048	0.000000	0.000000
RS	2	0.019969	66799.015553	0.017579	0.000000	0.000000
RS	3	0.031402	66799.015553	0.019255	0.000000	0.000000
RS	4	0.043925	178.463367	7.893881	0.000073	0.000042
RS	5	0.057642	178.463367	8.645889	0.000079	0.000061
RS	6	0.072666	19.539028	86.459077	0.000794	0.000653
RS	7	0.089121	19.539028	94.620539	0.000869	0.000824
RS	8	0.107145	6.135463	329.383956	0.003027	0.002962
RS	9	0.126886	6.135463	359.584733	0.003304	0.003449
RS	10	0.148509	3.349843	717.612143	0.006594	0.006951
RS	11	0.172193	3.349843	780.263994	0.007170	0.007745
RS	12	0.198134	2.440681	1161.765696	0.010676	0.011499
RS	13	0.226547	2.440681	1257.180213	0.011552	0.012535
RS	14	0.257668	2.068175	1601.602319	0.014717	0.015845
RS	15	0.291755	2.068175	1724.408350	0.015846	0.017092
RS	16	0.329090	1.899059	2016.895439	0.018533	0.019827
RS	17	0.369984	1.899059	2160.133996	0.019850	0.021265
RS	18	0.414774	1.825060	2400.961309	0.022063	0.023474
RS	19	0.463834	1.825060	2557.184716	0.023498	0.025060
RS	20	0.517569	1.808569	2740.685368	0.025184	0.026720
RS	21	0.576425	1.808569	2901.852305	0.026665	0.028386
RS	22	0.640890	1.840812	3009.970029	0.027659	0.029333
RS	23	0.711500	1.840812	3167.751192	0.029109	0.030993
RS	24	0.788838	1.925811	3177.760236	0.029201	0.031002
RS	25	0.873547	1.925811	3324.841730	0.030552	0.032570
RS	26	0.966329	2.073038	3223.589603	0.029622	0.031503
RS	27	1.067953	2.073038	3355.245189	0.030832	0.032914
RS	28	1.179262	2.293683	3149.847793	0.028944	0.030825
RS	29	1.301180	2.293683	3264.560772	0.029998	0.032042
RS	30	1.434717	2.599120	2981.205282	0.027395	0.029178
RS	31	1.580980	2.599120	3079.947271	0.028302	0.030194
RS	32	1.741182	2.999282	2754.363722	0.025310	0.026902
RS	33	1.916652	2.999282	2839.230242	0.026090	0.027732
RS	34	2.108845	3.501481	2504.939733	0.023018	0.024350
RS	35	2.319355	3.501481	2578.052766	0.023690	0.025019
RS	36	2.549927	4.109963	2259.006756	0.020758	0.021793
RS	37	2.802473	4.109963	2322.033111	0.021337	0.022329
RS	38	3.079087	4.824737	2031.892661	0.018671	0.019402
RS	39	3.382063	4.824737	2085.977448	0.019168	0.019828
RS	40	3.713914	5.638936	1830.840126	0.016824	0.017262
RS	41	4.077392	5.638936	1876.674516	0.017245	0.017593
RS	42	4.475510	6.537112	1657.582747	0.015232	0.015398
RS	43	4.911569	6.537112	1695.485993	0.015580	0.015646
RS	44	5.389187	7.494970	1510.398505	0.013879	0.013798
RS	45	5.912323	7.494970	1540.373345	0.014155	0.013969
RS	46	6.485315	8.479545	1385.759783	0.012734	0.012428
RS	47	7.112916	8.479545	1407.508875	0.012934	0.012526
RS	48	7.800328	9.450449	1279.278168	0.011755	0.011248
RS	49	8.553253	9.450449	1292.198014	0.011874	0.011273
RS	50	9.377934	10.370506	1185.242783	0.010891	0.010204
RS	51	10.281209	10.370506	1188.500912	0.010921	0.010156
RS	52	11.270570	11.229473	1095.681212	0.010068	0.009228
RS	53	12.354219	11.229473	1088.548036	0.010003	0.009106
RS	54	13.541143	12.620806	959.323728	0.008815	0.007848
RS	55	14.841185	12.620806	947.237039	0.008704	0.007707
RS	56	16.265124	12.620806	926.093675	0.008510	0.007494
RS	57	17.824770	12.620806	895.660742	0.008230	0.007207
RS	58	19.533054	262.134648	44.188811	0.000406	0.000375
RS	59	21.404143	262.134648	48.319950	0.000444	0.000403
RS	60	23.453552	262.134648	52.826912	0.000485	0.000434
RS	61	25.698276	262.134648	57.741401	0.000531	0.000466
RS	62	28.156928	262.134648	63.097175	0.000580	0.000501
RS	63	30.849898	262.134648	10778.955408	0.099049	0.065433
PA	4+25*2+4+6 0.000856038 0.006342000 30.849898178 66799.015553132 178.463366775 19.539028148 6.135463370 3.349842784 2.440680887 2.068174519 1.899059165 1.825059703 1.808568864 1.840812445 1.925810579 2.073037840 2.293683315 2.599120358 2.999282213 3.501481197 4.109963438 4.824736829 5.638936093 6.537112066 7.494970443 8.479544971 9.450448969 10.370505776 11.229472516 12.620806206 262.134648163
//
IT	10342
RD	14
LK	-77412.963551
QD	-191.960393 -> -138.889107
RI	0.0081444053
TR	0.000743	0.006384
MT	31.990063
MM	C_pi: 18.846264, n_recomb: 109600.968251
RS	0	0.000000	115205.266280	0.008609	0.000000	0.000000
RS	1	0.009593	115205.266280	0.009435	0.000000	0.000000
RS	2	0.020107	115205.266280	0.010340	0.000000	0.000000
RS	3	0.031629	115205.266280	0.011333	0.000000	0.000000
RS	4	0.044256	246.686916	5.800365	0.000053	0.000032
RS	5	0.058095	246.686916	6.356727	0.000058	0.000046
RS	6	0.073261	23.711843	72.452684	0.000661	0.000559
RS	7	0.089883	23.711843	79.349328	0.000724	0.000702
RS	8	0.108099	7.025701	292.984959	0.002673	0.002680
RS	9	0.128062	7.025701	320.158307	0.002921	0.003106
RS	10	0.149940	3.738455	656.310485	0.005988	0.006429
RS	11	0.173918	3.738455	714.511005	0.006519	0.007138
RS	12	0.200195	2.688249	1079.448660	0.009849	0.010743
RS	13	0.228994	2.688249	1169.909442	0.010674	0.011683
RS	14	0.260555	2.257537	1506.404997	0.013744	0.014911
RS	15	0.295144	2.257537	1624.812502	0.014825	0.016066
RS	16	0.333051	2.056677	1919.024525	0.017509	0.018802
RS	17	0.374594	2.056677	2059.362026	0.018790	0.020160
RS	18	0.420123	1.961735	2310.897820	0.021085	0.022451
RS	19	0.470019	1.961735	2466.397306	0.022503	0.023979
RS	20	0.524702	1.930009	2668.177568	0.024344	0.025793
RS	21	0.584631	1.930009	2831.108835	0.025831	0.027427
RS	22	0.650310	1.951008	2963.048056	0.027035	0.028586
RS	23	0.722288	1.951008	3124.931853	0.028512	0.030241
RS	24	0.801172	2.028047	3161.450637	0.028845	0.030499
RS	25	0.887624	2.028047	3314.368337	0.030240	0.032084
RS	26	0.982369	2.170191	3238.691411	0.029550	0.031273
RS	27	1.086202	2.170191	3377.038655	0.030812	0.032716
RS	28	1.199997	2.388285	3192.790463	0.029131	0.030857
RS	29	1.324709	2.388285	3314.198299	0.030239	0.032113
RS	30	1.461384	2.693374	3045.390393	0.027786	0.029428
RS	31	1.611171	2.693374	3150.236908	0.028743	0.030484
RS	32	1.775327	3.095016	2832.270660	0.025842	0.027312
RS	33	1.955232	3.095016	2922.369152	0.026664	0.028181
RS	34	2.152394	3.600029	2589.914599	0.023630	0.024864
RS	35	2.368471	3.600029	2667.327833	0.024337	0.025568
RS	36	2.605277	4.212055	2346.067411	0.021406	0.022365
RS	37	2.864800	4.212055	2412.508846	0.022012	0.022930
RS	38	3.149220	4.930247	2117.801419	0.019323	0.019998
RS	39	3.460924	4.930247	2174.485308	0.019840	0.020447
RS	40	3.802531	5.746579	1913.758720	0.017461	0.017861
RS	41	4.176909	5.746579	1961.425862	0.017896	0.018210
RS	42	4.587202	6.643981	1736.658830	0.015845	0.015988
RS	43	5.036856	6.643981	1775.639836	0.016201	0.016247
RS	44	5.529645	7.595804	1585.415710	0.014465	0.014371
RS	45	6.069709	7.595804	1615.676471	0.014741	0.014547
RS	46	6.661582	8.565713	1456.865882	0.013292	0.012983
RS	47	7.310235	8.565713	1478.014270	0.013485	0.013077
RS	48	8.021115	9.508477	1346.805278	0.012288	0.011783
RS	49	8.800191	9.508477	1358.068297	0.012391	0.011796
RS	50	9.654005	10.380359	1249.494052	0.011400	0.010720
RS	51	10.589728	10.380359	1249.780452	0.011403	0.010648
RS	52	11.615216	11.162127	1156.668580	0.010553	0.009721
RS	53	12.739082	11.162127	1144.909490	0.010446	0.009562
RS	54	13.970762	12.346366	1020.394900	0.009310	0.008341
RS	55	15.320601	12.346366	1001.618484	0.009139	0.008147
RS	56	16.799932	12.346366	972.839345	0.008876	0.007875
RS	57	18.421178	12.346366	933.991558	0.008522	0.007522
RS	58	20.197954	268.060859	43.922013	0.000401	0.000366
RS	59	22.145180	268.060859	48.061956	0.000439	0.000395
RS	60	24.279208	268.060859	52.582175	0.000480	0.000425
RS	61	26.617957	268.060859	57.515155	0.000525	0.000458
RS	62	29.181068	268.060859	62.895523	0.000574	0.000493
RS	63	31.990063	268.060859	10649.567911	0.097167	0.065813
PA	4+25*2+4+6 0.000743408 0.006383993 31.990062784 115205.266279955 246.686915628 23.711843269 7.025700805 3.738454885 2.688249039 2.257536590 2.056676782 1.961735302 1.930009299 1.951007851 2.028047226 2.170190977 2.388285426 2.693374090 3.095016310 3.600029396 4.212055408 4.930247004 5.746578996 6.643981192 7.595803905 8.565713061 9.508476919 10.380359391 11.162127337 12.346365693 268.060858616
//
IT	15237
RD	15
LK	-77309.846904
QD	-158.203339 -> -112.989852
RI	0.0072323302
TR	0.000653	0.006412
MT	33.094549
MM	C_pi: 18.800955, n_recomb: 109812.226390
RS	0	0.000000	257634.593497	0.003880	0.000000	0.000000
RS	1	0.009652	257634.593497	0.004255	0.000000	0.000000
RS	2	0.020236	257634.593497	0.004666	0.000000	0.000000
RS	3	0.031841	257634.593497	0.005116	0.000000	0.000000
RS	4	0.044567	330.480899	4.373564	0.000040	0.000025
RS	5	0.058520	330.480899	4.795718	0.000044	0.000036
RS	6	0.073821	28.065067	61.906079	0.000564	0.000491
RS	7	0.090598	28.065067	67.842612	0.000618	0.000613
RS	8	0.108995	7.898317	263.925313	0.002403	0.002468
RS	9	0.129167	7.898317	288.645446	0.002629	0.002847
RS	10	0.151287	4.117669	604.519536	0.005505	0.006023
RS	11	0.175541	4.117669	658.841861	0.006000	0.006662
RS	12	0.202137	2.933497	1005.871384	0.009160	0.010127
RS	13	0.231299	2.933497	1091.632620	0.009941	0.010983
RS	14	0.263276	2.447937	1416.607867	0.012900	0.014116
RS	15	0.298340	2.447937	1530.373675	0.013936	0.015186
RS	16	0.336788	2.216701	1821.482689	0.016587	0.017895
RS	17	0.378947	2.216701	1958.151661	0.017832	0.019178
RS	18	0.425176	2.101224	2215.139560	0.020172	0.021516
RS	19	0.475866	2.101224	2368.707006	0.021571	0.022986
RS	20	0.531450	2.054277	2583.682685	0.023528	0.024916
RS	21	0.592398	2.054277	2746.889632	0.025014	0.026515
RS	22	0.659229	2.063943	2898.318673	0.026393	0.027851
RS	23	0.732510	2.063943	3062.741157	0.027891	0.029494
RS	24	0.812865	2.133008	3122.689538	0.028437	0.029972
RS	25	0.900975	2.133008	3280.004658	0.029869	0.031567
RS	26	0.997590	2.270211	3228.429719	0.029400	0.030989
RS	27	1.103531	2.270211	3372.295232	0.030710	0.032458
RS	28	1.219697	2.486108	3209.375235	0.029226	0.030815
RS	29	1.347075	2.486108	3336.618962	0.030385	0.032107
RS	30	1.486748	2.791458	3083.891983	0.028083	0.029596
RS	31	1.639903	2.791458	3194.270028	0.029088	0.030691
RS	32	1.807840	3.195494	2886.307324	0.026284	0.027640
RS	33	1.991986	3.195494	2981.285916	0.027149	0.028546
RS	34	2.193907	3.704585	2653.411522	0.024163	0.025300
RS	35	2.415317	3.704585	2734.929209	0.024906	0.026038
RS	36	2.658097	4.321798	2414.202955	0.021985	0.022867
RS	37	2.924311	4.321798	2483.970634	0.022620	0.023460
RS	38	3.216221	5.045463	2187.237800	0.019918	0.020533
RS	39	3.536306	5.045463	2246.507186	0.020458	0.021005
RS	40	3.887285	5.866466	1982.414356	0.018053	0.018407
RS	41	4.272142	5.866466	2031.958227	0.018504	0.018773
RS	42	4.694145	6.766142	1803.406939	0.016423	0.016532
RS	43	5.156881	6.766142	1843.557786	0.016788	0.016802
RS	44	5.664280	7.715609	1649.762701	0.015023	0.014906
RS	45	6.220654	7.715609	1680.445052	0.015303	0.015087
RS	46	6.830729	8.675214	1518.735794	0.013830	0.013505
RS	47	7.499690	8.675214	1539.457998	0.014019	0.013598
RS	48	8.233219	9.595099	1406.345975	0.012807	0.012293
RS	49	9.037549	9.595099	1416.157596	0.012896	0.012294
RS	50	9.919514	10.425185	1306.893470	0.011901	0.011216
RS	51	10.886607	10.425185	1304.424336	0.011879	0.011122
RS	52	11.947045	11.137633	1211.901444	0.011036	0.010202
RS	53	13.109837	11.137633	1195.695749	0.010889	0.010006
RS	54	14.384863	12.130366	1077.583342	0.009813	0.008833
RS	55	15.782955	12.130366	1051.924586	0.009579	0.008585
RS	56	17.315993	12.130366	1015.407861	0.009247	0.008251
RS	57	18.997001	12.130366	968.159445	0.008816	0.007830
RS	58	20.840262	271.171727	44.066867	0.000401	0.000363
RS	59	22.861436	271.171727	48.248532	0.000439	0.000393
RS	60	25.077696	271.171727	52.817021	0.000481	0.000424
RS	61	27.507871	271.171727	57.805606	0.000526	0.000457
RS	62	30.172609	271.171727	63.249761	0.000576	0.000493
RS	63	33.094549	271.171727	10471.911390	0.095362	0.066123
PA	4+25*2+4+6 0.000653472 0.006412457 33.094549480 257634.593497443 330.480898827 28.065066534 7.898316620 4.117668642 2.933496970 2.447936635 2.216701265 2.101223796 2.054276853 2.063942737 2.133007503 2.270210954 2.486108491 2.791458393 3.195494480 3.704584902 4.321797659 5.045462898 5.866466086 6.766141829 7.715608885 8.675214109 9.595098896 10.425185484 11.137633113 12.130365579 271.171727382
//
IT	11122
RD	16
LK	-77222.540363
QD	-130.260553 -> -92.529119
RI	0.0065013528
TR	0.000582	0.006423
MT	34.207555
MM	C_pi: 18.752343, n_recomb: 109717.476209
RS	0	0.000000	377897.063810	0.002659	0.000000	0.000000
RS	1	0.009710	377897.063810	0.002917	0.000000	0.000000
RS	2	0.020362	377897.063810	0.003201	0.000000	0.000000
RS	3	0.032048	377897.063810	0.003511	0.000000	0.000000
RS	4	0.044870	427.421811	3.406127	0.000031	0.000020
RS	5	0.058936	427.421811	3.736893	0.000034	0.000028
RS	6	0.074368	32.347352	54.159414	0.000494	0.000441
RS	7	0.091298	32.347352	59.388814	0.000541	0.000549
RS	8	0.109872	8.704948	241.777407	0.002204	0.002317
RS	9	0.130249	8.704948	264.620694	0.002412	0.002661
RS	10	0.152606	4.470402	563.082177	0.005132	0.005722
RS	11	0.177132	4.470402	614.261925	0.005599	0.006306
RS	12	0.204040	3.168109	943.743816	0.008602	0.009644
RS	13	0.233561	3.168109	1025.412439	0.009346	0.010430
RS	14	0.265948	2.634565	1337.008931	0.012186	0.013460
RS	15	0.301480	2.634565	1446.403860	0.013183	0.014455
RS	16	0.340462	2.376084	1731.084930	0.015778	0.017117
RS	17	0.383229	2.376084	1863.931837	0.016988	0.018330
RS	18	0.430148	2.241508	2122.228787	0.019343	0.020686
RS	19	0.481623	2.241508	2273.296561	0.020720	0.022099
RS	20	0.538095	2.179994	2497.058772	0.022759	0.024113
RS	21	0.600051	2.179994	2659.649777	0.024241	0.025673
RS	22	0.668023	2.178682	2826.376310	0.025760	0.027152
RS	23	0.742594	2.178682	2992.269889	0.027273	0.028779
RS	24	0.824406	2.240068	3072.172419	0.028001	0.029444
RS	25	0.914161	2.240068	3232.811814	0.029465	0.031043
RS	26	1.012631	2.372736	3202.950672	0.029193	0.030673
RS	27	1.120663	2.372736	3351.398154	0.030546	0.032162
RS	28	1.239183	2.587038	3208.701579	0.029245	0.030718
RS	29	1.369211	2.587038	3341.058976	0.030451	0.032040
RS	30	1.511864	2.893528	3104.489548	0.028295	0.029694
RS	31	1.668368	2.893528	3219.899927	0.029347	0.030823
RS	32	1.840068	3.301188	2922.891026	0.026640	0.027892
RS	33	2.028439	3.301188	3022.440252	0.027547	0.028831
RS	34	2.235101	3.816014	2700.597249	0.024614	0.025660
RS	35	2.461827	3.816014	2786.054797	0.025393	0.026428
RS	36	2.710568	4.440544	2467.519243	0.022490	0.023294
RS	37	2.983461	4.440544	2540.554414	0.023155	0.023915
RS	38	3.282850	5.172386	2243.428275	0.020447	0.020998
RS	39	3.611308	5.172386	2305.303626	0.021011	0.021493
RS	40	3.971658	6.001411	2039.333915	0.018587	0.018890
RS	41	4.366996	6.001411	2090.838487	0.019057	0.019273
RS	42	4.800720	6.907385	1859.808233	0.016951	0.017019
RS	43	5.276555	6.907385	1901.268068	0.017329	0.017302
RS	44	5.798593	7.859233	1705.013080	0.015540	0.015391
RS	45	6.371317	7.859233	1736.307596	0.015825	0.015577
RS	46	6.999651	8.814092	1572.618592	0.014333	0.013984
RS	47	7.688992	8.814092	1593.155281	0.014521	0.014075
RS	48	8.445265	9.717549	1458.900793	0.013297	0.012763
RS	49	9.274969	9.717549	1467.548456	0.013376	0.012755
RS	50	10.185232	10.513330	1358.246134	0.012379	0.011679
RS	51	11.183878	10.513330	1353.343084	0.012335	0.011564
RS	52	12.279488	11.165315	1262.026601	0.011503	0.010655
RS	53	13.481475	11.165315	1241.692967	0.011317	0.010424
RS	54	14.800170	11.983427	1131.192257	0.010310	0.009312
RS	55	16.246904	11.983427	1098.662737	0.010014	0.009007
RS	56	17.834109	11.983427	1054.506195	0.009611	0.008610
RS	57	19.575423	11.983427	999.057113	0.009106	0.008121
RS	58	21.485810	272.770775	44.516175	0.000406	0.000365
RS	59	23.581687	272.770775	48.765425	0.000444	0.000395
RS	60	25.881063	272.770775	53.409892	0.000487	0.000427
RS	61	28.403698	272.770775	58.483684	0.000533	0.000462
RS	62	31.171268	272.770775	64.023145	0.000584	0.000499
RS	63	34.207555	272.770775	10279.574679	0.093691	0.066361
PA	4+25*2+4+6 0.000582148 0.006423199 34.207555131 377897.063810072 427.421810938 32.347352122 8.704948124 4.470401558 3.168108662 2.634564559 2.376083958 2.241508267 2.179993990 2.178681566 2.240068175 2.372736377 2.587037832 2.893527753 3.301188427 3.816013593 4.440544199 5.172386068 6.001410552 6.907385288 7.859233162 8.814091759 9.717548785 10.513329581 11.165314525 11.983427148 272.770774646
//
IT	19203
RD	17
LK	-77149.983466
QD	-107.567467 -> -76.444526
RI	0.0059360638
TR	0.000525	0.006415
MT	35.357087
MM	C_pi: 18.734562, n_recomb: 109491.696572
RS	0	0.000000	790402.088455	0.001276	0.000000	0.000000
RS	1	0.009767	790402.088455	0.001401	0.000000	0.000000
RS	2	0.020488	790402.088455	0.001538	0.000000	0.000000
RS	3	0.032256	790402.088455	0.001688	0.000000	0.000000
RS	4	0.045173	534.042397	2.742659	0.000025	0.000016
RS	5	0.059352	534.042397	3.010592	0.000027	0.000023
RS	6	0.074916	36.307867	48.597348	0.000444	0.000407
RS	7	0.092000	36.307867	53.320556	0.000487	0.000504
RS	8	0.110752	9.400383	225.767366	0.002062	0.002216
RS	9	0.131336	9.400383	247.266515	0.002258	0.002536
RS	10	0.153930	4.780675	531.713935	0.004856	0.005516
RS	11	0.178732	4.780675	580.527468	0.005302	0.006057
RS	12	0.205955	3.383863	893.834452	0.008163	0.009282
RS	13	0.235838	3.383863	972.187422	0.008879	0.010011
RS	14	0.268638	2.812438	1269.742296	0.011597	0.012935
RS	15	0.304643	2.812438	1375.336278	0.012561	0.013867
RS	16	0.344164	2.531573	1651.429091	0.015083	0.016464
RS	17	0.387545	2.531573	1780.697947	0.016263	0.017615
RS	18	0.435164	2.380312	2037.217191	0.018606	0.019965
RS	19	0.487433	2.380312	2185.669426	0.019962	0.021325
RS	20	0.544807	2.305481	2414.621419	0.022053	0.023394
RS	21	0.607784	2.305481	2576.156980	0.023528	0.024917
RS	22	0.676913	2.293934	2754.449420	0.025157	0.026507
RS	23	0.752794	2.293934	2921.146900	0.026679	0.028115
RS	24	0.836085	2.348232	3017.523627	0.027559	0.028936
RS	25	0.927512	2.348232	3180.725519	0.029050	0.030536
RS	26	1.027868	2.476956	3169.798478	0.028950	0.030346
RS	27	1.138026	2.476956	3322.102765	0.030341	0.031850
RS	28	1.258943	2.690404	3197.783925	0.029206	0.030584
RS	29	1.391670	2.690404	3334.655581	0.030456	0.031931
RS	30	1.537361	2.999030	3113.373581	0.028435	0.029737
RS	31	1.697280	2.999030	3233.376567	0.029531	0.030896
RS	32	1.872819	3.411678	2947.251599	0.026918	0.028077
RS	33	2.065503	3.411678	3051.084023	0.027866	0.029046
RS	34	2.277006	3.934018	2735.779416	0.024986	0.025948
RS	35	2.509166	3.934018	2825.015244	0.025801	0.026744
RS	36	2.764001	4.568196	2509.469538	0.022919	0.023649
RS	37	3.043726	4.568196	2585.709876	0.023616	0.024295
RS	38	3.350771	5.311169	2289.106043	0.020907	0.021394
RS	39	3.687805	5.311169	2353.603772	0.021496	0.021909
RS	40	4.057757	6.151815	2086.683833	0.019058	0.019306
RS	41	4.463842	6.151815	2140.230633	0.019547	0.019706
RS	42	4.909588	7.068457	1907.560487	0.017422	0.017444
RS	43	5.398871	7.068457	1950.470071	0.017814	0.017739
RS	44	5.935941	8.027847	1752.483031	0.016006	0.015817
RS	45	6.525467	8.027847	1784.588307	0.016299	0.016011
RS	46	7.172571	8.983888	1619.538372	0.014791	0.014409
RS	47	7.882877	8.983888	1640.146643	0.014980	0.014500
RS	48	8.662558	9.877673	1505.259046	0.013748	0.013186
RS	49	9.518390	9.877673	1513.059465	0.013819	0.013170
RS	50	10.457810	10.646746	1404.154080	0.012824	0.012100
RS	51	11.488983	10.646746	1397.187672	0.012761	0.011966
RS	52	12.620870	11.246903	1307.495664	0.011942	0.011072
RS	53	13.863307	11.246903	1283.431469	0.011722	0.010808
RS	54	15.227092	11.906319	1181.364177	0.010790	0.009766
RS	55	16.724077	11.906319	1142.128162	0.010431	0.009404
RS	56	18.367271	11.906319	1090.573321	0.009960	0.008944
RS	57	20.170954	11.906319	1027.250525	0.009382	0.008390
RS	58	22.150802	273.822450	45.171003	0.000413	0.000370
RS	59	24.324020	273.822450	49.506352	0.000452	0.000400
RS	60	26.709494	273.822450	54.246762	0.000495	0.000434
RS	61	29.327956	273.822450	59.427234	0.000543	0.000469
RS	62	32.202161	273.822450	65.085029	0.000594	0.000508
RS	63	35.357087	273.822450	10092.854518	0.092179	0.066529
PA	4+25*2+4+6 0.000525414 0.006415269 35.357087087 790402.088454877 534.042397430 36.307866811 9.400382909 4.780674927 3.383863205 2.812438482 2.531572765 2.380311515 2.305481259 2.293933596 2.348231619 2.476956247 2.690404060 2.999030208 3.411677547 3.934017807 4.568196357 5.311168676 6.151815189 7.068457411 8.027847309 8.983888373 9.877672837 10.646745694 11.246903393 11.906319069 273.822449581
//
IT	20535
RD	18
LK	-77090.244386
QD	-89.354479 -> -63.743328
RI	0.0055048504
TR	0.000480	0.006389
MT	36.564949
MM	C_pi: 18.762593, n_recomb: 109219.521714
RS	0	0.000000	958720.279169	0.001056	0.000000	0.000000
RS	1	0.009825	958720.279169	0.001160	0.000000	0.000000
RS	2	0.020616	958720.279169	0.001274	0.000000	0.000000
RS	3	0.032467	958720.279169	0.001399	0.000000	0.000000
RS	4	0.045482	641.338814	2.296979	0.000021	0.000014
RS	5	0.059776	641.338814	2.522725	0.000023	0.000020
RS	6	0.075475	39.707375	44.741649	0.000410	0.000383
RS	7	0.092716	39.707375	49.118108	0.000450	0.000473
RS	8	0.111650	9.951596	214.977385	0.001968	0.002157
RS	9	0.132446	9.951596	235.598944	0.002157	0.002461
RS	10	0.155284	5.036404	509.450164	0.004664	0.005388
RS	11	0.180367	5.036404	556.636319	0.005096	0.005898
RS	12	0.207914	3.574340	855.487670	0.007833	0.009025
RS	13	0.238167	3.574340	931.330735	0.008527	0.009710
RS	14	0.271393	2.977539	1214.827248	0.011123	0.012526
RS	15	0.307883	2.977539	1317.306018	0.012061	0.013405
RS	16	0.347959	2.680428	1583.484695	0.014498	0.015927
RS	17	0.391972	2.680428	1709.620343	0.015653	0.017024
RS	18	0.440310	2.515681	1962.116530	0.017965	0.019348
RS	19	0.493397	2.515681	2108.099264	0.019301	0.020662
RS	20	0.551700	2.429356	2339.318900	0.021419	0.022760
RS	21	0.615732	2.429356	2499.644061	0.022886	0.024249
RS	22	0.686055	2.408658	2686.294485	0.024595	0.025922
RS	23	0.763287	2.408658	2853.398451	0.026125	0.027512
RS	24	0.848107	2.456636	2963.090163	0.027130	0.028461
RS	25	0.941262	2.456636	3128.314915	0.028642	0.030058
RS	26	1.043569	2.582160	3133.499929	0.028690	0.030022
RS	27	1.155928	2.582160	3289.090874	0.030114	0.031539
RS	28	1.279327	2.795591	3181.001471	0.029125	0.030428
RS	29	1.414850	2.795591	3321.876529	0.030415	0.031797
RS	30	1.563688	3.107436	3114.496038	0.028516	0.029738
RS	31	1.727151	3.107436	3238.688138	0.029653	0.030923
RS	32	1.906674	3.526468	2962.811746	0.027127	0.028207
RS	33	2.103835	3.526468	3070.640939	0.028114	0.029204
RS	34	2.320369	4.058183	2761.774819	0.025286	0.026173
RS	35	2.558177	4.058183	2854.609215	0.026136	0.026996
RS	36	2.819351	4.704408	2542.317843	0.023277	0.023939
RS	37	3.106186	4.704408	2621.673574	0.024004	0.024608
RS	38	3.421204	5.461547	2326.050563	0.021297	0.021723
RS	39	3.767172	5.461547	2393.156405	0.021911	0.022258
RS	40	4.147134	6.317570	2125.817302	0.019464	0.019657
RS	41	4.564427	6.317570	2181.458305	0.019973	0.020074
RS	42	5.022721	7.249381	1947.680766	0.017833	0.017807
RS	43	5.526044	7.249381	1992.154012	0.018240	0.018113
RS	44	6.078820	8.221572	1792.922907	0.016416	0.016185
RS	45	6.685907	8.221572	1826.014897	0.016719	0.016385
RS	46	7.352643	9.184820	1660.019033	0.015199	0.014779
RS	47	8.084888	9.184820	1680.940613	0.015390	0.014871
RS	48	8.889077	10.075646	1545.763263	0.014153	0.013558
RS	49	9.772281	10.075646	1553.028697	0.014219	0.013536
RS	50	10.742262	10.825396	1444.803508	0.013228	0.012474
RS	51	11.807547	10.825396	1436.157944	0.013149	0.012323
RS	52	12.977499	11.381808	1348.364048	0.012345	0.011448
RS	53	14.262403	11.381808	1321.009174	0.012095	0.011154
RS	54	15.673552	11.896718	1227.901636	0.011243	0.010188
RS	55	17.223351	11.896718	1182.244281	0.010824	0.009771
RS	56	18.925422	11.896718	1123.645124	0.010288	0.009251
RS	57	20.794727	11.896718	1052.873204	0.009640	0.008633
RS	58	22.847696	274.925918	45.953650	0.000421	0.000376
RS	59	25.102376	274.925918	50.387539	0.000461	0.000407
RS	60	27.578585	274.925918	55.237404	0.000506	0.000442
RS	61	30.298090	274.925918	60.539198	0.000554	0.000479
RS	62	33.284793	274.925918	66.331144	0.000607	0.000519
RS	63	36.564949	274.925918	9918.905339	0.090816	0.066632
PA	4+25*2+4+6 0.000479750 0.006388808 36.564949041 958720.279168713 641.338814194 39.707375120 9.951596179 5.036403976 3.574340363 2.977538918 2.680428444 2.515681211 2.429355891 2.408657923 2.456635888 2.582160202 2.795590817 3.107436148 3.526467824 4.058183162 4.704408378 5.461546860 6.317569585 7.249380965 8.221571599 9.184820299 10.075646476 10.825395749 11.381808186 11.896717917 274.925918466
//
IT	7641
RD	19
LK	-77041.080976
QD	-74.795819 -> -53.818825
RI	0.0052843224
TR	0.000451	0.006394
MT	37.467002
MM	C_pi: 18.728658, n_recomb: 109114.366743
RS	0	0.000000	984286.814629	0.001032	0.000000	0.000000
RS	1	0.009868	984286.814629	0.001134	0.000000	0.000000
RS	2	0.020709	984286.814629	0.001246	0.000000	0.000000
RS	3	0.032620	984286.814629	0.001369	0.000000	0.000000
RS	4	0.045707	759.177350	1.950062	0.000018	0.000012
RS	5	0.060085	759.177350	2.142549	0.000020	0.000017
RS	6	0.075881	42.456945	42.084762	0.000386	0.000368
RS	7	0.093237	42.456945	46.220412	0.000424	0.000454
RS	8	0.112305	10.342983	208.207882	0.001908	0.002131
RS	9	0.133254	10.342983	228.283529	0.002092	0.002426
RS	10	0.156271	5.228552	494.435125	0.004531	0.005324
RS	11	0.181559	5.228552	540.520361	0.004954	0.005815
RS	12	0.209342	3.731252	826.646157	0.007576	0.008853
RS	13	0.239867	3.731252	900.546360	0.008253	0.009506
RS	14	0.273404	3.121837	1170.457098	0.010727	0.012214
RS	15	0.310251	3.121837	1270.283932	0.011642	0.013052
RS	16	0.350733	2.814547	1526.109252	0.013986	0.015488
RS	17	0.395210	2.814547	1649.375973	0.015116	0.016542
RS	18	0.444075	2.639175	1896.774128	0.017383	0.018825
RS	19	0.497763	2.639175	2040.302799	0.018699	0.020099
RS	20	0.556748	2.542486	2272.346064	0.020825	0.022207
RS	21	0.621554	2.542486	2431.224589	0.022281	0.023665
RS	22	0.692755	2.512862	2624.525012	0.024053	0.025398
RS	23	0.770981	2.512862	2791.586616	0.025584	0.026971
RS	24	0.856927	2.554150	2912.842204	0.026695	0.028022
RS	25	0.951353	2.554150	3079.506614	0.028223	0.029618
RS	26	1.055097	2.675589	3099.281104	0.028404	0.029711
RS	27	1.169079	2.675589	3257.534954	0.029854	0.031238
RS	28	1.294307	2.887660	3164.505219	0.029002	0.030262
RS	29	1.431893	2.887660	3308.798166	0.030324	0.031650
RS	30	1.583055	3.200863	3114.608209	0.028544	0.029710
RS	31	1.749134	3.200863	3242.488877	0.029716	0.030920
RS	32	1.931600	3.623877	2976.539871	0.027279	0.028294
RS	33	2.132072	3.623877	3087.966255	0.028300	0.029317
RS	34	2.352326	4.161943	2785.537952	0.025529	0.026347
RS	35	2.594313	4.161943	2881.668361	0.026410	0.027194
RS	36	2.860179	4.816524	2572.837193	0.023579	0.024171
RS	37	3.152280	4.816524	2655.090941	0.024333	0.024863
RS	38	3.473205	5.583438	2360.773288	0.021636	0.021993
RS	39	3.825797	5.583438	2430.342200	0.022273	0.022548
RS	40	4.213182	6.449791	2162.951134	0.019823	0.019950
RS	41	4.638793	6.449791	2220.603318	0.020351	0.020382
RS	42	5.106402	7.391148	1986.096133	0.018202	0.018111
RS	43	5.620153	7.391148	2032.104240	0.018624	0.018430
RS	44	6.184599	8.370135	1831.992546	0.016790	0.016497
RS	45	6.804743	8.370135	1866.091333	0.017102	0.016705
RS	46	7.486081	9.334553	1699.485012	0.015575	0.015096
RS	47	8.234651	9.334553	1720.785164	0.015770	0.015191
RS	48	9.057087	10.216808	1585.632669	0.014532	0.013879
RS	49	9.960679	10.216808	1592.468800	0.014594	0.013853
RS	50	10.953435	10.942670	1485.229248	0.013612	0.012801
RS	51	12.044152	10.942670	1475.040280	0.013518	0.012637
RS	52	13.242498	11.452450	1389.472035	0.012734	0.011782
RS	53	14.559093	11.452450	1358.963929	0.012454	0.011461
RS	54	16.005605	11.821457	1275.631391	0.011691	0.010575
RS	55	17.594854	11.821457	1223.443114	0.011212	0.010105
RS	56	19.340925	11.821457	1157.746554	0.010610	0.009527
RS	57	21.259293	11.821457	1079.538521	0.009894	0.008849
RS	58	23.366959	274.289338	46.810459	0.000429	0.000382
RS	59	25.682603	274.289338	51.343152	0.000471	0.000415
RS	60	28.226747	274.289338	56.302085	0.000516	0.000451
RS	61	31.021939	274.289338	61.724034	0.000566	0.000489
RS	62	34.092952	274.289338	67.648043	0.000620	0.000531
RS	63	37.467002	274.289338	9792.914699	0.089749	0.066679
PA	4+25*2+4+6 0.000450842 0.006393852 37.467002152 984286.814628535 759.177350261 42.456944683 10.342983022 5.228551556 3.731251821 3.121837218 2.814546557 2.639174572 2.542485935 2.512862442 2.554149767 2.675588965 2.887660000 3.200862883 3.623876704 4.161942823 4.816524228 5.583437694 6.449791372 7.391148460 8.370135254 9.334553334 10.216808207 10.942670112 11.452449520 11.821456917 274.289338050
//
IT	6135
RD	20
LK	-84142.315153
QD	-4201.251935 -> -416.515765
RI	0.0020063185
TR	0.000457	0.005659
MT	45.625181
MM	C_pi: 34.241112, n_recomb: 170613.818517
RS	0	0.000000	746906.432932	0.002126	0.000000	0.000000
RS	1	0.010211	746906.432932	0.002344	0.000000	0.000000
RS	2	0.021465	746906.432932	0.002583	0.000000	0.000000
RS	3	0.033867	746906.432932	0.002847	0.000000	0.000000
RS	4	0.047536	989.770033	2.367802	0.000014	0.000008
RS	5	0.062601	989.770033	2.609652	0.000015	0.000012
RS	6	0.079204	50.100567	56.811645	0.000333	0.000282
RS	7	0.097503	50.100567	62.592020	0.000367	0.000350
RS	8	0.117669	11.828765	291.862010	0.001711	0.001704
RS	9	0.139896	11.828765	321.050442	0.001882	0.001959
RS	10	0.164391	5.959030	700.100279	0.004103	0.004351
RS	11	0.191388	5.959030	767.983498	0.004501	0.004802
RS	12	0.221141	4.274113	1172.721725	0.006874	0.007346
RS	13	0.253933	4.274113	1282.212873	0.007515	0.007964
RS	14	0.290073	3.596691	1663.161788	0.009748	0.010279
RS	15	0.329903	3.596691	1811.991234	0.010620	0.011076
RS	16	0.373800	3.256886	2176.022646	0.012754	0.013225
RS	17	0.422179	3.256886	2361.406543	0.013841	0.014230
RS	18	0.475499	3.063335	2718.651174	0.015935	0.016322
RS	19	0.534263	3.063335	2936.966408	0.017214	0.017543
RS	20	0.599027	2.958105	3277.630808	0.019211	0.019555
RS	21	0.670404	2.958105	3522.611137	0.020647	0.020969
RS	22	0.749069	2.930078	3811.785409	0.022342	0.022713
RS	23	0.835767	2.930078	4073.444537	0.023875	0.024262
RS	24	0.931318	2.985194	4260.670625	0.024973	0.025441
RS	25	1.036625	2.985194	4526.269981	0.026529	0.027042
RS	26	1.152685	3.135367	4565.626061	0.026760	0.027371
RS	27	1.280596	3.135367	4822.518365	0.028266	0.028937
RS	28	1.421568	3.394062	4694.034620	0.027513	0.028275
RS	29	1.576934	3.394062	4932.686759	0.028911	0.029734
RS	30	1.748165	3.775090	4650.607353	0.027258	0.028142
RS	31	1.936880	3.775090	4865.950736	0.028520	0.029447
RS	32	2.144864	4.290515	4472.077848	0.026212	0.027158
RS	33	2.374086	4.290515	4662.857011	0.027330	0.028292
RS	34	2.626713	4.948721	4209.289175	0.024671	0.025613
RS	35	2.905136	4.948721	4376.435346	0.025651	0.026578
RS	36	3.211988	5.753962	3908.675470	0.022909	0.023790
RS	37	3.550174	5.753962	4053.883015	0.023761	0.024599
RS	38	3.922890	6.704026	3604.326592	0.021126	0.021904
RS	39	4.333665	6.704026	3729.219521	0.021858	0.022571
RS	40	4.786384	7.786431	3317.646297	0.019445	0.020097
RS	41	5.285329	7.786431	3423.379775	0.020065	0.020633
RS	42	5.835222	8.974664	3059.792114	0.017934	0.018446
RS	43	6.441264	8.974664	3146.863026	0.018444	0.018858
RS	44	7.109188	10.225988	2834.405554	0.016613	0.016979
RS	45	7.845313	10.225988	2902.529563	0.017012	0.017267
RS	46	8.656604	11.478292	2640.612575	0.015477	0.015693
RS	47	9.550735	11.478292	2688.550592	0.015758	0.015852
RS	48	10.536166	12.648301	2474.771921	0.014505	0.014567
RS	49	11.622218	12.648301	2500.056414	0.014653	0.014584
RS	50	12.819166	13.640889	2329.767832	0.013655	0.013555
RS	51	14.138333	13.640889	2328.443426	0.013647	0.013412
RS	52	15.592201	14.373672	2192.957012	0.012853	0.012583
RS	53	17.194521	14.373672	2159.671115	0.012658	0.012254
RS	54	18.960453	14.950291	2026.646622	0.011879	0.011450
RS	55	20.906704	14.950291	1958.903256	0.011482	0.010930
RS	56	23.051685	14.950291	1868.188553	0.010950	0.010292
RS	57	25.415689	14.950291	1755.515490	0.010289	0.009548
RS	58	28.021079	511.194601	52.028467	0.000305	0.000412
RS	59	30.892505	511.194601	57.452851	0.000337	0.000450
RS	60	34.057129	511.194601	63.450893	0.000372	0.000491
RS	61	37.544892	511.194601	70.084050	0.000411	0.000537
RS	62	41.388788	511.194601	77.420246	0.000454	0.000587
RS	63	45.625181	511.194601	21335.558868	0.125052	0.106679
PA	4+25*2+4+6 0.000456944 0.005659298 45.625181068 746906.432932468 989.770033031 50.100566632 11.828764815 5.959030048 4.274112948 3.596690512 3.256885514 3.063335134 2.958104974 2.930077610 2.985193871 3.135366511 3.394061986 3.775089947 4.290514553 4.948721229 5.753962171 6.704026233 7.786431433 8.974663898 10.225988418 11.478291563 12.648300525 13.640888975 14.373671906 14.950291413 511.194601312
//
IT	7131
RD	21
LK	-78994.813280
QD	-992.745669 -> -266.533944
RI	0.0101407028
TR	0.000481	0.005350
MT	49.765230
MM	C_pi: 37.073165, n_recomb: 174274.310898
RS	0	0.000000	1100595.220156	0.001493	0.000000	0.000000
RS	1	0.010363	1100595.220156	0.001648	0.000000	0.000000
RS	2	0.021799	1100595.220156	0.001818	0.000000	0.000000
RS	3	0.034421	1100595.220156	0.002007	0.000000	0.000000
RS	4	0.048350	999.515871	2.438927	0.000014	0.000009
RS	5	0.063723	999.515871	2.691738	0.000015	0.000014
RS	6	0.080690	45.928778	64.638047	0.000371	0.000358
RS	7	0.099414	45.928778	71.309446	0.000409	0.000448
RS	8	0.120078	10.663542	338.544566	0.001943	0.002261
RS	9	0.142884	10.663542	372.811211	0.002139	0.002591
RS	10	0.168054	5.460786	800.518732	0.004593	0.005729
RS	11	0.195831	5.460786	878.828459	0.005043	0.006252
RS	12	0.226487	4.014578	1310.179165	0.007518	0.009385
RS	13	0.260320	4.014578	1433.325469	0.008225	0.010019
RS	14	0.297659	3.454305	1819.209481	0.010439	0.012655
RS	15	0.338867	3.454305	1982.925565	0.011378	0.013425
RS	16	0.384345	3.181476	2342.248234	0.013440	0.015722
RS	17	0.434536	3.181476	2542.792323	0.014591	0.016680
RS	18	0.489929	3.028862	2893.264454	0.016602	0.018828
RS	19	0.551061	3.028862	3126.560551	0.017940	0.019998
RS	20	0.618528	2.949869	3460.450802	0.019856	0.022002
RS	21	0.692987	2.949869	3719.786319	0.021344	0.023366
RS	22	0.775161	2.939903	4000.972956	0.022958	0.025034
RS	23	0.865851	2.939903	4275.735272	0.024535	0.026530
RS	24	0.965939	3.009077	4451.373662	0.025542	0.027553
RS	25	1.076399	3.009077	4728.110104	0.027130	0.029092
RS	26	1.198305	3.172188	4750.381520	0.027258	0.029188
RS	27	1.332845	3.172188	5015.887402	0.028782	0.030680
RS	28	1.481325	3.445073	4864.292246	0.027912	0.029726
RS	29	1.645193	3.445073	5108.837522	0.029315	0.031095
RS	30	1.826041	3.843699	4798.851273	0.027536	0.029180
RS	31	2.025631	3.843699	5017.561307	0.028791	0.030381
RS	32	2.245903	4.382223	4593.496922	0.026358	0.027773
RS	33	2.489001	4.382223	4785.555591	0.027460	0.028790
RS	34	2.757290	5.071019	4302.290794	0.024687	0.025826
RS	35	3.053382	5.071019	4469.120198	0.025644	0.026669
RS	36	3.380156	5.916118	3974.299368	0.022805	0.023645
RS	37	3.740793	5.916118	4118.012765	0.023629	0.024332
RS	38	4.138802	6.916855	3645.117207	0.020916	0.021454
RS	39	4.578055	6.916855	3767.649695	0.021619	0.022004
RS	40	5.062826	8.061692	3336.726654	0.019146	0.019397
RS	41	5.597833	8.061692	3439.447469	0.019736	0.019824
RS	42	6.188280	9.324084	3060.214305	0.017560	0.017541
RS	43	6.839914	9.324084	3143.765092	0.018039	0.017854
RS	44	7.559074	10.659681	2818.846538	0.016175	0.015908
RS	45	8.352758	10.659681	2883.044480	0.016543	0.016108
RS	46	9.228689	12.002325	2611.309867	0.014984	0.014484
RS	47	10.195391	12.002325	2654.989274	0.015235	0.014570
RS	48	11.262268	13.261273	2433.589948	0.013964	0.013243
RS	49	12.439702	13.261273	2454.331109	0.014083	0.013205
RS	50	13.739149	14.329826	2278.387434	0.013074	0.012139
RS	51	15.173254	14.329826	2272.243679	0.013038	0.011961
RS	52	16.755971	15.110001	2133.226277	0.012241	0.011098
RS	53	18.502699	15.110001	2094.765291	0.012020	0.010760
RS	54	20.430434	15.650047	1966.765607	0.011285	0.009930
RS	55	22.557935	15.650047	1892.324679	0.010858	0.009429
RS	56	24.905901	15.650047	1794.967112	0.010300	0.008820
RS	57	27.497180	15.650047	1676.073078	0.009617	0.008114
RS	58	30.356984	631.481557	41.993107	0.000241	0.000235
RS	59	33.513139	631.481557	46.478884	0.000267	0.000253
RS	60	36.996357	631.481557	51.455320	0.000295	0.000274
RS	61	40.840529	631.481557	56.977751	0.000327	0.000296
RS	62	45.083060	631.481557	63.107856	0.000362	0.000321
RS	63	49.765230	631.481557	21239.203833	0.121872	0.085541
PA	4+25*2+4+6 0.000480932 0.005350245 49.765230177 1100595.220155756 999.515871073 45.928778381 10.663542486 5.460785966 4.014577742 3.454304820 3.181475521 3.028862330 2.949868864 2.939902858 3.009077249 3.172188325 3.445072804 3.843699079 4.382223025 5.071019172 5.916117760 6.916854848 8.061692187 9.324083929 10.659681284 12.002324894 13.261273440 14.329825899 15.110001040 15.650047292 631.481557432
//
IT	4338
RD	22
LK	-77925.059277
QD	-411.458641 -> -211.406255
RI	0.0103815460
TR	0.000516	0.005222
MT	51.903580
MM	C_pi: 35.470150, n_recomb: 163723.893847
RS	0	0.000000	1036023.250223	0.001509	0.000000	0.000000
RS	1	0.010436	1036023.250223	0.001667	0.000000	0.000000
RS	2	0.021962	1036023.250223	0.001841	0.000000	0.000000
RS	3	0.034690	1036023.250223	0.002033	0.000000	0.000000
RS	4	0.048746	1124.880249	2.068190	0.000013	0.000008
RS	5	0.064270	1124.880249	2.284096	0.000014	0.000012
RS	6	0.081414	45.835373	61.895482	0.000378	0.000344
RS	7	0.100346	45.835373	68.328899	0.000417	0.000437
RS	8	0.121255	10.246962	337.099673	0.002059	0.002277
RS	9	0.144346	10.246962	371.422162	0.002269	0.002650
RS	10	0.169846	5.241475	798.812439	0.004879	0.005846
RS	11	0.198008	5.241475	877.273439	0.005358	0.006465
RS	12	0.229109	3.895744	1294.030859	0.007904	0.009581
RS	13	0.263456	3.895744	1416.018065	0.008649	0.010338
RS	14	0.301387	3.391625	1776.695762	0.010852	0.012891
RS	15	0.343276	3.391625	1937.007938	0.011831	0.013789
RS	16	0.389538	3.151432	2268.387466	0.013855	0.015993
RS	17	0.440627	3.151432	2463.104577	0.015044	0.017076
RS	18	0.497048	3.017088	2787.477425	0.017025	0.019148
RS	19	0.559358	3.017088	3012.740697	0.018401	0.020438
RS	20	0.628170	2.947596	3324.505034	0.020306	0.022391
RS	21	0.704164	2.947596	3573.968232	0.021829	0.023868
RS	22	0.788088	2.942095	3838.427651	0.023445	0.025499
RS	23	0.880771	2.942095	4101.889763	0.025054	0.027101
RS	24	0.983127	3.013003	4267.533296	0.026065	0.028088
RS	25	1.096165	3.013003	4531.949564	0.027680	0.029723
RS	26	1.220999	3.176520	4551.713040	0.027801	0.029767
RS	27	1.358862	3.176520	4804.250193	0.029344	0.031340
RS	28	1.511113	3.449465	4657.222372	0.028446	0.030308
RS	29	1.679252	3.449465	4888.480384	0.029858	0.031739
RS	30	1.864939	3.848593	4588.758196	0.028027	0.029720
RS	31	2.070005	3.848593	4794.165801	0.029282	0.030964
RS	32	2.296472	4.388758	4384.269605	0.026778	0.028232
RS	33	2.546574	4.388758	4563.282894	0.027872	0.029276
RS	34	2.822777	5.080921	4096.439711	0.025020	0.026182
RS	35	3.127805	5.080921	4250.697441	0.025963	0.027039
RS	36	3.464667	5.931546	3773.291727	0.023047	0.023892
RS	37	3.836685	5.931546	3905.053815	0.023851	0.024584
RS	38	4.247527	6.940233	3449.620006	0.021070	0.021598
RS	39	4.701245	6.940233	3560.905560	0.021749	0.022147
RS	40	5.202315	8.095436	3146.771010	0.019220	0.019448
RS	41	5.755678	8.095436	3238.991484	0.019783	0.019870
RS	42	6.366791	9.370110	2875.361012	0.017562	0.017515
RS	43	7.041681	9.370110	2949.182399	0.018013	0.017819
RS	44	7.787005	10.718531	2638.385211	0.016115	0.015817
RS	45	8.610112	10.718531	2693.651631	0.016452	0.016007
RS	46	9.519121	12.071771	2434.426230	0.014869	0.014341
RS	47	10.522996	12.071771	2470.015837	0.015086	0.014416
RS	48	11.631638	13.334270	2259.515051	0.013801	0.013060
RS	49	12.855981	13.334270	2273.076316	0.013884	0.013011
RS	50	14.208099	14.391774	2106.656832	0.012867	0.011926
RS	51	15.701328	14.391774	2094.327777	0.012792	0.011737
RS	52	17.350393	15.135301	1964.144456	0.011997	0.010867
RS	53	19.171559	15.135301	1920.542104	0.011730	0.010516
RS	54	21.182787	15.525166	1810.876200	0.011061	0.009720
RS	55	23.403911	15.525166	1730.604692	0.010570	0.009195
RS	56	25.856837	15.525166	1629.089404	0.009950	0.008561
RS	57	28.565757	15.525166	1508.146726	0.009212	0.007828
RS	58	31.557386	667.842224	35.291896	0.000216	0.000191
RS	59	34.861229	667.842224	39.096530	0.000239	0.000207
RS	60	38.509869	667.842224	43.321937	0.000265	0.000224
RS	61	42.539290	667.842224	48.016247	0.000293	0.000242
RS	62	46.989231	667.842224	53.233216	0.000325	0.000262
RS	63	51.903580	667.842224	18380.091142	0.112263	0.076470
PA	4+25*2+4+6 0.000515533 0.005222150 51.903579911 1036023.250223221 1124.880249480 45.835372543 10.246962265 5.241474616 3.895743751 3.391624520 3.151431947 3.017087886 2.947595787 2.942095359 3.013002971 3.176520461 3.449465488 3.848592705 4.388757748 5.080921088 5.931545945 6.940232585 8.095435823 9.370109643 10.718531473 12.071771081 13.334269973 14.391773818 15.135301433 15.525165683 667.842224208
//
IT	5013
RD	23
LK	-77611.178346
QD	-260.673862 -> -187.248835
RI	0.0091594093
TR	0.000542	0.005129
MT	53.828105
MM	C_pi: 33.843342, n_recomb: 154237.807546
RS	0	0.000000	1082160.241431	0.001377	0.000000	0.000000
RS	1	0.010500	1082160.241431	0.001522	0.000000	0.000000
RS	2	0.022102	1082160.241431	0.001682	0.000000	0.000000
RS	3	0.034923	1082160.241431	0.001858	0.000000	0.000000
RS	4	0.049090	1333.839906	1.665871	0.000011	0.000007
RS	5	0.064744	1333.839906	1.840842	0.000012	0.000010
RS	6	0.082043	47.896646	56.638025	0.000367	0.000324
RS	7	0.101157	47.896646	62.561943	0.000406	0.000414
RS	8	0.122278	10.233325	323.142836	0.002095	0.002255
RS	9	0.145618	10.233325	356.239068	0.002310	0.002639
RS	10	0.171407	5.195226	772.339584	0.005007	0.005862
RS	11	0.199905	5.195226	848.587466	0.005502	0.006515
RS	12	0.231395	3.884089	1244.944892	0.008072	0.009596
RS	13	0.266191	3.884089	1362.882372	0.008836	0.010399
RS	14	0.304641	3.408011	1697.454168	0.011005	0.012867
RS	15	0.347128	3.408011	1851.450186	0.012004	0.013813
RS	16	0.394077	3.185093	2156.657104	0.013983	0.015932
RS	17	0.445955	3.185093	2342.933684	0.015190	0.017062
RS	18	0.503280	3.059236	2644.209576	0.017144	0.019078
RS	19	0.566624	3.059236	2859.363020	0.018539	0.020413
RS	20	0.636619	2.992589	3152.834895	0.020441	0.022344
RS	21	0.713964	2.992589	3391.116278	0.021986	0.023867
RS	22	0.799430	2.987112	3643.651468	0.023624	0.025506
RS	23	0.893869	2.987112	3895.488693	0.025256	0.027154
RS	24	0.998225	3.057173	4056.995322	0.026304	0.028169
RS	25	1.113539	3.057173	4309.887118	0.027943	0.029849
RS	26	1.240960	3.220147	4333.900559	0.028099	0.029926
RS	27	1.381760	3.220147	4575.374740	0.029664	0.031539
RS	28	1.537345	3.493685	4440.037506	0.028787	0.030530
RS	29	1.709265	3.493685	4660.856813	0.030219	0.031995
RS	30	1.899237	3.895187	4378.182140	0.028386	0.029977
RS	31	2.109157	3.895187	4573.812346	0.029654	0.031247
RS	32	2.341117	4.440049	4183.892732	0.027126	0.028495
RS	33	2.597434	4.440049	4353.783653	0.028228	0.029558
RS	34	2.880663	5.139598	3907.831990	0.025336	0.026428
RS	35	3.193632	5.139598	4053.611902	0.026282	0.027298
RS	36	3.539462	6.000434	3596.693378	0.023319	0.024107
RS	37	3.921605	6.000434	3720.611209	0.024123	0.024807
RS	38	4.343872	7.022037	3284.469674	0.021295	0.021778
RS	39	4.810477	7.022037	3388.529886	0.021970	0.022332
RS	40	5.326075	8.192331	2992.053403	0.019399	0.019595
RS	41	5.895811	8.192331	3077.649601	0.019954	0.020019
RS	42	6.525370	9.483115	2729.839900	0.017699	0.017632
RS	43	7.221031	9.483115	2797.620692	0.018138	0.017937
RS	44	7.989737	10.846518	2500.798900	0.016214	0.015909
RS	45	8.839157	10.846518	2550.593840	0.016537	0.016099
RS	46	9.777765	12.209973	2303.618081	0.014935	0.014416
RS	47	10.814927	12.209973	2334.291786	0.015134	0.014489
RS	48	11.960991	13.472232	2134.524242	0.013839	0.013125
RS	49	13.227391	13.472232	2143.702629	0.013899	0.013070
RS	50	14.626762	14.510798	1986.869362	0.012882	0.011987
RS	51	16.173067	14.510798	1970.628116	0.012777	0.011789
RS	52	17.881734	15.205379	1849.557836	0.011992	0.010931
RS	53	19.769810	15.205379	1802.333147	0.011685	0.010562
RS	54	21.856133	15.416794	1711.230058	0.011095	0.009833
RS	55	24.161520	15.416794	1625.342497	0.010538	0.009268
RS	56	26.708971	15.416794	1519.401919	0.009851	0.008591
RS	57	29.523904	15.416794	1395.612796	0.009048	0.007814
RS	58	32.634404	678.491299	31.794010	0.000206	0.000179
RS	59	36.071505	678.491299	35.243458	0.000229	0.000194
RS	60	39.869501	678.491299	39.076855	0.000253	0.000211
RS	61	44.066285	678.491299	43.338384	0.000281	0.000229
RS	62	48.703730	678.491299	48.077417	0.000312	0.000248
RS	63	53.828105	678.491299	16130.129237	0.104580	0.071783
PA	4+25*2+4+6 0.000541982 0.005128539 53.828105350 1082160.241430770 1333.839905828 47.896645516 10.233325069 5.195225767 3.884088946 3.408010524 3.185092871 3.059235577 2.992588692 2.987111627 3.057172520 3.220147118 3.493685187 3.895187214 4.440049337 5.139598203 6.000434005 7.022036674 8.192330819 9.483114715 10.846518431 12.209973344 13.472231833 14.510797582 15.205379223 15.416793519 678.491298504
//
IT	4669
RD	24
LK	-77489.498458
QD	-210.024269 -> -175.615960
RI	0.0083395069
TR	0.000559	0.005061
MT	55.585188
MM	C_pi: 32.778858, n_recomb: 147947.286376
RS	0	0.000000	1629116.732018	0.000885	0.000000	0.000000
RS	1	0.010556	1629116.732018	0.000979	0.000000	0.000000
RS	2	0.022227	1629116.732018	0.001082	0.000000	0.000000
RS	3	0.035129	1629116.732018	0.001196	0.000000	0.000000
RS	4	0.049394	1607.383678	1.340543	0.000009	0.000005
RS	5	0.065164	1607.383678	1.482100	0.000010	0.000008
RS	6	0.082599	50.599766	52.043548	0.000352	0.000308
RS	7	0.101875	50.599766	57.517261	0.000389	0.000395
RS	8	0.123185	10.311476	311.634966	0.002106	0.002254
RS	9	0.146745	10.311476	343.725664	0.002323	0.002644
RS	10	0.172792	5.189233	752.124615	0.005084	0.005927
RS	11	0.201589	5.189233	826.740413	0.005588	0.006597
RS	12	0.233425	3.899573	1207.213087	0.008160	0.009672
RS	13	0.268622	3.899573	1322.151855	0.008937	0.010491
RS	14	0.307534	3.446911	1635.386482	0.011054	0.012891
RS	15	0.350555	3.446911	1784.627104	0.012063	0.013849
RS	16	0.398116	3.239212	2068.504194	0.013981	0.015893
RS	17	0.450698	3.239212	2248.429995	0.015198	0.017030
RS	18	0.508831	3.120605	2531.412290	0.017110	0.018993
RS	19	0.573101	3.120605	2739.084938	0.018514	0.020336
RS	20	0.644155	3.055969	3018.818389	0.020405	0.022246
RS	21	0.722710	3.055969	3249.081429	0.021961	0.023777
RS	22	0.809557	3.050114	3493.602942	0.023614	0.025426
RS	23	0.905571	3.050114	3737.478545	0.025262	0.027084
RS	24	1.011722	3.119437	3897.637704	0.026345	0.028131
RS	25	1.129077	3.119437	4143.093760	0.028004	0.029824
RS	26	1.258822	3.282651	4172.459303	0.028202	0.029943
RS	27	1.402262	3.282651	4407.267922	0.029789	0.031571
RS	28	1.560844	3.558333	4282.780340	0.028948	0.030599
RS	29	1.736166	3.558333	4497.726390	0.030401	0.032078
RS	30	1.929996	3.964644	4229.367961	0.028587	0.030084
RS	31	2.144286	3.964644	4419.813875	0.029874	0.031365
RS	32	2.381198	4.517580	4045.651885	0.027345	0.028619
RS	33	2.643119	4.517580	4210.923544	0.028462	0.029691
RS	34	2.932688	5.228855	3780.698939	0.025554	0.026553
RS	35	3.252825	5.228855	3922.330336	0.026512	0.027428
RS	36	3.606757	6.105161	3480.311973	0.023524	0.024222
RS	37	3.998050	6.105161	3600.489128	0.024336	0.024927
RS	38	4.430649	7.145738	3178.040664	0.021481	0.021881
RS	39	4.908915	7.145738	3278.724792	0.022161	0.022437
RS	40	5.437666	8.337735	2894.595969	0.019565	0.019685
RS	41	6.022234	8.337735	2977.146872	0.020123	0.020111
RS	42	6.668511	9.651401	2640.338536	0.017846	0.017713
RS	43	7.383010	9.651401	2705.373570	0.018286	0.018019
RS	44	8.172932	11.036168	2418.320571	0.016346	0.015985
RS	45	9.046241	11.036168	2465.632632	0.016666	0.016176
RS	46	10.011738	12.415159	2227.383034	0.015055	0.014492
RS	47	11.079155	12.415159	2255.782287	0.015247	0.014564
RS	48	12.259251	13.680616	2063.964725	0.013951	0.013205
RS	49	13.563920	13.680616	2070.979770	0.013998	0.013148
RS	50	15.006313	14.701099	1921.691254	0.012989	0.012079
RS	51	16.600968	14.701099	1903.207441	0.012864	0.011873
RS	52	18.363959	15.344344	1789.883660	0.012098	0.011040
RS	53	20.313055	15.344344	1739.944637	0.011761	0.010654
RS	54	22.467901	15.364242	1666.566305	0.011265	0.010012
RS	55	24.850217	15.364242	1574.687303	0.010644	0.009403
RS	56	27.484017	15.364242	1463.383486	0.009891	0.008681
RS	57	30.395845	15.364242	1335.216994	0.009025	0.007858
RS	58	33.615053	682.459190	30.035374	0.000203	0.000176
RS	59	37.174087	682.459190	33.311536	0.000225	0.000192
RS	60	41.108821	682.459190	36.954231	0.000250	0.000209
RS	61	45.458913	682.459190	41.005816	0.000277	0.000227
RS	62	50.268211	682.459190	45.513627	0.000308	0.000247
RS	63	55.585188	682.459190	14716.643730	0.099472	0.069068
PA	4+25*2+4+6 0.000559479 0.005061215 55.585188402 1629116.732017973 1607.383677857 50.599766404 10.311475998 5.189233234 3.899572781 3.446911355 3.239212364 3.120605128 3.055969324 3.050114176 3.119436939 3.282650603 3.558333253 3.964644494 4.517579693 5.228854569 6.105160742 7.145737945 8.337735129 9.651400669 11.036168111 12.415158951 13.680615515 14.701098745 15.344343923 15.364241832 682.459190063
//
IT	4033
RD	25
LK	-77430.180847
QD	-189.209728 -> -170.772018
RI	0.0082207971
TR	0.000583	0.005111
MT	55.707330
MM	C_pi: 31.601488, n_recomb: 144329.804763
RS	0	0.000000	1730837.191478	0.000815	0.000000	0.000000
RS	1	0.010560	1730837.191478	0.000901	0.000000	0.000000
RS	2	0.022235	1730837.191478	0.000996	0.000000	0.000000
RS	3	0.035143	1730837.191478	0.001101	0.000000	0.000000
RS	4	0.049415	1926.930256	1.093661	0.000008	0.000005
RS	5	0.065193	1926.930256	1.209193	0.000008	0.000007
RS	6	0.082637	53.162955	48.449638	0.000336	0.000297
RS	7	0.101924	53.162955	53.548272	0.000371	0.000381
RS	8	0.123247	10.323612	304.483101	0.002110	0.002284
RS	9	0.146822	10.323612	335.849651	0.002327	0.002680
RS	10	0.172887	5.147753	741.693048	0.005139	0.006062
RS	11	0.201704	5.147753	815.261098	0.005649	0.006747
RS	12	0.233564	3.887469	1184.601344	0.008208	0.009836
RS	13	0.268789	3.887469	1297.385391	0.008989	0.010664
RS	14	0.307733	3.460690	1593.459124	0.011040	0.013000
RS	15	0.350790	3.460690	1739.007351	0.012049	0.013958
RS	16	0.398394	3.268719	2005.664238	0.013896	0.015922
RS	17	0.451024	3.268719	2180.504704	0.015108	0.017056
RS	18	0.509213	3.156713	2449.494227	0.016972	0.018958
RS	19	0.573546	3.156713	2651.143464	0.018369	0.020295
RS	20	0.644673	3.092587	2921.566678	0.020242	0.022172
RS	21	0.723311	3.092587	3145.444917	0.021793	0.023698
RS	22	0.810253	3.084043	3386.209724	0.023462	0.025343
RS	23	0.906376	3.084043	3623.908762	0.025109	0.026997
RS	24	1.012650	3.149418	3786.248454	0.026233	0.028063
RS	25	1.130147	3.149418	4026.168133	0.027896	0.029754
RS	26	1.260051	3.308484	4063.150308	0.028152	0.029905
RS	27	1.403673	3.308484	4293.263580	0.029746	0.031533
RS	28	1.562462	3.580377	4180.261030	0.028963	0.030593
RS	29	1.738019	3.580377	4391.331411	0.030426	0.032074
RS	30	1.932115	3.983554	4136.261511	0.028658	0.030102
RS	31	2.146707	3.983554	4323.510456	0.029956	0.031385
RS	32	2.383961	4.534072	3962.721066	0.027456	0.028648
RS	33	2.646269	4.534072	4125.320463	0.028583	0.029721
RS	34	2.936276	5.243480	3707.551520	0.025688	0.026582
RS	35	3.256909	5.243480	3846.917380	0.026654	0.027459
RS	36	3.611401	6.118003	3416.109071	0.023669	0.024248
RS	37	4.003327	6.118003	3534.344865	0.024488	0.024954
RS	38	4.436641	7.156134	3121.853229	0.021630	0.021902
RS	39	4.915713	7.156134	3220.858870	0.022316	0.022460
RS	40	5.445375	8.343886	2845.562621	0.019716	0.019704
RS	41	6.030970	8.343886	2926.644705	0.020277	0.020132
RS	42	6.678405	9.649908	2597.711281	0.017998	0.017733
RS	43	7.394209	9.649908	2661.431772	0.018440	0.018042
RS	44	8.185602	11.021344	2381.511262	0.016500	0.016011
RS	45	9.060566	11.021344	2427.592288	0.016820	0.016204
RS	46	10.027928	12.378109	2195.986193	0.015215	0.014529
RS	47	11.097443	12.378109	2223.131834	0.015403	0.014602
RS	48	12.279900	13.608065	2037.777247	0.014119	0.013258
RS	49	13.587225	13.608065	2043.338111	0.014157	0.013200
RS	50	15.032605	14.573992	1900.728272	0.013169	0.012153
RS	51	16.630617	14.573992	1880.270064	0.013028	0.011942
RS	52	18.397381	15.135500	1774.416247	0.012294	0.011141
RS	53	20.350716	15.135500	1721.382318	0.011927	0.010741
RS	54	22.510324	14.935582	1667.347417	0.011552	0.010199
RS	55	24.897988	14.935582	1567.648322	0.010862	0.009547
RS	56	27.537791	14.935582	1448.879879	0.010039	0.008779
RS	57	30.456359	14.935582	1313.985318	0.009104	0.007913
RS	58	33.683130	670.373712	29.154767	0.000202	0.000175
RS	59	37.250649	670.373712	32.335512	0.000224	0.000191
RS	60	41.194901	670.373712	35.872060	0.000249	0.000209
RS	61	45.555668	670.373712	39.805481	0.000276	0.000228
RS	62	50.376935	670.373712	44.181651	0.000306	0.000249
RS	63	55.707330	670.373712	13917.257397	0.096427	0.067373
PA	4+25*2+4+6 0.000582760 0.005111050 55.707330452 1730837.191477738 1926.930255704 53.162955247 10.323612124 5.147752998 3.887468851 3.460689783 3.268719188 3.156713433 3.092587296 3.084042601 3.149418253 3.308484145 3.580376946 3.983554355 4.534071865 5.243479715 6.118002629 7.156133780 8.343885601 9.649908423 11.021343775 12.378108574 13.608065235 14.573992002 15.135500003 14.935581615 670.373712189
//
CC
CC	Brief Description of the file format:
CC	  CC  comments
CC	  MM  useful-messages
CC	  RD  round-of-iterations
CC	  LL  \log[P(sequence)]
CC	  QD  Q-before-opt Q-after-opt
CC	  TR  \theta_0 \rho_0
CC	  RS  k t_k \lambda_k \pi_k \sum_{l\not=k}A_{kl} A_{kk}
CC	  DC  begin end best-k t_k+\Delta_k max-prob
CC
MM	Version: 0.6.5-r67
MM	pattern:4+25*2+4+6, n:63, n_free_lambdas:28
MM	n_iterations:25, skip:1, max_t:5, theta/rho:5
MM	is_decoding:0
MM	n_seqs:16, sum_L:953828, sum_n:24224
RD	0
LK	0.000000
QD	0.000000 -> 0.000000
RI	inf
TR	0.025725	0.005145
MT	5.000000
MM	C_pi: 1.000000, n_recomb: 4894.790929
RS	0	0.000000	1.000000	31.340119	0.006403	0.000000
RS	1	0.006440	1.000000	33.137948	0.006770	0.000000
RS	2	0.013294	1.000000	35.023952	0.007155	0.000000
RS	3	0.020590	1.000000	37.000479	0.007559	0.000000
RS	4	0.028356	1.000000	39.069645	0.007982	0.000000
RS	5	0.036622	1.000000	41.233291	0.008424	0.000000
RS	6	0.045421	1.000000	43.492917	0.008886	0.000000
RS	7	0.054785	1.000000	45.849622	0.009367	0.000000
RS	8	0.064753	1.000000	48.304029	0.009868	0.000000
RS	9	0.075363	1.000000	50.856207	0.010390	0.000000
RS	10	0.086656	1.000000	53.505583	0.010931	0.000000
RS	11	0.098677	1.000000	56.250852	0.011492	0.000000
RS	12	0.111471	1.000000	59.089870	0.012072	0.000000
RS	13	0.125090	1.000000	62.019550	0.012671	0.000000
RS	14	0.139585	1.000000	65.035743	0.013287	0.000000
RS	15	0.155014	1.000000	68.133121	0.013920	0.000000
RS	16	0.171437	1.000000	71.305047	0.014568	0.000000
RS	17	0.188917	1.000000	74.543447	0.015229	0.000000
RS	18	0.207523	1.000000	77.838675	0.015902	0.000000
RS	19	0.227327	1.000000	81.179387	0.016585	0.000000
RS	20	0.248406	1.000000	84.552408	0.017274	0.000000
RS	21	0.270843	1.000000	87.942613	0.017967	0.000000
RS	22	0.294725	1.000000	91.332819	0.018659	0.000000
RS	23	0.320144	1.000000	94.703684	0.019348	0.000000
RS	24	0.347201	1.000000	98.033645	0.020028	0.000000
RS	25	0.376000	1.000000	101.298864	0.020695	0.000000
RS	26	0.406654	1.000000	104.473227	0.021344	0.000000
RS	27	0.439282	1.000000	107.528377	0.021968	0.000000
RS	28	0.474011	1.000000	110.433798	0.022561	0.000000
RS	29	0.510976	1.000000	113.156970	0.023118	0.000000
RS	30	0.550322	1.000000	115.663583	0.023630	0.000000
RS	31	0.592202	1.000000	117.917842	0.024090	0.000000
RS	32	0.636779	1.000000	119.882848	0.024492	0.000000
RS	33	0.684227	1.000000	121.521086	0.024827	0.000000
RS	34	0.734730	1.000000	122.795011	0.025087	0.000000
RS	35	0.788485	1.000000	123.667734	0.025265	0.000000
RS	36	0.845702	1.000000	124.103816	0.025354	0.000000
RS	37	0.906604	1.000000	124.070167	0.025347	0.000000
RS	38	0.971428	1.000000	123.537023	0.025238	0.000000
RS	39	1.040426	1.000000	122.479006	0.025022	0.000000
RS	40	1.113868	1.000000	120.876229	0.024695	0.000000
RS	41	1.192040	1.000000	118.715420	0.024253	0.000000
RS	42	1.275245	1.000000	115.991024	0.023697	0.000000
RS	43	1.363809	1.000000	112.706238	0.023026	0.000000
RS	44	1.458076	1.000000	108.873915	0.022243	0.000000
RS	45	1.558414	1.000000	104.517291	0.021353	0.000000
RS	46	1.665214	1.000000	99.670454	0.020363	0.000000
RS	47	1.778891	1.000000	94.378501	0.019281	0.000000
RS	48	1.899889	1.000000	88.697318	0.018121	0.000000
RS	49	2.028679	1.000000	82.692938	0.016894	0.000000
RS	50	2.165763	1.000000	76.440430	0.015617	0.000000
RS	51	2.311675	1.000000	70.022312	0.014305	0.000000
RS	52	2.466983	1.000000	63.526509	0.012978	0.000000
RS	53	2.632293	1.000000	57.043879	0.011654	0.000000
RS	54	2.808249	1.000000	50.665421	0.010351	0.000000
RS	55	2.995536	1.000000	44.479243	0.009087	0.000000
RS	56	3.194884	1.000000	38.567480	0.007879	0.000000
RS	57	3.407070	1.000000	33.003305	0.006743	0.000000
RS	58	3.632920	1.000000	27.848248	0.005689	0.000000
RS	59	3.873315	1.000000	23.150001	0.004730	0.000000
RS	60	4.129191	1.000000	18.940880	0.003870	0.000000
RS	61	4.401545	1.000000	15.237086	0.003113	0.000000
RS	62	4.691438	1.000000	12.038837	0.002460	0.000000
RS	63	5.000000	1.000000	33.403964	0.006824	0.000000
PA	4+25*2+4+6 0.025724673 0.005144935 5.000000000 1.000000000 1.000000000 1.000000000 1.000000000 1.000000000 1.000000000 1.000000000 1.000000000 1.000000000 1.000000000 1.000000000 1.000000000 1.000000000 1.000000000 1.000000000 1.000000000 1.000000000 1.000000000 1.000000000 1.000000000 1.000000000 1.000000000 1.000000000 1.000000000 1.000000000 1.000000000 1.000000000 1.000000000
//
IT	13481
RD	1
LK	-90655.117750
QD	-6376.555143 -> -1903.090315
RI	0.0945903990
TR	0.012181	0.002877
MT	14.084349
MM	C_pi: 2.467310, n_recomb: 6747.557328
RS	0	0.000000	0.645902	84.637863	0.012543	0.000138
RS	1	0.008182	0.645902	90.364857	0.013392	0.001540
RS	2	0.017034	0.645902	96.375445	0.014283	0.004790
RS	3	0.026610	0.645902	102.666060	0.015215	0.009740
RS	4	0.036969	0.435041	161.493785	0.023934	0.015738
RS	5	0.048176	0.435041	170.088649	0.025207	0.022012
RS	6	0.060300	0.411500	188.812458	0.027982	0.027807
RS	7	0.073416	0.411500	197.600991	0.029285	0.032424
RS	8	0.087606	0.439773	193.209806	0.028634	0.035455
RS	9	0.102956	0.439773	201.567009	0.029873	0.036950
RS	10	0.119562	0.500569	184.652590	0.027366	0.037261
RS	11	0.137527	0.500569	192.443251	0.028520	0.036745
RS	12	0.156962	0.585028	171.600958	0.025432	0.035617
RS	13	0.177987	0.585028	178.832564	0.026503	0.034021
RS	14	0.200732	0.689751	158.091304	0.023429	0.032142
RS	15	0.225339	0.689751	164.799759	0.024424	0.030216
RS	16	0.251958	0.810078	146.281975	0.021679	0.028441
RS	17	0.280756	0.810078	152.510088	0.022602	0.026918
RS	18	0.311910	0.942840	136.598653	0.020244	0.025652
RS	19	0.345614	0.942840	142.386343	0.021102	0.024592
RS	20	0.382074	1.089867	128.366758	0.019024	0.023667
RS	21	0.421519	1.089867	133.744842	0.019821	0.022809
RS	22	0.464190	1.255625	120.916480	0.017920	0.021966
RS	23	0.510353	1.255625	125.908574	0.018660	0.021104
RS	24	0.560293	1.443363	114.014461	0.016897	0.020213
RS	25	0.614320	1.443363	118.640774	0.017583	0.019296
RS	26	0.672767	1.653306	107.733069	0.015966	0.018370
RS	27	0.735996	1.653306	112.011246	0.016600	0.017452
RS	28	0.804398	1.883423	102.175874	0.015143	0.016559
RS	29	0.878398	1.883423	106.119553	0.015727	0.015703
RS	30	0.958452	2.131094	97.339998	0.014426	0.014892
RS	31	1.045056	2.131094	100.957185	0.014962	0.014128
RS	32	1.138747	2.394008	93.129685	0.013802	0.013413
RS	33	1.240103	2.394008	96.421956	0.014290	0.012745
RS	34	1.349753	2.670343	89.406128	0.013250	0.012121
RS	35	1.468374	2.670343	92.368658	0.013689	0.011538
RS	36	1.596701	2.958622	86.023011	0.012749	0.010993
RS	37	1.735528	2.958622	88.645175	0.013137	0.010485
RS	38	1.885714	3.257780	82.836502	0.012277	0.010010
RS	39	2.048189	3.257780	85.102990	0.012612	0.009568
RS	40	2.223958	3.567770	79.698290	0.011811	0.009156
RS	41	2.414108	3.567770	81.591182	0.012092	0.008772
RS	42	2.619816	3.890344	76.453685	0.011331	0.008413
RS	43	2.842357	3.890344	77.955876	0.011553	0.008076
RS	44	3.083105	4.229395	72.955752	0.010812	0.007757
RS	45	3.343553	4.229395	74.055494	0.010975	0.007455
RS	46	3.625310	4.590926	69.085866	0.010239	0.007167
RS	47	3.930121	4.590926	69.781630	0.010342	0.006891
RS	48	4.259873	4.982847	64.772257	0.009599	0.006629
RS	49	4.616605	4.982847	65.076881	0.009645	0.006379
RS	50	5.002526	5.415752	59.991742	0.008891	0.006144
RS	51	5.420024	5.415752	59.935677	0.008883	0.005923
RS	52	5.871682	5.904750	54.765786	0.008116	0.005719
RS	53	6.360295	5.904750	54.399251	0.008062	0.005533
RS	54	6.888888	6.814004	46.795944	0.006935	0.005364
RS	55	7.460731	6.814004	46.431782	0.006881	0.005214
RS	56	8.079363	6.814004	45.745853	0.006780	0.005083
RS	57	8.748612	6.814004	44.726649	0.006629	0.004971
RS	58	9.472621	12.839434	23.636785	0.003503	0.004880
RS	59	10.255870	12.839434	24.025911	0.003561	0.004812
RS	60	11.103205	12.839434	24.297254	0.003601	0.004773
RS	61	12.019871	12.839434	24.436517	0.003622	0.004769
RS	62	13.011540	12.839434	24.430383	0.003621	0.004812
RS	63	14.084349	12.839434	285.633553	0.042331	0.040071
PA	4+25*2+4+6 0.012181229 0.002877343 14.084348679 0.645901680 0.435041428 0.411500454 0.439773083 0.500568867 0.585027695 0.689750671 0.810078144 0.942840099 1.089867115 1.255624771 1.443362713 1.653306007 1.883422852 2.131093502 2.394007683 2.670342922 2.958622456 3.257780075 3.567770004 3.890343666 4.229395390 4.590926170 4.982846737 5.415751934 5.904750347 6.814003944 12.839433730
//
IT	6126
RD	2
LK	-82958.803165
QD	-3048.980312 -> -1145.757380
RI	0.0789344183
TR	0.008215	0.003542
MT	16.812122
MM	C_pi: 5.680651, n_recomb: 18999.031131
RS	0	0.000000	1.742389	91.373175	0.004809	0.000039
RS	1	0.008485	1.742389	98.625516	0.005191	0.000406
RS	2	0.017689	1.742389	106.407784	0.005601	0.001283
RS	3	0.027675	1.742389	114.750672	0.006040	0.002767
RS	4	0.038507	0.690780	310.383103	0.016337	0.007250
RS	5	0.050259	0.690780	330.807077	0.017412	0.011269
RS	6	0.063008	0.519530	466.552405	0.024557	0.016956
RS	7	0.076839	0.519530	492.300158	0.025912	0.022580
RS	8	0.091843	0.482731	557.092632	0.029322	0.026737
RS	9	0.108120	0.482731	583.508448	0.030713	0.032424
RS	10	0.125778	0.505804	582.086381	0.030638	0.033343
RS	11	0.144935	0.505804	607.057248	0.031952	0.037859
RS	12	0.165717	0.565741	565.459656	0.029763	0.035890
RS	13	0.188262	0.565741	588.507393	0.030976	0.038993
RS	14	0.212720	0.654770	529.026593	0.027845	0.035389
RS	15	0.239253	0.654770	550.207894	0.028960	0.037401
RS	16	0.268037	0.767470	488.156638	0.025694	0.033324
RS	17	0.299264	0.767470	507.618750	0.026718	0.034618
RS	18	0.333140	0.900313	449.932331	0.023682	0.030761
RS	19	0.369890	0.900313	467.811021	0.024623	0.031758
RS	20	0.409759	1.055027	415.028251	0.021845	0.028361
RS	21	0.453010	1.055027	431.446113	0.022709	0.029285
RS	22	0.499930	1.239531	381.732195	0.020092	0.026233
RS	23	0.550832	1.239531	396.809500	0.020886	0.027014
RS	24	0.606053	1.465122	348.995430	0.018369	0.024107
RS	25	0.665959	1.465122	362.852793	0.019098	0.024598
RS	26	0.730948	1.742066	317.346685	0.016703	0.021778
RS	27	0.801451	1.742066	330.097270	0.017374	0.021948
RS	28	0.877936	2.076980	288.063913	0.015162	0.019301
RS	29	0.960910	2.076980	299.807636	0.015780	0.019237
RS	30	1.050924	2.473101	262.109408	0.013796	0.016872
RS	31	1.148576	2.473101	272.934272	0.014366	0.016686
RS	32	1.254513	2.931268	239.815175	0.012622	0.014652
RS	33	1.369438	2.931268	249.799776	0.013148	0.014426
RS	34	1.494115	3.450461	221.047422	0.011635	0.012716
RS	35	1.629370	3.450461	230.261068	0.012120	0.012492
RS	36	1.776100	4.027729	205.448173	0.010814	0.011069
RS	37	1.935281	4.027729	213.949208	0.011261	0.010864
RS	38	2.107967	4.658580	192.564959	0.010136	0.009684
RS	39	2.295305	4.658580	200.398631	0.010548	0.009508
RS	40	2.498537	5.339396	181.862575	0.009572	0.008528
RS	41	2.719014	5.339396	189.059712	0.009951	0.008381
RS	42	2.958197	6.071245	172.727359	0.009091	0.007559
RS	43	3.217673	6.071245	179.305389	0.009438	0.007436
RS	44	3.499166	6.861300	164.558962	0.008661	0.006729
RS	45	3.804542	6.861300	170.525751	0.008975	0.006621
RS	46	4.135828	7.721459	156.867944	0.008257	0.006003
RS	47	4.495222	7.721459	162.227054	0.008539	0.005908
RS	48	4.885110	8.667257	149.298144	0.007858	0.005362
RS	49	5.308078	8.667257	154.053994	0.008109	0.005287
RS	50	5.766934	9.721988	141.551374	0.007450	0.004806
RS	51	6.264722	9.721988	145.715211	0.007670	0.004758
RS	52	6.804745	10.927563	133.298529	0.007016	0.004333
RS	53	7.390587	10.927563	136.897377	0.007205	0.004312
RS	54	8.026136	13.239581	116.135535	0.006113	0.003735
RS	55	8.715609	13.239581	119.484041	0.006289	0.003749
RS	56	9.463581	13.239581	122.377398	0.006441	0.003752
RS	57	10.275016	13.239581	124.730689	0.006565	0.003739
RS	58	11.155298	36.308898	47.171566	0.002483	0.002021
RS	59	12.110268	36.308898	49.876143	0.002625	0.002105
RS	60	13.146265	36.308898	52.620824	0.002770	0.002186
RS	61	14.270162	36.308898	55.385233	0.002915	0.002262
RS	62	15.489417	36.308898	58.145269	0.003060	0.002334
RS	63	16.812122	36.308898	1666.982304	0.087740	0.046215
PA	4+25*2+4+6 0.008214571 0.003541688 16.812122057 1.742388919 0.690779534 0.519529840 0.482731416 0.505803812 0.565741313 0.654770316 0.767470427 0.900313315 1.055027155 1.239530948 1.465122392 1.742065628 2.076980143 2.473100581 2.931267631 3.450460742 4.027729321 4.658579899 5.339395833 6.071245447 6.861300365 7.721459136 8.667257018 9.721987886 10.927563305 13.239580954 36.308897807
//
IT	5751
RD	3
LK	-79859.065731
QD	-1774.208542 -> -1001.708939
RI	0.0594477533
TR	0.005842	0.004252
MT	18.318225
MM	C_pi: 8.906918, n_recomb: 35452.963257
RS	0	0.000000	5.296126	56.661787	0.001598	0.000013
RS	1	0.008632	5.296126	61.449244	0.001733	0.000134
RS	2	0.018008	5.296126	66.631533	0.001879	0.000418
RS	3	0.028194	5.296126	72.239480	0.002038	0.000891
RS	4	0.039260	1.254188	329.460837	0.009293	0.003933
RS	5	0.051280	1.254188	354.347999	0.009995	0.006081
RS	6	0.064338	0.756126	629.270278	0.017749	0.011472
RS	7	0.078523	0.756126	670.361823	0.018908	0.015259
RS	8	0.093932	0.611747	878.903933	0.024791	0.020795
RS	9	0.110672	0.611747	927.939325	0.026174	0.025314
RS	10	0.128856	0.584805	1021.573039	0.028815	0.028528
RS	11	0.148610	0.584805	1071.384493	0.030220	0.032839
RS	12	0.170070	0.614502	1067.101818	0.030099	0.033118
RS	13	0.193381	0.614502	1114.302472	0.031430	0.036712
RS	14	0.218705	0.681206	1048.357998	0.029570	0.034680
RS	15	0.246214	0.681206	1091.949368	0.030800	0.037479
RS	16	0.276098	0.774761	999.242149	0.028185	0.034242
RS	17	0.308561	0.774761	1039.157026	0.029311	0.036398
RS	18	0.343827	0.889599	940.601147	0.026531	0.032795
RS	19	0.382136	0.889599	977.001372	0.027558	0.034519
RS	20	0.423753	1.026392	879.114066	0.024797	0.030920
RS	21	0.468961	1.026392	912.214252	0.025730	0.032394
RS	22	0.518072	1.193027	814.062704	0.022962	0.028844
RS	23	0.571421	1.193027	844.137241	0.023810	0.030123
RS	24	0.629376	1.402833	744.336463	0.020995	0.026557
RS	25	0.692333	1.402833	771.722231	0.021767	0.027589
RS	26	0.760724	1.670581	672.002558	0.018955	0.024015
RS	27	0.835019	1.670581	697.039565	0.019661	0.024749
RS	28	0.915727	2.009168	601.407156	0.016964	0.021297
RS	29	1.003400	2.009168	624.375952	0.017611	0.021755
RS	30	1.098642	2.428689	536.520580	0.015133	0.018586
RS	31	1.202104	2.428689	557.633041	0.015729	0.018840
RS	32	1.314497	2.936340	479.615144	0.013528	0.016062
RS	33	1.436591	2.936340	499.039024	0.014076	0.016189
RS	34	1.569224	3.536122	431.354353	0.012167	0.013832
RS	35	1.713306	3.536122	449.236269	0.012671	0.013891
RS	36	1.869823	4.228137	391.389844	0.011040	0.011936
RS	37	2.039851	4.228137	407.864482	0.011504	0.011962
RS	38	2.224556	5.008830	358.816113	0.010121	0.010358
RS	39	2.425203	5.008830	374.005110	0.010549	0.010371
RS	40	2.643169	5.873898	332.387639	0.009375	0.009058
RS	41	2.879949	5.873898	346.394341	0.009771	0.009068
RS	42	3.137168	6.823548	310.659063	0.008763	0.007983
RS	43	3.416588	6.823548	323.564741	0.009127	0.007992
RS	44	3.720127	7.864695	292.259108	0.008244	0.007079
RS	45	4.049867	7.864695	304.123852	0.008578	0.007087
RS	46	4.408068	9.008893	276.112426	0.007788	0.006305
RS	47	4.797188	9.008893	286.979658	0.008095	0.006314
RS	48	5.219895	10.270615	261.447217	0.007374	0.005635
RS	49	5.679089	10.270615	271.349162	0.007654	0.005651
RS	50	6.177919	11.674552	247.563052	0.006983	0.005058
RS	51	6.719806	11.674552	256.528220	0.007236	0.005087
RS	52	7.308467	13.275419	233.576222	0.006588	0.004561
RS	53	7.947938	13.275419	241.643493	0.006816	0.004605
RS	54	8.642607	16.380455	202.830457	0.005721	0.003851
RS	55	9.397237	16.380455	210.347595	0.005933	0.003916
RS	56	10.217004	16.380455	217.271004	0.006128	0.003970
RS	57	11.107530	16.380455	223.447505	0.006303	0.004010
RS	58	12.074923	62.198120	61.665295	0.001739	0.001503
RS	59	13.125817	62.198120	65.967193	0.001861	0.001575
RS	60	14.267422	62.198120	70.475323	0.001988	0.001646
RS	61	15.507565	62.198120	75.182664	0.002121	0.001715
RS	62	16.854753	62.198120	80.078358	0.002259	0.001780
RS	63	18.318225	62.198120	3797.286403	0.107108	0.048658
PA	4+25*2+4+6 0.005841995 0.004252087 18.318225094 5.296126128 1.254188489 0.756126264 0.611747372 0.584804846 0.614502143 0.681206195 0.774760684 0.889598989 1.026392061 1.193026786 1.402833005 1.670580698 2.009167744 2.428689414 2.936340195 3.536122052 4.228137064 5.008829957 5.873897578 6.823547643 7.864695267 9.008893353 10.270615380 11.674551897 13.275418763 16.380454920 62.198120135
//
IT	6311
RD	4
LK	-78528.109368
QD	-1288.614660 -> -865.556956
RI	0.0445561289
TR	0.004382	0.004785
MT	19.652522
MM	C_pi: 11.215028, n_recomb: 49852.669772
RS	0	0.000000	16.324846	26.022521	0.000522	0.000004
RS	1	0.008752	16.324846	28.284876	0.000567	0.000044
RS	2	0.018271	16.324846	30.742470	0.000617	0.000138
RS	3	0.028622	16.324846	33.411887	0.000670	0.000292
RS	4	0.039879	2.336412	253.141977	0.005078	0.002143
RS	5	0.052122	2.336412	273.804589	0.005492	0.003296
RS	6	0.065436	1.138635	605.427492	0.012144	0.007715
RS	7	0.079916	1.138635	649.759183	0.013034	0.010219
RS	8	0.095663	0.808513	977.929500	0.019616	0.015934
RS	9	0.112787	0.808513	1040.314821	0.020868	0.019340
RS	10	0.131411	0.709276	1256.892250	0.025212	0.023838
RS	11	0.151665	0.709276	1326.834896	0.026615	0.027418
RS	12	0.173692	0.701831	1411.595098	0.028315	0.029461
RS	13	0.197646	0.701831	1481.517399	0.029718	0.032748
RS	14	0.223697	0.744310	1463.281304	0.029352	0.032441
RS	15	0.252028	0.744310	1529.493624	0.030680	0.035260
RS	16	0.282838	0.818063	1452.456457	0.029135	0.033427
RS	17	0.316345	0.818063	1513.619296	0.030362	0.035800
RS	18	0.352785	0.913845	1410.320676	0.028290	0.033216
RS	19	0.392414	0.913845	1466.047352	0.029408	0.035229
RS	20	0.435512	1.030672	1349.792585	0.027076	0.032270
RS	21	0.482381	1.030672	1400.068682	0.028084	0.034001
RS	22	0.533353	1.175537	1272.167340	0.025519	0.030746
RS	23	0.588786	1.175537	1317.269049	0.026423	0.032239
RS	24	0.649071	1.361431	1177.119516	0.023612	0.028686
RS	25	0.714632	1.361431	1217.610974	0.024424	0.029938
RS	26	0.785931	1.603772	1069.052434	0.021444	0.026169
RS	27	0.863470	1.603772	1105.637780	0.022178	0.027158
RS	28	0.947796	1.917387	956.672774	0.019190	0.023361
RS	29	1.039502	1.917387	989.983163	0.019858	0.024090
RS	30	1.139235	2.315440	848.739664	0.017025	0.020485
RS	31	1.247696	2.315440	879.232240	0.017637	0.020994
RS	32	1.365651	2.808789	751.269016	0.015070	0.017746
RS	33	1.493929	2.808789	779.250420	0.015631	0.018095
RS	34	1.633434	3.405054	667.102183	0.013381	0.015288
RS	35	1.785150	3.405054	692.793684	0.013897	0.015531
RS	36	1.950144	4.107338	596.715992	0.011970	0.013177
RS	37	2.129579	4.107338	620.301620	0.012443	0.013355
RS	38	2.324718	4.914221	539.084090	0.010814	0.011415
RS	39	2.536937	4.914221	560.730533	0.011248	0.011552
RS	40	2.767729	5.822596	492.282491	0.009875	0.009963
RS	41	3.018721	5.822596	512.140214	0.010273	0.010072
RS	42	3.291681	6.832793	453.962720	0.009106	0.008761
RS	43	3.588531	6.832793	472.161233	0.009471	0.008849
RS	44	3.911363	7.950679	421.906428	0.008463	0.007752
RS	45	4.262449	7.950679	438.551804	0.008797	0.007824
RS	46	4.644264	9.184891	394.411419	0.007912	0.006893
RS	47	5.059496	9.184891	409.587320	0.008216	0.006955
RS	48	5.511071	10.544941	370.258185	0.007427	0.006157
RS	49	6.002169	10.544941	384.028985	0.007703	0.006217
RS	50	6.536249	12.050660	348.287116	0.006986	0.005527
RS	51	7.117073	12.050660	360.706620	0.007235	0.005591
RS	52	7.748733	13.757980	326.958108	0.006558	0.004979
RS	53	8.435678	13.757980	338.092106	0.006782	0.005048
RS	54	9.182746	17.089706	281.812063	0.005653	0.004161
RS	55	9.995200	17.089706	292.223658	0.005862	0.004243
RS	56	10.878762	17.089706	301.758619	0.006053	0.004314
RS	57	11.839657	17.089706	310.194249	0.006222	0.004368
RS	58	12.884651	87.160102	63.887913	0.001282	0.001187
RS	59	14.021107	87.160102	68.728929	0.001379	0.001249
RS	60	15.257029	87.160102	73.865882	0.001482	0.001312
RS	61	16.601122	87.160102	79.303896	0.001591	0.001374
RS	62	18.062854	87.160102	85.045439	0.001706	0.001436
RS	63	19.652522	87.160102	5551.022968	0.111349	0.051513
PA	4+25*2+4+6 0.004382184 0.004785401 19.652521974 16.324845911 2.336412360 1.138634966 0.808513307 0.709275593 0.701831308 0.744310486 0.818063417 0.913845062 1.030671566 1.175537155 1.361430858 1.603772072 1.917386953 2.315439855 2.808789473 3.405053899 4.107338447 4.914220805 5.822596428 6.832793091 7.950679369 9.184891259 10.544941411 12.050660103 13.757980392 17.089705720 87.160102450
//
IT	5142
RD	5
LK	-77754.717214
QD	-1013.836101 -> -726.545805
RI	0.0338739887
TR	0.003436	0.005192
MT	20.873448
MM	C_pi: 12.846886, n_recomb: 61564.298293
RS	0	0.000000	49.540479	10.649273	0.000173	0.000002
RS	1	0.008856	49.540479	11.590474	0.000188	0.000015
RS	2	0.018496	49.540479	12.614679	0.000205	0.000047
RS	3	0.028990	49.540479	13.729173	0.000223	0.000100
RS	4	0.040413	4.327232	170.838523	0.002775	0.001202
RS	5	0.052848	4.327232	185.416815	0.003012	0.001838
RS	6	0.066384	1.717148	505.682657	0.008214	0.005289
RS	7	0.081119	1.717148	545.576774	0.008862	0.006965
RS	8	0.097158	1.078052	934.011947	0.015171	0.012311
RS	9	0.114618	1.078052	999.724825	0.016239	0.014880
RS	10	0.133625	0.873794	1315.285576	0.021364	0.019916
RS	11	0.154314	0.873794	1396.881914	0.022690	0.022845
RS	12	0.176836	0.818753	1578.335283	0.025637	0.026015
RS	13	0.201352	0.818753	1665.339994	0.027050	0.028884
RS	14	0.228040	0.834085	1720.642480	0.027949	0.029899
RS	15	0.257091	0.834085	1806.278384	0.029340	0.032509
RS	16	0.288714	0.888182	1777.191627	0.028867	0.031926
RS	17	0.323138	0.888182	1858.035380	0.030180	0.034246
RS	18	0.360611	0.966474	1782.112897	0.028947	0.032727
RS	19	0.401402	0.966474	1856.519322	0.030156	0.034788
RS	20	0.445806	1.065773	1751.068734	0.028443	0.032672
RS	21	0.494142	1.065773	1818.235365	0.029534	0.034492
RS	22	0.546758	1.191982	1685.783382	0.027382	0.031837
RS	23	0.604034	1.191982	1745.566030	0.028354	0.033424
RS	24	0.666383	1.357284	1585.768504	0.025758	0.030226
RS	25	0.734253	1.357284	1638.708056	0.026618	0.031576
RS	26	0.808133	1.576550	1457.134204	0.023668	0.027937
RS	27	0.888556	1.576550	1504.247477	0.024434	0.029042
RS	28	0.976102	1.864633	1312.876387	0.021325	0.025189
RS	29	1.071400	1.864633	1355.243648	0.022013	0.026052
RS	30	1.175138	2.235422	1167.252247	0.018960	0.022255
RS	31	1.288062	2.235422	1205.722274	0.019585	0.022902
RS	32	1.410987	2.701051	1031.244097	0.016751	0.019384
RS	33	1.544799	2.701051	1066.376477	0.017321	0.019862
RS	34	1.690460	3.270603	911.150926	0.014800	0.016758
RS	35	1.849021	3.270603	943.297199	0.015322	0.017115
RS	36	2.021624	3.948603	809.254482	0.013145	0.014472
RS	37	2.209513	3.948603	838.656380	0.013622	0.014748
RS	38	2.414041	4.734889	725.006953	0.011776	0.012549
RS	39	2.636681	4.734889	751.858840	0.012213	0.012766
RS	40	2.879038	5.627313	656.111164	0.010657	0.010953
RS	41	3.142858	5.627313	680.584983	0.011055	0.011127
RS	42	3.430042	6.626357	599.463013	0.009737	0.009624
RS	43	3.742659	6.626357	621.712669	0.010099	0.009763
RS	44	4.082960	7.736629	552.084857	0.008968	0.008505
RS	45	4.453398	7.736629	572.243641	0.009295	0.008615
RS	46	4.856641	8.963315	511.713405	0.008312	0.007550
RS	47	5.295596	8.963315	529.890273	0.008607	0.007641
RS	48	5.773423	10.310053	476.719958	0.007743	0.006734
RS	49	6.293567	10.310053	492.998298	0.008008	0.006814
RS	50	6.859774	11.789633	445.481954	0.007236	0.006034
RS	51	7.476123	11.789633	459.930922	0.007471	0.006109
RS	52	8.147055	13.453076	415.762295	0.006753	0.005420
RS	53	8.877405	13.453076	428.474882	0.006960	0.005493
RS	54	9.672433	16.704608	356.105374	0.005784	0.004493
RS	55	10.537869	16.704608	368.073080	0.005979	0.004576
RS	56	11.479946	16.704608	378.700223	0.006151	0.004644
RS	57	12.505452	16.704608	387.691378	0.006297	0.004691
RS	58	13.621776	110.901545	61.311539	0.000996	0.000949
RS	59	14.836960	110.901545	66.191519	0.001075	0.001002
RS	60	16.159760	110.901545	71.406782	0.001160	0.001057
RS	61	17.599705	110.901545	76.970461	0.001250	0.001112
RS	62	19.167170	110.901545	82.894169	0.001346	0.001168
RS	63	20.873448	110.901545	6820.871793	0.110793	0.054264
PA	4+25*2+4+6 0.003435581 0.005191678 20.873448321 49.540479195 4.327232324 1.717147740 1.078052183 0.873793959 0.818753217 0.834084790 0.888181622 0.966473787 1.065772800 1.191982272 1.357283891 1.576550454 1.864632919 2.235422199 2.701050672 3.270602987 3.948603379 4.734889350 5.627313424 6.626357183 7.736629383 8.963315248 10.310053147 11.789633107 13.453075753 16.704608110 110.901544744
//
IT	5808
RD	6
LK	-77217.020778
QD	-816.185250 -> -605.710743
RI	0.0264794355
TR	0.002779	0.005503
MT	22.056341
MM	C_pi: 14.099887, n_recomb: 71249.966722
RS	0	0.000000	144.941180	4.235569	0.000059	0.000001
RS	1	0.008951	144.941180	4.614504	0.000065	0.000006
RS	2	0.018703	144.941180	5.027323	0.000071	0.000017
RS	3	0.029327	144.941180	5.477052	0.000077	0.000036
RS	4	0.040903	7.811381	110.633731	0.001553	0.000705
RS	5	0.053515	7.811381	120.337468	0.001689	0.001069
RS	6	0.067256	2.545435	400.825509	0.005626	0.003746
RS	7	0.082226	2.545435	434.045975	0.006092	0.004895
RS	8	0.098537	1.424275	837.251102	0.011751	0.009715
RS	9	0.116307	1.424275	900.424746	0.012638	0.011671
RS	10	0.135668	1.074216	1279.357001	0.017956	0.016820
RS	11	0.156762	1.074216	1365.651033	0.019167	0.019216
RS	12	0.179744	0.958900	1627.814585	0.022847	0.023037
RS	13	0.204784	0.958900	1725.919808	0.024223	0.025519
RS	14	0.232064	0.943023	1855.740840	0.026045	0.027456
RS	15	0.261786	0.943023	1956.533210	0.027460	0.029822
RS	16	0.294169	0.976851	1986.802929	0.027885	0.030212
RS	17	0.329450	0.976851	2084.711244	0.029259	0.032402
RS	18	0.367888	1.038790	2052.706363	0.028810	0.031791
RS	19	0.409768	1.038790	2144.481151	0.030098	0.033803
RS	20	0.455396	1.122895	2068.458611	0.029031	0.032483
RS	21	0.505108	1.122895	2152.079519	0.030205	0.034307
RS	22	0.559269	1.233890	2034.039594	0.028548	0.032304
RS	23	0.618279	1.233890	2108.490292	0.029593	0.033920
RS	24	0.682570	1.383160	1947.027203	0.027327	0.031200
RS	25	0.752615	1.383160	2012.427763	0.028245	0.032590
RS	26	0.828931	1.584820	1813.673964	0.025455	0.029242
RS	27	0.912077	1.584820	1871.102526	0.026261	0.030399
RS	28	1.002665	1.853173	1650.136042	0.023160	0.026661
RS	29	1.101361	1.853173	1701.051171	0.023874	0.027590
RS	30	1.208892	2.201919	1475.817371	0.020713	0.023764
RS	31	1.326047	2.201919	1521.516769	0.021355	0.024486
RS	32	1.453689	2.643278	1307.077398	0.018345	0.020839
RS	33	1.592755	2.643278	1348.472654	0.018926	0.021393
RS	34	1.744269	3.186551	1154.451067	0.016203	0.018108
RS	35	1.909345	3.186551	1192.105314	0.016731	0.018536
RS	36	2.089196	3.836492	1022.816060	0.014355	0.015697
RS	37	2.285145	3.836492	1057.073332	0.014836	0.016034
RS	38	2.498632	4.593214	912.700373	0.012810	0.013645
RS	39	2.731229	4.593214	943.796824	0.013246	0.013915
RS	40	2.984644	5.454774	821.830414	0.011534	0.011929
RS	41	3.260742	5.454774	849.955963	0.011929	0.012144
RS	42	3.561553	6.421333	746.593812	0.010479	0.010490
RS	43	3.889289	6.421333	771.916109	0.010834	0.010660
RS	44	4.246359	7.495959	683.419007	0.009592	0.009270
RS	45	4.635390	7.495959	706.085787	0.009910	0.009404
RS	46	5.059242	8.680299	629.600092	0.008836	0.008226
RS	47	5.521031	8.680299	649.731020	0.009119	0.008332
RS	48	6.024154	9.972154	583.174654	0.008185	0.007332
RS	49	6.572310	9.972154	600.854990	0.008433	0.007418
RS	50	7.169531	11.376703	542.092739	0.007608	0.006561
RS	51	7.820206	11.376703	557.389545	0.007823	0.006635
RS	52	8.529122	12.937364	503.411885	0.007065	0.005879
RS	53	9.301492	12.937364	516.436609	0.007248	0.005944
RS	54	10.142993	15.978365	429.518654	0.006028	0.004850
RS	55	11.059815	15.978365	441.874122	0.006202	0.004925
RS	56	12.058700	15.978365	452.254538	0.006347	0.004979
RS	57	13.146992	15.978365	460.293600	0.006460	0.005007
RS	58	14.332694	133.901589	57.562061	0.000808	0.000777
RS	59	15.624525	133.901589	62.306797	0.000874	0.000823
RS	60	17.031984	133.901589	67.402327	0.000946	0.000871
RS	61	18.565420	133.901589	72.866913	0.001023	0.000920
RS	62	20.236111	133.901589	78.718201	0.001105	0.000970
RS	63	22.056341	133.901589	7767.771890	0.109021	0.056601
PA	4+25*2+4+6 0.002779404 0.005503390 22.056340628 144.941179848 7.811380945 2.545435431 1.424275137 1.074215973 0.958899983 0.943023004 0.976850621 1.038789544 1.122894997 1.233889603 1.383159730 1.584819790 1.853172526 2.201918879 2.643277879 3.186551307 3.836491505 4.593214209 5.454773770 6.421332582 7.495959070 8.680298887 9.972154216 11.376702606 12.937363781 15.978364783 133.901589123
//
IT	5052
RD	7
LK	-76819.442508
QD	-666.280585 -> -506.685317
RI	0.0213782180
TR	0.002300	0.005739
MT	23.257036
MM	C_pi: 15.124425, n_recomb: 79352.753801
RS	0	0.000000	404.972028	1.698056	0.000021	0.000000
RS	1	0.009042	404.972028	1.851601	0.000023	0.000002
RS	2	0.018902	404.972028	2.019032	0.000025	0.000007
RS	3	0.029653	404.972028	2.201603	0.000028	0.000014
RS	4	0.041376	13.608268	71.410195	0.000900	0.000432
RS	5	0.054159	13.608268	77.793694	0.000980	0.000649
RS	6	0.068098	3.676173	313.215678	0.003947	0.002746
RS	7	0.083298	3.676173	340.079506	0.004286	0.003557
RS	8	0.099872	1.849055	732.052294	0.009225	0.007853
RS	9	0.117944	1.849055	790.174918	0.009958	0.009366
RS	10	0.137651	1.307062	1202.582569	0.015155	0.014415
RS	11	0.159139	1.307062	1289.065590	0.016245	0.016387
RS	12	0.182571	1.118003	1610.279061	0.020293	0.020543
RS	13	0.208121	1.118003	1714.574288	0.021607	0.022693
RS	14	0.235981	1.066439	1908.533011	0.024051	0.025240
RS	15	0.266361	1.066439	2020.248928	0.025459	0.027379
RS	16	0.299487	1.078831	2108.684868	0.026574	0.028488
RS	17	0.335609	1.078831	2220.536080	0.027983	0.030538
RS	18	0.374997	1.124853	2237.400476	0.028196	0.030654
RS	19	0.417946	1.124853	2344.587680	0.029546	0.032593
RS	20	0.464779	1.195278	2306.914562	0.029072	0.031955
RS	21	0.515847	1.195278	2406.047676	0.030321	0.033755
RS	22	0.571532	1.293564	2313.890422	0.029160	0.032355
RS	23	0.632252	1.293564	2402.789086	0.030280	0.033976
RS	24	0.698462	1.430375	2252.461379	0.028385	0.031746
RS	25	0.770659	1.430375	2330.461915	0.029368	0.033157
RS	26	0.849385	1.619135	2127.340739	0.026809	0.030155
RS	27	0.935228	1.619135	2195.257770	0.027665	0.031343
RS	28	1.028834	1.873516	1956.301511	0.024653	0.027802
RS	29	1.130904	1.873516	2015.775459	0.025403	0.028770
RS	30	1.242202	2.206749	1762.925027	0.022216	0.025006
RS	31	1.363565	2.206749	1815.646032	0.022881	0.025774
RS	32	1.495901	2.630701	1568.679501	0.019768	0.022090
RS	33	1.640202	2.630701	1615.942936	0.020364	0.022691
RS	34	1.797552	3.154311	1388.608738	0.017499	0.019306
RS	35	1.969129	3.154311	1431.247557	0.018037	0.019779
RS	36	2.156221	3.781932	1230.658529	0.015509	0.016812
RS	37	2.360229	3.781932	1269.167588	0.015994	0.017189
RS	38	2.582683	4.513298	1096.898919	0.013823	0.014666
RS	39	2.825252	4.513298	1131.584517	0.014260	0.014970
RS	40	3.089755	5.346066	985.443342	0.012419	0.012854
RS	41	3.378173	5.346066	1016.524864	0.012810	0.013097
RS	42	3.692671	6.279614	892.436044	0.011246	0.011323
RS	43	4.035605	6.279614	920.095831	0.011595	0.011514
RS	44	4.409548	7.315176	813.904429	0.010257	0.010018
RS	45	4.817303	7.315176	838.299111	0.010564	0.010165
RS	46	5.261927	8.450786	746.839761	0.009412	0.008896
RS	47	5.746754	8.450786	768.088345	0.009679	0.009008
RS	48	6.275419	9.678527	689.040473	0.008683	0.007931
RS	49	6.851887	9.678527	707.212422	0.008912	0.008016
RS	50	7.480478	10.995858	638.087704	0.008041	0.007096
RS	51	8.165907	10.995858	653.225915	0.008232	0.007161
RS	52	8.913313	12.437316	590.355934	0.007440	0.006351
RS	53	9.728300	12.437316	602.572687	0.007594	0.006400
RS	54	10.616978	15.222238	503.056662	0.006339	0.005231
RS	55	11.586010	15.222238	514.693260	0.006486	0.005290
RS	56	12.642663	15.222238	523.571710	0.006598	0.005323
RS	57	13.794859	15.222238	529.264916	0.006670	0.005323
RS	58	15.051236	156.330052	53.868357	0.000679	0.000654
RS	59	16.421215	156.330052	58.432421	0.000736	0.000694
RS	60	17.915069	156.330052	63.352077	0.000798	0.000737
RS	61	19.543997	156.330052	68.648969	0.000865	0.000781
RS	62	21.320213	156.330052	74.344806	0.000937	0.000826
RS	63	23.257036	156.330052	8493.804768	0.107039	0.058458
PA	4+25*2+4+6 0.002299848 0.005739379 23.257035700 404.972027845 13.608268205 3.676172568 1.849054612 1.307062174 1.118002744 1.066438996 1.078830720 1.124852741 1.195277655 1.293563876 1.430375020 1.619134660 1.873516182 2.206748680 2.630701477 3.154311276 3.781932025 4.513297636 5.346065954 6.279614215 7.315175504 8.450786399 9.678527182 10.995857522 12.437315700 15.222237953 156.330051987
//
IT	5260
RD	8
LK	-76515.718407
QD	-550.776190 -> -425.800696
RI	0.0177828840
TR	0.001934	0.005914
MT	24.507424
MM	C_pi: 15.986932, n_recomb: 86109.197368
RS	0	0.000000	1077.654903	0.696780	0.000008	0.000000
RS	1	0.009132	1077.654903	0.760427	0.000009	0.000001
RS	2	0.019099	1077.654903	0.829889	0.000010	0.000003
RS	3	0.029975	1077.654903	0.905699	0.000011	0.000005
RS	4	0.041845	22.789675	46.727097	0.000543	0.000276
RS	5	0.054799	22.789675	50.966111	0.000592	0.000411
RS	6	0.068935	5.154626	245.476794	0.002851	0.002079
RS	7	0.084363	5.154626	267.070196	0.003102	0.002669
RS	8	0.101200	2.351320	635.450313	0.007380	0.006498
RS	9	0.119574	2.351320	687.877609	0.007988	0.007689
RS	10	0.139626	1.568919	1112.561911	0.012920	0.012543
RS	11	0.161510	1.568919	1196.667428	0.013897	0.014183
RS	12	0.185392	1.293005	1556.969300	0.018081	0.018478
RS	13	0.211454	1.293005	1663.857471	0.019323	0.020350
RS	14	0.239898	1.201428	1908.211418	0.022160	0.023285
RS	15	0.270938	1.201428	2027.173432	0.023542	0.025223
RS	16	0.304813	1.191046	2166.703481	0.025162	0.026851
RS	17	0.341782	1.191046	2289.339541	0.026586	0.028770
RS	18	0.382127	1.221157	2353.381960	0.027330	0.029449
RS	19	0.426157	1.221157	2473.635142	0.028727	0.031315
RS	20	0.474207	1.278772	2476.769117	0.028763	0.031240
RS	21	0.526646	1.278772	2589.958196	0.030078	0.033010
RS	22	0.583873	1.366001	2529.419541	0.029375	0.032139
RS	23	0.646327	1.366001	2632.101131	0.030567	0.033761
RS	24	0.714484	1.492868	2501.052949	0.029045	0.031987
RS	25	0.788865	1.492868	2591.540075	0.030096	0.033416
RS	26	0.870039	1.672216	2393.511544	0.027796	0.030766
RS	27	0.958626	1.672216	2472.062705	0.028708	0.031981
RS	28	1.055303	1.917165	2224.667749	0.025835	0.028668
RS	29	1.160810	1.917165	2292.865336	0.026627	0.029668
RS	30	1.275951	2.240450	2021.070961	0.023471	0.026016
RS	31	1.401607	2.240450	2080.865478	0.024165	0.026817
RS	32	1.538739	2.653467	1808.648525	0.021004	0.023150
RS	33	1.688394	2.653467	1861.683345	0.021620	0.023786
RS	34	1.851716	3.164576	1606.824547	0.018660	0.020354
RS	35	2.029953	3.164576	1654.219180	0.019211	0.020860
RS	36	2.224468	3.777445	1426.796689	0.016570	0.017811
RS	37	2.436746	3.777445	1469.227674	0.017062	0.018218
RS	38	2.668410	4.491075	1272.468389	0.014777	0.015599
RS	39	2.921230	4.491075	1310.337542	0.015217	0.015927
RS	40	3.197139	5.302350	1142.625772	0.013269	0.013714
RS	41	3.498244	5.302350	1176.196644	0.013659	0.013976
RS	42	3.826848	6.209522	1033.409985	0.012001	0.012111
RS	43	4.185461	6.209522	1062.884780	0.012343	0.012314
RS	44	4.576823	7.211766	940.632832	0.010924	0.010734
RS	45	5.003926	7.211766	966.174654	0.011220	0.010888
RS	46	5.470034	8.303444	861.119501	0.010000	0.009547
RS	47	5.978708	8.303444	882.836753	0.010253	0.009659
RS	48	6.533835	9.470936	792.530352	0.009204	0.008521
RS	49	7.139659	9.470936	810.458020	0.009412	0.008599
RS	50	7.800809	10.703936	732.147926	0.008503	0.007629
RS	51	8.522337	10.703936	746.277758	0.008667	0.007680
RS	52	9.309757	12.027472	675.705513	0.007847	0.006827
RS	53	10.169087	12.027472	686.122266	0.007968	0.006855
RS	54	11.106894	14.547783	576.399254	0.006694	0.005631
RS	55	12.130345	14.547783	586.234060	0.006808	0.005669
RS	56	13.247260	14.547783	592.407606	0.006880	0.005673
RS	57	14.466176	14.547783	594.451019	0.006903	0.005638
RS	58	15.796408	178.064178	50.609414	0.000588	0.000564
RS	59	17.248120	178.064178	54.996747	0.000639	0.000600
RS	60	18.832408	178.064178	59.739965	0.000694	0.000639
RS	61	20.561378	178.064178	64.863046	0.000753	0.000679
RS	62	22.448244	178.064178	70.390551	0.000817	0.000721
RS	63	24.507424	178.064178	9048.630279	0.105083	0.059880
PA	4+25*2+4+6 0.001933912 0.005913901 24.507423860 1077.654902823 22.789675403 5.154625692 2.351320020 1.568919364 1.293005204 1.201428081 1.191045675 1.221157186 1.278771751 1.366000669 1.492867715 1.672215574 1.917164962 2.240450456 2.653466622 3.164576333 3.777445251 4.491074969 5.302349673 6.209522390 7.211765883 8.303444299 9.470936205 10.703935912 12.027471504 14.547782726 178.064177996
//
IT	5095
RD	9
LK	-76275.938570
QD	-459.949577 -> -358.577532
RI	0.0151576200
TR	0.001644	0.006039
MT	25.821964
MM	C_pi: 16.719213, n_recomb: 91678.453798
RS	0	0.000000	2723.908078	0.295488	0.000003	0.000000
RS	1	0.009223	2723.908078	0.322748	0.000004	0.000000
RS	2	0.019296	2723.908078	0.352523	0.000004	0.000001
RS	3	0.030298	2723.908078	0.385047	0.000004	0.000002
RS	4	0.042314	36.672336	31.233242	0.000341	0.000183
RS	5	0.055439	36.672336	34.102377	0.000372	0.000271
RS	6	0.069775	7.014003	194.499993	0.002122	0.001621
RS	7	0.085432	7.014003	211.952761	0.002312	0.002062
RS	8	0.102534	2.927136	552.310505	0.006024	0.005491
RS	9	0.121213	2.927136	599.269427	0.006537	0.006449
RS	10	0.141614	1.856383	1022.396663	0.011152	0.011071
RS	11	0.163897	1.856383	1102.831777	0.012029	0.012451
RS	12	0.188235	1.481662	1486.049293	0.016209	0.016764
RS	13	0.214817	1.481662	1593.059466	0.017377	0.018406
RS	14	0.243851	1.346231	1874.331532	0.020445	0.021575
RS	15	0.275563	1.346231	1997.570084	0.021789	0.023338
RS	16	0.310199	1.311780	2179.084841	0.023769	0.025333
RS	17	0.348030	1.311780	2309.610709	0.025193	0.027136
RS	18	0.389350	1.325763	2415.871436	0.026352	0.028247
RS	19	0.434480	1.325763	2546.749808	0.027779	0.030045
RS	20	0.483773	1.371006	2589.372524	0.028244	0.030429
RS	21	0.537611	1.371006	2714.844113	0.029613	0.032171
RS	22	0.596415	1.448222	2687.818305	0.029318	0.031754
RS	23	0.660642	1.448222	2803.226711	0.030577	0.033376
RS	24	0.730792	1.566857	2696.100659	0.029408	0.032016
RS	25	0.807412	1.566857	2798.626403	0.030527	0.033464
RS	26	0.891099	1.739291	2612.267314	0.028494	0.031151
RS	27	0.982503	1.739291	2701.398265	0.029466	0.032394
RS	28	1.082337	1.978188	2453.034309	0.026757	0.029318
RS	29	1.191378	1.978188	2530.068980	0.027597	0.030349
RS	30	1.310476	2.295860	2246.699748	0.024506	0.026831
RS	31	1.440557	2.295860	2313.686629	0.025237	0.027665
RS	32	1.582636	2.703240	2022.825363	0.022064	0.024045
RS	33	1.737817	2.703240	2081.675629	0.022706	0.024713
RS	34	1.907310	3.208067	1804.849145	0.019687	0.021267
RS	35	2.092434	3.208067	1856.948435	0.020255	0.021802
RS	36	2.294632	3.813210	1607.186777	0.017531	0.018703
RS	37	2.515478	3.813210	1653.401274	0.018035	0.019134
RS	38	2.756690	4.516782	1435.712118	0.015660	0.016448
RS	39	3.020149	4.516782	1476.553657	0.016106	0.016795
RS	40	3.307906	5.314659	1290.090544	0.014072	0.014510
RS	41	3.622200	5.314659	1325.877397	0.014462	0.014785
RS	42	3.965481	6.203790	1166.648888	0.012725	0.012848
RS	43	4.340421	6.203790	1197.607331	0.013063	0.013060
RS	44	4.749939	7.181117	1061.151411	0.011575	0.011415
RS	45	5.197226	7.181117	1087.448170	0.011862	0.011571
RS	46	5.685764	8.237299	970.375564	0.010585	0.010172
RS	47	6.219357	8.237299	992.098079	0.010821	0.010281
RS	48	6.802161	9.352940	891.943764	0.009729	0.009095
RS	49	7.438714	9.352940	909.072008	0.009916	0.009163
RS	50	8.133973	10.509926	822.910217	0.008976	0.008154
RS	51	8.893353	10.509926	835.352738	0.009112	0.008188
RS	52	9.722767	11.723423	758.422534	0.008273	0.007303
RS	53	10.628673	11.723423	766.196320	0.008357	0.007305
RS	54	11.618127	13.985642	648.945202	0.007078	0.006046
RS	55	12.698834	13.985642	655.934627	0.007155	0.006057
RS	56	13.879209	13.985642	658.272057	0.007180	0.006027
RS	57	15.168444	13.985642	655.473891	0.007150	0.005950
RS	58	16.576579	198.832401	47.884013	0.000522	0.000498
RS	59	18.114580	198.832401	52.118119	0.000568	0.000532
RS	60	19.794423	198.832401	56.707019	0.000619	0.000567
RS	61	21.629190	198.832401	61.676407	0.000673	0.000604
RS	62	23.633168	198.832401	67.052958	0.000731	0.000643
RS	63	25.821964	198.832401	9460.618462	0.103193	0.060953
PA	4+25*2+4+6 0.001643941 0.006039082 25.821964292 2723.908078055 36.672336087 7.014003084 2.927135841 1.856382613 1.481661768 1.346230633 1.311779534 1.325762652 1.371005549 1.448222478 1.566857191 1.739290719 1.978188004 2.295860461 2.703239872 3.208066865 3.813210400 4.516781672 5.314658981 6.203790028 7.181117240 8.237298717 9.352939693 10.509926461 11.723422774 13.985642204 198.832400591
//
IT	5092
RD	10
LK	-76079.838339
QD	-386.624376 -> -301.510942
RI	0.0131564397
TR	0.001407	0.006126
MT	27.196786
MM	C_pi: 17.334013, n_recomb: 96181.788640
RS	0	0.000000	6524.658607	0.130354	0.000001	0.000000
RS	1	0.009312	6524.658607	0.142496	0.000001	0.000000
RS	2	0.019491	6524.658607	0.155771	0.000002	0.000000
RS	3	0.030619	6524.658607	0.170282	0.000002	0.000001
RS	4	0.042782	56.804134	21.378675	0.000222	0.000126
RS	5	0.056078	56.804134	23.364761	0.000243	0.000185
RS	6	0.070612	9.273806	156.294767	0.001625	0.001297
RS	7	0.086500	9.273806	170.551810	0.001773	0.001637
RS	8	0.103867	3.570597	482.508907	0.005017	0.004727
RS	9	0.122852	3.570597	524.546129	0.005454	0.005512
RS	10	0.143604	2.166295	937.496280	0.009747	0.009893
RS	11	0.166289	2.166295	1013.702210	0.010539	0.011070
RS	12	0.191086	1.682389	1407.416127	0.014633	0.015329
RS	13	0.218192	1.682389	1512.887047	0.015729	0.016781
RS	14	0.247823	1.499840	1819.226487	0.018914	0.020075
RS	15	0.280213	1.499840	1944.403539	0.020216	0.021689
RS	16	0.315619	1.440137	2158.669859	0.022444	0.023937
RS	17	0.354322	1.440137	2294.542556	0.023856	0.025636
RS	18	0.396629	1.437623	2436.804827	0.025335	0.027078
RS	19	0.442876	1.437623	2575.940426	0.026782	0.028815
RS	20	0.493429	1.470619	2654.770759	0.027602	0.029571
RS	21	0.548690	1.470619	2790.602711	0.029014	0.031289
RS	22	0.609097	1.538403	2796.682628	0.029077	0.031258
RS	23	0.675129	1.538403	2923.484757	0.030395	0.032885
RS	24	0.747310	1.649902	2842.562445	0.029554	0.031893
RS	25	0.826213	1.649902	2956.377122	0.030737	0.033364
RS	26	0.912463	1.817134	2786.121043	0.028967	0.031365
RS	27	1.006746	1.817134	2885.533355	0.030001	0.032639
RS	28	1.109807	2.052404	2641.938251	0.027468	0.029797
RS	29	1.222466	2.052404	2727.777307	0.028361	0.030863
RS	30	1.345617	2.367678	2438.966502	0.025358	0.027490
RS	31	1.480234	2.367678	2513.216499	0.026130	0.028359
RS	32	1.627388	2.773480	2209.533839	0.022972	0.024804
RS	33	1.788245	2.773480	2274.271872	0.023646	0.025504
RS	34	1.964082	3.276954	1980.590297	0.020592	0.022066
RS	35	2.156292	3.276954	2037.422605	0.021183	0.022629
RS	36	2.366401	3.880143	1769.600353	0.018398	0.019501
RS	37	2.596076	3.880143	1819.571254	0.018918	0.019955
RS	38	2.847139	4.580193	1584.438681	0.016473	0.017221
RS	39	3.121581	4.580193	1628.172408	0.016928	0.017586
RS	40	3.421579	5.371877	1425.773906	0.014824	0.015245
RS	41	3.749514	5.371877	1463.647713	0.015218	0.015534
RS	42	4.107987	6.250707	1290.273656	0.013415	0.013540
RS	43	4.499841	6.250707	1322.538577	0.013750	0.013760
RS	44	4.928185	7.211333	1173.786560	0.012204	0.012061
RS	45	5.396417	7.211333	1200.608332	0.012483	0.012219
RS	46	5.908251	8.240633	1073.151948	0.011158	0.010773
RS	47	6.467749	8.240633	1094.585251	0.011380	0.010877
RS	48	7.079347	9.313417	986.035437	0.010252	0.009653
RS	49	7.747899	9.313417	1001.983284	0.010418	0.009709
RS	50	8.478707	10.403652	909.338196	0.009454	0.008672
RS	51	9.277569	10.403652	919.589602	0.009561	0.008684
RS	52	10.150822	11.516423	837.684255	0.008709	0.007778
RS	53	11.105394	11.516423	842.136978	0.008756	0.007751
RS	54	12.148857	13.531612	720.145943	0.007487	0.006475
RS	55	13.289489	13.531612	723.310829	0.007520	0.006453
RS	56	14.536339	13.531612	720.779045	0.007494	0.006383
RS	57	15.899297	13.531612	712.085675	0.007404	0.006259
RS	58	17.389175	218.206382	45.700423	0.000475	0.000450
RS	59	19.017793	218.206382	49.812533	0.000518	0.000481
RS	60	20.798071	218.206382	54.278595	0.000564	0.000515
RS	61	22.744131	218.206382	59.125657	0.000615	0.000550
RS	62	24.871410	218.206382	64.382070	0.000669	0.000587
RS	63	27.196786	218.206382	9749.066178	0.101361	0.061764
PA	4+25*2+4+6 0.001406926 0.006126206 27.196785727 6524.658606514 56.804133631 9.273805764 3.570597052 2.166295487 1.682389425 1.499839854 1.440137272 1.437623117 1.470618848 1.538402840 1.649901701 1.817134302 2.052403824 2.367678354 2.773480344 3.276954036 3.880143347 4.580193487 5.371876756 6.250707042 7.211333444 8.240633462 9.313416687 10.403652094 11.516423209 13.531611932 218.206381692
//
IT	7121
RD	11
LK	-75914.002610
QD	-325.805261 -> -252.245803
RI	0.0115566912
TR	0.001209	0.006186
MT	28.612148
MM	C_pi: 17.830113, n_recomb: 99698.313495
RS	0	0.000000	14977.346315	0.059302	0.000001	0.000000
RS	1	0.009400	14977.346315	0.064878	0.000001	0.000000
RS	2	0.019683	14977.346315	0.070979	0.000001	0.000000
RS	3	0.030933	14977.346315	0.077654	0.000001	0.000000
RS	4	0.043241	84.888965	14.988114	0.000150	0.000089
RS	5	0.056706	84.888965	16.394973	0.000164	0.000130
RS	6	0.071436	11.938574	127.443113	0.001278	0.001061
RS	7	0.087551	11.938574	139.233001	0.001397	0.001330
RS	8	0.105180	4.274272	424.203253	0.004255	0.004134
RS	9	0.124467	4.274272	461.919537	0.004633	0.004790
RS	10	0.145567	2.495751	859.398517	0.008620	0.008937
RS	11	0.168650	2.495751	931.190892	0.009340	0.009952
RS	12	0.193902	1.894042	1325.989917	0.013300	0.014110
RS	13	0.221529	1.894042	1428.776715	0.014331	0.015405
RS	14	0.251752	1.661715	1750.143438	0.017554	0.018748
RS	15	0.284817	1.661715	1875.386545	0.018811	0.020234
RS	16	0.320989	1.575662	2113.851082	0.021202	0.022652
RS	17	0.360561	1.575662	2252.834233	0.022597	0.024260
RS	18	0.403854	1.556154	2424.629498	0.024320	0.025952
RS	19	0.451215	1.556154	2569.762817	0.025775	0.027634
RS	20	0.503029	1.576754	2680.637181	0.026887	0.028692
RS	21	0.559713	1.576754	2824.830890	0.028334	0.030389
RS	22	0.621726	1.635299	2862.316149	0.028710	0.030688
RS	23	0.689567	1.635299	2998.969133	0.030080	0.032322
RS	24	0.763786	1.740267	2945.029292	0.029539	0.031658
RS	25	0.844981	1.740267	3069.114180	0.030784	0.033155
RS	26	0.933808	1.903384	2917.923139	0.029268	0.031447
RS	27	1.030985	1.903384	3027.061473	0.030362	0.032758
RS	28	1.137296	2.136663	2792.713033	0.028012	0.030142
RS	29	1.253601	2.136663	2887.125314	0.028959	0.031247
RS	30	1.380838	2.451800	2598.044520	0.026059	0.028022
RS	31	1.520035	2.451800	2679.503911	0.026876	0.028929
RS	32	1.672317	2.858955	2368.170963	0.023753	0.025451
RS	33	1.838913	2.858955	2438.812129	0.024462	0.026185
RS	34	2.021168	3.364718	2132.985960	0.021394	0.022769
RS	35	2.220556	3.364718	2194.575386	0.022012	0.023362
RS	36	2.438686	3.970322	1912.736765	0.019185	0.020219
RS	37	2.677320	3.970322	1966.471515	0.019724	0.020699
RS	38	2.938385	4.671909	1717.260032	0.017225	0.017930
RS	39	3.223990	4.671909	1763.868876	0.017692	0.018315
RS	40	3.536442	5.463105	1548.293307	0.015530	0.015930
RS	41	3.878263	5.463105	1588.210469	0.015930	0.016232
RS	42	4.252216	6.337930	1402.963059	0.014072	0.014193
RS	43	4.661320	6.337930	1436.461384	0.014408	0.014420
RS	44	5.108879	7.288700	1277.314609	0.012812	0.012677
RS	45	5.598509	7.288700	1304.552074	0.013085	0.012837
RS	46	6.134163	8.298498	1168.336735	0.011719	0.011352
RS	47	6.720167	8.298498	1189.322631	0.011929	0.011451
RS	48	7.361256	9.336297	1073.813902	0.010771	0.010197
RS	49	8.062607	9.336297	1088.351738	0.010916	0.010241
RS	50	8.829883	10.368093	990.563382	0.009936	0.009182
RS	51	9.669283	10.368093	998.284275	0.010013	0.009173
RS	52	10.587586	11.388739	912.756958	0.009155	0.008253
RS	53	11.592208	11.388739	913.379471	0.009161	0.008194
RS	54	12.691263	13.168195	789.412087	0.007918	0.006919
RS	55	13.893629	13.168195	787.863070	0.007902	0.006859
RS	56	15.209016	13.168195	779.553478	0.007819	0.006743
RS	57	16.648048	13.168195	764.074813	0.007664	0.006566
RS	58	18.222347	235.569245	44.042181	0.000442	0.000415
RS	59	19.944629	235.569245	48.066478	0.000482	0.000445
RS	60	21.828804	235.569245	52.444995	0.000526	0.000477
RS	61	23.890089	235.569245	57.205931	0.000574	0.000510
RS	62	26.145132	235.569245	62.379037	0.000626	0.000546
RS	63	28.612148	235.569245	9926.099133	0.099561	0.062388
PA	4+25*2+4+6 0.001208974 0.006185509 28.612148084 14977.346314595 84.888965447 11.938573589 4.274272074 2.495750998 1.894042260 1.661714984 1.575661741 1.556153647 1.576753789 1.635298688 1.740267199 1.903384305 2.136662742 2.451799922 2.858955405 3.364717537 3.970321926 4.671908654 5.463104950 6.337930425 7.288700080 8.298498398 9.336296632 10.368092737 11.388738561 13.168194793 235.569244565
//
IT	6767
RD	12
LK	-75769.953376
QD	-274.217418 -> -209.438171
RI	0.0102191775
TR	0.001042	0.006226
MT	30.033647
MM	C_pi: 18.197740, n_recomb: 102275.285052
RS	0	0.000000	33904.526074	0.027075	0.000000	0.000000
RS	1	0.009484	33904.526074	0.029644	0.000000	0.000000
RS	2	0.019867	33904.526074	0.032456	0.000000	0.000000
RS	3	0.031235	33904.526074	0.035536	0.000000	0.000000
RS	4	0.043681	122.788433	10.742614	0.000105	0.000065
RS	5	0.057308	122.788433	11.760582	0.000115	0.000094
RS	6	0.072227	14.995731	105.372402	0.001030	0.000885
RS	7	0.088560	14.995731	115.240348	0.001127	0.001103
RS	8	0.106443	5.028638	375.312519	0.003670	0.003667
RS	9	0.126022	5.028638	409.260435	0.004002	0.004225
RS	10	0.147457	2.841670	788.022692	0.007705	0.008148
RS	11	0.170926	2.841670	855.392479	0.008364	0.009035
RS	12	0.196620	2.115525	1244.107873	0.012164	0.013065
RS	13	0.224751	2.115525	1343.382457	0.013135	0.014229
RS	14	0.255550	1.831335	1671.423307	0.016342	0.017567
RS	15	0.289270	1.831335	1795.186939	0.017552	0.018941
RS	16	0.326187	1.717964	2050.131947	0.020045	0.021464
RS	17	0.366606	1.717964	2190.224953	0.021415	0.022990
RS	18	0.410858	1.680838	2385.284197	0.023322	0.024870
RS	19	0.459307	1.680838	2534.251894	0.024779	0.026502
RS	20	0.512351	1.688660	2672.644703	0.026132	0.027806
RS	21	0.570426	1.688660	2823.147480	0.027603	0.029484
RS	22	0.634008	1.737838	2889.584496	0.028253	0.030067
RS	23	0.703620	1.737838	3034.367271	0.029669	0.031708
RS	24	0.779834	1.836470	3007.213073	0.029403	0.031338
RS	25	0.863276	1.836470	3140.299399	0.030704	0.032862
RS	26	0.954631	1.996023	3010.135124	0.029432	0.031425
RS	27	1.054651	1.996023	3128.181215	0.030586	0.032774
RS	28	1.164156	2.228285	2906.648810	0.028420	0.030377
RS	29	1.284047	2.228285	3009.172959	0.029422	0.031524
RS	30	1.415308	2.544711	2724.299100	0.026637	0.028450
RS	31	1.559017	2.544711	2812.738576	0.027502	0.029398
RS	32	1.716356	2.955147	2498.439124	0.024429	0.026005
RS	33	1.888616	2.955147	2574.880741	0.025176	0.026776
RS	34	2.077213	3.465638	2261.324309	0.022110	0.023392
RS	35	2.283696	3.465638	2327.626826	0.022758	0.024018
RS	36	2.509762	4.076633	2035.653974	0.019904	0.020872
RS	37	2.757268	4.076633	2093.132100	0.020466	0.021378
RS	38	3.028247	4.783271	1833.118688	0.017923	0.018585
RS	39	3.324925	4.783271	1882.590279	0.018407	0.018991
RS	40	3.649739	5.578009	1656.558533	0.016197	0.016572
RS	41	4.005359	5.578009	1698.507359	0.016607	0.016889
RS	42	4.394704	6.453362	1503.643581	0.014702	0.014812
RS	43	4.820975	6.453362	1538.358217	0.015041	0.015048
RS	44	5.287672	7.399317	1370.707202	0.013402	0.013268
RS	45	5.798631	7.399317	1398.329683	0.013672	0.013430
RS	46	6.358048	8.395167	1254.966538	0.012270	0.011914
RS	47	6.970519	8.395167	1275.447897	0.012471	0.012008
RS	48	7.641075	9.404077	1154.386521	0.011287	0.010731
RS	49	8.375227	9.404077	1167.409358	0.011414	0.010761
RS	50	9.179004	10.384069	1065.769632	0.010421	0.009688
RS	51	10.059010	10.384069	1070.769449	0.010469	0.009656
RS	52	11.022474	11.319797	982.905680	0.009610	0.008730
RS	53	12.077312	11.319797	979.358367	0.009576	0.008637
RS	54	13.232189	12.873674	856.056845	0.008370	0.007378
RS	55	14.496592	12.873674	849.024700	0.008301	0.007275
RS	56	15.880910	12.873674	834.184364	0.008156	0.007108
RS	57	17.396514	12.873674	811.223306	0.007932	0.006872
RS	58	19.055856	250.152347	42.890592	0.000419	0.000390
RS	59	20.872567	250.152347	46.862317	0.000458	0.000419
RS	60	22.861572	250.152347	51.190092	0.000501	0.000450
RS	61	25.039211	250.152347	55.903143	0.000547	0.000483
RS	62	27.423374	250.152347	61.032448	0.000597	0.000518
RS	63	30.033647	250.152347	9999.378629	0.097769	0.062883
PA	4+25*2+4+6 0.001042300 0.006226076 30.033647198 33904.526073519 122.788432975 14.995731306 5.028637626 2.841670098 2.115525281 1.831334707 1.717964414 1.680838006 1.688659856 1.737837819 1.836470362 1.996022575 2.228285003 2.544711376 2.955146760 3.465638109 4.076632512 4.783271131 5.578009400 6.453361854 7.399317289 8.395166721 9.404076705 10.384068923 11.319797427 12.873674331 250.152347411
//
IT	6771
RD	13
LK	-75642.859084
QD	-229.879225 -> -172.542133
RI	0.0090668701
TR	0.000903	0.006254
MT	31.426530
MM	C_pi: 18.433937, n_recomb: 103973.290975
RS	0	0.000000	70792.951535	0.013279	0.000000	0.000000
RS	1	0.009562	70792.951535	0.014549	0.000000	0.000000
RS	2	0.020039	70792.951535	0.015941	0.000000	0.000000
RS	3	0.031518	70792.951535	0.017466	0.000000	0.000000
RS	4	0.044094	172.222082	7.866065	0.000076	0.000048
RS	5	0.057873	172.222082	8.617916	0.000083	0.000070
RS	6	0.072969	18.401420	88.330061	0.000850	0.000754
RS	7	0.089509	18.401420	96.690669	0.000930	0.000934
RS	8	0.107631	5.819694	334.247796	0.003215	0.003297
RS	9	0.127486	5.819694	364.926902	0.003510	0.003779
RS	10	0.149239	3.199430	723.265034	0.006956	0.007497
RS	11	0.173072	3.199430	786.327141	0.007563	0.008280
RS	12	0.199184	2.344994	1163.624270	0.011192	0.012165
RS	13	0.227793	2.344994	1258.820327	0.012107	0.013218
RS	14	0.259138	2.007761	1586.663228	0.015260	0.016513
RS	15	0.293480	2.007761	1707.703613	0.016424	0.017789
RS	16	0.331106	1.866367	1972.328350	0.018970	0.020369
RS	17	0.372330	1.866367	2111.785466	0.020311	0.021819
RS	18	0.417497	1.811011	2324.159838	0.022353	0.023837
RS	19	0.466982	1.811011	2474.948829	0.023804	0.025420
RS	20	0.521199	1.805527	2636.211198	0.025355	0.026925
RS	21	0.580600	1.805527	2790.992270	0.026843	0.028582
RS	22	0.645682	1.844999	2883.396713	0.027732	0.029411
RS	23	0.716987	1.844999	3034.488644	0.029185	0.031057
RS	24	0.795110	1.937190	3033.160959	0.029173	0.030952
RS	25	0.880704	1.937190	3173.794703	0.030525	0.032501
RS	26	0.974483	2.093359	3065.723694	0.029486	0.031318
RS	27	1.077230	2.093359	3191.638102	0.030697	0.032704
RS	28	1.189801	2.325083	2985.674608	0.028716	0.030519
RS	29	1.313137	2.325083	3095.635924	0.029773	0.031709
RS	30	1.448267	2.643606	2818.765462	0.027110	0.028787
RS	31	1.596318	2.643606	2913.777260	0.028024	0.029777
RS	32	1.758527	3.058470	2600.704602	0.025013	0.026476
RS	33	1.936247	3.058470	2682.709513	0.025802	0.027287
RS	34	2.130961	3.575201	2365.503762	0.022751	0.023944
RS	35	2.344294	3.575201	2436.383511	0.023433	0.024604
RS	36	2.578027	4.193476	2137.945796	0.020562	0.021464
RS	37	2.834111	4.193476	2199.092221	0.021151	0.021999
RS	38	3.114682	4.907433	1931.431923	0.018576	0.019192
RS	39	3.422083	4.907433	1983.730730	0.019079	0.019620
RS	40	3.758878	5.708378	1749.888442	0.016830	0.017175
RS	41	4.127879	5.708378	1793.861685	0.017253	0.017508
RS	42	4.532166	6.587331	1591.590461	0.015308	0.015400
RS	43	4.975112	6.587331	1627.534124	0.015653	0.015646
RS	44	5.460415	7.531984	1453.234230	0.013977	0.013836
RS	45	5.992123	7.531984	1481.265402	0.014247	0.014002
RS	46	6.574677	8.517915	1332.323291	0.012814	0.012460
RS	47	7.212936	8.517915	1352.323025	0.013006	0.012550
RS	48	7.912228	9.502558	1227.060697	0.011802	0.011253
RS	49	8.678389	9.502558	1238.571942	0.011912	0.011271
RS	50	9.517813	10.436094	1134.293315	0.010909	0.010189
RS	51	10.437507	10.436094	1136.522336	0.010931	0.010134
RS	52	11.445145	11.293079	1047.510201	0.010075	0.009208
RS	53	12.549137	11.293079	1039.627802	0.009999	0.009079
RS	54	13.758698	12.631236	919.404225	0.008843	0.007851
RS	55	15.083922	12.631236	906.280317	0.008716	0.007700
RS	56	16.535869	12.631236	884.350239	0.008506	0.007477
RS	57	18.126657	12.631236	853.435510	0.008208	0.007178
RS	58	19.869562	261.334403	42.222849	0.000406	0.000374
RS	59	21.779131	261.334403	46.177201	0.000444	0.000403
RS	60	23.871301	261.334403	50.491230	0.000486	0.000433
RS	61	26.163532	261.334403	55.195116	0.000531	0.000466
RS	62	28.674955	261.334403	60.320937	0.000580	0.000501
RS	63	31.426530	261.334403	9978.678063	0.095973	0.063289
PA	4+25*2+4+6 0.000902784 0.006254226 31.426530281 70792.951534559 172.222081513 18.401420311 5.819694454 3.199429674 2.344993960 2.007761237 1.866367103 1.811010857 1.805527162 1.844999203 1.937189783 2.093358504 2.325083130 2.643605896 3.058470410 3.575200812 4.193475844 4.907433295 5.708377607 6.587330952 7.531983748 8.517915119 9.502557875 10.436094438 11.293079487 12.631236169 261.334402536
//
IT	11006
RD	14
LK	-75530.562508
QD	-191.728857 -> -141.433387
RI	0.0080707393
TR	0.000788	0.006272
MT	32.774671
MM	C_pi: 18.558665, n_recomb: 104923.236291
RS	0	0.000000	142274.810003	0.006715	0.000000	0.000000
RS	1	0.009635	142274.810003	0.007362	0.000000	0.000000
RS	2	0.020199	142274.810003	0.008072	0.000000	0.000000
RS	3	0.031780	142274.810003	0.008850	0.000000	0.000000
RS	4	0.044478	234.012561	5.899078	0.000056	0.000037
RS	5	0.058398	234.012561	6.467362	0.000062	0.000053
RS	6	0.073661	22.065696	75.169528	0.000716	0.000654
RS	7	0.090393	22.065696	82.351344	0.000785	0.000807
RS	8	0.108738	6.625330	300.135660	0.002861	0.003007
RS	9	0.128850	6.625330	328.030796	0.003126	0.003431
RS	10	0.150901	3.561490	665.696058	0.006345	0.006964
RS	11	0.175076	3.561490	724.721049	0.006907	0.007663
RS	12	0.201580	2.579066	1087.093373	0.010361	0.011400
RS	13	0.230638	2.579066	1177.958739	0.011227	0.012357
RS	14	0.262495	2.189126	1500.280048	0.014299	0.015582
RS	15	0.297423	2.189126	1617.745873	0.015418	0.016770
RS	16	0.335715	2.019614	1886.285834	0.017978	0.019369
RS	17	0.377698	2.019614	2023.747814	0.019288	0.020748
RS	18	0.423725	1.945661	2247.996162	0.021425	0.022863
RS	19	0.474187	1.945661	2398.908649	0.022863	0.024397
RS	20	0.529511	1.926427	2578.391708	0.024574	0.026064
RS	21	0.590166	1.926427	2735.623016	0.026073	0.027697
RS	22	0.656666	1.955818	2850.615205	0.027169	0.028737
RS	23	0.729572	1.955818	3006.274386	0.028652	0.030384
RS	24	0.809503	2.041366	3029.053994	0.028869	0.030518
RS	25	0.897136	2.041366	3175.753522	0.030267	0.032089
RS	26	0.993213	2.194160	3089.892201	0.029449	0.031142
RS	27	1.098547	2.194160	3222.540187	0.030713	0.032563
RS	28	1.214029	2.425591	3033.885060	0.028915	0.030581
RS	29	1.340639	2.425591	3150.488392	0.030027	0.031812
RS	30	1.479448	2.746703	2884.493341	0.027491	0.029042
RS	31	1.631632	2.746703	2985.555599	0.028455	0.030076
RS	32	1.798479	3.166758	2677.126249	0.025515	0.026870
RS	33	1.981402	3.166758	2764.366230	0.026347	0.027722
RS	34	2.181950	3.690771	2446.986365	0.023322	0.024427
RS	35	2.401822	3.690771	2522.244351	0.024039	0.025123
RS	36	2.642878	4.317660	2220.566247	0.021164	0.021998
RS	37	2.907161	4.317660	2285.269316	0.021780	0.022563
RS	38	3.196908	5.040610	2012.777264	0.019183	0.019748
RS	39	3.514574	5.040610	2067.855553	0.019708	0.020200
RS	40	3.862846	5.849780	1828.599648	0.017428	0.017736
RS	41	4.244676	5.849780	1874.599881	0.017866	0.018087
RS	42	4.663296	6.734729	1666.943481	0.015887	0.015955
RS	43	5.122252	6.734729	1704.159496	0.016242	0.016213
RS	44	5.625428	7.680962	1524.906411	0.014534	0.014378
RS	45	6.177087	7.680962	1553.422118	0.014805	0.014549
RS	46	6.781900	8.660378	1400.337889	0.013346	0.012985
RS	47	7.444987	8.660378	1419.954097	0.013533	0.013073
RS	48	8.171965	9.624863	1291.709815	0.012311	0.011762
RS	49	8.968989	9.624863	1301.815365	0.012407	0.011768
RS	50	9.842808	10.516927	1195.971106	0.011399	0.010681
RS	51	10.800822	10.516927	1195.515415	0.011394	0.010604
RS	52	11.851142	11.301274	1106.385087	0.010545	0.009682
RS	53	13.002664	11.301274	1094.177608	0.010428	0.009517
RS	54	14.265137	12.434719	979.090853	0.009331	0.008333
RS	55	15.649253	12.434719	959.462588	0.009144	0.008130
RS	56	17.166732	12.434719	930.103981	0.008865	0.007847
RS	57	18.830424	12.434719	891.003648	0.008492	0.007482
RS	58	20.654416	269.060701	41.998435	0.000400	0.000365
RS	59	22.654154	269.060701	45.968994	0.000438	0.000394
RS	60	24.846572	269.060701	50.304750	0.000479	0.000425
RS	61	27.250235	269.060701	55.036799	0.000525	0.000457
RS	62	29.885496	269.060701	60.198241	0.000574	0.000492
RS	63	32.774671	269.060701	9883.294031	0.094195	0.063627
PA	4+25*2+4+6 0.000787794 0.006272253 32.774671174 142274.810003342 234.012560916 22.065696210 6.625330017 3.561490149 2.579066267 2.189126387 2.019614149 1.945660592 1.926427372 1.955817818 2.041365536 2.194159836 2.425591062 2.746702835 3.166758228 3.690771414 4.317660319 5.040610024 5.849779687 6.734729467 7.680962197 8.660377788 9.624863288 10.516927253 11.301274050 12.434719342 269.060701326
//
IT	13362
RD	15
LK	-75432.505115
QD	-159.238152 -> -115.906808
RI	0.0072298347
TR	0.000695	0.006279
MT	34.089910
MM	C_pi: 18.615059, n_recomb: 105329.645282
RS	0	0.000000	291829.464654	0.003309	0.000000	0.000000
RS	1	0.009704	291829.464654	0.003630	0.000000	0.000000
RS	2	0.020349	291829.464654	0.003983	0.000000	0.000000
RS	3	0.032027	291829.464654	0.004369	0.000000	0.000000
RS	4	0.044838	308.563718	4.533275	0.000043	0.000029
RS	5	0.058892	308.563718	4.973155	0.000047	0.000042
RS	6	0.074311	25.830722	65.152325	0.000619	0.000581
RS	7	0.091225	25.830722	71.429320	0.000678	0.000713
RS	8	0.109780	7.412665	272.604876	0.002588	0.002787
RS	9	0.130136	7.412665	298.217309	0.002831	0.003165
RS	10	0.152468	3.916588	616.367874	0.005852	0.006542
RS	11	0.176966	3.916588	671.811488	0.006378	0.007171
RS	12	0.203842	2.812348	1017.606394	0.009661	0.010764
RS	13	0.233325	2.812348	1104.254312	0.010484	0.011639
RS	14	0.265669	2.372355	1417.365261	0.013456	0.014778
RS	15	0.301152	2.372355	1530.886763	0.014534	0.015885
RS	16	0.340078	2.175707	1798.769536	0.017078	0.018474
RS	17	0.382781	2.175707	1933.396548	0.018356	0.019786
RS	18	0.429628	2.083361	2164.784778	0.020552	0.021964
RS	19	0.481020	2.083361	2314.610345	0.021975	0.023449
RS	20	0.537400	2.050251	2507.913286	0.023810	0.025243
RS	21	0.599250	2.050251	2666.168474	0.025313	0.026849
RS	22	0.667102	2.069380	2800.129085	0.026584	0.028067
RS	23	0.741538	2.069380	2958.897658	0.028092	0.029710
RS	24	0.823197	2.148187	3003.408257	0.028514	0.030056
RS	25	0.912780	2.148187	3154.856046	0.029952	0.031642
RS	26	1.011055	2.297679	3090.307787	0.029339	0.030913
RS	27	1.118867	2.297679	3228.622595	0.030653	0.032364
RS	28	1.237140	2.529090	3057.828186	0.029031	0.030576
RS	29	1.366890	2.529090	3180.287078	0.030194	0.031845
RS	30	1.509230	2.853283	2926.850908	0.027788	0.029225
RS	31	1.665382	2.853283	3033.424856	0.028799	0.030298
RS	32	1.836686	3.279283	2731.971745	0.025937	0.027192
RS	33	2.024613	3.279283	2824.098483	0.026812	0.028082
RS	34	2.230776	3.811630	2509.094978	0.023821	0.024842
RS	35	2.456943	3.811630	2588.520263	0.024575	0.025572
RS	36	2.705057	4.448515	2286.068008	0.021704	0.022469
RS	37	2.977247	4.448515	2354.216480	0.022351	0.023064
RS	38	3.275848	5.182198	2079.118252	0.019739	0.020249
RS	39	3.603424	5.182198	2136.941276	0.020288	0.020725
RS	40	3.962787	6.001745	1894.201528	0.017984	0.018249
RS	41	4.357021	6.001745	1942.256949	0.018440	0.018618
RS	42	4.789510	6.895316	1730.860539	0.016433	0.016468
RS	43	5.263965	6.895316	1769.431181	0.016799	0.016738
RS	44	5.784459	7.846272	1586.625350	0.015063	0.014884
RS	45	6.355459	7.846272	1615.754397	0.015340	0.015061
RS	46	6.981866	8.822978	1459.706797	0.013858	0.013480
RS	47	7.669057	8.822978	1479.107735	0.014043	0.013567
RS	48	8.422930	9.771890	1348.876060	0.012806	0.012246
RS	49	9.249955	9.771890	1357.773636	0.012891	0.012243
RS	50	10.157231	10.628021	1251.226069	0.011879	0.011155
RS	51	11.152544	10.628021	1248.292470	0.011851	0.011056
RS	52	12.244438	11.346530	1159.859334	0.011012	0.010144
RS	53	13.442284	11.346530	1143.495624	0.010856	0.009944
RS	54	14.756364	12.288093	1035.166201	0.009828	0.008817
RS	55	16.197956	12.288093	1008.827622	0.009578	0.008558
RS	56	17.779433	12.288093	971.918388	0.009227	0.008212
RS	57	19.514369	12.288093	924.619556	0.008778	0.007780
RS	58	21.417655	273.981849	42.150606	0.000400	0.000362
RS	59	23.505627	273.981849	46.167192	0.000438	0.000391
RS	60	25.796206	273.981849	50.556350	0.000480	0.000423
RS	61	28.309052	273.981849	55.350088	0.000525	0.000456
RS	62	31.065733	273.981849	60.582490	0.000575	0.000492
RS	63	34.089910	273.981849	9741.336574	0.092484	0.063904
PA	4+25*2+4+6 0.000694505 0.006278888 34.089909589 291829.464654199 308.563718042 25.830722071 7.412665143 3.916587607 2.812347855 2.372354572 2.175707115 2.083361072 2.050251068 2.069380392 2.148186822 2.297679114 2.529089904 2.853282603 3.279283249 3.811630137 4.448514856 5.182198357 6.001745083 6.895315593 7.846272212 8.822978327 9.771889974 10.628021485 11.346529758 12.288092786 273.981849127
//
IT	12059
RD	16
LK	-75348.475326
QD	-132.034910 -> -95.393632
RI	0.0065468223
TR	0.000620	0.006272
MT	35.398594
MM	C_pi: 18.649877, n_recomb: 105407.127260
RS	0	0.000000	640619.438893	0.001519	0.000000	0.000000
RS	1	0.009769	640619.438893	0.001667	0.000000	0.000000
RS	2	0.020492	640619.438893	0.001830	0.000000	0.000000
RS	3	0.032263	640619.438893	0.002009	0.000000	0.000000
RS	4	0.045184	393.905197	3.586103	0.000034	0.000024
RS	5	0.059367	393.905197	3.936463	0.000037	0.000034
RS	6	0.074935	29.494172	57.693781	0.000547	0.000528
RS	7	0.092025	29.494172	63.294944	0.000600	0.000645
RS	8	0.110783	8.142942	251.271435	0.002384	0.002626
RS	9	0.131375	8.142942	275.106106	0.002610	0.002970
RS	10	0.153978	4.250685	576.056017	0.005465	0.006222
RS	11	0.178789	4.250685	628.522801	0.005963	0.006795
RS	12	0.206023	3.038048	957.583390	0.009085	0.010253
RS	13	0.235919	3.038048	1040.439530	0.009871	0.011059
RS	14	0.268734	2.553374	1342.196179	0.012733	0.014101
RS	15	0.304756	2.553374	1451.849637	0.013774	0.015137
RS	16	0.344296	2.332002	1715.698232	0.016277	0.017694
RS	17	0.387699	2.332002	1847.165252	0.017524	0.018942
RS	18	0.435343	2.222244	2081.834466	0.019750	0.021154
RS	19	0.487640	2.222244	2229.885814	0.021155	0.022591
RS	20	0.545046	2.175614	2433.090106	0.023083	0.024480
RS	21	0.608061	2.175614	2591.417358	0.024585	0.026056
RS	22	0.677231	2.184637	2740.758461	0.026002	0.027422
RS	23	0.753158	2.184637	2901.560985	0.027527	0.029057
RS	24	0.836503	2.256831	2965.013286	0.028129	0.029587
RS	25	0.927989	2.256831	3120.163193	0.029601	0.031184
RS	26	1.028413	2.403266	3075.221336	0.029175	0.030650
RS	27	1.138647	2.403266	3218.304024	0.030532	0.032126
RS	28	1.259650	2.635069	3064.855322	0.029076	0.030517
RS	29	1.392474	2.635069	3192.473620	0.030287	0.031820
RS	30	1.538273	2.962986	2952.092850	0.028007	0.029343
RS	31	1.698315	2.962986	3063.683339	0.029065	0.030452
RS	32	1.873992	3.395868	2770.388600	0.026283	0.027445
RS	33	2.066830	3.395868	2867.075201	0.027200	0.028370
RS	34	2.278507	3.937816	2555.984544	0.024249	0.025189
RS	35	2.510862	3.937816	2639.380077	0.025040	0.025952
RS	36	2.765916	4.586351	2337.770965	0.022178	0.022875
RS	37	3.045887	4.586351	2409.267224	0.022857	0.023498
RS	38	3.353207	5.332859	2133.096618	0.020237	0.020689
RS	39	3.690549	5.332859	2193.646282	0.020811	0.021189
RS	40	4.060846	6.165375	1948.795300	0.018488	0.018706
RS	41	4.467318	6.165375	1998.955531	0.018964	0.019094
RS	42	4.913497	7.070721	1785.016683	0.016934	0.016931
RS	43	5.403264	7.070721	1825.051904	0.017314	0.017214
RS	44	5.940875	8.030187	1639.725333	0.015556	0.015345
RS	45	6.531006	8.030187	1669.632667	0.015840	0.015529
RS	46	7.178786	9.008689	1511.498223	0.014340	0.013936
RS	47	7.889847	9.008689	1530.899525	0.014524	0.014024
RS	48	8.670372	9.947326	1399.418220	0.013276	0.012696
RS	49	9.527146	9.947326	1407.368678	0.013352	0.012685
RS	50	10.467618	10.773773	1300.746309	0.012340	0.011600
RS	51	11.499964	10.773773	1295.628185	0.012292	0.011482
RS	52	12.633160	11.433827	1208.486805	0.011465	0.010583
RS	53	13.877057	11.433827	1188.255716	0.011273	0.010349
RS	54	15.242470	12.197338	1087.867370	0.010321	0.009289
RS	55	16.741269	12.197338	1054.797491	0.010007	0.008973
RS	56	18.386486	12.197338	1010.398705	0.009586	0.008564
RS	57	20.192423	12.197338	955.061443	0.009061	0.008063
RS	58	22.174781	277.092435	42.594878	0.000404	0.000363
RS	59	24.350795	277.092435	46.681748	0.000443	0.000393
RS	60	26.739383	277.092435	51.150220	0.000485	0.000425
RS	61	29.361311	277.092435	56.033236	0.000532	0.000460
RS	62	32.239374	277.092435	61.365869	0.000582	0.000496
RS	63	35.398594	277.092435	9580.326659	0.090889	0.064120
PA	4+25*2+4+6 0.000619515 0.006272046 35.398594149 640619.438893142 393.905197071 29.494172451 8.142941772 4.250684780 3.038048228 2.553374053 2.332001718 2.222244103 2.175613563 2.184636501 2.256830769 2.403266087 2.635068516 2.962985885 3.395867627 3.937816030 4.586351018 5.332859174 6.165374867 7.070720760 8.030187456 9.008688665 9.947326253 10.773773069 11.433827321 12.197338438 277.092434738
//
IT	17879
RD	17
LK	-75277.722059
QD	-109.648354 -> -79.062447
RI	0.0060125312
TR	0.000559	0.006251
MT	36.719911
MM	C_pi: 18.694676, n_recomb: 105319.218162
RS	0	0.000000	789886.084849	0.001239	0.000000	0.000000
RS	1	0.009833	789886.084849	0.001360	0.000000	0.000000
RS	2	0.020632	789886.084849	0.001494	0.000000	0.000000
RS	3	0.032493	789886.084849	0.001641	0.000000	0.000000
RS	4	0.045521	488.115415	2.917311	0.000028	0.000020
RS	5	0.059830	488.115415	3.204211	0.000030	0.000028
RS	6	0.075545	32.845233	52.288248	0.000496	0.000490
RS	7	0.092806	32.845233	57.401162	0.000545	0.000597
RS	8	0.111764	8.776664	235.603436	0.002237	0.002518
RS	9	0.132586	8.776664	258.143841	0.002451	0.002837
RS	10	0.155455	4.549793	544.752748	0.005172	0.005993
RS	11	0.180573	4.549793	594.910021	0.005649	0.006523
RS	12	0.208161	3.248785	908.137682	0.008623	0.009859
RS	13	0.238461	3.248785	987.818016	0.009379	0.010606
RS	14	0.271741	2.727683	1277.173479	0.012127	0.013547
RS	15	0.308293	2.727683	1383.337657	0.013135	0.014522
RS	16	0.348439	2.485376	1640.861329	0.015580	0.017029
RS	17	0.392533	2.485376	1769.226938	0.016799	0.018220
RS	18	0.440962	2.360060	2004.148962	0.019029	0.020442
RS	19	0.494153	2.360060	2150.154466	0.020416	0.021832
RS	20	0.552574	2.300811	2359.924237	0.022407	0.023788
RS	21	0.616739	2.300811	2517.772596	0.023906	0.025334
RS	22	0.687213	2.300203	2679.217679	0.025439	0.026820
RS	23	0.764617	2.300203	2841.323707	0.026978	0.028442
RS	24	0.849632	2.366164	2920.807086	0.027733	0.029129
RS	25	0.943006	2.366164	3078.873771	0.029234	0.030732
RS	26	1.045561	2.509926	3051.395283	0.028973	0.030371
RS	27	1.158200	2.509926	3198.519279	0.030370	0.031868
RS	28	1.281915	2.742643	3061.163867	0.029066	0.030421
RS	29	1.417793	2.742643	3193.343600	0.030321	0.031753
RS	30	1.567033	3.075029	2965.620547	0.028158	0.029408
RS	31	1.730946	3.075029	3081.779644	0.029261	0.030550
RS	32	1.910977	3.515791	2796.942731	0.026557	0.027636
RS	33	2.108709	3.515791	2897.879268	0.027515	0.028594
RS	34	2.325884	4.068696	2591.408848	0.024605	0.025470
RS	35	2.564413	4.068696	2678.579440	0.025433	0.026263
RS	36	2.826395	4.730660	2378.707935	0.022586	0.023216
RS	37	3.114138	4.730660	2453.449997	0.023295	0.023866
RS	38	3.430173	5.492259	2177.137367	0.020672	0.021066
RS	39	3.777282	5.492259	2240.389758	0.021272	0.021589
RS	40	4.158522	6.340539	1994.316902	0.018936	0.019104
RS	41	4.577247	6.340539	2046.626664	0.019433	0.019509
RS	42	5.037145	7.261058	1830.952861	0.017385	0.017338
RS	43	5.542263	7.261058	1872.560657	0.017780	0.017634
RS	44	6.097047	8.233103	1685.426616	0.016003	0.015755
RS	45	6.706381	8.233103	1716.280482	0.016296	0.015946
RS	46	7.375628	9.218181	1556.675984	0.014781	0.014345
RS	47	8.110681	9.218181	1576.304519	0.014967	0.014434
RS	48	8.918009	10.152083	1444.091804	0.013712	0.013104
RS	49	9.804718	10.152083	1451.379480	0.013781	0.013085
RS	50	10.778615	10.955178	1345.121549	0.012772	0.012007
RS	51	11.848271	10.955178	1338.154456	0.012706	0.011872
RS	52	13.023103	11.564056	1252.717600	0.011894	0.010990
RS	53	14.313452	11.564056	1228.979568	0.011669	0.010724
RS	54	15.730677	12.162739	1137.359918	0.010799	0.009741
RS	55	17.287252	12.162739	1097.681039	0.010422	0.009367
RS	56	18.996880	12.162739	1045.990047	0.009932	0.008895
RS	57	20.874610	12.162739	982.896236	0.009333	0.008326
RS	58	22.936971	279.261563	43.244832	0.000411	0.000367
RS	59	25.202116	279.261563	47.419805	0.000450	0.000398
RS	60	27.689985	279.261563	51.986711	0.000494	0.000431
RS	61	30.422478	279.261563	56.979466	0.000541	0.000467
RS	62	33.423647	279.261563	62.434143	0.000593	0.000505
RS	63	36.719911	279.261563	9419.314942	0.089436	0.064277
PA	4+25*2+4+6 0.000559318 0.006251493 36.719910844 789886.084848829 488.115414993 32.845233026 8.776663869 4.549792879 3.248784510 2.727682773 2.485376012 2.360059743 2.300811204 2.300202636 2.366163578 2.509926066 2.742643328 3.075029178 3.515790793 4.068695737 4.730660252 5.492259293 6.340538787 7.261057543 8.233103473 9.218180802 10.152083075 10.955178159 11.564056235 12.162738924 279.261563092
//
IT	17886
RD	18
LK	-75218.817636
QD	-91.460303 -> -66.064084
RI	0.0055972133
TR	0.000510	0.006215
MT	38.089778
MM	C_pi: 18.771631, n_recomb: 105148.818108
RS	0	0.000000	1081424.073362	0.000909	0.000000	0.000000
RS	1	0.009896	1081424.073362	0.000999	0.000000	0.000000
RS	2	0.020772	1081424.073362	0.001098	0.000000	0.000000
RS	3	0.032724	1081424.073362	0.001207	0.000000	0.000000
RS	4	0.045859	589.802742	2.431920	0.000023	0.000017
RS	5	0.060294	589.802742	2.672648	0.000025	0.000024
RS	6	0.076157	35.712005	48.498498	0.000461	0.000464
RS	7	0.093590	35.712005	53.273812	0.000507	0.000565
RS	8	0.112748	9.285102	224.875910	0.002139	0.002453
RS	9	0.133803	9.285102	246.559954	0.002345	0.002755
RS	10	0.156941	4.802555	521.870155	0.004963	0.005843
RS	11	0.182368	4.802555	570.385711	0.005425	0.006341
RS	12	0.210313	3.438459	869.156383	0.008266	0.009567
RS	13	0.241022	3.438459	946.355390	0.009000	0.010269
RS	14	0.274771	2.891498	1222.955928	0.011631	0.013106
RS	15	0.311860	2.891498	1326.175287	0.012612	0.014029
RS	16	0.352619	2.633355	1575.804944	0.014986	0.016472
RS	17	0.397412	2.633355	1701.364625	0.016181	0.017613
RS	18	0.446637	2.495118	1934.210400	0.018395	0.019825
RS	19	0.500734	2.495118	2078.180643	0.019764	0.021173
RS	20	0.560185	2.424679	2291.738891	0.021795	0.023173
RS	21	0.625519	2.424679	2448.849659	0.023289	0.024690
RS	22	0.697319	2.415278	2619.468288	0.024912	0.026268
RS	23	0.776225	2.415278	2782.413719	0.026462	0.027877
RS	24	0.862939	2.475642	2875.116172	0.027343	0.028696
RS	25	0.958235	2.475642	3035.526714	0.028869	0.030302
RS	26	1.062962	2.617357	3023.139919	0.028751	0.030090
RS	27	1.178053	2.617357	3173.724968	0.030183	0.031603
RS	28	1.304533	2.851706	3050.789907	0.029014	0.030300
RS	29	1.443531	2.851706	3187.018336	0.030310	0.031657
RS	30	1.596284	3.189506	2970.995548	0.028255	0.029432
RS	31	1.764155	3.189506	3091.313884	0.029399	0.030603
RS	32	1.948638	3.639407	2814.607548	0.026768	0.027776
RS	33	2.151378	3.639407	2919.492874	0.027765	0.028763
RS	34	2.374183	4.204926	2617.769936	0.024896	0.025693
RS	35	2.619037	4.204926	2708.511953	0.025759	0.026514
RS	36	2.888122	4.882473	2410.764064	0.022927	0.023495
RS	37	3.183837	4.882473	2488.632550	0.023668	0.024170
RS	38	3.508818	5.661902	2212.676645	0.021043	0.021382
RS	39	3.865959	5.661902	2278.586744	0.021670	0.021926
RS	40	4.258444	6.529280	2031.836998	0.019323	0.019441
RS	41	4.689772	6.529280	2086.319108	0.019842	0.019864
RS	42	5.163784	7.469016	1869.432846	0.017779	0.017687
RS	43	5.684707	7.469016	1912.701380	0.018190	0.017996
RS	44	6.257182	8.458392	1724.249000	0.016398	0.016109
RS	45	6.886312	8.458392	1756.202064	0.016702	0.016309
RS	46	7.577702	9.455543	1595.557617	0.015174	0.014703
RS	47	8.337514	9.455543	1615.632184	0.015365	0.014794
RS	48	9.172521	10.390894	1483.049722	0.014104	0.013464
RS	49	10.090162	10.390894	1489.962697	0.014170	0.013441
RS	50	11.098617	11.177455	1384.365030	0.013166	0.012371
RS	51	12.206872	11.177455	1375.907533	0.013085	0.012221
RS	52	13.424804	11.742584	1292.449265	0.012292	0.011360
RS	53	14.763266	11.742584	1265.618462	0.012036	0.011064
RS	54	16.234188	12.189232	1183.286189	0.011253	0.010164
RS	55	17.850677	12.189232	1137.258549	0.010816	0.009734
RS	56	19.627139	12.189232	1078.603610	0.010258	0.009200
RS	57	21.579407	12.189232	1008.152103	0.009588	0.008567
RS	58	23.724878	281.211076	44.027079	0.000419	0.000373
RS	59	26.082673	281.211076	48.302565	0.000459	0.000405
RS	60	28.673803	281.211076	52.981327	0.000504	0.000439
RS	61	31.521361	281.211076	58.098290	0.000553	0.000476
RS	62	34.650723	281.211076	63.690557	0.000606	0.000516
RS	63	38.089778	281.211076	9265.219193	0.088115	0.064377
PA	4+25*2+4+6 0.000510463 0.006215204 38.089777665 1081424.073361601 589.802741855 35.712005269 9.285102220 4.802555202 3.438459031 2.891498362 2.633355086 2.495117512 2.424679020 2.415278056 2.475641766 2.617356609 2.851705686 3.189506145 3.639407482 4.204926051 4.882473100 5.661902349 6.529280103 7.469015761 8.458392282 9.455542743 10.390893883 11.177454993 11.742583748 12.189231706 281.211075665
//
IT	39083
RD	19
LK	-75169.934182
QD	-76.775043 -> -55.662460
RI	0.0052776958
TR	0.000470	0.006165
MT	39.512494
MM	C_pi: 18.885273, n_recomb: 104949.371050
RS	0	0.000000	1078041.967468	0.000916	0.000000	0.000000
RS	1	0.009960	1078041.967468	0.001008	0.000000	0.000000
RS	2	0.020912	1078041.967468	0.001108	0.000000	0.000000
RS	3	0.032955	1078041.967468	0.001218	0.000000	0.000000
RS	4	0.046198	695.358215	2.077170	0.000020	0.000015
RS	5	0.060760	695.358215	2.284117	0.000022	0.000021
RS	6	0.076772	38.032387	45.911959	0.000437	0.000448
RS	7	0.094378	38.032387	50.463216	0.000481	0.000544
RS	8	0.113739	9.656500	218.264045	0.002080	0.002422
RS	9	0.135028	9.656500	239.465210	0.002282	0.002715
RS	10	0.158437	5.003285	506.328101	0.004824	0.005758
RS	11	0.184178	5.003285	553.806564	0.005277	0.006234
RS	12	0.212482	3.603371	839.607575	0.008000	0.009361
RS	13	0.243606	3.603371	914.993011	0.008718	0.010029
RS	14	0.277830	3.042229	1178.883492	0.011233	0.012759
RS	15	0.315462	3.042229	1279.734689	0.012194	0.013641
RS	16	0.356843	2.773976	1520.507613	0.014488	0.016011
RS	17	0.402345	2.773976	1643.653489	0.015661	0.017111
RS	18	0.452380	2.625922	1872.718088	0.017844	0.019296
RS	19	0.507398	2.625922	2014.810655	0.019198	0.020608
RS	20	0.567896	2.545990	2230.004706	0.021248	0.022631
RS	21	0.634419	2.545990	2386.296307	0.022738	0.024122
RS	22	0.707569	2.528878	2563.592095	0.024427	0.025771
RS	23	0.788004	2.528878	2727.090183	0.025985	0.027368
RS	24	0.876451	2.584350	2830.560308	0.026971	0.028294
RS	25	0.973707	2.584350	2992.896971	0.028518	0.029901
RS	26	1.080650	2.724678	2993.354593	0.028522	0.029817
RS	27	1.198245	2.724678	3146.936250	0.029985	0.031344
RS	28	1.327552	2.961383	3036.648260	0.028934	0.030167
RS	29	1.469739	2.961383	3176.485755	0.030267	0.031546
RS	30	1.626088	3.305479	2970.988354	0.028309	0.029426
RS	31	1.798009	3.305479	3095.092901	0.029491	0.030624
RS	32	1.987055	3.765704	2825.864805	0.026926	0.027874
RS	33	2.194929	3.765704	2934.407568	0.027960	0.028888
RS	34	2.423508	4.345395	2637.207939	0.025128	0.025867
RS	35	2.674854	4.345395	2731.310440	0.026025	0.026714
RS	36	2.951234	5.040508	2435.764144	0.023209	0.023721
RS	37	3.255142	5.040508	2516.621141	0.023979	0.024419
RS	38	3.589321	5.840316	2241.241300	0.021355	0.021642
RS	39	3.956784	5.840316	2309.738581	0.022008	0.022206
RS	40	4.360846	6.729952	2062.603727	0.019653	0.019722
RS	41	4.805155	6.729952	2119.251902	0.020193	0.020163
RS	42	5.293717	7.692713	1901.473645	0.018118	0.017981
RS	43	5.830940	7.692713	1946.460020	0.018547	0.018304
RS	44	6.421673	8.703888	1757.010633	0.016742	0.016411
RS	45	7.071243	8.703888	1790.184422	0.017058	0.016620
RS	46	7.785511	9.718271	1628.787406	0.015520	0.015010
RS	47	8.570922	9.718271	1649.497926	0.015717	0.015105
RS	48	9.434561	10.660800	1516.788431	0.014453	0.013777
RS	49	10.384221	10.660800	1523.591076	0.014517	0.013751
RS	50	11.428468	11.437004	1418.845725	0.013519	0.012692
RS	51	12.576723	11.437004	1409.242765	0.013428	0.012529
RS	52	13.839347	11.964935	1327.932200	0.012653	0.011690
RS	53	15.227731	11.964935	1298.428952	0.012372	0.011368
RS	54	16.754400	12.270305	1225.670735	0.011679	0.010554
RS	55	18.433129	12.270305	1173.631037	0.011183	0.010070
RS	56	20.279061	12.270305	1108.407863	0.010561	0.009477
RS	57	22.308852	12.270305	1031.051152	0.009824	0.008783
RS	58	24.540813	283.258122	44.891789	0.000428	0.000380
RS	59	26.995082	283.258122	49.276034	0.000470	0.000413
RS	60	29.693800	283.258122	54.075618	0.000515	0.000448
RS	61	32.661315	283.258122	59.326507	0.000565	0.000487
RS	62	35.924400	283.258122	65.066858	0.000620	0.000528
RS	63	39.512494	283.258122	9122.258776	0.086921	0.064426
PA	4+25*2+4+6 0.000470415 0.006165404 39.512494391 1078041.967467813 695.358214689 38.032387256 9.656500421 5.003285227 3.603370543 3.042229023 2.773975882 2.625922330 2.545990463 2.528878161 2.584349918 2.724677613 2.961382503 3.305479331 3.765704381 4.345395391 5.040507555 5.840316290 6.729952182 7.692713398 8.703887693 9.718271227 10.660799714 11.437003523 11.964934761 12.270305001 283.258122462
//
IT	5220
RD	20
LK	-75129.270698
QD	-64.929032 -> -48.712587
RI	0.0052560842
TR	0.000457	0.006180
MT	40.147392
MM	C_pi: 18.845846, n_recomb: 104982.804809
RS	0	0.000000	1100715.705519	0.000900	0.000000	0.000000
RS	1	0.009988	1100715.705519	0.000990	0.000000	0.000000
RS	2	0.020973	1100715.705519	0.001089	0.000000	0.000000
RS	3	0.033056	1100715.705519	0.001198	0.000000	0.000000
RS	4	0.046346	797.832934	1.817804	0.000017	0.000013
RS	5	0.060963	797.832934	1.999421	0.000019	0.000018
RS	6	0.077040	39.740307	44.141970	0.000420	0.000437
RS	7	0.094722	39.740307	48.530948	0.000462	0.000530
RS	8	0.114171	9.888116	214.255965	0.002041	0.002418
RS	9	0.135562	9.888116	235.137377	0.002240	0.002707
RS	10	0.159090	5.143611	495.377720	0.004719	0.005724
RS	11	0.184968	5.143611	542.030818	0.005163	0.006188
RS	12	0.213430	3.732380	815.960665	0.007772	0.009224
RS	13	0.244735	3.732380	889.680490	0.008475	0.009869
RS	14	0.279167	3.166877	1141.256321	0.010871	0.012492
RS	15	0.317038	3.166877	1239.736051	0.011809	0.013343
RS	16	0.358692	2.892708	1471.518738	0.014017	0.015631
RS	17	0.404505	2.892708	1592.042042	0.015165	0.016698
RS	18	0.454895	2.736147	1817.006388	0.017308	0.018844
RS	19	0.510318	2.736147	1956.792383	0.018639	0.020126
RS	20	0.571276	2.646540	2173.201982	0.020701	0.022157
RS	21	0.638322	2.646540	2328.038180	0.022175	0.023626
RS	22	0.712065	2.620496	2511.686692	0.023925	0.025326
RS	23	0.793174	2.620496	2674.943959	0.025480	0.026912
RS	24	0.882383	2.669020	2788.977149	0.026566	0.027926
RS	25	0.980503	2.669020	2952.363405	0.028122	0.029536
RS	26	1.088423	2.804879	2965.768419	0.028250	0.029558
RS	27	1.207122	2.804879	3121.468585	0.029733	0.031098
RS	28	1.337677	3.039689	3024.183073	0.028806	0.030029
RS	29	1.481271	3.039689	3166.812232	0.030165	0.031428
RS	30	1.639207	3.384395	2972.401832	0.028313	0.029401
RS	31	1.812918	3.384395	3099.570505	0.029525	0.030622
RS	32	2.003979	3.847499	2838.533318	0.027038	0.027939
RS	33	2.214123	3.847499	2950.116376	0.028101	0.028979
RS	34	2.445256	4.431923	2658.198016	0.025320	0.026000
RS	35	2.699475	4.431923	2755.143546	0.026244	0.026871
RS	36	2.979084	5.133028	2462.528502	0.023456	0.023902
RS	37	3.286621	5.133028	2545.944976	0.024251	0.024622
RS	38	3.624875	5.939358	2271.853978	0.021640	0.021854
RS	39	3.996913	5.939358	2342.583678	0.022314	0.022437
RS	40	4.406110	6.835191	2095.711458	0.019962	0.019954
RS	41	4.856177	6.835191	2154.232700	0.020520	0.020411
RS	42	5.351196	7.802726	1936.166181	0.018443	0.018225
RS	43	5.895658	7.802726	1982.626646	0.018885	0.018561
RS	44	6.494501	8.815548	1792.728335	0.017076	0.016664
RS	45	7.153155	8.815548	1826.916788	0.017402	0.016883
RS	46	7.877595	9.825667	1665.290506	0.015863	0.015270
RS	47	8.674392	9.825667	1686.454770	0.016064	0.015370
RS	48	9.550773	10.753827	1554.128097	0.014804	0.014045
RS	49	10.514686	10.753827	1560.644695	0.014866	0.014018
RS	50	11.574873	11.499819	1457.288338	0.013881	0.012970
RS	51	12.740952	11.499819	1446.342308	0.013777	0.012798
RS	52	14.023498	11.974155	1367.786763	0.013029	0.011980
RS	53	15.434143	11.974155	1335.338166	0.012720	0.011637
RS	54	16.985683	12.119292	1273.851687	0.012134	0.010911
RS	55	18.692190	12.119292	1215.067483	0.011574	0.010375
RS	56	20.569142	12.119292	1142.607636	0.010884	0.009727
RS	57	22.633562	12.119292	1057.767592	0.010076	0.008976
RS	58	24.904175	282.120327	45.556570	0.000434	0.000387
RS	59	27.401575	282.120327	50.015334	0.000476	0.000421
RS	60	30.148414	282.120327	54.896969	0.000523	0.000458
RS	61	33.169606	282.120327	60.238012	0.000574	0.000498
RS	62	36.492552	282.120327	66.077176	0.000629	0.000541
RS	63	40.147392	282.120327	9043.462924	0.086142	0.064432
PA	4+25*2+4+6 0.000457268 0.006180385 40.147392204 1100715.705518786 797.832934212 39.740306676 9.888115885 5.143611003 3.732379514 3.166877389 2.892707531 2.736146728 2.646540237 2.620495718 2.669019753 2.804878929 3.039688942 3.384395280 3.847498817 4.431922995 5.133027934 5.939357756 6.835191122 7.802725532 8.815548362 9.825666676 10.753827131 11.499818634 11.974155280 12.119291576 282.120326530
//
IT	4164
RD	21
LK	-81628.806571
QD	-3846.443614 -> -422.806019
RI	0.0033316037
TR	0.000542	0.006330
MT	40.155059
MM	C_pi: 29.889844, n_recomb: 164861.089063
RS	0	0.000000	1660421.484368	0.000906	0.000000	0.000000
RS	1	0.009988	1660421.484368	0.000997	0.000000	0.000000
RS	2	0.020974	1660421.484368	0.001096	0.000000	0.000000
RS	3	0.033057	1660421.484368	0.001206	0.000000	0.000000
RS	4	0.046348	1008.871271	2.182603	0.000013	0.000010
RS	5	0.060965	1008.871271	2.400687	0.000015	0.000013
RS	6	0.077043	45.574214	58.443202	0.000354	0.000350
RS	7	0.094726	45.574214	64.258257	0.000390	0.000427
RS	8	0.114176	11.011434	292.189227	0.001772	0.002001
RS	9	0.135568	11.011434	320.741802	0.001946	0.002259
RS	10	0.159098	5.696703	679.682319	0.004123	0.004800
RS	11	0.184977	5.696703	744.077643	0.004513	0.005234
RS	12	0.213441	4.131059	1121.599257	0.006803	0.007806
RS	13	0.244749	4.131059	1223.978362	0.007424	0.008415
RS	14	0.279183	3.498600	1574.624309	0.009551	0.010673
RS	15	0.317057	3.498600	1712.545539	0.010388	0.011480
RS	16	0.358714	3.182998	2043.602570	0.012396	0.013515
RS	17	0.404531	3.182998	2214.348445	0.013432	0.014533
RS	18	0.454925	2.994093	2545.539547	0.015441	0.016519
RS	19	0.510353	2.994093	2746.414315	0.016659	0.017751
RS	20	0.571316	2.877889	3075.480115	0.018655	0.019705
RS	21	0.638369	2.877889	3301.670757	0.020027	0.021131
RS	22	0.712119	2.831520	3593.008437	0.021794	0.022848
RS	23	0.793236	2.831520	3835.849110	0.023267	0.024409
RS	24	0.882455	2.866652	4033.746515	0.024468	0.025546
RS	25	0.980585	2.866652	4281.455454	0.025970	0.027158
RS	26	1.088517	2.996135	4336.405065	0.026303	0.027405
RS	27	1.207229	2.996135	4577.051669	0.027763	0.028978
RS	28	1.337798	3.231245	4468.876328	0.027107	0.028204
RS	29	1.481410	3.231245	4693.451546	0.028469	0.029665
RS	30	1.639365	3.582514	4437.121545	0.026914	0.027959
RS	31	1.813097	3.582514	4640.801164	0.028150	0.029265
RS	32	2.004183	4.057902	4278.265086	0.025951	0.026889
RS	33	2.214354	4.057902	4459.727629	0.027051	0.028027
RS	34	2.445518	4.659563	4043.134633	0.024524	0.025314
RS	35	2.699771	4.659563	4202.988307	0.025494	0.026287
RS	36	2.979419	5.381931	3778.007295	0.022916	0.023530
RS	37	3.287000	5.381931	3917.424853	0.023762	0.024353
RS	38	3.625303	6.212610	3514.242393	0.021316	0.021745
RS	39	3.997396	6.212610	3634.218857	0.022044	0.022427
RS	40	4.406655	7.135162	3267.379758	0.019819	0.020060
RS	41	4.856791	7.135162	3368.476011	0.020432	0.020609
RS	42	5.351889	8.131294	3041.659486	0.018450	0.018506
RS	43	5.896438	8.131294	3123.974671	0.018949	0.018926
RS	44	6.495378	9.173923	2837.346575	0.017211	0.017085
RS	45	7.154142	9.173923	2900.436493	0.017593	0.017376
RS	46	7.878705	10.213516	2655.293406	0.016106	0.015802
RS	47	8.675639	10.213516	2697.867199	0.016364	0.015961
RS	48	9.552174	11.167767	2497.024072	0.015146	0.014665
RS	49	10.516258	11.167767	2516.389803	0.015264	0.014679
RS	50	11.576638	11.931691	2360.636980	0.014319	0.013659
RS	51	12.742932	11.931691	2352.099220	0.014267	0.013506
RS	52	14.025718	12.408902	2236.297885	0.013565	0.012722
RS	53	15.436633	12.408902	2192.887579	0.013301	0.012369
RS	54	16.988473	12.490510	2112.817928	0.012816	0.011750
RS	55	18.695315	12.490510	2024.364515	0.012279	0.011159
RS	56	20.572642	12.490510	1913.037079	0.011604	0.010448
RS	57	22.637480	12.490510	1780.599843	0.010801	0.009631
RS	58	24.908560	440.259085	50.880598	0.000309	0.000413
RS	59	27.406482	440.259085	56.056723	0.000340	0.000452
RS	60	30.153902	440.259085	61.765650	0.000375	0.000494
RS	61	33.175743	440.259085	68.062672	0.000413	0.000541
RS	62	36.499412	440.259085	75.008662	0.000455	0.000593
RS	63	40.155059	440.259085	20221.167204	0.122656	0.101963
PA	4+25*2+4+6 0.000541933 0.006329629 40.155059283 1660421.484367559 1008.871271012 45.574213758 11.011433705 5.696702870 4.131059343 3.498600363 3.182998038 2.994093041 2.877889392 2.831519677 2.866652100 2.996134535 3.231245401 3.582513901 4.057901570 4.659562987 5.381931150 6.212610364 7.135162396 8.131294320 9.173922561 10.213515775 11.167766908 11.931691343 12.408902091 12.490509720 440.259084827
//
IT	4731
RD	22
LK	-76963.675047
QD	-930.041161 -> -264.087646
RI	0.0127309369
TR	0.000585	0.006227
MT	41.462613
MM	C_pi: 31.111125, n_recomb: 168469.750125
RS	0	0.000000	1687784.486216	0.000914	0.000000	0.000000
RS	1	0.010044	1687784.486216	0.001006	0.000000	0.000000
RS	2	0.021097	1687784.486216	0.001107	0.000000	0.000000
RS	3	0.033260	1687784.486216	0.001218	0.000000	0.000000
RS	4	0.046645	807.485731	2.802073	0.000017	0.000015
RS	5	0.061374	807.485731	3.083605	0.000018	0.000021
RS	6	0.077583	34.943764	78.396827	0.000465	0.000585
RS	7	0.095419	34.943764	86.229865	0.000512	0.000690
RS	8	0.115047	8.721096	379.656823	0.002254	0.003202
RS	9	0.136647	8.721096	416.734034	0.002474	0.003470
RS	10	0.160416	4.746438	839.217725	0.004981	0.007112
RS	11	0.186572	4.746438	918.258846	0.005451	0.007450
RS	12	0.215356	3.602001	1321.815953	0.007846	0.010704
RS	13	0.247030	3.602001	1441.358880	0.008556	0.011138
RS	14	0.281886	3.158368	1789.501034	0.010622	0.013697
RS	15	0.320243	3.158368	1944.529076	0.011542	0.014290
RS	16	0.362453	2.945699	2261.468560	0.013424	0.016423
RS	17	0.408902	2.945699	2448.116045	0.014531	0.017210
RS	18	0.460016	2.818797	2763.734319	0.016405	0.019215
RS	19	0.516265	2.818797	2978.809727	0.017682	0.020217
RS	20	0.578163	2.741523	3293.123286	0.019547	0.022157
RS	21	0.646279	2.741523	3531.354101	0.020961	0.023354
RS	22	0.721235	2.719857	3806.628913	0.022595	0.025017
RS	23	0.803721	2.719857	4058.776845	0.024092	0.026345
RS	24	0.894492	2.770523	4236.450461	0.025147	0.027373
RS	25	0.994379	2.770523	4490.253571	0.026653	0.028744
RS	26	1.104300	2.909577	4519.442689	0.026826	0.028830
RS	27	1.225260	2.909577	4762.855295	0.028271	0.030155
RS	28	1.358371	3.150558	4624.190714	0.027448	0.029189
RS	29	1.504851	3.150558	4848.548424	0.028780	0.030399
RS	30	1.666043	3.505698	4559.537671	0.027064	0.028499
RS	31	1.843426	3.505698	4760.683792	0.028258	0.029557
RS	32	2.038626	3.984329	4366.458742	0.025918	0.027016
RS	33	2.253431	3.984329	4543.808543	0.026971	0.027917
RS	34	2.489812	4.589740	4099.129640	0.024332	0.025083
RS	35	2.749935	4.589740	4253.895853	0.025250	0.025838
RS	36	3.036185	5.317300	3805.741809	0.022590	0.023010
RS	37	3.351186	5.317300	3939.505236	0.023384	0.023633
RS	38	3.697826	6.155309	3518.161665	0.020883	0.020996
RS	39	4.079283	6.155309	3632.166691	0.021560	0.021499
RS	40	4.499054	7.087691	3251.598402	0.019301	0.019135
RS	41	4.960987	7.087691	3346.562646	0.019864	0.019525
RS	42	5.469316	8.096067	3009.690852	0.017865	0.017446
RS	43	6.028703	8.096067	3085.827835	0.018317	0.017726
RS	44	6.644276	9.152625	2792.129145	0.016573	0.015922
RS	45	7.321677	9.152625	2849.084909	0.016912	0.016093
RS	46	8.067116	10.206094	2599.251853	0.015429	0.014563
RS	47	8.887429	10.206094	2635.799735	0.015646	0.014620
RS	48	9.790134	11.170676	2432.133318	0.014437	0.013367
RS	49	10.783507	11.170676	2445.609198	0.014517	0.013301
RS	50	11.876656	11.935316	2288.597862	0.013585	0.012316
RS	51	13.079602	11.935316	2274.276889	0.013500	0.012107
RS	52	14.403373	12.393956	2158.992298	0.012815	0.011350
RS	53	15.860104	12.393956	2109.741955	0.012523	0.010968
RS	54	17.463151	12.362526	2041.959398	0.012121	0.010406
RS	55	19.227209	12.362526	1945.207672	0.011546	0.009808
RS	56	21.168451	12.362526	1826.357093	0.010841	0.009105
RS	57	23.304673	12.362526	1687.611107	0.010017	0.008310
RS	58	25.655458	526.655846	39.768944	0.000236	0.000232
RS	59	28.242359	526.655846	43.877957	0.000260	0.000251
RS	60	31.089090	526.655846	48.420883	0.000287	0.000270
RS	61	34.221750	526.655846	53.444827	0.000317	0.000292
RS	62	37.669056	526.655846	59.002070	0.000350	0.000316
RS	63	41.462613	526.655846	20120.371698	0.119430	0.082521
PA	4+25*2+4+6 0.000584799 0.006227161 41.462612958 1687784.486215983 807.485731223 34.943763905 8.721096140 4.746437698 3.602001234 3.158367787 2.945698601 2.818797102 2.741523070 2.719856928 2.770523182 2.909577417 3.150558137 3.505697866 3.984328894 4.589740153 5.317300369 6.155308593 7.087691233 8.096067082 9.152625467 10.206093615 11.170676467 11.935316249 12.393956424 12.362526266 526.655845999
//
IT	3915
RD	23
LK	-75984.812354
QD	-389.522502 -> -208.408300
RI	0.0122325259
TR	0.000641	0.006262
MT	41.506277
MM	C_pi: 28.911805, n_recomb: 158353.273359
RS	0	0.000000	1687269.415267	0.000865	0.000000	0.000000
RS	1	0.010046	1687269.415267	0.000951	0.000000	0.000000
RS	2	0.021101	1687269.415267	0.001047	0.000000	0.000000
RS	3	0.033267	1687269.415267	0.001152	0.000000	0.000000
RS	4	0.046655	738.746463	2.896351	0.000018	0.000016
RS	5	0.061387	738.746463	3.187404	0.000020	0.000022
RS	6	0.077600	29.889087	86.672753	0.000547	0.000645
RS	7	0.095442	29.889087	95.325645	0.000602	0.000770
RS	8	0.115076	7.519531	416.262389	0.002629	0.003508
RS	9	0.136682	7.519531	456.731987	0.002884	0.003854
RS	10	0.160459	4.214609	892.623921	0.005637	0.007613
RS	11	0.186625	4.214609	975.996596	0.006163	0.008082
RS	12	0.215419	3.291442	1364.147373	0.008615	0.011238
RS	13	0.247105	3.291442	1486.243072	0.009386	0.011828
RS	14	0.281975	2.950437	1803.390022	0.011388	0.014194
RS	15	0.320348	2.950437	1957.883779	0.012364	0.014943
RS	16	0.362576	2.794118	2240.498781	0.014149	0.016886
RS	17	0.409046	2.794118	2423.261362	0.015303	0.017818
RS	18	0.460185	2.700074	2706.561014	0.017092	0.019673
RS	19	0.516460	2.700074	2914.521681	0.018405	0.020804
RS	20	0.578389	2.641797	3199.823563	0.020207	0.022632
RS	21	0.646540	2.641797	3427.941194	0.021647	0.023942
RS	22	0.721537	2.630265	3678.232893	0.023228	0.025512
RS	23	0.804067	2.630265	3917.625500	0.024740	0.026935
RS	24	0.894889	2.684957	4075.779365	0.025739	0.027873
RS	25	0.994835	2.684957	4314.731179	0.027248	0.029318
RS	26	1.104821	2.823458	4331.509356	0.027353	0.029304
RS	27	1.225857	2.823458	4558.688332	0.028788	0.030681
RS	28	1.359051	3.060186	4415.637052	0.027885	0.029601
RS	29	1.505627	3.060186	4623.147876	0.029195	0.030843
RS	30	1.666927	3.407863	4337.595773	0.027392	0.028820
RS	31	1.844431	3.407863	4521.973704	0.028556	0.029893
RS	32	2.039767	3.876045	4137.893146	0.026131	0.027231
RS	33	2.254726	3.876045	4299.069217	0.027149	0.028135
RS	34	2.491280	4.468109	3869.358186	0.024435	0.025194
RS	35	2.751598	4.468109	4008.856887	0.025316	0.025944
RS	36	3.038067	5.179454	3578.435543	0.022598	0.023027
RS	37	3.353315	5.179454	3697.985979	0.023353	0.023642
RS	38	3.700232	5.998373	3295.388535	0.020810	0.020937
RS	39	4.082000	5.998373	3396.288555	0.021448	0.021429
RS	40	4.502121	6.908641	3034.329995	0.019162	0.019014
RS	41	4.964446	6.908641	3117.313615	0.019686	0.019391
RS	42	5.473216	7.891406	2798.351074	0.017672	0.017276
RS	43	6.033097	7.891406	2863.644145	0.018084	0.017543
RS	44	6.649223	8.918074	2586.836656	0.016336	0.015716
RS	45	7.327245	8.918074	2634.106816	0.016634	0.015874
RS	46	8.073380	9.936258	2399.823073	0.015155	0.014331
RS	47	8.894472	9.936258	2427.881469	0.015332	0.014376
RS	48	9.798049	10.858687	2238.043931	0.014133	0.013119
RS	49	10.792399	10.858687	2244.291474	0.014173	0.013042
RS	50	11.886641	11.571825	2099.264505	0.013257	0.012062
RS	51	13.090810	11.571825	2079.067386	0.013129	0.011841
RS	52	14.415948	11.964647	1974.473194	0.012469	0.011099
RS	53	15.874209	11.964647	1920.749532	0.012130	0.010703
RS	54	17.478965	11.770854	1873.624190	0.011832	0.010213
RS	55	19.244934	11.770854	1771.272289	0.011186	0.009582
RS	56	21.188311	11.770854	1649.129304	0.010414	0.008846
RS	57	23.326918	11.770854	1509.813076	0.009534	0.008020
RS	58	25.680368	543.039036	32.693246	0.000206	0.000185
RS	59	28.270243	543.039036	36.078937	0.000228	0.000200
RS	60	31.120295	543.039036	39.823707	0.000251	0.000215
RS	61	34.256662	543.039036	43.966851	0.000278	0.000233
RS	62	37.708105	543.039036	48.552046	0.000307	0.000251
RS	63	41.506277	543.039036	17417.972867	0.109994	0.074079
PA	4+25*2+4+6 0.000640929 0.006262055 41.506277023 1687269.415266822 738.746463409 29.889086585 7.519530971 4.214609271 3.291441747 2.950437400 2.794117785 2.700074129 2.641796775 2.630265083 2.684956947 2.823457671 3.060185587 3.407863471 3.876045458 4.468108817 5.179453580 5.998372808 6.908641145 7.891406237 8.918074252 9.936257634 10.858687226 11.571824851 11.964646589 11.770853959 543.039036113
//
IT	4572
RD	24
LK	-75701.816476
QD	-249.312068 -> -184.330375
RI	0.0105742836
TR	0.000687	0.006297
MT	41.673487
MM	C_pi: 26.957860, n_recomb: 149248.658942
RS	0	0.000000	1687475.380772	0.000820	0.000000	0.000000
RS	1	0.010053	1687475.380772	0.000902	0.000000	0.000000
RS	2	0.021116	1687475.380772	0.000993	0.000000	0.000000
RS	3	0.033292	1687475.380772	0.001093	0.000000	0.000000
RS	4	0.046692	724.593643	2.800295	0.000019	0.000016
RS	5	0.061439	724.593643	3.081891	0.000021	0.000022
RS	6	0.077668	27.206917	90.304613	0.000605	0.000690
RS	7	0.095529	27.206917	99.320236	0.000665	0.000826
RS	8	0.115185	6.839256	434.004728	0.002908	0.003744
RS	9	0.136818	6.839256	476.084934	0.003190	0.004130
RS	10	0.160625	3.913825	911.000720	0.006104	0.007959
RS	11	0.186825	3.913825	995.645294	0.006671	0.008493
RS	12	0.215660	3.122798	1361.443482	0.009122	0.011534
RS	13	0.247393	3.122798	1482.559484	0.009933	0.012201
RS	14	0.282316	2.845744	1768.690371	0.011851	0.014390
RS	15	0.320750	2.845744	1919.326811	0.012860	0.015216
RS	16	0.363048	2.724997	2171.227372	0.014548	0.017000
RS	17	0.409597	2.724997	2347.377899	0.015728	0.018002
RS	18	0.460827	2.650965	2603.282360	0.017443	0.019743
RS	19	0.517206	2.650965	2802.236401	0.018776	0.020935
RS	20	0.579254	2.603330	3064.039558	0.020530	0.022692
RS	21	0.647539	2.603330	3281.197452	0.021985	0.024053
RS	22	0.722688	2.596792	3512.795799	0.023537	0.025583
RS	23	0.805392	2.596792	3739.812794	0.025058	0.027047
RS	24	0.896411	2.653042	3885.693672	0.026035	0.027962
RS	25	0.996579	2.653042	4111.473184	0.027548	0.029438
RS	26	1.106817	2.790894	4123.806021	0.027630	0.029406
RS	27	1.228138	2.790894	4337.632066	0.029063	0.030804
RS	28	1.361655	3.025462	4198.202459	0.028129	0.029702
RS	29	1.508594	3.025462	4392.694910	0.029432	0.030955
RS	30	1.670304	3.369832	4117.857792	0.027591	0.028906
RS	31	1.848272	3.369832	4289.914805	0.028743	0.029984
RS	32	2.044130	3.833654	3921.850919	0.026277	0.027292
RS	33	2.259678	3.833654	4071.610000	0.027281	0.028197
RS	34	2.496895	4.420214	3661.067022	0.024530	0.025229
RS	35	2.757959	4.420214	3790.134289	0.025395	0.025977
RS	36	3.045267	5.124655	3380.053458	0.022647	0.023040
RS	37	3.361459	5.124655	3490.162843	0.023385	0.023652
RS	38	3.709437	5.934910	3107.612448	0.020822	0.020932
RS	39	4.092397	5.934910	3200.033840	0.021441	0.021421
RS	40	4.513855	6.834203	2857.019674	0.019143	0.018999
RS	41	4.977683	6.834203	2932.452658	0.019648	0.019372
RS	42	5.488138	7.802797	2631.058974	0.017629	0.017256
RS	43	6.049910	7.802797	2689.697897	0.018022	0.017519
RS	44	6.668156	8.810784	2429.014393	0.016275	0.015696
RS	45	7.348554	8.810784	2470.499806	0.016553	0.015850
RS	46	8.097351	9.803899	2250.817293	0.015081	0.014316
RS	47	8.921425	9.803899	2273.937120	0.015236	0.014357
RS	48	9.828342	10.692334	2097.076050	0.014051	0.013115
RS	49	10.826432	10.692334	2099.208064	0.014065	0.013031
RS	50	11.924858	11.359067	1965.634383	0.013170	0.012075
RS	51	13.133708	11.359067	1942.093724	0.013012	0.011843
RS	52	14.464083	11.687673	1848.042674	0.012382	0.011135
RS	53	15.928200	11.687673	1791.565555	0.012004	0.010719
RS	54	17.539503	11.329330	1764.896873	0.011825	0.010340
RS	55	19.312789	11.329330	1657.354487	0.011105	0.009658
RS	56	21.264343	11.329330	1531.718461	0.010263	0.008871
RS	57	23.412085	11.329330	1390.951842	0.009320	0.007995
RS	58	25.775738	540.000653	29.025312	0.000194	0.000170
RS	59	28.377007	540.000653	32.033898	0.000215	0.000184
RS	60	31.239780	540.000653	35.361886	0.000237	0.000199
RS	61	34.390345	540.000653	39.044261	0.000262	0.000216
RS	62	37.857634	540.000653	43.119909	0.000289	0.000233
RS	63	41.673487	540.000653	15300.997716	0.102520	0.069679
PA	4+25*2+4+6 0.000687487 0.006297027 41.673487498 1687475.380771618 724.593642507 27.206917209 6.839256363 3.913825144 3.122798188 2.845743856 2.724996695 2.650965181 2.603330366 2.596791523 2.653041947 2.790893998 3.025462221 3.369832066 3.833654168 4.420213555 5.124654635 5.934909647 6.834203214 7.802797097 8.810784454 9.803898697 10.692334046 11.359066585 11.687672544 11.329330190 540.000652548
//
IT	4132
RD	25
LK	-75595.269831
QD	-203.163803 -> -173.237085
RI	0.0094856523
TR	0.000719	0.006308
MT	42.165247
MM	C_pi: 25.719513, n_recomb: 143142.526128
RS	0	0.000000	1472420.742908	0.000906	0.000000	0.000000
RS	1	0.010073	1472420.742908	0.000997	0.000000	0.000000
RS	2	0.021161	1472420.742908	0.001098	0.000000	0.000000
RS	3	0.033367	1472420.742908	0.001208	0.000000	0.000000
RS	4	0.046801	727.859217	2.690420	0.000019	0.000015
RS	5	0.061589	727.859217	2.961518	0.000021	0.000022
RS	6	0.077866	25.327386	93.652329	0.000654	0.000737
RS	7	0.095783	25.327386	103.015821	0.000720	0.000882
RS	8	0.115505	6.348060	451.494435	0.003154	0.004001
RS	9	0.137214	6.348060	495.228885	0.003460	0.004416
RS	10	0.161110	3.700092	930.230811	0.006499	0.008343
RS	11	0.187412	3.700092	1016.408481	0.007101	0.008914
RS	12	0.216364	3.010085	1362.789682	0.009521	0.011868
RS	13	0.248233	3.010085	1483.637415	0.010365	0.012575
RS	14	0.283312	2.784447	1743.248905	0.012178	0.014610
RS	15	0.321924	2.784447	1891.351007	0.013213	0.015469
RS	16	0.364426	2.693333	2117.772181	0.014795	0.017114
RS	17	0.411209	2.693333	2289.318421	0.015993	0.018143
RS	18	0.462705	2.636191	2523.228335	0.017627	0.019786
RS	19	0.519389	2.636191	2715.897983	0.018973	0.020999
RS	20	0.581782	2.597598	2959.457334	0.020675	0.022695
RS	21	0.650460	2.597598	3169.092149	0.022139	0.024071
RS	22	0.726057	2.595690	3386.626031	0.023659	0.025567
RS	23	0.809269	2.595690	3605.363856	0.025187	0.027041
RS	24	0.900863	2.654383	3742.356205	0.026144	0.027940
RS	25	1.001684	2.654383	3959.596382	0.027662	0.029420
RS	26	1.112660	2.793844	3969.023412	0.027728	0.029381
RS	27	1.234816	2.793844	4174.486438	0.029163	0.030779
RS	28	1.369277	3.030050	4038.070738	0.028210	0.029672
RS	29	1.517283	3.030050	4224.692424	0.029514	0.030921
RS	30	1.680198	3.376645	3957.911685	0.027650	0.028865
RS	31	1.859524	3.376645	4122.772574	0.028802	0.029937
RS	32	2.056914	3.843568	3766.444614	0.026313	0.027239
RS	33	2.274188	3.843568	3909.753019	0.027314	0.028137
RS	34	2.513349	4.434099	3513.112227	0.024543	0.025166
RS	35	2.776601	4.434099	3636.471454	0.025405	0.025909
RS	36	3.066372	5.143148	3241.056281	0.022642	0.022973
RS	37	3.385333	5.143148	3346.163493	0.023376	0.023580
RS	38	3.736423	5.958175	2978.024909	0.020805	0.020867
RS	39	4.122880	5.958175	3066.105882	0.021420	0.021352
RS	40	4.548267	6.861629	2736.712762	0.019119	0.018940
RS	41	5.016504	6.861629	2808.425069	0.019620	0.019311
RS	42	5.531909	7.832655	2519.682760	0.017603	0.017208
RS	43	6.099232	7.832655	2575.179935	0.017990	0.017469
RS	44	6.723704	8.839551	2326.185502	0.016251	0.015664
RS	45	7.411081	8.839551	2365.061975	0.016522	0.015816
RS	46	8.167700	9.825368	2156.111964	0.015063	0.014303
RS	47	9.000536	9.825368	2177.098077	0.015209	0.014342
RS	48	9.917267	10.696433	2010.045831	0.014042	0.013127
RS	49	10.926344	10.696433	2010.433185	0.014045	0.013040
RS	50	12.037069	11.330636	1885.950790	0.013175	0.012115
RS	51	13.259681	11.330636	1860.889121	0.013000	0.011876
RS	52	14.605452	11.604778	1775.815320	0.012406	0.011211
RS	53	16.086787	11.604778	1717.659636	0.012000	0.010778
RS	54	17.717342	11.086942	1710.459985	0.011949	0.010524
RS	55	19.512150	11.086942	1597.624467	0.011161	0.009789
RS	56	21.487755	11.086942	1467.732525	0.010254	0.008950
RS	57	23.662370	11.086942	1324.050275	0.009250	0.008026
RS	58	26.056042	535.921233	27.148161	0.000190	0.000165
RS	59	28.690838	535.921233	29.967849	0.000209	0.000179
RS	60	31.591046	535.921233	33.087427	0.000231	0.000194
RS	61	34.783404	535.921233	36.539780	0.000255	0.000211
RS	62	38.297339	535.921233	40.361455	0.000282	0.000229
RS	63	42.165247	535.921233	13960.790336	0.097531	0.067122
PA	4+25*2+4+6 0.000718867 0.006308280 42.165246700 1472420.742908347 727.859217076 25.327385660 6.348060422 3.700092498 3.010084810 2.784447421 2.693333248 2.636190630 2.597597744 2.595689638 2.654383236 2.793843721 3.030049857 3.376645157 3.843567568 4.434099228 5.143147995 5.958174957 6.861629292 7.832655422 8.839550820 9.825368006 10.696433242 11.330635770 11.604778009 11.086942234 535.921233012
//
CC
CC	Brief Description of the file format:
CC	  CC  comments
CC	  MM  useful-messages
CC	  RD  round-of-iterations
CC	  LL  \log[P(sequence)]
CC	  QD  Q-before-opt Q-after-opt
CC	  TR  \theta_0 \rho_0
CC	  RS  k t_k \lambda_k \pi_k \sum_{l\not=k}A_{kl} A_{kk}
CC	  DC  begin end best-k t_k+\Delta_k max-prob
CC
MM	Version: 0.6.5-r67
MM	pattern:4+25*2+4+6, n:63, n_free_lambdas:28
MM	n_iterations:25, skip:1, max_t:5, theta/rho:5
MM	is_decoding:0
MM	n_seqs:9, sum_L:952274, sum_n:25004
RD	0
LK	0.000000
QD	0.000000 -> 0.000000
RI	inf
TR	0.026608	0.005322
MT	5.000000
MM	C_pi: 1.000000, n_recomb: 5054.177572
RS	0	0.000000	1.000000	32.357790	0.006402	0.000000
RS	1	0.006440	1.000000	34.214017	0.006769	0.000000
RS	2	0.013294	1.000000	36.161288	0.007155	0.000000
RS	3	0.020590	1.000000	38.202024	0.007559	0.000000
RS	4	0.028356	1.000000	40.338412	0.007981	0.000000
RS	5	0.036622	1.000000	42.572353	0.008423	0.000000
RS	6	0.045421	1.000000	44.905397	0.008885	0.000000
RS	7	0.054785	1.000000	47.338679	0.009366	0.000000
RS	8	0.064753	1.000000	49.872843	0.009868	0.000000
RS	9	0.075363	1.000000	52.507961	0.010389	0.000000
RS	10	0.086656	1.000000	55.243444	0.010930	0.000000
RS	11	0.098677	1.000000	58.077943	0.011491	0.000000
RS	12	0.111471	1.000000	61.009246	0.012071	0.000000
RS	13	0.125090	1.000000	64.034168	0.012670	0.000000
RS	14	0.139585	1.000000	67.148427	0.013286	0.000000
RS	15	0.155014	1.000000	70.346522	0.013918	0.000000
RS	16	0.171437	1.000000	73.621602	0.014566	0.000000
RS	17	0.188917	1.000000	76.965333	0.015228	0.000000
RS	18	0.207523	1.000000	80.367758	0.015901	0.000000
RS	19	0.227327	1.000000	83.817166	0.016584	0.000000
RS	20	0.248406	1.000000	87.299955	0.017273	0.000000
RS	21	0.270843	1.000000	90.800511	0.017965	0.000000
RS	22	0.294725	1.000000	94.301094	0.018658	0.000000
RS	23	0.320144	1.000000	97.781737	0.019347	0.000000
RS	24	0.347201	1.000000	101.220177	0.020027	0.000000
RS	25	0.376000	1.000000	104.591804	0.020694	0.000000
RS	26	0.406654	1.000000	107.869658	0.021343	0.000000
RS	27	0.439282	1.000000	111.024460	0.021967	0.000000
RS	28	0.474011	1.000000	114.024706	0.022560	0.000000
RS	29	0.510976	1.000000	116.836818	0.023117	0.000000
RS	30	0.550322	1.000000	119.425373	0.023629	0.000000
RS	31	0.592202	1.000000	121.753411	0.024090	0.000000
RS	32	0.636779	1.000000	123.782835	0.024491	0.000000
RS	33	0.684227	1.000000	125.474909	0.024826	0.000000
RS	34	0.734730	1.000000	126.790864	0.025086	0.000000
RS	35	0.788485	1.000000	127.692608	0.025265	0.000000
RS	36	0.845702	1.000000	128.143549	0.025354	0.000000
RS	37	0.906604	1.000000	128.109512	0.025347	0.000000
RS	38	0.971428	1.000000	127.559760	0.025238	0.000000
RS	39	1.040426	1.000000	126.468081	0.025022	0.000000
RS	40	1.113868	1.000000	124.813933	0.024695	0.000000
RS	41	1.192040	1.000000	122.583600	0.024254	0.000000
RS	42	1.275245	1.000000	119.771335	0.023697	0.000000
RS	43	1.363809	1.000000	116.380425	0.023027	0.000000
RS	44	1.458076	1.000000	112.424128	0.022244	0.000000
RS	45	1.558414	1.000000	107.926420	0.021354	0.000000
RS	46	1.665214	1.000000	102.922482	0.020364	0.000000
RS	47	1.778891	1.000000	97.458863	0.019283	0.000000
RS	48	1.899889	1.000000	91.593255	0.018122	0.000000
RS	49	2.028679	1.000000	85.393825	0.016896	0.000000
RS	50	2.165763	1.000000	78.938074	0.015618	0.000000
RS	51	2.311675	1.000000	72.311197	0.014307	0.000000
RS	52	2.466983	1.000000	65.603975	0.012980	0.000000
RS	53	2.632293	1.000000	58.910223	0.011656	0.000000
RS	54	2.808249	1.000000	52.323902	0.010353	0.000000
RS	55	2.995536	1.000000	45.935996	0.009089	0.000000
RS	56	3.194884	1.000000	39.831325	0.007881	0.000000
RS	57	3.407070	1.000000	34.085460	0.006744	0.000000
RS	58	3.632920	1.000000	28.761953	0.005691	0.000000
RS	59	3.873315	1.000000	23.910068	0.004731	0.000000
RS	60	4.129191	1.000000	19.563198	0.003871	0.000000
RS	61	4.401545	1.000000	15.738093	0.003114	0.000000
RS	62	4.691438	1.000000	12.435003	0.002460	0.000000
RS	63	5.000000	1.000000	34.506643	0.006827	0.000000
PA	4+25*2+4+6 0.026608023 0.005321605 5.000000000 1.000000000 1.000000000 1.000000000 1.000000000 1.000000000 1.000000000 1.000000000 1.000000000 1.000000000 1.000000000 1.000000000 1.000000000 1.000000000 1.000000000 1.000000000 1.000000000 1.000000000 1.000000000 1.000000000 1.000000000 1.000000000 1.000000000 1.000000000 1.000000000 1.000000000 1.000000000 1.000000000 1.000000000
//
IT	8499
RD	1
LK	-92040.158922
QD	-6499.520039 -> -1967.969767
RI	0.0954741795
TR	0.012713	0.002964
MT	13.952620
MM	C_pi: 2.372719, n_recomb: 6673.651461
RS	0	0.000000	0.541417	99.553407	0.014917	0.000261
RS	1	0.008166	0.541417	106.007305	0.015884	0.002351
RS	2	0.016999	0.541417	112.735128	0.016893	0.006518
RS	3	0.026553	0.541417	119.723976	0.017940	0.012448
RS	4	0.036888	0.393869	173.843862	0.026049	0.019203
RS	5	0.048067	0.393869	182.570934	0.027357	0.025620
RS	6	0.060158	0.391089	192.611621	0.028862	0.030832
RS	7	0.073237	0.391089	201.219222	0.030151	0.034386
RS	8	0.087383	0.431825	190.190119	0.028499	0.036264
RS	9	0.102685	0.431825	198.278471	0.029711	0.036807
RS	10	0.119237	0.500167	178.431458	0.026737	0.036453
RS	11	0.137140	0.500167	185.951062	0.027863	0.035513
RS	12	0.156505	0.588679	164.665024	0.024674	0.034167
RS	13	0.177452	0.588679	171.643140	0.025720	0.032570
RS	14	0.200109	0.693404	151.910841	0.022763	0.030899
RS	15	0.224617	0.693404	158.388683	0.023733	0.029313
RS	16	0.251125	0.811312	141.140607	0.021149	0.027898
RS	17	0.279799	0.811312	147.160359	0.022051	0.026660
RS	18	0.310814	0.942412	132.073423	0.019790	0.025557
RS	19	0.344361	0.942412	137.670872	0.020629	0.024542
RS	20	0.380649	1.089375	124.117525	0.018598	0.023570
RS	21	0.419899	1.089375	129.320709	0.019378	0.022612
RS	22	0.462355	1.255234	116.904151	0.017517	0.021650
RS	23	0.508278	1.255234	121.735921	0.018241	0.020681
RS	24	0.557951	1.441611	110.339421	0.016534	0.019712
RS	25	0.611680	1.441611	114.819360	0.017205	0.018754
RS	26	0.669797	1.648396	104.446478	0.015651	0.017819
RS	27	0.732659	1.648396	108.590872	0.016272	0.016916
RS	28	0.800656	1.874445	99.228935	0.014869	0.016050
RS	29	0.874205	1.874445	103.049793	0.015441	0.015224
RS	30	0.953760	2.117968	94.646309	0.014182	0.014438
RS	31	1.039811	2.117968	98.150408	0.014707	0.013693
RS	32	1.132890	2.376573	90.629457	0.013580	0.012990
RS	33	1.233570	2.376573	93.817567	0.014058	0.012329
RS	34	1.342471	2.647654	87.081296	0.013049	0.011711
RS	35	1.460265	2.647654	89.947753	0.013478	0.011136
RS	36	1.587679	2.929186	83.871150	0.012568	0.010601
RS	37	1.725498	2.929186	86.404210	0.012947	0.010105
RS	38	1.874571	3.220275	80.845174	0.012114	0.009644
RS	39	2.035817	3.220275	83.028426	0.012441	0.009217
RS	40	2.210231	3.521336	77.843848	0.011664	0.008819
RS	41	2.398888	3.521336	79.658627	0.011936	0.008447
RS	42	2.602951	3.834122	74.716462	0.011196	0.008100
RS	43	2.823678	3.834122	76.145142	0.011410	0.007774
RS	44	3.062430	4.161811	71.331211	0.010688	0.007469
RS	45	3.320679	4.161811	72.361178	0.010843	0.007182
RS	46	3.600017	4.509274	67.582395	0.010127	0.006912
RS	47	3.902166	4.509274	68.210502	0.010221	0.006658
RS	48	4.228989	4.883627	63.396736	0.009500	0.006421
RS	49	4.582501	4.883627	63.633884	0.009535	0.006198
RS	50	4.964881	5.295464	58.736654	0.008801	0.005990
RS	51	5.378487	5.295464	58.612203	0.008783	0.005797
RS	52	5.825869	5.761055	53.603309	0.008032	0.005618
RS	53	6.309785	5.761055	53.168724	0.007967	0.005454
RS	54	6.833218	6.636639	45.748458	0.006855	0.005304
RS	55	7.399395	6.636639	45.321279	0.006791	0.005169
RS	56	8.011807	6.636639	44.577198	0.006680	0.005051
RS	57	8.674229	6.636639	43.506501	0.006519	0.004949
RS	58	9.390747	12.432215	23.088646	0.003460	0.004865
RS	59	10.165775	12.432215	23.433293	0.003511	0.004802
RS	60	11.004094	12.432215	23.659744	0.003545	0.004763
RS	61	11.910872	12.432215	23.754412	0.003559	0.004759
RS	62	12.891698	12.432215	23.704820	0.003552	0.004803
RS	63	13.952620	12.432215	271.111807	0.040624	0.041586
PA	4+25*2+4+6 0.012712890 0.002964010 13.952620029 0.541417122 0.393869400 0.391089439 0.431825161 0.500167370 0.588679314 0.693404198 0.811312199 0.942412376 1.089374542 1.255234241 1.441610813 1.648395538 1.874444962 2.117967606 2.376572609 2.647653580 2.929185867 3.220275402 3.521336079 3.834122181 4.161810875 4.509273529 4.883626938 5.295463562 5.761054516 6.636638641 12.432214797
//
IT	5887
RD	2
LK	-84332.808077
QD	-3045.491649 -> -1171.443264
RI	0.0802234414
TR	0.008555	0.003593
MT	16.811514
MM	C_pi: 5.405463, n_recomb: 18318.106893
RS	0	0.000000	1.296240	118.361533	0.006461	0.000076
RS	1	0.008485	1.296240	127.532923	0.006962	0.000689
RS	2	0.017689	1.296240	137.335634	0.007497	0.002014
RS	3	0.027674	1.296240	147.799194	0.008068	0.004120
RS	4	0.038507	0.578819	353.976406	0.019324	0.009632
RS	5	0.050259	0.578819	375.977317	0.020525	0.014551
RS	6	0.063008	0.468446	491.174860	0.026814	0.020316
RS	7	0.076838	0.468446	516.716093	0.028208	0.026322
RS	8	0.091842	0.459303	552.772158	0.030176	0.029314
RS	9	0.108119	0.459303	577.946660	0.031551	0.034560
RS	10	0.125777	0.498410	556.017584	0.030353	0.034040
RS	11	0.144933	0.498410	579.531063	0.031637	0.037836
RS	12	0.165715	0.568309	529.410291	0.028901	0.035045
RS	13	0.188260	0.568309	551.092396	0.030085	0.037649
RS	14	0.212717	0.661482	492.741364	0.026899	0.033963
RS	15	0.239250	0.661482	512.689858	0.027988	0.035781
RS	16	0.268034	0.773675	456.024419	0.024895	0.032016
RS	17	0.299260	0.773675	474.367147	0.025896	0.033381
RS	18	0.333135	0.904656	421.940313	0.023034	0.029891
RS	19	0.369885	0.904656	438.796790	0.023954	0.031046
RS	20	0.409753	1.058915	389.800654	0.021280	0.027858
RS	21	0.453003	1.058915	405.284671	0.022125	0.028836
RS	22	0.499923	1.244730	358.464081	0.019569	0.025826
RS	23	0.550824	1.244730	372.689568	0.020345	0.026537
RS	24	0.606043	1.471949	327.692214	0.017889	0.023617
RS	25	0.665948	1.471949	340.771679	0.018603	0.024000
RS	26	0.730936	1.749661	298.181259	0.016278	0.021203
RS	27	0.801437	1.749661	310.219275	0.016935	0.021301
RS	28	0.877920	2.085118	270.883810	0.014788	0.018723
RS	29	0.960892	2.085118	281.973679	0.015393	0.018630
RS	30	1.050904	2.483280	246.510887	0.013457	0.016340
RS	31	1.148554	2.483280	256.735619	0.014015	0.016137
RS	32	1.254488	2.945601	225.450480	0.012308	0.014161
RS	33	1.369411	2.945601	234.884527	0.012823	0.013913
RS	34	1.494084	3.469542	207.761282	0.011342	0.012251
RS	35	1.629335	3.469542	216.470647	0.011817	0.012008
RS	36	1.776062	4.050349	193.172107	0.010545	0.010634
RS	37	1.935238	4.050349	201.212414	0.010984	0.010419
RS	38	2.107919	4.683621	181.186688	0.009891	0.009287
RS	39	2.295251	4.683621	188.600786	0.010296	0.009104
RS	40	2.498478	5.366670	171.240487	0.009348	0.008166
RS	41	2.718948	5.366670	178.057354	0.009720	0.008013
RS	42	2.958123	6.099372	162.788173	0.008887	0.007225
RS	43	3.217592	6.099372	169.023687	0.009227	0.007098
RS	44	3.499075	6.885053	155.333724	0.008480	0.006429
RS	45	3.804441	6.885053	160.993213	0.008789	0.006326
RS	46	4.135717	7.731238	148.441840	0.008104	0.005751
RS	47	4.495099	7.731238	153.524122	0.008381	0.005671
RS	48	4.884973	8.651387	141.727142	0.007737	0.005172
RS	49	5.307927	8.651387	146.229985	0.007983	0.005118
RS	50	5.766766	9.669389	134.822452	0.007360	0.004680
RS	51	6.264536	9.669389	138.750089	0.007574	0.004652
RS	52	6.804540	10.828726	127.344119	0.006952	0.004263
RS	53	7.390361	10.828726	130.717761	0.007136	0.004262
RS	54	8.025886	13.056377	111.363871	0.006079	0.003719
RS	55	8.715332	13.056377	114.489843	0.006250	0.003755
RS	56	9.463275	13.056377	117.167953	0.006396	0.003784
RS	57	10.274678	13.056377	119.316886	0.006514	0.003799
RS	58	11.154925	34.648663	46.581887	0.002543	0.002082
RS	59	12.109857	34.648663	49.189251	0.002685	0.002184
RS	60	13.145811	34.648663	51.823660	0.002829	0.002282
RS	61	14.269661	34.648663	54.463560	0.002973	0.002374
RS	62	15.488866	34.648663	57.083706	0.003116	0.002458
RS	63	16.811514	34.648663	1557.481799	0.085024	0.047710
PA	4+25*2+4+6 0.008554775 0.003593214 16.811513904 1.296239750 0.578818811 0.468446060 0.459303065 0.498409875 0.568309033 0.661482473 0.773674606 0.904656375 1.058915303 1.244729824 1.471949125 1.749660762 2.085118377 2.483279933 2.945600938 3.469542088 4.050348620 4.683620955 5.366669573 6.099372022 6.885052803 7.731238475 8.651386995 9.669388817 10.828725583 13.056377461 34.648662674
//
IT	6017
RD	3
LK	-81242.747730
QD	-1806.112485 -> -995.730096
RI	0.0594945052
TR	0.005988	0.004284
MT	18.561264
MM	C_pi: 8.708888, n_recomb: 34874.348411
RS	0	0.000000	3.604654	82.097180	0.002354	0.000027
RS	1	0.008654	3.604654	88.980645	0.002551	0.000238
RS	2	0.018057	3.604654	96.420514	0.002765	0.000700
RS	3	0.028274	3.604654	104.458033	0.002995	0.001436
RS	4	0.039376	0.991675	409.435932	0.011740	0.005470
RS	5	0.051437	0.991675	439.272338	0.012596	0.008276
RS	6	0.064543	0.655521	709.568430	0.020346	0.014247
RS	7	0.078783	0.655521	753.726630	0.021613	0.018620
RS	8	0.094256	0.567443	921.271154	0.026417	0.023617
RS	9	0.111067	0.567443	970.576892	0.027831	0.028219
RS	10	0.129333	0.568143	1018.559095	0.029207	0.030148
RS	11	0.149180	0.568143	1067.157161	0.030600	0.034120
RS	12	0.170745	0.614035	1032.838900	0.029616	0.033259
RS	13	0.194176	0.614035	1078.493276	0.030925	0.036435
RS	14	0.219634	0.688962	1002.682097	0.028751	0.033916
RS	15	0.247296	0.688962	1044.841728	0.029960	0.036420
RS	16	0.277352	0.784960	954.912759	0.027382	0.033209
RS	17	0.310009	0.784960	993.568360	0.028490	0.035225
RS	18	0.345492	0.899887	901.188323	0.025841	0.031828
RS	19	0.384046	0.899887	936.470132	0.026853	0.033529
RS	20	0.425937	1.037369	843.714651	0.024193	0.030114
RS	21	0.471453	1.037369	875.816074	0.025113	0.031601
RS	22	0.520908	1.206334	781.525844	0.022410	0.028161
RS	23	0.574643	1.206334	810.711412	0.023247	0.029432
RS	24	0.633028	1.419467	714.646628	0.020492	0.025940
RS	25	0.696466	1.419467	741.236654	0.021254	0.026940
RS	26	0.765394	1.691079	645.450628	0.018508	0.023443
RS	27	0.840287	1.691079	669.765300	0.019205	0.024143
RS	28	0.921662	2.035636	577.594856	0.016562	0.020769
RS	29	1.010079	2.035636	599.904436	0.017202	0.021195
RS	30	1.106148	2.466333	514.545779	0.014754	0.018084
RS	31	1.210531	2.466333	535.058753	0.015342	0.018303
RS	32	1.323947	2.992411	458.831021	0.013157	0.015562
RS	33	1.447179	2.992411	477.711136	0.013698	0.015650
RS	34	1.581076	3.617001	411.677058	0.011805	0.013331
RS	35	1.726560	3.617001	429.066873	0.012303	0.013356
RS	36	1.884635	4.338337	372.955180	0.010694	0.011449
RS	37	2.056390	4.338337	388.988312	0.011154	0.011451
RS	38	2.243009	5.153003	341.613747	0.009796	0.009900
RS	39	2.445779	5.153003	356.413245	0.010220	0.009897
RS	40	2.666097	6.057956	316.284337	0.009069	0.008633
RS	41	2.905481	6.057956	329.956079	0.009461	0.008630
RS	42	3.165583	7.051666	295.636175	0.008477	0.007591
RS	43	3.448194	7.051666	308.264211	0.008839	0.007591
RS	44	3.755263	8.135145	278.500722	0.007986	0.006726
RS	45	4.088907	8.135145	290.146264	0.008320	0.006730
RS	46	4.451425	9.312770	263.896742	0.007567	0.006001
RS	47	4.845317	9.312770	274.600261	0.007874	0.006014
RS	48	5.273296	10.595114	250.967970	0.007196	0.005391
RS	49	5.738314	10.595114	260.753921	0.007477	0.005417
RS	50	6.243576	12.007320	238.854788	0.006849	0.004878
RS	51	6.792565	12.007320	247.740246	0.007104	0.004921
RS	52	7.389064	13.606760	226.553123	0.006496	0.004443
RS	53	8.037185	13.606760	234.563499	0.006726	0.004503
RS	54	8.741397	16.698812	198.083575	0.005680	0.003802
RS	55	9.506553	16.698812	205.526737	0.005893	0.003885
RS	56	10.337927	16.698812	212.399868	0.006090	0.003962
RS	57	11.241251	16.698812	218.552619	0.006267	0.004027
RS	58	12.222750	60.379322	63.339660	0.001816	0.001570
RS	59	13.289190	60.379322	67.721536	0.001942	0.001655
RS	60	14.447923	60.379322	72.305261	0.002073	0.001739
RS	61	15.706936	60.379322	77.081819	0.002210	0.001820
RS	62	17.074906	60.379322	82.038032	0.002352	0.001896
RS	63	18.561264	60.379322	3706.833801	0.106291	0.050517
PA	4+25*2+4+6 0.005988446 0.004283587 18.561263645 3.604653555 0.991675152 0.655521413 0.567442809 0.568143224 0.614035218 0.688961892 0.784960232 0.899887106 1.037369049 1.206333849 1.419466572 1.691079324 2.035636447 2.466333398 2.992410757 3.617001001 4.338337325 5.153003233 6.057955657 7.051665982 8.135145121 9.312769969 10.595114161 12.007319760 13.606760411 16.698811622 60.379322138
//
IT	5752
RD	4
LK	-79839.170099
QD	-1308.500394 -> -854.457480
RI	0.0441697826
TR	0.004392	0.004790
MT	20.193758
MM	C_pi: 11.298002, n_recomb: 50176.583621
RS	0	0.000000	10.322062	41.628520	0.000830	0.000009
RS	1	0.008799	10.322062	45.252110	0.000902	0.000082
RS	2	0.018372	10.322062	49.187361	0.000980	0.000242
RS	3	0.028788	10.322062	53.460391	0.001065	0.000498
RS	4	0.040120	1.760075	339.739286	0.006771	0.003079
RS	5	0.052449	1.760075	366.951024	0.007313	0.004656
RS	6	0.065863	0.956172	726.568805	0.014480	0.009802
RS	7	0.080457	0.956172	778.032647	0.015506	0.012815
RS	8	0.096335	0.734943	1079.485713	0.021514	0.018436
RS	9	0.113611	0.734943	1146.052946	0.022840	0.022083
RS	10	0.132406	0.680967	1308.904244	0.026086	0.025650
RS	11	0.152856	0.680967	1380.200748	0.027507	0.029141
RS	12	0.175104	0.697244	1418.081839	0.028262	0.030113
RS	13	0.199311	0.697244	1488.043185	0.029656	0.033173
RS	14	0.225647	0.751706	1445.862378	0.028815	0.032235
RS	15	0.254301	0.751706	1511.836649	0.030130	0.034846
RS	16	0.285476	0.830248	1429.308474	0.028486	0.032840
RS	17	0.319393	0.830248	1490.288758	0.029701	0.035063
RS	18	0.356296	0.927862	1388.705633	0.027676	0.032511
RS	19	0.396445	0.927862	1444.327591	0.028785	0.034431
RS	20	0.440127	1.046562	1330.361666	0.026514	0.031541
RS	21	0.487653	1.046562	1380.585753	0.027515	0.033224
RS	22	0.539360	1.194342	1254.352669	0.024999	0.030034
RS	23	0.595617	1.194342	1299.439937	0.025897	0.031507
RS	24	0.656825	1.383790	1161.240216	0.023143	0.028033
RS	25	0.723417	1.383790	1201.731514	0.023950	0.029279
RS	26	0.795870	1.630371	1055.404140	0.021034	0.025602
RS	27	0.874697	1.630371	1091.980996	0.021763	0.026591
RS	28	0.960460	1.951252	944.257186	0.018819	0.022870
RS	29	1.053770	1.951252	977.556531	0.019482	0.023596
RS	30	1.155290	2.363825	835.835965	0.016658	0.020025
RS	31	1.265743	2.363825	866.337032	0.017266	0.020520
RS	32	1.385914	2.882459	736.877918	0.014686	0.017276
RS	33	1.516659	2.882459	764.896670	0.015244	0.017600
RS	34	1.658908	3.515360	651.462778	0.012983	0.014798
RS	35	1.813674	3.515360	677.215365	0.013497	0.015013
RS	36	1.982058	4.264928	580.570225	0.011571	0.012679
RS	37	2.165258	4.264928	604.237468	0.012042	0.012832
RS	38	2.364577	5.130787	522.928140	0.010422	0.010925
RS	39	2.581435	5.130787	544.682240	0.010855	0.011042
RS	40	2.817374	6.111858	476.344522	0.009493	0.009489
RS	41	3.074073	6.111858	496.347065	0.009892	0.009583
RS	42	3.353358	7.207215	438.564541	0.008740	0.008311
RS	43	3.657218	7.207215	456.957143	0.009107	0.008390
RS	44	3.987815	8.416372	407.617389	0.008124	0.007339
RS	45	4.347501	8.416372	424.515083	0.008460	0.007407
RS	46	4.738835	9.739537	381.883410	0.007611	0.006531
RS	47	5.164603	9.739537	397.372410	0.007919	0.006596
RS	48	5.627834	11.180850	359.966403	0.007174	0.005858
RS	49	6.131825	11.180850	374.106187	0.007456	0.005925
RS	50	6.680162	12.759890	340.429721	0.006785	0.005294
RS	51	7.276746	12.759890	353.262209	0.007040	0.005368
RS	52	7.925824	14.535909	321.527878	0.006408	0.004812
RS	53	8.632015	14.535909	333.100044	0.006639	0.004896
RS	54	9.400342	17.978736	279.327036	0.005567	0.004073
RS	55	10.236275	17.978736	290.100956	0.005782	0.004172
RS	56	11.145761	17.978736	300.059610	0.005980	0.004263
RS	57	12.135273	17.978736	308.980759	0.006158	0.004342
RS	58	13.211851	86.688313	67.374187	0.001343	0.001245
RS	59	14.383158	86.688313	72.480631	0.001445	0.001317
RS	60	15.657527	86.688313	77.896090	0.001552	0.001390
RS	61	17.044028	86.688313	83.624913	0.001667	0.001462
RS	62	18.552527	86.688313	89.668423	0.001787	0.001533
RS	63	20.193758	86.688313	5631.204302	0.112228	0.053711
PA	4+25*2+4+6 0.004392141 0.004789969 20.193757597 10.322061668 1.760075482 0.956171694 0.734942924 0.680966611 0.697243990 0.751705772 0.830248069 0.927861826 1.046561738 1.194341562 1.383789576 1.630370993 1.951252474 2.363825099 2.882459404 3.515359774 4.264928131 5.130786971 6.111858022 7.207215064 8.416371581 9.739536577 11.180849647 12.759889968 14.535909242 17.978736111 86.688313022
//
IT	5783
RD	5
LK	-79012.453043
QD	-1024.960054 -> -719.480476
RI	0.0333383860
TR	0.003374	0.005166
MT	21.690741
MM	C_pi: 13.222755, n_recomb: 62897.494772
RS	0	0.000000	29.424096	18.439312	0.000293	0.000003
RS	1	0.008922	29.424096	20.078582	0.000319	0.000029
RS	2	0.018640	29.424096	21.863013	0.000348	0.000086
RS	3	0.029225	29.424096	23.805354	0.000378	0.000178
RS	4	0.040754	3.129031	243.299136	0.003868	0.001770
RS	5	0.053312	3.129031	263.906454	0.004196	0.002672
RS	6	0.066991	1.404525	635.639572	0.010106	0.006828
RS	7	0.081890	1.404525	684.749600	0.010887	0.008907
RS	8	0.098118	0.964554	1070.002050	0.017012	0.014405
RS	9	0.115794	0.964554	1143.426226	0.018179	0.017238
RS	10	0.135047	0.831741	1412.145182	0.022452	0.021626
RS	11	0.156018	0.831741	1498.245878	0.023820	0.024571
RS	12	0.178859	0.810226	1627.343464	0.025873	0.026813
RS	13	0.203739	0.810226	1716.706742	0.027294	0.029565
RS	14	0.230838	0.841543	1739.784951	0.027661	0.029944
RS	15	0.260356	0.841543	1826.994379	0.029047	0.032431
RS	16	0.292507	0.902282	1786.082806	0.028397	0.031601
RS	17	0.327526	0.902282	1868.337594	0.029704	0.033823
RS	18	0.365669	0.983538	1789.837400	0.028456	0.032251
RS	19	0.407216	0.983538	1865.604949	0.029661	0.034231
RS	20	0.452470	1.085369	1759.333689	0.027971	0.032110
RS	21	0.501761	1.085369	1827.785762	0.029060	0.033874
RS	22	0.555450	1.214516	1694.643451	0.026943	0.031238
RS	23	0.613929	1.214516	1755.601040	0.027912	0.032797
RS	24	0.677625	1.382668	1595.924549	0.025373	0.029660
RS	25	0.747004	1.382668	1649.883355	0.026231	0.031009
RS	26	0.822574	1.604879	1468.658756	0.023350	0.027459
RS	27	0.904885	1.604879	1516.608379	0.024112	0.028580
RS	28	0.994541	1.898682	1323.658335	0.021045	0.024795
RS	29	1.092195	1.898682	1366.724131	0.021729	0.025676
RS	30	1.198563	2.282776	1174.123290	0.018667	0.021890
RS	31	1.314420	2.282776	1213.243848	0.019289	0.022546
RS	32	1.440614	2.773712	1032.373689	0.016414	0.018995
RS	33	1.578066	2.773712	1068.166966	0.016983	0.019469
RS	34	1.727783	3.382409	906.908858	0.014419	0.016326
RS	35	1.890857	3.382409	939.733071	0.014941	0.016669
RS	36	2.068480	4.114033	801.051475	0.012736	0.014007
RS	37	2.261951	4.114033	831.139386	0.013214	0.014264
RS	38	2.472683	4.970674	714.049087	0.011353	0.012062
RS	39	2.702217	4.970674	741.597581	0.011791	0.012263
RS	40	2.952229	5.953232	643.241604	0.010227	0.010458
RS	41	3.224548	5.953232	668.437365	0.010627	0.010618
RS	42	3.521162	7.061762	585.597965	0.009310	0.009136
RS	43	3.844241	7.061762	608.612866	0.009676	0.009266
RS	44	4.196144	8.294795	538.406554	0.008560	0.008044
RS	45	4.579444	8.294795	559.387382	0.008894	0.008152
RS	46	4.996942	9.648704	499.434169	0.007940	0.007137
RS	47	5.451689	9.648704	518.495155	0.008243	0.007231
RS	48	5.947008	11.120759	466.744411	0.007421	0.006383
RS	49	6.486520	11.120759	483.965695	0.007695	0.006471
RS	50	7.074166	12.722542	438.291038	0.006968	0.005752
RS	51	7.714242	12.722542	453.729623	0.007214	0.005840
RS	52	8.411425	14.508406	411.525003	0.006543	0.005209
RS	53	9.170811	14.508406	425.249628	0.006761	0.005298
RS	54	9.997948	17.968766	355.242707	0.005648	0.004370
RS	55	10.898883	17.968766	368.068475	0.005852	0.004470
RS	56	11.880198	17.968766	379.658335	0.006036	0.004559
RS	57	12.949066	17.968766	389.712878	0.006196	0.004631
RS	58	14.113298	112.563410	65.420444	0.001040	0.000996
RS	59	15.381402	112.563410	70.655712	0.001123	0.001056
RS	60	16.762646	112.563410	76.251304	0.001212	0.001118
RS	61	18.267124	112.563410	82.221003	0.001307	0.001181
RS	62	19.905830	112.563410	88.576827	0.001408	0.001243
RS	63	21.690741	112.563410	7083.067292	0.112613	0.056719
PA	4+25*2+4+6 0.003374073 0.005165759 21.690741283 29.424096105 3.129030865 1.404524671 0.964553537 0.831740914 0.810225901 0.841543335 0.902281616 0.983538350 1.085369048 1.214516043 1.382668174 1.604879343 1.898682266 2.282775557 2.773711832 3.382409351 4.114033423 4.970674349 5.953232267 7.061761530 8.294794528 9.648703520 11.120758935 12.722542463 14.508405996 17.968765795 112.563410488
//
IT	5975
RD	6
LK	-78443.741147
QD	-823.734528 -> -602.670936
RI	0.0258815438
TR	0.002687	0.005452
MT	23.091172
MM	C_pi: 14.705206, n_recomb: 73404.414150
RS	0	0.000000	81.512355	7.817784	0.000107	0.000001
RS	1	0.009030	81.512355	8.522939	0.000116	0.000011
RS	2	0.018875	81.512355	9.291622	0.000127	0.000032
RS	3	0.029609	81.512355	10.129543	0.000138	0.000067
RS	4	0.041312	5.449971	164.982888	0.002248	0.001059
RS	5	0.054072	5.449971	179.447241	0.002445	0.001592
RS	6	0.067984	2.034877	521.413910	0.007103	0.004901
RS	7	0.083153	2.034877	564.108795	0.007685	0.006364
RS	8	0.099691	1.257439	984.245421	0.013409	0.011470
RS	9	0.117722	1.257439	1057.212567	0.014403	0.013677
RS	10	0.137382	1.015772	1401.033272	0.019086	0.018382
RS	11	0.158817	1.015772	1494.317906	0.020357	0.020836
RS	12	0.182187	0.946630	1705.278023	0.023231	0.023856
RS	13	0.207668	0.946630	1807.824104	0.024628	0.026272
RS	14	0.235450	0.951395	1902.265254	0.025915	0.027599
RS	15	0.265740	0.951395	2006.345145	0.027333	0.029885
RS	16	0.298765	0.993593	2021.802781	0.027543	0.030005
RS	17	0.334772	0.993593	2122.674476	0.028918	0.032132
RS	18	0.374031	1.059268	2086.056030	0.028419	0.031434
RS	19	0.416834	1.059268	2180.658558	0.029707	0.033390
RS	20	0.463503	1.146193	2102.481494	0.028642	0.032037
RS	21	0.514385	1.146193	2188.752227	0.029818	0.033814
RS	22	0.569863	1.259812	2069.308827	0.028191	0.031812
RS	23	0.630349	1.259812	2146.148280	0.029237	0.033401
RS	24	0.696297	1.410808	1984.662768	0.027037	0.030739
RS	25	0.768201	1.410808	2052.085911	0.027956	0.032131
RS	26	0.846597	1.613439	1853.434888	0.025250	0.028879
RS	27	0.932071	1.613439	1912.453364	0.026054	0.030059
RS	28	1.025264	1.884799	1688.424246	0.023002	0.026392
RS	29	1.126872	1.884799	1740.572247	0.023712	0.027350
RS	30	1.237655	2.243610	1507.396802	0.020536	0.023522
RS	31	1.358441	2.243610	1554.157226	0.021173	0.024268
RS	32	1.490134	2.706978	1328.585297	0.018100	0.020561
RS	33	1.633718	2.706978	1371.022482	0.018678	0.021124
RS	34	1.790268	3.286836	1165.849684	0.015883	0.017764
RS	35	1.960953	3.286836	1204.579124	0.016410	0.018189
RS	36	2.147051	3.989631	1025.899992	0.013976	0.015290
RS	37	2.349953	3.989631	1061.264616	0.014458	0.015617
RS	38	2.571176	4.818762	909.321347	0.012388	0.013187
RS	39	2.812376	4.818762	941.557830	0.012827	0.013444
RS	40	3.075354	5.776296	813.508074	0.011083	0.011434
RS	41	3.362079	5.776296	842.821281	0.011482	0.011639
RS	42	3.674694	6.862730	734.971584	0.010013	0.009979
RS	43	4.015538	6.862730	761.547829	0.010375	0.010144
RS	44	4.387158	8.075475	670.446211	0.009134	0.008772
RS	45	4.792335	8.075475	694.445016	0.009461	0.008905
RS	46	5.234098	9.407303	617.192982	0.008408	0.007768
RS	47	5.715751	9.407303	638.735939	0.008702	0.007880
RS	48	6.240896	10.848877	572.792418	0.007803	0.006933
RS	49	6.813460	10.848877	591.958504	0.008064	0.007031
RS	50	7.437724	12.403181	534.598946	0.007283	0.006233
RS	51	8.118358	12.403181	551.439929	0.007512	0.006323
RS	52	8.860450	14.116410	499.234574	0.006801	0.005626
RS	53	9.669552	14.116410	513.829692	0.007000	0.005711
RS	54	10.551713	17.421187	429.039851	0.005845	0.004691
RS	55	11.513530	17.421187	442.737131	0.006031	0.004785
RS	56	12.562197	17.421187	454.604711	0.006193	0.004862
RS	57	13.705555	17.421187	464.265128	0.006325	0.004917
RS	58	14.952155	137.864209	61.610713	0.000839	0.000813
RS	59	16.311318	137.864209	66.732329	0.000909	0.000864
RS	60	17.793211	137.864209	72.235533	0.000984	0.000917
RS	61	19.408913	137.864209	78.140261	0.001065	0.000972
RS	62	21.170509	137.864209	84.465731	0.001151	0.001027
RS	63	23.091172	137.864209	8169.672873	0.111297	0.059229
PA	4+25*2+4+6 0.002686912 0.005452035 23.091171736 81.512355444 5.449970865 2.034877475 1.257438687 1.015771769 0.946629734 0.951395103 0.993592609 1.059268128 1.146192859 1.259811834 1.410808410 1.613438844 1.884798988 2.243609800 2.706977618 3.286836197 3.989630696 4.818762162 5.776296122 6.862729920 8.075475014 9.407302703 10.848876882 12.403180956 14.116409946 17.421186569 137.864208824
//
IT	5022
RD	7
LK	-78027.892829
QD	-671.935165 -> -505.609802
RI	0.0207494305
TR	0.002196	0.005671
MT	24.452120
MM	C_pi: 15.889045, n_recomb: 82105.054084
RS	0	0.000000	216.517039	3.312322	0.000040	0.000000
RS	1	0.009128	216.517039	3.614624	0.000044	0.000004
RS	2	0.019090	216.517039	3.944509	0.000048	0.000013
RS	3	0.029961	216.517039	4.304493	0.000052	0.000026
RS	4	0.041825	9.188006	110.618618	0.001347	0.000662
RS	5	0.054771	9.188006	120.543264	0.001468	0.000989
RS	6	0.068899	2.876786	418.712123	0.005100	0.003639
RS	7	0.084317	2.876786	454.401345	0.005534	0.004697
RS	8	0.101142	1.612133	877.332908	0.010685	0.009354
RS	9	0.119503	1.612133	946.137655	0.011524	0.011097
RS	10	0.139541	1.228493	1334.704627	0.016256	0.015848
RS	11	0.161407	1.228493	1429.780469	0.017414	0.017897
RS	12	0.185269	1.101599	1703.096326	0.020743	0.021353
RS	13	0.211310	1.101599	1813.333712	0.022086	0.023461
RS	14	0.239728	1.076267	1971.061821	0.024007	0.025427
RS	15	0.270739	1.076267	2087.352967	0.025423	0.027502
RS	16	0.304582	1.098907	2159.797793	0.026305	0.028330
RS	17	0.341514	1.098907	2275.833397	0.027719	0.030332
RS	18	0.381818	1.149319	2287.592615	0.027862	0.030344
RS	19	0.425800	1.149319	2398.832719	0.029217	0.032241
RS	20	0.473797	1.222683	2359.158340	0.028733	0.031559
RS	21	0.526176	1.222683	2462.151011	0.029988	0.033321
RS	22	0.583336	1.323125	2369.469367	0.028859	0.031923
RS	23	0.645714	1.323125	2461.885063	0.029985	0.033522
RS	24	0.713786	1.460393	2313.159447	0.028173	0.031361
RS	25	0.788072	1.460393	2394.132722	0.029159	0.032775
RS	26	0.869139	1.647955	2192.805543	0.026707	0.029890
RS	27	0.957606	1.647955	2262.992723	0.027562	0.031102
RS	28	1.054149	1.902290	2021.432701	0.024620	0.027650
RS	29	1.159504	1.902290	2082.534885	0.025364	0.028651
RS	30	1.274477	2.241727	1820.055162	0.022167	0.024891
RS	31	1.399946	2.241727	1874.033737	0.022825	0.025687
RS	32	1.536867	2.683230	1612.311855	0.019637	0.021930
RS	33	1.686288	2.683230	1660.736452	0.020227	0.022548
RS	34	1.849348	3.238833	1417.679979	0.017267	0.019062
RS	35	2.027293	3.238833	1461.519225	0.017801	0.019539
RS	36	2.221481	3.915308	1246.893184	0.015187	0.016478
RS	37	2.433396	3.915308	1286.675801	0.015671	0.016851
RS	38	2.664655	4.716490	1102.537244	0.013428	0.014251
RS	39	2.917025	4.716490	1138.581837	0.013867	0.014546
RS	40	3.192432	5.644798	982.590010	0.011967	0.012374
RS	41	3.492980	5.644798	1015.136126	0.012364	0.012609
RS	42	3.820962	6.700530	883.473197	0.010760	0.010804
RS	43	4.178885	6.700530	912.722346	0.011117	0.010991
RS	44	4.569480	7.879606	801.612191	0.009763	0.009494
RS	45	4.995730	7.879606	827.727625	0.010081	0.009643
RS	46	5.460891	9.171128	733.924150	0.008939	0.008402
RS	47	5.968513	9.171128	757.018513	0.009220	0.008523
RS	48	6.522473	10.559411	677.599372	0.008253	0.007492
RS	49	7.127001	10.559411	697.728204	0.008498	0.007592
RS	50	7.786713	12.038730	629.442307	0.007666	0.006726
RS	51	8.506646	12.038730	646.626781	0.007876	0.006811
RS	52	9.292298	13.645564	585.255832	0.007128	0.006058
RS	53	10.149668	13.645564	599.565371	0.007302	0.006130
RS	54	11.085302	16.716481	501.902314	0.006113	0.005037
RS	55	12.106345	16.716481	515.350134	0.006277	0.005118
RS	56	13.220593	16.716481	526.220339	0.006409	0.005177
RS	57	14.436554	16.716481	534.064407	0.006505	0.005207
RS	58	15.763514	162.471671	57.578195	0.000701	0.000680
RS	59	17.211604	162.471671	62.506644	0.000761	0.000725
RS	60	18.791882	162.471671	67.823291	0.000826	0.000771
RS	61	20.516415	162.471671	73.552074	0.000896	0.000820
RS	62	22.398371	162.471671	79.717015	0.000971	0.000870
RS	63	24.452120	162.471671	8990.863065	0.109504	0.061191
PA	4+25*2+4+6 0.002196443 0.005670850 24.452119826 216.517038676 9.188005682 2.876786062 1.612133013 1.228492963 1.101599440 1.076266980 1.098906740 1.149319091 1.222683253 1.323124654 1.460393352 1.647954855 1.902290309 2.241726887 2.683229709 3.238833373 3.915307570 4.716489798 5.644797819 6.700529912 7.879605992 9.171127887 10.559410820 12.038730112 13.645563857 16.716481283 162.471671298
//
IT	5332
RD	8
LK	-77712.217906
QD	-554.797564 -> -424.845581
RI	0.0171392375
TR	0.001828	0.005836
MT	25.818075
MM	C_pi: 16.852316, n_recomb: 89270.644509
RS	0	0.000000	547.781881	1.432490	0.000016	0.000000
RS	1	0.009222	547.781881	1.564614	0.000018	0.000002
RS	2	0.019295	547.781881	1.708927	0.000019	0.000005
RS	3	0.030297	547.781881	1.866552	0.000021	0.000011
RS	4	0.042313	14.913379	74.851916	0.000838	0.000432
RS	5	0.055437	14.913379	81.682995	0.000915	0.000641
RS	6	0.069772	3.950515	335.981282	0.003764	0.002793
RS	7	0.085429	3.950515	365.465564	0.004094	0.003581
RS	8	0.102530	2.024260	773.794075	0.008668	0.007813
RS	9	0.121208	2.024260	837.085058	0.009377	0.009214
RS	10	0.141608	1.465361	1247.215173	0.013971	0.013877
RS	11	0.163890	1.465361	1340.832854	0.015020	0.015603
RS	12	0.188226	1.271466	1656.589793	0.018557	0.019276
RS	13	0.214807	1.271466	1770.373676	0.019832	0.021117
RS	14	0.243840	1.212913	1978.141143	0.022159	0.023492
RS	15	0.275550	1.212913	2102.496473	0.023552	0.025372
RS	16	0.310184	1.214994	2225.303838	0.024928	0.026708
RS	17	0.348012	1.214994	2352.929412	0.026357	0.028583
RS	18	0.389329	1.250192	2411.860551	0.027017	0.029145
RS	19	0.434456	1.250192	2537.046244	0.028420	0.030974
RS	20	0.483745	1.310816	2539.001446	0.028442	0.030850
RS	21	0.537579	1.310816	2657.005976	0.029763	0.032588
RS	22	0.596379	1.399677	2597.725186	0.029099	0.031725
RS	23	0.660600	1.399677	2704.898021	0.030300	0.033327
RS	24	0.730745	1.525692	2578.276094	0.028882	0.031643
RS	25	0.807358	1.525692	2672.616780	0.029938	0.033074
RS	26	0.891037	1.701648	2479.593485	0.027776	0.030570
RS	27	0.982433	1.701648	2561.065907	0.028689	0.031808
RS	28	1.082258	1.943465	2313.293554	0.025913	0.028614
RS	29	1.191289	1.943465	2383.465375	0.026699	0.029646
RS	30	1.310375	2.269017	2102.104415	0.023548	0.026015
RS	31	1.440444	2.269017	2163.242235	0.024232	0.026847
RS	32	1.582507	2.694888	1874.093949	0.020993	0.023106
RS	33	1.737672	2.694888	1928.234757	0.021600	0.023761
RS	34	1.907147	3.232816	1654.065567	0.018529	0.020213
RS	35	2.092252	3.232816	1702.572384	0.019072	0.020726
RS	36	2.294427	3.889387	1457.007855	0.016321	0.017558
RS	37	2.515247	3.889387	1500.654081	0.016810	0.017962
RS	38	2.756432	4.668316	1287.949864	0.014427	0.015238
RS	39	3.019859	4.668316	1327.181622	0.014867	0.015559
RS	40	3.307581	5.571833	1145.881405	0.012836	0.013261
RS	41	3.621837	5.571833	1180.999736	0.013229	0.013516
RS	42	3.965074	6.599534	1027.479849	0.011510	0.011594
RS	43	4.339966	6.599534	1058.712590	0.011860	0.011796
RS	44	4.749431	7.745488	929.113623	0.010408	0.010195
RS	45	5.196658	7.745488	956.626795	0.010716	0.010354
RS	46	5.685130	8.994982	847.533062	0.009494	0.009025
RS	47	6.218649	8.994982	871.419020	0.009762	0.009149
RS	48	6.801372	10.326028	779.657140	0.008734	0.008047
RS	49	7.437834	10.326028	799.926965	0.008961	0.008144
RS	50	8.132993	11.724182	721.813345	0.008086	0.007222
RS	51	8.892261	11.724182	738.428884	0.008272	0.007297
RS	52	9.721550	13.215431	669.023997	0.007494	0.006498
RS	53	10.627319	13.215431	682.015363	0.007640	0.006554
RS	54	11.616620	16.023623	573.821501	0.006428	0.005404
RS	55	12.697157	16.023623	585.931797	0.006564	0.005467
RS	56	13.877344	16.023623	594.589324	0.006661	0.005501
RS	57	15.166371	16.023623	599.290342	0.006713	0.005501
RS	58	16.574275	186.142618	53.906731	0.000604	0.000584
RS	59	18.112020	186.142618	58.632326	0.000657	0.000624
RS	60	19.791580	186.142618	63.746136	0.000714	0.000665
RS	61	21.626033	186.142618	69.274769	0.000776	0.000709
RS	62	23.629664	186.142618	75.245522	0.000843	0.000754
RS	63	25.818075	186.142618	9605.303105	0.107598	0.062672
PA	4+25*2+4+6 0.001828130 0.005836279 25.818074578 547.781881243 14.913378809 3.950514932 2.024259513 1.465361106 1.271465633 1.212912701 1.214993604 1.250192071 1.310816176 1.399676726 1.525691950 1.701648200 1.943464607 2.269016892 2.694888182 3.232816406 3.889386640 4.668316269 5.571832588 6.599534013 7.745487685 8.994982400 10.326027998 11.724181526 13.215431161 16.023622594 186.142618439
//
IT	6099
RD	9
LK	-77463.234672
QD	-462.162354 -> -356.464348
RI	0.0145061379
TR	0.001539	0.005960
MT	27.212654
MM	C_pi: 17.637158, n_recomb: 95094.725977
RS	0	0.000000	1322.810160	0.636086	0.000007	0.000000
RS	1	0.009313	1322.810160	0.695341	0.000007	0.000001
RS	2	0.019494	1322.810160	0.760117	0.000008	0.000002
RS	3	0.030622	1322.810160	0.830929	0.000009	0.000005
RS	4	0.042787	23.279690	51.599720	0.000543	0.000293
RS	5	0.056085	23.279690	56.373910	0.000593	0.000432
RS	6	0.070622	5.264832	272.002045	0.002860	0.002208
RS	7	0.086512	5.264832	296.411013	0.003117	0.002813
RS	8	0.103882	2.487125	682.187534	0.007174	0.006669
RS	9	0.122870	2.487125	739.830326	0.007780	0.007819
RS	10	0.143626	1.722080	1155.594534	0.012152	0.012330
RS	11	0.166316	1.722080	1246.007715	0.013103	0.013799
RS	12	0.191118	1.453554	1587.353860	0.016692	0.017551
RS	13	0.218230	1.453554	1701.791117	0.017896	0.019169
RS	14	0.247868	1.359358	1945.880097	0.020463	0.021791
RS	15	0.280265	1.359358	2074.922402	0.021820	0.023497
RS	16	0.315680	1.340068	2238.729665	0.023542	0.025187
RS	17	0.354393	1.340068	2374.646286	0.024971	0.026943
RS	18	0.396711	1.359963	2475.641295	0.026033	0.027924
RS	19	0.442971	1.359963	2611.958252	0.027467	0.029685
RS	20	0.493538	1.408297	2654.269831	0.027912	0.030015
RS	21	0.548816	1.408297	2785.206076	0.029289	0.031727
RS	22	0.609241	1.486591	2761.539998	0.029040	0.031324
RS	23	0.675294	1.486591	2882.203664	0.030309	0.032929
RS	24	0.747498	1.603032	2782.955243	0.029265	0.031679
RS	25	0.826427	1.603032	2890.111443	0.030392	0.033130
RS	26	0.912706	1.769865	2712.973660	0.028529	0.030995
RS	27	1.007021	1.769865	2805.655421	0.029504	0.032260
RS	28	1.110120	2.002563	2560.505950	0.026926	0.029338
RS	29	1.222820	2.002563	2639.866541	0.027760	0.030400
RS	30	1.346017	2.318614	2348.550340	0.024697	0.026930
RS	31	1.480686	2.318614	2416.942502	0.025416	0.027793
RS	32	1.627898	2.734192	2108.429230	0.022172	0.024110
RS	33	1.788820	2.734192	2168.250542	0.022801	0.024797
RS	34	1.964729	3.260595	1869.658598	0.019661	0.021228
RS	35	2.157021	3.260595	1922.651877	0.020218	0.021770
RS	36	2.367220	3.903971	1651.406796	0.017366	0.018534
RS	37	2.596997	3.903971	1698.617865	0.017862	0.018964
RS	38	2.848172	4.667631	1461.365582	0.015367	0.016148
RS	39	3.122740	4.667631	1503.402057	0.015810	0.016489
RS	40	3.422879	5.553272	1299.851226	0.013669	0.014092
RS	41	3.750970	5.553272	1337.100945	0.014061	0.014363
RS	42	4.109617	6.559471	1164.081033	0.012241	0.012345
RS	43	4.501666	6.559471	1196.812058	0.012585	0.012557
RS	44	4.930226	7.678166	1050.595703	0.011048	0.010870
RS	45	5.398699	7.678166	1078.979596	0.011346	0.011034
RS	46	5.910801	8.890670	956.149775	0.010055	0.009633
RS	47	6.470597	8.890670	980.250338	0.010308	0.009756
RS	48	7.082527	10.168673	877.512473	0.009228	0.008596
RS	49	7.751447	10.168673	897.276484	0.009436	0.008685
RS	50	8.482665	11.488955	810.624578	0.008524	0.007719
RS	51	9.281982	11.488955	825.922914	0.008685	0.007779
RS	52	10.155741	12.866587	749.787425	0.007885	0.006945
RS	53	11.110874	12.866587	760.571704	0.007998	0.006979
RS	54	12.154961	15.406823	644.466957	0.006777	0.005790
RS	55	13.296285	15.406823	654.195022	0.006879	0.005830
RS	56	14.543902	15.406823	659.499037	0.006935	0.005834
RS	57	15.907712	15.406823	659.844136	0.006939	0.005796
RS	58	17.398535	208.501469	50.789405	0.000534	0.000513
RS	59	19.028201	208.501469	55.332651	0.000582	0.000550
RS	60	20.809641	208.501469	60.261792	0.000634	0.000588
RS	61	22.756989	208.501469	65.605308	0.000690	0.000628
RS	62	24.885697	208.501469	71.392827	0.000751	0.000670
RS	63	27.212654	208.501469	10049.407130	0.105678	0.063775
PA	4+25*2+4+6 0.001538772 0.005959509 27.212654309 1322.810159830 23.279689941 5.264831526 2.487124979 1.722080472 1.453553961 1.359357969 1.340068043 1.359962544 1.408297078 1.486590551 1.603032450 1.769864986 2.002563149 2.318613552 2.734191890 3.260594722 3.903971246 4.667631209 5.553271786 6.559470791 7.678165550 8.890670471 10.168673347 11.488954579 12.866586710 15.406822783 208.501468575
//
IT	7010
RD	10
LK	-77258.835174
QD	-386.740175 -> -297.429376
RI	0.0124944420
TR	0.001303	0.006051
MT	28.633624
MM	C_pi: 18.259208, n_recomb: 99705.730304
RS	0	0.000000	3024.745430	0.293675	0.000003	0.000000
RS	1	0.009401	3024.745430	0.321293	0.000003	0.000000
RS	2	0.019686	3024.745430	0.351508	0.000004	0.000001
RS	3	0.030938	3024.745430	0.384566	0.000004	0.000002
RS	4	0.043248	35.007990	36.345244	0.000365	0.000205
RS	5	0.056715	35.007990	39.747815	0.000399	0.000301
RS	6	0.071448	6.817252	223.001972	0.002237	0.001793
RS	7	0.087566	6.817252	243.376076	0.002441	0.002270
RS	8	0.105200	2.992820	603.798720	0.006056	0.005802
RS	9	0.124491	2.992820	656.160308	0.006581	0.006764
RS	10	0.145596	1.994857	1067.054931	0.010702	0.011094
RS	11	0.168685	1.994857	1153.395260	0.011568	0.012362
RS	12	0.193944	1.645991	1507.045490	0.015115	0.016102
RS	13	0.221578	1.645991	1620.143132	0.016249	0.017536
RS	14	0.251811	1.514501	1888.194889	0.018938	0.020290
RS	15	0.284885	1.514501	2019.230409	0.020252	0.021846
RS	16	0.321069	1.473225	2214.308642	0.022208	0.023774
RS	17	0.360654	1.473225	2355.587050	0.023625	0.025424
RS	18	0.403961	1.477620	2491.977826	0.024993	0.026719
RS	19	0.451340	1.477620	2636.666350	0.026444	0.028417
RS	20	0.503172	1.513797	2715.784321	0.027238	0.029112
RS	21	0.559878	1.513797	2857.374789	0.028658	0.030799
RS	22	0.621914	1.582053	2868.861185	0.028773	0.030789
RS	23	0.689783	1.582053	3001.405674	0.030103	0.032398
RS	24	0.764032	1.689952	2932.032198	0.029407	0.031537
RS	25	0.845261	1.689952	3051.085354	0.030601	0.033011
RS	26	0.934127	1.849308	2894.870030	0.029034	0.031224
RS	27	1.031347	1.849308	2998.400402	0.030072	0.032520
RS	28	1.137707	2.075272	2762.641873	0.027708	0.029870
RS	29	1.254067	2.075272	2851.162202	0.028596	0.030966
RS	30	1.381365	2.385039	2557.360444	0.025649	0.027672
RS	31	1.520631	2.385039	2633.089116	0.026409	0.028570
RS	32	1.672990	2.794418	2312.420414	0.023192	0.024969
RS	33	1.839672	2.794418	2377.972100	0.023850	0.025687
RS	34	2.022024	3.314223	2061.271379	0.020674	0.022126
RS	35	2.221520	3.314223	2118.711653	0.021250	0.022697
RS	36	2.439771	3.950070	1826.968210	0.018324	0.019419
RS	37	2.678540	3.950070	1877.612368	0.018832	0.019872
RS	38	2.939756	4.704698	1619.925691	0.016247	0.016989
RS	39	3.225529	4.704698	1664.559362	0.016695	0.017348
RS	40	3.538168	5.579095	1441.984402	0.014462	0.014873
RS	41	3.880200	5.579095	1481.099776	0.014855	0.015157
RS	42	4.254386	6.570625	1291.123683	0.012949	0.013061
RS	43	4.663751	6.570625	1325.040525	0.013290	0.013281
RS	44	5.111600	7.668910	1164.251796	0.011677	0.011522
RS	45	5.601553	7.668910	1193.150223	0.011967	0.011688
RS	46	6.137567	8.851176	1058.280766	0.010614	0.010225
RS	47	6.723973	8.851176	1082.189094	0.010854	0.010346
RS	48	7.365508	10.082723	969.950958	0.009728	0.009137
RS	49	8.067355	10.082723	988.732508	0.009917	0.009217
RS	50	8.835184	11.331519	894.910912	0.008976	0.008215
RS	51	9.675198	11.331519	908.311772	0.009110	0.008258
RS	52	10.594184	12.601519	826.813541	0.008293	0.007397
RS	53	11.599565	12.601519	834.658833	0.008371	0.007406
RS	54	12.699464	14.878145	713.390126	0.007155	0.006194
RS	55	13.902767	14.878145	719.752820	0.007219	0.006207
RS	56	15.219194	14.878145	720.658027	0.007228	0.006175
RS	57	16.659381	14.878145	715.570832	0.007177	0.006094
RS	58	18.234964	228.937320	48.277459	0.000484	0.000462
RS	59	19.958670	228.937320	52.671890	0.000528	0.000496
RS	60	21.844425	228.937320	57.449814	0.000576	0.000531
RS	61	23.907463	228.937320	62.641112	0.000628	0.000569
RS	62	26.164452	228.937320	68.277168	0.000685	0.000609
RS	63	28.633624	228.937320	10345.648348	0.103762	0.064603
PA	4+25*2+4+6 0.001303081 0.006051025 28.633624148 3024.745430012 35.007990211 6.817252414 2.992820341 1.994857299 1.645990696 1.514500873 1.473224857 1.477619635 1.513796872 1.582053476 1.689952247 1.849308188 2.075271835 2.385039171 2.794417977 3.314223498 3.950070417 4.704698017 5.579095144 6.570624523 7.668909949 8.851176201 10.082723495 11.331518826 12.601518650 14.878145159 228.937319636
//
IT	6541
RD	11
LK	-77084.782621
QD	-323.566166 -> -245.808142
RI	0.0108731215
TR	0.001107	0.006121
MT	30.051632
MM	C_pi: 18.711731, n_recomb: 103161.079196
RS	0	0.000000	6630.719122	0.139575	0.000001	0.000000
RS	1	0.009485	6630.719122	0.152818	0.000001	0.000000
RS	2	0.019869	6630.719122	0.167318	0.000002	0.000001
RS	3	0.031239	6630.719122	0.183194	0.000002	0.000001
RS	4	0.043687	50.828420	26.162468	0.000254	0.000148
RS	5	0.057315	50.828420	28.637153	0.000278	0.000216
RS	6	0.072236	8.595767	185.203992	0.001795	0.001489
RS	7	0.088573	8.595767	202.377723	0.001962	0.001875
RS	8	0.106459	3.532729	537.107272	0.005206	0.005130
RS	9	0.126041	3.532729	584.683741	0.005668	0.005950
RS	10	0.147481	2.280330	983.706993	0.009536	0.010091
RS	11	0.170954	2.280330	1065.541542	0.010329	0.011197
RS	12	0.196654	1.847416	1421.151801	0.013776	0.014870
RS	13	0.224791	1.847416	1531.462366	0.014845	0.016151
RS	14	0.255597	1.677697	1812.885739	0.017573	0.018955
RS	15	0.289325	1.677697	1943.694189	0.018841	0.020382
RS	16	0.326252	1.613975	2160.894846	0.020947	0.022463
RS	17	0.366681	1.613975	2304.896318	0.022343	0.024017
RS	18	0.410945	1.602533	2469.662586	0.023940	0.025544
RS	19	0.459408	1.602533	2620.028103	0.025397	0.027183
RS	20	0.512467	1.626380	2731.343167	0.026476	0.028173
RS	21	0.570559	1.626380	2881.162149	0.027929	0.029837
RS	22	0.634161	1.684692	2925.821283	0.028362	0.030161
RS	23	0.703795	1.684692	3068.333191	0.029743	0.031777
RS	24	0.780034	1.784502	3029.595100	0.029368	0.031263
RS	25	0.863504	1.784502	3159.256490	0.030625	0.032762
RS	26	0.954891	1.937307	3027.261500	0.029345	0.031299
RS	27	1.054946	1.937307	3140.934541	0.030447	0.032632
RS	28	1.164492	2.158015	2919.845620	0.028304	0.030248
RS	29	1.284427	2.158015	3017.240739	0.029248	0.031383
RS	30	1.415738	2.463620	2727.323583	0.026438	0.028274
RS	31	1.559504	2.463620	2810.325810	0.027242	0.029209
RS	32	1.716906	2.869602	2484.036989	0.024079	0.025707
RS	33	1.889237	2.869602	2555.320824	0.024770	0.026459
RS	34	2.077914	3.386294	2226.500199	0.021583	0.022926
RS	35	2.284487	3.386294	2288.369171	0.022182	0.023526
RS	36	2.510652	4.018714	1981.232379	0.019205	0.020228
RS	37	2.758270	4.018714	2035.242507	0.019729	0.020705
RS	38	3.029373	4.768967	1761.290277	0.017073	0.017772
RS	39	3.326190	4.768967	1808.404505	0.017530	0.018150
RS	40	3.651160	5.637225	1570.152697	0.015220	0.015612
RS	41	4.006953	5.637225	1610.975011	0.015616	0.015908
RS	42	4.396493	6.619537	1406.723686	0.013636	0.013747
RS	43	4.822979	6.619537	1441.632128	0.013975	0.013974
RS	44	5.289918	7.703109	1268.442360	0.012296	0.012154
RS	45	5.801145	7.703109	1297.626916	0.012579	0.012322
RS	46	6.360862	8.861021	1152.513230	0.011172	0.010807
RS	47	6.973666	8.861021	1175.960124	0.011399	0.010923
RS	48	7.644595	10.052175	1055.761677	0.010234	0.009674
RS	49	8.379161	10.052175	1073.232658	0.010403	0.009743
RS	50	9.183399	11.235753	973.641837	0.009438	0.008712
RS	51	10.063918	11.235753	984.723864	0.009545	0.008736
RS	52	11.027953	12.404520	899.245256	0.008717	0.007857
RS	53	12.083426	12.404520	903.582374	0.008759	0.007837
RS	54	13.239009	14.424724	779.914987	0.007560	0.006619
RS	55	14.504198	14.424724	782.014527	0.007581	0.006598
RS	56	15.889388	14.424724	777.598825	0.007538	0.006525
RS	57	17.405962	14.424724	766.169246	0.007427	0.006395
RS	58	19.066381	246.510847	46.378546	0.000450	0.000425
RS	59	20.884289	246.510847	50.663494	0.000491	0.000457
RS	60	22.874623	246.510847	55.330641	0.000536	0.000491
RS	61	25.053738	246.510847	60.410981	0.000586	0.000527
RS	62	27.439540	246.510847	65.937286	0.000639	0.000565
RS	63	30.051632	246.510847	10504.867085	0.101830	0.065240
PA	4+25*2+4+6 0.001106900 0.006121036 30.051631641 6630.719122147 50.828420430 8.595767248 3.532728918 2.280329866 1.847416471 1.677697006 1.613975423 1.602533474 1.626380242 1.684691658 1.784501929 1.937306656 2.158015199 2.463620345 2.869601960 3.386293547 4.018714397 4.768966780 5.637224796 6.619537194 7.703108541 8.861020680 10.052175226 11.235752954 12.404520023 14.424723627 246.510847131
//
IT	8814
RD	12
LK	-76932.537715
QD	-269.525714 -> -200.782883
RI	0.0095014360
TR	0.000943	0.006178
MT	31.420487
MM	C_pi: 18.980376, n_recomb: 105482.108633
RS	0	0.000000	13956.222110	0.068269	0.000001	0.000000
RS	1	0.009562	13956.222110	0.074799	0.000001	0.000000
RS	2	0.020038	13956.222110	0.081954	0.000001	0.000000
RS	3	0.031517	13956.222110	0.089794	0.000001	0.000001
RS	4	0.044092	71.457619	19.213347	0.000182	0.000110
RS	5	0.057871	71.457619	21.047225	0.000200	0.000160
RS	6	0.072966	10.573670	155.708947	0.001476	0.001263
RS	7	0.089505	10.573670	170.327680	0.001615	0.001583
RS	8	0.107626	4.096299	480.154317	0.004552	0.004603
RS	9	0.127479	4.096299	523.435911	0.004962	0.005314
RS	10	0.149231	2.574729	905.841789	0.008588	0.009266
RS	11	0.173063	2.574729	982.956589	0.009319	0.010244
RS	12	0.199173	2.056326	1332.445607	0.012632	0.013811
RS	13	0.227780	2.056326	1438.864540	0.013641	0.014963
RS	14	0.259123	1.848205	1724.739662	0.016351	0.017761
RS	15	0.293462	1.848205	1853.438866	0.017571	0.019075
RS	16	0.331085	1.761774	2084.456323	0.019761	0.021243
RS	17	0.372306	1.761774	2228.772462	0.021129	0.022709
RS	18	0.417468	1.734059	2414.992376	0.022895	0.024406
RS	19	0.466949	1.734059	2568.404650	0.024349	0.025990
RS	20	0.521161	1.745141	2706.804957	0.025661	0.027216
RS	21	0.580557	1.745141	2862.310728	0.027136	0.028856
RS	22	0.645632	1.793225	2937.219682	0.027846	0.029468
RS	23	0.716930	1.793225	3087.517294	0.029271	0.031087
RS	24	0.795045	1.884927	3078.957031	0.029189	0.030886
RS	25	0.880630	1.884927	3217.580026	0.030504	0.032411
RS	26	0.974398	2.031499	3111.835630	0.029501	0.031252
RS	27	1.077133	2.031499	3234.575237	0.030665	0.032622
RS	28	1.189691	2.247681	3032.288917	0.028747	0.030498
RS	29	1.313012	2.247681	3137.957126	0.029749	0.031675
RS	30	1.448125	2.550303	2857.439945	0.027089	0.028756
RS	31	1.596158	2.550303	2947.423090	0.027942	0.029731
RS	32	1.758346	2.954537	2621.527605	0.024853	0.026341
RS	33	1.936042	2.954537	2698.404298	0.025582	0.027131
RS	34	2.130730	3.470226	2363.221506	0.022404	0.023642
RS	35	2.344034	3.470226	2429.431924	0.023032	0.024273
RS	36	2.577734	4.101782	2111.960354	0.020022	0.020970
RS	37	2.833780	4.101782	2169.253555	0.020565	0.021473
RS	38	3.114310	4.850604	1883.281706	0.017854	0.018505
RS	39	3.421665	4.850604	1932.781519	0.018323	0.018903
RS	40	3.758408	5.716008	1682.329634	0.015949	0.016314
RS	41	4.127352	5.716008	1724.749119	0.016351	0.016624
RS	42	4.531574	6.692680	1509.046218	0.014306	0.014407
RS	43	4.974448	6.692680	1544.822422	0.014645	0.014643
RS	44	5.459670	7.765390	1361.528295	0.012908	0.012770
RS	45	5.991289	7.765390	1390.860092	0.013186	0.012941
RS	46	6.573742	8.903081	1237.394199	0.011731	0.011380
RS	47	7.211890	8.903081	1260.219211	0.011947	0.011492
RS	48	7.911057	10.058385	1133.653961	0.010747	0.010208
RS	49	8.677080	10.058385	1149.616478	0.010899	0.010266
RS	50	9.516350	11.181828	1045.670592	0.009913	0.009212
RS	51	10.435871	11.181828	1054.166162	0.009994	0.009216
RS	52	11.443318	12.255152	966.068982	0.009159	0.008324
RS	53	12.547097	12.255152	966.504092	0.009163	0.008274
RS	54	13.756421	14.027106	843.122739	0.007993	0.007063
RS	55	15.081381	14.027106	840.188405	0.007965	0.007004
RS	56	16.533034	14.027106	829.698394	0.007866	0.006885
RS	57	18.123496	14.027106	811.229219	0.007691	0.006701
RS	58	19.866038	260.135359	45.087281	0.000427	0.000400
RS	59	21.775203	260.135359	49.304741	0.000467	0.000431
RS	60	23.866924	260.135359	53.904841	0.000511	0.000464
RS	61	26.158657	260.135359	58.919504	0.000559	0.000499
RS	62	28.669526	260.135359	64.382628	0.000610	0.000536
RS	63	31.420487	260.135359	10532.754190	0.099853	0.065749
PA	4+25*2+4+6 0.000943276 0.006178128 31.420486706 13956.222109982 71.457619255 10.573669993 4.096298578 2.574729343 2.056325895 1.848205306 1.761773534 1.734058734 1.745141017 1.793225092 1.884926708 2.031498939 2.247680817 2.550303070 2.954537117 3.470225800 4.101781929 4.850604119 5.716007837 6.692679830 7.765390106 8.903081070 10.058384882 11.181828463 12.255152361 14.027106085 260.135358712
//
IT	8460
RD	13
LK	-76797.938306
QD	-222.945012 -> -162.419817
RI	0.0083152163
TR	0.000809	0.006226
MT	32.706757
MM	C_pi: 19.074769, n_recomb: 106760.130332
RS	0	0.000000	29335.689363	0.033088	0.000000	0.000000
RS	1	0.009632	29335.689363	0.036276	0.000000	0.000000
RS	2	0.020191	29335.689363	0.039771	0.000000	0.000000
RS	3	0.031767	29335.689363	0.043603	0.000000	0.000000
RS	4	0.044459	97.385489	14.399364	0.000135	0.000084
RS	5	0.058372	97.385489	15.784612	0.000148	0.000122
RS	6	0.073626	12.698666	132.619579	0.001242	0.001094
RS	7	0.090349	12.698666	145.200395	0.001360	0.001365
RS	8	0.108683	4.668321	431.796343	0.004045	0.004192
RS	9	0.128783	4.668321	471.284877	0.004414	0.004819
RS	10	0.150818	2.872241	834.333930	0.007815	0.008594
RS	11	0.174976	2.872241	906.737578	0.008493	0.009466
RS	12	0.201461	2.270033	1244.129065	0.011653	0.012906
RS	13	0.230497	2.270033	1345.924057	0.012607	0.013948
RS	14	0.262329	2.024590	1628.959944	0.015258	0.016697
RS	15	0.297227	2.024590	1754.083595	0.016430	0.017910
RS	16	0.335487	1.915632	1991.633037	0.018655	0.020116
RS	17	0.377431	1.915632	2134.219712	0.019991	0.021501
RS	18	0.423416	1.871321	2335.307305	0.021874	0.023315
RS	19	0.473829	1.871321	2489.376315	0.023317	0.024844
RS	20	0.529098	1.869133	2649.495577	0.024817	0.026259
RS	21	0.589691	1.869133	2808.225078	0.026304	0.027872
RS	22	0.656119	1.906518	2909.728817	0.027255	0.028730
RS	23	0.728946	1.906518	3065.548757	0.028714	0.030351
RS	24	0.808787	1.989823	3085.609318	0.028902	0.030429
RS	25	0.896318	1.989823	3231.343679	0.030267	0.031977
RS	26	0.992280	2.130119	3152.610219	0.029530	0.031102
RS	27	1.097485	2.130119	3283.078204	0.030752	0.032509
RS	28	1.212822	2.342033	3102.479815	0.029060	0.030637
RS	29	1.339269	2.342033	3215.563475	0.030120	0.031857
RS	30	1.477894	2.642253	2948.904645	0.027622	0.029130
RS	31	1.629871	2.642253	3045.370280	0.028525	0.030149
RS	32	1.796486	3.045663	2725.087064	0.025525	0.026881
RS	33	1.979149	3.045663	2807.278019	0.026295	0.027709
RS	34	2.179405	3.561603	2470.966486	0.023145	0.024278
RS	35	2.398949	3.561603	2541.354157	0.023804	0.024943
RS	36	2.639639	4.193843	2218.321612	0.020779	0.021648
RS	37	2.903511	4.193843	2278.787464	0.021345	0.022179
RS	38	3.192799	4.943078	1984.896070	0.018592	0.019188
RS	39	3.509949	4.943078	2036.696838	0.019077	0.019608
RS	40	3.857647	5.807761	1777.460370	0.016649	0.016979
RS	41	4.238833	5.807761	1821.406950	0.017061	0.017305
RS	42	4.656734	6.781194	1597.063269	0.014959	0.015041
RS	43	5.114886	6.781194	1633.647010	0.015302	0.015287
RS	44	5.617165	7.845755	1442.548131	0.013512	0.013368
RS	45	6.167822	7.845755	1471.973542	0.013788	0.013542
RS	46	6.771516	8.966370	1312.037358	0.012290	0.011942
RS	47	7.433356	8.966370	1334.187922	0.012497	0.012051
RS	48	8.158942	10.089575	1202.820200	0.011267	0.010738
RS	49	8.954414	10.089575	1217.210011	0.011401	0.010784
RS	50	9.826503	11.157555	1110.261049	0.010400	0.009713
RS	51	10.782588	11.157555	1116.066979	0.010454	0.009696
RS	52	11.830760	12.141340	1026.622902	0.009616	0.008798
RS	53	12.979889	12.141340	1022.960099	0.009582	0.008715
RS	54	14.239697	13.675595	902.300486	0.008452	0.007527
RS	55	15.620845	13.675595	893.746869	0.008372	0.007424
RS	56	17.135021	13.675595	876.652411	0.008211	0.007254
RS	57	18.795037	13.675595	850.705985	0.007968	0.007011
RS	58	20.614940	269.227265	44.377633	0.000416	0.000385
RS	59	22.610129	269.227265	48.569957	0.000455	0.000415
RS	60	24.797487	269.227265	53.147447	0.000498	0.000448
RS	61	27.195525	269.227265	58.142841	0.000545	0.000482
RS	62	29.824532	269.227265	63.590977	0.000596	0.000519
RS	63	32.706757	269.227265	10445.341914	0.097839	0.066167
PA	4+25*2+4+6 0.000809087 0.006226462 32.706756738 29335.689362793 97.385489002 12.698666061 4.668320742 2.872241266 2.270032852 2.024589924 1.915632338 1.871321405 1.869133370 1.906518113 1.989822646 2.130118788 2.342033162 2.642253256 3.045662554 3.561603444 4.193842852 4.943078393 5.807760557 6.781194238 7.845755327 8.966369768 10.089574646 11.157554937 12.141340225 13.675595194 269.227264721
//
IT	11441
RD	14
LK	-76679.988904
QD	-183.144918 -> -130.951847
RI	0.0073098458
TR	0.000702	0.006264
MT	33.918535
MM	C_pi: 19.048665, n_recomb: 107236.625637
RS	0	0.000000	55221.838429	0.017767	0.000000	0.000000
RS	1	0.009695	55221.838429	0.019490	0.000000	0.000000
RS	2	0.020329	55221.838429	0.021380	0.000000	0.000000
RS	3	0.031995	55221.838429	0.023454	0.000000	0.000000
RS	4	0.044792	128.475788	11.058124	0.000103	0.000066
RS	5	0.058829	128.475788	12.129354	0.000113	0.000096
RS	6	0.074227	14.877608	114.831556	0.001071	0.000970
RS	7	0.091118	14.877608	125.821347	0.001173	0.001205
RS	8	0.109647	5.224462	392.051661	0.003656	0.003882
RS	9	0.129971	5.224462	428.338245	0.003994	0.004443
RS	10	0.152267	3.163463	771.398441	0.007193	0.008062
RS	11	0.176723	3.163463	839.420401	0.007828	0.008848
RS	12	0.203551	2.483805	1161.009469	0.010827	0.012152
RS	13	0.232980	2.483805	1257.966698	0.011731	0.013099
RS	14	0.265261	2.204122	1532.758861	0.014293	0.015769
RS	15	0.300672	2.204122	1653.467365	0.015419	0.016891
RS	16	0.339517	2.073809	1891.547139	0.017639	0.019095
RS	17	0.382127	2.073809	2030.997751	0.018939	0.020402
RS	18	0.428868	2.013058	2241.051852	0.020898	0.022293
RS	19	0.480141	2.013058	2393.952714	0.022324	0.023764
RS	20	0.536384	1.997341	2570.481487	0.023970	0.025327
RS	21	0.598080	1.997341	2730.401435	0.025461	0.026909
RS	22	0.665757	2.023678	2854.298013	0.026617	0.027974
RS	23	0.739996	2.023678	3013.640537	0.028103	0.029590
RS	24	0.821432	2.098322	3059.729583	0.028533	0.029918
RS	25	0.910762	2.098322	3210.830731	0.029942	0.031483
RS	26	1.008754	2.232278	3158.435635	0.029453	0.030870
RS	27	1.116245	2.232278	3295.283717	0.030729	0.032309
RS	28	1.234157	2.440113	3137.650512	0.029259	0.030680
RS	29	1.363501	2.440113	3257.224930	0.030374	0.031940
RS	30	1.505384	2.738407	3007.296321	0.028044	0.029406
RS	31	1.661022	2.738407	3109.674306	0.028998	0.030466
RS	32	1.831749	3.141786	2798.827791	0.026100	0.027327
RS	33	2.019028	3.141786	2886.008589	0.026913	0.028194
RS	34	2.224463	3.659107	2552.673126	0.023804	0.024832
RS	35	2.449815	3.659107	2627.063445	0.024498	0.025530
RS	36	2.697014	4.293487	2302.376447	0.021470	0.022258
RS	37	2.968178	4.293487	2365.927220	0.022063	0.022816
RS	38	3.265631	5.044955	2067.571704	0.019280	0.019815
RS	39	3.591922	5.044955	2121.638438	0.019785	0.020256
RS	40	3.949846	5.911112	1856.561083	0.017313	0.017599
RS	41	4.342469	5.911112	1902.035431	0.017737	0.017941
RS	42	4.773157	6.883923	1671.505367	0.015587	0.015640
RS	43	5.245599	6.883923	1708.924725	0.015936	0.015896
RS	44	5.763843	7.943454	1512.040372	0.014100	0.013938
RS	45	6.332330	7.943454	1541.610469	0.014376	0.014117
RS	46	6.955930	9.050755	1376.854436	0.012839	0.012484
RS	47	7.639987	9.050755	1398.400336	0.013040	0.012590
RS	48	8.390361	10.146482	1263.586156	0.011783	0.011254
RS	49	9.213483	10.146482	1276.483114	0.011903	0.011289
RS	50	10.116405	11.164812	1167.681182	0.010889	0.010206
RS	51	11.106863	11.164812	1170.866601	0.010919	0.010168
RS	52	12.193344	12.066486	1081.138590	0.010082	0.009269
RS	53	13.385156	12.066486	1073.389071	0.010010	0.009153
RS	54	14.692512	13.377550	957.455078	0.008928	0.008000
RS	55	16.126614	13.377550	942.922711	0.008793	0.007850
RS	56	17.699749	13.377550	918.941931	0.008569	0.007625
RS	57	19.425395	13.377550	885.345056	0.008256	0.007321
RS	58	21.318339	274.320933	44.181650	0.000412	0.000377
RS	59	23.394800	274.320933	48.388262	0.000451	0.000408
RS	60	25.672569	274.320933	52.984811	0.000494	0.000441
RS	61	28.171163	274.320933	58.004794	0.000541	0.000476
RS	62	30.911990	274.320933	63.483891	0.000592	0.000513
RS	63	33.918535	274.320933	10278.923486	0.095853	0.066511
PA	4+25*2+4+6 0.000701679 0.006264483 33.918534564 55221.838428766 128.475787745 14.877607847 5.224461759 3.163462614 2.483805440 2.204121567 2.073808872 2.013058262 1.997340766 2.023677865 2.098322387 2.232277853 2.440112512 2.738407231 3.141786398 3.659106523 4.293486895 5.044955115 5.911112232 6.883922935 7.943454464 9.050755277 10.146481953 11.164811876 12.066486356 13.377549799 274.320933415
//
IT	14736
RD	15
LK	-76578.997182
QD	-149.856201 -> -106.002243
RI	0.0064982841
TR	0.000617	0.006288
MT	35.098788
MM	C_pi: 18.977171, n_recomb: 107230.107902
RS	0	0.000000	104796.343119	0.009419	0.000000	0.000000
RS	1	0.009754	104796.343119	0.010338	0.000000	0.000000
RS	2	0.020460	104796.343119	0.011347	0.000000	0.000000
RS	3	0.032210	104796.343119	0.012454	0.000000	0.000000
RS	4	0.045106	163.801381	8.744995	0.000082	0.000054
RS	5	0.059260	163.801381	9.597576	0.000090	0.000078
RS	6	0.074794	16.972429	101.610763	0.000948	0.000882
RS	7	0.091844	16.972429	111.410891	0.001039	0.001091
RS	8	0.110556	5.732908	361.183084	0.003368	0.003663
RS	9	0.131095	5.732908	394.953699	0.003683	0.004175
RS	10	0.153636	3.435417	719.412780	0.006709	0.007666
RS	11	0.178376	3.435417	783.708790	0.007309	0.008382
RS	12	0.205529	2.690716	1087.942304	0.010146	0.011549
RS	13	0.235331	2.690716	1180.389303	0.011008	0.012413
RS	14	0.268040	2.382606	1443.440000	0.013461	0.014986
RS	15	0.303939	2.382606	1559.585678	0.014544	0.016024
RS	16	0.343340	2.233585	1793.672309	0.016727	0.018197
RS	17	0.386585	2.233585	1929.340940	0.017993	0.019430
RS	18	0.434047	2.157446	2143.411267	0.019989	0.021361
RS	19	0.486139	2.157446	2294.064693	0.021394	0.022775
RS	20	0.543312	2.128491	2482.123738	0.023148	0.024447
RS	21	0.606062	2.128491	2641.858429	0.024637	0.025994
RS	22	0.674932	2.143811	2783.782146	0.025961	0.027229
RS	23	0.750520	2.143811	2945.162846	0.027466	0.028833
RS	24	0.833482	2.209822	3013.916691	0.028107	0.029379
RS	25	0.924535	2.209822	3168.991783	0.029553	0.030954
RS	26	1.024470	2.337598	3140.986787	0.029292	0.030580
RS	27	1.134153	2.337598	3283.070983	0.030617	0.032044
RS	28	1.254535	2.541747	3148.046582	0.029358	0.030642
RS	29	1.386658	2.541747	3273.287526	0.030526	0.031938
RS	30	1.531670	2.838811	3041.184777	0.028361	0.029592
RS	31	1.690826	2.838811	3148.952307	0.029366	0.030689
RS	32	1.865506	3.243228	2849.648679	0.026575	0.027683
RS	33	2.057225	3.243228	2941.528250	0.027432	0.028587
RS	34	2.267645	3.763405	2613.773319	0.024375	0.025300
RS	35	2.498589	3.763405	2692.031326	0.025105	0.026031
RS	36	2.752060	4.401879	2368.346468	0.022087	0.022790
RS	37	3.030255	4.401879	2434.947574	0.022708	0.023375
RS	38	3.335586	5.158058	2134.590406	0.019907	0.020374
RS	39	3.670699	5.158058	2190.954704	0.020432	0.020837
RS	40	4.038500	6.028748	1922.201030	0.017926	0.018161
RS	41	4.442177	6.028748	1969.281987	0.018365	0.018519
RS	42	4.885229	7.004664	1734.404493	0.016175	0.016189
RS	43	5.371498	7.004664	1772.775978	0.016532	0.016455
RS	44	5.905197	8.063644	1571.637918	0.014657	0.014467
RS	45	6.490955	8.063644	1601.502204	0.014935	0.014650
RS	46	7.133849	9.162953	1433.186075	0.013366	0.012990
RS	47	7.839452	9.162953	1454.306864	0.013562	0.013095
RS	48	8.613880	10.237552	1317.072752	0.012283	0.011741
RS	49	9.463848	10.237552	1328.681927	0.012391	0.011766
RS	50	10.396723	11.213861	1218.884994	0.011367	0.010676
RS	51	11.420592	11.213861	1219.666544	0.011374	0.010619
RS	52	12.544332	12.042676	1130.445129	0.010542	0.009725
RS	53	13.777683	12.042676	1118.798080	0.010434	0.009576
RS	54	15.131337	13.148467	1009.083144	0.009410	0.008470
RS	55	16.617030	13.148467	988.433507	0.009218	0.008271
RS	56	18.247639	13.148467	957.509890	0.008929	0.007988
RS	57	20.037301	13.148467	916.310500	0.008545	0.007621
RS	58	22.001530	276.792472	44.392666	0.000414	0.000376
RS	59	24.157353	276.792472	48.646696	0.000454	0.000407
RS	60	26.523459	276.792472	53.297590	0.000497	0.000441
RS	61	29.120360	276.792472	58.379621	0.000544	0.000477
RS	62	31.970567	276.792472	63.929287	0.000596	0.000515
RS	63	35.098788	276.792472	10077.581072	0.093981	0.066780
PA	4+25*2+4+6 0.000617153 0.006287679 35.098788137 104796.343119159 163.801380751 16.972429114 5.732908040 3.435416584 2.690716043 2.382605820 2.233584907 2.157445968 2.128490803 2.143811399 2.209821828 2.337598179 2.541746973 2.838810667 3.243228257 3.763404656 4.401879089 5.158057841 6.028748440 7.004663510 8.063644006 9.162952556 10.237551761 11.213860685 12.042675904 13.148467092 276.792471561
//
IT	14053
RD	16
LK	-76494.663443
QD	-122.685939 -> -86.544004
RI	0.0058746030
TR	0.000551	0.006292
MT	36.298945
MM	C_pi: 18.920303, n_recomb: 106995.684562
RS	0	0.000000	180780.328001	0.005481	0.000000	0.000000
RS	1	0.009813	180780.328001	0.006020	0.000000	0.000000
RS	2	0.020588	180780.328001	0.006610	0.000000	0.000000
RS	3	0.032421	180780.328001	0.007259	0.000000	0.000000
RS	4	0.045415	201.644119	7.146936	0.000067	0.000046
RS	5	0.059684	201.644119	7.848023	0.000073	0.000065
RS	6	0.075353	18.835868	92.218835	0.000862	0.000823
RS	7	0.092560	18.835868	101.176650	0.000946	0.001014
RS	8	0.111455	6.160957	338.959675	0.003168	0.003526
RS	9	0.132204	6.160957	370.933111	0.003467	0.004002
RS	10	0.154989	3.674296	679.474720	0.006350	0.007396
RS	11	0.180010	3.674296	740.898938	0.006925	0.008057
RS	12	0.207487	2.883019	1027.736340	0.009605	0.011091
RS	13	0.237659	2.883019	1116.373165	0.010434	0.011887
RS	14	0.270792	2.555205	1365.666049	0.012764	0.014347
RS	15	0.307177	2.555205	1477.617710	0.013810	0.015314
RS	16	0.347131	2.391768	1704.515335	0.015931	0.017430
RS	17	0.391007	2.391768	1836.366942	0.017163	0.018595
RS	18	0.439187	2.302324	2050.553294	0.019165	0.020536
RS	19	0.492096	2.302324	2198.522910	0.020548	0.021894
RS	20	0.550196	2.261101	2393.914662	0.022374	0.023641
RS	21	0.613997	2.261101	2552.697777	0.023858	0.025150
RS	22	0.684059	2.265909	2708.514605	0.025314	0.026522
RS	23	0.760995	2.265909	2870.966534	0.026833	0.028110
RS	24	0.845481	2.323665	2958.742892	0.027653	0.028839
RS	25	0.938258	2.323665	3116.787259	0.029130	0.030418
RS	26	1.040138	2.445712	3110.442935	0.029071	0.030255
RS	27	1.152015	2.445712	3256.872161	0.030439	0.031739
RS	28	1.274870	2.646830	3142.915912	0.029374	0.030545
RS	29	1.409781	2.646830	3273.140564	0.030591	0.031870
RS	30	1.557930	2.943640	3058.529603	0.028586	0.029701
RS	31	1.720616	2.943640	3171.233474	0.029639	0.030832
RS	32	1.899266	3.350481	2884.127824	0.026956	0.027955
RS	33	2.095446	3.350481	2980.449467	0.027856	0.028892
RS	34	2.310876	3.875403	2659.534626	0.024856	0.025684
RS	35	2.547446	3.875403	2741.549086	0.025623	0.026446
RS	36	2.807229	4.520461	2420.373102	0.022621	0.023241
RS	37	3.092504	4.520461	2490.014974	0.023272	0.023852
RS	38	3.405772	5.284510	2189.183256	0.020460	0.020858
RS	39	3.749780	5.284510	2247.907269	0.021009	0.021342
RS	40	4.127544	6.163685	1976.884704	0.018476	0.018654
RS	41	4.542376	6.163685	2025.688831	0.018932	0.019028
RS	42	4.997914	7.147509	1787.709080	0.016708	0.016676
RS	43	5.498153	7.147509	1827.194102	0.017077	0.016953
RS	44	6.047477	8.211686	1622.863218	0.015168	0.014941
RS	45	6.650705	8.211686	1653.223908	0.015451	0.015129
RS	46	7.313125	9.309763	1482.225569	0.013853	0.013449
RS	47	8.040546	9.309763	1503.163432	0.014049	0.013553
RS	48	8.839346	10.371045	1364.224889	0.012750	0.012185
RS	49	9.716529	10.371045	1374.827562	0.012849	0.012203
RS	50	10.679786	11.314263	1264.630538	0.011819	0.011111
RS	51	11.737565	11.314263	1263.320930	0.011807	0.011035
RS	52	12.899138	12.080541	1175.150844	0.010983	0.010150
RS	53	14.174693	12.080541	1159.921341	0.010841	0.009970
RS	54	15.575412	13.000145	1057.474910	0.009883	0.008923
RS	55	17.113579	13.000145	1030.755828	0.009634	0.008673
RS	56	18.802680	13.000145	993.014440	0.009281	0.008332
RS	57	20.657526	13.000145	944.428647	0.008827	0.007903
RS	58	22.694380	278.057663	44.893050	0.000420	0.000379
RS	59	24.931103	278.057663	49.219656	0.000460	0.000411
RS	60	27.387307	278.057663	53.951906	0.000504	0.000446
RS	61	30.084528	278.057663	59.124902	0.000553	0.000483
RS	62	33.046418	278.057663	64.775992	0.000605	0.000522
RS	63	36.298945	278.057663	9873.084298	0.092276	0.066975
PA	4+25*2+4+6 0.000550802 0.006291970 36.298945380 180780.328001405 201.644118771 18.835867974 6.160957385 3.674295877 2.883019012 2.555204693 2.391768131 2.302323858 2.261100784 2.265909323 2.323665241 2.445711782 2.646829746 2.943640062 3.350481326 3.875403142 4.520460937 5.284509643 6.163685451 7.147508876 8.211685932 9.309763264 10.371045228 11.314262781 12.080541259 13.000145327 278.057662655
//
IT	17065
RD	17
LK	-76425.401463
QD	-100.920189 -> -71.376494
RI	0.0054126765
TR	0.000498	0.006277
MT	37.546659
MM	C_pi: 18.906391, n_recomb: 106684.094227
RS	0	0.000000	363333.071318	0.002736	0.000000	0.000000
RS	1	0.009871	363333.071318	0.003006	0.000000	0.000000
RS	2	0.020717	363333.071318	0.003303	0.000000	0.000000
RS	3	0.032634	363333.071318	0.003629	0.000000	0.000000
RS	4	0.045726	239.698250	6.044696	0.000057	0.000039
RS	5	0.060112	239.698250	6.641286	0.000062	0.000056
RS	6	0.075917	20.338952	85.959905	0.000806	0.000786
RS	7	0.093282	20.338952	94.366143	0.000885	0.000965
RS	8	0.112362	6.485012	324.519165	0.003042	0.003456
RS	9	0.133325	6.485012	355.370803	0.003331	0.003910
RS	10	0.156357	3.869238	651.168929	0.006104	0.007236
RS	11	0.181663	3.869238	710.614294	0.006661	0.007857
RS	12	0.209467	3.054047	980.790759	0.009193	0.010763
RS	13	0.240016	3.054047	1066.464546	0.009996	0.011505
RS	14	0.273580	2.717394	1300.977736	0.012195	0.013842
RS	15	0.310458	2.717394	1409.363831	0.013211	0.014747
RS	16	0.350975	2.545192	1626.908547	0.015250	0.016787
RS	17	0.395493	2.545192	1755.259502	0.016453	0.017893
RS	18	0.444405	2.445387	1966.643644	0.018434	0.019818
RS	19	0.498145	2.445387	2111.901016	0.019796	0.021126
RS	20	0.557190	2.393461	2311.200604	0.021664	0.022919
RS	21	0.622064	2.393461	2468.682063	0.023140	0.024392
RS	22	0.693341	2.388631	2634.790113	0.024697	0.025868
RS	23	0.771655	2.388631	2797.723064	0.026224	0.027437
RS	24	0.857699	2.438783	2901.027442	0.027193	0.028319
RS	25	0.952237	2.438783	3061.333433	0.028695	0.029897
RS	26	1.056107	2.555718	3073.699896	0.028811	0.029916
RS	27	1.170231	2.555718	3223.782474	0.030218	0.031416
RS	28	1.295620	2.754575	3128.779072	0.029328	0.030407
RS	29	1.433387	2.754575	3263.412887	0.030589	0.031757
RS	30	1.584754	3.052181	3065.143170	0.028731	0.029750
RS	31	1.751062	3.052181	3182.371236	0.029830	0.030911
RS	32	1.933787	3.462882	2907.196779	0.027251	0.028156
RS	33	2.134550	3.462882	3007.705677	0.028193	0.029122
RS	34	2.355131	3.994520	2693.969414	0.025252	0.025992
RS	35	2.597486	3.994520	2779.614146	0.026055	0.026781
RS	36	2.863764	4.648750	2461.642106	0.023074	0.023616
RS	37	3.156329	4.648750	2534.296070	0.023755	0.024251
RS	38	3.477773	5.423964	2233.839635	0.020939	0.021268
RS	39	3.830948	5.423964	2294.968408	0.021512	0.021771
RS	40	4.218987	6.315741	2022.542650	0.018958	0.019077
RS	41	4.645330	6.315741	2073.173769	0.019433	0.019466
RS	42	5.113759	7.312520	1832.897140	0.017181	0.017098
RS	43	5.628429	7.312520	1873.650405	0.017563	0.017385
RS	44	6.193903	8.387913	1666.841844	0.015624	0.015355
RS	45	6.815198	8.387913	1697.901369	0.015915	0.015549
RS	46	7.497823	9.491793	1524.822103	0.014293	0.013853
RS	47	8.247832	9.491793	1545.828112	0.014490	0.013956
RS	48	9.071877	10.547751	1405.675394	0.013176	0.012581
RS	49	9.977268	10.547751	1415.573656	0.013269	0.012591
RS	50	10.972032	11.466788	1305.377425	0.012236	0.011501
RS	51	12.064994	11.466788	1302.328245	0.012207	0.011408
RS	52	13.265845	12.180430	1215.578193	0.011394	0.010538
RS	53	14.585238	12.180430	1197.147674	0.011221	0.010328
RS	54	16.034872	12.931413	1102.680298	0.010336	0.009349
RS	55	17.627605	12.931413	1070.074493	0.010030	0.009047
RS	56	19.377563	12.931413	1025.768099	0.009615	0.008651
RS	57	21.300266	12.931413	970.125422	0.009093	0.008160
RS	58	23.412765	279.026070	45.582812	0.000427	0.000384
RS	59	25.733798	279.026070	49.999526	0.000469	0.000417
RS	60	28.283948	279.026070	54.832083	0.000514	0.000453
RS	61	31.085833	279.026070	60.116478	0.000563	0.000492
RS	62	34.164303	279.026070	65.890961	0.000618	0.000533
RS	63	37.546659	279.026070	9681.500912	0.090749	0.067098
PA	4+25*2+4+6 0.000498355 0.006277175 37.546659316 363333.071318445 239.698250193 20.338952458 6.485012153 3.869238011 3.054047011 2.717393754 2.545192443 2.445387353 2.393460877 2.388630834 2.438782625 2.555718415 2.754574539 3.052181379 3.462882466 3.994519724 4.648749896 5.423963528 6.315740662 7.312519755 8.387912601 9.491792678 10.547751296 11.466787897 12.180430359 12.931412893 279.026070482
//
IT	25985
RD	18
LK	-76368.841917
QD	-83.647929 -> -59.469165
RI	0.0050890416
TR	0.000457	0.006251
MT	38.805133
MM	C_pi: 18.929009, n_recomb: 106385.618752
RS	0	0.000000	663514.439998	0.001503	0.000000	0.000000
RS	1	0.009929	663514.439998	0.001652	0.000000	0.000000
RS	2	0.020843	663514.439998	0.001816	0.000000	0.000000
RS	3	0.032841	663514.439998	0.001997	0.000000	0.000000
RS	4	0.046031	277.539955	5.248003	0.000049	0.000035
RS	5	0.060530	277.539955	5.769021	0.000054	0.000050
RS	6	0.076469	21.439925	82.063184	0.000771	0.000767
RS	7	0.093990	21.439925	90.138849	0.000847	0.000939
RS	8	0.113250	6.692926	316.793330	0.002978	0.003442
RS	9	0.134423	6.692926	347.116570	0.003263	0.003884
RS	10	0.157699	4.013982	633.171790	0.005952	0.007168
RS	11	0.183285	4.013982	691.454522	0.006500	0.007762
RS	12	0.211412	3.198650	946.027322	0.008892	0.010545
RS	13	0.242331	3.198650	1029.562760	0.009678	0.011246
RS	14	0.276320	2.865057	1248.842499	0.011739	0.013450
RS	15	0.313684	2.865057	1354.340338	0.012730	0.014307
RS	16	0.354757	2.690544	1561.115363	0.014674	0.016256
RS	17	0.399909	2.690544	1686.403705	0.015852	0.017312
RS	18	0.449543	2.583792	1892.937937	0.017793	0.019201
RS	19	0.504106	2.583792	2035.637559	0.019135	0.020465
RS	20	0.564086	2.522994	2236.274493	0.021020	0.022279
RS	21	0.630021	2.522994	2392.320882	0.022487	0.023719
RS	22	0.702503	2.509587	2565.773049	0.024118	0.025271
RS	23	0.782182	2.509587	2728.809687	0.025650	0.026822
RS	24	0.869771	2.552760	2844.693608	0.026739	0.027828
RS	25	0.966057	2.552760	3006.731710	0.028263	0.029405
RS	26	1.071903	2.665081	3035.114096	0.028529	0.029578
RS	27	1.188258	2.665081	3188.278619	0.029969	0.031090
RS	28	1.316166	2.862190	3110.094002	0.029234	0.030244
RS	29	1.456773	2.862190	3248.619855	0.030536	0.031616
RS	30	1.611341	3.161258	3065.271847	0.028813	0.029754
RS	31	1.781256	3.161258	3186.617417	0.029953	0.030942
RS	32	1.968041	3.576729	2922.670275	0.027472	0.028298
RS	33	2.173371	3.576729	3027.083633	0.028454	0.029292
RS	34	2.399088	4.116302	2720.409911	0.025571	0.026234
RS	35	2.647215	4.116302	2809.512479	0.026409	0.027048
RS	36	2.919979	4.781370	2494.980161	0.023452	0.023921
RS	37	3.219825	4.781370	2570.564261	0.024163	0.024578
RS	38	3.549441	5.569959	2270.906527	0.021346	0.021609
RS	39	3.911785	5.569959	2334.431580	0.021943	0.022131
RS	40	4.310104	6.477123	2061.123208	0.019374	0.019432
RS	41	4.747971	6.477123	2113.633651	0.019868	0.019836
RS	42	5.229314	7.490368	1871.578601	0.017592	0.017456
RS	43	5.758447	7.490368	1913.706846	0.017988	0.017754
RS	44	6.340116	8.581230	1704.907222	0.016026	0.015708
RS	45	6.979538	8.581230	1736.824062	0.016326	0.015909
RS	46	7.682447	9.695962	1562.084839	0.014683	0.014200
RS	47	8.455145	9.695962	1583.370708	0.014883	0.014305
RS	48	9.304562	10.752400	1442.352863	0.013558	0.012924
RS	49	10.238316	10.752400	1451.815303	0.013647	0.012929
RS	50	11.264780	11.653822	1341.902385	0.012614	0.011843
RS	51	12.393159	11.653822	1337.441181	0.012572	0.011737
RS	52	13.633571	12.322153	1252.376643	0.011772	0.010883
RS	53	14.997141	12.322153	1231.118368	0.011572	0.010647
RS	54	16.496095	12.917464	1145.143032	0.010764	0.009742
RS	55	18.143877	12.917464	1106.877055	0.010404	0.009391
RS	56	19.955263	12.917464	1056.294198	0.009929	0.008939
RS	57	21.946496	12.917464	993.947791	0.009343	0.008391
RS	58	24.135434	279.907244	46.386619	0.000436	0.000391
RS	59	26.541706	279.907244	50.903803	0.000478	0.000425
RS	60	29.186889	279.907244	55.847855	0.000525	0.000462
RS	61	32.094706	279.907244	61.255691	0.000576	0.000502
RS	62	35.291232	279.907244	67.166486	0.000631	0.000545
RS	63	38.805133	279.907244	9511.772528	0.089408	0.067158
PA	4+25*2+4+6 0.000456843 0.006251096 38.805133190 663514.439997844 277.539954576 21.439924562 6.692926070 4.013981673 3.198650462 2.865057106 2.690543558 2.583791551 2.522993848 2.509586940 2.552760121 2.665080794 2.862190048 3.161258391 3.576729479 4.116301603 4.781369872 5.569958956 6.477122943 7.490368128 8.581229574 9.695961752 10.752400310 11.653821875 12.322152637 12.917464227 279.907243992
//
IT	6345
RD	19
LK	-83250.046960
QD	-4086.846366 -> -405.196387
RI	0.0019282941
TR	0.000463	0.005540
MT	47.205382
MM	C_pi: 34.317409, n_recomb: 165337.779595
RS	0	0.000000	1172326.371718	0.001323	0.000000	0.000000
RS	1	0.010270	1172326.371718	0.001459	0.000000	0.000000
RS	2	0.021596	1172326.371718	0.001608	0.000000	0.000000
RS	3	0.034084	1172326.371718	0.001774	0.000000	0.000000
RS	4	0.047855	350.269358	6.546509	0.000040	0.000025
RS	5	0.063040	350.269358	7.218851	0.000044	0.000036
RS	6	0.079785	24.678672	112.942048	0.000683	0.000609
RS	7	0.098250	24.678672	124.450395	0.000753	0.000751
RS	8	0.118611	7.532344	448.793233	0.002714	0.002834
RS	9	0.141063	7.532344	493.369856	0.002984	0.003229
RS	10	0.165821	4.535260	899.436099	0.005440	0.005986
RS	11	0.193122	4.535260	985.633140	0.005961	0.006545
RS	12	0.223226	3.650791	1339.714330	0.008103	0.008887
RS	13	0.256423	3.650791	1463.394947	0.008851	0.009557
RS	14	0.293029	3.298613	1766.398623	0.010684	0.011442
RS	15	0.333395	3.298613	1923.143820	0.011632	0.012259
RS	16	0.377906	3.115801	2212.783041	0.013383	0.013988
RS	17	0.426989	3.115801	2400.313647	0.014518	0.014996
RS	18	0.481112	3.003045	2695.983071	0.016306	0.016747
RS	19	0.540795	3.003045	2911.914107	0.017612	0.017961
RS	20	0.606607	2.939492	3205.476356	0.019387	0.019720
RS	21	0.679178	2.939492	3444.869842	0.020835	0.021120
RS	22	0.759203	2.929626	3704.619001	0.022406	0.022710
RS	23	0.847446	2.929626	3958.805063	0.023944	0.024242
RS	24	0.944753	2.985785	4138.916269	0.025033	0.025387
RS	25	1.052053	2.985785	4396.196763	0.026589	0.026974
RS	26	1.170373	3.123783	4450.318949	0.026917	0.027384
RS	27	1.300845	3.123783	4698.403757	0.028417	0.028938
RS	28	1.444718	3.363017	4595.144946	0.027792	0.028402
RS	29	1.603366	3.363017	4824.215935	0.029178	0.029848
RS	30	1.778309	3.724953	4562.175032	0.027593	0.028330
RS	31	1.971218	3.724953	4766.914469	0.028831	0.029617
RS	32	2.183940	4.228278	4379.961205	0.026491	0.027304
RS	33	2.418510	4.228278	4559.375062	0.027576	0.028413
RS	34	2.677170	4.884232	4102.849505	0.024815	0.025640
RS	35	2.962397	4.884232	4258.447193	0.025756	0.026574
RS	36	3.276916	5.697030	3784.786825	0.022891	0.023670
RS	37	3.623739	5.697030	3918.791006	0.023702	0.024445
RS	38	4.006181	6.667330	3463.097154	0.020946	0.021635
RS	39	4.427902	6.667330	3577.544358	0.021638	0.022268
RS	40	4.892935	7.792619	3158.260797	0.019102	0.019675
RS	41	5.405729	7.792619	3254.735927	0.019685	0.020180
RS	42	5.971188	9.061560	2880.380240	0.017421	0.017862
RS	43	6.594723	9.061560	2959.933708	0.017902	0.018248
RS	44	7.282297	10.443340	2634.547873	0.015934	0.016235
RS	45	8.040487	10.443340	2697.574326	0.016316	0.016508
RS	46	8.876547	11.875326	2423.309274	0.014657	0.014813
RS	47	9.798473	11.875326	2469.322007	0.014935	0.014973
RS	48	10.815084	13.257533	2246.534717	0.013588	0.013596
RS	49	11.936106	13.257533	2273.850403	0.013753	0.013636
RS	50	13.172260	14.467596	2099.380518	0.012698	0.012553
RS	51	14.535373	14.467596	2104.842630	0.012731	0.012458
RS	52	16.038482	15.399835	1969.967943	0.011915	0.011612
RS	53	17.695966	15.399835	1949.012062	0.011788	0.011359
RS	54	19.523681	16.264146	1811.718132	0.010958	0.010513
RS	55	21.539109	16.264146	1763.718212	0.010667	0.010108
RS	56	23.761529	16.264146	1695.119532	0.010252	0.009595
RS	57	26.212201	16.264146	1606.314188	0.009715	0.008980
RS	58	28.914565	517.540396	51.398623	0.000311	0.000417
RS	59	31.894473	517.540396	56.786313	0.000343	0.000455
RS	60	35.180429	517.540396	62.746527	0.000380	0.000497
RS	61	38.803866	517.540396	69.340806	0.000419	0.000544
RS	62	42.799444	517.540396	76.637158	0.000464	0.000595
RS	63	47.205382	517.540396	20439.397107	0.123622	0.106110
PA	4+25*2+4+6 0.000462797 0.005540329 47.205382264 1172326.371718184 350.269358353 24.678672474 7.532343910 4.535259998 3.650791243 3.298612520 3.115800808 3.003045104 2.939492256 2.929625684 2.985784950 3.123783314 3.363016530 3.724952666 4.228278105 4.884231613 5.697030455 6.667329994 7.792618672 9.061559878 10.443340090 11.875326057 13.257533127 14.467596320 15.399835225 16.264146174 517.540396105
//
IT	6684
RD	20
LK	-78242.690632
QD	-963.760064 -> -262.344341
RI	0.0097244525
TR	0.000490	0.005269
MT	51.120827
MM	C_pi: 36.843234, n_recomb: 168500.787357
RS	0	0.000000	1147452.717240	0.001393	0.000000	0.000000
RS	1	0.010410	1147452.717240	0.001539	0.000000	0.000000
RS	2	0.021903	1147452.717240	0.001699	0.000000	0.000000
RS	3	0.034593	1147452.717240	0.001876	0.000000	0.000000
RS	4	0.048603	353.547989	6.721144	0.000040	0.000028
RS	5	0.064072	353.547989	7.420769	0.000044	0.000040
RS	6	0.081152	22.667336	127.741878	0.000758	0.000756
RS	7	0.100009	22.667336	140.923356	0.000836	0.000942
RS	8	0.120829	6.827738	515.475910	0.003059	0.003654
RS	9	0.143817	6.827738	567.159068	0.003366	0.004162
RS	10	0.169197	4.190363	1015.100246	0.006024	0.007652
RS	11	0.197220	4.190363	1112.998173	0.006605	0.008300
RS	12	0.228160	3.462057	1474.724961	0.008752	0.011039
RS	13	0.262320	3.462057	1611.578043	0.009564	0.011728
RS	14	0.300036	3.198771	1903.107179	0.011294	0.013742
RS	15	0.341679	3.198771	2072.874693	0.012302	0.014533
RS	16	0.387656	3.071040	2347.598048	0.013932	0.016278
RS	17	0.438419	3.071040	2547.654501	0.015120	0.017241
RS	18	0.494467	2.992638	2831.358437	0.016803	0.018971
RS	19	0.556349	2.992638	3059.357263	0.018156	0.020136
RS	20	0.624672	2.950599	3344.694266	0.019850	0.021847
RS	21	0.700108	2.950599	3595.633961	0.021339	0.023200
RS	22	0.783397	2.954776	3849.316292	0.022845	0.024705
RS	23	0.875356	2.954776	4114.198824	0.024416	0.026187
RS	24	0.976887	3.021065	4288.083409	0.025448	0.027198
RS	25	1.088987	3.021065	4554.664985	0.027031	0.028730
RS	26	1.212757	3.167775	4599.993838	0.027300	0.028950
RS	27	1.349410	3.167775	4855.405323	0.028815	0.030442
RS	28	1.500289	3.416343	4738.897811	0.028124	0.029666
RS	29	1.666874	3.416343	4972.953748	0.029513	0.031038
RS	30	1.850800	3.790114	4692.726502	0.027850	0.029248
RS	31	2.053871	3.790114	4900.115028	0.029081	0.030445
RS	32	2.278082	4.309600	4491.322959	0.026655	0.027856
RS	33	2.525632	4.309600	4671.379434	0.027723	0.028861
RS	34	2.798952	4.987755	4191.739979	0.024877	0.025835
RS	35	3.100723	4.987755	4346.426688	0.025795	0.026658
RS	36	3.433908	5.830386	3850.609081	0.022852	0.023540
RS	37	3.801776	5.830386	3982.558828	0.023635	0.024202
RS	38	4.207937	6.839721	3507.013175	0.020813	0.021225
RS	39	4.656379	6.839721	3618.577376	0.021475	0.021749
RS	40	5.151502	8.014728	3182.303085	0.018886	0.019033
RS	41	5.698166	8.014728	3275.296846	0.019438	0.019434
RS	42	6.301735	9.345097	2886.881269	0.017133	0.017032
RS	43	6.968135	9.345097	2962.520423	0.017582	0.017324
RS	44	7.703904	10.799762	2625.822551	0.015583	0.015254
RS	45	8.516264	10.799762	2684.614519	0.015932	0.015443
RS	46	9.413188	12.313181	2401.484912	0.014252	0.013711
RS	47	10.403479	12.313181	2443.007931	0.014498	0.013800
RS	48	11.496856	13.778326	2213.456302	0.013136	0.012396
RS	49	12.704049	13.778326	2236.046682	0.013270	0.012381
RS	50	14.036908	15.060870	2056.647888	0.012206	0.011274
RS	51	15.508513	15.060870	2057.121119	0.012208	0.011142
RS	52	17.133306	16.038772	1919.183080	0.011390	0.010273
RS	53	18.927236	16.038772	1892.874150	0.011234	0.010006
RS	54	20.907907	16.868676	1760.094486	0.010446	0.009149
RS	55	23.094759	16.868676	1705.504511	0.010122	0.008753
RS	56	25.509256	16.868676	1630.268832	0.009675	0.008256
RS	57	28.175094	16.868676	1535.104709	0.009110	0.007666
RS	58	31.118436	632.242091	41.601101	0.000247	0.000240
RS	59	34.368170	632.242091	46.062696	0.000273	0.000259
RS	60	37.956191	632.242091	51.013906	0.000303	0.000280
RS	61	41.917713	632.242091	56.510042	0.000335	0.000304
RS	62	46.291615	632.242091	62.612744	0.000372	0.000329
RS	63	51.120827	632.242091	20266.641889	0.120276	0.085477
PA	4+25*2+4+6 0.000490187 0.005268811 51.120826559 1147452.717240128 353.547989327 22.667335814 6.827738283 4.190363011 3.462057101 3.198771055 3.071040232 2.992637593 2.950599003 2.954776451 3.021065059 3.167775269 3.416343019 3.790114186 4.309599520 4.987754913 5.830386180 6.839720599 8.014727507 9.345096578 10.799762335 12.313180687 13.778326133 15.060869649 16.038771918 16.868675647 632.242091112
//
IT	5703
RD	21
LK	-77210.915423
QD	-403.187633 -> -212.034515
RI	0.0098648169
TR	0.000526	0.005159
MT	53.141038
MM	C_pi: 35.154370, n_recomb: 158338.009417
RS	0	0.000000	1152648.435530	0.001320	0.000000	0.000000
RS	1	0.010477	1152648.435530	0.001458	0.000000	0.000000
RS	2	0.022053	1152648.435530	0.001611	0.000000	0.000000
RS	3	0.034841	1152648.435530	0.001780	0.000000	0.000000
RS	4	0.048969	390.929650	5.796927	0.000037	0.000024
RS	5	0.064577	390.929650	6.404301	0.000040	0.000035
RS	6	0.081820	22.369083	123.600932	0.000781	0.000740
RS	7	0.100871	22.369083	136.435919	0.000862	0.000935
RS	8	0.121917	6.529319	515.264459	0.003254	0.003728
RS	9	0.145168	6.529319	567.157688	0.003582	0.004302
RS	10	0.170855	4.023708	1011.262976	0.006387	0.007854
RS	11	0.199234	4.023708	1109.041997	0.007004	0.008613
RS	12	0.230586	3.372370	1448.866512	0.009150	0.011274
RS	13	0.265224	3.372370	1583.613130	0.010001	0.012086
RS	14	0.303490	3.158128	1845.455572	0.011655	0.013959
RS	15	0.345765	3.158128	2010.526044	0.012698	0.014866
RS	16	0.392470	3.060661	2256.223090	0.014249	0.016484
RS	17	0.444069	3.060661	2449.133785	0.015468	0.017553
RS	18	0.501073	2.998966	2707.660840	0.017101	0.019192
RS	19	0.564051	2.998966	2926.483384	0.018483	0.020455
RS	20	0.633627	2.964736	3191.699181	0.020158	0.022113
RS	21	0.710492	2.964736	3431.935680	0.021675	0.023557
RS	22	0.795411	2.971419	3671.659057	0.023189	0.025035
RS	23	0.889228	2.971419	3924.822856	0.024788	0.026604
RS	24	0.992874	3.037228	4092.087207	0.025844	0.027602
RS	25	1.107380	3.037228	4346.381693	0.027450	0.029213
RS	26	1.233883	3.181883	4393.036185	0.027745	0.029419
RS	27	1.373640	3.181883	4635.915747	0.029279	0.030979
RS	28	1.528040	3.427717	4528.233691	0.028599	0.030172
RS	29	1.698618	3.427717	4749.719678	0.029997	0.031596
RS	30	1.887068	3.798735	4484.240987	0.028321	0.029748
RS	31	2.095262	3.798735	4679.177990	0.029552	0.030981
RS	32	2.325270	4.315917	4288.863251	0.027087	0.028308
RS	33	2.579377	4.315917	4456.743799	0.028147	0.029334
RS	34	2.860109	4.992592	3997.110694	0.025244	0.026207
RS	35	3.170253	4.992592	4140.048591	0.026147	0.027039
RS	36	3.512893	5.834862	3664.169307	0.023141	0.023819
RS	37	3.891434	5.834862	3784.916114	0.023904	0.024481
RS	38	4.309635	6.845213	3328.362714	0.021021	0.021410
RS	39	4.771654	6.845213	3429.348255	0.021658	0.021928
RS	40	5.282080	8.022772	3010.753601	0.019015	0.019131
RS	41	5.845987	8.022772	3093.839743	0.019539	0.019523
RS	42	6.468976	9.357057	2721.656259	0.017189	0.017052
RS	43	7.157239	9.357057	2788.084839	0.017608	0.017333
RS	44	7.917615	10.816005	2466.089905	0.015575	0.015210
RS	45	8.757659	10.816005	2516.381786	0.015892	0.015389
RS	46	9.685718	12.331552	2246.319015	0.014187	0.013616
RS	47	10.711014	12.331552	2280.061212	0.014400	0.013695
RS	48	11.843736	13.791821	2061.856640	0.013022	0.012263
RS	49	13.095138	13.791821	2077.397758	0.013120	0.012238
RS	50	14.477656	15.054636	1907.747175	0.012049	0.011115
RS	51	16.005027	15.054636	1901.918849	0.012012	0.010974
RS	52	17.692428	15.986522	1772.718904	0.011196	0.010100
RS	53	19.556626	15.986522	1740.841366	0.010994	0.009821
RS	54	21.616145	16.651337	1625.639566	0.010267	0.008996
RS	55	23.891449	16.651337	1564.733312	0.009882	0.008578
RS	56	26.405148	16.651337	1484.485102	0.009375	0.008057
RS	57	29.182219	16.651337	1386.024983	0.008754	0.007440
RS	58	32.250257	665.250115	35.088516	0.000222	0.000197
RS	59	35.639749	665.250115	38.883785	0.000246	0.000213
RS	60	39.384373	665.250115	43.099859	0.000272	0.000231
RS	61	43.521340	665.250115	47.784912	0.000302	0.000250
RS	62	48.091757	665.250115	52.992729	0.000335	0.000272
RS	63	53.141038	665.250115	17552.203202	0.110853	0.076660
PA	4+25*2+4+6 0.000526304 0.005158689 53.141037599 1152648.435529940 390.929649816 22.369082533 6.529319050 4.023707749 3.372370403 3.158128100 3.060660664 2.998966342 2.964736090 2.971418935 3.037228098 3.181883460 3.427716971 3.798734851 4.315916520 4.992592470 5.834862213 6.845212852 8.022772228 9.357056722 10.816004577 12.331552241 13.791820950 15.054636036 15.986521585 16.651337268 665.250114871
//
IT	8414
RD	22
LK	-76910.930055
QD	-259.719781 -> -189.675070
RI	0.0086939658
TR	0.000552	0.005071
MT	55.099486
MM	C_pi: 33.567353, n_recomb: 149377.610945
RS	0	0.000000	1140178.804630	0.001273	0.000000	0.000000
RS	1	0.010541	1140178.804630	0.001407	0.000000	0.000000
RS	2	0.022193	1140178.804630	0.001555	0.000000	0.000000
RS	3	0.035073	1140178.804630	0.001719	0.000000	0.000000
RS	4	0.049311	451.218978	4.802279	0.000032	0.000020
RS	5	0.065049	451.218978	5.308508	0.000036	0.000030
RS	6	0.082447	22.899432	115.581233	0.000774	0.000716
RS	7	0.101678	22.899432	127.658118	0.000855	0.000910
RS	8	0.122937	6.440110	500.649229	0.003352	0.003759
RS	9	0.146436	6.440110	551.334773	0.003691	0.004357
RS	10	0.172413	3.966116	984.121676	0.006588	0.007953
RS	11	0.201128	3.966116	1079.679974	0.007228	0.008755
RS	12	0.232869	3.359604	1396.133646	0.009346	0.011337
RS	13	0.267956	3.359604	1526.567768	0.010220	0.012193
RS	14	0.306742	3.179825	1760.900211	0.011788	0.013937
RS	15	0.349616	3.179825	1919.303363	0.012849	0.014884
RS	16	0.397009	3.104164	2139.339577	0.014322	0.016391
RS	17	0.449398	3.104164	2323.530622	0.015555	0.017496
RS	18	0.507309	3.053416	2560.324295	0.017140	0.019066
RS	19	0.571325	3.053416	2768.908680	0.018536	0.020361
RS	20	0.642088	3.022860	3017.394660	0.020200	0.021993
RS	21	0.720311	3.022860	3246.515894	0.021734	0.023468
RS	22	0.806778	3.029297	3475.815301	0.023269	0.024959
RS	23	0.902360	3.029297	3717.651092	0.024888	0.026560
RS	24	1.008018	3.093264	3882.123292	0.025989	0.027599
RS	25	1.124812	3.093264	4125.442615	0.027618	0.029243
RS	26	1.253918	3.235914	4177.592315	0.027967	0.029505
RS	27	1.396632	3.235914	4410.197829	0.029524	0.031097
RS	28	1.554390	3.480582	4315.631390	0.028891	0.030342
RS	29	1.728776	3.480582	4527.642590	0.030310	0.031793
RS	30	1.921545	3.852036	4280.947465	0.028659	0.029979
RS	31	2.134633	3.852036	4467.142401	0.029905	0.031232
RS	32	2.370182	4.371804	4098.630323	0.027438	0.028567
RS	33	2.630560	4.371804	4258.396580	0.028508	0.029606
RS	34	2.918384	5.053507	3821.144225	0.025580	0.026466
RS	35	3.236547	5.053507	3956.523455	0.026487	0.027305
RS	36	3.588247	5.903384	3501.952657	0.023444	0.024057
RS	37	3.977020	5.903384	3615.662361	0.024205	0.024723
RS	38	4.406772	6.923916	3178.596412	0.021279	0.021618
RS	39	4.881824	6.923916	3273.051409	0.021911	0.022136
RS	40	5.406950	8.113997	2871.954539	0.019226	0.019304
RS	41	5.987429	8.113997	2949.006409	0.019742	0.019695
RS	42	6.629095	9.462382	2592.405358	0.017355	0.017195
RS	43	7.338399	9.462382	2653.283681	0.017762	0.017474
RS	44	8.122469	10.935080	2345.093673	0.015699	0.015326
RS	45	8.989187	10.935080	2390.300760	0.016002	0.015502
RS	46	9.947264	12.460104	2132.396439	0.014275	0.013712
RS	47	11.006330	12.460104	2161.489508	0.014470	0.013788
RS	48	12.177031	13.919003	1953.935537	0.013081	0.012348
RS	49	13.471134	13.919003	1965.213241	0.013156	0.012318
RS	50	14.901646	15.160040	1804.990931	0.012083	0.011197
RS	51	16.482946	15.160040	1795.188582	0.012018	0.011047
RS	52	18.230929	16.037094	1674.799574	0.011212	0.010186
RS	53	20.163164	16.037094	1639.027130	0.010972	0.009892
RS	54	22.299072	16.507934	1541.527224	0.010320	0.009128
RS	55	24.660124	16.507934	1474.811150	0.009873	0.008676
RS	56	27.270050	16.507934	1389.631971	0.009303	0.008116
RS	57	30.155084	16.507934	1287.483601	0.008619	0.007457
RS	58	33.344226	675.569349	31.694783	0.000212	0.000185
RS	59	36.869529	675.569349	35.144784	0.000235	0.000201
RS	60	40.766430	675.569349	38.979765	0.000261	0.000219
RS	61	45.074097	675.569349	43.244067	0.000289	0.000238
RS	62	49.835828	675.569349	47.987214	0.000321	0.000259
RS	63	55.099486	675.569349	15445.816849	0.103401	0.072125
PA	4+25*2+4+6 0.000552271 0.005070831 55.099486254 1140178.804629965 451.218977658 22.899432426 6.440110172 3.966115770 3.359603923 3.179825292 3.104164284 3.053415730 3.022859507 3.029296656 3.093264298 3.235913903 3.480582036 3.852036006 4.371803536 5.053507445 5.903384183 6.923915670 8.113997390 9.462381792 10.935079666 12.460103913 13.919002968 15.160039564 16.037094258 16.507934348 675.569348774
//
IT	5175
RD	23
LK	-76794.591851
QD	-211.681941 -> -178.475975
RI	0.0078221258
TR	0.000563	0.004965
MT	57.566776
MM	C_pi: 32.804422, n_recomb: 143433.959253
RS	0	0.000000	1068308.708165	0.001318	0.000000	0.000000
RS	1	0.010618	1068308.708165	0.001458	0.000000	0.000000
RS	2	0.022363	1068308.708165	0.001613	0.000000	0.000000
RS	3	0.035354	1068308.708165	0.001784	0.000000	0.000000
RS	4	0.049726	526.340739	4.006445	0.000028	0.000017
RS	5	0.065623	526.340739	4.431877	0.000031	0.000026
RS	6	0.083208	23.616678	109.217933	0.000761	0.000698
RS	7	0.102661	23.616678	120.715643	0.000842	0.000889
RS	8	0.124178	6.393057	492.171321	0.003431	0.003819
RS	9	0.147981	6.393057	542.331469	0.003781	0.004435
RS	10	0.174310	3.933328	969.540202	0.006759	0.008113
RS	11	0.203435	3.933328	1064.233101	0.007420	0.008941
RS	12	0.235653	3.368010	1362.099086	0.009496	0.011466
RS	13	0.271291	3.368010	1490.165121	0.010389	0.012341
RS	14	0.310714	3.223227	1701.011292	0.011859	0.013965
RS	15	0.354321	3.223227	1855.213939	0.012934	0.014922
RS	16	0.402559	3.171139	2053.269485	0.014315	0.016323
RS	17	0.455919	3.171139	2231.701632	0.015559	0.017433
RS	18	0.514944	3.133145	2450.171928	0.017082	0.018933
RS	19	0.580237	3.133145	2651.952324	0.018489	0.020231
RS	20	0.652462	3.107961	2886.632031	0.020125	0.021833
RS	21	0.732355	3.107961	3108.509289	0.021672	0.023311
RS	22	0.820731	3.116018	3329.416135	0.023212	0.024809
RS	23	0.918491	3.116018	3564.170064	0.024849	0.026416
RS	24	1.026630	3.180530	3726.544215	0.025981	0.027492
RS	25	1.146251	3.180530	3963.423184	0.027632	0.029144
RS	26	1.278573	3.324504	4020.000346	0.028027	0.029462
RS	27	1.424944	3.324504	4247.050416	0.029610	0.031065
RS	28	1.586856	3.572734	4162.574607	0.029021	0.030369
RS	29	1.765960	3.572734	4369.899330	0.030466	0.031831
RS	30	1.964080	3.951249	4137.139057	0.028844	0.030063
RS	31	2.183236	3.951249	4319.337581	0.030114	0.031326
RS	32	2.425660	4.482612	3966.444526	0.027653	0.028687
RS	33	2.693825	4.482612	4122.703042	0.028743	0.029733
RS	34	2.990462	5.181154	3700.977483	0.025803	0.026599
RS	35	3.318595	5.181154	3833.196766	0.026724	0.027443
RS	36	3.681567	6.053534	3393.022573	0.023656	0.024189
RS	37	4.083079	6.053534	3503.845761	0.024428	0.024858
RS	38	4.527221	7.102432	3079.683656	0.021471	0.021740
RS	39	5.018521	7.102432	3171.491150	0.022111	0.022260
RS	40	5.561985	8.326610	2781.827322	0.019394	0.019413
RS	41	6.163151	8.326610	2856.452680	0.019915	0.019806
RS	42	6.828147	9.713883	2509.984699	0.017499	0.017292
RS	43	7.563750	9.713883	2568.641487	0.017908	0.017571
RS	44	8.377456	11.227639	2269.488517	0.015823	0.015415
RS	45	9.277558	11.227639	2312.654429	0.016123	0.015591
RS	46	10.273229	12.790494	2062.882822	0.014382	0.013798
RS	47	11.374617	12.790494	2090.069641	0.014572	0.013873
RS	48	12.592946	14.274964	1889.949830	0.013176	0.012437
RS	49	13.940631	14.274964	1899.367832	0.013242	0.012405
RS	50	15.431409	15.516652	1746.186903	0.012174	0.011298
RS	51	17.080471	15.516652	1734.393623	0.012092	0.011141
RS	52	18.904624	16.353683	1621.189733	0.011303	0.010304
RS	53	20.922459	16.353683	1582.929885	0.011036	0.009995
RS	54	23.154538	16.631153	1501.607090	0.010469	0.009314
RS	55	25.623611	16.631153	1429.551898	0.009967	0.008823
RS	56	28.354841	16.631153	1339.411954	0.009338	0.008222
RS	57	31.376061	16.631153	1232.995996	0.008596	0.007520
RS	58	34.718062	687.012566	29.974839	0.000209	0.000182
RS	59	38.414903	687.012566	33.262218	0.000232	0.000199
RS	60	42.504260	687.012566	36.919176	0.000257	0.000217
RS	61	47.027808	687.012566	40.988567	0.000286	0.000236
RS	62	52.031648	687.012566	45.518277	0.000317	0.000258
RS	63	57.566776	687.012566	14109.409650	0.098369	0.069509
PA	4+25*2+4+6 0.000563086 0.004965490 57.566776443 1068308.708165029 526.340739168 23.616677584 6.393057322 3.933327713 3.368010334 3.223226686 3.171138768 3.133145308 3.107961177 3.116017530 3.180530214 3.324503934 3.572733601 3.951248591 4.482612489 5.181154080 6.053533773 7.102432115 8.326609726 9.713882650 11.227638979 12.790494053 14.274963799 15.516652381 16.353683471 16.631153368 687.012565827
//
IT	4797
RD	24
LK	-76736.487851
QD	-191.403437 -> -171.557496
RI	0.0072528900
TR	0.000561	0.004840
MT	60.609112
MM	C_pi: 32.723803, n_recomb: 139756.664559
RS	0	0.000000	1073019.725265	0.001292	0.000000	0.000000
RS	1	0.010708	1073019.725265	0.001431	0.000000	0.000000
RS	2	0.022562	1073019.725265	0.001584	0.000000	0.000000
RS	3	0.035686	1073019.725265	0.001754	0.000000	0.000000
RS	4	0.050215	616.002421	3.381942	0.000024	0.000015
RS	5	0.066300	616.002421	3.744127	0.000027	0.000022
RS	6	0.084108	24.398136	104.614771	0.000749	0.000678
RS	7	0.103822	24.398136	115.724087	0.000828	0.000867
RS	8	0.125647	6.348157	491.264146	0.003515	0.003882
RS	9	0.149809	6.348157	541.725168	0.003876	0.004520
RS	10	0.176558	3.900556	970.388112	0.006943	0.008295
RS	11	0.206172	3.900556	1065.818729	0.007626	0.009157
RS	12	0.238956	3.377380	1349.854567	0.009659	0.011632
RS	13	0.275251	3.377380	1477.709967	0.010573	0.012532
RS	14	0.315433	3.270467	1668.192655	0.011936	0.014035
RS	15	0.359917	3.270467	1820.754322	0.013028	0.015006
RS	16	0.409165	3.245505	1999.379465	0.014306	0.016296
RS	17	0.463685	3.245505	2174.948745	0.015562	0.017411
RS	18	0.524044	3.223591	2377.379769	0.017011	0.018834
RS	19	0.590866	3.223591	2575.539946	0.018429	0.020134
RS	20	0.664844	3.206662	2798.262345	0.020022	0.021695
RS	21	0.746742	3.206662	3016.298955	0.021583	0.023174
RS	22	0.837411	3.218992	3229.821330	0.023110	0.024664
RS	23	0.937788	3.218992	3461.022082	0.024765	0.026275
RS	24	1.048913	3.286828	3620.997716	0.025909	0.027371
RS	25	1.171938	3.286828	3854.984073	0.027584	0.029031
RS	26	1.308136	3.435417	3914.029231	0.028006	0.029386
RS	27	1.458917	3.435417	4138.995048	0.029616	0.030999
RS	28	1.625845	3.691455	4060.879058	0.029057	0.030345
RS	29	1.810647	3.691455	4266.843899	0.030531	0.031818
RS	30	2.015237	4.082744	4042.730116	0.028927	0.030084
RS	31	2.241734	4.082744	4224.077990	0.030225	0.031357
RS	32	2.492485	4.633394	3880.515913	0.027766	0.028735
RS	33	2.770086	4.633394	4036.219256	0.028880	0.029790
RS	34	3.077412	5.358901	3623.416338	0.025927	0.026659
RS	35	3.417646	5.358901	3755.234998	0.026870	0.027510
RS	36	3.794312	6.266757	3323.076868	0.023778	0.024248
RS	37	4.211312	6.266757	3433.584989	0.024568	0.024923
RS	38	4.672963	7.360164	3016.484912	0.021584	0.021793
RS	39	5.184047	7.360164	3108.035544	0.022239	0.022318
RS	40	5.749858	8.637995	2724.615107	0.019495	0.019460
RS	41	6.376255	8.637995	2799.031180	0.020028	0.019857
RS	42	7.069726	10.087124	2458.186985	0.017589	0.017333
RS	43	7.837454	10.087124	2516.671837	0.018008	0.017617
RS	44	8.687389	11.667835	2222.718366	0.015904	0.015455
RS	45	9.628334	11.667835	2265.727725	0.016212	0.015635
RS	46	10.670035	13.296075	2020.912731	0.014460	0.013844
RS	47	11.823280	13.296075	2047.909271	0.014653	0.013922
RS	48	13.100014	14.833083	1852.698747	0.013257	0.012495
RS	49	14.513459	14.833083	1861.787837	0.013322	0.012464
RS	50	16.078254	16.098681	1713.757912	0.012262	0.011374
RS	51	17.810606	16.098681	1701.276201	0.012173	0.011214
RS	52	19.728457	16.911961	1593.936228	0.011405	0.010406
RS	53	21.851669	16.911961	1554.171551	0.011121	0.010086
RS	54	24.202233	16.998598	1487.860583	0.010646	0.009495
RS	55	26.804493	16.998598	1410.881401	0.010095	0.008967
RS	56	29.685401	16.998598	1315.857045	0.009415	0.008326
RS	57	32.874794	16.998598	1204.878115	0.008621	0.007584
RS	58	36.405703	705.095010	29.096983	0.000208	0.000182
RS	59	40.314699	705.095010	32.317102	0.000231	0.000199
RS	60	44.642267	705.095010	35.902610	0.000257	0.000218
RS	61	49.433226	705.095010	39.896257	0.000285	0.000238
RS	62	54.737197	705.095010	44.345848	0.000317	0.000260
RS	63	60.609112	705.095010	13276.289698	0.094996	0.067879
PA	4+25*2+4+6 0.000560977 0.004840000 60.609112414 1073019.725264956 616.002421481 24.398136444 6.348156742 3.900556109 3.377379694 3.270466512 3.245504672 3.223590581 3.206661803 3.218991696 3.286828356 3.435417326 3.691454923 4.082743849 4.633394335 5.358901478 6.266757437 7.360163642 8.637995212 10.087124391 11.667835461 13.296075334 14.833083278 16.098680743 16.911961034 16.998598293 705.095009890
//
IT	4892
RD	25
LK	-76700.071556
QD	-180.633900 -> -166.285588
RI	0.0068606484
TR	0.000550	0.004705
MT	64.087829
MM	C_pi: 33.085651, n_recomb: 137534.583461
RS	0	0.000000	1120464.532835	0.001231	0.000000	0.000000
RS	1	0.010806	1120464.532835	0.001364	0.000000	0.000000
RS	2	0.022779	1120464.532835	0.001511	0.000000	0.000000
RS	3	0.036047	1120464.532835	0.001674	0.000000	0.000000
RS	4	0.050748	729.014958	2.851603	0.000021	0.000013
RS	5	0.067037	729.014958	3.159797	0.000023	0.000019
RS	6	0.085087	25.342353	100.682529	0.000732	0.000652
RS	7	0.105087	25.342353	111.474910	0.000811	0.000838
RS	8	0.127249	6.318165	494.294867	0.003594	0.003922
RS	9	0.151805	6.318165	545.501825	0.003966	0.004585
RS	10	0.179015	3.870035	980.930448	0.007132	0.008457
RS	11	0.209165	3.870035	1078.120805	0.007839	0.009365
RS	12	0.242573	3.386071	1352.188755	0.009832	0.011793
RS	13	0.279591	3.386071	1481.275938	0.010770	0.012731
RS	14	0.320609	3.317569	1653.919015	0.012025	0.014114
RS	15	0.366059	3.317569	1806.572456	0.013135	0.015111
RS	16	0.416421	3.321720	1967.822168	0.014308	0.016286
RS	17	0.472225	3.321720	2142.493769	0.015578	0.017416
RS	18	0.534059	3.318146	2330.728937	0.016946	0.018757
RS	19	0.602574	3.318146	2527.422068	0.018377	0.020067
RS	20	0.678493	3.311518	2739.732401	0.019920	0.021579
RS	21	0.762616	3.311518	2956.210938	0.021494	0.023068
RS	22	0.855829	3.329980	3163.292131	0.023000	0.024539
RS	23	0.959115	3.329980	3393.271892	0.024672	0.026161
RS	24	1.073561	3.403008	3550.844259	0.025818	0.027262
RS	25	1.200375	3.403008	3784.231850	0.027515	0.028936
RS	26	1.340891	3.558343	3844.520111	0.027953	0.029312
RS	27	1.496592	3.558343	4069.581663	0.029590	0.030942
RS	28	1.669118	3.824915	3995.258000	0.029049	0.030313
RS	29	1.860286	3.824915	4201.882908	0.030551	0.031805
RS	30	2.072112	4.232663	3982.671761	0.028958	0.030087
RS	31	2.306828	4.232663	4165.017082	0.030283	0.031377
RS	32	2.566906	4.807630	3826.291616	0.027821	0.028758
RS	33	2.855088	4.807630	3983.127806	0.028961	0.029827
RS	34	3.174411	5.566884	3574.502996	0.025990	0.026686
RS	35	3.528239	5.566884	3707.469368	0.026957	0.027549
RS	36	3.920302	6.519089	3278.767705	0.023840	0.024271
RS	37	4.354730	6.519089	3390.388059	0.024651	0.024956
RS	38	4.836102	7.668285	2976.210058	0.021640	0.021808
RS	39	5.369491	7.668285	3068.824761	0.022313	0.022342
RS	40	5.960517	9.013710	2688.015417	0.019544	0.019468
RS	41	6.615408	9.013710	2763.447835	0.020093	0.019873
RS	42	7.341065	10.541354	2425.112885	0.017633	0.017338
RS	43	8.145137	10.541354	2484.564271	0.018065	0.017629
RS	44	9.036095	12.208064	2193.195082	0.015946	0.015461
RS	45	10.023329	12.208064	2237.104512	0.016266	0.015649
RS	46	11.117242	13.922142	1995.103994	0.014506	0.013857
RS	47	12.329362	13.922142	2022.886740	0.014708	0.013942
RS	48	13.672462	15.531687	1830.897651	0.013312	0.012523
RS	49	15.160695	15.531687	1840.548442	0.013382	0.012497
RS	50	16.809745	16.838199	1696.402095	0.012334	0.011424
RS	51	18.636989	16.838199	1684.016507	0.012244	0.011266
RS	52	20.661682	17.638816	1581.657821	0.011500	0.010486
RS	53	22.905161	17.638816	1541.014179	0.011205	0.010158
RS	54	25.391067	17.531563	1489.030362	0.010827	0.009661
RS	55	28.145597	17.531563	1407.406969	0.010233	0.009098
RS	56	31.197778	17.531563	1307.571487	0.009507	0.008420
RS	57	34.579773	17.531563	1191.877979	0.008666	0.007641
RS	58	38.327221	729.026535	28.651996	0.000208	0.000182
RS	59	42.479614	729.026535	31.854771	0.000232	0.000200
RS	60	47.080709	729.026535	35.424808	0.000258	0.000219
RS	61	52.178992	729.026535	39.405540	0.000287	0.000240
RS	62	57.828188	729.026535	43.845580	0.000319	0.000263
RS	63	64.087829	729.026535	12744.003509	0.092660	0.066803
PA	4+25*2+4+6 0.000550498 0.004705030 64.087829094 1120464.532834638 729.014958319 25.342352673 6.318164859 3.870034656 3.386070542 3.317569044 3.321719755 3.318145651 3.311517548 3.329979765 3.403007829 3.558342949 3.824915022 4.232663329 4.807630034 5.566883717 6.519088947 7.668285422 9.013710472 10.541354194 12.208063823 13.922142268 15.531687131 16.838199151 17.638816209 17.531563397 729.026535047
//
CC
CC	Brief Description of the file format:
CC	  CC  comments
CC	  MM  useful-messages
CC	  RD  round-of-iterations
CC	  LL  \log[P(sequence)]
CC	  QD  Q-before-opt Q-after-opt
CC	  TR  \theta_0 \rho_0
CC	  RS  k t_k \lambda_k \pi_k \sum_{l\not=k}A_{kl} A_{kk}
CC	  DC  begin end best-k t_k+\Delta_k max-prob
CC
MM	Version: 0.6.5-r67
MM	pattern:4+25*2+4+6, n:63, n_free_lambdas:28
MM	n_iterations:25, skip:1, max_t:5, theta/rho:5
MM	is_decoding:0
MM	n_seqs:14, sum_L:957452, sum_n:24361
RD	0
LK	0.000000
QD	0.000000 -> 0.000000
RI	inf
TR	0.025773	0.005155
MT	5.000000
MM	C_pi: 1.000000, n_recomb: 4922.568085
RS	0	0.000000	1.000000	31.517818	0.006403	0.000000
RS	1	0.006440	1.000000	33.325842	0.006770	0.000000
RS	2	0.013294	1.000000	35.222541	0.007155	0.000000
RS	3	0.020590	1.000000	37.210276	0.007559	0.000000
RS	4	0.028356	1.000000	39.291176	0.007982	0.000000
RS	5	0.036622	1.000000	41.467092	0.008424	0.000000
RS	6	0.045421	1.000000	43.739533	0.008886	0.000000
RS	7	0.054785	1.000000	46.109603	0.009367	0.000000
RS	8	0.064753	1.000000	48.577930	0.009868	0.000000
RS	9	0.075363	1.000000	51.144582	0.010390	0.000000
RS	10	0.086656	1.000000	53.808985	0.010931	0.000000
RS	11	0.098677	1.000000	56.569824	0.011492	0.000000
RS	12	0.111471	1.000000	59.424944	0.012072	0.000000
RS	13	0.125090	1.000000	62.371241	0.012670	0.000000
RS	14	0.139585	1.000000	65.404543	0.013287	0.000000
RS	15	0.155014	1.000000	68.519490	0.013919	0.000000
RS	16	0.171437	1.000000	71.709410	0.014567	0.000000
RS	17	0.188917	1.000000	74.966180	0.015229	0.000000
RS	18	0.207523	1.000000	78.280103	0.015902	0.000000
RS	19	0.227327	1.000000	81.639768	0.016585	0.000000
RS	20	0.248406	1.000000	85.031927	0.017274	0.000000
RS	21	0.270843	1.000000	88.441369	0.017967	0.000000
RS	22	0.294725	1.000000	91.850812	0.018659	0.000000
RS	23	0.320144	1.000000	95.240808	0.019348	0.000000
RS	24	0.347201	1.000000	98.589668	0.020028	0.000000
RS	25	0.376000	1.000000	101.873421	0.020695	0.000000
RS	26	0.406654	1.000000	105.065805	0.021344	0.000000
RS	27	0.439282	1.000000	108.138301	0.021968	0.000000
RS	28	0.474011	1.000000	111.060221	0.022561	0.000000
RS	29	0.510976	1.000000	113.798861	0.023118	0.000000
RS	30	0.550322	1.000000	116.319716	0.023630	0.000000
RS	31	0.592202	1.000000	118.586787	0.024090	0.000000
RS	32	0.636779	1.000000	120.562967	0.024492	0.000000
RS	33	0.684227	1.000000	122.210529	0.024827	0.000000
RS	34	0.734730	1.000000	123.491712	0.025087	0.000000
RS	35	0.788485	1.000000	124.369419	0.025265	0.000000
RS	36	0.845702	1.000000	124.808011	0.025354	0.000000
RS	37	0.906604	1.000000	124.774209	0.025347	0.000000
RS	38	0.971428	1.000000	124.238079	0.025238	0.000000
RS	39	1.040426	1.000000	123.174100	0.025022	0.000000
RS	40	1.113868	1.000000	121.562271	0.024695	0.000000
RS	41	1.192040	1.000000	119.389244	0.024253	0.000000
RS	42	1.275245	1.000000	116.649433	0.023697	0.000000
RS	43	1.363809	1.000000	113.346050	0.023026	0.000000
RS	44	1.458076	1.000000	109.492023	0.022243	0.000000
RS	45	1.558414	1.000000	105.110717	0.021353	0.000000
RS	46	1.665214	1.000000	100.236414	0.020363	0.000000
RS	47	1.778891	1.000000	94.914464	0.019281	0.000000
RS	48	1.899889	1.000000	89.201072	0.018121	0.000000
RS	49	2.028679	1.000000	83.162643	0.016894	0.000000
RS	50	2.165763	1.000000	76.874672	0.015617	0.000000
RS	51	2.311675	1.000000	70.420144	0.014306	0.000000
RS	52	2.466983	1.000000	63.887483	0.012978	0.000000
RS	53	2.632293	1.000000	57.368065	0.011654	0.000000
RS	54	2.808249	1.000000	50.953401	0.010351	0.000000
RS	55	2.995536	1.000000	44.732102	0.009087	0.000000
RS	56	3.194884	1.000000	38.786769	0.007879	0.000000
RS	57	3.407070	1.000000	33.190991	0.006743	0.000000
RS	58	3.632920	1.000000	28.006649	0.005689	0.000000
RS	59	3.873315	1.000000	23.281706	0.004730	0.000000
RS	60	4.129191	1.000000	19.048662	0.003870	0.000000
RS	61	4.401545	1.000000	15.323812	0.003113	0.000000
RS	62	4.691438	1.000000	12.107376	0.002460	0.000000
RS	63	5.000000	1.000000	33.594321	0.006825	0.000000
PA	4+25*2+4+6 0.025772858 0.005154572 5.000000000 1.000000000 1.000000000 1.000000000 1.000000000 1.000000000 1.000000000 1.000000000 1.000000000 1.000000000 1.000000000 1.000000000 1.000000000 1.000000000 1.000000000 1.000000000 1.000000000 1.000000000 1.000000000 1.000000000 1.000000000 1.000000000 1.000000000 1.000000000 1.000000000 1.000000000 1.000000000 1.000000000 1.000000000
//
IT	9289
RD	1
LK	-91325.745626
QD	-6486.933738 -> -1997.882183
RI	0.0917908505
TR	0.012157	0.002876
MT	14.173560
MM	C_pi: 2.453417, n_recomb: 6731.396553
RS	0	0.000000	0.619432	88.136450	0.013093	0.000200
RS	1	0.008193	0.619432	94.054769	0.013973	0.001785
RS	2	0.017057	0.619432	100.257465	0.014894	0.004992
RS	3	0.026648	0.619432	106.739008	0.015857	0.009765
RS	4	0.037024	0.438222	159.821488	0.023743	0.015503
RS	5	0.048250	0.438222	168.368945	0.025012	0.021214
RS	6	0.060396	0.424208	182.743614	0.027148	0.026101
RS	7	0.073537	0.424208	191.446702	0.028441	0.029784
RS	8	0.087755	0.454248	187.029577	0.027785	0.032240
RS	9	0.103138	0.454248	195.349970	0.029021	0.033683
RS	10	0.119781	0.510326	181.488374	0.026961	0.034382
RS	11	0.137787	0.510326	189.283074	0.028119	0.034510
RS	12	0.157269	0.587702	171.369581	0.025458	0.034147
RS	13	0.178347	0.587702	178.622564	0.026536	0.033362
RS	14	0.201151	0.685484	159.611370	0.023711	0.032266
RS	15	0.225825	0.685484	166.345295	0.024712	0.030997
RS	16	0.252519	0.801227	148.313529	0.022033	0.029677
RS	17	0.281401	0.801227	154.563246	0.022962	0.028391
RS	18	0.312649	0.932846	138.333985	0.020551	0.027180
RS	19	0.346457	0.932846	144.134987	0.021412	0.026052
RS	20	0.383035	1.080805	129.594167	0.019252	0.024995
RS	21	0.422610	1.080805	134.977277	0.020052	0.023986
RS	22	0.465427	1.247379	121.777203	0.018091	0.023003
RS	23	0.511752	1.247379	126.768031	0.018832	0.022030
RS	24	0.561872	1.434736	114.691678	0.017038	0.021059
RS	25	0.616099	1.434736	119.311851	0.017725	0.020091
RS	26	0.674769	1.643621	108.298362	0.016089	0.019132
RS	27	0.738245	1.643621	112.565982	0.016723	0.018190
RS	28	0.806922	1.873225	102.605962	0.015243	0.017273
RS	29	0.881226	1.873225	106.534954	0.015827	0.016389
RS	30	0.961617	2.121612	97.598520	0.014499	0.015542
RS	31	1.048594	2.121612	101.197567	0.015034	0.014737
RS	32	1.142698	2.386267	93.213289	0.013848	0.013976
RS	33	1.244512	2.386267	96.484941	0.014334	0.013258
RS	34	1.354667	2.664880	89.337443	0.013272	0.012583
RS	35	1.473847	2.664880	92.277861	0.013709	0.011948
RS	36	1.602791	2.955713	85.829609	0.012751	0.011351
RS	37	1.742300	2.955713	88.429072	0.013137	0.010788
RS	38	1.893238	3.257731	82.539704	0.012262	0.010259
RS	39	2.056543	3.257731	84.783835	0.012595	0.009761
RS	40	2.233227	3.570585	79.322862	0.011784	0.009294
RS	41	2.424387	3.570585	81.194462	0.012062	0.008857
RS	42	2.631209	3.895020	76.038748	0.011296	0.008448
RS	43	2.854975	3.895020	77.520546	0.011516	0.008068
RS	44	3.097074	4.233448	72.552900	0.010778	0.007714
RS	45	3.359009	4.233448	73.631413	0.010939	0.007384
RS	46	3.642403	4.590425	68.745753	0.010213	0.007078
RS	47	3.949016	4.590425	69.416064	0.010312	0.006793
RS	48	4.280750	4.973137	64.525485	0.009586	0.006528
RS	49	4.639662	4.973137	64.796379	0.009626	0.006281
RS	50	5.027979	5.392362	59.837999	0.008889	0.006053
RS	51	5.448112	5.392362	59.736851	0.008874	0.005841
RS	52	5.902665	5.864530	54.671903	0.008122	0.005647
RS	53	6.394460	5.864530	54.248748	0.008059	0.005470
RS	54	6.926547	6.750732	46.727946	0.006942	0.005310
RS	55	7.502228	6.750732	46.303675	0.006879	0.005165
RS	56	8.125074	6.750732	45.554302	0.006767	0.005036
RS	57	8.798950	6.750732	44.469550	0.006606	0.004923
RS	58	9.528035	12.916688	23.124569	0.003435	0.004826
RS	59	10.316855	12.916688	23.506079	0.003492	0.004747
RS	60	11.170301	12.916688	23.772090	0.003532	0.004691
RS	61	12.093671	12.916688	23.908561	0.003552	0.004667
RS	62	13.092691	12.916688	23.902413	0.003551	0.004691
RS	63	14.173560	12.916688	279.055953	0.041456	0.039907
PA	4+25*2+4+6 0.012156577 0.002875717 14.173560143 0.619432092 0.438221693 0.424207687 0.454248309 0.510326385 0.587701738 0.685484171 0.801227331 0.932846069 1.080805182 1.247379184 1.434736371 1.643621206 1.873225451 2.121611595 2.386266947 2.664880455 2.955713391 3.257731438 3.570585251 3.895020485 4.233447790 4.590424538 4.973137259 5.392362118 5.864530087 6.750732303 12.916687906
//
IT	5554
RD	2
LK	-83625.170557
QD	-3117.258380 -> -1222.369107
RI	0.0806576125
TR	0.008211	0.003533
MT	16.910393
MM	C_pi: 5.659573, n_recomb: 18952.510505
RS	0	0.000000	1.643420	96.743827	0.005105	0.000053
RS	1	0.008495	1.643420	104.399436	0.005508	0.000468
RS	2	0.017711	1.643420	112.609452	0.005942	0.001383
RS	3	0.027710	1.643420	121.404983	0.006406	0.002889
RS	4	0.038558	0.695493	307.613333	0.016231	0.007129
RS	5	0.050328	0.695493	327.915403	0.017302	0.011072
RS	6	0.063098	0.539059	449.029444	0.023692	0.016273
RS	7	0.076953	0.539059	474.307646	0.025026	0.021565
RS	8	0.091984	0.505656	532.362460	0.028089	0.025240
RS	9	0.108292	0.505656	558.509133	0.029469	0.030265
RS	10	0.125986	0.525106	563.023539	0.029707	0.031239
RS	11	0.145183	0.525106	588.035045	0.031027	0.035307
RS	12	0.166010	0.577674	557.550880	0.029418	0.034010
RS	13	0.188607	0.577674	580.772520	0.030644	0.037192
RS	14	0.213123	0.657867	530.860396	0.028010	0.034477
RS	15	0.239721	0.657867	552.217303	0.029137	0.036901
RS	16	0.268579	0.762963	495.147729	0.026126	0.033485
RS	17	0.299888	0.762963	514.747778	0.027160	0.035236
RS	18	0.333857	0.891505	457.888884	0.024160	0.031653
RS	19	0.370712	0.891505	475.868608	0.025108	0.032958
RS	20	0.410697	1.044987	421.872253	0.022259	0.029527
RS	21	0.454079	1.044987	438.363281	0.023130	0.030570
RS	22	0.501146	1.229310	387.188955	0.020429	0.027350
RS	23	0.552210	1.229310	402.319246	0.021228	0.028143
RS	24	0.607613	1.453904	353.491626	0.018651	0.025068
RS	25	0.667722	1.453904	367.386374	0.019385	0.025551
RS	26	0.732937	1.728885	321.158949	0.016945	0.022605
RS	27	0.803692	1.728885	333.934731	0.017620	0.022780
RS	28	0.880457	2.062596	291.116567	0.015360	0.020031
RS	29	0.963743	2.062596	302.876419	0.015981	0.019974
RS	30	1.054104	2.460220	264.249282	0.013943	0.017507
RS	31	1.152141	2.460220	275.083246	0.014514	0.017314
RS	32	1.258505	2.923369	241.036024	0.012718	0.015178
RS	33	1.373905	2.923369	251.023997	0.013245	0.014929
RS	34	1.499107	3.451065	221.463138	0.011685	0.013124
RS	35	1.634945	3.451065	230.676018	0.012171	0.012864
RS	36	1.782322	4.040830	205.182464	0.010826	0.011352
RS	37	1.942218	4.040830	213.680952	0.011275	0.011098
RS	38	2.115696	4.688800	191.724577	0.010116	0.009834
RS	39	2.303911	4.688800	199.557163	0.010529	0.009598
RS	40	2.508114	5.389558	180.617375	0.009530	0.008545
RS	41	2.729663	5.389558	187.818546	0.009910	0.008341
RS	42	2.970032	6.138481	171.362960	0.009042	0.007469
RS	43	3.230819	6.138481	177.952426	0.009389	0.007304
RS	44	3.513759	6.935256	163.422489	0.008623	0.006581
RS	45	3.820734	6.935256	169.406599	0.008938	0.006453
RS	46	4.153785	7.786057	156.256961	0.008245	0.005845
RS	47	4.515128	7.786057	161.632885	0.008528	0.005750
RS	48	4.907165	8.705084	149.364323	0.007881	0.005231
RS	49	5.332504	8.705084	154.126765	0.008132	0.005166
RS	50	5.793974	9.718456	142.274183	0.007507	0.004717
RS	51	6.294644	9.718456	146.424723	0.007726	0.004683
RS	52	6.837844	10.873499	134.514690	0.007097	0.004286
RS	53	7.427187	10.873499	138.074542	0.007285	0.004277
RS	54	8.066592	13.108702	117.642169	0.006207	0.003725
RS	55	8.760312	13.108702	120.939104	0.006381	0.003749
RS	56	9.512961	13.108702	123.760589	0.006530	0.003761
RS	57	10.329545	13.108702	126.020446	0.006649	0.003760
RS	58	11.215494	36.101539	47.429955	0.002503	0.002009
RS	59	12.176701	36.101539	50.137311	0.002645	0.002102
RS	60	13.219559	36.101539	52.882040	0.002790	0.002191
RS	61	14.351004	36.101539	55.643230	0.002936	0.002276
RS	62	15.578561	36.101539	58.396198	0.003081	0.002354
RS	63	16.910393	36.101539	1652.016934	0.087166	0.046237
PA	4+25*2+4+6 0.008210783 0.003532530 16.910393158 1.643419722 0.695493094 0.539058702 0.505656090 0.525105554 0.577673700 0.657866750 0.762963380 0.891504901 1.044986586 1.229310448 1.453904483 1.728885028 2.062595978 2.460220341 2.923369081 3.451064867 4.040829772 4.688800239 5.389558467 6.138480682 6.935255555 7.786056537 8.705084130 9.718456129 10.873499274 13.108701538 36.101539315
//
IT	5698
RD	3
LK	-80516.748230
QD	-1839.291120 -> -1042.326498
RI	0.0617971287
TR	0.005814	0.004251
MT	18.407528
MM	C_pi: 8.983860, n_recomb: 35878.590114
RS	0	0.000000	5.058281	60.084666	0.001675	0.000017
RS	1	0.008640	5.058281	65.161005	0.001816	0.000144
RS	2	0.018026	5.058281	70.655466	0.001969	0.000428
RS	3	0.028224	5.058281	76.600551	0.002135	0.000896
RS	4	0.039302	1.282074	326.444717	0.009099	0.003702
RS	5	0.051338	1.282074	351.202851	0.009789	0.005779
RS	6	0.064414	0.793675	607.761313	0.016939	0.010712
RS	7	0.078619	0.793675	648.079935	0.018063	0.014399
RS	8	0.094052	0.647139	844.180897	0.023529	0.019557
RS	9	0.110818	0.647139	892.700497	0.024881	0.023841
RS	10	0.129032	0.613506	992.613739	0.027666	0.027052
RS	11	0.148821	0.613506	1042.747810	0.029063	0.031034
RS	12	0.170319	0.634248	1057.173980	0.029465	0.031733
RS	13	0.193674	0.634248	1105.298924	0.030807	0.035156
RS	14	0.219047	0.690944	1059.155238	0.029521	0.033821
RS	15	0.246613	0.690944	1103.839804	0.030766	0.036715
RS	16	0.276560	0.775725	1023.618859	0.028530	0.034113
RS	17	0.309095	0.775725	1064.543291	0.029671	0.036516
RS	18	0.344441	0.884928	969.765339	0.027029	0.033267
RS	19	0.382840	0.884928	1007.024357	0.028068	0.035245
RS	20	0.424558	1.019028	907.595968	0.025296	0.031738
RS	21	0.469879	1.019028	941.417806	0.026239	0.033395
RS	22	0.519117	1.184160	840.018336	0.023413	0.029790
RS	23	0.572608	1.184160	870.704509	0.024268	0.031173
RS	24	0.630721	1.392001	767.671653	0.021396	0.027495
RS	25	0.693855	1.392001	795.580624	0.022174	0.028575
RS	26	0.762444	1.657177	692.690440	0.019307	0.024872
RS	27	0.836959	1.657177	718.183402	0.020017	0.025629
RS	28	0.917912	1.994314	618.994411	0.017252	0.022038
RS	29	1.005860	1.994314	642.373823	0.017904	0.022510
RS	30	1.101406	2.415816	550.626712	0.015347	0.019198
RS	31	1.205207	2.415816	572.118488	0.015946	0.019460
RS	32	1.317977	2.930527	490.320202	0.013666	0.016546
RS	33	1.440489	2.930527	510.096509	0.014217	0.016671
RS	34	1.573587	3.543712	439.063250	0.012237	0.014194
RS	35	1.718185	3.543712	457.271718	0.012745	0.014238
RS	36	1.875275	4.257406	396.543610	0.011052	0.012175
RS	37	2.045939	4.257406	413.321580	0.011520	0.012172
RS	38	2.231347	5.069849	361.839204	0.010085	0.010474
RS	39	2.432775	5.069849	377.314173	0.010516	0.010447
RS	40	2.651606	5.974665	333.860760	0.009305	0.009058
RS	41	2.889344	5.974665	348.144894	0.009703	0.009025
RS	42	3.147623	6.963486	311.416898	0.008680	0.007894
RS	43	3.428217	6.963486	324.600591	0.009047	0.007866
RS	44	3.733054	8.030907	293.243102	0.008173	0.006940
RS	45	4.064229	8.030907	305.390882	0.008512	0.006924
RS	46	4.424017	9.178401	278.103956	0.007751	0.006158
RS	47	4.814891	9.178401	289.255155	0.008062	0.006156
RS	48	5.239536	10.417944	264.846680	0.007382	0.005511
RS	49	5.700871	10.417944	275.021517	0.007665	0.005526
RS	50	6.202065	11.779843	252.341130	0.007033	0.004972
RS	51	6.746562	11.779843	261.553007	0.007290	0.005004
RS	52	7.338103	13.328959	239.373362	0.006672	0.004511
RS	53	7.980753	13.328959	247.649365	0.006902	0.004558
RS	54	8.678928	16.359232	208.962021	0.005824	0.003835
RS	55	9.437425	16.359232	216.657420	0.006039	0.003904
RS	56	10.261457	16.359232	223.731208	0.006236	0.003963
RS	57	11.156684	16.359232	230.024853	0.006411	0.004011
RS	58	12.129258	62.001955	63.587099	0.001772	0.001502
RS	59	13.185863	62.001955	68.018693	0.001896	0.001580
RS	60	14.333759	62.001955	72.661367	0.002025	0.001657
RS	61	15.580832	62.001955	77.507544	0.002160	0.001733
RS	62	16.935652	62.001955	82.545642	0.002301	0.001806
RS	63	18.407528	62.001955	3877.693315	0.108078	0.048987
PA	4+25*2+4+6 0.005813925 0.004250791 18.407527785 5.058281451 1.282073629 0.793675433 0.647139115 0.613506188 0.634248014 0.690944039 0.775725128 0.884927713 1.019028001 1.184159571 1.392000510 1.657177361 1.994313706 2.415815527 2.930527122 3.543711920 4.257405536 5.069848877 5.974665456 6.963485962 8.030906828 9.178401043 10.417943689 11.779842906 13.328958767 16.359231684 62.001954729
//
IT	6215
RD	4
LK	-79139.954494
QD	-1330.812395 -> -889.158335
RI	0.0469245045
TR	0.004334	0.004797
MT	19.711497
MM	C_pi: 11.415044, n_recomb: 51033.435978
RS	0	0.000000	15.974328	27.224757	0.000533	0.000005
RS	1	0.008757	15.974328	29.592661	0.000580	0.000045
RS	2	0.018282	15.974328	32.164967	0.000630	0.000133
RS	3	0.028640	15.974328	34.959034	0.000685	0.000279
RS	4	0.039906	2.446159	247.587280	0.004851	0.001919
RS	5	0.052158	2.446159	267.873786	0.005249	0.002989
RS	6	0.065483	1.215719	581.146480	0.011388	0.006930
RS	7	0.079975	1.215719	624.247911	0.012232	0.009331
RS	8	0.095737	0.865115	938.596478	0.018392	0.014629
RS	9	0.112878	0.865115	999.944449	0.019594	0.017918
RS	10	0.131521	0.750576	1223.471097	0.023974	0.022383
RS	11	0.151796	0.750576	1293.694928	0.025350	0.025804
RS	12	0.173847	0.729732	1402.924050	0.027490	0.028208
RS	13	0.197829	0.729732	1474.433278	0.028892	0.031384
RS	14	0.223911	0.759631	1485.269319	0.029104	0.031691
RS	15	0.252278	0.759631	1553.717208	0.030445	0.034536
RS	16	0.283128	0.823069	1497.479003	0.029343	0.033284
RS	17	0.316680	0.823069	1560.926787	0.030586	0.035784
RS	18	0.353171	0.912156	1466.127692	0.028729	0.033551
RS	19	0.392857	0.912156	1523.903393	0.029861	0.035721
RS	20	0.436019	1.025167	1407.722889	0.027584	0.032903
RS	21	0.482960	1.025167	1459.746096	0.028604	0.034781
RS	22	0.534013	1.167087	1328.419177	0.026030	0.031551
RS	23	0.589536	1.167087	1374.978521	0.026943	0.033163
RS	24	0.649922	1.349351	1230.237338	0.024106	0.029573
RS	25	0.715596	1.349351	1271.932210	0.024924	0.030907
RS	26	0.787021	1.587342	1117.703706	0.021901	0.027049
RS	27	0.864702	1.587342	1155.297875	0.022638	0.028088
RS	28	0.949185	1.897587	999.155312	0.019578	0.024155
RS	29	1.041067	1.897587	1033.355778	0.020249	0.024915
RS	30	1.140995	2.295575	883.898527	0.017320	0.021146
RS	31	1.249675	2.295575	915.219866	0.017934	0.021674
RS	32	1.367872	2.794212	779.048244	0.015265	0.018261
RS	33	1.496420	2.794212	807.820564	0.015829	0.018618
RS	34	1.636226	3.403241	688.202845	0.013485	0.015661
RS	35	1.788275	3.403241	714.650466	0.014004	0.015900
RS	36	1.953639	4.128897	612.029285	0.011993	0.013411
RS	37	2.133486	4.128897	636.336162	0.012469	0.013572
RS	38	2.329082	4.972656	549.564997	0.010769	0.011517
RS	39	2.541808	4.972656	571.902051	0.011206	0.011626
RS	40	2.773163	5.929760	499.181215	0.009781	0.009949
RS	41	3.024778	5.929760	519.708037	0.010184	0.010027
RS	42	3.298429	6.991169	458.912830	0.008992	0.008665
RS	43	3.596045	6.991169	477.769343	0.009362	0.008725
RS	44	3.919724	8.148371	426.643537	0.008360	0.007616
RS	45	4.271749	8.148371	443.940826	0.008699	0.007668
RS	46	4.654603	9.397730	400.327421	0.007844	0.006756
RS	47	5.070984	9.397730	416.143536	0.008154	0.006808
RS	48	5.523831	10.745561	378.060859	0.007408	0.006047
RS	49	6.016335	10.745561	392.444711	0.007690	0.006103
RS	50	6.551969	12.219108	357.948002	0.007014	0.005453
RS	51	7.134512	12.219108	370.934552	0.007268	0.005515
RS	52	7.768071	13.887579	337.915673	0.006621	0.004937
RS	53	8.457113	13.887579	349.556913	0.006850	0.005006
RS	54	9.206497	17.172003	292.781956	0.005737	0.004147
RS	55	10.021509	17.172003	303.641148	0.005950	0.004230
RS	56	10.907895	17.172003	313.594091	0.006145	0.004302
RS	57	11.871905	17.172003	322.409175	0.006318	0.004360
RS	58	12.920339	87.317500	66.609775	0.001305	0.001189
RS	59	14.060588	87.317500	71.660028	0.001404	0.001254
RS	60	15.300694	87.317500	77.019185	0.001509	0.001321
RS	61	16.649401	87.317500	82.692594	0.001620	0.001388
RS	62	18.116221	87.317500	88.682827	0.001738	0.001454
RS	63	19.711497	87.317500	5782.351275	0.113305	0.052086
PA	4+25*2+4+6 0.004333961 0.004797240 19.711497325 15.974327748 2.446158572 1.215719317 0.865115074 0.750576413 0.729732470 0.759631484 0.823068673 0.912156362 1.025167479 1.167086775 1.349351432 1.587342315 1.897587468 2.295574922 2.794212291 3.403241047 4.128896832 4.972656015 5.929760424 6.991168544 8.148370911 9.397730109 10.745561042 12.219108063 13.887579303 17.172003079 87.317499587
//
IT	4937
RD	5
LK	-78333.810468
QD	-1042.781346 -> -743.703894
RI	0.0359828917
TR	0.003382	0.005221
MT	20.858685
MM	C_pi: 13.125520, n_recomb: 63444.345042
RS	0	0.000000	49.907968	10.882507	0.000172	0.000002
RS	1	0.008855	49.907968	11.844208	0.000187	0.000015
RS	2	0.018493	49.907968	12.890711	0.000203	0.000043
RS	3	0.028986	49.907968	14.029462	0.000221	0.000090
RS	4	0.040407	4.663102	163.218000	0.002573	0.001024
RS	5	0.052839	4.663102	177.182442	0.002793	0.001588
RS	6	0.066373	1.872162	477.834118	0.007532	0.004564
RS	7	0.081105	1.872162	515.909059	0.008132	0.006126
RS	8	0.097141	1.169444	888.596959	0.014006	0.010983
RS	9	0.114597	1.169444	952.365380	0.015011	0.013449
RS	10	0.133599	0.933280	1274.393440	0.020087	0.018368
RS	11	0.154283	0.933280	1355.580246	0.021366	0.021199
RS	12	0.176799	0.856949	1565.346799	0.024673	0.024671
RS	13	0.201309	0.856949	1653.933903	0.026069	0.027483
RS	14	0.227989	0.855255	1746.326203	0.027525	0.029077
RS	15	0.257031	0.855255	1834.890531	0.028921	0.031725
RS	16	0.288645	0.896456	1835.272784	0.028927	0.031718
RS	17	0.323058	0.896456	1919.479427	0.030255	0.034140
RS	18	0.360518	0.966567	1858.392530	0.029292	0.032990
RS	19	0.401296	0.966567	1936.000850	0.030515	0.035165
RS	20	0.445684	1.060870	1834.474751	0.028915	0.033223
RS	21	0.494002	1.060870	1904.437295	0.030017	0.035151
RS	22	0.546599	1.182706	1770.848612	0.027912	0.032572
RS	23	0.603853	1.182706	1832.943952	0.028891	0.034257
RS	24	0.666177	1.342529	1669.563978	0.026315	0.031083
RS	25	0.734020	1.342529	1724.331635	0.027179	0.032515
RS	26	0.807869	1.555138	1536.504207	0.024218	0.028839
RS	27	0.888258	1.555138	1585.042786	0.024983	0.030006
RS	28	0.975765	1.836981	1384.101785	0.021816	0.026045
RS	29	1.071020	1.836981	1427.642224	0.022502	0.026951
RS	30	1.174710	2.204153	1227.622548	0.019350	0.022992
RS	31	1.287581	2.204153	1267.154559	0.019973	0.023669
RS	32	1.410447	2.670908	1079.979384	0.017022	0.019969
RS	33	1.544192	2.670908	1116.139561	0.017592	0.020463
RS	34	1.689780	3.248927	948.892306	0.014956	0.017182
RS	35	1.848259	3.248927	982.055958	0.015479	0.017541
RS	36	2.020771	3.946577	837.207827	0.013196	0.014736
RS	37	2.208558	3.946577	867.619284	0.013675	0.015000
RS	38	2.412973	4.767324	744.682118	0.011738	0.012661
RS	39	2.635488	4.767324	772.535685	0.012177	0.012858
RS	40	2.877707	5.707816	669.550238	0.010553	0.010938
RS	41	3.141373	5.707816	695.019291	0.010955	0.011088
RS	42	3.428385	6.759180	609.247046	0.009603	0.009525
RS	43	3.740812	6.759180	632.485763	0.009969	0.009642
RS	44	4.080903	7.911056	560.869897	0.008840	0.008369
RS	45	4.451108	7.911056	582.004735	0.009173	0.008464
RS	46	4.854094	9.155637	521.578532	0.008221	0.007420
RS	47	5.292762	9.155637	540.700850	0.008522	0.007502
RS	48	5.770273	10.493344	488.707562	0.007703	0.006634
RS	49	6.290066	10.493344	505.875818	0.007974	0.006710
RS	50	6.855885	11.945442	459.569171	0.007244	0.005971
RS	51	7.471806	11.945442	474.829255	0.007484	0.006044
RS	52	8.142264	13.578003	431.185084	0.006796	0.005387
RS	53	8.872089	13.578003	444.618224	0.007008	0.005459
RS	54	9.666537	16.800353	370.998851	0.005848	0.004484
RS	55	10.531331	16.800353	383.600599	0.006046	0.004566
RS	56	11.472700	16.800353	394.826251	0.006223	0.004634
RS	57	12.497424	16.800353	404.368351	0.006374	0.004683
RS	58	13.612884	111.445907	64.017452	0.001009	0.000951
RS	59	14.827114	111.445907	69.117558	0.001089	0.001005
RS	60	16.148860	111.445907	74.569021	0.001175	0.001062
RS	61	17.587642	111.445907	80.385802	0.001267	0.001119
RS	62	19.153824	111.445907	86.580314	0.001365	0.001177
RS	63	20.858685	111.445907	7181.489363	0.113194	0.055031
PA	4+25*2+4+6 0.003381756 0.005221462 20.858685355 49.907967625 4.663101754 1.872162486 1.169443550 0.933280027 0.856949338 0.855254803 0.896455803 0.966566873 1.060870247 1.182705794 1.342528596 1.555137572 1.836981270 2.204152642 2.670908123 3.248926530 3.946577018 4.767324155 5.707816276 6.759179914 7.911055638 9.155637347 10.493344316 11.945442022 13.578002931 16.800352779 111.445907310
//
IT	5358
RD	6
LK	-77775.139248
QD	-838.190733 -> -619.905864
RI	0.0282527543
TR	0.002728	0.005556
MT	21.926708
MM	C_pi: 14.408404, n_recomb: 73702.814980
RS	0	0.000000	150.817152	4.200933	0.000057	0.000001
RS	1	0.008941	150.817152	4.576356	0.000062	0.000005
RS	2	0.018680	150.817152	4.985313	0.000068	0.000015
RS	3	0.029291	150.817152	5.430797	0.000074	0.000031
RS	4	0.040851	8.694878	102.547232	0.001391	0.000571
RS	5	0.053443	8.694878	111.550722	0.001514	0.000879
RS	6	0.067162	2.841815	370.563724	0.005028	0.003105
RS	7	0.082107	2.841815	401.499884	0.005448	0.004143
RS	8	0.098389	1.569104	785.493394	0.010658	0.008420
RS	9	0.116126	1.569104	845.719375	0.011475	0.010275
RS	10	0.135449	1.158911	1228.646478	0.016670	0.015218
RS	11	0.156499	1.158911	1313.418311	0.017820	0.017536
RS	12	0.179432	1.010290	1605.324352	0.021781	0.021587
RS	13	0.204415	1.010290	1704.380365	0.023125	0.024032
RS	14	0.231631	0.970997	1877.335697	0.025472	0.026510
RS	15	0.261281	0.970997	1981.152645	0.026880	0.028918
RS	16	0.293582	0.988294	2048.934821	0.027800	0.029885
RS	17	0.328770	0.988294	2150.859151	0.029183	0.032170
RS	18	0.367105	1.040035	2140.659369	0.029044	0.031956
RS	19	0.408866	1.040035	2236.541202	0.030345	0.034067
RS	20	0.454362	1.117794	2169.621128	0.029437	0.032959
RS	21	0.503925	1.117794	2256.966144	0.030623	0.034868
RS	22	0.557920	1.223023	2141.787294	0.029060	0.032985
RS	23	0.616741	1.223023	2219.353505	0.030112	0.034678
RS	24	0.680822	1.365030	2057.329854	0.027914	0.032033
RS	25	0.750632	1.365030	2125.136052	0.028834	0.033494
RS	26	0.826684	1.557721	1921.640870	0.026073	0.030160
RS	27	0.909535	1.557721	1980.815516	0.026876	0.031377
RS	28	0.999793	1.816840	1749.758767	0.023741	0.027569
RS	29	1.098121	1.816840	1801.965147	0.024449	0.028543
RS	30	1.205240	2.158105	1562.284150	0.021197	0.024574
RS	31	1.321936	2.158105	1609.060879	0.021832	0.025329
RS	32	1.449065	2.595797	1378.272551	0.018700	0.021500
RS	33	1.587560	2.595797	1420.695604	0.019276	0.022073
RS	34	1.738438	3.142019	1210.457053	0.016423	0.018596
RS	35	1.902805	3.142019	1249.164373	0.016949	0.019029
RS	36	2.081867	3.805756	1064.841119	0.014448	0.016006
RS	37	2.276939	3.805756	1100.200375	0.014928	0.016335
RS	38	2.489451	4.591148	942.674019	0.012790	0.013784
RS	39	2.720963	4.591148	974.923724	0.013228	0.014037
RS	40	2.973173	5.495339	842.572476	0.011432	0.011927
RS	41	3.247933	5.495339	871.893730	0.011830	0.012123
RS	42	3.547257	6.509292	761.681538	0.010334	0.010396
RS	43	3.873343	6.509292	788.223167	0.010695	0.010550
RS	44	4.228583	7.621073	696.489219	0.009450	0.009139
RS	45	4.615583	7.621073	720.368299	0.009774	0.009261
RS	46	5.037184	8.819324	643.459917	0.008730	0.008104
RS	47	5.496478	8.819324	664.755316	0.009019	0.008203
RS	48	5.996835	10.098880	599.222313	0.008130	0.007241
RS	49	6.541927	10.098880	617.977415	0.008385	0.007325
RS	50	7.135754	11.474224	560.311624	0.007602	0.006508
RS	51	7.782672	11.474224	576.563819	0.007823	0.006581
RS	52	8.487429	13.004673	522.836801	0.007094	0.005854
RS	53	9.255195	13.004673	536.691037	0.007282	0.005918
RS	54	10.091603	16.020801	447.736246	0.006075	0.004845
RS	55	11.002791	16.020801	460.820226	0.006252	0.004918
RS	56	11.995445	16.020801	471.880437	0.006402	0.004971
RS	57	13.076848	16.020801	480.535738	0.006520	0.005000
RS	58	14.254934	134.698039	59.915719	0.000813	0.000777
RS	59	15.538349	134.698039	64.857208	0.000880	0.000824
RS	60	16.936507	134.698039	70.165174	0.000952	0.000872
RS	61	18.459670	134.698039	75.858983	0.001029	0.000922
RS	62	20.119011	134.698039	81.957428	0.001112	0.000973
RS	63	21.926708	134.698039	8225.272906	0.111601	0.057514
PA	4+25*2+4+6 0.002727735 0.005556444 21.926707908 150.817152027 8.694877633 2.841814784 1.569104399 1.158910934 1.010290472 0.970997423 0.988293757 1.040035379 1.117793800 1.223023157 1.365030485 1.557720567 1.816839884 2.158105271 2.595796983 3.142018723 3.805756344 4.591148265 5.495338686 6.509292096 7.621072523 8.819324125 10.098880458 11.474223648 13.004673332 16.020801212 134.698038895
//
IT	5745
RD	7
LK	-77363.405110
QD	-683.929931 -> -518.722411
RI	0.0228311344
TR	0.002253	0.005820
MT	22.982752
MM	C_pi: 15.426244, n_recomb: 82264.167653
RS	0	0.000000	436.427882	1.627468	0.000020	0.000000
RS	1	0.009022	436.427882	1.774302	0.000022	0.000002
RS	2	0.018857	436.427882	1.934385	0.000024	0.000005
RS	3	0.029580	436.427882	2.108911	0.000026	0.000011
RS	4	0.041270	15.694572	63.909752	0.000777	0.000332
RS	5	0.054015	15.694572	69.619017	0.000846	0.000507
RS	6	0.067909	4.212346	282.170297	0.003430	0.002185
RS	7	0.083057	4.212346	306.486690	0.003726	0.002894
RS	8	0.099572	2.071553	675.206191	0.008208	0.006614
RS	9	0.117577	2.071553	729.504667	0.008868	0.008030
RS	10	0.137206	1.425129	1142.068993	0.013883	0.012798
RS	11	0.158605	1.425129	1225.796377	0.014901	0.014703
RS	12	0.181936	1.185815	1576.122468	0.019159	0.019019
RS	13	0.207371	1.185815	1680.358781	0.020426	0.021138
RS	14	0.235100	1.102409	1921.304367	0.023355	0.024183
RS	15	0.265332	1.102409	2035.655274	0.024745	0.026358
RS	16	0.298291	1.093624	2168.261753	0.026357	0.028037
RS	17	0.334223	1.093624	2284.348917	0.027768	0.030173
RS	18	0.373396	1.126948	2329.625925	0.028319	0.030707
RS	19	0.416104	1.126948	2441.513088	0.029679	0.032734
RS	20	0.462665	1.189499	2418.445904	0.029399	0.032343
RS	21	0.513426	1.189499	2522.044084	0.030658	0.034214
RS	22	0.568767	1.280640	2437.491499	0.029630	0.032974
RS	23	0.629101	1.280640	2530.225879	0.030757	0.034656
RS	24	0.694877	1.408514	2383.499086	0.028974	0.032546
RS	25	0.766588	1.408514	2464.464159	0.029958	0.034015
RS	26	0.844768	1.586136	2259.611352	0.027468	0.031077
RS	27	0.930001	1.586136	2329.583137	0.028318	0.032315
RS	28	1.022923	1.828451	2081.667444	0.025305	0.028747
RS	29	1.124229	1.828451	2142.496158	0.026044	0.029757
RS	30	1.234674	2.150523	1874.273942	0.022784	0.025878
RS	31	1.355082	2.150523	1927.974725	0.023436	0.026676
RS	32	1.486354	2.566162	1662.149473	0.020205	0.022820
RS	33	1.629468	2.566162	1710.283524	0.020790	0.023440
RS	34	1.785494	3.087183	1463.281486	0.017788	0.019859
RS	35	1.955595	3.087183	1506.833426	0.018317	0.020337
RS	36	2.141042	3.722384	1287.396558	0.015650	0.017172
RS	37	2.343220	3.722384	1326.928788	0.016130	0.017543
RS	38	2.563637	4.475736	1137.830777	0.013831	0.014839
RS	39	2.803939	4.475736	1173.668624	0.014267	0.015128
RS	40	3.065921	5.344127	1014.057325	0.012327	0.012872
RS	41	3.351537	5.344127	1046.405988	0.012720	0.013099
RS	42	3.662921	6.317827	913.269947	0.011102	0.011242
RS	43	4.002396	6.317827	942.270975	0.011454	0.011420
RS	44	4.372497	7.383182	831.570974	0.010109	0.009897
RS	45	4.775987	7.383182	857.318949	0.010422	0.010035
RS	46	5.215879	8.525435	764.882028	0.009298	0.008784
RS	47	5.695455	8.525435	787.423121	0.009572	0.008891
RS	48	6.218297	9.734126	709.217741	0.008621	0.007853
RS	49	6.788308	9.734126	728.555790	0.008856	0.007936
RS	50	7.409743	11.016709	660.391490	0.008028	0.007054
RS	51	8.087241	11.016709	676.530813	0.008224	0.007119
RS	52	8.825860	12.424183	613.616184	0.007459	0.006334
RS	53	9.631114	12.424183	626.670578	0.007618	0.006383
RS	54	10.509015	15.180081	524.345429	0.006374	0.005230
RS	55	11.466117	15.180081	536.720597	0.006524	0.005288
RS	56	12.509564	15.180081	546.268407	0.006640	0.005319
RS	57	13.647147	15.180081	552.544649	0.006717	0.005320
RS	58	14.887358	157.191712	55.792410	0.000678	0.000651
RS	59	16.239456	157.191712	60.518561	0.000736	0.000692
RS	60	17.713534	157.191712	65.613934	0.000798	0.000734
RS	61	19.320597	157.191712	71.101318	0.000864	0.000778
RS	62	21.072644	157.191712	77.003655	0.000936	0.000823
RS	63	22.982752	157.191712	9022.529139	0.109678	0.059479
PA	4+25*2+4+6 0.002252558 0.005819737 22.982752107 436.427881597 15.694571881 4.212345615 2.071552524 1.425129387 1.185814876 1.102409180 1.093624004 1.126947668 1.189499046 1.280640459 1.408514327 1.586136322 1.828450530 2.150523122 2.566162080 3.087183458 3.722383973 4.475736433 5.344127269 6.317826627 7.383182470 8.525435248 9.734126377 11.016709147 12.424183411 15.180081412 157.191711606
//
IT	5924
RD	8
LK	-77049.268923
QD	-565.106569 -> -435.678084
RI	0.0189570694
TR	0.001890	0.006024
MT	24.068726
MM	C_pi: 16.256432, n_recomb: 89382.374713
RS	0	0.000000	1203.609055	0.644330	0.000007	0.000000
RS	1	0.009101	1203.609055	0.702986	0.000008	0.000001
RS	2	0.019031	1203.609055	0.766983	0.000009	0.000002
RS	3	0.029864	1203.609055	0.836808	0.000009	0.000004
RS	4	0.041683	27.312683	40.224257	0.000450	0.000201
RS	5	0.054578	27.312683	43.865261	0.000491	0.000305
RS	6	0.068646	6.074729	214.855467	0.002404	0.001587
RS	7	0.083995	6.074729	233.802737	0.002616	0.002087
RS	8	0.100741	2.681777	575.080993	0.006434	0.005319
RS	9	0.119010	2.681777	623.003203	0.006970	0.006421
RS	10	0.138943	1.729570	1043.491792	0.011674	0.010935
RS	11	0.160690	1.729570	1123.672287	0.012572	0.012514
RS	12	0.184415	1.380732	1511.065635	0.016906	0.016908
RS	13	0.210301	1.380732	1616.727911	0.018088	0.018750
RS	14	0.238542	1.246731	1910.016618	0.021369	0.022139
RS	15	0.269353	1.246731	2030.903806	0.022722	0.024104
RS	16	0.302968	1.209540	2219.636053	0.024833	0.026289
RS	17	0.339643	1.209540	2346.371756	0.026251	0.028283
RS	18	0.379656	1.223992	2444.541378	0.027349	0.029393
RS	19	0.423310	1.223992	2569.783904	0.028750	0.031337
RS	20	0.470937	1.272036	2592.705319	0.029007	0.031534
RS	21	0.522899	1.272036	2710.885864	0.030329	0.033366
RS	22	0.579591	1.350742	2662.724291	0.029790	0.032686
RS	23	0.641441	1.350742	2769.847391	0.030989	0.034357
RS	24	0.708921	1.467083	2646.978412	0.029614	0.032744
RS	25	0.782542	1.467083	2740.963856	0.030666	0.034218
RS	26	0.862864	1.633266	2545.061965	0.028474	0.031677
RS	27	0.950496	1.633266	2626.001162	0.029379	0.032933
RS	28	1.046104	1.863516	2371.960016	0.026537	0.029636
RS	29	1.150413	1.863516	2441.597592	0.027316	0.030671
RS	30	1.264215	2.172236	2154.783889	0.024107	0.026934
RS	31	1.388374	2.172236	2215.442857	0.024786	0.027763
RS	32	1.523834	2.572635	1922.990189	0.021514	0.023940
RS	33	1.671622	2.572635	1976.673471	0.022115	0.024592
RS	34	1.832860	3.075987	1699.563740	0.019015	0.020966
RS	35	2.008773	3.075987	1747.631713	0.019552	0.021476
RS	36	2.200696	3.690529	1498.147833	0.016761	0.018221
RS	37	2.410087	3.690529	1541.406796	0.017245	0.018622
RS	38	2.638534	4.419624	1324.527125	0.014819	0.015810
RS	39	2.887773	4.419624	1363.430153	0.015254	0.016125
RS	40	3.159695	5.259407	1179.395077	0.013195	0.013759
RS	41	3.456366	5.259407	1214.195421	0.013584	0.014006
RS	42	3.780037	6.199041	1060.290301	0.011862	0.012048
RS	43	4.133166	6.199041	1091.130102	0.012207	0.012240
RS	44	4.518433	7.222898	963.158530	0.010776	0.010628
RS	45	4.938765	7.222898	990.104858	0.011077	0.010775
RS	46	5.397352	8.312807	883.543048	0.009885	0.009448
RS	47	5.897676	8.312807	906.594077	0.010143	0.009557
RS	48	6.443534	9.453124	816.961297	0.009140	0.008456
RS	49	7.039073	9.453124	836.057421	0.009354	0.008534
RS	50	7.688812	10.644259	758.580989	0.008487	0.007600
RS	51	8.397686	10.644259	773.664058	0.008656	0.007651
RS	52	9.171075	11.928170	702.763571	0.007862	0.006821
RS	53	10.014852	11.928170	713.929960	0.007987	0.006849
RS	54	10.935422	14.412041	600.677133	0.006720	0.005634
RS	55	11.939775	14.412041	611.179904	0.006838	0.005671
RS	56	13.035536	14.412041	617.925579	0.006913	0.005674
RS	57	14.231024	14.412041	620.426880	0.006941	0.005640
RS	58	15.535315	178.792940	52.129429	0.000583	0.000559
RS	59	16.958312	178.792940	56.643477	0.000634	0.000595
RS	60	18.510819	178.792940	61.524412	0.000688	0.000633
RS	61	20.204622	178.792940	66.797262	0.000747	0.000673
RS	62	22.052581	178.792940	72.487748	0.000811	0.000714
RS	63	24.068726	178.792940	9628.896383	0.107727	0.060983
PA	4+25*2+4+6 0.001890473 0.006023788 24.068726246 1203.609054718 27.312682514 6.074729265 2.681776602 1.729569869 1.380732427 1.246731260 1.209539747 1.223992486 1.272036469 1.350742352 1.467083321 1.633266191 1.863515524 2.172235986 2.572635143 3.075986789 3.690529456 4.419624113 5.259407203 6.199040814 7.222897697 8.312806709 9.453124328 10.644258949 11.928170363 14.412040889 178.792940186
//
IT	5622
RD	9
LK	-76801.016823
QD	-471.387534 -> -366.123112
RI	0.0160948526
TR	0.001603	0.006180
MT	25.203603
MM	C_pi: 16.937140, n_recomb: 95226.970174
RS	0	0.000000	3157.974675	0.263074	0.000003	0.000000
RS	1	0.009181	3157.974675	0.287234	0.000003	0.000000
RS	2	0.019204	3157.974675	0.313613	0.000003	0.000001
RS	3	0.030148	3157.974675	0.342416	0.000004	0.000002
RS	4	0.042096	45.809649	25.769457	0.000271	0.000127
RS	5	0.055142	45.809649	28.128072	0.000295	0.000190
RS	6	0.069385	8.519573	164.960896	0.001732	0.001186
RS	7	0.084935	8.519573	179.770940	0.001888	0.001549
RS	8	0.101914	3.402431	489.668576	0.005142	0.004369
RS	9	0.120451	3.402431	531.617623	0.005583	0.005244
RS	10	0.140690	2.070048	946.181175	0.009936	0.009480
RS	11	0.162787	2.070048	1021.651365	0.010729	0.010805
RS	12	0.186912	1.593141	1429.190154	0.015008	0.015167
RS	13	0.213253	1.593141	1533.781735	0.016107	0.016778
RS	14	0.242011	1.402397	1864.465062	0.019579	0.020360
RS	15	0.273410	1.402397	1988.729823	0.020884	0.022142
RS	16	0.307692	1.334487	2222.956214	0.023344	0.024676
RS	17	0.345121	1.334487	2357.175373	0.024753	0.026541
RS	18	0.385986	1.329380	2502.224154	0.026276	0.028089
RS	19	0.430602	1.329380	2638.113526	0.027703	0.029956
RS	20	0.479315	1.363181	2705.062392	0.028406	0.030629
RS	21	0.532500	1.363181	2835.834259	0.029780	0.032425
RS	22	0.590568	1.430462	2825.621370	0.029672	0.032222
RS	23	0.653967	1.430462	2945.937836	0.030936	0.033887
RS	24	0.723186	1.537023	2851.537009	0.029945	0.032718
RS	25	0.798760	1.537023	2958.045243	0.031063	0.034204
RS	26	0.881272	1.694349	2778.047169	0.029173	0.032038
RS	27	0.971360	1.694349	2869.921703	0.030138	0.033315
RS	28	1.069718	1.916064	2617.979723	0.027492	0.030295
RS	29	1.177106	1.916064	2696.591535	0.028318	0.031355
RS	30	1.294352	2.215984	2399.547052	0.025198	0.027785
RS	31	1.422363	2.215984	2467.321830	0.025910	0.028642
RS	32	1.562126	2.606744	2155.847648	0.022639	0.024886
RS	33	1.714721	2.606744	2215.127442	0.023262	0.025566
RS	34	1.881324	3.099015	1914.326704	0.020103	0.021934
RS	35	2.063223	3.099015	1966.825706	0.020654	0.022470
RS	36	2.261821	3.700349	1692.455344	0.017773	0.019162
RS	37	2.478652	3.700349	1739.241570	0.018264	0.019586
RS	38	2.715390	4.413277	1498.630702	0.015737	0.016697
RS	39	2.973862	4.413277	1540.311668	0.016175	0.017032
RS	40	3.256063	5.232915	1335.002500	0.014019	0.014583
RS	41	3.564172	5.232915	1371.900337	0.014407	0.014846
RS	42	3.900567	6.147019	1199.692912	0.012598	0.012808
RS	43	4.267846	6.147019	1231.960248	0.012937	0.013010
RS	44	4.668844	7.137793	1088.689871	0.011433	0.011328
RS	45	5.106655	7.137793	1116.364880	0.011723	0.011478
RS	46	5.584661	8.183559	997.321745	0.010473	0.010092
RS	47	6.106551	8.183559	1020.341942	0.010715	0.010198
RS	48	6.676354	9.263532	920.728843	0.009669	0.009048
RS	49	7.298469	9.263532	938.947316	0.009860	0.009116
RS	50	7.977698	10.371081	853.523991	0.008963	0.008142
RS	51	8.719284	10.371081	866.785748	0.009102	0.008175
RS	52	9.528954	11.538842	789.278059	0.008288	0.007311
RS	53	10.412956	11.538842	797.623030	0.008376	0.007312
RS	54	11.378116	13.756835	676.205413	0.007101	0.006057
RS	55	12.431884	13.756835	683.712360	0.007180	0.006066
RS	56	13.582394	13.756835	686.440585	0.007208	0.006035
RS	57	14.838530	13.756835	683.888317	0.007182	0.005958
RS	58	16.209987	199.204731	49.061067	0.000515	0.000492
RS	59	17.707353	199.204731	53.390093	0.000561	0.000525
RS	60	19.342187	199.204731	58.082251	0.000610	0.000559
RS	61	21.127110	199.204731	63.164119	0.000663	0.000596
RS	62	23.075900	199.204731	68.663383	0.000721	0.000634
RS	63	25.203603	199.204731	10076.396776	0.105815	0.062122
PA	4+25*2+4+6 0.001602847 0.006179532 25.203602935 3157.974675174 45.809648878 8.519573368 3.402431046 2.070047556 1.593140525 1.402396996 1.334487480 1.329380041 1.363180951 1.430461612 1.537022516 1.694349190 1.916064275 2.215984414 2.606744163 3.099015049 3.700349038 4.413276501 5.232914577 6.147019349 7.137792849 8.183559267 9.263532378 10.371081180 11.538841516 13.756835355 199.204731076
//
IT	6293
RD	10
LK	-76597.343932
QD	-395.334454 -> -306.556040
RI	0.0138886655
TR	0.001367	0.006298
MT	26.383566
MM	C_pi: 17.482354, n_recomb: 99914.664501
RS	0	0.000000	8038.892702	0.109084	0.000001	0.000000
RS	1	0.009260	8038.892702	0.119189	0.000001	0.000000
RS	2	0.019377	8038.892702	0.130229	0.000001	0.000000
RS	3	0.030431	8038.892702	0.142293	0.000001	0.000001
RS	4	0.042508	74.200183	16.842771	0.000169	0.000082
RS	5	0.055704	74.200183	18.399735	0.000184	0.000123
RS	6	0.070122	11.634444	128.119524	0.001282	0.000909
RS	7	0.085874	11.634444	139.792075	0.001399	0.001179
RS	8	0.103086	4.234524	418.430048	0.004188	0.003655
RS	9	0.121891	4.234524	455.084265	0.004555	0.004363
RS	10	0.142437	2.444715	855.285360	0.008560	0.008321
RS	11	0.164886	2.444715	925.615827	0.009264	0.009448
RS	12	0.189414	1.821917	1340.462734	0.013416	0.013713
RS	13	0.216213	1.821917	1442.347502	0.014436	0.015132
RS	14	0.245493	1.568653	1797.454776	0.017990	0.018804
RS	15	0.277485	1.568653	1922.639663	0.019243	0.020427
RS	16	0.312438	1.467743	2191.790434	0.021937	0.023197
RS	17	0.350629	1.467743	2330.732509	0.023327	0.024947
RS	18	0.392356	1.442202	2515.368795	0.025175	0.026826
RS	19	0.437946	1.442202	2659.290486	0.026616	0.028623
RS	20	0.487758	1.461671	2766.250850	0.027686	0.029679
RS	21	0.542183	1.461671	2907.465982	0.029099	0.031445
RS	22	0.601647	1.518030	2934.297792	0.029368	0.031647
RS	23	0.666617	1.518030	3066.304459	0.030689	0.033310
RS	24	0.737604	1.615902	3002.389411	0.030050	0.032535
RS	25	0.815163	1.615902	3120.580904	0.031232	0.034037
RS	26	0.899905	1.766119	2961.010127	0.029635	0.032219
RS	27	0.992493	1.766119	3063.512243	0.030661	0.033523
RS	28	1.093654	1.981787	2819.907775	0.028223	0.030772
RS	29	1.204183	1.981787	2907.503148	0.029100	0.031863
RS	30	1.324946	2.276247	2607.137017	0.026094	0.028470
RS	31	1.456891	2.276247	2682.152028	0.026844	0.029356
RS	32	1.601054	2.661617	2358.358407	0.023604	0.025688
RS	33	1.758567	2.661617	2423.342795	0.024254	0.026397
RS	34	1.930664	3.147993	2104.792904	0.021066	0.022782
RS	35	2.118697	3.147993	2161.757262	0.021636	0.023344
RS	36	2.324142	3.742191	1867.488461	0.018691	0.020008
RS	37	2.548609	3.742191	1917.751942	0.019194	0.020453
RS	38	2.793862	4.445847	1657.449781	0.016589	0.017511
RS	39	3.061825	4.445847	1701.784288	0.017032	0.017864
RS	40	3.354600	5.252893	1478.427555	0.014797	0.015352
RS	41	3.674485	5.252893	1517.236802	0.015185	0.015628
RS	42	4.023990	6.149526	1329.294945	0.013304	0.013526
RS	43	4.405859	6.149526	1362.749804	0.013639	0.013737
RS	44	4.823087	7.115601	1206.259172	0.012073	0.011997
RS	45	5.278950	7.115601	1234.367816	0.012354	0.012150
RS	46	5.777023	8.125881	1104.576168	0.011055	0.010714
RS	47	6.321217	8.125881	1127.203985	0.011282	0.010816
RS	48	6.915802	9.154439	1019.128584	0.010200	0.009628
RS	49	7.565443	9.154439	1036.017373	0.010369	0.009683
RS	50	8.275239	10.187610	944.071851	0.009449	0.008679
RS	51	9.050759	10.187610	954.931191	0.009557	0.008691
RS	52	9.898091	11.248661	872.255083	0.008730	0.007803
RS	53	10.823883	11.248661	877.017357	0.008778	0.007774
RS	54	11.835400	13.212814	750.341952	0.007510	0.006496
RS	55	12.940580	13.212814	753.794321	0.007544	0.006472
RS	56	14.148097	13.212814	751.391147	0.007520	0.006400
RS	57	15.467426	13.212814	742.651700	0.007433	0.006275
RS	58	16.908920	217.925353	46.604995	0.000466	0.000442
RS	59	18.483893	217.925353	50.785266	0.000508	0.000473
RS	60	20.204703	217.925353	55.325353	0.000554	0.000506
RS	61	22.084854	217.925353	60.253004	0.000603	0.000540
RS	62	24.139102	217.925353	65.597386	0.000657	0.000576
RS	63	26.383566	217.925353	10384.986815	0.103939	0.062990
PA	4+25*2+4+6 0.001366580 0.006297747 26.383566141 8038.892701608 74.200182549 11.634443562 4.234524118 2.444714800 1.821917288 1.568652919 1.467743291 1.442202122 1.461670624 1.518029598 1.615901987 1.766118503 1.981786592 2.276247134 2.661617309 3.147992784 3.742190653 4.445847046 5.252892781 6.149525830 7.115600755 8.125881453 9.154438669 10.187609923 11.248660960 13.212813927 217.925353386
//
IT	6574
RD	11
LK	-76424.273877
QD	-331.845553 -> -254.714362
RI	0.0121046445
TR	0.001168	0.006389
MT	27.583762
MM	C_pi: 17.887278, n_recomb: 103504.430144
RS	0	0.000000	19116.180354	0.047821	0.000000	0.000000
RS	1	0.009337	19116.180354	0.052288	0.000001	0.000000
RS	2	0.019545	19116.180354	0.057171	0.000001	0.000000
RS	3	0.030706	19116.180354	0.062511	0.000001	0.000000
RS	4	0.042910	116.279375	11.236111	0.000109	0.000055
RS	5	0.056253	116.279375	12.284252	0.000119	0.000081
RS	6	0.070841	15.503567	100.682920	0.000973	0.000712
RS	7	0.086792	15.503567	109.970642	0.001062	0.000918
RS	8	0.104232	5.178155	359.153802	0.003470	0.003106
RS	9	0.123300	5.178155	391.200810	0.003780	0.003689
RS	10	0.144149	2.852147	771.950872	0.007458	0.007382
RS	11	0.166944	2.852147	837.057720	0.008087	0.008351
RS	12	0.191867	2.066461	1249.517590	0.012072	0.012480
RS	13	0.219118	2.066461	1347.577041	0.013020	0.013741
RS	14	0.248913	1.745212	1716.167793	0.016581	0.017430
RS	15	0.281489	1.745212	1840.300020	0.017780	0.018916
RS	16	0.317107	1.609001	2134.584054	0.020623	0.021836
RS	17	0.356051	1.609001	2275.805273	0.021988	0.023484
RS	18	0.398630	1.561952	2492.502602	0.024081	0.025611
RS	19	0.445185	1.561952	2641.940305	0.025525	0.027344
RS	20	0.496087	1.566670	2783.976123	0.026897	0.028711
RS	21	0.551741	1.566670	2933.378214	0.028341	0.030449
RS	22	0.612591	1.612181	2994.977837	0.028936	0.030996
RS	23	0.679123	1.612181	3136.911555	0.030307	0.032660
RS	24	0.751866	1.701905	3103.905657	0.029988	0.032235
RS	25	0.831402	1.701905	3232.611003	0.031232	0.033758
RS	26	0.918363	1.846052	3096.401433	0.029916	0.032261
RS	27	1.013443	1.846052	3208.907859	0.031003	0.033596
RS	28	1.117400	2.057297	2978.464939	0.028776	0.031106
RS	29	1.231064	2.057297	3074.812117	0.029707	0.032232
RS	30	1.355340	2.348569	2776.970552	0.026829	0.029019
RS	31	1.491218	2.348569	2859.204703	0.027624	0.029940
RS	32	1.639784	2.731530	2529.093514	0.024435	0.026372
RS	33	1.802220	2.731530	2599.832000	0.025118	0.027112
RS	34	1.979822	3.215727	2269.090974	0.021923	0.023531
RS	35	2.174007	3.215727	2330.561474	0.022517	0.024121
RS	36	2.386321	3.807261	2021.203771	0.019528	0.020773
RS	37	2.618458	3.807261	2074.945160	0.020047	0.021242
RS	38	2.872269	4.506825	1798.955639	0.017380	0.018262
RS	39	3.149778	4.506825	1845.898427	0.017834	0.018634
RS	40	3.453196	5.307116	1607.743454	0.015533	0.016072
RS	41	3.784942	5.307116	1648.377020	0.015926	0.016362
RS	42	4.147663	6.192649	1447.324856	0.013983	0.014209
RS	43	4.544250	6.192649	1481.841746	0.014317	0.014427
RS	44	4.977863	7.140858	1314.263038	0.012698	0.012640
RS	45	5.451962	7.140858	1342.639450	0.012972	0.012795
RS	46	5.970325	8.122929	1203.870558	0.011631	0.011320
RS	47	6.537086	8.122929	1225.889040	0.011844	0.011417
RS	48	7.156763	9.107809	1110.888024	0.010733	0.010198
RS	49	7.834296	9.107809	1126.155839	0.010880	0.010239
RS	50	8.575088	10.074878	1029.112065	0.009943	0.009214
RS	51	9.385044	10.074878	1037.162977	0.010020	0.009203
RS	52	10.270623	11.038070	950.752488	0.009186	0.008299
RS	53	11.238884	11.038070	951.350838	0.009191	0.008236
RS	54	12.297548	12.761062	822.338098	0.007945	0.006954
RS	55	13.455055	12.761062	820.771033	0.007930	0.006891
RS	56	14.720633	12.761062	812.255872	0.007848	0.006772
RS	57	16.104373	12.761062	796.373275	0.007694	0.006592
RS	58	17.617307	234.189270	44.747436	0.000432	0.000407
RS	59	19.271497	234.189270	48.818591	0.000472	0.000436
RS	60	21.080132	234.189270	53.247640	0.000514	0.000467
RS	61	23.057632	234.189270	58.063279	0.000561	0.000500
RS	62	25.219762	234.189270	63.295862	0.000612	0.000534
RS	63	27.583762	234.189270	10564.893118	0.102072	0.063667
PA	4+25*2+4+6 0.001168331 0.006388963 27.583761553 19116.180353667 116.279374999 15.503567100 5.178154859 2.852147061 2.066461332 1.745211943 1.609000720 1.561951926 1.566670316 1.612181148 1.701904583 1.846052205 2.057296922 2.348569319 2.731530148 3.215727327 3.807261151 4.506825146 5.307116139 6.192648563 7.140858120 8.122928914 9.107809308 10.074877884 11.038069589 12.761062318 234.189270197
//
IT	6956
RD	12
LK	-76273.166811
QD	-277.653041 -> -209.475251
RI	0.0105940033
TR	0.001001	0.006463
MT	28.763977
MM	C_pi: 18.138497, n_recomb: 106019.572217
RS	0	0.000000	43027.375810	0.021901	0.000000	0.000000
RS	1	0.009409	43027.375810	0.023962	0.000000	0.000000
RS	2	0.019703	43027.375810	0.026218	0.000000	0.000000
RS	3	0.030966	43027.375810	0.028686	0.000000	0.000000
RS	4	0.043289	176.888878	7.634168	0.000072	0.000038
RS	5	0.056771	176.888878	8.352186	0.000079	0.000056
RS	6	0.071522	20.196368	80.003817	0.000755	0.000568
RS	7	0.087661	20.196368	87.462990	0.000825	0.000729
RS	8	0.105318	6.230290	309.603282	0.002920	0.002676
RS	9	0.124636	6.230290	337.658162	0.003185	0.003164
RS	10	0.145772	3.290379	695.923968	0.006564	0.006610
RS	11	0.168897	3.290379	755.880908	0.007130	0.007452
RS	12	0.194198	2.326080	1158.544436	0.010928	0.011423
RS	13	0.221879	2.326080	1251.975123	0.011809	0.012551
RS	14	0.252165	1.931768	1624.850410	0.015326	0.016207
RS	15	0.285300	1.931768	1746.290442	0.016471	0.017574
RS	16	0.321553	1.757948	2056.838196	0.019401	0.020581
RS	17	0.361217	1.757948	2198.130791	0.020733	0.022136
RS	18	0.404614	1.688130	2439.529221	0.023010	0.024446
RS	19	0.452093	1.688130	2592.044111	0.024449	0.026120
RS	20	0.504040	1.677392	2763.803897	0.026069	0.027738
RS	21	0.560874	1.677392	2919.043725	0.027533	0.029449
RS	22	0.623056	1.711759	3012.317156	0.028413	0.030291
RS	23	0.691089	1.711759	3162.179237	0.029826	0.031958
RS	24	0.765523	1.793407	3159.457888	0.029801	0.031845
RS	25	0.846960	1.793407	3297.187246	0.031100	0.033392
RS	26	0.936060	1.931960	3186.136105	0.030052	0.032192
RS	27	1.033544	1.931960	3307.688463	0.031199	0.033562
RS	28	1.140200	2.139675	3094.230654	0.029185	0.031322
RS	29	1.256891	2.139675	3198.805695	0.030172	0.032488
RS	30	1.384561	2.429118	2908.565632	0.027434	0.029455
RS	31	1.524245	2.429118	2997.778628	0.028276	0.030416
RS	32	1.677071	2.811531	2666.849013	0.025154	0.026955
RS	33	1.844276	2.811531	2743.248403	0.025875	0.027731
RS	34	2.027214	3.295931	2405.606318	0.022690	0.024196
RS	35	2.227365	3.295931	2471.546054	0.023312	0.024817
RS	36	2.446348	3.887707	2151.816334	0.020296	0.021471
RS	37	2.685936	3.887707	2209.008176	0.020836	0.021966
RS	38	2.948066	4.586608	1921.336191	0.018122	0.018960
RS	39	3.234860	4.586608	1970.851088	0.018590	0.019352
RS	40	3.548639	5.384064	1721.201451	0.016235	0.016752
RS	41	3.891942	5.384064	1763.610068	0.016635	0.017056
RS	42	4.267546	6.262880	1552.133742	0.014640	0.014861
RS	43	4.678490	6.262880	1587.649701	0.014975	0.015089
RS	44	5.128101	7.198039	1411.172119	0.013310	0.013263
RS	45	5.620016	7.198039	1439.736427	0.013580	0.013420
RS	46	6.158216	8.157196	1293.798086	0.012203	0.011913
RS	47	6.747055	8.157196	1315.100856	0.012404	0.012004
RS	48	7.391298	9.104272	1194.719624	0.011269	0.010761
RS	49	8.096159	9.104272	1208.212667	0.011396	0.010789
RS	50	8.867340	10.011839	1107.475362	0.010446	0.009748
RS	51	9.711082	10.011839	1112.477615	0.010493	0.009713
RS	52	10.634212	10.884672	1023.727681	0.009656	0.008800
RS	53	11.644200	10.884672	1019.770572	0.009619	0.008702
RS	54	12.749219	12.378422	891.244897	0.008406	0.007430
RS	55	13.958209	12.378422	883.829906	0.008336	0.007323
RS	56	15.280954	12.378422	868.400485	0.008191	0.007151
RS	57	16.728156	12.378422	844.640902	0.007967	0.006912
RS	58	18.311527	247.071217	43.470246	0.000410	0.000382
RS	59	20.043878	247.071217	47.473063	0.000448	0.000410
RS	60	21.939227	247.071217	51.833715	0.000489	0.000440
RS	61	24.012910	247.071217	56.581716	0.000534	0.000472
RS	62	26.281707	247.071217	61.748419	0.000582	0.000506
RS	63	28.763977	247.071217	10621.284018	0.100182	0.064216
PA	4+25*2+4+6 0.001001309 0.006462550 28.763976876 43027.375810315 176.888877538 20.196368152 6.230289787 3.290378907 2.326080028 1.931767985 1.757947941 1.688130172 1.677392336 1.711758598 1.793407177 1.931960033 2.139674557 2.429117616 2.811531349 3.295931444 3.887707087 4.586607577 5.384064378 6.262879979 7.198038729 8.157196126 9.104271981 10.011838796 10.884671543 12.378422489 247.071217197
//
IT	8024
RD	13
LK	-76139.476304
QD	-230.902745 -> -170.633501
RI	0.0092797719
TR	0.000862	0.006524
MT	29.890477
MM	C_pi: 18.238262, n_recomb: 107528.327035
RS	0	0.000000	98261.248372	0.009787	0.000000	0.000000
RS	1	0.009476	98261.248372	0.010715	0.000000	0.000000
RS	2	0.019849	98261.248372	0.011731	0.000000	0.000000
RS	3	0.031205	98261.248372	0.012843	0.000000	0.000000
RS	4	0.043638	261.565137	5.281756	0.000049	0.000027
RS	5	0.057248	261.565137	5.782186	0.000054	0.000039
RS	6	0.072148	25.745077	64.293500	0.000598	0.000463
RS	7	0.088461	25.745077	70.342899	0.000654	0.000591
RS	8	0.106318	7.379812	268.217478	0.002494	0.002337
RS	9	0.125868	7.379812	292.838583	0.002723	0.002752
RS	10	0.147270	3.755047	627.224613	0.005833	0.005973
RS	11	0.170701	3.755047	682.239608	0.006345	0.006712
RS	12	0.196351	2.598885	1069.774146	0.009949	0.010516
RS	13	0.224432	2.598885	1158.074428	0.010770	0.011531
RS	14	0.255174	2.127324	1527.744214	0.014208	0.015119
RS	15	0.288828	2.127324	1645.214304	0.015300	0.016380
RS	16	0.325672	1.913850	1964.198796	0.018267	0.019426
RS	17	0.366007	1.913850	2103.669403	0.019564	0.020896
RS	18	0.410164	1.820004	2362.767854	0.021973	0.023337
RS	19	0.458505	1.820004	2516.115778	0.023400	0.024953
RS	20	0.511426	1.792970	2712.054384	0.025222	0.026774
RS	21	0.569362	1.792970	2870.826293	0.026698	0.028457
RS	22	0.632788	1.815681	2992.054158	0.027826	0.029553
RS	23	0.702224	1.815681	3147.743563	0.029274	0.031219
RS	24	0.778239	1.889048	3173.743882	0.029515	0.031387
RS	25	0.861457	1.889048	3318.797201	0.030864	0.032955
RS	26	0.952561	2.022093	3233.654875	0.030073	0.032032
RS	27	1.052297	2.022093	3363.034394	0.031276	0.033437
RS	28	1.161483	2.226688	3169.340282	0.029474	0.031437
RS	29	1.281016	2.226688	3281.365567	0.030516	0.032644
RS	30	1.411875	2.515040	3002.931439	0.027927	0.029793
RS	31	1.555134	2.515040	3098.673251	0.028817	0.030795
RS	32	1.711967	2.897990	2771.784634	0.025777	0.027449
RS	33	1.883661	2.897990	2853.599574	0.026538	0.028263
RS	34	2.071624	3.384033	2513.923131	0.023379	0.024785
RS	35	2.277398	3.384033	2584.198365	0.024033	0.025439
RS	36	2.502670	3.977861	2258.557022	0.021004	0.022105
RS	37	2.749287	3.977861	2319.121639	0.021568	0.022628
RS	38	3.019274	4.678273	2023.638182	0.018820	0.019608
RS	39	3.314842	4.678273	2075.675984	0.019304	0.020022
RS	40	3.638418	5.475444	1817.770425	0.016905	0.017393
RS	41	3.992654	5.475444	1861.922266	0.017316	0.017714
RS	42	4.380456	6.350469	1642.680323	0.015277	0.015485
RS	43	4.805005	6.350469	1679.176555	0.015616	0.015723
RS	44	5.269782	7.275933	1495.967105	0.013912	0.013865
RS	45	5.778599	7.275933	1524.709821	0.014180	0.014026
RS	46	6.335630	8.216052	1373.382494	0.012772	0.012491
RS	47	6.945442	8.216052	1393.961590	0.012964	0.012579
RS	48	7.613037	9.129903	1269.698288	0.011808	0.011317
RS	49	8.343891	9.129903	1281.393307	0.011917	0.011331
RS	50	9.143998	9.983521	1178.291521	0.010958	0.010281
RS	51	10.019919	9.983521	1180.172629	0.010975	0.010220
RS	52	10.978838	10.772812	1090.378345	0.010140	0.009306
RS	53	12.028621	10.772812	1081.680662	0.010059	0.009169
RS	54	13.177876	12.049645	956.219513	0.008893	0.007924
RS	55	14.436030	12.049645	942.321057	0.008763	0.007767
RS	56	15.813401	12.049645	919.406500	0.008550	0.007537
RS	57	17.321286	12.049645	887.303651	0.008252	0.007233
RS	58	18.972051	255.970806	42.744790	0.000398	0.000367
RS	59	20.779236	255.970806	46.719676	0.000434	0.000394
RS	60	22.757661	255.970806	51.054442	0.000475	0.000424
RS	61	24.923554	255.970806	55.779345	0.000519	0.000456
RS	62	27.294677	255.970806	60.926609	0.000567	0.000489
RS	63	29.890477	255.970806	10566.123681	0.098264	0.064673
PA	4+25*2+4+6 0.000862455 0.006524106 29.890477458 98261.248371509 261.565137238 25.745077019 7.379812286 3.755046521 2.598884927 2.127324362 1.913849941 1.820004072 1.792969649 1.815681015 1.889048092 2.022092863 2.226687804 2.515039831 2.897990062 3.384033463 3.977861244 4.678273482 5.475444352 6.350468832 7.275932888 8.216052429 9.129902752 9.983520523 10.772812011 12.049644842 255.970806083
//
IT	8489
RD	14
LK	-76021.707158
QD	-190.744691 -> -138.329665
RI	0.0081441191
TR	0.000750	0.006574
MT	30.959815
MM	C_pi: 18.224389, n_recomb: 108223.868596
RS	0	0.000000	231555.926229	0.004205	0.000000	0.000000
RS	1	0.009536	231555.926229	0.004606	0.000000	0.000000
RS	2	0.019982	231555.926229	0.005046	0.000000	0.000000
RS	3	0.031424	231555.926229	0.005527	0.000000	0.000000
RS	4	0.043958	375.178687	3.736851	0.000035	0.000019
RS	5	0.057686	375.178687	4.093251	0.000038	0.000028
RS	6	0.072724	32.085880	52.414765	0.000484	0.000385
RS	7	0.089196	32.085880	57.385663	0.000530	0.000490
RS	8	0.107238	8.599992	234.198428	0.002164	0.002074
RS	9	0.127001	8.599992	255.933204	0.002365	0.002432
RS	10	0.148649	4.236420	566.832968	0.005238	0.005456
RS	11	0.172362	4.236420	617.308987	0.005704	0.006110
RS	12	0.198335	2.880612	986.596311	0.009116	0.009750
RS	13	0.226786	2.880612	1069.663527	0.009884	0.010667
RS	14	0.257950	2.329545	1430.660705	0.013219	0.014167
RS	15	0.292085	2.329545	1543.404624	0.014261	0.015331
RS	16	0.329476	2.075205	1864.385667	0.017227	0.018381
RS	17	0.370433	2.075205	2000.676952	0.018486	0.019769
RS	18	0.415296	1.956421	2271.201409	0.020986	0.022300
RS	19	0.464437	1.956421	2423.602126	0.022394	0.023857
RS	20	0.518264	1.912415	2638.243901	0.024378	0.025840
RS	21	0.577225	1.912415	2798.576218	0.025859	0.027492
RS	22	0.641808	1.923004	2943.585453	0.027199	0.028803
RS	23	0.712551	1.923004	3103.182997	0.028674	0.030465
RS	24	0.790039	1.987854	3155.432335	0.029157	0.030882
RS	25	0.874917	1.987854	3306.151638	0.030549	0.032467
RS	26	0.967890	2.115395	3246.426502	0.029997	0.031799
RS	27	1.069729	2.115395	3382.358773	0.031253	0.033236
RS	28	1.181280	2.317128	3209.847534	0.029659	0.031467
RS	29	1.303468	2.317128	3328.445019	0.030755	0.032713
RS	30	1.437310	2.604917	3064.702789	0.028318	0.030041
RS	31	1.583915	2.604917	3166.422503	0.029258	0.031084
RS	32	1.744501	2.989224	2847.286361	0.026309	0.027858
RS	33	1.920401	2.989224	2934.195459	0.027112	0.028711
RS	34	2.113075	3.478037	2596.428892	0.023991	0.025297
RS	35	2.324125	3.478037	2670.862916	0.024679	0.025986
RS	36	2.555300	4.075376	2343.063534	0.021650	0.022675
RS	37	2.808522	4.075376	2406.911987	0.022240	0.023227
RS	38	3.085892	4.779109	2106.957905	0.019469	0.020202
RS	39	3.389713	4.779109	2161.485357	0.019972	0.020639
RS	40	3.722509	5.578192	1898.165200	0.017539	0.017990
RS	41	4.087041	5.578192	1944.067510	0.017963	0.018329
RS	42	4.486336	6.452047	1719.415987	0.015888	0.016074
RS	43	4.923711	6.452047	1756.933631	0.016234	0.016323
RS	44	5.402795	7.370938	1568.920740	0.014497	0.014439
RS	45	5.927567	7.370938	1597.913189	0.014765	0.014604
RS	46	6.502384	8.295776	1442.773047	0.013331	0.013049
RS	47	7.132018	8.295776	1462.724895	0.013516	0.013133
RS	48	7.821696	9.180977	1335.892021	0.012344	0.011858
RS	49	8.577146	9.180977	1345.898669	0.012436	0.011859
RS	50	9.404639	9.986351	1241.577183	0.011472	0.010804
RS	51	10.311045	9.986351	1240.433022	0.011462	0.010720
RS	52	11.303890	10.699384	1150.688776	0.010632	0.009808
RS	53	12.391418	10.699384	1137.276000	0.010509	0.009634
RS	54	13.582657	11.773585	1017.030551	0.009397	0.008429
RS	55	14.887499	11.773585	996.247362	0.009205	0.008217
RS	56	16.316776	11.773585	965.534899	0.008922	0.007926
RS	57	17.882356	11.773585	924.897827	0.008546	0.007553
RS	58	19.597237	261.161910	42.512215	0.000393	0.000359
RS	59	21.475656	261.161910	46.496838	0.000430	0.000387
RS	60	23.533211	261.161910	50.845570	0.000470	0.000416
RS	61	25.786983	261.161910	55.589388	0.000514	0.000448
RS	62	28.255685	261.161910	60.761314	0.000561	0.000482
RS	63	30.959815	261.161910	10428.589867	0.096361	0.065058
PA	4+25*2+4+6 0.000749586 0.006573835 30.959814808 231555.926229100 375.178686527 32.085880332 8.599991816 4.236420411 2.880611920 2.329545387 2.075205365 1.956421369 1.912415136 1.923003621 1.987854271 2.115394790 2.317127566 2.604917205 2.989224185 3.478037261 4.075375797 4.779108957 5.578192221 6.452047393 7.370937732 8.295775564 9.180976654 9.986350648 10.699383564 11.773585337 261.161910196
//
IT	12075
RD	15
LK	-75919.931267
QD	-156.834352 -> -112.331953
RI	0.0071955712
TR	0.000659	0.006608
MT	32.001367
MM	C_pi: 18.159126, n_recomb: 108388.321570
RS	0	0.000000	504452.686179	0.001945	0.000000	0.000000
RS	1	0.009594	504452.686179	0.002131	0.000000	0.000000
RS	2	0.020108	504452.686179	0.002336	0.000000	0.000000
RS	3	0.031631	504452.686179	0.002560	0.000000	0.000000
RS	4	0.044259	521.153541	2.715910	0.000025	0.000014
RS	5	0.058099	521.153541	2.976529	0.000027	0.000021
RS	6	0.073267	39.028879	43.551171	0.000402	0.000328
RS	7	0.089890	39.028879	47.710841	0.000440	0.000416
RS	8	0.108108	9.843204	207.080105	0.001911	0.001874
RS	9	0.128073	9.843204	226.480768	0.002090	0.002187
RS	10	0.149954	4.718645	515.921443	0.004760	0.005049
RS	11	0.173935	4.718645	562.461547	0.005189	0.005634
RS	12	0.200215	3.163979	912.676653	0.008420	0.009122
RS	13	0.229018	3.163979	990.839965	0.009142	0.009955
RS	14	0.260583	2.534443	1339.859570	0.012362	0.013355
RS	15	0.295177	2.534443	1447.724021	0.013357	0.014433
RS	16	0.333089	2.239514	1765.967479	0.016293	0.017460
RS	17	0.374639	2.239514	1898.403070	0.017515	0.018770
RS	18	0.420175	2.095700	2175.125269	0.020068	0.021357
RS	19	0.470080	2.095700	2325.462946	0.021455	0.022855
RS	20	0.524772	2.034521	2553.779551	0.023561	0.024963
RS	21	0.584712	2.034521	2714.275618	0.025042	0.026579
RS	22	0.650402	2.032838	2878.726855	0.026559	0.028070
RS	23	0.722394	2.032838	3040.751124	0.028054	0.029721
RS	24	0.801293	2.089147	3116.068965	0.028749	0.030357
RS	25	0.887762	2.089147	3271.082608	0.030179	0.031952
RS	26	0.982526	2.211346	3235.090923	0.029847	0.031517
RS	27	1.086382	2.211346	3376.456016	0.031151	0.032980
RS	28	1.200201	2.410605	3225.042947	0.029755	0.031426
RS	29	1.324940	2.410605	3349.399540	0.030902	0.032707
RS	30	1.461646	2.698491	3101.627653	0.028616	0.030209
RS	31	1.611468	2.698491	3208.794961	0.029605	0.031289
RS	32	1.775663	3.085129	2899.594242	0.026752	0.028186
RS	33	1.955611	3.085129	2991.285554	0.027598	0.029074
RS	34	2.152823	3.578041	2658.035934	0.024523	0.025732
RS	35	2.368954	3.578041	2736.468089	0.025247	0.026453
RS	36	2.605822	4.180628	2409.157181	0.022227	0.023174
RS	37	2.865413	4.180628	2476.229585	0.022846	0.023754
RS	38	3.149910	4.889892	2174.250000	0.020060	0.020733
RS	39	3.461701	4.889892	2231.276954	0.020586	0.021193
RS	40	3.803404	5.693591	1964.686255	0.018126	0.018533
RS	41	4.177890	5.693591	2012.401941	0.018567	0.018889
RS	42	4.588303	6.569548	1784.145876	0.016461	0.016615
RS	43	5.038091	6.569548	1822.793735	0.016817	0.016876
RS	44	5.531030	7.485774	1631.465986	0.015052	0.014973
RS	45	6.071261	7.485774	1660.860008	0.015323	0.015144
RS	46	6.663321	8.399949	1503.129712	0.013868	0.013573
RS	47	7.312183	8.399949	1522.646436	0.014048	0.013655
RS	48	8.023295	9.262058	1394.246212	0.012863	0.012371
RS	49	8.802629	9.262058	1402.790819	0.012942	0.012361
RS	50	9.656732	10.025896	1298.114669	0.011977	0.011307
RS	51	10.592776	10.025896	1294.186565	0.011940	0.011198
RS	52	11.618622	10.670935	1205.320509	0.011120	0.010296
RS	53	12.742886	10.670935	1187.400992	0.010955	0.010083
RS	54	13.975011	11.558895	1073.999241	0.009909	0.008932
RS	55	15.325343	11.558895	1046.164272	0.009652	0.008663
RS	56	16.805223	11.558895	1007.580476	0.009296	0.008307
RS	57	18.427081	11.558895	958.453481	0.008843	0.007864
RS	58	20.204537	263.736447	42.679116	0.000394	0.000357
RS	59	22.152518	263.736447	46.705595	0.000431	0.000385
RS	60	24.287386	263.736447	51.102500	0.000471	0.000415
RS	61	26.627070	263.736447	55.901543	0.000516	0.000448
RS	62	29.191218	263.736447	61.136537	0.000564	0.000482
RS	63	32.001367	263.736447	10248.048532	0.094549	0.065373
PA	4+25*2+4+6 0.000659497 0.006608088 32.001366557 504452.686178926 521.153540816 39.028879393 9.843204406 4.718645456 3.163979133 2.534443463 2.239514317 2.095699705 2.034520991 2.032837727 2.089147276 2.211345880 2.410605202 2.698490862 3.085128994 3.578041414 4.180628061 4.889891589 5.693590855 6.569547981 7.485773855 8.399949326 9.262058459 10.025896135 10.670934935 11.558895085 263.736447492
//
IT	10325
RD	16
LK	-75834.052096
QD	-128.830854 -> -91.819234
RI	0.0064523444
TR	0.000589	0.006631
MT	33.001867
MM	C_pi: 18.081337, n_recomb: 108306.621783
RS	0	0.000000	1031547.089527	0.000956	0.000000	0.000000
RS	1	0.009647	1031547.089527	0.001048	0.000000	0.000000
RS	2	0.020225	1031547.089527	0.001149	0.000000	0.000000
RS	3	0.031824	1031547.089527	0.001260	0.000000	0.000000
RS	4	0.044541	701.980588	2.030053	0.000019	0.000011
RS	5	0.058485	701.980588	2.225958	0.000021	0.000016
RS	6	0.073774	46.251323	37.038655	0.000342	0.000287
RS	7	0.090539	46.251323	40.598796	0.000375	0.000362
RS	8	0.108921	11.046830	186.184111	0.001719	0.001726
RS	9	0.129076	11.046830	203.769931	0.001881	0.002007
RS	10	0.151175	5.180493	474.884349	0.004385	0.004741
RS	11	0.175407	5.180493	518.194470	0.004785	0.005270
RS	12	0.201976	3.438922	850.211327	0.007850	0.008625
RS	13	0.231108	3.438922	924.085638	0.008532	0.009386
RS	14	0.263051	2.736065	1259.675273	0.011631	0.012685
RS	15	0.298075	2.736065	1362.956847	0.012584	0.013685
RS	16	0.336478	2.402666	1675.402781	0.015469	0.016671
RS	17	0.378586	2.402666	1803.861076	0.016655	0.017910
RS	18	0.424757	2.234656	2082.876897	0.019231	0.020524
RS	19	0.475381	2.234656	2230.623172	0.020595	0.021965
RS	20	0.530889	2.156639	2468.435313	0.022791	0.024163
RS	21	0.591753	2.156639	2628.248227	0.024267	0.025742
RS	22	0.658488	2.142817	2808.188314	0.025928	0.027379
RS	23	0.731661	2.142817	2971.615412	0.027437	0.029013
RS	24	0.811893	2.190708	3066.654752	0.028315	0.029837
RS	25	0.899865	2.190708	3224.924269	0.029776	0.031436
RS	26	0.996325	2.307740	3210.328717	0.029641	0.031207
RS	27	1.102089	2.307740	3356.214873	0.030988	0.032690
RS	28	1.218058	2.504824	3224.756110	0.029774	0.031333
RS	29	1.345214	2.504824	3354.167191	0.030969	0.032643
RS	30	1.484637	2.793272	3122.357539	0.028829	0.030310
RS	31	1.637510	2.793272	3234.487360	0.029864	0.031424
RS	32	1.805132	3.182923	2936.075709	0.027109	0.028438
RS	33	1.988924	3.182923	3032.251469	0.027997	0.029360
RS	34	2.190448	3.680885	2704.876571	0.024974	0.026091
RS	35	2.411412	3.680885	2787.150766	0.025734	0.026842
RS	36	2.653694	4.289989	2461.886185	0.022731	0.023599
RS	37	2.919349	4.289989	2532.128380	0.023379	0.024205
RS	38	3.210633	5.006424	2229.668313	0.020587	0.021195
RS	39	3.530017	5.006424	2289.215240	0.021136	0.021677
RS	40	3.880213	5.816824	2020.758547	0.018658	0.019011
RS	41	4.264194	5.816824	2070.367282	0.019116	0.019385
RS	42	4.685217	6.697457	1839.726014	0.016986	0.017099
RS	43	5.146858	6.697457	1879.635463	0.017355	0.017372
RS	44	5.653034	7.614146	1686.020449	0.015567	0.015455
RS	45	6.208043	7.614146	1715.996206	0.015844	0.015632
RS	46	6.816594	8.521506	1556.515650	0.014371	0.014051
RS	47	7.483854	8.521506	1575.825707	0.014550	0.014132
RS	48	8.215486	9.365161	1446.559559	0.013356	0.012844
RS	49	9.017699	9.365161	1453.915036	0.013424	0.012824
RS	50	9.897305	10.093179	1349.488058	0.012460	0.011774
RS	51	10.861768	10.093179	1343.080003	0.012401	0.011644
RS	52	11.919274	10.677342	1255.682380	0.011594	0.010755
RS	53	13.078801	10.677342	1233.550785	0.011389	0.010506
RS	54	14.350190	11.393332	1128.197895	0.010417	0.009420
RS	55	15.744233	11.393332	1093.280788	0.010094	0.009091
RS	56	17.272762	11.393332	1046.880667	0.009666	0.008670
RS	57	18.948752	11.393332	989.420614	0.009135	0.008158
RS	58	20.786429	264.649099	43.135785	0.000398	0.000359
RS	59	22.801391	264.649099	47.227653	0.000436	0.000388
RS	60	25.010740	264.649099	51.697836	0.000477	0.000419
RS	61	27.433231	264.649099	56.578813	0.000522	0.000453
RS	62	30.089424	264.649099	61.905192	0.000572	0.000488
RS	63	33.001867	264.649099	10062.920947	0.092911	0.065616
PA	4+25*2+4+6 0.000588771 0.006631215 33.001867045 1031547.089526989 701.980588059 46.251322824 11.046829696 5.180493282 3.438922117 2.736065460 2.402665980 2.234655785 2.156639307 2.142816625 2.190707515 2.307739785 2.504823637 2.793272183 3.182923032 3.680885374 4.289989062 5.006424101 5.816824271 6.697457317 7.614146286 8.521505947 9.365160951 10.093178790 10.677342374 11.393331564 264.649098729
//
IT	22032
RD	17
LK	-75763.000384
QD	-106.154384 -> -75.721927
RI	0.0058415627
TR	0.000531	0.006622
MT	34.122464
MM	C_pi: 18.061219, n_recomb: 108047.200074
RS	0	0.000000	1086044.440331	0.000911	0.000000	0.000000
RS	1	0.009705	1086044.440331	0.001000	0.000000	0.000000
RS	2	0.020352	1086044.440331	0.001097	0.000000	0.000000
RS	3	0.032033	1086044.440331	0.001203	0.000000	0.000000
RS	4	0.044847	910.011867	1.575168	0.000015	0.000009
RS	5	0.058904	910.011867	1.728098	0.000016	0.000013
RS	6	0.074326	53.294994	32.367319	0.000300	0.000258
RS	7	0.091245	53.294994	35.498895	0.000329	0.000324
RS	8	0.109806	12.138387	170.826629	0.001581	0.001624
RS	9	0.130168	12.138387	187.089559	0.001732	0.001880
RS	10	0.152506	5.600113	443.532043	0.004105	0.004522
RS	11	0.177012	5.600113	484.391436	0.004483	0.005008
RS	12	0.203897	3.696173	800.081323	0.007405	0.008251
RS	13	0.233390	3.696173	870.507112	0.008057	0.008952
RS	14	0.265747	2.929999	1192.347203	0.011035	0.012151
RS	15	0.301243	2.929999	1291.716427	0.011955	0.013084
RS	16	0.340184	2.562797	1596.255228	0.014774	0.016016
RS	17	0.382905	2.562797	1721.091751	0.015929	0.017189
RS	18	0.429772	2.372953	1999.185365	0.018503	0.019807
RS	19	0.481187	2.372953	2144.335478	0.019846	0.021193
RS	20	0.537593	2.279493	2387.825288	0.022100	0.023454
RS	21	0.599472	2.279493	2546.618878	0.023570	0.024994
RS	22	0.667357	2.254564	2737.995564	0.025341	0.026746
RS	23	0.741831	2.254564	2902.244378	0.026861	0.028361
RS	24	0.823532	2.294955	3013.189788	0.027888	0.029340
RS	25	0.913162	2.294955	3174.017092	0.029376	0.030939
RS	26	1.011492	2.407840	3177.616422	0.029410	0.030888
RS	27	1.119364	2.407840	3327.340144	0.030795	0.032386
RS	28	1.237706	2.604020	3213.572112	0.029742	0.031204
RS	29	1.367533	2.604020	3347.464939	0.030982	0.032538
RS	30	1.509959	2.894709	3130.377539	0.028972	0.030355
RS	31	1.666209	2.894709	3247.049739	0.030052	0.031497
RS	32	1.837623	3.289582	2959.108358	0.027387	0.028622
RS	33	2.025673	3.289582	3059.497682	0.028316	0.029574
RS	34	2.231973	3.795480	2738.336337	0.025344	0.026376
RS	35	2.458296	3.795480	2824.306190	0.026140	0.027155
RS	36	2.706583	4.414797	2501.812309	0.023155	0.023950
RS	37	2.978967	4.414797	2575.175257	0.023834	0.024580
RS	38	3.277787	5.143041	2273.117973	0.021038	0.021585
RS	39	3.605607	5.143041	2335.213054	0.021613	0.022088
RS	40	3.965243	5.965793	2065.789665	0.019119	0.019422
RS	41	4.359783	5.965793	2117.385329	0.019597	0.019811
RS	42	4.792613	6.857791	1885.188649	0.017448	0.017519
RS	43	5.267450	6.857791	1926.515247	0.017830	0.017803
RS	44	5.788371	7.782659	1731.329257	0.016024	0.015878
RS	45	6.359849	7.782659	1762.105591	0.016309	0.016061
RS	46	6.986789	8.691863	1601.467370	0.014822	0.014474
RS	47	7.674575	8.691863	1620.857903	0.015001	0.014555
RS	48	8.429112	9.526531	1491.206663	0.013801	0.013268
RS	49	9.256879	9.526531	1497.733803	0.013862	0.013239
RS	50	10.164981	10.228977	1393.949038	0.012901	0.012197
RS	51	11.161217	10.228977	1385.495546	0.012823	0.012048
RS	52	12.254139	10.763472	1299.934061	0.012031	0.011178
RS	53	13.453131	10.763472	1274.077757	0.011792	0.010894
RS	54	14.768488	11.327468	1177.483498	0.010898	0.009882
RS	55	16.211503	11.327468	1135.775092	0.010512	0.009495
RS	56	17.794565	11.327468	1081.933023	0.010014	0.009008
RS	57	19.531266	11.327468	1016.602258	0.009409	0.008428
RS	58	21.436517	265.607325	43.776777	0.000405	0.000363
RS	59	23.526676	265.607325	47.952412	0.000444	0.000393
RS	60	25.819689	265.607325	52.515868	0.000486	0.000425
RS	61	28.335244	265.607325	57.500480	0.000532	0.000460
RS	62	31.094937	265.607325	62.941732	0.000583	0.000497
RS	63	34.122464	265.607325	9873.270766	0.091379	0.065790
PA	4+25*2+4+6 0.000531450 0.006621749 34.122464385 1086044.440330905 910.011867476 53.294994051 12.138386881 5.600112776 3.696173014 2.929998747 2.562796587 2.372953317 2.279492508 2.254564280 2.294954575 2.407840235 2.604019616 2.894709263 3.289582117 3.795479950 4.414796807 5.143041291 5.965792967 6.857791032 7.782659238 8.691863271 9.526531364 10.228977433 10.763472167 11.327468130 265.607325299
//
IT	32688
RD	18
LK	-75704.570563
QD	-87.975554 -> -63.010786
RI	0.0054410687
TR	0.000487	0.006621
MT	35.103011
MM	C_pi: 18.032715, n_recomb: 107880.081281
RS	0	0.000000	1192054.140944	0.000833	0.000000	0.000000
RS	1	0.009754	1192054.140944	0.000914	0.000000	0.000000
RS	2	0.020460	1192054.140944	0.001004	0.000000	0.000000
RS	3	0.032210	1192054.140944	0.001101	0.000000	0.000000
RS	4	0.045107	1142.810811	1.261084	0.000012	0.000007
RS	5	0.059261	1142.810811	1.384145	0.000013	0.000010
RS	6	0.074796	59.817383	29.020767	0.000269	0.000236
RS	7	0.091846	59.817383	31.843930	0.000295	0.000296
RS	8	0.110560	13.084242	159.641887	0.001480	0.001552
RS	9	0.131098	13.084242	174.938236	0.001622	0.001792
RS	10	0.153641	5.964028	420.024713	0.003893	0.004367
RS	11	0.178382	5.964028	459.033733	0.004255	0.004822
RS	12	0.205536	3.927286	760.533998	0.007050	0.007968
RS	13	0.235340	3.927286	828.188422	0.007677	0.008625
RS	14	0.268050	3.109532	1136.798185	0.010538	0.011726
RS	15	0.303951	3.109532	1232.824207	0.011428	0.012605
RS	16	0.343354	2.713634	1528.676549	0.014170	0.015472
RS	17	0.386600	2.713634	1650.231070	0.015297	0.016591
RS	18	0.434065	2.504321	1925.689616	0.017850	0.019195
RS	19	0.486160	2.504321	2068.299384	0.019172	0.020535
RS	20	0.543336	2.396489	2315.234859	0.021461	0.022833
RS	21	0.606090	2.396489	2472.788528	0.022922	0.024340
RS	22	0.674965	2.360871	2673.164024	0.024779	0.026178
RS	23	0.750558	2.360871	2837.794907	0.026305	0.027776
RS	24	0.833524	2.393846	2962.213211	0.027458	0.028882
RS	25	0.924584	2.393846	3125.032341	0.028968	0.030480
RS	26	1.024526	2.502410	3144.730005	0.029150	0.030579
RS	27	1.134217	2.502410	3297.704345	0.030568	0.032090
RS	28	1.254607	2.697349	3200.022161	0.029663	0.031059
RS	29	1.386740	2.697349	3337.872849	0.030941	0.032416
RS	30	1.531763	2.989790	3134.508096	0.029055	0.030364
RS	31	1.690931	2.989790	3255.306812	0.030175	0.031534
RS	32	1.865626	3.389261	2977.385042	0.027599	0.028757
RS	33	2.057361	3.389261	3081.688967	0.028566	0.029737
RS	34	2.267798	3.902308	2766.737954	0.025646	0.026603
RS	35	2.498762	3.902308	2856.208584	0.026476	0.027409
RS	36	2.752256	4.530960	2536.728842	0.023514	0.024238
RS	37	3.030476	4.530960	2613.104071	0.024222	0.024893
RS	38	3.335835	5.269992	2311.859397	0.021430	0.021911
RS	39	3.670980	5.269992	2376.463331	0.022029	0.022434
RS	40	4.038816	6.104058	2106.512730	0.019526	0.019769
RS	41	4.442532	6.104058	2160.114467	0.020023	0.020175
RS	42	4.885628	7.006454	1926.784860	0.017860	0.017877
RS	43	5.371946	7.006454	1969.600252	0.018257	0.018174
RS	44	5.905701	7.938676	1773.235637	0.016437	0.016241
RS	45	6.491520	7.938676	1804.933738	0.016731	0.016432
RS	46	7.134483	8.849234	1643.483170	0.015234	0.014841
RS	47	7.840162	8.849234	1663.124338	0.015416	0.014924
RS	48	8.614677	9.675009	1533.388718	0.014214	0.013638
RS	49	9.464740	9.675009	1539.305714	0.014269	0.013603
RS	50	10.397723	10.352881	1436.437258	0.013315	0.012572
RS	51	11.421711	10.352881	1426.197540	0.013220	0.012406
RS	52	12.545584	10.839875	1342.771245	0.012447	0.011555
RS	53	13.779084	10.839875	1313.461938	0.012175	0.011241
RS	54	15.132904	11.257708	1226.328196	0.011368	0.010309
RS	55	16.618781	11.257708	1177.863729	0.010918	0.009864
RS	56	18.249596	11.257708	1116.675252	0.010351	0.009316
RS	57	20.039487	11.257708	1043.637162	0.009674	0.008671
RS	58	22.003971	265.571562	44.548382	0.000413	0.000369
RS	59	24.160079	265.571562	48.816406	0.000453	0.000400
RS	60	26.526502	265.571562	53.482131	0.000496	0.000434
RS	61	29.123755	265.571562	58.579725	0.000543	0.000470
RS	62	31.974354	265.571562	64.145511	0.000595	0.000508
RS	63	35.103011	265.571562	9721.711079	0.090116	0.065897
PA	4+25*2+4+6 0.000487338 0.006621345 35.103011428 1192054.140944125 1142.810810668 59.817382519 13.084242059 5.964027966 3.927286271 3.109531641 2.713633639 2.504321331 2.396489144 2.360871053 2.393846187 2.502409716 2.697348856 2.989789844 3.389261427 3.902307637 4.530960228 5.269991570 6.104058404 7.006454026 7.938676422 8.849233861 9.675009220 10.352881392 10.839874706 11.257708245 265.571562099
//
IT	33862
RD	19
LK	-75656.902664
QD	-73.524585 -> -52.940299
RI	0.0050629413
TR	0.000450	0.006578
MT	36.316206
MM	C_pi: 18.093993, n_recomb: 107563.123724
RS	0	0.000000	1141181.787621	0.000873	0.000000	0.000000
RS	1	0.009813	1141181.787621	0.000959	0.000000	0.000000
RS	2	0.020590	1141181.787621	0.001053	0.000000	0.000000
RS	3	0.032424	1141181.787621	0.001156	0.000000	0.000000
RS	4	0.045419	1392.653066	1.040469	0.000010	0.000006
RS	5	0.059690	1392.653066	1.142619	0.000011	0.000009
RS	6	0.075361	65.336823	26.742725	0.000249	0.000223
RS	7	0.092570	65.336823	29.360734	0.000273	0.000278
RS	8	0.111468	13.804113	152.479328	0.001418	0.001515
RS	9	0.132220	13.804113	167.190889	0.001554	0.001743
RS	10	0.155009	6.251535	404.293292	0.003759	0.004285
RS	11	0.180034	6.251535	442.146047	0.004111	0.004716
RS	12	0.207515	4.125290	731.563747	0.006801	0.007787
RS	13	0.237692	4.125290	797.297033	0.007412	0.008405
RS	14	0.270831	3.272681	1093.246524	0.010164	0.011413
RS	15	0.307223	3.272681	1186.758404	0.011033	0.012245
RS	16	0.347185	2.856272	1472.974971	0.013694	0.015041
RS	17	0.391070	2.856272	1591.905943	0.014800	0.016111
RS	18	0.439260	2.631938	1862.692341	0.017317	0.018687
RS	19	0.492180	2.631938	2003.163966	0.018623	0.019982
RS	20	0.550294	2.512533	2250.690064	0.020924	0.022300
RS	21	0.614110	2.512533	2407.116039	0.022379	0.023772
RS	22	0.684188	2.468259	2613.093191	0.024294	0.025675
RS	23	0.761144	2.468259	2777.947714	0.025826	0.027252
RS	24	0.845652	2.495491	2912.289708	0.027075	0.028460
RS	25	0.938453	2.495491	3076.741455	0.028604	0.030052
RS	26	1.040361	2.601447	3109.096073	0.028905	0.030279
RS	27	1.152269	2.601447	3264.858534	0.030353	0.031796
RS	28	1.275160	2.797079	3180.391094	0.029568	0.030898
RS	29	1.410110	2.797079	3321.729957	0.030882	0.032271
RS	30	1.558304	3.093654	3130.007899	0.029099	0.030337
RS	31	1.721041	3.093654	3254.521925	0.030257	0.031527
RS	32	1.899747	3.500781	2985.353218	0.027754	0.028841
RS	33	2.095991	3.500781	3093.248623	0.028758	0.029843
RS	34	2.311493	4.024939	2783.913840	0.025882	0.026771
RS	35	2.548143	4.024939	2876.655070	0.026744	0.027598
RS	36	2.808017	4.667920	2560.125941	0.023801	0.024463
RS	37	3.093394	4.667920	2639.368278	0.024538	0.025138
RS	38	3.406775	5.424005	2339.154577	0.021747	0.022173
RS	39	3.750910	5.424005	2406.199964	0.022370	0.022713
RS	40	4.128817	6.276940	2136.109124	0.019859	0.020054
RS	41	4.543809	6.276940	2191.722419	0.020376	0.020474
RS	42	4.999526	7.198562	1957.698375	0.018200	0.018175
RS	43	5.499964	7.198562	2002.081548	0.018613	0.018483
RS	44	6.049513	8.148186	1804.941348	0.016780	0.016548
RS	45	6.652992	8.148186	1837.720751	0.017085	0.016746
RS	46	7.315692	9.071068	1675.798595	0.015580	0.015155
RS	47	8.043426	9.071068	1695.942287	0.015767	0.015239
RS	48	8.842576	9.899550	1566.369023	0.014562	0.013959
RS	49	9.720149	9.899550	1572.037749	0.014615	0.013920
RS	50	10.683843	10.564605	1470.259088	0.013669	0.012901
RS	51	11.742109	10.564605	1458.722949	0.013562	0.012721
RS	52	12.904226	11.015881	1377.564902	0.012807	0.011894
RS	53	14.180387	11.015881	1345.428488	0.012508	0.011551
RS	54	15.581783	11.306165	1267.871417	0.011787	0.010706
RS	55	17.120705	11.306165	1213.288514	0.011280	0.010205
RS	56	18.810647	11.306165	1145.465989	0.010649	0.009597
RS	57	20.666431	11.306165	1065.497523	0.009906	0.008890
RS	58	22.704331	266.852611	45.350718	0.000422	0.000376
RS	59	24.942219	266.852611	49.718445	0.000462	0.000408
RS	60	27.399721	266.852611	54.494762	0.000507	0.000442
RS	61	30.098387	266.852611	59.714756	0.000555	0.000479
RS	62	33.061886	266.852611	65.415677	0.000608	0.000520
RS	63	36.316206	266.852611	9557.403039	0.088854	0.065953
PA	4+25*2+4+6 0.000449577 0.006578379 36.316205849 1141181.787620567 1392.653066326 65.336822536 13.804113330 6.251535417 4.125289691 3.272680700 2.856272013 2.631938422 2.512533034 2.468259260 2.495490810 2.601446708 2.797078899 3.093653987 3.500780975 4.024938582 4.667920289 5.424005146 6.276939980 7.198562116 8.148185792 9.071068433 9.899549931 10.564605180 11.015881327 11.306164684 266.852611405
//
IT	5240
RD	20
LK	-75617.366164
QD	-61.919650 -> -11372.276456
RI	0.0051062752
TR	0.000448	0.006579
MT	36.316388
MM	C_pi: 18.058043, n_recomb: 107364.504500
RS	0	0.000000	1698399.457357	0.000586	0.000000	0.000000
RS	1	0.009813	1698399.457357	0.000643	0.000000	0.000000
RS	2	0.020590	1698399.457357	0.000706	0.000000	0.000000
RS	3	0.032424	1698399.457357	0.000776	0.000000	0.000000
RS	4	0.045419	1663.055877	0.869784	0.000008	0.000005
RS	5	0.059690	1663.055877	0.955178	0.000009	0.000008
RS	6	0.075361	70.162498	24.860492	0.000232	0.000213
RS	7	0.092570	70.162498	27.294759	0.000254	0.000265
RS	8	0.111468	14.325827	146.681525	0.001366	0.001492
RS	9	0.132220	14.325827	160.842950	0.001498	0.001714
RS	10	0.155009	6.457019	390.834159	0.003640	0.004236
RS	11	0.180034	6.457019	427.483929	0.003982	0.004654
RS	12	0.207515	4.274211	705.238204	0.006569	0.007656
RS	13	0.237693	4.274211	768.811627	0.007161	0.008251
RS	14	0.270832	3.399341	1051.911021	0.009798	0.011166
RS	15	0.307223	3.399341	1142.383643	0.010640	0.011967
RS	16	0.347186	2.966897	1418.587965	0.013213	0.014685
RS	17	0.391070	2.966897	1534.049135	0.014288	0.015721
RS	18	0.439261	2.728566	1799.692153	0.016762	0.018256
RS	19	0.492181	2.728566	1936.858615	0.018040	0.019519
RS	20	0.550295	2.596705	2184.708898	0.020349	0.021838
RS	21	0.614111	2.596705	2338.567287	0.021782	0.023286
RS	22	0.684190	2.541645	2550.269825	0.023753	0.025231
RS	23	0.761146	2.541645	2713.721282	0.025276	0.026796
RS	24	0.845654	2.559900	2858.581794	0.026625	0.028082
RS	25	0.938455	2.559900	3022.964752	0.028156	0.029674
RS	26	1.040363	2.658614	3069.212809	0.028587	0.030004
RS	27	1.152272	2.658614	3226.103897	0.030048	0.031532
RS	28	1.275163	2.848528	3156.669071	0.029401	0.030744
RS	29	1.410114	2.848528	3299.966527	0.030736	0.032135
RS	30	1.558308	3.140558	3122.122733	0.029080	0.030298
RS	31	1.721045	3.140558	3248.997204	0.030261	0.031512
RS	32	1.899752	3.543845	2991.016822	0.027859	0.028901
RS	33	2.095997	3.543845	3101.330072	0.028886	0.029927
RS	34	2.311500	4.064275	2800.020589	0.026080	0.026903
RS	35	2.548151	4.064275	2895.024207	0.026964	0.027754
RS	36	2.808025	4.702943	2583.677456	0.024065	0.024646
RS	37	3.093403	4.702943	2664.919675	0.024821	0.025341
RS	38	3.406786	5.453284	2367.741059	0.022053	0.022388
RS	39	3.750922	5.453284	2436.475111	0.022693	0.022947
RS	40	4.128830	6.298100	2168.003414	0.020193	0.020289
RS	41	4.543824	6.298100	2224.964578	0.020723	0.020725
RS	42	4.999543	7.208071	1991.795773	0.018552	0.018423
RS	43	5.499984	7.208071	2037.147381	0.018974	0.018743
RS	44	6.049535	8.141076	1840.620927	0.017144	0.016804
RS	45	6.653016	8.141076	1873.920934	0.017454	0.017011
RS	46	7.315719	9.040401	1712.817733	0.015953	0.015419
RS	47	8.043456	9.040401	1732.911839	0.016140	0.015507
RS	48	8.842610	9.835693	1604.760098	0.014947	0.014231
RS	49	9.720188	9.835693	1609.596586	0.014992	0.014189
RS	50	10.683886	10.454088	1510.215202	0.014066	0.013183
RS	51	11.742156	10.454088	1496.704062	0.013940	0.012992
RS	52	12.904280	10.839140	1419.295489	0.013219	0.012187
RS	53	14.180447	10.839140	1383.445826	0.012886	0.011821
RS	54	15.581851	10.955324	1319.644598	0.012291	0.011062
RS	55	17.120780	10.955324	1257.083139	0.011709	0.010509
RS	56	18.810731	10.955324	1180.881248	0.010999	0.009845
RS	57	20.666525	10.955324	1092.414885	0.010175	0.009081
RS	58	22.704436	266.856699	44.919214	0.000418	0.000383
RS	59	24.942336	266.856699	49.245404	0.000459	0.000416
RS	60	27.399851	266.856699	53.976301	0.000503	0.000452
RS	61	30.098533	266.856699	59.146659	0.000551	0.000490
RS	62	33.062049	266.856699	64.793376	0.000603	0.000532
RS	63	36.316388	266.856699	9466.750918	0.088174	0.065960
PA	4+25*2+4+6 0.000448282 0.006578581 36.316387676 1698399.457357175 1663.055876771 70.162498318 14.325826728 6.457018881 4.274210560 3.399340610 2.966897032 2.728566357 2.596704727 2.541644928 2.559900031 2.658613605 2.848527682 3.140558098 3.543844596 4.064275331 4.702942734 5.453283793 6.298099546 7.208070686 8.141076073 9.040401188 9.835693139 10.454087873 10.839140330 10.955324294 266.856699159
//
IT	7665
RD	21
LK	-82886.889639
QD	-4294.804288 -> -445.430257
RI	0.0028999367
TR	0.000542	0.006743
MT	36.318587
MM	C_pi: 29.281704, n_recomb: 172066.195505
RS	0	0.000000	1698448.352653	0.000905	0.000000	0.000000
RS	1	0.009814	1698448.352653	0.000994	0.000000	0.000000
RS	2	0.020590	1698448.352653	0.001091	0.000000	0.000000
RS	3	0.032424	1698448.352653	0.001198	0.000000	0.000000
RS	4	0.045420	2287.961720	0.976972	0.000006	0.000003
RS	5	0.059691	2287.961720	1.072895	0.000006	0.000005
RS	6	0.075362	85.569231	31.500905	0.000183	0.000155
RS	7	0.092571	85.569231	34.587068	0.000201	0.000195
RS	8	0.111469	16.616363	195.461488	0.001136	0.001148
RS	9	0.132222	16.616363	214.377882	0.001246	0.001335
RS	10	0.155011	7.344950	531.349788	0.003088	0.003357
RS	11	0.180037	7.344950	581.463642	0.003379	0.003736
RS	12	0.207518	4.818995	968.458759	0.005628	0.006204
RS	13	0.237697	4.818995	1056.648013	0.006141	0.006766
RS	14	0.270837	3.806810	1457.014962	0.008468	0.009232
RS	15	0.307229	3.806810	1584.238763	0.009207	0.009992
RS	16	0.347193	3.299021	1984.024087	0.011531	0.012373
RS	17	0.391078	3.299021	2148.869898	0.012489	0.013356
RS	18	0.439270	3.011352	2544.351009	0.014787	0.015663
RS	19	0.492192	3.011352	2743.521919	0.015945	0.016872
RS	20	0.550307	2.844502	3124.270212	0.018157	0.019069
RS	21	0.614125	2.844502	3351.833295	0.019480	0.020473
RS	22	0.684206	2.764584	3690.035094	0.021445	0.022409
RS	23	0.761165	2.764584	3936.628106	0.022879	0.023948
RS	24	0.845675	2.766399	4185.096162	0.024323	0.025347
RS	25	0.938480	2.766399	4438.369369	0.025795	0.026942
RS	26	1.040392	2.856284	4546.155913	0.026421	0.027501
RS	27	1.152304	2.856284	4793.204347	0.027857	0.029065
RS	28	1.275200	3.044433	4729.310524	0.027485	0.028597
RS	29	1.410156	3.044433	4959.876767	0.028825	0.030057
RS	30	1.558356	3.341258	4729.362184	0.027486	0.028586
[truncated: 10,200,058 more chars]
