# Supplementary material for: Recent speciation associated with range expansion and a shift to self-fertilization in North American Arabidopsis
Source: Nat Commun. 2022 Dec 8;13:7564. doi: 10.1038/s41467-022-35368-1 (PMC9732334; doi:10.1038/s41467-022-35368-1)
Supplement: Supplementary file 5 — Source Data [file 41467_2022_35368_MOESM5_ESM.zip › Source Data/SuppFig24-6_areQC4.psmc]

CC
CC	Brief Description of the file format:
CC	  CC  comments
CC	  MM  useful-messages
CC	  RD  round-of-iterations
CC	  LL  \log[P(sequence)]
CC	  QD  Q-before-opt Q-after-opt
CC	  TR  \theta_0 \rho_0
CC	  RS  k t_k \lambda_k \pi_k \sum_{l\not=k}A_{kl} A_{kk}
CC	  DC  begin end best-k t_k+\Delta_k max-prob
CC
MM	Version: 0.6.5-r67
MM	pattern:4+25*2+4+6, n:63, n_free_lambdas:28
MM	n_iterations:25, skip:1, max_t:5, theta/rho:5
MM	is_decoding:0
MM	n_seqs:15, sum_L:1038106, sum_n:27341
RD	0
LK	0.000000
QD	0.000000 -> 0.000000
RI	inf
TR	0.026690	0.005338
MT	5.000000
MM	C_pi: 1.000000, n_recomb: 5526.747791
RS	0	0.000000	1.000000	35.382983	0.006402	0.000000
RS	1	0.006440	1.000000	37.412755	0.006769	0.000000
RS	2	0.013294	1.000000	39.542082	0.007155	0.000000
RS	3	0.020590	1.000000	41.773613	0.007558	0.000000
RS	4	0.028356	1.000000	44.109740	0.007981	0.000000
RS	5	0.036622	1.000000	46.552540	0.008423	0.000000
RS	6	0.045421	1.000000	49.103710	0.008885	0.000000
RS	7	0.054785	1.000000	51.764489	0.009366	0.000000
RS	8	0.064753	1.000000	54.535583	0.009868	0.000000
RS	9	0.075363	1.000000	57.417070	0.010389	0.000000
RS	10	0.086656	1.000000	60.408306	0.010930	0.000000
RS	11	0.098677	1.000000	63.507816	0.011491	0.000000
RS	12	0.111471	1.000000	66.713183	0.012071	0.000000
RS	13	0.125090	1.000000	70.020922	0.012669	0.000000
RS	14	0.139585	1.000000	73.426351	0.013286	0.000000
RS	15	0.155014	1.000000	76.923457	0.013918	0.000000
RS	16	0.171437	1.000000	80.504747	0.014566	0.000000
RS	17	0.188917	1.000000	84.161108	0.015228	0.000000
RS	18	0.207523	1.000000	87.881652	0.015901	0.000000
RS	19	0.227327	1.000000	91.653574	0.016584	0.000000
RS	20	0.248406	1.000000	95.462000	0.017273	0.000000
RS	21	0.270843	1.000000	99.289857	0.017965	0.000000
RS	22	0.294725	1.000000	103.117746	0.018658	0.000000
RS	23	0.320144	1.000000	106.923834	0.019347	0.000000
RS	24	0.347201	1.000000	110.683776	0.020027	0.000000
RS	25	0.376000	1.000000	114.370662	0.020694	0.000000
RS	26	0.406654	1.000000	117.955011	0.021343	0.000000
RS	27	0.439282	1.000000	121.404807	0.021967	0.000000
RS	28	0.474011	1.000000	124.685600	0.022560	0.000000
RS	29	0.510976	1.000000	127.760675	0.023117	0.000000
RS	30	0.550322	1.000000	130.591295	0.023629	0.000000
RS	31	0.592202	1.000000	133.137045	0.024090	0.000000
RS	32	0.636779	1.000000	135.356266	0.024491	0.000000
RS	33	0.684227	1.000000	137.206600	0.024826	0.000000
RS	34	0.734730	1.000000	138.645654	0.025086	0.000000
RS	35	0.788485	1.000000	139.631774	0.025265	0.000000
RS	36	0.845702	1.000000	140.124945	0.025354	0.000000
RS	37	0.906604	1.000000	140.087798	0.025347	0.000000
RS	38	0.971428	1.000000	139.486720	0.025238	0.000000
RS	39	1.040426	1.000000	138.293049	0.025023	0.000000
RS	40	1.113868	1.000000	136.484320	0.024695	0.000000
RS	41	1.192040	1.000000	134.045535	0.024254	0.000000
RS	42	1.275245	1.000000	130.970407	0.023698	0.000000
RS	43	1.363809	1.000000	127.262529	0.023027	0.000000
RS	44	1.458076	1.000000	122.936397	0.022244	0.000000
RS	45	1.558414	1.000000	118.018229	0.021354	0.000000
RS	46	1.665214	1.000000	112.546492	0.020364	0.000000
RS	47	1.778891	1.000000	106.572086	0.019283	0.000000
RS	48	1.899889	1.000000	100.158097	0.018122	0.000000
RS	49	2.028679	1.000000	93.379062	0.016896	0.000000
RS	50	2.165763	1.000000	86.319728	0.015619	0.000000
RS	51	2.311675	1.000000	79.073256	0.014307	0.000000
RS	52	2.466983	1.000000	71.738912	0.012980	0.000000
RS	53	2.632293	1.000000	64.419285	0.011656	0.000000
RS	54	2.808249	1.000000	57.217120	0.010353	0.000000
RS	55	2.995536	1.000000	50.231911	0.009089	0.000000
RS	56	3.194884	1.000000	43.556406	0.007881	0.000000
RS	57	3.407070	1.000000	37.273245	0.006744	0.000000
RS	58	3.632920	1.000000	31.451925	0.005691	0.000000
RS	59	3.873315	1.000000	26.146318	0.004731	0.000000
RS	60	4.129191	1.000000	21.392941	0.003871	0.000000
RS	61	4.401545	1.000000	17.210114	0.003114	0.000000
RS	62	4.691438	1.000000	13.598110	0.002460	0.000000
RS	63	5.000000	1.000000	37.734572	0.006828	0.000000
PA	4+25*2+4+6 0.026690429 0.005338086 5.000000000 1.000000000 1.000000000 1.000000000 1.000000000 1.000000000 1.000000000 1.000000000 1.000000000 1.000000000 1.000000000 1.000000000 1.000000000 1.000000000 1.000000000 1.000000000 1.000000000 1.000000000 1.000000000 1.000000000 1.000000000 1.000000000 1.000000000 1.000000000 1.000000000 1.000000000 1.000000000 1.000000000 1.000000000
//
IT	12767
RD	1
LK	-102244.317609
QD	-6883.629511 -> -2037.838278
RI	0.0965070445
TR	0.012960	0.002985
MT	13.872536
MM	C_pi: 2.456297, n_recomb: 7583.737942
RS	0	0.000000	0.736667	83.199115	0.010971	0.000130
RS	1	0.008156	0.736667	88.955333	0.011730	0.001131
RS	2	0.016978	0.736667	95.020562	0.012530	0.003245
RS	3	0.026519	0.736667	101.396339	0.013370	0.006569
RS	4	0.036838	0.496750	159.698047	0.021058	0.010935
RS	5	0.047999	0.496750	168.734924	0.022250	0.015902
RS	6	0.060071	0.459470	192.177390	0.025341	0.020901
RS	7	0.073127	0.459470	201.800277	0.026610	0.025431
RS	8	0.087247	0.473972	205.030987	0.027036	0.029196
RS	9	0.102520	0.473972	214.447128	0.028277	0.032109
RS	10	0.119038	0.518410	204.838264	0.027010	0.034203
RS	11	0.136904	0.518410	213.747816	0.028185	0.035522
RS	12	0.156226	0.587813	196.600536	0.025924	0.036048
RS	13	0.177125	0.587813	204.919999	0.027021	0.035767
RS	14	0.199728	0.682173	184.018057	0.024265	0.034786
RS	15	0.224175	0.682173	191.749587	0.025284	0.033353
RS	16	0.250616	0.797429	170.922496	0.022538	0.031746
RS	17	0.279214	0.797429	178.100269	0.023484	0.030161
RS	18	0.310143	0.929440	159.208465	0.020993	0.028678
RS	19	0.343596	0.929440	165.873086	0.021872	0.027300
RS	20	0.379777	1.077993	148.976581	0.019644	0.026003
RS	21	0.418910	1.077993	155.164416	0.020460	0.024770
RS	22	0.461234	1.243576	140.053631	0.018468	0.023598
RS	23	0.507010	1.243576	145.795121	0.019225	0.022492
RS	24	0.556520	1.425921	132.312893	0.017447	0.021453
RS	25	0.610068	1.425921	137.632269	0.018148	0.020475
RS	26	0.667983	1.625159	125.550559	0.016555	0.019549
RS	27	0.730622	1.625159	130.465446	0.017203	0.018666
RS	28	0.798371	1.841920	119.543156	0.015763	0.017817
RS	29	0.871645	1.841920	124.065056	0.016359	0.016994
RS	30	0.950896	2.076419	114.130317	0.015049	0.016194
RS	31	1.036610	2.076419	118.265246	0.015595	0.015416
RS	32	1.129316	2.327804	109.216778	0.014401	0.014660
RS	33	1.229583	2.327804	112.965271	0.014896	0.013929
RS	34	1.338029	2.594080	104.736038	0.013811	0.013225
RS	35	1.455319	2.594080	108.092613	0.014253	0.012551
RS	36	1.582177	2.872722	100.607636	0.013266	0.011910
RS	37	1.719381	2.872722	103.560458	0.013656	0.011305
RS	38	1.867775	3.161329	96.722289	0.012754	0.010735
RS	39	2.028274	3.161329	99.253613	0.013088	0.010203
RS	40	2.201863	3.458400	92.938624	0.012255	0.009706
RS	41	2.389611	3.458400	95.026590	0.012530	0.009245
RS	42	2.592672	3.763883	89.094609	0.011748	0.008816
RS	43	2.812296	3.763883	90.716576	0.011962	0.008419
RS	44	3.049833	4.079832	85.018524	0.011211	0.008050
RS	45	3.306744	4.079832	86.156252	0.011361	0.007707
RS	46	3.584609	4.410832	80.549438	0.010621	0.007387
RS	47	3.885139	4.410832	81.195699	0.010707	0.007088
RS	48	4.210180	4.764643	75.556072	0.009963	0.006806
RS	49	4.561733	4.764643	75.722117	0.009985	0.006541
RS	50	4.941960	5.153100	69.957294	0.009225	0.006290
RS	51	5.353200	5.153100	69.679897	0.009188	0.006052
RS	52	5.797981	5.594111	63.734897	0.008404	0.005827
RS	53	6.279041	5.594111	63.081701	0.008318	0.005616
RS	54	6.799337	6.436870	54.220155	0.007150	0.005417
RS	55	7.362070	6.436870	53.591433	0.007067	0.005231
RS	56	7.970702	6.436870	52.582485	0.006934	0.005058
RS	57	8.628976	6.436870	51.184463	0.006749	0.004898
RS	58	9.340942	12.895377	25.395961	0.003349	0.004753
RS	59	10.110977	12.895377	25.843292	0.003408	0.004626
RS	60	10.943819	12.895377	26.168111	0.003451	0.004521
RS	61	11.844591	12.895377	26.354954	0.003475	0.004449
RS	62	12.818832	12.895377	26.389255	0.003480	0.004426
RS	63	13.872536	12.895377	316.031484	0.041672	0.038015
PA	4+25*2+4+6 0.012959690 0.002985039 13.872536421 0.736667275 0.496749997 0.459470391 0.473971725 0.518409729 0.587812543 0.682173133 0.797428608 0.929439545 1.077993393 1.243575573 1.425920963 1.625158787 1.841919780 2.076419115 2.327803969 2.594080448 2.872722268 3.161329031 3.458400249 3.763883114 4.079832315 4.410832405 4.764643192 5.153100491 5.594111085 6.436870217 12.895376503
//
IT	5605
RD	2
LK	-93848.298059
QD	-3310.800318 -> -1208.403811
RI	0.0862308219
TR	0.009110	0.003756
MT	15.970286
MM	C_pi: 5.569751, n_recomb: 21492.992031
RS	0	0.000000	2.154745	82.727558	0.003849	0.000032
RS	1	0.008397	2.154745	89.312079	0.004155	0.000286
RS	2	0.017499	2.154745	96.387947	0.004485	0.000847
RS	3	0.027365	2.154745	103.986129	0.004838	0.001798
RS	4	0.038059	0.853735	281.871025	0.013115	0.004756
RS	5	0.049652	0.853735	301.253740	0.014016	0.007584
RS	6	0.062217	0.619285	442.002341	0.020565	0.012055
RS	7	0.075838	0.619285	468.274709	0.021787	0.016608
RS	8	0.090603	0.547628	559.005925	0.026009	0.021037
RS	9	0.106608	0.547628	587.792166	0.027348	0.026279
RS	10	0.123956	0.543076	621.562760	0.028919	0.028930
RS	11	0.142761	0.543076	649.907255	0.030238	0.033787
RS	12	0.163145	0.579314	635.916093	0.029587	0.033971
RS	13	0.185241	0.579314	662.490355	0.030824	0.037971
RS	14	0.209191	0.649445	615.074179	0.028617	0.035982
RS	15	0.235153	0.649445	639.559147	0.029757	0.038986
RS	16	0.263295	0.748913	576.465346	0.026821	0.035640
RS	17	0.293800	0.748913	598.946558	0.027867	0.037613
RS	18	0.326867	0.874656	532.764639	0.024788	0.033716
RS	19	0.362710	0.874656	553.404947	0.025748	0.034968
RS	20	0.401562	1.027294	489.419925	0.022771	0.031112
RS	21	0.443677	1.027294	508.378453	0.023653	0.031979
RS	22	0.489329	1.210000	448.348733	0.020860	0.028393
RS	23	0.538813	1.210000	465.771381	0.021671	0.028980
RS	24	0.592452	1.426966	410.323686	0.019091	0.025710
RS	25	0.650596	1.426966	426.342493	0.019836	0.026074
RS	26	0.713622	1.683635	375.479523	0.017470	0.023136
RS	27	0.781939	1.683635	390.214326	0.018155	0.023330
RS	28	0.855994	1.987627	343.533535	0.015984	0.020690
RS	29	0.936266	1.987627	357.094214	0.016614	0.020720
RS	30	1.023278	2.347663	314.294180	0.014623	0.018330
RS	31	1.117597	2.347663	326.781194	0.015204	0.018199
RS	32	1.219836	2.770310	287.951120	0.013397	0.016047
RS	33	1.330659	2.770310	299.454675	0.013933	0.015797
RS	34	1.450788	3.256965	264.887540	0.012324	0.013904
RS	35	1.581004	3.256965	275.486763	0.012818	0.013597
RS	36	1.722153	3.803411	245.315868	0.011414	0.011981
RS	37	1.875155	3.803411	255.077686	0.011868	0.011674
RS	38	2.041004	4.401700	229.107971	0.010660	0.010328
RS	39	2.220778	4.401700	238.084767	0.011077	0.010054
RS	40	2.415648	5.043489	215.819317	0.010041	0.008949
RS	41	2.626881	5.043489	224.046299	0.010424	0.008720
RS	42	2.855850	5.723512	204.803864	0.009529	0.007814
RS	43	3.104045	5.723512	212.298266	0.009878	0.007629
RS	44	3.373081	6.442461	195.326531	0.009088	0.006879
RS	45	3.664707	6.442461	202.090429	0.009403	0.006731
RS	46	3.980820	7.208389	186.664815	0.008685	0.006099
RS	47	4.323476	7.208389	192.691828	0.008965	0.005981
RS	48	4.694904	8.037793	178.166132	0.008289	0.005437
RS	49	5.097520	8.037793	183.451282	0.008535	0.005346
RS	50	5.533942	8.958608	169.254580	0.007875	0.004867
RS	51	6.007010	8.958608	173.806737	0.008087	0.004801
RS	52	6.519800	10.018472	159.393797	0.007416	0.004371
RS	53	7.075648	10.018472	163.251043	0.007596	0.004328
RS	54	7.678169	12.100032	138.547620	0.006446	0.003740
RS	55	8.331282	12.100032	142.149365	0.006614	0.003732
RS	56	9.039236	12.100032	145.173206	0.006754	0.003713
RS	57	9.806634	12.100032	147.521532	0.006864	0.003678
RS	58	10.638469	35.057655	52.721044	0.002453	0.001864
RS	59	11.540151	35.057655	55.733088	0.002593	0.001942
RS	60	12.517545	35.057655	58.793153	0.002735	0.002017
RS	61	13.577009	35.057655	61.879650	0.002879	0.002089
RS	62	14.725432	35.057655	64.966998	0.003023	0.002157
RS	63	15.970286	35.057655	1914.388523	0.089070	0.044232
PA	4+25*2+4+6 0.009110403 0.003756113 15.970286306 2.154745423 0.853734578 0.619284608 0.547627513 0.543075789 0.579313563 0.649444533 0.748912948 0.874656002 1.027293852 1.209999687 1.426966019 1.683635465 1.987626856 2.347663263 2.770309963 3.256964688 3.803411343 4.401700464 5.043489370 5.723511726 6.442460830 7.208388859 8.037793065 8.958608068 10.018472157 12.100032227 35.057654632
//
IT	5393
RD	3
LK	-90372.922857
QD	-2000.554338 -> -1088.547432
RI	0.0696418376
TR	0.006639	0.004639
MT	16.909298
MM	C_pi: 8.721529, n_recomb: 41169.510009
RS	0	0.000000	7.131541	48.037182	0.001167	0.000009
RS	1	0.008494	7.131541	52.054095	0.001264	0.000084
RS	2	0.017711	7.131541	56.401055	0.001370	0.000248
RS	3	0.027709	7.131541	61.104146	0.001484	0.000525
RS	4	0.038558	1.671182	281.702525	0.006843	0.002360
RS	5	0.050328	1.671182	303.404782	0.007370	0.003767
RS	6	0.063097	0.951691	571.681022	0.013886	0.007660
RS	7	0.076951	0.951691	610.922236	0.014839	0.010617
RS	8	0.091983	0.719145	860.478418	0.020901	0.015815
RS	9	0.108291	0.719145	911.800307	0.022147	0.019945
RS	10	0.125984	0.641771	1078.771842	0.026203	0.024462
RS	11	0.145180	0.641771	1134.536064	0.027558	0.028846
RS	12	0.166007	0.636664	1199.410794	0.029133	0.031111
RS	13	0.188603	0.636664	1254.108598	0.030462	0.035070
RS	14	0.213118	0.678126	1228.826586	0.029848	0.034720
RS	15	0.239716	0.678126	1279.892682	0.031088	0.038035
RS	16	0.268573	0.754191	1197.248726	0.029081	0.035751
RS	17	0.299881	0.754191	1244.044873	0.030218	0.038384
RS	18	0.333849	0.859039	1134.093126	0.027547	0.035001
RS	19	0.370703	0.859039	1176.733551	0.028583	0.037016
RS	20	0.410687	0.992152	1056.711228	0.025667	0.033146
RS	21	0.454067	0.992152	1095.520001	0.026610	0.034703
RS	22	0.501132	1.156616	974.032146	0.023659	0.030734
RS	23	0.552195	1.156616	1009.375753	0.024518	0.031953
RS	24	0.607596	1.357913	890.875286	0.021639	0.028083
RS	25	0.667703	1.357913	923.110702	0.022422	0.029022
RS	26	0.732915	1.604021	809.801990	0.019670	0.025349
RS	27	0.803667	1.604021	839.260799	0.020385	0.026052
RS	28	0.880429	1.906580	731.907082	0.017778	0.022618
RS	29	0.963712	1.906580	758.893038	0.018433	0.023114
RS	30	1.054069	2.280384	658.107258	0.015985	0.019935
RS	31	1.152101	2.280384	682.888678	0.016587	0.020237
RS	32	1.258461	2.739589	590.078600	0.014333	0.017346
RS	33	1.373855	2.739589	612.878096	0.014887	0.017481
RS	34	1.499052	3.292685	529.858383	0.012870	0.014933
RS	35	1.634883	3.292685	550.856344	0.013380	0.014953
RS	36	1.782253	3.939598	478.806832	0.011630	0.012788
RS	37	1.942141	3.939598	498.156747	0.012100	0.012748
RS	38	2.115610	4.672536	437.059530	0.010616	0.010965
RS	39	2.303815	4.672536	454.898064	0.011049	0.010906
RS	40	2.508007	5.480127	403.667998	0.009805	0.009463
RS	41	2.729545	5.480127	420.112945	0.010204	0.009408
RS	42	2.969900	6.353045	377.043680	0.009158	0.008243
RS	43	3.230673	6.353045	392.186714	0.009526	0.008199
RS	44	3.513597	7.288673	355.393604	0.008632	0.007248
RS	45	3.820554	7.288673	369.296793	0.008970	0.007215
RS	46	4.153585	8.293082	337.035784	0.008187	0.006422
RS	47	4.514906	8.293082	349.735478	0.008495	0.006400
RS	48	4.906919	9.382498	320.509326	0.007785	0.005725
RS	49	5.332232	9.382498	332.026675	0.008065	0.005716
RS	50	5.793673	10.588501	304.503976	0.007396	0.005127
RS	51	6.294311	10.588501	314.861491	0.007648	0.005132
RS	52	6.837476	11.972466	287.679068	0.006988	0.004602
RS	53	7.426779	11.972466	296.925238	0.007212	0.004622
RS	54	8.066142	14.711027	249.693852	0.006065	0.003857
RS	55	8.759814	14.711027	258.337824	0.006275	0.003900
RS	56	9.512411	14.711027	266.204397	0.006466	0.003934
RS	57	10.328938	14.711027	273.111830	0.006634	0.003954
RS	58	11.214824	59.078686	71.154147	0.001728	0.001399
RS	59	12.175961	59.078686	76.071963	0.001848	0.001464
RS	60	13.218743	59.078686	81.227737	0.001973	0.001529
RS	61	14.350103	59.078686	86.614924	0.002104	0.001593
RS	62	15.577567	59.078686	92.222951	0.002240	0.001655
RS	63	16.909298	59.078686	4585.562448	0.111382	0.046701
PA	4+25*2+4+6 0.006639391 0.004639163 16.909297923 7.131541430 1.671181705 0.951690763 0.719144580 0.641771171 0.636663832 0.678126409 0.754191027 0.859038873 0.992151939 1.156615855 1.357912878 1.604020613 1.906580066 2.280384133 2.739589096 3.292685037 3.939598330 4.672536280 5.480127215 6.353044878 7.288672944 8.293081665 9.382498484 10.588500547 11.972466482 14.711027184 59.078686495
//
IT	5280
RD	4
LK	-88789.172941
QD	-1486.216499 -> -973.402270
RI	0.0553356569
TR	0.005034	0.005333
MT	17.817827
MM	C_pi: 10.969049, n_recomb: 59002.890252
RS	0	0.000000	24.078668	20.433600	0.000346	0.000003
RS	1	0.008584	24.078668	22.179932	0.000376	0.000025
RS	2	0.017905	24.078668	24.074793	0.000408	0.000073
RS	3	0.028026	24.078668	26.130688	0.000443	0.000153
RS	4	0.039016	3.378368	201.832066	0.003421	0.001160
RS	5	0.050950	3.378368	218.359029	0.003701	0.001844
RS	6	0.063907	1.519567	523.718831	0.008876	0.004761
RS	7	0.077977	1.519567	563.232945	0.009546	0.006588
RS	8	0.093255	0.986068	929.935012	0.015761	0.011479
RS	9	0.109845	0.986068	992.247315	0.016817	0.014492
RS	10	0.127858	0.794777	1308.469945	0.022176	0.019791
RS	11	0.147418	0.794777	1384.869691	0.023471	0.023403
RS	12	0.168656	0.734777	1580.073908	0.026780	0.027223
RS	13	0.191718	0.734777	1660.576734	0.028144	0.030777
RS	14	0.216760	0.743751	1719.679865	0.029146	0.032157
RS	15	0.243951	0.743751	1797.596112	0.030466	0.035320
RS	16	0.273476	0.796093	1752.239453	0.029698	0.034527
RS	17	0.305536	0.796093	1824.582537	0.030924	0.037206
RS	18	0.340348	0.880298	1715.872467	0.029081	0.034946
RS	19	0.378148	0.880298	1781.779354	0.030198	0.037149
RS	20	0.419193	0.993115	1638.428427	0.027769	0.034019
RS	21	0.463761	0.993115	1697.960924	0.028778	0.035822
RS	22	0.512155	1.136114	1537.095629	0.026051	0.032243
RS	23	0.564704	1.136114	1590.699456	0.026960	0.033727
RS	24	0.621763	1.314147	1422.500291	0.024109	0.029966
RS	25	0.683720	1.314147	1470.775675	0.024927	0.031175
RS	26	0.750996	1.535340	1301.303124	0.022055	0.027389
RS	27	0.824046	1.535340	1344.899424	0.022794	0.028353
RS	28	0.903368	1.812256	1177.580220	0.019958	0.024635
RS	29	0.989498	1.812256	1217.142524	0.020629	0.025380
RS	30	1.083023	2.161704	1054.941254	0.017879	0.021807
RS	31	1.184575	2.161704	1091.053633	0.018492	0.022351
RS	32	1.294845	2.601237	938.167969	0.015900	0.019016
RS	33	1.414580	2.601237	971.290599	0.016462	0.019382
RS	34	1.544594	3.143683	832.529537	0.014110	0.016391
RS	35	1.685769	3.143683	862.982849	0.014626	0.016618
RS	36	1.839062	3.792966	741.799467	0.012572	0.014048
RS	37	2.005514	3.792966	769.807745	0.013047	0.014182
RS	38	2.186254	4.543576	667.133502	0.011307	0.012051
RS	39	2.382509	4.543576	692.877620	0.011743	0.012133
RS	40	2.595612	5.384173	607.343044	0.010293	0.010406
RS	41	2.827007	5.384173	630.983404	0.010694	0.010461
RS	42	3.078266	6.303703	559.849755	0.009489	0.009069
RS	43	3.351093	6.303703	581.523363	0.009856	0.009112
RS	44	3.647340	7.296820	521.635813	0.008841	0.007979
RS	45	3.969017	7.296820	541.448171	0.009177	0.008016
RS	46	4.318308	8.366112	489.899619	0.008303	0.007077
RS	47	4.697582	8.366112	507.923965	0.008608	0.007110
RS	48	5.109413	9.523624	462.261542	0.007835	0.006316
RS	49	5.556597	9.523624	478.548037	0.008111	0.006350
RS	50	6.042168	10.797520	436.584598	0.007399	0.005660
RS	51	6.569421	10.797520	451.180935	0.007647	0.005698
RS	52	7.141934	12.250205	410.618723	0.006959	0.005077
RS	53	7.763592	12.250205	423.607453	0.007179	0.005120
RS	54	8.438615	15.134179	354.174518	0.006003	0.004214
RS	55	9.171582	15.134179	366.368940	0.006209	0.004273
RS	56	9.967469	15.134179	377.407422	0.006396	0.004320
RS	57	10.831675	15.134179	387.023311	0.006559	0.004352
RS	58	11.770067	82.232314	74.696692	0.001266	0.001113
RS	59	12.789011	82.232314	80.287100	0.001361	0.001169
RS	60	13.895423	82.232314	86.219783	0.001461	0.001226
RS	61	15.096811	82.232314	92.502039	0.001568	0.001282
RS	62	16.401328	82.232314	99.138513	0.001680	0.001339
RS	63	17.817827	82.232314	6912.809365	0.117161	0.049498
PA	4+25*2+4+6 0.005033896 0.005333145 17.817826623 24.078667794 3.378367713 1.519566639 0.986068133 0.794777058 0.734777030 0.743750836 0.796093245 0.880298236 0.993115160 1.136113746 1.314146834 1.535340312 1.812256195 2.161704016 2.601237464 3.143683390 3.792966476 4.543576273 5.384173144 6.303702535 7.296819540 8.366112439 9.523623940 10.797519919 12.250204576 15.134178817 82.232314094
//
IT	5638
RD	5
LK	-87850.631103
QD	-1195.090014 -> -845.302412
RI	0.0440132317
TR	0.003969	0.005874
MT	18.702893
MM	C_pi: 12.498571, n_recomb: 73517.465851
RS	0	0.000000	80.644970	7.621165	0.000104	0.000001
RS	1	0.008667	80.644970	8.281004	0.000113	0.000008
RS	2	0.018086	80.644970	8.997906	0.000122	0.000022
RS	3	0.028321	80.644970	9.776791	0.000133	0.000046
RS	4	0.039443	6.852311	124.921524	0.001699	0.000582
RS	5	0.051528	6.852311	135.504270	0.001843	0.000919
RS	6	0.064662	2.449000	410.427485	0.005583	0.002989
RS	7	0.078933	2.449000	443.316383	0.006030	0.004120
RS	8	0.094442	1.371790	852.105962	0.011591	0.008334
RS	9	0.111295	1.371790	914.215673	0.012435	0.010504
RS	10	0.129609	1.003425	1335.896922	0.018171	0.015871
RS	11	0.149509	1.003425	1422.043615	0.019343	0.018772
RS	12	0.171135	0.868189	1743.244789	0.023712	0.023447
RS	13	0.194635	0.868189	1841.729925	0.025052	0.026534
RS	14	0.220172	0.838056	2009.678527	0.027336	0.029202
RS	15	0.247922	0.838056	2109.900843	0.028699	0.032103
RS	16	0.278078	0.865505	2139.792672	0.029106	0.032639
RS	17	0.310847	0.865505	2235.441245	0.030407	0.035208
RS	18	0.346456	0.930404	2168.418550	0.029495	0.034108
RS	19	0.385151	0.930404	2256.596325	0.030695	0.036312
RS	20	0.427201	1.025574	2127.271272	0.028936	0.034099
RS	21	0.472895	1.025574	2206.990832	0.030020	0.035968
RS	22	0.522549	1.150414	2038.813750	0.027732	0.033049
RS	23	0.576507	1.150414	2110.098039	0.028702	0.034629
RS	24	0.635142	1.308465	1918.339271	0.026094	0.031286
RS	25	0.698859	1.308465	1981.762913	0.026956	0.032611
RS	26	0.768098	1.507085	1776.353167	0.024162	0.029028
RS	27	0.843339	1.507085	1832.797665	0.024930	0.030117
RS	28	0.925101	1.758482	1620.177731	0.022038	0.026416
RS	29	1.013949	1.758482	1670.681632	0.022725	0.027288
RS	30	1.110498	2.079584	1456.786134	0.019816	0.023583
RS	31	1.215415	2.079584	1502.386940	0.020436	0.024256
RS	32	1.329426	2.488770	1295.087829	0.017616	0.020688
RS	33	1.453319	2.488770	1336.638185	0.018181	0.021184
RS	34	1.587949	3.000525	1144.812651	0.015572	0.017910
RS	35	1.734248	3.000525	1182.882565	0.016090	0.018261
RS	36	1.893228	3.620807	1013.367904	0.013784	0.015401
RS	37	2.065987	3.620807	1048.292282	0.014259	0.015645
RS	38	2.253719	4.345741	903.878131	0.012295	0.013246
RS	39	2.457722	4.345741	935.867857	0.012730	0.013419
RS	40	2.679407	5.164478	815.510800	0.011093	0.011459
RS	41	2.920306	5.164478	844.729301	0.011490	0.011587
RS	42	3.182085	6.065039	744.999555	0.010134	0.009999
RS	43	3.466552	6.065039	771.585629	0.010495	0.010098
RS	44	3.775675	7.039770	688.224187	0.009361	0.008805
RS	45	4.111591	7.039770	712.289190	0.009689	0.008884
RS	46	4.476622	8.087493	641.303937	0.008723	0.007814
RS	47	4.873290	8.087493	662.928412	0.009017	0.007878
RS	48	5.304339	9.214985	600.943193	0.008174	0.006975
RS	49	5.772749	9.214985	620.184314	0.008436	0.007030
RS	50	6.281756	10.444249	564.160814	0.007674	0.006249
RS	51	6.834881	10.444249	581.078878	0.007904	0.006298
RS	52	7.435947	11.832316	527.758834	0.007179	0.005596
RS	53	8.089109	11.832316	542.475359	0.007379	0.005642
RS	54	8.798882	14.585273	452.930554	0.006161	0.004614
RS	55	9.570173	14.585273	466.848273	0.006350	0.004673
RS	56	10.408314	14.585273	478.992318	0.006515	0.004716
RS	57	11.319099	14.585273	489.009264	0.006652	0.004739
RS	58	12.308825	103.985023	71.874373	0.000978	0.000896
RS	59	13.384333	103.985023	77.511044	0.001054	0.000943
RS	60	14.553058	103.985023	83.533631	0.001136	0.000992
RS	61	15.823080	103.985023	89.958303	0.001224	0.001042
RS	62	17.203178	103.985023	96.799859	0.001317	0.001092
RS	63	18.702893	103.985023	8610.637503	0.117124	0.052169
PA	4+25*2+4+6 0.003969407 0.005874156 18.702892958 80.644970496 6.852311172 2.449000140 1.371789840 1.003424596 0.868188520 0.838055649 0.865505115 0.930403598 1.025574460 1.150413548 1.308464516 1.507085362 1.758481800 2.079583771 2.488770471 3.000524998 3.620806855 4.345740834 5.164477832 6.065038870 7.039770123 8.087493116 9.214984615 10.444248563 11.832316391 14.585272637 103.985022534
//
IT	5735
RD	6
LK	-87195.037958
QD	-984.151926 -> -725.999210
RI	0.0356074063
TR	0.003222	0.006297
MT	19.608794
MM	C_pi: 13.614886, n_recomb: 85338.833585
RS	0	0.000000	262.629461	2.725877	0.000032	0.000000
RS	1	0.008748	262.629461	2.964332	0.000035	0.000002
RS	2	0.018262	262.629461	3.223645	0.000038	0.000007
RS	3	0.028608	262.629461	3.505639	0.000041	0.000015
RS	4	0.039860	13.669470	73.214071	0.000858	0.000303
RS	5	0.052095	13.669470	79.548034	0.000932	0.000475
RS	6	0.065401	3.908401	301.862456	0.003537	0.001930
RS	7	0.079871	3.908401	327.020322	0.003832	0.002645
RS	8	0.095607	1.901054	726.435887	0.008512	0.006166
RS	9	0.112720	1.901054	782.644902	0.009171	0.007741
RS	10	0.131330	1.268848	1258.963482	0.014753	0.012850
RS	11	0.151568	1.268848	1346.592250	0.015779	0.015169
RS	12	0.173576	1.032514	1763.634299	0.020666	0.020220
RS	13	0.197510	1.032514	1872.234682	0.021939	0.022868
RS	14	0.223537	0.954624	2142.773396	0.025109	0.026381
RS	15	0.251842	0.954624	2259.449218	0.026476	0.028998
RS	16	0.282623	0.954796	2375.637547	0.027838	0.030556
RS	17	0.316096	0.954796	2490.940929	0.029189	0.032965
RS	18	0.352499	1.000891	2485.977224	0.029131	0.032859
RS	19	0.392085	1.000891	2594.499134	0.030402	0.034997
RS	20	0.435135	1.080638	2503.213811	0.029333	0.033652
RS	21	0.481951	1.080638	2602.292833	0.030494	0.035513
RS	22	0.532863	1.190820	2451.083560	0.028722	0.033294
RS	23	0.588229	1.190820	2539.755805	0.029761	0.034900
RS	24	0.648439	1.333438	2347.090074	0.027503	0.032078
RS	25	0.713916	1.333438	2425.468805	0.028422	0.033447
RS	26	0.785121	1.514846	2204.065455	0.025827	0.030209
RS	27	0.862555	1.514846	2272.979249	0.026635	0.031353
RS	28	0.946764	1.746560	2031.706163	0.023808	0.027831
RS	29	1.038340	1.746560	2092.455671	0.024519	0.028764
RS	30	1.137928	2.045041	1839.981387	0.021561	0.025091
RS	31	1.246227	2.045041	1894.063869	0.022195	0.025831
RS	32	1.364002	2.428511	1642.024033	0.019241	0.022178
RS	33	1.492080	2.428511	1690.781224	0.019813	0.022746
RS	34	1.631362	2.911734	1452.567029	0.017021	0.019314
RS	35	1.782830	2.911734	1496.935076	0.017541	0.019738
RS	36	1.947549	3.501320	1283.440202	0.015039	0.016687
RS	37	2.126678	3.501320	1323.946966	0.015514	0.017000
RS	38	2.321479	4.194025	1140.541943	0.013365	0.014408
RS	39	2.533321	4.194025	1177.461128	0.013797	0.014639
RS	40	2.763697	4.979043	1024.042805	0.012000	0.012501
RS	41	3.014226	4.979043	1057.536491	0.012392	0.012676
RS	42	3.286674	5.843439	930.424039	0.010903	0.010934
RS	43	3.582956	5.843439	960.609699	0.011256	0.011068
RS	44	3.905159	6.777327	854.727819	0.010016	0.009644
RS	45	4.255549	6.777327	881.693362	0.010332	0.009748
RS	46	4.636593	7.775758	792.146953	0.009282	0.008569
RS	47	5.050973	7.775758	815.949931	0.009561	0.008649
RS	48	5.501604	8.840058	738.548494	0.008654	0.007656
RS	49	5.991659	8.840058	759.223536	0.008897	0.007718
RS	50	6.524586	9.985218	690.138782	0.008087	0.006860
RS	51	7.104137	9.985218	707.733286	0.008293	0.006907
RS	52	7.734389	11.260164	642.769105	0.007532	0.006136
RS	53	8.419778	11.260164	657.432597	0.007704	0.006173
RS	54	9.165129	13.772535	550.388168	0.006449	0.005046
RS	55	9.975686	13.772535	564.347502	0.006613	0.005095
RS	56	10.857155	13.772535	575.687758	0.006746	0.005121
RS	57	11.815739	13.772535	583.974849	0.006843	0.005122
RS	58	12.858185	124.696816	67.437410	0.000790	0.000737
RS	59	13.991828	124.696816	72.904218	0.000854	0.000778
RS	60	15.224648	124.696816	78.772247	0.000923	0.000821
RS	61	16.565321	124.696816	85.063117	0.000997	0.000864
RS	62	18.023283	124.696816	91.798057	0.001076	0.000909
RS	63	19.608794	124.696816	9849.781752	0.115420	0.054447
PA	4+25*2+4+6 0.003221857 0.006296788 19.608793824 262.629460602 13.669470444 3.908400922 1.901053675 1.268847529 1.032513890 0.954624058 0.954796318 1.000890870 1.080637508 1.190820472 1.333437718 1.514846433 1.746559873 2.045040590 2.428511464 2.911734424 3.501320257 4.194024963 4.979042927 5.843438788 6.777326911 7.775757700 8.840058154 9.985218013 11.260163519 13.772534714 124.696815830
//
IT	6480
RD	7
LK	-86706.091530
QD	-820.073446 -> -621.844934
RI	0.0294999107
TR	0.002668	0.006622
MT	20.577400
MM	C_pi: 14.491111, n_recomb: 95059.737958
RS	0	0.000000	823.733327	0.972492	0.000010	0.000000
RS	1	0.008831	823.733327	1.058396	0.000011	0.000001
RS	2	0.018443	823.733327	1.151891	0.000012	0.000002
RS	3	0.028903	823.733327	1.253646	0.000013	0.000005
RS	4	0.040286	26.546384	42.327535	0.000445	0.000164
RS	5	0.052676	26.546384	46.045145	0.000484	0.000255
RS	6	0.066159	6.118267	217.122045	0.002284	0.001284
RS	7	0.080833	6.118267	235.717739	0.002480	0.001747
RS	8	0.096803	2.600912	600.697468	0.006319	0.004663
RS	9	0.114183	2.600912	649.240597	0.006830	0.005825
RS	10	0.133098	1.592991	1142.133584	0.012015	0.010552
RS	11	0.153684	1.592991	1226.428406	0.012902	0.012419
RS	12	0.176088	1.225160	1706.390490	0.017951	0.017561
RS	13	0.200470	1.225160	1819.053979	0.019136	0.019829
RS	14	0.227005	1.089562	2173.330730	0.022863	0.023859
RS	15	0.255884	1.089562	2300.944256	0.024205	0.026211
RS	16	0.287313	1.059246	2498.561297	0.026284	0.028510
RS	17	0.321518	1.059246	2629.391758	0.027660	0.030755
RS	18	0.358744	1.086199	2691.688907	0.028316	0.031442
RS	19	0.399257	1.086199	2817.932010	0.029644	0.033496
RS	20	0.443348	1.151801	2776.023680	0.029203	0.032897
RS	21	0.491333	1.151801	2893.095834	0.030435	0.034730
RS	22	0.543555	1.249809	2773.377359	0.029175	0.033157
RS	23	0.600390	1.249809	2878.945792	0.030286	0.034767
RS	24	0.662243	1.380553	2701.060523	0.028414	0.032467
RS	25	0.729560	1.380553	2794.380296	0.029396	0.033857
RS	26	0.802821	1.549367	2572.451660	0.027061	0.031006
RS	27	0.882552	1.549367	2653.954207	0.027919	0.032180
RS	28	0.969324	1.767062	2398.326336	0.025230	0.028909
RS	29	1.063759	1.767062	2469.326126	0.025977	0.029877
RS	30	1.166535	2.049567	2190.727405	0.023046	0.026323
RS	31	1.278387	2.049567	2253.055180	0.023701	0.027101
RS	32	1.400116	2.414690	1966.475543	0.020687	0.023456
RS	33	1.532596	2.414690	2021.952216	0.021270	0.024067
RS	34	1.676776	2.876952	1745.214802	0.018359	0.020561
RS	35	1.833689	2.876952	1795.203837	0.018885	0.021030
RS	36	2.004459	3.442912	1543.500304	0.016237	0.017860
RS	37	2.190311	3.442912	1588.796837	0.016714	0.018216
RS	38	2.392576	4.109254	1370.524323	0.014418	0.015489
RS	39	2.612703	4.109254	1411.515917	0.014849	0.015759
RS	40	2.852270	4.864740	1227.982986	0.012918	0.013489
RS	41	3.112995	4.864740	1264.850872	0.013306	0.013695
RS	42	3.396745	5.695249	1112.533636	0.011704	0.011834
RS	43	3.705554	5.695249	1145.371412	0.012049	0.011990
RS	44	4.041634	6.588590	1018.690565	0.010716	0.010463
RS	45	4.407395	6.588590	1047.546127	0.011020	0.010581
RS	46	4.805458	7.536091	940.921006	0.009898	0.009316
RS	47	5.238675	7.536091	965.803654	0.010160	0.009401
RS	48	5.710150	8.533655	874.381843	0.009198	0.008336
RS	49	6.223263	8.533655	895.271762	0.009418	0.008395
RS	50	6.781691	9.589066	814.535917	0.008569	0.007476
RS	51	7.389435	9.589066	831.432340	0.008746	0.007513
RS	52	8.050852	10.742099	756.312261	0.007956	0.006687
RS	53	8.770680	10.742099	769.364534	0.008093	0.006705
RS	54	9.554078	12.984830	647.988172	0.006817	0.005504
RS	55	10.406660	12.984830	660.384307	0.006947	0.005534
RS	56	11.334537	12.984830	669.120944	0.007039	0.005534
RS	57	12.344358	12.984830	673.701538	0.007087	0.005502
RS	58	13.443360	144.611652	63.058054	0.000663	0.000622
RS	59	14.639417	144.611652	68.305650	0.000719	0.000658
RS	60	15.941103	144.611652	73.957988	0.000778	0.000696
RS	61	17.357744	144.611652	80.040176	0.000842	0.000735
RS	62	18.899494	144.611652	86.577646	0.000911	0.000776
RS	63	20.577400	144.611652	10772.254022	0.113321	0.056269
PA	4+25*2+4+6 0.002667891 0.006622273 20.577399900 823.733327328 26.546384164 6.118267197 2.600911620 1.592991206 1.225160027 1.089561791 1.059246287 1.086199059 1.151800859 1.249808659 1.380552918 1.549366555 1.767062350 2.049567243 2.414689522 2.876951647 3.442912383 4.109254103 4.864739795 5.695248553 6.588590259 7.536091142 8.533654523 9.589066419 10.742099307 12.984830081 144.611652496
//
IT	5769
RD	8
LK	-86327.487367
QD	-689.675026 -> -531.846565
RI	0.0250072353
TR	0.002239	0.006868
MT	21.628781
MM	C_pi: 15.206601, n_recomb: 103038.437851
RS	0	0.000000	2481.703637	0.351859	0.000003	0.000000
RS	1	0.008917	2481.703637	0.383246	0.000004	0.000000
RS	2	0.018629	2481.703637	0.417433	0.000004	0.000001
RS	3	0.029207	2481.703637	0.454670	0.000004	0.000002
RS	4	0.040729	49.996891	24.578867	0.000239	0.000092
RS	5	0.053278	49.996891	26.764759	0.000260	0.000141
RS	6	0.066946	9.359935	155.577189	0.001510	0.000878
RS	7	0.081832	9.359935	169.177806	0.001642	0.001187
RS	8	0.098046	3.500739	491.028034	0.004765	0.003600
RS	9	0.115706	3.500739	532.036159	0.005163	0.004473
RS	10	0.134941	1.978602	1017.132477	0.009871	0.008790
RS	11	0.155890	1.978602	1095.728404	0.010634	0.010308
RS	12	0.178708	1.444955	1611.024108	0.015635	0.015380
RS	13	0.203561	1.444955	1723.593465	0.016728	0.017334
RS	14	0.230629	1.240831	2140.382026	0.020773	0.021655
RS	15	0.260112	1.240831	2274.342679	0.022073	0.023771
RS	16	0.292223	1.176317	2541.662979	0.024667	0.026592
RS	17	0.327197	1.176317	2684.002078	0.026049	0.028686
RS	18	0.365291	1.183211	2810.326901	0.027275	0.029987
RS	19	0.406781	1.183211	2951.300784	0.028643	0.031960
RS	20	0.451971	1.235201	2961.830131	0.028745	0.031977
RS	21	0.501190	1.235201	3095.000912	0.030037	0.033780
RS	22	0.554798	1.322577	3014.026462	0.029251	0.032773
RS	23	0.613187	1.322577	3135.539328	0.030431	0.034385
RS	24	0.676782	1.443894	2982.180236	0.028942	0.032568
RS	25	0.746048	1.443894	3090.169666	0.029990	0.033977
RS	26	0.821490	1.603473	2878.682517	0.027938	0.031509
RS	27	0.903660	1.603473	2972.886733	0.028852	0.032711
RS	28	0.993157	1.811513	2714.093173	0.026341	0.029712
RS	29	1.090634	1.811513	2795.569297	0.027131	0.030711
RS	30	1.196803	2.083499	2501.462665	0.024277	0.027316
RS	31	1.312439	2.083499	2572.177497	0.024963	0.028125
RS	32	1.438387	2.436839	2260.471410	0.021938	0.024538
RS	33	1.575565	2.436839	2322.629070	0.022541	0.025180
RS	34	1.724976	2.885682	2015.186590	0.019558	0.021654
RS	35	1.887710	2.885682	2070.570951	0.020095	0.022155
RS	36	2.064955	3.436228	1786.809882	0.017341	0.018915
RS	37	2.258004	3.436228	1836.522111	0.017824	0.019301
RS	38	2.468268	4.084702	1588.054926	0.015412	0.016481
RS	39	2.697282	4.084702	1632.639517	0.015845	0.016778
RS	40	2.946716	4.819089	1422.506862	0.013806	0.014410
RS	41	3.218393	4.819089	1462.191114	0.014191	0.014638
RS	42	3.514295	5.623853	1287.360383	0.012494	0.012685
RS	43	3.836583	5.623853	1322.221576	0.012832	0.012856
RS	44	4.187609	6.484425	1176.893083	0.011422	0.011249
RS	45	4.569937	6.484425	1206.930762	0.011713	0.011374
RS	46	4.986356	7.388428	1085.060521	0.010531	0.010040
RS	47	5.439908	7.388428	1110.214349	0.010775	0.010125
RS	48	5.933904	8.326404	1006.457263	0.009768	0.009003
RS	49	6.471949	8.326404	1026.619273	0.009963	0.009053
RS	50	7.057972	9.298946	935.895889	0.009083	0.008088
RS	51	7.696250	9.298946	950.972461	0.009229	0.008107
RS	52	8.391445	10.336270	867.442308	0.008419	0.007242
RS	53	9.148629	10.336270	877.534329	0.008517	0.007234
RS	54	9.973333	12.312318	745.486434	0.007235	0.005982
RS	55	10.871575	12.312318	754.752319	0.007325	0.005985
RS	56	11.849914	12.312318	759.165661	0.007368	0.005952
RS	57	12.915492	12.312318	758.198487	0.007358	0.005877
RS	58	14.076087	163.686069	59.243077	0.000575	0.000539
RS	59	15.340173	163.686069	64.283650	0.000624	0.000572
RS	60	16.716979	163.686069	69.728244	0.000677	0.000606
RS	61	18.216554	163.686069	75.604352	0.000734	0.000642
RS	62	19.849847	163.686069	81.940330	0.000795	0.000679
RS	63	21.628781	163.686069	11454.966126	0.111172	0.057676
PA	4+25*2+4+6 0.002238508 0.006868025 21.628781479 2481.703637325 49.996890922 9.359934834 3.500739492 1.978601585 1.444955448 1.240830532 1.176316592 1.183210788 1.235201234 1.322576876 1.443894441 1.603472986 1.811512923 2.083498951 2.436839267 2.885682020 3.436227757 4.084702256 4.819088901 5.623852978 6.484424563 7.388427521 8.326403884 9.298945596 10.336269980 12.312317881 163.686069180
//
IT	7051
RD	9
LK	-86023.355405
QD	-583.880041 -> -453.289184
RI	0.0215955900
TR	0.001893	0.007051
MT	22.762876
MM	C_pi: 15.792890, n_recomb: 109495.967555
RS	0	0.000000	7114.836903	0.131279	0.000001	0.000000
RS	1	0.009005	7114.836903	0.143105	0.000001	0.000000
RS	2	0.018821	7114.836903	0.155997	0.000001	0.000000
RS	3	0.029521	7114.836903	0.170051	0.000002	0.000001
RS	4	0.041184	91.264885	14.450253	0.000132	0.000053
RS	5	0.053898	91.264885	15.749946	0.000144	0.000081
RS	6	0.067756	13.985587	111.970407	0.001023	0.000616
RS	7	0.082863	13.985587	121.922461	0.001113	0.000826
RS	8	0.099330	4.632516	400.242771	0.003655	0.002832
RS	9	0.117279	4.632516	434.550484	0.003969	0.003499
RS	10	0.136846	2.429178	897.538483	0.008197	0.007417
RS	11	0.158174	2.429178	969.503107	0.008854	0.008666
RS	12	0.181422	1.691789	1499.054867	0.013691	0.013578
RS	13	0.206764	1.691789	1608.817935	0.014693	0.015273
RS	14	0.234388	1.407632	2068.555253	0.018892	0.019733
RS	15	0.264500	1.407632	2205.234042	0.020140	0.021646
RS	16	0.297324	1.304855	2528.520899	0.023092	0.024825
RS	17	0.333103	1.304855	2678.725849	0.024464	0.026783
RS	18	0.372104	1.290363	2861.848068	0.026137	0.028554
RS	19	0.414617	1.290363	3014.476538	0.027530	0.030452
RS	20	0.460958	1.328720	3075.809877	0.028091	0.030973
RS	21	0.511473	1.328720	3222.830313	0.029433	0.032750
RS	22	0.566536	1.406300	3183.191429	0.029071	0.032230
RS	23	0.626558	1.406300	3319.255669	0.030314	0.033847
RS	24	0.691984	1.519743	3196.003773	0.029188	0.032466
RS	25	0.763303	1.519743	3318.003538	0.030303	0.033898
RS	26	0.841043	1.672377	3124.434052	0.028535	0.031792
RS	27	0.925784	1.672377	3231.206042	0.029510	0.033026
RS	28	1.018157	1.873874	2977.742646	0.027195	0.030300
RS	29	1.118847	1.873874	3069.847900	0.028036	0.031331
RS	30	1.228604	2.139396	2768.978560	0.025288	0.028114
RS	31	1.348245	2.139396	2848.305685	0.026013	0.028955
RS	32	1.478660	2.486054	2519.760000	0.023012	0.025455
RS	33	1.620819	2.486054	2588.752858	0.023642	0.026127
RS	34	1.775779	2.927634	2257.893025	0.020621	0.022612
RS	35	1.944694	2.927634	2318.696413	0.021176	0.023141
RS	36	2.128819	3.469866	2008.901450	0.018347	0.019862
RS	37	2.329525	3.469866	2062.923052	0.018840	0.020275
RS	38	2.548304	4.108313	1789.032484	0.016339	0.017389
RS	39	2.786784	4.108313	1836.997665	0.016777	0.017709
RS	40	3.046740	4.829957	1603.972625	0.014649	0.015268
RS	41	3.330105	4.829957	1646.176620	0.015034	0.015512
RS	42	3.638987	5.617707	1451.725344	0.013258	0.013488
RS	43	3.975683	5.617707	1488.238729	0.013592	0.013670
RS	44	4.342700	6.454523	1326.595644	0.012115	0.011999
RS	45	4.742766	6.454523	1357.364682	0.012396	0.012127
RS	46	5.178858	7.324340	1222.229718	0.011162	0.010740
RS	47	5.654221	7.324340	1247.105162	0.011390	0.010820
RS	48	6.172390	8.212415	1132.807475	0.010346	0.009656
RS	49	6.737220	8.212415	1151.558238	0.010517	0.009693
RS	50	7.352913	9.112131	1052.607021	0.009613	0.008694
RS	51	8.024050	9.112131	1064.993478	0.009726	0.008691
RS	52	8.755623	10.044051	974.905461	0.008904	0.007798
RS	53	9.553074	10.044051	980.911441	0.008958	0.007758
RS	54	10.422336	11.766396	842.141670	0.007691	0.006480
RS	55	11.369875	11.766396	846.762137	0.007733	0.006449
RS	56	12.402740	11.766396	845.232281	0.007719	0.006372
RS	57	13.528615	11.766396	837.035290	0.007644	0.006247
RS	58	14.755876	181.616678	56.119579	0.000513	0.000478
RS	59	16.093651	181.616678	60.987824	0.000557	0.000509
RS	60	17.551893	181.616678	66.258636	0.000605	0.000541
RS	61	19.141451	181.616678	71.961289	0.000657	0.000574
RS	62	20.874148	181.616678	78.126325	0.000714	0.000609
RS	63	22.762876	181.616678	11939.822662	0.109043	0.058743
PA	4+25*2+4+6 0.001892959 0.007050580 22.762875909 7114.836902646 91.264884680 13.985587210 4.632516481 2.429177863 1.691788591 1.407632041 1.304855343 1.290362521 1.328720453 1.406299637 1.519742633 1.672376803 1.873873860 2.139395663 2.486053578 2.927633521 3.469865570 4.108312734 4.829956630 5.617706609 6.454523236 7.324340112 8.212415458 9.112131037 10.044050626 11.766396133 181.616677890
//
IT	6078
RD	10
LK	-85769.479409
QD	-495.839189 -> -383.762947
RI	0.0188875880
TR	0.001607	0.007186
MT	23.959718
MM	C_pi: 16.252640, n_recomb: 114554.284683
RS	0	0.000000	19673.768177	0.050027	0.000000	0.000000
RS	1	0.009093	19673.768177	0.054578	0.000000	0.000000
RS	2	0.019014	19673.768177	0.059543	0.000001	0.000000
RS	3	0.029836	19673.768177	0.064960	0.000001	0.000000
RS	4	0.041642	161.728432	8.620850	0.000075	0.000031
RS	5	0.054522	161.728432	9.404445	0.000082	0.000048
RS	6	0.068574	20.434289	81.170732	0.000709	0.000441
RS	7	0.083903	20.434289	88.487541	0.000772	0.000588
RS	8	0.100625	6.031710	326.431741	0.002850	0.002262
RS	9	0.118869	6.031710	355.015348	0.003099	0.002781
RS	10	0.138772	2.949258	787.936510	0.006878	0.006326
RS	11	0.160484	2.949258	853.065624	0.007447	0.007366
RS	12	0.184171	1.966413	1381.216425	0.012057	0.012069
RS	13	0.210011	1.966413	1486.401603	0.012976	0.013549
RS	14	0.238202	1.589990	1972.198744	0.017216	0.018046
RS	15	0.268955	1.589990	2108.716572	0.018408	0.019783
RS	16	0.302506	1.444533	2474.329925	0.021600	0.023199
RS	17	0.339107	1.444533	2629.137606	0.022951	0.025035
RS	18	0.379037	1.406951	2860.244394	0.024968	0.027164
RS	19	0.422597	1.406951	3021.468889	0.026376	0.028994
RS	20	0.470119	1.431200	3129.501627	0.027319	0.029927
RS	21	0.521962	1.431200	3287.876252	0.028701	0.031680
RS	22	0.578519	1.499239	3289.425686	0.028715	0.031579
RS	23	0.640219	1.499239	3438.260981	0.030014	0.033204
RS	24	0.707529	1.605651	3348.017253	0.029226	0.032214
RS	25	0.780961	1.605651	3482.954754	0.030404	0.033674
RS	26	0.861070	1.752760	3312.408925	0.028916	0.031906
RS	27	0.948463	1.752760	3431.263656	0.029953	0.033177
RS	28	1.043803	1.949776	3189.685001	0.027844	0.030717
RS	29	1.147813	1.949776	3292.335579	0.028740	0.031788
RS	30	1.261281	2.211638	2992.001671	0.026119	0.028755
RS	31	1.385067	2.211638	3080.057842	0.026887	0.029633
RS	32	1.520110	2.555271	2742.000583	0.023936	0.026234
RS	33	1.667432	2.555271	2817.984450	0.024600	0.026940
RS	34	1.828150	2.994140	2470.466257	0.021566	0.023457
RS	35	2.003484	2.994140	2536.790707	0.022145	0.024016
RS	36	2.194761	3.533467	2206.769037	0.019264	0.020719
RS	37	2.403431	3.533467	2265.117700	0.019773	0.021159
RS	38	2.631077	4.168046	1970.544837	0.017202	0.018227
RS	39	2.879423	4.168046	2021.827816	0.017650	0.018569
RS	40	3.150353	4.883738	1769.671576	0.015448	0.016070
RS	41	3.445919	4.883738	1814.264781	0.015838	0.016331
RS	42	3.768361	5.661773	1603.173857	0.013995	0.014249
RS	43	4.120125	5.661773	1641.148126	0.014326	0.014441
RS	44	4.503875	6.482623	1465.597138	0.012794	0.012718
RS	45	4.922522	6.482623	1496.841537	0.013067	0.012849
RS	46	5.379237	7.326543	1350.468977	0.011789	0.011418
RS	47	5.877483	7.326543	1374.727670	0.012001	0.011493
RS	48	6.421036	8.173542	1251.704798	0.010927	0.010295
RS	49	7.014016	8.173542	1268.588446	0.011074	0.010317
RS	50	7.660918	9.009845	1163.164429	0.010154	0.009295
RS	51	8.366646	9.009845	1172.229234	0.010233	0.009266
RS	52	9.136547	9.846310	1077.434411	0.009405	0.008356
RS	53	9.976458	9.846310	1078.461300	0.009414	0.008280
RS	54	10.892745	11.328888	937.009004	0.008180	0.006999
RS	55	11.892354	11.328888	935.552483	0.008167	0.006925
RS	56	12.982860	11.328888	926.595216	0.008089	0.006797
RS	57	14.172530	11.328888	909.683418	0.007941	0.006613
RS	58	15.470380	197.800424	53.703651	0.000469	0.000435
RS	59	16.886249	197.800424	58.442589	0.000510	0.000464
RS	60	18.430867	197.800424	63.583606	0.000555	0.000494
RS	61	20.115943	197.800424	69.157414	0.000604	0.000525
RS	62	21.954249	197.800424	75.196313	0.000656	0.000558
RS	63	23.959718	197.800424	12248.518039	0.106923	0.059553
PA	4+25*2+4+6 0.001607013 0.007186115 23.959718052 19673.768176911 161.728432437 20.434288708 6.031710074 2.949257612 1.966412854 1.589989737 1.444532565 1.406950738 1.431200015 1.499238777 1.605650783 1.752760203 1.949775887 2.211638262 2.555271282 2.994139871 3.533466889 4.168046445 4.883738398 5.661773077 6.482623153 7.326543018 8.173542456 9.009844786 9.846310438 11.328888486 197.800424035
//
IT	5634
RD	11
LK	-85550.009190
QD	-420.695868 -> -321.799556
RI	0.0166275496
TR	0.001367	0.007289
MT	25.182249
MM	C_pi: 16.570931, n_recomb: 118252.427491
RS	0	0.000000	52041.769520	0.019670	0.000000	0.000000
RS	1	0.009179	52041.769520	0.021476	0.000000	0.000000
RS	2	0.019201	52041.769520	0.023448	0.000000	0.000000
RS	3	0.030143	52041.769520	0.025602	0.000000	0.000000
RS	4	0.042089	279.003586	5.213911	0.000044	0.000019
RS	5	0.055131	279.003586	5.692511	0.000048	0.000029
RS	6	0.069371	29.239236	59.290430	0.000501	0.000322
RS	7	0.084918	29.239236	64.700665	0.000547	0.000427
RS	8	0.101892	7.736459	266.596481	0.002254	0.001832
RS	9	0.120424	7.736459	290.360118	0.002455	0.002241
RS	10	0.140657	3.543847	689.059492	0.005827	0.005446
RS	11	0.162748	3.543847	747.484042	0.006321	0.006319
RS	12	0.186866	2.270047	1262.486345	0.010676	0.010788
RS	13	0.213198	2.270047	1361.889003	0.011517	0.012090
RS	14	0.241947	1.788338	1859.327177	0.015723	0.016550
RS	15	0.273335	1.788338	1993.316899	0.016856	0.018134
RS	16	0.307604	1.595392	2388.387314	0.020197	0.021696
RS	17	0.345019	1.595392	2544.813693	0.021520	0.023422
RS	18	0.385869	1.532653	2814.567703	0.023801	0.025821
RS	19	0.430467	1.532653	2981.334144	0.025212	0.027587
RS	20	0.479160	1.541904	3130.654412	0.026474	0.028858
RS	21	0.532322	1.541904	3297.660908	0.027887	0.030588
RS	22	0.590365	1.600164	3338.595880	0.028233	0.030849
RS	23	0.653735	1.600164	3498.045484	0.029581	0.032484
RS	24	0.722921	1.699796	3441.997061	0.029107	0.031847
RS	25	0.798459	1.699796	3588.363151	0.030345	0.033338
RS	26	0.880930	1.842084	3444.374836	0.029127	0.031886
RS	27	0.970972	1.842084	3574.409604	0.030227	0.033197
RS	28	1.069279	2.035806	3349.972336	0.028329	0.030997
RS	29	1.176609	2.035806	3462.741928	0.029283	0.032112
RS	30	1.293792	2.295759	3169.268751	0.026801	0.029267
RS	31	1.421731	2.295759	3265.930740	0.027618	0.030187
RS	32	1.561414	2.638736	2925.085889	0.024736	0.026901
RS	33	1.713918	2.638736	3008.077302	0.025438	0.027645
RS	34	1.880422	3.077928	2650.356277	0.022413	0.024208
RS	35	2.062209	3.077928	2722.246357	0.023021	0.024801
RS	36	2.260682	3.618034	2377.721326	0.020107	0.021501
RS	37	2.477374	3.618034	2440.416265	0.020637	0.021970
RS	38	2.713957	4.253017	2129.949362	0.018012	0.019006
RS	39	2.972256	4.253017	2184.530220	0.018473	0.019372
RS	40	3.254264	4.967526	1917.116629	0.016212	0.016828
RS	41	3.562159	4.967526	1964.042342	0.016609	0.017107
RS	42	3.898316	5.741092	1739.401761	0.014709	0.014978
RS	43	4.265330	5.741092	1778.746844	0.015042	0.015181
RS	44	4.666033	6.551689	1591.784306	0.013461	0.013414
RS	45	5.103516	6.551689	1623.376605	0.013728	0.013548
RS	46	5.581158	7.375939	1467.847199	0.012413	0.012082
RS	47	6.102643	7.375939	1491.308583	0.012611	0.012151
RS	48	6.671997	8.188680	1361.386114	0.011513	0.010927
RS	49	7.293612	8.188680	1376.136269	0.011637	0.010933
RS	50	7.972287	8.969067	1265.965420	0.010706	0.009894
RS	51	8.713259	8.969067	1271.297813	0.010751	0.009839
RS	52	9.522246	9.718318	1173.593150	0.009924	0.008921
RS	53	10.405492	9.718318	1168.989802	0.009886	0.008805
RS	54	11.369813	10.973348	1028.826365	0.008700	0.007540
RS	55	12.422650	10.973348	1019.995278	0.008626	0.007416
RS	56	13.572130	10.973348	1002.317545	0.008476	0.007230
RS	57	14.827123	10.973348	975.460191	0.008249	0.006979
RS	58	16.197315	211.345635	51.990584	0.000440	0.000405
RS	59	17.693279	211.345635	56.646841	0.000479	0.000432
RS	60	19.326560	211.345635	61.706505	0.000522	0.000461
RS	61	21.109764	211.345635	67.201527	0.000568	0.000492
RS	62	23.056652	211.345635	73.165694	0.000619	0.000524
RS	63	25.182249	211.345635	12389.115908	0.104768	0.060176
PA	4+25*2+4+6 0.001367202 0.007289361 25.182249175 52041.769519803 279.003586315 29.239235687 7.736459282 3.543847152 2.270047492 1.788338143 1.595392362 1.532653380 1.541904218 1.600163762 1.699795527 1.842083901 2.035806186 2.295758792 2.638735600 3.077927593 3.618033960 4.253017153 4.967526458 5.741092224 6.551688843 7.375938575 8.188680147 8.969067131 9.718317680 10.973348151 211.345634943
//
IT	8234
RD	12
LK	-85355.595235
QD	-355.381003 -> -267.079403
RI	0.0146604240
TR	0.001167	0.007372
MT	26.385464
MM	C_pi: 16.734363, n_recomb: 120622.847613
RS	0	0.000000	126037.022736	0.008347	0.000000	0.000000
RS	1	0.009260	126037.022736	0.009121	0.000000	0.000000
RS	2	0.019377	126037.022736	0.009966	0.000000	0.000000
RS	3	0.030431	126037.022736	0.010889	0.000000	0.000000
RS	4	0.042509	468.513979	3.200583	0.000027	0.000012
RS	5	0.055705	468.513979	3.497026	0.000029	0.000018
RS	6	0.070123	41.016736	43.636988	0.000362	0.000239
RS	7	0.085876	41.016736	47.661429	0.000395	0.000315
RS	8	0.103088	9.782265	218.106939	0.001808	0.001503
RS	9	0.121893	9.782265	237.841627	0.001972	0.001830
RS	10	0.142440	4.216749	600.665468	0.004980	0.004728
RS	11	0.164890	4.216749	652.696965	0.005411	0.005469
RS	12	0.189418	2.603348	1145.938824	0.009500	0.009693
RS	13	0.216217	2.603348	1238.766221	0.010270	0.010844
RS	14	0.245498	2.002802	1735.737879	0.014390	0.015219
RS	15	0.277491	2.002802	1865.264536	0.015464	0.016666
RS	16	0.312446	1.757309	2277.944378	0.018885	0.020306
RS	17	0.350638	1.757309	2433.288076	0.020173	0.021930
RS	18	0.392366	1.667079	2732.273500	0.022651	0.024528
RS	19	0.437958	1.667079	2901.591147	0.024055	0.026231
RS	20	0.487772	1.660108	3085.994671	0.025584	0.027779
RS	21	0.542198	1.660108	3258.762947	0.027016	0.029485
RS	22	0.601665	1.707966	3336.060253	0.027657	0.030062
RS	23	0.666638	1.707966	3503.660056	0.029046	0.031704
RS	24	0.737627	1.800599	3481.658627	0.028864	0.031387
RS	25	0.815189	1.800599	3637.548026	0.030156	0.032907
RS	26	0.899934	1.938206	3522.372157	0.029202	0.031752
RS	27	0.992526	1.938206	3662.270256	0.030361	0.033107
RS	28	1.093692	2.129144	3459.128288	0.028677	0.031158
RS	29	1.204226	2.129144	3581.217030	0.029689	0.032321
RS	30	1.324994	2.388081	3300.122195	0.027359	0.029666
RS	31	1.456946	2.388081	3404.968798	0.028228	0.030633
RS	32	1.601116	2.731739	3067.517017	0.025431	0.027469
RS	33	1.758636	2.731739	3157.321552	0.026175	0.028255
RS	34	1.930743	3.173027	2795.586942	0.023176	0.024877
RS	35	2.118786	3.173027	2872.954729	0.023818	0.025508
RS	36	2.324241	3.716102	2519.584702	0.020888	0.022219
RS	37	2.548721	3.716102	2586.575025	0.021443	0.022719
RS	38	2.793987	4.354064	2265.050904	0.018778	0.019736
RS	39	3.061965	4.354064	2322.887625	0.019257	0.020128
RS	40	3.354757	5.070314	2044.185744	0.016947	0.017549
RS	41	3.674661	5.070314	2093.404021	0.017355	0.017848
RS	42	4.024187	5.842675	1858.412668	0.015407	0.015679
RS	43	4.406079	5.842675	1899.089697	0.015744	0.015895
RS	44	4.823334	6.646674	1703.299290	0.014121	0.014092
RS	45	5.279225	6.646674	1735.197549	0.014385	0.014231
RS	46	5.777331	7.455430	1572.635222	0.013038	0.012734
RS	47	6.321561	7.455430	1595.241840	0.013225	0.012799
RS	48	6.916185	8.238721	1460.243043	0.012106	0.011554
RS	49	7.565870	8.238721	1472.758923	0.012210	0.011545
RS	50	8.275715	8.968834	1359.511308	0.011271	0.010496
RS	51	9.051290	8.968834	1360.913855	0.011282	0.010413
RS	52	9.898682	9.637515	1261.996460	0.010462	0.009493
RS	53	10.824541	9.637515	1251.371536	0.010374	0.009334
RS	54	11.836133	10.675920	1116.220001	0.009254	0.008106
RS	55	12.941396	10.675920	1098.925370	0.009110	0.007925
RS	56	14.149004	10.675920	1071.501131	0.008883	0.007673
RS	57	15.468435	10.675920	1033.793840	0.008570	0.007349
RS	58	16.910042	221.354889	50.969449	0.000423	0.000385
RS	59	18.485140	221.354889	55.591246	0.000461	0.000412
RS	60	20.206088	221.354889	60.620034	0.000503	0.000440
RS	61	22.086393	221.354889	66.088874	0.000548	0.000471
RS	62	24.140811	221.354889	72.032843	0.000597	0.000502
RS	63	26.385464	221.354889	12369.451960	0.102547	0.060669
PA	4+25*2+4+6 0.001167288 0.007371787 26.385463974 126037.022736108 468.513979026 41.016736028 9.782265057 4.216748673 2.603347656 2.002802289 1.757309146 1.667078789 1.660108307 1.707965742 1.800598781 1.938206130 2.129144095 2.388081125 2.731738940 3.173026938 3.716101970 4.354064366 5.070314174 5.842675090 6.646674416 7.455429919 8.238721382 8.968833511 9.637514822 10.675919761 221.354889264
//
IT	8553
RD	13
LK	-85182.183166
QD	-298.331693 -> -220.112486
RI	0.0129253346
TR	0.001004	0.007438
MT	27.546491
MM	C_pi: 16.762364, n_recomb: 121827.837980
RS	0	0.000000	348692.300862	0.003070	0.000000	0.000000
RS	1	0.009334	348692.300862	0.003357	0.000000	0.000000
RS	2	0.019540	348692.300862	0.003670	0.000000	0.000000
RS	3	0.030698	348692.300862	0.004013	0.000000	0.000000
RS	4	0.042898	766.047272	1.997143	0.000016	0.000008
RS	5	0.056236	766.047272	2.183635	0.000018	0.000011
RS	6	0.070819	56.366474	32.443668	0.000266	0.000181
RS	7	0.086764	56.366474	35.463737	0.000291	0.000238
RS	8	0.104197	12.188591	179.155780	0.001471	0.001251
RS	9	0.123257	12.188591	195.572772	0.001605	0.001516
RS	10	0.144097	4.966004	523.213572	0.004295	0.004145
RS	11	0.166881	4.966004	569.361593	0.004673	0.004778
RS	12	0.191793	2.964675	1035.459622	0.008499	0.008764
RS	13	0.219029	2.964675	1121.397430	0.009205	0.009785
RS	14	0.248808	2.232345	1608.553739	0.013203	0.014045
RS	15	0.281367	2.232345	1732.278476	0.014219	0.015369
RS	16	0.316964	1.929488	2152.351518	0.017667	0.019035
RS	17	0.355885	1.929488	2304.450232	0.018916	0.020561
RS	18	0.398438	1.809496	2623.679138	0.021536	0.023301
RS	19	0.444964	1.809496	2792.930183	0.022925	0.024941
RS	20	0.495832	1.785032	3005.707042	0.024672	0.026713
RS	21	0.551448	1.785032	3181.538477	0.026115	0.028390
RS	22	0.612256	1.821721	3291.100861	0.027014	0.029239
RS	23	0.678740	1.821721	3464.374555	0.028437	0.030883
RS	24	0.751429	1.906935	3474.864016	0.028523	0.030856
RS	25	0.830904	1.906935	3638.223301	0.029864	0.032402
RS	26	0.917797	2.039739	3552.598905	0.029161	0.031526
RS	27	1.012800	2.039739	3700.820398	0.030377	0.032921
RS	28	1.116672	2.228052	3521.696829	0.028907	0.031217
RS	29	1.230239	2.228052	3652.065291	0.029977	0.032427
RS	30	1.354406	2.486458	3387.568309	0.027806	0.029964
RS	31	1.490164	2.486458	3499.968770	0.028729	0.030979
RS	32	1.638594	2.831595	3171.077651	0.026029	0.027944
RS	33	1.800878	2.831595	3267.344807	0.026819	0.028775
RS	34	1.978311	3.276109	2907.025422	0.023862	0.025467
RS	35	2.172305	3.276109	2989.685306	0.024540	0.026138
RS	36	2.384408	3.823597	2632.603081	0.021609	0.022871
RS	37	2.616308	3.823597	2703.791721	0.022194	0.023406
RS	38	2.869855	4.466268	2375.711411	0.019501	0.020414
RS	39	3.147068	4.466268	2436.757275	0.020002	0.020834
RS	40	3.450158	5.186297	2150.510263	0.017652	0.018230
RS	41	3.781538	5.186297	2202.011053	0.018075	0.018550
RS	42	4.143850	5.959792	1959.718225	0.016086	0.016351
RS	43	4.539981	5.959792	2001.749167	0.016431	0.016581
RS	44	4.973088	6.759951	1799.590234	0.014772	0.014748
RS	45	5.446622	6.759951	1831.844995	0.015036	0.014893
RS	46	5.964357	7.556499	1664.260952	0.013661	0.013372
RS	47	6.530419	7.556499	1686.082882	0.013840	0.013434
RS	48	7.149318	8.314385	1547.693713	0.012704	0.012173
RS	49	7.825987	8.314385	1558.044632	0.012789	0.012150
RS	50	8.565818	8.999260	1443.222119	0.011846	0.011095
RS	51	9.374706	8.999260	1440.719393	0.011826	0.010984
RS	52	10.259098	9.593708	1342.077418	0.011016	0.010070
RS	53	11.226041	9.593708	1325.320890	0.010879	0.009867
RS	54	12.283240	10.427271	1198.403273	0.009837	0.008693
RS	55	13.439122	10.427271	1171.847420	0.009619	0.008448
RS	56	14.702896	10.427271	1133.987344	0.009308	0.008123
RS	57	16.084634	10.427271	1084.902262	0.008905	0.007719
RS	58	17.595346	227.595982	50.601161	0.000415	0.000374
RS	59	19.247072	227.595982	55.236095	0.000453	0.000401
RS	60	21.052975	227.595982	60.284119	0.000495	0.000430
RS	61	23.027444	227.595982	65.779328	0.000540	0.000460
RS	62	25.186215	227.595982	71.757954	0.000589	0.000492
RS	63	27.546491	227.595982	12217.163311	0.100282	0.061065
PA	4+25*2+4+6 0.001004094 0.007437574 27.546491222 348692.300862222 766.047271528 56.366474273 12.188590816 4.966003765 2.964675307 2.232345283 1.929487822 1.809495585 1.785032496 1.821721291 1.906934592 2.039738774 2.228052269 2.486457926 2.831594542 3.276108796 3.823597092 4.466268382 5.186296759 5.959791758 6.759951275 7.556499309 8.314384841 8.999259902 9.593707978 10.427270820 227.595982382
//
IT	13273
RD	14
LK	-85029.393110
QD	-249.030436 -> -181.263423
RI	0.0114319762
TR	0.000874	0.007485
MT	28.675620
MM	C_pi: 16.711424, n_recomb: 122206.453540
RS	0	0.000000	1041328.205646	0.001039	0.000000	0.000000
RS	1	0.009404	1041328.205646	0.001136	0.000000	0.000000
RS	2	0.019692	1041328.205646	0.001243	0.000000	0.000000
RS	3	0.030947	1041328.205646	0.001360	0.000000	0.000000
RS	4	0.043261	1216.194130	1.274245	0.000010	0.000005
RS	5	0.056733	1216.194130	1.394129	0.000011	0.000008
RS	6	0.071472	75.710630	24.499508	0.000200	0.000141
RS	7	0.087597	75.710630	26.799093	0.000219	0.000184
RS	8	0.105238	14.935570	148.520401	0.001215	0.001059
RS	9	0.124538	14.935570	162.279438	0.001328	0.001278
RS	10	0.145653	5.779166	457.628937	0.003745	0.003680
RS	11	0.168753	5.779166	498.617331	0.004080	0.004227
RS	12	0.194026	3.348120	935.760413	0.007657	0.007993
RS	13	0.221675	3.348120	1015.053512	0.008306	0.008903
RS	14	0.251925	2.473670	1486.505686	0.012164	0.013033
RS	15	0.285019	2.473670	1603.881152	0.013124	0.014247
RS	16	0.321225	2.109842	2023.508422	0.016558	0.017901
RS	17	0.360836	2.109842	2171.044603	0.017765	0.019334
RS	18	0.404172	1.958406	2502.692592	0.020479	0.022170
RS	19	0.451583	1.958406	2670.017387	0.021848	0.023744
RS	20	0.503452	1.915494	2904.525003	0.023767	0.025692
RS	21	0.560199	1.915494	3081.311983	0.025214	0.027335
RS	22	0.622282	1.940434	3218.247731	0.026335	0.028415
RS	23	0.690204	1.940434	3395.116748	0.027782	0.030053
RS	24	0.764513	2.017916	3435.164480	0.028110	0.030283
RS	25	0.845809	2.017916	3604.159898	0.029492	0.031847
RS	26	0.934750	2.145843	3547.124453	0.029026	0.031229
RS	27	1.032056	2.145843	3702.212119	0.030295	0.032658
RS	28	1.138511	2.331720	3547.946830	0.029032	0.031187
RS	29	1.254977	2.331720	3685.554790	0.030158	0.032441
RS	30	1.382396	2.590057	3440.034530	0.028149	0.030167
RS	31	1.521796	2.590057	3559.324351	0.029126	0.031228
RS	32	1.674306	2.937448	3242.438759	0.026532	0.028328
RS	33	1.841157	2.937448	3344.789380	0.027370	0.029202
RS	34	2.023698	3.386300	2989.831275	0.024465	0.025975
RS	35	2.223405	3.386300	3077.592964	0.025184	0.026684
RS	36	2.441891	3.939660	2720.720902	0.022263	0.023452
RS	37	2.680924	3.939660	2796.034420	0.022880	0.024020
RS	38	2.942435	4.588851	2464.947479	0.020170	0.021031
RS	39	3.228537	4.588851	2529.204981	0.020696	0.021479
RS	40	3.541544	5.314816	2238.440611	0.018317	0.018860
RS	41	3.883985	5.314816	2292.284025	0.018757	0.019202
RS	42	4.258628	6.092010	2045.177554	0.016735	0.016981
RS	43	4.668502	6.092010	2088.673885	0.017091	0.017225
RS	44	5.116919	6.891384	1882.162633	0.015401	0.015370
RS	45	5.607504	6.891384	1914.933959	0.015670	0.015521
RS	46	6.144222	7.679392	1743.966950	0.014271	0.013983
RS	47	6.731412	7.679392	1765.207823	0.014444	0.014042
RS	48	7.373820	8.416353	1624.782841	0.013295	0.012771
RS	49	8.076638	8.416353	1633.203008	0.013364	0.012735
RS	50	8.845547	9.061536	1517.986478	0.012421	0.011680
RS	51	9.686762	9.061536	1511.810412	0.012371	0.011542
RS	52	10.607083	9.588722	1414.595597	0.011575	0.010639
RS	53	11.613949	9.588722	1391.860225	0.011389	0.010391
RS	54	12.715497	10.230952	1275.697734	0.010439	0.009289
RS	55	13.920632	10.230952	1239.403535	0.010142	0.008974
RS	56	15.239095	10.230952	1190.757197	0.009744	0.008572
RS	57	16.681542	10.230952	1130.112896	0.009248	0.008085
RS	58	18.259633	230.805876	50.794636	0.000416	0.000371
RS	59	19.986124	230.805876	55.485780	0.000454	0.000399
RS	60	21.874969	230.805876	60.598672	0.000496	0.000428
RS	61	23.941437	230.805876	66.168427	0.000541	0.000459
RS	62	26.202229	230.805876	72.232367	0.000591	0.000492
RS	63	28.675620	230.805876	11984.351590	0.098066	0.061379
PA	4+25*2+4+6 0.000873991 0.007484881 28.675620118 1041328.205646212 1216.194130495 75.710630051 14.935570456 5.779165831 3.348119853 2.473669518 2.109841835 1.958406191 1.915494167 1.940433837 2.017916142 2.145843337 2.331719841 2.590056684 2.937448266 3.386299610 3.939660469 4.588850790 5.314816466 6.092010257 6.891383633 7.679391620 8.416352567 9.061535674 9.588721624 10.230952021 230.805876000
//
IT	12684
RD	15
LK	-84897.924645
QD	-207.313574 -> -149.980569
RI	0.0101852299
TR	0.000771	0.007504
MT	29.836564
MM	C_pi: 16.655473, n_recomb: 122109.550228
RS	0	0.000000	1135246.396506	0.000959	0.000000	0.000000
RS	1	0.009472	1135246.396506	0.001050	0.000000	0.000000
RS	2	0.019842	1135246.396506	0.001149	0.000000	0.000000
RS	3	0.031194	1135246.396506	0.001258	0.000000	0.000000
RS	4	0.043621	1867.512614	0.837381	0.000007	0.000003
RS	5	0.057226	1867.512614	0.916744	0.000008	0.000005
RS	6	0.072119	99.088519	18.913891	0.000155	0.000112
RS	7	0.088423	99.088519	20.703256	0.000170	0.000145
RS	8	0.106271	17.949676	125.044658	0.001024	0.000916
RS	9	0.125810	17.949676	136.743954	0.001120	0.001099
RS	10	0.147200	6.631824	404.247894	0.003311	0.003318
RS	11	0.170616	6.631824	440.947100	0.003611	0.003795
RS	12	0.196249	3.743253	850.456894	0.006965	0.007371
RS	13	0.224311	3.743253	923.836609	0.007566	0.008188
RS	14	0.255032	2.721551	1376.959516	0.011276	0.012191
RS	15	0.288662	2.721551	1488.206135	0.012187	0.013305
RS	16	0.325478	2.295367	1902.159881	0.015577	0.016925
RS	17	0.365781	2.295367	2044.724876	0.016745	0.018270
RS	18	0.409901	2.111998	2382.518343	0.019511	0.021162
RS	19	0.458202	2.111998	2546.963534	0.020858	0.022669
RS	20	0.511077	2.050446	2797.044288	0.022906	0.024752
RS	21	0.568961	2.050446	2973.478283	0.024351	0.026354
RS	22	0.632328	2.063609	3132.501764	0.025653	0.027624
RS	23	0.701697	2.063609	3311.522453	0.027119	0.029249
RS	24	0.777637	2.133493	3377.135462	0.027657	0.029702
RS	25	0.860771	2.133493	3550.388231	0.029075	0.031276
RS	26	0.951779	2.256888	3519.412623	0.028822	0.030888
RS	27	1.051408	2.256888	3680.200606	0.030139	0.032344
RS	28	1.160475	2.440938	3549.769656	0.029070	0.031090
RS	29	1.279873	2.440938	3693.743004	0.030249	0.032380
RS	30	1.410580	2.700152	3467.573429	0.028397	0.030288
RS	31	1.553669	2.700152	3593.176817	0.029426	0.031390
RS	32	1.710312	3.051167	3289.774716	0.026941	0.028625
RS	33	1.881792	3.051167	3397.883842	0.027827	0.029539
RS	34	2.069516	3.506203	3050.465513	0.024981	0.026396
RS	35	2.275023	3.506203	3143.186347	0.025741	0.027142
RS	36	2.499995	4.067843	2788.944956	0.022840	0.023952
RS	37	2.746278	4.067843	2868.364281	0.023490	0.024552
RS	38	3.015890	4.726542	2536.609778	0.020773	0.021575
RS	39	3.311041	4.726542	2604.146022	0.021326	0.022050
RS	40	3.634150	5.462054	2310.927758	0.018925	0.019425
RS	41	3.987865	5.462054	2367.249346	0.019386	0.019788
RS	42	4.375085	6.247176	2117.067730	0.017337	0.017553
RS	43	4.798985	6.247176	2162.227197	0.017707	0.017812
RS	44	5.263038	7.050668	1952.783431	0.015992	0.015941
RS	45	5.771049	7.050668	1986.330662	0.016267	0.016100
RS	46	6.327180	7.835771	1813.129173	0.014848	0.014549
RS	47	6.935991	7.835771	1834.109796	0.015020	0.014607
RS	48	7.602471	8.558274	1692.580739	0.013861	0.013332
RS	49	8.332082	8.558274	1699.447968	0.013917	0.013283
RS	50	9.130806	9.171152	1584.637007	0.012977	0.012234
RS	51	10.005189	9.171152	1575.202043	0.012900	0.012070
RS	52	10.962397	9.639658	1480.192312	0.012122	0.011184
RS	53	12.010275	9.639658	1451.869499	0.011890	0.010892
RS	54	13.157414	10.106415	1348.217021	0.011041	0.009877
RS	55	14.413214	10.106415	1302.053332	0.010663	0.009489
RS	56	15.787969	10.106415	1242.612901	0.010176	0.009006
RS	57	17.292948	10.106415	1170.553196	0.009586	0.008433
RS	58	18.940484	232.406281	51.420744	0.000421	0.000373
RS	59	20.744082	232.406281	56.204146	0.000460	0.000402
RS	60	22.718525	232.406281	61.420458	0.000503	0.000432
RS	61	24.879996	232.406281	67.105866	0.000550	0.000464
RS	62	27.246211	232.406281	73.298806	0.000600	0.000498
RS	63	29.836564	232.406281	11719.401942	0.095974	0.061614
PA	4+25*2+4+6 0.000770975 0.007503698 29.836563555 1135246.396505738 1867.512614303 99.088518883 17.949676123 6.631823803 3.743252977 2.721551102 2.295366943 2.111998030 2.050445884 2.063608567 2.133492644 2.256887542 2.440938044 2.700152050 3.051166688 3.506203389 4.067843258 4.726541619 5.462054026 6.247176049 7.050667965 7.835771443 8.558274414 9.171152000 9.639658302 10.106414942 232.406280977
//
IT	10920
RD	16
LK	-84787.226896
QD	-172.778809 -> -126.021373
RI	0.0096595090
TR	0.000708	0.007695
MT	29.989541
MM	C_pi: 16.305653, n_recomb: 122570.296675
RS	0	0.000000	1703908.131885	0.000642	0.000000	0.000000
RS	1	0.009481	1703908.131885	0.000703	0.000000	0.000000
RS	2	0.019862	1703908.131885	0.000769	0.000000	0.000000
RS	3	0.031226	1703908.131885	0.000842	0.000000	0.000000
RS	4	0.043668	2774.881754	0.566271	0.000005	0.000002
RS	5	0.057289	2774.881754	0.619992	0.000005	0.000004
RS	6	0.072203	126.253608	14.918448	0.000122	0.000092
RS	7	0.088530	126.253608	16.331773	0.000133	0.000118
RS	8	0.106405	21.101518	106.930725	0.000872	0.000808
RS	9	0.125974	21.101518	116.964700	0.000954	0.000965
RS	10	0.147400	7.470712	360.978903	0.002945	0.003040
RS	11	0.170856	7.470712	393.944064	0.003214	0.003464
RS	12	0.196537	4.118273	778.462996	0.006351	0.006881
RS	13	0.224653	4.118273	846.294919	0.006905	0.007622
RS	14	0.255434	2.950420	1281.282335	0.010453	0.011506
RS	15	0.289134	2.950420	1386.272036	0.011310	0.012536
RS	16	0.326029	2.461955	1793.000401	0.014628	0.016106
RS	17	0.366422	2.461955	1929.872638	0.015745	0.017371
RS	18	0.410645	2.245431	2271.675003	0.018534	0.020290
RS	19	0.459060	2.245431	2432.003695	0.019842	0.021734
RS	20	0.512066	2.163011	2695.807050	0.021994	0.023913
RS	21	0.570098	2.163011	2870.307901	0.023418	0.025473
RS	22	0.633632	2.161316	3050.395145	0.024887	0.026895
RS	23	0.703190	2.161316	3229.844146	0.026351	0.028502
RS	24	0.779343	2.219766	3320.943422	0.027094	0.029142
RS	25	0.862716	2.219766	3496.767018	0.028529	0.030719
RS	26	0.953994	2.333902	3492.737230	0.028496	0.030532
RS	27	1.053926	2.333902	3657.711778	0.029842	0.032009
RS	28	1.163334	2.510250	3552.763158	0.028986	0.030948
RS	29	1.283114	2.510250	3701.837926	0.030202	0.032270
RS	30	1.414251	2.762847	3497.173794	0.028532	0.030345
RS	31	1.557822	2.762847	3628.094266	0.029600	0.031483
RS	32	1.715005	3.107815	3340.508852	0.027254	0.028845
RS	33	1.887091	3.107815	3453.620018	0.028177	0.029796
RS	34	2.075493	3.556618	3115.993353	0.025422	0.026736
RS	35	2.281757	3.556618	3213.107820	0.026214	0.027517
RS	36	2.507579	4.110961	2863.494505	0.023362	0.024371
RS	37	2.754811	4.110961	2946.595339	0.024040	0.025003
RS	38	3.025484	4.760268	2615.875534	0.021342	0.022042
RS	39	3.321821	4.760268	2686.365796	0.021917	0.022543
RS	40	3.646254	5.483248	2392.128306	0.019516	0.019917
RS	41	4.001447	5.483248	2450.669379	0.019994	0.020302
RS	42	4.390317	6.251489	2198.633267	0.017938	0.018056
RS	43	4.816058	6.251489	2245.234214	0.018318	0.018331
RS	44	5.282164	7.032258	2033.932440	0.016594	0.016449
RS	45	5.792463	7.032258	2068.041516	0.016872	0.016617
RS	46	6.351144	7.786656	1893.589378	0.015449	0.015058
RS	47	6.962797	7.786656	1914.068808	0.015616	0.015116
RS	48	7.632441	8.467398	1772.402270	0.014460	0.013839
RS	49	8.365577	8.467398	1777.400487	0.014501	0.013781
RS	50	9.168223	9.023085	1663.999304	0.013576	0.012741
RS	51	10.046971	9.023085	1650.840390	0.013469	0.012553
RS	52	11.009035	9.412134	1559.168859	0.012721	0.011689
RS	53	12.062316	9.412134	1524.516743	0.012438	0.011356
RS	54	13.215461	9.679085	1436.653676	0.011721	0.010441
RS	55	14.477939	9.679085	1378.826944	0.011249	0.009977
RS	56	15.860117	9.679085	1306.893663	0.010662	0.009413
RS	57	17.373343	9.679085	1221.878547	0.009969	0.008756
RS	58	19.030042	227.556177	52.290512	0.000427	0.000379
RS	59	20.843818	227.556177	57.157787	0.000466	0.000408
RS	60	22.829563	227.556177	62.465483	0.000510	0.000440
RS	61	25.003583	227.556177	68.250297	0.000557	0.000473
RS	62	27.383728	227.556177	74.551166	0.000608	0.000509
RS	63	29.989541	227.556177	11606.637331	0.094694	0.061773
PA	4+25*2+4+6 0.000707657 0.007695417 29.989541331 1703908.131885065 2774.881754312 126.253608183 21.101518215 7.470711636 4.118272699 2.950419621 2.461955326 2.245431232 2.163010822 2.161316105 2.219766049 2.333902148 2.510250073 2.762847174 3.107814686 3.556617920 4.110961308 4.760267906 5.483247577 6.251489476 7.032257541 7.786655702 8.467397800 9.023084928 9.412133808 9.679084811 227.556176577
//
IT	13962
RD	17
LK	-84697.885187
QD	-144.865172 -> -105.565183
RI	0.0087270908
TR	0.000645	0.007712
MT	30.943077
MM	C_pi: 16.196072, n_recomb: 122047.368027
RS	0	0.000000	1490024.762847	0.000735	0.000000	0.000000
RS	1	0.009536	1490024.762847	0.000805	0.000000	0.000000
RS	2	0.019980	1490024.762847	0.000882	0.000000	0.000000
RS	3	0.031421	1490024.762847	0.000966	0.000000	0.000000
RS	4	0.043953	3845.488373	0.410124	0.000003	0.000002
RS	5	0.057679	3845.488373	0.449255	0.000004	0.000003
RS	6	0.072715	152.556238	12.404274	0.000102	0.000081
RS	7	0.089184	152.556238	13.586454	0.000111	0.000103
RS	8	0.107224	23.831824	95.226920	0.000780	0.000754
RS	9	0.126984	23.831824	104.225054	0.000854	0.000891
RS	10	0.148628	8.177298	332.113016	0.002721	0.002901
RS	11	0.172336	8.177298	362.713177	0.002972	0.003277
RS	12	0.198305	4.441942	727.982936	0.005965	0.006613
RS	13	0.226750	4.441942	792.159274	0.006491	0.007276
RS	14	0.257907	3.157301	1210.068322	0.009915	0.011079
RS	15	0.292035	3.157301	1310.710755	0.010739	0.012012
RS	16	0.329418	2.620409	1706.521611	0.013982	0.015533
RS	17	0.370365	2.620409	1839.202003	0.015070	0.016697
RS	18	0.415217	2.378977	2177.926185	0.017845	0.019622
RS	19	0.464345	2.378977	2335.013651	0.019132	0.020973
RS	20	0.518159	2.281674	2603.492746	0.021332	0.023219
RS	21	0.577103	2.281674	2776.274881	0.022748	0.024703
RS	22	0.641669	2.270256	2967.584156	0.024315	0.026247
RS	23	0.712391	2.270256	3147.105179	0.025786	0.027799
RS	24	0.789856	2.322283	3254.024907	0.026662	0.028601
RS	25	0.874709	2.322283	3431.657962	0.028117	0.030144
RS	26	0.967652	2.432584	3445.820092	0.028233	0.030142
RS	27	1.069459	2.432584	3614.010714	0.029612	0.031602
RS	28	1.180973	2.607506	3527.417417	0.028902	0.030728
RS	29	1.303120	2.607506	3680.599483	0.030157	0.032046
RS	30	1.436915	2.861231	3492.324637	0.028615	0.030293
RS	31	1.583468	2.861231	3627.682050	0.029724	0.031436
RS	32	1.743996	3.209946	3353.039614	0.027473	0.028940
RS	33	1.919830	3.209946	3470.455211	0.028435	0.029902
RS	34	2.112432	3.665016	3141.698386	0.025742	0.026948
RS	35	2.323399	3.665016	3242.702321	0.026569	0.027741
RS	36	2.554483	4.227745	2898.219642	0.023747	0.024667
RS	37	2.807601	4.227745	2984.673937	0.024455	0.025311
RS	38	3.084856	4.886820	2656.268222	0.021764	0.022394
RS	39	3.388549	4.886820	2729.544566	0.022365	0.022907
RS	40	3.721201	5.619889	2435.851344	0.019958	0.020307
RS	41	4.085572	5.619889	2496.601656	0.020456	0.020701
RS	42	4.484689	6.397073	2244.248045	0.018388	0.018472
RS	43	4.921863	6.397073	2292.450920	0.018783	0.018753
RS	44	5.400724	7.183638	2080.652532	0.017048	0.016882
RS	45	5.925247	7.183638	2115.680229	0.017335	0.017052
RS	46	6.499786	7.937856	1941.083124	0.015904	0.015505
RS	47	7.129110	7.937856	1961.652270	0.016073	0.015559
RS	48	7.818444	8.608399	1820.664243	0.014918	0.014299
RS	49	8.573509	8.608399	1824.668391	0.014950	0.014227
RS	50	9.400573	9.138298	1713.231295	0.014037	0.013212
RS	51	10.306503	9.138298	1697.563740	0.013909	0.012999
RS	52	11.298818	9.478261	1609.633158	0.013189	0.012171
RS	53	12.385755	9.478261	1570.247687	0.012866	0.011795
RS	54	13.576337	9.591687	1498.258926	0.012276	0.011012
RS	55	14.880448	9.591687	1430.555837	0.011721	0.010464
RS	56	16.308912	9.591687	1348.125371	0.011046	0.009812
RS	57	17.873588	9.591687	1252.332026	0.010261	0.009066
RS	58	19.587464	227.035735	53.056197	0.000435	0.000383
RS	59	21.464768	227.035735	58.019004	0.000475	0.000413
RS	60	23.521082	227.035735	63.432438	0.000520	0.000445
RS	61	25.773476	227.035735	69.334001	0.000568	0.000479
RS	62	28.240648	227.035735	75.763413	0.000621	0.000516
RS	63	30.943077	227.035735	11328.949655	0.092824	0.061891
PA	4+25*2+4+6 0.000644554 0.007712365 30.943077419 1490024.762847469 3845.488373202 152.556237530 23.831823560 8.177297737 4.441941888 3.157300691 2.620409321 2.378977060 2.281673973 2.270256139 2.322282541 2.432584443 2.607505787 2.861231229 3.209945754 3.665016311 4.227745460 4.886819831 5.619889380 6.397072744 7.183637541 7.937856063 8.608399330 9.138298402 9.478261374 9.591687441 227.035735161
//
IT	16668
RD	18
LK	-84622.982992
QD	-122.085393 -> -91.000471
RI	0.0085018034
TR	0.000607	0.007891
MT	30.974240
MM	C_pi: 15.870967, n_recomb: 122347.219282
RS	0	0.000000	1536588.036687	0.000715	0.000000	0.000000
RS	1	0.009537	1536588.036687	0.000783	0.000000	0.000000
RS	2	0.019984	1536588.036687	0.000858	0.000000	0.000000
RS	3	0.031427	1536588.036687	0.000939	0.000000	0.000000
RS	4	0.043962	5175.044104	0.305535	0.000002	0.000001
RS	5	0.057692	5175.044104	0.334693	0.000003	0.000002
RS	6	0.072731	179.610856	10.563218	0.000086	0.000071
RS	7	0.089205	179.610856	11.570337	0.000095	0.000090
RS	8	0.107250	26.363899	86.313479	0.000705	0.000704
RS	9	0.127016	26.363899	94.478909	0.000772	0.000829
RS	10	0.148668	8.798301	309.587125	0.002530	0.002772
RS	11	0.172384	8.798301	338.190105	0.002764	0.003119
RS	12	0.198362	4.720585	687.420966	0.005619	0.006368
RS	13	0.226817	4.720585	748.329898	0.006116	0.006986
RS	14	0.257987	3.333588	1151.166512	0.009409	0.010697
RS	15	0.292129	3.333588	1247.675243	0.010198	0.011575
RS	16	0.329527	2.753542	1633.374683	0.013350	0.015026
RS	17	0.370492	2.753542	1761.784272	0.014400	0.016135
RS	18	0.415364	2.488495	2097.609196	0.017145	0.019034
RS	19	0.464516	2.488495	2251.069450	0.018399	0.020337
RS	20	0.518356	2.375549	2524.258029	0.020632	0.022610
RS	21	0.577330	2.375549	2694.683449	0.022025	0.024058
RS	22	0.641929	2.352423	2897.345245	0.023681	0.025679
RS	23	0.712688	2.352423	3076.137431	0.025143	0.027210
RS	24	0.790197	2.395035	3199.343183	0.026150	0.028126
RS	25	0.875097	2.395035	3377.923822	0.027609	0.029664
RS	26	0.968095	2.497527	3411.095883	0.027880	0.029797
RS	27	1.069962	2.497527	3581.669385	0.029275	0.031266
RS	28	1.181544	2.665907	3514.443981	0.028725	0.030531
RS	29	1.303768	2.665907	3670.993416	0.030005	0.031869
RS	30	1.437650	2.914093	3500.204702	0.028609	0.030244
RS	31	1.584299	2.914093	3639.386123	0.029746	0.031412
RS	32	1.744936	3.257870	3378.669133	0.027615	0.029019
RS	33	1.920892	3.257870	3499.908707	0.028606	0.030008
RS	34	2.113630	3.707996	3180.836791	0.025998	0.027127
RS	35	2.324750	3.707996	3285.367280	0.026853	0.027947
RS	36	2.556005	4.265051	2946.630100	0.024084	0.024918
RS	37	2.809315	4.265051	3036.169029	0.024816	0.025587
RS	38	3.086784	4.916859	2710.561788	0.022155	0.022693
RS	39	3.390717	4.916859	2786.423548	0.022775	0.023228
RS	40	3.723636	5.640205	2493.679610	0.020382	0.020637
RS	41	4.088306	5.640205	2556.481860	0.020895	0.021050
RS	42	4.487756	6.404166	2304.200477	0.018833	0.018822
RS	43	4.925303	6.404166	2353.866359	0.019239	0.019117
RS	44	5.404580	7.172802	2141.957494	0.017507	0.017246
RS	45	5.929566	7.172802	2177.757816	0.017800	0.017425
RS	46	6.504622	7.902550	2003.457425	0.016375	0.015880
RS	47	7.134523	7.902550	2023.930846	0.016543	0.015937
RS	48	7.824499	8.539632	1884.137940	0.015400	0.014684
RS	49	8.580280	8.539632	1886.879785	0.015422	0.014607
RS	50	9.408142	9.023496	1778.039154	0.014533	0.013610
RS	51	10.314959	9.023496	1759.445067	0.014381	0.013379
RS	52	11.308262	9.299273	1676.046742	0.013699	0.012582
RS	53	12.396298	9.299273	1631.246366	0.013333	0.012171
RS	54	13.588104	9.248630	1577.835918	0.012896	0.011510
RS	55	14.893575	9.248630	1498.576757	0.012249	0.010888
RS	56	16.323553	9.248630	1404.049741	0.011476	0.010157
RS	57	17.889912	9.248630	1296.007031	0.010593	0.009330
RS	58	19.605658	221.706858	54.028199	0.000442	0.000390
RS	59	21.485040	221.706858	59.079249	0.000483	0.000421
RS	60	23.543664	221.706858	64.588141	0.000528	0.000455
RS	61	25.798624	221.706858	70.592754	0.000577	0.000491
RS	62	28.268645	221.706858	77.133152	0.000630	0.000529
RS	63	30.974240	221.706858	11232.373457	0.091807	0.061944
PA	4+25*2+4+6 0.000607497 0.007890894 30.974239576 1536588.036687015 5175.044104365 179.610856351 26.363899130 8.798301329 4.720585231 3.333587850 2.753541644 2.488494526 2.375549022 2.352423008 2.395034646 2.497526956 2.665907445 2.914092635 3.257870276 3.707995867 4.265051299 4.916858662 5.640205068 6.404165980 7.172802493 7.902549925 8.539631537 9.023495683 9.299273291 9.248629951 221.706858127
//
IT	20998
RD	19
LK	-84563.558879
QD	-104.189569 -> -78.574287
RI	0.0081890870
TR	0.000577	0.008041
MT	31.081940
MM	C_pi: 15.574438, n_recomb: 122342.145365
RS	0	0.000000	1552350.660680	0.000708	0.000000	0.000000
RS	1	0.009543	1552350.660680	0.000775	0.000000	0.000000
RS	2	0.019997	1552350.660680	0.000849	0.000000	0.000000
RS	3	0.031449	1552350.660680	0.000931	0.000000	0.000000
RS	4	0.043994	6531.022074	0.242297	0.000002	0.000001
RS	5	0.057735	6531.022074	0.265435	0.000002	0.000002
RS	6	0.072788	201.247942	9.436324	0.000077	0.000067
RS	7	0.089278	201.247942	10.336690	0.000084	0.000084
RS	8	0.107341	28.094827	81.083584	0.000663	0.000691
RS	9	0.127129	28.094827	88.763499	0.000726	0.000806
RS	10	0.148804	9.203205	296.359888	0.002422	0.002747
RS	11	0.172548	9.203205	323.798385	0.002647	0.003067
RS	12	0.198558	4.912349	661.736501	0.005409	0.006293
RS	13	0.227051	4.912349	720.582789	0.005890	0.006859
RS	14	0.258262	3.464428	1110.357090	0.009076	0.010514
RS	15	0.292452	3.464428	1203.984079	0.009841	0.011323
RS	16	0.329905	2.858646	1578.642393	0.012904	0.014712
RS	17	0.370932	2.858646	1703.785128	0.013926	0.015746
RS	18	0.415874	2.578907	2033.527881	0.016622	0.018609
RS	19	0.465105	2.578907	2183.940469	0.017851	0.019840
RS	20	0.519035	2.455541	2457.259323	0.020085	0.022123
RS	21	0.578111	2.455541	2625.425223	0.021460	0.023509
RS	22	0.642826	2.424040	2834.266108	0.023167	0.025187
RS	23	0.713715	2.424040	3011.979069	0.024619	0.026668
RS	24	0.791371	2.459676	3146.138807	0.025716	0.027681
RS	25	0.876437	2.459676	3324.960695	0.027178	0.029184
RS	26	0.969621	2.556335	3372.154867	0.027563	0.029441
RS	27	1.071698	2.556335	3544.178315	0.028969	0.030888
RS	28	1.183516	2.719950	3492.097798	0.028544	0.030288
RS	29	1.306006	2.719950	3650.993743	0.029842	0.031616
RS	30	1.440185	2.964401	3494.509114	0.028563	0.030121
RS	31	1.587169	2.964401	3636.525335	0.029724	0.031287
RS	32	1.748181	3.305158	3387.859435	0.027692	0.029008
RS	33	1.924558	3.305158	3512.042028	0.028707	0.030000
RS	34	2.117767	3.752673	3201.860286	0.026171	0.027210
RS	35	2.329415	3.752673	3309.178952	0.027049	0.028035
RS	36	2.561261	4.306894	2976.292022	0.024328	0.025073
RS	37	2.815233	4.306894	3068.323049	0.025080	0.025749
RS	38	3.093442	4.954952	2746.151050	0.022446	0.022901
RS	39	3.398201	4.954952	2824.145137	0.023084	0.023444
RS	40	3.732045	5.672785	2533.269083	0.020706	0.020884
RS	41	4.097748	5.672785	2597.803724	0.021234	0.021303
RS	42	4.498351	6.428558	2346.555234	0.019180	0.019098
RS	43	4.937184	6.428558	2397.500723	0.019597	0.019399
RS	44	5.417897	7.185053	2186.411762	0.017871	0.017546
RS	45	5.944486	7.185053	2222.945755	0.018170	0.017727
RS	46	6.521329	7.896961	2049.758109	0.016754	0.016201
RS	47	7.153221	7.896961	2070.258147	0.016922	0.016255
RS	48	7.845417	8.508063	1932.344262	0.015795	0.015026
RS	49	8.603670	8.508063	1934.130642	0.015809	0.014939
RS	50	9.434287	8.954303	1828.447459	0.014945	0.013973
RS	51	10.344171	8.954303	1807.443592	0.014774	0.013721
RS	52	11.340888	9.175565	1729.069444	0.014133	0.012969
RS	53	12.432724	9.175565	1679.591502	0.013729	0.012520
RS	54	13.628758	8.980006	1645.530574	0.013450	0.012008
RS	55	14.938933	8.980006	1555.384263	0.012713	0.011304
RS	56	16.374141	8.980006	1449.608461	0.011849	0.010489
RS	57	17.946316	8.980006	1330.332151	0.010874	0.009580
RS	58	19.668527	217.186975	54.796777	0.000448	0.000395
RS	59	21.555094	217.186975	59.918871	0.000490	0.000426
RS	60	23.621702	217.186975	65.504572	0.000535	0.000460
RS	61	25.885531	217.186975	71.592017	0.000585	0.000497
RS	62	28.365405	217.186975	78.221474	0.000639	0.000536
RS	63	31.081940	217.186975	11092.540716	0.090668	0.061971
PA	4+25*2+4+6 0.000576536 0.008040778 31.081939998 1552350.660679787 6531.022073724 201.247942318 28.094827030 9.203204673 4.912349327 3.464428445 2.858645914 2.578907427 2.455540715 2.424039675 2.459675908 2.556335165 2.719950129 2.964401208 3.305158400 3.752673360 4.306894379 4.954951590 5.672785178 6.428557763 7.185053005 7.896960699 8.508063251 8.954303353 9.175564673 8.980005831 217.186974625
//
IT	46810
RD	20
LK	-84514.694600
QD	-89.692087 -> -68.794269
RI	0.0079716284
TR	0.000553	0.008200
MT	31.081940
MM	C_pi: 15.274080, n_recomb: 122363.197863
RS	0	0.000000	2328525.991022	0.000472	0.000000	0.000000
RS	1	0.009543	2328525.991022	0.000517	0.000000	0.000000
RS	2	0.019997	2328525.991022	0.000566	0.000000	0.000000
RS	3	0.031449	2328525.991022	0.000620	0.000000	0.000000
RS	4	0.043994	7883.147737	0.200771	0.000002	0.000001
RS	5	0.057735	7883.147737	0.219944	0.000002	0.000002
RS	6	0.072788	216.997475	8.752943	0.000072	0.000065
RS	7	0.089278	216.997475	9.588177	0.000078	0.000081
RS	8	0.107341	29.064591	78.393497	0.000641	0.000692
RS	9	0.127129	29.064591	85.820872	0.000701	0.000801
RS	10	0.148804	9.417216	289.701954	0.002368	0.002763
RS	11	0.172548	9.417216	316.544096	0.002587	0.003064
RS	12	0.198558	5.027694	646.833157	0.005286	0.006283
RS	13	0.227051	5.027694	704.454005	0.005757	0.006814
RS	14	0.258262	3.554536	1083.045461	0.008851	0.010413
RS	15	0.292452	3.554536	1174.680655	0.009600	0.011174
RS	16	0.329905	2.937731	1538.251025	0.012571	0.014489
RS	17	0.370932	2.937731	1660.869545	0.013573	0.015467
RS	18	0.415874	2.650533	1983.035207	0.016206	0.018276
RS	19	0.465105	2.650533	2130.872829	0.017414	0.019452
RS	20	0.519035	2.520682	2401.894615	0.019629	0.021720
RS	21	0.578111	2.520682	2567.955755	0.020986	0.023058
RS	22	0.642826	2.483067	2780.044616	0.022720	0.024764
RS	23	0.713715	2.483067	2956.526892	0.024162	0.026208
RS	24	0.791371	2.513082	3098.528414	0.025322	0.027287
RS	25	0.876437	2.513082	3277.188489	0.026782	0.028764
RS	26	0.969621	2.604728	3335.384332	0.027258	0.029112
RS	27	1.071698	2.604728	3508.285767	0.028671	0.030544
RS	28	1.183516	2.764026	3468.692000	0.028348	0.030049
RS	29	1.306006	2.764026	3629.287332	0.029660	0.031370
RS	30	1.440185	3.004837	3485.092469	0.028482	0.029980
RS	31	1.587169	3.004837	3629.304292	0.029660	0.031147
RS	32	1.748181	3.342499	3391.261510	0.027715	0.028962
RS	33	1.924558	3.342499	3517.814560	0.028749	0.029959
RS	34	2.117767	3.787071	3215.824185	0.026281	0.027245
RS	35	2.329415	3.787071	3325.451313	0.027177	0.028078
RS	36	2.561261	4.337983	2998.244852	0.024503	0.025172
RS	37	2.815233	4.337983	3092.386467	0.025272	0.025857
RS	38	3.093442	4.981766	2773.827760	0.022669	0.023050
RS	39	3.398201	4.981766	2853.667230	0.023321	0.023601
RS	40	3.732045	5.693592	2565.036084	0.020962	0.021070
RS	41	4.097748	5.693592	2631.106438	0.021502	0.021497
RS	42	4.498351	6.440795	2381.362689	0.019461	0.019313
RS	43	4.937184	6.440795	2433.479878	0.019887	0.019620
RS	44	5.417897	7.185057	2223.691731	0.018173	0.017785
RS	45	5.944486	7.185057	2260.943546	0.018477	0.017970
RS	46	6.521329	7.879539	2089.319255	0.017075	0.016463
RS	47	7.153221	7.879539	2109.929461	0.017243	0.016517
RS	48	7.845417	8.465876	1974.301405	0.016135	0.015310
RS	49	8.603670	8.465876	1975.325297	0.016143	0.015217
RS	50	9.434287	8.877028	1873.149426	0.015308	0.014282
RS	51	10.344171	8.877028	1850.048909	0.015119	0.014014
RS	52	11.340888	9.048291	1777.032210	0.014523	0.013305
RS	53	12.432724	9.048291	1723.305182	0.014084	0.012825
RS	54	13.628758	8.720884	1709.337284	0.013969	0.012463
RS	55	14.938933	8.720884	1608.546641	0.013146	0.011681
RS	56	16.374141	8.720884	1491.890633	0.012192	0.010787
RS	57	17.946316	8.720884	1361.868889	0.011130	0.009800
RS	58	19.668527	212.523204	55.510919	0.000454	0.000399
RS	59	21.555094	212.523204	60.695737	0.000496	0.000431
RS	60	23.621702	212.523204	66.348885	0.000542	0.000466
RS	61	25.885531	212.523204	72.508649	0.000593	0.000504
RS	62	28.365405	212.523204	79.215392	0.000647	0.000544
RS	63	31.081940	212.523204	10971.314157	0.089662	0.061971
PA	4+25*2+4+6 0.000552809 0.008200395 31.081939998 2328525.991022494 7883.147737422 216.997475245 29.064590970 9.417216334 5.027693915 3.554536497 2.937731090 2.650533326 2.520681594 2.483066889 2.513081577 2.604727703 2.764025659 3.004837368 3.342499492 3.787070820 4.337983353 4.981765634 5.693592336 6.440794740 7.185056859 7.879539316 8.465875931 8.877027914 9.048290833 8.720884320 212.523204271
//
IT	33984
RD	21
LK	-84474.568588
QD	-78.034422 -> -60.613201
RI	0.0077791759
TR	0.000533	0.008350
MT	31.081940
MM	C_pi: 14.996869, n_recomb: 122337.910634
RS	0	0.000000	2328525.991024	0.000472	0.000000	0.000000
RS	1	0.009543	2328525.991024	0.000517	0.000000	0.000000
RS	2	0.019997	2328525.991024	0.000566	0.000000	0.000000
RS	3	0.031449	2328525.991024	0.000620	0.000000	0.000000
RS	4	0.043994	9230.643533	0.171430	0.000001	0.000001
RS	5	0.057735	9230.643533	0.187801	0.000002	0.000001
RS	6	0.072788	225.638098	8.416193	0.000069	0.000064
RS	7	0.089278	225.638098	9.219333	0.000075	0.000080
RS	8	0.107341	29.275873	77.814051	0.000636	0.000709
RS	9	0.127129	29.275873	85.187097	0.000696	0.000815
RS	10	0.148804	9.448478	288.697061	0.002360	0.002823
RS	11	0.172548	9.448478	315.449440	0.002579	0.003112
RS	12	0.198558	5.070544	641.290241	0.005242	0.006346
RS	13	0.227051	5.070544	698.453918	0.005709	0.006850
RS	14	0.258262	3.606738	1067.403412	0.008725	0.010399
RS	15	0.292452	3.606738	1157.887097	0.009465	0.011121
RS	16	0.329905	2.993312	1510.274314	0.012345	0.014355
RS	17	0.370932	2.993312	1631.110965	0.013333	0.015289
RS	18	0.415874	2.705918	1944.386770	0.015894	0.018028
RS	19	0.465105	2.705918	2090.183293	0.017085	0.019159
RS	20	0.519035	2.573682	2356.797546	0.019265	0.021392
RS	21	0.578111	2.573682	2521.026413	0.020607	0.022690
RS	22	0.642826	2.532574	2733.649723	0.022345	0.024403
RS	23	0.713715	2.532574	2908.902470	0.023778	0.025813
RS	24	0.791371	2.558745	3055.783888	0.024978	0.026935
RS	25	0.876437	2.558745	3234.045834	0.026435	0.028386
RS	26	0.969621	2.646684	3300.297164	0.026977	0.028804
RS	27	1.071698	2.646684	3473.666113	0.028394	0.030220
RS	28	1.183516	2.802699	3443.885334	0.028151	0.029810
RS	29	1.306006	2.802699	3605.674088	0.029473	0.031122
RS	30	1.440185	3.040805	3471.537668	0.028377	0.029821
RS	31	1.587169	3.040805	3617.420279	0.029569	0.030985
RS	32	1.748181	3.376255	3388.429286	0.027697	0.028882
RS	33	1.924558	3.376255	3516.866270	0.028747	0.029881
RS	34	2.117767	3.818858	3222.124458	0.026338	0.027236
RS	35	2.329415	3.818858	3333.643525	0.027249	0.028073
RS	36	2.561261	4.367617	3011.715763	0.024618	0.025221
RS	37	2.815233	4.367617	3107.632645	0.025402	0.025912
RS	38	3.093442	5.008518	2792.679093	0.022828	0.023144
RS	39	3.398201	5.008518	2874.110755	0.023493	0.023702
RS	40	3.732045	5.716064	2587.931358	0.021154	0.021201
RS	41	4.097748	5.716064	2655.366731	0.021705	0.021634
RS	42	4.498351	6.456818	2407.429093	0.019679	0.019474
RS	43	4.937184	6.456818	2460.633396	0.020113	0.019786
RS	44	5.417897	7.191401	2252.473837	0.018412	0.017972
RS	45	5.944486	7.191401	2290.452802	0.018722	0.018160
RS	46	6.521329	7.871526	2120.695593	0.017335	0.016674
RS	47	7.153221	7.871526	2141.532367	0.017505	0.016728
RS	48	7.845417	8.436796	2008.440566	0.016417	0.015547
RS	49	8.603670	8.436796	2008.944444	0.016421	0.015448
RS	50	9.434287	8.817384	1910.463217	0.015616	0.014546
RS	51	10.344171	8.817384	1885.658063	0.015414	0.014264
RS	52	11.340888	8.944354	1818.148083	0.014862	0.013602
RS	53	12.432724	8.944354	1760.730496	0.014392	0.013092
RS	54	13.628758	8.498057	1767.026492	0.014444	0.012885
RS	55	14.938933	8.498057	1656.152017	0.013538	0.012027
RS	56	16.374141	8.498057	1529.282901	0.012500	0.011057
RS	57	17.946316	8.498057	1389.272950	0.011356	0.009996
RS	58	19.668527	208.252844	56.163737	0.000459	0.000403
RS	59	21.555094	208.252844	61.405476	0.000502	0.000436
RS	60	23.621702	208.252844	67.119732	0.000549	0.000472
RS	61	25.885531	208.252844	73.344898	0.000600	0.000510
RS	62	28.365405	208.252844	80.121382	0.000655	0.000551
RS	63	31.081940	208.252844	10853.098095	0.088714	0.061952
PA	4+25*2+4+6 0.000533477 0.008350142 31.081939998 2328525.991023786 9230.643532667 225.638098179 29.275872598 9.448477924 5.070544288 3.606737955 2.993312449 2.705918443 2.573682084 2.532574257 2.558745166 2.646684129 2.802698785 3.040805401 3.376255174 3.818857698 4.367616851 5.008518414 5.716064378 6.456818012 7.191401144 7.871526026 8.436795515 8.817384283 8.944354130 8.498057341 208.252843801
//
IT	47440
RD	22
LK	-84441.046469
QD	-68.533964 -> -53.839875
RI	0.0076171326
TR	0.000518	0.008491
MT	31.081940
MM	C_pi: 14.742629, n_recomb: 122299.461584
RS	0	0.000000	2328525.991024	0.000472	0.000000	0.000000
RS	1	0.009543	2328525.991024	0.000517	0.000000	0.000000
RS	2	0.019997	2328525.991024	0.000566	0.000000	0.000000
RS	3	0.031449	2328525.991024	0.000620	0.000000	0.000000
RS	4	0.043994	10183.771546	0.155340	0.000001	0.000001
RS	5	0.057735	10183.771546	0.170175	0.000001	0.000001
RS	6	0.072788	228.165812	8.320556	0.000068	0.000066
RS	7	0.089278	228.165812	9.114589	0.000075	0.000081
RS	8	0.107341	28.832109	78.988832	0.000646	0.000738
RS	9	0.127129	28.832109	86.472375	0.000707	0.000844
RS	10	0.148804	9.323665	292.468177	0.002391	0.002918
RS	11	0.172548	9.323665	319.559307	0.002613	0.003200
RS	12	0.198558	5.052224	643.371124	0.005261	0.006462
RS	13	0.227051	5.052224	700.706803	0.005729	0.006948
RS	14	0.258262	3.626232	1061.258770	0.008678	0.010450
RS	15	0.292452	3.626232	1151.285936	0.009414	0.011143
RS	16	0.329905	3.028496	1492.405402	0.012203	0.014290
RS	17	0.370932	3.028496	1612.086102	0.013181	0.015190
RS	18	0.415874	2.747100	1915.583263	0.015663	0.017848
RS	19	0.465105	2.747100	2059.815823	0.016842	0.018944
RS	20	0.519035	2.616091	2320.466866	0.018974	0.021128
RS	21	0.578111	2.616091	2483.142423	0.020304	0.022393
RS	22	0.642826	2.573779	2694.286912	0.022030	0.024095
RS	23	0.713715	2.573779	2868.376870	0.023454	0.025477
RS	24	0.791371	2.597649	3017.882771	0.024676	0.026623
RS	25	0.876437	2.597649	3195.619377	0.026129	0.028052
RS	26	0.969621	2.683019	3267.597866	0.026718	0.028520
RS	27	1.071698	2.683019	3441.156225	0.028137	0.029921
RS	28	1.183516	2.836696	3418.942324	0.027955	0.029578
RS	29	1.306006	2.836696	3581.554945	0.029285	0.030882
RS	30	1.440185	3.072882	3455.609729	0.028255	0.029652
RS	31	1.587169	3.072882	3602.764259	0.029459	0.030813
RS	32	1.748181	3.406884	3381.409707	0.027649	0.028780
RS	33	1.924558	3.406884	3511.351584	0.028711	0.029779
RS	34	2.117767	3.848335	3222.950195	0.026353	0.027194
RS	35	2.329415	3.848335	3336.031151	0.027278	0.028035
RS	36	2.561261	4.395913	3018.905620	0.024685	0.025230
RS	37	2.815233	4.395913	3116.329332	0.025481	0.025926
RS	38	3.093442	5.035095	2804.843543	0.022934	0.023195
RS	39	3.398201	5.035095	2887.663673	0.023611	0.023759
RS	40	3.732045	5.739826	2603.977026	0.021292	0.021286
RS	41	4.097748	5.739826	2672.641058	0.021853	0.021725
RS	42	4.498351	6.475902	2426.658179	0.019842	0.019587
RS	43	4.937184	6.475902	2480.884605	0.020285	0.019905
RS	44	5.417897	7.202939	2274.537186	0.018598	0.018112
RS	45	5.944486	7.202939	2313.257725	0.018915	0.018304
RS	46	6.521329	7.871260	2145.542610	0.017543	0.016839
RS	47	7.153221	7.871260	2166.712647	0.017716	0.016894
RS	48	7.845417	8.418556	2036.288907	0.016650	0.015739
RS	49	8.603670	8.418556	2036.491034	0.016652	0.015637
RS	50	9.434287	8.772368	1941.783411	0.015877	0.014768
RS	51	10.344171	8.772368	1915.628395	0.015663	0.014475
RS	52	11.340888	8.859848	1853.661080	0.015157	0.013858
RS	53	12.432724	8.859848	1793.068085	0.014661	0.013323
RS	54	13.628758	8.305624	1819.561745	0.014878	0.013270
RS	55	14.938933	8.305624	1699.180974	0.013894	0.012340
RS	56	16.374141	8.305624	1562.757957	0.012778	0.011299
RS	57	17.946316	8.305624	1413.481807	0.011558	0.010170
RS	58	19.668527	204.333131	56.783257	0.000464	0.000407
RS	59	21.555094	204.333131	62.078789	0.000508	0.000440
RS	60	23.621702	204.333131	67.850743	0.000555	0.000476
RS	61	25.885531	204.333131	74.137597	0.000606	0.000515
RS	62	28.365405	204.333131	80.979784	0.000662	0.000557
RS	63	31.081940	204.333131	10742.866860	0.087841	0.061916
PA	4+25*2+4+6 0.000517622 0.008491306 31.081939998 2328525.991024123 10183.771545836 228.165812172 28.832108992 9.323664670 5.052223529 3.626232405 3.028495595 2.747099582 2.616090916 2.573778590 2.597649122 2.683018658 2.836696084 3.072881977 3.406883574 3.848335158 4.395913187 5.035094535 5.739825755 6.475902269 7.202939300 7.871260001 8.418555837 8.772367693 8.859848478 8.305623926 204.333130615
//
IT	14521
RD	23
LK	-84412.699918
QD	-60.731607 -> -49.009020
RI	0.0074704847
TR	0.000506	0.008583
MT	31.081940
MM	C_pi: 14.557714, n_recomb: 122084.057279
RS	0	0.000000	2328525.991025	0.000471	0.000000	0.000000
RS	1	0.009543	2328525.991025	0.000516	0.000000	0.000000
RS	2	0.019997	2328525.991025	0.000565	0.000000	0.000000
RS	3	0.031449	2328525.991025	0.000619	0.000000	0.000000
RS	4	0.043994	10430.064259	0.151422	0.000001	0.000001
RS	5	0.057735	10430.064259	0.165883	0.000001	0.000001
RS	6	0.072788	224.988382	8.424159	0.000069	0.000068
RS	7	0.089278	224.988382	9.228076	0.000076	0.000084
RS	8	0.107341	27.886685	81.531208	0.000668	0.000780
RS	9	0.127129	27.886685	89.253529	0.000731	0.000887
RS	10	0.148804	9.078097	299.860251	0.002456	0.003045
RS	11	0.172548	9.078097	327.612831	0.002684	0.003325
RS	12	0.198558	4.983550	651.013797	0.005333	0.006626
RS	13	0.227051	4.983550	708.973819	0.005807	0.007101
RS	14	0.258262	3.618182	1061.486058	0.008695	0.010554
RS	15	0.292452	3.618182	1151.509085	0.009432	0.011228
RS	16	0.329905	3.045885	1480.920455	0.012130	0.014281
RS	17	0.370932	3.045885	1599.812886	0.013104	0.015156
RS	18	0.415874	2.775800	1892.405694	0.015501	0.017724
RS	19	0.465105	2.775800	2035.292887	0.016671	0.018793
RS	20	0.519035	2.649135	2288.456490	0.018745	0.020916
RS	21	0.578111	2.649135	2449.617451	0.020065	0.022154
RS	22	0.642826	2.607610	2657.456860	0.021767	0.023833
RS	23	0.713715	2.607610	2830.235614	0.023183	0.025191
RS	24	0.791371	2.630578	2980.334976	0.024412	0.026346
RS	25	0.876437	2.630578	3157.227997	0.025861	0.027757
RS	26	0.969621	2.714416	3232.901029	0.026481	0.028259
RS	27	1.071698	2.714416	3406.202196	0.027900	0.029647
RS	28	1.183516	2.866572	3389.730741	0.027766	0.029353
RS	29	1.306006	2.866572	3552.648226	0.029100	0.030650
RS	30	1.440185	3.101554	3433.426177	0.028123	0.029478
RS	31	1.587169	3.101554	3581.318533	0.029335	0.030636
RS	32	1.748181	3.434777	3366.643269	0.027576	0.028660
RS	33	1.924558	3.434777	3497.585872	0.028649	0.029660
RS	34	2.117767	3.875776	3215.079906	0.026335	0.027125
RS	35	2.329415	3.875776	3329.274686	0.027270	0.027969
RS	36	2.561261	4.422953	3016.934392	0.024712	0.025207
RS	37	2.815233	4.422953	3115.483258	0.025519	0.025907
RS	38	3.093442	5.061370	2807.705746	0.022998	0.023209
RS	39	3.398201	5.061370	2891.602403	0.023685	0.023778
RS	40	3.732045	5.764423	2610.797544	0.021385	0.021332
RS	41	4.097748	5.764423	2680.449518	0.021956	0.021777
RS	42	4.498351	6.497175	2436.854136	0.019960	0.019661
RS	43	4.937184	6.497175	2491.937353	0.020412	0.019984
RS	44	5.417897	7.218285	2287.809968	0.018740	0.018212
RS	45	5.944486	7.218285	2327.190913	0.019062	0.018408
RS	46	6.521329	7.876699	2161.872981	0.017708	0.016965
RS	47	7.153221	7.876699	2183.393150	0.017884	0.017022
RS	48	7.845417	8.408240	2055.917785	0.016840	0.015892
RS	49	8.603670	8.408240	2055.953764	0.016840	0.015788
RS	50	9.434287	8.737883	1965.221939	0.016097	0.014952
RS	51	10.344171	8.737883	1937.998849	0.015874	0.014650
RS	52	11.340888	8.789026	1881.724114	0.015413	0.014078
RS	53	12.432724	8.789026	1818.410462	0.014895	0.013521
RS	54	13.628758	8.133191	1865.352742	0.015279	0.013621
RS	55	14.938933	8.133191	1735.960721	0.014219	0.012624
RS	56	16.374141	8.133191	1590.580217	0.013029	0.011516
RS	57	17.946316	8.133191	1432.720980	0.011736	0.010323
RS	58	19.668527	201.847587	56.926590	0.000466	0.000411
RS	59	21.555094	201.847587	62.232807	0.000510	0.000445
RS	60	23.621702	201.847587	68.015780	0.000557	0.000481
RS	61	25.885531	201.847587	74.313859	0.000609	0.000521
RS	62	28.365405	201.847587	81.167299	0.000665	0.000563
RS	63	31.081940	201.847587	10623.743778	0.087020	0.061866
PA	4+25*2+4+6 0.000505731 0.008583072 31.081939998 2328525.991024547 10430.064258506 224.988382007 27.886685084 9.078097053 4.983550069 3.618181612 3.045884716 2.775799910 2.649135070 2.607609605 2.630577543 2.714415825 2.866571890 3.101554269 3.434776732 3.875776184 4.422953326 5.061370206 5.764422835 6.497175162 7.218285223 7.876698546 8.408239639 8.737883116 8.789025524 8.133190759 201.847586552
//
IT	3325
RD	24
LK	-84393.525781
QD	-55.335946 -> -17531.803310
RI	0.0073037636
TR	0.000506	0.008583
MT	31.081940
MM	C_pi: 14.499759, n_recomb: 121626.528467
RS	0	0.000000	2328525.991025	0.000469	0.000000	0.000000
RS	1	0.009543	2328525.991025	0.000514	0.000000	0.000000
RS	2	0.019997	2328525.991025	0.000563	0.000000	0.000000
RS	3	0.031449	2328525.991025	0.000617	0.000000	0.000000
RS	4	0.043994	11009.847013	0.142944	0.000001	0.000001
RS	5	0.057735	11009.847013	0.156595	0.000001	0.000001
RS	6	0.072788	218.971237	8.625221	0.000071	0.000071
RS	7	0.089278	218.971237	9.448305	0.000078	0.000087
RS	8	0.107341	26.709923	84.822410	0.000697	0.000822
RS	9	0.127129	26.709923	92.853421	0.000763	0.000933
RS	10	0.148804	8.776268	309.047411	0.002541	0.003173
RS	11	0.172548	8.776268	337.618460	0.002776	0.003458
RS	12	0.198558	4.889692	660.971424	0.005434	0.006787
RS	13	0.227051	4.889692	719.735226	0.005918	0.007261
RS	14	0.258262	3.595518	1063.871857	0.008747	0.010655
RS	15	0.292452	3.595518	1154.025214	0.009488	0.011321
RS	16	0.329905	3.053809	1471.010516	0.012094	0.014272
RS	17	0.370932	3.053809	1589.165532	0.013066	0.015133
RS	18	0.415874	2.797933	1869.959151	0.015375	0.017604
RS	19	0.465105	2.797933	2011.447076	0.016538	0.018656
RS	20	0.519035	2.677444	2256.014148	0.018549	0.020713
RS	21	0.578111	2.677444	2415.486822	0.019860	0.021934
RS	22	0.642826	2.637924	2618.743805	0.021531	0.023580
RS	23	0.713715	2.637924	2789.918221	0.022938	0.024923
RS	24	0.791371	2.660872	2939.239080	0.024166	0.026078
RS	25	0.876437	2.660872	3114.893614	0.025610	0.027477
RS	26	0.969621	2.743880	3192.927414	0.026252	0.028004
RS	27	1.071698	2.743880	3365.508542	0.027671	0.029383
RS	28	1.183516	2.895102	3353.673689	0.027574	0.029132
RS	29	1.306006	2.895102	3516.408180	0.028912	0.030424
RS	30	1.440185	3.129432	3403.153081	0.027980	0.029303
RS	31	1.587169	3.129432	3551.310730	0.029198	0.030461
RS	32	1.748181	3.462427	3343.000969	0.027486	0.028536
RS	33	1.924558	3.462427	3474.515283	0.028567	0.029539
RS	34	2.117767	3.903561	3198.007729	0.026294	0.027051
RS	35	2.329415	3.903561	3312.943845	0.027239	0.027900
RS	36	2.561261	4.451002	3005.787646	0.024713	0.025175
RS	37	2.815233	4.451002	3105.148352	0.025530	0.025882
RS	38	3.093442	5.089414	2801.641563	0.023035	0.023215
RS	39	3.398201	5.089414	2886.359271	0.023731	0.023790
RS	40	3.732045	5.791660	2609.044059	0.021451	0.021369
RS	41	4.097748	5.791660	2679.485870	0.022030	0.021821
RS	42	4.498351	6.522078	2438.857017	0.020052	0.019726
RS	43	4.937184	6.522078	2494.658757	0.020511	0.020055
RS	44	5.417897	7.238344	2293.272396	0.018855	0.018303
RS	45	5.944486	7.238344	2333.240966	0.019184	0.018504
RS	46	6.521329	7.888019	2170.763987	0.017848	0.017082
RS	47	7.153221	7.888019	2192.636803	0.018028	0.017142
RS	48	7.845417	8.405052	2068.470518	0.017007	0.016037
RS	49	8.603670	8.405052	2068.432706	0.017006	0.015933
RS	50	9.434287	8.711852	1981.965345	0.016296	0.015129
RS	51	10.344171	8.711852	1953.874279	0.016065	0.014820
RS	52	11.340888	8.728010	1903.568971	0.015651	0.014292
RS	53	12.432724	8.728010	1837.850518	0.015111	0.013716
RS	54	13.628758	7.971963	1906.116444	0.015672	0.013972
RS	55	14.938933	7.971963	1767.867216	0.014535	0.012907
RS	56	16.374141	7.971963	1613.785784	0.013268	0.011733
RS	57	17.946316	7.971963	1447.699448	0.011903	0.010478
RS	58	19.668527	201.847599	56.256695	0.000463	0.000412
RS	59	21.555094	201.847599	61.500470	0.000506	0.000447
RS	60	23.621702	201.847599	67.215391	0.000553	0.000484
RS	61	25.885531	201.847599	73.439355	0.000604	0.000524
RS	62	28.365405	201.847599	80.212146	0.000659	0.000567
RS	63	31.081940	201.847599	10498.728417	0.086319	0.061812
PA	4+25*2+4+6 0.000506099 0.008583074 31.081939998 2328525.991024550 11009.847013157 218.971237263 26.709922681 8.776268416 4.889691695 3.595518288 3.053808961 2.797933225 2.677443518 2.637923823 2.660872306 2.743880375 2.895101576 3.129432219 3.462426564 3.903560732 4.451002350 5.089414488 5.791659614 6.522077646 7.238344027 7.888018836 8.405052197 8.711851570 8.728009717 7.971962521 201.847598583
//
IT	3223
RD	25
LK	-95657.101310
QD	-6527.059517 -> -613.070843
RI	0.0031509252
TR	0.000649	0.008807
MT	31.081940
MM	C_pi: 24.997437, n_recomb: 205886.620450
RS	0	0.000000	2328525.991025	0.000760	0.000000	0.000000
RS	1	0.009543	2328525.991025	0.000833	0.000000	0.000000
RS	2	0.019997	2328525.991025	0.000912	0.000000	0.000000
RS	3	0.031449	2328525.991025	0.000999	0.000000	0.000000
RS	4	0.043994	15203.011091	0.167680	0.000001	0.000001
RS	5	0.057735	15203.011091	0.183694	0.000001	0.000001
RS	6	0.072788	270.041611	11.329123	0.000055	0.000048
RS	7	0.089278	270.041611	12.410443	0.000060	0.000059
RS	8	0.107341	31.390357	116.920930	0.000568	0.000577
RS	9	0.127129	31.390357	128.006147	0.000622	0.000668
RS	10	0.148804	10.099820	435.193378	0.002114	0.002301
RS	11	0.172548	10.099820	475.604420	0.002310	0.002565
RS	12	0.198558	5.568276	941.470193	0.004573	0.005077
RS	13	0.227051	5.568276	1025.938168	0.004983	0.005554
RS	14	0.258262	4.065257	1528.830687	0.007426	0.008217
RS	15	0.292452	4.065257	1660.301639	0.008064	0.008904
RS	16	0.329905	3.430479	2132.968511	0.010360	0.011327
RS	17	0.370932	3.430479	2307.868039	0.011209	0.012212
RS	18	0.415874	3.122496	2738.245094	0.013300	0.014347
RS	19	0.465105	3.122496	2951.095719	0.014334	0.015420
RS	20	0.519035	2.968207	3338.982404	0.016218	0.017296
RS	21	0.578111	2.968207	3583.134737	0.017403	0.018537
RS	22	0.642826	2.905414	3919.528710	0.019037	0.020135
RS	23	0.713715	2.905414	4186.597620	0.020334	0.021508
RS	24	0.791371	2.912816	4449.938825	0.021614	0.022733
RS	25	0.876437	2.912816	4729.598222	0.022972	0.024182
RS	26	0.969621	2.987041	4889.933182	0.023751	0.024889
RS	27	1.071698	2.987041	5170.671418	0.025114	0.026346
RS	28	1.183516	3.136141	5195.092970	0.025233	0.026367
RS	29	1.306006	3.136141	5465.836957	0.026548	0.027767
RS	30	1.440185	3.375298	5331.475664	0.025895	0.026988
RS	31	1.587169	3.375298	5583.643192	0.027120	0.028280
RS	32	1.748181	3.720222	5295.568536	0.025721	0.026727
RS	33	1.924558	3.720222	5524.387247	0.026832	0.027882
RS	34	2.117767	4.180033	5121.153532	0.024874	0.025753
RS	35	2.329415	4.180033	5325.291003	0.025865	0.026763
RS	36	2.561261	4.751857	4864.640447	0.023628	0.024353
RS	37	2.815233	4.751857	5044.635905	0.024502	0.025223
RS	38	3.093442	5.418763	4581.394929	0.022252	0.022811
RS	39	3.398201	5.418763	4738.110525	0.023013	0.023548
RS	40	3.732045	6.151766	4309.805092	0.020933	0.021322
RS	41	4.097748	6.151766	4443.507558	0.021582	0.021929
RS	42	4.498351	6.913431	4068.896548	0.019763	0.019983
RS	43	4.937184	6.913431	4178.825335	0.020297	0.020459
RS	44	5.417897	7.659815	3863.906162	0.018767	0.018820
RS	45	5.944486	7.659815	3947.984650	0.019176	0.019156
RS	46	6.521329	8.336659	3694.024003	0.017942	0.017826
RS	47	7.153221	8.336659	3748.377631	0.018206	0.018006
RS	48	7.845417	8.875519	3556.256411	0.017273	0.016983
RS	49	8.603670	8.875519	3574.324559	0.017361	0.016978
RS	50	9.434287	9.195547	3445.105406	0.016733	0.016262
RS	51	10.344171	9.195547	3416.184984	0.016593	0.016023
RS	52	11.340888	9.211723	3349.882861	0.016271	0.015603
RS	53	12.432724	9.211723	3256.901259	0.015819	0.015057
RS	54	13.628758	8.404470	3408.503735	0.016555	0.015610
RS	55	14.938933	8.404470	3189.786837	0.015493	0.014475
RS	56	16.374141	8.404470	2940.531181	0.014282	0.013215
RS	57	17.946316	8.404470	2666.437474	0.012951	0.011862
RS	58	19.668527	340.843441	65.198910	0.000317	0.000461
RS	59	21.555094	340.843441	71.574658	0.000348	0.000505
RS	60	23.621702	340.843441	78.584347	0.000382	0.000553
RS	61	25.885531	340.843441	86.292003	0.000419	0.000605
RS	62	28.365405	340.843441	94.768006	0.000460	0.000663
RS	63	31.081940	340.843441	27624.807446	0.134175	0.112280
PA	4+25*2+4+6 0.000648799 0.008807354 31.081939998 2328525.991024552 15203.011091153 270.041610648 31.390357263 10.099819577 5.568276103 4.065257479 3.430479260 3.122496472 2.968206597 2.905414062 2.912815938 2.987040947 3.136141003 3.375297931 3.720222438 4.180032672 4.751857265 5.418763347 6.151765922 6.913431476 7.659814986 8.336659236 8.875518648 9.195546534 9.211722616 8.404470013 340.843440972
//
CC
CC	Brief Description of the file format:
CC	  CC  comments
CC	  MM  useful-messages
CC	  RD  round-of-iterations
CC	  LL  \log[P(sequence)]
CC	  QD  Q-before-opt Q-after-opt
CC	  TR  \theta_0 \rho_0
CC	  RS  k t_k \lambda_k \pi_k \sum_{l\not=k}A_{kl} A_{kk}
CC	  DC  begin end best-k t_k+\Delta_k max-prob
CC
MM	Version: 0.6.5-r67
MM	pattern:4+25*2+4+6, n:63, n_free_lambdas:28
MM	n_iterations:25, skip:1, max_t:5, theta/rho:5
MM	is_decoding:0
MM	n_seqs:19, sum_L:1020123, sum_n:27236
RD	0
LK	0.000000
QD	0.000000 -> 0.000000
RI	inf
TR	0.027062	0.005412
MT	5.000000
MM	C_pi: 1.000000, n_recomb: 5506.336429
RS	0	0.000000	1.000000	35.251006	0.006402	0.000000
RS	1	0.006440	1.000000	37.273216	0.006769	0.000000
RS	2	0.013294	1.000000	39.394612	0.007154	0.000000
RS	3	0.020590	1.000000	41.617832	0.007558	0.000000
RS	4	0.028356	1.000000	43.945260	0.007981	0.000000
RS	5	0.036622	1.000000	46.378966	0.008423	0.000000
RS	6	0.045421	1.000000	48.920640	0.008884	0.000000
RS	7	0.054785	1.000000	51.571518	0.009366	0.000000
RS	8	0.064753	1.000000	54.332302	0.009867	0.000000
RS	9	0.075363	1.000000	57.203072	0.010389	0.000000
RS	10	0.086656	1.000000	60.183185	0.010930	0.000000
RS	11	0.098677	1.000000	63.271174	0.011491	0.000000
RS	12	0.111471	1.000000	66.464629	0.012071	0.000000
RS	13	0.125090	1.000000	69.760081	0.012669	0.000000
RS	14	0.139585	1.000000	73.152865	0.013285	0.000000
RS	15	0.155014	1.000000	76.636991	0.013918	0.000000
RS	16	0.171437	1.000000	80.204994	0.014566	0.000000
RS	17	0.188917	1.000000	83.847797	0.015228	0.000000
RS	18	0.207523	1.000000	87.554553	0.015901	0.000000
RS	19	0.227327	1.000000	91.312504	0.016583	0.000000
RS	20	0.248406	1.000000	95.106835	0.017272	0.000000
RS	21	0.270843	1.000000	98.920535	0.017965	0.000000
RS	22	0.294725	1.000000	102.734279	0.018657	0.000000
RS	23	0.320144	1.000000	106.526317	0.019346	0.000000
RS	24	0.347201	1.000000	110.272395	0.020026	0.000000
RS	25	0.376000	1.000000	113.945704	0.020694	0.000000
RS	26	0.406654	1.000000	117.516872	0.021342	0.000000
RS	27	0.439282	1.000000	120.954005	0.021966	0.000000
RS	28	0.474011	1.000000	124.222781	0.022560	0.000000
RS	29	0.510976	1.000000	127.286620	0.023116	0.000000
RS	30	0.550322	1.000000	130.106933	0.023629	0.000000
RS	31	0.592202	1.000000	132.643453	0.024089	0.000000
RS	32	0.636779	1.000000	134.854676	0.024491	0.000000
RS	33	0.684227	1.000000	136.698401	0.024826	0.000000
RS	34	0.734730	1.000000	138.132391	0.025086	0.000000
RS	35	0.788485	1.000000	139.115145	0.025265	0.000000
RS	36	0.845702	1.000000	139.606796	0.025354	0.000000
RS	37	0.906604	1.000000	139.570110	0.025347	0.000000
RS	38	0.971428	1.000000	138.971597	0.025238	0.000000
RS	39	1.040426	1.000000	137.782696	0.025023	0.000000
RS	40	1.113868	1.000000	135.981022	0.024695	0.000000
RS	41	1.192040	1.000000	133.551627	0.024254	0.000000
RS	42	1.275245	1.000000	130.488242	0.023698	0.000000
RS	43	1.363809	1.000000	126.794442	0.023027	0.000000
RS	44	1.458076	1.000000	122.484661	0.022244	0.000000
RS	45	1.558414	1.000000	117.585012	0.021354	0.000000
RS	46	1.665214	1.000000	112.133814	0.020365	0.000000
RS	47	1.778891	1.000000	106.181773	0.019284	0.000000
RS	48	1.899889	1.000000	99.791732	0.018123	0.000000
RS	49	2.028679	1.000000	93.037948	0.016897	0.000000
RS	50	2.165763	1.000000	86.004847	0.015619	0.000000
RS	51	2.311675	1.000000	78.785243	0.014308	0.000000
RS	52	2.466983	1.000000	71.478033	0.012981	0.000000
RS	53	2.632293	1.000000	64.185424	0.011657	0.000000
RS	54	2.808249	1.000000	57.009783	0.010353	0.000000
RS	55	2.995536	1.000000	50.050238	0.009090	0.000000
RS	56	3.194884	1.000000	43.399202	0.007882	0.000000
RS	57	3.407070	1.000000	37.139014	0.006745	0.000000
RS	58	3.632920	1.000000	31.338923	0.005691	0.000000
RS	59	3.873315	1.000000	26.052613	0.004731	0.000000
RS	60	4.129191	1.000000	21.316476	0.003871	0.000000
RS	61	4.401545	1.000000	17.148773	0.003114	0.000000
RS	62	4.691438	1.000000	13.549790	0.002461	0.000000
RS	63	5.000000	1.000000	37.602060	0.006829	0.000000
PA	4+25*2+4+6 0.027061626 0.005412325 5.000000000 1.000000000 1.000000000 1.000000000 1.000000000 1.000000000 1.000000000 1.000000000 1.000000000 1.000000000 1.000000000 1.000000000 1.000000000 1.000000000 1.000000000 1.000000000 1.000000000 1.000000000 1.000000000 1.000000000 1.000000000 1.000000000 1.000000000 1.000000000 1.000000000 1.000000000 1.000000000 1.000000000 1.000000000
//
IT	10065
RD	1
LK	-100995.861190
QD	-6854.117859 -> -2021.974733
RI	0.0991147046
TR	0.013244	0.003033
MT	13.725870
MM	C_pi: 2.410367, n_recomb: 7431.480783
RS	0	0.000000	0.696818	85.974540	0.011569	0.000151
RS	1	0.008138	0.696818	91.849444	0.012360	0.001272
RS	2	0.016939	0.696818	98.028903	0.013191	0.003488
RS	3	0.026456	0.696818	104.512391	0.014063	0.006823
RS	4	0.036747	0.478232	161.577463	0.021742	0.011262
RS	5	0.047876	0.478232	170.550018	0.022950	0.016551
RS	6	0.059910	0.443783	193.409940	0.026026	0.022096
RS	7	0.072924	0.443783	202.869045	0.027299	0.027166
RS	8	0.086997	0.463397	203.425990	0.027374	0.031176
RS	9	0.102215	0.463397	212.596732	0.028608	0.033852
RS	10	0.118672	0.516596	199.138713	0.026797	0.035269
RS	11	0.136468	0.516596	207.769207	0.027958	0.035716
RS	12	0.155712	0.592876	188.819438	0.025408	0.035467
RS	13	0.176522	0.592876	196.870032	0.026491	0.034697
RS	14	0.199026	0.687970	176.865159	0.023799	0.033553
RS	15	0.223362	0.687970	184.354906	0.024807	0.032222
RS	16	0.249678	0.798220	165.595036	0.022283	0.030873
RS	17	0.278135	0.798220	172.558663	0.023220	0.029600
RS	18	0.308909	0.922378	155.575703	0.020935	0.028409
RS	19	0.342187	0.922378	162.047212	0.021806	0.027269
RS	20	0.378173	1.062585	146.474783	0.019710	0.026152
RS	21	0.417088	1.062585	152.482712	0.020518	0.025043
RS	22	0.459169	1.220737	138.125000	0.018586	0.023947
RS	23	0.504676	1.220737	143.693992	0.019336	0.022869
RS	24	0.553886	1.397729	130.504912	0.017561	0.021816
RS	25	0.607100	1.397729	135.656181	0.018254	0.020790
RS	26	0.664646	1.594311	123.563268	0.016627	0.019791
RS	27	0.726875	1.594311	128.314247	0.017266	0.018819
RS	28	0.794167	1.811011	117.235265	0.015775	0.017872
RS	29	0.866937	1.811011	121.599422	0.016363	0.016949
RS	30	0.945628	2.047355	111.488206	0.015002	0.016053
RS	31	1.030724	2.047355	115.474551	0.015539	0.015185
RS	32	1.122745	2.301165	106.321496	0.014307	0.014352
RS	33	1.222255	2.301165	109.933390	0.014793	0.013559
RS	34	1.329863	2.568913	101.715662	0.013687	0.012811
RS	35	1.446228	2.568913	104.949392	0.014122	0.012112
RS	36	1.572064	2.846851	97.591394	0.013132	0.011464
RS	37	1.708140	2.846851	100.435501	0.013515	0.010865
RS	38	1.855291	3.132171	93.805593	0.012623	0.010316
RS	39	2.014417	3.132171	96.241632	0.012951	0.009812
RS	40	2.186493	3.423652	90.174257	0.012134	0.009349
RS	41	2.372573	3.423652	92.179195	0.012404	0.008924
RS	42	2.573796	3.721987	86.497931	0.011639	0.008531
RS	43	2.791396	3.721987	88.048186	0.011848	0.008169
RS	44	3.026704	4.030185	82.579313	0.011112	0.007832
RS	45	3.281162	4.030185	83.656527	0.011257	0.007517
RS	46	3.556329	4.353971	78.241967	0.010528	0.007220
RS	47	3.853890	4.353971	78.840161	0.010609	0.006940
RS	48	4.175666	4.702334	73.350251	0.009870	0.006673
RS	49	4.523629	4.702334	73.483473	0.009888	0.006417
RS	50	4.899911	5.088352	67.829735	0.009127	0.006171
RS	51	5.306815	5.088352	67.538688	0.009088	0.005935
RS	52	5.746834	5.530988	61.680049	0.008300	0.005710
RS	53	6.222663	5.530988	61.036117	0.008213	0.005496
RS	54	6.737215	6.386099	52.280697	0.007035	0.005296
RS	55	7.293643	6.386099	51.682122	0.006954	0.005109
RS	56	7.895355	6.386099	50.718761	0.006825	0.004938
RS	57	8.546035	6.386099	49.381982	0.006645	0.004783
RS	58	9.249669	12.785364	24.521290	0.003300	0.004645
RS	59	10.010566	12.785364	24.954498	0.003358	0.004528
RS	60	10.833387	12.785364	25.270174	0.003400	0.004437
RS	61	11.723171	12.785364	25.453465	0.003425	0.004383
RS	62	12.685367	12.785364	25.490364	0.003430	0.004386
RS	63	13.725870	12.785364	306.596446	0.041256	0.039122
PA	4+25*2+4+6 0.013243515 0.003033364 13.725869656 0.696818352 0.478231907 0.443783283 0.463397026 0.516596317 0.592876434 0.687969685 0.798220158 0.922377586 1.062584877 1.220737457 1.397728920 1.594310760 1.811011314 2.047354698 2.301164627 2.568912506 2.846851349 3.132171154 3.423651695 3.721986771 4.030184746 4.353971481 4.702334404 5.088351727 5.530987740 6.386099339 12.785363615
//
IT	5359
RD	2
LK	-92732.826834
QD	-3186.457213 -> -1183.221978
RI	0.0867421635
TR	0.009356	0.003801
MT	15.765162
MM	C_pi: 5.395461, n_recomb: 20709.452891
RS	0	0.000000	1.941718	88.223702	0.004260	0.000039
RS	1	0.008375	1.941718	95.185037	0.004596	0.000338
RS	2	0.017451	1.941718	102.657164	0.004957	0.000979
RS	3	0.027287	1.941718	110.670885	0.005344	0.002027
RS	4	0.037947	0.796311	289.557246	0.013982	0.005157
RS	5	0.049499	0.796311	309.106650	0.014926	0.008124
RS	6	0.062019	0.583740	448.181363	0.021641	0.012838
RS	7	0.075588	0.583740	474.108087	0.022893	0.017766
RS	8	0.090292	0.524300	556.406460	0.026867	0.022383
RS	9	0.106229	0.524300	584.229070	0.028211	0.028085
RS	10	0.123500	0.533469	601.488441	0.029044	0.030304
RS	11	0.142217	0.533469	628.491247	0.030348	0.035123
RS	12	0.162502	0.581758	601.379068	0.029039	0.034434
RS	13	0.184485	0.581758	626.615306	0.030257	0.037885
RS	14	0.208310	0.657133	577.578591	0.027890	0.035365
RS	15	0.234130	0.657133	600.879151	0.029015	0.037873
RS	16	0.262112	0.753462	544.930091	0.026313	0.034638
RS	17	0.292438	0.753462	566.354145	0.027348	0.036469
RS	18	0.325303	0.869651	509.789486	0.024616	0.033021
RS	19	0.360921	0.869651	529.447134	0.025565	0.034385
RS	20	0.399521	1.009460	473.584705	0.022868	0.030963
RS	21	0.441354	1.009460	491.604060	0.023738	0.031994
RS	22	0.486691	1.179111	436.828354	0.021093	0.028653
RS	23	0.535824	1.179111	453.347740	0.021891	0.029341
RS	24	0.589072	1.385689	400.348941	0.019332	0.026116
RS	25	0.646779	1.385689	415.506451	0.020064	0.026492
RS	26	0.709319	1.637221	365.024491	0.017626	0.023453
RS	27	0.777097	1.637221	378.949664	0.018298	0.023575
RS	28	0.850551	1.942961	331.566288	0.016010	0.020765
RS	29	0.930156	1.942961	344.376146	0.016629	0.020675
RS	30	1.016428	2.311459	300.733205	0.014522	0.018121
RS	31	1.109925	2.311459	312.530165	0.015091	0.017871
RS	32	1.211252	2.746792	273.376276	0.013201	0.015612
RS	33	1.321065	2.746792	284.248535	0.013726	0.015275
RS	34	1.440074	3.245929	250.134073	0.012078	0.013351
RS	35	1.569049	3.245929	260.157860	0.012562	0.013005
RS	36	1.708826	3.799827	231.125197	0.011160	0.011423
RS	37	1.860309	3.799827	240.365049	0.011607	0.011121
RS	38	2.024478	4.397429	215.940032	0.010427	0.009847
RS	39	2.202396	4.397429	224.445666	0.010838	0.009602
RS	40	2.395213	5.029755	203.849377	0.009843	0.008577
RS	41	2.604178	5.029755	211.652111	0.010220	0.008385
RS	42	2.830644	5.693001	194.002815	0.009368	0.007549
RS	43	3.076075	5.693001	201.114989	0.009711	0.007397
RS	44	3.342060	6.390805	185.542067	0.008959	0.006700
RS	45	3.630320	6.390805	191.961101	0.009269	0.006577
RS	46	3.942721	7.135154	177.680112	0.008580	0.005980
RS	47	4.281285	7.135154	183.396919	0.008856	0.005876
RS	48	4.648202	7.946347	169.759027	0.008197	0.005349
RS	49	5.045847	7.946347	174.768959	0.008439	0.005262
RS	50	5.476793	8.854414	161.262534	0.007787	0.004788
RS	51	5.943830	8.854414	165.577082	0.007995	0.004722
RS	52	6.449979	9.906455	151.760591	0.007328	0.004293
RS	53	6.998517	9.906455	155.420021	0.007505	0.004252
RS	54	7.592992	11.980083	131.727316	0.006361	0.003667
RS	55	8.237253	11.980083	135.152614	0.006526	0.003668
RS	56	8.935469	11.980083	138.032598	0.006665	0.003661
RS	57	9.692157	11.980083	140.275142	0.006773	0.003641
RS	58	10.512216	34.017816	51.138238	0.002469	0.001854
RS	59	11.400951	34.017816	54.025911	0.002609	0.001939
RS	60	12.364115	34.017816	56.954751	0.002750	0.002021
RS	61	13.407940	34.017816	59.903388	0.002893	0.002100
RS	62	14.539183	34.017816	62.846607	0.003035	0.002175
RS	63	15.765162	34.017816	1822.177395	0.087988	0.045080
PA	4+25*2+4+6 0.009356301 0.003801179 15.765162214 1.941718213 0.796311292 0.583740312 0.524300261 0.533469096 0.581758192 0.657133031 0.753462169 0.869651496 1.009460497 1.179110824 1.385689461 1.637220991 1.942961172 2.311458956 2.746792306 3.245929296 3.799827193 4.397428792 5.029755266 5.693000642 6.390805341 7.135154143 7.946346732 8.854413847 9.906454697 11.980082854 34.017816080
//
IT	5791
RD	3
LK	-89422.049639
QD	-1928.997775 -> -1057.854170
RI	0.0690724273
TR	0.006840	0.004678
MT	16.718765
MM	C_pi: 8.433499, n_recomb: 39466.524936
RS	0	0.000000	6.201761	52.854628	0.001339	0.000012
RS	1	0.008475	6.201761	57.253683	0.001451	0.000101
RS	2	0.017668	6.201761	62.011489	0.001571	0.000294
RS	3	0.027641	6.201761	67.156004	0.001702	0.000610
RS	4	0.038459	1.524606	294.940641	0.007473	0.002604
RS	5	0.050193	1.524606	317.389820	0.008042	0.004111
RS	6	0.062922	0.882788	587.531760	0.014887	0.008236
RS	7	0.076730	0.882788	627.041225	0.015888	0.011437
RS	8	0.091708	0.678719	866.824871	0.021964	0.016873
RS	9	0.107956	0.678719	917.156784	0.023239	0.021419
RS	10	0.125580	0.622839	1053.918802	0.026704	0.025714
RS	11	0.144698	0.622839	1107.298803	0.028057	0.030320
RS	12	0.165437	0.634940	1138.515509	0.028848	0.031829
RS	13	0.187933	0.634940	1190.303385	0.030160	0.035568
RS	14	0.212335	0.685430	1150.937251	0.029162	0.034571
RS	15	0.238806	0.685430	1199.310595	0.030388	0.037474
RS	16	0.267520	0.760518	1125.003885	0.028505	0.035116
RS	17	0.298668	0.760518	1169.450230	0.029631	0.037476
RS	18	0.332455	0.856112	1078.898147	0.027337	0.034468
RS	19	0.369106	0.856112	1119.372598	0.028363	0.036423
RS	20	0.408864	0.975192	1018.817843	0.025815	0.033030
RS	21	0.451990	0.975192	1055.500446	0.026744	0.034641
RS	22	0.498772	1.124673	947.724812	0.024013	0.030996
RS	23	0.549518	1.124673	980.948481	0.024855	0.032276
RS	24	0.604566	1.313781	869.028213	0.022019	0.028493
RS	25	0.664278	1.313781	899.203628	0.022784	0.029450
RS	26	0.729052	1.553995	786.680896	0.019933	0.025670
RS	27	0.799315	1.553995	814.218452	0.020631	0.026341
RS	28	0.875533	1.859811	704.402674	0.017848	0.022694
RS	29	0.958210	1.859811	729.659284	0.018488	0.023117
RS	30	1.047894	2.247127	625.901099	0.015859	0.019716
RS	31	1.145180	2.247127	649.150984	0.016448	0.019926
RS	32	1.250710	2.728314	554.885850	0.014060	0.016882
RS	33	1.365184	2.728314	576.322917	0.014603	0.016938
RS	34	1.489360	3.306862	494.162221	0.012521	0.014337
RS	35	1.624060	3.306862	513.933549	0.013022	0.014307
RS	36	1.770175	3.975939	444.743427	0.011269	0.012175
RS	37	1.928675	3.975939	462.982989	0.011731	0.012117
RS	38	2.100607	4.721949	405.903003	0.010285	0.010416
RS	39	2.287111	4.721949	422.739998	0.010711	0.010363
RS	40	2.489421	5.530574	375.874283	0.009524	0.009018
RS	41	2.708877	5.530574	391.421971	0.009918	0.008981
RS	42	2.946932	6.392836	352.517007	0.008932	0.007907
RS	43	3.205162	6.392836	366.860054	0.009295	0.007885
RS	44	3.485278	7.309407	333.726659	0.008456	0.007008
RS	45	3.789134	7.309407	346.917584	0.008790	0.006995
RS	46	4.118742	8.291881	317.667430	0.008049	0.006256
RS	47	4.476285	8.291881	329.733417	0.008355	0.006248
RS	48	4.864130	9.362100	302.873093	0.007674	0.005606
RS	49	5.284845	9.362100	313.829359	0.007952	0.005606
RS	50	5.741216	10.554931	288.167600	0.007302	0.005035
RS	51	6.236265	10.554931	298.034151	0.007552	0.005045
RS	52	6.773270	11.931155	272.442773	0.006903	0.004526
RS	53	7.355786	11.931155	281.265695	0.007127	0.004550
RS	54	7.987672	14.661790	236.557138	0.005994	0.003797
RS	55	8.673110	14.661790	244.805032	0.006203	0.003846
RS	56	9.416640	14.661790	252.331292	0.006394	0.003887
RS	57	10.223185	14.661790	258.965153	0.006562	0.003915
RS	58	11.098086	56.871478	69.843997	0.001770	0.001416
RS	59	12.047135	56.871478	74.624713	0.001891	0.001485
RS	60	13.076617	56.871478	79.629957	0.002018	0.001553
RS	61	14.193348	56.871478	84.852111	0.002150	0.001619
RS	62	15.404724	56.871478	90.279512	0.002287	0.001683
RS	63	16.718765	56.871478	4363.224079	0.110555	0.047589
PA	4+25*2+4+6 0.006839991 0.004677910 16.718765119 6.201761412 1.524606315 0.882788464 0.678718998 0.622839170 0.634939922 0.685430083 0.760518224 0.856112228 0.975191870 1.124672547 1.313780562 1.553994987 1.859811333 2.247126909 2.728314034 3.306861513 3.975939226 4.721948935 5.530574175 6.392836065 7.309407120 8.291880556 9.362099693 10.554931295 11.931155153 14.661790267 56.871478224
//
IT	5839
RD	4
LK	-87906.321588
QD	-1436.596432 -> -941.345985
RI	0.0545147608
TR	0.005192	0.005369
MT	17.647478
MM	C_pi: 10.636184, n_recomb: 56640.493893
RS	0	0.000000	20.457229	23.058476	0.000407	0.000004
RS	1	0.008568	20.457229	25.023723	0.000442	0.000030
RS	2	0.017869	20.457229	27.155505	0.000479	0.000087
RS	3	0.027968	20.457229	29.467763	0.000520	0.000180
RS	4	0.038932	3.041656	214.699953	0.003791	0.001280
RS	5	0.050835	3.041656	232.153198	0.004099	0.002022
RS	6	0.063758	1.395972	545.281572	0.009627	0.005126
RS	7	0.077789	1.395972	585.850618	0.010343	0.007116
RS	8	0.093021	0.921738	949.540111	0.016764	0.012264
RS	9	0.109558	0.921738	1011.834100	0.017864	0.015601
RS	10	0.127513	0.763956	1296.001571	0.022881	0.020854
RS	11	0.147005	0.763956	1370.174984	0.024191	0.024747
RS	12	0.168168	0.727409	1516.777189	0.026779	0.028005
RS	13	0.191144	0.727409	1593.486317	0.028133	0.031539
RS	14	0.216088	0.749036	1622.035720	0.028637	0.032299
RS	15	0.243170	0.749036	1695.990940	0.029943	0.035202
RS	16	0.272571	0.802250	1652.685277	0.029179	0.034230
RS	17	0.304492	0.802250	1721.528456	0.030394	0.036649
RS	18	0.339148	0.877608	1636.723961	0.028897	0.034663
RS	19	0.376772	0.877608	1699.460074	0.030004	0.036734
RS	20	0.417621	0.975776	1585.015487	0.027984	0.034051
RS	21	0.461969	0.975776	1641.386092	0.028979	0.035834
RS	22	0.510117	1.102653	1502.688201	0.026530	0.032605
RS	23	0.562389	1.102653	1552.994084	0.027418	0.034111
RS	24	0.619141	1.267305	1395.590927	0.024639	0.030465
RS	25	0.680755	1.267305	1440.529277	0.025433	0.031688
RS	26	0.747647	1.481747	1271.450421	0.022448	0.027786
RS	27	0.820271	1.481747	1311.892445	0.023162	0.028735
RS	28	0.899117	1.761883	1138.618296	0.020103	0.024760
RS	29	0.984718	1.761883	1175.400795	0.020752	0.025459
RS	30	1.077653	2.126388	1005.927200	0.017760	0.021603
RS	31	1.178551	2.126388	1039.696184	0.018356	0.022082
RS	32	1.288093	2.591978	882.248822	0.015576	0.018535
RS	33	1.407021	2.591978	913.402346	0.016126	0.018837
RS	34	1.536137	3.167179	774.534074	0.013675	0.015752
RS	35	1.676317	3.167179	803.288841	0.014182	0.015930
RS	36	1.828506	3.849060	685.977955	0.012111	0.013372
RS	37	1.993734	3.849060	712.483544	0.012579	0.013479
RS	38	2.173119	4.625267	616.083312	0.010877	0.011428
RS	39	2.367872	4.625267	640.487915	0.011308	0.011501
RS	40	2.579312	5.479998	562.075130	0.009924	0.009880
RS	41	2.808867	5.479998	584.528525	0.010320	0.009940
RS	42	3.058090	6.401298	520.307322	0.009186	0.008652
RS	43	3.328665	6.401298	540.939469	0.009550	0.008707
RS	44	3.622422	7.386603	487.170880	0.008601	0.007664
RS	45	3.941347	7.386603	506.077403	0.008935	0.007713
RS	46	4.287597	8.444171	459.591268	0.008114	0.006843
RS	47	4.663513	8.444171	476.834676	0.008419	0.006887
RS	48	5.071636	9.592091	435.183189	0.007683	0.006140
RS	49	5.514725	9.592091	450.805547	0.007959	0.006182
RS	50	5.995777	10.862155	412.029307	0.007274	0.005524
RS	51	6.518044	10.862155	426.072805	0.007522	0.005569
RS	52	7.085058	12.316816	388.227222	0.006854	0.004971
RS	53	7.700651	12.316816	400.766652	0.007076	0.005020
RS	54	8.368986	15.213018	335.365319	0.005921	0.004138
RS	55	9.094582	15.213018	347.124546	0.006129	0.004204
RS	56	9.882345	15.213018	357.828420	0.006318	0.004258
RS	57	10.737601	15.213018	367.226607	0.006483	0.004298
RS	58	11.666133	79.021005	74.151172	0.001309	0.001140
RS	59	12.674218	79.021005	79.657469	0.001406	0.001198
RS	60	13.768673	79.021005	85.494452	0.001509	0.001257
RS	61	14.956897	79.021005	91.667979	0.001618	0.001315
RS	62	16.246925	79.021005	98.181118	0.001733	0.001373
RS	63	17.647478	79.021005	6614.561692	0.116781	0.050476
PA	4+25*2+4+6 0.005191985 0.005369278 17.647478223 20.457229003 3.041655580 1.395971728 0.921738130 0.763955922 0.727409479 0.749036130 0.802249589 0.877607987 0.975775919 1.102652658 1.267305419 1.481747238 1.761883001 2.126387684 2.591978471 3.167178817 3.849059650 4.625267452 5.479997615 6.401298262 7.386603433 8.444171039 9.592090659 10.862154670 12.316815871 15.213018243 79.021005001
//
IT	5071
RD	5
LK	-86998.974416
QD	-1155.501406 -> -815.467252
RI	0.0431986524
TR	0.004094	0.005911
MT	18.547497
MM	C_pi: 12.164441, n_recomb: 70799.708880
RS	0	0.000000	67.716968	8.732498	0.000123	0.000001
RS	1	0.008653	67.716968	9.487107	0.000134	0.000009
RS	2	0.018055	67.716968	10.306829	0.000146	0.000026
RS	3	0.028270	67.716968	11.197266	0.000158	0.000054
RS	4	0.039369	6.142927	133.976539	0.001892	0.000634
RS	5	0.051429	6.142927	145.277056	0.002052	0.001000
RS	6	0.064532	2.241913	430.696474	0.006083	0.003194
RS	7	0.078769	2.241913	464.894993	0.006566	0.004429
RS	8	0.094237	1.275621	878.935631	0.012414	0.008877
RS	9	0.111045	1.275621	942.002362	0.013305	0.011289
RS	10	0.129306	0.958062	1339.196031	0.018915	0.016723
RS	11	0.149148	0.958062	1424.066175	0.020114	0.019891
RS	12	0.170707	0.854186	1692.799284	0.023910	0.024185
RS	13	0.194131	0.854186	1787.540998	0.025248	0.027347
RS	14	0.219582	0.840648	1912.759028	0.027016	0.029478
RS	15	0.247235	0.840648	2008.343746	0.028367	0.032236
RS	16	0.277282	0.870656	2031.356314	0.028692	0.032557
RS	17	0.309928	0.870656	2122.692772	0.029982	0.034920
RS	18	0.345398	0.926915	2079.260936	0.029368	0.034027
RS	19	0.383939	0.926915	2163.560089	0.030559	0.036088
RS	20	0.425814	1.006713	2069.075553	0.029224	0.034292
RS	21	0.471312	1.006713	2144.905885	0.030295	0.036105
RS	22	0.520748	1.114256	2005.877946	0.028332	0.033547
RS	23	0.574461	1.114256	2072.928643	0.029279	0.035124
RS	24	0.632822	1.257634	1895.870467	0.026778	0.031919
RS	25	0.696233	1.257634	1954.782312	0.027610	0.033249
RS	26	0.765130	1.448298	1749.051502	0.024704	0.029551
RS	27	0.839990	1.448298	1801.083593	0.025439	0.030629
RS	28	0.921327	1.701931	1578.050389	0.022289	0.026637
RS	29	1.009702	1.701931	1624.658757	0.022947	0.027477
RS	30	1.105724	2.037604	1397.571706	0.019740	0.023430
RS	31	1.210055	2.037604	1440.005679	0.020339	0.024056
RS	32	1.323413	2.473416	1223.135813	0.017276	0.020215
RS	33	1.446581	2.473416	1262.195018	0.017828	0.020661
RS	34	1.580406	3.020268	1067.539834	0.015078	0.017244
RS	35	1.725811	3.020268	1103.605766	0.015588	0.017554
RS	36	1.883798	3.677835	937.595289	0.013243	0.014677
RS	37	2.055455	3.677835	970.834963	0.013712	0.014894
RS	38	2.241966	4.435409	833.972288	0.011779	0.012562
RS	39	2.444616	4.435409	864.506514	0.012211	0.012722
RS	40	2.664801	5.277169	753.362025	0.010641	0.010867
RS	41	2.904038	5.277169	781.320336	0.011036	0.010993
RS	42	3.163977	6.189593	690.786306	0.009757	0.009516
RS	43	3.446407	6.189593	716.295151	0.010117	0.009620
RS	44	3.753277	7.167325	641.168519	0.009056	0.008425
RS	45	4.086700	7.167325	664.330615	0.009383	0.008512
RS	46	4.448974	8.214512	600.197613	0.008477	0.007519
RS	47	4.842595	8.214512	621.086107	0.008772	0.007591
RS	48	5.270276	9.343711	564.560293	0.007974	0.006745
RS	49	5.734964	9.343711	583.227884	0.008238	0.006807
RS	50	6.239862	10.580285	531.579927	0.007508	0.006066
RS	51	6.788448	10.580285	548.082764	0.007741	0.006123
RS	52	7.384504	11.981711	498.507997	0.007041	0.005452
RS	53	8.032135	11.981711	512.955484	0.007245	0.005507
RS	54	8.735806	14.769994	428.717506	0.006055	0.004514
RS	55	9.500366	14.769994	442.346851	0.006248	0.004581
RS	56	10.331083	14.769994	454.370637	0.006418	0.004633
RS	57	11.233681	14.769994	464.456033	0.006560	0.004666
RS	58	12.214381	100.034778	71.891817	0.001015	0.000924
RS	59	13.279940	100.034778	77.493953	0.001095	0.000974
RS	60	14.437702	100.034778	83.474239	0.001179	0.001024
RS	61	15.695645	100.034778	89.847565	0.001269	0.001076
RS	62	17.062437	100.034778	96.627275	0.001365	0.001127
RS	63	18.547497	100.034778	8288.691936	0.117072	0.053227
PA	4+25*2+4+6 0.004094390 0.005910513 18.547497491 67.716967811 6.142927350 2.241912881 1.275621240 0.958062433 0.854185646 0.840647645 0.870656206 0.926914515 1.006713498 1.114255698 1.257634229 1.448297647 1.701931233 2.037603998 2.473416102 3.020268314 3.677834795 4.435409243 5.277168781 6.189593033 7.167324915 8.214511870 9.343711480 10.580284835 11.981710584 14.769993870 100.034778020
//
IT	4898
RD	6
LK	-86361.602290
QD	-951.387774 -> -699.650310
RI	0.0348578970
TR	0.003324	0.006338
MT	19.449913
MM	C_pi: 13.292166, n_recomb: 82461.379624
RS	0	0.000000	220.496896	3.134485	0.000038	0.000000
RS	1	0.008735	220.496896	3.408224	0.000041	0.000003
RS	2	0.018232	220.496896	3.705865	0.000045	0.000008
RS	3	0.028559	220.496896	4.029495	0.000049	0.000017
RS	4	0.039788	12.308767	78.450480	0.000951	0.000323
RS	5	0.051998	12.308767	85.217915	0.001033	0.000507
RS	6	0.065274	3.587304	317.143567	0.003846	0.002031
RS	7	0.079710	3.587304	343.415643	0.004165	0.002807
RS	8	0.095407	1.765935	753.278998	0.009135	0.006512
RS	9	0.112474	1.765935	810.899945	0.009834	0.008266
RS	10	0.131033	1.206778	1272.912695	0.015436	0.013498
RS	11	0.151212	1.206778	1360.243028	0.016496	0.016055
RS	12	0.173155	1.011204	1728.766208	0.020965	0.020864
RS	13	0.197013	1.011204	1834.194182	0.022243	0.023628
RS	14	0.222956	0.954252	2056.076979	0.024934	0.026697
RS	15	0.251165	0.954252	2167.960010	0.026291	0.029246
RS	16	0.281837	0.958631	2269.568654	0.027523	0.030590
RS	17	0.315189	0.958631	2380.088921	0.028863	0.032844
RS	18	0.351453	0.996096	2396.372202	0.029061	0.032909
RS	19	0.390885	0.996096	2500.576914	0.030324	0.034915
RS	20	0.433762	1.059522	2447.710532	0.029683	0.033969
RS	21	0.480383	1.059522	2542.471383	0.030832	0.035762
RS	22	0.531077	1.151019	2426.247040	0.029423	0.033919
RS	23	0.586198	1.151019	2510.051212	0.030439	0.035506
RS	24	0.646134	1.277457	2336.062337	0.028329	0.032850
RS	25	0.711306	1.277457	2408.962334	0.029213	0.034214
RS	26	0.782169	1.449433	2187.022588	0.026522	0.030875
RS	27	0.859222	1.449433	2250.321140	0.027289	0.032006
RS	28	0.943005	1.681951	1994.323768	0.024185	0.028175
RS	29	1.034107	1.681951	2049.993828	0.024860	0.029081
RS	30	1.133165	1.993629	1777.869551	0.021560	0.025021
RS	31	1.240876	1.993629	1827.857285	0.022166	0.025722
RS	32	1.357995	2.402616	1560.124477	0.018919	0.021743
RS	33	1.485344	2.402616	1605.805983	0.019473	0.022271
RS	34	1.623816	2.920553	1360.678789	0.016501	0.018648
RS	35	1.774383	2.920553	1402.746294	0.017011	0.019038
RS	36	1.938101	3.548322	1191.088957	0.014444	0.015936
RS	37	2.116119	3.548322	1229.797844	0.014914	0.016225
RS	38	2.309686	4.276199	1054.140592	0.012783	0.013680
RS	39	2.520160	4.276199	1089.592538	0.013213	0.013900
RS	40	2.749018	5.088448	946.630348	0.011480	0.011859
RS	41	2.997865	5.088448	978.910553	0.011871	0.012030
RS	42	3.268448	5.970408	862.623336	0.010461	0.010397
RS	43	3.562666	5.970408	891.821160	0.010815	0.010534
RS	44	3.882581	6.914241	795.778209	0.009650	0.009211
RS	45	4.230440	6.914241	821.971253	0.009968	0.009320
RS	46	4.608682	7.919986	740.659845	0.008982	0.008222
RS	47	5.019963	7.919986	763.903511	0.009264	0.008308
RS	48	5.467166	8.994269	693.090278	0.008405	0.007376
RS	49	5.953430	8.994269	713.422378	0.008652	0.007445
RS	50	6.482167	10.154965	649.653853	0.007878	0.006632
RS	51	7.057087	10.154965	667.122739	0.008090	0.006689
RS	52	7.682223	11.451508	606.741087	0.007358	0.005955
RS	53	8.361962	11.451508	621.481160	0.007537	0.006002
RS	54	9.101072	14.015736	520.704851	0.006315	0.004917
RS	55	9.904740	14.015736	534.684817	0.006484	0.004976
RS	56	10.778604	14.015736	546.298824	0.006625	0.005014
RS	57	11.728797	14.015736	555.134978	0.006732	0.005028
RS	58	12.761983	120.181280	67.739912	0.000821	0.000763
RS	59	13.885414	120.181280	73.201593	0.000888	0.000806
RS	60	15.106970	120.181280	79.059697	0.000959	0.000850
RS	61	16.435224	120.181280	85.334827	0.001035	0.000896
RS	62	17.879494	120.181280	92.047027	0.001116	0.000942
RS	63	19.449913	120.181280	9531.050511	0.115582	0.055567
PA	4+25*2+4+6 0.003323841 0.006337528 19.449913330 220.496895838 12.308766715 3.587304133 1.765935235 1.206777880 1.011204096 0.954252319 0.958630532 0.996096132 1.059521562 1.151018689 1.277457474 1.449432997 1.681951018 1.993629142 2.402615717 2.920553397 3.548321960 4.276198686 5.088447551 5.970408188 6.914241331 7.919985972 8.994268855 10.154965005 11.451508327 14.015736433 120.181279657
//
IT	5456
RD	7
LK	-85884.986291
QD	-792.720837 -> -599.206851
RI	0.0288130334
TR	0.002755	0.006672
MT	20.391121
MM	C_pi: 14.176769, n_recomb: 92135.187128
RS	0	0.000000	698.711798	1.109989	0.000012	0.000000
RS	1	0.008816	698.711798	1.207863	0.000013	0.000001
RS	2	0.018409	698.711798	1.314369	0.000014	0.000003
RS	3	0.028847	698.711798	1.430270	0.000016	0.000005
RS	4	0.040206	24.207459	44.911872	0.000487	0.000169
RS	5	0.052566	24.207459	48.847220	0.000530	0.000265
RS	6	0.066016	5.661900	226.911683	0.002463	0.001322
RS	7	0.080651	5.661900	246.262589	0.002673	0.001821
RS	8	0.096577	2.422408	623.254742	0.006765	0.004864
RS	9	0.113906	2.422408	673.193088	0.007307	0.006156
RS	10	0.132764	1.512730	1160.677692	0.012598	0.011023
RS	11	0.153283	1.512730	1245.328845	0.013516	0.013094
RS	12	0.175612	1.196020	1684.300168	0.018281	0.018096
RS	13	0.199909	1.196020	1794.475508	0.019477	0.020497
RS	14	0.226348	1.086006	2099.066423	0.022782	0.024168
RS	15	0.255118	1.086006	2222.037064	0.024117	0.026498
RS	16	0.286424	1.061542	2399.720986	0.026046	0.028599
RS	17	0.320490	1.061542	2525.549459	0.027411	0.030730
RS	18	0.357559	1.079733	2606.347474	0.028288	0.031566
RS	19	0.397896	1.079733	2728.033633	0.029609	0.033507
RS	20	0.441789	1.127864	2726.758244	0.029595	0.033296
RS	21	0.489552	1.127864	2839.318858	0.030817	0.035061
RS	22	0.541525	1.205585	2759.632261	0.029952	0.033882
RS	23	0.598080	1.205585	2859.988736	0.031041	0.035463
RS	24	0.659620	1.318454	2705.002330	0.029359	0.033362
RS	25	0.726586	1.318454	2792.146051	0.030305	0.034740
RS	26	0.799455	1.476188	2570.362013	0.027898	0.031811
RS	27	0.878748	1.476188	2645.200575	0.028710	0.032968
RS	28	0.965032	1.693068	2371.412068	0.025738	0.029383
RS	29	1.058922	1.693068	2436.153243	0.026441	0.030323
RS	30	1.161089	1.987083	2131.800488	0.023138	0.026353
RS	31	1.272262	1.987083	2189.005379	0.023759	0.027095
RS	32	1.393237	2.375965	1880.329451	0.020408	0.023079
RS	33	1.524876	2.375965	1932.018088	0.020969	0.023654
RS	34	1.668120	2.871335	1643.548467	0.017838	0.019914
RS	35	1.823992	2.871335	1690.841615	0.018352	0.020354
RS	36	1.993605	3.474393	1438.400565	0.015612	0.017100
RS	37	2.178170	3.474393	1481.734341	0.016082	0.017436
RS	38	2.379007	4.175735	1270.520446	0.013790	0.014735
RS	39	2.597548	4.175735	1310.022195	0.014218	0.014994
RS	40	2.835356	4.959411	1137.425817	0.012345	0.012809
RS	41	3.094128	4.959411	1173.144139	0.012733	0.013012
RS	42	3.375712	5.809637	1032.655356	0.011208	0.011255
RS	43	3.682120	5.809637	1064.630257	0.011555	0.011414
RS	44	4.015540	6.716225	948.882135	0.010299	0.009985
RS	45	4.378353	6.716225	977.145227	0.010606	0.010107
RS	46	4.773151	7.675252	879.723985	0.009548	0.008923
RS	47	5.202753	7.675252	904.287764	0.009815	0.009015
RS	48	5.670227	8.687473	820.248748	0.008903	0.008011
RS	49	6.178913	8.687473	841.107027	0.009129	0.008078
RS	50	6.732442	9.763032	766.360425	0.008318	0.007207
RS	51	7.334769	9.763032	783.521896	0.008504	0.007254
RS	52	7.990195	10.942076	713.603253	0.007745	0.006469
RS	53	8.703402	10.942076	727.201447	0.007893	0.006500
RS	54	9.479482	13.245562	612.703144	0.006650	0.005344
RS	55	10.323980	13.245562	625.574551	0.006790	0.005386
RS	56	11.242925	13.245562	635.135826	0.006894	0.005402
RS	57	12.242883	13.245562	640.909945	0.006956	0.005387
RS	58	13.330993	139.606334	63.450906	0.000689	0.000645
RS	59	14.515027	139.606334	68.705561	0.000746	0.000683
RS	60	15.803443	139.606334	74.361805	0.000807	0.000722
RS	61	17.205441	139.606334	80.443938	0.000873	0.000763
RS	62	18.731035	139.606334	86.976440	0.000944	0.000805
RS	63	20.391121	139.606334	10468.811184	0.113624	0.057438
PA	4+25*2+4+6 0.002754640 0.006672131 20.391120741 698.711798140 24.207458760 5.661900270 2.422407549 1.512730436 1.196019712 1.086006038 1.061541683 1.079732694 1.127863581 1.205585479 1.318453760 1.476187853 1.693067772 1.987083059 2.375965456 2.871335125 3.474392946 4.175734672 4.959411254 5.809637347 6.716225481 7.675251785 8.687472649 9.763032104 10.942076003 13.245561707 139.606334458
//
IT	5065
RD	8
LK	-85515.676097
QD	-666.648159 -> -512.693840
RI	0.0243707709
TR	0.002315	0.006931
MT	21.392226
MM	C_pi: 14.892756, n_recomb: 100130.746606
RS	0	0.000000	2149.986944	0.394076	0.000004	0.000000
RS	1	0.008898	2149.986944	0.429153	0.000004	0.000000
RS	2	0.018588	2149.986944	0.467354	0.000005	0.000001
RS	3	0.029140	2149.986944	0.508957	0.000005	0.000002
RS	4	0.040631	46.514094	25.615976	0.000256	0.000091
RS	5	0.053145	46.514094	27.888739	0.000279	0.000142
RS	6	0.066772	8.776781	160.801186	0.001606	0.000881
RS	7	0.081611	8.776781	174.809873	0.001746	0.001208
RS	8	0.097771	3.279274	507.697041	0.005070	0.003699
RS	9	0.115369	3.279274	549.817341	0.005491	0.004665
RS	10	0.134533	1.879542	1035.895765	0.010345	0.009116
RS	11	0.155402	1.879542	1115.149232	0.011137	0.010808
RS	12	0.178128	1.407534	1597.870125	0.015958	0.015811
RS	13	0.202876	1.407534	1708.543223	0.017063	0.017900
RS	14	0.229826	1.233795	2077.711561	0.020750	0.021935
RS	15	0.259174	1.233795	2207.310370	0.022044	0.024060
RS	16	0.291134	1.176804	2451.485995	0.024483	0.026703
RS	17	0.325937	1.176804	2588.760019	0.025854	0.028712
RS	18	0.363838	1.174707	2731.032075	0.027275	0.030150
RS	19	0.405111	1.174707	2867.335060	0.028636	0.032025
RS	20	0.450056	1.207913	2919.842998	0.029160	0.032426
RS	21	0.499000	1.207913	3048.467766	0.030445	0.034163
RS	22	0.552300	1.273231	3011.864919	0.030079	0.033569
RS	23	0.610343	1.273231	3128.059045	0.031240	0.035148
RS	24	0.673550	1.374828	3001.945597	0.029980	0.033564
RS	25	0.742381	1.374828	3103.337030	0.030993	0.034954
RS	26	0.817337	1.521579	2893.549472	0.028898	0.032437
RS	27	0.898962	1.521579	2980.261215	0.029764	0.033616
RS	28	0.987851	1.727127	2700.993613	0.026975	0.030312
RS	29	1.084649	1.727127	2775.125562	0.027715	0.031277
RS	30	1.190061	2.008876	2450.019198	0.024468	0.027450
RS	31	1.304852	2.008876	2514.547127	0.025113	0.028222
RS	32	1.429857	2.384056	2174.653024	0.021718	0.024230
RS	33	1.565985	2.384056	2232.197765	0.022293	0.024837
RS	34	1.714227	2.863958	1908.006412	0.019055	0.021040
RS	35	1.875659	2.863958	1960.170777	0.019576	0.021514
RS	36	2.051455	3.449635	1672.592259	0.016704	0.018158
RS	37	2.242894	3.449635	1720.067674	0.017178	0.018527
RS	38	2.451367	4.131531	1477.360630	0.014754	0.015711
RS	39	2.678390	4.131531	1520.353444	0.015184	0.016000
RS	40	2.925614	4.893179	1321.047230	0.013193	0.013704
RS	41	3.194837	4.893179	1359.593710	0.013578	0.013929
RS	42	3.488015	5.717560	1197.073447	0.011955	0.012072
RS	43	3.807281	5.717560	1231.166676	0.012296	0.012246
RS	44	4.154955	6.592159	1097.427616	0.010960	0.010732
RS	45	4.533565	6.592159	1127.041770	0.011256	0.010862
RS	46	4.945865	7.509241	1014.981659	0.010137	0.009607
RS	47	5.394852	7.509241	1040.065056	0.010387	0.009699
RS	48	5.883789	8.463835	944.188095	0.009430	0.008639
RS	49	6.416234	8.463835	964.659423	0.009634	0.008698
RS	50	6.996055	9.458394	880.354337	0.008792	0.007781
RS	51	7.627470	9.458394	896.141850	0.008950	0.007812
RS	52	8.315069	10.523323	818.221265	0.008172	0.006988
RS	53	9.063851	10.523323	829.413803	0.008283	0.006996
RS	54	9.879260	12.563594	704.495812	0.007036	0.005792
RS	55	10.767226	12.563594	714.824131	0.007139	0.005810
RS	56	11.734203	12.563594	720.750727	0.007198	0.005796
RS	57	12.787223	12.563594	721.758910	0.007208	0.005742
RS	58	13.933943	158.215710	59.610725	0.000595	0.000558
RS	59	15.182698	158.215710	64.659035	0.000646	0.000592
RS	60	16.542569	158.215710	70.108766	0.000700	0.000628
RS	61	18.023444	158.215710	75.986727	0.000759	0.000665
RS	62	19.636087	158.215710	82.320463	0.000822	0.000704
RS	63	21.392226	158.215710	11171.916726	0.111573	0.058881
PA	4+25*2+4+6 0.002315262 0.006930983 21.392225950 2149.986943601 46.514094473 8.776780738 3.279273554 1.879542061 1.407534184 1.233794688 1.176803998 1.174707274 1.207912965 1.273231341 1.374827561 1.521578923 1.727126888 2.008875905 2.384055842 2.863958095 3.449634927 4.131531243 4.893179416 5.717559745 6.592158854 7.509241204 8.463835117 9.458393577 10.523322791 12.563594198 158.215709952
//
IT	6505
RD	9
LK	-85219.353178
QD	-564.367573 -> -437.286783
RI	0.0210031182
TR	0.001963	0.007129
MT	22.457231
MM	C_pi: 15.473008, n_recomb: 106648.817466
RS	0	0.000000	6427.948385	0.141232	0.000001	0.000000
RS	1	0.008982	6427.948385	0.153922	0.000001	0.000000
RS	2	0.018770	6427.948385	0.167753	0.000002	0.000000
RS	3	0.029438	6427.948385	0.182827	0.000002	0.000001
RS	4	0.041064	87.230451	14.682025	0.000138	0.000051
RS	5	0.053734	87.230451	15.999053	0.000150	0.000079
RS	6	0.067542	13.348654	113.873286	0.001068	0.000600
RS	7	0.082590	13.348654	123.961939	0.001162	0.000819
RS	8	0.098989	4.376195	411.013516	0.003854	0.002858
RS	9	0.116862	4.376195	446.051963	0.004182	0.003593
RS	10	0.136340	2.311764	914.038578	0.008571	0.007627
RS	11	0.157568	2.311764	986.701822	0.009252	0.009024
RS	12	0.180702	1.645645	1491.719537	0.013987	0.013917
RS	13	0.205914	1.645645	1600.037291	0.015003	0.015744
RS	14	0.233390	1.396708	2015.954609	0.018903	0.019980
RS	15	0.263334	1.396708	2148.599124	0.020146	0.021918
RS	16	0.295968	1.303170	2447.205841	0.022946	0.024941
RS	17	0.331533	1.303170	2592.385646	0.024308	0.026835
RS	18	0.370292	1.279407	2789.228881	0.026153	0.028736
RS	19	0.412532	1.279407	2937.158473	0.027540	0.030549
RS	20	0.458566	1.297554	3041.119825	0.028515	0.031450
RS	21	0.508735	1.297554	3183.666222	0.029852	0.033163
RS	22	0.563410	1.351164	3192.005765	0.029930	0.033072
RS	23	0.622996	1.351164	3322.827581	0.031157	0.034654
RS	24	0.687934	1.442935	3231.045610	0.030296	0.033539
RS	25	0.758704	1.442935	3346.278639	0.031377	0.034948
RS	26	0.835831	1.580937	3156.601702	0.029598	0.032825
RS	27	0.919885	1.580937	3255.302883	0.030524	0.034030
RS	28	1.011488	1.778271	2980.116488	0.027943	0.031014
RS	29	1.111319	1.778271	3063.955605	0.028729	0.032008
RS	30	1.220117	2.051869	2727.840031	0.025578	0.028350
RS	31	1.338686	2.051869	2799.957840	0.026254	0.029150
RS	32	1.467905	2.418498	2437.740010	0.022858	0.025219
RS	33	1.608730	2.418498	2501.238040	0.023453	0.025855
RS	34	1.762204	2.889020	2148.755097	0.020148	0.022038
RS	35	1.929462	2.889020	2205.708507	0.020682	0.022541
RS	36	2.111743	3.464117	1888.803550	0.017710	0.019119
RS	37	2.310396	3.464117	1940.200730	0.018192	0.019515
RS	38	2.526892	4.133781	1670.382382	0.015662	0.016613
RS	39	2.762833	4.133781	1716.553076	0.016095	0.016924
RS	40	3.019965	4.880790	1493.808667	0.014007	0.014541
RS	41	3.300192	4.880790	1534.804450	0.014391	0.014784
RS	42	3.605588	5.686768	1352.739551	0.012684	0.012848
RS	43	3.938415	5.686768	1388.515819	0.013020	0.013032
RS	44	4.301135	6.536901	1238.759193	0.011615	0.011450
RS	45	4.696433	6.536901	1269.227209	0.011901	0.011583
RS	46	5.127237	7.419699	1144.209748	0.010729	0.010271
RS	47	5.596733	7.419699	1169.235136	0.010963	0.010359
RS	48	6.108399	8.324654	1063.066741	0.009968	0.009254
RS	49	6.666022	8.324654	1082.461042	0.010150	0.009301
RS	50	7.273728	9.246599	990.145970	0.009284	0.008350
RS	51	7.936017	9.246599	1003.708809	0.009411	0.008362
RS	52	8.657792	10.206060	919.450801	0.008621	0.007510
RS	53	9.444394	10.206060	927.164446	0.008694	0.007490
RS	54	10.301647	11.993136	795.427883	0.007458	0.006258
RS	55	11.235896	11.993136	801.818758	0.007518	0.006246
RS	56	12.254056	11.993136	802.610980	0.007526	0.006193
RS	57	13.363666	11.993136	797.284276	0.007476	0.006094
RS	58	14.572937	175.712999	56.397826	0.000529	0.000494
RS	59	15.890823	175.712999	61.267457	0.000574	0.000526
RS	60	17.327077	175.712999	66.536847	0.000624	0.000559
RS	61	18.892332	175.712999	72.234629	0.000677	0.000594
RS	62	20.598174	175.712999	78.390596	0.000735	0.000630
RS	63	22.457231	175.712999	11680.193734	0.109520	0.059974
PA	4+25*2+4+6 0.001962945 0.007129274 22.457230653 6427.948385038 87.230450975 13.348654050 4.376194711 2.311764176 1.645644591 1.396708498 1.303169671 1.279407165 1.297553540 1.351164208 1.442934611 1.580937241 1.778270681 2.051868673 2.418497666 2.889020350 3.464116751 4.133781060 4.880789860 5.686768405 6.536901267 7.419699008 8.324654067 9.246599210 10.206060329 11.993136335 175.712999221
//
IT	5758
RD	10
LK	-84972.647787
QD	-479.292842 -> -370.583270
RI	0.0183409082
TR	0.001672	0.007282
MT	23.572965
MM	C_pi: 15.925369, n_recomb: 111811.684446
RS	0	0.000000	18528.119419	0.051709	0.000000	0.000000
RS	1	0.009065	18528.119419	0.056399	0.000001	0.000000
RS	2	0.018952	18528.119419	0.061514	0.000001	0.000000
RS	3	0.029736	18528.119419	0.067093	0.000001	0.000000
RS	4	0.041497	159.767047	8.486086	0.000076	0.000029
RS	5	0.054324	159.767047	9.255049	0.000083	0.000044
RS	6	0.068314	19.931299	80.882537	0.000723	0.000416
RS	7	0.083572	19.931299	88.149325	0.000788	0.000565
RS	8	0.100213	5.759616	332.054729	0.002970	0.002240
RS	9	0.118363	5.759616	360.990392	0.003229	0.002806
RS	10	0.138158	2.815221	801.097276	0.007165	0.006445
RS	11	0.159748	2.815221	866.814424	0.007752	0.007610
RS	12	0.183295	1.911184	1377.619781	0.012321	0.012329
RS	13	0.208976	1.911184	1481.694287	0.013252	0.013936
RS	14	0.236986	1.574661	1928.477902	0.017248	0.018260
RS	15	0.267535	1.574661	2061.321057	0.018436	0.020033
RS	16	0.300853	1.440231	2401.994992	0.021483	0.023314
RS	17	0.337191	1.440231	2551.916388	0.022823	0.025102
RS	18	0.376824	1.393095	2794.860673	0.024996	0.027354
RS	19	0.420049	1.393095	2951.447606	0.026397	0.029109
RS	20	0.467193	1.395633	3102.158523	0.027744	0.030416
RS	21	0.518611	1.395633	3256.225928	0.029122	0.032110
RS	22	0.574690	1.437700	3308.544851	0.029590	0.032451
RS	23	0.635852	1.437700	3452.370491	0.030877	0.034041
RS	24	0.702559	1.520425	3397.452334	0.030385	0.033347
RS	25	0.775314	1.520425	3525.689722	0.031532	0.034781
RS	26	0.854663	1.651092	3361.560779	0.030064	0.033027
RS	27	0.941206	1.651092	3472.032349	0.031053	0.034265
RS	28	1.035595	1.842333	3208.328074	0.028694	0.031533
RS	29	1.138540	1.842333	3302.007831	0.029532	0.032562
RS	30	1.250817	2.110714	2963.126192	0.026501	0.029086
RS	31	1.373272	2.110714	3043.065654	0.027216	0.029919
RS	32	1.506829	2.472608	2666.548378	0.023849	0.026072
RS	33	1.652492	2.472608	2736.167381	0.024471	0.026738
RS	34	1.811361	2.938436	2362.439708	0.021129	0.022927
RS	35	1.984631	2.938436	2424.228413	0.021681	0.023458
RS	36	2.173609	3.508381	2083.746721	0.018636	0.019994
RS	37	2.379718	3.508381	2138.998665	0.019130	0.020415
RS	38	2.604512	4.171812	1846.547882	0.016515	0.017449
RS	39	2.849684	4.171812	1895.744952	0.016955	0.017782
RS	40	3.117081	4.910588	1652.987635	0.014784	0.015329
RS	41	3.408719	4.910588	1696.220431	0.015170	0.015588
RS	42	3.726794	5.704894	1497.250408	0.013391	0.013586
RS	43	4.073704	5.704894	1534.447464	0.013723	0.013780
RS	44	4.452062	6.537610	1370.777067	0.012260	0.012140
RS	45	4.864720	6.537610	1401.784122	0.012537	0.012276
RS	46	5.314786	7.393589	1265.579473	0.011319	0.010917
RS	47	5.805652	7.393589	1290.163499	0.011539	0.011000
RS	48	6.341016	8.256890	1175.305914	0.010511	0.009858
RS	49	6.924913	8.256890	1193.139397	0.010671	0.009892
RS	50	7.561742	9.114846	1094.388422	0.009788	0.008916
RS	51	8.256301	9.114846	1105.089609	0.009883	0.008904
RS	52	9.013823	9.978094	1016.177557	0.009088	0.008036
RS	53	9.840018	9.978094	1019.545032	0.009118	0.007982
RS	54	10.741109	11.524877	884.696252	0.007912	0.006745
RS	55	11.723886	11.524877	885.826361	0.007922	0.006695
RS	56	12.795756	11.524877	880.101610	0.007871	0.006596
RS	57	13.964793	11.524877	867.042939	0.007754	0.006443
RS	58	15.239807	191.567403	53.856054	0.000482	0.000448
RS	59	16.630405	191.567403	58.585824	0.000524	0.000477
RS	60	18.147064	191.567403	63.714165	0.000570	0.000509
RS	61	19.801213	191.567403	69.271137	0.000620	0.000542
RS	62	21.605315	191.567403	75.288295	0.000673	0.000576
RS	63	23.572965	191.567403	12016.161732	0.107468	0.060802
PA	4+25*2+4+6 0.001671844 0.007281533 23.572964646 18528.119418572 159.767047052 19.931299272 5.759616288 2.815220578 1.911183785 1.574660623 1.440230564 1.393094949 1.395633311 1.437699616 1.520425145 1.651091712 1.842332966 2.110713997 2.472607774 2.938436306 3.508381387 4.171812243 4.910587692 5.704893835 6.537610393 7.393588656 8.256890161 9.114845824 9.978094053 11.524876764 191.567403003
//
IT	6177
RD	11
LK	-84760.062106
QD	-406.740753 -> -311.080472
RI	0.0161339030
TR	0.001427	0.007402
MT	24.706678
MM	C_pi: 16.239247, n_recomb: 115668.230439
RS	0	0.000000	54619.728992	0.018271	0.000000	0.000000
RS	1	0.009146	54619.728992	0.019943	0.000000	0.000000
RS	2	0.019129	54619.728992	0.021768	0.000000	0.000000
RS	3	0.030025	54619.728992	0.023760	0.000000	0.000000
RS	4	0.041918	286.318822	4.947279	0.000043	0.000017
RS	5	0.054898	286.318822	5.399787	0.000047	0.000026
RS	6	0.069065	29.255562	57.666740	0.000499	0.000293
RS	7	0.084528	29.255562	62.910098	0.000544	0.000396
RS	8	0.101406	7.483744	268.032585	0.002317	0.001776
RS	9	0.119827	7.483744	291.816395	0.002523	0.002218
RS	10	0.139933	3.396766	698.586396	0.006040	0.005493
RS	11	0.161878	3.396766	757.411780	0.006548	0.006473
RS	12	0.185830	2.205508	1261.347765	0.010905	0.010980
RS	13	0.211973	2.205508	1359.893624	0.011757	0.012402
RS	14	0.240507	1.768015	1823.696402	0.015767	0.016734
RS	15	0.271651	1.768015	1954.406567	0.016897	0.018361
RS	16	0.305643	1.587949	2325.332818	0.020103	0.021807
RS	17	0.342745	1.587949	2477.121211	0.021416	0.023497
RS	18	0.383240	1.515394	2757.197274	0.023837	0.026013
RS	19	0.427438	1.515394	2919.496013	0.025240	0.027713
RS	20	0.475679	1.501375	3111.072329	0.026897	0.029352
RS	21	0.528333	1.501375	3274.043182	0.028305	0.031028
RS	22	0.585802	1.531599	3367.694924	0.029115	0.031741
RS	23	0.648527	1.531599	3522.516938	0.030454	0.033341
RS	24	0.716990	1.605491	3505.128177	0.030303	0.033024
RS	25	0.791714	1.605491	3645.086342	0.031513	0.034488
RS	26	0.873273	1.729549	3510.122804	0.030346	0.033080
RS	27	0.962291	1.729549	3631.737627	0.031398	0.034357
RS	28	1.059452	1.915970	3385.408317	0.029268	0.031904
RS	29	1.165499	1.915970	3488.759073	0.030162	0.032973
RS	30	1.281245	2.181018	3154.289982	0.027270	0.029687
RS	31	1.407578	2.181018	3242.103657	0.028029	0.030559
RS	32	1.545466	2.540730	2858.690739	0.024715	0.026810
RS	33	1.695965	2.540730	2934.524612	0.025370	0.027511
RS	34	1.860229	3.005078	2546.349151	0.022014	0.023725
RS	35	2.039518	3.005078	2613.017793	0.022591	0.024286
RS	36	2.235205	3.573679	2254.692536	0.019493	0.020798
RS	37	2.448789	3.573679	2313.774657	0.020004	0.021246
RS	38	2.681909	4.235163	2003.276492	0.017319	0.018232
RS	39	2.936351	4.235163	2055.417996	0.017770	0.018586
RS	40	3.214065	4.970364	1796.222668	0.015529	0.016076
RS	41	3.517179	4.970364	1841.569666	0.015921	0.016351
RS	42	3.848018	5.758000	1628.475599	0.014079	0.014294
RS	43	4.209115	5.758000	1666.939318	0.014411	0.014498
RS	44	4.603240	6.578660	1491.572750	0.012895	0.012809
RS	45	5.033412	6.578660	1522.932126	0.013166	0.012948
RS	46	5.502930	7.413640	1377.384217	0.011908	0.011549
RS	47	6.015391	7.413640	1401.294046	0.012115	0.011626
RS	48	6.574723	8.241702	1279.377681	0.011061	0.010456
RS	49	7.185213	8.241702	1295.341725	0.011199	0.010475
RS	50	7.851541	9.042810	1191.717209	0.010303	0.009481
RS	51	8.578812	9.042810	1199.118940	0.010367	0.009445
RS	52	9.372603	9.817800	1107.200925	0.009572	0.008567
RS	53	10.238996	9.817800	1105.568395	0.009558	0.008477
RS	54	11.184631	11.136263	971.273677	0.008397	0.007253
RS	55	12.216758	11.136263	965.930461	0.008351	0.007158
RS	56	13.343286	11.136263	952.467370	0.008234	0.007006
RS	57	14.572849	11.136263	930.497393	0.008045	0.006793
RS	58	15.914872	204.971068	51.992224	0.000449	0.000415
RS	59	17.379641	204.971068	56.625858	0.000490	0.000443
RS	60	18.978382	204.971068	61.658352	0.000533	0.000473
RS	61	20.723348	204.971068	67.120963	0.000580	0.000505
RS	62	22.627914	204.971068	73.046692	0.000632	0.000538
RS	63	24.706678	204.971068	12189.848378	0.105386	0.061439
PA	4+25*2+4+6 0.001427373 0.007401892 24.706677994 54619.728991552 286.318822196 29.255561849 7.483743826 3.396765809 2.205507538 1.768015232 1.587949258 1.515394439 1.501375318 1.531599208 1.605491188 1.729548805 1.915969991 2.181017720 2.540729695 3.005078070 3.573679058 4.235162698 4.970363968 5.758000317 6.578659994 7.413640152 8.241701951 9.042809751 9.817799525 11.136263225 204.971068141
//
IT	9526
RD	12
LK	-84572.185891
QD	-343.689326 -> -258.327146
RI	0.0142228895
TR	0.001222	0.007501
MT	25.819517
MM	C_pi: 16.402841, n_recomb: 118240.873449
RS	0	0.000000	146716.033776	0.007002	0.000000	0.000000
RS	1	0.009222	146716.033776	0.007648	0.000000	0.000000
RS	2	0.019295	146716.033776	0.008353	0.000000	0.000000
RS	3	0.030297	146716.033776	0.009124	0.000000	0.000000
RS	4	0.042314	503.096601	2.906364	0.000025	0.000010
RS	5	0.055438	503.096601	3.174477	0.000027	0.000015
RS	6	0.069773	42.266616	41.264384	0.000349	0.000209
RS	7	0.085430	42.266616	45.055236	0.000381	0.000282
RS	8	0.102531	9.607264	216.258774	0.001829	0.001424
RS	9	0.121210	9.607264	235.740295	0.001994	0.001774
RS	10	0.141610	4.062830	606.596028	0.005130	0.004717
RS	11	0.163892	4.062830	658.805891	0.005572	0.005548
RS	12	0.188230	2.529706	1146.272522	0.009694	0.009827
RS	13	0.214811	2.529706	1238.429141	0.010474	0.011090
RS	14	0.243844	1.977004	1707.346777	0.014440	0.015374
RS	15	0.275555	1.977004	1834.006967	0.015511	0.016870
RS	16	0.310190	1.746242	2224.176557	0.018811	0.020412
RS	17	0.348019	1.746242	2375.225048	0.020088	0.022009
RS	18	0.389337	1.645949	2683.406488	0.022694	0.024720
RS	19	0.434465	1.645949	2848.530542	0.024091	0.026366
RS	20	0.483755	1.614129	3074.347786	0.026001	0.028273
RS	21	0.537591	1.614129	3243.448322	0.027431	0.029929
RS	22	0.596392	1.631842	3374.628049	0.028540	0.030963
RS	23	0.660616	1.631842	3538.110911	0.029923	0.032573
RS	24	0.730763	1.696682	3557.486683	0.030087	0.032598
RS	25	0.807378	1.696682	3707.460855	0.031355	0.034092
RS	26	0.891060	1.814319	3603.877027	0.030479	0.033009
RS	27	0.982459	1.814319	3735.582371	0.031593	0.034328
RS	28	1.082287	1.996536	3511.300726	0.029696	0.032148
RS	29	1.191322	1.996536	3623.793569	0.030648	0.033262
RS	30	1.310412	2.259317	3300.033983	0.027909	0.030171
RS	31	1.440486	2.259317	3395.515039	0.028717	0.031085
RS	32	1.582555	2.618384	3012.108239	0.025474	0.027448
RS	33	1.737726	2.618384	3094.088872	0.026168	0.028187
RS	34	1.907208	3.083240	2698.073785	0.022818	0.024442
RS	35	2.092319	3.083240	2769.581078	0.023423	0.025037
RS	36	2.294503	3.652891	2399.161422	0.020290	0.021541
RS	37	2.515333	3.652891	2462.016556	0.020822	0.022017
RS	38	2.756528	4.315146	2138.179797	0.018083	0.018967
RS	39	3.019967	4.315146	2193.188670	0.018548	0.019345
RS	40	3.307701	5.049780	1921.281401	0.016249	0.016789
RS	41	3.621972	5.049780	1968.654269	0.016650	0.017081
RS	42	3.965225	5.834020	1744.367893	0.014753	0.014978
RS	43	4.340135	5.834020	1784.005383	0.015088	0.015192
RS	44	4.749620	6.646234	1599.278537	0.013526	0.013462
RS	45	5.196869	6.646234	1630.892385	0.013793	0.013604
RS	46	5.685365	7.464309	1477.918056	0.012499	0.012171
RS	47	6.218912	7.464309	1501.040538	0.012695	0.012244
RS	48	6.801664	8.261859	1373.720872	0.011618	0.011050
RS	49	7.438160	8.261859	1387.661693	0.011736	0.011055
RS	50	8.133356	9.011727	1280.694898	0.010831	0.010048
RS	51	8.892666	9.011727	1284.553768	0.010864	0.009986
RS	52	9.722001	9.705159	1191.200766	0.010074	0.009106
RS	53	10.627821	9.705159	1184.146761	0.010015	0.008977
RS	54	11.617179	10.806544	1053.877810	0.008913	0.007784
RS	55	12.697779	10.806544	1041.026369	0.008804	0.007638
RS	56	13.878035	10.806544	1018.834717	0.008617	0.007426
RS	57	15.167140	10.806544	987.060613	0.008348	0.007146
RS	58	16.575130	215.072284	50.802746	0.000430	0.000393
RS	59	18.112969	215.072284	55.386448	0.000468	0.000420
RS	60	19.792634	215.072284	60.371331	0.000511	0.000450
RS	61	21.627203	215.072284	65.789695	0.000556	0.000481
RS	62	23.630963	215.072284	71.675771	0.000606	0.000514
RS	63	25.819517	215.072284	12207.419373	0.103242	0.061942
PA	4+25*2+4+6 0.001222340 0.007501083 25.819517122 146716.033776023 503.096600910 42.266615830 9.607263702 4.062830270 2.529706268 1.977004230 1.746242013 1.645948998 1.614128880 1.631842122 1.696682335 1.814319006 1.996536309 2.259317029 2.618383523 3.083240260 3.652890721 4.315146339 5.049780338 5.834019906 6.646233808 7.464308727 8.261858663 9.011727076 9.705158740 10.806543937 215.072284225
//
IT	8331
RD	13
LK	-84404.564358
QD	-288.527013 -> -212.721799
RI	0.0125384000
TR	0.001054	0.007585
MT	26.883790
MM	C_pi: 16.428010, n_recomb: 119651.739352
RS	0	0.000000	420042.815373	0.002492	0.000000	0.000000
RS	1	0.009292	420042.815373	0.002723	0.000000	0.000000
RS	2	0.019448	420042.815373	0.002977	0.000000	0.000000
RS	3	0.030547	420042.815373	0.003253	0.000000	0.000000
RS	4	0.042678	865.052807	1.726549	0.000014	0.000006
RS	5	0.055935	865.052807	1.887051	0.000016	0.000009
RS	6	0.070425	60.056322	29.704386	0.000248	0.000152
RS	7	0.086261	60.056322	32.457642	0.000271	0.000204
RS	8	0.103569	12.182212	174.730443	0.001460	0.001156
RS	9	0.122485	12.182212	190.670904	0.001594	0.001435
RS	10	0.143158	4.816096	525.476236	0.004392	0.004086
RS	11	0.165753	4.816096	571.542934	0.004777	0.004796
RS	12	0.190447	2.883068	1036.037574	0.008659	0.008844
RS	13	0.217436	2.883068	1121.390438	0.009372	0.009971
RS	14	0.246933	2.200863	1585.835549	0.013254	0.014169
RS	15	0.279170	2.200863	1707.050545	0.014267	0.015546
RS	16	0.314403	1.914431	2106.724892	0.017607	0.019131
RS	17	0.352910	1.914431	2254.878673	0.018845	0.020638
RS	18	0.394995	1.784092	2582.488696	0.021583	0.023488
RS	19	0.440991	1.784092	2747.844031	0.022965	0.025077
RS	20	0.491260	1.733104	3000.971523	0.025081	0.027201
RS	21	0.546201	1.733104	3173.523149	0.026523	0.028833
RS	22	0.606247	1.737464	3337.500911	0.027893	0.030142
RS	23	0.671872	1.737464	3507.214335	0.029312	0.031757
RS	24	0.743596	1.792793	3561.273289	0.029764	0.032091
RS	25	0.821984	1.792793	3719.325664	0.031085	0.033612
RS	26	0.907656	1.903898	3647.818000	0.030487	0.032834
RS	27	1.001289	1.903898	3788.266474	0.031661	0.034194
RS	28	1.103622	2.082130	3589.262199	0.029998	0.032280
RS	29	1.215465	2.082130	3710.085081	0.031007	0.033441
RS	30	1.337699	2.343202	3402.112544	0.028433	0.030549
RS	31	1.471292	2.343202	3504.830171	0.029292	0.031508
RS	32	1.617299	2.702523	3127.424023	0.026138	0.027994
RS	33	1.776873	2.702523	3215.333502	0.026872	0.028774
RS	34	1.951275	3.169110	2817.486849	0.023547	0.025082
RS	35	2.141882	3.169110	2893.708096	0.024184	0.025713
RS	36	2.350201	3.741304	2516.600325	0.021033	0.022222
RS	37	2.577877	3.741304	2583.138260	0.021589	0.022729
RS	38	2.826709	4.406073	2250.483715	0.018809	0.019656
RS	39	3.098663	4.406073	2308.287288	0.019292	0.020058
RS	40	3.395887	5.142098	2027.306875	0.016943	0.017467
RS	41	3.720730	5.142098	2076.651069	0.017356	0.017778
RS	42	4.075758	5.925153	1844.056528	0.015412	0.015636
RS	43	4.463775	5.925153	1884.835305	0.015753	0.015862
RS	44	4.887848	6.731481	1693.047109	0.014150	0.014097
RS	45	5.351325	6.731481	1724.905339	0.014416	0.014243
RS	46	5.857870	7.535699	1566.379601	0.013091	0.012782
RS	47	6.411484	7.535699	1588.719898	0.013278	0.012851
RS	48	7.016540	8.306544	1457.573567	0.012182	0.011638
RS	49	7.677819	8.306544	1469.492978	0.012281	0.011630
RS	50	8.400545	9.010008	1360.598487	0.011371	0.010615
RS	51	9.190428	9.010008	1360.872048	0.011374	0.010527
RS	52	10.053708	9.628092	1267.493914	0.010593	0.009650
RS	53	10.997205	9.628092	1254.849215	0.010488	0.009481
RS	54	12.028373	10.524212	1131.669593	0.009458	0.008337
RS	55	13.155358	10.524212	1110.525776	0.009281	0.008132
RS	56	14.387065	10.524212	1078.911012	0.009017	0.007854
RS	57	15.733223	10.524212	1036.776870	0.008665	0.007501
RS	58	17.204469	221.496334	50.259368	0.000420	0.000380
RS	59	18.812425	221.496334	54.839440	0.000458	0.000408
RS	60	20.569794	221.496334	59.825350	0.000500	0.000437
RS	61	22.490460	221.496334	65.250343	0.000545	0.000468
RS	62	24.589598	221.496334	71.149722	0.000595	0.000501
RS	63	26.883790	221.496334	12090.646555	0.101049	0.062347
PA	4+25*2+4+6 0.001053574 0.007584526 26.883790164 420042.815373266 865.052807432 60.056321501 12.182212007 4.816095990 2.883068074 2.200862756 1.914431359 1.784092346 1.733103569 1.737463949 1.792793191 1.903898083 2.082129813 2.343201965 2.702523118 3.169110437 3.741304039 4.406072661 5.142097694 5.925152821 6.731481346 7.535698580 8.306544121 9.010008226 9.628092315 10.524211877 221.496333858
//
IT	10939
RD	14
LK	-84256.411017
QD	-240.670743 -> -174.712080
RI	0.0110771914
TR	0.000918	0.007650
MT	27.909377
MM	C_pi: 16.365094, n_recomb: 120187.987764
RS	0	0.000000	851439.784913	0.001243	0.000000	0.000000
RS	1	0.009357	851439.784913	0.001359	0.000000	0.000000
RS	2	0.019589	851439.784913	0.001487	0.000000	0.000000
RS	3	0.030779	851439.784913	0.001626	0.000000	0.000000
RS	4	0.043016	1453.214732	1.041739	0.000009	0.000004
RS	5	0.056398	1453.214732	1.139263	0.000009	0.000006
RS	6	0.071032	83.786353	21.607687	0.000180	0.000113
RS	7	0.087035	83.786353	23.626280	0.000197	0.000151
RS	8	0.104535	15.233449	142.013216	0.001182	0.000952
RS	9	0.123674	15.233449	155.108993	0.001291	0.001178
RS	10	0.144602	5.650174	456.119057	0.003795	0.003578
RS	11	0.167490	5.650174	496.732566	0.004133	0.004189
RS	12	0.192518	3.261225	935.211394	0.007781	0.008021
RS	13	0.219889	3.261225	1013.883916	0.008436	0.009030
RS	14	0.249820	2.436932	1467.289303	0.012208	0.013126
RS	15	0.282553	2.436932	1582.388352	0.013166	0.014393
RS	16	0.318348	2.090818	1983.791031	0.016506	0.017982
RS	17	0.357492	2.090818	2127.648848	0.017703	0.019402
RS	18	0.400299	1.928604	2467.061238	0.020527	0.022344
RS	19	0.447111	1.928604	2630.720328	0.021888	0.023873
RS	20	0.498304	1.857379	2904.337492	0.024165	0.026166
RS	21	0.554286	1.857379	3078.159913	0.025611	0.027767
RS	22	0.615507	1.847686	3269.597290	0.027204	0.029310
RS	23	0.682456	1.847686	3443.408990	0.028650	0.030923
RS	24	0.755670	1.893118	3528.807963	0.029361	0.031531
RS	25	0.835733	1.893118	3693.113199	0.030728	0.033073
RS	26	0.923289	1.997585	3652.704130	0.030392	0.032578
RS	27	1.019037	1.997585	3800.528958	0.031622	0.033974
RS	28	1.123744	2.172030	3628.120510	0.030187	0.032316
RS	29	1.238248	2.172030	3756.380500	0.031254	0.033520
RS	30	1.363466	2.431908	3467.388587	0.028850	0.030828
RS	31	1.500401	2.431908	3576.829895	0.029760	0.031831
RS	32	1.650148	2.792321	3209.760237	0.026706	0.028447
RS	33	1.813907	2.792321	3303.330906	0.027485	0.029268
RS	34	1.992989	3.261809	2908.311084	0.024198	0.025642
RS	35	2.188827	3.261809	2989.112532	0.024870	0.026309
RS	36	2.402990	3.838041	2609.682518	0.021713	0.022836
RS	37	2.637192	3.838041	2679.839437	0.022297	0.023374
RS	38	2.893307	4.507115	2342.131728	0.019487	0.020289
RS	39	3.173387	4.507115	2402.710106	0.019991	0.020717
RS	40	3.479674	5.246635	2115.736999	0.017604	0.018100
RS	41	3.814619	5.246635	2167.071185	0.018031	0.018430
RS	42	4.180905	6.030961	1928.634308	0.016047	0.016257
RS	43	4.581464	6.030961	1970.613064	0.016396	0.016496
RS	44	5.019503	6.834289	1773.736994	0.014758	0.014702
RS	45	5.498528	6.834289	1805.939266	0.015026	0.014855
RS	46	6.022376	7.628157	1643.451597	0.013674	0.013371
RS	47	6.595239	7.628157	1665.147587	0.013855	0.013437
RS	48	7.221704	8.376599	1531.497770	0.012743	0.012210
RS	49	7.906786	8.376599	1541.559598	0.012826	0.012189
RS	50	8.655971	9.039087	1431.892628	0.011914	0.011172
RS	51	9.475256	9.039087	1428.740192	0.011888	0.011059
RS	52	10.371201	9.588778	1336.464148	0.011120	0.010191
RS	53	11.350978	9.588778	1318.312665	0.010969	0.009980
RS	54	12.422432	10.293522	1204.667365	0.010023	0.008900
RS	55	13.594140	10.293522	1174.745952	0.009774	0.008633
RS	56	14.875483	10.293522	1133.335424	0.009430	0.008284
RS	57	16.276720	10.293522	1080.621161	0.008991	0.007854
RS	58	17.809069	224.811924	50.285445	0.000418	0.000375
RS	59	19.484798	224.811924	54.904893	0.000457	0.000403
RS	60	21.317323	224.811924	59.937299	0.000499	0.000433
RS	61	23.321315	224.811924	65.416824	0.000544	0.000464
RS	62	25.512818	224.811924	71.379760	0.000594	0.000498
RS	63	27.909377	224.811924	11884.250741	0.098881	0.062671
PA	4+25*2+4+6 0.000917844 0.007649943 27.909376649 851439.784912688 1453.214732401 83.786353056 15.233449048 5.650173540 3.261224919 2.436931862 2.090817858 1.928604199 1.857378521 1.847686116 1.893118325 1.997585185 2.172030447 2.431908413 2.792321214 3.261809266 3.838041271 4.507114526 5.246635069 6.030960837 6.834288684 7.628156912 8.376599019 9.039087241 9.588778159 10.293521514 224.811923750
//
IT	13768
RD	15
LK	-84128.369886
QD	-199.973106 -> -143.974695
RI	0.0098640679
TR	0.000811	0.007695
MT	28.917821
MM	C_pi: 16.273967, n_recomb: 120216.911682
RS	0	0.000000	938157.736944	0.001136	0.000000	0.000000
RS	1	0.009418	938157.736944	0.001243	0.000000	0.000000
RS	2	0.019724	938157.736944	0.001360	0.000000	0.000000
RS	3	0.031000	938157.736944	0.001488	0.000000	0.000000
RS	4	0.043337	2367.011971	0.645364	0.000005	0.000002
RS	5	0.056837	2367.011971	0.706180	0.000006	0.000003
RS	6	0.071609	114.446030	15.980813	0.000133	0.000085
RS	7	0.087771	114.446030	17.484484	0.000145	0.000114
RS	8	0.105456	18.738161	116.785695	0.000971	0.000798
RS	9	0.124807	18.738161	127.656755	0.001062	0.000984
RS	10	0.145980	6.546588	398.904633	0.003318	0.003176
RS	11	0.169147	6.546588	434.900884	0.003618	0.003710
RS	12	0.194496	3.654976	847.553447	0.007050	0.007350
RS	13	0.222232	3.654976	920.141828	0.007654	0.008260
RS	14	0.252581	2.680048	1359.087878	0.011305	0.012248
RS	15	0.285788	2.680048	1468.119829	0.012212	0.013417
RS	16	0.322123	2.272107	1865.895711	0.015521	0.016984
RS	17	0.361879	2.272107	2004.891118	0.016677	0.018321
RS	18	0.405381	2.077228	2350.016433	0.019548	0.021316
RS	19	0.452979	2.077228	2510.878007	0.020886	0.022783
RS	20	0.505060	1.985277	2798.953369	0.023283	0.025203
RS	21	0.562046	1.985277	2972.588035	0.024727	0.026768
RS	22	0.624400	1.961214	3186.099542	0.026503	0.028503
RS	23	0.692626	1.961214	3362.428130	0.027970	0.030105
RS	24	0.767277	1.996600	3475.056821	0.028907	0.030952
RS	25	0.848960	1.996600	3644.148660	0.030313	0.032507
RS	26	0.938336	2.094495	3632.431524	0.030216	0.032268
RS	27	1.036129	2.094495	3786.456829	0.031497	0.033693
RS	28	1.143133	2.265473	3640.111630	0.030280	0.032274
RS	29	1.260215	2.265473	3774.992734	0.031402	0.033516
RS	30	1.388324	2.524769	3506.136670	0.029165	0.031018
RS	31	1.528499	2.524769	3621.812373	0.030127	0.032062
RS	32	1.681876	2.887216	3267.426636	0.027179	0.028811
RS	33	1.849698	2.887216	3366.406410	0.028003	0.029670
RS	34	2.033326	3.360912	2977.121225	0.024765	0.026118
RS	35	2.234249	3.360912	3062.398247	0.025474	0.026819
RS	36	2.454095	3.942891	2683.568774	0.022323	0.023374
RS	37	2.694647	3.942891	2757.328130	0.022936	0.023942
RS	38	2.957855	4.618374	2417.198471	0.020107	0.020855
RS	39	3.245852	4.618374	2480.594178	0.020634	0.021308
RS	40	3.560974	5.363913	2189.839544	0.018216	0.018673
RS	41	3.905776	5.363913	2243.256049	0.018660	0.019023
RS	42	4.283051	6.152474	2000.777657	0.016643	0.016827
RS	43	4.695859	6.152474	2044.097845	0.017003	0.017080
RS	44	5.147547	6.956316	1843.574544	0.015335	0.015263
RS	45	5.641776	6.956316	1876.313480	0.015608	0.015422
RS	46	6.182554	7.743956	1711.034960	0.014233	0.013921
RS	47	6.774263	7.743956	1732.329816	0.014410	0.013986
RS	48	7.421700	8.474969	1597.128626	0.013285	0.012750
RS	49	8.130116	8.474969	1605.621298	0.013356	0.012717
RS	50	8.905252	9.102490	1496.004856	0.012444	0.011702
RS	51	9.753393	9.102490	1489.739033	0.012392	0.011565
RS	52	10.681414	9.591200	1399.367171	0.011640	0.010712
RS	53	11.696838	9.591200	1375.987785	0.011446	0.010461
RS	54	12.807898	10.119169	1273.675202	0.010595	0.009460
RS	55	14.023602	10.119169	1234.757621	0.010271	0.009125
RS	56	15.353803	10.119169	1183.445059	0.009844	0.008702
RS	57	16.809287	10.119169	1120.185697	0.009318	0.008193
RS	58	18.401852	226.116264	50.761019	0.000422	0.000376
RS	59	20.144410	226.116264	55.455508	0.000461	0.000404
RS	60	22.051087	226.116264	60.572353	0.000504	0.000435
RS	61	24.137340	226.116264	66.146648	0.000550	0.000467
RS	62	26.420083	226.116264	72.215660	0.000601	0.000502
RS	63	28.917821	226.116264	11641.711581	0.096839	0.062917
PA	4+25*2+4+6 0.000810586 0.007694747 28.917820922 938157.736944449 2367.011970843 114.446030288 18.738161378 6.546588283 3.654976068 2.680048309 2.272107141 2.077228270 1.985276599 1.961213881 1.996599713 2.094495098 2.265473290 2.524768808 2.887215639 3.360912204 3.942891402 4.618373837 5.363912755 6.152473589 6.956316053 7.743955908 8.474968992 9.102489881 9.591200327 10.119168916 226.116263675
//
IT	14937
RD	16
LK	-84020.315236
QD	-166.141940 -> -120.014837
RI	0.0092112985
TR	0.000739	0.007860
MT	29.217489
MM	C_pi: 15.974751, n_recomb: 120528.515505
RS	0	0.000000	1343220.592121	0.000797	0.000000	0.000000
RS	1	0.009436	1343220.592121	0.000872	0.000000	0.000000
RS	2	0.019763	1343220.592121	0.000954	0.000000	0.000000
RS	3	0.031064	1343220.592121	0.001044	0.000000	0.000000
RS	4	0.043431	3771.827270	0.407019	0.000003	0.000002
RS	5	0.056965	3771.827270	0.445449	0.000004	0.000002
RS	6	0.071777	152.748721	12.037480	0.000100	0.000066
RS	7	0.087986	152.748721	13.172767	0.000109	0.000088
RS	8	0.105724	22.599985	97.392870	0.000808	0.000682
RS	9	0.125137	22.599985	106.495669	0.000884	0.000839
RS	10	0.146381	7.459992	352.386887	0.002924	0.002865
RS	11	0.169630	7.459992	384.418888	0.003189	0.003337
RS	12	0.195073	4.037621	773.368115	0.006416	0.006818
RS	13	0.222916	4.037621	840.350953	0.006972	0.007646
RS	14	0.253387	2.909699	1264.233902	0.010489	0.011533
RS	15	0.286733	2.909699	1367.213044	0.011343	0.012617
RS	16	0.323226	2.439719	1759.115386	0.014595	0.016146
RS	17	0.363162	2.439719	1892.704647	0.015703	0.017404
RS	18	0.406866	2.211514	2240.723135	0.018591	0.020424
RS	19	0.454695	2.211514	2397.729876	0.019893	0.021829
RS	20	0.507037	2.097566	2697.505256	0.022381	0.024339
RS	21	0.564317	2.097566	2869.514761	0.023808	0.025863
RS	22	0.627003	2.057347	3102.865001	0.025744	0.027751
RS	23	0.695604	2.057347	3280.086484	0.027214	0.029336
RS	24	0.770678	2.080392	3418.589210	0.028363	0.030385
RS	25	0.852837	2.080392	3590.866354	0.029793	0.031945
RS	26	0.942748	2.168804	3607.545797	0.029931	0.031930
RS	27	1.041143	2.168804	3766.362778	0.031249	0.033378
RS	28	1.148823	2.332536	3646.837862	0.030257	0.032176
RS	29	1.266663	2.332536	3787.213998	0.031422	0.033451
RS	30	1.395623	2.586238	3540.080444	0.029371	0.031134
RS	31	1.536753	2.586238	3661.152202	0.030376	0.032213
RS	32	1.691199	2.944085	3321.481015	0.027558	0.029092
RS	33	1.860219	2.944085	3425.269530	0.028419	0.029986
RS	34	2.045187	3.413368	3043.845433	0.025254	0.026511
RS	35	2.247610	3.413368	3133.171336	0.025995	0.027243
RS	36	2.469134	3.990241	2756.933030	0.022874	0.023832
RS	37	2.711561	3.990241	2833.988334	0.023513	0.024427
RS	38	2.976863	4.659045	2493.160985	0.020685	0.021346
RS	39	3.267200	4.659045	2559.151886	0.021233	0.021822
RS	40	3.584934	5.395426	2266.082449	0.018801	0.019178
RS	41	3.932649	5.395426	2321.418908	0.019260	0.019546
RS	42	4.313175	6.171313	2076.135833	0.017225	0.017334
RS	43	4.729608	6.171313	2120.676333	0.017595	0.017600
RS	44	5.185337	6.957470	1917.575185	0.015910	0.015767
RS	45	5.684068	6.957470	1950.752552	0.016185	0.015932
RS	46	6.229861	7.720125	1783.625727	0.014798	0.014419
RS	47	6.827155	7.720125	1804.422727	0.014971	0.014483
RS	48	7.480810	8.415383	1668.556137	0.013844	0.013243
RS	49	8.196146	8.415383	1675.352415	0.013900	0.013200
RS	50	8.978981	8.991494	1566.668938	0.012998	0.012191
RS	51	9.835686	8.991494	1557.079528	0.012919	0.012032
RS	52	10.773231	9.405962	1469.588707	0.012193	0.011199
RS	53	11.799243	9.405962	1440.589369	0.011952	0.010908
RS	54	12.922072	9.742542	1352.257502	0.011219	0.009999
RS	55	14.150852	9.742542	1303.147485	0.010812	0.009596
RS	56	15.495582	9.742542	1240.825229	0.010295	0.009098
RS	57	16.967201	9.742542	1166.050143	0.009674	0.008509
RS	58	18.577685	222.516308	51.498642	0.000427	0.000380
RS	59	20.340137	222.516308	56.269214	0.000467	0.000410
RS	60	22.268896	222.516308	61.469393	0.000510	0.000442
RS	61	24.379655	222.516308	67.134812	0.000557	0.000475
RS	62	26.689588	222.516308	73.303268	0.000608	0.000511
RS	63	29.217489	222.516308	11500.213557	0.095415	0.063090
PA	4+25*2+4+6 0.000739408 0.007860468 29.217488907 1343220.592121382 3771.827269607 152.748720942 22.599984506 7.459991624 4.037621233 2.909698511 2.439718964 2.211513647 2.097566289 2.057347193 2.080391795 2.168804460 2.332535945 2.586237717 2.944084984 3.413368162 3.990240742 4.659045118 5.395426336 6.171312890 6.957469964 7.720125214 8.415382801 8.991494321 9.405962258 9.742541881 222.516307828
//
IT	11811
RD	17
LK	-83932.273086
QD	-138.605727 -> -100.652285
RI	0.0085287933
TR	0.000681	0.007981
MT	29.639140
MM	C_pi: 15.718828, n_recomb: 120417.540445
RS	0	0.000000	1360437.484901	0.000788	0.000000	0.000000
RS	1	0.009461	1360437.484901	0.000863	0.000000	0.000000
RS	2	0.019817	1360437.484901	0.000944	0.000000	0.000000
RS	3	0.031153	1360437.484901	0.001034	0.000000	0.000000
RS	4	0.043561	5714.520596	0.269369	0.000002	0.000001
RS	5	0.057143	5714.520596	0.294870	0.000002	0.000002
RS	6	0.072011	195.566685	9.431545	0.000078	0.000054
RS	7	0.088284	195.566685	10.323661	0.000086	0.000071
RS	8	0.106098	26.375955	83.759023	0.000696	0.000609
RS	9	0.125597	26.375955	91.619921	0.000761	0.000744
RS	10	0.146940	8.287591	318.625059	0.002646	0.002671
RS	11	0.170303	8.287591	347.775763	0.002888	0.003092
RS	12	0.195876	4.375679	717.677139	0.005960	0.006481
RS	13	0.223869	4.375679	780.421885	0.006481	0.007232
RS	14	0.254510	3.114139	1189.853490	0.009881	0.011050
RS	15	0.288050	3.114139	1287.997922	0.010696	0.012041
RS	16	0.324763	2.591946	1671.198233	0.013878	0.015529
RS	17	0.364950	2.591946	1800.150509	0.014949	0.016694
RS	18	0.408938	2.335982	2146.077370	0.017822	0.019716
RS	19	0.457089	2.335982	2299.418034	0.019095	0.021038
RS	20	0.509795	2.203467	2604.677190	0.021630	0.023608
RS	21	0.567487	2.203467	2774.668799	0.023042	0.025066
RS	22	0.630638	2.149462	3021.053466	0.025088	0.027076
RS	23	0.699763	2.149462	3198.298959	0.026560	0.028616
RS	24	0.775428	2.162004	3356.061680	0.027870	0.029838
RS	25	0.858252	2.162004	3530.366423	0.029318	0.031374
RS	26	0.948911	2.242618	3569.711871	0.029644	0.031563
RS	27	1.048148	2.242618	3732.087146	0.030993	0.033003
RS	28	1.156774	2.400875	3635.151783	0.030188	0.032006
RS	29	1.275676	2.400875	3779.891357	0.031390	0.033286
RS	30	1.405828	2.651061	3552.068343	0.029498	0.031151
RS	31	1.548294	2.651061	3677.604400	0.030540	0.032242
RS	32	1.704238	3.006910	3351.967923	0.027836	0.029261
RS	33	1.874936	3.006910	3459.850171	0.028732	0.030169
RS	34	2.061783	3.475124	3086.898426	0.025635	0.026789
RS	35	2.266308	3.475124	3179.745626	0.026406	0.027536
RS	36	2.490183	4.051140	2807.459606	0.023314	0.024180
RS	37	2.735239	4.051140	2887.432922	0.023979	0.024789
RS	38	3.003480	4.718497	2547.568158	0.021156	0.021736
RS	39	3.297098	4.718497	2615.899431	0.021724	0.022225
RS	40	3.618495	5.452012	2322.151532	0.019284	0.019591
RS	41	3.970300	5.452012	2379.265816	0.019758	0.019969
RS	42	4.355389	6.222537	2132.669786	0.017711	0.017761
RS	43	4.776911	6.222537	2178.401206	0.018090	0.018033
RS	44	5.238312	6.999351	1974.018128	0.016393	0.016201
RS	45	5.743367	6.999351	2007.724404	0.016673	0.016368
RS	46	6.296204	7.746389	1839.852351	0.015279	0.014858
RS	47	6.901346	7.746389	1860.372643	0.015449	0.014918
RS	48	7.563739	8.416329	1724.759386	0.014323	0.013687
RS	49	8.288801	8.416329	1730.223692	0.014369	0.013633
RS	50	9.082460	8.952600	1623.246574	0.013480	0.012643
RS	51	9.951207	8.952600	1610.848434	0.013377	0.012460
RS	52	10.902146	9.305893	1526.949955	0.012680	0.011659
RS	53	11.943053	9.305893	1492.976742	0.012398	0.011329
RS	54	13.082439	9.475952	1419.987876	0.011792	0.010537
RS	55	14.329622	9.475952	1361.064334	0.011303	0.010058
RS	56	15.694800	9.475952	1288.282142	0.010698	0.009481
RS	57	17.189137	9.475952	1202.718183	0.009988	0.008810
RS	58	18.824853	219.434529	52.208939	0.000434	0.000384
RS	59	20.615322	219.434529	57.055147	0.000474	0.000414
RS	60	22.575187	219.434529	62.338173	0.000518	0.000447
RS	61	24.720473	219.434529	68.094139	0.000565	0.000482
RS	62	27.068723	219.434529	74.361314	0.000618	0.000519
RS	63	29.639140	219.434529	11304.608450	0.093878	0.063215
PA	4+25*2+4+6 0.000680624 0.007980630 29.639140414 1360437.484900879 5714.520596081 195.566685298 26.375954558 8.287591381 4.375678673 3.114138924 2.591946190 2.335982286 2.203466705 2.149462480 2.162004055 2.242617581 2.400875296 2.651061469 3.006910040 3.475123756 4.051139827 4.718497234 5.452012461 6.222536666 6.999351097 7.746389500 8.416328811 8.952599923 9.305893235 9.475952040 219.434529136
//
IT	9814
RD	18
LK	-83860.131431
QD	-116.363599 -> -85.817675
RI	0.0081321847
TR	0.000639	0.008146
MT	29.755925
MM	C_pi: 15.407627, n_recomb: 120476.972119
RS	0	0.000000	1422824.624021	0.000754	0.000000	0.000000
RS	1	0.009468	1422824.624021	0.000826	0.000000	0.000000
RS	2	0.019832	1422824.624021	0.000904	0.000000	0.000000
RS	3	0.031177	1422824.624021	0.000990	0.000000	0.000000
RS	4	0.043597	8371.455414	0.184141	0.000002	0.000001
RS	5	0.057192	8371.455414	0.201586	0.000002	0.000001
RS	6	0.072075	242.040597	7.632593	0.000063	0.000045
RS	7	0.088366	242.040597	8.355219	0.000069	0.000060
RS	8	0.106200	29.957270	73.876372	0.000613	0.000555
RS	9	0.125723	29.957270	80.822354	0.000671	0.000674
RS	10	0.147094	9.008801	293.747244	0.002438	0.002532
RS	11	0.170488	9.008801	320.717133	0.002662	0.002916
RS	12	0.196097	4.661078	675.637236	0.005608	0.006237
RS	13	0.224131	4.661078	735.048681	0.006101	0.006931
RS	14	0.254819	3.286994	1131.615083	0.009393	0.010684
RS	15	0.288412	3.286994	1225.741276	0.010174	0.011605
RS	16	0.325186	2.722143	1599.565659	0.013277	0.015038
RS	17	0.365442	2.722143	1724.396155	0.014313	0.016131
RS	18	0.409509	2.443099	2066.208382	0.017150	0.019129
RS	19	0.457748	2.443099	2216.000251	0.018394	0.020386
RS	20	0.510554	2.294348	2523.909589	0.020949	0.022982
RS	21	0.568360	2.294348	2691.591307	0.022341	0.024389
RS	22	0.631638	2.227554	2947.850886	0.024468	0.026481
RS	23	0.700908	2.227554	3124.486262	0.025934	0.027986
RS	24	0.776736	2.229816	3298.319282	0.027377	0.029340
RS	25	0.859743	2.229816	3473.798601	0.028834	0.030857
RS	26	0.950609	2.302270	3533.005309	0.029325	0.031210
RS	27	1.050078	2.302270	3698.015380	0.030695	0.032648
RS	28	1.158965	2.454155	3621.558084	0.030060	0.031821
RS	29	1.278160	2.454155	3769.796336	0.031291	0.033109
RS	30	1.408641	2.699346	3560.015013	0.029549	0.031128
RS	31	1.551476	2.699346	3689.287460	0.030622	0.032233
RS	32	1.707833	3.051052	3377.238243	0.028032	0.029372
RS	33	1.878994	3.051052	3488.644728	0.028957	0.030297
RS	34	2.066361	3.515318	3124.356866	0.025933	0.026999
RS	35	2.271466	3.515318	3220.299021	0.026730	0.027763
RS	36	2.495991	4.086858	2852.544185	0.023677	0.024456
RS	37	2.741773	4.086858	2935.125905	0.024363	0.025081
RS	38	3.010825	4.748480	2596.971509	0.021556	0.022053
RS	39	3.305350	4.748480	2667.427963	0.022141	0.022555
RS	40	3.627760	5.474269	2373.799760	0.019703	0.019933
RS	41	3.980695	5.474269	2432.555778	0.020191	0.020322
RS	42	4.367045	6.234214	2185.410551	0.018140	0.018117
RS	43	4.789974	6.234214	2232.267359	0.018529	0.018397
RS	44	5.252945	6.996351	2027.315345	0.016827	0.016567
RS	45	5.759748	6.996351	2061.549963	0.017112	0.016739
RS	46	6.314535	7.722735	1893.584786	0.015717	0.015233
RS	47	6.921847	7.722735	1913.888194	0.015886	0.015292
RS	48	7.586658	8.363226	1779.130874	0.014767	0.014071
RS	49	8.314412	8.363226	1783.376118	0.014803	0.014008
RS	50	9.111067	8.857300	1678.686343	0.013934	0.013039
RS	51	9.983148	8.857300	1663.627755	0.013809	0.012836
RS	52	10.937796	9.149877	1583.944026	0.013147	0.012068
RS	53	11.982827	9.149877	1545.131301	0.012825	0.011702
RS	54	13.126799	9.161646	1489.107259	0.012360	0.011035
RS	55	14.379079	9.161646	1420.016383	0.011787	0.010482
RS	56	15.749922	9.161646	1336.539082	0.011094	0.009827
RS	57	17.250554	9.161646	1240.087088	0.010293	0.009079
RS	58	18.893261	214.872006	52.974055	0.000440	0.000389
RS	59	20.691496	214.872006	57.891490	0.000481	0.000421
RS	60	22.659983	214.872006	63.251662	0.000525	0.000454
RS	61	24.814842	214.872006	69.091000	0.000573	0.000490
RS	62	27.173717	214.872006	75.448036	0.000626	0.000528
RS	63	29.755925	214.872006	11164.303144	0.092668	0.063288
PA	4+25*2+4+6 0.000638565 0.008146092 29.755925286 1422824.624020664 8371.455413645 242.040597414 29.957270052 9.008801128 4.661078164 3.286993961 2.722143114 2.443098860 2.294348391 2.227553957 2.229815907 2.302269879 2.454154665 2.699346289 3.051051743 3.515317601 4.086857589 4.748480132 5.474268682 6.234213833 6.996351056 7.722734620 8.363225907 8.857300278 9.149876622 9.161646151 214.872005535
//
IT	40396
RD	19
LK	-83801.958926
QD	-98.643540 -> -72.130405
RI	0.0072836108
TR	0.000588	0.008058
MT	31.034855
MM	C_pi: 15.458882, n_recomb: 119628.135634
RS	0	0.000000	1063870.022362	0.001010	0.000000	0.000000
RS	1	0.009541	1063870.022362	0.001106	0.000000	0.000000
RS	2	0.019992	1063870.022362	0.001212	0.000000	0.000000
RS	3	0.031440	1063870.022362	0.001328	0.000000	0.000000
RS	4	0.043980	11581.768184	0.133593	0.000001	0.000001
RS	5	0.057716	11581.768184	0.146347	0.000001	0.000001
RS	6	0.072764	289.010714	6.424458	0.000054	0.000040
RS	7	0.089246	289.010714	7.037462	0.000059	0.000052
RS	8	0.107302	33.023397	67.448627	0.000564	0.000523
RS	9	0.127080	33.023397	73.843487	0.000617	0.000631
RS	10	0.148744	9.592090	278.071271	0.002324	0.002459
RS	11	0.172476	9.592090	303.842988	0.002540	0.002815
RS	12	0.198472	4.900366	648.794347	0.005423	0.006111
RS	13	0.226949	4.900366	706.464896	0.005906	0.006756
RS	14	0.258142	3.445747	1091.776181	0.009126	0.010462
RS	15	0.292311	3.445747	1183.749591	0.009895	0.011321
RS	16	0.329740	2.853741	1546.306448	0.012926	0.014693
RS	17	0.370740	2.853741	1668.819996	0.013950	0.015717
RS	18	0.415651	2.561209	2001.937001	0.016735	0.018674
RS	19	0.464848	2.561209	2149.696097	0.017970	0.019866
RS	20	0.518738	2.403115	2453.697938	0.020511	0.022465
RS	21	0.577770	2.403115	2620.169278	0.021903	0.023816
RS	22	0.642434	2.329344	2878.201730	0.024060	0.025964
RS	23	0.713267	2.329344	3054.871066	0.025536	0.027427
RS	24	0.790858	2.327034	3235.790698	0.027049	0.028885
RS	25	0.875851	2.327034	3412.689005	0.028527	0.030376
RS	26	0.968954	2.397725	3482.773143	0.029113	0.030865
RS	27	1.070939	2.397725	3650.392522	0.030514	0.032290
RS	28	1.182655	2.551078	3586.433390	0.029980	0.031612
RS	29	1.305028	2.551078	3738.030157	0.031247	0.032897
RS	30	1.439077	2.801407	3540.116520	0.029593	0.031055
RS	31	1.585915	2.801407	3672.994522	0.030703	0.032164
RS	32	1.746763	3.162294	3370.482605	0.028175	0.029418
RS	33	1.922956	3.162294	3485.355291	0.029135	0.030349
RS	34	2.115959	3.639903	3127.616905	0.026144	0.027134
RS	35	2.327376	3.639903	3226.682342	0.026973	0.027907
RS	36	2.558964	4.228774	2862.704504	0.023930	0.024654
RS	37	2.812647	4.228774	2948.005618	0.024643	0.025288
RS	38	3.090533	4.911115	2611.583875	0.021831	0.022293
RS	39	3.394930	4.911115	2684.361016	0.022439	0.022804
RS	40	3.728370	5.660031	2391.197707	0.019989	0.020201
RS	41	4.093621	5.660031	2451.891554	0.020496	0.020597
RS	42	4.493720	6.444101	2204.592577	0.018429	0.018404
RS	43	4.931992	6.444101	2253.001450	0.018833	0.018690
RS	44	5.412077	7.229342	2047.779446	0.017118	0.016869
RS	45	5.937965	7.229342	2083.142301	0.017413	0.017043
RS	46	6.514027	7.974714	1915.222636	0.016010	0.015549
RS	47	7.145049	7.974714	1936.137533	0.016185	0.015606
RS	48	7.836274	8.625516	1802.142177	0.015065	0.014402
RS	49	8.593447	8.625516	1806.299522	0.015099	0.014330
RS	50	9.422859	9.114887	1703.529884	0.014240	0.013387
RS	51	10.331402	9.114887	1687.342931	0.014105	0.013166
RS	52	11.326626	9.379680	1611.257443	0.013469	0.012438
RS	53	12.416802	9.379680	1569.654679	0.013121	0.012037
RS	54	13.610987	9.273461	1528.220551	0.012775	0.011507
RS	55	14.919106	9.273461	1451.798024	0.012136	0.010880
RS	56	16.352027	9.273461	1360.562748	0.011373	0.010148
RS	57	17.921659	9.273461	1256.198961	0.010501	0.009323
RS	58	19.641044	216.604138	53.752748	0.000449	0.000394
RS	59	21.524469	216.604138	58.775492	0.000491	0.000426
RS	60	23.587586	216.604138	64.252644	0.000537	0.000460
RS	61	25.847538	216.604138	70.221557	0.000587	0.000496
RS	62	28.323104	216.604138	76.721666	0.000641	0.000536
RS	63	31.034855	216.604138	10866.989833	0.090840	0.063326
PA	4+25*2+4+6 0.000587940 0.008058316 31.034854919 1063870.022362173 11581.768184407 289.010713896 33.023396539 9.592089999 4.900365618 3.445747241 2.853741471 2.561208653 2.403115268 2.329343776 2.327034204 2.397724544 2.551077971 2.801406555 3.162294308 3.639903488 4.228773517 4.911114544 5.660031195 6.444100912 7.229341518 7.974714305 8.625515866 9.114886703 9.379680256 9.273460808 216.604138230
//
IT	48088
RD	20
LK	-83751.035282
QD	-83.927564 -> -61.576137
RI	0.0067881136
TR	0.000547	0.007961
MT	32.351308
MM	C_pi: 15.583861, n_recomb: 119170.258249
RS	0	0.000000	1079680.752361	0.000999	0.000000	0.000000
RS	1	0.009613	1079680.752361	0.001095	0.000000	0.000000
RS	2	0.020149	1079680.752361	0.001200	0.000000	0.000000
RS	3	0.031699	1079680.752361	0.001316	0.000000	0.000000
RS	4	0.044359	16595.913394	0.093844	0.000001	0.000000
RS	5	0.058236	16595.913394	0.102871	0.000001	0.000001
RS	6	0.073446	342.116322	5.470108	0.000046	0.000034
RS	7	0.090119	342.116322	5.996043	0.000050	0.000044
RS	8	0.108395	36.172926	62.146537	0.000521	0.000485
RS	9	0.128427	36.172926	68.086651	0.000571	0.000586
RS	10	0.150385	10.162083	265.287900	0.002226	0.002364
RS	11	0.174454	10.162083	290.097382	0.002434	0.002707
RS	12	0.200836	5.132527	627.071509	0.005262	0.005952
RS	13	0.229755	5.132527	683.385534	0.005735	0.006581
RS	14	0.261453	3.602141	1059.058220	0.008887	0.010222
RS	15	0.296198	3.602141	1149.353009	0.009645	0.011061
RS	16	0.334283	2.985726	1501.631903	0.012601	0.014358
RS	17	0.376030	2.985726	1622.319506	0.013613	0.015363
RS	18	0.421789	2.681208	1947.202719	0.016340	0.018260
RS	19	0.471947	2.681208	2093.384584	0.017566	0.019434
RS	20	0.526926	2.514551	2393.454207	0.020084	0.022010
RS	21	0.587191	2.514551	2559.105810	0.021474	0.023351
RS	22	0.653248	2.434129	2818.544367	0.023651	0.025520
RS	23	0.725656	2.434129	2995.573006	0.025137	0.026983
RS	24	0.805024	2.427460	3182.855739	0.026708	0.028503
RS	25	0.892021	2.427460	3361.451039	0.028207	0.030006
RS	26	0.987381	2.496556	3441.534988	0.028879	0.030585
RS	27	1.091907	2.496556	3612.024940	0.030310	0.032032
RS	28	1.206481	2.651698	3559.490895	0.029869	0.031454
RS	29	1.332069	2.651698	3714.716630	0.031172	0.032768
RS	30	1.469730	2.907703	3527.496806	0.029600	0.031017
RS	31	1.620623	2.907703	3664.274990	0.030748	0.032158
RS	32	1.786021	3.278533	3370.186022	0.028280	0.029479
RS	33	1.967318	3.278533	3488.843264	0.029276	0.030443
RS	34	2.166043	3.770615	3136.561253	0.026320	0.027270
RS	35	2.383871	3.770615	3239.085315	0.027180	0.028071
RS	36	2.622638	4.378278	2877.937927	0.024150	0.024838
RS	37	2.884356	4.378278	2966.301007	0.024891	0.025497
RS	38	3.171233	5.083218	2630.779296	0.022076	0.022506
RS	39	3.485687	5.083218	2706.221660	0.022709	0.023039
RS	40	3.830367	5.857561	2412.808657	0.020247	0.020430
RS	41	4.208181	5.857561	2475.785291	0.020775	0.020845
RS	42	4.622313	6.668479	2227.714623	0.018694	0.018643
RS	43	5.076255	6.668479	2278.022634	0.019116	0.018944
RS	44	5.573832	7.479918	2071.998948	0.017387	0.017115
RS	45	6.119240	7.479918	2108.842319	0.017696	0.017300
RS	46	6.717076	8.247719	1940.494249	0.016283	0.015801
RS	47	7.372380	8.247719	1962.382964	0.016467	0.015864
RS	48	8.090677	8.912473	1828.729081	0.015346	0.014663
RS	49	8.878021	8.912473	1833.175718	0.015383	0.014591
RS	50	9.741050	9.400848	1731.948439	0.014533	0.013661
RS	51	10.687039	9.400848	1715.028355	0.014391	0.013431
RS	52	11.723964	9.641469	1642.211586	0.013780	0.012730
RS	53	12.860565	9.641469	1598.223745	0.013411	0.012307
RS	54	14.106423	9.422274	1570.956528	0.013182	0.011889
RS	55	15.472042	9.422274	1487.499677	0.012482	0.011203
RS	56	16.968934	9.422274	1388.776195	0.011654	0.010409
RS	57	18.609718	9.422274	1276.736079	0.010714	0.009520
RS	58	20.408225	218.510790	54.908077	0.000461	0.000403
RS	59	22.379616	218.510790	60.071646	0.000504	0.000436
RS	60	24.540512	218.510790	65.704491	0.000551	0.000472
RS	61	26.909127	218.510790	71.845126	0.000603	0.000510
RS	62	29.505430	218.510790	78.534131	0.000659	0.000551
RS	63	32.351308	218.510790	10660.727600	0.089458	0.063300
PA	4+25*2+4+6 0.000546630 0.007961196 32.351308139 1079680.752360575 16595.913393550 342.116321639 36.172926266 10.162082760 5.132527271 3.602141321 2.985725613 2.681208214 2.514551232 2.434129158 2.427459757 2.496556057 2.651698052 2.907703346 3.278532998 3.770614846 4.378278409 5.083217664 5.857560603 6.668478875 7.479918119 8.247718672 8.912472910 9.400848262 9.641468754 9.422274253 218.510790426
//
IT	50041
RD	21
LK	-83707.793812
QD	-72.085443 -> -53.128071
RI	0.0065646084
TR	0.000515	0.007910
MT	33.412939
MM	C_pi: 15.667252, n_recomb: 119042.569220
RS	0	0.000000	1189925.697453	0.000911	0.000000	0.000000
RS	1	0.009669	1189925.697453	0.000999	0.000000	0.000000
RS	2	0.020272	1189925.697453	0.001096	0.000000	0.000000
RS	3	0.031901	1189925.697453	0.001202	0.000000	0.000000
RS	4	0.044654	23047.413764	0.068039	0.000001	0.000000
RS	5	0.058640	23047.413764	0.074622	0.000001	0.000000
RS	6	0.073979	403.749934	4.671728	0.000039	0.000030
RS	7	0.090800	403.749934	5.123557	0.000043	0.000039
RS	8	0.109248	39.294150	57.723194	0.000485	0.000456
RS	9	0.129480	39.294150	63.275427	0.000532	0.000550
RS	10	0.151668	10.670057	255.212054	0.002144	0.002296
RS	11	0.176001	10.670057	279.247592	0.002346	0.002630
RS	12	0.202686	5.334903	610.135815	0.005125	0.005846
RS	13	0.231952	5.334903	665.371833	0.005589	0.006463
RS	14	0.264048	3.740070	1033.005515	0.008678	0.010056
RS	15	0.299246	3.740070	1121.925846	0.009425	0.010879
RS	16	0.337848	3.104757	1464.763974	0.012305	0.014107
RS	17	0.380183	3.104757	1583.868616	0.013305	0.015093
RS	18	0.426610	2.791008	1900.838852	0.015968	0.017928
RS	19	0.477527	2.791008	2045.572509	0.017184	0.019084
RS	20	0.533366	2.616869	2341.820615	0.019672	0.021629
RS	21	0.594604	2.616869	2506.651354	0.021057	0.022957
RS	22	0.661764	2.529986	2767.388606	0.023247	0.025137
RS	23	0.735416	2.529986	2944.650887	0.024736	0.026596
RS	24	0.816190	2.518529	3138.094287	0.026361	0.028165
RS	25	0.904774	2.518529	3318.167323	0.027874	0.029674
RS	26	1.001923	2.585244	3407.841688	0.028627	0.030330
RS	27	1.108465	2.585244	3580.932099	0.030081	0.031794
RS	28	1.225308	2.740900	3539.426953	0.029732	0.031303
RS	29	1.353448	2.740900	3698.006970	0.031065	0.032641
RS	30	1.493977	3.000812	3521.036969	0.029578	0.030969
RS	31	1.648094	3.000812	3661.470172	0.030758	0.032137
RS	32	1.817113	3.379213	3375.349869	0.028354	0.029519
RS	33	2.002473	3.379213	3497.593963	0.029381	0.030509
RS	34	2.205755	3.882697	3150.359810	0.026464	0.027374
RS	35	2.428691	3.882697	3256.194854	0.027353	0.028200
RS	36	2.673183	4.505389	2897.513193	0.024340	0.024984
RS	37	2.941314	4.505389	2988.835992	0.025107	0.025666
RS	38	3.235370	5.228474	2653.936046	0.022294	0.022678
RS	39	3.557858	5.228474	2731.978910	0.022950	0.023230
RS	40	3.911525	6.023233	2438.108596	0.020481	0.020616
RS	41	4.299388	6.023233	2503.334286	0.021029	0.021049
RS	42	4.724752	6.855590	2254.346572	0.018937	0.018838
RS	43	5.191243	6.855590	2306.546308	0.019376	0.019153
RS	44	5.702839	7.687613	2099.625590	0.017638	0.017316
RS	45	6.263898	7.687613	2137.965430	0.017960	0.017512
RS	46	6.879205	8.472293	1969.134035	0.016541	0.016008
RS	47	7.554004	8.472293	1992.033893	0.016734	0.016079
RS	48	8.294048	9.145933	1858.699335	0.015614	0.014880
RS	49	9.105644	9.145933	1863.492027	0.015654	0.014810
RS	50	9.995711	9.629205	1763.833198	0.014817	0.013892
RS	51	10.971836	9.629205	1746.249579	0.014669	0.013656
RS	52	12.042340	9.843179	1676.774227	0.014086	0.012981
RS	53	13.216348	9.843179	1630.465110	0.013696	0.012539
RS	54	14.503867	9.511160	1617.824621	0.013590	0.012232
RS	55	15.915873	9.511160	1527.178411	0.012829	0.011491
RS	56	17.464401	9.511160	1420.837460	0.011936	0.010640
RS	57	19.162652	9.511160	1301.021946	0.010929	0.009692
RS	58	21.025102	219.202222	56.190220	0.000472	0.000413
RS	59	23.067627	219.202222	61.499372	0.000517	0.000447
RS	60	25.307638	219.202222	67.292461	0.000565	0.000484
RS	61	27.764229	219.202222	73.609090	0.000618	0.000524
RS	62	30.458341	219.202222	80.490898	0.000676	0.000566
RS	63	33.412939	219.202222	10527.882614	0.088438	0.063230
PA	4+25*2+4+6 0.000515118 0.007909811 33.412938793 1189925.697453138 23047.413763741 403.749933792 39.294150152 10.670056792 5.334902936 3.740069545 3.104757310 2.791008006 2.616869383 2.529985924 2.518529489 2.585243741 2.740899666 3.000812434 3.379213170 3.882697104 4.505388553 5.228473958 6.023233481 6.855589762 7.687613470 8.472293437 9.145933452 9.629204630 9.843178993 9.511160475 219.202222241
//
IT	18140
RD	22
LK	-83671.374364
QD	-62.444163 -> -50.324638
RI	0.0066720028
TR	0.000501	0.007930
MT	33.615503
MM	C_pi: 15.633028, n_recomb: 119082.192280
RS	0	0.000000	1262724.707987	0.000860	0.000000	0.000000
RS	1	0.009679	1262724.707987	0.000943	0.000000	0.000000
RS	2	0.020295	1262724.707987	0.001034	0.000000	0.000000
RS	3	0.031939	1262724.707987	0.001134	0.000000	0.000000
RS	4	0.044710	30856.070171	0.050911	0.000000	0.000000
RS	5	0.058716	30856.070171	0.055842	0.000000	0.000000
RS	6	0.074079	463.794672	4.074946	0.000034	0.000026
RS	7	0.090928	463.794672	4.469511	0.000038	0.000034
RS	8	0.109408	41.969177	54.162590	0.000455	0.000435
RS	9	0.129678	41.969177	59.380026	0.000499	0.000525
RS	10	0.151908	11.048842	247.072435	0.002075	0.002262
RS	11	0.176291	11.048842	270.388234	0.002271	0.002588
RS	12	0.203034	5.473025	596.431663	0.005009	0.005805
RS	13	0.232365	5.473025	650.575709	0.005463	0.006410
RS	14	0.264536	3.836097	1010.520736	0.008486	0.009972
RS	15	0.299820	3.836097	1097.856309	0.009219	0.010777
RS	16	0.338519	3.190325	1431.251365	0.012019	0.013940
RS	17	0.380964	3.190325	1548.316377	0.013002	0.014902
RS	18	0.427518	2.870744	1857.288402	0.015597	0.017672
RS	19	0.478577	2.870744	1999.854979	0.016794	0.018804
RS	20	0.534579	2.690087	2292.240126	0.019249	0.021313
RS	21	0.596001	2.690087	2455.278929	0.020618	0.022621
RS	22	0.663368	2.596223	2717.416151	0.022820	0.024803
RS	23	0.737256	2.596223	2893.731581	0.024300	0.026250
RS	24	0.818296	2.578270	3093.724350	0.025980	0.027860
RS	25	0.907180	2.578270	3273.961222	0.027493	0.029367
RS	26	1.004667	2.639668	3374.034766	0.028334	0.030090
RS	27	1.111590	2.639668	3548.370246	0.029798	0.031561
RS	28	1.228862	2.791515	3519.032389	0.029551	0.031148
RS	29	1.357485	2.791515	3679.653461	0.030900	0.032500
RS	30	1.498558	3.049172	3514.389985	0.029512	0.030903
RS	31	1.653286	3.049172	3657.265719	0.030712	0.032089
RS	32	1.822990	3.426712	3380.695532	0.028390	0.029531
RS	33	2.009120	3.426712	3505.442551	0.029437	0.030540
RS	34	2.213266	3.930449	3164.868545	0.026577	0.027443
RS	35	2.437171	3.930449	3273.060855	0.027486	0.028287
RS	36	2.682749	4.554084	2918.368687	0.024507	0.025092
RS	37	2.952097	4.554084	3011.815168	0.025292	0.025791
RS	38	3.247516	5.278310	2678.929951	0.022496	0.022809
RS	39	3.571529	5.278310	2758.836575	0.023167	0.023377
RS	40	3.926903	6.073818	2465.770161	0.020706	0.020762
RS	41	4.316675	6.073818	2532.587885	0.021268	0.021208
RS	42	4.744174	6.905730	2283.834968	0.019179	0.018993
RS	43	5.213052	6.905730	2337.329907	0.019628	0.019320
RS	44	5.727313	7.734880	2130.581515	0.017892	0.017479
RS	45	6.291350	7.734880	2169.862699	0.018222	0.017684
RS	46	6.909982	8.512338	2001.570655	0.016808	0.016180
RS	47	7.588492	8.512338	2024.946540	0.017005	0.016257
RS	48	8.332677	9.171601	1892.941831	0.015896	0.015063
RS	49	9.148892	9.171601	1897.537846	0.015935	0.014995
RS	50	10.044111	9.629418	1800.491937	0.015120	0.014092
RS	51	11.025980	9.629418	1781.651963	0.014962	0.013851
RS	52	12.102886	9.801469	1716.690998	0.014416	0.013204
RS	53	13.284028	9.801469	1667.335962	0.014002	0.012745
RS	54	14.579495	9.345520	1672.735227	0.014047	0.012552
RS	55	16.000353	9.345520	1573.324571	0.013212	0.011758
RS	56	17.558739	9.345520	1457.952423	0.012243	0.010851
RS	57	19.267964	9.345520	1329.153858	0.011162	0.009848
RS	58	21.142628	218.412140	56.476336	0.000474	0.000421
RS	59	23.198745	218.412140	61.816297	0.000519	0.000457
RS	60	25.453877	218.412140	67.643049	0.000568	0.000495
RS	61	27.927288	218.412140	73.996351	0.000621	0.000536
RS	62	30.640106	218.412140	80.917973	0.000680	0.000580
RS	63	33.615503	218.412140	10462.170535	0.087857	0.063141
PA	4+25*2+4+6 0.000501209 0.007929929 33.615502998 1262724.707986579 30856.070170627 463.794671834 41.969176762 11.048842430 5.473025442 3.836096941 3.190324963 2.870743934 2.690087438 2.596222838 2.578269975 2.639667991 2.791515068 3.049171807 3.426712488 3.930448780 4.554083826 5.278309770 6.073817651 6.905729683 7.734880435 8.512337978 9.171600829 9.629418137 9.801469375 9.345519770 218.412140169
//
IT	12523
RD	23
LK	-93864.281533
QD	-5905.596872 -> -527.343510
RI	0.0021275029
TR	0.000517	0.006880
MT	42.039319
MM	C_pi: 30.867278, n_recomb: 195849.782042
RS	0	0.000000	1241542.410573	0.001436	0.000000	0.000000
RS	1	0.010068	1241542.410573	0.001580	0.000000	0.000000
RS	2	0.021150	1241542.410573	0.001740	0.000000	0.000000
RS	3	0.033348	1241542.410573	0.001915	0.000000	0.000000
RS	4	0.046773	38300.716236	0.068323	0.000000	0.000000
RS	5	0.061551	38300.716236	0.075206	0.000000	0.000000
RS	6	0.077816	624.526912	5.076764	0.000026	0.000017
RS	7	0.095719	624.526912	5.588094	0.000029	0.000022
RS	8	0.115424	52.106688	73.708365	0.000376	0.000304
RS	9	0.137113	52.106688	81.100332	0.000414	0.000370
RS	10	0.160986	13.230179	351.171152	0.001793	0.001666
RS	11	0.187262	13.230179	385.758749	0.001970	0.001930
RS	12	0.216184	6.463156	866.163763	0.004423	0.004427
RS	13	0.248018	6.463156	948.560286	0.004843	0.004957
RS	14	0.283057	4.516875	1483.739192	0.007576	0.007824
RS	15	0.321624	4.516875	1618.770014	0.008265	0.008577
RS	16	0.364074	3.762223	2116.267283	0.010806	0.011227
RS	17	0.410798	3.762223	2299.539735	0.011741	0.012161
RS	18	0.462226	3.394931	2763.182222	0.014109	0.014588
RS	19	0.518832	3.394931	2989.201203	0.015263	0.015703
RS	20	0.581136	3.191085	3432.080746	0.017524	0.018001
RS	21	0.649714	3.191085	3694.241418	0.018863	0.019299
RS	22	0.725197	3.089625	4096.046418	0.020914	0.021397
RS	23	0.808279	3.089625	4384.225849	0.022386	0.022847
RS	24	0.899726	3.078912	4695.519087	0.023975	0.024512
RS	25	1.000380	3.078912	4995.676424	0.025508	0.026047
RS	26	1.111168	3.164387	5156.544514	0.026329	0.026968
RS	27	1.233110	3.164387	5453.033656	0.027843	0.028502
RS	28	1.367330	3.360754	5415.129097	0.027649	0.028412
RS	29	1.515063	3.360754	5694.511297	0.029076	0.029863
RS	30	1.677670	3.688218	5444.375657	0.027799	0.028668
RS	31	1.856649	3.688218	5698.514301	0.029096	0.029983
RS	32	2.053647	4.165982	5271.402490	0.026916	0.027847
RS	33	2.270480	4.165982	5497.855555	0.028072	0.029003
RS	34	2.509144	4.804475	4965.688983	0.025355	0.026293
RS	35	2.771837	4.804475	5165.584174	0.026375	0.027292
RS	36	3.060978	5.599241	4606.055058	0.023518	0.024415
RS	37	3.379230	5.599241	4781.554444	0.024414	0.025269
RS	38	3.729524	6.530037	4251.800710	0.021709	0.022531
RS	39	4.115087	6.530037	4404.639446	0.022490	0.023250
RS	40	4.539469	7.564087	3934.209304	0.020088	0.020813
RS	41	5.006578	7.564087	4065.221926	0.020757	0.021402
RS	42	5.520716	8.661082	3662.416143	0.018700	0.019314
RS	43	6.086619	8.661082	3771.463446	0.019257	0.019774
RS	44	6.709498	9.774329	3433.677237	0.017532	0.018025
RS	45	7.395089	9.774329	3519.590146	0.017971	0.018350
RS	46	8.149707	10.843210	3242.157898	0.016554	0.016915
RS	47	8.980300	10.843210	3302.472145	0.016862	0.017096
RS	48	9.894519	11.782234	3082.953229	0.015741	0.015961
RS	49	10.900784	11.782234	3113.279171	0.015896	0.015975
RS	50	12.008360	12.480529	2950.739580	0.015066	0.015132
RS	51	13.227449	12.480529	2943.734532	0.015031	0.014945
RS	52	14.569278	12.820122	2835.121175	0.014476	0.014371
RS	53	16.046204	12.820122	2779.233765	0.014191	0.013929
RS	54	17.671830	12.378766	2782.048000	0.014205	0.013945
RS	55	19.461126	12.378766	2647.255191	0.013517	0.013090
RS	56	21.430572	12.378766	2482.280031	0.012674	0.012108
RS	57	23.598304	12.378766	2290.264913	0.011694	0.011022
RS	58	25.984288	442.206195	64.308951	0.000328	0.000468
RS	59	28.610495	442.206195	70.953682	0.000362	0.000512
RS	60	31.501114	442.206195	78.297196	0.000400	0.000560
RS	61	34.682765	442.206195	86.414186	0.000441	0.000612
RS	62	38.184749	442.206195	95.387180	0.000487	0.000670
RS	63	42.039319	442.206195	25523.846340	0.130324	0.110840
PA	4+25*2+4+6 0.000516598 0.006880192 42.039318974 1241542.410572575 38300.716235835 624.526911633 52.106687508 13.230178673 6.463155973 4.516875226 3.762223426 3.394930886 3.191084719 3.089625410 3.078912322 3.164386859 3.360753851 3.688218338 4.165982335 4.804474501 5.599240887 6.530036778 7.564087118 8.661081661 9.774328733 10.843210066 11.782234392 12.480529484 12.820121833 12.378765600 442.206194981
//
IT	6765
RD	24
LK	-86577.338695
QD	-1391.715151 -> -330.845360
RI	0.0131506432
TR	0.000536	0.006358
MT	47.157922
MM	C_pi: 34.540006, n_recomb: 201867.504771
RS	0	0.000000	1199210.481333	0.001558	0.000000	0.000000
RS	1	0.010269	1199210.481333	0.001718	0.000000	0.000000
RS	2	0.021592	1199210.481333	0.001894	0.000000	0.000000
RS	3	0.034078	1199210.481333	0.002089	0.000000	0.000000
RS	4	0.047845	43305.815967	0.063778	0.000000	0.000000
RS	5	0.063027	43305.815967	0.070330	0.000000	0.000000
RS	6	0.079768	601.959099	5.579459	0.000028	0.000021
RS	7	0.098227	601.959099	6.152574	0.000030	0.000028
RS	8	0.118583	47.209784	86.489368	0.000428	0.000423
RS	9	0.141028	47.209784	95.330130	0.000472	0.000514
RS	10	0.165778	11.826531	419.061571	0.002076	0.002386
RS	11	0.193070	11.826531	461.015745	0.002284	0.002737
RS	12	0.223165	5.846862	1024.144914	0.005073	0.006285
RS	13	0.256349	5.846862	1122.716734	0.005562	0.006921
RS	14	0.292941	4.177085	1719.368948	0.008517	0.010746
RS	15	0.333291	4.177085	1877.021904	0.009298	0.011532
RS	16	0.377784	3.559823	2399.531388	0.011887	0.014743
RS	17	0.426846	3.559823	2608.299445	0.012921	0.015620
RS	18	0.480946	3.275882	3074.222361	0.015229	0.018289
RS	19	0.540601	3.275882	3326.290918	0.016478	0.019295
RS	20	0.606382	3.126889	3761.214707	0.018632	0.021645
RS	21	0.678918	3.126889	4048.512277	0.020055	0.022818
RS	22	0.758902	3.063413	4435.748192	0.021974	0.024840
RS	23	0.847099	3.063413	4746.835202	0.023515	0.026165
RS	24	0.944353	3.081220	5035.375351	0.024944	0.027634
RS	25	1.051594	3.081220	5354.908744	0.026527	0.029042
RS	26	1.169847	3.191022	5482.319207	0.027158	0.029652
RS	27	1.300243	3.191022	5793.663655	0.028700	0.031049
RS	28	1.444029	3.411648	5710.902550	0.028290	0.030554
RS	29	1.602579	3.411648	6000.322484	0.029724	0.031854
RS	30	1.777411	3.767032	5696.431771	0.028219	0.030201
RS	31	1.970195	3.767032	5956.292928	0.029506	0.031350
RS	32	2.182776	4.280114	5471.776648	0.027106	0.028760
RS	33	2.417186	4.280114	5700.633450	0.028239	0.029742
RS	34	2.675666	4.965015	5113.239311	0.025330	0.026630
RS	35	2.960689	4.965015	5313.236787	0.026320	0.027454
RS	36	3.274980	5.820530	4704.758331	0.023306	0.024253
RS	37	3.621544	5.820530	4878.807401	0.024168	0.024934
RS	38	4.003696	6.828717	4307.950202	0.021340	0.021950
RS	39	4.425089	6.828717	4458.247775	0.022085	0.022503
RS	40	4.889754	7.957701	3954.260713	0.019588	0.019884
RS	41	5.402133	7.957701	4081.923184	0.020221	0.020319
RS	42	5.967127	9.166427	3651.953188	0.018091	0.018095
RS	43	6.590138	9.166427	3757.049443	0.018611	0.018414
RS	44	7.277123	10.405401	3397.235687	0.016829	0.016561
RS	45	8.034653	10.405401	3478.792673	0.017233	0.016762
RS	46	8.869970	11.608033	3183.420622	0.015770	0.015241
RS	47	9.791063	11.608033	3239.179377	0.016046	0.015318
RS	48	10.806740	12.677940	3004.976084	0.014886	0.014104
RS	49	11.926712	12.677940	3030.762062	0.015014	0.014042
RS	50	13.161691	13.486981	2856.215273	0.014149	0.013115
RS	51	14.523485	13.486981	2844.895029	0.014093	0.012887
RS	52	16.025116	13.893433	2726.904630	0.013508	0.012217
RS	53	17.680945	13.893433	2667.050548	0.013212	0.011781
RS	54	19.506804	13.378259	2668.470536	0.013219	0.011590
RS	55	21.520155	13.378259	2528.229409	0.012524	0.010825
RS	56	23.740248	13.378259	2358.268318	0.011682	0.009948
RS	57	26.188315	13.378259	2162.194511	0.010711	0.008976
RS	58	28.887765	578.938349	50.013809	0.000248	0.000246
RS	59	31.864411	578.938349	55.349871	0.000274	0.000265
RS	60	35.146718	578.938349	61.272316	0.000304	0.000285
RS	61	38.766073	578.938349	67.848084	0.000336	0.000308
RS	62	42.757086	578.938349	75.151936	0.000372	0.000333
RS	63	47.157922	578.938349	25769.543669	0.127656	0.085916
PA	4+25*2+4+6 0.000536140 0.006358272 47.157921662 1199210.481333309 43305.815967337 601.959099374 47.209784126 11.826531329 5.846861516 4.177085230 3.559822582 3.275882390 3.126888765 3.063413378 3.081220237 3.191021913 3.411647874 3.767031804 4.280114429 4.965015251 5.820529703 6.828716823 7.957701327 9.166426581 10.405400722 11.608032701 12.677939542 13.486981179 13.893432730 13.378259290 578.938348708
//
IT	8413
RD	25
LK	-85008.019662
QD	-561.364550 -> -258.366682
RI	0.0137533877
TR	0.000574	0.006132
MT	49.864988
MM	C_pi: 33.279427, n_recomb: 188894.979695
RS	0	0.000000	1267895.043900	0.001401	0.000000	0.000000
RS	1	0.010366	1267895.043900	0.001547	0.000000	0.000000
RS	2	0.021807	1267895.043900	0.001707	0.000000	0.000000
RS	3	0.034434	1267895.043900	0.001884	0.000000	0.000000
RS	4	0.048369	55704.002784	0.047334	0.000000	0.000000
RS	5	0.063749	55704.002784	0.052244	0.000000	0.000000
RS	6	0.080724	657.519600	4.885010	0.000026	0.000018
RS	7	0.099458	657.519600	5.391563	0.000029	0.000024
RS	8	0.120134	47.231167	82.822408	0.000438	0.000400
RS	9	0.142954	47.231167	91.368198	0.000484	0.000496
RS	10	0.168139	11.397006	417.310093	0.002209	0.002377
RS	11	0.195935	11.397006	459.430367	0.002432	0.002777
RS	12	0.226612	5.585693	1030.177649	0.005454	0.006412
RS	13	0.260469	5.585693	1129.865465	0.005981	0.007176
RS	14	0.297835	4.010956	1722.106038	0.009117	0.011063
RS	15	0.339076	4.010956	1880.429851	0.009955	0.012033
RS	16	0.384591	3.450892	2381.495368	0.012608	0.015219
RS	17	0.434825	3.450892	2588.852030	0.013705	0.016298
RS	18	0.490265	3.204298	3024.028831	0.016009	0.018889
RS	19	0.551453	3.204298	3271.793690	0.017321	0.020092
RS	20	0.618984	3.079451	3674.061952	0.019450	0.022354
RS	21	0.693515	3.079451	3953.966238	0.020932	0.023710
RS	22	0.775772	3.030996	4310.926364	0.022822	0.025644
RS	23	0.866556	3.030996	4611.632621	0.024414	0.027136
RS	24	0.966751	3.058125	4874.548092	0.025806	0.028508
RS	25	1.077332	3.058125	5180.978482	0.027428	0.030064
RS	26	1.199377	3.174067	5289.079084	0.028000	0.030552
RS	27	1.334072	3.174067	5585.033606	0.029567	0.032071
RS	28	1.482731	3.399486	5490.651663	0.029067	0.031416
RS	29	1.646799	3.399486	5763.029586	0.030509	0.032810
RS	30	1.827875	3.759732	5456.148534	0.028885	0.030961
RS	31	2.027722	3.759732	5698.098796	0.030165	0.032175
RS	32	2.248285	4.279131	5218.894122	0.027629	0.029369
RS	33	2.491713	4.279131	5429.739067	0.028745	0.030392
RS	34	2.760374	4.973311	4854.126059	0.025697	0.027065
RS	35	3.056885	4.973311	5036.596147	0.026663	0.027910
RS	36	3.384133	5.842614	4443.692901	0.023525	0.024513
RS	37	3.745304	5.842614	4601.045009	0.024358	0.025202
RS	38	4.143915	6.870459	4047.023765	0.021425	0.022051
RS	39	4.583846	6.870459	4181.619971	0.022137	0.022603
RS	40	5.069382	8.025771	3693.982563	0.019556	0.019847
RS	41	5.605248	8.025771	3807.021225	0.020154	0.020274
RS	42	6.196664	9.267407	3392.018660	0.017957	0.017941
RS	43	6.849387	9.267407	3483.648358	0.018442	0.018249
RS	44	7.569772	10.544446	3137.120348	0.016608	0.016308
RS	45	8.364834	10.544446	3206.492837	0.016975	0.016498
RS	46	9.242312	11.786846	2922.615911	0.015472	0.014908
RS	47	10.210752	11.786846	2967.667520	0.015711	0.014974
RS	48	11.279582	12.891841	2742.975660	0.014521	0.013707
RS	49	12.459209	12.891841	2759.822925	0.014610	0.013636
RS	50	13.761118	13.721073	2592.606916	0.013725	0.012669
RS	51	15.197984	13.721073	2574.534034	0.013629	0.012435
RS	52	16.783799	14.118095	2461.927249	0.013033	0.011739
RS	53	18.534002	14.118095	2398.040883	0.012695	0.011299
RS	54	20.465634	13.466727	2408.647548	0.012751	0.011114
RS	55	22.597502	13.466727	2265.569987	0.011994	0.010338
RS	56	24.950364	13.466727	2095.917342	0.011096	0.009448
RS	57	27.547126	13.466727	1903.769078	0.010078	0.008465
RS	58	30.413074	629.416934	40.586576	0.000215	0.000191
RS	59	33.576111	629.416934	44.971572	0.000238	0.000205
RS	60	37.067033	629.416934	49.845883	0.000264	0.000222
RS	61	40.919830	629.416934	55.266489	0.000293	0.000239
RS	62	45.172015	629.416934	61.297209	0.000325	0.000258
RS	63	49.864988	629.416934	22037.678183	0.116666	0.075259
PA	4+25*2+4+6 0.000573621 0.006131769 49.864988188 1267895.043899570 55704.002783907 657.519600010 47.231167122 11.397006151 5.585693099 4.010956048 3.450891759 3.204297754 3.079450576 3.030996429 3.058125249 3.174066749 3.399485913 3.759731800 4.279130706 4.973310984 5.842613918 6.870458684 8.025771360 9.267407317 10.544446270 11.786846133 12.891840840 13.721072993 14.118094852 13.466726745 629.416933561
//
CC
CC	Brief Description of the file format:
CC	  CC  comments
CC	  MM  useful-messages
CC	  RD  round-of-iterations
CC	  LL  \log[P(sequence)]
CC	  QD  Q-before-opt Q-after-opt
CC	  TR  \theta_0 \rho_0
CC	  RS  k t_k \lambda_k \pi_k \sum_{l\not=k}A_{kl} A_{kk}
CC	  DC  begin end best-k t_k+\Delta_k max-prob
CC
MM	Version: 0.6.5-r67
MM	pattern:4+25*2+4+6, n:63, n_free_lambdas:28
MM	n_iterations:25, skip:1, max_t:5, theta/rho:5
MM	is_decoding:0
MM	n_seqs:14, sum_L:1058530, sum_n:27673
RD	0
LK	0.000000
QD	0.000000 -> 0.000000
RI	inf
TR	0.026491	0.005298
MT	5.000000
MM	C_pi: 1.000000, n_recomb: 5593.413934
RS	0	0.000000	1.000000	35.810500	0.006402	0.000000
RS	1	0.006440	1.000000	37.864791	0.006770	0.000000
RS	2	0.013294	1.000000	40.019840	0.007155	0.000000
RS	3	0.020590	1.000000	42.278327	0.007559	0.000000
RS	4	0.028356	1.000000	44.642672	0.007981	0.000000
RS	5	0.036622	1.000000	47.114978	0.008423	0.000000
RS	6	0.045421	1.000000	49.696961	0.008885	0.000000
RS	7	0.054785	1.000000	52.389877	0.009366	0.000000
RS	8	0.064753	1.000000	55.194439	0.009868	0.000000
RS	9	0.075363	1.000000	58.110725	0.010389	0.000000
RS	10	0.086656	1.000000	61.138083	0.010930	0.000000
RS	11	0.098677	1.000000	64.275022	0.011491	0.000000
RS	12	0.111471	1.000000	67.519094	0.012071	0.000000
RS	13	0.125090	1.000000	70.866771	0.012670	0.000000
RS	14	0.139585	1.000000	74.313316	0.013286	0.000000
RS	15	0.155014	1.000000	77.852640	0.013919	0.000000
RS	16	0.171437	1.000000	81.477162	0.014567	0.000000
RS	17	0.188917	1.000000	85.177658	0.015228	0.000000
RS	18	0.207523	1.000000	88.943107	0.015901	0.000000
RS	19	0.227327	1.000000	92.760548	0.016584	0.000000
RS	20	0.248406	1.000000	96.614930	0.017273	0.000000
RS	21	0.270843	1.000000	100.488971	0.017966	0.000000
RS	22	0.294725	1.000000	104.363038	0.018658	0.000000
RS	23	0.320144	1.000000	108.215033	0.019347	0.000000
RS	24	0.347201	1.000000	112.020317	0.020027	0.000000
RS	25	0.376000	1.000000	115.751655	0.020694	0.000000
RS	26	0.406654	1.000000	119.379209	0.021343	0.000000
RS	27	0.439282	1.000000	122.870576	0.021967	0.000000
RS	28	0.474011	1.000000	126.190889	0.022561	0.000000
RS	29	0.510976	1.000000	129.302990	0.023117	0.000000
RS	30	0.550322	1.000000	132.167674	0.023629	0.000000
RS	31	0.592202	1.000000	134.744038	0.024090	0.000000
RS	32	0.636779	1.000000	136.989920	0.024491	0.000000
RS	33	0.684227	1.000000	138.862452	0.024826	0.000000
RS	34	0.734730	1.000000	140.318727	0.025086	0.000000
RS	35	0.788485	1.000000	141.316590	0.025265	0.000000
RS	36	0.845702	1.000000	141.815545	0.025354	0.000000
RS	37	0.906604	1.000000	141.777773	0.025347	0.000000
RS	38	0.971428	1.000000	141.169257	0.025238	0.000000
RS	39	1.040426	1.000000	139.960990	0.025022	0.000000
RS	40	1.113868	1.000000	138.130238	0.024695	0.000000
RS	41	1.192040	1.000000	135.661825	0.024254	0.000000
RS	42	1.275245	1.000000	132.549392	0.023697	0.000000
RS	43	1.363809	1.000000	128.796579	0.023026	0.000000
RS	44	1.458076	1.000000	124.418059	0.022244	0.000000
RS	45	1.558414	1.000000	119.440371	0.021354	0.000000
RS	46	1.665214	1.000000	113.902450	0.020364	0.000000
RS	47	1.778891	1.000000	107.855815	0.019283	0.000000
RS	48	1.899889	1.000000	101.364314	0.018122	0.000000
RS	49	2.028679	1.000000	94.503391	0.016895	0.000000
RS	50	2.165763	1.000000	87.358816	0.015618	0.000000
RS	51	2.311675	1.000000	80.024875	0.014307	0.000000
RS	52	2.466983	1.000000	72.602036	0.012980	0.000000
RS	53	2.632293	1.000000	65.194125	0.011656	0.000000
RS	54	2.808249	1.000000	57.905125	0.010352	0.000000
RS	55	2.995536	1.000000	50.835729	0.009088	0.000000
RS	56	3.194884	1.000000	44.079803	0.007881	0.000000
RS	57	3.407070	1.000000	37.720979	0.006744	0.000000
RS	58	3.632920	1.000000	31.829587	0.005691	0.000000
RS	59	3.873315	1.000000	26.460144	0.004731	0.000000
RS	60	4.129191	1.000000	21.649602	0.003871	0.000000
RS	61	4.401545	1.000000	17.416497	0.003114	0.000000
RS	62	4.691438	1.000000	13.761098	0.002460	0.000000
RS	63	5.000000	1.000000	38.185999	0.006827	0.000000
PA	4+25*2+4+6 0.026490658 0.005298132 5.000000000 1.000000000 1.000000000 1.000000000 1.000000000 1.000000000 1.000000000 1.000000000 1.000000000 1.000000000 1.000000000 1.000000000 1.000000000 1.000000000 1.000000000 1.000000000 1.000000000 1.000000000 1.000000000 1.000000000 1.000000000 1.000000000 1.000000000 1.000000000 1.000000000 1.000000000 1.000000000 1.000000000 1.000000000
//
IT	13389
RD	1
LK	-103453.399463
QD	-6978.687227 -> -2048.940001
RI	0.0954427194
TR	0.012863	0.002966
MT	13.864771
MM	C_pi: 2.461441, n_recomb: 7700.961472
RS	0	0.000000	0.718770	86.568189	0.011241	0.000142
RS	1	0.008155	0.718770	92.530257	0.012015	0.001215
RS	2	0.016976	0.718770	98.807855	0.012831	0.003442
RS	3	0.026516	0.718770	105.401639	0.013687	0.006947
RS	4	0.036834	0.487486	164.986208	0.021424	0.011544
RS	5	0.047993	0.487486	174.243997	0.022626	0.016732
RS	6	0.060062	0.452679	197.583903	0.025657	0.021888
RS	7	0.073116	0.452679	207.384744	0.026930	0.026482
RS	8	0.087234	0.469303	209.573087	0.027214	0.030203
RS	9	0.102504	0.469303	219.124200	0.028454	0.032966
RS	10	0.119019	0.515972	208.169538	0.027032	0.034836
RS	11	0.136881	0.515972	217.186887	0.028203	0.035911
RS	12	0.156199	0.587196	199.011625	0.025842	0.036227
RS	13	0.177093	0.587196	207.424939	0.026935	0.035795
RS	14	0.199691	0.683066	185.829410	0.024131	0.034708
RS	15	0.224132	0.683066	193.646494	0.025146	0.033187
RS	16	0.250567	0.800058	172.285821	0.022372	0.031490
RS	17	0.279157	0.800058	179.542979	0.023314	0.029816
RS	18	0.310078	0.933613	160.330894	0.020820	0.028258
RS	19	0.343522	0.933613	167.070676	0.021695	0.026831
RS	20	0.379693	1.082744	150.089924	0.019490	0.025514
RS	21	0.418814	1.082744	156.350214	0.020303	0.024286
RS	22	0.461125	1.247962	141.269265	0.018344	0.023135
RS	23	0.506887	1.247962	147.080790	0.019099	0.022054
RS	24	0.556381	1.429514	133.629930	0.017352	0.021039
RS	25	0.609911	1.429514	139.016406	0.018052	0.020085
RS	26	0.667807	1.627774	126.939395	0.016484	0.019183
RS	27	0.730425	1.627774	131.917753	0.017130	0.018326
RS	28	0.798149	1.843439	120.975294	0.015709	0.017504
RS	29	0.871396	1.843439	125.556360	0.016304	0.016710
RS	30	0.950618	2.076870	115.575683	0.015008	0.015941
RS	31	1.036300	2.076870	119.764917	0.015552	0.015192
RS	32	1.128969	2.327416	110.645126	0.014368	0.014465
RS	33	1.229196	2.327416	114.442732	0.014861	0.013762
RS	34	1.337597	2.593354	106.117776	0.013780	0.013084
RS	35	1.454839	2.593354	109.518265	0.014221	0.012435
RS	36	1.581642	2.872562	101.911977	0.013234	0.011817
RS	37	1.718787	2.872562	104.904005	0.013622	0.011230
RS	38	1.867116	3.163106	97.919087	0.012715	0.010676
RS	39	2.027542	3.163106	100.486083	0.013049	0.010155
RS	40	2.201051	3.463646	94.009664	0.012208	0.009666
RS	41	2.388711	3.463646	96.131448	0.012483	0.009210
RS	42	2.591675	3.773831	90.041728	0.011692	0.008785
RS	43	2.811191	3.773831	91.697316	0.011907	0.008390
RS	44	3.048610	4.095163	85.861176	0.011149	0.008024
RS	45	3.305391	4.095163	87.033407	0.011302	0.007684
RS	46	3.583114	4.431901	81.312412	0.010559	0.007368
RS	47	3.883486	4.431901	81.994474	0.010647	0.007071
RS	48	4.208355	4.791799	76.260672	0.009903	0.006793
RS	49	4.559718	4.791799	76.463727	0.009929	0.006529
RS	50	4.939736	5.186924	70.618300	0.009170	0.006278
RS	51	5.350746	5.186924	70.378689	0.009139	0.006040
RS	52	5.795276	5.635085	64.365923	0.008358	0.005814
RS	53	6.276058	5.635085	63.750086	0.008278	0.005600
RS	54	6.796050	6.487082	54.807953	0.007117	0.005400
RS	55	7.358450	6.487082	54.212665	0.007040	0.005214
RS	56	7.966715	6.487082	53.234847	0.006913	0.005043
RS	57	8.624587	6.487082	51.864686	0.006735	0.004888
RS	58	9.336111	12.933932	25.871400	0.003360	0.004749
RS	59	10.105662	12.933932	26.332569	0.003419	0.004630
RS	60	10.937974	12.933932	26.669559	0.003463	0.004533
RS	61	11.838163	12.933932	26.866578	0.003489	0.004468
RS	62	12.811767	12.933932	26.908727	0.003494	0.004451
RS	63	13.864771	12.933932	323.459142	0.042002	0.038158
PA	4+25*2+4+6 0.012862663 0.002966437 13.864771128 0.718769550 0.487486124 0.452679396 0.469303131 0.515972376 0.587196350 0.683066368 0.800058365 0.933612823 1.082743645 1.247961998 1.429513812 1.627774239 1.843439102 2.076869965 2.327416420 2.593354464 2.872561932 3.163105965 3.463645935 3.773830533 4.095163107 4.431900740 4.791799307 5.186923504 5.635085106 6.487081647 12.933931768
//
IT	5036
RD	2
LK	-94915.229217
QD	-3357.863909 -> -1210.804117
RI	0.0855844471
TR	0.009005	0.003742
MT	16.005596
MM	C_pi: 5.613357, n_recomb: 22001.478393
RS	0	0.000000	2.061190	88.556770	0.004025	0.000035
RS	1	0.008401	2.061190	95.590771	0.004345	0.000313
RS	2	0.017507	2.061190	103.146819	0.004688	0.000922
RS	3	0.027378	2.061190	111.257275	0.005057	0.001942
RS	4	0.038078	0.826250	297.990891	0.013544	0.005081
RS	5	0.049678	0.826250	318.340493	0.014469	0.008073
RS	6	0.062251	0.603721	463.454206	0.021065	0.012733
RS	7	0.075881	0.603721	490.720997	0.022304	0.017464
RS	8	0.090656	0.537999	580.977996	0.026406	0.021904
RS	9	0.106672	0.537999	610.570093	0.027751	0.027229
RS	10	0.124034	0.537537	640.543184	0.029114	0.029682
RS	11	0.142854	0.537537	669.507722	0.030430	0.034510
RS	12	0.163255	0.576662	651.212916	0.029599	0.034424
RS	13	0.185370	0.576662	678.302065	0.030830	0.038319
RS	14	0.209342	0.649099	627.137169	0.028504	0.036092
RS	15	0.235329	0.649099	652.084534	0.029638	0.038980
RS	16	0.263498	0.751065	585.781933	0.026625	0.035471
RS	17	0.294034	0.751065	608.695151	0.027666	0.037353
RS	18	0.327135	0.879333	540.191254	0.024552	0.033374
RS	19	0.363016	0.879333	561.240003	0.025509	0.034543
RS	20	0.401912	1.033679	496.035273	0.022546	0.030673
RS	21	0.444075	1.033679	515.378328	0.023425	0.031474
RS	22	0.489780	1.216792	454.901377	0.020676	0.027933
RS	23	0.539325	1.216792	472.682649	0.021484	0.028488
RS	24	0.593032	1.433127	417.029923	0.018955	0.025291
RS	25	0.651250	1.433127	433.380666	0.019698	0.025646
RS	26	0.714359	1.688607	382.248109	0.017374	0.022775
RS	27	0.782769	1.688607	397.288657	0.018057	0.022966
RS	28	0.856926	1.991093	350.209973	0.015918	0.020385
RS	29	0.937313	1.991093	364.051328	0.016547	0.020421
RS	30	1.024453	2.349446	320.741038	0.014578	0.018087
RS	31	1.118913	2.349446	333.485142	0.015157	0.017972
RS	32	1.221308	2.770550	294.052626	0.013365	0.015868
RS	33	1.332305	2.770550	305.791367	0.013899	0.015639
RS	34	1.452626	3.256411	270.552835	0.012297	0.013785
RS	35	1.583055	3.256411	281.367030	0.012789	0.013503
RS	36	1.724440	3.804235	250.446412	0.011383	0.011916
RS	37	1.877703	3.804235	260.404861	0.011836	0.011630
RS	38	2.043840	4.408257	233.594283	0.010617	0.010298
RS	39	2.223934	4.408257	242.752012	0.011033	0.010036
RS	40	2.419156	5.061359	219.613411	0.009982	0.008930
RS	41	2.630779	5.061359	228.009430	0.010363	0.008705
RS	42	2.860178	5.757509	207.962894	0.009452	0.007793
RS	43	3.108849	5.757509	215.618989	0.009800	0.007609
RS	44	3.378409	6.495829	197.973698	0.008998	0.006854
RS	45	3.670613	6.495829	204.896345	0.009313	0.006707
RS	46	3.987365	7.283708	188.923452	0.008587	0.006072
RS	47	4.330725	7.283708	195.110002	0.008868	0.005954
RS	48	4.702929	8.137494	180.143795	0.008188	0.005405
RS	49	5.106400	8.137494	185.591920	0.008435	0.005312
RS	50	5.543765	9.084215	171.061879	0.007775	0.004830
RS	51	6.017870	9.084215	175.781021	0.007990	0.004763
RS	52	6.531803	10.169061	161.159082	0.007325	0.004333
RS	53	7.088910	10.169061	165.184337	0.007508	0.004293
RS	54	7.692816	12.279289	140.322505	0.006378	0.003712
RS	55	8.347453	12.279289	144.074545	0.006548	0.003711
RS	56	9.057083	12.279289	147.253989	0.006693	0.003699
RS	57	9.826326	12.279289	149.761586	0.006807	0.003673
RS	58	10.660189	35.366273	53.869435	0.002448	0.001874
RS	59	11.564101	35.366273	56.958489	0.002589	0.001955
RS	60	12.543947	35.366273	60.098641	0.002732	0.002032
RS	61	13.606105	35.366273	63.268037	0.002876	0.002106
RS	62	14.757489	35.366273	66.440740	0.003020	0.002175
RS	63	16.005596	35.366273	1970.704038	0.089571	0.044271
PA	4+25*2+4+6 0.009004613 0.003741649 16.005595793 2.061190492 0.826249780 0.603721323 0.537999475 0.537536834 0.576661742 0.649098575 0.751064923 0.879332760 1.033679345 1.216791988 1.433126532 1.688606824 1.991093410 2.349446075 2.770550135 3.256411185 3.804234588 4.408256768 5.061359382 5.757508655 6.495828754 7.283707748 8.137494073 9.084214554 10.169061149 12.279288520 35.366272872
//
IT	4833
RD	3
LK	-91369.750816
QD	-2021.200941 -> -1097.493071
RI	0.0689359896
TR	0.006538	0.004612
MT	17.026522
MM	C_pi: 8.795692, n_recomb: 42087.427209
RS	0	0.000000	6.655227	52.691140	0.001252	0.000011
RS	1	0.008506	6.655227	57.098256	0.001357	0.000094
RS	2	0.017736	6.655227	61.867081	0.001470	0.000279
RS	3	0.027751	6.655227	67.026080	0.001593	0.000586
RS	4	0.038618	1.587653	303.494657	0.007211	0.002583
RS	5	0.050410	1.587653	326.780372	0.007764	0.004099
RS	6	0.063204	0.915391	607.901892	0.014444	0.008224
RS	7	0.077087	0.915391	649.287768	0.015427	0.011330
RS	8	0.092150	0.700048	903.125424	0.021458	0.016641
RS	9	0.108495	0.700048	956.424391	0.022725	0.020855
RS	10	0.126230	0.631539	1118.766292	0.026582	0.025238
RS	11	0.145474	0.631539	1176.037242	0.027943	0.029605
RS	12	0.166355	0.631563	1232.863936	0.029293	0.031606
RS	13	0.189012	0.631563	1288.710045	0.030620	0.035493
RS	14	0.213596	0.676516	1255.336037	0.029827	0.034883
RS	15	0.240272	0.676516	1307.359379	0.031063	0.038111
RS	16	0.269216	0.755846	1217.334459	0.028924	0.035622
RS	17	0.300623	0.755846	1264.998564	0.030056	0.038177
RS	18	0.334702	0.863864	1149.421580	0.027310	0.034677
RS	19	0.371679	0.863864	1192.884813	0.028343	0.036628
RS	20	0.411801	0.999366	1069.711612	0.025416	0.032733
RS	21	0.455337	0.999366	1109.300887	0.026357	0.034237
RS	22	0.502575	1.164907	986.648642	0.023443	0.030313
RS	23	0.553833	1.164907	1022.716083	0.024300	0.031494
RS	24	0.609450	1.366064	903.904057	0.021477	0.027702
RS	25	0.669798	1.366064	936.795645	0.022258	0.028620
RS	26	0.735279	1.611207	823.183497	0.019559	0.025031
RS	27	0.806331	1.611207	853.229250	0.020273	0.025727
RS	28	0.883426	1.912297	745.248193	0.017707	0.022367
RS	29	0.967080	1.912297	772.757063	0.018361	0.022864
RS	30	1.057849	2.284343	670.980459	0.015943	0.019746
RS	31	1.156340	2.284343	696.229162	0.016542	0.020054
RS	32	1.263208	2.741850	602.124799	0.014307	0.017210
RS	33	1.379167	2.741850	625.344689	0.014858	0.017355
RS	34	1.504990	3.293870	540.842068	0.012850	0.014841
RS	35	1.641515	3.293870	562.220330	0.013358	0.014874
RS	36	1.789654	3.941997	488.515977	0.011607	0.012730
RS	37	1.950395	3.941997	508.210960	0.012075	0.012705
RS	38	2.124808	4.681402	445.275533	0.010580	0.010928
RS	39	2.314057	4.681402	463.427878	0.011011	0.010882
RS	40	2.519405	5.503010	410.301919	0.009749	0.009433
RS	41	2.742220	5.503010	427.034120	0.010146	0.009386
RS	42	2.983989	6.397144	382.237329	0.009082	0.008210
RS	43	3.246323	6.397144	397.647489	0.009448	0.008171
RS	44	3.530972	7.359296	359.433281	0.008540	0.007209
RS	45	3.839834	7.359296	373.590940	0.008877	0.007180
RS	46	4.174970	8.394492	340.205183	0.008083	0.006380
RS	47	4.538613	8.394492	353.153945	0.008391	0.006360
RS	48	4.933188	9.518308	323.060207	0.007676	0.005679
RS	49	5.361328	9.518308	334.827108	0.007956	0.005672
RS	50	5.825886	10.760266	306.702136	0.007287	0.005080
RS	51	6.329961	10.760266	317.312391	0.007539	0.005088
RS	52	6.876915	12.177671	289.826893	0.006886	0.004560
RS	53	7.470394	12.177671	299.326067	0.007112	0.004583
RS	54	8.114357	14.954439	252.007656	0.005988	0.003829
RS	55	8.813097	14.954439	260.876551	0.006198	0.003877
RS	56	9.571274	14.954439	268.978438	0.006391	0.003915
RS	57	10.393945	14.954439	276.129600	0.006561	0.003940
RS	58	11.286594	59.887787	72.173505	0.001715	0.001403
RS	59	12.255175	59.887787	77.178128	0.001834	0.001469
RS	60	13.306147	59.887787	82.426914	0.001958	0.001535
RS	61	14.446517	59.887787	87.913528	0.002089	0.001599
RS	62	15.683892	59.887787	93.627564	0.002225	0.001660
RS	63	17.026522	59.887787	4685.380128	0.111325	0.046629
PA	4+25*2+4+6 0.006538437 0.004612113 17.026521571 6.655226528 1.587653305 0.915390522 0.700048205 0.631538599 0.631562725 0.676516127 0.755845676 0.863864417 0.999365847 1.164907143 1.366063532 1.611207084 1.912296639 2.284343016 2.741849871 3.293869622 3.941997035 4.681401737 5.503010021 6.397144291 7.359296301 8.394491657 9.518307715 10.760266027 12.177671258 14.954439476 59.887786538
//
IT	5352
RD	4
LK	-89769.917497
QD	-1496.283385 -> -982.589781
RI	0.0544422357
TR	0.004951	0.005287
MT	18.016375
MM	C_pi: 11.042042, n_recomb: 60039.185220
RS	0	0.000000	21.818551	22.998047	0.000383	0.000003
RS	1	0.008603	21.818551	24.966924	0.000416	0.000029
RS	2	0.017946	21.818551	27.103455	0.000451	0.000085
RS	3	0.028094	21.818551	29.421753	0.000490	0.000178
RS	4	0.039114	3.136654	221.791809	0.003694	0.001308
RS	5	0.051082	3.136654	239.924122	0.003996	0.002063
RS	6	0.064080	1.437848	564.488824	0.009402	0.005220
RS	7	0.078196	1.437848	606.831182	0.010107	0.007166
RS	8	0.093526	0.949590	983.980102	0.016389	0.012241
RS	9	0.110175	0.949590	1049.319006	0.017477	0.015339
RS	10	0.128257	0.777038	1362.221763	0.022689	0.020581
RS	11	0.147894	0.777038	1441.013986	0.024001	0.024191
RS	12	0.169221	0.726289	1625.507085	0.027074	0.027773
RS	13	0.192382	0.726289	1707.720576	0.028443	0.031268
RS	14	0.217536	0.740716	1754.772575	0.029227	0.032378
RS	15	0.244855	0.740716	1833.978604	0.030546	0.035470
RS	16	0.274523	0.797429	1777.302012	0.029602	0.034448
RS	17	0.306744	0.797429	1850.736538	0.030825	0.037065
RS	18	0.341736	0.885546	1733.245964	0.028869	0.034657
RS	19	0.379740	0.885546	1800.174225	0.029983	0.036811
RS	20	0.421012	1.001373	1651.877874	0.027513	0.033631
RS	21	0.465836	1.001373	1712.396423	0.028521	0.035393
RS	22	0.514515	1.146054	1549.951806	0.025816	0.031845
RS	23	0.567383	1.146054	1604.481905	0.026724	0.033295
RS	24	0.624799	1.324518	1436.436126	0.023925	0.029606
RS	25	0.687155	1.324518	1485.543035	0.024743	0.030793
RS	26	0.754875	1.545221	1316.533494	0.021928	0.027092
RS	27	0.828421	1.545221	1360.848250	0.022666	0.028047
RS	28	0.908294	1.821028	1193.564110	0.019880	0.024409
RS	29	0.995039	1.821028	1233.733765	0.020549	0.025154
RS	30	1.089247	2.169003	1070.897598	0.017837	0.021647
RS	31	1.191560	2.169003	1107.522546	0.018447	0.022196
RS	32	1.302674	2.607050	953.354427	0.015879	0.018909
RS	33	1.423348	2.607050	986.916535	0.016438	0.019283
RS	34	1.554404	3.148491	846.418095	0.014098	0.016324
RS	35	1.696735	3.148491	877.255860	0.014611	0.016560
RS	36	1.851311	3.798840	753.944358	0.012558	0.014005
RS	37	2.019185	3.798840	782.294790	0.013030	0.014149
RS	38	2.201502	4.555609	677.122924	0.011278	0.012018
RS	39	2.399503	4.555609	703.175428	0.011712	0.012109
RS	40	2.614539	5.410174	614.988707	0.010243	0.010370
RS	41	2.848075	5.410174	638.910141	0.010642	0.010434
RS	42	3.101702	6.351558	565.342802	0.009416	0.009026
RS	43	3.377149	6.351558	587.276898	0.009782	0.009074
RS	44	3.676293	7.372608	525.409819	0.008751	0.007928
RS	45	4.001173	7.372608	545.469931	0.009085	0.007968
RS	46	4.354003	8.474596	492.400048	0.008201	0.007020
RS	47	4.737187	8.474596	510.667665	0.008506	0.007056
RS	48	5.153337	9.668362	463.895844	0.007727	0.006256
RS	49	5.605289	9.668362	480.427964	0.008002	0.006292
RS	50	6.096124	10.979119	437.787609	0.007292	0.005602
RS	51	6.629185	10.979119	452.634148	0.007539	0.005643
RS	52	7.208107	12.464366	411.869360	0.006860	0.005027
RS	53	7.836834	12.464366	425.106876	0.007080	0.005074
RS	54	8.519651	15.383138	355.950610	0.005929	0.004182
RS	55	9.261212	15.383138	368.357529	0.006135	0.004244
RS	56	10.066571	15.383138	379.616093	0.006323	0.004296
RS	57	10.941216	15.383138	389.456938	0.006487	0.004332
RS	58	11.891108	83.494376	75.272904	0.001254	0.001112
RS	59	12.922720	83.494376	80.924303	0.001348	0.001168
RS	60	14.043083	83.494376	86.923431	0.001448	0.001225
RS	61	15.259833	83.494376	93.277913	0.001554	0.001282
RS	62	16.581262	83.494376	99.992706	0.001665	0.001338
RS	63	18.016375	83.494376	6995.457081	0.116515	0.049315
PA	4+25*2+4+6 0.004951231 0.005286603 18.016375196 21.818551400 3.136653802 1.437847696 0.949590125 0.777038220 0.726289364 0.740716306 0.797428591 0.885546172 1.001373250 1.146054456 1.324517887 1.545220759 1.821028250 2.169003492 2.607050062 3.148491236 3.798839794 4.555609066 5.410174122 6.351557647 7.372608398 8.474596302 9.668362241 10.979119208 12.464365820 15.383137990 83.494375643
//
IT	6691
RD	5
LK	-88830.366655
QD	-1201.388454 -> -852.128253
RI	0.0430597922
TR	0.003903	0.005806
MT	18.985040
MM	C_pi: 12.563994, n_recomb: 74498.393959
RS	0	0.000000	70.582392	8.851966	0.000119	0.000001
RS	1	0.008693	70.582392	9.620482	0.000129	0.000009
RS	2	0.018142	70.582392	10.455626	0.000140	0.000027
RS	3	0.028412	70.582392	11.363160	0.000153	0.000056
RS	4	0.039574	6.188466	140.724138	0.001889	0.000679
RS	5	0.051708	6.188466	152.650262	0.002049	0.001064
RS	6	0.064896	2.271801	450.087492	0.006042	0.003363
RS	7	0.079230	2.271801	486.024364	0.006524	0.004590
RS	8	0.094810	1.304090	911.246203	0.012232	0.009039
RS	9	0.111745	1.304090	977.181390	0.013117	0.011294
RS	10	0.130152	0.973507	1398.446286	0.018771	0.016677
RS	11	0.150159	0.973507	1487.858378	0.019972	0.019591
RS	12	0.171905	0.854584	1796.901470	0.024120	0.024067
RS	13	0.195542	0.854584	1897.689696	0.025473	0.027111
RS	14	0.221233	0.833003	2050.051967	0.027518	0.029506
RS	15	0.249158	0.833003	2151.865318	0.028885	0.032348
RS	16	0.279510	0.866455	2166.601487	0.029083	0.032632
RS	17	0.312501	0.866455	2263.465485	0.030383	0.035149
RS	18	0.348360	0.936290	2184.400159	0.029321	0.033870
RS	19	0.387336	0.936290	2273.662449	0.030520	0.036034
RS	20	0.429699	1.035235	2137.319737	0.028689	0.033742
RS	21	0.475746	1.035235	2218.100125	0.029774	0.035577
RS	22	0.525796	1.162445	2047.633569	0.027486	0.032665
RS	23	0.580196	1.162445	2119.945699	0.028456	0.034216
RS	24	0.639325	1.321604	1928.703076	0.025889	0.030932
RS	25	0.703594	1.321604	1993.064307	0.026753	0.032235
RS	26	0.773451	1.520415	1789.065496	0.024015	0.028731
RS	27	0.849380	1.520415	1846.308683	0.024783	0.029808
RS	28	0.931909	1.771393	1634.824322	0.021944	0.026188
RS	29	1.021612	1.771393	1685.970280	0.022631	0.027057
RS	30	1.119114	2.091750	1472.387163	0.019764	0.023423
RS	31	1.225091	2.091750	1518.487104	0.020383	0.024099
RS	32	1.340281	2.500253	1310.533340	0.017591	0.020584
RS	33	1.465484	2.500253	1352.472890	0.018154	0.021086
RS	34	1.601572	3.011843	1159.220902	0.015560	0.017846
RS	35	1.749489	3.011843	1197.603332	0.016076	0.018205
RS	36	1.910264	3.633962	1025.966554	0.013772	0.015360
RS	37	2.085016	3.633962	1061.153728	0.014244	0.015612
RS	38	2.274959	4.365655	913.967957	0.012268	0.013211
RS	39	2.481414	4.365655	946.190342	0.012701	0.013391
RS	40	2.705815	5.198844	822.731573	0.011044	0.011417
RS	41	2.949724	5.198844	852.165275	0.011439	0.011550
RS	42	3.214836	6.121849	749.537787	0.010061	0.009945
RS	43	3.502994	6.121849	776.329964	0.010421	0.010048
RS	44	3.816201	7.125326	690.625385	0.009270	0.008741
RS	45	4.156636	7.125326	714.894686	0.009596	0.008822
RS	46	4.526664	8.206536	642.161845	0.008620	0.007743
RS	47	4.928859	8.206536	663.996252	0.008913	0.007809
RS	48	5.366016	9.370560	600.820169	0.008065	0.006901
RS	49	5.841176	9.370560	620.282273	0.008326	0.006958
RS	50	6.357640	10.635789	563.663296	0.007566	0.006178
RS	51	6.919002	10.635789	580.811511	0.007796	0.006231
RS	52	7.529162	12.053960	527.536469	0.007081	0.005536
RS	53	8.192363	12.053960	542.478114	0.007282	0.005586
RS	54	8.913216	14.836592	453.770460	0.006091	0.004578
RS	55	9.696732	14.836592	467.860880	0.006280	0.004640
RS	56	10.548360	14.836592	480.178722	0.006445	0.004687
RS	57	11.474019	14.836592	490.366816	0.006582	0.004714
RS	58	12.480146	105.652618	72.178019	0.000969	0.000893
RS	59	13.573735	105.652618	77.857408	0.001045	0.000941
RS	60	14.762389	105.652618	83.927158	0.001127	0.000989
RS	61	16.054373	105.652618	90.403742	0.001213	0.001039
RS	62	17.458669	105.652618	97.302256	0.001306	0.001089
RS	63	18.985040	105.652618	8648.447516	0.116089	0.051889
PA	4+25*2+4+6 0.003902778 0.005805960 18.985039549 70.582392459 6.188466296 2.271800621 1.304090076 0.973506820 0.854583566 0.833002974 0.866454874 0.936290160 1.035235309 1.162444525 1.321604096 1.520415021 1.771392980 2.091750367 2.500252669 3.011842808 3.633961809 4.365654806 5.198843710 6.121849028 7.125325762 8.206536407 9.370559542 10.635788764 12.053960110 14.836592046 105.652617773
//
IT	6594
RD	6
LK	-88175.630618
QD	-987.767600 -> -730.119279
RI	0.0346907077
TR	0.003167	0.006206
MT	19.981632
MM	C_pi: 13.681217, n_recomb: 86212.032120
RS	0	0.000000	220.970184	3.286331	0.000038	0.000000
RS	1	0.008781	220.970184	3.574851	0.000041	0.000003
RS	2	0.018333	220.970184	3.888698	0.000045	0.000009
RS	3	0.028723	220.970184	4.230092	0.000049	0.000019
RS	4	0.040026	11.956894	84.996103	0.000986	0.000368
RS	5	0.052322	11.956894	92.363946	0.001071	0.000571
RS	6	0.065697	3.543428	338.169276	0.003923	0.002234
RS	7	0.080246	3.543428	366.307234	0.004249	0.003028
RS	8	0.096074	1.780493	787.472002	0.009134	0.006816
RS	9	0.113290	1.780493	848.063009	0.009837	0.008474
RS	10	0.132019	1.220158	1328.079323	0.015405	0.013664
RS	11	0.152392	1.220158	1419.829136	0.016469	0.016010
RS	12	0.174554	1.011434	1824.662311	0.021165	0.020903
RS	13	0.198663	1.011434	1936.263587	0.022459	0.023522
RS	14	0.224888	0.946671	2188.378959	0.025384	0.026769
RS	15	0.253415	0.946671	2307.044562	0.026760	0.029338
RS	16	0.284448	0.955089	2404.457165	0.027890	0.030628
RS	17	0.318206	0.955089	2521.139269	0.029243	0.032993
RS	18	0.354928	1.007454	2500.702309	0.029006	0.032683
RS	19	0.394874	1.007454	2610.354358	0.030278	0.034786
RS	20	0.438328	1.091899	2509.511651	0.029109	0.033333
RS	21	0.485598	1.091899	2609.681666	0.030271	0.035166
RS	22	0.537018	1.205223	2454.832314	0.028474	0.032928
RS	23	0.592954	1.205223	2544.596299	0.029516	0.034509
RS	24	0.653801	1.349692	2352.202270	0.027284	0.031726
RS	25	0.719991	1.349692	2431.613914	0.028205	0.033074
RS	26	0.791993	1.532058	2212.167218	0.025660	0.029905
RS	27	0.870317	1.532058	2281.977065	0.026469	0.031036
RS	28	0.955519	1.764174	2042.802570	0.023695	0.027592
RS	29	1.048203	1.764174	2104.261847	0.024408	0.028521
RS	30	1.149024	2.062845	1853.128680	0.021495	0.024920
RS	31	1.258699	2.062845	1907.730925	0.022128	0.025660
RS	32	1.378004	2.446738	1655.881956	0.019207	0.022065
RS	33	1.507785	2.446738	1705.003258	0.019777	0.022637
RS	34	1.648962	2.931086	1465.941628	0.017004	0.019244
RS	35	1.802536	2.931086	1510.563760	0.017521	0.019673
RS	36	1.969594	3.523932	1295.212003	0.015024	0.016640
RS	37	2.151321	3.523932	1335.906752	0.015496	0.016958
RS	38	2.349006	4.224859	1149.676675	0.013335	0.014365
RS	39	2.564049	4.224859	1186.753984	0.013766	0.014602
RS	40	2.797975	5.025809	1029.955861	0.011947	0.012449
RS	41	3.052441	5.025809	1063.602274	0.012337	0.012628
RS	42	3.329252	5.914226	933.257090	0.010825	0.010867
RS	43	3.630368	5.914226	963.603495	0.011177	0.011004
RS	44	3.957925	6.878550	855.115539	0.009919	0.009565
RS	45	4.314245	6.878550	882.257710	0.010234	0.009671
RS	46	4.701852	7.912081	790.818790	0.009173	0.008482
RS	47	5.123495	7.912081	814.820719	0.009451	0.008564
RS	48	5.582161	9.013986	736.223082	0.008540	0.007567
RS	49	6.081102	9.013986	757.121956	0.008782	0.007631
RS	50	6.623854	10.195113	687.600088	0.007976	0.006776
RS	51	7.214264	10.195113	705.433997	0.008183	0.006827
RS	52	7.856517	11.498886	640.838914	0.007433	0.006066
RS	53	8.555165	11.498886	655.729444	0.007606	0.006107
RS	54	9.315160	14.038056	550.184834	0.006382	0.005004
RS	55	10.141889	14.038056	564.286407	0.006545	0.005057
RS	56	11.041212	14.038056	575.763007	0.006678	0.005088
RS	57	12.019503	14.038056	584.175630	0.006776	0.005092
RS	58	13.083696	126.794967	67.639504	0.000785	0.000734
RS	59	14.241334	126.794967	73.143057	0.000848	0.000776
RS	60	15.500622	126.794967	79.052018	0.000917	0.000818
RS	61	16.870486	126.794967	85.388312	0.000990	0.000862
RS	62	18.360635	126.794967	92.173457	0.001069	0.000907
RS	63	19.981632	126.794967	9841.137977	0.114150	0.054085
PA	4+25*2+4+6 0.003166548 0.006205771 19.981632094 220.970183587 11.956893960 3.543428202 1.780493069 1.220158486 1.011434331 0.946671040 0.955088808 1.007453769 1.091898610 1.205222931 1.349692292 1.532057642 1.764174465 2.062845010 2.446737787 2.931086176 3.523931965 4.224858592 5.025809380 5.914226255 6.878549820 7.912081239 9.013985773 10.195112572 11.498885878 14.038056387 126.794966560
//
IT	5554
RD	7
LK	-87687.449406
QD	-821.709082 -> -623.798926
RI	0.0286564434
TR	0.002620	0.006508
MT	21.048728
MM	C_pi: 14.569604, n_recomb: 95827.103770
RS	0	0.000000	664.437105	1.221399	0.000013	0.000000
RS	1	0.008870	664.437105	1.329762	0.000014	0.000001
RS	2	0.018527	664.437105	1.447741	0.000015	0.000003
RS	3	0.029041	664.437105	1.576189	0.000016	0.000007
RS	4	0.040487	22.415436	50.853028	0.000531	0.000207
RS	5	0.052949	22.415436	55.334034	0.000577	0.000319
RS	6	0.066516	5.407768	249.302330	0.002602	0.001532
RS	7	0.081286	5.407768	270.656598	0.002824	0.002060
RS	8	0.097367	2.396149	661.643994	0.006905	0.005261
RS	9	0.114874	2.396149	714.900897	0.007460	0.006502
RS	10	0.133934	1.516999	1216.232010	0.012692	0.011366
RS	11	0.154684	1.516999	1305.427901	0.013623	0.013268
RS	12	0.177275	1.193779	1774.406477	0.018517	0.018294
RS	13	0.201870	1.193779	1890.843564	0.019732	0.020547
RS	14	0.228647	1.077669	2224.858039	0.023217	0.024321
RS	15	0.257799	1.077669	2354.983800	0.024575	0.026635
RS	16	0.289537	1.058528	2530.738472	0.026409	0.028658
RS	17	0.324090	1.058528	2663.212721	0.027792	0.030868
RS	18	0.361708	1.093388	2706.764512	0.028246	0.031329
RS	19	0.402662	1.093388	2834.236507	0.029577	0.033356
RS	20	0.447250	1.164766	2779.989163	0.029010	0.032621
RS	21	0.495792	1.164766	2898.193682	0.030244	0.034432
RS	22	0.548640	1.266761	2772.957917	0.028937	0.032813
RS	23	0.606177	1.266761	2879.676565	0.030051	0.034402
RS	24	0.668816	1.400134	2701.188771	0.028188	0.032120
RS	25	0.737012	1.400134	2795.639960	0.029174	0.033493
RS	26	0.811258	1.570683	2575.658261	0.026878	0.030696
RS	27	0.892088	1.570683	2658.178993	0.027739	0.031859
RS	28	0.980089	1.789627	2405.210456	0.025099	0.028658
RS	29	1.075896	1.789627	2477.033408	0.025849	0.029622
RS	30	1.180201	2.073300	2200.584635	0.022964	0.026138
RS	31	1.293758	2.073300	2263.509607	0.023621	0.026917
RS	32	1.417388	2.440029	1977.900603	0.020640	0.023330
RS	33	1.551985	2.440029	2033.772971	0.021223	0.023944
RS	34	1.698520	2.904855	1756.792018	0.018333	0.020480
RS	35	1.858054	2.904855	1807.026276	0.018857	0.020952
RS	36	2.031738	3.475770	1553.795531	0.016215	0.017803
RS	37	2.220829	3.475770	1599.246117	0.016689	0.018163
RS	38	2.426693	4.152239	1378.166815	0.014382	0.015436
RS	39	2.650817	4.152239	1419.276623	0.014811	0.015710
RS	40	2.894822	4.925753	1232.144108	0.012858	0.013424
RS	41	3.160470	4.925753	1269.134848	0.013244	0.013633
RS	42	3.449682	5.782583	1113.288444	0.011618	0.011752
RS	43	3.764549	5.782583	1146.275845	0.011962	0.011911
RS	44	4.107344	6.708826	1016.747573	0.010610	0.010368
RS	45	4.480547	6.708826	1045.790145	0.010913	0.010487
RS	46	4.886853	7.693841	937.141208	0.009780	0.009212
RS	47	5.329200	7.693841	962.254536	0.010042	0.009299
RS	48	5.810785	8.730940	869.643543	0.009075	0.008231
RS	49	6.335087	8.730940	890.806985	0.009296	0.008292
RS	50	6.905896	9.823295	809.807357	0.008451	0.007378
RS	51	7.527338	9.823295	827.000797	0.008630	0.007419
RS	52	8.203903	11.004980	752.594356	0.007854	0.006607
RS	53	8.940481	11.004980	765.920036	0.007993	0.006630
RS	54	9.742395	13.273245	646.737849	0.006749	0.005456
RS	55	10.615441	13.273245	659.270570	0.006880	0.005490
RS	56	11.565929	13.273245	668.131222	0.006972	0.005495
RS	57	12.600728	13.273245	672.817010	0.007021	0.005467
RS	58	13.727316	147.206335	63.254135	0.000660	0.000620
RS	59	14.953835	147.206335	68.540186	0.000715	0.000657
RS	60	16.289150	147.206335	74.235522	0.000775	0.000695
RS	61	17.742911	147.206335	80.365601	0.000839	0.000735
RS	62	19.325624	147.206335	86.956192	0.000907	0.000775
RS	63	21.048728	147.206335	10724.477352	0.111915	0.055843
PA	4+25*2+4+6 0.002620491 0.006508101 21.048728265 664.437104878 22.415435996 5.407768271 2.396149229 1.516999143 1.193778576 1.077668718 1.058527858 1.093388103 1.164766236 1.266761279 1.400133787 1.570682859 1.789626536 2.073300132 2.440029288 2.904855066 3.475770011 4.152239402 4.925753415 5.782582921 6.708825623 7.693841334 8.730940485 9.823295035 11.004979550 13.273245276 147.206335393
//
IT	5759
RD	8
LK	-87309.304089
QD	-689.961602 -> -532.313244
RI	0.0242447277
TR	0.002197	0.006731
MT	22.205150
MM	C_pi: 15.306591, n_recomb: 103719.863744
RS	0	0.000000	1909.018512	0.463085	0.000004	0.000000
RS	1	0.008962	1909.018512	0.504602	0.000005	0.000000
RS	2	0.018728	1909.018512	0.549842	0.000005	0.000001
RS	3	0.029369	1909.018512	0.599139	0.000006	0.000002
RS	4	0.040963	40.645037	30.658816	0.000296	0.000121
RS	5	0.053597	40.645037	33.397189	0.000322	0.000184
RS	6	0.067362	8.049497	183.555686	0.001770	0.001081
RS	7	0.082362	8.049497	199.628017	0.001925	0.001443
RS	8	0.098706	3.168500	550.524777	0.005308	0.004149
RS	9	0.116514	3.168500	596.389641	0.005750	0.005097
RS	10	0.135919	1.864628	1094.729874	0.010555	0.009595
RS	11	0.157063	1.864628	1178.882782	0.011366	0.011155
RS	12	0.180101	1.399955	1685.335043	0.016249	0.016152
RS	13	0.205205	1.399955	1802.458667	0.017378	0.018100
RS	14	0.232558	1.223813	2198.138496	0.021193	0.022179
RS	15	0.262363	1.223813	2335.220918	0.022515	0.024268
RS	16	0.294839	1.174164	2578.322376	0.024859	0.026808
RS	17	0.330226	1.174164	2722.672010	0.026250	0.028875
RS	18	0.368784	1.190919	2827.405634	0.027260	0.029935
RS	19	0.410798	1.190919	2969.783713	0.028633	0.031887
RS	20	0.456577	1.249912	2965.259482	0.028589	0.031746
RS	21	0.506459	1.249912	3099.642803	0.029885	0.033532
RS	22	0.560812	1.342192	3011.009146	0.029030	0.032455
RS	23	0.620036	1.342192	3133.742102	0.030214	0.034050
RS	24	0.684568	1.466933	2978.468406	0.028716	0.032231
RS	25	0.754883	1.466933	3087.691866	0.029770	0.033626
RS	26	0.831500	1.629022	2877.655274	0.027744	0.031197
RS	27	0.914984	1.629022	2973.013773	0.028664	0.032390
RS	28	1.005950	1.839132	2717.021581	0.026196	0.029452
RS	29	1.105069	1.839132	2799.465119	0.026991	0.030447
RS	30	1.213071	2.113237	2508.012438	0.024181	0.027119
RS	31	1.330752	2.113237	2579.446915	0.024869	0.027929
RS	32	1.458981	2.469348	2269.300519	0.021879	0.024400
RS	33	1.598701	2.469348	2331.936888	0.022483	0.025044
RS	34	1.750944	2.922193	2024.754556	0.019521	0.021560
RS	35	1.916831	2.922193	2080.425844	0.020058	0.022065
RS	36	2.097586	3.479439	1795.425951	0.017310	0.018846
RS	37	2.294540	3.479439	1845.303992	0.017791	0.019237
RS	38	2.509146	4.140110	1594.033270	0.015369	0.016416
RS	39	2.742985	4.140110	1638.736800	0.015800	0.016717
RS	40	2.997782	4.894905	1424.779784	0.013737	0.014332
RS	41	3.275415	4.894905	1464.594784	0.014121	0.014563
RS	42	3.577930	5.728677	1285.926547	0.012398	0.012588
RS	43	3.907557	5.728677	1320.964166	0.012736	0.012762
RS	44	4.266726	6.625069	1172.524838	0.011305	0.011137
RS	45	4.658086	6.625069	1202.800449	0.011597	0.011263
RS	46	5.084520	7.569472	1078.751390	0.010401	0.009919
RS	47	5.549172	7.569472	1104.212163	0.010646	0.010006
RS	48	6.055468	8.549432	999.247135	0.009634	0.008882
RS	49	6.607139	8.549432	1019.781219	0.009832	0.008935
RS	50	7.208254	9.560409	928.946941	0.008956	0.007976
RS	51	7.863241	9.560409	944.429473	0.009106	0.008000
RS	52	8.576931	10.626692	861.942499	0.008310	0.007150
RS	53	9.354584	10.626692	872.403258	0.008411	0.007148
RS	54	10.201933	12.627315	743.226268	0.007166	0.005928
RS	55	11.125223	12.627315	752.653484	0.007257	0.005936
RS	56	12.131261	12.627315	757.208879	0.007301	0.005907
RS	57	13.227464	12.627315	756.356645	0.007292	0.005837
RS	58	14.421912	166.849841	59.476378	0.000573	0.000538
RS	59	15.723409	166.849841	64.560790	0.000622	0.000571
RS	60	17.141551	166.849841	70.054464	0.000675	0.000606
RS	61	18.686791	166.849841	75.985321	0.000733	0.000642
RS	62	20.370520	166.849841	82.382142	0.000794	0.000680
RS	63	22.205150	166.849841	11377.087694	0.109691	0.057199
PA	4+25*2+4+6 0.002197081 0.006731259 22.205150104 1909.018511524 40.645036609 8.049497232 3.168500006 1.864627902 1.399955435 1.223813027 1.174163519 1.190919386 1.249911863 1.342192443 1.466933421 1.629021596 1.839131681 2.113236690 2.469348239 2.922192899 3.479439442 4.140110278 4.894904509 5.728676721 6.625068951 7.569472085 8.549431685 9.560408612 10.626691774 12.627314833 166.849840941
//
IT	5610
RD	9
LK	-87005.434400
QD	-583.297380 -> -452.840783
RI	0.0209109660
TR	0.001857	0.006892
MT	23.449443
MM	C_pi: 15.921005, n_recomb: 110114.716130
RS	0	0.000000	5240.537786	0.180396	0.000002	0.000000
RS	1	0.009056	5240.537786	0.196739	0.000002	0.000000
RS	2	0.018933	5240.537786	0.214563	0.000002	0.000000
RS	3	0.029703	5240.537786	0.234003	0.000002	0.000001
RS	4	0.041450	71.274356	18.762601	0.000170	0.000073
RS	5	0.054260	71.274356	20.458886	0.000186	0.000110
RS	6	0.068230	11.684232	136.007154	0.001235	0.000782
RS	7	0.083465	11.684232	148.130383	0.001345	0.001037
RS	8	0.100080	4.115074	457.381420	0.004154	0.003335
RS	9	0.118200	4.115074	496.544876	0.004509	0.004074
RS	10	0.137960	2.264207	977.221605	0.008875	0.008209
RS	11	0.159511	2.264207	1055.253624	0.009583	0.009505
RS	12	0.183013	1.629310	1578.662397	0.014337	0.014378
RS	13	0.208643	1.629310	1693.711843	0.015381	0.016076
RS	14	0.236594	1.384148	2132.312025	0.019364	0.020310
RS	15	0.267077	1.384148	2272.757425	0.020640	0.022204
RS	16	0.300320	1.300769	2570.242577	0.023341	0.025102
RS	17	0.336574	1.300769	2722.898799	0.024728	0.027039
RS	18	0.376112	1.298429	2882.157194	0.026174	0.028560
RS	19	0.419229	1.298429	3036.437314	0.027575	0.030442
RS	20	0.466252	1.345168	3080.282412	0.027973	0.030789
RS	21	0.517533	1.345168	3228.642625	0.029321	0.032551
RS	22	0.573458	1.428634	3179.191192	0.028872	0.031941
RS	23	0.634448	1.428634	3316.564796	0.030119	0.033545
RS	24	0.700962	1.546322	3189.837212	0.028968	0.032142
RS	25	0.773498	1.546322	3313.177373	0.030088	0.033563
RS	26	0.852605	1.702230	3120.221101	0.028336	0.031481
RS	27	0.938875	1.702230	3228.286846	0.029317	0.032707
RS	28	1.032957	1.906590	2977.417977	0.027039	0.030033
RS	29	1.135561	1.906590	3070.648417	0.027886	0.031063
RS	30	1.247456	2.175138	2772.640306	0.025180	0.027907
RS	31	1.369485	2.175138	2852.835761	0.025908	0.028749
RS	32	1.502565	2.525679	2526.222730	0.022942	0.025304
RS	33	1.647697	2.525679	2595.812451	0.023574	0.025980
RS	34	1.805972	2.972649	2265.570621	0.020575	0.022507
RS	35	1.978581	2.972649	2326.741136	0.021130	0.023040
RS	36	2.166822	3.523298	2015.909336	0.018307	0.019783
RS	37	2.372111	3.523298	2070.145787	0.018800	0.020200
RS	38	2.595991	4.176037	1793.405555	0.016287	0.017313
RS	39	2.840146	4.176037	1841.524576	0.016724	0.017636
RS	40	3.106413	4.920594	1604.413653	0.014570	0.015176
RS	41	3.396793	4.920594	1646.788195	0.014955	0.015424
RS	42	3.713471	5.740226	1448.161075	0.013151	0.013376
RS	43	4.058828	5.740226	1484.909260	0.013485	0.013560
RS	44	4.435461	6.616009	1319.856122	0.011986	0.011870
RS	45	4.846202	6.616009	1350.947581	0.012269	0.012000
RS	46	5.294142	7.529364	1213.437499	0.011020	0.010601
RS	47	5.782648	7.529364	1238.733557	0.011249	0.010684
RS	48	6.315394	8.462101	1123.169338	0.010200	0.009517
RS	49	6.896387	8.462101	1142.432808	0.010375	0.009558
RS	50	7.529996	9.401951	1043.482502	0.009476	0.008567
RS	51	8.220986	9.401951	1056.429950	0.009594	0.008569
RS	52	8.974554	10.363207	967.678435	0.008788	0.007694
RS	53	9.796367	10.363207	974.194715	0.008847	0.007661
RS	54	10.692605	12.108624	838.924265	0.007619	0.006419
RS	55	11.670008	12.108624	843.762478	0.007663	0.006392
RS	56	12.735927	12.108624	842.423575	0.007650	0.006321
RS	57	13.898378	12.108624	834.380984	0.007577	0.006201
RS	58	15.166104	185.410451	56.405781	0.000512	0.000478
RS	59	16.548637	185.410451	61.324646	0.000557	0.000509
RS	60	18.056377	185.410451	66.652168	0.000605	0.000541
RS	61	19.700660	185.410451	72.418146	0.000658	0.000575
RS	62	21.493854	185.410451	78.653655	0.000714	0.000610
RS	63	23.449443	185.410451	11840.291708	0.107527	0.058228
PA	4+25*2+4+6 0.001856572 0.006892382 23.449443089 5240.537785861 71.274356164 11.684232410 4.115074032 2.264207282 1.629309859 1.384148340 1.300769148 1.298429409 1.345167674 1.428634379 1.546321853 1.702230207 1.906589685 2.175137844 2.525678739 2.972648977 3.523297609 4.176037000 4.920594476 5.740226120 6.616008712 7.529364370 8.462100902 9.401950740 10.363207431 12.108623903 185.410450877
//
IT	5376
RD	10
LK	-86751.795974
QD	-494.739193 -> -382.832266
RI	0.0182762699
TR	0.001575	0.007007
MT	24.762246
MM	C_pi: 16.414162, n_recomb: 115132.701708
RS	0	0.000000	13862.314356	0.071865	0.000001	0.000000
RS	1	0.009150	13862.314356	0.078443	0.000001	0.000000
RS	2	0.019138	13862.314356	0.085624	0.000001	0.000000
RS	3	0.030039	13862.314356	0.093462	0.000001	0.000000
RS	4	0.041938	121.109193	11.676513	0.000101	0.000045
RS	5	0.054925	121.109193	12.744112	0.000111	0.000068
RS	6	0.069101	16.560274	101.680548	0.000883	0.000579
RS	7	0.084574	16.560274	110.882395	0.000963	0.000763
RS	8	0.101463	5.253753	380.652403	0.003306	0.002725
RS	9	0.119897	5.253753	413.989027	0.003596	0.003311
RS	10	0.140018	2.717449	868.496136	0.007543	0.007102
RS	11	0.161980	2.717449	940.063066	0.008165	0.008191
RS	12	0.185952	1.881968	1464.995253	0.012724	0.012889
RS	13	0.212117	1.881968	1576.117754	0.013690	0.014380
RS	14	0.240677	1.558503	2041.398005	0.017731	0.018667
RS	15	0.271849	1.558503	2182.323196	0.018955	0.020392
RS	16	0.305874	1.437940	2521.267030	0.021899	0.023530
RS	17	0.343012	1.437940	2679.012581	0.023269	0.025352
RS	18	0.383549	1.415172	2884.614070	0.025055	0.027224
RS	19	0.427794	1.415172	3047.799001	0.026472	0.029042
RS	20	0.476088	1.449355	3136.293722	0.027241	0.029788
RS	21	0.528801	1.449355	3296.184269	0.028629	0.031530
RS	22	0.586338	1.524352	3285.887326	0.028540	0.031322
RS	23	0.649139	1.524352	3436.146963	0.029845	0.032936
RS	24	0.717686	1.635865	3340.776911	0.029017	0.031907
RS	25	0.792506	1.635865	3477.167910	0.030201	0.033357
RS	26	0.874172	1.787028	3306.158984	0.028716	0.031600
RS	27	0.963311	1.787028	3426.446637	0.029761	0.032864
RS	28	1.060605	1.987686	3186.983734	0.027681	0.030447
RS	29	1.166803	1.987686	3290.920736	0.028584	0.031517
RS	30	1.282718	2.253462	2993.391329	0.025999	0.028539
RS	31	1.409239	2.253462	3082.477383	0.026773	0.029419
RS	32	1.547337	2.602058	2746.518642	0.023855	0.026073
RS	33	1.698071	2.602058	2823.239036	0.024522	0.026783
RS	34	1.862598	3.047673	2476.543291	0.021510	0.023341
RS	35	2.042179	3.047673	2543.341645	0.022091	0.023905
RS	36	2.238192	3.597119	2212.381158	0.019216	0.020629
RS	37	2.452141	3.597119	2271.021353	0.019725	0.021073
RS	38	2.685666	4.248126	1973.484379	0.017141	0.018138
RS	39	2.940560	4.248126	2024.982355	0.017588	0.018484
RS	40	3.218776	4.989328	1768.439707	0.015360	0.015965
RS	41	3.522450	4.989328	1813.267473	0.015749	0.016229
RS	42	3.853911	5.802283	1597.623881	0.013876	0.014121
RS	43	4.215701	5.802283	1635.915018	0.014209	0.014316
RS	44	4.610595	6.665428	1456.616962	0.012652	0.012572
RS	45	5.041623	6.665428	1488.293346	0.012927	0.012705
RS	46	5.512091	7.556221	1339.306089	0.011633	0.011262
RS	47	6.025607	7.556221	1364.127540	0.011848	0.011340
RS	48	6.586111	8.450736	1239.733625	0.010768	0.010139
RS	49	7.197902	8.450736	1257.303955	0.010920	0.010166
RS	50	7.865674	9.328982	1151.944366	0.010005	0.009151
RS	51	8.594547	9.328982	1161.763744	0.010091	0.009130
RS	52	9.390113	10.195140	1068.548941	0.009281	0.008239
RS	53	10.258476	10.195140	1070.269228	0.009296	0.008171
RS	54	11.206295	11.698538	932.876464	0.008103	0.006930
RS	55	12.240841	11.698538	931.726756	0.008093	0.006861
RS	56	13.370050	11.698538	923.040325	0.008017	0.006740
RS	57	14.602583	11.698538	906.351254	0.007872	0.006562
RS	58	15.947896	202.279888	54.045339	0.000469	0.000435
RS	59	17.416307	202.279888	58.842043	0.000511	0.000464
RS	60	19.019080	202.279888	64.047823	0.000556	0.000495
RS	61	20.768510	202.279888	69.694025	0.000605	0.000527
RS	62	22.678016	202.279888	75.813602	0.000658	0.000561
RS	63	24.762246	202.279888	12134.721957	0.105398	0.059007
PA	4+25*2+4+6 0.001575164 0.007007477 24.762245571 13862.314355582 121.109193007 16.560274145 5.253753362 2.717448859 1.881968018 1.558502750 1.437939796 1.415172010 1.449355129 1.524351565 1.635864874 1.787027716 1.987686150 2.253462024 2.602057520 3.047672802 3.597118532 4.248125666 4.989327641 5.802282855 6.665428008 7.556221465 8.450736200 9.328982185 10.195139952 11.698538231 202.279888159
//
IT	6620
RD	11
LK	-86532.674209
QD	-419.345632 -> -320.696676
RI	0.0160887647
TR	0.001340	0.007092
MT	26.103490
MM	C_pi: 16.769262, n_recomb: 118816.574466
RS	0	0.000000	34816.291526	0.029768	0.000000	0.000000
RS	1	0.009241	34816.291526	0.032520	0.000000	0.000000
RS	2	0.019337	34816.291526	0.035526	0.000000	0.000000
RS	3	0.030365	34816.291526	0.038811	0.000000	0.000000
RS	4	0.042412	199.849945	7.386285	0.000062	0.000029
RS	5	0.055573	199.849945	8.068708	0.000068	0.000043
RS	6	0.069950	22.956759	76.708429	0.000646	0.000437
RS	7	0.085655	22.956759	83.742166	0.000705	0.000573
RS	8	0.102812	6.601798	317.561740	0.002673	0.002259
RS	9	0.121554	6.601798	345.903625	0.002911	0.002731
RS	10	0.142029	3.226241	769.417416	0.006476	0.006204
RS	11	0.164395	3.226241	834.516455	0.007024	0.007129
RS	12	0.188828	2.158381	1349.278038	0.011356	0.011623
RS	13	0.215520	2.158381	1455.166859	0.012247	0.012940
RS	14	0.244678	1.747033	1933.229836	0.016271	0.017208
RS	15	0.276530	1.747033	2072.232484	0.017441	0.018786
RS	16	0.311326	1.585568	2440.449507	0.020540	0.022076
RS	17	0.349338	1.585568	2600.321064	0.021885	0.023792
RS	18	0.390862	1.540729	2843.558196	0.023932	0.025932
RS	19	0.436224	1.540729	3012.642012	0.025355	0.027691
RS	20	0.485778	1.561655	3140.847621	0.026434	0.028764
RS	21	0.539911	1.561655	3309.594127	0.027855	0.030487
RS	22	0.599047	1.628033	3336.887248	0.028084	0.030626
RS	23	0.663648	1.628033	3497.907422	0.029440	0.032252
RS	24	0.734218	1.733666	3435.097866	0.028911	0.031559
RS	25	0.811310	1.733666	3583.043054	0.030156	0.033042
RS	26	0.895527	1.880790	3437.395745	0.028930	0.031587
RS	27	0.987526	1.880790	3569.003612	0.030038	0.032894
RS	28	1.088027	2.078925	3345.985930	0.028161	0.030725
RS	29	1.197815	2.078925	3460.202931	0.029122	0.031840
RS	30	1.317750	2.343641	3169.260671	0.026674	0.029044
RS	31	1.448768	2.343641	3267.119043	0.027497	0.029968
RS	32	1.591893	2.692618	2928.333912	0.024646	0.026730
RS	33	1.748245	2.692618	3012.213746	0.025352	0.027479
RS	34	1.919046	3.139858	2655.359595	0.022348	0.024082
RS	35	2.105631	3.139858	2727.847944	0.022958	0.024680
RS	36	2.309459	3.691735	2382.364093	0.020051	0.021401
RS	37	2.532123	3.691735	2445.447004	0.020582	0.021874
RS	38	2.775364	4.345244	2131.827192	0.017942	0.018906
RS	39	3.041083	4.345244	2186.703128	0.018404	0.019276
RS	40	3.331359	5.087875	1914.547791	0.016113	0.016710
RS	41	3.648459	5.087875	1961.789249	0.016511	0.016991
RS	42	3.994863	5.899426	1732.180957	0.014579	0.014834
RS	43	4.373280	5.899426	1771.940747	0.014913	0.015040
RS	44	4.786667	6.755692	1580.851487	0.013305	0.013250
RS	45	5.238256	6.755692	1613.001468	0.013576	0.013387
RS	46	5.731577	7.630178	1454.572662	0.012242	0.011907
RS	47	6.270488	7.630178	1478.757277	0.012446	0.011980
RS	48	6.859200	8.493289	1347.308896	0.011339	0.010752
RS	49	7.502317	8.493289	1362.942100	0.011471	0.010765
RS	50	8.204866	9.317345	1252.845190	0.010544	0.009734
RS	51	8.972340	9.317345	1259.153358	0.010597	0.009687
RS	52	9.810737	10.096385	1163.216876	0.009790	0.008790
RS	53	10.726613	10.096385	1159.521899	0.009759	0.008683
RS	54	11.727127	11.368905	1023.893428	0.008617	0.007462
RS	55	12.820101	11.368905	1015.487159	0.008547	0.007345
RS	56	14.014080	11.368905	998.185933	0.008401	0.007166
RS	57	15.318397	11.368905	971.641830	0.008178	0.006922
RS	58	16.743249	216.540877	52.384119	0.000441	0.000405
RS	59	18.299775	216.540877	57.105090	0.000481	0.000433
RS	60	20.000144	216.540877	62.237372	0.000524	0.000463
RS	61	21.857649	216.540877	67.813663	0.000571	0.000494
RS	62	23.886809	216.540877	73.868525	0.000622	0.000527
RS	63	26.103490	216.540877	12268.566063	0.103256	0.059607
PA	4+25*2+4+6 0.001339655 0.007091607 26.103489792 34816.291525732 199.849944731 22.956759315 6.601798326 3.226240996 2.158380994 1.747032987 1.585567866 1.540729225 1.561655078 1.628033395 1.733666434 1.880790022 2.078925421 2.343641251 2.692617944 3.139857859 3.691734589 4.345244109 5.087874589 5.899426006 6.755692403 7.630178432 8.493289041 9.317345157 10.096385035 11.368905462 216.540876747
//
IT	7068
RD	12
LK	-86338.782079
QD	-353.979127 -> -265.990057
RI	0.0141932773
TR	0.001143	0.007155
MT	27.430053
MM	C_pi: 16.973131, n_recomb: 121199.180427
RS	0	0.000000	91896.996284	0.011597	0.000000	0.000000
RS	1	0.009327	91896.996284	0.012679	0.000000	0.000000
RS	2	0.019524	91896.996284	0.013862	0.000000	0.000000
RS	3	0.030672	91896.996284	0.015156	0.000000	0.000000
RS	4	0.042859	320.404259	4.752396	0.000039	0.000019
RS	5	0.056184	320.404259	5.195681	0.000043	0.000028
RS	6	0.070751	31.156000	58.402170	0.000482	0.000337
RS	7	0.086677	31.156000	63.818945	0.000527	0.000438
RS	8	0.104088	8.170895	265.674542	0.002192	0.001898
RS	9	0.123123	8.170895	289.767099	0.002391	0.002284
RS	10	0.143933	3.790824	679.970833	0.005610	0.005468
RS	11	0.166685	3.790824	738.799199	0.006096	0.006262
RS	12	0.191558	2.458415	1234.658935	0.010187	0.010538
RS	13	0.218752	2.458415	1334.414658	0.011010	0.011708
RS	14	0.248481	1.949626	1813.536740	0.014963	0.015909
RS	15	0.280984	1.949626	1948.630006	0.016078	0.017355
RS	16	0.316518	1.743447	2334.873748	0.019265	0.020729
RS	17	0.355366	1.743447	2494.174844	0.020579	0.022349
RS	18	0.397838	1.674681	2766.254573	0.022824	0.024687
RS	19	0.444271	1.674681	2938.287866	0.024243	0.026388
RS	20	0.495034	1.681357	3100.482687	0.025582	0.027730
RS	21	0.550533	1.681357	3275.265768	0.027024	0.029432
RS	22	0.611207	1.738612	3337.420855	0.027537	0.029873
RS	23	0.677541	1.738612	3506.778197	0.028934	0.031508
RS	24	0.750061	1.838207	3476.482288	0.028684	0.031121
RS	25	0.829346	1.838207	3634.099898	0.029985	0.032636
RS	26	0.916025	1.981473	3515.987572	0.029010	0.031464
RS	27	1.010789	1.981473	3657.608626	0.030178	0.032816
RS	28	1.114391	2.177602	3455.037740	0.028507	0.030888
RS	29	1.227657	2.177602	3578.738493	0.029528	0.032052
RS	30	1.351486	2.442171	3299.678560	0.027225	0.029439
RS	31	1.486865	2.442171	3405.893587	0.028102	0.030410
RS	32	1.634871	2.792857	3070.281063	0.025333	0.027291
RS	33	1.796680	2.792857	3161.135866	0.026082	0.028083
RS	34	1.973582	3.243502	2800.141227	0.023104	0.024742
RS	35	2.166984	3.243502	2878.246287	0.023748	0.025378
RS	36	2.378423	3.800019	2523.769090	0.020823	0.022108
RS	37	2.609584	3.800019	2591.260696	0.021380	0.022613
RS	38	2.862304	4.458647	2266.311101	0.018699	0.019624
RS	39	3.138596	4.458647	2324.539138	0.019179	0.020019
RS	40	3.440657	5.205713	2040.682889	0.016837	0.017417
RS	41	3.770891	5.205713	2090.312049	0.017247	0.017718
RS	42	4.131926	6.019230	1849.896826	0.015263	0.015520
RS	43	4.526634	6.019230	1891.098081	0.015603	0.015738
RS	44	4.958156	6.872390	1690.759959	0.013950	0.013910
RS	45	5.429926	6.872390	1723.352306	0.014219	0.014052
RS	46	5.945698	7.734828	1557.565625	0.012851	0.012540
RS	47	6.509575	7.734828	1581.067145	0.013045	0.012610
RS	48	7.126044	8.571419	1444.336717	0.011917	0.011360
RS	49	7.800011	8.571419	1457.946004	0.012029	0.011359
RS	50	8.536839	9.346920	1344.727143	0.011095	0.010317
RS	51	9.342389	9.346920	1347.345211	0.011117	0.010244
RS	52	10.223073	10.045354	1250.322924	0.010316	0.009347
RS	53	11.185897	10.045354	1240.845224	0.010238	0.009199
RS	54	12.238523	11.097124	1110.608987	0.009164	0.008017
RS	55	13.389327	11.097124	1093.884170	0.009026	0.007844
RS	56	14.647465	11.097124	1066.964721	0.008803	0.007600
RS	57	16.022949	11.097124	1029.678992	0.008496	0.007284
RS	58	17.526723	227.298588	51.409036	0.000424	0.000386
RS	59	19.170752	227.298588	56.102271	0.000463	0.000414
RS	60	20.968119	227.298588	61.211316	0.000505	0.000443
RS	61	22.933125	227.298588	66.770089	0.000551	0.000473
RS	62	25.081405	227.298588	72.814565	0.000601	0.000506
RS	63	27.430053	227.298588	12249.053910	0.101065	0.060081
PA	4+25*2+4+6 0.001143480 0.007155458 27.430053402 91896.996283741 320.404259425 31.156000307 8.170895376 3.790823594 2.458414860 1.949626016 1.743446979 1.674681128 1.681356628 1.738612090 1.838206714 1.981472706 2.177602290 2.442170840 2.792857088 3.243502340 3.800018501 4.458647382 5.205713306 6.019229896 6.872389578 7.734828368 8.571419004 9.346919586 10.045354324 11.097123882 227.298587611
//
IT	8934
RD	13
LK	-86165.994961
QD	-297.009652 -> -219.100267
RI	0.0125298619
TR	0.000983	0.007204
MT	28.714582
MM	C_pi: 17.042000, n_recomb: 122438.776733
RS	0	0.000000	210779.384059	0.005148	0.000000	0.000000
RS	1	0.009406	210779.384059	0.005632	0.000000	0.000000
RS	2	0.019697	210779.384059	0.006162	0.000000	0.000000
RS	3	0.030956	210779.384059	0.006742	0.000000	0.000000
RS	4	0.043273	499.045601	3.115680	0.000025	0.000013
RS	5	0.056750	499.045601	3.408821	0.000028	0.000019
RS	6	0.071494	41.377379	44.973425	0.000367	0.000265
RS	7	0.087625	41.377379	49.186574	0.000402	0.000343
RS	8	0.105273	9.956741	223.382443	0.001824	0.001619
RS	9	0.124581	9.956741	243.916024	0.001992	0.001939
RS	10	0.145705	4.406419	600.825887	0.004907	0.004869
RS	11	0.168817	4.406419	653.797214	0.005340	0.005556
RS	12	0.194102	2.779759	1125.119656	0.009189	0.009616
RS	13	0.221765	2.779759	1218.317671	0.009950	0.010660
RS	14	0.252031	2.165000	1689.341569	0.013797	0.014760
RS	15	0.285143	2.165000	1819.111363	0.014857	0.016088
RS	16	0.321370	1.910667	2213.592106	0.018079	0.019496
RS	17	0.361004	1.910667	2370.133562	0.019358	0.021023
RS	18	0.404367	1.816207	2662.610253	0.021746	0.023505
RS	19	0.451808	1.816207	2834.988576	0.023154	0.025146
RS	20	0.503711	1.807592	3024.950062	0.024706	0.026707
RS	21	0.560497	1.807592	3203.103234	0.026161	0.028383
RS	22	0.622624	1.855075	3296.370965	0.026923	0.029086
RS	23	0.690594	1.855075	3471.620467	0.028354	0.030725
RS	24	0.764958	1.948273	3472.455332	0.028361	0.030615
RS	25	0.846317	1.948273	3637.711906	0.029710	0.032156
RS	26	0.935328	2.087576	3547.916620	0.028977	0.031250
RS	27	1.032712	2.087576	3698.018710	0.030203	0.032643
RS	28	1.139256	2.281863	3518.535246	0.028737	0.030950
RS	29	1.255821	2.281863	3650.681459	0.029816	0.032162
RS	30	1.383351	2.546740	3387.610353	0.027668	0.029734
RS	31	1.522876	2.546740	3501.551467	0.028598	0.030753
RS	32	1.675525	2.899909	3174.128355	0.025924	0.027760
RS	33	1.842533	2.899909	3271.611315	0.026720	0.028597
RS	34	2.025249	3.355046	2911.777973	0.023782	0.025324
RS	35	2.225152	3.355046	2995.321679	0.024464	0.026000
RS	36	2.443857	3.917606	2636.880065	0.021536	0.022751
RS	37	2.683135	3.917606	2708.693180	0.022123	0.023290
RS	38	2.944919	4.583062	2376.840219	0.019412	0.020291
RS	39	3.231326	4.583062	2438.383423	0.019915	0.020714
RS	40	3.544673	5.336554	2146.539754	0.017532	0.018084
RS	41	3.887494	5.336554	2198.553503	0.017956	0.018407
RS	42	4.262561	6.154357	1950.349881	0.015929	0.016175
RS	43	4.672907	6.154357	1993.018626	0.016278	0.016408
RS	44	5.121851	7.007121	1785.865773	0.014586	0.014547
RS	45	5.613023	7.007121	1818.952633	0.014856	0.014696
RS	46	6.150394	7.860755	1647.783275	0.013458	0.013158
RS	47	6.738311	7.860755	1670.672583	0.013645	0.013226
RS	48	7.381529	8.674757	1530.309793	0.012499	0.011959
RS	49	8.085247	8.674757	1541.965914	0.012594	0.011945
RS	50	8.855158	9.406583	1427.078997	0.011655	0.010898
RS	51	9.697488	9.406583	1426.036067	0.011647	0.010799
RS	52	10.619048	10.030469	1329.361412	0.010857	0.009907
RS	53	11.627290	10.030469	1314.000340	0.010732	0.009718
RS	54	12.730368	10.872314	1192.291236	0.009738	0.008593
RS	55	13.937203	10.872314	1166.466582	0.009527	0.008357
RS	56	15.257554	10.872314	1129.250703	0.009223	0.008042
RS	57	16.702098	10.872314	1080.701188	0.008826	0.007648
RS	58	18.282518	234.264305	51.082118	0.000417	0.000376
RS	59	20.011592	234.264305	55.795001	0.000456	0.000403
RS	60	21.903305	234.264305	60.930695	0.000498	0.000432
RS	61	23.972954	234.264305	66.524261	0.000543	0.000463
RS	62	26.237276	234.264305	72.612949	0.000593	0.000496
RS	63	28.714582	234.264305	12102.626912	0.098846	0.060460
PA	4+25*2+4+6 0.000983329 0.007203905 28.714581507 210779.384058631 499.045601160 41.377378571 9.956741206 4.406418576 2.779758677 2.164999685 1.910666925 1.816206980 1.807592345 1.855075217 1.948272868 2.087576328 2.281863408 2.546739736 2.899908518 3.355046297 3.917605782 4.583061629 5.336553845 6.154357122 7.007121006 7.860754566 8.674756994 9.406582662 10.030468806 10.872313611 234.264304779
//
IT	12697
RD	14
LK	-86013.791656
QD	-247.848212 -> -180.319118
RI	0.0111007204
TR	0.000855	0.007235
MT	29.969812
MM	C_pi: 17.030696, n_recomb: 122855.751325
RS	0	0.000000	612168.356305	0.001792	0.000000	0.000000
RS	1	0.009480	612168.356305	0.001962	0.000000	0.000000
RS	2	0.019859	612168.356305	0.002148	0.000000	0.000000
RS	3	0.031222	612168.356305	0.002352	0.000000	0.000000
RS	4	0.043662	753.898933	2.090987	0.000017	0.000009
RS	5	0.057281	753.898933	2.289290	0.000019	0.000013
RS	6	0.072192	53.632070	35.227271	0.000287	0.000213
RS	7	0.088516	53.632070	38.556962	0.000314	0.000274
RS	8	0.106387	11.923117	189.702791	0.001544	0.001406
RS	9	0.125953	11.923117	207.345617	0.001688	0.001675
RS	10	0.147374	5.059479	533.277425	0.004341	0.004390
RS	11	0.170825	5.059479	581.057094	0.004730	0.004990
RS	12	0.196500	3.116374	1025.635636	0.008348	0.008850
RS	13	0.224609	3.116374	1112.428580	0.009055	0.009785
RS	14	0.255382	2.389898	1569.367484	0.012774	0.013770
RS	15	0.289073	2.389898	1693.181894	0.013782	0.014990
RS	16	0.325958	2.085186	2088.238617	0.016997	0.018395
RS	17	0.366339	2.085186	2240.650182	0.018238	0.019832
RS	18	0.410549	1.963868	2546.020263	0.020724	0.022412
RS	19	0.458950	1.963868	2716.865221	0.022114	0.023990
RS	20	0.511939	1.939255	2928.300770	0.023835	0.025725
RS	21	0.569952	1.939255	3107.719315	0.025296	0.027369
RS	22	0.633464	1.976516	3227.513425	0.026271	0.028295
RS	23	0.702998	1.976516	3406.585913	0.027728	0.029931
RS	24	0.779123	2.063070	3435.841905	0.027966	0.030066
RS	25	0.862466	2.063070	3606.908869	0.029359	0.031627
RS	26	0.953709	2.198377	3544.566300	0.028851	0.030967
RS	27	1.053602	2.198377	3701.689623	0.030130	0.032395
RS	28	1.162965	2.391030	3546.141790	0.028864	0.030926
RS	29	1.282696	2.391030	3685.685512	0.030000	0.032182
RS	30	1.413778	2.656688	3440.937256	0.028008	0.029936
RS	31	1.557287	2.656688	3561.931830	0.028993	0.031002
RS	32	1.714400	3.013124	3246.079023	0.026422	0.028139
RS	33	1.886408	3.013124	3349.805944	0.027266	0.029020
RS	34	2.074723	3.473875	2995.020801	0.024378	0.025824
RS	35	2.280890	3.473875	3083.811850	0.025101	0.026539
RS	36	2.506602	4.043954	2725.288912	0.022183	0.023322
RS	37	2.753712	4.043954	2801.351807	0.022802	0.023896
RS	38	3.024248	4.718070	2466.134875	0.020073	0.020897
RS	39	3.320432	4.718070	2530.997510	0.020601	0.021349
RS	40	3.644694	5.480213	2234.191607	0.018185	0.018701
RS	41	3.999697	5.480213	2288.650159	0.018629	0.019046
RS	42	4.388354	6.304938	2035.154685	0.016565	0.016789
RS	43	4.813857	6.304938	2079.399735	0.016926	0.017037
RS	44	5.279699	7.160446	1867.448917	0.015200	0.015151
RS	45	5.789703	7.160446	1901.185429	0.015475	0.015308
RS	46	6.348056	8.009016	1726.265677	0.014051	0.013749
RS	47	6.959341	8.009016	1748.740235	0.014234	0.013816
RS	48	7.628578	8.804970	1606.081854	0.013073	0.012537
RS	49	8.361259	8.804970	1616.013465	0.013154	0.012512
RS	50	9.163400	9.498670	1500.610929	0.012214	0.011465
RS	51	10.041585	9.498670	1496.136594	0.012178	0.011340
RS	52	11.003023	10.054864	1400.924796	0.011403	0.010461
RS	53	12.055606	10.054864	1379.836660	0.011231	0.010228
RS	54	13.207977	10.699680	1269.108938	0.010330	0.009177
RS	55	14.469594	10.699680	1233.722486	0.010042	0.008873
RS	56	15.850814	10.699680	1185.870644	0.009653	0.008482
RS	57	17.362976	10.699680	1125.882492	0.009164	0.008006
RS	58	19.018494	238.147971	51.315380	0.000418	0.000373
RS	59	20.830957	238.147971	56.091091	0.000457	0.000401
RS	60	22.815244	238.147971	61.299189	0.000499	0.000430
RS	61	24.987645	238.147971	66.975859	0.000545	0.000462
RS	62	27.365993	238.147971	73.159555	0.000595	0.000496
RS	63	29.969812	238.147971	11877.428147	0.096678	0.060760
PA	4+25*2+4+6 0.000855394 0.007234749 29.969812057 612168.356304955 753.898932560 53.632069768 11.923116788 5.059478855 3.116374056 2.389898408 2.085185999 1.963867676 1.939255388 1.976516119 2.063069801 2.198376589 2.391029656 2.656687588 3.013123969 3.473875439 4.043953889 4.718069942 5.480213030 6.304937926 7.160446216 8.009015756 8.804969744 9.498669773 10.054863988 10.699679539 238.147970722
//
IT	9437
RD	15
LK	-85882.740736
QD	-206.278567 -> -151.257728
RI	0.0106201739
TR	0.000783	0.007524
MT	29.706577
MM	C_pi: 16.524487, n_recomb: 123904.586857
RS	0	0.000000	1453377.920765	0.000760	0.000000	0.000000
RS	1	0.009465	1453377.920765	0.000832	0.000000	0.000000
RS	2	0.019826	1453377.920765	0.000910	0.000000	0.000000
RS	3	0.031167	1453377.920765	0.000997	0.000000	0.000000
RS	4	0.043582	1104.608902	1.435425	0.000012	0.000006
RS	5	0.057172	1104.608902	1.571351	0.000013	0.000009
RS	6	0.072048	67.758262	28.039127	0.000226	0.000176
RS	7	0.088332	67.758262	30.687240	0.000248	0.000226
RS	8	0.106157	13.969649	162.809398	0.001314	0.001245
RS	9	0.125670	13.969649	177.972263	0.001436	0.001477
RS	10	0.147029	5.700880	476.085478	0.003842	0.004019
RS	11	0.170410	5.700880	518.960504	0.004188	0.004549
RS	12	0.196004	3.434014	937.231754	0.007564	0.008233
RS	13	0.224020	3.434014	1017.323436	0.008211	0.009077
RS	14	0.254689	2.594173	1458.282335	0.011769	0.012944
RS	15	0.288259	2.594173	1575.027957	0.012712	0.014068
RS	16	0.325008	2.236801	1967.970065	0.015883	0.017443
RS	17	0.365234	2.236801	2114.380896	0.017065	0.018796
RS	18	0.409268	2.085345	2430.475462	0.019616	0.021435
RS	19	0.457469	2.085345	2597.387357	0.020963	0.022951
RS	20	0.510233	2.040510	2829.456537	0.022836	0.024818
RS	21	0.567991	2.040510	3007.492502	0.024273	0.026424
RS	22	0.631216	2.062403	3154.570621	0.025460	0.027533
RS	23	0.700424	2.062403	3334.829982	0.026914	0.029158
RS	24	0.776184	2.136157	3394.800058	0.027399	0.029507
RS	25	0.859113	2.136157	3569.256232	0.028806	0.031078
RS	26	0.949892	2.260049	3537.930393	0.028554	0.030640
RS	27	1.049263	2.260049	3699.996455	0.029862	0.032096
RS	28	1.158039	2.441938	3572.777643	0.028835	0.030834
RS	29	1.277111	2.441938	3718.031132	0.030007	0.032127
RS	30	1.407453	2.696831	3496.315376	0.028218	0.030057
RS	31	1.550132	2.696831	3623.045643	0.029241	0.031164
RS	32	1.706315	3.041645	3323.338396	0.026822	0.028431
RS	33	1.877280	3.041645	3432.296297	0.027701	0.029353
RS	34	2.064427	3.488882	3086.613939	0.024911	0.026239
RS	35	2.269288	3.488882	3179.867138	0.025664	0.026992
RS	36	2.493538	4.042375	2824.631802	0.022797	0.023815
RS	37	2.739013	4.042375	2904.319549	0.023440	0.024422
RS	38	3.007722	4.695646	2568.438170	0.020729	0.021432
RS	39	3.301865	4.695646	2636.102767	0.021275	0.021912
RS	40	3.623847	5.431527	2336.492001	0.018857	0.019255
RS	41	3.976304	5.431527	2392.942570	0.019313	0.019622
RS	42	4.362122	6.223385	2135.910315	0.017238	0.017347
RS	43	4.784456	6.223385	2181.304936	0.017605	0.017611
RS	44	5.246764	7.037964	1966.052378	0.015867	0.015706
RS	45	5.752828	7.037964	1999.996614	0.016141	0.015871
RS	46	6.306791	7.835451	1822.685477	0.014710	0.014298
RS	47	6.913186	7.835451	1844.237684	0.014884	0.014364
RS	48	7.576976	8.567236	1700.614856	0.013725	0.013079
RS	49	8.303592	8.567236	1708.179257	0.013786	0.013043
RS	50	9.098982	9.179393	1593.675418	0.012862	0.012000
RS	51	9.969654	9.179393	1584.886270	0.012791	0.011852
RS	52	10.922735	9.629688	1492.741410	0.012048	0.010990
RS	53	11.966023	9.629688	1464.631121	0.011821	0.010716
RS	54	13.108057	10.026452	1369.390291	0.011052	0.009754
RS	55	14.358184	10.026452	1321.817719	0.010668	0.009378
RS	56	15.726633	10.026452	1260.781347	0.010175	0.008909
RS	57	17.224605	10.026452	1186.973467	0.009580	0.008349
RS	58	18.864357	231.603294	51.890969	0.000419	0.000375
RS	59	20.659310	231.603294	56.714073	0.000458	0.000404
RS	60	22.624154	231.603294	61.973301	0.000500	0.000435
RS	61	24.774967	231.603294	67.705079	0.000546	0.000467
RS	62	27.129352	231.603294	73.948091	0.000597	0.000502
RS	63	29.706577	231.603294	11839.288030	0.095552	0.060985
PA	4+25*2+4+6 0.000783476 0.007523990 29.706576995 1453377.920764803 1104.608901686 67.758262430 13.969649338 5.700879643 3.434014245 2.594173188 2.236800945 2.085345204 2.040509639 2.062402926 2.136157261 2.260049057 2.441938108 2.696831447 3.041645280 3.488881634 4.042374605 4.695646392 5.431527401 6.223384790 7.037963916 7.835450966 8.567235997 9.179393002 9.629688418 10.026452151 231.603293943
//
IT	10849
RD	16
LK	-85776.379828
QD	-172.233477 -> -124.805772
RI	0.0092519095
TR	0.000699	0.007501
MT	30.983881
MM	C_pi: 16.456751, n_recomb: 123068.859289
RS	0	0.000000	1438970.632407	0.000768	0.000000	0.000000
RS	1	0.009538	1438970.632407	0.000842	0.000000	0.000000
RS	2	0.019985	1438970.632407	0.000922	0.000000	0.000000
RS	3	0.031429	1438970.632407	0.001010	0.000000	0.000000
RS	4	0.043965	1491.145472	1.067588	0.000009	0.000005
RS	5	0.057696	1491.145472	1.169465	0.000010	0.000007
RS	6	0.072737	80.217924	23.811055	0.000193	0.000159
RS	7	0.089212	80.217924	26.078184	0.000212	0.000202
RS	8	0.107259	15.618287	146.617742	0.001191	0.001183
RS	9	0.127026	15.618287	160.401492	0.001303	0.001385
RS	10	0.148680	6.222269	439.911613	0.003575	0.003870
RS	11	0.172398	6.222269	479.993709	0.003900	0.004331
RS	12	0.198379	3.708722	876.993002	0.007126	0.007934
RS	13	0.226838	3.708722	953.053824	0.007744	0.008670
RS	14	0.258011	2.784976	1376.103946	0.011182	0.012457
RS	15	0.292158	2.784976	1488.316281	0.012093	0.013455
RS	16	0.329561	2.390065	1871.104563	0.015204	0.016795
RS	17	0.370532	2.390065	2013.414658	0.016360	0.018021
RS	18	0.415410	2.218649	2328.137139	0.018917	0.020692
RS	19	0.464569	2.218649	2492.163293	0.020250	0.022094
RS	20	0.518416	2.161979	2730.724250	0.022189	0.024058
RS	21	0.577400	2.161979	2907.578577	0.023626	0.025573
RS	22	0.642009	2.176509	3067.250972	0.024923	0.026835
RS	23	0.712780	2.176509	3248.198814	0.026393	0.028391
RS	24	0.790302	2.245877	3324.846090	0.027016	0.028932
RS	25	0.875217	2.245877	3501.721597	0.028453	0.030458
RS	26	0.968231	2.367861	3488.984111	0.028350	0.030232
RS	27	1.070117	2.367861	3654.807550	0.029697	0.031661
RS	28	1.181721	2.550295	3546.024077	0.028813	0.030613
RS	29	1.303969	2.550295	3695.820232	0.030031	0.031894
RS	30	1.437877	2.808485	3490.414812	0.028361	0.030019
RS	31	1.584557	2.808485	3621.894856	0.029430	0.031124
RS	32	1.745226	3.159660	3334.901810	0.027098	0.028552
RS	33	1.921221	3.159660	3448.357345	0.028020	0.029478
RS	34	2.114001	3.616372	3111.256004	0.025281	0.026485
RS	35	2.325168	3.616372	3208.487458	0.026071	0.027244
RS	36	2.556476	4.182243	2858.032829	0.023223	0.024150
RS	37	2.809845	4.182243	2941.079244	0.023898	0.024764
RS	38	3.087381	4.850220	2607.099516	0.021184	0.021828
RS	39	3.391387	4.850220	2677.493166	0.021756	0.022315
RS	40	3.724389	5.602048	2377.995522	0.019322	0.019689
RS	41	4.089152	5.602048	2436.555484	0.019798	0.020062
RS	42	4.488705	6.409510	2178.762855	0.017704	0.017807
RS	43	4.926367	6.409510	2225.635925	0.018084	0.018074
RS	44	5.405773	7.236954	2009.483115	0.016328	0.016183
RS	45	5.930903	7.236954	2044.215957	0.016610	0.016347
RS	46	6.506119	8.041115	1866.423560	0.015166	0.014788
RS	47	7.136198	8.041115	1887.945061	0.015341	0.014848
RS	48	7.826372	8.768449	1744.742896	0.014177	0.013581
RS	49	8.582375	8.768449	1751.219486	0.014230	0.013529
RS	50	9.410483	9.358296	1638.502868	0.013314	0.012515
RS	51	10.317575	9.358296	1627.158320	0.013222	0.012337
RS	52	11.311183	9.759636	1538.619478	0.012502	0.011515
RS	53	12.399560	9.759636	1505.810613	0.012236	0.011194
RS	54	13.591744	9.995163	1425.781786	0.011585	0.010365
RS	55	14.897637	9.995163	1368.791453	0.011122	0.009904
RS	56	16.328083	9.995163	1297.635133	0.010544	0.009344
RS	57	17.894962	9.995163	1213.322917	0.009859	0.008691
RS	58	19.611287	233.097383	52.358233	0.000425	0.000375
RS	59	21.491312	233.097383	57.259500	0.000465	0.000404
RS	60	23.550650	233.097383	62.606595	0.000509	0.000435
RS	61	25.806404	233.097383	68.436814	0.000556	0.000469
RS	62	28.277308	233.097383	74.789721	0.000608	0.000504
RS	63	30.983881	233.097383	11471.491592	0.093212	0.061175
PA	4+25*2+4+6 0.000698844 0.007500856 30.983881387 1438970.632406708 1491.145471900 80.217924427 15.618287375 6.222269123 3.708722432 2.784976290 2.390065367 2.218649463 2.161978543 2.176508875 2.245876560 2.367861318 2.550294896 2.808485454 3.159660032 3.616372133 4.182243254 4.850219808 5.602048360 6.409510453 7.236953627 8.041115245 8.768449322 9.358296122 9.759635594 9.995162995 233.097383076
//
IT	10798
RD	17
LK	-85685.397923
QD	-144.107609 -> -105.255559
RI	0.0086682340
TR	0.000642	0.007578
MT	31.638234
MM	C_pi: 16.284549, n_recomb: 123028.622465
RS	0	0.000000	1446702.566273	0.000767	0.000000	0.000000
RS	1	0.009574	1446702.566273	0.000840	0.000000	0.000000
RS	2	0.020065	1446702.566273	0.000921	0.000000	0.000000
RS	3	0.031560	1446702.566273	0.001009	0.000000	0.000000
RS	4	0.044155	1966.727385	0.813334	0.000007	0.000004
RS	5	0.057957	1966.727385	0.891245	0.000007	0.000006
RS	6	0.073080	93.415905	20.559577	0.000167	0.000141
RS	7	0.089650	93.415905	22.525253	0.000183	0.000178
RS	8	0.107808	17.234143	133.704773	0.001087	0.001103
RS	9	0.127703	17.234143	146.340153	0.001189	0.001288
RS	10	0.149503	6.721600	410.184810	0.003334	0.003676
RS	11	0.173391	6.721600	447.827891	0.003640	0.004103
RS	12	0.199566	3.971438	825.991549	0.006714	0.007582
RS	13	0.228246	3.971438	898.351668	0.007302	0.008271
RS	14	0.259673	2.967259	1304.858724	0.010606	0.011941
RS	15	0.294108	2.967259	1412.699097	0.011483	0.012886
RS	16	0.331840	2.535444	1785.761398	0.014515	0.016153
RS	17	0.373184	2.535444	1923.899336	0.015638	0.017331
RS	18	0.418487	2.343349	2237.213343	0.018184	0.019988
RS	19	0.468127	2.343349	2398.070042	0.019492	0.021353
RS	20	0.522520	2.273349	2643.037699	0.021483	0.023363
RS	21	0.582120	2.273349	2818.286170	0.022908	0.024854
RS	22	0.647427	2.278516	2990.641791	0.024309	0.026210
RS	23	0.718986	2.278516	3171.803573	0.025781	0.027761
RS	24	0.797396	2.341055	3265.503403	0.026543	0.028431
RS	25	0.883313	2.341055	3444.360551	0.027996	0.029968
RS	26	0.977455	2.458191	3450.895156	0.028050	0.029888
RS	27	1.080611	2.458191	3620.141968	0.029425	0.031342
RS	28	1.193643	2.637626	3530.611847	0.028697	0.030441
RS	29	1.317497	2.637626	3684.756281	0.029950	0.031756
RS	30	1.453209	2.894694	3496.483362	0.028420	0.030011
RS	31	1.601914	2.894694	3632.661968	0.029527	0.031154
RS	32	1.764856	3.246586	3359.076536	0.027303	0.028686
RS	33	1.943398	3.246586	3477.099110	0.028263	0.029650
RS	34	2.139033	3.705618	3149.006712	0.025596	0.026727
RS	35	2.353399	3.705618	3250.373611	0.026420	0.027522
RS	36	2.588288	4.274906	2904.897336	0.023612	0.024467
RS	37	2.845666	4.274906	2991.514603	0.024316	0.025113
RS	38	3.127685	4.946664	2659.466753	0.021617	0.022191
RS	39	3.436705	4.946664	2732.829662	0.022213	0.022706
RS	40	3.775311	5.701648	2433.352843	0.019779	0.020080
RS	41	4.146334	5.701648	2494.270570	0.020274	0.020476
RS	42	4.552880	6.510252	2235.598033	0.018171	0.018212
RS	43	4.998348	6.510252	2284.188240	0.018566	0.018497
RS	44	5.486466	7.334918	2067.024779	0.016801	0.016597
RS	45	6.021316	7.334918	2102.757499	0.017092	0.016772
RS	46	6.607373	8.129661	1924.419587	0.015642	0.015207
RS	47	7.249540	8.129661	1946.072239	0.015818	0.015271
RS	48	7.953188	8.837034	1803.312785	0.014658	0.014006
RS	49	8.724203	8.837034	1808.781455	0.014702	0.013949
RS	50	9.569035	9.391058	1697.992536	0.013802	0.012946
RS	51	10.494752	9.391058	1684.037289	0.013688	0.012751
RS	52	11.509098	9.733291	1599.416914	0.013000	0.011955
RS	53	12.620557	9.733291	1561.620231	0.012693	0.011599
RS	54	13.838428	9.799496	1498.448030	0.012180	0.010883
RS	55	15.172898	9.799496	1430.920275	0.011631	0.010349
RS	56	16.635131	9.799496	1348.541799	0.010961	0.009711
RS	57	18.237359	9.799496	1252.678195	0.010182	0.008978
RS	58	19.992984	230.833560	53.334919	0.000434	0.000382
RS	59	21.916694	230.833560	58.342992	0.000474	0.000413
RS	60	24.024580	230.833560	63.807421	0.000519	0.000445
RS	61	26.334276	230.833560	69.766282	0.000567	0.000480
RS	62	28.865104	230.833560	76.259905	0.000620	0.000518
RS	63	31.638234	230.833560	11290.533822	0.091772	0.061280
PA	4+25*2+4+6 0.000642209 0.007577543 31.638233626 1446702.566272955 1966.727385054 93.415905329 17.234142571 6.721599699 3.971438385 2.967259166 2.535443919 2.343349393 2.273349481 2.278515863 2.341054746 2.458190881 2.637625525 2.894694150 3.246585818 3.705617798 4.274905784 4.946664423 5.701648472 6.510251975 7.334918037 8.129660794 8.837034364 9.391057825 9.733290676 9.799495766 230.833559656
//
IT	14216
RD	18
LK	-85611.656347
QD	-121.800851 -> -1000000000000000052504760255204420248704468581108159154915854115511802457988908195786371375080447864043704443832883878176942523235360430575644792184786706982848387200926575803737830233794788090059368953234970799945081119038967640880074652742780142494579258788820056842838115669472196386865459400540160.000000
RI	0.0083800993
TR	0.000603	0.007718
MT	31.856626
MM	C_pi: 16.010948, n_recomb: 123192.386837
RS	0	0.000000	1445211.473783	0.000770	0.000000	0.000000
RS	1	0.009586	1445211.473783	0.000843	0.000000	0.000000
RS	2	0.020091	1445211.473783	0.000924	0.000000	0.000000
RS	3	0.031603	1445211.473783	0.001013	0.000000	0.000000
RS	4	0.044218	2480.609508	0.646738	0.000005	0.000003
RS	5	0.058043	2480.609508	0.708770	0.000006	0.000005
RS	6	0.073193	104.795305	18.385172	0.000149	0.000131
RS	7	0.089795	104.795305	20.145576	0.000164	0.000165
RS	8	0.107989	18.475535	125.152445	0.001016	0.001070
RS	9	0.127926	18.475535	137.005546	0.001112	0.001241
RS	10	0.149775	7.099857	389.843160	0.003165	0.003597
RS	11	0.173719	7.099857	425.747508	0.003456	0.003992
RS	12	0.199957	4.177961	788.754646	0.006403	0.007402
RS	13	0.228711	4.177961	858.252947	0.006967	0.008039
RS	14	0.260221	3.115905	1249.576375	0.010143	0.011619
RS	15	0.294752	3.115905	1353.739780	0.010989	0.012500
RS	16	0.332592	2.656498	1716.350992	0.013932	0.015698
RS	17	0.374061	2.656498	1850.675701	0.015023	0.016810
RS	18	0.419504	2.447809	2160.561692	0.017538	0.019443
RS	19	0.469303	2.447809	2318.202629	0.018818	0.020748
RS	20	0.523877	2.366182	2566.872430	0.020836	0.022786
RS	21	0.583681	2.366182	2740.081711	0.022242	0.024230
RS	22	0.649219	2.362341	2922.304994	0.023721	0.025661
RS	23	0.721038	2.362341	3102.939498	0.025188	0.027179
RS	24	0.799743	2.417562	3211.088233	0.026066	0.027960
RS	25	0.885992	2.417562	3390.987185	0.027526	0.029480
RS	26	0.980509	2.528711	3414.628585	0.027718	0.029534
RS	27	1.084086	2.528711	3586.278512	0.029111	0.030986
RS	28	1.197592	2.703343	3514.461002	0.028528	0.030224
RS	29	1.321979	2.703343	3671.959941	0.029807	0.031547
RS	30	1.458289	2.956738	3499.933181	0.028410	0.029935
RS	31	1.607666	2.956738	3639.920562	0.029547	0.031093
RS	32	1.771363	3.305890	3379.475665	0.027433	0.028735
RS	33	1.950751	3.305890	3501.318779	0.028422	0.029717
RS	34	2.147335	3.762697	3182.498371	0.025834	0.026876
RS	35	2.362764	3.762697	3287.402155	0.026685	0.027691
RS	36	2.598843	4.329678	2947.513525	0.023926	0.024690
RS	37	2.857553	4.329678	3037.236472	0.024654	0.025355
RS	38	3.141064	4.998293	2707.915398	0.021981	0.022465
RS	39	3.451751	4.998293	2783.895704	0.022598	0.022996
RS	40	3.792220	5.748402	2485.296604	0.020174	0.020387
RS	41	4.165327	5.748402	2548.315713	0.020686	0.020797
RS	42	4.574200	6.549250	2289.606695	0.018586	0.018542
RS	43	5.022267	6.549250	2339.739750	0.018993	0.018838
RS	44	5.513286	7.361756	2122.362741	0.017228	0.016943
RS	45	6.051373	7.361756	2158.993173	0.017525	0.017125
RS	46	6.641042	8.137821	1980.845092	0.016079	0.015567
RS	47	7.287236	8.137821	2002.590592	0.016256	0.015632
RS	48	7.995374	8.816969	1860.958837	0.015106	0.014379
RS	49	8.771393	8.816969	1865.434464	0.015142	0.014315
RS	50	9.621802	9.328994	1757.251374	0.014264	0.013335
RS	51	10.553730	9.328994	1740.730407	0.014130	0.013122
RS	52	11.574993	9.609457	1660.748510	0.013481	0.012362
RS	53	12.694154	9.609457	1617.983474	0.013134	0.011970
RS	54	13.920597	9.511351	1573.596485	0.012773	0.011388
RS	55	15.264607	9.511351	1494.979110	0.012135	0.010777
RS	56	16.737452	9.511351	1400.962127	0.011372	0.010058
RS	57	18.351485	9.511351	1293.289562	0.010498	0.009243
RS	58	20.120237	226.422861	54.303897	0.000441	0.000389
RS	59	22.058542	226.422861	59.405465	0.000482	0.000420
RS	60	24.182652	226.422861	64.971541	0.000527	0.000454
RS	61	26.510379	226.422861	71.040686	0.000577	0.000490
RS	62	29.061240	226.422861	77.653673	0.000630	0.000528
RS	63	31.856626	226.422861	11168.861736	0.090662	0.061334
PA	4+25*2+4+6 0.000602886 0.007717924 31.856626465 1445211.473783047 2480.609507702 104.795304999 18.475535458 7.099857389 4.177961412 3.115904609 2.656497755 2.447808885 2.366182030 2.362340591 2.417562449 2.528711495 2.703343327 2.956737671 3.305889768 3.762697315 4.329677994 4.998292817 5.748402271 6.549250121 7.361755701 8.137820878 8.816968649 9.328993791 9.609456640 9.511350960 226.422861388
//
IT	1489
RD	19
LK	-85552.170729
QD	-1000000000000000052504760255204420248704468581108159154915854115511802457988908195786371375080447864043704443832883878176942523235360430575644792184786706982848387200926575803737830233794788090059368953234970799945081119038967640880074652742780142494579258788820056842838115669472196386865459400540160.000000 -> -1000000000000000052504760255204420248704468581108159154915854115511802457988908195786371375080447864043704443832883878176942523235360430575644792184786706982848387200926575803737830233794788090059368953234970799945081119038967640880074652742780142494579258788820056842838115669472196386865459400540160.000000
RI	0.0076115614
TR	0.000603	0.007718
MT	31.856626
MM	C_pi: 16.010949, n_recomb: 123192.391803
RS	0	0.000000	1445211.473783	0.000770	0.000000	0.000000
RS	1	0.009586	1445211.473783	0.000843	0.000000	0.000000
RS	2	0.020091	1445211.473783	0.000924	0.000000	0.000000
RS	3	0.031603	1445211.473783	0.001013	0.000000	0.000000
RS	4	0.044218	2480.609508	0.646738	0.000005	0.000003
RS	5	0.058043	2480.609508	0.708770	0.000006	0.000004
RS	6	0.073193	104.795305	18.385173	0.000149	0.000128
RS	7	0.089795	104.795305	20.145577	0.000164	0.000159
RS	8	0.107989	18.475535	125.152450	0.001016	0.001074
RS	9	0.127926	18.475535	137.005551	0.001112	0.001235
RS	10	0.149775	7.099857	389.843174	0.003165	0.003606
RS	11	0.173719	7.099857	425.747524	0.003456	0.003974
RS	12	0.199957	4.177961	788.754676	0.006403	0.007352
RS	13	0.228711	4.177961	858.252980	0.006967	0.007941
RS	14	0.260221	3.115905	1249.576422	0.010143	0.011445
RS	15	0.294752	3.115905	1353.739832	0.010989	0.012264
RS	16	0.332592	2.656498	1716.351057	0.013932	0.015386
RS	17	0.374061	2.656498	1850.675771	0.015023	0.016433
RS	18	0.419504	2.447809	2160.561773	0.017538	0.019025
RS	19	0.469303	2.447809	2318.202716	0.018818	0.020268
RS	20	0.523877	2.366182	2566.872527	0.020836	0.022309
RS	21	0.583681	2.366182	2740.081815	0.022242	0.023700
RS	22	0.649219	2.362341	2922.305105	0.023721	0.025180
RS	23	0.721038	2.362341	3102.939616	0.025188	0.026658
RS	24	0.799743	2.417562	3211.088355	0.026066	0.027525
RS	25	0.885992	2.417562	3390.987313	0.027526	0.029018
RS	26	0.980509	2.528711	3414.628715	0.027718	0.029183
RS	27	1.084086	2.528711	3586.278647	0.029111	0.030620
RS	28	1.197592	2.703343	3514.461135	0.028528	0.029981
RS	29	1.321979	2.703343	3671.960080	0.029807	0.031300
RS	30	1.458289	2.956738	3499.933314	0.028410	0.029808
RS	31	1.607666	2.956738	3639.920700	0.029547	0.030969
RS	32	1.771363	3.305890	3379.475793	0.027433	0.028717
RS	33	1.950751	3.305890	3501.318912	0.028422	0.029707
RS	34	2.147335	3.762697	3182.498492	0.025834	0.026950
RS	35	2.362764	3.762697	3287.402279	0.026685	0.027774
RS	36	2.598843	4.329678	2947.513636	0.023926	0.024835
RS	37	2.857553	4.329678	3037.236587	0.024654	0.025510
RS	38	3.141064	4.998293	2707.915501	0.021981	0.022661
RS	39	3.451751	4.998293	2783.895809	0.022598	0.023203
RS	40	3.792220	5.748402	2485.296698	0.020174	0.020621
RS	41	4.165327	5.748402	2548.315809	0.020686	0.021040
RS	42	4.574200	6.549250	2289.606781	0.018586	0.018803
RS	43	5.022267	6.549250	2339.739839	0.018993	0.019105
RS	44	5.513286	7.361756	2122.362821	0.017228	0.017226
RS	45	6.051373	7.361756	2158.993255	0.017525	0.017412
RS	46	6.641042	8.137821	1980.845167	0.016079	0.015869
RS	47	7.287236	8.137821	2002.590668	0.016256	0.015933
RS	48	7.995374	8.816969	1860.958907	0.015106	0.014702
RS	49	8.771393	8.816969	1865.434534	0.015142	0.014630
RS	50	9.621802	9.328994	1757.251440	0.014264	0.013679
RS	51	10.553730	9.328994	1740.730472	0.014130	0.013448
RS	52	11.574993	9.609457	1660.748573	0.013481	0.012731
RS	53	12.694154	9.609457	1617.983535	0.013134	0.012305
RS	54	13.920597	9.511351	1573.596544	0.012773	0.011870
RS	55	15.264607	9.511351	1494.979167	0.012135	0.011181
RS	56	16.737452	9.511351	1400.962180	0.011372	0.010381
RS	57	18.351485	9.511351	1293.289611	0.010498	0.009486
RS	58	20.120237	226.422875	54.303896	0.000441	0.000394
RS	59	22.058542	226.422875	59.405464	0.000482	0.000426
RS	60	24.182652	226.422875	64.971540	0.000527	0.000460
RS	61	26.510379	226.422875	71.040684	0.000577	0.000497
RS	62	29.061240	226.422875	77.653672	0.000630	0.000537
RS	63	31.856626	226.422875	11168.862484	0.090662	0.061357
PA	4+25*2+4+6 0.000602886 0.007717924 31.856626465 1445211.473783047 2480.609507702 104.795304999 18.475535458 7.099857389 4.177961412 3.115904609 2.656497755 2.447808885 2.366182030 2.362340591 2.417562449 2.528711495 2.703343327 2.956737671 3.305889768 3.762697315 4.329677994 4.998292817 5.748402271 6.549250121 7.361755701 8.137820878 8.816968649 9.328993791 9.609456640 9.511350960 226.422874884
//
IT	1489
RD	20
LK	-85552.170572
QD	-1000000000000000052504760255204420248704468581108159154915854115511802457988908195786371375080447864043704443832883878176942523235360430575644792184786706982848387200926575803737830233794788090059368953234970799945081119038967640880074652742780142494579258788820056842838115669472196386865459400540160.000000 -> -1000000000000000052504760255204420248704468581108159154915854115511802457988908195786371375080447864043704443832883878176942523235360430575644792184786706982848387200926575803737830233794788090059368953234970799945081119038967640880074652742780142494579258788820056842838115669472196386865459400540160.000000
RI	0.0076115970
TR	0.000603	0.007718
MT	31.856626
MM	C_pi: 16.010950, n_recomb: 123192.396769
RS	0	0.000000	1445211.473783	0.000770	0.000000	0.000000
RS	1	0.009586	1445211.473783	0.000843	0.000000	0.000000
RS	2	0.020091	1445211.473783	0.000924	0.000000	0.000000
RS	3	0.031603	1445211.473783	0.001013	0.000000	0.000000
RS	4	0.044218	2480.609508	0.646738	0.000005	0.000003
RS	5	0.058043	2480.609508	0.708770	0.000006	0.000004
RS	6	0.073193	104.795305	18.385174	0.000149	0.000128
RS	7	0.089795	104.795305	20.145577	0.000164	0.000159
RS	8	0.107989	18.475535	125.152455	0.001016	0.001074
RS	9	0.127926	18.475535	137.005557	0.001112	0.001235
RS	10	0.149775	7.099857	389.843189	0.003165	0.003606
RS	11	0.173719	7.099857	425.747540	0.003456	0.003974
RS	12	0.199957	4.177961	788.754706	0.006403	0.007352
RS	13	0.228711	4.177961	858.253012	0.006967	0.007941
RS	14	0.260221	3.115905	1249.576469	0.010143	0.011445
RS	15	0.294752	3.115905	1353.739883	0.010989	0.012264
RS	16	0.332592	2.656498	1716.351122	0.013932	0.015386
RS	17	0.374061	2.656498	1850.675841	0.015023	0.016433
RS	18	0.419504	2.447809	2160.561855	0.017538	0.019025
RS	19	0.469303	2.447809	2318.202804	0.018818	0.020268
RS	20	0.523877	2.366182	2566.872624	0.020836	0.022309
RS	21	0.583681	2.366182	2740.081919	0.022242	0.023700
RS	22	0.649219	2.362341	2922.305215	0.023721	0.025180
RS	23	0.721038	2.362341	3102.939733	0.025188	0.026658
RS	24	0.799743	2.417562	3211.088476	0.026066	0.027525
RS	25	0.885992	2.417562	3390.987442	0.027526	0.029018
RS	26	0.980509	2.528711	3414.628844	0.027718	0.029183
RS	27	1.084086	2.528711	3586.278783	0.029111	0.030620
RS	28	1.197592	2.703343	3514.461268	0.028528	0.029981
RS	29	1.321979	2.703343	3671.960219	0.029807	0.031300
RS	30	1.458289	2.956738	3499.933446	0.028410	0.029808
RS	31	1.607666	2.956738	3639.920837	0.029547	0.030969
RS	32	1.771363	3.305890	3379.475921	0.027433	0.028717
RS	33	1.950751	3.305890	3501.319044	0.028422	0.029707
RS	34	2.147335	3.762697	3182.498612	0.025834	0.026950
RS	35	2.362764	3.762697	3287.402403	0.026685	0.027774
RS	36	2.598843	4.329678	2947.513748	0.023926	0.024835
RS	37	2.857553	4.329678	3037.236702	0.024654	0.025510
RS	38	3.141064	4.998293	2707.915603	0.021981	0.022661
RS	39	3.451751	4.998293	2783.895914	0.022598	0.023203
RS	40	3.792220	5.748402	2485.296792	0.020174	0.020621
RS	41	4.165327	5.748402	2548.315905	0.020686	0.021040
RS	42	4.574200	6.549250	2289.606868	0.018586	0.018803
RS	43	5.022267	6.549250	2339.739927	0.018993	0.019105
RS	44	5.513286	7.361756	2122.362902	0.017228	0.017226
RS	45	6.051373	7.361756	2158.993336	0.017525	0.017412
RS	46	6.641042	8.137821	1980.845242	0.016079	0.015869
RS	47	7.287236	8.137821	2002.590743	0.016256	0.015933
RS	48	7.995374	8.816969	1860.958978	0.015106	0.014702
RS	49	8.771393	8.816969	1865.434605	0.015142	0.014630
RS	50	9.621802	9.328994	1757.251506	0.014264	0.013679
RS	51	10.553730	9.328994	1740.730538	0.014130	0.013448
RS	52	11.574993	9.609457	1660.748636	0.013481	0.012731
RS	53	12.694154	9.609457	1617.983596	0.013134	0.012305
RS	54	13.920597	9.511351	1573.596604	0.012773	0.011870
RS	55	15.264607	9.511351	1494.979223	0.012135	0.011181
RS	56	16.737452	9.511351	1400.962233	0.011372	0.010381
RS	57	18.351485	9.511351	1293.289660	0.010498	0.009486
RS	58	20.120237	226.422888	54.303895	0.000441	0.000394
RS	59	22.058542	226.422888	59.405463	0.000482	0.000426
RS	60	24.182652	226.422888	64.971539	0.000527	0.000460
RS	61	26.510379	226.422888	71.040683	0.000577	0.000497
RS	62	29.061240	226.422888	77.653670	0.000630	0.000537
RS	63	31.856626	226.422888	11168.863232	0.090662	0.061357
PA	4+25*2+4+6 0.000602886 0.007717924 31.856626465 1445211.473783047 2480.609507702 104.795304999 18.475535458 7.099857389 4.177961412 3.115904609 2.656497755 2.447808885 2.366182030 2.362340591 2.417562449 2.528711495 2.703343327 2.956737671 3.305889768 3.762697315 4.329677994 4.998292817 5.748402271 6.549250121 7.361755701 8.137820878 8.816968649 9.328993791 9.609456640 9.511350960 226.422888380
//
IT	1489
RD	21
LK	-85552.170416
QD	-1000000000000000052504760255204420248704468581108159154915854115511802457988908195786371375080447864043704443832883878176942523235360430575644792184786706982848387200926575803737830233794788090059368953234970799945081119038967640880074652742780142494579258788820056842838115669472196386865459400540160.000000 -> -1000000000000000052504760255204420248704468581108159154915854115511802457988908195786371375080447864043704443832883878176942523235360430575644792184786706982848387200926575803737830233794788090059368953234970799945081119038967640880074652742780142494579258788820056842838115669472196386865459400540160.000000
RI	0.0076116327
TR	0.000603	0.007718
MT	31.856626
MM	C_pi: 16.010951, n_recomb: 123192.401734
RS	0	0.000000	1445211.473783	0.000770	0.000000	0.000000
RS	1	0.009586	1445211.473783	0.000843	0.000000	0.000000
RS	2	0.020091	1445211.473783	0.000924	0.000000	0.000000
RS	3	0.031603	1445211.473783	0.001013	0.000000	0.000000
RS	4	0.044218	2480.609508	0.646738	0.000005	0.000003
RS	5	0.058043	2480.609508	0.708770	0.000006	0.000004
RS	6	0.073193	104.795305	18.385174	0.000149	0.000128
RS	7	0.089795	104.795305	20.145578	0.000164	0.000159
RS	8	0.107989	18.475535	125.152459	0.001016	0.001074
RS	9	0.127926	18.475535	137.005562	0.001112	0.001235
RS	10	0.149775	7.099857	389.843204	0.003165	0.003606
RS	11	0.173719	7.099857	425.747556	0.003456	0.003974
RS	12	0.199957	4.177961	788.754736	0.006403	0.007352
RS	13	0.228711	4.177961	858.253045	0.006967	0.007941
RS	14	0.260221	3.115905	1249.576516	0.010143	0.011445
RS	15	0.294752	3.115905	1353.739934	0.010989	0.012264
RS	16	0.332592	2.656498	1716.351187	0.013932	0.015386
RS	17	0.374061	2.656498	1850.675911	0.015023	0.016433
RS	18	0.419504	2.447809	2160.561937	0.017538	0.019025
RS	19	0.469303	2.447809	2318.202892	0.018818	0.020268
RS	20	0.523877	2.366182	2566.872721	0.020836	0.022309
RS	21	0.583681	2.366182	2740.082022	0.022242	0.023700
RS	22	0.649219	2.362341	2922.305326	0.023721	0.025180
RS	23	0.721038	2.362341	3102.939850	0.025188	0.026658
RS	24	0.799743	2.417562	3211.088598	0.026066	0.027525
RS	25	0.885992	2.417562	3390.987570	0.027526	0.029018
RS	26	0.980509	2.528711	3414.628973	0.027718	0.029183
RS	27	1.084086	2.528711	3586.278919	0.029111	0.030620
RS	28	1.197592	2.703343	3514.461400	0.028528	0.029981
RS	29	1.321979	2.703343	3671.960357	0.029807	0.031300
RS	30	1.458289	2.956738	3499.933578	0.028410	0.029808
RS	31	1.607666	2.956738	3639.920975	0.029547	0.030969
RS	32	1.771363	3.305890	3379.476048	0.027433	0.028717
RS	33	1.950751	3.305890	3501.319176	0.028422	0.029707
RS	34	2.147335	3.762697	3182.498732	0.025834	0.026950
RS	35	2.362764	3.762697	3287.402528	0.026685	0.027774
RS	36	2.598843	4.329678	2947.513859	0.023926	0.024835
RS	37	2.857553	4.329678	3037.236816	0.024654	0.025510
RS	38	3.141064	4.998293	2707.915705	0.021981	0.022661
RS	39	3.451751	4.998293	2783.896020	0.022598	0.023203
RS	40	3.792220	5.748402	2485.296886	0.020174	0.020621
RS	41	4.165327	5.748402	2548.316002	0.020686	0.021040
RS	42	4.574200	6.549250	2289.606955	0.018586	0.018803
RS	43	5.022267	6.549250	2339.740016	0.018993	0.019105
RS	44	5.513286	7.361756	2122.362982	0.017228	0.017226
RS	45	6.051373	7.361756	2158.993418	0.017525	0.017412
RS	46	6.641042	8.137821	1980.845317	0.016079	0.015869
RS	47	7.287236	8.137821	2002.590819	0.016256	0.015933
RS	48	7.995374	8.816969	1860.959048	0.015106	0.014702
RS	49	8.771393	8.816969	1865.434675	0.015142	0.014630
RS	50	9.621802	9.328994	1757.251573	0.014264	0.013679
RS	51	10.553730	9.328994	1740.730604	0.014130	0.013448
RS	52	11.574993	9.609457	1660.748698	0.013481	0.012731
RS	53	12.694154	9.609457	1617.983657	0.013134	0.012305
RS	54	13.920597	9.511351	1573.596664	0.012773	0.011870
RS	55	15.264607	9.511351	1494.979280	0.012135	0.011181
RS	56	16.737452	9.511351	1400.962286	0.011372	0.010381
RS	57	18.351485	9.511351	1293.289709	0.010498	0.009486
RS	58	20.120237	226.422902	54.303894	0.000441	0.000394
RS	59	22.058542	226.422902	59.405461	0.000482	0.000426
RS	60	24.182652	226.422902	64.971537	0.000527	0.000460
RS	61	26.510379	226.422902	71.040681	0.000577	0.000497
RS	62	29.061240	226.422902	77.653669	0.000630	0.000537
RS	63	31.856626	226.422902	11168.863980	0.090662	0.061357
PA	4+25*2+4+6 0.000602886 0.007717924 31.856626465 1445211.473783048 2480.609507702 104.795304999 18.475535458 7.099857389 4.177961412 3.115904609 2.656497755 2.447808885 2.366182030 2.362340591 2.417562449 2.528711495 2.703343327 2.956737671 3.305889768 3.762697315 4.329677994 4.998292817 5.748402271 6.549250121 7.361755701 8.137820878 8.816968649 9.328993791 9.609456640 9.511350960 226.422901876
//
IT	1489
RD	22
LK	-85552.170259
QD	-1000000000000000052504760255204420248704468581108159154915854115511802457988908195786371375080447864043704443832883878176942523235360430575644792184786706982848387200926575803737830233794788090059368953234970799945081119038967640880074652742780142494579258788820056842838115669472196386865459400540160.000000 -> -1000000000000000052504760255204420248704468581108159154915854115511802457988908195786371375080447864043704443832883878176942523235360430575644792184786706982848387200926575803737830233794788090059368953234970799945081119038967640880074652742780142494579258788820056842838115669472196386865459400540160.000000
RI	0.0076116684
TR	0.000603	0.007718
MT	31.856626
MM	C_pi: 16.010951, n_recomb: 123192.406700
RS	0	0.000000	1445211.473783	0.000770	0.000000	0.000000
RS	1	0.009586	1445211.473783	0.000843	0.000000	0.000000
RS	2	0.020091	1445211.473783	0.000924	0.000000	0.000000
RS	3	0.031603	1445211.473783	0.001013	0.000000	0.000000
RS	4	0.044218	2480.609508	0.646738	0.000005	0.000003
RS	5	0.058043	2480.609508	0.708770	0.000006	0.000004
RS	6	0.073193	104.795305	18.385175	0.000149	0.000128
RS	7	0.089795	104.795305	20.145579	0.000164	0.000159
RS	8	0.107989	18.475535	125.152464	0.001016	0.001074
RS	9	0.127926	18.475535	137.005567	0.001112	0.001235
RS	10	0.149775	7.099857	389.843219	0.003165	0.003606
RS	11	0.173719	7.099857	425.747572	0.003456	0.003974
RS	12	0.199957	4.177961	788.754765	0.006403	0.007352
RS	13	0.228711	4.177961	858.253077	0.006967	0.007941
RS	14	0.260221	3.115905	1249.576564	0.010143	0.011445
RS	15	0.294752	3.115905	1353.739985	0.010989	0.012264
RS	16	0.332592	2.656498	1716.351252	0.013932	0.015386
RS	17	0.374061	2.656498	1850.675981	0.015023	0.016433
RS	18	0.419504	2.447809	2160.562018	0.017538	0.019025
RS	19	0.469303	2.447809	2318.202979	0.018818	0.020268
RS	20	0.523877	2.366182	2566.872818	0.020836	0.022309
RS	21	0.583681	2.366182	2740.082126	0.022242	0.023700
RS	22	0.649219	2.362341	2922.305437	0.023721	0.025180
RS	23	0.721038	2.362341	3102.939968	0.025188	0.026658
RS	24	0.799743	2.417562	3211.088719	0.026066	0.027525
RS	25	0.885992	2.417562	3390.987698	0.027526	0.029018
RS	26	0.980509	2.528711	3414.629102	0.027718	0.029183
RS	27	1.084086	2.528711	3586.279054	0.029111	0.030620
RS	28	1.197592	2.703343	3514.461533	0.028528	0.029981
RS	29	1.321979	2.703343	3671.960496	0.029807	0.031300
RS	30	1.458289	2.956738	3499.933711	0.028410	0.029808
RS	31	1.607666	2.956738	3639.921113	0.029547	0.030969
RS	32	1.771363	3.305890	3379.476176	0.027433	0.028717
RS	33	1.950751	3.305890	3501.319309	0.028422	0.029707
RS	34	2.147335	3.762697	3182.498853	0.025834	0.026950
RS	35	2.362764	3.762697	3287.402652	0.026685	0.027774
RS	36	2.598843	4.329678	2947.513970	0.023926	0.024835
RS	37	2.857553	4.329678	3037.236931	0.024654	0.025510
RS	38	3.141064	4.998293	2707.915808	0.021981	0.022661
RS	39	3.451751	4.998293	2783.896125	0.022598	0.023203
RS	40	3.792220	5.748402	2485.296980	0.020174	0.020621
RS	41	4.165327	5.748402	2548.316098	0.020686	0.021040
RS	42	4.574200	6.549250	2289.607041	0.018586	0.018803
RS	43	5.022267	6.549250	2339.740104	0.018993	0.019105
RS	44	5.513286	7.361756	2122.363062	0.017228	0.017226
RS	45	6.051373	7.361756	2158.993500	0.017525	0.017412
RS	46	6.641042	8.137821	1980.845392	0.016079	0.015869
RS	47	7.287236	8.137821	2002.590895	0.016256	0.015933
RS	48	7.995374	8.816969	1860.959118	0.015106	0.014702
RS	49	8.771393	8.816969	1865.434746	0.015142	0.014630
RS	50	9.621802	9.328994	1757.251639	0.014264	0.013679
RS	51	10.553730	9.328994	1740.730670	0.014130	0.013448
RS	52	11.574993	9.609457	1660.748761	0.013481	0.012731
RS	53	12.694154	9.609457	1617.983719	0.013134	0.012305
RS	54	13.920597	9.511351	1573.596723	0.012773	0.011870
RS	55	15.264607	9.511351	1494.979336	0.012135	0.011181
RS	56	16.737452	9.511351	1400.962339	0.011372	0.010381
RS	57	18.351485	9.511351	1293.289758	0.010498	0.009486
RS	58	20.120237	226.422915	54.303892	0.000441	0.000394
RS	59	22.058542	226.422915	59.405460	0.000482	0.000426
RS	60	24.182652	226.422915	64.971536	0.000527	0.000460
RS	61	26.510379	226.422915	71.040680	0.000577	0.000497
RS	62	29.061240	226.422915	77.653667	0.000630	0.000537
RS	63	31.856626	226.422915	11168.864729	0.090662	0.061357
PA	4+25*2+4+6 0.000602886 0.007717924 31.856626465 1445211.473783048 2480.609507702 104.795304999 18.475535458 7.099857389 4.177961412 3.115904609 2.656497755 2.447808885 2.366182030 2.362340591 2.417562449 2.528711495 2.703343327 2.956737671 3.305889768 3.762697315 4.329677994 4.998292817 5.748402271 6.549250121 7.361755701 8.137820878 8.816968649 9.328993791 9.609456640 9.511350960 226.422915372
//
IT	1489
RD	23
LK	-85552.170103
QD	-1000000000000000052504760255204420248704468581108159154915854115511802457988908195786371375080447864043704443832883878176942523235360430575644792184786706982848387200926575803737830233794788090059368953234970799945081119038967640880074652742780142494579258788820056842838115669472196386865459400540160.000000 -> -1000000000000000052504760255204420248704468581108159154915854115511802457988908195786371375080447864043704443832883878176942523235360430575644792184786706982848387200926575803737830233794788090059368953234970799945081119038967640880074652742780142494579258788820056842838115669472196386865459400540160.000000
RI	0.0076117041
TR	0.000603	0.007718
MT	31.856626
MM	C_pi: 16.010952, n_recomb: 123192.411666
RS	0	0.000000	1445211.473783	0.000770	0.000000	0.000000
RS	1	0.009586	1445211.473783	0.000843	0.000000	0.000000
RS	2	0.020091	1445211.473783	0.000924	0.000000	0.000000
RS	3	0.031603	1445211.473783	0.001013	0.000000	0.000000
RS	4	0.044218	2480.609508	0.646739	0.000005	0.000003
RS	5	0.058043	2480.609508	0.708770	0.000006	0.000004
RS	6	0.073193	104.795305	18.385176	0.000149	0.000128
RS	7	0.089795	104.795305	20.145580	0.000164	0.000159
RS	8	0.107989	18.475535	125.152469	0.001016	0.001074
RS	9	0.127926	18.475535	137.005572	0.001112	0.001235
RS	10	0.149775	7.099857	389.843233	0.003165	0.003606
RS	11	0.173719	7.099857	425.747588	0.003456	0.003974
RS	12	0.199957	4.177961	788.754795	0.006403	0.007352
RS	13	0.228711	4.177961	858.253110	0.006967	0.007941
RS	14	0.260221	3.115905	1249.576611	0.010143	0.011445
RS	15	0.294752	3.115905	1353.740036	0.010989	0.012264
RS	16	0.332592	2.656498	1716.351317	0.013932	0.015386
RS	17	0.374061	2.656498	1850.676051	0.015023	0.016433
RS	18	0.419504	2.447809	2160.562100	0.017538	0.019025
RS	19	0.469303	2.447809	2318.203067	0.018818	0.020268
RS	20	0.523877	2.366182	2566.872915	0.020836	0.022309
RS	21	0.583681	2.366182	2740.082229	0.022242	0.023700
RS	22	0.649219	2.362341	2922.305547	0.023721	0.025180
RS	23	0.721038	2.362341	3102.940085	0.025188	0.026658
RS	24	0.799743	2.417562	3211.088841	0.026066	0.027525
RS	25	0.885992	2.417562	3390.987826	0.027526	0.029018
RS	26	0.980509	2.528711	3414.629231	0.027718	0.029183
RS	27	1.084086	2.528711	3586.279190	0.029111	0.030620
RS	28	1.197592	2.703343	3514.461666	0.028528	0.029981
RS	29	1.321979	2.703343	3671.960635	0.029807	0.031300
RS	30	1.458289	2.956738	3499.933843	0.028410	0.029808
RS	31	1.607666	2.956738	3639.921250	0.029547	0.030969
RS	32	1.771363	3.305890	3379.476304	0.027433	0.028717
RS	33	1.950751	3.305890	3501.319441	0.028422	0.029707
RS	34	2.147335	3.762697	3182.498973	0.025834	0.026950
RS	35	2.362764	3.762697	3287.402776	0.026685	0.027774
RS	36	2.598843	4.329678	2947.514082	0.023926	0.024835
RS	37	2.857553	4.329678	3037.237046	0.024654	0.025510
RS	38	3.141064	4.998293	2707.915910	0.021981	0.022661
RS	39	3.451751	4.998293	2783.896230	0.022598	0.023203
RS	40	3.792220	5.748402	2485.297074	0.020174	0.020621
RS	41	4.165327	5.748402	2548.316194	0.020686	0.021040
RS	42	4.574200	6.549250	2289.607128	0.018586	0.018803
RS	43	5.022267	6.549250	2339.740193	0.018993	0.019105
RS	44	5.513286	7.361756	2122.363142	0.017228	0.017226
RS	45	6.051373	7.361756	2158.993581	0.017525	0.017412
RS	46	6.641042	8.137821	1980.845467	0.016079	0.015869
RS	47	7.287236	8.137821	2002.590971	0.016256	0.015933
RS	48	7.995374	8.816969	1860.959189	0.015106	0.014702
RS	49	8.771393	8.816969	1865.434817	0.015142	0.014630
RS	50	9.621802	9.328994	1757.251706	0.014264	0.013679
RS	51	10.553730	9.328994	1740.730736	0.014130	0.013448
RS	52	11.574993	9.609457	1660.748824	0.013481	0.012731
RS	53	12.694154	9.609457	1617.983780	0.013134	0.012305
RS	54	13.920597	9.511351	1573.596783	0.012773	0.011870
RS	55	15.264607	9.511351	1494.979393	0.012135	0.011181
RS	56	16.737452	9.511351	1400.962392	0.011372	0.010381
RS	57	18.351485	9.511351	1293.289807	0.010498	0.009486
RS	58	20.120237	226.422929	54.303891	0.000441	0.000394
RS	59	22.058542	226.422929	59.405459	0.000482	0.000426
RS	60	24.182652	226.422929	64.971535	0.000527	0.000460
RS	61	26.510379	226.422929	71.040679	0.000577	0.000497
RS	62	29.061240	226.422929	77.653666	0.000630	0.000537
RS	63	31.856626	226.422929	11168.865477	0.090662	0.061357
PA	4+25*2+4+6 0.000602886 0.007717924 31.856626465 1445211.473783048 2480.609507702 104.795304999 18.475535458 7.099857389 4.177961412 3.115904609 2.656497755 2.447808885 2.366182030 2.362340591 2.417562449 2.528711495 2.703343327 2.956737671 3.305889768 3.762697315 4.329677994 4.998292817 5.748402271 6.549250121 7.361755701 8.137820878 8.816968649 9.328993791 9.609456640 9.511350960 226.422928868
//
IT	1489
RD	24
LK	-85552.169946
QD	-1000000000000000052504760255204420248704468581108159154915854115511802457988908195786371375080447864043704443832883878176942523235360430575644792184786706982848387200926575803737830233794788090059368953234970799945081119038967640880074652742780142494579258788820056842838115669472196386865459400540160.000000 -> -1000000000000000052504760255204420248704468581108159154915854115511802457988908195786371375080447864043704443832883878176942523235360430575644792184786706982848387200926575803737830233794788090059368953234970799945081119038967640880074652742780142494579258788820056842838115669472196386865459400540160.000000
RI	0.0076117397
TR	0.000603	0.007718
MT	31.856626
MM	C_pi: 16.010953, n_recomb: 123192.416632
RS	0	0.000000	1445211.473783	0.000770	0.000000	0.000000
RS	1	0.009586	1445211.473783	0.000843	0.000000	0.000000
RS	2	0.020091	1445211.473783	0.000924	0.000000	0.000000
RS	3	0.031603	1445211.473783	0.001013	0.000000	0.000000
RS	4	0.044218	2480.609508	0.646739	0.000005	0.000003
RS	5	0.058043	2480.609508	0.708770	0.000006	0.000004
RS	6	0.073193	104.795305	18.385176	0.000149	0.000128
RS	7	0.089795	104.795305	20.145580	0.000164	0.000159
RS	8	0.107989	18.475535	125.152474	0.001016	0.001074
RS	9	0.127926	18.475535	137.005577	0.001112	0.001235
RS	10	0.149775	7.099857	389.843248	0.003165	0.003606
RS	11	0.173719	7.099857	425.747604	0.003456	0.003974
RS	12	0.199957	4.177961	788.754825	0.006403	0.007352
RS	13	0.228711	4.177961	858.253142	0.006967	0.007941
RS	14	0.260221	3.115905	1249.576658	0.010143	0.011445
RS	15	0.294752	3.115905	1353.740088	0.010989	0.012264
RS	16	0.332592	2.656498	1716.351382	0.013932	0.015386
RS	17	0.374061	2.656498	1850.676121	0.015023	0.016433
RS	18	0.419504	2.447809	2160.562182	0.017538	0.019025
RS	19	0.469303	2.447809	2318.203155	0.018818	0.020268
RS	20	0.523877	2.366182	2566.873012	0.020836	0.022309
RS	21	0.583681	2.366182	2740.082333	0.022242	0.023700
RS	22	0.649219	2.362341	2922.305658	0.023721	0.025180
RS	23	0.721038	2.362341	3102.940202	0.025188	0.026658
RS	24	0.799743	2.417562	3211.088962	0.026066	0.027525
RS	25	0.885992	2.417562	3390.987955	0.027526	0.029018
RS	26	0.980509	2.528711	3414.629360	0.027718	0.029183
RS	27	1.084086	2.528711	3586.279325	0.029111	0.030620
RS	28	1.197592	2.703343	3514.461799	0.028528	0.029981
RS	29	1.321979	2.703343	3671.960774	0.029807	0.031300
RS	30	1.458289	2.956738	3499.933975	0.028410	0.029808
RS	31	1.607666	2.956738	3639.921388	0.029547	0.030969
RS	32	1.771363	3.305890	3379.476432	0.027433	0.028717
RS	33	1.950751	3.305890	3501.319574	0.028422	0.029707
RS	34	2.147335	3.762697	3182.499093	0.025834	0.026950
RS	35	2.362764	3.762697	3287.402901	0.026685	0.027774
RS	36	2.598843	4.329678	2947.514193	0.023926	0.024835
RS	37	2.857553	4.329678	3037.237161	0.024654	0.025510
RS	38	3.141064	4.998293	2707.916013	0.021981	0.022661
RS	39	3.451751	4.998293	2783.896335	0.022598	0.023203
RS	40	3.792220	5.748402	2485.297168	0.020174	0.020621
RS	41	4.165327	5.748402	2548.316291	0.020686	0.021040
RS	42	4.574200	6.549250	2289.607214	0.018586	0.018803
RS	43	5.022267	6.549250	2339.740281	0.018993	0.019105
RS	44	5.513286	7.361756	2122.363223	0.017228	0.017226
RS	45	6.051373	7.361756	2158.993663	0.017525	0.017412
RS	46	6.641042	8.137821	1980.845542	0.016079	0.015869
RS	47	7.287236	8.137821	2002.591046	0.016256	0.015933
RS	48	7.995374	8.816969	1860.959259	0.015106	0.014702
RS	49	8.771393	8.816969	1865.434887	0.015142	0.014630
RS	50	9.621802	9.328994	1757.251772	0.014264	0.013679
RS	51	10.553730	9.328994	1740.730802	0.014130	0.013448
RS	52	11.574993	9.609457	1660.748887	0.013481	0.012731
RS	53	12.694154	9.609457	1617.983841	0.013134	0.012305
RS	54	13.920597	9.511351	1573.596842	0.012773	0.011870
RS	55	15.264607	9.511351	1494.979449	0.012135	0.011181
RS	56	16.737452	9.511351	1400.962445	0.011372	0.010381
RS	57	18.351485	9.511351	1293.289855	0.010498	0.009486
RS	58	20.120237	226.422942	54.303890	0.000441	0.000394
RS	59	22.058542	226.422942	59.405458	0.000482	0.000426
RS	60	24.182652	226.422942	64.971533	0.000527	0.000460
RS	61	26.510379	226.422942	71.040677	0.000577	0.000497
RS	62	29.061240	226.422942	77.653664	0.000630	0.000537
RS	63	31.856626	226.422942	11168.866225	0.090662	0.061357
PA	4+25*2+4+6 0.000602886 0.007717924 31.856626465 1445211.473783048 2480.609507702 104.795304999 18.475535458 7.099857389 4.177961412 3.115904609 2.656497755 2.447808885 2.366182030 2.362340591 2.417562449 2.528711495 2.703343327 2.956737671 3.305889768 3.762697315 4.329677994 4.998292817 5.748402271 6.549250121 7.361755701 8.137820878 8.816968649 9.328993791 9.609456640 9.511350960 226.422942363
//
IT	1489
RD	25
LK	-85552.169790
QD	-1000000000000000052504760255204420248704468581108159154915854115511802457988908195786371375080447864043704443832883878176942523235360430575644792184786706982848387200926575803737830233794788090059368953234970799945081119038967640880074652742780142494579258788820056842838115669472196386865459400540160.000000 -> -1000000000000000052504760255204420248704468581108159154915854115511802457988908195786371375080447864043704443832883878176942523235360430575644792184786706982848387200926575803737830233794788090059368953234970799945081119038967640880074652742780142494579258788820056842838115669472196386865459400540160.000000
RI	0.0076117754
TR	0.000603	0.007718
MT	31.856626
MM	C_pi: 16.010953, n_recomb: 123192.421598
RS	0	0.000000	1445211.473783	0.000770	0.000000	0.000000
RS	1	0.009586	1445211.473783	0.000843	0.000000	0.000000
RS	2	0.020091	1445211.473783	0.000924	0.000000	0.000000
RS	3	0.031603	1445211.473783	0.001013	0.000000	0.000000
RS	4	0.044218	2480.609508	0.646739	0.000005	0.000003
RS	5	0.058043	2480.609508	0.708770	0.000006	0.000004
RS	6	0.073193	104.795305	18.385177	0.000149	0.000128
RS	7	0.089795	104.795305	20.145581	0.000164	0.000159
RS	8	0.107989	18.475535	125.152478	0.001016	0.001074
RS	9	0.127926	18.475535	137.005583	0.001112	0.001235
RS	10	0.149775	7.099857	389.843263	0.003165	0.003606
RS	11	0.173719	7.099857	425.747620	0.003456	0.003974
RS	12	0.199957	4.177961	788.754855	0.006403	0.007352
RS	13	0.228711	4.177961	858.253175	0.006967	0.007941
RS	14	0.260221	3.115905	1249.576705	0.010143	0.011445
RS	15	0.294752	3.115905	1353.740139	0.010989	0.012264
RS	16	0.332592	2.656498	1716.351447	0.013932	0.015386
RS	17	0.374061	2.656498	1850.676191	0.015023	0.016433
RS	18	0.419504	2.447809	2160.562264	0.017538	0.019025
RS	19	0.469303	2.447809	2318.203242	0.018818	0.020268
RS	20	0.523877	2.366182	2566.873109	0.020836	0.022309
RS	21	0.583681	2.366182	2740.082437	0.022242	0.023700
RS	22	0.649219	2.362341	2922.305768	0.023721	0.025180
RS	23	0.721038	2.362341	3102.940320	0.025188	0.026658
RS	24	0.799743	2.417562	3211.089083	0.026066	0.027525
RS	25	0.885992	2.417562	3390.988083	0.027526	0.029018
RS	26	0.980509	2.528711	3414.629489	0.027718	0.029183
RS	27	1.084086	2.528711	3586.279461	0.029111	0.030620
RS	28	1.197592	2.703343	3514.461932	0.028528	0.029981
RS	29	1.321979	2.703343	3671.960913	0.029807	0.031300
RS	30	1.458289	2.956738	3499.934108	0.028410	0.029808
RS	31	1.607666	2.956738	3639.921526	0.029547	0.030969
RS	32	1.771363	3.305890	3379.476560	0.027433	0.028717
RS	33	1.950751	3.305890	3501.319706	0.028422	0.029707
RS	34	2.147335	3.762697	3182.499214	0.025834	0.026950
RS	35	2.362764	3.762697	3287.403025	0.026685	0.027774
RS	36	2.598843	4.329678	2947.514305	0.023926	0.024835
RS	37	2.857553	4.329678	3037.237276	0.024654	0.025510
RS	38	3.141064	4.998293	2707.916115	0.021981	0.022661
RS	39	3.451751	4.998293	2783.896441	0.022598	0.023203
RS	40	3.792220	5.748402	2485.297262	0.020174	0.020621
RS	41	4.165327	5.748402	2548.316387	0.020686	0.021040
RS	42	4.574200	6.549250	2289.607301	0.018586	0.018803
RS	43	5.022267	6.549250	2339.740370	0.018993	0.019105
RS	44	5.513286	7.361756	2122.363303	0.017228	0.017226
RS	45	6.051373	7.361756	2158.993744	0.017525	0.017412
RS	46	6.641042	8.137821	1980.845617	0.016079	0.015869
RS	47	7.287236	8.137821	2002.591122	0.016256	0.015933
RS	48	7.995374	8.816969	1860.959330	0.015106	0.014702
RS	49	8.771393	8.816969	1865.434958	0.015142	0.014630
RS	50	9.621802	9.328994	1757.251839	0.014264	0.013679
RS	51	10.553730	9.328994	1740.730867	0.014130	0.013448
RS	52	11.574993	9.609457	1660.748950	0.013481	0.012731
RS	53	12.694154	9.609457	1617.983902	0.013134	0.012305
RS	54	13.920597	9.511351	1573.596902	0.012773	0.011870
RS	55	15.264607	9.511351	1494.979506	0.012135	0.011181
RS	56	16.737452	9.511351	1400.962498	0.011372	0.010381
RS	57	18.351485	9.511351	1293.289904	0.010498	0.009486
RS	58	20.120237	226.422956	54.303889	0.000441	0.000394
RS	59	22.058542	226.422956	59.405456	0.000482	0.000426
RS	60	24.182652	226.422956	64.971532	0.000527	0.000460
RS	61	26.510379	226.422956	71.040676	0.000577	0.000497
RS	62	29.061240	226.422956	77.653663	0.000630	0.000537
RS	63	31.856626	226.422956	11168.866973	0.090662	0.061357
PA	4+25*2+4+6 0.000602886 0.007717924 31.856626465 1445211.473783049 2480.609507702 104.795304999 18.475535458 7.099857389 4.177961412 3.115904609 2.656497755 2.447808885 2.366182030 2.362340591 2.417562449 2.528711495 2.703343327 2.956737671 3.305889768 3.762697315 4.329677994 4.998292817 5.748402271 6.549250121 7.361755701 8.137820878 8.816968649 9.328993791 9.609456640 9.511350960 226.422955859
//
CC
CC	Brief Description of the file format:
CC	  CC  comments
CC	  MM  useful-messages
CC	  RD  round-of-iterations
CC	  LL  \log[P(sequence)]
CC	  QD  Q-before-opt Q-after-opt
CC	  TR  \theta_0 \rho_0
CC	  RS  k t_k \lambda_k \pi_k \sum_{l\not=k}A_{kl} A_{kk}
CC	  DC  begin end best-k t_k+\Delta_k max-prob
CC
MM	Version: 0.6.5-r67
MM	pattern:4+25*2+4+6, n:63, n_free_lambdas:28
MM	n_iterations:25, skip:1, max_t:5, theta/rho:5
MM	is_decoding:0
MM	n_seqs:13, sum_L:1103916, sum_n:29463
RD	0
LK	0.000000
QD	0.000000 -> 0.000000
RI	inf
TR	0.027052	0.005410
MT	5.000000
MM	C_pi: 1.000000, n_recomb: 5956.549389
RS	0	0.000000	1.000000	38.133260	0.006402	0.000000
RS	1	0.006440	1.000000	40.320813	0.006769	0.000000
RS	2	0.013294	1.000000	42.615661	0.007154	0.000000
RS	3	0.020590	1.000000	45.020660	0.007558	0.000000
RS	4	0.028356	1.000000	47.538387	0.007981	0.000000
RS	5	0.036622	1.000000	50.171081	0.008423	0.000000
RS	6	0.045421	1.000000	52.920571	0.008884	0.000000
RS	7	0.054785	1.000000	55.788194	0.009366	0.000000
RS	8	0.064753	1.000000	58.774710	0.009867	0.000000
RS	9	0.075363	1.000000	61.880203	0.010389	0.000000
RS	10	0.086656	1.000000	65.103981	0.010930	0.000000
RS	11	0.098677	1.000000	68.444454	0.011491	0.000000
RS	12	0.111471	1.000000	71.899017	0.012071	0.000000
RS	13	0.125090	1.000000	75.463915	0.012669	0.000000
RS	14	0.139585	1.000000	79.134105	0.013285	0.000000
RS	15	0.155014	1.000000	82.903104	0.013918	0.000000
RS	16	0.171437	1.000000	86.762839	0.014566	0.000000
RS	17	0.188917	1.000000	90.703488	0.015228	0.000000
RS	18	0.207523	1.000000	94.713320	0.015901	0.000000
RS	19	0.227327	1.000000	98.778532	0.016583	0.000000
RS	20	0.248406	1.000000	102.883099	0.017272	0.000000
RS	21	0.270843	1.000000	107.008618	0.017965	0.000000
RS	22	0.294725	1.000000	111.134185	0.018657	0.000000
RS	23	0.320144	1.000000	115.236270	0.019346	0.000000
RS	24	0.347201	1.000000	119.288636	0.020026	0.000000
RS	25	0.376000	1.000000	123.262283	0.020694	0.000000
RS	26	0.406654	1.000000	127.125439	0.021342	0.000000
RS	27	0.439282	1.000000	130.843598	0.021966	0.000000
RS	28	0.474011	1.000000	134.379635	0.022560	0.000000
RS	29	0.510976	1.000000	137.693980	0.023116	0.000000
RS	30	0.550322	1.000000	140.744885	0.023629	0.000000
RS	31	0.592202	1.000000	143.488793	0.024089	0.000000
RS	32	0.636779	1.000000	145.880806	0.024491	0.000000
RS	33	0.684227	1.000000	147.875272	0.024826	0.000000
RS	34	0.734730	1.000000	149.426502	0.025086	0.000000
RS	35	0.788485	1.000000	150.489602	0.025265	0.000000
RS	36	0.845702	1.000000	151.021443	0.025354	0.000000
RS	37	0.906604	1.000000	150.981748	0.025347	0.000000
RS	38	0.971428	1.000000	150.334290	0.025238	0.000000
RS	39	1.040426	1.000000	149.048171	0.025023	0.000000
RS	40	1.113868	1.000000	147.099177	0.024695	0.000000
RS	41	1.192040	1.000000	144.471137	0.024254	0.000000
RS	42	1.275245	1.000000	141.157272	0.023698	0.000000
RS	43	1.363809	1.000000	137.161445	0.023027	0.000000
RS	44	1.458076	1.000000	132.499275	0.022244	0.000000
RS	45	1.558414	1.000000	127.199007	0.021354	0.000000
RS	46	1.665214	1.000000	121.302096	0.020364	0.000000
RS	47	1.778891	1.000000	114.863392	0.019284	0.000000
RS	48	1.899889	1.000000	107.950876	0.018123	0.000000
RS	49	2.028679	1.000000	100.644878	0.016897	0.000000
RS	50	2.165763	1.000000	93.036728	0.015619	0.000000
RS	51	2.311675	1.000000	85.226827	0.014308	0.000000
RS	52	2.466983	1.000000	77.322158	0.012981	0.000000
RS	53	2.632293	1.000000	69.433286	0.011657	0.000000
RS	54	2.808249	1.000000	61.670947	0.010353	0.000000
RS	55	2.995536	1.000000	54.142375	0.009090	0.000000
RS	56	3.194884	1.000000	46.947537	0.007882	0.000000
RS	57	3.407070	1.000000	40.175506	0.006745	0.000000
RS	58	3.632920	1.000000	33.901191	0.005691	0.000000
RS	59	3.873315	1.000000	28.182667	0.004731	0.000000
RS	60	4.129191	1.000000	23.059298	0.003871	0.000000
RS	61	4.401545	1.000000	18.550842	0.003114	0.000000
RS	62	4.691438	1.000000	14.657605	0.002461	0.000000
RS	63	5.000000	1.000000	40.676318	0.006829	0.000000
PA	4+25*2+4+6 0.027052163 0.005410433 5.000000000 1.000000000 1.000000000 1.000000000 1.000000000 1.000000000 1.000000000 1.000000000 1.000000000 1.000000000 1.000000000 1.000000000 1.000000000 1.000000000 1.000000000 1.000000000 1.000000000 1.000000000 1.000000000 1.000000000 1.000000000 1.000000000 1.000000000 1.000000000 1.000000000 1.000000000 1.000000000 1.000000000 1.000000000
//
IT	13629
RD	1
LK	-108618.874788
QD	-7821.380890 -> -2269.311431
RI	0.1028296622
TR	0.013084	0.003041
MT	13.921816
MM	C_pi: 2.505851, n_recomb: 8381.041930
RS	0	0.000000	0.726759	93.247918	0.011126	0.000122
RS	1	0.008162	0.726759	99.688412	0.011895	0.001076
RS	2	0.016991	0.726759	106.472232	0.012704	0.003109
RS	3	0.026540	0.726759	113.600541	0.013554	0.006436
RS	4	0.036869	0.480321	182.470241	0.021772	0.011231
RS	5	0.048041	0.480321	192.647841	0.022986	0.017160
RS	6	0.060124	0.438120	222.254893	0.026519	0.023164
RS	7	0.073194	0.438120	233.052996	0.027807	0.028076
RS	8	0.087331	0.456573	234.069938	0.027929	0.031464
RS	9	0.102622	0.456573	244.510591	0.029174	0.033740
RS	10	0.119161	0.503094	231.557409	0.027629	0.035523
RS	11	0.137049	0.503094	241.367320	0.028799	0.036994
RS	12	0.156398	0.571892	221.208925	0.026394	0.037819
RS	13	0.177326	0.571892	230.332857	0.027483	0.037618
RS	14	0.199963	0.668832	205.067102	0.024468	0.036391
RS	15	0.224447	0.668832	213.523660	0.025477	0.034505
RS	16	0.250930	0.789006	188.491441	0.022490	0.032408
RS	17	0.279574	0.789006	196.327630	0.023425	0.030400
RS	18	0.310556	0.925009	174.427719	0.020812	0.028592
RS	19	0.344067	0.925009	181.695045	0.021679	0.026977
RS	20	0.380314	1.075433	162.771374	0.019421	0.025517
RS	21	0.419519	1.075433	169.514507	0.020226	0.024185
RS	22	0.461924	1.241363	152.900092	0.018244	0.022962
RS	23	0.507791	1.241363	159.154272	0.018990	0.021834
RS	24	0.557401	1.424252	144.337183	0.017222	0.020783
RS	25	0.611060	1.424252	150.129341	0.017913	0.019793
RS	26	0.669100	1.625644	136.743090	0.016316	0.018850
RS	27	0.731877	1.625644	142.093388	0.016954	0.017946
RS	28	0.799778	1.846544	129.913131	0.015501	0.017076
RS	29	0.873221	1.846544	134.836115	0.016088	0.016237
RS	30	0.952659	2.086993	123.734598	0.014764	0.015428
RS	31	1.038581	2.086993	128.239498	0.015301	0.014648
RS	32	1.131517	2.345972	118.136249	0.014096	0.013898
RS	33	1.232038	2.345972	122.226598	0.014584	0.013181
RS	34	1.340764	2.621429	113.055940	0.013489	0.012499
RS	35	1.458364	2.621429	116.728872	0.013928	0.011852
RS	36	1.585564	2.910965	108.402922	0.012934	0.011243
RS	37	1.723146	2.910965	111.648888	0.013322	0.010672
RS	38	1.871959	3.212618	104.046705	0.012415	0.010137
RS	39	2.032918	3.212618	106.850223	0.012749	0.009638
RS	40	2.207015	3.525790	99.817558	0.011910	0.009173
RS	41	2.395322	3.525790	102.159593	0.012189	0.008738
RS	42	2.599000	3.851771	95.526881	0.011398	0.008330
RS	43	2.819303	3.851771	97.388858	0.011620	0.007947
RS	44	3.057587	4.193711	90.997773	0.010858	0.007588
RS	45	3.315322	4.193711	92.366579	0.011021	0.007249
RS	46	3.594093	4.556548	86.087335	0.010272	0.006931
RS	47	3.895620	4.556548	86.960660	0.010376	0.006632
RS	48	4.221758	4.947202	80.699579	0.009629	0.006353
RS	49	4.574516	4.947202	81.091003	0.009676	0.006093
RS	50	4.956068	5.375759	74.784260	0.008923	0.005852
RS	51	5.368764	5.375759	74.728157	0.008916	0.005630
RS	52	5.815146	5.857870	68.333553	0.008153	0.005427
RS	53	6.297963	5.857870	67.889596	0.008100	0.005243
RS	54	6.820189	6.760591	58.407814	0.006969	0.005076
RS	55	7.385041	6.760591	57.967644	0.006917	0.004927
RS	56	7.995999	6.760591	57.128423	0.006816	0.004794
RS	57	8.656826	6.760591	55.875593	0.006667	0.004676
RS	58	9.371592	13.341872	28.240349	0.003370	0.004573
RS	59	10.144700	13.341872	28.792997	0.003435	0.004486
RS	60	10.980912	13.341872	29.215238	0.003486	0.004421
RS	61	11.885379	13.341872	29.489460	0.003519	0.004386
RS	62	12.863671	13.341872	29.598806	0.003532	0.004400
RS	63	13.921816	13.341872	366.016526	0.043672	0.039890
PA	4+25*2+4+6 0.013083752 0.003041294 13.921816349 0.726758957 0.480320930 0.438119650 0.456573009 0.503093719 0.571891785 0.668832302 0.789005756 0.925008774 1.075432777 1.241363049 1.424251556 1.625644207 1.846543789 2.086992979 2.345972061 2.621429443 2.910964966 3.212617636 3.525789738 3.851771355 4.193711042 4.556548357 4.947202444 5.375759363 5.857870400 6.760590672 13.341872036
//
IT	5322
RD	2
LK	-99186.528935
QD	-3549.539328 -> -1319.609627
RI	0.0899327093
TR	0.009189	0.003906
MT	15.814142
MM	C_pi: 5.684722, n_recomb: 24240.981908
RS	0	0.000000	2.157950	92.921476	0.003833	0.000029
RS	1	0.008380	2.157950	100.303327	0.004138	0.000264
RS	2	0.017462	2.157950	108.235058	0.004465	0.000792
RS	3	0.027305	2.157950	116.751283	0.004816	0.001700
RS	4	0.037974	0.832897	324.776862	0.013398	0.004650
RS	5	0.049536	0.832897	346.947252	0.014312	0.007577
RS	6	0.062067	0.587912	522.666500	0.021561	0.012563
RS	7	0.075648	0.587912	553.011911	0.022813	0.017799
RS	8	0.090367	0.519376	659.821776	0.027219	0.022774
RS	9	0.106320	0.519376	692.618942	0.028572	0.028668
RS	10	0.123609	0.517872	727.169632	0.029998	0.031196
RS	11	0.142347	0.517872	758.984183	0.031310	0.036042
RS	12	0.162656	0.554414	738.673200	0.030472	0.035763
RS	13	0.184666	0.554414	768.177575	0.031689	0.039725
RS	14	0.208521	0.626059	706.865725	0.029160	0.037298
RS	15	0.234375	0.626059	733.884757	0.030275	0.040429
RS	16	0.262396	0.728775	654.412366	0.026996	0.036606
RS	17	0.292764	0.728775	679.167798	0.028017	0.038528
RS	18	0.325678	0.857413	599.117289	0.024715	0.034169
RS	19	0.361349	0.857413	621.831059	0.025652	0.035229
RS	20	0.400010	1.010421	547.698128	0.022594	0.031075
RS	21	0.441911	1.010421	568.549779	0.023454	0.031758
RS	22	0.487323	1.190450	500.963628	0.020666	0.028040
RS	23	0.536540	1.190450	520.111432	0.021456	0.028504
RS	24	0.589882	1.403519	458.042033	0.018895	0.025194
RS	25	0.647693	1.403519	475.633308	0.019621	0.025486
RS	26	0.710350	1.658043	418.124710	0.017249	0.022526
RS	27	0.778257	1.658043	434.297873	0.017916	0.022653
RS	28	0.851854	1.963809	380.919887	0.015714	0.019983
RS	29	0.931619	1.963809	395.802999	0.016328	0.019943
RS	30	1.018068	2.330125	346.679275	0.014301	0.017534
RS	31	1.111762	2.330125	360.387716	0.014867	0.017351
RS	32	1.213306	2.763384	315.958224	0.013034	0.015213
RS	33	1.323361	2.763384	328.594025	0.013555	0.014942
RS	34	1.442638	3.264827	289.280118	0.011934	0.013096
RS	35	1.571910	3.264827	300.932924	0.012414	0.012798
RS	36	1.712015	3.830661	266.807140	0.011006	0.011247
RS	37	1.863861	3.830661	277.554571	0.011450	0.010968
RS	38	2.028432	4.454554	248.246775	0.010241	0.009688
RS	39	2.206793	4.454554	258.152657	0.010649	0.009444
RS	40	2.400101	5.131698	232.941169	0.009609	0.008389
RS	41	2.609609	5.131698	242.053346	0.009985	0.008179
RS	42	2.836672	5.861380	220.085846	0.009079	0.007300
RS	43	3.082764	5.861380	228.436071	0.009424	0.007119
RS	44	3.349478	6.646472	208.943148	0.008619	0.006378
RS	45	3.638542	6.646472	216.549426	0.008933	0.006226
RS	46	3.951830	7.492822	198.905969	0.008205	0.005601
RS	47	4.291372	7.492822	205.776466	0.008489	0.005482
RS	48	4.659366	8.410956	189.453414	0.007815	0.004952
RS	49	5.058199	8.410956	195.591915	0.008069	0.004869
RS	50	5.490453	9.421216	180.075901	0.007429	0.004418
RS	51	5.958930	9.421216	185.490125	0.007652	0.004370
RS	52	6.466666	10.563547	170.212710	0.007022	0.003980
RS	53	7.016949	10.563547	174.927205	0.007216	0.003962
RS	54	7.613345	12.742290	149.142684	0.006153	0.003436
RS	55	8.259720	12.742290	153.520835	0.006333	0.003456
RS	56	8.960260	12.742290	157.346413	0.006491	0.003468
RS	57	9.719505	12.742290	160.514144	0.006622	0.003469
RS	58	10.542375	35.553608	59.704455	0.002463	0.001800
RS	59	11.434200	35.553608	63.150667	0.002605	0.001888
RS	60	12.400760	35.553608	66.659393	0.002750	0.001974
RS	61	13.448317	35.553608	70.207312	0.002896	0.002058
RS	62	14.583659	35.553608	73.766637	0.003043	0.002138
RS	63	15.814142	35.553608	2238.451481	0.092342	0.045842
PA	4+25*2+4+6 0.009189455 0.003905707 15.814142485 2.157949669 0.832897206 0.587912284 0.519375877 0.517872136 0.554413944 0.626059478 0.728774734 0.857412603 1.010421245 1.190450135 1.403519060 1.658043111 1.963808871 2.330125464 2.763383872 3.264826852 3.830660508 4.454554203 5.131698302 5.861379693 6.646472241 7.492821527 8.410955632 9.421215970 10.563547408 12.742290089 35.553608122
//
IT	4936
RD	3
LK	-95543.949422
QD	-2087.935140 -> -1164.671367
RI	0.0704635984
TR	0.006691	0.004824
MT	16.770915
MM	C_pi: 8.736894, n_recomb: 45570.450290
RS	0	0.000000	7.248769	52.183073	0.001145	0.000009
RS	1	0.008480	7.248769	56.540636	0.001241	0.000075
RS	2	0.017680	7.248769	61.255854	0.001344	0.000225
RS	3	0.027660	7.248769	66.356984	0.001456	0.000481
RS	4	0.038486	1.649102	315.062552	0.006914	0.002248
RS	5	0.050230	1.649102	339.263528	0.007445	0.003648
RS	6	0.062970	0.906152	662.159088	0.014530	0.007779
RS	7	0.076791	0.906152	707.008903	0.015515	0.011027
RS	8	0.091784	0.677806	1004.824939	0.022050	0.016787
RS	9	0.108048	0.677806	1063.159859	0.023330	0.021495
RS	10	0.125691	0.605452	1254.539955	0.027530	0.026410
RS	11	0.144830	0.605452	1316.888218	0.028898	0.031118
RS	12	0.165593	0.602803	1384.428544	0.030380	0.033230
RS	13	0.188117	0.602803	1444.560465	0.031699	0.037147
RS	14	0.212550	0.647176	1401.433324	0.030753	0.036241
RS	15	0.239056	0.647176	1456.857439	0.031969	0.039498
RS	16	0.267809	0.726581	1347.615903	0.029572	0.036666
RS	17	0.299001	0.726581	1398.050418	0.030679	0.039284
RS	18	0.332838	0.833657	1263.368539	0.027723	0.035486
RS	19	0.369544	0.833657	1309.165524	0.028728	0.037434
RS	20	0.409364	0.965991	1170.351925	0.025682	0.033307
RS	21	0.452560	0.965991	1211.930008	0.026595	0.034754
RS	22	0.499420	1.125920	1076.471607	0.023622	0.030664
RS	23	0.550253	1.125920	1114.235106	0.024451	0.031772
RS	24	0.605397	1.320521	983.267891	0.021577	0.027844
RS	25	0.665218	1.320521	1017.622931	0.022331	0.028693
RS	26	0.730112	1.560892	891.066355	0.019554	0.024965
RS	27	0.800509	1.560892	922.416789	0.020242	0.025595
RS	28	0.876876	1.861387	800.943936	0.017576	0.022094
RS	29	0.959719	1.861387	829.662916	0.018206	0.022522
RS	30	1.049588	2.238038	715.104246	0.015692	0.019287
RS	31	1.147078	2.238038	741.502625	0.016272	0.019531
RS	32	1.252836	2.705427	636.404957	0.013965	0.016620
RS	33	1.367562	2.705427	660.720705	0.014499	0.016717
RS	34	1.492018	3.272592	567.405541	0.012451	0.014187
RS	35	1.627027	3.272592	589.821746	0.012943	0.014187
RS	36	1.773487	3.940702	509.412926	0.011179	0.012064
RS	37	1.932367	3.940702	530.086801	0.011632	0.012018
RS	38	2.104720	4.704331	462.197657	0.010142	0.010285
RS	39	2.291690	4.704331	481.276404	0.010561	0.010230
RS	40	2.494516	5.556808	424.299985	0.009311	0.008831
RS	41	2.714542	5.556808	441.918957	0.009697	0.008784
RS	42	2.953227	6.495134	393.732880	0.008640	0.007649
RS	43	3.212154	6.495134	410.007168	0.008997	0.007610
RS	44	3.493039	7.520105	368.653158	0.008090	0.006677
RS	45	3.797744	7.520105	383.672730	0.008419	0.006646
RS	46	4.128290	8.634306	347.615978	0.007628	0.005870
RS	47	4.486867	8.634306	361.445707	0.007932	0.005851
RS	48	4.875853	9.843819	329.445404	0.007229	0.005201
RS	49	5.297827	9.843819	342.128462	0.007508	0.005198
RS	50	5.755586	11.167065	312.968649	0.006868	0.004648
RS	51	6.252165	11.167065	324.534807	0.007122	0.004666
RS	52	6.790856	12.652412	296.789981	0.006513	0.004188
RS	53	7.375230	12.652412	307.273315	0.006743	0.004226
RS	54	8.009162	15.490002	260.104148	0.005708	0.003550
RS	55	8.696854	15.490002	269.861938	0.005922	0.003612
RS	56	9.442865	15.490002	278.928931	0.006121	0.003669
RS	57	10.252142	15.490002	287.120122	0.006301	0.003717
RS	58	11.130048	59.105511	78.870721	0.001731	0.001375
RS	59	12.082405	59.105511	84.330350	0.001851	0.001447
RS	60	13.115525	59.105511	90.056808	0.001976	0.001519
RS	61	14.236259	59.105511	96.043481	0.002108	0.001591
RS	62	15.452036	59.105511	102.279389	0.002244	0.001660
RS	63	16.770915	59.105511	5161.740403	0.113269	0.048190
PA	4+25*2+4+6 0.006690700 0.004824452 16.770915479 7.248769472 1.649101930 0.906152462 0.677806481 0.605451623 0.602803345 0.647176185 0.726581271 0.833657004 0.965990986 1.125919585 1.320521347 1.560892147 1.861387321 2.238038291 2.705426854 3.272592125 3.940702275 4.704331013 5.556808014 6.495134217 7.520104650 8.634306056 9.843818702 11.167064929 12.652411800 15.490001935 59.105511487
//
IT	5333
RD	4
LK	-93945.987858
QD	-1539.201276 -> -1024.911742
RI	0.0546060833
TR	0.005094	0.005538
MT	17.692841
MM	C_pi: 10.802066, n_recomb: 64124.072000
RS	0	0.000000	24.873409	21.453699	0.000335	0.000003
RS	1	0.008572	24.873409	23.284935	0.000363	0.000022
RS	2	0.017879	24.873409	25.271756	0.000394	0.000064
RS	3	0.027984	24.873409	27.427251	0.000428	0.000137
RS	4	0.038955	3.382161	218.572192	0.003409	0.001079
RS	5	0.050866	3.382161	236.446565	0.003687	0.001741
RS	6	0.063798	1.457441	591.765674	0.009228	0.004742
RS	7	0.077839	1.457441	636.095837	0.009920	0.006690
RS	8	0.093084	0.928727	1068.625513	0.016665	0.011999
RS	9	0.109635	0.928727	1138.922014	0.017761	0.015392
RS	10	0.127605	0.745396	1506.107273	0.023487	0.021232
RS	11	0.147115	0.745396	1591.277849	0.024816	0.025227
RS	12	0.168298	0.690627	1808.162176	0.028198	0.029216
RS	13	0.191297	0.690627	1896.293347	0.029572	0.032877
RS	14	0.216267	0.704802	1943.706402	0.030312	0.033868
RS	15	0.243378	0.704802	2027.524614	0.031619	0.036978
RS	16	0.272813	0.761620	1953.755148	0.030468	0.035639
RS	17	0.304771	0.761620	2030.625456	0.031667	0.038269
RS	18	0.339468	0.848161	1892.832205	0.029518	0.035585
RS	19	0.377140	0.848161	1962.310121	0.030602	0.037735
RS	20	0.418040	0.959628	1796.342187	0.028014	0.034355
RS	21	0.462447	0.959628	1858.708926	0.028986	0.036081
RS	22	0.510661	1.096932	1681.265273	0.026219	0.032393
RS	23	0.563007	1.096932	1737.057492	0.027089	0.033792
RS	24	0.619841	1.266431	1553.693130	0.024229	0.029975
RS	25	0.681546	1.266431	1603.617796	0.025008	0.031107
RS	26	0.748541	1.479227	1416.699837	0.022093	0.027247
RS	27	0.821278	1.479227	1461.584913	0.022793	0.028144
RS	28	0.900251	1.750522	1274.298249	0.019872	0.024324
RS	29	0.985993	1.750522	1314.983379	0.020507	0.025009
RS	30	1.079086	2.098460	1132.415459	0.017660	0.021334
RS	31	1.180158	2.098460	1169.616304	0.018240	0.021825
RS	32	1.289894	2.541353	998.134228	0.015566	0.018420
RS	33	1.409037	2.541353	1032.356914	0.016099	0.018743
RS	34	1.538393	3.093254	877.884530	0.013690	0.015724
RS	35	1.678838	3.093254	909.439557	0.014182	0.015917
RS	36	1.831321	3.760210	775.553908	0.012095	0.013350
RS	37	1.996875	3.760210	804.640985	0.012548	0.013459
RS	38	2.176621	4.539936	691.806240	0.010789	0.011349
RS	39	2.371775	4.539936	718.592849	0.011206	0.011414
RS	40	2.583658	5.426422	624.674963	0.009742	0.009712
RS	41	2.813703	5.426422	649.327491	0.010126	0.009758
RS	42	3.063469	6.415582	570.940583	0.008904	0.008386
RS	43	3.334644	6.415582	593.619307	0.009257	0.008424
RS	44	3.629064	7.505984	527.475145	0.008226	0.007308
RS	45	3.948723	7.505984	548.320244	0.008551	0.007342
RS	46	4.295783	8.696294	491.815114	0.007670	0.006425
RS	47	4.672593	8.696294	510.937594	0.007968	0.006459
RS	48	5.081704	9.986382	461.997706	0.007205	0.005698
RS	49	5.525884	9.986382	479.477238	0.007477	0.005736
RS	50	6.008140	11.388047	436.079578	0.006801	0.005096
RS	51	6.531735	11.388047	451.972176	0.007048	0.005143
RS	52	7.100213	12.947541	411.714198	0.006421	0.004589
RS	53	7.717421	12.947541	426.077510	0.006645	0.004646
RS	54	8.387537	15.923851	358.919127	0.005597	0.003855
RS	55	9.115096	15.923851	372.321066	0.005806	0.003929
RS	56	9.905022	15.923851	384.715870	0.006000	0.003996
RS	57	10.762661	15.923851	395.838680	0.006173	0.004051
RS	58	11.693818	81.403616	81.343401	0.001269	0.001097
RS	59	12.704794	81.403616	87.426032	0.001363	0.001156
RS	60	13.802431	81.403616	93.881103	0.001464	0.001217
RS	61	14.994160	81.403616	100.716646	0.001571	0.001279
RS	62	16.288044	81.403616	107.937831	0.001683	0.001340
RS	63	17.692841	81.403616	7547.391214	0.117700	0.050904
PA	4+25*2+4+6 0.005093579 0.005538328 17.692841129 24.873408562 3.382161206 1.457441241 0.928726669 0.745395794 0.690626892 0.704801859 0.761619560 0.848160869 0.959627976 1.096932344 1.266431122 1.479227009 1.750521648 2.098459708 2.541353383 3.093253966 3.760209770 4.539935870 5.426421943 6.415581558 7.505983512 8.696293986 9.986381789 11.388047097 12.947540946 15.923851204 81.403616208
//
IT	6056
RD	5
LK	-93004.315430
QD	-1232.122844 -> -880.419438
RI	0.0426077700
TR	0.004040	0.006102
MT	18.552430
MM	C_pi: 12.152198, n_recomb: 78936.365434
RS	0	0.000000	84.623367	7.782994	0.000099	0.000001
RS	1	0.008653	84.623367	8.455821	0.000107	0.000007
RS	2	0.018056	84.623367	9.186749	0.000116	0.000019
RS	3	0.028272	84.623367	9.980785	0.000126	0.000041
RS	4	0.039371	6.962983	131.678197	0.001668	0.000531
RS	5	0.051432	6.962983	142.820054	0.001809	0.000850
RS	6	0.064536	2.368355	454.449573	0.005757	0.002933
RS	7	0.078774	2.368355	490.710187	0.006217	0.004115
RS	8	0.094244	1.293197	967.015450	0.012251	0.008624
RS	9	0.111053	1.293197	1036.600677	0.013132	0.011037
RS	10	0.129316	0.937157	1527.117381	0.019346	0.016943
RS	11	0.149160	0.937157	1623.121150	0.020562	0.020177
RS	12	0.170720	0.811042	1985.777118	0.025157	0.025200
RS	13	0.194147	0.811042	2093.735609	0.026524	0.028465
RS	14	0.219601	0.789246	2261.579825	0.028651	0.030942
RS	15	0.247257	0.789246	2369.303612	0.030015	0.033845
RS	16	0.277307	0.823061	2374.686069	0.030084	0.033920
RS	17	0.309957	0.823061	2475.861965	0.031365	0.036440
RS	18	0.345432	0.891054	2380.096116	0.030152	0.034932
RS	19	0.383977	0.891054	2472.280266	0.031320	0.037078
RS	20	0.425858	0.984832	2320.063855	0.029392	0.034620
RS	21	0.471363	0.984832	2402.581068	0.030437	0.036416
RS	22	0.520805	1.103335	2218.029318	0.028099	0.033394
RS	23	0.574526	1.103335	2291.036515	0.029024	0.034895
RS	24	0.632896	1.251643	2083.953382	0.026400	0.031502
RS	25	0.696316	1.251643	2148.174126	0.027214	0.032751
RS	26	0.765225	1.439976	1923.454459	0.024367	0.029090
RS	27	0.840096	1.439976	1980.063649	0.025084	0.030113
RS	28	0.921447	1.682960	1743.556186	0.022088	0.026289
RS	29	1.009837	1.682960	1793.964248	0.022727	0.027103
RS	30	1.105876	1.998686	1554.463610	0.019693	0.023263
RS	31	1.210225	1.998686	1600.004996	0.020270	0.023885
RS	32	1.323605	2.406337	1368.558339	0.017337	0.020207
RS	33	1.446795	2.406337	1410.228159	0.017865	0.020658
RS	34	1.580646	2.921968	1197.568171	0.015171	0.017313
RS	35	1.726079	2.921968	1235.948751	0.015658	0.017625
RS	36	1.884098	3.554315	1049.390956	0.013294	0.014729
RS	37	2.055790	3.554315	1084.769922	0.013742	0.014939
RS	38	2.242340	4.303463	926.703307	0.011740	0.012530
RS	39	2.445033	4.303463	959.243939	0.012152	0.012674
RS	40	2.665265	5.164459	827.723414	0.010486	0.010716
RS	41	2.904555	5.164459	857.571015	0.010864	0.010823
RS	42	3.164552	6.132625	748.351704	0.009480	0.009240
RS	43	3.447048	6.132625	775.659695	0.009826	0.009325
RS	44	3.753989	7.204414	684.313307	0.008669	0.008040
RS	45	4.087491	7.204414	709.229091	0.008985	0.008111
RS	46	4.449852	8.374546	632.157042	0.008008	0.007061
RS	47	4.843570	8.374546	654.802643	0.008295	0.007122
RS	48	5.271358	9.636765	589.107862	0.007463	0.006256
RS	49	5.736165	9.636765	609.569762	0.007722	0.006314
RS	50	6.241193	10.995250	552.403555	0.006998	0.005590
RS	51	6.789923	10.995250	570.740818	0.007230	0.005648
RS	52	7.386138	12.489557	518.685486	0.006571	0.005023
RS	53	8.033945	12.489557	534.969683	0.006777	0.005084
RS	54	8.737810	15.328673	450.069010	0.005702	0.004194
RS	55	9.502583	15.328673	465.320485	0.005895	0.004267
RS	56	10.333535	15.328673	479.023268	0.006068	0.004328
RS	57	11.236393	15.328673	490.829177	0.006218	0.004375
RS	58	12.217379	102.121048	77.346492	0.000980	0.000883
RS	59	13.283255	102.121048	83.400988	0.001057	0.000933
RS	60	14.441364	102.121048	89.868997	0.001138	0.000984
RS	61	15.699690	102.121048	96.767733	0.001226	0.001037
RS	62	17.066905	102.121048	104.112924	0.001319	0.001090
RS	63	18.552430	102.121048	9220.344731	0.116807	0.053466
PA	4+25*2+4+6 0.004040228 0.006102361 18.552429846 84.623367286 6.962982968 2.368355221 1.293197123 0.937156911 0.811042153 0.789245587 0.823061316 0.891053991 0.984831828 1.103334837 1.251643274 1.439975669 1.682959916 1.998685531 2.406336956 2.921967671 3.554315105 4.303462837 5.164458870 6.132625053 7.204413915 8.374546137 9.636764712 10.995250396 12.489557198 15.328673013 102.121047733
//
IT	5036
RD	6
LK	-92344.659495
QD	-1010.595914 -> -750.095585
RI	0.0339596289
TR	0.003299	0.006554
MT	19.397499
MM	C_pi: 13.108144, n_recomb: 90928.799494
RS	0	0.000000	280.074025	2.717508	0.000030	0.000000
RS	1	0.008730	280.074025	2.954735	0.000032	0.000002
RS	2	0.018222	280.074025	3.212670	0.000035	0.000006
RS	3	0.028542	280.074025	3.493121	0.000038	0.000013
RS	4	0.039764	14.106479	75.376665	0.000829	0.000271
RS	5	0.051965	14.106479	81.886418	0.000901	0.000431
RS	6	0.065232	3.813234	328.609573	0.003614	0.001867
RS	7	0.079656	3.813234	355.906575	0.003914	0.002601
RS	8	0.095340	1.795169	816.472755	0.008979	0.006324
RS	9	0.112393	1.795169	879.043961	0.009667	0.008057
RS	10	0.130934	1.181137	1432.999634	0.015760	0.013659
RS	11	0.151095	1.181137	1530.697952	0.016834	0.016248
RS	12	0.173015	0.959290	2005.401043	0.022055	0.021730
RS	13	0.196849	0.959290	2124.840542	0.023368	0.024574
RS	14	0.222763	0.893806	2408.316343	0.026486	0.028050
RS	15	0.250940	0.893806	2534.071968	0.027869	0.030714
RS	16	0.281577	0.902851	2632.624381	0.028953	0.031917
RS	17	0.314888	0.902851	2754.664569	0.030295	0.034298
RS	18	0.351107	0.953245	2723.972600	0.029957	0.033827
RS	19	0.390488	0.953245	2837.204290	0.031202	0.035911
RS	20	0.433307	1.031876	2724.763259	0.029966	0.034335
RS	21	0.479864	1.031876	2826.852789	0.031089	0.036127
RS	22	0.530486	1.135333	2661.033494	0.029265	0.033814
RS	23	0.585526	1.135333	2751.154781	0.030256	0.035342
RS	24	0.645372	1.267283	2544.508326	0.027984	0.032478
RS	25	0.710442	1.267283	2622.920450	0.028846	0.033770
RS	26	0.781192	1.436893	2381.962609	0.026196	0.030456
RS	27	0.858119	1.436893	2449.860720	0.026943	0.031530
RS	28	0.941762	1.657890	2182.347259	0.024001	0.027876
RS	29	1.032706	1.657890	2241.577829	0.024652	0.028747
RS	30	1.131590	1.947646	1959.506073	0.021550	0.024918
RS	31	1.239106	1.947646	2012.072155	0.022128	0.025603
RS	32	1.356008	2.325073	1731.102734	0.019038	0.021811
RS	33	1.483116	2.325073	1778.651438	0.019561	0.022330
RS	34	1.621320	2.806616	1514.787814	0.016659	0.018793
RS	35	1.771589	2.806616	1558.347584	0.017138	0.019172
RS	36	1.934976	3.402082	1323.428010	0.014555	0.016051
RS	37	2.112627	3.402082	1363.490250	0.014995	0.016323
RS	38	2.305787	4.112725	1162.711098	0.012787	0.013690
RS	39	2.515809	4.112725	1199.478672	0.013191	0.013887
RS	40	2.744166	4.934156	1031.811358	0.011347	0.011725
RS	41	2.992457	4.934156	1065.404106	0.011717	0.011872
RS	42	3.262425	5.861066	926.256365	0.010187	0.010115
RS	43	3.555960	5.861066	956.795537	0.010522	0.010229
RS	44	3.875121	6.887814	840.927650	0.009248	0.008800
RS	45	4.222144	6.887814	868.536551	0.009552	0.008891
RS	46	4.599462	8.005294	771.547242	0.008485	0.007725
RS	47	5.009718	8.005294	796.325783	0.008758	0.007799
RS	48	5.455790	9.201428	714.596203	0.007859	0.006841
RS	49	5.940804	9.201428	736.603228	0.008101	0.006905
RS	50	6.468158	10.472748	666.506663	0.007330	0.006109
RS	51	7.041550	10.472748	685.770982	0.007542	0.006166
RS	52	7.664998	11.850321	622.885645	0.006850	0.005480
RS	53	8.342872	11.850321	639.469463	0.007033	0.005534
RS	54	9.079924	14.442613	539.196349	0.005930	0.004562
RS	55	9.881319	14.442613	554.763405	0.006101	0.004626
RS	56	10.752675	14.442613	568.030903	0.006247	0.004673
RS	57	11.700100	14.442613	578.570028	0.006363	0.004700
RS	58	12.730233	121.712655	71.930587	0.000791	0.000727
RS	59	13.850296	121.712655	77.746836	0.000855	0.000769
RS	60	15.068139	121.712655	83.988543	0.000924	0.000814
RS	61	16.392298	121.712655	90.678474	0.000997	0.000859
RS	62	17.832054	121.712655	97.838947	0.001076	0.000906
RS	63	19.397499	121.712655	10417.593997	0.114569	0.055619
PA	4+25*2+4+6 0.003298914 0.006553741 19.397499452 280.074025460 14.106478644 3.813234043 1.795169131 1.181137324 0.959290067 0.893806086 0.902851268 0.953244797 1.031875859 1.135332911 1.267282533 1.436892683 1.657889884 1.947646024 2.325073176 2.806616136 3.402082129 4.112724698 4.934155967 5.861066247 6.887813695 8.005293656 9.201427734 10.472748432 11.850320753 14.442612748 121.712654894
//
IT	4997
RD	7
LK	-91850.904213
QD	-838.958774 -> -638.081448
RI	0.0277812388
TR	0.002747	0.006913
MT	20.272812
MM	C_pi: 13.835042, n_recomb: 100765.018519
RS	0	0.000000	893.583997	0.947664	0.000009	0.000000
RS	1	0.008806	893.583997	1.031135	0.000010	0.000001
RS	2	0.018387	893.583997	1.121960	0.000011	0.000002
RS	3	0.028812	893.583997	1.220787	0.000012	0.000004
RS	4	0.040154	27.855673	42.602199	0.000423	0.000143
RS	5	0.052496	27.855673	46.334243	0.000460	0.000226
RS	6	0.065924	6.028257	232.630003	0.002309	0.001224
RS	7	0.080535	6.028257	252.488319	0.002506	0.001692
RS	8	0.096432	2.462510	669.320830	0.006642	0.004738
RS	9	0.113729	2.462510	722.983377	0.007175	0.006004
RS	10	0.132550	1.479303	1295.588735	0.012858	0.011162
RS	11	0.153027	1.479303	1389.552484	0.013790	0.013244
RS	12	0.175308	1.132863	1938.777582	0.019241	0.018849
RS	13	0.199551	1.132863	2063.080458	0.020474	0.021309
RS	14	0.225929	1.014699	2442.619695	0.024241	0.025410
RS	15	0.254629	1.014699	2580.657692	0.025611	0.027837
RS	16	0.285856	0.996298	2768.817506	0.027478	0.029880
RS	17	0.319834	0.996298	2907.634980	0.028856	0.032122
RS	18	0.356803	1.029068	2948.844826	0.029265	0.032496
RS	19	0.397028	1.029068	3080.691562	0.030573	0.034511
RS	20	0.440794	1.094010	3020.682167	0.029977	0.033703
RS	21	0.488415	1.094010	3141.238251	0.031174	0.035476
RS	22	0.540229	1.185002	3009.683403	0.029868	0.033822
RS	23	0.596605	1.185002	3116.712744	0.030931	0.035359
RS	24	0.657946	1.304236	2927.207874	0.029050	0.033028
RS	25	0.724689	1.304236	3020.057719	0.029971	0.034342
RS	26	0.797308	1.459866	2779.564053	0.027585	0.031423
RS	27	0.876322	1.459866	2859.042477	0.028373	0.032523
RS	28	0.962294	1.664752	2576.173284	0.025566	0.029119
RS	29	1.055837	1.664752	2644.269510	0.026242	0.030019
RS	30	1.157616	1.935474	2333.293974	0.023156	0.026298
RS	31	1.268358	1.935474	2392.553112	0.023744	0.027015
RS	32	1.388851	2.290336	2073.146608	0.020574	0.023209
RS	33	1.519955	2.290336	2125.897321	0.021098	0.023764
RS	34	1.662603	2.745542	1819.176601	0.018054	0.020125
RS	35	1.817812	2.745542	1867.008943	0.018528	0.020544
RS	36	1.986689	3.311068	1589.647826	0.015776	0.017274
RS	37	2.170436	3.311068	1633.375803	0.016210	0.017584
RS	38	2.370364	3.988536	1393.914652	0.013833	0.014786
RS	39	2.587896	3.988536	1433.858431	0.014230	0.015016
RS	40	2.824584	4.773573	1232.773472	0.012234	0.012697
RS	41	3.082114	4.773573	1269.060301	0.012594	0.012869
RS	42	3.362321	5.660016	1101.896548	0.010935	0.010972
RS	43	3.667202	5.660016	1134.618741	0.011260	0.011104
RS	44	3.998930	6.640097	995.677067	0.009881	0.009555
RS	45	4.359869	6.640097	1024.920618	0.010171	0.009657
RS	46	4.752591	7.700962	909.237514	0.009023	0.008392
RS	47	5.179896	7.700962	935.056461	0.009280	0.008471
RS	48	5.644827	8.824929	838.443667	0.008321	0.007435
RS	49	6.150698	8.824929	860.837003	0.008543	0.007497
RS	50	6.701115	10.000995	778.988468	0.007731	0.006639
RS	51	7.300000	10.000995	797.916699	0.007919	0.006689
RS	52	7.951621	11.251067	725.462803	0.007200	0.005952
RS	53	8.660622	11.251067	740.943754	0.007353	0.005991
RS	54	9.432055	13.565954	628.074398	0.006233	0.004956
RS	55	10.271418	13.565954	642.525760	0.006376	0.005004
RS	56	11.184693	13.565954	653.746587	0.006488	0.005031
RS	57	12.178388	13.565954	661.240375	0.006562	0.005030
RS	58	13.259585	140.396319	66.756757	0.000662	0.000614
RS	59	14.435988	140.396319	72.294222	0.000717	0.000651
RS	60	15.715982	140.396319	78.257146	0.000777	0.000690
RS	61	17.108688	140.396319	84.671748	0.000840	0.000731
RS	62	18.624032	140.396319	91.564557	0.000909	0.000773
RS	63	20.272812	140.396319	11296.603065	0.112108	0.057321
PA	4+25*2+4+6 0.002746927 0.006913230 20.272811762 893.583996765 27.855672875 6.028256972 2.462510197 1.479303038 1.132862785 1.014698981 0.996298427 1.029067947 1.094010260 1.185002427 1.304235916 1.459866226 1.664751801 1.935474351 2.290335974 2.745541529 3.311068022 3.988536082 4.773573418 5.660015783 6.640096995 7.700961856 8.824929266 10.000994549 11.251066852 13.565953911 140.396318908
//
IT	5291
RD	8
LK	-91466.931292
QD	-702.662549 -> -541.994936
RI	0.0232737775
TR	0.002317	0.007197
MT	21.200204
MM	C_pi: 14.404272, n_recomb: 108803.431209
RS	0	0.000000	2748.327951	0.334328	0.000003	0.000000
RS	1	0.008883	2748.327951	0.364036	0.000003	0.000000
RS	2	0.018554	2748.327951	0.396385	0.000004	0.000001
RS	3	0.029085	2748.327951	0.431609	0.000004	0.000001
RS	4	0.040551	53.434034	24.169452	0.000222	0.000078
RS	5	0.053036	53.434034	26.311141	0.000242	0.000123
RS	6	0.066629	9.326333	163.993856	0.001507	0.000823
RS	7	0.081430	9.326333	178.274969	0.001639	0.001129
RS	8	0.097546	3.327128	542.246198	0.004984	0.003620
RS	9	0.115093	3.327128	587.207405	0.005397	0.004561
RS	10	0.134199	1.834849	1149.590497	0.010566	0.009245
RS	11	0.155002	1.834849	1237.067568	0.011370	0.010935
RS	12	0.177653	1.330823	1828.804921	0.016808	0.016471
RS	13	0.202315	1.330823	1953.266254	0.017952	0.018603
RS	14	0.229169	1.150058	2405.838362	0.022112	0.023071
RS	15	0.258407	1.150058	2551.191117	0.023448	0.025279
RS	16	0.290243	1.100976	2817.419221	0.025895	0.027927
RS	17	0.324907	1.100976	2968.854421	0.027286	0.030038
RS	18	0.362650	1.115448	3079.613700	0.028304	0.031080
RS	19	0.403745	1.115448	3227.121580	0.029660	0.033029
RS	20	0.448491	1.167342	3223.494671	0.029627	0.032867
RS	21	0.497211	1.167342	3360.778207	0.030889	0.034621
RS	22	0.550259	1.247440	3271.464290	0.030068	0.033551
RS	23	0.608019	1.247440	3394.686948	0.031200	0.035097
RS	24	0.670909	1.356388	3232.854250	0.029713	0.033265
RS	25	0.739386	1.356388	3340.146950	0.030699	0.034601
RS	26	0.813945	1.501405	3112.088522	0.028603	0.032077
RS	27	0.895128	1.501405	3203.514145	0.029443	0.033203
RS	28	0.983521	1.694599	2917.683793	0.026816	0.030077
RS	29	1.079766	1.694599	2995.040096	0.027527	0.031001
RS	30	1.184559	1.951865	2666.974646	0.024512	0.027436
RS	31	1.298662	1.951865	2733.118629	0.025120	0.028176
RS	32	1.422899	2.290891	2385.669031	0.021926	0.024415
RS	33	1.558172	2.290891	2443.523366	0.022458	0.024994
RS	34	1.705461	2.727437	2102.432748	0.019323	0.021313
RS	35	1.865833	2.727437	2154.177888	0.019799	0.021756
RS	36	2.040450	3.271258	1840.886067	0.016919	0.018390
RS	37	2.230577	3.271258	1887.738392	0.017350	0.018725
RS	38	2.437593	3.923861	1614.388203	0.014838	0.015807
RS	39	2.662997	3.923861	1656.859975	0.015228	0.016059
RS	40	2.908423	4.680513	1425.835791	0.013105	0.013617
RS	41	3.175649	4.680513	1464.108472	0.013456	0.013807
RS	42	3.466612	5.533995	1271.495225	0.011686	0.011794
RS	43	3.783420	5.533995	1305.651953	0.012000	0.011938
RS	44	4.128368	6.474369	1145.618798	0.010529	0.010289
RS	45	4.503957	6.474369	1175.708237	0.010806	0.010396
RS	46	4.912908	7.485071	1042.973830	0.009586	0.009049
RS	47	5.358184	7.485071	1068.988838	0.009825	0.009127
RS	48	5.843013	8.542901	958.973961	0.008814	0.008026
RS	49	6.370907	8.542901	980.824463	0.009015	0.008082
RS	50	6.945691	9.629435	888.670686	0.008168	0.007173
RS	51	7.571532	9.629435	906.207194	0.008329	0.007209
RS	52	8.252963	10.757138	825.698111	0.007589	0.006433
RS	53	8.994923	10.757138	838.846093	0.007710	0.006452
RS	54	9.802789	12.796289	716.598536	0.006586	0.005372
RS	55	10.682413	12.796289	728.537386	0.006696	0.005399
RS	56	11.640172	12.796289	736.171037	0.006766	0.005397
RS	57	12.683004	12.796289	738.959509	0.006792	0.005362
RS	58	13.818467	158.069048	62.299566	0.000573	0.000531
RS	59	15.054788	158.069048	67.578717	0.000621	0.000565
RS	60	16.400927	158.069048	73.279115	0.000674	0.000600
RS	61	17.866638	158.069048	79.429245	0.000730	0.000637
RS	62	19.462542	158.069048	86.058458	0.000791	0.000675
RS	63	21.200204	158.069048	11934.900156	0.109692	0.058622
PA	4+25*2+4+6 0.002316638 0.007197189 21.200203927 2748.327950636 53.434033928 9.326332575 3.327127977 1.834848950 1.330823366 1.150057853 1.100975815 1.115448432 1.167341716 1.247439674 1.356387890 1.501405007 1.694599265 1.951865163 2.290890770 2.727436931 3.271257565 3.923860675 4.680512555 5.533995435 6.474369400 7.485071473 8.542901266 9.629434696 10.757138165 12.796288990 158.069048114
//
IT	5204
RD	9
LK	-91157.122652
QD	-591.874028 -> -458.438289
RI	0.0198622540
TR	0.001968	0.007421
MT	22.180379
MM	C_pi: 14.843270, n_recomb: 115252.384802
RS	0	0.000000	8061.264171	0.121422	0.000001	0.000000
RS	1	0.008960	8061.264171	0.132306	0.000001	0.000000
RS	2	0.018724	8061.264171	0.144166	0.000001	0.000000
RS	3	0.029362	8061.264171	0.157090	0.000001	0.000000
RS	4	0.040953	99.558493	13.859096	0.000120	0.000044
RS	5	0.053583	99.558493	15.099661	0.000131	0.000069
RS	6	0.067345	14.117448	115.963277	0.001006	0.000566
RS	7	0.082339	14.117448	126.221224	0.001095	0.000771
RS	8	0.098678	4.425743	437.596673	0.003797	0.002813
RS	9	0.116480	4.425743	474.840167	0.004120	0.003525
RS	10	0.135877	2.252132	1009.840445	0.008762	0.007749
RS	11	0.157013	2.252132	1089.679856	0.009455	0.009135
RS	12	0.180042	1.553353	1699.043769	0.014742	0.014496
RS	13	0.205135	1.553353	1820.481915	0.015796	0.016354
RS	14	0.232476	1.299241	2324.256222	0.020167	0.021010
RS	15	0.262267	1.299241	2472.863373	0.021456	0.023024
RS	16	0.294728	1.215826	2802.872910	0.024319	0.026097
RS	17	0.330097	1.215826	2963.018896	0.025709	0.028087
RS	18	0.368635	1.210860	3136.427218	0.027214	0.029652
RS	19	0.410627	1.210860	3296.421756	0.028602	0.031540
RS	20	0.456381	1.249749	3348.074523	0.029050	0.031914
RS	21	0.506235	1.249749	3499.872287	0.030367	0.033653
RS	22	0.560556	1.319770	3455.904068	0.029986	0.033091
RS	23	0.619744	1.319770	3594.072773	0.031184	0.034651
RS	24	0.684236	1.419936	3466.067732	0.030074	0.033273
RS	25	0.754506	1.419936	3587.371515	0.031126	0.034636
RS	26	0.831073	1.556577	3380.051832	0.029327	0.032491
RS	27	0.914501	1.556577	3483.548750	0.030225	0.033648
RS	28	1.005404	1.741169	3204.318170	0.027803	0.030807
RS	29	1.104453	1.741169	3291.311215	0.028557	0.031760
RS	30	1.212376	1.989057	2956.027306	0.025648	0.028374
RS	31	1.329970	1.989057	3029.421736	0.026285	0.029140
RS	32	1.458101	2.317405	2663.228933	0.023108	0.025456
RS	33	1.597713	2.317405	2726.381711	0.023656	0.026057
RS	34	1.749834	2.741510	2358.995669	0.020468	0.022371
RS	35	1.915586	2.741510	2414.632693	0.020951	0.022836
RS	36	2.096191	3.270749	2071.958239	0.017978	0.019409
RS	37	2.292978	3.270749	2121.728428	0.018409	0.019763
RS	38	2.507398	3.906267	1819.555711	0.015788	0.016756
RS	39	2.741030	3.906267	1864.216598	0.016175	0.017025
RS	40	2.995598	4.642739	1607.088211	0.013944	0.014485
RS	41	3.272975	4.642739	1646.919293	0.014290	0.014687
RS	42	3.575206	5.471767	1431.772703	0.012423	0.012581
RS	43	3.904519	5.471767	1466.872715	0.012727	0.012732
RS	44	4.263339	6.381197	1288.032985	0.011176	0.011000
RS	45	4.654311	6.381197	1318.419837	0.011439	0.011109
RS	46	5.080315	7.350771	1170.518418	0.010156	0.009692
RS	47	5.544491	7.350771	1196.113887	0.010378	0.009766
RS	48	6.050259	8.351810	1074.360805	0.009322	0.008611
RS	49	6.601345	8.351810	1094.959021	0.009501	0.008656
RS	50	7.201812	9.358526	994.089721	0.008625	0.007708
RS	51	7.856082	9.358526	1009.386363	0.008758	0.007726
RS	52	8.568977	10.373859	922.468200	0.008004	0.006921
RS	53	9.345750	10.373859	932.235292	0.008089	0.006914
RS	54	10.192125	12.149969	804.113824	0.006977	0.005809
RS	55	11.114339	12.149969	812.183548	0.007047	0.005808
RS	56	12.119187	12.149969	814.771756	0.007069	0.005772
RS	57	13.214072	12.149969	811.329726	0.007040	0.005695
RS	58	14.407064	174.371658	58.664025	0.000509	0.000472
RS	59	15.706952	174.371658	63.727326	0.000553	0.000502
RS	60	17.123315	174.371658	69.207088	0.000600	0.000535
RS	61	18.666590	174.371658	75.133390	0.000652	0.000569
RS	62	20.348148	174.371658	81.537590	0.000707	0.000605
RS	63	22.180379	174.371658	12372.697743	0.107353	0.059602
PA	4+25*2+4+6 0.001968412 0.007421101 22.180379457 8061.264171409 99.558493138 14.117447583 4.425742716 2.252131560 1.553352539 1.299240859 1.215825861 1.210860496 1.249748843 1.319770466 1.419936152 1.556577105 1.741168681 1.989056808 2.317405335 2.741509784 3.270749051 3.906267028 4.642738903 5.471766908 6.381197103 7.350771112 8.351809968 9.358526032 10.373858900 12.149969164 174.371657937
//
IT	5472
RD	10
LK	-90897.662500
QD	-499.441596 -> -384.756600
RI	0.0171589630
TR	0.001679	0.007600
MT	23.194342
MM	C_pi: 15.154448, n_recomb: 120220.283286
RS	0	0.000000	23178.663786	0.044322	0.000000	0.000000
RS	1	0.009037	23178.663786	0.048330	0.000000	0.000000
RS	2	0.018892	23178.663786	0.052699	0.000000	0.000000
RS	3	0.029636	23178.663786	0.057465	0.000000	0.000000
RS	4	0.041352	180.485421	8.046853	0.000067	0.000026
RS	5	0.054126	180.485421	8.773874	0.000073	0.000039
RS	6	0.068055	20.932860	82.457480	0.000686	0.000397
RS	7	0.083243	20.932860	89.846738	0.000747	0.000538
RS	8	0.099804	5.800888	352.852155	0.002935	0.002218
RS	9	0.117861	5.800888	383.518558	0.003190	0.002765
RS	10	0.137549	2.736685	881.507198	0.007332	0.006559
RS	11	0.159018	2.736685	953.405519	0.007930	0.007708
RS	12	0.182426	1.801474	1561.559433	0.012989	0.012835
RS	13	0.207950	1.801474	1677.827496	0.013956	0.014462
RS	14	0.235781	1.462362	2213.536132	0.018412	0.019187
RS	15	0.266126	1.462362	2362.089776	0.019648	0.021027
RS	16	0.299215	1.340536	2741.267214	0.022802	0.024393
RS	17	0.335293	1.340536	2906.530105	0.024177	0.026273
RS	18	0.374632	1.314586	3133.670252	0.026066	0.028243
RS	19	0.417527	1.314586	3302.896901	0.027474	0.030074
RS	20	0.464297	1.340035	3405.944259	0.028331	0.030893
RS	21	0.515295	1.340035	3569.692807	0.029693	0.032618
RS	22	0.570902	1.400210	3571.198167	0.029705	0.032499
RS	23	0.631534	1.400210	3722.583223	0.030965	0.034076
RS	24	0.697645	1.492368	3631.707839	0.030209	0.033110
RS	25	0.769731	1.492368	3766.104943	0.031327	0.034507
RS	26	0.848332	1.621983	3585.272612	0.029823	0.032719
RS	27	0.934037	1.621983	3700.578162	0.030782	0.033915
RS	28	1.027486	1.799983	3435.405510	0.028576	0.031354
RS	29	1.129382	1.799983	3532.184080	0.029381	0.032344
RS	30	1.240485	2.041272	3198.018933	0.026601	0.029148
RS	31	1.361630	2.041272	3278.967740	0.027275	0.029944
RS	32	1.493723	2.362594	2902.368556	0.024142	0.026359
RS	33	1.637754	2.362594	2971.085064	0.024714	0.026986
RS	34	1.794802	2.778816	2585.008038	0.021502	0.023320
RS	35	1.966042	2.778816	2644.667733	0.021999	0.023806
RS	36	2.152758	3.298894	2279.044555	0.018957	0.020344
RS	37	2.356348	3.298894	2331.715146	0.019395	0.020717
RS	38	2.578338	3.923468	2005.886888	0.016685	0.017643
RS	39	2.820389	3.923468	2052.597583	0.017074	0.017927
RS	40	3.084316	4.646505	1773.390186	0.014751	0.015308
RS	41	3.372095	4.646505	1814.551276	0.015094	0.015521
RS	42	3.685881	5.458356	1579.995258	0.013143	0.013336
RS	43	4.028025	5.458356	1615.743699	0.013440	0.013492
RS	44	4.401091	6.344641	1420.566854	0.011816	0.011690
RS	45	4.807871	6.344641	1450.898195	0.012069	0.011798
RS	46	5.251414	7.281425	1289.855769	0.010729	0.010322
RS	47	5.735042	7.281425	1314.613877	0.010935	0.010391
RS	48	6.262377	8.234606	1182.877725	0.009839	0.009191
RS	49	6.837369	8.234606	1201.716678	0.009996	0.009222
RS	50	7.464325	9.171075	1093.774377	0.009098	0.008243
RS	51	8.147942	9.171075	1106.188708	0.009201	0.008241
RS	52	8.893340	10.084271	1014.543873	0.008439	0.007415
RS	53	9.706102	10.084271	1020.080159	0.008485	0.007379
RS	54	10.592317	11.612136	889.700304	0.007401	0.006267
RS	55	11.558622	11.612136	892.615606	0.007425	0.006233
RS	56	12.612256	11.612136	888.818872	0.007393	0.006155
RS	57	13.761110	11.612136	877.796065	0.007302	0.006029
RS	58	15.013791	188.675926	55.849351	0.000465	0.000428
RS	59	16.379682	188.675926	60.747043	0.000505	0.000457
RS	60	17.869013	188.675926	66.057596	0.000549	0.000488
RS	61	19.492941	188.675926	71.812301	0.000597	0.000520
RS	62	21.263630	188.675926	78.044044	0.000649	0.000554
RS	63	23.194342	188.675926	12630.025132	0.105057	0.060344
PA	4+25*2+4+6 0.001678976 0.007600076 23.194341715 23178.663785777 180.485421177 20.932859957 5.800888242 2.736684911 1.801473918 1.462361519 1.340536087 1.314586247 1.340034716 1.400209585 1.492367960 1.621982748 1.799982624 2.041272167 2.362594088 2.778816191 3.298893663 3.923467700 4.646504628 5.458355919 6.344641001 7.281425364 8.234606366 9.171074552 10.084271383 11.612135909 188.675925983
//
IT	7184
RD	11
LK	-90673.218883
QD	-420.457363 -> -319.487460
RI	0.0149109808
TR	0.001436	0.007748
MT	24.206535
MM	C_pi: 15.326692, n_recomb: 123743.481484
RS	0	0.000000	62347.678011	0.017070	0.000000	0.000000
RS	1	0.009111	62347.678011	0.018626	0.000000	0.000000
RS	2	0.019052	62347.678011	0.020323	0.000000	0.000000
RS	3	0.029899	62347.678011	0.022176	0.000000	0.000000
RS	4	0.041734	318.971585	4.729704	0.000038	0.000015
RS	5	0.054648	318.971585	5.160680	0.000042	0.000023
RS	6	0.068738	30.450153	58.971698	0.000477	0.000284
RS	7	0.084111	30.450153	64.314668	0.000520	0.000382
RS	8	0.100886	7.500746	284.474778	0.002299	0.001771
RS	9	0.119188	7.500746	309.625399	0.002502	0.002196
RS	10	0.139159	3.294719	765.619071	0.006187	0.005598
RS	11	0.160949	3.294719	829.691693	0.006705	0.006559
RS	12	0.184724	2.076576	1422.394484	0.011495	0.011421
RS	13	0.210665	2.076576	1532.012509	0.012381	0.012854
RS	14	0.238970	1.639821	2082.982272	0.016833	0.017563
RS	15	0.269853	1.639821	2228.731609	0.018011	0.019249
RS	16	0.303551	1.475069	2643.008042	0.021359	0.022806
RS	17	0.340318	1.475069	2810.059023	0.022709	0.024583
RS	18	0.380436	1.426212	3081.171441	0.024900	0.026865
RS	19	0.424208	1.426212	3256.328514	0.026315	0.028641
RS	20	0.471969	1.437365	3405.310246	0.027519	0.029830
RS	21	0.524081	1.437365	3578.149446	0.028916	0.031543
RS	22	0.580941	1.487423	3623.392402	0.029281	0.031811
RS	23	0.642982	1.487423	3785.812194	0.030594	0.033405
RS	24	0.710675	1.571769	3733.429572	0.030171	0.032815
RS	25	0.784536	1.571769	3879.497722	0.031351	0.034247
RS	26	0.865126	1.694994	3729.133120	0.030136	0.032797
RS	27	0.953059	1.694994	3855.521143	0.031157	0.034036
RS	28	1.049004	1.867532	3610.395535	0.029176	0.031751
RS	29	1.153689	1.867532	3716.752809	0.030036	0.032784
RS	30	1.267913	2.103929	3390.943129	0.027403	0.029785
RS	31	1.392544	2.103929	3479.531120	0.028119	0.030619
RS	32	1.528530	2.420574	3100.176032	0.025053	0.027147
RS	33	1.676906	2.420574	3174.629153	0.025655	0.027804
RS	34	1.838800	2.831943	2777.151827	0.022443	0.024176
RS	35	2.015445	2.831943	2840.967023	0.022959	0.024688
RS	36	2.208183	3.346538	2458.798393	0.019870	0.021208
RS	37	2.418482	3.346538	2514.413096	0.020320	0.021602
RS	38	2.647942	3.964442	2170.216628	0.017538	0.018478
RS	39	2.898308	3.964442	2218.933135	0.017932	0.018778
RS	40	3.171484	4.678844	1921.862552	0.015531	0.016093
RS	41	3.469550	4.678844	1964.240767	0.015873	0.016318
RS	42	3.794772	5.478819	1713.599109	0.013848	0.014066
RS	43	4.149625	5.478819	1749.831161	0.014141	0.014227
RS	44	4.536810	6.347778	1540.960806	0.012453	0.012363
RS	45	4.959270	6.347778	1571.027441	0.012696	0.012471
RS	46	5.420222	7.258206	1398.991058	0.011306	0.010944
RS	47	5.923170	7.258206	1422.653784	0.011497	0.011006
RS	48	6.471942	8.170641	1282.758780	0.010366	0.009768
RS	49	7.070714	8.170641	1299.510505	0.010502	0.009786
RS	50	7.724039	9.044784	1186.154127	0.009586	0.008782
RS	51	8.436889	9.044784	1195.243682	0.009659	0.008757
RS	52	9.214686	9.864721	1100.535741	0.008894	0.007918
RS	53	10.063349	9.864721	1101.206467	0.008899	0.007850
RS	54	10.989334	11.158317	972.140056	0.007856	0.006749
RS	55	11.999686	11.158317	968.737686	0.007829	0.006674
RS	56	13.102091	11.158317	957.391705	0.007737	0.006548
RS	57	14.304936	11.158317	937.671961	0.007578	0.006367
RS	58	15.617373	200.132333	53.833537	0.000435	0.000398
RS	59	17.049386	200.132333	58.618551	0.000474	0.000426
RS	60	18.611870	200.132333	63.814870	0.000516	0.000455
RS	61	20.316712	200.132333	69.454772	0.000561	0.000487
RS	62	22.176883	200.132333	75.572356	0.000611	0.000519
RS	63	24.206535	200.132333	12715.162505	0.102754	0.060915
PA	4+25*2+4+6 0.001435899 0.007747966 24.206534899 62347.678011269 318.971585384 30.450152859 7.500746172 3.294719377 2.076575641 1.639820905 1.475068661 1.426212356 1.437365176 1.487422900 1.571768883 1.694994138 1.867532440 2.103928937 2.420574276 2.831943121 3.346537750 3.964442235 4.678843906 5.478818715 6.347778300 7.258206002 8.170640638 9.044783534 9.864721162 11.158316750 200.132333207
//
IT	7389
RD	12
LK	-90475.076377
QD	-351.927147 -> -262.406020
RI	0.0129718092
TR	0.001234	0.007874
MT	25.180613
MM	C_pi: 15.357149, n_recomb: 125882.680435
RS	0	0.000000	170841.066712	0.006378	0.000000	0.000000
RS	1	0.009179	170841.066712	0.006964	0.000000	0.000000
RS	2	0.019201	170841.066712	0.007603	0.000000	0.000000
RS	3	0.030142	170841.066712	0.008302	0.000000	0.000000
RS	4	0.042088	550.099485	2.814910	0.000022	0.000009
RS	5	0.055131	550.099485	3.073382	0.000024	0.000014
RS	6	0.069370	43.490226	42.437304	0.000337	0.000206
RS	7	0.084917	43.490226	46.318309	0.000368	0.000275
RS	8	0.101891	9.573486	229.476935	0.001823	0.001431
RS	9	0.120422	9.573486	250.053192	0.001986	0.001766
RS	10	0.140655	3.931300	662.313179	0.005261	0.004817
RS	11	0.162745	3.931300	718.935903	0.005711	0.005627
RS	12	0.186863	2.379443	1285.878938	0.010215	0.010212
RS	13	0.213194	2.379443	1387.907349	0.011025	0.011480
RS	14	0.241942	1.831695	1940.133533	0.015412	0.016114
RS	15	0.273329	1.831695	2080.868973	0.016530	0.017660
RS	16	0.307598	1.619217	2517.194997	0.019996	0.021331
RS	17	0.345012	1.619217	2683.055099	0.021314	0.023010
RS	18	0.385860	1.545267	2988.147100	0.023738	0.025530
RS	19	0.430457	1.545267	3166.027165	0.025151	0.027251
RS	20	0.479148	1.540970	3354.443123	0.026647	0.028747
RS	21	0.532309	1.540970	3533.368356	0.028069	0.030444
RS	22	0.590349	1.580298	3619.132177	0.028750	0.031051
RS	23	0.653717	1.580298	3790.082109	0.030108	0.032661
RS	24	0.722901	1.656602	3775.962120	0.029996	0.032413
RS	25	0.798436	1.656602	3931.858337	0.031234	0.033881
RS	26	0.880904	1.773569	3814.364880	0.030301	0.032750
RS	27	0.970942	1.773569	3950.675915	0.031384	0.034035
RS	28	1.069245	1.941157	3730.192974	0.029632	0.032021
RS	29	1.176571	1.941157	3845.547823	0.030549	0.033100
RS	30	1.293749	2.173586	3534.255035	0.028076	0.030303
RS	31	1.421683	2.173586	3630.293318	0.028839	0.031179
RS	32	1.561359	2.486938	3255.105122	0.025858	0.027831
RS	33	1.713857	2.486938	3335.302833	0.026495	0.028525
RS	34	1.880353	2.895319	2933.311613	0.023302	0.024949
RS	35	2.062131	2.895319	3001.342636	0.023842	0.025490
RS	36	2.260595	3.406758	2608.880429	0.020725	0.022008
RS	37	2.477276	3.406758	2667.477504	0.021190	0.022426
RS	38	2.713847	4.020759	2310.209523	0.018352	0.019265
RS	39	2.972132	4.020759	2360.927650	0.018755	0.019583
RS	40	3.254126	4.729685	2050.306758	0.016287	0.016845
RS	41	3.562005	4.729685	2093.860016	0.016633	0.017082
RS	42	3.898144	5.521374	1830.571669	0.014542	0.014772
RS	43	4.265137	5.521374	1867.217697	0.014833	0.014940
RS	44	4.665817	6.377087	1647.397894	0.013087	0.013021
RS	45	5.103276	6.377087	1677.108510	0.013323	0.013130
RS	46	5.580889	7.265835	1496.294853	0.011886	0.011558
RS	47	6.102344	7.265835	1518.746485	0.012065	0.011613
RS	48	6.671663	8.142983	1372.532291	0.010903	0.010343
RS	49	7.293240	8.142983	1387.040552	0.011019	0.010347
RS	50	7.971872	8.961282	1269.887583	0.010088	0.009324
RS	51	8.712797	8.961282	1275.416933	0.010132	0.009276
RS	52	9.521732	9.695703	1179.224616	0.009368	0.008431
RS	53	10.404920	9.695703	1174.638350	0.009331	0.008327
RS	54	11.369176	10.768711	1050.215335	0.008343	0.007254
RS	55	12.421943	10.768711	1039.530629	0.008258	0.007132
RS	56	13.571344	10.768711	1019.723356	0.008101	0.006951
RS	57	14.826249	10.768711	990.497526	0.007868	0.006709
RS	58	16.196343	208.036355	52.584973	0.000418	0.000379
RS	59	17.692200	208.036355	57.310689	0.000455	0.000406
RS	60	19.325363	208.036355	62.448641	0.000496	0.000435
RS	61	21.108435	208.036355	68.031946	0.000540	0.000466
RS	62	23.055177	208.036355	74.095699	0.000589	0.000498
RS	63	25.180613	208.036355	12640.598441	0.100416	0.061367
PA	4+25*2+4+6 0.001233601 0.007874360 25.180612830 170841.066712482 550.099485293 43.490226179 9.573486333 3.931299982 2.379442595 1.831694586 1.619216807 1.545267124 1.540970224 1.580298174 1.656601714 1.773569243 1.941157264 2.173585557 2.486938305 2.895319291 3.406758297 4.020758943 4.729684997 5.521374125 6.377086974 7.265834872 8.142983446 8.961281692 9.695703039 10.768711149 208.036355177
//
IT	7305
RD	13
LK	-90299.785748
QD	-292.411455 -> -214.004565
RI	0.0112900399
TR	0.001069	0.007982
MT	26.102370
MM	C_pi: 15.274925, n_recomb: 126860.900448
RS	0	0.000000	455676.920933	0.002425	0.000000	0.000000
RS	1	0.009241	455676.920933	0.002649	0.000000	0.000000
RS	2	0.019336	455676.920933	0.002894	0.000000	0.000000
RS	3	0.030364	455676.920933	0.003162	0.000000	0.000000
RS	4	0.042412	924.609161	1.702252	0.000013	0.000006
RS	5	0.055572	924.609161	1.859635	0.000015	0.000009
RS	6	0.069949	60.946582	30.816950	0.000243	0.000153
RS	7	0.085654	60.946582	33.657929	0.000265	0.000203
RS	8	0.102811	12.052952	185.764205	0.001464	0.001172
RS	9	0.121553	12.052952	202.616984	0.001597	0.001440
RS	10	0.142027	4.646357	572.356189	0.004512	0.004183
RS	11	0.164393	4.646357	622.165888	0.004904	0.004873
RS	12	0.188826	2.708650	1157.220289	0.009122	0.009188
RS	13	0.215517	2.708650	1251.335693	0.009864	0.010313
RS	14	0.244674	2.036895	1794.182345	0.014143	0.014837
RS	15	0.276526	2.036895	1928.441162	0.015201	0.016256
RS	16	0.311322	1.772108	2375.581933	0.018726	0.019982
RS	17	0.349333	1.772108	2537.937545	0.020006	0.021566
RS	18	0.390856	1.670941	2867.423893	0.022603	0.024261
RS	19	0.436217	1.670941	3045.288219	0.024005	0.025924
RS	20	0.485770	1.650003	3266.032948	0.025745	0.027672
RS	21	0.539902	1.650003	3448.277822	0.027182	0.029346
RS	22	0.599037	1.677876	3570.109617	0.028142	0.030249
RS	23	0.663636	1.677876	3747.112048	0.029537	0.031868
RS	24	0.734205	1.745747	3769.385302	0.029713	0.031931
RS	25	0.811295	1.745747	3933.134927	0.031004	0.033431
RS	26	0.895509	1.856366	3849.114292	0.030341	0.032600
RS	27	0.987506	1.856366	3993.970121	0.031483	0.033928
RS	28	1.088004	2.019220	3800.940072	0.029961	0.032177
RS	29	1.197790	2.019220	3924.478259	0.030935	0.033304
RS	30	1.317721	2.248234	3632.225228	0.028632	0.030711
RS	31	1.448735	2.248234	3735.334072	0.029444	0.031631
RS	32	1.591856	2.559210	3369.876455	0.026564	0.028418
RS	33	1.748204	2.559210	3455.706127	0.027240	0.029149
RS	34	1.918999	2.965897	3055.054961	0.024082	0.025640
RS	35	2.105579	2.965897	3127.313065	0.024652	0.026212
RS	36	2.309400	3.475871	2730.061174	0.021520	0.022742
RS	37	2.532057	3.475871	2791.688740	0.022006	0.023185
RS	38	2.775290	4.088028	2426.150660	0.019124	0.020000
RS	39	3.041000	4.088028	2478.918434	0.019540	0.020338
RS	40	3.331266	4.793935	2158.720871	0.017016	0.017557
RS	41	3.648355	4.793935	2203.490106	0.017369	0.017808
RS	42	3.994747	5.580215	1930.768671	0.015220	0.015449
RS	43	4.373149	5.580215	1967.865689	0.015512	0.015625
RS	44	4.786521	6.426088	1739.667727	0.013713	0.013659
RS	45	5.238093	6.426088	1769.059391	0.013945	0.013769
RS	46	5.731395	7.297226	1581.534021	0.012467	0.012158
RS	47	6.270285	7.297226	1602.810875	0.012634	0.012208
RS	48	6.858974	8.144055	1451.959500	0.011445	0.010910
RS	49	7.502065	8.144055	1464.249577	0.011542	0.010900
RS	50	8.204585	8.912656	1344.738625	0.010600	0.009864
RS	51	8.972026	8.912656	1346.691828	0.010615	0.009791
RS	52	9.810387	9.569258	1250.381950	0.009856	0.008946
RS	53	10.726224	9.569258	1240.412374	0.009778	0.008805
RS	54	11.726694	10.436536	1123.476271	0.008856	0.007777
RS	55	12.819619	10.436536	1104.815272	0.008709	0.007603
RS	56	14.013544	10.436536	1075.945180	0.008481	0.007361
RS	57	15.317801	10.436536	1036.749581	0.008172	0.007052
RS	58	16.742586	212.407170	52.038130	0.000410	0.000369
RS	59	18.299039	212.407170	56.755571	0.000447	0.000396
RS	60	19.999326	212.407170	61.888872	0.000488	0.000425
RS	61	21.856740	212.407170	67.471916	0.000532	0.000455
RS	62	23.885801	212.407170	73.540657	0.000580	0.000488
RS	63	26.102370	212.407170	12442.621226	0.098081	0.061727
PA	4+25*2+4+6 0.001069099 0.007982017 26.102370187 455676.920932655 924.609160785 60.946582124 12.052951991 4.646356914 2.708650415 2.036894580 1.772107916 1.670940846 1.650003416 1.677875643 1.745746613 1.856366174 2.019219545 2.248233663 2.559209637 2.965897075 3.475871328 4.088028440 4.793934813 5.580214820 6.426088462 7.297225629 8.144055120 8.912656269 9.569258298 10.436536279 212.407170378
//
IT	11629
RD	14
LK	-90147.197349
QD	-241.453304 -> -174.419570
RI	0.0098663027
TR	0.000938	0.008066
MT	26.998301
MM	C_pi: 15.140835, n_recomb: 127055.840366
RS	0	0.000000	968133.736212	0.001150	0.000000	0.000000
RS	1	0.009299	968133.736212	0.001257	0.000000	0.000000
RS	2	0.019464	968133.736212	0.001374	0.000000	0.000000
RS	3	0.030573	968133.736212	0.001502	0.000000	0.000000
RS	4	0.042716	1516.004371	1.048503	0.000008	0.000004
RS	5	0.055988	1516.004371	1.146062	0.000009	0.000005
RS	6	0.070494	83.528804	22.733885	0.000179	0.000115
RS	7	0.086349	83.528804	24.844747	0.000196	0.000152
RS	8	0.103678	14.939282	151.729718	0.001194	0.000976
RS	9	0.122619	14.939282	165.633147	0.001304	0.001193
RS	10	0.143322	5.430270	496.713688	0.003909	0.003678
RS	11	0.165950	5.430270	540.594882	0.004255	0.004270
RS	12	0.190682	3.059108	1041.969906	0.008201	0.008338
RS	13	0.217713	3.059108	1128.514070	0.008882	0.009341
RS	14	0.247259	2.252508	1655.386116	0.013029	0.013739
RS	15	0.279553	2.252508	1782.630988	0.014030	0.015042
RS	16	0.314849	1.931879	2231.999857	0.017567	0.018782
RS	17	0.353428	1.931879	2389.507211	0.018807	0.020272
RS	18	0.395594	1.801944	2734.966454	0.021526	0.023092
RS	19	0.441682	1.801944	2910.934513	0.022911	0.024692
RS	20	0.492056	1.763512	3156.889071	0.024846	0.026643
RS	21	0.547114	1.763512	3340.350741	0.026290	0.028287
RS	22	0.607292	1.779433	3492.881565	0.027491	0.029443
RS	23	0.673067	1.779433	3673.900381	0.028916	0.031061
RS	24	0.744958	1.838631	3729.187821	0.029351	0.031402
RS	25	0.823535	1.838631	3899.051918	0.030688	0.032925
RS	26	0.909419	1.942929	3847.157457	0.030279	0.032371
RS	27	1.003289	1.942929	3999.257689	0.031476	0.033737
RS	28	1.105890	2.101357	3834.313403	0.030178	0.032238
RS	29	1.218031	2.101357	3965.206493	0.031208	0.033408
RS	30	1.340601	2.327582	3694.334931	0.029076	0.031018
RS	31	1.474570	2.327582	3804.091785	0.029940	0.031980
RS	32	1.620997	2.637182	3451.888686	0.027168	0.028906
RS	33	1.781041	2.637182	3543.211946	0.027887	0.029675
RS	34	1.955968	3.043601	3147.988473	0.024776	0.026242
RS	35	2.147163	3.043601	3224.497024	0.025379	0.026846
RS	36	2.356137	3.553993	2826.539118	0.022246	0.023400
RS	37	2.584545	3.553993	2891.295820	0.022756	0.023869
RS	38	2.834194	4.166693	2521.172339	0.019843	0.020672
RS	39	3.107059	4.166693	2576.119804	0.020275	0.021030
RS	40	3.405299	4.872491	2249.479256	0.017705	0.018217
RS	41	3.731274	4.872491	2295.610182	0.018068	0.018482
RS	42	4.087563	5.656863	2016.025506	0.015867	0.016083
RS	43	4.476985	5.656863	2053.732873	0.016164	0.016267
RS	44	4.902621	6.497081	1819.228650	0.014318	0.014262
RS	45	5.367840	6.497081	1848.476404	0.014549	0.014374
RS	46	5.876321	7.355614	1655.893497	0.013033	0.012730
RS	47	6.432088	7.355614	1676.187716	0.013193	0.012775
RS	48	7.039539	8.178105	1522.029747	0.011979	0.011456
RS	49	7.703479	8.178105	1532.306165	0.012060	0.011433
RS	50	8.429163	8.904194	1411.551368	0.011110	0.010389
RS	51	9.222331	8.904194	1410.124676	0.011098	0.010292
RS	52	10.089260	9.491742	1314.737538	0.010348	0.009453
RS	53	11.036809	9.491742	1299.515325	0.010228	0.009274
RS	54	12.072476	10.170265	1192.250921	0.009384	0.008306
RS	55	13.204454	10.170265	1165.225769	0.009171	0.008074
RS	56	14.441700	10.170265	1127.013598	0.008870	0.007769
RS	57	15.794003	10.170265	1077.713176	0.008482	0.007390
RS	58	17.272064	214.182153	52.077859	0.000410	0.000366
RS	59	18.887577	214.182153	56.832165	0.000447	0.000393
RS	60	20.653325	214.182153	62.008683	0.000488	0.000423
RS	61	22.583278	214.182153	67.642058	0.000532	0.000454
RS	62	24.692707	214.182153	73.769061	0.000581	0.000487
RS	63	26.998301	214.182153	12176.712682	0.095837	0.062007
PA	4+25*2+4+6 0.000938081 0.008065837 26.998301466 968133.736211604 1516.004371172 83.528803719 14.939281804 5.430269791 3.059107843 2.252507604 1.931879497 1.801944228 1.763511509 1.779433367 1.838631374 1.942929239 2.101357166 2.327581876 2.637182383 3.043600563 3.553992794 4.166693404 4.872490669 5.656863374 6.497081328 7.355613991 8.178104667 8.904193684 9.491742429 10.170265266 214.182153360
//
IT	17092
RD	15
LK	-90017.628434
QD	-198.812585 -> -142.822041
RI	0.0087068843
TR	0.000835	0.008121
MT	27.905519
MM	C_pi: 15.012532, n_recomb: 126848.253377
RS	0	0.000000	1024178.015236	0.001092	0.000000	0.000000
RS	1	0.009357	1024178.015236	0.001195	0.000000	0.000000
RS	2	0.019589	1024178.015236	0.001306	0.000000	0.000000
RS	3	0.030778	1024178.015236	0.001429	0.000000	0.000000
RS	4	0.043015	2407.856444	0.664574	0.000005	0.000002
RS	5	0.056396	2407.856444	0.726793	0.000006	0.000004
RS	6	0.071029	111.799044	17.117595	0.000135	0.000090
RS	7	0.087032	111.799044	18.717694	0.000148	0.000118
RS	8	0.104532	18.184066	125.780801	0.000992	0.000828
RS	9	0.123669	18.184066	137.409374	0.001083	0.001008
RS	10	0.144597	6.263208	435.262358	0.003431	0.003282
RS	11	0.167483	6.263208	474.217235	0.003738	0.003797
RS	12	0.192511	3.421926	943.607182	0.007439	0.007649
RS	13	0.219880	3.421926	1023.413175	0.008068	0.008550
RS	14	0.249810	2.473773	1531.409938	0.012073	0.012822
RS	15	0.282540	2.473773	1651.895586	0.013023	0.014021
RS	16	0.318333	2.095583	2097.747986	0.016537	0.017746
RS	17	0.357475	2.095583	2249.989219	0.017738	0.019149
RS	18	0.400279	1.936283	2604.705196	0.020534	0.022050
RS	19	0.447089	1.936283	2777.805490	0.021899	0.023587
RS	20	0.498278	1.880080	3042.502445	0.023985	0.025694
RS	21	0.554256	1.880080	3225.866323	0.025431	0.027303
RS	22	0.615473	1.883950	3403.519927	0.026831	0.028668
RS	23	0.682417	1.883950	3587.128316	0.028279	0.030278
RS	24	0.755625	1.934537	3671.117518	0.028941	0.030860
RS	25	0.835682	1.934537	3845.769876	0.030318	0.032397
RS	26	0.923231	2.032779	3823.183287	0.030140	0.032094
RS	27	1.018971	2.032779	3981.462494	0.031388	0.033490
RS	28	1.123669	2.187285	3843.399259	0.030299	0.032223
RS	29	1.238163	2.187285	3980.921688	0.031383	0.033431
RS	30	1.363370	2.411550	3731.706329	0.029419	0.031235
RS	31	1.500292	2.411550	3847.717635	0.030333	0.032236
RS	32	1.650026	2.720987	3510.250806	0.027673	0.029301
RS	33	1.813769	2.720987	3606.934363	0.028435	0.030106
RS	34	1.992833	3.128827	3219.350362	0.025380	0.026754
RS	35	2.188652	3.128827	3300.145723	0.026016	0.027388
RS	36	2.402793	3.641882	2903.961010	0.022893	0.023974
RS	37	2.636970	3.641882	2971.978991	0.023429	0.024468
RS	38	2.893059	4.257972	2599.672674	0.020494	0.021269
RS	39	3.173108	4.257972	2656.983368	0.020946	0.021646
RS	40	3.479361	4.967206	2326.009797	0.018337	0.018811
RS	41	3.814269	4.967206	2373.718653	0.018713	0.019090
RS	42	4.180512	5.753951	2089.049071	0.016469	0.016659
RS	43	4.581024	5.753951	2127.609981	0.016773	0.016852
RS	44	5.019011	6.593624	1888.248101	0.014886	0.014814
RS	45	5.497978	6.593624	1917.623029	0.015117	0.014929
RS	46	6.021760	7.445554	1721.142543	0.013569	0.013258
RS	47	6.594551	7.445554	1740.755746	0.013723	0.013300
RS	48	7.220935	8.250654	1584.216091	0.012489	0.011964
RS	49	7.905929	8.250654	1592.810907	0.012557	0.011929
RS	50	8.655014	8.942262	1471.568617	0.011601	0.010881
RS	51	9.474189	8.942262	1467.113219	0.011566	0.010763
RS	52	10.370011	9.470099	1373.353419	0.010827	0.009934
RS	53	11.349651	9.470099	1353.204640	0.010668	0.009719
RS	54	12.420953	9.977290	1257.147736	0.009911	0.008825
RS	55	13.592493	9.977290	1221.644970	0.009631	0.008533
RS	56	14.873650	9.977290	1174.082626	0.009256	0.008161
RS	57	16.274679	9.977290	1114.799006	0.008788	0.007710
RS	58	17.806798	214.577690	52.561897	0.000414	0.000368
RS	59	19.482272	214.577690	57.389431	0.000452	0.000396
RS	60	21.314514	214.577690	62.648011	0.000494	0.000426
RS	61	23.318192	214.577690	68.373102	0.000539	0.000458
RS	62	25.509346	214.577690	74.602314	0.000588	0.000493
RS	63	27.905519	214.577690	11894.532858	0.093770	0.062212
PA	4+25*2+4+6 0.000834749 0.008120670 27.905519293 1024178.015235509 2407.856444066 111.799043918 18.184065928 6.263207817 3.421925724 2.473773046 2.095583248 1.936283095 1.880080253 1.883950106 1.934537390 2.032778803 2.187285498 2.411550076 2.720987335 3.128827175 3.641881860 4.257972295 4.967205766 5.753951325 6.593623530 7.445554144 8.250654251 8.942261978 9.470099023 9.977290347 214.577690119
//
IT	13323
RD	16
LK	-89909.941141
QD	-163.907286 -> -117.794674
RI	0.0077903640
TR	0.000753	0.008144
MT	28.855645
MM	C_pi: 14.924356, n_recomb: 126487.710686
RS	0	0.000000	923744.542989	0.001215	0.000000	0.000000
RS	1	0.009415	923744.542989	0.001330	0.000000	0.000000
RS	2	0.019715	923744.542989	0.001455	0.000000	0.000000
RS	3	0.030986	923744.542989	0.001592	0.000000	0.000000
RS	4	0.043318	3720.577846	0.432518	0.000003	0.000002
RS	5	0.056811	3720.577846	0.473263	0.000004	0.000002
RS	6	0.071574	145.831609	13.211100	0.000104	0.000071
RS	7	0.087727	145.831609	14.454186	0.000114	0.000093
RS	8	0.105400	21.695862	106.256722	0.000840	0.000718
RS	9	0.124738	21.695862	116.161451	0.000918	0.000870
RS	10	0.145896	7.117598	386.635638	0.003057	0.002976
RS	11	0.169046	7.117598	421.639071	0.003333	0.003430
RS	12	0.194375	3.786108	862.664119	0.006820	0.007104
RS	13	0.222090	3.786108	936.784420	0.007406	0.007921
RS	14	0.252413	2.694951	1425.614493	0.011271	0.012074
RS	15	0.285591	2.694951	1540.071011	0.012176	0.013184
RS	16	0.321893	2.259688	1978.999691	0.015646	0.016877
RS	17	0.361612	2.259688	2126.191044	0.016809	0.018199
RS	18	0.405071	2.071562	2485.138328	0.019647	0.021149
RS	19	0.452621	2.071562	2655.079127	0.020991	0.022623
RS	20	0.504648	1.997997	2933.018041	0.023188	0.024848
RS	21	0.561573	1.997997	3115.601709	0.024632	0.026418
RS	22	0.623857	1.990158	3313.127067	0.026193	0.027952
RS	23	0.692005	1.990158	3498.418867	0.027658	0.029548
RS	24	0.766569	2.032519	3606.528050	0.028513	0.030334
RS	25	0.848153	2.032519	3785.016963	0.029924	0.031879
RS	26	0.937417	2.125185	3788.196567	0.029949	0.031793
RS	27	1.035085	2.125185	3951.813983	0.031243	0.033213
RS	28	1.141949	2.276466	3838.254308	0.030345	0.032156
RS	29	1.258873	2.276466	3981.779723	0.031480	0.033396
RS	30	1.386805	2.499745	3753.101900	0.029672	0.031379
RS	31	1.526781	2.499745	3874.988793	0.030635	0.032415
RS	32	1.679935	2.810383	3552.237049	0.028084	0.029612
RS	33	1.847508	2.810383	3654.121934	0.028889	0.030449
RS	34	2.030858	3.221501	3274.961830	0.025892	0.027179
RS	35	2.231469	3.221501	3360.046535	0.026564	0.027842
RS	36	2.450966	3.739667	2966.866737	0.023456	0.024464
RS	37	2.691129	3.739667	3038.253028	0.024020	0.024981
RS	38	2.953901	4.362300	2665.118488	0.021070	0.021786
RS	39	3.241413	4.362300	2724.965917	0.021543	0.022181
RS	40	3.555992	5.078873	2390.959422	0.018903	0.019330
RS	41	3.900188	5.078873	2440.466170	0.019294	0.019623
RS	42	4.276788	5.872732	2151.852268	0.017012	0.017167
RS	43	4.688843	5.872732	2191.526316	0.017326	0.017369
RS	44	5.139692	6.717489	1948.260641	0.015403	0.015304
RS	45	5.632986	6.717489	1978.062233	0.015638	0.015423
RS	46	6.172722	7.569339	1778.455813	0.014060	0.013731
RS	47	6.763271	7.569339	1797.731235	0.014213	0.013770
RS	48	7.409418	8.364448	1639.413491	0.012961	0.012422
RS	49	8.116397	8.364448	1646.718266	0.013019	0.012377
RS	50	8.889935	9.029801	1525.471371	0.012060	0.011330
RS	51	9.736298	9.029801	1518.424154	0.012005	0.011191
RS	52	10.662342	9.507055	1426.740338	0.011280	0.010378
RS	53	11.675570	9.507055	1402.116866	0.011085	0.010129
RS	54	12.784189	9.859076	1318.279654	0.010422	0.009319
RS	55	13.997179	9.859076	1274.411634	0.010075	0.008965
RS	56	15.324366	9.859076	1217.706861	0.009627	0.008527
RS	57	16.776503	9.859076	1148.757157	0.009082	0.008005
RS	58	18.365352	214.551100	53.352696	0.000422	0.000373
RS	59	20.103784	214.551100	58.280305	0.000461	0.000402
RS	60	22.005882	214.551100	63.649831	0.000503	0.000433
RS	61	24.087055	214.551100	69.497640	0.000549	0.000467
RS	62	26.364160	214.551100	75.862247	0.000600	0.000503
RS	63	28.855645	214.551100	11625.484811	0.091910	0.062344
PA	4+25*2+4+6 0.000752908 0.008144019 28.855645332 923744.542988670 3720.577846275 145.831608806 21.695861666 7.117598114 3.786108205 2.694950900 2.259688150 2.071561953 1.997996871 1.990157844 2.032519173 2.125185021 2.276466460 2.499745236 2.810382871 3.221500586 3.739667202 4.362300283 5.078873343 5.872732176 6.717488677 7.569338604 8.364447587 9.029800890 9.507055471 9.859076113 214.551100069
//
IT	22685
RD	17
LK	-89821.459264
QD	-135.747072 -> -97.919577
RI	0.0070742962
TR	0.000687	0.008135
MT	29.872895
MM	C_pi: 14.890447, n_recomb: 126092.180731
RS	0	0.000000	1200252.737491	0.000939	0.000000	0.000000
RS	1	0.009475	1200252.737491	0.001027	0.000000	0.000000
RS	2	0.019847	1200252.737491	0.001125	0.000000	0.000000
RS	3	0.031202	1200252.737491	0.001232	0.000000	0.000000
RS	4	0.043632	5537.865010	0.292217	0.000002	0.000001
RS	5	0.057241	5537.865010	0.319921	0.000003	0.000002
RS	6	0.072139	185.208322	10.472392	0.000083	0.000058
RS	7	0.088448	185.208322	11.464342	0.000091	0.000076
RS	8	0.106303	25.362132	91.618205	0.000727	0.000635
RS	9	0.125849	25.362132	100.226029	0.000795	0.000766
RS	10	0.147247	7.963563	348.810671	0.002766	0.002741
RS	11	0.170673	7.963563	380.722219	0.003019	0.003149
RS	12	0.196318	4.140647	797.695201	0.006326	0.006678
RS	13	0.224393	4.140647	867.197575	0.006877	0.007428
RS	14	0.255127	2.910585	1337.997461	0.010611	0.011476
RS	15	0.288774	2.910585	1447.347331	0.011478	0.012511
RS	16	0.325609	2.420925	1877.543203	0.014890	0.016160
RS	17	0.365933	2.420925	2020.235478	0.016022	0.017412
RS	18	0.410078	2.205631	2379.745027	0.018873	0.020384
RS	19	0.458406	2.205631	2546.642051	0.020197	0.021801
RS	20	0.511312	2.115735	2833.349248	0.022470	0.024108
RS	21	0.569231	2.115735	3014.884214	0.023910	0.025641
RS	22	0.632638	2.096946	3227.622099	0.025597	0.027308
RS	23	0.702052	2.096946	3414.054915	0.027076	0.028887
RS	24	0.778043	2.131722	3541.936428	0.028090	0.029842
RS	25	0.861233	2.131722	3723.586288	0.029531	0.031390
RS	26	0.952306	2.219487	3748.800803	0.029731	0.031491
RS	27	1.052007	2.219487	3917.087395	0.031065	0.032930
RS	28	1.161155	2.368378	3825.137776	0.030336	0.032057
RS	29	1.280643	2.368378	3974.113568	0.031518	0.033325
RS	30	1.411453	2.591737	3764.111274	0.029852	0.031467
RS	31	1.554656	2.591737	3891.494745	0.030862	0.032535
RS	32	1.711427	2.905005	3582.570202	0.028412	0.029853
RS	33	1.883052	2.905005	3689.454244	0.029260	0.030721
RS	34	2.070937	3.321315	3318.627304	0.026319	0.027526
RS	35	2.276623	3.321315	3407.944317	0.027027	0.028216
RS	36	2.501798	3.847129	3018.190319	0.023936	0.024875
RS	37	2.748306	3.847129	3092.993475	0.024530	0.025414
RS	38	3.018170	4.479555	2719.715910	0.021569	0.022225
RS	39	3.313603	4.479555	2782.223137	0.022065	0.022639
RS	40	3.637026	5.207505	2445.946697	0.019398	0.019776
RS	41	3.991093	5.207505	2497.431058	0.019806	0.020082
RS	42	4.378705	6.013413	2205.584277	0.017492	0.017605
RS	43	4.803042	6.013413	2246.601793	0.017817	0.017816
RS	44	5.267583	6.869068	2000.062255	0.015862	0.015730
RS	45	5.776137	6.869068	2030.571431	0.016104	0.015853
RS	46	6.332874	7.727516	1828.353571	0.014500	0.014143
RS	47	6.942360	7.727516	1847.628265	0.014653	0.014181
RS	48	7.609592	8.520065	1687.926089	0.013386	0.012824
RS	49	8.340041	8.520065	1694.342577	0.013437	0.012772
RS	50	9.139696	9.167144	1573.392543	0.012478	0.011729
RS	51	10.015115	9.167144	1564.224758	0.012405	0.011572
RS	52	10.973477	9.602323	1474.879895	0.011697	0.010777
RS	53	12.022638	9.602323	1446.307573	0.011470	0.010497
RS	54	13.171203	9.813242	1375.283864	0.010907	0.009779
RS	55	14.428590	9.813242	1323.349156	0.010495	0.009365
RS	56	15.805108	9.813242	1257.884824	0.009976	0.008861
RS	57	17.312044	9.813242	1179.741344	0.009356	0.008271
RS	58	18.961757	214.683100	54.342855	0.000431	0.000380
RS	59	20.767772	214.683100	59.389513	0.000471	0.000410
RS	60	22.744898	214.683100	64.890561	0.000515	0.000443
RS	61	24.909349	214.683100	70.883346	0.000562	0.000477
RS	62	27.278871	214.683100	77.407358	0.000614	0.000515
RS	63	29.872895	214.683100	11379.523822	0.090248	0.062412
PA	4+25*2+4+6 0.000687116 0.008135495 29.872894780 1200252.737490989 5537.865009823 185.208322155 25.362131876 7.963562780 4.140647388 2.910585157 2.420925470 2.205630551 2.115735214 2.096945513 2.131722084 2.219486691 2.368377966 2.591737120 2.905005470 3.321314934 3.847129146 4.479555127 5.207505499 6.013413052 6.869068057 7.727516209 8.520064593 9.167143916 9.602322568 9.813242019 214.683100304
//
IT	14017
RD	18
LK	-89748.887447
QD	-113.171505 -> -82.922561
RI	0.0068624288
TR	0.000648	0.008287
MT	30.041179
MM	C_pi: 14.653717, n_recomb: 126378.395439
RS	0	0.000000	1366982.486925	0.000827	0.000000	0.000000
RS	1	0.009484	1366982.486925	0.000905	0.000000	0.000000
RS	2	0.019868	1366982.486925	0.000991	0.000000	0.000000
RS	3	0.031237	1366982.486925	0.001085	0.000000	0.000000
RS	4	0.043684	7996.913445	0.203073	0.000002	0.000001
RS	5	0.057311	7996.913445	0.222346	0.000002	0.000001
RS	6	0.072231	229.811017	8.471202	0.000067	0.000049
RS	7	0.088566	229.811017	9.274601	0.000073	0.000063
RS	8	0.106450	29.048269	80.309696	0.000635	0.000572
RS	9	0.126030	29.048269	87.871896	0.000695	0.000687
RS	10	0.147467	8.754086	318.719965	0.002522	0.002562
RS	11	0.170938	8.754086	348.005134	0.002754	0.002934
RS	12	0.196634	4.458137	744.793647	0.005893	0.006349
RS	13	0.224768	4.458137	810.158879	0.006411	0.007046
RS	14	0.255569	3.098737	1264.988058	0.010010	0.011003
RS	15	0.289293	3.098737	1369.466989	0.010836	0.011976
RS	16	0.326214	2.558422	1791.302805	0.014174	0.015576
RS	17	0.366638	2.558422	1929.347287	0.015266	0.016768
RS	18	0.410895	2.316737	2288.997794	0.018112	0.019741
RS	19	0.459349	2.316737	2452.312350	0.019405	0.021109
RS	20	0.512400	2.209777	2747.126476	0.021737	0.023471
RS	21	0.570481	2.209777	2926.750931	0.023159	0.024969
RS	22	0.634072	2.178264	3154.344983	0.024960	0.026737
RS	23	0.703693	2.178264	3340.844585	0.026435	0.028300
RS	24	0.779918	2.202946	3488.485083	0.027603	0.029392
RS	25	0.863371	2.202946	3672.128947	0.029057	0.030942
RS	26	0.954740	2.282442	3719.849750	0.029434	0.031200
RS	27	1.054775	2.282442	3891.659493	0.030794	0.032655
RS	28	1.164297	2.424573	3822.082660	0.030243	0.031940
RS	29	1.284206	2.424573	3975.468301	0.031457	0.033233
RS	30	1.415488	2.642276	3785.066242	0.029950	0.031516
RS	31	1.559221	2.642276	3917.057867	0.030995	0.032613
RS	32	1.716586	2.950637	3622.880493	0.028667	0.030038
RS	33	1.888876	2.950637	3734.036649	0.029546	0.030934
RS	34	2.077507	3.362334	3372.348811	0.026685	0.027810
RS	35	2.284027	3.362334	3465.316294	0.027420	0.028525
RS	36	2.510135	3.883339	3079.629300	0.024368	0.025216
RS	37	2.757688	3.883339	3157.385950	0.024984	0.025777
RS	38	3.028719	4.510201	2784.462556	0.022033	0.022595
RS	39	3.325455	4.510201	2849.256840	0.022545	0.023027
RS	40	3.650334	5.231243	2511.082362	0.019870	0.020153
RS	41	4.006026	5.231243	2564.238471	0.020290	0.020473
RS	42	4.395453	6.028058	2269.472020	0.017958	0.017978
RS	43	4.821815	6.028058	2311.572177	0.018291	0.018199
RS	44	5.288613	6.871042	2062.051108	0.016316	0.016093
RS	45	5.799684	6.871042	2093.031343	0.016562	0.016222
RS	46	6.359226	7.711107	1888.512960	0.014943	0.014497
RS	47	6.971837	7.711107	1907.552002	0.015094	0.014535
RS	48	7.642550	8.476360	1746.865640	0.013823	0.013172
RS	49	8.376874	8.476360	1752.128497	0.013864	0.013114
RS	50	9.180844	9.082982	1632.016820	0.012914	0.012076
RS	51	10.061065	9.082982	1620.382279	0.012822	0.011905
RS	52	11.024769	9.458749	1534.117262	0.012139	0.011130
RS	53	12.079873	9.458749	1501.078821	0.011878	0.010822
RS	54	13.235045	9.513621	1445.327062	0.011437	0.010202
RS	55	14.499778	9.513621	1384.052707	0.010952	0.009729
RS	56	15.884461	9.513621	1308.625727	0.010355	0.009162
RS	57	17.400471	9.513621	1220.195730	0.009655	0.008508
RS	58	19.060264	210.544723	55.387503	0.000438	0.000388
RS	59	20.877476	210.544723	60.532570	0.000479	0.000419
RS	60	22.867038	210.544723	66.140420	0.000523	0.000453
RS	61	25.045295	210.544723	72.248891	0.000572	0.000489
RS	62	27.430145	210.544723	78.897920	0.000624	0.000528
RS	63	30.041179	210.544723	11282.253405	0.089274	0.062426
PA	4+25*2+4+6 0.000647520 0.008286828 30.041179377 1366982.486925488 7996.913444928 229.811016508 29.048269303 8.754085611 4.458137193 3.098736963 2.558421935 2.316736790 2.209776964 2.178264006 2.202945614 2.282441673 2.424572611 2.642275729 2.950637208 3.362333843 3.883338978 4.510201116 5.231243001 6.028058393 6.871042320 7.711107021 8.476360276 9.082982346 9.458749175 9.513620580 210.544723187
//
IT	15621
RD	19
LK	-89691.443287
QD	-95.286513 -> -70.942649
RI	0.0066201717
TR	0.000617	0.008443
MT	30.114980
MM	C_pi: 14.391551, n_recomb: 126448.024528
RS	0	0.000000	1367024.203921	0.000827	0.000000	0.000000
RS	1	0.009489	1367024.203921	0.000906	0.000000	0.000000
RS	2	0.019877	1367024.203921	0.000992	0.000000	0.000000
RS	3	0.031252	1367024.203921	0.001086	0.000000	0.000000
RS	4	0.043706	11028.682712	0.147414	0.000001	0.000001
RS	5	0.057341	11028.682712	0.161411	0.000001	0.000001
RS	6	0.072271	273.063216	7.138036	0.000056	0.000043
RS	7	0.088617	273.063216	7.815405	0.000062	0.000055
RS	8	0.106514	32.158493	72.639932	0.000574	0.000538
RS	9	0.126109	32.158493	79.488530	0.000629	0.000642
RS	10	0.147563	9.372668	298.165713	0.002358	0.002473
RS	11	0.171053	9.372668	325.635184	0.002575	0.002814
RS	12	0.196772	4.703122	707.506972	0.005595	0.006180
RS	13	0.224932	4.703122	769.892050	0.006089	0.006822
RS	14	0.255763	3.246760	1210.914974	0.009576	0.010722
RS	15	0.289519	3.246760	1311.649469	0.010373	0.011624
RS	16	0.326479	2.669361	1724.003400	0.013634	0.015178
RS	17	0.366946	2.669361	1858.185296	0.014695	0.016292
RS	18	0.411252	2.408093	2214.626351	0.017514	0.019255
RS	19	0.459762	2.408093	2374.650424	0.018780	0.020552
RS	20	0.512875	2.287820	2673.100842	0.021140	0.022948
RS	21	0.571028	2.287820	2850.590366	0.022544	0.024388
RS	22	0.634699	2.245893	3088.004540	0.024421	0.026237
RS	23	0.704411	2.245893	3273.885177	0.025891	0.027758
RS	24	0.780738	2.261885	3436.353101	0.027176	0.028969
RS	25	0.864307	2.261885	3620.963381	0.028636	0.030492
RS	26	0.955805	2.334069	3686.582397	0.029155	0.030896
RS	27	1.055986	2.334069	3860.698728	0.030532	0.032337
RS	28	1.165672	2.469995	3809.799569	0.030129	0.031775
RS	29	1.285765	2.469995	3966.347973	0.031367	0.033066
RS	30	1.417254	2.682340	3792.965891	0.029996	0.031492
RS	31	1.561219	2.682340	3928.414114	0.031067	0.032591
RS	32	1.718844	2.985906	3647.629648	0.028847	0.030135
RS	33	1.891426	2.985906	3762.073623	0.029752	0.031037
RS	34	2.080382	3.392982	3409.279467	0.026962	0.027998
RS	35	2.287269	3.392982	3505.099628	0.027720	0.028720
RS	36	2.513785	3.909113	3124.074070	0.024706	0.025465
RS	37	2.761795	3.909113	3204.159413	0.025340	0.026032
RS	38	3.033337	4.530386	2832.675962	0.022402	0.022878
RS	39	3.330645	4.530386	2899.282869	0.022929	0.023315
RS	40	3.656162	5.244611	2560.517320	0.020250	0.020452
RS	41	4.012567	5.244611	2615.001647	0.020680	0.020776
RS	42	4.402788	6.032659	2318.651598	0.018337	0.018282
RS	43	4.830037	6.032659	2361.610079	0.018677	0.018505
RS	44	5.297825	6.863681	2110.361586	0.016690	0.016398
RS	45	5.809998	6.863681	2141.703695	0.016937	0.016527
RS	46	6.370770	7.686586	1936.012277	0.015311	0.014802
RS	47	6.984751	7.686586	1954.823429	0.015460	0.014837
RS	48	7.656989	8.426678	1794.093450	0.014188	0.013481
RS	49	8.393013	8.426678	1798.337871	0.014222	0.013414
RS	50	9.198875	8.996323	1679.827679	0.013285	0.012394
RS	51	10.081201	8.996323	1666.002774	0.013175	0.012206
RS	52	11.047247	9.318024	1583.482860	0.012523	0.011462
RS	53	12.104957	9.318024	1546.395461	0.012229	0.011124
RS	54	13.263027	9.230648	1507.052409	0.011918	0.010623
RS	55	14.530981	9.230648	1436.704200	0.011362	0.010087
RS	56	15.919246	9.230648	1351.741746	0.010690	0.009453
RS	57	17.439236	9.230648	1253.614958	0.009914	0.008732
RS	58	19.103451	206.309499	56.180864	0.000444	0.000392
RS	59	20.925575	206.309499	61.397926	0.000486	0.000424
RS	60	22.920592	206.309499	67.083494	0.000531	0.000459
RS	61	25.104907	206.309499	73.275650	0.000579	0.000496
RS	62	27.496481	206.309499	80.014526	0.000633	0.000536
RS	63	30.114980	206.309499	11159.531899	0.088254	0.062424
PA	4+25*2+4+6 0.000616589 0.008442717 30.114980492 1367024.203920656 11028.682712151 273.063216130 32.158492573 9.372668041 4.703122456 3.246760006 2.669361197 2.408092539 2.287819533 2.245893058 2.261885107 2.334069058 2.469994502 2.682340410 2.985905812 3.392982253 3.909113073 4.530385868 5.244610764 6.032658874 6.863681140 7.686586411 8.426677936 8.996322920 9.318023833 9.230648307 206.309499368
//
IT	30270
RD	20
LK	-89645.102657
QD	-80.964257 -> -61.062969
RI	0.0063840231
TR	0.000591	0.008585
MT	30.192869
MM	C_pi: 14.147710, n_recomb: 126402.271720
RS	0	0.000000	1365939.528955	0.000828	0.000000	0.000000
RS	1	0.009493	1365939.528955	0.000907	0.000000	0.000000
RS	2	0.019887	1365939.528955	0.000993	0.000000	0.000000
RS	3	0.031268	1365939.528955	0.001087	0.000000	0.000000
RS	4	0.043729	14430.962217	0.112693	0.000001	0.000000
RS	5	0.057374	14430.962217	0.123399	0.000001	0.000001
RS	6	0.072313	312.673783	6.236179	0.000049	0.000039
RS	7	0.088671	312.673783	6.828307	0.000054	0.000050
RS	8	0.106581	34.572131	67.602703	0.000535	0.000518
RS	9	0.126192	34.572131	73.982780	0.000585	0.000614
RS	10	0.147664	9.815047	284.929713	0.002254	0.002430
RS	11	0.171175	9.815047	311.229183	0.002462	0.002748
RS	12	0.196918	4.879208	682.710272	0.005401	0.006091
RS	13	0.225104	4.879208	743.104619	0.005879	0.006690
RS	14	0.255966	3.358885	1172.448222	0.009276	0.010543
RS	15	0.289758	3.358885	1270.485473	0.010051	0.011387
RS	16	0.326758	2.757915	1672.871119	0.013235	0.014886
RS	17	0.367270	2.757915	1804.040344	0.014272	0.015938
RS	18	0.411628	2.483775	2155.018604	0.017049	0.018869
RS	19	0.460197	2.483775	2312.266555	0.018293	0.020107
RS	20	0.513376	2.354100	2610.945009	0.020656	0.022513
RS	21	0.571604	2.354100	2786.426953	0.022044	0.023903
RS	22	0.635360	2.304212	3029.732782	0.023969	0.025805
RS	23	0.705167	2.304212	3214.756308	0.025433	0.027288
RS	24	0.781602	2.313226	3387.910109	0.026803	0.028589
RS	25	0.865292	2.313226	3572.954503	0.028267	0.030087
[truncated: 10,199,477 more chars]
