# Supplementary material for: Recent speciation associated with range expansion and a shift to self-fertilization in North American Arabidopsis
Source: Nat Commun. 2022 Dec 8;13:7564. doi: 10.1038/s41467-022-35368-1 (PMC9732334; doi:10.1038/s41467-022-35368-1)
Supplement: Supplementary file 5 — Source Data [file 41467_2022_35368_MOESM5_ESM.zip › Source Data/SuppFig24-7_areQC2.psmc]

CC
CC	Brief Description of the file format:
CC	  CC  comments
CC	  MM  useful-messages
CC	  RD  round-of-iterations
CC	  LL  \log[P(sequence)]
CC	  QD  Q-before-opt Q-after-opt
CC	  TR  \theta_0 \rho_0
CC	  RS  k t_k \lambda_k \pi_k \sum_{l\not=k}A_{kl} A_{kk}
CC	  DC  begin end best-k t_k+\Delta_k max-prob
CC
MM	Version: 0.6.5-r67
MM	pattern:4+25*2+4+6, n:63, n_free_lambdas:28
MM	n_iterations:25, skip:1, max_t:5, theta/rho:5
MM	is_decoding:0
MM	n_seqs:3, sum_L:163336, sum_n:4900
RD	0
LK	0.000000
QD	0.000000 -> 0.000000
RI	inf
TR	0.030459	0.006092
MT	5.000000
MM	C_pi: 1.000000, n_recomb: 991.979088
RS	0	0.000000	1.000000	6.348405	0.006400	0.000000
RS	1	0.006440	1.000000	6.712603	0.006767	0.000000
RS	2	0.013294	1.000000	7.094667	0.007152	0.000000
RS	3	0.020590	1.000000	7.495071	0.007556	0.000000
RS	4	0.028356	1.000000	7.914245	0.007978	0.000000
RS	5	0.036622	1.000000	8.352563	0.008420	0.000000
RS	6	0.045421	1.000000	8.810330	0.008882	0.000000
RS	7	0.054785	1.000000	9.287769	0.009363	0.000000
RS	8	0.064753	1.000000	9.785006	0.009864	0.000000
RS	9	0.075363	1.000000	10.302057	0.010385	0.000000
RS	10	0.086656	1.000000	10.838807	0.010926	0.000000
RS	11	0.098677	1.000000	11.394993	0.011487	0.000000
RS	12	0.111471	1.000000	11.970180	0.012067	0.000000
RS	13	0.125090	1.000000	12.563746	0.012665	0.000000
RS	14	0.139585	1.000000	13.174851	0.013281	0.000000
RS	15	0.155014	1.000000	13.802418	0.013914	0.000000
RS	16	0.171437	1.000000	14.445103	0.014562	0.000000
RS	17	0.188917	1.000000	15.101272	0.015223	0.000000
RS	18	0.207523	1.000000	15.768975	0.015896	0.000000
RS	19	0.227327	1.000000	16.445913	0.016579	0.000000
RS	20	0.248406	1.000000	17.129420	0.017268	0.000000
RS	21	0.270843	1.000000	17.816435	0.017960	0.000000
RS	22	0.294725	1.000000	18.503477	0.018653	0.000000
RS	23	0.320144	1.000000	19.186632	0.019342	0.000000
RS	24	0.347201	1.000000	19.861532	0.020022	0.000000
RS	25	0.376000	1.000000	20.523351	0.020689	0.000000
RS	26	0.406654	1.000000	21.166800	0.021338	0.000000
RS	27	0.439282	1.000000	21.786135	0.021962	0.000000
RS	28	0.474011	1.000000	22.375175	0.022556	0.000000
RS	29	0.510976	1.000000	22.927335	0.023113	0.000000
RS	30	0.550322	1.000000	23.435662	0.023625	0.000000
RS	31	0.592202	1.000000	23.892905	0.024086	0.000000
RS	32	0.636779	1.000000	24.291588	0.024488	0.000000
RS	33	0.684227	1.000000	24.624109	0.024823	0.000000
RS	34	0.734730	1.000000	24.882859	0.025084	0.000000
RS	35	0.788485	1.000000	25.060360	0.025263	0.000000
RS	36	0.845702	1.000000	25.149428	0.025353	0.000000
RS	37	0.906604	1.000000	25.143353	0.025347	0.000000
RS	38	0.971428	1.000000	25.036097	0.025239	0.000000
RS	39	1.040426	1.000000	24.822510	0.025023	0.000000
RS	40	1.113868	1.000000	24.498553	0.024697	0.000000
RS	41	1.192040	1.000000	24.061523	0.024256	0.000000
RS	42	1.275245	1.000000	23.510285	0.023700	0.000000
RS	43	1.363809	1.000000	22.845470	0.023030	0.000000
RS	44	1.458076	1.000000	22.069668	0.022248	0.000000
RS	45	1.558414	1.000000	21.187572	0.021359	0.000000
RS	46	1.665214	1.000000	20.206073	0.020369	0.000000
RS	47	1.778891	1.000000	19.134292	0.019289	0.000000
RS	48	1.899889	1.000000	17.983540	0.018129	0.000000
RS	49	2.028679	1.000000	16.767183	0.016903	0.000000
RS	50	2.165763	1.000000	15.500421	0.015626	0.000000
RS	51	2.311675	1.000000	14.199968	0.014315	0.000000
RS	52	2.466983	1.000000	12.883633	0.012988	0.000000
RS	53	2.632293	1.000000	11.569828	0.011663	0.000000
RS	54	2.808249	1.000000	10.276997	0.010360	0.000000
RS	55	2.995536	1.000000	9.023000	0.009096	0.000000
RS	56	3.194884	1.000000	7.824494	0.007888	0.000000
RS	57	3.407070	1.000000	6.696325	0.006750	0.000000
RS	58	3.632920	1.000000	5.650981	0.005697	0.000000
RS	59	3.873315	1.000000	4.698149	0.004736	0.000000
RS	60	4.129191	1.000000	3.844402	0.003875	0.000000
RS	61	4.401545	1.000000	3.093049	0.003118	0.000000
RS	62	4.691438	1.000000	2.444157	0.002464	0.000000
RS	63	5.000000	1.000000	6.785385	0.006840	0.000000
PA	4+25*2+4+6 0.030458703 0.006091741 5.000000000 1.000000000 1.000000000 1.000000000 1.000000000 1.000000000 1.000000000 1.000000000 1.000000000 1.000000000 1.000000000 1.000000000 1.000000000 1.000000000 1.000000000 1.000000000 1.000000000 1.000000000 1.000000000 1.000000000 1.000000000 1.000000000 1.000000000 1.000000000 1.000000000 1.000000000 1.000000000 1.000000000 1.000000000
//
IT	10378
RD	1
LK	-17596.443135
QD	-1010.565445 -> -331.672170
RI	0.0770142549
TR	0.015099	0.003160
MT	13.840616
MM	C_pi: 1.952151, n_recomb: 1004.403130
RS	0	0.000000	0.454660	17.794488	0.017716	0.000716
RS	1	0.008152	0.454660	18.889647	0.018807	0.004566
RS	2	0.016969	0.454660	20.021754	0.019934	0.010623
RS	3	0.026505	0.454660	21.186856	0.021094	0.017619
RS	4	0.036819	0.373780	27.150735	0.027032	0.024499
RS	5	0.047973	0.373780	28.466915	0.028342	0.030867
RS	6	0.060036	0.398224	27.973877	0.027851	0.035792
RS	7	0.073083	0.398224	29.241048	0.029113	0.037688
RS	8	0.087193	0.466033	26.118102	0.026004	0.036305
RS	9	0.102454	0.466033	27.301774	0.027182	0.033343
RS	10	0.118959	0.550525	24.162580	0.024057	0.030661
RS	11	0.136809	0.550525	25.266190	0.025155	0.028937
RS	12	0.156115	0.639181	22.752640	0.022653	0.027942
RS	13	0.176994	0.639181	23.785988	0.023682	0.027267
RS	14	0.199576	0.738512	21.517117	0.021423	0.026651
RS	15	0.223999	0.738512	22.485030	0.022386	0.025983
RS	16	0.250412	0.851586	20.371536	0.020282	0.025233
RS	17	0.278980	0.851586	21.277533	0.021184	0.024407
RS	18	0.309876	0.978097	19.343132	0.019258	0.023524
RS	19	0.343290	0.978097	20.190582	0.020102	0.022610
RS	20	0.379429	1.116858	18.448892	0.018368	0.021693
RS	21	0.418514	1.116858	19.240673	0.019156	0.020799
RS	22	0.460786	1.266833	17.681026	0.017604	0.019943
RS	23	0.506503	1.266833	18.419107	0.018338	0.019130
RS	24	0.555948	1.427571	17.015712	0.016941	0.018357
RS	25	0.609423	1.427571	17.700982	0.017623	0.017619
RS	26	0.667259	1.598655	16.429425	0.016357	0.016912
RS	27	0.729809	1.598655	17.061716	0.016987	0.016233
RS	28	0.797458	1.779104	15.905223	0.015835	0.015584
RS	29	0.870623	1.779104	16.483341	0.016411	0.014967
RS	30	0.949752	1.967813	15.425952	0.015358	0.014385
RS	31	1.035332	1.967813	15.947685	0.015878	0.013837
RS	32	1.127889	2.164199	14.970205	0.014905	0.013323
RS	33	1.227992	2.164199	15.432462	0.015365	0.012840
RS	34	1.336255	2.368182	14.515450	0.014452	0.012384
RS	35	1.453344	2.368182	14.914531	0.014849	0.011953
RS	36	1.579980	2.580000	14.040798	0.013979	0.011543
RS	37	1.716938	2.580000	14.372752	0.014310	0.011150
RS	38	1.865063	2.799929	13.528903	0.013470	0.010772
RS	39	2.025263	2.799929	13.789910	0.013729	0.010408
RS	40	2.198523	3.028345	12.965493	0.012909	0.010055
RS	41	2.385908	3.028345	13.152307	0.013095	0.009712
RS	42	2.588570	3.265942	12.338848	0.012285	0.009379
RS	43	2.807753	3.265942	12.449330	0.012395	0.009054
RS	44	3.044805	3.514018	11.639978	0.011589	0.008740
RS	45	3.301183	3.514018	11.673729	0.011623	0.008434
RS	46	3.578461	3.774639	10.863923	0.010816	0.008139
RS	47	3.878345	3.774639	10.822937	0.010775	0.007856
RS	48	4.202676	4.051162	10.010349	0.009966	0.007583
RS	49	4.553448	4.051162	9.899664	0.009856	0.007323
RS	50	4.932816	4.349451	9.083518	0.009044	0.007075
RS	51	5.343113	4.349451	8.911886	0.008873	0.006837
RS	52	5.786858	4.680428	8.091899	0.008056	0.006610
RS	53	6.266779	4.680428	7.872470	0.007838	0.006391
RS	54	6.785825	5.296352	6.756267	0.006727	0.006179
RS	55	7.347186	5.296352	6.550372	0.006522	0.005972
RS	56	7.954312	5.296352	6.294441	0.006267	0.005771
RS	57	8.610932	5.296352	5.990535	0.005964	0.005574
RS	58	9.321084	9.838582	3.138814	0.003125	0.005385
RS	59	10.089130	9.838582	3.133825	0.003120	0.005207
RS	60	10.919790	9.838582	3.108520	0.003095	0.005045
RS	61	11.818169	9.838582	3.061765	0.003048	0.004907
RS	62	12.789787	9.838582	2.992814	0.002980	0.004807
RS	63	13.840616	9.838582	26.977176	0.026859	0.038898
PA	4+25*2+4+6 0.015099352 0.003159731 13.840616345 0.454659700 0.373780131 0.398223519 0.466032505 0.550524712 0.639180660 0.738512039 0.851586342 0.978097439 1.116857529 1.266833305 1.427571297 1.598654985 1.779104233 1.967813492 2.164198875 2.368182182 2.579999924 2.799929380 3.028345108 3.265941978 3.514017582 3.774638891 4.051161885 4.349450588 4.680428267 5.296352386 9.838582456
//
IT	4501
RD	2
LK	-16470.678980
QD	-419.937650 -> -168.349681
RI	0.0582476587
TR	0.010428	0.003230
MT	17.969929
MM	C_pi: 3.611849, n_recomb: 1894.477774
RS	0	0.000000	0.876128	18.395143	0.009710	0.000241
RS	1	0.008599	0.876128	19.773742	0.010438	0.001655
RS	2	0.017937	0.876128	21.236987	0.011210	0.004126
RS	3	0.028078	0.876128	22.786752	0.012028	0.007527
RS	4	0.039091	0.477716	44.540527	0.023511	0.014197
RS	5	0.051051	0.477716	47.124899	0.024875	0.019872
RS	6	0.064039	0.435795	54.455938	0.028745	0.024386
RS	7	0.078145	0.435795	57.177163	0.030181	0.030264
RS	8	0.093463	0.470033	55.577025	0.029336	0.030685
RS	9	0.110098	0.470033	58.170784	0.030705	0.034807
RS	10	0.128164	0.536647	53.296083	0.028132	0.032087
RS	11	0.147783	0.536647	55.715850	0.029410	0.033959
RS	12	0.169089	0.615630	50.746051	0.026786	0.030586
RS	13	0.192228	0.615630	52.993655	0.027973	0.032015
RS	14	0.217355	0.708103	48.090065	0.025384	0.029158
RS	15	0.244644	0.708103	50.170527	0.026483	0.030789
RS	16	0.274279	0.818474	45.264393	0.023893	0.028201
RS	17	0.306462	0.818474	47.184447	0.024906	0.029713
RS	18	0.341413	0.949864	42.368085	0.022364	0.027149
RS	19	0.379368	0.949864	44.136335	0.023297	0.028349
RS	20	0.420588	1.104669	39.523310	0.020862	0.025781
RS	21	0.465352	1.104669	41.149138	0.021721	0.026618
RS	22	0.513965	1.285482	36.805164	0.019428	0.024092
RS	23	0.566758	1.285482	38.297881	0.020216	0.024607
RS	24	0.624091	1.495427	34.246161	0.018077	0.022203
RS	25	0.686353	1.495427	35.614620	0.018799	0.022483
RS	26	0.753969	1.737912	31.859713	0.016817	0.020252
RS	27	0.827400	1.737912	33.112135	0.017478	0.020352
RS	28	0.907144	2.015558	29.662240	0.015657	0.018312
RS	29	0.993746	2.015558	30.806011	0.016261	0.018278
RS	30	1.087794	2.329824	27.665898	0.014603	0.016448
RS	31	1.189929	2.329824	28.707346	0.015153	0.016334
RS	32	1.300847	2.682190	25.860559	0.013650	0.014722
RS	33	1.421301	2.682190	26.804930	0.014149	0.014573
RS	34	1.552114	3.074836	24.220055	0.012785	0.013166
RS	35	1.694175	3.074836	25.071644	0.013234	0.013001
RS	36	1.848451	3.509953	22.718317	0.011992	0.011771
RS	37	2.015992	3.509953	23.480575	0.012394	0.011600
RS	38	2.197941	3.988466	21.337477	0.011263	0.010522
RS	39	2.395534	3.988466	22.012994	0.011620	0.010349
RS	40	2.610118	4.509877	20.062914	0.010590	0.009403
RS	41	2.843154	4.509877	20.653381	0.010902	0.009234
RS	42	3.096227	5.073168	18.876981	0.009964	0.008406
RS	43	3.371062	5.073168	19.383290	0.010231	0.008251
RS	44	3.669529	5.678093	17.757066	0.009373	0.007529
RS	45	3.993660	5.678093	18.179608	0.009596	0.007397
RS	46	4.345662	6.326117	16.677980	0.008803	0.006771
RS	47	4.727932	6.326117	17.017109	0.008982	0.006668
RS	48	5.143073	7.022819	15.611481	0.008241	0.006129
RS	49	5.593910	7.022819	15.868288	0.008376	0.006057
RS	50	6.083513	7.783438	14.523569	0.007666	0.005587
RS	51	6.615216	7.783438	14.701261	0.007760	0.005542
RS	52	7.192639	8.642872	13.373392	0.007059	0.005117
RS	53	7.819712	8.642872	13.479428	0.007115	0.005089
RS	54	8.500706	10.306510	11.397872	0.006016	0.004488
RS	55	9.240257	10.306510	11.499919	0.006070	0.004493
RS	56	10.043399	10.306510	11.529725	0.006086	0.004478
RS	57	10.915602	10.306510	11.480485	0.006060	0.004441
RS	58	11.862802	25.829456	4.663752	0.002462	0.002434
RS	59	12.891450	25.829456	4.867016	0.002569	0.002549
RS	60	14.008549	25.829456	5.061763	0.002672	0.002656
RS	61	15.221703	25.829456	5.244745	0.002768	0.002756
RS	62	16.539173	25.829456	5.412418	0.002857	0.002845
RS	63	17.969929	25.829456	98.993710	0.052254	0.046450
PA	4+25*2+4+6 0.010428036 0.003230011 17.969929259 0.876128396 0.477716271 0.435795473 0.470032939 0.536646824 0.615629916 0.708103184 0.818473932 0.949863860 1.104669380 1.285482253 1.495426732 1.737911602 2.015557789 2.329823645 2.682190247 3.074836276 3.509952975 3.988465993 4.509876865 5.073168009 5.678093374 6.326117039 7.022818570 7.783438259 8.642872402 10.306510332 25.829455613
//
IT	4943
RD	3
LK	-16054.292231
QD	-252.034312 -> -139.304416
RI	0.0343273856
TR	0.007698	0.003538
MT	20.317316
MM	C_pi: 5.470495, n_recomb: 3130.853513
RS	0	0.000000	2.015171	13.526086	0.004320	0.000099
RS	1	0.008809	2.015171	14.650881	0.004680	0.000697
RS	2	0.018395	2.015171	15.862855	0.005067	0.001760
RS	3	0.028825	2.015171	17.167603	0.005483	0.003237
RS	4	0.040174	0.724376	51.382272	0.016412	0.009272
RS	5	0.052522	0.724376	54.923883	0.017543	0.013089
RS	6	0.065959	0.562030	75.330777	0.024061	0.018901
RS	7	0.080579	0.562030	79.773414	0.025480	0.023610
RS	8	0.096487	0.551751	85.822005	0.027412	0.026233
RS	9	0.113796	0.551751	90.376963	0.028867	0.030317
RS	10	0.132630	0.596393	87.917700	0.028081	0.029747
RS	11	0.153124	0.596393	92.295941	0.029479	0.032482
RS	12	0.175423	0.661658	87.233500	0.027863	0.030389
RS	13	0.199686	0.661658	91.358012	0.029180	0.032341
RS	14	0.226087	0.742573	85.165256	0.027202	0.029871
RS	15	0.254813	0.742573	89.005405	0.028428	0.031763
RS	16	0.286070	0.841550	82.006543	0.026193	0.029244
RS	17	0.320081	0.841550	85.550590	0.027325	0.031105
RS	18	0.357088	0.962078	78.009616	0.024916	0.028460
RS	19	0.397355	0.962078	81.259698	0.025954	0.030142
RS	20	0.441169	1.107674	73.474457	0.023468	0.027362
RS	21	0.488843	1.107674	76.442012	0.024416	0.028779
RS	22	0.540717	1.282690	68.643807	0.021925	0.025909
RS	23	0.597161	1.282690	71.345584	0.022788	0.027035
RS	24	0.658577	1.492666	63.696845	0.020345	0.024155
RS	25	0.725403	1.492666	66.152306	0.021129	0.025013
RS	26	0.798117	1.744319	58.772379	0.018772	0.022208
RS	27	0.877236	1.744319	61.001931	0.019484	0.022833
RS	28	0.963325	2.044672	54.002030	0.017248	0.020169
RS	29	1.056998	2.044672	56.025509	0.017895	0.020588
RS	30	1.158924	2.400152	49.505578	0.015812	0.018118
RS	31	1.269828	2.400152	51.341095	0.016398	0.018372
RS	32	1.390502	2.817300	45.351251	0.014485	0.016135
RS	33	1.521807	2.817300	47.014898	0.015017	0.016274
RS	34	1.664680	3.303463	41.556861	0.013273	0.014286
RS	35	1.820139	3.303463	43.062886	0.013754	0.014350
RS	36	1.989292	3.865877	38.120846	0.012176	0.012605
RS	37	2.173348	3.865877	39.481719	0.012611	0.012621
RS	38	2.373617	4.509451	35.042752	0.011193	0.011104
RS	39	2.591530	4.509451	36.268991	0.011584	0.011088
RS	40	2.828639	5.235575	32.316648	0.010322	0.009781
RS	41	3.086636	5.235575	33.416657	0.010673	0.009748
RS	42	3.367361	6.042588	29.920507	0.009557	0.008632
RS	43	3.672817	6.042588	30.900573	0.009870	0.008596
RS	44	4.005182	6.927357	27.814274	0.008884	0.007648
RS	45	4.366826	6.927357	28.678733	0.009160	0.007621
RS	46	4.760329	7.886585	25.947115	0.008288	0.006821
RS	47	5.188498	7.886585	26.698620	0.008528	0.006811
RS	48	5.654386	8.920878	24.256880	0.007748	0.006136
RS	49	6.161316	8.920878	24.897075	0.007952	0.006149
RS	50	6.712904	10.045393	22.661458	0.007238	0.005573
RS	51	7.313084	10.045393	23.192660	0.007408	0.005610
RS	52	7.966136	11.309378	21.052144	0.006724	0.005096
RS	53	8.676719	11.309378	21.480664	0.006861	0.005151
RS	54	9.449900	13.770340	18.017282	0.005755	0.004383
RS	55	10.291195	13.770340	18.421656	0.005884	0.004464
RS	56	11.206603	13.770340	18.732126	0.005983	0.004529
RS	57	12.202653	13.770340	18.934541	0.006048	0.004572
RS	58	13.286450	42.845869	6.289905	0.002009	0.001885
RS	59	14.465724	42.845869	6.664310	0.002129	0.001995
RS	60	15.748885	42.845869	7.044438	0.002250	0.002102
RS	61	17.145086	42.845869	7.427238	0.002372	0.002205
RS	62	18.664284	42.845869	7.809080	0.002494	0.002301
RS	63	20.317316	42.845869	213.356194	0.068146	0.050430
PA	4+25*2+4+6 0.007697789 0.003537827 20.317315705 2.015170677 0.724375857 0.562030266 0.551751331 0.596393268 0.661658201 0.742573188 0.841550336 0.962078486 1.107673947 1.282689581 1.492665706 1.744319117 2.044671694 2.400152112 2.817300424 3.303463181 3.865876914 4.509450843 5.235574638 6.042588131 6.927356658 7.886584903 8.920878187 10.045393114 11.309378257 13.770340291 42.845868792
//
IT	4883
RD	4
LK	-15854.320022
QD	-191.523558 -> -120.515384
RI	0.0199326167
TR	0.005860	0.003798
MT	22.306369
MM	C_pi: 7.165229, n_recomb: 4385.300206
RS	0	0.000000	4.670448	8.301507	0.001893	0.000043
RS	1	0.008970	4.670448	9.028189	0.002059	0.000307
RS	2	0.018745	4.670448	9.816730	0.002239	0.000780
RS	3	0.029396	4.670448	10.672070	0.002434	0.001434
RS	4	0.041004	1.115850	48.341470	0.011024	0.006216
RS	5	0.053652	1.115850	52.058918	0.011871	0.008755
RS	6	0.067434	0.742640	83.863496	0.019124	0.014819
RS	7	0.082454	0.742640	89.478295	0.020404	0.018446
RS	8	0.098820	0.668523	105.712638	0.024106	0.022439
RS	9	0.116654	0.668523	112.033195	0.025547	0.025881
RS	10	0.136089	0.686727	115.344349	0.026302	0.026868
RS	11	0.157266	0.686727	121.711525	0.027754	0.029494
RS	12	0.180343	0.737398	119.409634	0.027230	0.028740
RS	13	0.205490	0.737398	125.573395	0.028635	0.030782
RS	14	0.232893	0.807375	120.435401	0.027463	0.029253
RS	15	0.262754	0.807375	126.272593	0.028795	0.031152
RS	16	0.295294	0.896075	119.132510	0.027166	0.029261
RS	17	0.330752	0.896075	124.571149	0.028407	0.031121
RS	18	0.369391	1.006121	115.877653	0.026424	0.028917
RS	19	0.411496	1.006121	120.881398	0.027565	0.030660
RS	20	0.457378	1.140760	111.106595	0.025336	0.028175
RS	21	0.507375	1.140760	115.666812	0.026376	0.029734
RS	22	0.561858	1.304519	105.208239	0.023991	0.027028
RS	23	0.621227	1.304519	109.336161	0.024932	0.028370
RS	24	0.685922	1.503667	98.507896	0.022463	0.025519
RS	25	0.756421	1.503667	102.228458	0.023312	0.026637
RS	26	0.833243	1.746415	91.293784	0.020818	0.023729
RS	27	0.916956	1.746415	94.640534	0.021581	0.024632
RS	28	1.008178	2.042343	83.861736	0.019123	0.021750
RS	29	1.107583	2.042343	86.871781	0.019810	0.022443
RS	30	1.215905	2.401500	76.511728	0.017447	0.019669
RS	31	1.333943	2.401500	79.221169	0.018065	0.020172
RS	32	1.462570	2.834743	69.478914	0.015844	0.017575
RS	33	1.602735	2.834743	71.920418	0.016400	0.017926
RS	34	1.755472	3.354209	62.911709	0.014346	0.015556
RS	35	1.921911	3.354209	65.113878	0.014848	0.015796
RS	36	2.103279	3.972307	56.902381	0.012976	0.013680
RS	37	2.300916	3.972307	58.889636	0.013429	0.013842
RS	38	2.516281	4.699105	51.514897	0.011747	0.011989
RS	39	2.750965	4.699105	53.307384	0.012156	0.012097
RS	40	3.006700	5.540319	46.778521	0.010667	0.010500
RS	41	3.285375	5.540319	48.392324	0.011035	0.010571
RS	42	3.589048	6.496645	42.679501	0.009732	0.009213
RS	43	3.919961	6.496645	44.127072	0.010062	0.009262
RS	44	4.280557	7.564419	39.164697	0.008931	0.008120
RS	45	4.673498	7.564419	40.455265	0.009225	0.008161
RS	46	5.101688	8.736214	36.157998	0.008245	0.007206
RS	47	5.568286	8.736214	37.297800	0.008505	0.007250
RS	48	6.076739	10.005680	33.560779	0.007653	0.006455
RS	49	6.630800	10.005680	34.553615	0.007879	0.006510
RS	50	7.234562	11.382306	31.237075	0.007123	0.005841
RS	51	7.892482	11.382306	32.086199	0.007317	0.005911
RS	52	8.609419	12.919799	28.999749	0.006613	0.005325
RS	53	9.390665	12.919799	29.712265	0.006775	0.005410
RS	54	10.241991	15.913105	24.744526	0.005643	0.004532
RS	55	11.169681	15.913105	25.417132	0.005796	0.004641
RS	56	12.180586	15.913105	25.969982	0.005922	0.004737
RS	57	13.282171	15.913105	26.382009	0.006016	0.004812
RS	58	14.482570	60.171234	7.257662	0.001655	0.001608
RS	59	15.790646	60.171234	7.750596	0.001767	0.001712
RS	60	17.216058	60.171234	8.261975	0.001884	0.001816
RS	61	18.769332	60.171234	8.789652	0.002004	0.001919
RS	62	20.461936	60.171234	9.330838	0.002128	0.002019
RS	63	22.306369	60.171234	333.182750	0.075977	0.054781
PA	4+25*2+4+6 0.005859836 0.003798017 22.306369473 4.670447509 1.115850351 0.742640087 0.668523127 0.686726791 0.737397903 0.807375264 0.896074993 1.006120780 1.140759676 1.304518801 1.503667356 1.746415143 2.042343453 2.401500312 2.834743045 3.354208700 3.972307096 4.699104985 5.540319418 6.496645488 7.564419176 8.736213520 10.005679591 11.382305937 12.919798966 15.913104710 60.171233552
//
IT	5277
RD	5
LK	-15722.068050
QD	-155.465609 -> -102.388081
RI	0.0119846073
TR	0.004560	0.003991
MT	24.211538
MM	C_pi: 8.766444, n_recomb: 5616.368137
RS	0	0.000000	10.640749	4.724478	0.000841	0.000019
RS	1	0.009111	10.640749	5.150428	0.000917	0.000139
RS	2	0.019053	10.640749	5.614332	0.001000	0.000355
RS	3	0.029900	10.640749	6.119488	0.001090	0.000652
RS	4	0.041736	1.703013	41.539650	0.007396	0.004240
RS	5	0.054650	1.703013	44.967780	0.008007	0.005953
RS	6	0.068741	0.980109	84.241905	0.014999	0.011701
RS	7	0.084115	0.980109	90.425310	0.016100	0.014510
RS	8	0.100891	0.815199	116.304692	0.020708	0.019180
RS	9	0.119195	0.815199	123.962405	0.022072	0.022062
RS	10	0.139167	0.800366	134.252889	0.023904	0.024072
RS	11	0.160958	0.800366	142.381268	0.025351	0.026438
RS	12	0.184735	0.835049	144.452547	0.025720	0.026669
RS	13	0.210678	0.835049	152.586019	0.027168	0.028628
RS	14	0.238985	0.894584	150.191068	0.026742	0.027938
RS	15	0.269871	0.894584	158.077027	0.028146	0.029781
RS	16	0.303572	0.974526	152.483733	0.027150	0.028570
RS	17	0.340343	0.974526	159.955194	0.028480	0.030383
RS	18	0.380464	1.076142	151.723984	0.027015	0.028740
RS	19	0.424241	1.076142	158.671118	0.028252	0.030470
RS	20	0.472006	1.201885	148.375324	0.026418	0.028441
RS	21	0.524124	1.201885	154.737288	0.027551	0.030035
RS	22	0.580990	1.355761	142.883300	0.025441	0.027682
RS	23	0.643038	1.355761	148.639248	0.026465	0.029111
RS	24	0.710739	1.543943	135.637686	0.024150	0.026503
RS	25	0.784608	1.543943	140.799071	0.025069	0.027751
RS	26	0.865208	1.775100	127.014151	0.022615	0.024964
RS	27	0.953152	1.775100	131.617497	0.023435	0.026021
RS	28	1.049109	2.060041	117.445604	0.020911	0.023139
RS	29	1.153808	2.060041	121.543607	0.021641	0.024000
RS	30	1.268047	2.410898	107.430156	0.019128	0.021116
RS	31	1.392695	2.410898	111.081373	0.019778	0.021787
RS	32	1.528701	2.841354	97.429057	0.017347	0.018993
RS	33	1.677098	2.841354	100.690008	0.017928	0.019497
RS	34	1.839016	3.366959	87.803662	0.015634	0.016875
RS	35	2.015687	3.366959	90.724591	0.016154	0.017247
RS	36	2.208455	4.004097	78.823190	0.014035	0.014856
RS	37	2.418787	4.004097	81.446164	0.014502	0.015130
RS	38	2.648283	4.767339	70.682990	0.012585	0.013006
RS	39	2.898690	4.767339	73.041411	0.013005	0.013208
RS	40	3.171911	5.667095	63.492641	0.011305	0.011362
RS	41	3.470028	5.667095	65.612151	0.011682	0.011512
RS	42	3.795306	6.708000	57.273327	0.010198	0.009937
RS	43	4.150222	6.708000	59.173291	0.010536	0.010050
RS	44	4.537476	7.888168	51.973789	0.009254	0.008724
RS	45	4.960014	7.888168	53.668550	0.009556	0.008814
RS	46	5.421051	9.198405	47.499839	0.008457	0.007709
RS	47	5.924095	9.198405	48.999294	0.008724	0.007789
RS	48	6.472973	10.626761	43.718007	0.007784	0.006874
RS	49	7.071861	10.626761	45.028304	0.008017	0.006953
RS	50	7.725317	12.176133	40.434834	0.007199	0.006189
RS	51	8.438311	12.176133	41.560704	0.007400	0.006275
RS	52	9.216269	13.899797	37.377019	0.006655	0.005613
RS	53	10.065109	13.899797	38.327533	0.006824	0.005708
RS	54	10.991291	17.255836	31.700808	0.005644	0.004730
RS	55	12.001860	17.255836	32.602655	0.005805	0.004846
RS	56	13.104506	17.255836	33.349868	0.005938	0.004948
RS	57	14.307618	17.255836	33.914100	0.006038	0.005030
RS	58	15.620351	78.641176	7.764649	0.001383	0.001386
RS	59	17.052692	78.641176	8.336376	0.001484	0.001481
RS	60	18.615538	78.641176	8.936956	0.001591	0.001579
RS	61	20.320781	78.641176	9.565318	0.001703	0.001678
RS	62	22.181396	78.641176	10.219787	0.001820	0.001776
RS	63	24.211538	78.641176	450.167640	0.080153	0.059174
PA	4+25*2+4+6 0.004559541 0.003991001 24.211537851 10.640748703 1.703013263 0.980108868 0.815199286 0.800366107 0.835049454 0.894583952 0.974525650 1.076142094 1.201885167 1.355761462 1.543942931 1.775100243 2.060040532 2.410898349 2.841354263 3.366959207 4.004096509 4.767338741 5.667095234 6.708000403 7.888167820 9.198405181 10.626761467 12.176133025 13.899796649 17.255835900 78.641175827
//
IT	5474
RD	6
LK	-15621.877767
QD	-127.819184 -> -86.601869
RI	0.0075588702
TR	0.003617	0.004128
MT	26.085513
MM	C_pi: 10.358320, n_recomb: 6838.044967
RS	0	0.000000	23.621476	2.618373	0.000383	0.000009
RS	1	0.009240	23.621476	2.859199	0.000418	0.000065
RS	2	0.019334	23.621476	3.122062	0.000457	0.000166
RS	3	0.030360	23.621476	3.408959	0.000499	0.000305
RS	4	0.042406	2.551458	34.379812	0.005028	0.002953
RS	5	0.055564	2.551458	37.355506	0.005463	0.004133
RS	6	0.069938	1.279125	80.674938	0.011798	0.009360
RS	7	0.085641	1.279125	87.007792	0.012724	0.011566
RS	8	0.102794	0.989703	120.877149	0.017677	0.016493
RS	9	0.121532	0.989703	129.462042	0.018933	0.018925
RS	10	0.142002	0.933745	146.599130	0.021439	0.021571
RS	11	0.164363	0.933745	156.190773	0.022841	0.023680
RS	12	0.188791	0.950414	163.154807	0.023860	0.024592
RS	13	0.215475	0.950414	173.082312	0.025312	0.026417
RS	14	0.244625	0.999454	174.274874	0.025486	0.026367
RS	15	0.276469	0.999454	184.150867	0.026930	0.028119
RS	16	0.311255	1.071536	181.170116	0.026494	0.027491
RS	17	0.349255	1.071536	190.719642	0.027891	0.029241
RS	18	0.390766	1.166265	184.149517	0.026930	0.028128
RS	19	0.436113	1.166265	193.167351	0.028249	0.029827
RS	20	0.485650	1.285070	183.596490	0.026849	0.028273
RS	21	0.539765	1.285070	191.942016	0.028070	0.029872
RS	22	0.598879	1.431172	179.909395	0.026310	0.027931
RS	23	0.663456	1.431172	187.500264	0.027420	0.029401
RS	24	0.734000	1.610290	173.436203	0.025363	0.027128
RS	25	0.811062	1.610290	180.242817	0.026359	0.028448
RS	26	0.895245	1.831100	164.531596	0.024061	0.025900
RS	27	0.987206	1.831100	170.571832	0.024945	0.027053
RS	28	1.087665	2.104943	153.679401	0.022474	0.024300
RS	29	1.197406	2.104943	159.009007	0.023254	0.025271
RS	30	1.317287	2.445055	141.534733	0.020698	0.022406
RS	31	1.448245	2.445055	146.231756	0.021385	0.023193
RS	32	1.591303	2.866782	128.795476	0.018835	0.020322
RS	33	1.747581	2.866782	132.944472	0.019442	0.020937
RS	34	1.918298	3.387834	116.088811	0.016977	0.018164
RS	35	2.104790	3.387834	119.769305	0.017515	0.018636
RS	36	2.308514	4.027276	103.934697	0.015199	0.016048
RS	37	2.531062	4.027276	107.214280	0.015679	0.016408
RS	38	2.774174	4.803004	92.732919	0.013561	0.014069
RS	39	3.039749	4.803004	95.664477	0.013990	0.014345
RS	40	3.329864	5.729394	82.731071	0.012099	0.012288
RS	41	3.646785	5.729394	85.353856	0.012482	0.012499
RS	42	3.992990	6.815130	74.025214	0.010825	0.010729
RS	43	4.371185	6.815130	76.367688	0.011168	0.010891
RS	44	4.784325	8.061191	66.591592	0.009738	0.009393
RS	45	5.235640	8.061191	68.674082	0.010043	0.009521
RS	46	5.728656	9.458424	60.333428	0.008823	0.008271
RS	47	6.267227	9.458424	62.169566	0.009092	0.008377
RS	48	6.855562	10.991210	55.088939	0.008056	0.007343
RS	49	7.498260	10.991210	56.686962	0.008290	0.007439
RS	50	8.200344	12.656629	50.606151	0.007401	0.006579
RS	51	8.967301	12.656629	51.972151	0.007600	0.006673
RS	52	9.805125	14.505587	46.518169	0.006803	0.005933
RS	53	10.720364	14.505587	47.663869	0.006970	0.006028
RS	54	11.720172	18.109037	39.178077	0.005729	0.004950
RS	55	12.812363	18.109037	40.274617	0.005890	0.005065
RS	56	14.005472	18.109037	41.169872	0.006021	0.005163
RS	57	15.308826	18.109037	41.827478	0.006117	0.005239
RS	58	16.732611	98.813664	8.009784	0.001171	0.001197
RS	59	18.287954	98.813664	8.634895	0.001263	0.001284
RS	60	19.987011	98.813664	9.297309	0.001360	0.001373
RS	61	21.843063	98.813664	9.997030	0.001462	0.001465
RS	62	23.870614	98.813664	10.733537	0.001570	0.001559
RS	63	26.085513	98.813664	566.384463	0.082828	0.063226
PA	4+25*2+4+6 0.003617241 0.004128080 26.085513019 23.621475550 2.551457616 1.279124626 0.989702649 0.933744683 0.950414104 0.999453841 1.071535970 1.166264643 1.285069995 1.431171763 1.610290119 1.831100301 2.104942624 2.445055440 2.866782337 3.387833804 4.027276390 4.803003670 5.729393634 6.815129513 8.061191380 9.458424415 10.991209657 12.656628677 14.505587009 18.109036877 98.813664412
//
IT	5161
RD	7
LK	-15544.006730
QD	-105.703242 -> -73.706153
RI	0.0050370521
TR	0.002927	0.004224
MT	27.915621
MM	C_pi: 11.950346, n_recomb: 8042.027752
RS	0	0.000000	50.759660	1.445888	0.000180	0.000004
RS	1	0.009357	50.759660	1.580911	0.000197	0.000031
RS	2	0.019590	50.759660	1.728515	0.000215	0.000080
RS	3	0.030780	50.759660	1.889867	0.000235	0.000147
RS	4	0.043018	3.728936	28.079735	0.003492	0.002110
RS	5	0.056400	3.728936	30.592994	0.003804	0.002944
RS	6	0.071035	1.640343	75.537839	0.009393	0.007626
RS	7	0.087040	1.640343	81.769696	0.010168	0.009391
RS	8	0.104541	1.188420	121.789592	0.015144	0.014348
RS	9	0.123681	1.188420	130.965092	0.016285	0.016422
RS	10	0.144611	1.083021	154.150506	0.019168	0.019442
RS	11	0.167500	1.083021	164.895264	0.020504	0.021318
RS	12	0.192531	1.079657	176.566671	0.021955	0.022680
RS	13	0.219904	1.079657	188.043768	0.023383	0.024359
RS	14	0.249838	1.117947	193.029054	0.024003	0.024769
RS	15	0.282573	1.117947	204.735404	0.025458	0.026418
RS	16	0.318371	1.182606	204.887529	0.025477	0.026247
RS	17	0.357519	1.182606	216.448905	0.026915	0.027923
RS	18	0.400331	1.271342	212.307498	0.026400	0.027262
RS	19	0.447148	1.271342	223.419705	0.027782	0.028922
RS	20	0.498346	1.384476	215.510897	0.026798	0.027803
RS	21	0.554335	1.384476	225.939180	0.028095	0.029396
RS	22	0.615563	1.524330	214.764403	0.026705	0.027861
RS	23	0.682520	1.524330	224.342601	0.027896	0.029354
RS	24	0.755742	1.696054	210.273525	0.026147	0.027441
RS	25	0.835816	1.696054	218.903959	0.027220	0.028810
RS	26	0.923383	1.908142	202.256511	0.025150	0.026553
RS	27	1.019144	1.908142	209.911311	0.026102	0.027773
RS	28	1.123865	2.172143	191.133167	0.023767	0.025221
RS	29	1.238385	2.172143	197.849463	0.024602	0.026272
RS	30	1.363621	2.501866	177.629166	0.022088	0.023510
RS	31	1.500576	2.501866	183.492136	0.022817	0.024381
RS	32	1.650346	2.913552	162.643181	0.020224	0.021518
RS	33	1.814131	2.913552	167.762638	0.020861	0.022217
RS	34	1.993241	3.426167	147.080828	0.018289	0.019370
RS	35	2.189111	3.426167	151.569765	0.018847	0.019919
RS	36	2.403309	4.060397	131.762431	0.016384	0.017200
RS	37	2.637550	4.060397	135.721352	0.016877	0.017627
RS	38	2.893710	4.836319	117.356081	0.014593	0.015125
RS	39	3.173839	4.836319	120.864825	0.015029	0.015457
RS	40	3.480180	5.771234	104.307318	0.012970	0.013225
RS	41	3.815187	5.771234	107.424632	0.013358	0.013484
RS	42	4.181542	6.877225	92.834576	0.011544	0.011543
RS	43	4.582177	6.877225	95.601869	0.011888	0.011744
RS	44	5.020300	8.158180	82.976036	0.010318	0.010090
RS	45	5.499420	8.158180	85.421652	0.010622	0.010246
RS	46	6.023372	9.605797	74.655723	0.009283	0.008860
RS	47	6.596352	9.605797	76.797662	0.009550	0.008986
RS	48	7.222947	11.202072	67.696523	0.008418	0.007838
RS	49	7.908174	11.202072	69.544880	0.008648	0.007944
RS	50	8.657520	12.939231	61.790633	0.007683	0.006992
RS	51	9.476984	12.939231	63.352478	0.007878	0.007087
RS	52	10.373128	14.864846	56.472607	0.007022	0.006271
RS	53	11.353125	14.864846	57.762689	0.007183	0.006362
RS	54	12.424824	18.621940	47.237758	0.005874	0.005186
RS	55	13.596805	18.621940	48.487789	0.006029	0.005296
RS	56	14.878450	18.621940	49.476617	0.006152	0.005385
RS	57	16.280023	18.621940	50.159223	0.006237	0.005447
RS	58	17.812745	120.633180	8.094188	0.001006	0.001039
RS	59	19.488887	120.633180	8.754881	0.001089	0.001116
RS	60	21.321870	120.633180	9.459639	0.001176	0.001198
RS	61	23.326370	120.633180	10.209458	0.001270	0.001283
RS	62	25.518437	120.633180	11.004920	0.001368	0.001371
RS	63	27.915621	120.633180	681.872144	0.084789	0.066756
PA	4+25*2+4+6 0.002927070 0.004224044 27.915620565 50.759660177 3.728936269 1.640342879 1.188419782 1.083021304 1.079657429 1.117947020 1.182606393 1.271342087 1.384475854 1.524329719 1.696053928 1.908142387 2.172143342 2.501865922 2.913552476 3.426166700 4.060396753 4.836319373 5.771234027 6.877224914 8.158180049 9.605797364 11.202071501 12.939230651 14.864845751 18.621940112 120.633180449
//
IT	5611
RD	8
LK	-15483.611643
QD	-88.069719 -> -63.313692
RI	0.0035630066
TR	0.002417	0.004292
MT	29.677012
MM	C_pi: 13.505243, n_recomb: 9200.173663
RS	0	0.000000	104.951678	0.806159	0.000088	0.000002
RS	1	0.009463	104.951678	0.882382	0.000096	0.000016
RS	2	0.019822	104.951678	0.965806	0.000105	0.000040
RS	3	0.031161	104.951678	1.057109	0.000115	0.000074
RS	4	0.043573	5.288337	22.934367	0.002493	0.001554
RS	5	0.057159	5.288337	25.037989	0.002721	0.002162
RS	6	0.072031	2.056641	70.099358	0.007619	0.006359
RS	7	0.088311	2.056641	76.102291	0.008272	0.007801
RS	8	0.106131	1.404650	120.608639	0.013109	0.012683
RS	9	0.125638	1.404650	130.121673	0.014143	0.014471
RS	10	0.146990	1.243065	158.245324	0.017200	0.017692
RS	11	0.170363	1.243065	169.851973	0.018462	0.019362
RS	12	0.195948	1.218547	185.591089	0.020173	0.021004
RS	13	0.223954	1.218547	198.335546	0.021558	0.022539
RS	14	0.254610	1.246188	206.846661	0.022483	0.023261
RS	15	0.288168	1.246188	220.142438	0.023928	0.024802
RS	16	0.324901	1.303810	223.501646	0.024293	0.024973
RS	17	0.365110	1.303810	236.899472	0.025749	0.026572
RS	18	0.409124	1.387129	235.559621	0.025604	0.026274
RS	19	0.457303	1.387129	248.669208	0.027029	0.027889
RS	20	0.510041	1.495354	243.039110	0.026417	0.027145
RS	21	0.567770	1.495354	255.532519	0.027775	0.028723
RS	22	0.630962	1.629910	246.016576	0.026740	0.027561
RS	23	0.700134	1.629910	257.633869	0.028003	0.029065
RS	24	0.775852	1.795338	244.483252	0.026574	0.027505
RS	25	0.858736	1.795338	255.039343	0.027721	0.028907
RS	26	0.949462	1.999923	238.417614	0.025914	0.026959
RS	27	1.048774	1.999923	247.813605	0.026936	0.028229
RS	28	1.157485	2.255306	228.056626	0.024788	0.025917
RS	29	1.276482	2.255306	236.285600	0.025683	0.027028
RS	30	1.406741	2.575571	214.089775	0.023270	0.024421
RS	31	1.549326	2.575571	221.224404	0.024046	0.025357
RS	32	1.705405	2.977424	197.542038	0.021472	0.022561
RS	33	1.876253	2.977424	203.706904	0.022142	0.023324
RS	34	2.063269	3.480455	179.572457	0.019518	0.020464
RS	35	2.267982	3.480455	184.912279	0.020099	0.021073
RS	36	2.492068	4.106198	161.318597	0.017534	0.018277
RS	37	2.737359	4.106198	165.970940	0.018040	0.018756
RS	38	3.005863	4.875990	143.759839	0.015626	0.016136
RS	39	3.299775	4.875990	147.838075	0.016069	0.016512
RS	40	3.621501	5.809040	127.590903	0.013868	0.014141
RS	41	3.973673	5.809040	131.179683	0.014258	0.014435
RS	42	4.359171	6.919954	113.199404	0.012304	0.012350
RS	43	4.781149	6.919954	116.358038	0.012647	0.012579
RS	44	5.243059	8.214968	100.724599	0.010948	0.010787
RS	45	5.748681	8.214968	103.492526	0.011249	0.010964
RS	46	6.302151	9.686692	90.140030	0.009798	0.009454
RS	47	6.907996	9.686692	92.540958	0.010059	0.009593
RS	48	7.571174	11.315302	81.271850	0.008834	0.008340
RS	49	8.297108	11.315302	83.317784	0.009056	0.008452
RS	50	9.091740	13.088635	73.764659	0.008018	0.007412
RS	51	9.961568	13.088635	75.463162	0.008202	0.007507
RS	52	10.913710	15.050228	67.053093	0.007288	0.006617
RS	53	11.955954	15.050228	68.422076	0.007437	0.006701
RS	54	13.096827	18.879168	55.751709	0.006060	0.005432
RS	55	14.345663	18.879168	57.099936	0.006206	0.005534
RS	56	15.712679	18.879168	58.113487	0.006317	0.005611
RS	57	17.209057	18.879168	58.738491	0.006384	0.005657
RS	58	18.847039	143.599172	8.070163	0.000877	0.000908
RS	59	20.640026	143.599172	8.752798	0.000951	0.000978
RS	60	22.602687	143.599172	9.484737	0.001031	0.001051
RS	61	24.751077	143.599172	10.267851	0.001116	0.001129
RS	62	27.102772	143.599172	11.103705	0.001207	0.001211
RS	63	29.677012	143.599172	793.759848	0.086277	0.069712
PA	4+25*2+4+6 0.002417344 0.004291592 29.677012480 104.951678452 5.288336580 2.056640644 1.404650038 1.243065481 1.218546808 1.246187626 1.303810040 1.387129496 1.495353967 1.629910067 1.795338274 1.999923116 2.255305958 2.575570776 2.977423698 3.480455335 4.106198271 4.875989538 5.809040163 6.919954406 8.214968070 9.686691828 11.315301974 13.088634924 15.050228201 18.879167541 143.599171599
//
IT	5566
RD	9
LK	-15436.861312
QD	-74.062270 -> -54.837520
RI	0.0026860361
TR	0.002036	0.004340
MT	31.357512
MM	C_pi: 14.976391, n_recomb: 10281.363852
RS	0	0.000000	207.946203	0.457720	0.000045	0.000001
RS	1	0.009559	207.946203	0.501458	0.000049	0.000008
RS	2	0.020031	207.946203	0.549374	0.000053	0.000021
RS	3	0.031504	207.946203	0.601868	0.000059	0.000039
RS	4	0.044074	7.247525	18.901466	0.001838	0.001184
RS	5	0.057845	7.247525	20.667638	0.002010	0.001642
RS	6	0.072933	2.511648	65.058286	0.006328	0.005442
RS	7	0.089463	2.511648	70.789798	0.006885	0.006649
RS	8	0.107573	1.628693	118.452794	0.011521	0.011423
RS	9	0.127414	1.628693	128.135164	0.012463	0.012986
RS	10	0.149152	1.407594	160.002840	0.015562	0.016296
RS	11	0.172967	1.407594	172.226328	0.016751	0.017788
RS	12	0.199059	1.362513	191.130242	0.018590	0.019582
RS	13	0.227645	1.362513	204.860656	0.019925	0.020980
RS	14	0.258963	1.380457	216.305083	0.021039	0.021899
RS	15	0.293275	1.380457	230.907883	0.022459	0.023333
RS	16	0.330866	1.431794	237.195602	0.023070	0.023745
RS	17	0.372051	1.431794	252.178113	0.024528	0.025264
RS	18	0.417173	1.510303	253.667994	0.024673	0.025248
RS	19	0.466607	1.510303	268.577881	0.026123	0.026812
RS	20	0.520767	1.614206	265.526122	0.025826	0.026380
RS	21	0.580103	1.614206	279.956053	0.027229	0.027936
RS	22	0.645111	1.744084	272.634042	0.026517	0.027102
RS	23	0.716334	1.744084	286.233250	0.027840	0.028610
RS	24	0.794363	1.903929	274.723005	0.026720	0.027377
RS	25	0.879852	1.903929	287.210734	0.027935	0.028804
RS	26	0.973512	2.101858	271.458070	0.026403	0.027158
RS	27	1.076125	2.101858	282.646281	0.027491	0.028468
RS	28	1.188545	2.349589	262.792256	0.025560	0.026411
RS	29	1.311712	2.349589	272.606433	0.026515	0.027570
RS	30	1.446652	2.661371	249.266725	0.024245	0.025149
RS	31	1.594490	2.661371	257.744483	0.025069	0.026137
RS	32	1.756459	3.054118	231.940551	0.022559	0.023448
RS	33	1.933910	3.054118	239.204951	0.023266	0.024263
RS	34	2.128323	3.547653	212.170113	0.020636	0.021434
RS	35	2.341320	3.547653	218.389680	0.021241	0.022089
RS	36	2.574675	4.163838	191.394079	0.018616	0.019261
RS	37	2.830336	4.163838	196.742847	0.019136	0.019781
RS	38	3.110435	4.924583	170.920475	0.016624	0.017081
RS	39	3.417307	4.924583	175.549202	0.017075	0.017491
RS	40	3.753512	5.850196	151.727426	0.014758	0.015013
RS	41	4.121854	5.850196	155.752124	0.015149	0.015333
RS	42	4.525403	6.956926	134.411379	0.013073	0.013130
RS	43	4.967526	6.956926	137.914324	0.013414	0.013378
RS	44	5.451910	8.252648	119.249589	0.011599	0.011468
RS	45	5.982594	8.252648	122.284981	0.011894	0.011658
RS	46	6.564004	9.730465	106.296637	0.010339	0.010039
RS	47	7.200989	9.730465	108.895801	0.010592	0.010185
RS	48	7.898860	11.368760	95.403998	0.009279	0.008837
RS	49	8.663438	11.368760	97.581222	0.009491	0.008951
RS	50	9.501099	13.151128	86.180689	0.008382	0.007831
RS	51	10.418828	13.151128	87.943587	0.008554	0.007922
RS	52	11.424279	15.116220	77.965663	0.007583	0.006965
RS	53	12.525837	15.116220	79.335199	0.007716	0.007039
RS	54	13.732689	18.948485	64.509281	0.006274	0.005685
RS	55	15.054898	18.948485	65.886427	0.006408	0.005778
RS	56	16.503492	18.948485	66.842772	0.006501	0.005840
RS	57	18.090551	18.948485	67.316042	0.006547	0.005866
RS	58	19.829311	167.044052	7.972828	0.000775	0.000801
RS	59	21.734271	167.044052	8.666937	0.000843	0.000864
RS	60	23.821319	167.044052	9.414257	0.000916	0.000931
RS	61	26.107859	167.044052	10.217396	0.000994	0.001003
RS	62	28.612960	167.044052	11.078763	0.001078	0.001078
RS	63	31.357512	167.044052	898.238991	0.087366	0.072114
PA	4+25*2+4+6 0.002036277 0.004339602 31.357512482 207.946202515 7.247524533 2.511647987 1.628692560 1.407594049 1.362512589 1.380456541 1.431794247 1.510302562 1.614205848 1.744084103 1.903929105 2.101858399 2.349588551 2.661371471 3.054117681 3.547652961 4.163838498 4.924583146 5.850196320 6.956925799 8.252647636 9.730464696 11.368759798 13.151127534 15.116219780 18.948485163 167.044051518
//
IT	5489
RD	10
LK	-15400.459049
QD	-62.905599 -> -47.786395
RI	0.0021623348
TR	0.001746	0.004373
MT	32.962327
MM	C_pi: 16.330720, n_recomb: 11263.569754
RS	0	0.000000	394.047936	0.266193	0.000024	0.000001
RS	1	0.009645	394.047936	0.291867	0.000026	0.000005
RS	2	0.020221	394.047936	0.320016	0.000028	0.000012
RS	3	0.031816	394.047936	0.350881	0.000031	0.000021
RS	4	0.044530	9.576175	15.819608	0.001404	0.000935
RS	5	0.058470	9.576175	17.319538	0.001538	0.001292
RS	6	0.073755	2.981357	60.778834	0.005396	0.004785
RS	7	0.090514	2.981357	66.252089	0.005882	0.005823
RS	8	0.108889	1.849095	116.133946	0.010311	0.010491
RS	9	0.129037	1.849095	125.895100	0.011177	0.011878
RS	10	0.151127	1.569840	160.391347	0.014240	0.015209
RS	11	0.175349	1.569840	173.049873	0.015364	0.016548
RS	12	0.201907	1.507032	194.111906	0.017234	0.018401
RS	13	0.231026	1.507032	208.581437	0.018518	0.019675
RS	14	0.262954	1.517427	222.178950	0.019725	0.020698
RS	15	0.297962	1.517427	237.808080	0.021113	0.022031
RS	16	0.336346	1.563844	246.509351	0.021886	0.022602
RS	17	0.378432	1.563844	262.794290	0.023331	0.024042
RS	18	0.424577	1.638430	266.873314	0.023693	0.024235
RS	19	0.475174	1.638430	283.328425	0.025154	0.025747
RS	20	0.530650	1.738656	282.879122	0.025115	0.025565
RS	21	0.591477	1.738656	299.039560	0.026549	0.027094
RS	22	0.658171	1.864393	294.181187	0.026118	0.026541
RS	23	0.731298	1.864393	309.618458	0.027488	0.028046
RS	24	0.811478	2.019191	300.236742	0.026656	0.027107
RS	25	0.899391	2.019191	314.576941	0.027929	0.028551
RS	26	0.995784	2.211102	300.355095	0.026666	0.027193
RS	27	1.101474	2.211102	313.312266	0.027816	0.028534
RS	28	1.217358	2.451977	294.130368	0.026113	0.026732
RS	29	1.344419	2.451977	305.544674	0.027127	0.027931
RS	30	1.483735	2.756220	281.857506	0.025024	0.025710
RS	31	1.636489	2.756220	291.710241	0.025899	0.026742
RS	32	1.803976	3.140817	264.534061	0.023486	0.024186
RS	33	1.987617	3.140817	272.927878	0.024231	0.025044
RS	34	2.188971	3.625618	243.638696	0.021631	0.022279
RS	35	2.409745	3.625618	250.753400	0.022262	0.022973
RS	36	2.651814	4.232481	220.870671	0.019609	0.020146
RS	37	2.917231	4.232481	226.911427	0.020146	0.020698
RS	38	3.208247	4.983425	197.858527	0.017566	0.017952
RS	39	3.527332	4.983425	203.013750	0.018024	0.018387
RS	40	3.877194	5.899265	175.878397	0.015615	0.015831
RS	41	4.260800	5.899265	180.298842	0.016007	0.016171
RS	42	4.681406	6.997178	155.763009	0.013829	0.013872
RS	43	5.142580	6.997178	159.558165	0.014166	0.014133
RS	44	5.648234	8.285967	137.958992	0.012248	0.012123
RS	45	6.202660	8.285967	141.201430	0.012536	0.012321
RS	46	6.810561	9.758703	122.631012	0.010887	0.010607
RS	47	7.477095	9.758703	125.361865	0.011130	0.010756
RS	48	8.207917	11.391707	109.679198	0.009738	0.009324
RS	49	9.009227	11.391707	111.915684	0.009936	0.009435
RS	50	9.887826	13.164133	98.692390	0.008762	0.008245
RS	51	10.851166	13.164133	100.441760	0.008917	0.008327
RS	52	11.907423	15.109019	88.921331	0.007895	0.007311
RS	53	13.065556	15.109019	90.207253	0.008009	0.007371
RS	54	14.335394	18.891788	73.305526	0.006508	0.005944
RS	55	15.727709	18.891788	74.633437	0.006626	0.006024
RS	56	17.254315	18.891788	75.443591	0.006698	0.006069
RS	57	18.928164	18.891788	75.666415	0.006718	0.006072
RS	58	20.763459	190.359973	7.830506	0.000695	0.000715
RS	59	22.775771	190.359973	8.528546	0.000757	0.000772
RS	60	24.982173	190.359973	9.282617	0.000824	0.000834
RS	61	27.401385	190.359973	10.095933	0.000896	0.000900
RS	62	30.053935	190.359973	10.971601	0.000974	0.000971
RS	63	32.962327	190.359973	992.296638	0.088098	0.074028
PA	4+25*2+4+6 0.001746298 0.004373483 32.962326582 394.047935839 9.576175116 2.981356791 1.849094531 1.569840225 1.507032407 1.517427301 1.563844309 1.638429879 1.738655986 1.864393275 2.019191310 2.211102013 2.451977028 2.756219582 3.140816589 3.625617853 4.232480764 4.983424949 5.899264528 6.997178168 8.285966713 9.758702806 11.391707091 13.164133476 15.109019013 18.891788393 190.359972518
//
IT	5711
RD	11
LK	-15371.701596
QD	-53.938848 -> -41.814344
RI	0.0018530664
TR	0.001521	0.004396
MT	34.507561
MM	C_pi: 17.555161, n_recomb: 12137.718887
RS	0	0.000000	714.284036	0.159111	0.000013	0.000000
RS	1	0.009725	714.284036	0.174585	0.000014	0.000003
RS	2	0.020395	714.284036	0.191564	0.000016	0.000007
RS	3	0.032103	714.284036	0.210196	0.000017	0.000012
RS	4	0.044950	12.195530	13.500694	0.001112	0.000763
RS	5	0.059046	12.195530	14.796130	0.001219	0.001052
RS	6	0.074512	3.438573	57.404198	0.004729	0.004320
RS	7	0.091483	3.438573	62.663895	0.005163	0.005235
RS	8	0.110104	2.054700	114.192110	0.009408	0.009820
RS	9	0.130536	2.054700	124.003117	0.010216	0.011074
RS	10	0.152955	1.723636	160.175271	0.013196	0.014379
RS	11	0.177554	1.723636	173.151271	0.014266	0.015593
RS	12	0.204545	1.648161	195.389816	0.016098	0.017434
RS	13	0.234161	1.648161	210.403857	0.017335	0.018599
RS	14	0.266657	1.654366	225.319247	0.018564	0.019654
RS	15	0.302313	1.654366	241.726675	0.019915	0.020894
RS	16	0.341437	1.697933	252.205939	0.020779	0.021556
RS	17	0.384365	1.697933	269.519917	0.022205	0.022922
RS	18	0.431468	1.769864	275.777875	0.022721	0.023264
RS	19	0.483152	1.769864	293.507771	0.024181	0.024722
RS	20	0.539862	1.867233	295.480870	0.024344	0.024738
RS	21	0.602086	1.867233	313.129239	0.025798	0.026236
RS	22	0.670362	1.989410	310.781155	0.025605	0.025918
RS	23	0.745277	1.989410	327.860897	0.027012	0.027415
RS	24	0.827477	2.139652	320.872471	0.026436	0.026737
RS	25	0.917671	2.139652	336.927236	0.027759	0.028191
RS	26	1.016637	2.326088	324.695392	0.026751	0.027099
RS	27	1.125226	2.326088	339.341333	0.027958	0.028465
RS	28	1.244375	2.560815	321.439187	0.026483	0.026910
RS	29	1.375111	2.560815	334.420745	0.027552	0.028144
RS	30	1.518561	2.858417	311.078499	0.025629	0.026128
RS	31	1.675961	2.858417	322.303443	0.026554	0.027198
RS	32	1.848667	3.235942	294.459593	0.024260	0.024790
RS	33	2.038169	3.235942	303.991740	0.025045	0.025686
RS	34	2.246099	3.713152	273.104770	0.022501	0.023006
RS	35	2.474249	3.713152	281.120304	0.023161	0.023733
RS	36	2.724586	4.311707	248.918255	0.020508	0.020933
RS	37	2.999268	4.311707	255.644505	0.021062	0.021513
RS	38	3.300662	5.053472	223.820372	0.018440	0.018746
RS	39	3.631365	5.053472	229.480251	0.018906	0.019202
RS	40	3.994228	5.959353	199.382880	0.016427	0.016591
RS	41	4.392379	5.959353	204.162738	0.016821	0.016946
RS	42	4.829248	7.046932	176.688909	0.014557	0.014571
RS	43	5.308601	7.046932	180.728246	0.014890	0.014841
RS	44	5.834570	8.325359	156.377133	0.012884	0.012748
RS	45	6.411688	8.325359	159.769920	0.013163	0.012950
RS	46	7.044928	9.787139	138.747321	0.011431	0.011154
RS	47	7.739749	9.787139	141.546618	0.011662	0.011302
RS	48	8.502139	11.406149	123.770255	0.010197	0.009797
RS	49	9.338669	11.406149	125.996950	0.010381	0.009902
RS	50	10.256549	13.156803	111.030788	0.009148	0.008649
RS	51	11.263690	13.156803	112.691369	0.009284	0.008721
RS	52	12.368772	15.065819	99.701825	0.008214	0.007652
RS	53	13.581319	15.065819	100.822013	0.008307	0.007698
RS	54	14.911783	18.761799	81.990554	0.006755	0.006206
RS	55	16.371630	18.761799	83.188619	0.006854	0.006272
RS	56	17.973443	18.761799	83.763374	0.006901	0.006297
RS	57	19.731026	18.761799	83.639634	0.006891	0.006275
RS	58	21.659529	213.104173	7.666360	0.000632	0.000645
RS	59	23.775572	213.104173	8.363429	0.000689	0.000699
RS	60	26.097394	213.104173	9.118532	0.000751	0.000756
RS	61	28.645005	213.104173	9.935367	0.000819	0.000818
RS	62	31.440364	213.104173	10.817619	0.000891	0.000884
RS	63	34.507561	213.104173	1074.474942	0.088524	0.075538
PA	4+25*2+4+6 0.001520707 0.004396370 34.507561382 714.284036040 12.195530375 3.438573076 2.054700351 1.723635989 1.648161116 1.654366455 1.697932934 1.769863526 1.867232588 1.989409697 2.139652327 2.326088380 2.560814936 2.858417054 3.235941838 3.713151939 4.311707385 5.053471807 5.959352777 7.046932273 8.325358749 9.787139196 11.406149392 13.156803337 15.065818780 18.761798528 213.104173324
//
IT	5162
RD	12
LK	-15348.513478
QD	-46.632945 -> -36.685475
RI	0.0016740538
TR	0.001341	0.004410
MT	36.013213
MM	C_pi: 18.652667, n_recomb: 12905.286284
RS	0	0.000000	1239.143253	0.098021	0.000008	0.000000
RS	1	0.009799	1239.143253	0.107628	0.000008	0.000002
RS	2	0.020558	1239.143253	0.118176	0.000009	0.000004
RS	3	0.032371	1239.143253	0.129758	0.000010	0.000007
RS	4	0.045342	14.997124	11.766582	0.000912	0.000643
RS	5	0.059584	14.997124	12.907136	0.001000	0.000883
RS	6	0.075221	3.857993	54.941123	0.004257	0.003994
RS	7	0.092391	3.857993	60.046159	0.004653	0.004823
RS	8	0.111243	2.236335	112.942337	0.008752	0.009353
RS	9	0.131943	2.236335	122.817140	0.009517	0.010507
RS	10	0.154671	1.864065	159.897975	0.012390	0.013757
RS	11	0.179625	1.864065	173.128140	0.013415	0.014871
RS	12	0.207026	1.782811	195.656259	0.015161	0.016646
RS	13	0.237111	1.782811	211.074159	0.016356	0.017718
RS	14	0.270144	1.789246	226.504706	0.017551	0.018749
RS	15	0.306413	1.789246	243.488303	0.018867	0.019908
RS	16	0.346237	1.832659	255.088919	0.019766	0.020608
RS	17	0.389964	1.832659	273.190598	0.021169	0.021906
RS	18	0.437975	1.903580	281.139348	0.021785	0.022345
RS	19	0.490690	1.903580	299.888054	0.023238	0.023753
RS	20	0.548571	1.999124	303.978052	0.023555	0.023919
RS	21	0.612124	1.999124	322.867871	0.025018	0.025386
RS	22	0.681904	2.118407	322.917291	0.025022	0.025262
RS	23	0.758521	2.118407	341.423860	0.026456	0.026748
RS	24	0.842647	2.264592	336.912267	0.026107	0.026296
RS	25	0.935016	2.264592	354.512392	0.027470	0.027758
RS	26	1.036435	2.446049	344.545214	0.026698	0.026906
RS	27	1.147793	2.446049	360.763921	0.027955	0.028294
RS	28	1.270063	2.675264	344.580711	0.026701	0.026971
RS	29	1.404314	2.675264	359.063202	0.027823	0.028236
RS	30	1.551719	2.967089	336.621202	0.026084	0.026423
RS	31	1.713569	2.967089	349.189767	0.027058	0.027529
RS	32	1.891278	3.338654	321.289514	0.024896	0.025276
RS	33	2.086401	3.338654	331.953146	0.025722	0.026206
RS	34	2.300644	3.809591	300.077467	0.023252	0.023626
RS	35	2.535880	3.809591	308.993504	0.023943	0.024384
RS	36	2.794166	4.401291	275.030684	0.021311	0.021630
RS	37	3.077762	4.401291	282.437581	0.021885	0.022234
RS	38	3.389147	5.135305	248.321449	0.019242	0.019466
RS	39	3.731044	5.135305	254.470762	0.019718	0.019941
RS	40	4.106443	6.032377	221.801129	0.017187	0.017294
RS	41	4.518627	6.032377	226.913262	0.017583	0.017660
RS	42	4.971200	7.110142	196.805264	0.015250	0.015227
RS	43	5.468121	7.110142	201.050862	0.015579	0.015503
RS	44	6.013733	8.377649	174.178861	0.013497	0.013341
RS	45	6.612810	8.377649	177.675395	0.013768	0.013544
RS	46	7.270590	9.826390	154.376091	0.011962	0.011678
RS	47	7.992825	9.826390	157.190305	0.012180	0.011823
RS	48	8.785830	11.427400	137.457682	0.010651	0.010254
RS	49	9.656541	11.427400	139.614809	0.010818	0.010351
RS	50	10.612572	13.150003	123.020334	0.009533	0.009044
RS	51	11.662283	13.150003	124.525608	0.009649	0.009103
RS	52	12.814854	15.014025	110.170365	0.008537	0.007989
RS	53	14.080364	15.014025	111.050576	0.008605	0.008016
RS	54	15.469880	18.599085	90.475724	0.007011	0.006472
RS	55	16.995552	18.599085	91.466030	0.007087	0.006521
RS	56	18.670723	18.599085	91.721144	0.007107	0.006524
RS	57	20.510042	18.599085	91.162368	0.007064	0.006474
RS	58	22.529593	235.006001	7.497812	0.000581	0.000590
RS	59	24.747038	235.006001	8.191168	0.000635	0.000640
RS	60	27.181767	235.006001	8.943986	0.000693	0.000693
RS	61	29.855073	235.006001	9.760363	0.000756	0.000751
RS	62	32.790332	235.006001	10.644448	0.000825	0.000814
RS	63	36.013213	235.006001	1144.712320	0.088701	0.076724
PA	4+25*2+4+6 0.001340894 0.004410114 36.013212806 1239.143253058 14.997123915 3.857992838 2.236334650 1.864064744 1.782810914 1.789246319 1.832659045 1.903580232 1.999124267 2.118407446 2.264592029 2.446049052 2.675263589 2.967089002 3.338654329 3.809591281 4.401290645 5.135304646 6.032377263 7.110141732 8.377649487 9.826389920 11.427399760 13.150002697 15.014025251 18.599085047 235.006000790
//
IT	5380
RD	13
LK	-15329.381012
QD	-40.584407 -> -32.233332
RI	0.0015727777
TR	0.001194	0.004416
MT	37.495984
MM	C_pi: 19.634617, n_recomb: 13574.169372
RS	0	0.000000	2065.653349	0.062159	0.000005	0.000000
RS	1	0.009869	2065.653349	0.068294	0.000005	0.000001
RS	2	0.020712	2065.653349	0.075036	0.000006	0.000002
RS	3	0.032625	2065.653349	0.082443	0.000006	0.000004
RS	4	0.045714	17.864188	10.469830	0.000771	0.000557
RS	5	0.060094	17.864188	11.493771	0.000847	0.000763
RS	6	0.075894	4.220607	53.318410	0.003928	0.003772
RS	7	0.093253	4.220607	58.330489	0.004297	0.004540
RS	8	0.112325	2.387983	112.524756	0.008290	0.009046
RS	9	0.133280	2.387983	122.502722	0.009025	0.010128
RS	10	0.156302	1.987879	159.893248	0.011779	0.013303
RS	11	0.181597	1.987879	173.353499	0.012771	0.014337
RS	12	0.209388	1.908866	195.407919	0.014396	0.016004
RS	13	0.239921	1.908866	211.134628	0.015554	0.017000
RS	14	0.273468	1.920684	226.363256	0.016676	0.017964
RS	15	0.310326	1.920684	243.766671	0.017958	0.019053
RS	16	0.350821	1.967137	255.872240	0.018850	0.019750
RS	17	0.395313	1.967137	274.560293	0.020227	0.020987
RS	18	0.444195	2.039009	283.702657	0.020900	0.021484
RS	19	0.497902	2.039009	303.243570	0.022340	0.022844
RS	20	0.556909	2.133931	309.090220	0.022770	0.023122
RS	21	0.621740	2.133931	328.990851	0.024237	0.024559
RS	22	0.692968	2.251058	331.229201	0.024401	0.024593
RS	23	0.771226	2.251058	350.948728	0.025854	0.026066
RS	24	0.857208	2.393676	348.870661	0.025701	0.025810
RS	25	0.951675	2.393676	367.836690	0.027098	0.027275
RS	26	1.055465	2.570608	360.261125	0.026540	0.026640
RS	27	1.169498	2.570608	377.918617	0.027841	0.028047
RS	28	1.294785	2.794870	363.744216	0.026797	0.026941
RS	29	1.432437	2.794870	379.641135	0.027968	0.028234
RS	30	1.583673	3.081699	358.519206	0.026412	0.026617
RS	31	1.749835	3.081699	372.385510	0.027433	0.027756
RS	32	1.932396	3.448352	344.931398	0.025411	0.025660
RS	33	2.132974	3.448352	356.708594	0.026278	0.026623
RS	34	2.353346	3.914352	324.375247	0.023897	0.024152
RS	35	2.595468	3.914352	334.187774	0.024619	0.024939
RS	36	2.861484	4.500789	298.976860	0.022025	0.022244
RS	37	3.153754	4.500789	307.062520	0.022621	0.022871
RS	38	3.474867	5.228838	271.114199	0.019973	0.020118
RS	39	3.827672	5.228838	277.745602	0.020461	0.020609
RS	40	4.215295	6.118947	242.892778	0.017894	0.017942
RS	41	4.641172	6.118947	248.320959	0.018294	0.018318
RS	42	5.109079	7.188565	215.894372	0.015905	0.015841
RS	43	5.623165	7.188565	220.320678	0.016231	0.016122
RS	44	6.187985	8.446330	191.176910	0.014084	0.013903
RS	45	6.808548	8.446330	194.743373	0.014347	0.014105
RS	46	7.490354	9.882346	169.362833	0.012477	0.012180
RS	47	8.239447	9.882346	172.151097	0.012682	0.012319
RS	48	9.062469	11.464464	150.618539	0.011096	0.010696
RS	49	9.966716	11.464464	152.658637	0.011246	0.010783
RS	50	10.960202	13.156568	134.567141	0.009913	0.009429
RS	51	12.051736	13.156568	135.862407	0.010009	0.009473
RS	52	13.250993	14.971134	120.259513	0.008859	0.008320
RS	53	14.568606	14.971134	120.836442	0.008902	0.008328
RS	54	16.016254	18.430872	98.723016	0.007273	0.006740
RS	55	17.606771	18.430872	99.433453	0.007325	0.006771
RS	56	19.354256	18.430872	99.292514	0.007315	0.006749
RS	57	21.274201	18.430872	98.220373	0.007236	0.006668
RS	58	23.383626	255.908911	7.336984	0.000541	0.000545
RS	59	25.701230	255.908911	8.025503	0.000591	0.000592
RS	60	28.247559	255.908911	8.774543	0.000646	0.000643
RS	61	31.045186	255.908911	9.588528	0.000706	0.000698
RS	62	34.118912	255.908911	10.471993	0.000771	0.000758
RS	63	37.495984	255.908911	1203.872542	0.088688	0.077660
PA	4+25*2+4+6 0.001194107 0.004416119 37.495984142 2065.653348562 17.864188112 4.220606842 2.387982766 1.987878737 1.908866147 1.920683683 1.967136933 2.039008742 2.133930975 2.251058425 2.393676297 2.570607725 2.794869947 3.081699187 3.448352298 3.914351990 4.500788912 5.228837796 6.118947252 7.188564607 8.446329649 9.882346381 11.464463918 13.156567816 14.971134213 18.430871753 255.908911011
//
IT	5526
RD	14
LK	-15313.234230
QD	-35.495290 -> -28.335566
RI	0.0015161021
TR	0.001072	0.004416
MT	38.966965
MM	C_pi: 20.514652, n_recomb: 14154.759897
RS	0	0.000000	3334.173736	0.040354	0.000003	0.000000
RS	1	0.009936	3334.173736	0.044365	0.000003	0.000001
RS	2	0.020859	3334.173736	0.048774	0.000003	0.000002
RS	3	0.032868	3334.173736	0.053622	0.000004	0.000003
RS	4	0.046069	20.694047	9.494713	0.000671	0.000493
RS	5	0.060583	20.694047	10.430775	0.000737	0.000675
RS	6	0.076538	4.515376	52.434036	0.003704	0.003626
RS	7	0.094079	4.515376	57.411636	0.004056	0.004354
RS	8	0.113363	2.506936	112.965838	0.007981	0.008864
RS	9	0.134562	2.506936	123.098720	0.008697	0.009896
RS	10	0.157869	2.093436	160.333784	0.011327	0.012979
RS	11	0.183490	2.093436	174.025055	0.012294	0.013954
RS	12	0.211658	2.025114	194.961582	0.013774	0.015481
RS	13	0.242624	2.025114	210.935724	0.014902	0.016417
RS	14	0.276667	2.047822	225.353024	0.015921	0.017280
RS	15	0.314093	2.047822	243.058456	0.017171	0.018311
RS	16	0.355237	2.100853	255.124141	0.018024	0.018972
RS	17	0.400469	2.100853	274.235415	0.019374	0.020157
RS	18	0.450196	2.175847	284.109905	0.020072	0.020679
RS	19	0.504863	2.175847	304.249571	0.021495	0.021996
RS	20	0.564962	2.271469	311.486459	0.022006	0.022354
RS	21	0.631032	2.271469	332.191592	0.023469	0.023760
RS	22	0.703667	2.387217	336.364996	0.023763	0.023923
RS	23	0.783520	2.387217	357.097018	0.025228	0.025381
RS	24	0.871306	2.526745	357.328459	0.025244	0.025294
RS	25	0.967815	2.526745	377.483439	0.026668	0.026761
RS	26	1.073913	2.699528	372.322405	0.026304	0.026320
RS	27	1.190552	2.699528	391.278586	0.027643	0.027742
RS	28	1.318781	2.919301	379.283977	0.026796	0.026838
RS	29	1.459751	2.919301	396.497992	0.028012	0.028157
RS	30	1.614727	3.201796	376.998078	0.026634	0.026728
RS	31	1.785102	3.201796	392.105032	0.027701	0.027898
RS	32	1.972406	3.564463	365.494292	0.025821	0.025958
RS	33	2.178319	3.564463	378.359068	0.026730	0.026953
RS	34	2.404693	4.026753	346.014863	0.024445	0.024595
RS	35	2.653558	4.026753	356.716829	0.025201	0.025412
RS	36	2.927151	4.609478	320.708620	0.022657	0.022784
RS	37	3.227928	4.609478	329.473447	0.023277	0.023435
RS	38	3.558590	5.333407	292.112967	0.020637	0.020708
RS	39	3.922107	5.333407	299.225862	0.021140	0.021215
RS	40	4.321742	6.218640	262.556652	0.018549	0.018540
RS	41	4.761086	6.218640	268.294525	0.018954	0.018925
RS	42	5.244082	7.282294	233.855451	0.016521	0.016416
RS	43	5.775069	7.282294	238.448605	0.016846	0.016700
RS	44	6.358814	8.532371	207.281102	0.014644	0.014435
RS	45	7.000560	8.532371	210.896195	0.014899	0.014636
RS	46	7.706070	9.957329	183.632738	0.012973	0.012660
RS	47	8.481680	9.957329	186.366945	0.013166	0.012793
RS	48	9.334353	11.521525	163.195135	0.011529	0.011122
RS	49	10.271748	11.521525	165.083457	0.011663	0.011198
RS	50	11.302283	13.183107	145.630461	0.010288	0.009804
RS	51	12.435211	13.183107	146.673481	0.010362	0.009832
RS	52	13.680706	14.946779	129.945215	0.009180	0.008646
RS	53	15.049954	14.946779	130.167351	0.009196	0.008633
RS	54	16.555250	18.273397	106.724148	0.007540	0.007010
RS	55	18.210111	18.273397	107.089782	0.007566	0.007020
RS	56	20.029399	18.273397	106.485301	0.007523	0.006971
RS	57	22.029452	18.273397	104.832284	0.007406	0.006859
RS	58	24.228229	275.714377	7.191521	0.000508	0.000510
RS	59	26.645476	275.714377	7.875194	0.000556	0.000554
RS	60	29.302900	275.714377	8.620234	0.000609	0.000603
RS	61	32.224365	275.714377	9.431334	0.000666	0.000656
RS	62	35.436106	275.714377	10.313358	0.000729	0.000713
RS	63	38.966965	275.714377	1253.215960	0.088537	0.078407
PA	4+25*2+4+6 0.001071645 0.004415647 38.966964599 3334.173736058 20.694046925 4.515375844 2.506935998 2.093436263 2.025113768 2.047822445 2.100852918 2.175847109 2.271469494 2.387217463 2.526744552 2.699528394 2.919301280 3.201795923 3.564463075 4.026753130 4.609478198 5.333406972 6.218639912 7.282293679 8.532370647 9.957329199 11.521525149 13.183107245 14.946779328 18.273396774 275.714376652
//
IT	5762
RD	15
LK	-15299.327908
QD	-31.149250 -> -24.900078
RI	0.0014835497
TR	0.000968	0.004410
MT	40.430851
MM	C_pi: 21.304991, n_recomb: 14657.508491
RS	0	0.000000	5248.485102	0.026675	0.000002	0.000000
RS	1	0.010000	5248.485102	0.029343	0.000002	0.000000
RS	2	0.021000	5248.485102	0.032278	0.000002	0.000001
RS	3	0.033101	5248.485102	0.035507	0.000002	0.000002
RS	4	0.046411	23.415656	8.752061	0.000597	0.000446
RS	5	0.061052	23.415656	9.621291	0.000656	0.000609
RS	6	0.077158	4.739577	52.173377	0.003559	0.003537
RS	7	0.094874	4.739577	57.168357	0.003900	0.004240
RS	8	0.114362	2.593343	114.225078	0.007793	0.008779
RS	9	0.135798	2.593343	124.568236	0.008499	0.009780
RS	10	0.159379	2.180466	161.279290	0.011003	0.012761
RS	11	0.185317	2.180466	175.216111	0.011954	0.013692
RS	12	0.213849	2.131034	194.498522	0.013270	0.015054
RS	13	0.245235	2.131034	210.681331	0.014374	0.015942
RS	14	0.279759	2.170231	223.780141	0.015267	0.016680
RS	15	0.317735	2.170231	241.698873	0.016490	0.017664
RS	16	0.359510	2.233511	253.268740	0.017279	0.018264
RS	17	0.405462	2.233511	272.672230	0.018603	0.019404
RS	18	0.456009	2.313938	282.872349	0.019299	0.019926
RS	19	0.511611	2.313938	303.448098	0.020703	0.021205
RS	20	0.572773	2.411652	311.731192	0.021268	0.021616
RS	21	0.640051	2.411652	333.060194	0.022723	0.022995
RS	22	0.714058	2.526813	338.901917	0.023121	0.023261
RS	23	0.795465	2.526813	360.463772	0.024592	0.024704
RS	24	0.885013	2.663673	362.838650	0.024754	0.024761
RS	25	0.983517	2.663673	384.014477	0.026199	0.026228
RS	26	1.091870	2.832603	381.220905	0.026009	0.025961
RS	27	1.211060	2.832603	401.336342	0.027381	0.027396
RS	28	1.342168	3.048226	391.605719	0.026717	0.026678
RS	29	1.486388	3.048226	410.034476	0.027974	0.028021
RS	30	1.645029	3.326891	392.365455	0.026769	0.026770
RS	31	1.819536	3.326891	408.648650	0.027880	0.027970
RS	32	2.011493	3.686329	383.187877	0.026143	0.026183
RS	33	2.222646	3.686329	397.107840	0.027092	0.027210
RS	34	2.454915	4.145961	365.120364	0.024910	0.024968
RS	35	2.710411	4.145961	376.701431	0.025700	0.025813
RS	36	2.991457	4.726349	340.283923	0.023216	0.023260
RS	37	3.300609	4.726349	349.729030	0.023860	0.023935
RS	38	3.640676	5.447872	311.329606	0.021240	0.021242
RS	39	4.014751	5.447872	318.927927	0.021759	0.021766
RS	40	4.426234	6.330252	280.777786	0.019156	0.019092
RS	41	4.878865	6.330252	286.826506	0.019569	0.019487
RS	42	5.376761	7.390206	250.661233	0.017101	0.016955
RS	43	5.924448	7.390206	255.416890	0.017426	0.017243
RS	44	6.526904	8.634973	222.461388	0.015177	0.014939
RS	45	7.189607	8.634973	226.114521	0.015427	0.015138
RS	46	7.918581	10.051131	197.159914	0.013451	0.013120
RS	47	8.720454	10.051131	199.823265	0.013633	0.013246
RS	48	9.602516	11.599310	175.169008	0.011951	0.011534
RS	49	10.572786	11.599310	176.882383	0.012068	0.011598
RS	50	11.640084	13.231674	156.200578	0.010657	0.010170
RS	51	12.814115	13.231674	156.960759	0.010709	0.010181
RS	52	14.105550	14.944819	139.226996	0.009499	0.008967
RS	53	15.526132	14.944819	139.054166	0.009487	0.008931
RS	54	17.088774	18.134710	114.485059	0.007811	0.007282
RS	55	18.807684	18.134710	114.448481	0.007808	0.007269
RS	56	20.698488	18.134710	113.321979	0.007731	0.007192
RS	57	22.778375	18.134710	111.031122	0.007575	0.007046
RS	58	25.066256	294.336254	7.065880	0.000482	0.000481
RS	59	27.582928	294.336254	7.745433	0.000528	0.000524
RS	60	30.351273	294.336254	8.487088	0.000579	0.000571
RS	61	33.396457	294.336254	9.295777	0.000634	0.000622
RS	62	36.746166	294.336254	10.176643	0.000694	0.000678
RS	63	40.430851	294.336254	1294.058000	0.088286	0.079011
PA	4+25*2+4+6 0.000967570 0.004409954 40.430851252 5248.485101945 23.415655883 4.739576696 2.593342964 2.180465790 2.131033930 2.170231266 2.233510611 2.313937503 2.411651625 2.526813461 2.663672704 2.832602794 3.048225653 3.326890504 3.686329302 4.145960961 4.726348684 5.447871723 6.330252256 7.390205837 8.634972902 10.051131172 11.599310409 13.231674390 14.944819353 18.134710481 294.336254351
//
IT	5776
RD	16
LK	-15287.145479
QD	-27.390356 -> -21.857365
RI	0.0014631971
TR	0.000878	0.004400
MT	41.886497
MM	C_pi: 22.014903, n_recomb: 15091.710953
RS	0	0.000000	8045.447108	0.018002	0.000001	0.000000
RS	1	0.010062	8045.447108	0.019814	0.000001	0.000000
RS	2	0.021136	8045.447108	0.021808	0.000001	0.000001
RS	3	0.033325	8045.447108	0.024003	0.000002	0.000001
RS	4	0.046739	25.991448	8.175509	0.000542	0.000409
RS	5	0.061504	25.991448	8.993053	0.000596	0.000558
RS	6	0.077754	4.896454	52.430042	0.003474	0.003492
RS	7	0.095640	4.896454	57.486875	0.003809	0.004181
RS	8	0.115324	2.649474	116.224970	0.007701	0.008772
RS	9	0.136990	2.649474	126.831775	0.008404	0.009757
RS	10	0.160835	2.249684	162.719734	0.010782	0.012625
RS	11	0.187080	2.249684	176.922215	0.011723	0.013527
RS	12	0.215966	2.226622	194.104242	0.012862	0.014702
RS	13	0.247758	2.226622	210.470629	0.013946	0.015554
RS	14	0.282748	2.287715	221.840375	0.014699	0.016149
RS	15	0.321260	2.287715	239.904406	0.015896	0.017095
RS	16	0.363646	2.364943	250.606790	0.016606	0.017617
RS	17	0.410297	2.364943	270.196546	0.017904	0.018718
RS	18	0.461642	2.453181	280.377649	0.018578	0.019222
RS	19	0.518154	2.453181	301.252736	0.019961	0.020465
RS	20	0.580351	2.554411	310.273974	0.020559	0.020911
RS	21	0.648807	2.554411	332.069613	0.022003	0.022263
RS	22	0.724151	2.669747	339.323508	0.022484	0.022610
RS	23	0.807075	2.669747	361.550652	0.023957	0.024039
RS	24	0.898343	2.804301	365.883634	0.024244	0.024219
RS	25	0.998795	2.804301	387.923245	0.025704	0.025685
RS	26	1.109353	2.969561	387.408147	0.025670	0.025573
RS	27	1.231036	2.969561	408.547239	0.027071	0.027020
RS	28	1.364963	3.181239	401.103275	0.026578	0.026473
RS	29	1.512364	3.181239	420.642481	0.027872	0.027839
RS	30	1.674597	3.456419	404.940835	0.026832	0.026756
RS	31	1.853154	3.456419	422.330688	0.027984	0.027985
RS	32	2.049677	3.813184	398.254032	0.026389	0.026347
RS	33	2.265973	3.813184	413.191106	0.027379	0.027405
RS	34	2.504033	4.270987	381.859992	0.025303	0.025280
RS	35	2.766046	4.270987	394.305831	0.026127	0.026154
RS	36	3.054422	4.850165	357.809839	0.023709	0.023680
RS	37	3.371814	4.850165	367.935236	0.024380	0.024378
RS	38	3.721141	5.570743	328.824936	0.021788	0.021726
RS	39	4.105618	5.570743	336.914660	0.022324	0.022268
RS	40	4.528779	6.452059	297.585706	0.019718	0.019602
RS	41	4.994518	6.452059	303.951227	0.020140	0.020009
RS	42	5.507119	7.510414	266.322135	0.017647	0.017460
RS	43	6.071297	7.510414	271.242853	0.017973	0.017753
RS	44	6.692241	8.752171	236.719608	0.015685	0.015418
RS	45	7.375664	8.752171	240.408481	0.015930	0.015616
RS	46	8.127851	10.161896	209.943497	0.013911	0.013560
RS	47	8.955722	10.161896	212.528389	0.014082	0.013680
RS	48	9.866891	11.696307	186.540379	0.012360	0.011932
RS	49	10.869741	11.696307	188.065461	0.012462	0.011985
RS	50	11.973496	13.301353	166.281287	0.011018	0.010526
RS	51	13.188309	13.301353	166.738266	0.011048	0.010520
RS	52	14.525354	14.965307	148.113124	0.009814	0.009282
RS	53	15.996929	14.965307	147.515509	0.009775	0.009223
RS	54	17.616572	18.017371	122.014968	0.008085	0.007556
RS	55	19.399180	18.017371	121.526211	0.008053	0.007519
RS	56	21.361151	18.017371	119.827933	0.007940	0.007412
RS	57	23.520532	18.017371	116.852259	0.007743	0.007230
RS	58	25.897186	311.676887	6.962405	0.000461	0.000458
RS	59	28.512974	311.676887	7.639017	0.000506	0.000500
RS	60	31.391958	311.676887	8.378435	0.000555	0.000546
RS	61	34.560620	311.676887	9.185798	0.000609	0.000595
RS	62	38.048106	311.676887	10.066501	0.000667	0.000649
RS	63	41.886497	311.676887	1327.587411	0.087968	0.079511
PA	4+25*2+4+6 0.000877814 0.004400294 41.886497390 8045.447108076 25.991448149 4.896453902 2.649473579 2.249683543 2.226622216 2.287715366 2.364942705 2.453180765 2.554410594 2.669746998 2.804301127 2.969561437 3.181239009 3.456418841 3.813183803 4.270987122 4.850164636 5.570742590 6.452059276 7.510413958 8.752170678 10.161896483 11.696307244 13.301353319 14.965307308 18.017370892 311.676887397
//
IT	5308
RD	17
LK	-15276.329366
QD	-24.106521 -> -19.155531
RI	0.0014481019
TR	0.000800	0.004388
MT	43.327752
MM	C_pi: 22.650285, n_recomb: 15465.004688
RS	0	0.000000	12012.255597	0.012413	0.000001	0.000000
RS	1	0.010121	12012.255597	0.013670	0.000001	0.000000
RS	2	0.021266	12012.255597	0.015054	0.000001	0.000000
RS	3	0.033539	12012.255597	0.016578	0.000001	0.000001
RS	4	0.047054	28.412224	7.716325	0.000499	0.000379
RS	5	0.061937	28.412224	8.492894	0.000549	0.000518
RS	6	0.078327	4.993115	53.108638	0.003434	0.003480
RS	7	0.096375	4.993115	58.264411	0.003768	0.004164
RS	8	0.116249	2.678616	118.881994	0.007687	0.008828
RS	9	0.138135	2.678616	129.801439	0.008393	0.009810
RS	10	0.162237	2.302368	164.608653	0.010644	0.012555
RS	11	0.188777	2.302368	179.097450	0.011581	0.013439
RS	12	0.218003	2.312131	193.807949	0.012532	0.014413
RS	13	0.250188	2.312131	210.340367	0.013601	0.015239
RS	14	0.285630	2.400180	219.652957	0.014203	0.015676
RS	15	0.324659	2.400180	237.808349	0.015377	0.016591
RS	16	0.367637	2.494988	247.347721	0.015994	0.017022
RS	17	0.414966	2.494988	267.036552	0.017267	0.018090
RS	18	0.467085	2.593420	276.915401	0.017906	0.018561
RS	19	0.524478	2.593420	297.973889	0.019268	0.019773
RS	20	0.587680	2.699592	307.465620	0.019881	0.020236
RS	21	0.657279	2.699592	329.590559	0.021312	0.021563
RS	22	0.733921	2.815840	338.017253	0.021857	0.021975
RS	23	0.818321	2.815840	360.761409	0.023328	0.023389
RS	24	0.911262	2.948372	366.863831	0.023722	0.023675
RS	25	1.013610	2.948372	389.620977	0.025194	0.025138
RS	26	1.126316	3.110034	391.270494	0.025300	0.025166
RS	27	1.250429	3.110034	413.302308	0.026725	0.026623
RS	28	1.387103	3.317824	408.126100	0.026390	0.026234
RS	29	1.537610	3.317824	428.670686	0.027719	0.027620
RS	30	1.703349	3.589695	415.018792	0.026836	0.026696
RS	31	1.885862	3.589695	433.441330	0.028027	0.027954
RS	32	2.086847	3.944146	410.923891	0.026571	0.026460
RS	33	2.308173	3.944146	426.834325	0.027600	0.027548
RS	34	2.551899	4.400700	396.404540	0.025632	0.025539
RS	35	2.820292	4.400700	409.695857	0.026492	0.026443
RS	36	3.115849	4.979516	373.403132	0.024145	0.024049
RS	37	3.441318	4.979516	384.205934	0.024844	0.024773
RS	38	3.799728	5.700293	344.673087	0.022287	0.022167
RS	39	4.194411	5.700293	353.259895	0.022843	0.022727
RS	40	4.629039	6.582008	313.023345	0.020241	0.020076
RS	41	5.107655	6.582008	319.713848	0.020673	0.020494
RS	42	5.634711	7.640521	280.861558	0.018161	0.017936
RS	43	6.215110	7.640521	285.954171	0.018490	0.018234
RS	44	6.854249	8.881282	250.067384	0.016170	0.015873
RS	45	7.558074	8.881282	253.795544	0.016411	0.016071
RS	46	8.333131	10.286743	221.989527	0.014354	0.013983
RS	47	9.186631	10.286743	224.495364	0.014516	0.014096
RS	48	10.126511	11.809570	197.313619	0.012759	0.012317
RS	49	11.161515	11.809570	198.644971	0.012845	0.012359
RS	50	12.301270	13.389362	175.877206	0.011373	0.010874
RS	51	13.556376	13.389362	176.019326	0.011382	0.010851
RS	52	14.938510	15.005851	156.610490	0.010127	0.009593
RS	53	16.460526	15.005851	155.567497	0.010059	0.009510
RS	54	18.136582	17.920420	129.318729	0.008362	0.007832
RS	55	19.982268	17.920420	128.335084	0.008298	0.007768
RS	56	22.014753	17.920420	126.023687	0.008149	0.007629
RS	57	24.252941	17.920420	122.325713	0.007910	0.007411
RS	58	26.717651	327.618462	6.882012	0.000445	0.000440
RS	59	29.431809	327.618462	7.557123	0.000489	0.000481
RS	60	32.420662	327.618462	8.295757	0.000536	0.000525
RS	61	35.712010	327.618462	9.103246	0.000589	0.000574
RS	62	39.336469	327.618462	9.985207	0.000646	0.000627
RS	63	43.327752	327.618462	1354.781555	0.087603	0.079932
PA	4+25*2+4+6 0.000799584 0.004387903 43.327751840 12012.255596540 28.412223622 4.993115084 2.678615676 2.302367592 2.312131265 2.400180007 2.494988211 2.593420125 2.699591575 2.815840446 2.948371852 3.110034027 3.317823654 3.589694756 3.944146355 4.400700043 4.979516113 5.700293477 6.582007930 7.640520569 8.881281922 10.286742590 11.809569710 13.389362159 15.005850575 17.920419634 327.618461707
//
IT	5259
RD	18
LK	-15266.633135
QD	-21.217151 -> -16.756236
RI	0.0014352618
TR	0.000731	0.004374
MT	44.745874
MM	C_pi: 23.215035, n_recomb: 15783.691129
RS	0	0.000000	18057.931610	0.008466	0.000001	0.000000
RS	1	0.010177	18057.931610	0.009327	0.000001	0.000000
RS	2	0.021390	18057.931610	0.010277	0.000001	0.000000
RS	3	0.033743	18057.931610	0.011323	0.000001	0.000001
RS	4	0.047354	30.690022	7.338894	0.000465	0.000355
RS	5	0.062351	30.690022	8.081899	0.000512	0.000485
RS	6	0.078873	5.038724	54.124788	0.003429	0.003494
RS	7	0.097077	5.038724	59.409569	0.003764	0.004180
RS	8	0.117133	2.684726	122.106021	0.007736	0.008935
RS	9	0.139231	2.684726	133.380920	0.008451	0.009924
RS	10	0.163577	2.340077	166.886520	0.010573	0.012540
RS	11	0.190402	2.340077	181.680257	0.011511	0.013416
RS	12	0.219956	2.387988	193.607863	0.012266	0.014174
RS	13	0.252518	2.387988	210.292502	0.013323	0.014983
RS	14	0.288393	2.507557	217.293687	0.013767	0.015253
RS	15	0.327920	2.507557	235.496347	0.014920	0.016144
RS	16	0.371469	2.623476	243.640758	0.015436	0.016474
RS	17	0.419450	2.623476	263.355764	0.016685	0.017513
RS	18	0.472315	2.734467	272.703556	0.017278	0.017941
RS	19	0.530559	2.734467	293.846299	0.018617	0.019124
RS	20	0.594731	2.846990	303.580803	0.019234	0.019593
RS	21	0.665434	2.846990	325.914600	0.020649	0.020895
RS	22	0.743332	2.964842	335.297866	0.021243	0.021358
RS	23	0.829157	2.964842	358.425377	0.022709	0.022756
RS	24	0.923717	3.095552	366.113202	0.023196	0.023134
RS	25	1.027901	3.095552	389.452048	0.024674	0.024592
RS	26	1.142687	3.253591	393.137136	0.024908	0.024745
RS	27	1.269155	3.253591	415.935910	0.026352	0.026210
RS	28	1.408493	3.457420	412.978677	0.026165	0.025967
RS	29	1.562012	3.457420	434.423750	0.027524	0.027372
RS	30	1.731155	3.725987	422.864654	0.026791	0.026599
RS	31	1.917511	3.725987	442.242364	0.028019	0.027882
RS	32	2.122832	4.078285	421.413832	0.026699	0.026528
RS	33	2.349049	4.078285	438.248470	0.027766	0.027646
RS	34	2.598288	4.533945	408.917854	0.025908	0.025752
RS	35	2.872892	4.533945	423.029985	0.026802	0.026685
RS	36	3.175443	5.112977	387.180361	0.024530	0.024375
RS	37	3.508783	5.112977	398.653706	0.025257	0.025124
RS	38	3.876048	5.834777	358.952027	0.022742	0.022567
RS	39	4.280690	5.834777	368.039689	0.023318	0.023147
RS	40	4.726511	6.717995	327.139395	0.020726	0.020515
RS	41	5.217704	6.717995	334.163363	0.021171	0.020946
RS	42	5.758885	7.778049	294.307833	0.018646	0.018384
RS	43	6.355142	7.778049	299.581464	0.018980	0.018688
RS	44	7.012080	9.019459	262.520336	0.016632	0.016307
RS	45	7.735875	9.019459	266.295245	0.016872	0.016504
RS	46	8.533330	10.422496	233.306438	0.014781	0.014389
RS	47	9.411941	10.422496	235.737840	0.014936	0.014497
RS	48	10.379969	11.935700	207.493553	0.013146	0.012690
RS	49	11.446512	11.935700	208.632084	0.013218	0.012720
RS	50	12.621598	13.492217	184.992072	0.011720	0.011213
RS	51	13.916271	13.492217	184.815060	0.011709	0.011173
RS	52	15.342703	15.063106	164.723231	0.010436	0.009898
RS	53	16.914303	15.063106	163.222562	0.010341	0.009792
RS	54	18.645844	17.841429	136.396406	0.008642	0.008108
RS	55	20.553603	17.841429	134.882403	0.008546	0.008017
RS	56	22.655514	17.841429	131.924835	0.008358	0.007845
RS	57	24.971337	17.841429	127.476272	0.008076	0.007589
RS	58	27.522840	342.038859	6.824864	0.000432	0.000425
RS	59	30.334008	342.038859	7.500057	0.000475	0.000466
RS	60	33.431269	342.038859	8.239537	0.000522	0.000510
RS	61	36.843737	342.038859	9.048814	0.000573	0.000558
RS	62	40.603491	342.038859	9.933710	0.000629	0.000610
RS	63	44.745874	342.038859	1376.446405	0.087207	0.080295
PA	4+25*2+4+6 0.000730938 0.004373860 44.745873600 18057.931610087 30.690022433 5.038723659 2.684726104 2.340076695 2.387988370 2.507556529 2.623476144 2.734466851 2.846989919 2.964842257 3.095552005 3.253590919 3.457420023 3.725987145 4.078284629 4.533945345 5.112977417 5.834777492 6.717994849 7.778049080 9.019459063 10.422496168 11.935699669 13.492217186 15.063105874 17.841428526 342.038858517
//
IT	5246
RD	19
LK	-15257.888165
QD	-18.664266 -> -14.631197
RI	0.0014234645
TR	0.000670	0.004359
MT	46.131978
MM	C_pi: 23.712221, n_recomb: 16052.957973
RS	0	0.000000	27795.660760	0.005618	0.000000	0.000000
RS	1	0.010230	27795.660760	0.006193	0.000000	0.000000
RS	2	0.021507	27795.660760	0.006827	0.000000	0.000000
RS	3	0.033937	27795.660760	0.007525	0.000000	0.000000
RS	4	0.047640	32.850768	7.017219	0.000437	0.000334
RS	5	0.062743	32.850768	7.731626	0.000482	0.000457
RS	6	0.079392	5.042676	55.407995	0.003452	0.003527
RS	7	0.097745	5.042676	60.845716	0.003790	0.004222
RS	8	0.117974	2.671662	125.819445	0.007838	0.009086
RS	9	0.140274	2.671662	137.486671	0.008565	0.010090
RS	10	0.164854	2.364336	169.501089	0.010559	0.012571
RS	11	0.191949	2.364336	184.615879	0.011500	0.013447
RS	12	0.221816	2.454548	193.500405	0.012054	0.013979
RS	13	0.254739	2.454548	210.325964	0.013102	0.014776
RS	14	0.291029	2.609723	214.816663	0.013382	0.014872
RS	15	0.331033	2.609723	233.029933	0.014516	0.015744
RS	16	0.375128	2.750112	239.603795	0.014926	0.015968
RS	17	0.423735	2.750112	259.283778	0.016152	0.016982
RS	18	0.477314	2.876007	267.917189	0.016690	0.017359
RS	19	0.536375	2.876007	289.059258	0.018007	0.018515
RS	20	0.601477	2.996296	298.842518	0.018616	0.018979
RS	21	0.673240	2.996296	321.279459	0.020014	0.020258
RS	22	0.752344	3.116407	331.425315	0.020646	0.020759
RS	23	0.839540	3.116407	354.815752	0.022103	0.022141
RS	24	0.935658	3.245444	363.910692	0.022669	0.022598
RS	25	1.041608	3.245444	387.705232	0.024152	0.024051
RS	26	1.158397	3.399744	393.289109	0.024499	0.024316
RS	27	1.287133	3.399744	416.734419	0.025960	0.025787
RS	28	1.429040	3.599423	415.925985	0.025910	0.025678
RS	29	1.585464	3.599423	438.167367	0.027295	0.027100
RS	30	1.757891	3.864576	428.709287	0.026706	0.026470
RS	31	1.947957	3.864576	448.961647	0.027968	0.027778
RS	32	2.157468	4.214715	429.913719	0.026781	0.026558
RS	33	2.388412	4.214715	447.618235	0.027884	0.027705
RS	34	2.642982	4.669643	419.545743	0.026135	0.025924
RS	35	2.923595	4.669643	434.448360	0.027063	0.026886
RS	36	3.232915	5.249225	399.246303	0.024871	0.024661
RS	37	3.573880	5.249225	411.378499	0.025626	0.025435
RS	38	3.949726	5.972604	371.730470	0.023157	0.022932
RS	39	4.364022	5.972604	381.319631	0.023754	0.023532
RS	40	4.820701	6.858105	339.975807	0.021178	0.020923
RS	41	5.324099	6.858105	347.340529	0.021637	0.021368
RS	42	5.878997	7.920744	306.683365	0.019104	0.018805
RS	43	6.490661	7.920744	312.147837	0.019445	0.019116
RS	44	7.164900	9.164087	274.088533	0.017074	0.016719
RS	45	7.908116	9.164087	277.919978	0.017313	0.016918
RS	46	8.727364	10.566224	243.896567	0.015193	0.014778
RS	47	9.630422	10.566224	246.261911	0.015341	0.014882
RS	48	10.625866	12.071508	217.078535	0.013523	0.013050
RS	49	11.723145	12.071508	218.030200	0.013582	0.013071
RS	50	12.932679	13.606606	193.622372	0.012061	0.011543
RS	51	14.265951	13.606606	193.128297	0.012031	0.011487
RS	52	15.735619	15.133841	172.447514	0.010742	0.010198
RS	53	17.355638	15.133841	170.484484	0.010620	0.010068
RS	54	19.141388	17.777929	143.239333	0.008923	0.008384
RS	55	21.109825	17.777929	141.166955	0.008794	0.008265
RS	56	23.279636	17.777929	137.538588	0.008568	0.008059
RS	57	25.671425	17.777929	132.320350	0.008243	0.007765
RS	58	28.307898	354.838393	6.790433	0.000423	0.000415
RS	59	31.214089	354.838393	7.467343	0.000465	0.000454
RS	60	34.417589	354.838393	8.209367	0.000511	0.000498
RS	61	37.948814	354.838393	9.022184	0.000562	0.000546
RS	62	41.841291	354.838393	9.911808	0.000617	0.000598
RS	63	46.131978	354.838393	1393.229156	0.086790	0.080612
PA	4+25*2+4+6 0.000670498 0.004358979 46.131977675 27795.660760225 32.850768293 5.042676019 2.671661896 2.364336076 2.454547725 2.609722785 2.750111929 2.876007305 2.996296047 3.116407241 3.245444390 3.399743669 3.599422804 3.864576003 4.214715434 4.669642526 5.249224610 5.972604033 6.858104702 7.920743868 9.164086810 10.566223751 12.071507500 13.606606425 15.133840598 17.777928874 354.838392501
//
IT	7689
RD	20
LK	-15249.980608
QD	-16.405751 -> -12.758558
RI	0.0014129259
TR	0.000617	0.004344
MT	47.476989
MM	C_pi: 24.144994, n_recomb: 16277.674481
RS	0	0.000000	44646.754914	0.003561	0.000000	0.000000
RS	1	0.010280	44646.754914	0.003928	0.000000	0.000000
RS	2	0.021618	44646.754914	0.004331	0.000000	0.000000
RS	3	0.034120	44646.754914	0.004777	0.000000	0.000000
RS	4	0.047909	34.918494	6.734415	0.000414	0.000316
RS	5	0.063114	34.918494	7.423598	0.000456	0.000433
RS	6	0.079883	5.013474	56.903787	0.003496	0.003577
RS	7	0.098376	5.013474	62.513475	0.003840	0.004283
RS	8	0.118770	2.642869	129.964640	0.007984	0.009274
RS	9	0.141260	2.642869	142.056268	0.008727	0.010301
RS	10	0.166062	2.376580	172.413132	0.010592	0.012642
RS	11	0.193415	2.376580	187.862920	0.011541	0.013524
RS	12	0.223579	2.512161	193.483082	0.011886	0.013821
RS	13	0.256844	2.512161	210.440158	0.012928	0.014613
RS	14	0.293529	2.706463	212.271605	0.013041	0.014529
RS	15	0.333986	2.706463	230.465363	0.014158	0.015386
RS	16	0.378601	2.874473	235.340146	0.014458	0.015500
RS	17	0.427803	2.874473	254.934355	0.015662	0.016493
RS	18	0.482064	3.017593	262.708267	0.016139	0.016811
RS	19	0.541902	3.017593	283.777665	0.017434	0.017943
RS	20	0.607892	3.147059	293.446286	0.018028	0.018395
RS	21	0.680667	3.147059	315.894479	0.019407	0.019651
RS	22	0.760922	3.270078	326.627848	0.020066	0.020181
RS	23	0.849429	3.270078	350.173607	0.021513	0.021546
RS	24	0.947034	3.397550	360.505338	0.022147	0.022071
RS	25	1.054673	3.397550	384.639702	0.023630	0.023516
RS	26	1.173378	3.547921	391.981327	0.024081	0.023883
RS	27	1.304287	3.547921	415.958975	0.025554	0.025357
RS	28	1.448653	3.743195	417.209393	0.025631	0.025374
RS	29	1.607861	3.743195	440.144812	0.027040	0.026810
RS	30	1.783436	4.004695	432.771425	0.026587	0.026314
RS	31	1.977061	4.004695	453.816084	0.027880	0.027646
RS	32	2.190592	4.352547	436.606283	0.026822	0.026555
RS	33	2.426074	4.352547	455.122044	0.027960	0.027730
RS	34	2.685764	4.806729	428.432246	0.026320	0.026061
RS	35	2.972152	4.806729	444.089719	0.027282	0.027051
RS	36	3.287982	5.387003	409.706015	0.025170	0.024910
RS	37	3.636281	5.387003	422.480436	0.025955	0.025711
RS	38	4.020385	6.112267	383.080888	0.023534	0.023263
RS	39	4.443978	6.112267	393.168449	0.024154	0.023883
RS	40	4.911117	7.000556	351.578115	0.021599	0.021302
RS	41	5.426281	7.000556	359.288790	0.022072	0.021761
RS	42	5.994405	8.066502	318.014523	0.019537	0.019201
RS	43	6.620935	8.066502	323.679249	0.019885	0.019520
RS	44	7.311874	9.312744	284.784644	0.017495	0.017111
RS	45	8.073845	9.312744	288.683606	0.017735	0.017311
RS	46	8.914150	10.715176	253.764438	0.015590	0.015151
RS	47	9.840841	10.715176	256.074698	0.015732	0.015251
RS	48	10.862800	12.213978	226.067988	0.013888	0.013398
RS	49	11.989821	12.213978	226.842695	0.013936	0.013409
RS	50	13.232703	13.729360	201.764592	0.012395	0.011865
RS	51	14.603360	13.729360	200.960897	0.012346	0.011792
RS	52	16.114925	15.214909	179.778454	0.011044	0.010492
RS	53	17.781886	15.214909	177.355268	0.010896	0.010339
RS	54	19.620216	17.727384	149.836526	0.009205	0.008660
RS	55	21.647535	17.727384	147.185290	0.009042	0.008511
RS	56	23.883270	17.727384	142.869874	0.008777	0.008271
RS	57	26.348849	17.727384	136.871832	0.008409	0.007938
RS	58	29.067898	365.957316	6.777693	0.000416	0.000406
RS	59	32.066477	365.957316	7.457933	0.000458	0.000446
RS	60	35.373322	365.957316	8.204191	0.000504	0.000489
RS	61	39.020124	365.957316	9.022300	0.000554	0.000537
RS	62	43.041833	365.957316	9.918460	0.000609	0.000589
RS	63	47.476989	365.957316	1405.727594	0.086359	0.080893
PA	4+25*2+4+6 0.000617278 0.004343917 47.476989216 44646.754913505 34.918493602 5.013474140 2.642868768 2.376579675 2.512161043 2.706463435 2.874473022 3.017592743 3.147058679 3.270077928 3.397549835 3.547920897 3.743195335 4.004694967 4.352546938 4.806729018 5.387003015 6.112266545 7.000556212 8.066502185 9.312744443 10.715175547 12.213977804 13.729360327 15.214909383 17.727383706 365.957315640
//
IT	7877
RD	21
LK	-15242.833239
QD	-14.410206 -> -11.119666
RI	0.0014037864
TR	0.000570	0.004329
MT	48.775884
MM	C_pi: 24.518213, n_recomb: 16462.529512
RS	0	0.000000	65636.063953	0.002460	0.000000	0.000000
RS	1	0.010328	65636.063953	0.002714	0.000000	0.000000
RS	2	0.021722	65636.063953	0.002994	0.000000	0.000000
RS	3	0.034293	65636.063953	0.003304	0.000000	0.000000
RS	4	0.048162	36.940235	6.474950	0.000393	0.000300
RS	5	0.063463	36.940235	7.140793	0.000434	0.000412
RS	6	0.080345	4.958800	58.567353	0.003558	0.003639
RS	7	0.098970	4.958800	64.363946	0.003910	0.004361
RS	8	0.119519	2.601293	134.506427	0.008170	0.009496
RS	9	0.142190	2.601293	147.051458	0.008932	0.010551
RS	10	0.167202	2.378060	175.605288	0.010667	0.012748
RS	11	0.194798	2.378060	191.403353	0.011627	0.013642
RS	12	0.225243	2.561001	193.574769	0.011759	0.013698
RS	13	0.258833	2.561001	210.657228	0.012796	0.014488
RS	14	0.295892	2.797411	209.717443	0.012739	0.014222
RS	15	0.336778	2.797411	227.868631	0.013842	0.015068
RS	16	0.381886	2.996031	230.948353	0.014029	0.015068
RS	17	0.431654	2.996031	250.416267	0.015211	0.016041
RS	18	0.486560	3.158642	257.219052	0.015625	0.016299
RS	19	0.547138	3.158642	278.156547	0.016896	0.017407
RS	20	0.613971	3.298722	287.571953	0.017468	0.017840
RS	21	0.687707	3.298722	309.953309	0.018828	0.019074
RS	22	0.769058	3.425314	321.116307	0.019506	0.019625
RS	23	0.858811	3.425314	344.723028	0.020940	0.020972
RS	24	0.957833	3.551319	356.128793	0.021633	0.021555
RS	25	1.067081	3.551319	380.498157	0.023113	0.022992
RS	26	1.187612	3.697569	389.450229	0.023657	0.023449
RS	27	1.320591	3.697569	413.853505	0.025139	0.024925
RS	28	1.467304	3.888127	417.059468	0.025334	0.025057
RS	29	1.629168	3.888127	440.590073	0.026763	0.026506
RS	30	1.807749	4.145691	435.258467	0.026439	0.026137
RS	31	2.004773	4.145691	457.012695	0.027761	0.027489
RS	32	2.222145	4.491045	441.668143	0.026829	0.026523
RS	33	2.461966	4.491045	460.933344	0.027999	0.027724
RS	34	2.726555	4.944384	435.716643	0.026467	0.026164
RS	35	3.018469	4.944384	452.088759	0.027462	0.027182
RS	36	3.340531	5.525358	418.663317	0.025431	0.025127
RS	37	3.695854	5.525358	432.058579	0.026245	0.025952
RS	38	4.087874	6.252667	393.074193	0.023877	0.023562
RS	39	4.520379	6.252667	403.653108	0.024520	0.024203
RS	40	4.997552	7.144082	361.990481	0.021989	0.021652
RS	41	5.524005	7.144082	370.049699	0.022478	0.022125
RS	42	6.104828	8.213870	328.325466	0.019944	0.019573
RS	43	6.745636	8.213870	334.198761	0.020301	0.019901
RS	44	7.452623	9.463785	294.618910	0.017896	0.017482
RS	45	8.232626	9.463785	298.596748	0.018138	0.017685
RS	46	9.093183	10.867543	262.910901	0.015970	0.015508
RS	47	10.042615	10.867543	265.178851	0.016108	0.015604
RS	48	11.090101	12.361181	234.457164	0.014242	0.013733
RS	49	12.245766	12.361181	235.068010	0.014279	0.013735
RS	50	13.520783	13.858526	209.410636	0.012720	0.012176
RS	51	14.927479	13.858526	208.309454	0.012654	0.012087
RS	52	16.479452	15.304476	186.706396	0.011341	0.010779
RS	53	18.191706	15.304476	183.831604	0.011167	0.010603
RS	54	20.080794	17.688745	156.171251	0.009486	0.008933
RS	55	22.164979	17.688745	152.928447	0.009289	0.008754
RS	56	24.464410	17.688745	147.918211	0.008985	0.008479
RS	57	27.001316	17.688745	141.139126	0.008573	0.008107
RS	58	29.800222	375.416483	6.784964	0.000412	0.000401
RS	59	32.888188	375.416483	7.470059	0.000454	0.000440
RS	60	36.295065	375.416483	8.222148	0.000499	0.000484
RS	61	40.053790	375.416483	9.047218	0.000550	0.000531
RS	62	44.200700	375.416483	9.951640	0.000605	0.000584
RS	63	48.775884	375.416483	1414.487970	0.085922	0.081143
PA	4+25*2+4+6 0.000570493 0.004328951 48.775884282 65636.063952756 36.940235239 4.958800274 2.601293230 2.378059972 2.561000886 2.797411180 2.996030980 3.158642388 3.298721807 3.425313508 3.551319134 3.697569035 3.888126994 4.145691260 4.491045238 4.944383576 5.525358300 6.252666527 7.144082249 8.213869614 9.463784699 10.867542781 12.361181387 13.858526110 15.304476407 17.688744699 375.416482632
//
IT	7568
RD	22
LK	-15236.391228
QD	-12.652743 -> -9.696219
RI	0.0013965217
TR	0.000530	0.004314
MT	50.024847
MM	C_pi: 24.838033, n_recomb: 16612.675737
RS	0	0.000000	89869.844944	0.001820	0.000000	0.000000
RS	1	0.010372	89869.844944	0.002009	0.000000	0.000000
RS	2	0.021819	89869.844944	0.002217	0.000000	0.000000
RS	3	0.034454	89869.844944	0.002447	0.000000	0.000000
RS	4	0.048399	38.940002	6.232002	0.000375	0.000286
RS	5	0.063791	38.940002	6.875751	0.000414	0.000392
RS	6	0.080779	4.885137	60.365134	0.003634	0.003711
RS	7	0.099529	4.885137	66.360453	0.003995	0.004452
RS	8	0.120224	2.549641	139.418815	0.008392	0.009748
RS	9	0.143065	2.549641	152.443803	0.009176	0.010838
RS	10	0.168275	2.369927	179.077373	0.010780	0.012888
RS	11	0.196100	2.369927	195.237509	0.011752	0.013798
RS	12	0.226810	2.601217	193.805626	0.011666	0.013606
RS	13	0.260706	2.601217	211.011302	0.012702	0.014398
RS	14	0.298118	2.882134	207.218634	0.012474	0.013948
RS	15	0.339410	2.882134	225.311583	0.013563	0.014785
RS	16	0.384984	3.114081	226.532069	0.013636	0.014670
RS	17	0.435286	3.114081	245.843824	0.014799	0.015627
RS	18	0.490804	3.298454	251.586003	0.015144	0.015819
RS	19	0.552081	3.298454	272.345142	0.016394	0.016907
RS	20	0.619714	3.450612	281.390447	0.016938	0.017315
RS	21	0.694361	3.450612	303.640923	0.018278	0.018527
RS	22	0.776750	3.581485	315.090628	0.018967	0.019091
RS	23	0.867684	3.581485	338.677839	0.020387	0.020421
RS	24	0.968050	3.706144	351.002697	0.021129	0.021054
RS	25	1.078826	3.706144	375.514486	0.022604	0.022479
RS	26	1.201091	3.848070	385.929541	0.023231	0.023019
RS	27	1.336037	3.848070	410.661043	0.024720	0.024494
RS	28	1.484979	4.033594	415.706407	0.025023	0.024733
RS	29	1.649370	4.033594	439.738888	0.026470	0.026191
RS	30	1.830810	4.286911	436.384997	0.026268	0.025942
RS	31	2.031069	4.286911	458.767846	0.027616	0.027313
RS	32	2.252099	4.629515	445.287142	0.026804	0.026466
RS	33	2.496053	4.629515	465.238733	0.028005	0.027691
RS	34	2.765309	5.081828	441.555675	0.026579	0.026238
RS	35	3.062492	5.081828	458.599057	0.027605	0.027282
RS	36	3.390499	5.663430	426.240139	0.025658	0.025312
RS	37	3.752525	5.663430	440.231014	0.026500	0.026162
RS	38	4.152100	6.392830	401.800430	0.024186	0.023830
RS	39	4.593117	6.392830	412.860076	0.024852	0.024492
RS	40	5.079876	7.287574	371.275756	0.022349	0.021973
RS	41	5.617121	7.287574	379.683414	0.022855	0.022462
RS	42	6.210087	8.361603	337.656940	0.020325	0.019920
RS	43	6.864555	8.361603	343.745643	0.020692	0.020256
RS	44	7.586902	9.615802	303.616511	0.018276	0.017832
RS	45	8.384169	9.615802	307.684347	0.018521	0.018038
RS	46	9.264127	11.021772	271.350059	0.016334	0.015846
RS	47	10.235353	11.021772	273.589465	0.016469	0.015941
RS	48	11.307311	12.511485	242.252008	0.014582	0.014053
RS	49	12.490451	12.511485	242.714403	0.014610	0.014047
RS	50	13.796302	13.992443	216.561365	0.013036	0.012475
RS	51	15.237594	13.992443	215.178571	0.012953	0.012372
RS	52	16.828373	15.401000	193.228563	0.011631	0.011058
RS	53	18.584144	15.401000	189.916175	0.011432	0.010859
RS	54	20.522020	17.661069	162.232224	0.009766	0.009203
RS	55	22.660887	17.661069	158.392548	0.009534	0.008993
RS	56	25.021592	17.661069	152.687604	0.009191	0.008683
RS	57	27.627145	17.661069	145.134267	0.008736	0.008273
RS	58	30.502939	383.304155	6.810158	0.000410	0.000397
RS	59	33.677004	383.304155	7.501493	0.000452	0.000437
RS	60	37.180275	383.304155	8.260867	0.000497	0.000480
RS	61	41.046897	383.304155	9.094418	0.000547	0.000528
RS	62	45.314556	383.304155	10.008677	0.000602	0.000581
RS	63	50.024847	383.304155	1420.108737	0.085483	0.081364
PA	4+25*2+4+6 0.000529505 0.004314273 50.024847155 89869.844944092 38.940002386 4.885137161 2.549640773 2.369927302 2.601217409 2.882134448 3.114080617 3.298453769 3.450611667 3.581484724 3.706144240 3.848070080 4.033593957 4.286911054 4.629514718 5.081828420 5.663429552 6.392829999 7.287574384 8.361602801 9.615802364 11.021772196 12.511485287 13.992442503 15.401000006 17.661068501 383.304155049
//
IT	9743
RD	23
LK	-15230.610732
QD	-11.112234 -> -8.469094
RI	0.0013901821
TR	0.000494	0.004300
MT	51.227074
MM	C_pi: 25.112886, n_recomb: 16733.079057
RS	0	0.000000	131174.612376	0.001260	0.000000	0.000000
RS	1	0.010413	131174.612376	0.001392	0.000000	0.000000
RS	2	0.021911	131174.612376	0.001537	0.000000	0.000000
RS	3	0.034606	131174.612376	0.001697	0.000000	0.000000
RS	4	0.048623	40.966839	5.997244	0.000358	0.000272
RS	5	0.064099	40.966839	6.619355	0.000396	0.000374
RS	6	0.081188	4.797823	62.272726	0.003722	0.003791
RS	7	0.100055	4.797823	68.476419	0.004092	0.004552
RS	8	0.120887	2.490140	144.695756	0.008647	0.010028
RS	9	0.143889	2.490140	158.226637	0.009456	0.011157
RS	10	0.169286	2.353177	182.849338	0.010927	0.013058
RS	11	0.197328	2.353177	199.387600	0.011916	0.013990
RS	12	0.228289	2.632897	194.220038	0.011607	0.013544
RS	13	0.262475	2.632897	211.551994	0.012643	0.014342
RS	14	0.300220	2.960144	204.845377	0.012242	0.013705
RS	15	0.341897	2.960144	222.872454	0.013319	0.014537
RS	16	0.387913	3.227948	222.185605	0.013278	0.014306
RS	17	0.438720	3.227948	241.321729	0.014422	0.015248
RS	18	0.494819	3.436280	245.936621	0.014698	0.015373
RS	19	0.556759	3.436280	266.483731	0.015926	0.016440
RS	20	0.625149	3.602039	275.059171	0.016438	0.016820
RS	21	0.700661	3.602039	297.128863	0.017757	0.018011
RS	22	0.784037	3.737942	308.738681	0.018451	0.018582
RS	23	0.876094	3.737942	332.240388	0.019855	0.019894
RS	24	0.977737	3.861469	345.334056	0.020638	0.020568
RS	25	1.089965	3.861469	369.908857	0.022106	0.021982
RS	26	1.213880	3.998908	381.639607	0.022807	0.022595
RS	27	1.350698	3.998908	406.612591	0.024300	0.024068
RS	28	1.501764	4.179127	413.370062	0.024704	0.024405
RS	29	1.668560	4.179127	437.818282	0.026165	0.025870
RS	30	1.852725	4.427923	436.357709	0.026078	0.025734
RS	31	2.056069	4.427923	459.291709	0.027448	0.027120
RS	32	2.280586	4.767544	447.647031	0.026752	0.026388
RS	33	2.528484	4.767544	468.222235	0.027982	0.027635
RS	34	2.802196	5.218675	446.102002	0.026660	0.026286
RS	35	3.104410	5.218675	463.771332	0.027716	0.027354
RS	36	3.438095	5.800831	432.556852	0.025850	0.025468
RS	37	3.806527	5.800831	447.115053	0.026720	0.026342
RS	38	4.213325	6.532384	409.348057	0.024463	0.024069
RS	39	4.662484	6.532384	420.874640	0.025152	0.024751
RS	40	5.158416	7.430671	379.494938	0.022679	0.022267
RS	41	5.705990	7.430671	388.248321	0.023202	0.022771
RS	42	6.310585	8.509346	346.048399	0.020680	0.020241
RS	43	6.978138	8.509346	352.357633	0.021058	0.020587
RS	44	7.715206	9.768489	311.799811	0.018634	0.018159
RS	45	8.529026	9.768489	315.968159	0.018883	0.018370
RS	46	9.427592	11.177614	279.092605	0.016679	0.016165
RS	47	10.419729	11.177614	281.317743	0.016812	0.016259
RS	48	11.515179	12.664756	249.454793	0.014908	0.014357
RS	49	12.724702	12.664756	249.785875	0.014928	0.014344
RS	50	14.060176	14.131176	223.213019	0.013340	0.012762
RS	51	15.534717	14.131176	221.567651	0.013241	0.012645
RS	52	17.162806	15.504823	199.337415	0.011913	0.011326
RS	53	18.960434	15.504823	195.606315	0.011690	0.011105
RS	54	20.945253	17.645535	168.002780	0.010040	0.009467
RS	55	23.136757	17.645535	163.568290	0.009775	0.009227
RS	56	25.556470	17.645535	157.176440	0.009393	0.008882
RS	57	28.228154	17.645535	148.863299	0.008896	0.008433
RS	58	31.178048	389.801736	6.850605	0.000409	0.000395
RS	59	34.435124	389.801736	7.549370	0.000451	0.000435
RS	60	38.031368	389.801736	8.317283	0.000497	0.000479
RS	61	42.002100	389.801736	9.160621	0.000547	0.000528
RS	62	46.386316	389.801736	10.086076	0.000603	0.000581
RS	63	51.227074	389.801736	1423.125924	0.085049	0.081557
PA	4+25*2+4+6 0.000493684 0.004299650 51.227073935 131174.612376101 40.966838579 4.797822537 2.490140094 2.353177413 2.632897370 2.960144339 3.227947921 3.436280452 3.602039267 3.737941738 3.861469381 3.998908265 4.179127480 4.427923239 4.767543507 5.218675266 5.800831354 6.532384478 7.430670843 8.509345641 9.768488587 11.177613594 12.664756280 14.131175822 15.504822541 17.645535129 389.801735958
//
IT	7766
RD	24
LK	-15225.449634
QD	-9.768780 -> -7.417587
RI	0.0013850555
TR	0.000463	0.004285
MT	52.380418
MM	C_pi: 25.349607, n_recomb: 16829.079112
RS	0	0.000000	199327.425452	0.000837	0.000000	0.000000
RS	1	0.010452	199327.425452	0.000925	0.000000	0.000000
RS	2	0.021997	199327.425452	0.001021	0.000000	0.000000
RS	3	0.034748	199327.425452	0.001128	0.000000	0.000000
RS	4	0.048833	43.058904	5.766458	0.000343	0.000259
RS	5	0.064389	43.058904	6.366985	0.000378	0.000356
RS	6	0.081571	4.702528	64.253088	0.003818	0.003875
RS	7	0.100550	4.702528	70.671271	0.004199	0.004659
RS	8	0.121512	2.425001	150.320265	0.008932	0.010332
RS	9	0.144665	2.425001	164.381124	0.009768	0.011506
RS	10	0.170237	2.328932	186.932060	0.011108	0.013256
RS	11	0.198483	2.328932	203.865655	0.012114	0.014214
RS	12	0.229682	2.656253	194.854511	0.011578	0.013510
RS	13	0.264141	2.656253	212.320014	0.012616	0.014317
RS	14	0.302202	3.031007	202.657030	0.012042	0.013493
RS	15	0.344241	3.031007	220.617418	0.013109	0.014322
RS	16	0.390674	3.336801	217.997951	0.012954	0.013974
RS	17	0.441960	3.336801	236.948595	0.014080	0.014904
RS	18	0.498607	3.571234	240.384035	0.014284	0.014960
RS	19	0.561175	3.571234	260.697039	0.015491	0.016008
RS	20	0.630283	3.752131	268.719778	0.015968	0.016356
RS	21	0.706614	3.752131	290.571957	0.017266	0.017526
RS	22	0.790923	3.893901	302.226653	0.017959	0.018099
RS	23	0.884045	3.893901	325.590523	0.019347	0.019392
RS	24	0.986900	4.016523	339.316965	0.020163	0.020101
RS	25	1.100505	4.016523	363.888607	0.021623	0.021502
RS	26	1.225985	4.149368	376.789977	0.022389	0.022180
RS	27	1.364580	4.149368	401.929026	0.023883	0.023649
RS	28	1.517662	4.324024	410.268267	0.024379	0.024075
RS	29	1.686744	4.324024	435.054562	0.025851	0.025546
RS	30	1.873499	4.568006	435.392319	0.025871	0.025515
RS	31	2.079773	4.568006	458.805118	0.027263	0.026915
RS	32	2.307609	4.904410	448.946562	0.026677	0.026291
RS	33	2.559258	4.904410	470.084508	0.027933	0.027558
RS	34	2.837210	5.354164	449.531042	0.026712	0.026309
RS	35	3.144215	5.354164	467.780404	0.027796	0.027400
RS	36	3.483308	5.936777	437.758494	0.026012	0.025596
RS	37	3.857844	5.936777	452.853656	0.026909	0.026493
RS	38	4.271528	6.670458	415.834103	0.024709	0.024280
RS	39	4.728451	6.670458	427.811100	0.025421	0.024981
RS	40	5.233133	7.572401	386.738505	0.022980	0.022533
RS	41	5.790565	7.572401	395.832235	0.023521	0.023052
RS	42	6.406262	8.656024	353.566917	0.021009	0.020537
RS	43	7.086312	8.656024	360.099700	0.021397	0.020893
RS	44	7.837443	9.920626	319.217960	0.018968	0.018464
RS	45	8.667085	9.920626	323.495948	0.019222	0.018679
RS	46	9.583442	11.333761	286.172293	0.017005	0.016465
RS	47	10.595580	11.333761	288.397013	0.017137	0.016557
RS	48	11.713508	12.819568	256.088817	0.015217	0.014644
RS	49	12.948285	12.819568	256.306262	0.015230	0.014624
RS	50	14.312124	14.273203	229.381121	0.013630	0.013034
RS	51	15.818515	14.273203	227.493897	0.013518	0.012904
RS	52	17.482358	15.614389	205.042401	0.012184	0.011582
RS	53	19.320110	15.614389	200.914646	0.011939	0.011341
RS	54	21.349948	17.640698	173.481954	0.010308	0.009723
RS	55	23.591950	17.640698	168.460407	0.010010	0.009452
RS	56	26.068291	17.640698	161.395213	0.009590	0.009073
RS	57	28.803466	17.640698	152.342231	0.009052	0.008588
RS	58	31.824528	395.087911	6.903518	0.000410	0.000395
RS	59	35.161359	395.087911	7.610674	0.000452	0.000435
RS	60	38.846964	395.087911	8.388134	0.000498	0.000480
RS	61	42.917797	395.087911	9.242312	0.000549	0.000529
RS	62	47.414124	395.087911	10.180049	0.000605	0.000583
RS	63	52.380418	395.087911	1424.135875	0.084624	0.081724
PA	4+25*2+4+6 0.000462500 0.004285264 52.380417862 199327.425452165 43.058904115 4.702528490 2.425001290 2.328932017 2.656252753 3.031007450 3.336800919 3.571233985 3.752131393 3.893900821 4.016522746 4.149368439 4.324024287 4.568005545 4.904410056 5.354163732 5.936776583 6.670457926 7.572400528 8.656023832 9.920626311 11.333761053 12.819568231 14.273203386 15.614389036 17.640698104 395.087911040
//
IT	8890
RD	25
LK	-15220.864815
QD	-8.603284 -> -6.520774
RI	0.0013780827
TR	0.000435	0.004270
MT	53.503056
MM	C_pi: 25.559471, n_recomb: 16904.206910
RS	0	0.000000	272975.329317	0.000616	0.000000	0.000000
RS	1	0.010489	272975.329317	0.000681	0.000000	0.000000
RS	2	0.022079	272975.329317	0.000752	0.000000	0.000000
RS	3	0.034884	272975.329317	0.000831	0.000000	0.000000
RS	4	0.049033	45.255242	5.536800	0.000328	0.000246
RS	5	0.064665	45.255242	6.115567	0.000362	0.000339
RS	6	0.081938	4.603006	66.285501	0.003921	0.003961
RS	7	0.101022	4.603006	72.922689	0.004314	0.004769
RS	8	0.122108	2.356037	156.286852	0.009245	0.010657
RS	9	0.145405	2.356037	170.901656	0.010110	0.011880
RS	10	0.171147	2.298193	191.349894	0.011320	0.013481
RS	11	0.199589	2.298193	208.699060	0.012346	0.014468
RS	12	0.231013	2.671603	195.746757	0.011580	0.013503
RS	13	0.265735	2.671603	213.358177	0.012622	0.014322
RS	14	0.304098	3.094435	200.708064	0.011873	0.013310
RS	15	0.346485	3.094435	218.608193	0.012932	0.014139
RS	16	0.393319	3.440113	214.036738	0.012662	0.013674
RS	17	0.445065	3.440113	232.801023	0.013772	0.014593
RS	18	0.502238	3.702696	235.018694	0.013903	0.014579
RS	19	0.565409	3.702696	255.086562	0.015090	0.015610
RS	20	0.635207	3.900336	262.485875	0.015528	0.015923
RS	21	0.712325	3.900336	284.096406	0.016806	0.017073
RS	22	0.797533	4.048947	295.690457	0.017492	0.017643
RS	23	0.891678	4.048947	318.877471	0.018864	0.018917
RS	24	0.995699	4.171043	333.106175	0.019706	0.019653
RS	25	1.110631	4.171043	357.621439	0.021156	0.021042
RS	26	1.237618	4.299329	371.549239	0.021980	0.021777
RS	27	1.377926	4.299329	396.790354	0.023473	0.023240
RS	28	1.532951	4.468315	406.572872	0.024052	0.023748
RS	29	1.704237	4.468315	431.628396	0.025534	0.025222
RS	30	1.893490	4.707341	433.653266	0.025654	0.025288
RS	31	2.102594	4.707341	457.478208	0.027063	0.026701
RS	32	2.333633	5.040436	449.335181	0.026581	0.026179
RS	33	2.588905	5.040436	470.977638	0.027862	0.027464
RS	34	2.870954	5.488779	451.968753	0.026737	0.026311
RS	35	3.182588	5.488779	470.752389	0.027848	0.027423
RS	36	3.526911	6.071934	441.944018	0.026144	0.025700
RS	37	3.907351	6.071934	457.544292	0.027067	0.026617
RS	38	4.327696	6.807956	421.328983	0.024925	0.024464
RS	39	4.792133	6.807956	433.737687	0.025659	0.025184
RS	40	5.305287	7.713946	393.051608	0.023252	0.022773
RS	41	5.872267	7.713946	402.478119	0.023809	0.023306
RS	42	6.498720	8.803142	360.237240	0.021311	0.020807
RS	43	7.190884	8.803142	366.994832	0.021710	0.021173
RS	44	7.955651	10.074159	325.878298	0.019278	0.018745
RS	45	8.800637	10.074159	330.274120	0.019538	0.018965
RS	46	9.734258	11.492624	292.585189	0.017308	0.016743
RS	47	10.765808	11.492624	294.823266	0.017441	0.016835
RS	48	11.905563	12.978863	262.142105	0.015508	0.014913
RS	49	13.164870	12.978863	262.264523	0.015515	0.014887
RS	50	14.556270	14.422079	235.047500	0.013905	0.013290
RS	51	16.093619	14.422079	232.941399	0.013780	0.013148
RS	52	17.792227	15.733851	210.321835	0.012442	0.011825
RS	53	19.669007	15.733851	205.823372	0.012176	0.011564
RS	54	21.742650	17.651966	178.638808	0.010568	0.009969
RS	55	24.033805	17.651966	173.045074	0.010237	0.009669
RS	56	26.565287	17.651966	165.327313	0.009780	0.009257
RS	57	29.362306	17.651966	155.561408	0.009203	0.008735
RS	58	32.452714	399.462835	6.965781	0.000412	0.000396
RS	59	35.867286	399.462835	7.682061	0.000454	0.000437
RS	60	39.640026	399.462835	8.469835	0.000501	0.000482
RS	61	43.808501	399.462835	9.335654	0.000552	0.000531
RS	62	48.414223	399.462835	10.286500	0.000609	0.000586
RS	63	53.503056	399.462835	1423.426865	0.084205	0.081863
PA	4+25*2+4+6 0.000435294 0.004270086 53.503055917 272975.329316962 45.255241830 4.603005578 2.356037292 2.298193342 2.671602996 3.094434669 3.440113127 3.702695723 3.900335655 4.048946960 4.171042805 4.299329438 4.468314993 4.707341398 5.040436182 5.488778511 6.071933911 6.807955775 7.713945770 8.803141839 10.074158991 11.492624195 12.978862898 14.422079395 15.733850557 17.651965630 399.462834569
//
CC
CC	Brief Description of the file format:
CC	  CC  comments
CC	  MM  useful-messages
CC	  RD  round-of-iterations
CC	  LL  \log[P(sequence)]
CC	  QD  Q-before-opt Q-after-opt
CC	  TR  \theta_0 \rho_0
CC	  RS  k t_k \lambda_k \pi_k \sum_{l\not=k}A_{kl} A_{kk}
CC	  DC  begin end best-k t_k+\Delta_k max-prob
CC
MM	Version: 0.6.5-r67
MM	pattern:4+25*2+4+6, n:63, n_free_lambdas:28
MM	n_iterations:25, skip:1, max_t:5, theta/rho:5
MM	is_decoding:0
MM	n_seqs:2, sum_L:164648, sum_n:5132
RD	0
LK	0.000000
QD	0.000000 -> 0.000000
RI	inf
TR	0.031666	0.006333
MT	5.000000
MM	C_pi: 1.000000, n_recomb: 1039.445097
RS	0	0.000000	1.000000	6.651378	0.006399	0.000000
RS	1	0.006440	1.000000	7.032962	0.006766	0.000000
RS	2	0.013294	1.000000	7.433266	0.007151	0.000000
RS	3	0.020590	1.000000	7.852786	0.007555	0.000000
RS	4	0.028356	1.000000	8.291975	0.007977	0.000000
RS	5	0.036622	1.000000	8.751222	0.008419	0.000000
RS	6	0.045421	1.000000	9.230848	0.008881	0.000000
RS	7	0.054785	1.000000	9.731086	0.009362	0.000000
RS	8	0.064753	1.000000	10.252070	0.009863	0.000000
RS	9	0.075363	1.000000	10.793816	0.010384	0.000000
RS	10	0.086656	1.000000	11.356203	0.010925	0.000000
RS	11	0.098677	1.000000	11.938956	0.011486	0.000000
RS	12	0.111471	1.000000	12.541621	0.012066	0.000000
RS	13	0.125090	1.000000	13.163545	0.012664	0.000000
RS	14	0.139585	1.000000	13.803850	0.013280	0.000000
RS	15	0.155014	1.000000	14.461406	0.013913	0.000000
RS	16	0.171437	1.000000	15.134806	0.014560	0.000000
RS	17	0.188917	1.000000	15.822340	0.015222	0.000000
RS	18	0.207523	1.000000	16.521962	0.015895	0.000000
RS	19	0.227327	1.000000	17.231267	0.016577	0.000000
RS	20	0.248406	1.000000	17.947462	0.017266	0.000000
RS	21	0.270843	1.000000	18.667338	0.017959	0.000000
RS	22	0.294725	1.000000	19.387251	0.018652	0.000000
RS	23	0.320144	1.000000	20.103099	0.019340	0.000000
RS	24	0.347201	1.000000	20.810306	0.020021	0.000000
RS	25	0.376000	1.000000	21.503816	0.020688	0.000000
RS	26	0.406654	1.000000	22.178089	0.021336	0.000000
RS	27	0.439282	1.000000	22.827106	0.021961	0.000000
RS	28	0.474011	1.000000	23.444394	0.022555	0.000000
RS	29	0.510976	1.000000	24.023048	0.023111	0.000000
RS	30	0.550322	1.000000	24.555789	0.023624	0.000000
RS	31	0.592202	1.000000	25.035016	0.024085	0.000000
RS	32	0.636779	1.000000	25.452898	0.024487	0.000000
RS	33	0.684227	1.000000	25.801467	0.024822	0.000000
RS	34	0.734730	1.000000	26.072752	0.025083	0.000000
RS	35	0.788485	1.000000	26.258916	0.025262	0.000000
RS	36	0.845702	1.000000	26.352431	0.025352	0.000000
RS	37	0.906604	1.000000	26.346264	0.025346	0.000000
RS	38	0.971428	1.000000	26.234087	0.025239	0.000000
RS	39	1.040426	1.000000	26.010502	0.025023	0.000000
RS	40	1.113868	1.000000	25.671273	0.024697	0.000000
RS	41	1.192040	1.000000	25.213567	0.024257	0.000000
RS	42	1.275245	1.000000	24.636189	0.023701	0.000000
RS	43	1.363809	1.000000	23.939797	0.023031	0.000000
RS	44	1.458076	1.000000	23.127103	0.022249	0.000000
RS	45	1.558414	1.000000	22.203017	0.021360	0.000000
RS	46	1.665214	1.000000	21.174756	0.020371	0.000000
RS	47	1.778891	1.000000	20.051875	0.019291	0.000000
RS	48	1.899889	1.000000	18.846219	0.018131	0.000000
RS	49	2.028679	1.000000	17.571791	0.016905	0.000000
RS	50	2.165763	1.000000	16.244514	0.015628	0.000000
RS	51	2.311675	1.000000	14.881899	0.014317	0.000000
RS	52	2.466983	1.000000	13.502606	0.012990	0.000000
RS	53	2.632293	1.000000	12.125927	0.011666	0.000000
RS	54	2.808249	1.000000	10.771188	0.010362	0.000000
RS	55	2.995536	1.000000	9.457106	0.009098	0.000000
RS	56	3.194884	1.000000	8.201139	0.007890	0.000000
RS	57	3.407070	1.000000	7.018844	0.006752	0.000000
RS	58	3.632920	1.000000	5.923315	0.005699	0.000000
RS	59	3.873315	1.000000	4.924707	0.004738	0.000000
RS	60	4.129191	1.000000	4.029916	0.003877	0.000000
RS	61	4.401545	1.000000	3.242412	0.003119	0.000000
RS	62	4.691438	1.000000	2.562275	0.002465	0.000000
RS	63	5.000000	1.000000	7.114265	0.006844	0.000000
PA	4+25*2+4+6 0.031665631 0.006333126 5.000000000 1.000000000 1.000000000 1.000000000 1.000000000 1.000000000 1.000000000 1.000000000 1.000000000 1.000000000 1.000000000 1.000000000 1.000000000 1.000000000 1.000000000 1.000000000 1.000000000 1.000000000 1.000000000 1.000000000 1.000000000 1.000000000 1.000000000 1.000000000 1.000000000 1.000000000 1.000000000 1.000000000 1.000000000
//
IT	10410
RD	1
LK	-17783.881588
QD	-1160.028686 -> -365.689642
RI	0.0995709502
TR	0.015783	0.003327
MT	13.601276
MM	C_pi: 1.901193, n_recomb: 1038.189834
RS	0	0.000000	0.433376	19.216727	0.018510	0.000705
RS	1	0.008123	0.433376	20.376658	0.019627	0.003843
RS	2	0.016905	0.433376	21.572433	0.020779	0.008368
RS	3	0.026401	0.433376	22.799333	0.021961	0.014506
RS	4	0.036668	0.339722	30.574373	0.029450	0.023292
RS	5	0.047769	0.339722	31.953478	0.030778	0.034445
RS	6	0.059772	0.346968	32.620211	0.031420	0.044046
RS	7	0.072750	0.346968	33.924526	0.032677	0.047244
RS	8	0.086782	0.418449	29.270276	0.028194	0.043889
RS	9	0.101954	0.418449	30.477080	0.029356	0.038173
RS	10	0.118358	0.510361	26.037718	0.025080	0.033636
RS	11	0.136094	0.510361	27.153813	0.026155	0.030999
RS	12	0.155271	0.603864	23.937566	0.023057	0.029509
RS	13	0.176006	0.603864	24.974568	0.024056	0.028424
RS	14	0.198425	0.707727	22.233207	0.021415	0.027406
RS	15	0.222666	0.707727	23.198598	0.022345	0.026370
RS	16	0.248875	0.824585	20.774057	0.020010	0.025311
RS	17	0.277213	0.824585	21.673635	0.020876	0.024234
RS	18	0.307853	0.954691	19.527071	0.018809	0.023139
RS	19	0.340981	0.954691	20.365734	0.019617	0.022033
RS	20	0.376801	1.097942	18.463633	0.017784	0.020935
RS	21	0.415530	1.097942	19.245329	0.018537	0.019869
RS	22	0.457405	1.252916	17.571125	0.016925	0.018854
RS	23	0.502681	1.252916	18.298818	0.017626	0.017902
RS	24	0.551635	1.417581	16.832796	0.016214	0.017015
RS	25	0.604565	1.417581	17.508245	0.016864	0.016193
RS	26	0.661795	1.589659	16.226511	0.015630	0.015434
RS	27	0.723673	1.589659	16.850057	0.016230	0.014740
RS	28	0.790577	1.766975	15.725740	0.015147	0.014109
RS	29	0.862916	1.766975	16.296169	0.015697	0.013541
RS	30	0.941131	1.948445	15.295560	0.014733	0.013032
RS	31	1.025698	1.948445	15.810162	0.015229	0.012574
RS	32	1.117135	2.134672	14.894654	0.014347	0.012158
RS	33	1.216000	2.134672	15.349611	0.014785	0.011775
RS	34	1.322894	2.327349	14.484582	0.013952	0.011412
RS	35	1.438471	2.327349	14.875576	0.014328	0.011063
RS	36	1.563437	2.528252	14.036554	0.013520	0.010720
RS	37	1.698553	2.528252	14.359356	0.013831	0.010379
RS	38	1.844643	2.738785	13.531695	0.013034	0.010037
RS	39	2.002601	2.738785	13.782646	0.013276	0.009693
RS	40	2.173388	2.960133	12.957966	0.012481	0.009347
RS	41	2.358049	2.960133	13.134426	0.012651	0.008999
RS	42	2.557708	3.193696	12.307526	0.011855	0.008651
RS	43	2.773586	3.193696	12.408367	0.011952	0.008306
RS	44	3.006998	3.441433	11.576213	0.011150	0.007964
RS	45	3.259370	3.441433	11.602367	0.011176	0.007631
RS	46	3.532241	3.706230	10.763943	0.010368	0.007309
RS	47	3.827277	3.706230	10.718933	0.010325	0.007001
RS	48	4.146278	3.992655	9.874820	0.009512	0.006710
RS	49	4.491190	3.992655	9.765287	0.009406	0.006438
RS	50	4.864118	4.309033	8.915802	0.008588	0.006186
RS	51	5.267338	4.309033	8.752142	0.008430	0.005953
RS	52	5.703310	4.671368	7.896017	0.007606	0.005737
RS	53	6.174695	4.671368	7.693113	0.007410	0.005535
RS	54	6.684369	5.385380	6.496620	0.006258	0.005346
RS	55	7.235442	5.385380	6.321206	0.006089	0.005166
RS	56	7.831277	5.385380	6.098095	0.005874	0.004995
RS	57	8.475510	5.385380	5.828658	0.005614	0.004837
RS	58	9.172072	10.719122	2.867501	0.002762	0.004694
RS	59	9.925214	10.719122	2.885616	0.002779	0.004575
RS	60	10.739531	10.719122	2.886963	0.002781	0.004487
RS	61	11.619992	10.719122	2.870158	0.002765	0.004446
RS	62	12.571971	10.719122	2.834068	0.002730	0.004476
RS	63	13.601276	10.719122	28.634148	0.027581	0.044209
PA	4+25*2+4+6 0.015783295 0.003327098 13.601275682 0.433376312 0.339721680 0.346967697 0.418449163 0.510360718 0.603864431 0.707727432 0.824584961 0.954690933 1.097942352 1.252916336 1.417580605 1.589658737 1.766975462 1.948444605 2.134672165 2.327348709 2.528251886 2.738784552 2.960132599 3.193696022 3.441432953 3.706230283 3.992655277 4.309032917 4.671367764 5.385379791 10.719122112
//
IT	5657
RD	2
LK	-16525.502080
QD	-415.320017 -> -176.456159
RI	0.0711567685
TR	0.011120	0.003513
MT	16.854657
MM	C_pi: 3.404400, n_recomb: 1957.523606
RS	0	0.000000	0.836623	19.644644	0.010035	0.000242
RS	1	0.008489	0.836623	21.088374	0.010773	0.001440
RS	2	0.017699	0.836623	22.617921	0.011554	0.003483
RS	3	0.027690	0.836623	24.234827	0.012380	0.006349
RS	4	0.038529	0.430226	50.110460	0.025599	0.012936
RS	5	0.050289	0.430226	52.838551	0.026993	0.019205
RS	6	0.063047	0.365297	65.274109	0.033345	0.026495
RS	7	0.076888	0.365297	68.075106	0.034776	0.035277
RS	8	0.091904	0.397750	65.103029	0.033258	0.036464
RS	9	0.108195	0.397750	67.680359	0.034574	0.042254
RS	10	0.125868	0.469426	59.618603	0.030456	0.037633
RS	11	0.145042	0.469426	61.986351	0.031666	0.039201
RS	12	0.165844	0.553532	54.656492	0.027921	0.033985
RS	13	0.188411	0.553532	56.831998	0.029033	0.034968
RS	14	0.212894	0.650546	50.278961	0.025685	0.030941
RS	15	0.239456	0.650546	52.277358	0.026706	0.032247
RS	16	0.268272	0.764010	46.279832	0.023642	0.028878
RS	17	0.299534	0.764010	48.115210	0.024580	0.030095
RS	18	0.333451	0.897437	42.583560	0.021754	0.027019
RS	19	0.370246	0.897437	44.269030	0.022615	0.027979
RS	20	0.410165	1.055012	39.145866	0.019998	0.025063
RS	21	0.453473	1.055012	40.693681	0.020788	0.025663
RS	22	0.500457	1.240232	35.983561	0.018382	0.022876
RS	23	0.551429	1.240232	37.404926	0.019108	0.023131
RS	24	0.606729	1.454551	33.150359	0.016935	0.020564
RS	25	0.666723	1.454551	34.455122	0.017601	0.020600
RS	26	0.731810	1.697141	30.686386	0.015676	0.018343
RS	27	0.802422	1.697141	31.882802	0.016287	0.018273
RS	28	0.879028	1.965563	28.592098	0.014606	0.016352
RS	29	0.962137	1.965563	29.686615	0.015165	0.016255
RS	30	1.052302	2.258107	26.815673	0.013699	0.014656
RS	31	1.150120	2.258107	27.812896	0.014208	0.014581
RS	32	1.256242	2.577282	25.257441	0.012903	0.013249
RS	33	1.371373	2.577282	26.160651	0.013364	0.013189
RS	34	1.496277	2.930316	23.812855	0.012165	0.012032
RS	35	1.631785	2.930316	24.624966	0.012580	0.011947
RS	36	1.778795	3.325591	22.418743	0.011453	0.010893
RS	37	1.938285	3.325591	23.142931	0.011823	0.010757
RS	38	2.111314	3.768765	21.061672	0.010759	0.009775
RS	39	2.299032	3.768765	21.701266	0.011086	0.009592
RS	40	2.502685	4.261631	19.754177	0.010091	0.008685
RS	41	2.723626	4.261631	20.312179	0.010376	0.008481
RS	42	2.963322	4.803193	18.509874	0.009456	0.007664
RS	43	3.223366	4.803193	18.988613	0.009700	0.007466
RS	44	3.505485	5.391417	17.331775	0.008854	0.006752
RS	45	3.811554	5.391417	17.732882	0.009059	0.006590
RS	46	4.143604	6.025558	16.209616	0.008281	0.005986
RS	47	4.503842	6.025558	16.534360	0.008447	0.005877
RS	48	4.894660	6.710739	15.118201	0.007723	0.005377
RS	49	5.318654	6.710739	15.368382	0.007851	0.005322
RS	50	5.778642	7.466419	14.016243	0.007160	0.004900
RS	51	6.277677	7.466419	14.195951	0.007252	0.004885
RS	52	6.819076	8.337914	12.852353	0.006566	0.004505
RS	53	7.406433	8.337914	12.970379	0.006626	0.004513
RS	54	8.043651	10.090519	10.826519	0.005531	0.003941
RS	55	8.734962	10.090519	10.949985	0.005594	0.003986
RS	56	9.484958	10.090519	11.009129	0.005624	0.004019
RS	57	10.298621	10.090519	10.997343	0.005618	0.004035
RS	58	11.181356	26.064725	4.346462	0.002220	0.002095
RS	59	12.139026	26.064725	4.546078	0.002322	0.002229
RS	60	13.177992	26.064725	4.740110	0.002421	0.002360
RS	61	14.305155	26.064725	4.925788	0.002516	0.002486
RS	62	15.528002	26.064725	5.100047	0.002605	0.002604
RS	63	16.854657	26.064725	102.131878	0.052174	0.050362
PA	4+25*2+4+6 0.011119910 0.003513172 16.854656993 0.836622652 0.430226242 0.365296588 0.397750002 0.469425795 0.553531645 0.650546390 0.764010472 0.897437301 1.055012096 1.240231552 1.454551293 1.697141290 1.965563380 2.258106848 2.577281712 2.930315838 3.325591414 3.768764544 4.261631291 4.803193016 5.391417256 6.025557875 6.710739176 7.466419249 8.337913509 10.090518507 26.064725031
//
IT	4696
RD	3
LK	-16136.447764
QD	-244.159097 -> -142.454357
RI	0.0408605781
TR	0.008279	0.003859
MT	18.850097
MM	C_pi: 5.025219, n_recomb: 3162.184411
RS	0	0.000000	1.956442	13.865212	0.004385	0.000096
RS	1	0.008681	1.956442	14.999478	0.004743	0.000583
RS	2	0.018115	1.956442	16.220039	0.005129	0.001447
RS	3	0.028368	1.956442	17.532291	0.005544	0.002689
RS	4	0.039512	0.652846	56.415449	0.017841	0.008377
RS	5	0.051622	0.652846	60.139008	0.019018	0.012306
RS	6	0.064784	0.462752	89.888152	0.028426	0.020050
RS	7	0.079089	0.462752	94.593905	0.029914	0.026338
RS	8	0.094635	0.450907	101.827183	0.032202	0.030292
RS	9	0.111531	0.450907	106.428046	0.033656	0.036093
RS	10	0.129893	0.500846	100.025500	0.031632	0.034800
RS	11	0.149849	0.500846	104.287013	0.032979	0.038115
RS	12	0.171538	0.572523	95.053103	0.030059	0.034521
RS	13	0.195110	0.572523	98.966560	0.031297	0.036428
RS	14	0.220727	0.659666	89.381346	0.028266	0.032604
RS	15	0.248569	0.659666	92.961788	0.029398	0.034304
RS	16	0.278827	0.763328	83.517330	0.026411	0.030739
RS	17	0.311712	0.763328	86.784474	0.027444	0.032327
RS	18	0.347452	0.887205	77.559455	0.024527	0.028903
RS	19	0.386294	0.887205	80.535750	0.025468	0.030293
RS	20	0.428508	1.036747	71.545525	0.022625	0.026939
RS	21	0.474386	1.036747	74.255540	0.023482	0.028071
RS	22	0.524247	1.217834	65.599067	0.020745	0.024786
RS	23	0.578436	1.217834	68.067646	0.021526	0.025621
RS	24	0.637329	1.434858	59.941859	0.018956	0.022490
RS	25	0.701335	1.434858	62.191560	0.019667	0.023067
RS	26	0.770897	1.689858	54.784203	0.017325	0.020208
RS	27	0.846497	1.689858	56.833946	0.017973	0.020597
RS	28	0.928660	1.983004	50.236167	0.015887	0.018079
RS	29	1.017955	1.983004	52.101275	0.016476	0.018341
RS	30	1.115002	2.314951	46.274442	0.014634	0.016170
RS	31	1.220473	2.314951	47.967475	0.015169	0.016358
RS	32	1.335099	2.691495	42.750280	0.013519	0.014487
RS	33	1.459677	2.691495	44.282596	0.014004	0.014630
RS	34	1.595068	3.125801	39.480701	0.012485	0.012978
RS	35	1.742212	3.125801	40.864053	0.012923	0.013069
RS	36	1.902130	3.634499	36.362270	0.011499	0.011570
RS	37	2.075929	3.634499	37.609121	0.011893	0.011595
RS	38	2.264816	4.230947	33.403328	0.010563	0.010225
RS	39	2.470100	4.230947	34.525675	0.010918	0.010190
RS	40	2.693203	4.921106	30.669562	0.009699	0.008960
RS	41	2.935674	4.921106	31.677552	0.010018	0.008891
RS	42	3.199192	5.703031	28.219624	0.008924	0.007818
RS	43	3.485586	5.703031	29.120891	0.009209	0.007745
RS	44	3.796842	6.568713	26.074323	0.008246	0.006838
RS	45	4.135116	6.568713	26.873952	0.008499	0.006785
RS	46	4.502755	7.507991	24.212774	0.007657	0.006037
RS	47	4.902308	7.507991	24.913640	0.007879	0.006021
RS	48	5.336545	8.517036	22.573790	0.007139	0.005411
RS	49	5.808477	8.517036	23.177464	0.007330	0.005437
RS	50	6.321376	9.614029	21.055849	0.006659	0.004931
RS	51	6.878799	9.614029	21.564705	0.006820	0.004994
RS	52	7.484610	10.859558	19.527990	0.006175	0.004546
RS	53	8.143010	10.859558	19.948713	0.006309	0.004635
RS	54	8.858564	13.342317	16.606636	0.005252	0.003927
RS	55	9.636233	13.342317	17.009846	0.005379	0.004048
RS	56	10.481409	13.342317	17.333451	0.005481	0.004162
RS	57	11.399953	13.342317	17.564739	0.005555	0.004262
RS	58	12.398233	41.507696	5.844409	0.001848	0.001729
RS	59	13.483172	41.507696	6.194056	0.001959	0.001855
RS	60	14.662291	41.507696	6.550280	0.002071	0.001979
RS	61	15.943766	41.507696	6.910540	0.002185	0.002099
RS	62	17.336483	41.507696	7.271792	0.002300	0.002212
RS	63	18.850097	41.507696	211.230021	0.066799	0.053902
PA	4+25*2+4+6 0.008279019 0.003858925 18.850097313 1.956442090 0.652845723 0.462751768 0.450906944 0.500846168 0.572522977 0.659666408 0.763328487 0.887204604 1.036746668 1.217834487 1.434858360 1.689857950 1.983003796 2.314950595 2.691494823 3.125801385 3.634498545 4.230946560 4.921105988 5.703031313 6.568712551 7.507990520 8.517035548 9.614028747 10.859557918 13.342316892 41.507696346
//
IT	5404
RD	4
LK	-15955.886865
QD	-185.146423 -> -120.703867
RI	0.0235505268
TR	0.006339	0.004130
MT	20.685049
MM	C_pi: 6.488349, n_recomb: 4353.223283
RS	0	0.000000	4.737408	8.008590	0.001840	0.000039
RS	1	0.008840	4.737408	8.699770	0.001998	0.000237
RS	2	0.018462	4.737408	9.448991	0.002171	0.000597
RS	3	0.028934	4.737408	10.260830	0.002357	0.001122
RS	4	0.040333	1.023625	51.313428	0.011787	0.005410
RS	5	0.052738	1.023625	55.148887	0.012669	0.007927
RS	6	0.066241	0.610291	98.822786	0.022701	0.015331
RS	7	0.080937	0.610291	104.891944	0.024095	0.019916
RS	8	0.096933	0.536512	126.117010	0.028971	0.025378
RS	9	0.114342	0.536512	132.699021	0.030483	0.030199
RS	10	0.133290	0.561337	133.163539	0.030590	0.031191
RS	11	0.153914	0.561337	139.488222	0.032043	0.034684
RS	12	0.176361	0.619881	132.135879	0.030354	0.032982
RS	13	0.200792	0.619881	138.027389	0.031707	0.035329
RS	14	0.227383	0.697990	127.914017	0.029384	0.032588
RS	15	0.256324	0.697990	133.332807	0.030629	0.034496
RS	16	0.287824	0.793345	122.167668	0.028064	0.031485
RS	17	0.322109	0.793345	127.111970	0.029200	0.033186
RS	18	0.359425	0.908543	115.399348	0.026509	0.030038
RS	19	0.400039	0.908543	119.885135	0.027539	0.031540
RS	20	0.444244	1.048784	107.826163	0.024769	0.028285
RS	21	0.492357	1.048784	111.882466	0.025701	0.029577
RS	22	0.544723	1.220411	99.722093	0.022908	0.026268
RS	23	0.601719	1.220411	103.386251	0.023749	0.027334
RS	24	0.663753	1.428922	91.517401	0.021023	0.024078
RS	25	0.731271	1.428922	94.827877	0.021783	0.024925
RS	26	0.804757	1.677995	83.654168	0.019217	0.021854
RS	27	0.884741	1.677995	86.645001	0.019904	0.022513
RS	28	0.971795	1.969956	76.424420	0.017556	0.019716
RS	29	1.066544	1.969956	79.123648	0.018176	0.020218
RS	30	1.169670	2.308012	69.899851	0.016057	0.017722
RS	31	1.281913	2.308012	72.331014	0.016616	0.018102
RS	32	1.404078	2.701095	63.934683	0.014687	0.015877
RS	33	1.537043	2.701095	66.120274	0.015189	0.016167
RS	34	1.681762	3.167029	58.304989	0.013394	0.014154
RS	35	1.839275	3.167029	60.269282	0.013845	0.014368
RS	36	2.010713	3.729229	52.899464	0.012152	0.012520
RS	37	2.197306	3.729229	54.667922	0.012558	0.012660
RS	38	2.400395	4.409029	47.782337	0.010976	0.010973
RS	39	2.621437	4.409029	49.378271	0.011343	0.011047
RS	40	2.862020	5.219271	43.105344	0.009902	0.009543
RS	41	3.123871	5.219271	44.547259	0.010233	0.009573
RS	42	3.408871	6.161188	38.996265	0.008958	0.008275
RS	43	3.719065	6.161188	40.297444	0.009257	0.008285
RS	44	4.056682	7.224409	35.505137	0.008156	0.007201
RS	45	4.424144	7.224409	36.674470	0.008425	0.007214
RS	46	4.824092	8.390516	32.601989	0.007489	0.006330
RS	47	5.259396	8.390516	33.644832	0.007729	0.006363
RS	48	5.733182	9.643860	30.185995	0.006934	0.005652
RS	49	6.248853	9.643860	31.105148	0.007145	0.005713
RS	50	6.810110	10.993501	28.089615	0.006453	0.005132
RS	51	7.420984	10.993501	28.887478	0.006636	0.005223
RS	52	8.085861	12.502510	26.094156	0.005994	0.004722
RS	53	8.809515	12.502510	26.776923	0.006151	0.004839
RS	54	9.597142	15.470790	22.234635	0.005108	0.004058
RS	55	10.454398	15.470790	22.881607	0.005256	0.004204
RS	56	11.387437	15.470790	23.431023	0.005382	0.004347
RS	57	12.402960	15.470790	23.864581	0.005482	0.004479
RS	58	13.508259	57.191290	6.723121	0.001544	0.001517
RS	59	14.711268	57.191290	7.176552	0.001649	0.001634
RS	60	16.020628	57.191290	7.647354	0.001757	0.001753
RS	61	17.445738	57.191290	8.133738	0.001868	0.001870
RS	62	18.996833	57.191290	8.633364	0.001983	0.001982
RS	63	20.685049	57.191290	321.350448	0.073819	0.058064
PA	4+25*2+4+6 0.006339325 0.004129523 20.685048698 4.737407844 1.023625255 0.610290920 0.536511562 0.561336871 0.619881419 0.697990343 0.793345469 0.908542719 1.048783823 1.220411382 1.428922294 1.677995152 1.969955877 2.308011766 2.701094690 3.167029312 3.729228688 4.409028861 5.219271248 6.161187853 7.224409386 8.390516435 9.643859822 10.993500620 12.502510139 15.470790248 57.191290183
//
IT	5138
RD	5
LK	-15835.911605
QD	-149.371038 -> -101.146570
RI	0.0142050058
TR	0.004959	0.004324
MT	22.496462
MM	C_pi: 7.873605, n_recomb: 5511.864047
RS	0	0.000000	11.587605	4.200642	0.000762	0.000016
RS	1	0.008985	11.587605	4.574444	0.000830	0.000097
RS	2	0.018777	11.587605	4.981156	0.000904	0.000246
RS	3	0.029449	11.587605	5.423610	0.000984	0.000465
RS	4	0.041079	1.618790	42.126134	0.007643	0.003477
RS	5	0.053755	1.618790	45.538272	0.008262	0.005097
RS	6	0.067569	0.814800	97.282492	0.017650	0.011682
RS	7	0.082625	0.814800	103.999450	0.018868	0.015107
RS	8	0.099033	0.650045	138.733109	0.025170	0.021245
RS	9	0.116916	0.650045	146.920315	0.026655	0.025242
RS	10	0.136405	0.642930	156.879386	0.028462	0.027744
RS	11	0.157646	0.642930	165.182420	0.029969	0.031038
RS	12	0.180795	0.686716	162.533663	0.029488	0.030805
RS	13	0.206023	0.686716	170.477245	0.030929	0.033270
RS	14	0.233519	0.756258	162.131476	0.029415	0.031617
RS	15	0.263484	0.756258	169.545512	0.030760	0.033631
RS	16	0.296143	0.844962	158.486050	0.028754	0.031352
RS	17	0.331735	0.844962	165.303484	0.029990	0.033116
RS	18	0.370525	0.953700	152.585815	0.027683	0.030467
RS	19	0.412801	0.953700	158.785838	0.028808	0.032025
RS	20	0.458875	1.086777	144.866011	0.026283	0.029104
RS	21	0.509088	1.086777	150.460001	0.027297	0.030473
RS	22	0.563813	1.250134	135.745456	0.024628	0.027371
RS	23	0.623455	1.250134	140.768944	0.025539	0.028554
RS	24	0.688456	1.449363	125.836362	0.022830	0.025394
RS	25	0.759296	1.449363	130.337277	0.023647	0.026393
RS	26	0.836502	1.688759	115.804789	0.021010	0.023315
RS	27	0.920644	1.688759	119.831834	0.021741	0.024139
RS	28	1.012347	1.971876	106.147939	0.019258	0.021246
RS	29	1.112288	1.971876	109.744652	0.019911	0.021908
RS	30	1.221209	2.303720	97.076599	0.017612	0.019243
RS	31	1.339917	2.303720	100.281645	0.018194	0.019763
RS	32	1.469290	2.695592	88.497037	0.016056	0.017311
RS	33	1.610286	2.695592	91.349173	0.016573	0.017715
RS	34	1.763951	3.168671	80.192539	0.014549	0.015436
RS	35	1.931422	3.168671	82.734776	0.015010	0.015743
RS	36	2.113941	3.751366	72.092232	0.013079	0.013614
RS	37	2.312858	3.751366	74.369473	0.013493	0.013837
RS	38	2.529647	4.471649	64.366765	0.011678	0.011875
RS	39	2.765914	4.471649	66.418583	0.012050	0.012027
RS	40	3.023409	5.349572	57.299305	0.010396	0.010273
RS	41	3.304039	5.349572	59.155033	0.010732	0.010372
RS	42	3.609884	6.391956	51.120156	0.009275	0.008861
RS	43	3.943207	6.391956	52.799090	0.009579	0.008929
RS	44	4.306479	7.589827	45.927178	0.008332	0.007670
RS	45	4.702390	7.589827	47.441344	0.008607	0.007728
RS	46	5.133873	8.920109	41.687178	0.007563	0.006708
RS	47	5.604123	8.920109	43.043689	0.007809	0.006772
RS	48	6.116624	10.356888	38.257653	0.006941	0.005958
RS	49	6.675172	10.356888	39.460263	0.007159	0.006037
RS	50	7.283904	11.898011	35.399027	0.006422	0.005381
RS	51	7.947330	11.898011	36.450471	0.006613	0.005482
RS	52	8.670362	13.602306	32.797852	0.005950	0.004926
RS	53	9.458357	13.602306	33.704676	0.006115	0.005048
RS	54	10.317151	16.915098	27.891794	0.005060	0.004204
RS	55	11.253106	16.915098	28.750020	0.005216	0.004355
RS	56	12.273153	16.915098	29.486556	0.005350	0.004502
RS	57	13.384850	16.915098	30.077270	0.005457	0.004640
RS	58	14.596430	74.025961	7.180219	0.001303	0.001324
RS	59	15.916867	74.025961	7.703033	0.001398	0.001431
RS	60	17.355942	74.025961	8.252151	0.001497	0.001541
RS	61	18.924314	74.025961	8.826683	0.001601	0.001652
RS	62	20.633600	74.025961	9.425216	0.001710	0.001761
RS	63	22.496462	74.025961	427.115587	0.077490	0.062245
PA	4+25*2+4+6 0.004958595 0.004324136 22.496462078 11.587605179 1.618789692 0.814799805 0.650044990 0.642929583 0.686716168 0.756257829 0.844961770 0.953699694 1.086777352 1.250134422 1.449362510 1.688758507 1.971875905 2.303719637 2.695592430 3.168670853 3.751365933 4.471648511 5.349571849 6.391955648 7.589827081 8.920108892 10.356888102 11.898010904 13.602305511 16.915098147 74.025960524
//
IT	5641
RD	6
LK	-15745.041815
QD	-121.997384 -> -84.553366
RI	0.0090134430
TR	0.003954	0.004462
MT	24.283777
MM	C_pi: 9.250727, n_recomb: 6658.058895
RS	0	0.000000	28.343698	2.097894	0.000315	0.000006
RS	1	0.009117	28.343698	2.288428	0.000344	0.000040
RS	2	0.019064	28.343698	2.496195	0.000375	0.000102
RS	3	0.029919	28.343698	2.722739	0.000409	0.000193
RS	4	0.041763	2.559002	32.817647	0.004929	0.002239
RS	5	0.054687	2.559002	35.621959	0.005350	0.003286
RS	6	0.068789	1.089499	90.407786	0.013579	0.008914
RS	7	0.084176	1.089499	97.207373	0.014600	0.011513
RS	8	0.100967	0.791712	143.185835	0.021506	0.017819
RS	9	0.119288	0.791712	152.511554	0.022906	0.021171
RS	10	0.139279	0.742497	172.674273	0.025935	0.024660
RS	11	0.161093	0.742497	182.726857	0.027444	0.027684
RS	12	0.184896	0.768652	186.373943	0.027992	0.028541
RS	13	0.210868	0.768652	196.318982	0.029486	0.030974
RS	14	0.239209	0.829322	191.330987	0.028737	0.030228
RS	15	0.270133	0.829322	200.807356	0.030160	0.032263
RS	16	0.303876	0.912368	191.275234	0.028728	0.030677
RS	17	0.340695	0.912368	200.109111	0.030055	0.032466
RS	18	0.380871	1.016386	187.663388	0.028186	0.030353
RS	19	0.424710	1.016386	195.764972	0.029403	0.031943
RS	20	0.472545	1.144427	181.141762	0.027206	0.029438
RS	21	0.524741	1.144427	188.477016	0.028308	0.030854
RS	22	0.581696	1.301606	172.241023	0.025870	0.028068
RS	23	0.643843	1.301606	178.820209	0.026858	0.029324
RS	24	0.711656	1.493108	161.690608	0.024285	0.026387
RS	25	0.785650	1.493108	167.554048	0.025166	0.027484
RS	26	0.866391	1.723269	150.319684	0.022577	0.024530
RS	27	0.954492	1.723269	155.521060	0.023358	0.025467
RS	28	1.050625	1.996202	138.801656	0.020847	0.022603
RS	29	1.155522	1.996202	143.396615	0.021537	0.023380
RS	30	1.269982	2.318012	127.489971	0.019148	0.020660
RS	31	1.394876	2.318012	131.533422	0.019756	0.021286
RS	32	1.531157	2.701605	116.367388	0.017478	0.018707
RS	33	1.679862	2.701605	119.918896	0.018011	0.019201
RS	34	1.842123	3.170462	105.260067	0.015809	0.016736
RS	35	2.019177	3.170462	108.388863	0.016279	0.017118
RS	36	2.212372	3.756493	94.184994	0.014146	0.014765
RS	37	2.423180	3.756493	96.964443	0.014563	0.015053
RS	38	2.653206	4.492715	83.477342	0.012538	0.012854
RS	39	2.904202	4.492715	85.971279	0.012912	0.013064
RS	40	3.178081	5.405465	73.610640	0.011056	0.011082
RS	41	3.476928	5.405465	75.864201	0.011394	0.011233
RS	42	3.803019	6.507716	64.964360	0.009757	0.009518
RS	43	4.158838	6.507716	67.004610	0.010064	0.009630
RS	44	4.547096	7.794075	57.713724	0.008668	0.008200
RS	45	4.970749	7.794075	59.555434	0.008945	0.008291
RS	46	5.433025	9.239985	51.835183	0.007785	0.007134
RS	47	5.937444	9.239985	53.485991	0.008033	0.007220
RS	48	6.487848	10.812054	47.145232	0.007081	0.006300
RS	49	7.088431	10.812054	48.608666	0.007301	0.006393
RS	50	7.743765	12.497504	43.325950	0.006507	0.005657
RS	51	8.458843	12.497504	44.604448	0.006699	0.005763
RS	52	9.239112	14.348108	39.959689	0.006002	0.005148
RS	53	10.090513	14.348108	41.060302	0.006167	0.005269
RS	54	11.019533	17.911460	33.847567	0.005084	0.004359
RS	55	12.033247	17.911460	34.892210	0.005241	0.004506
RS	56	13.139376	17.911460	35.783027	0.005374	0.004648
RS	57	14.346346	17.911460	36.489476	0.005480	0.004779
RS	58	15.663350	92.467533	7.397073	0.001111	0.001151
RS	59	17.100418	92.467533	7.967019	0.001197	0.001247
RS	60	18.668497	92.467533	8.570600	0.001287	0.001347
RS	61	20.379530	92.467533	9.207836	0.001383	0.001449
RS	62	22.246550	92.467533	9.878296	0.001484	0.001553
RS	63	24.283777	92.467533	531.364502	0.079808	0.066071
PA	4+25*2+4+6 0.003954116 0.004461556 24.283776743 28.343697823 2.559002133 1.089499148 0.791712290 0.742496737 0.768652136 0.829322113 0.912367668 1.016386466 1.144426790 1.301606183 1.493108385 1.723268850 1.996202407 2.318012209 2.701605338 3.170462072 3.756492607 4.492715123 5.405465338 6.507715725 7.794075262 9.239984546 10.812054418 12.497503510 14.348107961 17.911459914 92.467532617
//
IT	5617
RD	7
LK	-15674.405055
QD	-100.262892 -> -71.097831
RI	0.0059742692
TR	0.003215	0.004560
MT	26.013833
MM	C_pi: 10.624458, n_recomb: 7787.365775
RS	0	0.000000	68.810713	1.020393	0.000131	0.000003
RS	1	0.009235	68.810713	1.114497	0.000143	0.000017
RS	2	0.019324	68.810713	1.217267	0.000156	0.000043
RS	3	0.030343	68.810713	1.329498	0.000171	0.000081
RS	4	0.042381	4.018589	24.825450	0.003188	0.001454
RS	5	0.055530	4.018589	27.026333	0.003471	0.002136
RS	6	0.069894	1.449389	81.269701	0.010436	0.006850
RS	7	0.085584	1.449389	87.778839	0.011272	0.008848
RS	8	0.102724	0.961920	142.241645	0.018266	0.015034
RS	9	0.121446	0.961920	152.253531	0.019551	0.017876
RS	10	0.141897	0.857637	182.187218	0.023395	0.021993
RS	11	0.164237	0.857637	193.674059	0.024870	0.024750
RS	12	0.188640	0.862338	204.266587	0.026231	0.026404
RS	13	0.215297	0.862338	216.046067	0.027743	0.028742
RS	14	0.244415	0.913275	215.338361	0.027652	0.028711
RS	15	0.276223	0.913275	226.828385	0.029128	0.030717
RS	16	0.310968	0.991094	219.789211	0.028224	0.029720
RS	17	0.348923	0.991094	230.682367	0.029623	0.031504
RS	18	0.390382	1.091532	219.485232	0.028185	0.029881
RS	19	0.435670	1.091532	229.599002	0.029484	0.031484
RS	20	0.485141	1.216084	215.260459	0.027642	0.029397
RS	21	0.539181	1.216084	224.491558	0.028828	0.030844
RS	22	0.598211	1.368803	207.718085	0.026674	0.028410
RS	23	0.662693	1.368803	216.027069	0.027741	0.029717
RS	24	0.733130	1.554207	197.628010	0.025378	0.027062
RS	25	0.810072	1.554207	205.024961	0.026328	0.028229
RS	26	0.894120	1.776363	185.893037	0.023871	0.025479
RS	27	0.985930	1.776363	192.418858	0.024709	0.026498
RS	28	1.086219	2.039558	173.293131	0.022253	0.023751
RS	29	1.195769	2.039558	179.004139	0.022986	0.024615
RS	30	1.315438	2.350501	160.288294	0.020583	0.021927
RS	31	1.446158	2.350501	165.250387	0.021220	0.022635
RS	32	1.588950	2.723120	146.929590	0.018868	0.020010
RS	33	1.744930	2.723120	151.223595	0.019419	0.020575
RS	34	1.915315	3.182417	133.098297	0.017092	0.017995
RS	35	2.101435	3.182417	136.825502	0.017570	0.018437
RS	36	2.304744	3.762654	118.932962	0.015273	0.015916
RS	37	2.526830	3.762654	122.204908	0.015693	0.016254
RS	38	2.769426	4.500438	104.988476	0.013482	0.013858
RS	39	3.034426	4.500438	107.903524	0.013856	0.014111
RS	40	3.323900	5.427070	91.992609	0.011813	0.011927
RS	41	3.640107	5.427070	94.619315	0.012150	0.012116
RS	42	3.985518	6.561124	80.531017	0.010341	0.010212
RS	43	4.362828	6.561124	82.907955	0.010646	0.010355
RS	44	4.774983	7.901549	70.895944	0.009104	0.008762
RS	45	5.225203	7.901549	73.041223	0.009379	0.008877
RS	46	5.717002	9.424291	63.094660	0.008102	0.007586
RS	47	6.254219	9.424291	65.015312	0.008349	0.007689
RS	48	6.841051	11.090925	56.908407	0.007308	0.006664
RS	49	7.482078	11.090925	58.606150	0.007526	0.006766
RS	50	8.182306	12.879481	51.936597	0.006669	0.005950
RS	51	8.947202	12.879481	53.412311	0.006859	0.006058
RS	52	9.782739	14.833613	47.648206	0.006119	0.005382
RS	53	10.695440	14.833613	48.909031	0.006281	0.005500
RS	54	11.692432	18.567773	40.169323	0.005158	0.004522
RS	55	12.781499	18.567773	41.372852	0.005313	0.004663
RS	56	13.971145	18.567773	42.381419	0.005442	0.004796
RS	57	15.270658	18.567773	43.157491	0.005542	0.004914
RS	58	16.690185	112.414199	7.465904	0.000959	0.001002
RS	59	18.240810	112.414199	8.067156	0.001036	0.001087
RS	60	19.934640	112.414199	8.707951	0.001118	0.001176
RS	61	21.784900	112.414199	9.389163	0.001206	0.001270
RS	62	23.806037	112.414199	10.111304	0.001298	0.001367
RS	63	26.013833	112.414199	634.645988	0.081497	0.069393
PA	4+25*2+4+6 0.003215203 0.004559541 26.013832798 68.810712728 4.018589227 1.449389131 0.961919983 0.857637348 0.862338066 0.913275302 0.991094462 1.091531577 1.216084433 1.368803171 1.554206765 1.776363377 2.039557885 2.350500714 2.723119997 3.182417340 3.762654456 4.500438091 5.427070168 6.561123535 7.901549145 9.424290593 11.090925399 12.879481059 14.833612880 18.567772965 112.414198660
//
IT	4945
RD	8
LK	-15619.416682
QD	-83.004348 -> -60.300179
RI	0.0040923057
TR	0.002667	0.004632
MT	27.654930
MM	C_pi: 11.961990, n_recomb: 8876.164593
RS	0	0.000000	164.664471	0.489943	0.000055	0.000001
RS	1	0.009341	164.664471	0.535689	0.000060	0.000007
RS	2	0.019555	164.664471	0.585705	0.000066	0.000018
RS	3	0.030722	164.664471	0.640387	0.000072	0.000034
RS	4	0.042933	6.233870	18.475656	0.002081	0.000959
RS	5	0.056284	6.233870	20.156890	0.002271	0.001408
RS	6	0.070883	1.908387	71.612640	0.008068	0.005330
RS	7	0.086845	1.908387	77.622512	0.008745	0.006884
RS	8	0.104299	1.159704	137.896381	0.015536	0.012809
RS	9	0.123382	1.159704	148.209735	0.016697	0.015241
RS	10	0.144248	0.985511	186.825968	0.021048	0.019744
RS	11	0.167064	0.985511	199.398771	0.022465	0.022251
RS	12	0.192010	0.964573	216.882039	0.024434	0.024484
RS	13	0.219287	0.964573	230.241413	0.025939	0.026702
RS	14	0.249112	1.004735	234.164632	0.026381	0.027220
RS	15	0.281722	1.004735	247.507441	0.027885	0.029167
RS	16	0.317379	1.077513	243.486716	0.027432	0.028647
RS	17	0.356367	1.077513	256.363456	0.028882	0.030403
RS	18	0.398996	1.175144	247.065363	0.027835	0.029202
RS	19	0.445608	1.175144	259.190461	0.029201	0.030801
RS	20	0.496573	1.297304	245.900376	0.027703	0.029096
RS	21	0.552299	1.297304	257.087468	0.028964	0.030559
RS	22	0.613230	1.446820	240.633346	0.027110	0.028472
RS	23	0.679854	1.446820	250.774899	0.028253	0.029814
RS	24	0.752700	1.627395	232.007206	0.026138	0.027461
RS	25	0.832351	1.627395	241.061546	0.027158	0.028681
RS	26	0.919442	1.842683	220.901641	0.024887	0.026174
RS	27	1.014669	1.842683	228.875727	0.025785	0.027258
RS	28	1.118790	2.096941	208.109870	0.023446	0.024682
RS	29	1.232638	2.096941	215.043157	0.024227	0.025614
RS	30	1.357120	2.397181	194.133023	0.021871	0.023021
RS	31	1.493230	2.397181	200.090311	0.022542	0.023795
RS	32	1.642054	2.757962	179.051372	0.020172	0.021187
RS	33	1.804780	2.757962	184.129111	0.020744	0.021810
RS	34	1.982706	3.205251	162.787373	0.018340	0.019174
RS	35	2.177252	3.205251	167.120363	0.018828	0.019663
RS	36	2.389971	3.774806	145.613178	0.016405	0.017026
RS	37	2.622561	3.774806	149.358883	0.016827	0.017402
RS	38	2.876876	4.505627	128.343914	0.014459	0.014849
RS	39	3.154947	4.505627	131.645898	0.014831	0.015134
RS	40	3.458992	5.432655	112.019860	0.012620	0.012775
RS	41	3.791439	5.432655	114.979525	0.012954	0.012992
RS	42	4.154940	6.579049	97.492004	0.010984	0.010917
RS	43	4.552395	6.579049	100.165144	0.011285	0.011083
RS	44	4.986977	7.947930	85.215916	0.009601	0.009336
RS	45	5.462153	7.947930	87.625913	0.009872	0.009469
RS	46	5.981716	9.516655	75.258303	0.008479	0.008050
RS	47	6.549811	9.516655	77.411018	0.008721	0.008165
RS	48	7.170972	11.243437	67.377150	0.007591	0.007038
RS	49	7.850156	11.243437	69.270846	0.007804	0.007145
RS	50	8.592783	13.098484	61.089263	0.006882	0.006252
RS	51	9.404779	13.098484	62.721636	0.007066	0.006359
RS	52	10.292623	15.116966	55.743941	0.006280	0.005624
RS	53	11.263402	15.116966	57.121336	0.006435	0.005736
RS	54	12.324861	18.948070	46.773347	0.005270	0.004692
RS	55	13.485472	18.948070	48.098840	0.005419	0.004825
RS	56	14.754495	18.948070	49.178945	0.005541	0.004947
RS	57	16.142059	18.948070	49.968818	0.005630	0.005050
RS	58	17.659235	133.391857	7.434634	0.000838	0.000877
RS	59	19.318131	133.391857	8.054919	0.000907	0.000952
RS	60	21.131985	133.391857	8.719338	0.000982	0.001032
RS	61	23.115272	133.391857	9.429526	0.001062	0.001118
RS	62	25.283819	133.391857	10.186846	0.001148	0.001207
RS	63	27.654930	133.391857	734.807063	0.082784	0.072176
PA	4+25*2+4+6 0.002666603 0.004631616 27.654929905 164.664470769 6.233869995 1.908387144 1.159703597 0.985510519 0.964573026 1.004734696 1.077513336 1.175144019 1.297304229 1.446819950 1.627395186 1.842682913 2.096941458 2.397180606 2.757962239 3.205251085 3.774806393 4.505627061 5.432654702 6.579048777 7.947930175 9.516654979 11.243437046 13.098483923 15.116965985 18.948070412 133.391857314
//
IT	4951
RD	9
LK	-15576.597147
QD	-69.297977 -> -51.555383
RI	0.0028736665
TR	0.002254	0.004687
MT	29.192206
MM	C_pi: 13.222464, n_recomb: 9896.327130
RS	0	0.000000	386.477583	0.234327	0.000024	0.000000
RS	1	0.009435	386.477583	0.256434	0.000026	0.000003
RS	2	0.019759	386.477583	0.280627	0.000028	0.000008
RS	3	0.031058	386.477583	0.307102	0.000031	0.000015
RS	4	0.043423	9.506649	13.653126	0.001380	0.000644
RS	5	0.056955	9.506649	14.919491	0.001508	0.000945
RS	6	0.071763	2.476689	62.419793	0.006307	0.004214
RS	7	0.087968	2.476689	67.845159	0.006856	0.005441
RS	8	0.105702	1.382121	131.648740	0.013303	0.011054
RS	9	0.125109	1.382121	141.973407	0.014346	0.013153
RS	10	0.146347	1.122585	187.880659	0.018985	0.017883
RS	11	0.169589	1.122585	201.208982	0.020332	0.020167
RS	12	0.195024	1.072142	225.030569	0.022739	0.022815
RS	13	0.222859	1.072142	239.674336	0.024219	0.024903
RS	14	0.253319	1.100703	248.111727	0.025071	0.025835
RS	15	0.286653	1.100703	263.067965	0.026582	0.027706
RS	16	0.323133	1.168674	262.195713	0.026494	0.027559
RS	17	0.363054	1.168674	276.880283	0.027978	0.029272
RS	18	0.406741	1.264182	269.803787	0.027263	0.028416
RS	19	0.454551	1.264182	283.830952	0.028680	0.029998
RS	20	0.506870	1.384832	272.093166	0.027494	0.028624
RS	21	0.564126	1.384832	285.191421	0.028818	0.030092
RS	22	0.626784	1.532111	269.724711	0.027255	0.028324
RS	23	0.695354	1.532111	281.709763	0.028466	0.029690
RS	24	0.770392	1.708832	263.363306	0.026612	0.027636
RS	25	0.852511	1.708832	274.126454	0.027700	0.028895
RS	26	0.942377	1.918191	253.777810	0.025644	0.026647
RS	27	1.040721	1.918191	263.272773	0.026603	0.027780
RS	28	1.148344	2.164327	241.680122	0.024421	0.025408
RS	29	1.266121	2.164327	249.909860	0.025253	0.026395
RS	30	1.395009	2.454402	227.529309	0.022991	0.023938
RS	31	1.536058	2.454402	234.540787	0.023700	0.024765
RS	32	1.690414	2.803365	211.376460	0.021359	0.022223
RS	33	1.859333	2.803365	217.270232	0.021955	0.022893
RS	34	2.044189	3.237774	193.147819	0.019517	0.020252
RS	35	2.246485	3.237774	198.087932	0.020016	0.020778
RS	36	2.467868	3.794286	173.236978	0.017505	0.018070
RS	37	2.710136	3.794286	177.430390	0.017929	0.018475
RS	38	2.975263	4.513383	152.737363	0.015434	0.015802
RS	39	3.265402	4.513383	156.381749	0.015802	0.016111
RS	40	3.582916	5.432506	133.044744	0.013444	0.013606
RS	41	3.930386	5.432506	136.284136	0.013771	0.013841
RS	42	4.310638	6.578293	115.328445	0.011654	0.011615
RS	43	4.726765	6.578293	118.242954	0.011948	0.011796
RS	44	5.182153	7.957405	100.254527	0.010130	0.009910
RS	45	5.680505	7.957405	102.876124	0.010395	0.010054
RS	46	6.225874	9.548774	87.982652	0.008890	0.008515
RS	47	6.822698	9.548774	90.316307	0.009126	0.008637
RS	48	7.475829	11.308215	78.265129	0.007909	0.007415
RS	49	8.190581	11.308215	80.304312	0.008115	0.007524
RS	50	8.972767	13.199104	70.541823	0.007128	0.006557
RS	51	9.828749	13.199104	72.279303	0.007304	0.006662
RS	52	10.765490	15.248035	64.040362	0.006471	0.005869
RS	53	11.790610	15.248035	65.480482	0.006617	0.005974
RS	54	12.912445	19.110432	53.508353	0.005407	0.004869
RS	55	14.140122	19.110432	54.908610	0.005548	0.004994
RS	56	15.483626	19.110432	56.004231	0.005659	0.005103
RS	57	16.953884	19.110432	56.743133	0.005734	0.005190
RS	58	18.562856	154.775489	7.335171	0.000741	0.000774
RS	59	20.323628	154.775489	7.964939	0.000805	0.000841
RS	60	22.250523	154.775489	8.642255	0.000873	0.000914
RS	61	24.359213	154.775489	9.369398	0.000947	0.000991
RS	62	26.666851	154.775489	10.148468	0.001025	0.001074
RS	63	29.192206	154.775489	828.649688	0.083733	0.074446
PA	4+25*2+4+6 0.002254379 0.004686592 29.192205748 386.477583318 9.506649364 2.476688578 1.382120505 1.122584768 1.072142030 1.100703141 1.168673503 1.264181763 1.384832204 1.532110600 1.708831991 1.918191411 2.164326692 2.454402429 2.803364713 3.237774307 3.794285646 4.513382967 5.432505749 6.578292727 7.957404846 9.548774198 11.308214815 13.199104467 15.248035070 19.110431950 154.775488568
//
IT	5611
RD	10
LK	-15543.070101
QD	-58.361271 -> -44.347814
RI	0.0020637583
TR	0.001939	0.004730
MT	30.629341
MM	C_pi: 14.375809, n_recomb: 10826.465630
RS	0	0.000000	884.130093	0.112718	0.000010	0.000000
RS	1	0.009518	884.130093	0.123448	0.000011	0.000001
RS	2	0.019942	884.130093	0.135200	0.000012	0.000004
RS	3	0.031358	884.130093	0.148070	0.000014	0.000007
RS	4	0.043860	14.201424	10.091062	0.000932	0.000443
RS	5	0.057552	14.201424	11.040734	0.001020	0.000649
RS	6	0.072548	3.158915	54.192000	0.005006	0.003394
RS	7	0.088971	3.158915	59.029977	0.005452	0.004378
RS	8	0.106957	1.624285	124.619232	0.011511	0.009677
RS	9	0.126655	1.624285	134.764151	0.012448	0.011509
RS	10	0.148227	1.264883	186.533781	0.017229	0.016366
RS	11	0.171853	1.264883	200.341616	0.018505	0.018453
RS	12	0.197728	1.181933	229.665685	0.021213	0.021394
RS	13	0.226065	1.181933	245.304605	0.022658	0.023356
RS	14	0.257100	1.198598	257.801963	0.023812	0.024590
RS	15	0.291088	1.198598	274.100223	0.025318	0.026378
RS	16	0.328311	1.262275	276.184017	0.025510	0.026512
RS	17	0.369077	1.262275	292.440650	0.027012	0.028173
RS	18	0.413724	1.356446	287.617396	0.026566	0.027589
RS	19	0.462619	1.356446	303.359365	0.028020	0.029146
RS	20	0.516168	1.476449	293.417951	0.027102	0.028048
RS	21	0.574815	1.476449	308.296606	0.028476	0.029513
RS	22	0.639042	1.622337	294.264953	0.027180	0.028028
RS	23	0.709384	1.622337	308.020487	0.028451	0.029409
RS	24	0.786420	1.796029	290.711763	0.026852	0.027634
RS	25	0.870788	1.796029	303.161648	0.028002	0.028923
RS	26	0.963186	2.000273	283.350648	0.026172	0.026932
RS	27	1.064379	2.000273	294.381593	0.027191	0.028106
RS	28	1.175203	2.239081	272.728017	0.025191	0.025951
RS	29	1.296575	2.239081	282.288786	0.026074	0.026983
RS	30	1.429499	2.519714	259.178880	0.023939	0.024690
RS	31	1.575075	2.519714	267.280472	0.024688	0.025561
RS	32	1.734506	2.857381	242.656778	0.022413	0.023119
RS	33	1.909112	2.857381	249.388455	0.023035	0.023828
RS	34	2.100336	3.279015	223.039880	0.020601	0.021219
RS	35	2.309761	3.279015	228.585362	0.021114	0.021775
RS	36	2.539119	3.821769	200.810413	0.018548	0.019034
RS	37	2.790307	3.821769	205.424550	0.018974	0.019462
RS	38	3.065403	4.526987	177.333469	0.016380	0.016703
RS	39	3.366681	4.526987	181.273523	0.016744	0.017028
RS	40	3.696635	5.433708	154.383233	0.014260	0.014405
RS	41	4.057994	5.433708	157.844447	0.014579	0.014652
RS	42	4.453746	6.571068	133.487455	0.012330	0.012295
RS	43	4.887166	6.571068	136.581812	0.012616	0.012485
RS	44	5.361837	7.948488	115.565619	0.010674	0.010473
RS	45	5.881688	7.948488	118.338064	0.010930	0.010623
RS	46	6.451017	9.546256	100.904798	0.009320	0.008975
RS	47	7.074534	9.546256	103.360655	0.009547	0.009100
RS	48	7.757396	11.318163	89.273796	0.008246	0.007789
RS	49	8.505253	11.318163	91.400933	0.008442	0.007897
RS	50	9.324289	13.221435	80.045628	0.007394	0.006861
RS	51	10.221280	13.221435	81.830291	0.007558	0.006962
RS	52	11.203646	15.273963	72.329509	0.006681	0.006117
RS	53	12.279512	15.273963	73.772642	0.006814	0.006212
RS	54	13.457777	19.114138	60.224048	0.005563	0.005051
RS	55	14.748188	19.114138	61.644810	0.005694	0.005167
RS	56	16.161419	19.114138	62.693951	0.005791	0.005263
RS	57	17.709159	19.114138	63.312644	0.005848	0.005333
RS	58	19.404211	175.978424	7.193450	0.000664	0.000690
RS	59	21.260596	175.978424	7.825722	0.000723	0.000751
RS	60	23.293668	175.978424	8.507976	0.000786	0.000817
RS	61	25.520246	175.978424	9.243019	0.000854	0.000888
RS	62	27.958747	175.978424	10.033562	0.000927	0.000964
RS	63	30.629341	175.978424	913.467440	0.084374	0.076262
PA	4+25*2+4+6 0.001939452 0.004729514 30.629340919 884.130092519 14.201424221 3.158915455 1.624284803 1.264883084 1.181933022 1.198597737 1.262275404 1.356446479 1.476449020 1.622337027 1.796028663 2.000272528 2.239081369 2.519714412 2.857380713 3.279014726 3.821769155 4.526986699 5.433707704 6.571068344 7.948488038 9.546256272 11.318163382 13.221434953 15.273962849 19.114138486 175.978424268
//
IT	5277
RD	11
LK	-15516.496593
QD	-49.554435 -> -38.301973
RI	0.0015201424
TR	0.001694	0.004763
MT	31.982862
MM	C_pi: 15.409403, n_recomb: 11656.453972
RS	0	0.000000	1973.549419	0.054653	0.000005	0.000000
RS	1	0.009593	1973.549419	0.059897	0.000005	0.000001
RS	2	0.020106	1973.549419	0.065644	0.000006	0.000002
RS	3	0.031627	1973.549419	0.071943	0.000006	0.000003
RS	4	0.044254	20.738786	7.500745	0.000643	0.000311
RS	5	0.058092	20.738786	8.214816	0.000705	0.000455
RS	6	0.073258	3.953290	47.113965	0.004042	0.002787
RS	7	0.089878	3.953290	51.408676	0.004410	0.003590
RS	8	0.108093	1.879918	117.585377	0.010088	0.008600
RS	9	0.128055	1.879918	127.445559	0.010933	0.010218
RS	10	0.149932	1.408321	183.800643	0.015768	0.015140
RS	11	0.173907	1.408321	197.882795	0.016976	0.017059
RS	12	0.200182	1.291152	231.766701	0.019883	0.020204
RS	13	0.228978	1.291152	248.150812	0.021289	0.022047
RS	14	0.260537	1.296329	264.055571	0.022653	0.023493
RS	15	0.295122	1.296329	281.432913	0.024144	0.025198
RS	16	0.333026	1.356624	286.059911	0.024541	0.025534
RS	17	0.374565	1.356624	303.634910	0.026049	0.027139
RS	18	0.420089	1.450461	300.872011	0.025812	0.026763
RS	19	0.469981	1.450461	318.102683	0.027290	0.028288
RS	20	0.524658	1.570763	309.981003	0.026593	0.027415
RS	21	0.584580	1.570763	326.456216	0.028006	0.028869
RS	22	0.650251	1.716111	314.093046	0.026946	0.027629
RS	23	0.722221	1.716111	329.486501	0.028266	0.029017
RS	24	0.801095	1.887549	313.636923	0.026907	0.027497
RS	25	0.887536	1.887549	327.693529	0.028113	0.028808
RS	26	0.982268	2.087432	308.986456	0.026508	0.027065
RS	27	1.086088	2.087432	321.519040	0.027583	0.028272
RS	28	1.199868	2.319698	300.457017	0.025776	0.026337
RS	29	1.324562	2.319698	311.346948	0.026710	0.027407
RS	30	1.461217	2.591713	288.188119	0.024723	0.025291
RS	31	1.610982	2.591713	297.393875	0.025513	0.026201
RS	32	1.775114	2.918906	271.969868	0.023332	0.023882
RS	33	1.954990	2.918906	279.552706	0.023983	0.024624
RS	34	2.152122	3.328481	251.574364	0.021582	0.022076
RS	35	2.368164	3.328481	257.724427	0.022110	0.022659
RS	36	2.604930	3.857861	227.525848	0.019519	0.019915
RS	37	2.864409	3.857861	232.539483	0.019949	0.020361
RS	38	3.148780	4.548827	201.434983	0.017281	0.017545
RS	39	3.460430	4.548827	205.630329	0.017641	0.017881
RS	40	3.801975	5.441393	175.455655	0.015052	0.015164
RS	41	4.176285	5.441393	179.085418	0.015364	0.015418
RS	42	4.586501	6.566412	151.498663	0.012997	0.012950
RS	43	5.036069	6.566412	154.713748	0.013273	0.013144
RS	44	5.528763	7.935320	130.772041	0.011219	0.011021
RS	45	6.068720	7.935320	133.635311	0.011464	0.011173
RS	46	6.660475	9.529347	113.722927	0.009756	0.009426
RS	47	7.308995	9.529347	116.242126	0.009972	0.009550
RS	48	8.019727	11.300337	100.160249	0.008593	0.008158
RS	49	8.798638	11.300337	102.317484	0.008778	0.008263
RS	50	9.652268	13.199716	89.404052	0.007670	0.007164
RS	51	10.587786	13.199716	91.177756	0.007822	0.007257
RS	52	11.613046	15.236622	80.452099	0.006902	0.006364
RS	53	12.736658	15.236622	81.838378	0.007021	0.006449
RS	54	13.968056	19.014880	66.809512	0.005732	0.005239
RS	55	15.317580	19.014880	68.194157	0.005850	0.005345
RS	56	16.796561	19.014880	69.133881	0.005931	0.005427
RS	57	18.417418	19.014880	69.563997	0.005968	0.005478
RS	58	20.193761	196.561090	7.031034	0.000603	0.000623
RS	59	22.140505	196.561090	7.661220	0.000657	0.000679
RS	60	24.273998	196.561090	8.343071	0.000716	0.000739
RS	61	26.612152	196.561090	9.079819	0.000779	0.000805
RS	62	29.174602	196.561090	9.874675	0.000847	0.000876
RS	63	31.982862	196.561090	987.815791	0.084744	0.077703
PA	4+25*2+4+6 0.001693812 0.004762951 31.982862128 1973.549419152 20.738786283 3.953289711 1.879918207 1.408320502 1.291152245 1.296329026 1.356624404 1.450460746 1.570762775 1.716110903 1.887549474 2.087431639 2.319698472 2.591713157 2.918906003 3.328480949 3.857861026 4.548827233 5.441392591 6.566412216 7.935319690 9.529347263 11.300337352 13.199716049 15.236621918 19.014879998 196.561089608
//
IT	5596
RD	12
LK	-15495.063108
QD	-42.374329 -> -33.159433
RI	0.0011567400
TR	0.001498	0.004788
MT	33.274284
MM	C_pi: 16.325433, n_recomb: 12386.224035
RS	0	0.000000	4263.541185	0.027013	0.000002	0.000000
RS	1	0.009661	4263.541185	0.029623	0.000002	0.000000
RS	2	0.020256	4263.541185	0.032486	0.000003	0.000001
RS	3	0.031875	4263.541185	0.035625	0.000003	0.000001
RS	4	0.044616	29.586580	5.628606	0.000454	0.000224
RS	5	0.058588	29.586580	6.169574	0.000498	0.000327
RS	6	0.073910	4.852366	41.172109	0.003324	0.002332
RS	7	0.090712	4.852366	44.988255	0.003632	0.002999
RS	8	0.109138	2.142217	111.017646	0.008963	0.007756
RS	9	0.129344	2.142217	120.551958	0.009733	0.009203
RS	10	0.151502	1.549167	180.454799	0.014569	0.014156
RS	11	0.175801	1.549167	194.674440	0.015717	0.015934
RS	12	0.202447	1.397502	232.201458	0.018747	0.019215
RS	13	0.231668	1.397502	249.134005	0.020114	0.020953
RS	14	0.263712	1.392319	267.718268	0.021614	0.022537
RS	15	0.298853	1.392319	285.944876	0.023086	0.024164
RS	16	0.337388	1.450558	292.582098	0.023622	0.024636
RS	17	0.379646	1.450558	311.234550	0.025127	0.026186
RS	18	0.425987	1.545300	310.196890	0.025044	0.025960
RS	19	0.476805	1.545300	328.684239	0.026536	0.027451
RS	20	0.532533	1.666970	322.246234	0.026017	0.026756
RS	21	0.593645	1.666970	340.112650	0.027459	0.028195
RS	22	0.660662	1.812677	329.476120	0.026600	0.027162
RS	23	0.734153	1.812677	346.342577	0.027962	0.028553
RS	24	0.814744	1.982631	332.194580	0.026820	0.027260
RS	25	0.903122	1.982631	347.740829	0.028075	0.028589
RS	26	1.000039	2.178874	330.535534	0.026686	0.027076
RS	27	1.106319	2.178874	344.500061	0.027813	0.028311
RS	28	1.222868	2.405370	324.538582	0.026202	0.026591
RS	29	1.350677	2.405370	336.727578	0.027186	0.027695
RS	30	1.490834	2.669630	314.094014	0.025358	0.025762
RS	31	1.644532	2.669630	324.400292	0.026190	0.026707
RS	32	1.813080	2.987326	298.771260	0.024121	0.024524
RS	33	1.997912	2.987326	307.212265	0.024803	0.025297
RS	34	2.200601	3.385901	278.180806	0.022459	0.022830
RS	35	2.422874	3.385901	284.938139	0.023004	0.023436
RS	36	2.666621	3.902942	252.835513	0.020413	0.020714
RS	37	2.933918	3.902942	258.237023	0.020849	0.021174
RS	38	3.227040	4.580430	224.551229	0.018129	0.018326
RS	39	3.548482	4.580430	228.973273	0.018486	0.018671
RS	40	3.900979	5.458935	195.845651	0.015812	0.015881
RS	41	4.287534	5.458935	199.601809	0.016115	0.016138
RS	42	4.711435	6.570440	169.022782	0.013646	0.013576
RS	43	5.176292	6.570440	172.308676	0.013911	0.013772
RS	44	5.686060	7.927797	145.603951	0.011755	0.011550
RS	45	6.245080	7.927797	148.505325	0.011990	0.011701
RS	46	6.858110	9.512735	126.225181	0.010191	0.009865
RS	47	7.530367	9.512735	128.754829	0.010395	0.009985
RS	48	8.267575	11.275028	110.759167	0.008942	0.008519
RS	49	9.076007	11.275028	112.893877	0.009114	0.008619
RS	50	9.962547	13.160447	98.488798	0.007951	0.007462
RS	51	10.934739	13.160447	100.198266	0.008089	0.007547
RS	52	12.000860	15.169344	88.309882	0.007130	0.006611
RS	53	13.169983	15.169344	89.583978	0.007233	0.006684
RS	54	14.452062	18.858819	73.201113	0.005910	0.005431
RS	55	15.858009	18.858819	74.494726	0.006014	0.005526
RS	56	17.399791	18.858819	75.265302	0.006077	0.005592
RS	57	19.090532	18.858819	75.443458	0.006091	0.005624
RS	58	20.944624	216.247770	6.864559	0.000554	0.000569
RS	59	22.977849	216.247770	7.490081	0.000605	0.000621
RS	60	25.207514	216.247770	8.168422	0.000659	0.000677
RS	61	27.652598	216.247770	8.903154	0.000719	0.000739
RS	62	30.333914	216.247770	9.697891	0.000783	0.000805
RS	63	33.274284	216.247770	1051.506079	0.084893	0.078843
PA	4+25*2+4+6 0.001497741 0.004788159 33.274284383 4263.541185464 29.586580036 4.852366071 2.142217261 1.549166520 1.397501740 1.392319343 1.450557851 1.545300309 1.666970077 1.812677492 1.982631150 2.178873829 2.405369556 2.669630078 2.987326213 3.385900623 3.902942484 4.580430290 5.458935075 6.570440388 7.927797385 9.512734593 11.275027940 13.160447065 15.169344430 18.858818771 216.247770179
//
IT	5228
RD	13
LK	-15477.427453
QD	-36.438278 -> -28.739484
RI	0.0009173134
TR	0.001338	0.004806
MT	34.522083
MM	C_pi: 17.133828, n_recomb: 13021.988685
RS	0	0.000000	8868.323916	0.013716	0.000001	0.000000
RS	1	0.009725	8868.323916	0.015050	0.000001	0.000000
RS	2	0.020397	8868.323916	0.016514	0.000001	0.000000
RS	3	0.032106	8868.323916	0.018121	0.000001	0.000001
RS	4	0.044954	41.249265	4.274177	0.000328	0.000165
RS	5	0.059051	41.249265	4.688344	0.000360	0.000240
RS	6	0.074519	5.843801	36.253705	0.002784	0.001986
RS	7	0.091492	5.843801	39.660254	0.003046	0.002550
RS	8	0.110115	2.404436	105.154731	0.008075	0.007092
RS	9	0.130550	2.404436	114.363705	0.008782	0.008402
RS	10	0.152972	1.684244	177.024569	0.013594	0.013370
RS	11	0.177574	1.684244	191.300457	0.014691	0.015029
RS	12	0.204569	1.499200	231.648678	0.017789	0.018399
RS	13	0.234190	1.499200	248.984881	0.019120	0.020044
RS	14	0.266691	1.485443	269.525904	0.020698	0.021710
RS	15	0.302354	1.485443	288.413345	0.022148	0.023265
RS	16	0.341484	1.543298	296.490874	0.022768	0.023819
RS	17	0.384420	1.543298	316.008129	0.024267	0.025315
RS	18	0.431532	1.640387	316.293136	0.024289	0.025192
RS	19	0.483226	1.640387	335.819291	0.025789	0.026648
RS	20	0.539947	1.764613	330.830412	0.025406	0.026089
RS	21	0.602184	1.764613	349.883041	0.026869	0.027513
RS	22	0.670474	1.911618	340.908900	0.026179	0.026652
RS	23	0.745406	1.911618	359.072127	0.027574	0.028042
RS	24	0.827625	2.080845	346.726209	0.026626	0.026949
RS	25	0.917841	2.080845	363.625848	0.027924	0.028292
RS	26	1.016830	2.274131	348.171483	0.026737	0.026991
RS	27	1.125446	2.274131	363.476209	0.027912	0.028250
RS	28	1.244626	2.495572	344.984669	0.026492	0.026736
RS	29	1.375396	2.495572	358.422758	0.027524	0.027872
RS	30	1.518884	2.752906	336.769642	0.025862	0.026120
RS	31	1.676327	2.752906	348.159187	0.026736	0.027098
RS	32	1.849082	3.062094	322.830852	0.024791	0.025060
RS	33	2.038639	3.062094	332.131958	0.025505	0.025862
RS	34	2.246630	3.450840	302.567973	0.023235	0.023490
RS	35	2.474849	3.450840	309.938722	0.023801	0.024118
RS	36	2.725264	3.956870	276.429130	0.021228	0.021436
RS	37	3.000032	3.956870	282.216726	0.021672	0.021910
RS	38	3.301523	4.622252	246.386292	0.018921	0.019048
RS	39	3.632334	4.622252	251.019511	0.019277	0.019399
RS	40	3.995319	5.487849	215.293543	0.016533	0.016554
RS	41	4.393605	5.487849	219.147427	0.016829	0.016814
RS	42	4.830627	6.586381	185.845036	0.014272	0.014173
RS	43	5.310150	6.586381	189.164132	0.014527	0.014367
RS	44	5.836309	7.931631	159.891662	0.012279	0.012060
RS	45	6.413639	7.931631	162.789088	0.012501	0.012208
RS	46	7.047117	9.505404	138.281935	0.010619	0.010291
RS	47	7.742203	9.505404	140.778400	0.010811	0.010406
RS	48	8.504889	11.255254	120.973743	0.009290	0.008873
RS	49	9.341750	11.255254	123.041630	0.009449	0.008965
RS	50	10.259998	13.121289	107.229643	0.008235	0.007756
RS	51	11.267550	13.121289	108.829330	0.008357	0.007831
RS	52	12.373090	15.095029	95.854495	0.007361	0.006856
RS	53	13.586149	15.095029	96.968280	0.007447	0.006916
RS	54	14.917182	18.678900	79.372499	0.006095	0.005627
RS	55	16.377664	18.678900	80.524372	0.006184	0.005709
RS	56	17.980184	18.678900	81.071670	0.006226	0.005759
RS	57	19.738555	18.678900	80.941672	0.006216	0.005770
RS	58	21.667935	234.875039	6.705592	0.000515	0.000525
RS	59	23.784954	234.875039	7.325390	0.000563	0.000574
RS	60	26.107863	234.875039	7.998815	0.000614	0.000627
RS	61	28.656684	234.875039	8.729716	0.000670	0.000685
RS	62	31.453388	234.875039	9.522034	0.000731	0.000748
RS	63	34.522083	234.875039	1105.189350	0.084871	0.079751
PA	4+25*2+4+6 0.001337639 0.004806062 34.522082741 8868.323915643 41.249265040 5.843801283 2.404436498 1.684244216 1.499200106 1.485442789 1.543298290 1.640387233 1.764612807 1.911618135 2.080844637 2.274130571 2.495571832 2.752905647 3.062093697 3.450839977 3.956869721 4.622251807 5.487849456 6.586381245 7.931630577 9.505404376 11.255253716 13.121288630 15.095029433 18.678899616 234.875038779
//
IT	4669
RD	14
LK	-15462.627581
QD	-31.461941 -> -24.910576
RI	0.0007630954
TR	0.001204	0.004817
MT	35.740359
MM	C_pi: 17.847515, n_recomb: 13572.854444
RS	0	0.000000	18202.803688	0.006996	0.000001	0.000000
RS	1	0.009786	18202.803688	0.007681	0.000001	0.000000
RS	2	0.020529	18202.803688	0.008433	0.000001	0.000000
RS	3	0.032323	18202.803688	0.009258	0.000001	0.000000
RS	4	0.045272	56.273157	3.287464	0.000242	0.000123
RS	5	0.059488	56.273157	3.608337	0.000266	0.000180
RS	6	0.075095	6.912919	32.204106	0.002373	0.001719
RS	7	0.092229	6.912919	35.265216	0.002598	0.002204
RS	8	0.111040	2.660584	100.074139	0.007373	0.006567
RS	9	0.131692	2.660584	108.981898	0.008029	0.007768
RS	10	0.154364	1.811097	173.831022	0.012807	0.012744
RS	11	0.179255	1.811097	188.122183	0.013860	0.014306
RS	12	0.206582	1.594960	230.594369	0.016989	0.017729
RS	13	0.236583	1.594960	248.233135	0.018289	0.019294
RS	14	0.269520	1.574921	270.062586	0.019897	0.020996
RS	15	0.305680	1.574921	289.462550	0.021327	0.022487
RS	16	0.345379	1.634350	298.423100	0.021987	0.023078
RS	17	0.388962	1.634350	318.625435	0.023475	0.024525
RS	18	0.436810	1.735391	319.813631	0.023563	0.024464
RS	19	0.489340	1.735391	340.184228	0.025064	0.025888
RS	20	0.547011	1.863444	336.364703	0.024782	0.025429
RS	21	0.610326	1.863444	356.411419	0.026259	0.026835
RS	22	0.679836	2.012718	348.959100	0.025710	0.026116
RS	23	0.756148	2.012718	368.245199	0.027131	0.027504
RS	24	0.839927	2.181952	357.701230	0.026354	0.026586
RS	25	0.931905	2.181952	375.811672	0.027688	0.027940
RS	26	1.032884	2.372910	362.240338	0.026689	0.026832
RS	27	1.143744	2.372910	378.781845	0.027907	0.028113
RS	28	1.265453	2.589928	362.010640	0.026672	0.026793
RS	29	1.399071	2.589928	376.634931	0.027749	0.027957
RS	30	1.545765	2.841079	356.305503	0.026251	0.026384
RS	31	1.706814	2.841079	368.750842	0.027168	0.027393
RS	32	1.883622	3.142675	344.134684	0.025355	0.025502
RS	33	2.077733	3.142675	354.293201	0.026103	0.026333
RS	34	2.290838	3.522741	324.645789	0.023919	0.024066
RS	35	2.524797	3.522741	332.638246	0.024508	0.024716
RS	36	2.781651	4.019164	298.172410	0.021968	0.022086
RS	37	3.063639	4.019164	304.352411	0.022424	0.022574
RS	38	3.373222	4.674047	266.792711	0.019656	0.019714
RS	39	3.713099	4.674047	271.633368	0.020013	0.020072
RS	40	4.086236	5.528415	233.660310	0.017215	0.017187
RS	41	4.495887	5.528415	237.596312	0.017505	0.017448
RS	42	4.945624	6.615463	201.847112	0.014871	0.014741
RS	43	5.439372	6.615463	205.174448	0.015117	0.014933
RS	44	5.981435	7.949543	173.542021	0.012786	0.012549
RS	45	6.576543	7.949543	176.404946	0.012997	0.012693
RS	46	7.229887	9.512212	149.824032	0.011039	0.010703
RS	47	7.947164	9.512212	152.254026	0.011218	0.010812
RS	48	8.734632	11.248556	130.756240	0.009634	0.009217
RS	49	9.599158	11.248556	132.722446	0.009779	0.009301
RS	50	10.548284	13.093021	115.596336	0.008517	0.008045
RS	51	11.590289	13.093021	117.049536	0.008624	0.008108
RS	52	12.734260	15.028204	103.070378	0.007594	0.007098
RS	53	13.990176	15.028204	103.984023	0.007661	0.007145
RS	54	15.368992	18.497059	85.320026	0.006286	0.005825
RS	55	16.882734	18.497059	86.284945	0.006357	0.005894
RS	56	18.544606	18.497059	86.561563	0.006378	0.005926
RS	57	20.369102	18.497059	86.075283	0.006342	0.005915
RS	58	22.372138	252.349295	6.561581	0.000483	0.000490
RS	59	24.571183	252.349295	7.175665	0.000529	0.000537
RS	60	26.985420	252.349295	7.843982	0.000578	0.000587
RS	61	29.635905	252.349295	8.570607	0.000631	0.000643
RS	62	32.545758	252.349295	9.359758	0.000690	0.000703
RS	63	35.740359	252.349295	1149.932859	0.084723	0.080481
PA	4+25*2+4+6 0.001204145 0.004817448 35.740358908 18202.803687820 56.273156902 6.912919270 2.660583867 1.811097082 1.594960381 1.574921303 1.634349969 1.735390605 1.863444156 2.012717812 2.181952267 2.372909821 2.589927835 2.841078880 3.142674803 3.522741252 4.019163733 4.674047250 5.528415253 6.615463491 7.949542585 9.512212237 11.248555796 13.093020778 15.028204399 18.497058521 252.349295490
//
IT	5526
RD	15
LK	-15449.984661
QD	-27.237064 -> -21.574471
RI	0.0006683107
TR	0.001091	0.004823
MT	36.936952
MM	C_pi: 18.478474, n_recomb: 14048.310443
RS	0	0.000000	35658.183427	0.003712	0.000000	0.000000
RS	1	0.009843	35658.183427	0.004078	0.000000	0.000000
RS	2	0.020655	35658.183427	0.004479	0.000000	0.000000
RS	3	0.032531	35658.183427	0.004921	0.000000	0.000000
RS	4	0.045575	75.255585	2.560797	0.000182	0.000094
RS	5	0.059904	75.255585	2.812394	0.000200	0.000137
RS	6	0.075643	8.043513	28.869967	0.002055	0.001510
RS	7	0.092932	8.043513	31.641560	0.002252	0.001933
RS	8	0.111922	2.905695	95.758162	0.006816	0.006150
RS	9	0.132781	2.905695	104.399824	0.007431	0.007265
RS	10	0.155694	1.927911	171.046800	0.012176	0.012248
RS	11	0.180861	1.927911	185.338974	0.013193	0.013732
RS	12	0.208506	1.683924	229.353918	0.016326	0.017180
RS	13	0.238872	1.683924	247.226894	0.017598	0.018678
RS	14	0.272227	1.660249	269.750399	0.019202	0.020380
RS	15	0.308865	1.660249	289.547995	0.020611	0.021814
RS	16	0.349109	1.723379	298.880021	0.021275	0.022406
RS	17	0.393314	1.723379	319.618404	0.022751	0.023809
RS	18	0.441871	1.830086	321.307394	0.022872	0.023778
RS	19	0.495207	1.830086	342.353255	0.024370	0.025170
RS	20	0.553792	1.963304	339.411589	0.024160	0.024783
RS	21	0.618144	1.963304	360.277883	0.025646	0.026172
RS	22	0.688831	2.115817	354.169206	0.025211	0.025567
RS	23	0.766474	2.115817	374.413372	0.026652	0.026952
RS	24	0.851761	2.285754	365.606273	0.026025	0.026186
RS	25	0.945441	2.285754	384.785902	0.027390	0.027548
RS	26	1.048343	2.474930	373.146054	0.026562	0.026615
RS	27	1.161373	2.474930	390.815700	0.027819	0.027917
RS	28	1.285529	2.688055	375.920236	0.026759	0.026778
RS	29	1.421905	2.688055	391.659435	0.027879	0.027970
RS	30	1.571705	2.933640	372.902987	0.026544	0.026568
RS	31	1.736249	2.933640	386.368437	0.027503	0.027608
RS	32	1.916989	3.228429	362.789594	0.025824	0.025865
RS	33	2.115520	3.228429	373.797810	0.026608	0.026724
RS	34	2.333591	3.600837	344.444586	0.024519	0.024567
RS	35	2.573127	3.600837	353.066995	0.025132	0.025239
RS	36	2.836240	4.088962	318.042581	0.022639	0.022672
RS	37	3.125251	4.088962	324.626363	0.023108	0.023175
RS	38	3.442709	4.734948	285.718225	0.020338	0.020329
RS	39	3.791415	4.734948	290.771456	0.020698	0.020693
RS	40	4.174443	5.579915	250.884357	0.017859	0.017780
RS	41	4.595172	5.579915	254.897663	0.018144	0.018042
RS	42	5.057313	6.657358	216.972146	0.015445	0.015280
RS	43	5.564942	6.657358	220.293850	0.015681	0.015469
RS	44	6.122537	7.981960	186.509263	0.013276	0.013019
RS	45	6.735015	7.981960	189.317673	0.013476	0.013157
RS	46	7.407778	9.534755	160.819007	0.011448	0.011102
RS	47	8.146761	9.534755	163.158997	0.011614	0.011204
RS	48	8.958482	11.258168	140.086513	0.009972	0.009553
RS	49	9.850099	11.258168	141.925299	0.010103	0.009628
RS	50	10.829477	13.080890	123.579857	0.008797	0.008328
RS	51	11.905255	13.080890	124.858527	0.008888	0.008380
RS	52	13.086920	14.976559	109.957886	0.007827	0.007339
RS	53	14.384895	14.976559	110.639826	0.007876	0.007370
RS	54	15.810629	18.325896	91.049834	0.006481	0.006026
RS	55	17.376696	18.325896	91.788429	0.006534	0.006080
RS	56	19.096910	18.325896	91.753883	0.006531	0.006093
RS	57	20.986442	18.325896	90.871226	0.006468	0.006059
RS	58	23.061960	268.599933	6.436782	0.000458	0.000462
RS	59	25.341768	268.599933	7.045857	0.000502	0.000507
RS	60	27.845976	268.599933	7.709671	0.000549	0.000555
RS	61	30.596670	268.599933	8.432492	0.000600	0.000608
RS	62	33.618112	268.599933	9.218767	0.000656	0.000666
RS	63	36.936952	268.599933	1186.884006	0.084486	0.081077
PA	4+25*2+4+6 0.001090857 0.004823209 36.936952106 35658.183427179 75.255585463 8.043513340 2.905695068 1.927910855 1.683924123 1.660249266 1.723379348 1.830086249 1.963304018 2.115816776 2.285754478 2.474929628 2.688054534 2.933639588 3.228428990 3.600837302 4.088962175 4.734948101 5.579915154 6.657358390 7.981960115 9.534755044 11.258167599 13.080890165 14.976558992 18.325895955 268.599932663
//
IT	5655
RD	16
LK	-15439.022920
QD	-23.611905 -> -18.656893
RI	0.0006149156
TR	0.000993	0.004824
MT	38.114622
MM	C_pi: 19.036399, n_recomb: 14456.961680
RS	0	0.000000	71436.205033	0.001915	0.000000	0.000000
RS	1	0.009897	71436.205033	0.002105	0.000000	0.000000
RS	2	0.020775	71436.205033	0.002313	0.000000	0.000000
RS	3	0.032728	71436.205033	0.002542	0.000000	0.000000
RS	4	0.045865	98.827806	2.019295	0.000140	0.000073
RS	5	0.060302	98.827806	2.218895	0.000153	0.000106
RS	6	0.076168	9.219892	26.112586	0.001806	0.001345
RS	7	0.093604	9.219892	28.641441	0.001981	0.001719
RS	8	0.112766	3.135711	92.147724	0.006374	0.005818
RS	9	0.133824	3.135711	100.562201	0.006956	0.006865
RS	10	0.156967	2.033492	168.742625	0.011672	0.011858
RS	11	0.182401	2.033492	183.037674	0.012661	0.013280
RS	12	0.210351	1.765530	228.121279	0.015779	0.016734
RS	13	0.241068	1.765530	246.183307	0.017029	0.018177
RS	14	0.274825	1.741075	268.883231	0.018599	0.019848
RS	15	0.311923	1.741075	288.989578	0.019990	0.021234
RS	16	0.352694	1.810152	298.235079	0.020629	0.021797
RS	17	0.397499	1.810152	319.386280	0.022092	0.023161
RS	18	0.446739	1.924301	321.208978	0.022218	0.023132
RS	19	0.500852	1.924301	342.784051	0.023711	0.024496
RS	20	0.560321	2.064037	340.442412	0.023549	0.024154
RS	21	0.625677	2.064037	361.971994	0.025038	0.025526
RS	22	0.697500	2.220747	357.014970	0.024695	0.025014
RS	23	0.776433	2.220747	378.064054	0.026151	0.026394
RS	24	0.863178	2.392034	370.890092	0.025655	0.025760
RS	25	0.958508	2.392034	391.001905	0.027046	0.027130
RS	26	1.063274	2.579886	381.283620	0.026374	0.026355
RS	27	1.178409	2.579886	399.971212	0.027666	0.027674
RS	28	1.304939	2.789528	387.036554	0.026772	0.026705
RS	29	1.443993	2.789528	403.813700	0.027932	0.027922
RS	30	1.596810	3.030023	386.803819	0.026756	0.026686
RS	31	1.764751	3.030023	401.246640	0.027755	0.027755
RS	32	1.949315	3.318637	378.956373	0.026213	0.026158
RS	33	2.152145	3.318637	390.800913	0.027032	0.027046
RS	34	2.375051	3.684243	362.053833	0.025044	0.025002
RS	35	2.620019	3.684243	371.312267	0.025684	0.025698
RS	36	2.889233	4.165202	336.074996	0.023247	0.023201
RS	37	3.185092	4.165202	343.075980	0.023731	0.023719
RS	38	3.510234	4.803747	303.162269	0.020970	0.020896
RS	39	3.867556	4.803747	308.438914	0.021335	0.021268
RS	40	4.260244	5.641050	266.947616	0.018465	0.018337
RS	41	4.691799	5.641050	271.041335	0.018748	0.018601
RS	42	5.166067	6.710839	231.196354	0.015992	0.015793
RS	43	5.687275	6.710839	234.507395	0.016221	0.015979
RS	44	6.260070	8.027932	198.772310	0.013749	0.013469
RS	45	6.889558	8.027932	201.515023	0.013939	0.013602
RS	46	7.581348	9.572632	171.252138	0.011846	0.011488
RS	47	8.341609	9.572632	173.487053	0.012000	0.011582
RS	48	9.177116	11.284557	148.956868	0.010303	0.009880
RS	49	10.095318	11.284557	150.650608	0.010421	0.009945
RS	50	11.104398	13.086554	131.179079	0.009074	0.008606
RS	51	12.213353	13.086554	132.263074	0.009149	0.008645
RS	52	13.432065	14.943261	116.521801	0.008060	0.007576
RS	53	14.771400	14.943261	116.948207	0.008089	0.007592
RS	54	16.243295	18.171806	96.568475	0.006680	0.006228
RS	55	17.860871	18.171806	97.047222	0.006713	0.006267
RS	56	19.638547	18.171806	96.667828	0.006687	0.006260
RS	57	21.592167	18.171806	95.356454	0.006596	0.006202
RS	58	23.739147	283.559893	6.333284	0.000438	0.000440
RS	59	26.098624	283.559893	6.938478	0.000480	0.000483
RS	60	28.691630	283.559893	7.598885	0.000526	0.000530
RS	61	31.541279	283.559893	8.318943	0.000575	0.000581
RS	62	34.672971	283.559893	9.103299	0.000630	0.000637
RS	63	38.114622	283.559893	1217.090334	0.084187	0.081572
PA	4+25*2+4+6 0.000993377 0.004824293 38.114621806 71436.205033372 98.827805622 9.219891626 3.135711029 2.033492176 1.765529808 1.741075458 1.810151927 1.924301372 2.064036823 2.220747427 2.392033813 2.579886417 2.789527967 3.030023367 3.318636797 3.684242712 4.165202047 4.803746629 5.641049642 6.710838785 8.027932036 9.572632148 11.284556882 13.086553774 14.943260523 18.171806177 283.559893367
//
IT	6605
RD	17
LK	-15429.409040
QD	-20.475916 -> -16.101494
RI	0.0005910236
TR	0.000909	0.004822
MT	39.272917
MM	C_pi: 19.528937, n_recomb: 14806.215510
RS	0	0.000000	132730.396398	0.001060	0.000000	0.000000
RS	1	0.009950	132730.396398	0.001165	0.000000	0.000000
RS	2	0.020889	132730.396398	0.001281	0.000000	0.000000
RS	3	0.032917	132730.396398	0.001409	0.000000	0.000000
RS	4	0.046142	127.709752	1.610092	0.000109	0.000058
RS	5	0.060682	127.709752	1.770143	0.000120	0.000084
RS	6	0.076670	10.426040	23.819412	0.001609	0.001211
RS	7	0.094247	10.426040	26.144200	0.001766	0.001547
RS	8	0.113574	3.347622	89.164686	0.006022	0.005555
RS	9	0.134824	3.347622	97.390383	0.006578	0.006547
RS	10	0.158188	2.127029	166.940643	0.011275	0.011558
RS	11	0.183877	2.127029	181.250181	0.012241	0.012931
RS	12	0.212121	1.839409	227.012916	0.015332	0.016376
RS	13	0.243176	1.839409	245.234967	0.016563	0.017772
RS	14	0.277321	1.817149	267.661324	0.018078	0.019389
RS	15	0.314863	1.817149	288.007162	0.019452	0.020733
RS	16	0.356140	1.894453	296.766871	0.020043	0.021244
RS	17	0.401524	1.894453	318.228709	0.021493	0.022573
RS	18	0.451423	2.017858	319.858678	0.021603	0.022524
RS	19	0.506288	2.017858	341.837027	0.023087	0.023862
RS	20	0.566611	2.165483	339.838853	0.022952	0.023546
RS	21	0.632936	2.165483	361.892440	0.024442	0.024902
RS	22	0.705860	2.327338	357.895230	0.024172	0.024463
RS	23	0.786040	2.327338	379.608204	0.025638	0.025838
RS	24	0.874197	2.500555	373.944732	0.025256	0.025317
RS	25	0.971125	2.500555	394.858022	0.026668	0.026693
RS	26	1.077698	2.687456	387.012852	0.026139	0.026061
RS	27	1.194874	2.687456	406.608794	0.027462	0.027396
RS	28	1.323709	2.893916	395.667027	0.026723	0.026584
RS	29	1.465362	2.893916	413.401338	0.027921	0.027826
RS	30	1.621109	3.129662	398.252091	0.026898	0.026747
RS	31	1.792352	3.129662	413.623406	0.027936	0.027845
RS	32	1.980634	3.412569	392.812451	0.026530	0.026392
RS	33	2.187648	3.412569	405.473911	0.027385	0.027308
RS	34	2.415260	3.772043	377.588771	0.025502	0.025379
RS	35	2.665518	3.772043	387.485475	0.026170	0.026099
RS	36	2.940675	4.246778	352.332265	0.023796	0.023677
RS	37	3.243210	4.246778	359.763472	0.024298	0.024212
RS	38	3.575846	4.879126	319.150706	0.021555	0.021419
RS	39	3.941577	4.879126	324.664509	0.021928	0.021800
RS	40	4.343698	5.710332	281.852893	0.019036	0.018860
RS	41	4.785827	5.710332	286.035491	0.019319	0.019126
RS	42	5.271947	6.774291	244.512802	0.016514	0.016280
RS	43	5.806434	6.774291	247.814746	0.016737	0.016463
RS	44	6.394100	8.085850	210.322046	0.014205	0.013901
RS	45	7.040236	8.085850	212.994888	0.014386	0.014029
RS	46	7.750660	9.624438	181.116061	0.012232	0.011860
RS	47	8.531769	9.624438	183.237857	0.012376	0.011947
RS	48	9.390594	11.326743	157.363447	0.010628	0.010197
RS	49	10.334869	11.326743	158.901490	0.010732	0.010253
RS	50	11.373096	13.109692	138.394044	0.009347	0.008877
RS	51	12.514622	13.109692	139.270228	0.009406	0.008904
RS	52	13.769725	14.928924	122.765786	0.008292	0.007809
RS	53	15.149706	14.928924	122.919936	0.008302	0.007809
RS	54	16.666989	18.037536	101.879150	0.006881	0.006432
RS	55	18.335236	18.037536	102.070289	0.006894	0.006454
RS	56	20.169466	18.037536	101.318997	0.006843	0.006426
RS	57	22.186194	18.037536	99.554013	0.006724	0.006344
RS	58	24.403579	297.167466	6.251764	0.000422	0.000422
RS	59	26.841585	297.167466	6.854444	0.000463	0.000464
RS	60	29.522162	297.167466	7.512826	0.000507	0.000510
RS	61	32.469446	297.167466	8.231499	0.000556	0.000560
RS	62	35.709972	297.167466	9.015289	0.000609	0.000615
RS	63	39.272917	297.167466	1241.448666	0.083846	0.081990
PA	4+25*2+4+6 0.000908639 0.004821575 39.272916997 132730.396397522 127.709752462 10.426040378 3.347622333 2.127028945 1.839408970 1.817149212 1.894452973 2.017857665 2.165483228 2.327337695 2.500555498 2.687456316 2.893915525 3.129661577 3.412569407 3.772043254 4.246778081 4.879125855 5.710332420 6.774291135 8.085849922 9.624437925 11.326743107 13.109692269 14.928924013 18.037535621 297.167466239
//
IT	5591
RD	18
LK	-15420.909086
QD	-17.748344 -> -13.865331
RI	0.0005890644
TR	0.000835	0.004816
MT	40.403416
MM	C_pi: 19.960388, n_recomb: 15102.668196
RS	0	0.000000	281881.207225	0.000511	0.000000	0.000000
RS	1	0.009999	281881.207225	0.000562	0.000000	0.000000
RS	2	0.020998	281881.207225	0.000619	0.000000	0.000000
RS	3	0.033096	281881.207225	0.000680	0.000000	0.000000
RS	4	0.046405	162.607917	1.297391	0.000086	0.000046
RS	5	0.061044	162.607917	1.427035	0.000094	0.000067
RS	6	0.077146	11.646753	21.899096	0.001450	0.001102
RS	7	0.094859	11.646753	24.051429	0.001593	0.001407
RS	8	0.114343	3.539100	86.733211	0.005743	0.005347
RS	9	0.135776	3.539100	94.806113	0.006277	0.006296
RS	10	0.159351	2.208071	165.628707	0.010967	0.011334
RS	11	0.185283	2.208071	179.969047	0.011916	0.012668
RS	12	0.213809	1.905321	226.091014	0.014970	0.016093
RS	13	0.245187	1.905321	244.454351	0.016186	0.017452
RS	14	0.279702	1.888210	266.221979	0.017627	0.018995
RS	15	0.317668	1.888210	286.752275	0.018987	0.020303
RS	16	0.359431	1.976014	294.680546	0.019512	0.020742
RS	17	0.405369	1.976014	316.367144	0.020948	0.022039
RS	18	0.455901	2.110474	317.522239	0.021024	0.021953
RS	19	0.511486	2.110474	339.794542	0.022499	0.023267
RS	20	0.572628	2.267336	337.912944	0.022374	0.022960
RS	21	0.639884	2.267336	360.366215	0.023861	0.024300
RS	22	0.713866	2.435224	357.149486	0.023648	0.023918
RS	23	0.795244	2.435224	379.396814	0.025121	0.025286
RS	24	0.884759	2.610892	375.111576	0.024837	0.024865
RS	25	0.983226	2.610892	396.702340	0.026267	0.026244
RS	26	1.091537	2.797100	390.658309	0.025867	0.025742
RS	27	1.210679	2.797100	411.054637	0.027217	0.027091
RS	28	1.341734	3.000537	402.101603	0.026625	0.026426
RS	29	1.485893	3.000537	420.709532	0.027857	0.027691
RS	30	1.644467	3.231714	407.489550	0.026981	0.026762
RS	31	1.818896	3.231714	423.734871	0.028057	0.027887
RS	32	2.010767	3.509195	404.545448	0.026786	0.026573
RS	33	2.221822	3.509195	417.998007	0.027677	0.027519
RS	34	2.453981	3.862988	391.182377	0.025902	0.025704
RS	35	2.709354	3.862988	401.714436	0.026599	0.026449
RS	36	2.990261	4.332173	366.899960	0.024294	0.024106
RS	37	3.299257	4.332173	374.771846	0.024815	0.024659
RS	38	3.639149	4.959261	333.732379	0.022098	0.021902
RS	39	4.013026	4.959261	339.497471	0.022479	0.022294
RS	40	4.424288	5.785592	295.624736	0.019574	0.019351
RS	41	4.876672	5.785592	299.907463	0.019858	0.019620
RS	42	5.374290	6.845182	256.932541	0.017012	0.016742
RS	43	5.921664	6.845182	260.231241	0.017231	0.016924
RS	44	6.523771	8.152863	221.163079	0.014644	0.014315
RS	45	7.186082	8.152863	223.766944	0.014816	0.014437
RS	46	7.914617	9.687073	190.413821	0.012608	0.012219
RS	47	8.715999	9.687073	192.419853	0.012741	0.012299
RS	48	9.597512	11.381499	165.309955	0.010946	0.010505
RS	49	10.567166	11.381499	166.687251	0.011037	0.010551
RS	50	11.633777	13.147124	145.229785	0.009616	0.009142
RS	51	12.807038	13.147124	145.890894	0.009660	0.009157
RS	52	14.097613	14.930544	128.697019	0.008521	0.008039
RS	53	15.517233	14.930544	128.568341	0.008513	0.008023
RS	54	17.078801	17.920855	106.986801	0.007084	0.006635
RS	55	18.796510	17.920855	106.867911	0.007076	0.006640
RS	56	20.685973	17.920855	105.723764	0.007000	0.006591
RS	57	22.764363	17.920855	103.487047	0.006852	0.006484
RS	58	25.050572	309.335553	6.192026	0.000410	0.000408
RS	59	27.565379	309.335553	6.793657	0.000450	0.000449
RS	60	30.331642	309.335553	7.451521	0.000493	0.000494
RS	61	33.374503	309.335553	8.170344	0.000541	0.000543
RS	62	36.721620	309.335553	8.955115	0.000593	0.000597
RS	63	40.403416	309.335553	1260.768793	0.083480	0.082348
PA	4+25*2+4+6 0.000834607 0.004816347 40.403415623 281881.207225162 162.607916998 11.646753221 3.539099794 2.208071293 1.905321172 1.888209587 1.976014238 2.110474179 2.267336169 2.435224229 2.610891517 2.797099662 3.000536922 3.231713869 3.509194912 3.862988413 4.332173241 4.959261201 5.785591978 6.845181844 8.152862764 9.687072550 11.381498567 13.147124385 14.930543509 17.920854900 309.335553013
//
IT	6262
RD	19
LK	-15413.359806
QD	-15.369992 -> -11.915236
RI	0.0006028835
TR	0.000770	0.004809
MT	41.510354
MM	C_pi: 20.338045, n_recomb: 15351.365121
RS	0	0.000000	592513.624992	0.000248	0.000000	0.000000
RS	1	0.010046	592513.624992	0.000273	0.000000	0.000000
RS	2	0.021101	592513.624992	0.000301	0.000000	0.000000
RS	3	0.033267	592513.624992	0.000331	0.000000	0.000000
RS	4	0.046656	204.344219	1.055328	0.000069	0.000037
RS	5	0.061389	204.344219	1.161303	0.000076	0.000054
RS	6	0.077602	12.867245	20.281330	0.001321	0.001013
RS	7	0.095444	12.867245	22.287337	0.001452	0.001292
RS	8	0.115079	3.708299	84.794770	0.005524	0.005185
RS	9	0.136685	3.708299	92.749145	0.006042	0.006100
RS	10	0.160463	2.276303	164.804308	0.010735	0.011175
RS	11	0.186629	2.276303	179.196423	0.011673	0.012480
RS	12	0.215425	1.963079	225.412275	0.014684	0.015877
RS	13	0.247112	1.963079	243.907652	0.015888	0.017207
RS	14	0.281984	1.954046	264.679684	0.017241	0.018659
RS	15	0.320358	1.954046	285.352358	0.018588	0.019936
RS	16	0.362588	2.054623	292.147041	0.019031	0.020287
RS	17	0.409060	2.054623	313.987652	0.020453	0.021556
RS	18	0.460200	2.201964	314.420638	0.020482	0.021418
RS	19	0.516478	2.201964	336.893354	0.021945	0.022708
RS	20	0.578410	2.369435	334.924881	0.021817	0.022398
RS	21	0.646564	2.369435	357.668251	0.023299	0.023721
RS	22	0.721565	2.544276	355.059411	0.023129	0.023383
RS	23	0.804100	2.544276	377.723479	0.024605	0.024743
RS	24	0.894927	2.722894	374.679562	0.024407	0.024407
RS	25	0.994878	2.722894	396.831665	0.025850	0.025789
RS	26	1.104870	2.908650	392.494909	0.025567	0.025404
RS	27	1.225913	2.908650	413.586832	0.026941	0.026765
RS	28	1.359115	3.109186	406.585608	0.026485	0.026237
RS	29	1.505699	3.109186	425.982411	0.027749	0.027522
RS	30	1.667009	3.335916	414.720499	0.027015	0.026735
RS	31	1.844524	3.335916	431.780925	0.028127	0.027888
RS	32	2.039873	3.608192	414.309861	0.026988	0.026709
RS	33	2.254847	3.608192	428.521881	0.027914	0.027683
RS	34	2.491417	3.956681	402.939458	0.026248	0.025983
RS	35	2.751753	3.956681	414.098646	0.026975	0.026753
RS	36	3.038243	4.420909	379.837911	0.024743	0.024491
RS	37	3.353513	4.420909	388.157630	0.025285	0.025063
RS	38	3.700457	5.043597	346.931725	0.022599	0.022348
RS	39	4.082254	5.043597	352.961546	0.022992	0.022750
RS	40	4.502407	5.866202	308.264490	0.020081	0.019811
RS	41	4.964769	5.866202	312.660216	0.020367	0.020084
RS	42	5.473580	6.922887	268.443192	0.017487	0.017180
RS	43	6.033508	6.922887	271.747794	0.017702	0.017361
RS	44	6.649685	8.228421	231.277863	0.015066	0.014710
RS	45	7.327765	8.228421	233.817871	0.015231	0.014828
RS	46	8.073965	9.760215	199.126806	0.012971	0.012564
RS	47	8.895129	9.760215	201.019199	0.013095	0.012637
RS	48	9.798788	11.448895	172.779108	0.011255	0.010803
RS	49	10.793230	11.448895	173.995789	0.011334	0.010839
RS	50	11.887573	13.199508	151.671097	0.009880	0.009400
RS	51	13.091856	13.199508	152.115524	0.009909	0.009402
RS	52	14.417122	14.949628	134.302238	0.008749	0.008264
RS	53	15.875526	14.949628	133.886443	0.008721	0.008232
RS	54	17.480442	17.825240	111.876003	0.007288	0.006837
RS	55	19.246589	17.825240	111.430760	0.007259	0.006825
RS	56	21.190165	17.825240	109.879683	0.007158	0.006754
RS	57	23.328995	17.825240	107.160630	0.006981	0.006622
RS	58	25.682693	320.084203	6.153062	0.000401	0.000397
RS	59	28.272847	320.084203	6.755137	0.000440	0.000438
RS	60	31.123209	320.084203	7.414036	0.000483	0.000482
RS	61	34.259921	320.084203	8.134613	0.000530	0.000531
RS	62	37.711751	320.084203	8.922009	0.000581	0.000584
RS	63	41.510354	320.084203	1275.602716	0.083094	0.082660
PA	4+25*2+4+6 0.000769585 0.004808557 41.510354294 592513.624992484 204.344219375 12.867244631 3.708299368 2.276302542 1.963078564 1.954046332 2.054623188 2.201963698 2.369435393 2.544276222 2.722894006 2.908649935 3.109186365 3.335915603 3.608191965 3.956680736 4.420909219 5.043597116 5.866202303 6.922887142 8.228420951 9.760214578 11.448895274 13.199508462 14.949628053 17.825240139 320.084202809
//
IT	6648
RD	20
LK	-15406.642527
QD	-13.295702 -> -10.223133
RI	0.0006292176
TR	0.000712	0.004799
MT	42.588476
MM	C_pi: 20.666684, n_recomb: 15557.798504
RS	0	0.000000	1068136.768519	0.000140	0.000000	0.000000
RS	1	0.010091	1068136.768519	0.000154	0.000000	0.000000
RS	2	0.021200	1068136.768519	0.000170	0.000000	0.000000
RS	3	0.033430	1068136.768519	0.000187	0.000000	0.000000
RS	4	0.046894	253.752863	0.865946	0.000056	0.000030
RS	5	0.061717	253.752863	0.953304	0.000061	0.000044
RS	6	0.078035	14.073547	18.911083	0.001216	0.000939
RS	7	0.096000	14.073547	20.792402	0.001336	0.001197
RS	8	0.115778	3.854280	83.292555	0.005354	0.005062
RS	9	0.137552	3.854280	91.159908	0.005859	0.005952
RS	10	0.161523	2.331684	164.455421	0.010571	0.011074
RS	11	0.187913	2.331684	178.922613	0.011501	0.012359
RS	12	0.216965	2.012594	225.012461	0.014463	0.015721
RS	13	0.248949	2.012594	243.637101	0.015660	0.017027
RS	14	0.284161	2.014448	263.121581	0.016913	0.018374
RS	15	0.322926	2.014448	283.904495	0.018248	0.019626
RS	16	0.365603	2.129997	289.306041	0.018596	0.019874
RS	17	0.412586	2.129997	311.242434	0.020006	0.021118
RS	18	0.464309	2.292009	310.743076	0.019973	0.020916
RS	19	0.521253	2.292009	333.336535	0.021426	0.022185
RS	20	0.583942	2.471473	331.100965	0.021282	0.021859
RS	21	0.652957	2.471473	354.038405	0.022756	0.023167
RS	22	0.728936	2.654146	351.882104	0.022618	0.022860
RS	23	0.812583	2.654146	374.857163	0.024094	0.024212
RS	24	0.904669	2.836189	372.917208	0.023970	0.023950
RS	25	1.006048	2.836189	395.523164	0.025423	0.025332
RS	26	1.117657	3.021655	392.791148	0.025247	0.025053
RS	27	1.240528	3.021655	414.478539	0.026641	0.026424
RS	28	1.375798	3.219336	409.369869	0.026313	0.026022
RS	29	1.524718	3.219336	429.471359	0.027605	0.027326
RS	30	1.688664	3.441646	420.165585	0.027007	0.026675
RS	31	1.869155	3.441646	437.979390	0.028152	0.027853
RS	32	2.067858	3.708818	422.288721	0.027143	0.026805
RS	33	2.286612	3.708818	437.223704	0.028103	0.027806
RS	34	2.527440	4.052241	413.000284	0.026546	0.026219
RS	35	2.792569	4.052241	424.773212	0.027303	0.027015
RS	36	3.084452	4.511930	391.245829	0.025148	0.024836
RS	37	3.405788	4.511930	400.016543	0.025712	0.025427
RS	38	3.759549	5.130865	358.813797	0.023063	0.022758
RS	39	4.149008	5.130865	365.119797	0.023469	0.023172
RS	40	4.577766	5.950662	319.810483	0.020556	0.020241
RS	41	5.049789	5.950662	324.332179	0.020847	0.020519
RS	42	5.569444	7.005642	279.065905	0.017937	0.017595
RS	43	6.141535	7.005642	282.387263	0.018151	0.017776
RS	44	6.771355	8.310499	240.677581	0.015470	0.015087
RS	45	7.464728	8.310499	243.161610	0.015630	0.015202
RS	46	8.228068	9.841625	207.260834	0.013322	0.012895
RS	47	9.068436	9.841625	209.045160	0.013437	0.012962
RS	48	9.993603	11.526566	179.774143	0.011555	0.011090
RS	49	11.012126	11.526566	180.834325	0.011623	0.011118
RS	50	12.133427	13.264442	157.720333	0.010138	0.009649
RS	51	13.367876	13.264442	157.951017	0.010153	0.009640
RS	52	14.726890	14.983859	139.583752	0.008972	0.008483
RS	53	16.223039	14.983859	138.881751	0.008927	0.008435
RS	54	17.870162	17.748904	116.544477	0.007491	0.007038
RS	55	19.683492	17.748904	115.762015	0.007441	0.007007
RS	56	21.679801	17.748904	113.795958	0.007314	0.006915
RS	57	23.877554	17.748904	110.590416	0.007108	0.006757
RS	58	26.297077	329.413611	6.133697	0.000394	0.000389
RS	59	28.960749	329.413611	6.737677	0.000433	0.000429
RS	60	31.893206	329.413611	7.399139	0.000476	0.000473
RS	61	35.121572	329.413611	8.123060	0.000522	0.000522
RS	62	38.675704	329.413611	8.914721	0.000573	0.000575
RS	63	42.588476	329.413611	1286.596610	0.082698	0.082931
PA	4+25*2+4+6 0.000712487 0.004798880 42.588476422 1068136.768519435 253.752863264 14.073546514 3.854280306 2.331683671 2.012594263 2.014447797 2.129997019 2.292009296 2.471473037 2.654145927 2.836188764 3.021655346 3.219335802 3.441646283 3.708818298 4.052240763 4.511929712 5.130864622 5.950661662 7.005642163 8.310499092 9.841625250 11.526565512 13.264442253 14.983859293 17.748904003 329.413610934
//
IT	7490
RD	21
LK	-15400.671370
QD	-11.490859 -> -8.764820
RI	0.0006657974
TR	0.000662	0.004788
MT	43.630874
MM	C_pi: 20.950618, n_recomb: 15727.440681
RS	0	0.000000	1119766.258395	0.000136	0.000000	0.000000
RS	1	0.010133	1119766.258395	0.000149	0.000000	0.000000
RS	2	0.021293	1119766.258395	0.000164	0.000000	0.000000
RS	3	0.033583	1119766.258395	0.000181	0.000000	0.000000
RS	4	0.047119	311.738783	0.716250	0.000046	0.000025
RS	5	0.062027	311.738783	0.788817	0.000050	0.000036
RS	6	0.078445	15.255612	17.742056	0.001128	0.000877
RS	7	0.096526	15.255612	19.516420	0.001241	0.001118
RS	8	0.116440	3.976212	82.189918	0.005226	0.004972
RS	9	0.138372	3.976212	90.000114	0.005722	0.005844
RS	10	0.162526	2.374266	164.579761	0.010464	0.011027
RS	11	0.189128	2.374266	179.147516	0.011391	0.012298
RS	12	0.218425	2.053738	224.934012	0.014302	0.015621
RS	13	0.250691	2.053738	243.691155	0.015495	0.016909
RS	14	0.286226	2.069104	261.634488	0.016636	0.018139
RS	15	0.325362	2.069104	282.504709	0.017963	0.019369
RS	16	0.368464	2.201721	286.289606	0.018203	0.019502
RS	17	0.415933	2.201721	308.275220	0.019601	0.020725
RS	18	0.468213	2.380164	306.661779	0.019499	0.020448
RS	19	0.525789	2.380164	329.309319	0.020939	0.021697
RS	20	0.589200	2.572968	326.651393	0.020770	0.021345
RS	21	0.659037	2.572968	349.700115	0.022235	0.022637
RS	22	0.735949	2.764351	347.851458	0.022117	0.022352
RS	23	0.820656	2.764351	371.043615	0.023592	0.023695
RS	24	0.913945	2.950247	370.075011	0.023531	0.023495
RS	25	1.016688	2.950247	393.036599	0.024990	0.024876
RS	26	1.129841	3.135555	391.796597	0.024912	0.024693
RS	27	1.254461	3.135555	413.984987	0.026322	0.026073
RS	28	1.391707	3.330340	410.694936	0.026113	0.025788
RS	29	1.542861	3.330340	431.418705	0.027431	0.027109
RS	30	1.709332	3.548174	424.042470	0.026962	0.026586
RS	31	1.892670	3.548174	442.546204	0.028138	0.027787
RS	32	2.094587	3.810238	428.667435	0.027256	0.026866
RS	33	2.316963	3.810238	444.284727	0.028249	0.027893
RS	34	2.561873	4.148703	421.512668	0.026801	0.026418
RS	35	2.831599	4.148703	433.880877	0.027588	0.027238
RS	36	3.128656	4.604119	401.232290	0.025512	0.025144
RS	37	3.455814	4.604119	410.452724	0.026098	0.025755
RS	38	3.816123	5.219745	369.453387	0.023491	0.023134
RS	39	4.212942	5.219745	376.044131	0.023910	0.023560
RS	40	4.649970	6.037397	330.311411	0.021002	0.020642
RS	41	5.131282	6.037397	334.970946	0.021299	0.020926
RS	42	5.661366	7.091583	288.830920	0.018365	0.017986
RS	43	6.245162	7.091583	292.180323	0.018578	0.018167
RS	44	6.888114	8.396952	249.379857	0.015856	0.015445
RS	45	7.596216	8.396952	251.817402	0.016011	0.015556
RS	46	8.376070	9.928851	214.826988	0.013659	0.013211
RS	47	9.234946	9.928851	216.511185	0.013766	0.013272
RS	48	10.180851	11.611802	186.302274	0.011846	0.011365
RS	49	11.222605	11.611802	187.213061	0.011904	0.011384
RS	50	12.369919	13.339034	163.382622	0.010388	0.009889
RS	51	13.633489	13.339034	163.406120	0.010390	0.009868
RS	52	15.025097	15.030271	144.545454	0.009191	0.008695
RS	53	16.557715	15.030271	143.562542	0.009128	0.008632
RS	54	18.245633	17.689022	120.990997	0.007693	0.007235
RS	55	20.104587	17.689022	119.865454	0.007621	0.007186
RS	56	22.151908	17.689022	117.481832	0.007470	0.007072
RS	57	24.406683	17.689022	113.791386	0.007235	0.006889
RS	58	26.889932	337.360649	6.132129	0.000390	0.000384
RS	59	29.624809	337.360649	6.739360	0.000429	0.000423
RS	60	32.636809	337.360649	7.404798	0.000471	0.000467
RS	61	35.954013	337.360649	8.133539	0.000517	0.000516
RS	62	39.607348	337.360649	8.930994	0.000568	0.000569
RS	63	43.630874	337.360649	1294.376983	0.082301	0.083167
PA	4+25*2+4+6 0.000662481 0.004788050 43.630874157 1119766.258394935 311.738782665 15.255611895 3.976212479 2.374266196 2.053737773 2.069104344 2.201720765 2.380164383 2.572968000 2.764351443 2.950247153 3.135555356 3.330339573 3.548174090 3.810238372 4.148703478 4.604119053 5.219745455 6.037397194 7.091582836 8.396951540 9.928851302 11.611802051 13.339034311 15.030270523 17.689021662 337.360648797
//
IT	9177
RD	22
LK	-15395.379097
QD	-9.926844 -> -7.535350
RI	0.0007471276
TR	0.000624	0.004813
MT	44.178832
MM	C_pi: 21.069927, n_recomb: 15891.649402
RS	0	0.000000	1373887.588280	0.000112	0.000000	0.000000
RS	1	0.010155	1373887.588280	0.000123	0.000000	0.000000
RS	2	0.021341	1373887.588280	0.000136	0.000000	0.000000
RS	3	0.033662	1373887.588280	0.000149	0.000000	0.000000
RS	4	0.047235	379.490954	0.595957	0.000038	0.000021
RS	5	0.062187	379.490954	0.656473	0.000041	0.000030
RS	6	0.078656	16.400954	16.723248	0.001052	0.000826
RS	7	0.096799	16.400954	18.400892	0.001158	0.001052
RS	8	0.116783	4.072138	81.371540	0.005120	0.004913
RS	9	0.138797	4.072138	89.131858	0.005609	0.005772
RS	10	0.163046	2.402019	165.045025	0.010386	0.011028
RS	11	0.189757	2.402019	179.705173	0.011308	0.012293
RS	12	0.219181	2.083485	225.084597	0.014164	0.015573
RS	13	0.251593	2.083485	243.941789	0.015350	0.016849
RS	14	0.287297	2.113734	260.200377	0.016373	0.017949
RS	15	0.326625	2.113734	281.102429	0.017689	0.019162
RS	16	0.369948	2.264069	283.170948	0.017819	0.019170
RS	17	0.417670	2.264069	305.131503	0.019201	0.020373
RS	18	0.470238	2.459058	302.352723	0.019026	0.020013
RS	19	0.528144	2.459058	324.964994	0.020449	0.021243
RS	20	0.591930	2.664696	321.864136	0.020254	0.020856
RS	21	0.662194	2.664696	344.923146	0.021705	0.022133
RS	22	0.739592	2.863678	343.370001	0.021607	0.021860
RS	23	0.824851	2.863678	366.670394	0.023073	0.023193
RS	24	0.918767	3.051685	366.678067	0.023074	0.023047
RS	25	1.022220	3.051685	389.884108	0.024534	0.024425
RS	26	1.136178	3.234667	390.157148	0.024551	0.024328
RS	27	1.261708	3.234667	412.739550	0.025972	0.025714
RS	28	1.399986	3.424026	411.323181	0.025883	0.025538
RS	29	1.552305	3.424026	432.573336	0.027220	0.026874
RS	30	1.720092	3.634569	427.218927	0.026883	0.026472
RS	31	1.904918	3.634569	446.333387	0.028086	0.027694
RS	32	2.108511	3.888327	434.400334	0.027335	0.026895
RS	33	2.332779	3.888327	450.640316	0.028357	0.027947
RS	34	2.579821	4.218060	429.486362	0.027026	0.026582
RS	35	2.851950	4.218060	442.408972	0.027839	0.027426
RS	36	3.151712	4.664518	410.823363	0.025852	0.025416
RS	37	3.481914	4.664518	420.467089	0.026458	0.026046
RS	38	3.845648	5.270818	379.851952	0.023903	0.023477
RS	39	4.246317	5.270818	386.709643	0.024334	0.023916
RS	40	4.687674	6.078490	340.711953	0.021440	0.021014
RS	41	5.173849	6.078490	345.495221	0.021741	0.021304
RS	42	5.709393	7.121718	298.607476	0.018790	0.018352
RS	43	6.299321	7.121718	301.971681	0.019002	0.018535
RS	44	6.949154	8.414674	258.174052	0.016246	0.015783
RS	45	7.664976	8.414674	260.551699	0.016396	0.015892
RS	46	8.453487	9.931595	222.538017	0.014003	0.013511
RS	47	9.322070	9.931595	224.108361	0.014102	0.013566
RS	48	10.278855	11.594311	193.011586	0.012145	0.011628
RS	49	11.332799	11.594311	193.758500	0.012192	0.011639
RS	50	12.493768	13.290984	169.253420	0.010650	0.010119
RS	51	13.772630	13.290984	169.053363	0.010638	0.010087
RS	52	15.181356	14.933029	149.740422	0.009423	0.008899
RS	53	16.733135	14.933029	148.455951	0.009342	0.008822
RS	54	18.442493	17.447952	125.743087	0.007913	0.007428
RS	55	20.325432	17.447952	124.237394	0.007818	0.007360
RS	56	22.399577	17.447952	121.399902	0.007639	0.007225
RS	57	24.684346	17.447952	117.190768	0.007374	0.007018
RS	58	27.201128	341.391249	6.145387	0.000387	0.000380
RS	59	29.973481	341.391249	6.755940	0.000425	0.000420
RS	60	33.027359	341.391249	7.425282	0.000467	0.000464
RS	61	36.391350	341.391249	8.158598	0.000513	0.000512
RS	62	40.096944	341.391249	8.961399	0.000564	0.000566
RS	63	44.178832	341.391249	1304.096484	0.082062	0.083372
PA	4+25*2+4+6 0.000624327 0.004813167 44.178831560 1373887.588280345 379.490953912 16.400953790 4.072138288 2.402019294 2.083484576 2.113734241 2.264069460 2.459057935 2.664696494 2.863678319 3.051684619 3.234667308 3.424025581 3.634568913 3.888327381 4.218060391 4.664517939 5.270817846 6.078489975 7.121718188 8.414673650 9.931594913 11.594310862 13.290984352 14.933028783 17.447952406 341.391249300
//
IT	9335
RD	23
LK	-15390.789916
QD	-8.596997 -> -6.476709
RI	0.0007821216
TR	0.000585	0.004793
MT	45.227997
MM	C_pi: 21.285405, n_recomb: 15983.195594
RS	0	0.000000	1279799.160055	0.000121	0.000000	0.000000
RS	1	0.010196	1279799.160055	0.000134	0.000000	0.000000
RS	2	0.021431	1279799.160055	0.000147	0.000000	0.000000
RS	3	0.033812	1279799.160055	0.000162	0.000000	0.000000
RS	4	0.047455	454.283073	0.503330	0.000031	0.000018
RS	5	0.062489	454.283073	0.554650	0.000035	0.000025
RS	6	0.079055	17.380388	15.967340	0.000999	0.000790
RS	7	0.097311	17.380388	17.576713	0.001100	0.001005
RS	8	0.117428	4.125110	81.344911	0.005089	0.004920
RS	9	0.139597	4.125110	89.138725	0.005577	0.005769
RS	10	0.164025	2.410790	166.657441	0.010427	0.011137
RS	11	0.190944	2.410790	181.519202	0.011357	0.012392
RS	12	0.220608	2.102102	226.244662	0.014155	0.015629
RS	13	0.253296	2.102102	245.291161	0.015347	0.016884
RS	14	0.289317	2.151888	259.414493	0.016230	0.017839
RS	15	0.329011	2.151888	280.403956	0.017544	0.019025
RS	16	0.372751	2.324007	280.324749	0.017539	0.018893
RS	17	0.420952	2.324007	302.283064	0.018913	0.020067
RS	18	0.474066	2.539516	297.958368	0.018642	0.019614
RS	19	0.532596	2.539516	320.528296	0.020054	0.020817
RS	20	0.597093	2.761836	316.629660	0.019810	0.020389
RS	21	0.668167	2.761836	339.664671	0.021251	0.021642
RS	22	0.746487	2.971952	338.059717	0.021151	0.021377
RS	23	0.832792	2.971952	361.410398	0.022612	0.022691
RS	24	0.927896	3.165332	362.038196	0.022651	0.022595
RS	25	1.032697	3.165332	385.412165	0.024114	0.023961
RS	26	1.148183	3.349076	386.846296	0.024203	0.023947
RS	27	1.275444	3.349076	409.735283	0.025635	0.025328
RS	28	1.415679	3.536158	409.859191	0.025643	0.025259
RS	29	1.570213	3.536158	431.547175	0.027000	0.026600
RS	30	1.740503	3.742811	427.928670	0.026774	0.026318
RS	31	1.928154	3.742811	447.574979	0.028003	0.027553
RS	32	2.134938	3.992188	437.375597	0.027365	0.026877
RS	33	2.362805	3.992188	454.178838	0.028416	0.027946
RS	34	2.613905	4.317964	434.535977	0.027187	0.026695
RS	35	2.890606	4.317964	447.978915	0.028028	0.027557
RS	36	3.195518	4.761569	417.469709	0.026119	0.025639
RS	37	3.531519	4.761569	427.527993	0.026749	0.026284
RS	38	3.901776	5.366575	387.421489	0.024239	0.023775
RS	39	4.309785	5.366575	394.557439	0.024686	0.024223
RS	40	4.759392	6.174882	348.500536	0.021804	0.021348
RS	41	5.254840	6.174882	353.431304	0.022113	0.021641
RS	42	5.800802	7.221015	306.042516	0.019148	0.018687
RS	43	6.402428	7.221015	309.451206	0.019361	0.018868
RS	44	7.065395	8.519275	264.903814	0.016574	0.016097
RS	45	7.795955	8.519275	267.253652	0.016721	0.016201
RS	46	8.601001	10.042966	228.438882	0.014292	0.013793
RS	47	9.488127	10.042966	229.929141	0.014386	0.013841
RS	48	10.465701	11.710971	198.125661	0.012396	0.011876
RS	49	11.542945	11.710971	198.745553	0.012435	0.011878
RS	50	12.730022	13.405588	173.705969	0.010868	0.010340
RS	51	14.038130	13.405588	173.324406	0.010844	0.010296
RS	52	15.479607	15.029471	153.666493	0.009614	0.009097
RS	53	17.068053	15.029471	152.129460	0.009518	0.009005
RS	54	18.818452	17.456310	129.387374	0.008095	0.007622
RS	55	20.747316	17.456310	127.548541	0.007980	0.007535
RS	56	22.872840	17.456310	124.314144	0.007778	0.007376
RS	57	25.215077	17.456310	119.652678	0.007486	0.007143
RS	58	27.796119	347.496492	6.158664	0.000385	0.000376
RS	59	30.640317	347.496492	6.773499	0.000424	0.000416
RS	60	33.774500	347.496492	7.447868	0.000466	0.000460
RS	61	37.228233	347.496492	8.187057	0.000512	0.000509
RS	62	41.034099	347.496492	8.996693	0.000563	0.000563
RS	63	45.227997	347.496492	1303.616500	0.081562	0.083554
PA	4+25*2+4+6 0.000584523 0.004793288 45.227997494 1279799.160055480 454.283072981 17.380388114 4.125109628 2.410790410 2.102101576 2.151888057 2.324007354 2.539515598 2.761835875 2.971952198 3.165332351 3.349075538 3.536157965 3.742811251 3.992187748 4.317964055 4.761568523 5.366575092 6.174882273 7.221014724 8.519274666 10.042966220 11.710971196 13.405587809 15.029470501 17.456309677 347.496492392
//
IT	13701
RD	24
LK	-15386.672839
QD	-7.426805 -> -5.566486
RI	0.0008227499
TR	0.000551	0.004777
MT	46.195326
MM	C_pi: 21.477496, n_recomb: 16067.531676
RS	0	0.000000	1266231.953230	0.000124	0.000000	0.000000
RS	1	0.010233	1266231.953230	0.000136	0.000000	0.000000
RS	2	0.021512	1266231.953230	0.000150	0.000000	0.000000
RS	3	0.033946	1266231.953230	0.000165	0.000000	0.000000
RS	4	0.047652	539.855883	0.427784	0.000027	0.000015
RS	5	0.062761	539.855883	0.471561	0.000029	0.000021
RS	6	0.079416	18.361610	15.276004	0.000951	0.000753
RS	7	0.097775	18.361610	16.822225	0.001047	0.000958
RS	8	0.118012	4.166367	81.464303	0.005070	0.004910
RS	9	0.140321	4.166367	89.301248	0.005558	0.005759
RS	10	0.164912	2.413268	168.510592	0.010488	0.011223
RS	11	0.192019	2.413268	183.585966	0.011426	0.012489
RS	12	0.221900	2.116013	227.615651	0.014166	0.015670
RS	13	0.254839	2.116013	246.855467	0.015364	0.016929
RS	14	0.291148	2.186378	258.752733	0.016104	0.017728
RS	15	0.331173	2.186378	279.822620	0.017415	0.018910
RS	16	0.375293	2.381373	277.537748	0.017273	0.018630
RS	17	0.423928	2.381373	299.476901	0.018639	0.019795
RS	18	0.477540	2.618522	293.571378	0.018271	0.019240
RS	19	0.536637	2.618522	316.072755	0.019672	0.020432
RS	20	0.601782	2.858428	311.343441	0.019377	0.019952
RS	21	0.673593	2.858428	334.319478	0.020807	0.021194
RS	22	0.752752	3.080170	332.618247	0.020701	0.020924
RS	23	0.840010	3.080170	355.976659	0.022155	0.022230
RS	24	0.936198	3.278972	357.167331	0.022229	0.022168
RS	25	1.042228	3.278972	380.661660	0.023691	0.023532
RS	26	1.159108	3.463197	383.195273	0.023849	0.023584
RS	27	1.287948	3.463197	406.342374	0.025290	0.024971
RS	28	1.429971	3.647555	407.952392	0.025390	0.024991
RS	29	1.586527	3.647555	430.033934	0.026764	0.026345
RS	30	1.759103	3.849793	428.118773	0.026645	0.026167
RS	31	1.949338	3.849793	448.261905	0.027899	0.027422
RS	32	2.159038	4.094279	439.789743	0.027371	0.026854
RS	33	2.390197	4.094279	457.134143	0.028451	0.027947
RS	34	2.645010	4.415624	439.026330	0.027324	0.026796
RS	35	2.925896	4.415624	452.981521	0.028192	0.027682
RS	36	3.235524	4.855906	423.602301	0.026364	0.025845
RS	37	3.576835	4.855906	434.078991	0.027016	0.026510
RS	38	3.953072	5.459148	394.552522	0.024556	0.024053
RS	39	4.367807	5.459148	401.978320	0.025018	0.024516
RS	40	4.824981	6.267596	355.937988	0.022153	0.021661
RS	41	5.328935	6.267596	361.031253	0.022470	0.021962
RS	42	5.884457	7.316108	313.209899	0.019493	0.019002
RS	43	6.496824	7.316108	316.678531	0.019709	0.019186
RS	44	7.171851	8.619134	271.436073	0.016893	0.016391
RS	45	7.915952	8.619134	273.772801	0.017039	0.016494
RS	46	8.736193	10.149081	234.197644	0.014576	0.014056
RS	47	9.640367	10.149081	235.621646	0.014664	0.014100
RS	48	10.637062	11.821973	203.140965	0.012643	0.012107
RS	49	11.735744	11.821973	203.647074	0.012674	0.012103
RS	50	12.946850	13.514416	178.094703	0.011084	0.010544
RS	51	14.281884	13.514416	177.544444	0.011050	0.010491
RS	52	15.753527	15.120423	157.560077	0.009806	0.009280
RS	53	17.375757	15.120423	155.782245	0.009695	0.009175
RS	54	19.163985	17.459994	133.043044	0.008280	0.007800
RS	55	21.135194	17.459994	130.874178	0.008145	0.007695
RS	56	23.308110	17.459994	127.247714	0.007920	0.007516
RS	57	25.703372	17.459994	122.140797	0.007602	0.007260
RS	58	28.343732	352.330788	6.193651	0.000385	0.000376
RS	59	31.254270	352.330788	6.814563	0.000424	0.000416
RS	60	34.462632	352.330788	7.495878	0.000467	0.000460
RS	61	37.999293	352.330788	8.242986	0.000513	0.000509
RS	62	41.897847	352.330788	9.061631	0.000564	0.000564
RS	63	46.195326	352.330788	1304.061038	0.081161	0.083704
PA	4+25*2+4+6 0.000550637 0.004776770 46.195325559 1266231.953230336 539.855883228 18.361609601 4.166366585 2.413267987 2.116012580 2.186377593 2.381373456 2.618522170 2.858428265 3.080170111 3.278971545 3.463196557 3.647554886 3.849792657 4.094279074 4.415624402 4.855905513 5.459147560 6.267596328 7.316107769 8.619133782 10.149081359 11.821973049 13.514416417 15.120422844 17.459994007 352.330788429
//
IT	12288
RD	25
LK	-15383.069668
QD	-6.437729 -> -4.809830
RI	0.0008709517
TR	0.000521	0.004758
MT	47.157317
MM	C_pi: 21.659082, n_recomb: 16135.071773
RS	0	0.000000	1295972.058425	0.000122	0.000000	0.000000
RS	1	0.010269	1295972.058425	0.000134	0.000000	0.000000
RS	2	0.021592	1295972.058425	0.000148	0.000000	0.000000
RS	3	0.034077	1295972.058425	0.000163	0.000000	0.000000
RS	4	0.047845	641.748773	0.363043	0.000023	0.000013
RS	5	0.063027	641.748773	0.400328	0.000025	0.000018
RS	6	0.079768	19.306024	14.667118	0.000909	0.000722
RS	7	0.098227	19.306024	16.157722	0.001001	0.000918
RS	8	0.118582	4.190004	81.835338	0.005072	0.004923
RS	9	0.141028	4.190004	89.736957	0.005562	0.005774
RS	10	0.165778	2.406745	170.801215	0.010586	0.011354
RS	11	0.193070	2.406745	186.120995	0.011535	0.012633
RS	12	0.223164	2.123338	229.394850	0.014217	0.015760
RS	13	0.256348	2.123338	248.849458	0.015423	0.017024
RS	14	0.292940	2.215557	258.385602	0.016014	0.017661
RS	15	0.333290	2.215557	279.543797	0.017325	0.018839
RS	16	0.377782	2.434817	274.935170	0.017040	0.018404
RS	17	0.426844	2.434817	296.849721	0.018398	0.019559
RS	18	0.480944	2.695087	289.274026	0.017928	0.018898
RS	19	0.540598	2.695087	311.688956	0.019317	0.020076
RS	20	0.606379	2.953905	306.047442	0.018968	0.019542
RS	21	0.678914	2.953905	328.934680	0.020386	0.020770
RS	22	0.758898	3.188231	327.046049	0.020269	0.020491
RS	23	0.847095	3.188231	350.371285	0.021715	0.021786
RS	24	0.944348	3.392990	352.019803	0.021817	0.021754
RS	25	1.051588	3.392990	375.584613	0.023278	0.023111
RS	26	1.169840	3.577920	379.105373	0.023496	0.023224
RS	27	1.300235	3.577920	402.455542	0.024943	0.024612
RS	28	1.444020	3.759606	405.445680	0.025128	0.024717
RS	29	1.602569	3.759606	427.865846	0.026518	0.026080
RS	30	1.777399	3.957452	427.565891	0.026499	0.026001
RS	31	1.970182	3.957452	448.156882	0.027775	0.027272
RS	32	2.182761	4.197113	441.355838	0.027354	0.026809
RS	33	2.417169	4.197113	459.203585	0.028460	0.027922
RS	34	2.675647	4.514179	442.616814	0.027432	0.026871
RS	35	2.960667	4.514179	457.060511	0.028327	0.027778
RS	36	3.274955	4.951462	428.838317	0.026578	0.026022
RS	37	3.621516	4.951462	439.723533	0.027253	0.026706
RS	38	4.003664	5.553468	400.841004	0.024843	0.024302
RS	39	4.425053	5.553468	408.557580	0.025321	0.024779
RS	40	4.889713	6.362847	362.620672	0.022474	0.021947
RS	41	5.402087	6.362847	367.884034	0.022800	0.022256
RS	42	5.967075	7.414907	319.721744	0.019815	0.019293
RS	43	6.590079	7.414907	323.261346	0.020035	0.019479
RS	44	7.277057	8.724295	277.410190	0.017193	0.016664
RS	45	8.034578	8.724295	279.746368	0.017338	0.016766
RS	46	8.869886	10.262632	239.483797	0.014842	0.014301
RS	47	9.790969	10.262632	240.855158	0.014927	0.014342
RS	48	10.806633	11.943122	207.755437	0.012876	0.012323
RS	49	11.926593	11.943122	208.162687	0.012901	0.012313
RS	50	13.161556	13.636718	182.142479	0.011289	0.010735
RS	51	14.523333	13.636718	181.440182	0.011245	0.010673
RS	52	16.024946	15.228830	161.165334	0.009989	0.009453
RS	53	17.680754	15.228830	159.165034	0.009865	0.009335
RS	54	19.506589	17.488385	136.476184	0.008458	0.007971
RS	55	21.519913	17.488385	133.989903	0.008304	0.007849
RS	56	23.739977	17.488385	129.987646	0.008056	0.007650
RS	57	26.188011	17.488385	124.455271	0.007713	0.007372
RS	58	28.887423	356.525229	6.239344	0.000387	0.000376
RS	59	31.864028	356.525229	6.867258	0.000426	0.000416
RS	60	35.146288	356.525229	7.556505	0.000468	0.000461
RS	61	38.765591	356.525229	8.312584	0.000515	0.000511
RS	62	42.756546	356.525229	9.141350	0.000567	0.000566
RS	63	47.157317	356.525229	1303.430136	0.080782	0.083825
PA	4+25*2+4+6 0.000521013 0.004757659 47.157316992 1295972.058424836 641.748773411 19.306023554 4.190003588 2.406745473 2.123337873 2.215556894 2.434817476 2.695087166 2.953905389 3.188230789 3.392990024 3.577920046 3.759606234 3.957452374 4.197112804 4.514179175 4.951462031 5.553467869 6.362846726 7.414906876 8.724295416 10.262632008 11.943121873 13.636718015 15.228830293 17.488385255 356.525228578
//
CC
CC	Brief Description of the file format:
CC	  CC  comments
CC	  MM  useful-messages
CC	  RD  round-of-iterations
CC	  LL  \log[P(sequence)]
CC	  QD  Q-before-opt Q-after-opt
CC	  TR  \theta_0 \rho_0
CC	  RS  k t_k \lambda_k \pi_k \sum_{l\not=k}A_{kl} A_{kk}
CC	  DC  begin end best-k t_k+\Delta_k max-prob
CC
MM	Version: 0.6.5-r67
MM	pattern:4+25*2+4+6, n:63, n_free_lambdas:28
MM	n_iterations:25, skip:1, max_t:5, theta/rho:5
MM	is_decoding:0
MM	n_seqs:4, sum_L:163537, sum_n:4908
RD	0
LK	0.000000
QD	0.000000 -> 0.000000
RI	inf
TR	0.030471	0.006094
MT	5.000000
MM	C_pi: 1.000000, n_recomb: 993.603554
RS	0	0.000000	1.000000	6.358794	0.006400	0.000000
RS	1	0.006440	1.000000	6.723588	0.006767	0.000000
RS	2	0.013294	1.000000	7.106276	0.007152	0.000000
RS	3	0.020590	1.000000	7.507335	0.007556	0.000000
RS	4	0.028356	1.000000	7.927196	0.007978	0.000000
RS	5	0.036622	1.000000	8.366232	0.008420	0.000000
RS	6	0.045421	1.000000	8.824748	0.008882	0.000000
RS	7	0.054785	1.000000	9.302968	0.009363	0.000000
RS	8	0.064753	1.000000	9.801019	0.009864	0.000000
RS	9	0.075363	1.000000	10.318916	0.010385	0.000000
RS	10	0.086656	1.000000	10.856545	0.010926	0.000000
RS	11	0.098677	1.000000	11.413640	0.011487	0.000000
RS	12	0.111471	1.000000	11.989770	0.012067	0.000000
RS	13	0.125090	1.000000	12.584307	0.012665	0.000000
RS	14	0.139585	1.000000	13.196413	0.013281	0.000000
RS	15	0.155014	1.000000	13.825006	0.013914	0.000000
RS	16	0.171437	1.000000	14.468744	0.014562	0.000000
RS	17	0.188917	1.000000	15.125987	0.015223	0.000000
RS	18	0.207523	1.000000	15.794783	0.015896	0.000000
RS	19	0.227327	1.000000	16.472829	0.016579	0.000000
RS	20	0.248406	1.000000	17.157456	0.017268	0.000000
RS	21	0.270843	1.000000	17.845595	0.017960	0.000000
RS	22	0.294725	1.000000	18.533763	0.018653	0.000000
RS	23	0.320144	1.000000	19.218036	0.019342	0.000000
RS	24	0.347201	1.000000	19.894042	0.020022	0.000000
RS	25	0.376000	1.000000	20.556945	0.020689	0.000000
RS	26	0.406654	1.000000	21.201447	0.021338	0.000000
RS	27	0.439282	1.000000	21.821797	0.021962	0.000000
RS	28	0.474011	1.000000	22.411803	0.022556	0.000000
RS	29	0.510976	1.000000	22.964867	0.023113	0.000000
RS	30	0.550322	1.000000	23.474028	0.023625	0.000000
RS	31	0.592202	1.000000	23.932021	0.024086	0.000000
RS	32	0.636779	1.000000	24.331358	0.024488	0.000000
RS	33	0.684227	1.000000	24.664425	0.024823	0.000000
RS	34	0.734730	1.000000	24.923600	0.025084	0.000000
RS	35	0.788485	1.000000	25.101393	0.025263	0.000000
RS	36	0.845702	1.000000	25.190609	0.025353	0.000000
RS	37	0.906604	1.000000	25.184526	0.025347	0.000000
RS	38	0.971428	1.000000	25.077097	0.025239	0.000000
RS	39	1.040426	1.000000	24.863162	0.025023	0.000000
RS	40	1.113868	1.000000	24.538676	0.024697	0.000000
RS	41	1.192040	1.000000	24.100934	0.024256	0.000000
RS	42	1.275245	1.000000	23.548794	0.023700	0.000000
RS	43	1.363809	1.000000	22.882893	0.023030	0.000000
RS	44	1.458076	1.000000	22.105823	0.022248	0.000000
RS	45	1.558414	1.000000	21.222285	0.021359	0.000000
RS	46	1.665214	1.000000	20.239180	0.020369	0.000000
RS	47	1.778891	1.000000	19.165646	0.019289	0.000000
RS	48	1.899889	1.000000	18.013011	0.018129	0.000000
RS	49	2.028679	1.000000	16.794664	0.016903	0.000000
RS	50	2.165763	1.000000	15.525829	0.015626	0.000000
RS	51	2.311675	1.000000	14.223246	0.014315	0.000000
RS	52	2.466983	1.000000	12.904756	0.012988	0.000000
RS	53	2.632293	1.000000	11.588800	0.011663	0.000000
RS	54	2.808249	1.000000	10.293850	0.010360	0.000000
RS	55	2.995536	1.000000	9.037799	0.009096	0.000000
RS	56	3.194884	1.000000	7.837330	0.007888	0.000000
RS	57	3.407070	1.000000	6.707312	0.006750	0.000000
RS	58	3.632920	1.000000	5.660254	0.005697	0.000000
RS	59	3.873315	1.000000	4.705860	0.004736	0.000000
RS	60	4.129191	1.000000	3.850713	0.003876	0.000000
RS	61	4.401545	1.000000	3.098128	0.003118	0.000000
RS	62	4.691438	1.000000	2.448171	0.002464	0.000000
RS	63	5.000000	1.000000	6.796538	0.006840	0.000000
PA	4+25*2+4+6 0.030471122 0.006094224 5.000000000 1.000000000 1.000000000 1.000000000 1.000000000 1.000000000 1.000000000 1.000000000 1.000000000 1.000000000 1.000000000 1.000000000 1.000000000 1.000000000 1.000000000 1.000000000 1.000000000 1.000000000 1.000000000 1.000000000 1.000000000 1.000000000 1.000000000 1.000000000 1.000000000 1.000000000 1.000000000 1.000000000 1.000000000
//
IT	8729
RD	1
LK	-17630.601576
QD	-1008.903690 -> -331.183133
RI	0.0768307536
TR	0.015119	0.003164
MT	13.823590
MM	C_pi: 1.949774, n_recomb: 1005.657384
RS	0	0.000000	0.454633	17.813210	0.017713	0.000716
RS	1	0.008150	0.454633	18.909229	0.018803	0.004565
RS	2	0.016965	0.454633	20.042213	0.019929	0.010620
RS	3	0.026498	0.454633	21.208208	0.021089	0.017612
RS	4	0.036808	0.373816	27.173639	0.027021	0.024488
RS	5	0.047958	0.373816	28.490766	0.028330	0.030851
RS	6	0.060017	0.398313	27.993607	0.027836	0.035769
RS	7	0.073059	0.398313	29.261712	0.029097	0.037655
RS	8	0.087164	0.466171	26.134737	0.025988	0.036266
RS	9	0.102418	0.466171	27.319304	0.027166	0.033303
RS	10	0.118916	0.550681	24.178556	0.024043	0.030625
RS	11	0.136759	0.550681	25.283042	0.025141	0.028905
RS	12	0.156055	0.639352	22.768311	0.022640	0.027912
RS	13	0.176924	0.639352	23.802532	0.023669	0.027239
RS	14	0.199495	0.738711	21.532230	0.021411	0.026623
RS	15	0.223904	0.738711	22.501013	0.022374	0.025955
RS	16	0.250304	0.851808	20.386395	0.020272	0.025206
RS	17	0.278855	0.851808	21.293262	0.021173	0.024380
RS	18	0.309732	0.978322	19.358214	0.019249	0.023498
RS	19	0.343127	0.978322	20.206542	0.020093	0.022585
RS	20	0.379243	1.117073	18.464356	0.018360	0.021670
RS	21	0.418303	1.117073	19.257023	0.019149	0.020777
RS	22	0.460546	1.267006	17.697260	0.017598	0.019923
RS	23	0.506233	1.267006	18.436237	0.018333	0.019111
RS	24	0.555643	1.427650	17.033111	0.016937	0.018341
RS	25	0.609080	1.427650	17.719283	0.017620	0.017605
RS	26	0.666872	1.598554	16.448533	0.016356	0.016900
RS	27	0.729374	1.598554	17.081721	0.016986	0.016224
RS	28	0.796971	1.778719	15.926438	0.015837	0.015578
RS	29	0.870077	1.778719	16.505427	0.016413	0.014965
RS	30	0.949141	1.967003	15.449697	0.015363	0.014387
RS	31	1.034649	1.967003	15.972240	0.015882	0.013843
RS	32	1.127127	2.162754	14.997032	0.014913	0.013334
RS	33	1.227142	2.162754	15.459982	0.015373	0.012856
RS	34	1.335308	2.365913	14.545350	0.014464	0.012406
RS	35	1.452290	2.365913	14.944940	0.014861	0.011980
RS	36	1.578807	2.576694	14.073579	0.013994	0.011575
RS	37	1.715635	2.576694	14.405778	0.014325	0.011187
RS	38	1.863615	2.795404	13.563913	0.013488	0.010813
RS	39	2.023656	2.795404	13.824824	0.013747	0.010452
RS	40	2.196740	3.022517	13.001484	0.012928	0.010101
RS	41	2.383932	3.022517	13.187812	0.013114	0.009759
RS	42	2.586380	3.258833	12.374224	0.012305	0.009425
RS	43	2.805329	3.258833	12.483825	0.012414	0.009100
RS	44	3.042122	3.505729	11.673142	0.011607	0.008782
RS	45	3.298215	3.505729	11.705660	0.011640	0.008474
RS	46	3.575181	3.765320	10.893529	0.010832	0.008175
RS	47	3.874719	3.765320	10.851043	0.010790	0.007887
RS	48	4.198672	4.040992	10.035430	0.009979	0.007610
RS	49	4.549027	4.040992	9.923100	0.009867	0.007346
RS	50	4.927937	4.338579	9.103642	0.009052	0.007093
RS	51	5.337730	4.338579	8.930347	0.008880	0.006852
RS	52	5.780923	4.668899	8.107192	0.008062	0.006621
RS	53	6.260236	4.668899	7.886193	0.007842	0.006399
RS	54	6.778616	5.283633	6.766654	0.006729	0.006184
RS	55	7.339245	5.283633	6.559527	0.006523	0.005975
RS	56	7.945567	5.283633	6.302312	0.006267	0.005771
RS	57	8.601306	5.283633	5.997096	0.005963	0.005574
RS	58	9.310490	9.820002	3.140290	0.003123	0.005383
RS	59	10.077475	9.820002	3.135110	0.003117	0.005204
RS	60	10.906972	9.820002	3.109603	0.003092	0.005041
RS	61	11.804075	9.820002	3.062638	0.003045	0.004902
RS	62	12.774294	9.820002	2.993473	0.002977	0.004802
RS	63	13.823590	9.820002	26.970610	0.026819	0.038840
PA	4+25*2+4+6 0.015119468 0.003163641 13.823590279 0.454632759 0.373815536 0.398313046 0.466171265 0.550681114 0.639352322 0.738710880 0.851807594 0.978322029 1.117073059 1.267005920 1.427650452 1.598554134 1.778719425 1.967002869 2.162754059 2.365913391 2.576694012 2.795404434 3.022517204 3.258832932 3.505728722 3.765319824 4.040992260 4.338579178 4.668898582 5.283633232 9.820001543
//
IT	4713
RD	2
LK	-16506.996686
QD	-419.272771 -> -168.033640
RI	0.0581967807
TR	0.010456	0.003235
MT	17.931499
MM	C_pi: 3.599844, n_recomb: 1893.306974
RS	0	0.000000	0.874267	18.415103	0.009726	0.000242
RS	1	0.008595	0.874267	19.794188	0.010455	0.001658
RS	2	0.017929	0.874267	21.257837	0.011228	0.004131
RS	3	0.028065	0.874267	22.807909	0.012047	0.007535
RS	4	0.039072	0.477049	44.546930	0.023529	0.014209
RS	5	0.051025	0.477049	47.129076	0.024892	0.019884
RS	6	0.064006	0.435358	54.436613	0.028752	0.024393
RS	7	0.078103	0.435358	57.154253	0.030188	0.030267
RS	8	0.093411	0.469703	55.535817	0.029333	0.030678
RS	9	0.110034	0.469703	58.125714	0.030701	0.034789
RS	10	0.128087	0.536366	53.243680	0.028122	0.032062
RS	11	0.147691	0.536366	55.659736	0.029398	0.033925
RS	12	0.168980	0.615371	50.688653	0.026773	0.030553
RS	13	0.192099	0.615371	52.932818	0.027958	0.031979
RS	14	0.217205	0.707882	48.029074	0.025368	0.029124
RS	15	0.244469	0.707882	50.106422	0.026465	0.030753
RS	16	0.274077	0.818302	45.201628	0.023874	0.028167
RS	17	0.306229	0.818302	47.118925	0.024887	0.029675
RS	18	0.341144	0.949749	42.305561	0.022345	0.027113
RS	19	0.379061	0.949749	44.071423	0.023277	0.028310
RS	20	0.420236	1.104624	39.462364	0.020843	0.025745
RS	21	0.464951	1.104624	41.086169	0.021701	0.026578
RS	22	0.513509	1.285488	36.747699	0.019409	0.024055
RS	23	0.566240	1.285488	38.238744	0.020197	0.024569
RS	24	0.623504	1.495425	34.194105	0.018061	0.022169
RS	25	0.685689	1.495425	35.561217	0.018783	0.022449
RS	26	0.753219	1.737767	31.815219	0.016804	0.020224
RS	27	0.826554	1.737767	33.066579	0.017465	0.020325
RS	28	0.906192	2.015027	29.627329	0.015648	0.018293
RS	29	0.992675	2.015027	30.770266	0.016252	0.018261
RS	30	1.086591	2.328511	27.642425	0.014600	0.016439
RS	31	1.188579	2.328511	28.683192	0.015150	0.016330
RS	32	1.299333	2.679459	25.850540	0.013654	0.014727
RS	33	1.419606	2.679459	26.794276	0.014152	0.014584
RS	34	1.550217	3.069916	24.224016	0.012795	0.013186
RS	35	1.692054	3.069916	25.074886	0.013244	0.013028
RS	36	1.846082	3.501910	22.735887	0.012009	0.011807
RS	37	2.013348	3.501910	23.497199	0.012411	0.011641
RS	38	2.194992	3.976441	21.366322	0.011285	0.010570
RS	39	2.392247	3.976441	22.040536	0.011641	0.010401
RS	40	2.606457	4.493355	20.098736	0.010616	0.009457
RS	41	2.839079	4.493355	20.687465	0.010927	0.009290
RS	42	3.091694	5.052130	18.914500	0.009990	0.008459
RS	43	3.366022	5.052130	19.418640	0.010256	0.008303
RS	44	3.663928	5.652988	17.791279	0.009397	0.007575
RS	45	3.987439	5.652988	18.211303	0.009619	0.007439
RS	46	4.338757	6.297658	16.705220	0.008823	0.006807
RS	47	4.720270	6.297658	17.041623	0.009001	0.006699
RS	48	5.134575	6.991728	15.629830	0.008255	0.006154
RS	49	5.584489	6.991728	15.883873	0.008389	0.006079
RS	50	6.073074	7.750199	14.532778	0.007676	0.005603
RS	51	6.603652	7.750199	14.707828	0.007768	0.005556
RS	52	7.179835	8.607472	13.374567	0.007064	0.005127
RS	53	7.805540	8.607472	13.478205	0.007119	0.005097
RS	54	8.485025	10.266373	11.392613	0.006017	0.004493
RS	55	9.222912	10.266373	11.492809	0.006070	0.004496
RS	56	10.024221	10.266373	11.520697	0.006085	0.004480
RS	57	10.894403	10.266373	11.469510	0.006058	0.004441
RS	58	11.839378	25.747251	4.655392	0.002459	0.002433
RS	59	12.865573	25.747251	4.857962	0.002566	0.002547
RS	60	13.979971	25.747251	5.051997	0.002668	0.002654
RS	61	15.190151	25.747251	5.234255	0.002765	0.002753
RS	62	16.504347	25.747251	5.401202	0.002853	0.002842
RS	63	17.931499	25.747251	98.714361	0.052139	0.046392
PA	4+25*2+4+6 0.010455584 0.003234764 17.931499407 0.874266753 0.477049327 0.435358032 0.469702528 0.536366018 0.615371488 0.707881711 0.818302341 0.949748886 1.104623684 1.285487641 1.495425236 1.737766903 2.015026844 2.328511229 2.679459091 3.069916217 3.501909535 3.976440521 4.493355271 5.052130241 5.652988232 6.297657703 6.991727910 7.750199243 8.607472500 10.266373142 25.747250733
//
IT	4981
RD	3
LK	-16091.253206
QD	-251.793890 -> -139.193135
RI	0.0343127703
TR	0.007729	0.003545
MT	20.252601
MM	C_pi: 5.444526, n_recomb: 3126.168026
RS	0	0.000000	2.005629	13.561887	0.004338	0.000100
RS	1	0.008804	2.005629	14.688644	0.004699	0.000700
RS	2	0.018383	2.005629	15.902621	0.005087	0.001767
RS	3	0.028805	2.005629	17.209401	0.005505	0.003249
RS	4	0.040145	0.722049	51.424450	0.016450	0.009298
RS	5	0.052484	0.722049	54.963882	0.017582	0.013121
RS	6	0.065908	0.560628	75.324484	0.024095	0.018934
RS	7	0.080515	0.560628	79.759380	0.025513	0.023644
RS	8	0.096408	0.550680	85.751875	0.027430	0.026256
RS	9	0.113699	0.550680	90.295928	0.028884	0.030333
RS	10	0.132513	0.595465	87.798697	0.028085	0.029749
RS	11	0.152984	0.595465	92.165031	0.029482	0.032474
RS	12	0.175256	0.660792	87.083033	0.027856	0.030371
RS	13	0.199490	0.660792	91.195641	0.029172	0.032316
RS	14	0.225857	0.741763	84.991371	0.027187	0.029843
RS	15	0.254545	0.741763	88.820148	0.028412	0.031731
RS	16	0.285759	0.840812	81.815655	0.026171	0.029210
RS	17	0.319721	0.840812	85.349230	0.027302	0.031067
RS	18	0.356673	0.961440	77.807830	0.024889	0.028421
RS	19	0.396879	0.961440	81.048581	0.025926	0.030098
RS	20	0.440624	1.107177	73.267518	0.023437	0.027318
RS	21	0.488220	1.107177	76.227008	0.024384	0.028730
RS	22	0.540007	1.282359	68.438420	0.021892	0.025862
RS	23	0.596353	1.282359	71.133426	0.022754	0.026983
RS	24	0.657660	1.492487	63.500231	0.020312	0.024107
RS	25	0.724364	1.492487	65.950140	0.021096	0.024963
RS	26	0.796941	1.744184	58.592309	0.018743	0.022164
RS	27	0.875907	1.744184	60.817375	0.019454	0.022788
RS	28	0.961826	2.044316	53.845951	0.017224	0.020133
RS	29	1.055309	2.044316	55.865796	0.017870	0.020552
RS	30	1.157022	2.399066	49.379998	0.015796	0.018093
RS	31	1.267690	2.399066	51.212488	0.016382	0.018349
RS	32	1.388101	2.814549	45.262391	0.014479	0.016125
RS	33	1.519113	2.814549	46.923339	0.015010	0.016268
RS	34	1.661659	3.297750	41.507094	0.013277	0.014293
RS	35	1.816755	3.297750	43.010475	0.013758	0.014363
RS	36	1.985506	3.855502	38.109377	0.012190	0.012631
RS	37	2.169113	3.855502	39.467405	0.012625	0.012651
RS	38	2.368885	4.492616	35.063978	0.011216	0.011144
RS	39	2.586245	4.492616	36.286968	0.011607	0.011133
RS	40	2.822742	5.210911	32.360144	0.010351	0.009831
RS	41	3.080059	5.210911	33.456393	0.010702	0.009801
RS	42	3.360031	6.009600	29.973400	0.009588	0.008684
RS	43	3.664651	6.009600	30.949197	0.009900	0.008648
RS	44	3.996090	6.886577	27.864314	0.008913	0.007696
RS	45	4.356708	6.886577	28.724103	0.009188	0.007666
RS	46	4.749076	7.839256	25.985423	0.008312	0.006860
RS	47	5.175987	7.839256	26.732042	0.008551	0.006846
RS	48	5.640484	8.868430	24.278871	0.007766	0.006164
RS	49	6.145875	8.868430	24.914181	0.007970	0.006174
RS	50	6.695760	9.988836	22.666511	0.007251	0.005592
RS	51	7.294057	9.988836	23.193046	0.007419	0.005626
RS	52	7.945028	11.248671	21.042752	0.006731	0.005108
RS	53	8.653310	11.248671	21.466987	0.006867	0.005160
RS	54	9.423949	13.700063	17.997819	0.005757	0.004388
RS	55	10.262435	13.700063	18.398740	0.005885	0.004468
RS	56	11.174742	13.700063	18.705636	0.005984	0.004531
RS	57	12.167367	13.700063	18.904413	0.006047	0.004573
RS	58	13.247383	42.652857	6.275295	0.002007	0.001883
RS	59	14.422483	42.652857	6.648294	0.002127	0.001993
RS	60	15.701039	42.652857	7.026933	0.002248	0.002101
RS	61	17.092158	42.652857	7.408165	0.002370	0.002203
RS	62	18.605751	42.652857	7.788370	0.002491	0.002299
RS	63	20.252601	42.652857	212.587546	0.068003	0.050372
PA	4+25*2+4+6 0.007729140 0.003544926 20.252600958 2.005628821 0.722049289 0.560628053 0.550680419 0.595464819 0.660791972 0.741763058 0.840811829 0.961440435 1.107177250 1.282359051 1.492486656 1.744183828 2.044316120 2.399065724 2.814549236 3.297749850 3.855501620 4.492616005 5.210911060 6.009600335 6.886576560 7.839255813 8.868429879 9.988835591 11.248670958 13.700063285 42.652857159
//
IT	5864
RD	4
LK	-15891.427619
QD	-191.560113 -> -120.552365
RI	0.0199238481
TR	0.005891	0.003808
MT	22.213779
MM	C_pi: 7.125097, n_recomb: 4377.888770
RS	0	0.000000	4.634231	8.345849	0.001906	0.000043
RS	1	0.008963	4.634231	9.075689	0.002073	0.000310
RS	2	0.018729	4.634231	9.867582	0.002254	0.000786
RS	3	0.029371	4.634231	10.726473	0.002450	0.001444
RS	4	0.040966	1.109882	48.465597	0.011071	0.006248
RS	5	0.053601	1.109882	52.186520	0.011920	0.008797
RS	6	0.067368	0.739530	83.960811	0.019178	0.014872
RS	7	0.082370	0.739530	89.570615	0.020460	0.018505
RS	8	0.098715	0.666293	105.717971	0.024148	0.022489
RS	9	0.116526	0.666293	112.025294	0.025589	0.025929
RS	10	0.135933	0.684853	115.252996	0.026326	0.026896
RS	11	0.157080	0.684853	121.602271	0.027776	0.029514
RS	12	0.180122	0.735691	119.241101	0.027237	0.028744
RS	13	0.205229	0.735691	125.384820	0.028640	0.030778
RS	14	0.232587	0.805783	120.203409	0.027457	0.029238
RS	15	0.262397	0.805783	126.020002	0.028786	0.031133
RS	16	0.294878	0.894601	118.847451	0.027147	0.029234
RS	17	0.330271	0.894601	124.266136	0.028385	0.031089
RS	18	0.368836	1.004806	115.549409	0.026394	0.028879
RS	19	0.410858	1.004806	120.534794	0.027533	0.030616
RS	20	0.456646	1.139668	110.746646	0.025297	0.028126
RS	21	0.506538	1.139668	115.290792	0.026335	0.029680
RS	22	0.560901	1.303714	104.830552	0.023945	0.026971
RS	23	0.620138	1.303714	108.945095	0.024885	0.028308
RS	24	0.684684	1.503192	98.128476	0.022415	0.025458
RS	25	0.755014	1.503192	101.838445	0.023262	0.026572
RS	26	0.831649	1.746212	90.931461	0.020771	0.023668
RS	27	0.915153	1.746212	94.270162	0.021533	0.024568
RS	28	1.006140	2.042199	83.534827	0.019081	0.021695
RS	29	1.105284	2.042199	86.538880	0.019767	0.022387
RS	30	1.213313	2.400894	76.237397	0.017414	0.019625
RS	31	1.331025	2.400894	78.942258	0.018032	0.020129
RS	32	1.459287	2.832622	69.272587	0.015823	0.017548
RS	33	1.599045	2.832622	71.710211	0.016380	0.017901
RS	34	1.751330	3.348966	62.780936	0.014340	0.015549
RS	35	1.917265	3.348966	64.979305	0.014843	0.015793
RS	36	2.098071	3.961679	56.847436	0.012985	0.013694
RS	37	2.295084	3.961679	58.830481	0.013438	0.013861
RS	38	2.509755	4.680500	51.525999	0.011770	0.012021
RS	39	2.743666	4.680500	53.313580	0.012178	0.012133
RS	40	2.998543	5.511453	46.836808	0.010698	0.010545
RS	41	3.276265	5.511453	48.444930	0.011066	0.010618
RS	42	3.578878	6.456284	42.761223	0.009768	0.009263
RS	43	3.908615	6.456284	44.202422	0.010097	0.009313
RS	44	4.267906	7.512786	39.247120	0.008965	0.008168
RS	45	4.659400	7.512786	40.530828	0.009258	0.008208
RS	46	5.085984	8.674769	36.224377	0.008274	0.007247
RS	47	5.550802	8.674769	37.357094	0.008533	0.007289
RS	48	6.057282	9.936431	33.602180	0.007675	0.006486
RS	49	6.609157	9.936431	34.587993	0.007901	0.006539
RS	50	7.210497	11.306814	31.251873	0.007139	0.005862
RS	51	7.865735	11.306814	32.094312	0.007331	0.005930
RS	52	8.579702	12.838159	28.991808	0.006622	0.005338
RS	53	9.357661	12.838159	29.698186	0.006784	0.005421
RS	54	10.205348	15.817229	24.720887	0.005647	0.004539
RS	55	11.129014	15.817229	25.388534	0.005799	0.004646
RS	56	12.135467	15.817229	25.936221	0.005924	0.004741
RS	57	13.232129	15.817229	26.342964	0.006017	0.004815
RS	58	14.427083	59.835595	7.242665	0.001654	0.001607
RS	59	15.729142	59.835595	7.733867	0.001767	0.001711
RS	60	17.147903	59.835595	8.243375	0.001883	0.001816
RS	61	18.693828	59.835595	8.769040	0.002003	0.001918
RS	62	20.378313	59.835595	9.308075	0.002126	0.002017
RS	63	22.213779	59.835595	332.031671	0.075843	0.054725
PA	4+25*2+4+6 0.005890765 0.003808117 22.213778821 4.634231383 1.109882332 0.739530024 0.666293393 0.684852603 0.735691268 0.805782615 0.894600540 1.004806187 1.139667934 1.303714331 1.503191643 1.746211908 2.042198720 2.400894064 2.832621708 3.348965838 3.961678795 4.680499570 5.511453482 6.456284448 7.512785999 8.674768519 9.936430509 11.306813834 12.838159374 15.817229451 59.835595074
//
IT	5464
RD	5
LK	-15759.083223
QD	-155.630336 -> -102.494330
RI	0.0119768310
TR	0.004588	0.004004
MT	24.091242
MM	C_pi: 8.712586, n_recomb: 5607.367897
RS	0	0.000000	10.523508	4.765175	0.000850	0.000019
RS	1	0.009103	10.523508	5.194339	0.000926	0.000141
RS	2	0.019034	10.523508	5.661697	0.001010	0.000359
RS	3	0.029870	10.523508	6.170563	0.001100	0.000659
RS	4	0.041691	1.689939	41.740798	0.007444	0.004273
RS	5	0.054589	1.689939	45.179670	0.008057	0.005996
RS	6	0.068661	0.974211	84.485585	0.015067	0.011766
RS	7	0.084014	0.974211	90.672918	0.016170	0.014584
RS	8	0.100764	0.811269	116.465064	0.020770	0.019250
RS	9	0.119040	0.811269	124.114178	0.022134	0.022132
RS	10	0.138978	0.797203	134.279940	0.023947	0.024122
RS	11	0.160732	0.797203	142.389879	0.025393	0.026483
RS	12	0.184466	0.832233	144.358102	0.025744	0.026693
RS	13	0.210360	0.832233	152.467081	0.027190	0.028647
RS	14	0.238612	0.891985	149.985957	0.026748	0.027941
RS	15	0.269435	0.891985	157.844040	0.028149	0.029778
RS	16	0.303064	0.972122	152.177039	0.027139	0.028555
RS	17	0.339754	0.972122	159.619495	0.028466	0.030363
RS	18	0.379783	1.073975	151.325394	0.026987	0.028708
RS	19	0.423457	1.073975	158.244423	0.028221	0.030432
RS	20	0.471106	1.200035	147.898914	0.026376	0.028392
RS	21	0.523093	1.200035	154.235430	0.027506	0.029981
RS	22	0.579812	1.354327	142.348832	0.025386	0.027620
RS	23	0.641693	1.354327	148.083331	0.026409	0.029043
RS	24	0.709208	1.543010	135.071338	0.024088	0.026431
RS	25	0.782869	1.543010	140.216028	0.025006	0.027673
RS	26	0.863234	1.774666	126.448972	0.022551	0.024888
RS	27	0.950915	1.774666	131.040395	0.023369	0.025942
RS	28	1.046578	2.059953	116.915899	0.020850	0.023067
RS	29	1.150949	2.059953	121.006076	0.021580	0.023926
RS	30	1.264820	2.410671	106.970474	0.019077	0.021054
RS	31	1.389056	2.410671	110.616753	0.019727	0.021724
RS	32	1.524602	2.839905	97.070734	0.017311	0.018950
RS	33	1.672486	2.839905	100.328147	0.017892	0.019454
RS	34	1.833832	3.362520	87.564870	0.015616	0.016854
RS	35	2.009864	3.362520	90.482320	0.016136	0.017228
RS	36	2.201921	3.994050	78.708329	0.014037	0.014859
RS	37	2.411460	3.994050	81.326884	0.014504	0.015136
RS	38	2.640073	4.748508	70.678692	0.012605	0.013031
RS	39	2.889496	4.748508	73.031266	0.013024	0.013236
RS	40	3.161623	5.636434	63.569905	0.011337	0.011403
RS	41	3.458522	5.636434	65.682122	0.011714	0.011556
RS	42	3.782446	6.663514	57.394637	0.010236	0.009986
RS	43	4.135857	6.663514	59.286160	0.010573	0.010100
RS	44	4.521438	7.829601	52.102614	0.009292	0.008773
RS	45	4.942118	7.829601	53.788229	0.009592	0.008863
RS	46	5.401091	9.127164	47.609005	0.008490	0.007752
RS	47	5.901843	9.127164	49.099067	0.008756	0.007830
RS	48	6.448178	10.545214	43.792577	0.007810	0.006907
RS	49	7.044245	10.545214	45.093659	0.008042	0.006985
RS	50	7.694571	12.086295	40.471571	0.007218	0.006213
RS	51	8.404094	12.086295	41.588761	0.007417	0.006297
RS	52	9.178203	13.801988	37.381099	0.006666	0.005628
RS	53	10.022778	13.801988	38.323726	0.006835	0.005721
RS	54	10.944233	17.139792	31.681597	0.005650	0.004738
RS	55	11.949566	17.139792	32.577187	0.005810	0.004852
RS	56	13.046413	17.139792	33.317854	0.005942	0.004953
RS	57	14.243103	17.139792	33.875361	0.006041	0.005034
RS	58	15.548725	78.139284	7.751992	0.001382	0.001386
RS	59	16.973195	78.139284	8.321944	0.001484	0.001481
RS	60	18.527331	78.139284	8.920574	0.001591	0.001579
RS	61	20.222937	78.139284	9.546805	0.001703	0.001677
RS	62	22.072891	78.139284	10.198957	0.001819	0.001775
RS	63	24.091242	78.139284	448.807475	0.080039	0.059123
PA	4+25*2+4+6 0.004587857 0.004004110 24.091241997 10.523508171 1.689938785 0.974210995 0.811268581 0.797203395 0.832232786 0.891984924 0.972121849 1.073975155 1.200034980 1.354327356 1.543010074 1.774665522 2.059952973 2.410670816 2.839904847 3.362520422 3.994049996 4.748508080 5.636433780 6.663514003 7.829601439 9.127163998 10.545214271 12.086295287 13.801987639 17.139791885 78.139284439
//
IT	5235
RD	6
LK	-15658.706314
QD	-128.014871 -> -86.726628
RI	0.0075514778
TR	0.003642	0.004144
MT	25.938080
MM	C_pi: 10.290658, n_recomb: 6828.211977
RS	0	0.000000	23.277949	2.650526	0.000388	0.000009
RS	1	0.009230	23.277949	2.894034	0.000424	0.000066
RS	2	0.019313	23.277949	3.159798	0.000463	0.000169
RS	3	0.030325	23.277949	3.449830	0.000505	0.000309
RS	4	0.042355	2.525748	34.631018	0.005072	0.002984
RS	5	0.055494	2.525748	37.623320	0.005510	0.004174
RS	6	0.069847	1.269070	81.059510	0.011871	0.009430
RS	7	0.085524	1.269070	87.407689	0.012801	0.011646
RS	8	0.102649	0.983485	121.218743	0.017753	0.016576
RS	9	0.121354	0.983485	129.804733	0.019010	0.019010
RS	10	0.141785	0.928920	146.796776	0.021499	0.021638
RS	11	0.164103	0.928920	156.374883	0.022901	0.023743
RS	12	0.188480	0.946211	163.198393	0.023901	0.024633
RS	13	0.215108	0.946211	173.101602	0.025351	0.026454
RS	14	0.244193	0.995622	174.165484	0.025507	0.026385
RS	15	0.275963	0.995622	184.009726	0.026948	0.028133
RS	16	0.310665	1.068011	180.909110	0.026494	0.027489
RS	17	0.348571	1.068011	190.422504	0.027888	0.029233
RS	18	0.389975	1.163076	183.740980	0.026909	0.028104
RS	19	0.435201	1.163076	192.721418	0.028224	0.029798
RS	20	0.484602	1.282311	183.051346	0.026808	0.028228
RS	21	0.538562	1.282311	191.361276	0.028025	0.029821
RS	22	0.597503	1.428966	179.249510	0.026251	0.027866
RS	23	0.661884	1.428966	186.809335	0.027358	0.029330
RS	24	0.732208	1.608759	172.695525	0.025291	0.027049
RS	25	0.809023	1.608759	179.477685	0.026285	0.028363
RS	26	0.892929	1.830288	163.757461	0.023982	0.025812
RS	27	0.984578	1.830288	169.780713	0.024865	0.026961
RS	28	1.084688	2.104746	152.925898	0.022396	0.024211
RS	29	1.194038	2.104746	158.245523	0.023175	0.025180
RS	30	1.313481	2.445032	140.859119	0.020629	0.022327
RS	31	1.443949	2.445032	145.551466	0.021316	0.023112
RS	32	1.586460	2.865851	128.252130	0.018783	0.020262
RS	33	1.742125	2.865851	132.399234	0.019390	0.020877
RS	34	1.912158	3.384147	115.713037	0.016946	0.018129
RS	35	2.097885	3.384147	119.391923	0.017485	0.018602
RS	36	2.300756	4.017982	103.739916	0.015193	0.016040
RS	37	2.522352	4.017982	107.016225	0.015673	0.016403
RS	38	2.764402	4.784511	92.703976	0.013577	0.014088
RS	39	3.028794	4.784511	95.629626	0.014005	0.014366
RS	40	3.317590	5.698051	82.828051	0.012130	0.012326
RS	41	3.633043	5.698051	85.442277	0.012513	0.012539
RS	42	3.977613	6.768286	74.193946	0.010866	0.010778
RS	43	4.353987	6.768286	76.525830	0.011207	0.010941
RS	44	4.765102	7.998077	66.778373	0.009780	0.009444
RS	45	5.214164	7.998077	68.849111	0.010083	0.009572
RS	46	5.704676	9.380251	60.497748	0.008860	0.008316
RS	47	6.240463	9.380251	62.321793	0.009127	0.008421
RS	48	6.825705	10.900517	55.208082	0.008085	0.007379
RS	49	7.464966	10.900517	56.794345	0.008318	0.007473
RS	50	8.163232	12.555796	50.674421	0.007421	0.006605
RS	51	8.925951	12.555796	52.029496	0.007620	0.006696
RS	52	9.759070	14.395144	46.542123	0.006816	0.005950
RS	53	10.669089	14.395144	47.678058	0.006983	0.006043
RS	54	11.663105	17.976982	39.169200	0.005736	0.004959
RS	55	12.748871	17.976982	40.258204	0.005896	0.005073
RS	56	13.934856	17.976982	41.145544	0.006026	0.005170
RS	57	15.230311	17.976982	41.795003	0.006121	0.005244
RS	58	16.645340	98.121571	8.000055	0.001172	0.001198
RS	59	18.190980	98.121571	8.623463	0.001263	0.001284
RS	60	19.879286	98.121571	9.283980	0.001360	0.001373
RS	61	21.723428	98.121571	9.981597	0.001462	0.001465
RS	62	23.737789	98.121571	10.715784	0.001569	0.001559
RS	63	25.938080	98.121571	564.924495	0.082734	0.063181
PA	4+25*2+4+6 0.003642371 0.004143911 25.938080372 23.277948771 2.525748358 1.269069632 0.983484704 0.928920019 0.946210849 0.995622487 1.068011451 1.163076369 1.282310957 1.428965598 1.608758729 1.830287987 2.104746090 2.445031593 2.865851463 3.384146740 4.017982087 4.784510745 5.698051097 6.768285956 7.998076873 9.380251442 10.900517482 12.555796105 14.395143806 17.976981836 98.121571431
//
IT	5176
RD	7
LK	-15580.639715
QD	-105.882808 -> -73.826086
RI	0.0050288893
TR	0.002949	0.004242
MT	27.741370
MM	C_pi: 11.868357, n_recomb: 8031.685996
RS	0	0.000000	49.854087	1.468648	0.000183	0.000004
RS	1	0.009346	49.854087	1.605632	0.000200	0.000032
RS	2	0.019566	49.854087	1.755364	0.000219	0.000082
RS	3	0.030742	49.854087	1.919026	0.000239	0.000150
RS	4	0.042961	3.682621	28.353067	0.003530	0.002137
RS	5	0.056323	3.682621	30.886463	0.003846	0.002980
RS	6	0.070934	1.624499	76.037695	0.009467	0.007697
RS	7	0.086910	1.624499	82.295979	0.010246	0.009472
RS	8	0.104379	1.179275	122.307909	0.015228	0.014440
RS	9	0.123481	1.179275	131.496725	0.016372	0.016516
RS	10	0.144369	1.076158	154.534812	0.019241	0.019521
RS	11	0.167209	1.076158	165.274776	0.020578	0.021394
RS	12	0.192183	1.073792	176.779285	0.022010	0.022735
RS	13	0.219492	1.073792	188.236325	0.023437	0.024411
RS	14	0.249353	1.112654	193.057743	0.024037	0.024801
RS	15	0.282005	1.112654	204.732080	0.025491	0.026446
RS	16	0.317709	1.177765	204.720662	0.025489	0.026257
RS	17	0.356750	1.177765	216.241427	0.026924	0.027929
RS	18	0.399440	1.266965	211.937581	0.026388	0.027248
RS	19	0.446119	1.266965	223.004445	0.027766	0.028903
RS	20	0.497162	1.380663	214.940409	0.026762	0.027764
RS	21	0.552975	1.380663	225.322920	0.028054	0.029351
RS	22	0.614005	1.521225	214.011815	0.026646	0.027798
RS	23	0.680739	1.521225	223.548190	0.027833	0.029284
RS	24	0.753711	1.693799	209.377719	0.026069	0.027358
RS	25	0.833502	1.693799	217.974081	0.027139	0.028720
RS	26	0.920751	1.906825	201.275889	0.025060	0.026456
RS	27	1.016155	1.906825	208.906781	0.026010	0.027671
RS	28	1.120476	2.171700	190.142195	0.023674	0.025120
RS	29	1.234547	2.171700	196.845121	0.024509	0.026167
RS	30	1.359279	2.501885	176.711978	0.022002	0.023415
RS	31	1.495670	2.501885	182.570282	0.022731	0.024284
RS	32	1.644808	2.912964	161.883158	0.020156	0.021441
RS	33	1.807885	2.912964	167.003069	0.020793	0.022140
RS	34	1.986204	3.423069	146.537477	0.018245	0.019321
RS	35	2.181190	3.423069	151.027951	0.018804	0.019871
RS	36	2.394400	4.051771	131.464067	0.016368	0.017182
RS	37	2.627537	4.051771	135.422185	0.016861	0.017611
RS	38	2.882464	4.818267	117.288827	0.014603	0.015137
RS	39	3.161218	4.818267	120.792564	0.015040	0.015472
RS	40	3.466026	5.739641	104.420273	0.013001	0.013261
RS	41	3.799322	5.739641	107.528164	0.013388	0.013522
RS	42	4.163770	6.828896	93.054635	0.011586	0.011593
RS	43	4.562280	6.828896	95.809073	0.011929	0.011794
RS	44	4.998037	8.091859	83.229129	0.010363	0.010143
RS	45	5.474521	8.091859	85.659930	0.010665	0.010299
RS	46	5.995540	9.522442	74.884982	0.009324	0.008908
RS	47	6.565255	9.522442	77.011532	0.009588	0.009033
RS	48	7.188219	11.104287	67.869331	0.008450	0.007877
RS	49	7.869407	11.104287	69.702806	0.008678	0.007981
RS	50	8.614262	12.829645	61.897981	0.007707	0.007020
RS	51	9.428735	12.829645	63.446184	0.007899	0.007114
RS	52	10.319332	14.744187	56.522292	0.007037	0.006289
RS	53	11.293167	14.744187	57.800391	0.007197	0.006378
RS	54	12.358022	18.476812	47.243313	0.005882	0.005196
RS	55	13.522402	18.476812	48.484373	0.006037	0.005304
RS	56	14.795611	18.476812	49.463758	0.006159	0.005392
RS	57	16.187819	18.476812	50.136642	0.006242	0.005454
RS	58	17.710148	119.723661	8.087226	0.001007	0.001040
RS	59	19.374762	119.723661	8.746326	0.001089	0.001117
RS	60	21.194957	119.723661	9.449283	0.001177	0.001198
RS	61	23.185275	119.723661	10.197079	0.001270	0.001283
RS	62	25.361617	119.723661	10.990278	0.001368	0.001371
RS	63	27.741370	119.723661	680.358695	0.084709	0.066717
PA	4+25*2+4+6 0.002949291 0.004242265 27.741369842 49.854086648 3.682621058 1.624498654 1.179274719 1.076158009 1.073791671 1.112654009 1.177764718 1.266965059 1.380662643 1.521224977 1.693798901 1.906825048 2.171699664 2.501884659 2.912964450 3.423068868 4.051771308 4.818266820 5.739640867 6.828895969 8.091858683 9.522442303 11.104287029 12.829644693 14.744187014 18.476812003 119.723660572
//
IT	5312
RD	8
LK	-15520.080993
QD	-88.218502 -> -63.421375
RI	0.0035546808
TR	0.002437	0.004312
MT	29.476680
MM	C_pi: 13.408623, n_recomb: 9189.415892
RS	0	0.000000	102.756469	0.821455	0.000089	0.000002
RS	1	0.009451	102.756469	0.899027	0.000098	0.000016
RS	2	0.019796	102.756469	0.983917	0.000107	0.000041
RS	3	0.031119	102.756469	1.076815	0.000117	0.000076
RS	4	0.043511	5.210558	23.211761	0.002526	0.001578
RS	5	0.057075	5.210558	25.337215	0.002757	0.002193
RS	6	0.071921	2.033249	70.686344	0.007692	0.006429
RS	7	0.088170	2.033249	76.725259	0.008349	0.007881
RS	8	0.105955	1.391949	121.285923	0.013198	0.012779
RS	9	0.125420	1.391949	130.825143	0.014237	0.014572
RS	10	0.146726	1.233811	158.811842	0.017282	0.017781
RS	11	0.170045	1.233811	170.424626	0.018546	0.019449
RS	12	0.195568	1.210760	185.981160	0.020239	0.021071
RS	13	0.223503	1.210760	198.712791	0.021624	0.022603
RS	14	0.254079	1.239211	207.035042	0.022530	0.023306
RS	15	0.287544	1.239211	220.301824	0.023973	0.024844
RS	16	0.324173	1.297463	223.459645	0.024317	0.024994
RS	17	0.364263	1.297463	236.815303	0.025770	0.026589
RS	18	0.408143	1.381408	235.263816	0.025602	0.026269
RS	19	0.456169	1.381408	248.322160	0.027023	0.027879
RS	20	0.508735	1.490360	242.478999	0.026387	0.027113
RS	21	0.566269	1.490360	254.917303	0.027740	0.028684
RS	22	0.629241	1.625795	245.203725	0.026683	0.027500
RS	23	0.698165	1.625795	256.767989	0.027942	0.028999
RS	24	0.773603	1.792269	243.454988	0.026493	0.027420
RS	25	0.856171	1.792269	253.965939	0.027637	0.028816
RS	26	0.946543	1.998019	237.240090	0.025817	0.026855
RS	27	1.045456	1.998019	246.603321	0.026836	0.028119
RS	28	1.153718	2.254530	226.823254	0.024683	0.025804
RS	29	1.272212	2.254530	235.033749	0.025577	0.026911
RS	30	1.401905	2.575540	212.912734	0.023169	0.024312
RS	31	1.543857	2.575540	220.041780	0.023945	0.025245
RS	32	1.699225	2.977069	196.538656	0.021388	0.022469
RS	33	1.869277	2.977069	202.706408	0.022059	0.023232
RS	34	2.055402	3.477827	178.832919	0.019461	0.020401
RS	35	2.259118	3.477827	184.178312	0.020042	0.021010
RS	36	2.482088	4.098156	160.891773	0.017508	0.018248
RS	37	2.726133	4.098156	165.547009	0.018015	0.018730
RS	38	2.993242	4.858405	143.636984	0.015631	0.016141
RS	39	3.285598	4.858405	147.712173	0.016074	0.016520
RS	40	3.605585	5.777438	127.711485	0.013898	0.014174
RS	41	3.955816	5.777438	131.290554	0.014287	0.014470
RS	42	4.339148	6.870687	113.470335	0.012348	0.012400
RS	43	4.758711	6.870687	116.613868	0.012690	0.012629
RS	44	5.217928	8.146375	101.048405	0.010996	0.010842
RS	45	5.720548	8.146375	103.798062	0.011295	0.011019
RS	46	6.270673	9.599470	90.440787	0.009842	0.009506
RS	47	6.872792	9.599470	92.822431	0.010101	0.009643
RS	48	7.531820	11.212028	81.505164	0.008869	0.008382
RS	49	8.253136	11.212028	83.532459	0.009090	0.008492
RS	50	9.042626	12.972174	73.916741	0.008044	0.007443
RS	51	9.906735	12.972174	75.598341	0.008227	0.007535
RS	52	10.852514	14.921477	67.132863	0.007305	0.006637
RS	53	11.887683	14.921477	68.487239	0.007453	0.006719
RS	54	13.020689	18.723685	55.774710	0.006069	0.005444
RS	55	14.260781	18.723685	57.112312	0.006215	0.005544
RS	56	15.618080	18.723685	58.114673	0.006324	0.005620
RS	57	17.103662	18.723685	58.728170	0.006391	0.005664
RS	58	18.729654	142.446979	8.065723	0.000878	0.000909
RS	59	20.509324	142.446979	8.746891	0.000952	0.000978
RS	60	22.457199	142.446979	9.477149	0.001031	0.001052
RS	61	24.589176	142.446979	10.258346	0.001116	0.001130
RS	62	26.922655	142.446979	11.092029	0.001207	0.001211
RS	63	29.476680	142.446979	792.207984	0.086209	0.069678
PA	4+25*2+4+6 0.002437155 0.004311856 29.476680392 102.756469116 5.210558332 2.033248896 1.391949401 1.233810658 1.210760077 1.239210954 1.297462879 1.381407753 1.490359762 1.625795267 1.792269167 1.998018688 2.254530487 2.575539958 2.977069331 3.477826655 4.098155607 4.858404646 5.777438466 6.870686955 8.146375414 9.599469963 11.212028400 12.972173733 14.921477055 18.723684672 142.446978735
//
IT	4982
RD	9
LK	-15473.209072
QD	-74.181751 -> -54.933365
RI	0.0026782260
TR	0.002054	0.004362
MT	31.131640
MM	C_pi: 14.865012, n_recomb: 10270.124111
RS	0	0.000000	202.890168	0.468034	0.000046	0.000001
RS	1	0.009546	202.890168	0.512699	0.000050	0.000008
RS	2	0.020003	202.890168	0.561624	0.000055	0.000022
RS	3	0.031459	202.890168	0.615217	0.000060	0.000040
RS	4	0.044008	7.124566	19.173780	0.001867	0.001205
RS	5	0.057755	7.124566	20.962359	0.002041	0.001670
RS	6	0.072815	2.478992	65.710055	0.006398	0.005510
RS	7	0.089312	2.478992	71.485350	0.006961	0.006728
RS	8	0.107383	1.611874	119.268963	0.011613	0.011522
RS	9	0.127180	1.611874	128.989928	0.012560	0.013090
RS	10	0.148867	1.395614	160.739939	0.015651	0.016392
RS	11	0.172624	1.395614	172.981423	0.016843	0.017883
RS	12	0.198649	1.352551	191.694218	0.018665	0.019658
RS	13	0.227158	1.352551	205.420891	0.020002	0.021055
RS	14	0.258389	1.371583	216.658243	0.021096	0.021954
RS	15	0.292601	1.371583	231.237506	0.022516	0.023386
RS	16	0.330079	1.423752	237.293677	0.023105	0.023777
RS	17	0.371134	1.423752	252.235077	0.024560	0.025293
RS	18	0.416109	1.503071	253.469718	0.024680	0.025253
RS	19	0.465377	1.503071	268.324700	0.026127	0.026813
RS	20	0.519348	1.607889	265.004649	0.025803	0.026356
RS	21	0.578471	1.607889	279.371519	0.027202	0.027906
RS	22	0.643239	1.738844	271.789209	0.026464	0.027046
RS	23	0.714189	1.738844	285.324407	0.027782	0.028548
RS	24	0.791912	1.899953	273.585748	0.026639	0.027292
RS	25	0.877054	1.899953	286.016333	0.027849	0.028712
RS	26	0.970324	2.099284	270.098477	0.026299	0.027050
RS	27	1.072498	2.099284	281.243306	0.027385	0.028353
RS	28	1.184425	2.348405	261.318841	0.025445	0.026289
RS	29	1.307037	2.348405	271.107451	0.026398	0.027443
RS	30	1.441354	2.661208	247.819569	0.024130	0.025026
RS	31	1.588492	2.661208	256.289308	0.024955	0.026012
RS	32	1.749676	3.053897	230.673577	0.022461	0.023341
RS	33	1.926248	3.053897	237.942669	0.023168	0.024156
RS	34	2.119674	3.545385	211.208617	0.020565	0.021357
RS	35	2.331566	3.545385	217.438101	0.021172	0.022013
RS	36	2.563684	4.156280	190.813266	0.018579	0.019221
RS	37	2.817961	4.156280	196.169526	0.019101	0.019743
RS	38	3.096511	4.907414	170.721606	0.016623	0.017080
RS	39	3.401652	4.907414	175.350231	0.017074	0.017492
RS	40	3.735921	5.818657	151.842439	0.014785	0.015043
RS	41	4.102101	5.818657	155.857797	0.015176	0.015365
RS	42	4.503236	6.907007	134.726967	0.013118	0.013180
RS	43	4.942663	6.907007	138.212733	0.013458	0.013429
RS	44	5.424038	8.182346	119.643159	0.011650	0.011525
RS	45	5.951366	8.182346	122.656560	0.011943	0.011715
RS	46	6.529033	9.640241	106.670869	0.010387	0.010093
RS	47	7.161844	9.640241	109.246330	0.010637	0.010238
RS	48	7.855064	11.261172	95.700608	0.009318	0.008882
RS	49	8.614458	11.261172	97.854847	0.009528	0.008993
RS	50	9.446345	13.029180	86.380344	0.008411	0.007864
RS	51	10.357645	13.029180	88.122540	0.008580	0.007953
RS	52	11.355937	14.981009	78.077733	0.007602	0.006987
RS	53	12.449527	14.981009	79.429617	0.007734	0.007059
RS	54	13.647512	18.784825	64.551377	0.006285	0.005698
RS	55	14.959857	18.784825	65.915985	0.006418	0.005789
RS	56	16.397479	18.784825	66.859150	0.006510	0.005850
RS	57	17.972338	18.784825	67.318913	0.006555	0.005874
RS	58	19.697533	165.626600	7.970614	0.000776	0.000802
RS	59	21.587417	165.626600	8.663383	0.000844	0.000865
RS	60	23.657709	165.626600	9.409146	0.000916	0.000932
RS	61	25.925633	165.626600	10.210485	0.000994	0.001003
RS	62	28.410055	165.626600	11.069786	0.001078	0.001079
RS	63	31.131640	165.626600	896.642920	0.087306	0.072084
PA	4+25*2+4+6 0.002054213 0.004361641 31.131640193 202.890167790 7.124565534 2.478991621 1.611874077 1.395614051 1.352551341 1.371583009 1.423752486 1.503070852 1.607889244 1.738843806 1.899953063 2.099284313 2.348405472 2.661208220 3.053896853 3.545384802 4.156279930 4.907413754 5.818657240 6.907006896 8.182345833 9.640240722 11.261171698 13.029180356 14.981009219 18.784824633 165.626599895
//
IT	5033
RD	10
LK	-15436.723862
QD	-63.003049 -> -47.873737
RI	0.0021551735
TR	0.001763	0.004397
MT	32.711839
MM	C_pi: 16.204980, n_recomb: 11251.780088
RS	0	0.000000	383.146866	0.273127	0.000024	0.000001
RS	1	0.009632	383.146866	0.299433	0.000027	0.000005
RS	2	0.020192	383.146866	0.328273	0.000029	0.000012
RS	3	0.031768	383.146866	0.359890	0.000032	0.000022
RS	4	0.044460	9.392852	16.082665	0.001429	0.000954
RS	5	0.058374	9.392852	17.604943	0.001565	0.001316
RS	6	0.073629	2.938035	61.480753	0.005464	0.004853
RS	7	0.090353	2.938035	67.004179	0.005955	0.005900
RS	8	0.108687	1.827818	117.068397	0.010404	0.010593
RS	9	0.128788	1.827818	126.879440	0.011276	0.011987
RS	10	0.150824	1.554935	161.280105	0.014334	0.015310
RS	11	0.174984	1.554935	173.968328	0.015461	0.016650
RS	12	0.201470	1.494702	194.838903	0.017316	0.018485
RS	13	0.230507	1.494702	209.314734	0.018603	0.019758
RS	14	0.262341	1.506461	222.695536	0.019792	0.020762
RS	15	0.297242	1.506461	238.308449	0.021180	0.022094
RS	16	0.335504	1.553927	246.755212	0.021930	0.022643
RS	17	0.377451	1.553927	263.002450	0.023374	0.024081
RS	18	0.423439	1.629526	266.789488	0.023711	0.024250
RS	19	0.473856	1.629526	283.188421	0.025168	0.025758
RS	20	0.529129	1.730881	282.419921	0.025100	0.025549
RS	21	0.589726	1.730881	298.511238	0.026530	0.027072
RS	22	0.656160	1.857922	293.331045	0.026070	0.026490
RS	23	0.728993	1.857922	308.694300	0.027435	0.027988
RS	24	0.808841	2.014225	299.017178	0.026575	0.027024
RS	25	0.896380	2.014225	313.288071	0.027843	0.028460
RS	26	0.992350	2.207795	298.834891	0.026559	0.027082
RS	27	1.097564	2.207795	311.736868	0.027706	0.028416
RS	28	1.212913	2.450337	292.428817	0.025990	0.026602
RS	29	1.339371	2.450337	303.808697	0.027001	0.027797
RS	30	1.478010	2.755873	280.141182	0.024897	0.025577
RS	31	1.630003	2.755873	289.981739	0.025772	0.026606
RS	32	1.796635	3.140681	262.992715	0.023373	0.024067
RS	33	1.979317	3.140681	271.391971	0.024120	0.024924
RS	34	2.179595	3.623657	242.436620	0.021547	0.022188
RS	35	2.399164	3.623657	249.565423	0.022180	0.022884
RS	36	2.639881	4.225352	220.114381	0.019563	0.020095
RS	37	2.903784	4.225352	226.167797	0.020101	0.020650
RS	38	3.193106	4.966655	197.563458	0.017558	0.017943
RS	39	3.510295	4.966655	202.722422	0.018017	0.018381
RS	40	3.858036	5.867853	175.972429	0.015640	0.015858
RS	41	4.239270	5.867853	180.384681	0.016032	0.016199
RS	42	4.657225	6.946826	156.113495	0.013875	0.013921
RS	43	5.115437	6.946826	159.889788	0.014210	0.014184
RS	44	5.617783	8.214393	138.417407	0.012302	0.012182
RS	45	6.168515	8.214393	141.634118	0.012588	0.012380
RS	46	6.772293	9.666185	123.076950	0.010938	0.010664
RS	47	7.434227	9.666185	125.779388	0.011179	0.010811
RS	48	8.159917	11.280766	110.039201	0.009780	0.009371
RS	49	8.955505	11.280766	112.247935	0.009976	0.009480
RS	50	9.827723	13.037916	98.940354	0.008793	0.008280
RS	51	10.783953	13.037916	100.664811	0.008947	0.008360
RS	52	11.832286	14.968816	89.066554	0.007916	0.007335
RS	53	12.981593	14.968816	90.331450	0.008028	0.007393
RS	54	14.241601	18.722050	73.367386	0.006521	0.005958
RS	55	15.622971	18.722050	74.680641	0.006637	0.006037
RS	56	17.137394	18.722050	75.475449	0.006708	0.006080
RS	57	18.797685	18.722050	75.682633	0.006726	0.006081
RS	58	20.617894	188.662103	7.830308	0.000696	0.000715
RS	59	22.613423	188.662103	8.527140	0.000758	0.000773
RS	60	24.801161	188.662103	9.279784	0.000825	0.000835
RS	61	27.199619	188.662103	10.091427	0.000897	0.000901
RS	62	29.829094	188.662103	10.965149	0.000975	0.000971
RS	63	32.711839	188.662103	990.650153	0.088044	0.074001
PA	4+25*2+4+6 0.001762783 0.004397036 32.711838672 383.146866447 9.392851573 2.938035204 1.827818035 1.554935439 1.494702116 1.506460605 1.553927122 1.629526068 1.730881173 1.857922343 2.014224647 2.207794655 2.450337023 2.755872857 3.140681234 3.623656558 4.225352018 4.966654722 5.867852821 6.946825523 8.214393470 9.666185203 11.280765898 13.037915549 14.968816155 18.722049619 188.662103375
//
IT	5233
RD	11
LK	-15407.913539
QD	-54.022288 -> -41.897265
RI	0.0018466551
TR	0.001536	0.004421
MT	34.233882
MM	C_pi: 17.415889, n_recomb: 12125.279766
RS	0	0.000000	691.328452	0.164006	0.000014	0.000000
RS	1	0.009711	691.328452	0.179934	0.000015	0.000003
RS	2	0.020365	691.328452	0.197409	0.000016	0.000007
RS	3	0.032053	691.328452	0.216581	0.000018	0.000012
RS	4	0.044877	11.937610	13.752744	0.001134	0.000780
RS	5	0.058945	11.937610	15.070110	0.001243	0.001074
RS	6	0.074380	3.383667	58.149273	0.004796	0.004387
RS	7	0.091314	3.383667	63.464667	0.005234	0.005312
RS	8	0.109892	2.028825	115.231362	0.009503	0.009925
RS	9	0.130275	2.028825	125.102566	0.010317	0.011185
RS	10	0.152636	1.705695	161.200547	0.013295	0.014485
RS	11	0.177169	1.705695	174.217486	0.014368	0.015700
RS	12	0.204085	1.633316	196.267546	0.016187	0.017524
RS	13	0.233614	1.633316	211.298294	0.017426	0.018689
RS	14	0.266011	1.641136	225.993033	0.018638	0.019725
RS	15	0.301554	1.641136	242.392799	0.019991	0.020965
RS	16	0.340548	1.685975	252.600284	0.020833	0.021606
RS	17	0.383329	1.685975	269.881847	0.022258	0.022971
RS	18	0.430264	1.759137	275.817613	0.022747	0.023288
RS	19	0.481757	1.759137	293.492253	0.024205	0.024742
RS	20	0.538251	1.857874	295.100706	0.024338	0.024729
RS	21	0.600230	1.857874	312.675936	0.025787	0.026222
RS	22	0.668229	1.981607	309.948905	0.025562	0.025874
RS	23	0.742830	1.981607	326.946048	0.026964	0.027364
RS	24	0.824676	2.133621	319.596280	0.026358	0.026656
RS	25	0.914470	2.133621	335.570009	0.027675	0.028103
RS	26	1.012984	2.321998	323.038430	0.026642	0.026986
RS	27	1.121064	2.321998	337.616706	0.027844	0.028346
RS	28	1.239640	2.558684	319.527351	0.026352	0.026774
RS	29	1.369730	2.558684	332.464117	0.027419	0.028003
RS	30	1.512453	2.857873	309.100126	0.025492	0.025985
RS	31	1.669036	2.857873	320.306964	0.026416	0.027052
RS	32	1.840824	3.235883	292.640170	0.024135	0.024658
RS	33	2.029295	3.235883	302.177080	0.024921	0.025553
RS	34	2.236067	3.711489	271.649243	0.022404	0.022902
RS	35	2.462919	3.711489	279.682390	0.023066	0.023631
RS	36	2.711801	4.305013	247.967497	0.020450	0.020872
RS	37	2.984850	4.305013	254.711721	0.021007	0.021454
RS	38	3.284415	5.037123	223.409088	0.018425	0.018729
RS	39	3.613071	5.037123	229.077195	0.018893	0.019188
RS	40	3.973641	5.928153	199.438052	0.016448	0.016614
RS	41	4.369227	5.928153	204.211607	0.016842	0.016970
RS	42	4.803226	6.996354	177.060271	0.014603	0.014620
RS	43	5.279371	6.996354	181.079598	0.014934	0.014891
RS	44	5.801754	8.252897	156.890702	0.012939	0.012808
RS	45	6.374864	8.252897	160.254235	0.013217	0.013009
RS	46	7.003628	9.692929	139.258791	0.011485	0.011213
RS	47	7.693451	9.692929	142.024887	0.011713	0.011359
RS	48	8.450261	11.292707	124.189753	0.010242	0.009846
RS	49	9.280564	11.292707	126.383712	0.010423	0.009949
RS	50	10.191496	13.027409	111.324648	0.009181	0.008687
RS	51	11.190887	13.027409	112.955850	0.009316	0.008756
RS	52	12.287328	14.922007	99.878417	0.008237	0.007678
RS	53	13.490243	14.922007	100.974004	0.008328	0.007721
RS	54	14.809970	18.587996	82.070953	0.006769	0.006221
RS	55	16.257855	18.587996	83.252112	0.006866	0.006286
RS	56	17.846341	18.587996	83.809276	0.006912	0.006309
RS	57	19.589083	18.587996	83.667744	0.006900	0.006285
RS	58	21.501060	211.120341	7.667921	0.000632	0.000646
RS	59	23.598706	211.120341	8.363911	0.000690	0.000699
RS	60	25.900051	211.120341	9.117716	0.000752	0.000757
RS	61	28.424876	211.120341	9.933008	0.000819	0.000818
RS	62	31.194883	211.120341	10.813439	0.000892	0.000884
RS	63	34.233882	211.120341	1072.762847	0.088473	0.075512
PA	4+25*2+4+6 0.001536051 0.004421160 34.233881802 691.328452107 11.937610308 3.383666556 2.028825098 1.705694671 1.633315890 1.641136468 1.685975420 1.759137429 1.857874239 1.981606529 2.133620997 2.321997900 2.558683844 2.857873499 3.235883253 3.711488871 4.305013372 5.037123058 5.928152740 6.996354091 8.252896873 9.692928912 11.292707474 13.027408882 14.922007198 18.587996247 211.120341287
//
IT	5571
RD	12
LK	-15384.694557
QD	-46.709207 -> -36.767735
RI	0.0016683008
TR	0.001355	0.004436
MT	35.717438
MM	C_pi: 18.500851, n_recomb: 12892.176603
RS	0	0.000000	1196.641714	0.101261	0.000008	0.000000
RS	1	0.009785	1196.641714	0.111170	0.000009	0.000002
RS	2	0.020526	1196.641714	0.122049	0.000009	0.000004
RS	3	0.032319	1196.641714	0.133994	0.000010	0.000007
RS	4	0.045266	14.651260	12.009219	0.000932	0.000659
RS	5	0.059480	14.651260	13.171292	0.001022	0.000904
RS	6	0.075084	3.791345	55.725624	0.004322	0.004061
RS	7	0.092215	3.791345	60.891285	0.004723	0.004899
RS	8	0.111023	2.205998	114.076168	0.008848	0.009461
RS	9	0.131670	2.205998	124.020514	0.009620	0.010621
RS	10	0.154338	1.843119	161.045124	0.012492	0.013867
RS	11	0.179224	1.843119	174.326672	0.013522	0.014982
RS	12	0.206545	1.765381	196.671116	0.015255	0.016741
RS	13	0.236539	1.765381	212.115996	0.016453	0.017814
RS	14	0.269468	1.773620	227.326795	0.017633	0.018827
RS	15	0.305618	1.773620	244.311997	0.018950	0.019987
RS	16	0.345306	1.818506	255.629685	0.019828	0.020666
RS	17	0.388878	1.818506	273.705708	0.021230	0.021963
RS	18	0.436712	1.890884	281.307908	0.021820	0.022378
RS	19	0.489227	1.890884	300.004240	0.023270	0.023782
RS	20	0.546880	1.988045	303.691504	0.023556	0.023918
RS	21	0.610174	1.988045	322.506271	0.025016	0.025381
RS	22	0.679661	2.109165	322.123890	0.024986	0.025225
RS	23	0.755948	2.109165	340.541016	0.026415	0.026703
RS	24	0.839698	2.257415	335.605215	0.026032	0.026220
RS	25	0.931643	2.257415	353.113536	0.027390	0.027673
RS	26	1.032585	2.441123	342.777705	0.026588	0.026794
RS	27	1.143403	2.441123	358.916203	0.027840	0.028174
RS	28	1.265064	2.672613	342.480825	0.026565	0.026832
RS	29	1.398630	2.672613	356.907131	0.027684	0.028091
RS	30	1.545264	2.966335	334.395450	0.025938	0.026272
RS	31	1.706245	2.966335	346.938411	0.026911	0.027374
RS	32	1.882978	3.338661	319.197307	0.024759	0.025133
RS	33	2.077003	3.338661	329.863492	0.025586	0.026062
RS	34	2.290013	3.808219	298.363605	0.023143	0.023510
RS	35	2.523864	3.808219	307.299803	0.023836	0.024270
RS	36	2.780598	4.395018	273.873414	0.021243	0.021557
RS	37	3.062451	4.395018	281.303381	0.021820	0.022164
RS	38	3.371882	5.119371	247.778049	0.019219	0.019442
RS	39	3.711590	5.119371	253.940476	0.019697	0.019918
RS	40	4.084536	6.001415	221.801201	0.017204	0.017312
RS	41	4.493974	6.001415	226.909604	0.017601	0.017679
RS	42	4.943473	7.059427	197.183646	0.015295	0.015274
RS	43	5.436953	7.059427	201.408712	0.015623	0.015551
RS	44	5.978719	8.304504	174.736910	0.013554	0.013401
RS	45	6.573493	8.304504	178.201062	0.013822	0.013604
RS	46	7.226464	9.730838	154.945690	0.012019	0.011739
RS	47	7.943325	9.730838	157.722069	0.012234	0.011881
RS	48	8.730327	11.311984	137.931761	0.010699	0.010305
RS	49	9.594334	11.311984	140.051147	0.010863	0.010400
RS	50	10.542879	13.018159	123.356798	0.009568	0.009083
RS	51	11.584236	13.018159	124.828144	0.009682	0.009140
RS	52	12.727485	14.867546	110.376108	0.008561	0.008016
RS	53	13.982595	14.867546	111.228072	0.008628	0.008041
RS	54	15.360512	18.422646	90.573317	0.007025	0.006488
RS	55	16.873252	18.422646	91.544413	0.007101	0.006536
RS	56	18.534006	18.422646	91.779690	0.007119	0.006537
RS	57	20.357258	18.422646	91.201039	0.007074	0.006485
RS	58	22.358907	232.735919	7.500939	0.000582	0.000591
RS	59	24.556407	232.735919	8.193340	0.000636	0.000640
RS	60	26.968923	232.735919	8.944988	0.000694	0.000694
RS	61	29.617492	232.735919	9.759950	0.000757	0.000752
RS	62	32.525212	232.735919	10.642343	0.000825	0.000815
RS	63	35.717438	232.735919	1142.931163	0.088653	0.076698
PA	4+25*2+4+6 0.001355343 0.004435918 35.717438381 1196.641714267 14.651260240 3.791344622 2.205998249 1.843118800 1.765380975 1.773619873 1.818506033 1.890884085 1.988045351 2.109164739 2.257414950 2.441122873 2.672613277 2.966335361 3.338660618 3.808219065 4.395017965 5.119371490 6.001415383 7.059426806 8.304504238 9.730838135 11.311983649 13.018159285 14.867546176 18.422646422 232.735919323
//
IT	5221
RD	13
LK	-15365.547061
QD	-40.658775 -> -32.318060
RI	0.0015676196
TR	0.001208	0.004443
MT	37.179141
MM	C_pi: 19.471278, n_recomb: 13560.362962
RS	0	0.000000	1993.023519	0.064268	0.000005	0.000000
RS	1	0.009854	1993.023519	0.070603	0.000005	0.000001
RS	2	0.020680	1993.023519	0.077562	0.000006	0.000003
RS	3	0.032572	1993.023519	0.085207	0.000006	0.000005
RS	4	0.045636	17.418988	10.705644	0.000789	0.000571
RS	5	0.059987	17.418988	11.750837	0.000867	0.000782
RS	6	0.075753	4.142719	54.142095	0.003993	0.003839
RS	7	0.093072	4.142719	59.219466	0.004367	0.004617
RS	8	0.112097	2.353559	113.746085	0.008388	0.009157
RS	9	0.132998	2.353559	123.802116	0.009130	0.010245
RS	10	0.155958	1.964060	161.150905	0.011884	0.013416
RS	11	0.181181	1.964060	174.672170	0.012881	0.014453
RS	12	0.208889	1.888826	196.548548	0.014494	0.016104
RS	13	0.239328	1.888826	212.312197	0.015657	0.017102
RS	14	0.272766	1.902544	227.324947	0.016764	0.018048
RS	15	0.309500	1.902544	244.739612	0.018048	0.019139
RS	16	0.349853	1.950636	256.555411	0.018920	0.019815
RS	17	0.394183	1.950636	275.225632	0.020296	0.021053
RS	18	0.442881	2.024185	284.002629	0.020944	0.021525
RS	19	0.496378	2.024185	303.495684	0.022381	0.022882
RS	20	0.555146	2.120989	308.907129	0.022780	0.023129
RS	21	0.619706	2.120989	328.732706	0.024242	0.024561
RS	22	0.690628	2.240255	330.492224	0.024372	0.024562
RS	23	0.768539	2.240255	350.117245	0.025819	0.026028
RS	24	0.854127	2.385263	347.555619	0.025630	0.025737
RS	25	0.948149	2.385263	366.420268	0.027021	0.027195
RS	26	1.051436	2.564779	358.409027	0.026431	0.026529
RS	27	1.164902	2.564779	375.974037	0.027726	0.027927
RS	28	1.289549	2.791658	361.480498	0.026657	0.026798
RS	29	1.426478	2.791658	377.309109	0.027824	0.028085
RS	30	1.576902	3.080711	356.064296	0.026258	0.026459
RS	31	1.742148	3.080711	369.896042	0.027278	0.027593
RS	32	1.923678	3.448413	342.575394	0.025263	0.025507
RS	33	2.123097	3.448413	354.351296	0.026131	0.026468
RS	34	2.342166	3.913258	322.402708	0.023775	0.024025
RS	35	2.582824	3.913258	332.236645	0.024501	0.024813
RS	36	2.847196	4.494926	297.604111	0.021947	0.022160
RS	37	3.137621	4.494926	305.717323	0.022545	0.022791
RS	38	3.456665	5.213315	270.424013	0.019942	0.020085
RS	39	3.807148	5.213315	277.073490	0.020433	0.020579
RS	40	4.192168	6.088228	242.821400	0.017907	0.017954
RS	41	4.615130	6.088228	248.248907	0.018307	0.018332
RS	42	5.079771	7.137751	216.264483	0.015948	0.015886
RS	43	5.590200	7.137751	220.670313	0.016273	0.016167
RS	44	6.150927	8.372607	191.766723	0.014142	0.013963
RS	45	6.766910	8.372607	195.298134	0.014402	0.014165
RS	46	7.443593	9.785665	169.980713	0.012535	0.012242
RS	47	8.186959	9.785665	172.726776	0.012738	0.012379
RS	48	9.003578	11.347414	151.139943	0.011146	0.010749
RS	49	9.900669	11.347414	153.137410	0.011293	0.010833
RS	50	10.886161	13.022778	134.940786	0.009951	0.009470
RS	51	11.968766	13.022778	136.197618	0.010044	0.009511
RS	52	13.158054	14.822656	120.490429	0.008885	0.008348
RS	53	14.464538	14.822656	121.035493	0.008926	0.008353
RS	54	15.899766	18.252858	98.835066	0.007289	0.006757
RS	55	17.476425	18.252858	99.523995	0.007339	0.006786
RS	56	19.208452	18.252858	99.361052	0.007327	0.006762
RS	57	21.111158	18.252858	98.267102	0.007247	0.006680
RS	58	23.201362	253.359008	7.341387	0.000541	0.000546
RS	59	25.497540	253.359008	8.029058	0.000592	0.000593
RS	60	28.019989	253.359008	8.777040	0.000647	0.000644
RS	61	30.791007	253.359008	9.589723	0.000707	0.000699
RS	62	33.835088	253.359008	10.471610	0.000772	0.000759
RS	63	37.179141	253.359008	1202.013006	0.088642	0.077634
PA	4+25*2+4+6 0.001207845 0.004442735 37.179141410 1993.023518893 17.418988004 4.142719124 2.353559052 1.964060201 1.888825784 1.902544320 1.950636025 2.024184907 2.120989210 2.240255365 2.385262888 2.564778843 2.791657653 3.080711338 3.448412922 3.913258005 4.494925599 5.213315034 6.088227850 7.137751478 8.372606533 9.785664673 11.347413968 13.022777696 14.822656104 18.252857627 253.359008287
//
IT	5341
RD	14
LK	-15349.396609
QD	-35.571488 -> -28.425027
RI	0.0015113466
TR	0.001085	0.004443
MT	38.630051
MM	C_pi: 20.340961, n_recomb: 14140.341589
RS	0	0.000000	3212.466885	0.041781	0.000003	0.000000
RS	1	0.009921	3212.466885	0.045927	0.000003	0.000001
RS	2	0.020826	3212.466885	0.050485	0.000004	0.000002
RS	3	0.032813	3212.466885	0.055495	0.000004	0.000003
RS	4	0.045989	20.147856	9.722911	0.000688	0.000507
RS	5	0.060473	20.147856	10.679807	0.000755	0.000693
RS	6	0.076393	4.427586	53.295671	0.003769	0.003694
RS	7	0.093892	4.427586	58.342922	0.004126	0.004431
RS	8	0.113128	2.468950	114.272139	0.008081	0.008977
RS	9	0.134272	2.468950	124.491115	0.008804	0.010016
RS	10	0.157514	2.066972	161.693566	0.011435	0.013096
RS	11	0.183062	2.066972	175.454769	0.012408	0.014073
RS	12	0.211144	2.002496	196.218660	0.013877	0.015585
RS	13	0.242012	2.002496	212.239345	0.015009	0.016523
RS	14	0.275943	2.027107	226.444367	0.016014	0.017370
RS	15	0.313240	2.027107	244.170784	0.017268	0.018404
RS	16	0.354237	2.081856	255.947169	0.018100	0.019044
RS	17	0.399301	2.081856	275.049381	0.019451	0.020230
RS	18	0.448836	2.158735	284.544221	0.020123	0.020727
RS	19	0.503285	2.158735	304.642068	0.021544	0.022042
RS	20	0.563136	2.256520	311.415803	0.022023	0.022369
RS	21	0.628925	2.256520	332.047751	0.023482	0.023771
RS	22	0.701240	2.374729	335.701257	0.023741	0.023899
RS	23	0.780730	2.374729	356.335638	0.025200	0.025351
RS	24	0.868106	2.517000	356.028420	0.025178	0.025226
RS	25	0.964151	2.517000	376.073975	0.026596	0.026685
RS	26	1.069724	2.692737	370.411841	0.026195	0.026211
RS	27	1.185771	2.692737	389.264012	0.027529	0.027625
RS	28	1.313330	2.915491	376.883180	0.026653	0.026693
RS	29	1.453545	2.915491	394.016540	0.027865	0.028006
RS	30	1.607670	3.200552	374.337467	0.026473	0.026563
RS	31	1.777085	3.200552	389.399841	0.027538	0.027728
RS	32	1.963308	3.564568	362.890381	0.025663	0.025795
RS	33	2.168006	3.564568	375.748544	0.026573	0.026789
RS	34	2.393012	4.025937	343.789815	0.024313	0.024458
RS	35	2.640340	4.025937	354.513116	0.025071	0.025275
RS	36	2.912206	4.604022	319.117831	0.022568	0.022690
RS	37	3.211042	4.604022	327.913902	0.023190	0.023344
RS	38	3.539526	5.318290	291.266854	0.020598	0.020666
RS	39	3.900599	5.318290	298.402642	0.021103	0.021176
RS	40	4.297493	6.188158	262.401454	0.018557	0.018547
RS	41	4.733762	6.188158	268.142047	0.018963	0.018934
RS	42	5.213313	7.231403	234.204221	0.016563	0.016459
RS	43	5.740439	7.231403	238.777520	0.016886	0.016743
RS	44	6.319861	8.458139	207.891034	0.014702	0.014495
RS	45	6.956767	8.458139	211.468948	0.014955	0.014695
RS	46	7.656859	9.859661	184.289581	0.013033	0.012723
RS	47	8.426406	9.859661	186.977631	0.013223	0.012853
RS	48	9.272299	11.403070	163.757042	0.011581	0.011176
RS	49	10.202112	11.403070	165.598093	0.011711	0.011249
RS	50	11.224171	13.047704	146.036424	0.010328	0.009846
RS	51	12.347626	13.047704	147.036655	0.010398	0.009871
RS	52	13.582538	14.796773	130.197750	0.009208	0.008675
RS	53	14.939964	14.796773	130.384525	0.009221	0.008659
RS	54	16.432058	18.094608	106.848138	0.007556	0.007028
RS	55	18.072181	18.094608	107.190054	0.007580	0.007036
RS	56	19.875018	18.094608	106.561558	0.007536	0.006985
RS	57	21.856712	18.094608	104.885019	0.007417	0.006871
RS	58	24.035007	272.897785	7.196941	0.000509	0.000510
RS	59	26.429408	272.897785	7.879858	0.000557	0.000555
RS	60	29.061354	272.897785	8.623933	0.000610	0.000604
RS	61	31.954412	272.897785	9.433829	0.000667	0.000657
RS	62	35.134486	272.897785	10.314373	0.000729	0.000714
RS	63	38.630051	272.897785	1251.283568	0.088490	0.078379
PA	4+25*2+4+6 0.001084809 0.004442896 38.630051078 3212.466884650 20.147856364 4.427585980 2.468950279 2.066972493 2.002495673 2.027107034 2.081855854 2.158734704 2.256520408 2.374729312 2.517000156 2.692736988 2.915490711 3.200552166 3.564568493 4.025937486 4.604021989 5.318289718 6.188158126 7.231403426 8.458139066 9.859660773 11.403070163 13.047703610 14.796773113 18.094608031 272.897784723
//
IT	6852
RD	15
LK	-15335.494792
QD	-31.229876 -> -24.995831
RI	0.0014791093
TR	0.000980	0.004438
MT	40.075303
MM	C_pi: 21.122377, n_recomb: 14642.656399
RS	0	0.000000	5039.460614	0.027713	0.000002	0.000000
RS	1	0.009985	5039.460614	0.030481	0.000002	0.000000
RS	2	0.020967	5039.460614	0.033525	0.000002	0.000001
RS	3	0.033045	5039.460614	0.036874	0.000003	0.000002
RS	4	0.046329	22.766374	8.974561	0.000613	0.000459
RS	5	0.060940	22.766374	9.864340	0.000674	0.000626
RS	6	0.077009	4.643427	53.075324	0.003625	0.003606
RS	7	0.094683	4.643427	58.144376	0.003971	0.004319
RS	8	0.114122	2.552484	115.613576	0.007896	0.008895
RS	9	0.135502	2.552484	126.050374	0.008608	0.009903
RS	10	0.159016	2.151640	162.736307	0.011114	0.012881
RS	11	0.184878	2.151640	176.751498	0.012071	0.013815
RS	12	0.213323	2.105907	195.866071	0.013376	0.015161
RS	13	0.244608	2.105907	212.104813	0.014485	0.016052
RS	14	0.279016	2.146864	224.997508	0.015366	0.016775
RS	15	0.316860	2.146864	242.947295	0.016592	0.017762
RS	16	0.358483	2.211896	254.228031	0.017362	0.018343
RS	17	0.404261	2.211896	273.631992	0.018687	0.019484
RS	18	0.454611	2.294400	283.441444	0.019357	0.019982
RS	19	0.509988	2.294400	303.982730	0.020760	0.021259
RS	20	0.570894	2.394555	311.781124	0.021293	0.021639
RS	21	0.637881	2.394555	333.040641	0.022745	0.023014
RS	22	0.711557	2.512520	338.327059	0.023106	0.023243
RS	23	0.792589	2.512520	359.790154	0.024571	0.024681
RS	24	0.881713	2.652516	361.574966	0.024693	0.024698
RS	25	0.979735	2.652516	382.635090	0.026132	0.026158
RS	26	1.087544	2.824788	379.279616	0.025902	0.025854
RS	27	1.206118	2.824788	399.280656	0.027268	0.027281
RS	28	1.336532	3.043791	389.096430	0.026573	0.026532
RS	29	1.479966	3.043791	407.432409	0.027825	0.027868
RS	30	1.637723	3.325394	389.524744	0.026602	0.026600
RS	31	1.811231	3.325394	405.752678	0.027710	0.027795
RS	32	2.002064	3.686498	380.355751	0.025976	0.026012
RS	33	2.211951	3.686498	394.262565	0.026926	0.027037
RS	34	2.442795	4.145455	362.653773	0.024767	0.024820
RS	35	2.696688	4.145455	374.254836	0.025559	0.025666
RS	36	2.975932	4.721337	338.477232	0.023116	0.023156
RS	37	3.283057	4.721337	347.956395	0.023763	0.023833
RS	38	3.620849	5.433199	310.322609	0.021193	0.021192
RS	39	3.992368	5.433199	317.948339	0.021714	0.021719
RS	40	4.400983	6.300068	280.528818	0.019158	0.019093
RS	41	4.850398	6.300068	286.583897	0.019572	0.019491
RS	42	5.344685	7.339318	250.977348	0.017140	0.016994
RS	43	5.888326	7.339318	255.714293	0.017464	0.017283
RS	44	6.486249	8.560347	223.080992	0.015235	0.014999
RS	45	7.143873	8.560347	226.695387	0.015482	0.015196
RS	46	7.867160	9.952658	197.846971	0.013512	0.013183
RS	47	8.662665	9.952658	200.460691	0.013690	0.013306
RS	48	9.537600	11.479735	175.764485	0.012004	0.011589
RS	49	10.499895	11.479735	177.426324	0.012117	0.011650
RS	50	11.558274	13.095044	156.633812	0.010697	0.010212
RS	51	12.722330	13.095044	157.347117	0.010746	0.010220
RS	52	14.002614	14.793803	139.497428	0.009527	0.008996
RS	53	15.410733	14.793803	139.285965	0.009512	0.008957
RS	54	16.959449	17.955953	114.618388	0.007828	0.007300
RS	55	18.662801	17.955953	114.556049	0.007823	0.007285
RS	56	20.536230	17.955953	113.403749	0.007745	0.007206
RS	57	22.596718	17.955953	111.087946	0.007587	0.007058
RS	58	24.862940	291.275913	7.072047	0.000483	0.000482
RS	59	27.355441	291.275913	7.750916	0.000529	0.000525
RS	60	30.096813	291.275913	8.491683	0.000580	0.000572
RS	61	33.111906	291.275913	9.299245	0.000635	0.000623
RS	62	36.428049	291.275913	10.178708	0.000695	0.000678
RS	63	40.075303	291.275913	1292.068240	0.088240	0.078981
PA	4+25*2+4+6 0.000980252 0.004437644 40.075303405 5039.460614045 22.766373864 4.643427292 2.552483517 2.151640273 2.105907482 2.146864419 2.211896399 2.294399854 2.394555218 2.512520438 2.652515848 2.824788381 3.043790808 3.325393650 3.686497815 4.145455201 4.721337007 5.433199054 6.300068033 7.339318351 8.560347280 9.952657857 11.479734891 13.095043992 14.793802684 17.955953154 291.275913429
//
IT	6218
RD	16
LK	-15323.322580
QD	-27.477097 -> -21.960226
RI	0.0014587325
TR	0.000890	0.004428
MT	41.513555
MM	C_pi: 21.824752, n_recomb: 15076.677121
RS	0	0.000000	7768.597233	0.018598	0.000001	0.000000
RS	1	0.010046	7768.597233	0.020467	0.000001	0.000000
RS	2	0.021102	7768.597233	0.022524	0.000001	0.000001
RS	3	0.033268	7768.597233	0.024787	0.000002	0.000001
RS	4	0.046656	25.240063	8.393561	0.000557	0.000421
RS	5	0.061390	25.240063	9.231452	0.000612	0.000575
RS	6	0.077603	4.793615	53.375422	0.003540	0.003562
RS	7	0.095446	4.793615	58.510910	0.003881	0.004261
RS	8	0.115081	2.606397	117.697066	0.007807	0.008891
RS	9	0.136688	2.606397	128.404912	0.008517	0.009883
RS	10	0.160466	2.218859	164.267247	0.010895	0.012747
RS	11	0.186633	2.218859	178.555884	0.011843	0.013652
RS	12	0.215429	2.199111	195.575488	0.012972	0.014813
RS	13	0.247118	2.199111	212.006855	0.014062	0.015669
RS	14	0.281990	2.261657	223.179073	0.014803	0.016249
RS	15	0.320366	2.261657	241.284383	0.016004	0.017198
RS	16	0.362597	2.340575	251.701414	0.016695	0.017702
RS	17	0.409070	2.340575	271.301918	0.017995	0.018805
RS	18	0.460213	2.431041	281.085852	0.018644	0.019284
RS	19	0.516493	2.431041	301.935167	0.020027	0.020527
RS	20	0.578427	2.535003	310.453215	0.020592	0.020940
RS	21	0.646583	2.535003	332.184814	0.022033	0.022289
RS	22	0.721587	2.653518	338.851500	0.022475	0.022600
RS	23	0.804125	2.653518	360.980715	0.023943	0.024023
RS	24	0.894956	2.791621	364.678542	0.024188	0.024163
RS	25	0.994911	2.791621	386.598059	0.025642	0.025621
RS	26	1.104908	2.960654	385.462517	0.025567	0.025469
RS	27	1.225956	2.960654	406.478192	0.026961	0.026908
RS	28	1.359165	3.176132	398.515424	0.026433	0.026327
RS	29	1.505756	3.176132	417.950266	0.027722	0.027685
RS	30	1.667074	3.454645	401.948737	0.026660	0.026582
RS	31	1.844598	3.454645	419.272277	0.027809	0.027806
RS	32	2.039957	3.813415	395.216584	0.026214	0.026169
RS	33	2.254942	3.813415	410.132952	0.027203	0.027224
RS	34	2.491524	4.270798	379.167190	0.025149	0.025122
RS	35	2.751875	4.270798	391.630446	0.025976	0.025998
RS	36	3.038381	4.845617	355.793240	0.023599	0.023565
RS	37	3.353669	4.845617	365.954533	0.024273	0.024267
RS	38	3.700633	5.556536	327.655511	0.021733	0.021668
RS	39	4.082453	5.556536	335.776699	0.022271	0.022213
RS	40	4.502632	6.422191	297.236516	0.019715	0.019597
RS	41	4.965023	6.422191	303.612071	0.020138	0.020006
RS	42	5.473866	7.459553	266.596862	0.017683	0.017496
RS	43	6.033830	7.459553	271.500380	0.018008	0.017789
RS	44	6.650048	8.677202	237.339836	0.015742	0.015476
RS	45	7.328173	8.677202	240.988907	0.015984	0.015673
RS	46	8.074424	10.062706	210.652943	0.013972	0.013623
RS	47	8.895645	10.062706	213.185190	0.014140	0.013740
RS	48	9.799368	11.575748	187.163327	0.012414	0.011987
RS	49	10.793881	11.575748	188.632962	0.012512	0.012037
RS	50	11.888305	13.163720	166.736978	0.011059	0.010569
RS	51	13.092678	13.163720	167.143279	0.011086	0.010559
RS	52	14.418044	14.813569	148.398061	0.009843	0.009312
RS	53	15.876560	14.813569	147.758755	0.009800	0.009250
RS	54	17.481601	17.839111	122.155272	0.008102	0.007574
RS	55	19.247888	17.839111	121.638863	0.008068	0.007535
RS	56	21.191621	17.839111	119.913205	0.007954	0.007425
RS	57	23.330626	17.839111	116.911407	0.007754	0.007241
RS	58	25.684519	308.402533	6.968957	0.000462	0.000459
RS	59	28.274891	308.402533	7.644928	0.000507	0.000501
RS	60	31.125497	308.402533	8.383500	0.000556	0.000546
RS	61	34.262481	308.402533	9.189782	0.000610	0.000596
RS	62	37.714613	308.402533	10.069126	0.000668	0.000650
RS	63	41.513555	308.402533	1325.561620	0.087921	0.079478
PA	4+25*2+4+6 0.000890088 0.004428284 41.513555208 7768.597233034 25.240063166 4.793615059 2.606397476 2.218858512 2.199110983 2.261656525 2.340574719 2.431041319 2.535002772 2.653517939 2.791620703 2.960653952 3.176132410 3.454644885 3.813414806 4.270798444 4.845617139 5.556535651 6.422190972 7.459552660 8.677201633 10.062705773 11.575747538 13.163720084 14.813568650 17.839110925 308.402532604
//
IT	5851
RD	17
LK	-15312.520305
QD	-24.200133 -> -19.265408
RI	0.0014434546
TR	0.000811	0.004416
MT	42.939701
MM	C_pi: 22.454524, n_recomb: 15450.194158
RS	0	0.000000	11726.942218	0.012685	0.000001	0.000000
RS	1	0.010105	11726.942218	0.013967	0.000001	0.000000
RS	2	0.021231	11726.942218	0.015379	0.000001	0.000000
RS	3	0.033482	11726.942218	0.016933	0.000001	0.000001
RS	4	0.046970	27.563214	7.930355	0.000513	0.000391
RS	5	0.061822	27.563214	8.727086	0.000565	0.000534
RS	6	0.078174	4.885663	54.096687	0.003501	0.003551
RS	7	0.096179	4.885663	59.335550	0.003840	0.004246
RS	8	0.116003	2.634170	120.432185	0.007795	0.008950
RS	9	0.137830	2.634170	131.459438	0.008509	0.009938
RS	10	0.161863	2.269892	166.245730	0.010760	0.012680
RS	11	0.188325	2.269892	180.828327	0.011704	0.013568
RS	12	0.217460	2.282389	195.379955	0.012646	0.014527
RS	13	0.249540	2.282389	211.986373	0.013721	0.015357
RS	14	0.284861	2.371410	221.112316	0.014311	0.015780
RS	15	0.323752	2.371410	239.319647	0.015490	0.016700
RS	16	0.366573	2.467767	248.577734	0.016089	0.017113
RS	17	0.413720	2.467767	268.288416	0.017365	0.018184
RS	18	0.465632	2.568542	277.766633	0.017978	0.018630
RS	19	0.522790	2.568542	298.809412	0.019340	0.019842
RS	20	0.585723	2.677749	307.782143	0.019921	0.020273
RS	21	0.655016	2.677749	329.850308	0.021349	0.021598
RS	22	0.731312	2.797554	337.665321	0.021855	0.021972
RS	23	0.815317	2.797554	360.314643	0.023321	0.023380
RS	24	0.907810	2.934091	365.740329	0.023672	0.023625
RS	25	1.009650	2.934091	388.375249	0.025137	0.025080
RS	26	1.121782	3.099996	389.349354	0.025200	0.025066
RS	27	1.245244	3.099996	411.250614	0.026618	0.026514
RS	28	1.381182	3.312046	405.491758	0.026245	0.026088
RS	29	1.530857	3.312046	425.921547	0.027567	0.027466
RS	30	1.695657	3.587671	411.908057	0.026660	0.026520
RS	31	1.877110	3.587671	430.253489	0.027848	0.027771
RS	32	2.076899	3.944488	407.710475	0.026389	0.026275
RS	33	2.296877	3.944488	423.592138	0.027417	0.027360
RS	34	2.539084	4.400901	393.507452	0.025469	0.025373
RS	35	2.805766	4.400901	406.812728	0.026331	0.026277
RS	36	3.099397	4.975527	371.189697	0.024025	0.023926
RS	37	3.422699	4.975527	382.029441	0.024727	0.024652
RS	38	3.778672	5.686666	343.346167	0.022223	0.022099
RS	39	4.170616	5.686666	351.968083	0.022781	0.022663
RS	40	4.602166	6.552592	312.572885	0.020231	0.020064
RS	41	5.077324	6.552592	319.277147	0.020665	0.020485
RS	42	5.600498	7.589852	281.090496	0.018193	0.017968
RS	43	6.176540	7.589852	286.167803	0.018522	0.018266
RS	44	6.810790	8.806192	250.682489	0.016225	0.015929
RS	45	7.509133	8.806192	254.370331	0.016464	0.016125
RS	46	8.278044	10.187125	222.716017	0.014415	0.014045
RS	47	9.124654	10.187125	225.166735	0.014574	0.014156
RS	48	10.056814	11.688406	197.959717	0.012813	0.012372
RS	49	11.083171	11.688406	199.232172	0.012895	0.012410
RS	50	12.213242	13.251196	176.352313	0.011414	0.010917
RS	51	13.457508	13.251196	176.440310	0.011420	0.010890
RS	52	14.827508	14.853955	156.907975	0.010156	0.009622
RS	53	16.335948	14.853955	155.820504	0.010085	0.009537
RS	54	17.996818	17.743419	129.464821	0.008379	0.007849
RS	55	19.825520	17.743419	128.451823	0.008314	0.007784
RS	56	21.839014	17.743419	126.111682	0.008162	0.007643
RS	57	24.055974	17.743419	122.386635	0.007921	0.007422
RS	58	26.496960	324.173727	6.888628	0.000446	0.000441
RS	59	29.184610	324.173727	7.563115	0.000490	0.000482
RS	60	32.143850	324.173727	8.300923	0.000537	0.000526
RS	61	35.402125	324.173727	9.107347	0.000589	0.000575
RS	62	38.989651	324.173727	9.987967	0.000646	0.000628
RS	63	42.939701	324.173727	1352.760525	0.087556	0.079896
PA	4+25*2+4+6 0.000811485 0.004416004 42.939700802 11726.942218193 27.563214303 4.885663169 2.634170314 2.269891733 2.282389066 2.371409554 2.467767421 2.568541692 2.677748622 2.797554169 2.934090862 3.099995777 3.312046486 3.587671196 3.944488029 4.400900711 4.975526644 5.686666272 6.552591504 7.589852387 8.806191693 10.187124966 11.688405566 13.251195671 14.853955126 17.743418730 324.173726613
//
IT	7689
RD	18
LK	-15302.839323
QD	-21.317694 -> -16.872257
RI	0.0014303554
TR	0.000742	0.004402
MT	44.345244
MM	C_pi: 23.015696, n_recomb: 15769.585758
RS	0	0.000000	17629.444383	0.008651	0.000001	0.000000
RS	1	0.010161	17629.444383	0.009530	0.000001	0.000000
RS	2	0.021355	17629.444383	0.010499	0.000001	0.000000
RS	3	0.033686	17629.444383	0.011566	0.000001	0.000001
RS	4	0.047271	29.746314	7.549751	0.000479	0.000366
RS	5	0.062235	29.746314	8.312795	0.000527	0.000500
RS	6	0.078720	4.928686	55.153661	0.003497	0.003566
RS	7	0.096881	4.928686	60.525739	0.003838	0.004263
RS	8	0.116886	2.639632	123.732441	0.007846	0.009059
RS	9	0.138925	2.639632	135.121602	0.008568	0.010055
RS	10	0.163202	2.306383	168.607064	0.010692	0.012667
RS	11	0.189947	2.306383	183.501737	0.011636	0.013547
RS	12	0.219409	2.356202	195.277894	0.012383	0.014291
RS	13	0.251865	2.356202	212.045533	0.013446	0.015104
RS	14	0.287620	2.476127	218.869216	0.013879	0.015361
RS	15	0.327007	2.476127	237.134622	0.015037	0.016257
RS	16	0.370396	2.593321	245.006330	0.015537	0.016570
RS	17	0.418194	2.593321	264.755049	0.016789	0.017613
RS	18	0.470849	2.706731	273.700573	0.017356	0.018016
RS	19	0.528855	2.706731	294.838902	0.018697	0.019200
RS	20	0.592755	2.822575	304.044179	0.019280	0.019637
RS	21	0.663147	2.822575	326.330305	0.020694	0.020937
RS	22	0.740693	2.944396	335.080563	0.021249	0.021362
RS	23	0.826118	2.944396	358.118538	0.022709	0.022755
RS	24	0.920224	3.079590	365.094568	0.023152	0.023090
RS	25	1.023891	3.079590	388.311450	0.024624	0.024541
RS	26	1.138093	3.242374	391.271027	0.024812	0.024649
RS	27	1.263899	3.242374	413.934270	0.026249	0.026106
RS	28	1.402489	3.450959	410.332970	0.026021	0.025823
RS	29	1.555161	3.450959	431.654327	0.027373	0.027219
RS	30	1.723346	3.723743	419.670226	0.026613	0.026420
RS	31	1.908622	3.723743	438.960693	0.027836	0.027697
RS	32	2.112723	4.078800	418.055933	0.026510	0.026337
RS	33	2.337564	4.078800	434.853606	0.027575	0.027452
RS	34	2.585252	4.534620	405.842046	0.025736	0.025578
RS	35	2.858108	4.534620	419.964065	0.026631	0.026511
RS	36	3.158690	5.109645	384.788143	0.024401	0.024242
RS	37	3.489814	5.109645	396.298774	0.025131	0.024994
RS	38	3.854586	5.821852	357.477374	0.022669	0.022492
RS	39	4.256422	5.821852	366.603366	0.023247	0.023075
RS	40	4.699090	6.689174	326.591132	0.020710	0.020498
RS	41	5.186739	6.689174	333.632542	0.021157	0.020931
RS	42	5.723940	7.727763	294.489837	0.018675	0.018411
RS	43	6.315726	7.727763	299.750374	0.019008	0.018716
RS	44	6.967646	8.944472	263.127708	0.016686	0.016361
RS	45	7.685810	8.944472	266.862243	0.016923	0.016557
RS	46	8.476948	10.322737	234.047071	0.014842	0.014450
RS	47	9.348475	10.322737	236.421361	0.014992	0.014555
RS	48	10.308561	11.814292	208.160394	0.013200	0.012745
RS	49	11.366204	11.814292	209.236989	0.013268	0.012772
RS	50	12.531317	13.353954	185.485014	0.011762	0.011255
RS	51	13.814821	13.353954	185.250745	0.011747	0.011212
RS	52	15.228745	14.911589	165.032190	0.010465	0.009928
RS	53	16.786342	14.911589	163.484494	0.010367	0.009818
RS	54	18.502210	17.666367	136.547747	0.008659	0.008125
RS	55	20.392433	17.666367	135.002853	0.008561	0.008032
RS	56	22.474726	17.666367	132.015341	0.008372	0.007858
RS	57	24.768607	17.666367	127.538915	0.008088	0.007600
RS	58	27.295576	338.475271	6.831188	0.000433	0.000426
RS	59	30.079317	338.475271	7.505748	0.000476	0.000467
RS	60	33.145922	338.475271	8.244389	0.000523	0.000511
RS	61	36.524133	338.475271	9.052587	0.000574	0.000559
RS	62	40.245614	338.475271	9.936126	0.000630	0.000611
RS	63	44.345244	338.475271	1374.479193	0.087160	0.080254
PA	4+25*2+4+6 0.000742483 0.004401907 44.345244464 17629.444383066 29.746313688 4.928686271 2.639631707 2.306382712 2.356201642 2.476127345 2.593321433 2.706730732 2.822575338 2.944395775 3.079589955 3.242373866 3.450959156 3.723743053 4.078799679 4.534620057 5.109644973 5.821852421 6.689173608 7.727762712 8.944472369 10.322737006 11.814292051 13.353954500 14.911588828 17.666366941 338.475271119
//
IT	6945
RD	19
LK	-15294.109045
QD	-18.771130 -> -14.751727
RI	0.0014182388
TR	0.000682	0.004387
MT	45.721201
MM	C_pi: 23.511253, n_recomb: 16040.104499
RS	0	0.000000	24545.687847	0.006348	0.000000	0.000000
RS	1	0.010215	24545.687847	0.006996	0.000000	0.000000
RS	2	0.021473	24545.687847	0.007711	0.000000	0.000000
RS	3	0.033881	24545.687847	0.008499	0.000001	0.000000
RS	4	0.047556	31.817596	7.224844	0.000450	0.000345
RS	5	0.062628	31.817596	7.959146	0.000496	0.000472
RS	6	0.079240	4.931779	56.476369	0.003521	0.003601
RS	7	0.097549	4.931779	62.005424	0.003866	0.004305
RS	8	0.117727	2.626571	127.519704	0.007950	0.009211
RS	9	0.139967	2.626571	139.307296	0.008685	0.010223
RS	10	0.164479	2.329815	171.301739	0.010680	0.012699
RS	11	0.191495	2.329815	186.524288	0.011629	0.013579
RS	12	0.221270	2.420966	195.262538	0.012173	0.014098
RS	13	0.254086	2.420966	212.179810	0.013228	0.014900
RS	14	0.290255	2.575682	216.506654	0.013498	0.014984
RS	15	0.330118	2.575682	234.793726	0.014638	0.015861
RS	16	0.374052	2.716969	241.103548	0.015031	0.016069
RS	17	0.422475	2.716969	260.829662	0.016261	0.017088
RS	18	0.475844	2.845301	269.061903	0.016774	0.017440
RS	19	0.534664	2.845301	290.211909	0.018093	0.018598
RS	20	0.599492	2.969181	299.460024	0.018669	0.019030
RS	21	0.670943	2.969181	321.860023	0.020066	0.020308
RS	22	0.749692	3.093690	331.356194	0.020658	0.020770
RS	23	0.836484	3.093690	354.664493	0.022111	0.022148
RS	24	0.932142	3.227727	363.017308	0.022632	0.022561
RS	25	1.037572	3.227727	386.692502	0.024108	0.024006
RS	26	1.153770	3.387315	391.504984	0.024408	0.024225
RS	27	1.281838	3.387315	414.812046	0.025861	0.025687
RS	28	1.422987	3.592279	413.301592	0.025767	0.025537
RS	29	1.578554	3.592279	435.412127	0.027145	0.026950
RS	30	1.750012	3.862129	425.467785	0.026525	0.026290
RS	31	1.938983	3.862129	445.623776	0.027782	0.027591
RS	32	2.147257	4.215455	426.445642	0.026586	0.026363
RS	33	2.376806	4.215455	444.105211	0.027687	0.027506
RS	34	2.629802	4.670857	416.321106	0.025955	0.025743
RS	35	2.908640	4.670857	431.229167	0.026884	0.026704
RS	36	3.215961	5.246639	396.697358	0.024732	0.024519
RS	37	3.554673	5.246639	408.866638	0.025490	0.025296
RS	38	3.927984	5.960481	370.122805	0.023075	0.022848
RS	39	4.339426	5.960481	379.753099	0.023675	0.023451
RS	40	4.792896	6.830009	339.337221	0.021156	0.020899
RS	41	5.292686	6.830009	346.722997	0.021616	0.021346
RS	42	5.843528	7.870990	306.821624	0.019128	0.018828
RS	43	6.450636	7.870990	312.275426	0.019468	0.019140
RS	44	7.119758	9.089393	274.688846	0.017125	0.016770
RS	45	7.857227	9.089393	278.480247	0.017361	0.016967
RS	46	8.670027	10.466548	244.651391	0.015252	0.014838
RS	47	9.565850	10.466548	246.958025	0.015396	0.014938
RS	48	10.553179	11.950141	217.766036	0.013576	0.013105
RS	49	11.641359	11.950141	218.653073	0.013632	0.013121
RS	50	12.840692	13.468576	194.133589	0.012103	0.011586
RS	51	14.162533	13.468576	193.579343	0.012068	0.011525
RS	52	15.619394	14.983071	172.768760	0.010771	0.010227
RS	53	17.225069	14.983071	170.756266	0.010646	0.010094
RS	54	18.994756	17.605227	143.396947	0.008940	0.008401
RS	55	20.945210	17.605227	141.292163	0.008809	0.008279
RS	56	23.094895	17.605227	137.632649	0.008581	0.008072
RS	57	25.464162	17.605227	132.385717	0.008253	0.007775
RS	58	28.075440	351.211256	6.796086	0.000424	0.000415
RS	59	30.953451	351.211256	7.472318	0.000466	0.000455
RS	60	34.125438	351.211256	8.213457	0.000512	0.000499
RS	61	37.621431	351.211256	9.025144	0.000563	0.000546
RS	62	41.474527	351.211256	9.913356	0.000618	0.000598
RS	63	45.721201	351.211256	1391.371820	0.086743	0.080568
PA	4+25*2+4+6 0.000681694 0.004386859 45.721200714 24545.687846981 31.817596406 4.931779109 2.626571386 2.329814940 2.420965526 2.575681821 2.716968578 2.845301236 2.969180978 3.093689830 3.227726659 3.387314634 3.592278609 3.862129475 4.215454849 4.670856918 5.246638769 5.960481306 6.830009261 7.870990484 9.089392601 10.466548349 11.950140929 13.468575594 14.983071453 17.605226745 351.211255536
//
IT	7899
RD	20
LK	-15286.213159
QD	-16.517625 -> -12.881285
RI	0.0014068014
TR	0.000628	0.004372
MT	47.058509
MM	C_pi: 23.944205, n_recomb: 16266.590195
RS	0	0.000000	36894.106410	0.004301	0.000000	0.000000
RS	1	0.010265	36894.106410	0.004742	0.000000	0.000000
RS	2	0.021584	36894.106410	0.005229	0.000000	0.000000
RS	3	0.034064	36894.106410	0.005766	0.000000	0.000000
RS	4	0.047826	33.803448	6.938121	0.000427	0.000327
RS	5	0.063000	33.803448	7.646972	0.000470	0.000447
RS	6	0.079732	4.903339	58.008072	0.003566	0.003651
RS	7	0.098181	4.903339	63.712758	0.003917	0.004368
RS	8	0.118524	2.598440	131.731326	0.008098	0.009401
RS	9	0.140956	2.598440	143.948672	0.008849	0.010435
RS	10	0.165690	2.341645	174.287418	0.010714	0.012770
RS	11	0.192963	2.341645	189.851240	0.011671	0.013657
RS	12	0.223035	2.476984	195.336490	0.012008	0.013942
RS	13	0.256194	2.476984	212.394036	0.013057	0.014739
RS	14	0.292757	2.669887	214.073268	0.013160	0.014645
RS	15	0.333074	2.669887	232.351982	0.014284	0.015508
RS	16	0.377529	2.838310	236.971348	0.014568	0.015606
RS	17	0.426547	2.838310	256.624456	0.015776	0.016604
RS	18	0.480596	2.983808	264.001632	0.016230	0.016899
RS	19	0.540194	2.983808	285.092180	0.017526	0.018033
RS	20	0.605910	3.117120	294.222808	0.018088	0.018452
RS	21	0.678371	3.117120	316.646158	0.019466	0.019708
RS	22	0.758270	3.244989	326.716728	0.020085	0.020199
RS	23	0.846371	3.244989	350.189588	0.021528	0.021560
RS	24	0.943516	3.378001	359.754656	0.022116	0.022040
RS	25	1.050632	3.378001	383.774512	0.023593	0.023479
RS	26	1.168744	3.534233	390.304724	0.023994	0.023797
RS	27	1.298980	3.534233	414.143679	0.025460	0.025263
RS	28	1.442584	3.735352	414.638143	0.025490	0.025235
RS	29	1.600930	3.735352	437.437493	0.026892	0.026662
RS	30	1.775529	4.002081	429.515606	0.026405	0.026134
RS	31	1.968051	4.002081	450.456009	0.027692	0.027457
RS	32	2.180336	4.353553	433.062540	0.026623	0.026356
RS	33	2.414411	4.353553	451.525824	0.027758	0.027526
RS	34	2.672514	4.808557	425.088320	0.026133	0.025872
RS	35	2.957111	4.808557	440.746662	0.027095	0.026862
RS	36	3.270921	5.385248	407.024196	0.025022	0.024761
RS	37	3.616944	5.385248	419.835070	0.025810	0.025564
RS	38	3.998487	6.101057	381.356236	0.023444	0.023171
RS	39	4.419194	6.101057	391.487385	0.024067	0.023795
RS	40	4.883087	6.973318	350.858811	0.021569	0.021271
RS	41	5.394598	6.973318	358.594056	0.022045	0.021733
RS	42	5.958615	8.017440	318.113993	0.019556	0.019220
RS	43	6.580529	8.017440	323.770645	0.019904	0.019540
RS	44	7.266281	9.238531	285.380297	0.017544	0.017159
RS	45	8.022426	9.238531	289.239874	0.017781	0.017359
RS	46	8.856188	10.615809	254.534800	0.015648	0.015210
RS	47	9.775536	10.615809	256.785112	0.015786	0.015306
RS	48	10.789254	12.092917	226.777348	0.013941	0.013452
RS	49	11.907030	12.092917	227.485028	0.013985	0.013459
RS	50	13.139545	13.591855	202.295584	0.012436	0.011906
RS	51	14.498577	13.591855	201.428974	0.012383	0.011829
RS	52	15.997113	15.065192	180.113817	0.011073	0.010521
RS	53	17.649473	15.065192	177.638752	0.010920	0.010364
RS	54	19.471446	17.557326	150.002425	0.009222	0.008677
RS	55	21.480444	17.557326	147.317160	0.009056	0.008525
RS	56	23.695664	17.557326	142.969234	0.008789	0.008283
RS	57	26.138276	17.557326	136.941462	0.008419	0.007947
RS	58	28.831620	362.321944	6.782315	0.000417	0.000407
RS	59	31.801435	362.321944	7.461801	0.000459	0.000447
RS	60	35.076099	362.321944	8.207091	0.000505	0.000490
RS	61	38.686906	362.321944	9.023984	0.000555	0.000537
RS	62	42.668361	362.321944	9.918639	0.000610	0.000589
RS	63	47.058509	362.321944	1404.032645	0.086314	0.080845
PA	4+25*2+4+6 0.000628115 0.004371543 47.058508859 36894.106409996 33.803448187 4.903339363 2.598439552 2.341645365 2.476984247 2.669886973 2.838309939 2.983807977 3.117119573 3.244989359 3.378001306 3.534232997 3.735352104 4.002081466 4.353552749 4.808557029 5.385248071 6.101056899 6.973318328 8.017440066 9.238531052 10.615809377 12.092916813 13.591855186 15.065191952 17.557325867 362.321944431
//
IT	7117
RD	21
LK	-15279.072642
QD	-14.525348 -> -11.242011
RI	0.0013967917
TR	0.000581	0.004356
MT	48.351509
MM	C_pi: 24.319038, n_recomb: 16453.716740
RS	0	0.000000	52109.596807	0.003092	0.000000	0.000000
RS	1	0.010312	52109.596807	0.003411	0.000000	0.000000
RS	2	0.021688	52109.596807	0.003763	0.000000	0.000000
RS	3	0.034237	52109.596807	0.004151	0.000000	0.000000
RS	4	0.048080	35.750840	6.673785	0.000406	0.000310
RS	5	0.063350	35.750840	7.358957	0.000447	0.000425
RS	6	0.080195	4.850881	59.701974	0.003628	0.003713
RS	7	0.098778	4.850881	65.596659	0.003987	0.004446
RS	8	0.119276	2.558132	136.328803	0.008286	0.009623
RS	9	0.141889	2.558132	149.003849	0.009056	0.010686
RS	10	0.166833	2.343129	177.544168	0.010791	0.012877
RS	11	0.194349	2.343129	193.461750	0.011758	0.013776
RS	12	0.224704	2.524531	195.511145	0.011882	0.013820
RS	13	0.258188	2.524531	212.702255	0.012927	0.014616
RS	14	0.295125	2.758426	211.625250	0.012862	0.014340
RS	15	0.335872	2.758426	229.872348	0.013971	0.015193
RS	16	0.380820	2.956839	232.707003	0.014143	0.015178
RS	17	0.430404	2.956839	252.246701	0.015331	0.016157
RS	18	0.485101	3.121708	258.657951	0.015720	0.016391
RS	19	0.545438	3.121708	279.630256	0.016995	0.017503
RS	20	0.611998	3.265863	288.507799	0.017535	0.017904
RS	21	0.685421	3.265863	310.877362	0.018894	0.019138
RS	22	0.766416	3.397751	321.370279	0.019532	0.019649
RS	23	0.855763	3.397751	344.914901	0.020963	0.020994
RS	24	0.954324	3.529873	355.533651	0.021608	0.021531
RS	25	1.063049	3.529873	379.795308	0.023083	0.022961
RS	26	1.182986	3.682586	387.901497	0.023575	0.023370
RS	27	1.315292	3.682586	412.167795	0.025050	0.024837
RS	28	1.461241	3.879589	414.567313	0.025196	0.024922
RS	29	1.622241	3.879589	437.958603	0.026618	0.026361
RS	30	1.799843	4.142917	432.021498	0.026257	0.025957
RS	31	1.995761	4.142917	453.665044	0.027572	0.027301
RS	32	2.211882	4.492350	438.082320	0.026625	0.026321
RS	33	2.450290	4.492350	457.288284	0.027792	0.027517
RS	34	2.713283	4.946861	432.285696	0.026273	0.025970
RS	35	3.003397	4.946861	448.654235	0.027268	0.026987
RS	36	3.323429	5.524484	415.875322	0.025275	0.024970
RS	37	3.676463	5.524484	429.306195	0.026092	0.025798
RS	38	4.065903	6.242421	391.253197	0.023779	0.023463
RS	39	4.495503	6.242421	401.877881	0.024425	0.024107
RS	40	4.969405	7.117752	361.205238	0.021953	0.021615
RS	41	5.492177	7.117752	369.292408	0.022444	0.022091
RS	42	6.068859	8.165562	328.395776	0.019959	0.019587
RS	43	6.705010	8.165562	334.263682	0.020315	0.019916
RS	44	7.406763	9.390125	295.216426	0.017942	0.017528
RS	45	8.180883	9.390125	299.155770	0.018182	0.017730
RS	46	9.034832	10.768570	263.701709	0.016027	0.015564
RS	47	9.976843	10.768570	265.908729	0.016161	0.015658
RS	48	11.015997	12.240524	235.192519	0.014294	0.013786
RS	49	12.162312	12.240524	235.734139	0.014327	0.013784
RS	50	13.426838	13.721639	209.965448	0.012761	0.012217
RS	51	14.821765	13.721639	208.798667	0.012690	0.012124
RS	52	16.360542	15.155882	187.059834	0.011369	0.010807
RS	53	18.058002	15.155882	184.130647	0.011191	0.010627
RS	54	19.930509	17.521288	156.349448	0.009502	0.008949
RS	55	21.996114	17.521288	153.070706	0.009303	0.008768
RS	56	24.274731	17.521288	148.026243	0.008997	0.008490
RS	57	26.788325	17.521288	141.215966	0.008583	0.008116
RS	58	29.561129	371.819961	6.788288	0.000413	0.000401
RS	59	32.619873	371.819961	7.472527	0.000454	0.000441
RS	60	35.994043	371.819961	8.223540	0.000500	0.000484
RS	61	39.716167	371.819961	9.047278	0.000550	0.000532
RS	62	43.822129	371.819961	9.950072	0.000605	0.000584
RS	63	48.351509	371.819961	1413.010226	0.085878	0.081091
PA	4+25*2+4+6 0.000580958 0.004356300 48.351508681 52109.596806741 35.750839825 4.850880707 2.558132430 2.343128607 2.524531338 2.758425758 2.956839024 3.121707502 3.265862807 3.397751209 3.529873097 3.682585873 3.879589120 4.142917043 4.492349811 4.946860665 5.524484006 6.242421262 7.117752317 8.165561762 9.390124821 10.768569520 12.240523894 13.721639246 15.155881857 17.521287609 371.819961154
//
IT	7154
RD	22
LK	-15272.630991
QD	-12.769117 -> -9.815685
RI	0.0013881938
TR	0.000540	0.004341
MT	49.596870
MM	C_pi: 24.641581, n_recomb: 16606.347938
RS	0	0.000000	72596.893319	0.002249	0.000000	0.000000
RS	1	0.010357	72596.893319	0.002482	0.000000	0.000000
RS	2	0.021786	72596.893319	0.002739	0.000000	0.000000
RS	3	0.034399	72596.893319	0.003023	0.000000	0.000000
RS	4	0.048319	37.687082	6.424431	0.000387	0.000295
RS	5	0.063680	37.687082	7.087002	0.000427	0.000405
RS	6	0.080631	4.780466	61.525244	0.003705	0.003785
RS	7	0.099339	4.780466	67.621263	0.004072	0.004537
RS	8	0.119984	2.508210	141.286221	0.008508	0.009874
RS	9	0.142767	2.508210	154.444490	0.009300	0.010972
RS	10	0.167910	2.335339	181.073249	0.010904	0.013016
RS	11	0.195657	2.335339	197.357692	0.011884	0.013932
RS	12	0.226277	2.563715	195.818658	0.011792	0.013729
RS	13	0.260069	2.563715	213.140684	0.012835	0.014528
RS	14	0.297360	2.840901	209.224072	0.012599	0.014069
RS	15	0.338514	2.840901	227.423376	0.013695	0.014914
RS	16	0.383929	3.071920	228.407921	0.013754	0.014784
RS	17	0.434049	3.071920	247.803905	0.014922	0.015747
RS	18	0.489359	3.258345	253.161382	0.015245	0.015917
RS	19	0.550397	3.258345	273.968885	0.016498	0.017008
RS	20	0.617757	3.414779	282.478889	0.017010	0.017385
RS	21	0.692093	3.414779	304.730965	0.018350	0.018597
RS	22	0.774128	3.551396	315.507288	0.018999	0.019122
RS	23	0.864660	3.551396	339.044087	0.020417	0.020449
RS	24	0.964567	3.682771	350.566493	0.021110	0.021036
RS	25	1.074821	3.682771	374.978758	0.022580	0.022456
RS	26	1.196495	3.831787	384.519292	0.023155	0.022945
RS	27	1.330769	3.831787	409.117223	0.024636	0.024412
RS	28	1.478950	4.024374	413.311718	0.024889	0.024601
RS	29	1.642478	4.024374	437.203305	0.026327	0.026050
RS	30	1.822942	4.284018	433.189678	0.026086	0.025763
RS	31	2.022096	4.284018	455.456706	0.027427	0.027125
RS	32	2.241876	4.631170	441.685124	0.026597	0.026262
RS	33	2.484418	4.631170	461.571409	0.027795	0.027481
RS	34	2.752080	5.085037	438.061107	0.026379	0.026039
RS	35	3.047463	5.085037	455.096612	0.027405	0.027081
RS	36	3.373437	5.663533	423.365686	0.025494	0.025149
RS	37	3.733172	5.663533	437.391125	0.026339	0.026001
RS	38	4.130164	6.383654	399.898052	0.024081	0.023724
RS	39	4.568271	6.383654	411.005351	0.024750	0.024389
RS	40	5.051752	7.262279	370.433990	0.022307	0.021930
RS	41	5.585306	7.262279	378.872829	0.022815	0.022422
RS	42	6.174118	8.314184	337.703879	0.020336	0.019930
RS	43	6.823912	8.314184	343.789893	0.020702	0.020268
RS	44	7.541004	9.542857	304.218887	0.018319	0.017875
RS	45	8.332363	9.542857	308.249288	0.018562	0.018080
RS	46	9.205682	10.923385	272.162834	0.016389	0.015901
RS	47	10.169447	10.923385	274.340566	0.016520	0.015993
RS	48	11.233027	12.391427	243.014936	0.014634	0.014105
RS	49	12.406760	12.391427	243.406059	0.014657	0.014095
RS	50	13.702053	13.856390	217.141413	0.013076	0.012516
RS	51	15.131496	13.856390	215.690394	0.012988	0.012409
RS	52	16.708983	15.253707	193.601965	0.011658	0.011085
RS	53	18.449846	15.253707	190.232524	0.011455	0.010882
RS	54	20.371006	17.496311	162.424724	0.009781	0.009218
RS	55	22.491135	17.496311	158.546885	0.009547	0.009006
RS	56	24.830841	17.496311	152.805623	0.009202	0.008694
RS	57	27.412864	17.496311	145.219207	0.008745	0.008281
RS	58	30.262300	379.787027	6.811950	0.000410	0.000398
RS	59	33.406846	379.787027	7.502305	0.000452	0.000437
RS	60	36.877064	379.787027	8.260472	0.000497	0.000481
RS	61	40.706683	379.787027	9.092551	0.000548	0.000529
RS	62	44.932926	379.787027	10.005033	0.000602	0.000581
RS	63	49.596870	379.787027	1418.861896	0.085441	0.081308
PA	4+25*2+4+6 0.000539573 0.004341294 49.596870384 72596.893318831 37.687081831 4.780465921 2.508210379 2.335338855 2.563715316 2.840900920 3.071919684 3.258345431 3.414778939 3.551395553 3.682771000 3.831786519 4.024374298 4.284017889 4.631169853 5.085037203 5.663533120 6.383654365 7.262279393 8.314184072 9.542856646 10.923385371 12.391426882 13.856390437 15.253706815 17.496310931 379.787027085
//
IT	10258
RD	23
LK	-15266.843455
QD	-11.227627 -> -8.583457
RI	0.0013811258
TR	0.000503	0.004327
MT	50.793353
MM	C_pi: 24.918697, n_recomb: 16729.537433
RS	0	0.000000	115507.582575	0.001429	0.000000	0.000000
RS	1	0.010398	115507.582575	0.001578	0.000000	0.000000
RS	2	0.021878	115507.582575	0.001742	0.000000	0.000000
RS	3	0.034552	115507.582575	0.001923	0.000000	0.000000
RS	4	0.048543	39.652138	6.183045	0.000370	0.000281
RS	5	0.063989	39.652138	6.823428	0.000408	0.000386
RS	6	0.081041	4.697510	63.447992	0.003793	0.003864
RS	7	0.099867	4.697510	69.753898	0.004170	0.004636
RS	8	0.120650	2.450856	146.591744	0.008762	0.010152
RS	9	0.143594	2.450856	160.257475	0.009579	0.011289
RS	10	0.168923	2.319341	184.883302	0.011051	0.013184
RS	11	0.196887	2.319341	201.548848	0.012047	0.014122
RS	12	0.227759	2.594713	196.293643	0.011733	0.013667
RS	13	0.261841	2.594713	213.748153	0.012777	0.014472
RS	14	0.299466	2.916872	206.934634	0.012369	0.013828
RS	15	0.341005	2.916872	225.077289	0.013454	0.014668
RS	16	0.386862	3.182858	224.167240	0.013399	0.014423
RS	17	0.437488	3.182858	243.399136	0.014549	0.015372
RS	18	0.493378	3.392936	247.637946	0.014802	0.015475
RS	19	0.555080	3.392936	268.246343	0.016034	0.016547
RS	20	0.623198	3.563123	276.291152	0.016515	0.016895
RS	21	0.698400	3.563123	298.375576	0.017835	0.018087
RS	22	0.781421	3.705216	309.311131	0.018489	0.018620
RS	23	0.873075	3.705216	332.774297	0.019891	0.019929
RS	24	0.974259	3.836030	345.058254	0.020626	0.020556
RS	25	1.085965	3.836030	369.542560	0.022089	0.021965
RS	26	1.209287	3.981209	380.374726	0.022737	0.022526
RS	27	1.345432	3.981209	405.218755	0.024222	0.023991
RS	28	1.495734	4.169105	411.088175	0.024573	0.024277
RS	29	1.661665	4.169105	435.395303	0.026026	0.025733
RS	30	1.844850	4.424770	433.227404	0.025896	0.025555
RS	31	2.047084	4.424770	456.041634	0.027260	0.026933
RS	32	2.270347	4.769410	444.054750	0.026543	0.026181
RS	33	2.516826	4.769410	464.559327	0.027769	0.027423
RS	34	2.788935	5.222429	442.572823	0.026455	0.026082
RS	35	3.089338	5.222429	460.230184	0.027510	0.027148
RS	36	3.420979	5.801698	429.622158	0.025680	0.025299
RS	37	3.787106	5.801698	444.213726	0.026553	0.026174
RS	38	4.191303	6.524003	407.387361	0.024351	0.023957
RS	39	4.637531	6.524003	418.963157	0.025043	0.024642
RS	40	5.130160	7.406069	378.615235	0.022632	0.022219
RS	41	5.674014	7.406069	387.402748	0.023157	0.022725
RS	42	6.274420	8.462408	346.085998	0.020687	0.020248
RS	43	6.937260	8.462408	352.395132	0.021064	0.020595
RS	44	7.669024	9.695742	312.418717	0.018675	0.018200
RS	45	8.476880	9.695742	316.550655	0.018922	0.018409
RS	46	9.368740	11.079194	279.937007	0.016733	0.016220
RS	47	10.353340	11.079194	282.099735	0.016862	0.016309
RS	48	11.440323	12.544543	250.254165	0.014959	0.014408
RS	49	12.640334	12.544543	250.511857	0.014974	0.014391
RS	50	13.965128	13.995023	223.827182	0.013379	0.012802
RS	51	15.427680	13.995023	222.110680	0.013277	0.012681
RS	52	17.042314	15.357705	199.739297	0.011939	0.011352
RS	53	18.824845	15.357705	195.947972	0.011713	0.011128
RS	54	20.792730	17.481920	168.218246	0.010055	0.009482
RS	55	22.965245	17.481920	163.742500	0.009788	0.009239
RS	56	25.363667	17.481920	157.311282	0.009403	0.008892
RS	57	28.011487	17.481920	148.962155	0.008904	0.008441
RS	58	30.934638	386.366741	6.850815	0.000410	0.000396
RS	59	34.161752	386.366741	7.548462	0.000451	0.000435
RS	60	37.724434	386.366741	8.315020	0.000497	0.000479
RS	61	41.657579	386.366741	9.156728	0.000547	0.000528
RS	62	45.999709	386.366741	10.080237	0.000603	0.000581
RS	63	50.793353	386.366741	1422.152365	0.085008	0.081499
PA	4+25*2+4+6 0.000503375 0.004326579 50.793352502 115507.582575161 39.652137848 4.697509934 2.450855670 2.319340939 2.594713302 2.916871562 3.182858373 3.392935680 3.563122785 3.705215972 3.836029988 3.981208967 4.169105026 4.424770464 4.769409750 5.222428732 5.801697986 6.524002775 7.406069115 8.462408252 9.695741741 11.079194451 12.544543270 13.995022759 15.357704716 17.481920487 386.366740733
//
IT	11586
RD	24
LK	-15261.668685
QD	-9.881324 -> -7.525407
RI	0.0013735769
TR	0.000472	0.004311
MT	51.953450
MM	C_pi: 25.160797, n_recomb: 16827.430592
RS	0	0.000000	172252.174036	0.000967	0.000000	0.000000
RS	1	0.010438	172252.174036	0.001068	0.000000	0.000000
RS	2	0.021965	172252.174036	0.001180	0.000000	0.000000
RS	3	0.034696	172252.174036	0.001303	0.000000	0.000000
RS	4	0.048755	41.700066	5.942938	0.000353	0.000267
RS	5	0.064282	41.700066	6.560918	0.000390	0.000368
RS	6	0.081430	4.606778	65.442151	0.003889	0.003948
RS	7	0.100368	4.606778	71.964126	0.004277	0.004742
RS	8	0.121282	2.388046	152.238569	0.009047	0.010454
RS	9	0.144379	2.388046	166.435636	0.009891	0.011635
RS	10	0.169887	2.296117	188.997229	0.011231	0.013381
RS	11	0.198058	2.296117	206.060929	0.012246	0.014344
RS	12	0.229169	2.617689	196.982573	0.011706	0.013634
RS	13	0.263527	2.617689	214.576786	0.012752	0.014448
RS	14	0.301472	2.985972	204.821403	0.012172	0.013618
RS	15	0.343378	2.985972	222.906426	0.013247	0.014455
RS	16	0.389657	3.289029	220.071855	0.013078	0.014095
RS	17	0.440767	3.289029	239.129436	0.014211	0.015031
RS	18	0.497212	3.524859	242.195617	0.014393	0.015066
RS	19	0.559548	3.524859	262.582524	0.015604	0.016119
RS	20	0.628392	3.710309	270.080691	0.016050	0.016436
RS	21	0.704421	3.710309	291.960773	0.017350	0.017608
RS	22	0.788385	3.858761	302.939821	0.018003	0.018142
RS	23	0.881114	3.858761	326.277353	0.019390	0.019433
RS	24	0.983522	3.989315	339.186158	0.020157	0.020095
RS	25	1.096620	3.989315	363.676977	0.021612	0.021491
RS	26	1.221522	4.130620	375.657510	0.022324	0.022117
RS	27	1.359462	4.130620	400.673162	0.023811	0.023577
RS	28	1.511799	4.313646	408.088285	0.024251	0.023951
RS	29	1.680037	4.313646	432.734311	0.025716	0.025413
RS	30	1.865836	4.565146	432.315989	0.025691	0.025338
RS	31	2.071029	4.565146	455.605923	0.027075	0.026729
RS	32	2.297639	4.907120	445.355199	0.026466	0.026083
RS	33	2.547903	4.907120	466.417712	0.027718	0.027344
RS	34	2.824290	5.359216	445.956297	0.026502	0.026101
RS	35	3.129525	5.359216	464.189750	0.027585	0.027191
RS	36	3.466620	5.939273	434.751471	0.025836	0.025422
RS	37	3.838901	5.939273	449.878651	0.026735	0.026319
RS	38	4.250041	6.663916	413.798026	0.024591	0.024162
RS	39	4.704095	6.663916	425.825654	0.025305	0.024867
RS	40	5.205543	7.549747	385.799999	0.022927	0.022480
RS	41	5.759332	7.549747	394.930850	0.023469	0.023002
RS	42	6.370925	8.611061	353.572463	0.021012	0.020540
RS	43	7.046355	8.611061	360.108007	0.021400	0.020897
RS	44	7.792286	9.849890	319.829153	0.019006	0.018503
RS	45	8.616077	9.849890	324.072323	0.019259	0.018716
RS	46	9.525855	11.237446	287.025272	0.017057	0.016518
RS	47	10.530595	11.237446	289.187543	0.017185	0.016607
RS	48	11.640209	12.701701	256.903227	0.015267	0.014695
RS	49	12.865643	12.701701	257.045934	0.015275	0.014671
RS	50	14.218988	14.139834	230.009699	0.013669	0.013073
RS	51	15.713593	14.139834	228.049255	0.013552	0.012940
RS	52	17.364204	15.470706	205.454828	0.012210	0.011608
RS	53	19.187105	15.470706	201.264529	0.011961	0.011364
RS	54	21.200279	17.482141	173.703736	0.010323	0.009738
RS	55	23.423587	17.482141	168.638771	0.010022	0.009465
RS	56	25.878962	17.482141	161.532141	0.009599	0.009083
RS	57	28.590627	17.482141	152.441279	0.009059	0.008595
RS	58	31.585334	391.811224	6.902010	0.000410	0.000395
RS	59	34.892626	391.811224	7.607920	0.000452	0.000435
RS	60	38.545130	391.811224	8.383888	0.000498	0.000480
RS	61	42.578881	391.811224	9.236295	0.000549	0.000529
RS	62	47.033671	391.811224	10.171938	0.000604	0.000582
RS	63	51.953450	391.811224	1423.276184	0.084581	0.081663
PA	4+25*2+4+6 0.000471712 0.004311381 51.953449623 172252.174035786 41.700066288 4.606777789 2.388046090 2.296116862 2.617689450 2.985972207 3.289029246 3.524859458 3.710308847 3.858761043 3.989315105 4.130619725 4.313646386 4.565146260 4.907120170 5.359216191 5.939272916 6.663916471 7.549747302 8.611060642 9.849889741 11.237445865 12.701700589 14.139834387 15.470706016 17.482141392 391.811224453
//
IT	9184
RD	25
LK	-15257.062290
QD	-8.710710 -> -6.620472
RI	0.0013655855
TR	0.000444	0.004296
MT	53.075871
MM	C_pi: 25.374332, n_recomb: 16905.100862
RS	0	0.000000	267747.716166	0.000627	0.000000	0.000000
RS	1	0.010475	267747.716166	0.000693	0.000000	0.000000
RS	2	0.022048	267747.716166	0.000766	0.000000	0.000000
RS	3	0.034833	267747.716166	0.000846	0.000000	0.000000
RS	4	0.048957	43.854858	5.703703	0.000337	0.000254
RS	5	0.064561	43.854858	6.299048	0.000373	0.000350
RS	6	0.081799	4.513033	67.469104	0.003991	0.004032
RS	7	0.100843	4.513033	74.209653	0.004390	0.004850
RS	8	0.121882	2.321876	158.194452	0.009358	0.010775
RS	9	0.145125	2.321876	172.943642	0.010230	0.012005
RS	10	0.170803	2.266832	193.417878	0.011441	0.013602
RS	11	0.199170	2.266832	210.897239	0.012475	0.014595
RS	12	0.230509	2.633082	197.908412	0.011707	0.013626
RS	13	0.265131	2.633082	215.652579	0.012757	0.014452
RS	14	0.303380	3.047987	202.928779	0.012004	0.013436
RS	15	0.345635	3.047987	220.960694	0.013071	0.014273
RS	16	0.392317	3.389846	216.187187	0.012788	0.013797
RS	17	0.443889	3.389846	235.067990	0.013905	0.014724
RS	18	0.500863	3.653362	236.925252	0.014015	0.014688
RS	19	0.563806	3.653362	257.078258	0.015207	0.015725
RS	20	0.633341	3.855611	263.960776	0.015614	0.016007
RS	21	0.710161	3.855611	285.611298	0.016895	0.017159
RS	22	0.795028	4.011299	296.536343	0.017541	0.017690
RS	23	0.888786	4.011299	319.708877	0.018912	0.018964
RS	24	0.992364	4.141931	333.118827	0.019705	0.019653
RS	25	1.106793	4.141931	357.563275	0.021151	0.021037
RS	26	1.233209	4.279354	370.556846	0.021920	0.021719
RS	27	1.372867	4.279354	395.681129	0.023406	0.023174
RS	28	1.527154	4.457359	404.512790	0.023928	0.023628
RS	29	1.697604	4.457359	429.430330	0.025402	0.025093
RS	30	1.885909	4.704511	430.658103	0.025475	0.025114
RS	31	2.093940	4.704511	454.358651	0.026877	0.026517
RS	32	2.323762	5.043656	445.780508	0.026370	0.025971
RS	33	2.577659	5.043656	467.344074	0.027645	0.027250
RS	34	2.858153	5.494741	448.387101	0.026524	0.026100
RS	35	3.168029	5.494741	467.151856	0.027634	0.027211
RS	36	3.510366	6.075570	438.905238	0.025963	0.025521
RS	37	3.888564	6.075570	454.536740	0.026888	0.026440
RS	38	4.306379	6.802643	419.256927	0.024801	0.024342
RS	39	4.767962	6.802643	431.717944	0.025538	0.025065
RS	40	5.277897	7.692487	392.090413	0.023194	0.022716
RS	41	5.841249	7.692487	401.557178	0.023754	0.023252
RS	42	6.463615	8.759220	360.243276	0.021310	0.020808
RS	43	7.151175	8.759220	367.006598	0.021710	0.021174
RS	44	7.910760	10.004255	326.511973	0.019314	0.018782
RS	45	8.749913	10.004255	330.874580	0.019572	0.019001
RS	46	9.676971	11.396980	293.474029	0.017360	0.016796
RS	47	10.701141	11.396980	295.649549	0.017489	0.016884
RS	48	11.832596	12.861597	262.997069	0.015557	0.014963
RS	49	13.082575	12.861597	263.043121	0.015560	0.014934
RS	50	14.463493	14.289411	235.714541	0.013943	0.013329
RS	51	15.989068	14.289411	233.532542	0.013814	0.013184
RS	52	17.674451	15.591173	210.767125	0.012468	0.011851
RS	53	19.536383	15.591173	206.202852	0.012198	0.011587
RS	54	21.593359	17.495332	178.887957	0.010582	0.009984
RS	55	23.865810	17.495332	173.247192	0.010248	0.009681
RS	56	26.376308	17.495332	165.484295	0.009789	0.009266
RS	57	29.149789	17.495332	155.676844	0.009209	0.008742
RS	58	32.213801	396.299609	6.963054	0.000412	0.000396
RS	59	35.598779	396.299609	7.677991	0.000454	0.000437
RS	60	39.338344	396.299609	8.464171	0.000501	0.000481
RS	61	43.469642	396.299609	9.328110	0.000552	0.000531
RS	62	48.033706	396.299609	10.276748	0.000608	0.000585
RS	63	53.075871	396.299609	1422.805221	0.084164	0.081801
PA	4+25*2+4+6 0.000444097 0.004295907 53.075870608 267747.716166234 43.854858464 4.513033251 2.321875988 2.266831724 2.633081771 3.047987152 3.389845507 3.653361696 3.855610783 4.011299396 4.141931016 4.279353605 4.457359385 4.704510813 5.043655514 5.494740613 6.075570342 6.802643468 7.692487304 8.759220099 10.004254554 11.396979774 12.861597473 14.289411125 15.591172548 17.495332283 396.299608642
//
CC
CC	Brief Description of the file format:
CC	  CC  comments
CC	  MM  useful-messages
CC	  RD  round-of-iterations
CC	  LL  \log[P(sequence)]
CC	  QD  Q-before-opt Q-after-opt
CC	  TR  \theta_0 \rho_0
CC	  RS  k t_k \lambda_k \pi_k \sum_{l\not=k}A_{kl} A_{kk}
CC	  DC  begin end best-k t_k+\Delta_k max-prob
CC
MM	Version: 0.6.5-r67
MM	pattern:4+25*2+4+6, n:63, n_free_lambdas:28
MM	n_iterations:25, skip:1, max_t:5, theta/rho:5
MM	is_decoding:0
MM	n_seqs:2, sum_L:163135, sum_n:4892
RD	0
LK	0.000000
QD	0.000000 -> 0.000000
RI	inf
TR	0.030446	0.006089
MT	5.000000
MM	C_pi: 1.000000, n_recomb: 990.354626
RS	0	0.000000	1.000000	6.338017	0.006400	0.000000
RS	1	0.006440	1.000000	6.701619	0.006767	0.000000
RS	2	0.013294	1.000000	7.083057	0.007152	0.000000
RS	3	0.020590	1.000000	7.482806	0.007556	0.000000
RS	4	0.028356	1.000000	7.901294	0.007978	0.000000
RS	5	0.036622	1.000000	8.338895	0.008420	0.000000
RS	6	0.045421	1.000000	8.795913	0.008882	0.000000
RS	7	0.054785	1.000000	9.272570	0.009363	0.000000
RS	8	0.064753	1.000000	9.768994	0.009864	0.000000
RS	9	0.075363	1.000000	10.285198	0.010385	0.000000
RS	10	0.086656	1.000000	10.821070	0.010926	0.000000
RS	11	0.098677	1.000000	11.376345	0.011487	0.000000
RS	12	0.111471	1.000000	11.950591	0.012067	0.000000
RS	13	0.125090	1.000000	12.543185	0.012665	0.000000
RS	14	0.139585	1.000000	13.153290	0.013281	0.000000
RS	15	0.155014	1.000000	13.779829	0.013914	0.000000
RS	16	0.171437	1.000000	14.421462	0.014562	0.000000
RS	17	0.188917	1.000000	15.076558	0.015223	0.000000
RS	18	0.207523	1.000000	15.743167	0.015896	0.000000
RS	19	0.227327	1.000000	16.418996	0.016579	0.000000
RS	20	0.248406	1.000000	17.101385	0.017268	0.000000
RS	21	0.270843	1.000000	17.787274	0.017961	0.000000
RS	22	0.294725	1.000000	18.473192	0.018653	0.000000
RS	23	0.320144	1.000000	19.155228	0.019342	0.000000
RS	24	0.347201	1.000000	19.829023	0.020022	0.000000
RS	25	0.376000	1.000000	20.489758	0.020689	0.000000
RS	26	0.406654	1.000000	21.132152	0.021338	0.000000
RS	27	0.439282	1.000000	21.750472	0.021962	0.000000
RS	28	0.474011	1.000000	22.338548	0.022556	0.000000
RS	29	0.510976	1.000000	22.889802	0.023113	0.000000
RS	30	0.550322	1.000000	23.397296	0.023625	0.000000
RS	31	0.592202	1.000000	23.853790	0.024086	0.000000
RS	32	0.636779	1.000000	24.251818	0.024488	0.000000
RS	33	0.684227	1.000000	24.583794	0.024823	0.000000
RS	34	0.734730	1.000000	24.842118	0.025084	0.000000
RS	35	0.788485	1.000000	25.019327	0.025263	0.000000
RS	36	0.845702	1.000000	25.108247	0.025353	0.000000
RS	37	0.906604	1.000000	25.102180	0.025347	0.000000
RS	38	0.971428	1.000000	24.995098	0.025239	0.000000
RS	39	1.040426	1.000000	24.781859	0.025023	0.000000
RS	40	1.113868	1.000000	24.458429	0.024697	0.000000
RS	41	1.192040	1.000000	24.022113	0.024256	0.000000
RS	42	1.275245	1.000000	23.471775	0.023700	0.000000
RS	43	1.363809	1.000000	22.808046	0.023030	0.000000
RS	44	1.458076	1.000000	22.033513	0.022248	0.000000
RS	45	1.558414	1.000000	21.152859	0.021359	0.000000
RS	46	1.665214	1.000000	20.172965	0.020369	0.000000
RS	47	1.778891	1.000000	19.102938	0.019289	0.000000
RS	48	1.899889	1.000000	17.954069	0.018129	0.000000
RS	49	2.028679	1.000000	16.739703	0.016903	0.000000
RS	50	2.165763	1.000000	15.475014	0.015626	0.000000
RS	51	2.311675	1.000000	14.176689	0.014315	0.000000
RS	52	2.466983	1.000000	12.862510	0.012988	0.000000
RS	53	2.632293	1.000000	11.550857	0.011663	0.000000
RS	54	2.808249	1.000000	10.260143	0.010360	0.000000
RS	55	2.995536	1.000000	9.008201	0.009096	0.000000
RS	56	3.194884	1.000000	7.811659	0.007888	0.000000
RS	57	3.407070	1.000000	6.685339	0.006750	0.000000
RS	58	3.632920	1.000000	5.641708	0.005697	0.000000
RS	59	3.873315	1.000000	4.690438	0.004736	0.000000
RS	60	4.129191	1.000000	3.838091	0.003875	0.000000
RS	61	4.401545	1.000000	3.087971	0.003118	0.000000
RS	62	4.691438	1.000000	2.440143	0.002464	0.000000
RS	63	5.000000	1.000000	6.774232	0.006840	0.000000
PA	4+25*2+4+6 0.030446253 0.006089251 5.000000000 1.000000000 1.000000000 1.000000000 1.000000000 1.000000000 1.000000000 1.000000000 1.000000000 1.000000000 1.000000000 1.000000000 1.000000000 1.000000000 1.000000000 1.000000000 1.000000000 1.000000000 1.000000000 1.000000000 1.000000000 1.000000000 1.000000000 1.000000000 1.000000000 1.000000000 1.000000000 1.000000000 1.000000000
//
IT	11282
RD	1
LK	-17562.286218
QD	-1012.239163 -> -332.170006
RI	0.0771992067
TR	0.015079	0.003156
MT	13.857744
MM	C_pi: 1.954547, n_recomb: 1003.152024
RS	0	0.000000	0.454691	17.775649	0.017720	0.000716
RS	1	0.008155	0.454691	18.869946	0.018811	0.004567
RS	2	0.016974	0.454691	20.001174	0.019938	0.010626
RS	3	0.026513	0.454691	21.165380	0.021099	0.017625
RS	4	0.036829	0.373742	27.128141	0.027043	0.024510
RS	5	0.047987	0.373742	28.443384	0.028354	0.030883
RS	6	0.060055	0.398135	27.954175	0.027866	0.035816
RS	7	0.073106	0.398135	29.220418	0.029129	0.037721
RS	8	0.087222	0.465895	26.101497	0.026019	0.036345
RS	9	0.102489	0.465895	27.284279	0.027199	0.033382
RS	10	0.119001	0.550372	24.146566	0.024071	0.030697
RS	11	0.136860	0.550372	25.249304	0.025170	0.028969
RS	12	0.156175	0.639006	22.737193	0.022666	0.027971
RS	13	0.177065	0.639006	23.769676	0.023695	0.027296
RS	14	0.199658	0.738316	21.502031	0.021434	0.026679
RS	15	0.224093	0.738316	22.469079	0.022398	0.026011
RS	16	0.250522	0.851374	20.356570	0.020293	0.025261
RS	17	0.279105	0.851374	21.261698	0.021195	0.024434
RS	18	0.310019	0.977869	19.328237	0.019268	0.023550
RS	19	0.343454	0.977869	20.174815	0.020111	0.022635
RS	20	0.379616	1.116646	18.433452	0.018376	0.021717
RS	21	0.418726	1.116646	19.224350	0.019164	0.020822
RS	22	0.461026	1.266669	17.664775	0.017609	0.019964
RS	23	0.506775	1.266669	18.401964	0.018344	0.019149
RS	24	0.556255	1.427505	16.998264	0.016945	0.018374
RS	25	0.609769	1.427505	17.682635	0.017627	0.017634
RS	26	0.667647	1.598759	16.410400	0.016359	0.016924
RS	27	0.730245	1.598759	17.041797	0.016988	0.016242
RS	28	0.797948	1.779495	15.884070	0.015834	0.015590
RS	29	0.871171	1.779495	16.461320	0.016410	0.014970
RS	30	0.950366	1.968647	15.402153	0.015354	0.014383
RS	31	1.036018	1.968647	15.923081	0.015873	0.013831
RS	32	1.128655	2.165640	14.943555	0.014897	0.013312
RS	33	1.228846	2.165640	15.405120	0.015357	0.012823
RS	34	1.337207	2.370463	14.485637	0.014440	0.012362
RS	35	1.454404	2.370463	14.884212	0.014837	0.011926
RS	36	1.581159	2.583331	14.008069	0.013964	0.011510
RS	37	1.718249	2.583331	14.339781	0.014295	0.011113
RS	38	1.866519	2.804470	13.494036	0.013452	0.010732
RS	39	2.026879	2.804470	13.755138	0.013712	0.010364
RS	40	2.200316	3.034194	12.929650	0.012889	0.010009
RS	41	2.387895	3.034194	13.116946	0.013076	0.009665
RS	42	2.590771	3.273105	12.303514	0.012265	0.009332
RS	43	2.810191	3.273105	12.414876	0.012376	0.009009
RS	44	3.047503	3.522383	11.606812	0.011570	0.008697
RS	45	3.304167	3.522383	11.641798	0.011605	0.008395
RS	46	3.581761	3.784021	10.834383	0.010800	0.008104
RS	47	3.881991	3.784021	10.794892	0.010761	0.007824
RS	48	4.206703	4.061396	9.985336	0.009954	0.007556
RS	49	4.557894	4.061396	9.876291	0.009845	0.007300
RS	50	4.937723	4.360398	9.063434	0.009035	0.007056
RS	51	5.348526	4.360398	8.893462	0.008866	0.006822
RS	52	5.792827	4.692024	8.076663	0.008051	0.006599
RS	53	6.273359	4.692024	7.858799	0.007834	0.006383
RS	54	6.793076	5.309152	6.745913	0.006725	0.006173
RS	55	7.355173	5.309152	6.541248	0.006521	0.005969
RS	56	7.963107	5.309152	6.286601	0.006267	0.005770
RS	57	8.620615	5.309152	5.984002	0.005965	0.005575
RS	58	9.331739	9.857256	3.137361	0.003128	0.005387
RS	59	10.100853	9.857256	3.132563	0.003123	0.005210
RS	60	10.932684	9.857256	3.107460	0.003098	0.005049
RS	61	11.832346	9.857256	3.060914	0.003051	0.004911
RS	62	12.805372	9.857256	2.992176	0.002983	0.004813
RS	63	13.857744	9.857256	26.983912	0.026899	0.038956
PA	4+25*2+4+6 0.015079167 0.003155809 13.857743740 0.454691410 0.373742104 0.398135185 0.465895176 0.550371647 0.639005721 0.738315582 0.851373732 0.977868557 1.116646290 1.266668797 1.427505016 1.598758698 1.779495239 1.968647480 2.165639877 2.370463371 2.583331108 2.804469585 3.034193516 3.273104668 3.522383213 3.784021497 4.061395645 4.360398293 4.692024112 5.309152126 9.857256353
//
IT	4870
RD	2
LK	-16434.356333
QD	-420.614011 -> -168.674624
RI	0.0583021045
TR	0.010401	0.003225
MT	18.008405
MM	C_pi: 3.623919, n_recomb: 1895.665177
RS	0	0.000000	0.877984	18.375556	0.009693	0.000241
RS	1	0.008602	0.877984	19.753692	0.010420	0.001653
RS	2	0.017945	0.877984	21.216554	0.011192	0.004120
RS	3	0.028091	0.877984	22.766037	0.012010	0.007518
RS	4	0.039110	0.478387	44.534155	0.023493	0.014186
RS	5	0.051076	0.478387	47.120761	0.024857	0.019860
RS	6	0.064073	0.436234	54.475612	0.028737	0.024379
RS	7	0.078187	0.436234	57.200443	0.030174	0.030261
RS	8	0.093515	0.470363	55.618773	0.029340	0.030691
RS	9	0.110162	0.470363	58.216418	0.030710	0.034824
RS	10	0.128241	0.536932	53.348502	0.028142	0.032112
RS	11	0.147875	0.536932	55.771999	0.029421	0.033992
RS	12	0.169198	0.615883	50.804389	0.026800	0.030620
RS	13	0.192356	0.615883	53.055455	0.027988	0.032051
RS	14	0.217505	0.708327	48.151294	0.025401	0.029191
RS	15	0.244818	0.708327	50.234888	0.026500	0.030825
RS	16	0.274481	0.818655	45.327091	0.023911	0.028235
RS	17	0.306695	0.818655	47.249919	0.024925	0.029751
RS	18	0.341681	0.949975	42.431241	0.022383	0.027185
RS	19	0.379676	0.949975	44.201895	0.023317	0.028389
RS	20	0.420940	1.104717	39.584574	0.020882	0.025818
RS	21	0.465753	1.104717	41.212439	0.021740	0.026658
RS	22	0.514421	1.285480	36.862934	0.019446	0.024128
RS	23	0.567276	1.285480	38.357336	0.020234	0.024645
RS	24	0.624678	1.495432	34.298483	0.018093	0.022236
RS	25	0.687017	1.495432	35.668299	0.018816	0.022517
RS	26	0.754719	1.738052	31.904611	0.016830	0.020279
RS	27	0.828246	1.738052	33.158104	0.017492	0.020379
RS	28	0.908097	2.016079	29.697572	0.015666	0.018332
RS	29	0.994817	2.016079	30.842183	0.016270	0.018295
RS	30	1.088998	2.331141	27.689542	0.014607	0.016457
RS	31	1.191280	2.331141	28.731679	0.015157	0.016339
RS	32	1.302361	2.684893	25.871070	0.013647	0.014718
RS	33	1.422997	2.684893	26.816082	0.014146	0.014562
RS	34	1.554011	3.079760	24.216284	0.012775	0.013146
RS	35	1.696296	3.079760	25.068598	0.013224	0.012974
RS	36	1.850820	3.518018	22.700891	0.011975	0.011736
RS	37	2.018637	3.518018	23.464100	0.012378	0.011558
RS	38	2.200891	4.000519	21.308857	0.011241	0.010474
RS	39	2.398822	4.000519	21.985677	0.011598	0.010296
RS	40	2.613781	4.526462	20.027270	0.010565	0.009349
RS	41	2.847230	4.526462	20.619468	0.010877	0.009179
RS	42	3.100763	5.094350	18.839446	0.009938	0.008353
RS	43	3.376105	5.094350	19.347921	0.010206	0.008200
RS	44	3.675132	5.703395	17.722785	0.009349	0.007483
RS	45	3.999884	5.703395	18.147843	0.009573	0.007354
RS	46	4.352572	6.354765	16.650769	0.008784	0.006735
RS	47	4.735599	6.354765	16.992618	0.008964	0.006636
RS	48	5.151576	7.054088	15.593201	0.008226	0.006103
RS	49	5.603337	7.054088	15.852770	0.008363	0.006035
RS	50	6.093960	7.816865	14.514415	0.007657	0.005570
RS	51	6.626788	7.816865	14.694750	0.007752	0.005529
RS	52	7.205453	8.678435	13.372319	0.007054	0.005108
RS	53	7.833896	8.678435	13.480753	0.007111	0.005082
RS	54	8.516400	10.346830	11.403216	0.006015	0.004484
RS	55	9.257617	10.346830	11.507118	0.006070	0.004490
RS	56	10.062595	10.346830	11.538846	0.006087	0.004477
RS	57	10.936821	10.346830	11.491559	0.006062	0.004441
RS	58	11.886250	25.912042	4.672153	0.002465	0.002436
RS	59	12.917354	25.912042	4.876115	0.002572	0.002551
RS	60	14.037157	25.912042	5.071580	0.002675	0.002659
RS	61	15.253290	25.912042	5.255290	0.002772	0.002758
RS	62	16.574039	25.912042	5.423693	0.002861	0.002847
RS	63	18.008405	25.912042	99.275289	0.052370	0.046507
PA	4+25*2+4+6 0.010400520 0.003225274 18.008404625 0.877983960 0.478387209 0.436233790 0.470362708 0.536932084 0.615882558 0.708327426 0.818654547 0.949974512 1.104717490 1.285479609 1.495432177 1.738051793 2.016078827 2.331141489 2.684893146 3.079760405 3.518017758 4.000519259 4.526462365 5.094350241 5.703394789 6.354764685 7.054088378 7.816865455 8.678434997 10.346829600 25.912041982
//
IT	5200
RD	3
LK	-16017.322944
QD	-252.280914 -> -139.420334
RI	0.0343440316
TR	0.007666	0.003531
MT	20.382353
MM	C_pi: 5.496684, n_recomb: 3135.588525
RS	0	0.000000	2.024716	13.490850	0.004302	0.000099
RS	1	0.008815	2.024716	14.613723	0.004661	0.000694
RS	2	0.018407	2.024716	15.823737	0.005046	0.001753
RS	3	0.028844	2.024716	17.126499	0.005462	0.003225
RS	4	0.040202	0.726729	51.339489	0.016373	0.009247
RS	5	0.052561	0.726729	54.883252	0.017503	0.013057
RS	6	0.066009	0.563434	75.338381	0.024027	0.018868
RS	7	0.080643	0.563434	79.788830	0.025446	0.023575
RS	8	0.096566	0.552827	85.893087	0.027393	0.026211
RS	9	0.113893	0.552827	90.459026	0.028849	0.030300
RS	10	0.132748	0.597332	88.036811	0.028077	0.029745
RS	11	0.153264	0.597332	92.427036	0.029477	0.032490
RS	12	0.175590	0.662521	87.386252	0.027869	0.030407
RS	13	0.199883	0.662521	91.522769	0.029188	0.032366
RS	14	0.226317	0.743389	85.340228	0.027217	0.029900
RS	15	0.255082	0.743389	89.191837	0.028445	0.031794
RS	16	0.286382	0.842301	82.198059	0.026215	0.029278
RS	17	0.320442	0.842301	85.752663	0.027348	0.031142
RS	18	0.357503	0.962718	78.213177	0.024944	0.028500
RS	19	0.397832	0.962718	81.472669	0.025983	0.030186
RS	20	0.441716	1.108175	73.682928	0.023499	0.027406
RS	21	0.489468	1.108175	76.658613	0.024448	0.028828
RS	22	0.541429	1.283026	68.850669	0.021958	0.025957
RS	23	0.597971	1.283026	71.559275	0.022822	0.027086
RS	24	0.659496	1.492852	63.894853	0.020377	0.024202
RS	25	0.726446	1.492852	66.355911	0.021162	0.025063
RS	26	0.799296	1.744457	58.953953	0.018802	0.022252
RS	27	0.878569	1.744457	61.188022	0.019514	0.022879
RS	28	0.964829	2.045017	54.159743	0.017273	0.020206
RS	29	1.058693	2.045017	56.186877	0.017919	0.020625
RS	30	1.160832	2.401251	49.632036	0.015829	0.018143
RS	31	1.271973	2.401251	51.470604	0.016415	0.018395
RS	32	1.392912	2.820027	45.441442	0.014492	0.016145
RS	33	1.524511	2.820027	47.107805	0.015024	0.016280
RS	34	1.667711	3.309182	41.607354	0.013269	0.014278
RS	35	1.823534	3.309182	43.116043	0.013751	0.014337
RS	36	1.993093	3.876294	38.132739	0.012161	0.012580
RS	37	2.177598	3.876294	39.496476	0.012596	0.012590
RS	38	2.378367	4.526363	35.021937	0.011169	0.011064
RS	39	2.596834	4.526363	36.251432	0.011561	0.011043
RS	40	2.834558	5.260398	32.273419	0.010293	0.009731
RS	41	3.093238	5.260398	33.377185	0.010645	0.009696
RS	42	3.374721	6.075885	29.867525	0.009525	0.008579
RS	43	3.681016	6.075885	30.851854	0.009839	0.008543
RS	44	4.014310	6.968570	27.764008	0.008854	0.007600
RS	45	4.376985	6.968570	28.633132	0.009132	0.007575
RS	46	4.771629	7.934391	25.908696	0.008263	0.006782
RS	47	5.201060	7.934391	26.665087	0.008504	0.006775
RS	48	5.668346	8.973795	24.234940	0.007729	0.006107
RS	49	6.176823	8.973795	24.880021	0.007935	0.006124
RS	50	6.730122	10.102461	22.656427	0.007226	0.005554
RS	51	7.332194	10.102461	23.192307	0.007396	0.005593
RS	52	7.987338	11.370570	21.061687	0.006717	0.005085
RS	53	8.700233	11.370570	21.494506	0.006855	0.005142
RS	54	9.475969	13.841159	18.036916	0.005752	0.004378
RS	55	10.320086	13.841159	18.444760	0.005882	0.004460
RS	56	11.238611	13.841159	18.758824	0.005983	0.004527
RS	57	12.238104	13.841159	18.964897	0.006048	0.004571
RS	58	13.325702	43.040500	6.304584	0.002011	0.001886
RS	59	14.509171	43.040500	6.680405	0.002131	0.001996
RS	60	15.796962	43.040500	7.062033	0.002252	0.002104
RS	61	17.198272	43.040500	7.446412	0.002375	0.002207
RS	62	18.723106	43.040500	7.829903	0.002497	0.002303
RS	63	20.382353	43.040500	214.131911	0.068291	0.050489
PA	4+25*2+4+6 0.007666451 0.003530734 20.382353442 2.024715679 0.726729077 0.563434358 0.552826543 0.597332437 0.662520607 0.743389288 0.842301194 0.962717890 1.108175474 1.283026219 1.492852262 1.744456510 2.045017123 2.401250601 2.820027134 3.309182254 3.876293593 4.526363422 5.260397595 6.075884712 6.968570076 7.934391428 8.973794900 10.102461023 11.370569641 13.841158804 43.040499791
//
IT	5038
RD	4
LK	-15817.202241
QD	-191.489366 -> -120.480799
RI	0.0199423913
TR	0.005829	0.003788
MT	22.399555
MM	C_pi: 7.205748, n_recomb: 4392.795201
RS	0	0.000000	4.707062	8.257338	0.001880	0.000043
RS	1	0.008977	4.707062	8.980871	0.002044	0.000305
RS	2	0.018761	4.707062	9.766069	0.002223	0.000774
RS	3	0.029422	4.707062	10.617866	0.002417	0.001424
RS	4	0.041041	1.121862	48.218006	0.010977	0.006184
RS	5	0.053702	1.121862	51.932001	0.011822	0.008713
RS	6	0.067501	0.745779	83.766045	0.019069	0.014765
RS	7	0.082538	0.745779	89.385837	0.020348	0.018387
RS	8	0.098925	0.670768	105.708100	0.024064	0.022388
RS	9	0.116783	0.670768	112.041968	0.025506	0.025834
RS	10	0.136244	0.688619	115.435776	0.026278	0.026840
RS	11	0.157452	0.688619	121.820954	0.027732	0.029474
RS	12	0.180565	0.739109	119.580750	0.027222	0.028737
RS	13	0.205752	0.739109	125.764723	0.028630	0.030785
RS	14	0.233200	0.808984	120.668412	0.027470	0.029267
RS	15	0.263113	0.808984	126.526367	0.028803	0.031171
RS	16	0.295710	0.897570	119.418396	0.027185	0.029287
RS	17	0.331235	0.897570	124.877166	0.028428	0.031152
RS	18	0.369948	1.007443	116.208845	0.026454	0.028956
RS	19	0.412137	1.007443	121.231125	0.027598	0.030703
RS	20	0.458113	1.141865	111.469113	0.025375	0.028223
RS	21	0.508216	1.141865	116.045561	0.026417	0.029788
RS	22	0.562818	1.305332	105.589140	0.024037	0.027084
RS	23	0.622321	1.305332	109.730567	0.024980	0.028431
RS	24	0.687166	1.504158	98.890226	0.022512	0.025580
RS	25	0.757832	1.504158	102.621480	0.023361	0.026703
RS	26	0.834842	1.746624	91.659486	0.020866	0.023790
RS	27	0.918766	1.746624	95.014343	0.021630	0.024695
RS	28	1.010224	2.042483	84.192152	0.019166	0.021804
RS	29	1.109892	2.042483	87.208218	0.019853	0.022500
RS	30	1.218508	2.402114	76.788559	0.017481	0.019712
RS	31	1.336875	2.402114	79.502606	0.018098	0.020215
RS	32	1.465867	2.836836	69.688113	0.015864	0.017602
RS	33	1.606440	2.836836	72.133509	0.016421	0.017951
RS	34	1.759633	3.359448	63.044247	0.014352	0.015563
RS	35	1.926578	3.359448	65.250244	0.014854	0.015799
RS	36	2.108510	3.982964	56.958467	0.012966	0.013666
RS	37	2.306775	3.982964	58.949965	0.013420	0.013824
RS	38	2.522839	4.717793	51.504673	0.011725	0.011957
RS	39	2.758299	4.717793	53.302087	0.012134	0.012061
RS	40	3.014898	5.569374	46.720860	0.010636	0.010455
RS	41	3.294532	5.569374	48.340347	0.011004	0.010523
RS	42	3.599269	6.537421	42.597680	0.009697	0.009163
RS	43	3.931364	6.537421	44.051617	0.010028	0.009211
RS	44	4.293272	7.616670	39.081897	0.008897	0.008072
RS	45	4.687670	7.616670	40.379319	0.009192	0.008113
RS	46	5.117474	8.798368	36.091428	0.008216	0.007165
RS	47	5.585863	8.798368	37.238310	0.008477	0.007211
RS	48	6.096301	10.075665	33.519395	0.007631	0.006424
RS	49	6.652562	10.075665	34.519255	0.007858	0.006481
RS	50	7.258761	11.458593	31.222284	0.007108	0.005819
RS	51	7.919380	11.458593	32.078112	0.007302	0.005892
RS	52	8.639305	13.002218	29.007890	0.006604	0.005312
RS	53	9.423860	13.002218	29.726572	0.006767	0.005399
RS	54	10.278846	16.009833	24.768460	0.005638	0.004526
RS	55	11.210588	16.009833	25.446053	0.005793	0.004636
RS	56	12.225975	16.009833	26.004097	0.005920	0.004733
RS	57	13.332516	16.009833	26.421441	0.006015	0.004810
RS	58	14.538395	60.510026	7.272755	0.001656	0.001608
RS	59	15.852529	60.510026	7.767434	0.001768	0.001713
RS	60	17.284638	60.510026	8.280698	0.001885	0.001817
RS	61	18.845311	60.510026	8.810402	0.002006	0.001920
RS	62	20.546091	60.510026	9.353756	0.002129	0.002020
RS	63	22.399555	60.510026	334.345765	0.076112	0.054838
PA	4+25*2+4+6 0.005828957 0.003787927 22.399554789 4.707061937 1.121861884 0.745778538 0.670767505 0.688619124 0.739108693 0.808983586 0.897570141 1.007442696 1.141864843 1.305332249 1.504157823 1.746624237 2.042482734 2.402113935 2.836835805 3.359447567 3.982964345 4.717792919 5.569374014 6.537421471 7.616669901 8.798367760 10.075664523 11.458592824 13.002217583 16.009832648 60.510025588
//
IT	5624
RD	5
LK	-15685.043090
QD	-155.302799 -> -102.283726
RI	0.0119927632
TR	0.004531	0.003978
MT	24.332703
MM	C_pi: 8.820811, n_recomb: 5625.449294
RS	0	0.000000	10.760668	4.683590	0.000833	0.000019
RS	1	0.009120	10.760668	5.106303	0.000908	0.000138
RS	2	0.019072	10.760668	5.566727	0.000990	0.000351
RS	3	0.029931	10.760668	6.068143	0.001079	0.000645
RS	4	0.041781	1.716195	41.339883	0.007349	0.004207
RS	5	0.054711	1.716195	44.757322	0.007956	0.005910
RS	6	0.068821	0.986053	83.999092	0.014932	0.011636
RS	7	0.084217	0.986053	90.178553	0.016030	0.014437
RS	8	0.101018	0.819147	116.146318	0.020647	0.019109
RS	9	0.119351	0.819147	123.812689	0.022009	0.021992
RS	10	0.139355	0.803571	134.222733	0.023860	0.024021
RS	11	0.161185	0.803571	142.369498	0.025308	0.026393
RS	12	0.185005	0.837876	144.549064	0.025696	0.026644
RS	13	0.210997	0.837876	152.707178	0.027146	0.028610
RS	14	0.239360	0.897210	150.395537	0.026735	0.027935
RS	15	0.270309	0.897210	158.309511	0.028142	0.029783
RS	16	0.304081	0.976960	152.789837	0.027160	0.028585
RS	17	0.340934	0.976960	160.290488	0.028494	0.030403
RS	18	0.381147	1.078325	152.124855	0.027042	0.028773
RS	19	0.425027	1.078325	159.100316	0.028282	0.030509
RS	20	0.472910	1.203753	148.854318	0.026461	0.028489
RS	21	0.525159	1.203753	155.241944	0.027596	0.030090
RS	22	0.582173	1.357209	143.421369	0.025495	0.027745
RS	23	0.644388	1.357209	149.198945	0.026522	0.029179
RS	24	0.712276	1.544896	136.207531	0.024213	0.026575
RS	25	0.786355	1.544896	141.385739	0.025133	0.027828
RS	26	0.867191	1.775542	127.584028	0.022680	0.025040
RS	27	0.955398	1.775542	132.199347	0.023500	0.026101
RS	28	1.051650	2.060123	117.980381	0.020973	0.023212
RS	29	1.156681	2.060123	122.086189	0.021702	0.024076
RS	30	1.271290	2.411127	107.893737	0.019180	0.021178
RS	31	1.396351	2.411127	111.549851	0.019830	0.021849
RS	32	1.532819	2.842768	97.791563	0.017384	0.019038
RS	33	1.681731	2.842768	101.055989	0.017964	0.019540
RS	34	1.844225	3.371382	88.044919	0.015651	0.016897
RS	35	2.021538	3.371382	90.969303	0.016171	0.017266
RS	36	2.215022	4.014146	78.939638	0.014033	0.014853
RS	37	2.426152	4.014146	81.567032	0.014500	0.015124
RS	38	2.656537	4.786235	70.688210	0.012566	0.012981
RS	39	2.907933	4.786235	73.052483	0.012986	0.013180
RS	40	3.182256	5.697950	63.415844	0.011273	0.011321
RS	41	3.481597	5.697950	65.542633	0.011651	0.011469
RS	42	3.808238	6.752951	57.151476	0.010159	0.009888
RS	43	4.164669	6.752951	59.059859	0.010499	0.010000
RS	44	4.553606	7.947472	51.843979	0.009216	0.008675
RS	45	4.978015	7.947472	53.547859	0.009519	0.008765
RS	46	5.441129	9.270531	47.389950	0.008424	0.007666
RS	47	5.946479	9.270531	48.898772	0.008692	0.007747
RS	48	6.497917	10.709267	43.642971	0.007758	0.006840
RS	49	7.099647	10.709267	44.962474	0.007993	0.006922
RS	50	7.756254	12.266982	40.397758	0.007181	0.006165
RS	51	8.472743	12.266982	41.532321	0.007383	0.006254
RS	52	9.254576	13.998608	37.372880	0.006644	0.005598
RS	53	10.107712	13.998608	38.331304	0.006814	0.005694
RS	54	11.038655	17.372982	31.720143	0.005639	0.004722
RS	55	12.054499	17.372982	32.628275	0.005800	0.004840
RS	56	13.162987	17.372982	33.382067	0.005934	0.004943
RS	57	14.372570	17.372982	33.953058	0.006036	0.005027
RS	58	15.692467	79.147966	7.777347	0.001383	0.001385
RS	59	17.132738	79.147966	8.350859	0.001484	0.001481
RS	60	18.704362	79.147966	8.953399	0.001592	0.001579
RS	61	20.419317	79.147966	9.583904	0.001704	0.001678
RS	62	22.290676	79.147966	10.240704	0.001820	0.001776
RS	63	24.332703	79.147966	451.539302	0.080267	0.059226
PA	4+25*2+4+6 0.004531304 0.003977909 24.332703469 10.760667982 1.716194819 0.986053492 0.819147187 0.803570616 0.837876344 0.897209640 0.976959538 1.078324628 1.203753025 1.357209377 1.544895526 1.775541911 2.060122584 2.411127223 2.842768447 3.371381792 4.014145827 4.786235326 5.697950306 6.752950589 7.947471640 9.270531486 10.709267144 12.266982486 13.998608468 17.372982161 79.147966347
//
IT	5979
RD	6
LK	-15585.040076
QD	-127.626113 -> -86.479192
RI	0.0075667019
TR	0.003592	0.004112
MT	26.234067
MM	C_pi: 10.426638, n_recomb: 6847.980560
RS	0	0.000000	23.974057	2.586215	0.000378	0.000009
RS	1	0.009250	23.974057	2.824352	0.000412	0.000064
RS	2	0.019355	23.974057	3.084307	0.000450	0.000164
RS	3	0.030396	23.974057	3.368059	0.000492	0.000300
RS	4	0.042457	2.577404	34.131222	0.004984	0.002922
RS	5	0.055634	2.577404	37.090451	0.005416	0.004093
RS	6	0.070030	1.289294	80.291139	0.011725	0.009290
RS	7	0.085758	1.289294	86.608588	0.012647	0.011487
RS	8	0.102940	0.995982	120.535439	0.017602	0.016409
RS	9	0.121712	0.995982	129.119121	0.018855	0.018840
RS	10	0.142220	0.938635	146.397493	0.021378	0.021503
RS	11	0.164625	0.938635	156.002488	0.022781	0.023616
RS	12	0.189102	0.954646	163.112171	0.023819	0.024550
RS	13	0.215844	0.954646	173.064060	0.025272	0.026380
RS	14	0.245059	1.003328	174.382388	0.025465	0.026348
RS	15	0.276976	1.003328	184.290227	0.026912	0.028104
RS	16	0.311846	1.075107	181.428991	0.026494	0.027494
RS	17	0.349941	1.075107	191.014834	0.027894	0.029247
RS	18	0.391560	1.169477	184.560279	0.026951	0.028152
RS	19	0.437029	1.169477	193.615805	0.028273	0.029857
RS	20	0.486703	1.287855	184.144434	0.026890	0.028318
RS	21	0.540972	1.287855	192.525868	0.028114	0.029924
RS	22	0.600261	1.433399	180.573586	0.026369	0.027995
RS	23	0.665035	1.433399	188.195783	0.027482	0.029471
RS	24	0.735799	1.611849	174.181325	0.025435	0.027207
RS	25	0.813110	1.611849	181.012614	0.026433	0.028533
RS	26	0.897571	1.831928	165.312017	0.024140	0.025988
RS	27	0.989845	1.831928	171.369336	0.025025	0.027146
RS	28	1.090654	2.105134	154.440682	0.022553	0.024388
RS	29	1.200788	2.105134	159.780224	0.023332	0.025363
RS	30	1.321110	2.445076	142.216858	0.020768	0.022486
RS	31	1.452560	2.445076	146.918448	0.021454	0.023274
RS	32	1.596170	2.867667	129.345699	0.018888	0.020383
RS	33	1.753064	2.867667	133.496424	0.019494	0.020998
RS	34	1.924470	3.391490	116.468832	0.017008	0.018200
RS	35	2.111730	3.391490	120.150836	0.017545	0.018670
RS	36	2.316313	4.036548	104.132324	0.015206	0.016056
RS	37	2.539818	4.036548	107.415141	0.015686	0.016413
RS	38	2.783998	4.821541	92.763404	0.013546	0.014051
RS	39	3.050764	4.821541	95.700863	0.013975	0.014323
RS	40	3.342205	5.760911	82.634983	0.012067	0.012250
RS	41	3.660605	5.760911	85.266304	0.012451	0.012458
RS	42	4.008456	6.862445	73.855992	0.010785	0.010680
RS	43	4.388483	6.862445	76.209025	0.011129	0.010841
RS	44	4.803661	8.125108	66.403614	0.009697	0.009343
RS	45	5.257243	8.125108	68.497819	0.010003	0.009471
RS	46	5.752781	9.537602	60.168178	0.008786	0.008226
RS	47	6.294156	9.537602	62.016372	0.009056	0.008333
RS	48	6.885607	11.083019	54.969174	0.008027	0.007307
RS	49	7.531766	11.083019	56.578939	0.008262	0.007405
RS	50	8.237695	12.758650	50.537425	0.007380	0.006553
RS	51	9.008920	12.758650	51.914363	0.007581	0.006649
RS	52	9.851483	14.617206	46.494154	0.006789	0.005916
RS	53	10.771982	14.617206	47.649646	0.006958	0.006013
RS	54	11.777626	18.242384	39.187137	0.005722	0.004941
RS	55	12.876291	18.242384	40.291245	0.005884	0.005057
RS	56	14.076581	18.242384	41.194451	0.006016	0.005157
RS	57	15.387896	18.242384	41.860244	0.006113	0.005234
RS	58	16.820506	99.512782	8.019550	0.001171	0.001197
RS	59	18.385630	99.512782	8.646371	0.001263	0.001283
RS	60	20.095527	99.512782	9.310692	0.001360	0.001373
RS	61	21.963586	99.512782	10.012528	0.001462	0.001465
RS	62	24.004439	99.512782	10.751369	0.001570	0.001559
RS	63	26.234067	99.512782	567.858658	0.082924	0.063271
PA	4+25*2+4+6 0.003592205 0.004112287 26.234067215 23.974056808 2.577404397 1.289293510 0.995982271 0.938635030 0.954645547 1.003327687 1.075106807 1.169477332 1.287854652 1.433399155 1.611849407 1.831928426 2.105133540 2.445076009 2.867666963 3.391489654 4.036548382 4.821541238 5.760911218 6.862445433 8.125107684 9.537602461 11.083018756 12.758649858 14.617205995 18.242384292 99.512782071
//
IT	4406
RD	7
LK	-15507.363815
QD	-105.526719 -> -73.588473
RI	0.0050452032
TR	0.002905	0.004206
MT	28.091059
MM	C_pi: 12.033096, n_recomb: 8052.507455
RS	0	0.000000	51.699572	1.423008	0.000177	0.000004
RS	1	0.009368	51.699572	1.556054	0.000193	0.000031
RS	2	0.019614	51.699572	1.701512	0.000211	0.000079
RS	3	0.030819	51.699572	1.860535	0.000231	0.000145
RS	4	0.043075	3.776060	27.807775	0.003453	0.002083
RS	5	0.056478	3.776060	30.300932	0.003763	0.002908
RS	6	0.071137	1.656403	75.039566	0.009319	0.007556
RS	7	0.087169	1.656403	81.244918	0.010089	0.009310
RS	8	0.104703	1.197676	121.271061	0.015060	0.014257
RS	9	0.123880	1.197676	130.433023	0.016198	0.016327
RS	10	0.144854	1.089979	153.762167	0.019095	0.019362
RS	11	0.167792	1.089979	164.511401	0.020430	0.021240
RS	12	0.192879	1.085571	176.354414	0.021901	0.022624
RS	13	0.220316	1.085571	187.851552	0.023328	0.024307
RS	14	0.250323	1.123301	192.997322	0.023967	0.024736
RS	15	0.283142	1.123301	204.735676	0.025425	0.026388
RS	16	0.319035	1.187509	205.051223	0.025464	0.026237
RS	17	0.358291	1.187509	216.653339	0.026905	0.027917
RS	18	0.401224	1.275751	212.679547	0.026412	0.027276
RS	19	0.448179	1.275751	223.837422	0.027797	0.028942
RS	20	0.499533	1.388320	216.084358	0.026834	0.027842
RS	21	0.555698	1.388320	226.558800	0.028135	0.029441
RS	22	0.617124	1.527464	215.521186	0.026764	0.027924
RS	23	0.684305	1.527464	225.141599	0.027959	0.029424
RS	24	0.757780	1.698336	211.175122	0.026225	0.027525
RS	25	0.838137	1.698336	219.839949	0.027301	0.028899
RS	26	0.926023	1.909474	203.245491	0.025240	0.026651
RS	27	1.022142	1.909474	210.924359	0.026194	0.027875
RS	28	1.127265	2.172577	192.134728	0.023860	0.025324
RS	29	1.242237	2.172577	198.864339	0.024696	0.026378
RS	30	1.367979	2.501832	178.556020	0.022174	0.023606
RS	31	1.505500	2.501832	184.423461	0.022903	0.024479
RS	32	1.655905	2.914077	163.413337	0.020293	0.021596
RS	33	1.820400	2.914077	168.532039	0.020929	0.022294
RS	34	2.000305	3.429209	147.630735	0.018334	0.019421
RS	35	2.197063	3.429209	152.117921	0.018891	0.019968
RS	36	2.412255	4.068962	132.065390	0.016401	0.017218
RS	37	2.647605	4.068962	136.024994	0.016892	0.017643
RS	38	2.905003	4.854365	117.426022	0.014583	0.015112
RS	39	3.186515	4.854365	120.939730	0.015019	0.015442
RS	40	3.494399	5.802952	104.195935	0.012940	0.013190
RS	41	3.831126	5.802952	107.322632	0.013328	0.013446
RS	42	4.199397	6.925993	92.614187	0.011501	0.011494
RS	43	4.602169	6.925993	95.394297	0.011847	0.011693
RS	44	5.042673	8.225298	82.721698	0.010273	0.010037
RS	45	5.524444	8.225298	85.182083	0.010578	0.010193
RS	46	6.051347	9.690175	74.425604	0.009243	0.008812
RS	47	6.627611	9.690175	76.582876	0.009510	0.008938
RS	48	7.257860	11.301038	67.523033	0.008385	0.007799
RS	49	7.947152	11.301038	69.386245	0.008617	0.007907
RS	50	8.701017	13.050069	61.682851	0.007660	0.006963
RS	51	9.525505	13.050069	63.258348	0.007856	0.007061
RS	52	10.427231	14.986729	56.422995	0.007007	0.006252
RS	53	11.413433	14.986729	57.725086	0.007169	0.006345
RS	54	12.492022	18.768391	47.232581	0.005866	0.005176
RS	55	13.671655	18.768391	48.491614	0.006022	0.005287
RS	56	14.961797	18.768391	49.489921	0.006146	0.005377
RS	57	16.372801	18.768391	50.182293	0.006232	0.005441
RS	58	17.915989	121.551658	8.101180	0.001006	0.001039
RS	59	19.603745	121.551658	8.763473	0.001088	0.001116
RS	60	21.449611	121.551658	9.470039	0.001176	0.001197
RS	61	23.468399	121.551658	10.221891	0.001269	0.001282
RS	62	25.676310	121.551658	11.019628	0.001368	0.001370
RS	63	28.091059	121.551658	683.404940	0.084869	0.066795
PA	4+25*2+4+6 0.002904963 0.004205907 28.091059369 51.699571510 3.776060063 1.656402603 1.197676146 1.089979294 1.085571362 1.123301097 1.187508588 1.275750970 1.388319685 1.527464197 1.698336499 1.909473568 2.172577251 2.501832172 2.914076864 3.429209358 4.068961614 4.854365346 5.802951559 6.925992897 8.225298459 9.690174849 11.301037696 13.050069122 14.986728945 18.768391457 121.551658291
//
IT	5874
RD	8
LK	-15447.131169
QD	-87.924105 -> -63.208332
RI	0.0035711942
TR	0.002398	0.004271
MT	29.878952
MM	C_pi: 13.602885, n_recomb: 9211.136269
RS	0	0.000000	107.279519	0.790531	0.000086	0.000002
RS	1	0.009475	107.279519	0.865371	0.000094	0.000015
RS	2	0.019848	107.279519	0.947290	0.000103	0.000039
RS	3	0.031203	107.279519	1.036956	0.000113	0.000072
RS	4	0.043634	5.367850	22.658335	0.002460	0.001530
RS	5	0.057244	5.367850	24.740162	0.002686	0.002131
RS	6	0.072142	2.080458	69.513458	0.007547	0.006289
RS	7	0.088452	2.080458	75.480269	0.008194	0.007721
RS	8	0.106308	1.417527	119.932542	0.013020	0.012587
RS	9	0.125856	1.417527	129.419188	0.014050	0.014371
RS	10	0.147255	1.252456	157.675799	0.017118	0.017603
RS	11	0.170682	1.252456	169.275953	0.018377	0.019274
RS	12	0.196329	1.226424	185.199812	0.020106	0.020937
RS	13	0.224406	1.226424	197.956959	0.021491	0.022474
RS	14	0.255143	1.253249	206.655887	0.022435	0.023216
RS	15	0.288793	1.253249	219.980627	0.023882	0.024760
RS	16	0.325631	1.310244	223.539824	0.024268	0.024951
RS	17	0.365959	1.310244	236.979922	0.025728	0.026553
RS	18	0.410108	1.392904	235.857416	0.025606	0.026277
RS	19	0.458440	1.392904	249.018640	0.027035	0.027897
RS	20	0.511351	1.500406	243.601039	0.026446	0.027177
RS	21	0.569276	1.500406	256.150059	0.027809	0.028761
RS	22	0.632690	1.634069	246.834886	0.026797	0.027621
RS	23	0.702111	1.634069	258.505782	0.028064	0.029132
RS	24	0.778110	1.798452	245.518700	0.026655	0.027590
RS	25	0.861310	1.798452	256.120451	0.027806	0.028999
RS	26	0.952394	2.001858	239.605816	0.026013	0.027063
RS	27	1.052107	2.001858	249.034901	0.027036	0.028338
RS	28	1.161268	2.256085	229.304238	0.024894	0.026031
RS	29	1.280772	2.256085	237.551721	0.025790	0.027145
RS	30	1.411598	2.575602	215.280335	0.023372	0.024531
RS	31	1.554821	2.575602	222.420343	0.024147	0.025469
RS	32	1.711613	2.977732	198.559499	0.021556	0.022654
RS	33	1.883262	2.977732	204.721093	0.022225	0.023417
RS	34	2.071174	3.483028	180.322546	0.019577	0.020529
RS	35	2.276890	3.483028	185.656466	0.020156	0.021135
RS	36	2.502098	4.114173	161.753147	0.017561	0.018306
RS	37	2.748644	4.114173	166.402394	0.018065	0.018783
RS	38	3.018550	4.893561	143.887450	0.015621	0.016130
RS	39	3.314030	4.893561	147.968661	0.016064	0.016504
RS	40	3.637506	5.840780	127.472992	0.013839	0.014108
RS	41	3.991631	5.840780	131.071459	0.014230	0.014400
RS	42	4.379308	6.969686	112.928854	0.012260	0.012300
RS	43	4.803718	6.969686	116.102575	0.012605	0.012527
RS	44	5.268341	8.284436	100.399761	0.010900	0.010732
RS	45	5.776985	8.284436	103.185938	0.011202	0.010909
RS	46	6.333824	9.775051	89.838781	0.009753	0.009403
RS	47	6.943422	9.775051	92.258946	0.010016	0.009543
RS	48	7.610779	11.419885	81.038412	0.008798	0.008298
RS	49	8.341367	11.419885	83.102956	0.009022	0.008412
RS	50	9.141178	13.206554	73.612381	0.007992	0.007381
RS	51	10.016770	13.206554	75.327814	0.008178	0.007478
RS	52	10.975324	15.180427	66.973744	0.007271	0.006596
RS	53	12.024699	15.180427	68.357379	0.007421	0.006682
RS	54	13.173502	19.036245	55.729446	0.006050	0.005420
RS	55	14.431153	19.036245	57.088347	0.006198	0.005524
RS	56	15.807965	19.036245	58.113140	0.006309	0.005602
RS	57	17.315228	19.036245	58.749708	0.006378	0.005649
RS	58	18.965303	144.764147	8.074669	0.000877	0.000907
RS	59	20.771721	144.764147	8.758781	0.000951	0.000977
RS	60	22.749295	144.764147	9.492414	0.001031	0.001051
RS	61	24.914242	144.764147	10.277458	0.001116	0.001129
RS	62	27.284316	144.764147	11.115500	0.001207	0.001211
RS	63	29.878952	144.764147	795.340347	0.086346	0.069745
PA	4+25*2+4+6 0.002397628 0.004271420 29.878951826 107.279519236 5.367850214 2.080457930 1.417526593 1.252456037 1.226424325 1.253248562 1.310244022 1.392904114 1.500405961 1.634068663 1.798451726 2.001858257 2.256085399 2.575601644 2.977731697 3.483027854 4.114172903 4.893560869 5.840780077 6.969685908 8.284436304 9.775051301 11.419885333 13.206554370 15.180427489 19.036244513 144.764147071
//
IT	5093
RD	9
LK	-15400.500858
QD	-73.945952 -> -54.744074
RI	0.0026937996
TR	0.002018	0.004318
MT	31.585163
MM	C_pi: 15.088910, n_recomb: 10292.829102
RS	0	0.000000	213.415932	0.447038	0.000043	0.000001
RS	1	0.009571	213.415932	0.489812	0.000048	0.000008
RS	2	0.020058	213.415932	0.536678	0.000052	0.000021
RS	3	0.031549	213.415932	0.588026	0.000057	0.000038
RS	4	0.044140	7.373054	18.632248	0.001810	0.001164
RS	5	0.057936	7.373054	20.376212	0.001980	0.001615
RS	6	0.073052	2.545046	64.406322	0.006257	0.005374
RS	7	0.089615	2.545046	70.093770	0.006810	0.006571
RS	8	0.107763	1.645718	117.642203	0.011430	0.011323
RS	9	0.127649	1.645718	127.285989	0.012366	0.012881
RS	10	0.149437	1.419702	159.269151	0.015474	0.016201
RS	11	0.173311	1.419702	171.474517	0.016660	0.017692
RS	12	0.199470	1.372588	190.565611	0.018514	0.019506
RS	13	0.228133	1.372588	204.299521	0.019849	0.020905
RS	14	0.259539	1.389441	215.948217	0.020980	0.021844
RS	15	0.293951	1.389441	230.574329	0.022401	0.023279
RS	16	0.331656	1.439950	237.091048	0.023035	0.023712
RS	17	0.372971	1.439950	252.114560	0.024494	0.025234
RS	18	0.418239	1.517607	253.865832	0.024664	0.025242
RS	19	0.467841	1.517607	268.830899	0.026118	0.026811
RS	20	0.522189	1.620599	266.046580	0.025848	0.026404
RS	21	0.581740	1.620599	280.540015	0.027256	0.027966
RS	22	0.646990	1.749382	273.482351	0.026570	0.027157
RS	23	0.718485	1.749382	287.146173	0.027898	0.028672
RS	24	0.796824	1.907960	275.866259	0.026802	0.027462
RS	25	0.882660	1.907960	288.411733	0.028021	0.028895
RS	26	0.976711	2.104469	272.828549	0.026507	0.027267
RS	27	1.079765	2.104469	284.060556	0.027598	0.028582
RS	28	1.192681	2.350778	264.281417	0.025676	0.026534
RS	29	1.316406	2.350778	274.121206	0.026632	0.027697
RS	30	1.451972	2.661535	250.729567	0.024360	0.025272
RS	31	1.600513	2.661535	259.215059	0.025184	0.026262
RS	32	1.763271	3.054281	233.224848	0.022659	0.023556
RS	33	1.941607	3.054281	240.483974	0.023364	0.024371
RS	34	2.137012	3.549845	213.144950	0.020708	0.021512
RS	35	2.351119	3.549845	219.354046	0.021311	0.022166
RS	36	2.585719	4.171302	191.984491	0.018652	0.019302
RS	37	2.842772	4.171302	197.325382	0.019171	0.019819
RS	38	3.124429	4.941704	171.125027	0.016626	0.017083
RS	39	3.433043	4.941704	175.753678	0.017075	0.017490
RS	40	3.771195	5.881841	151.615214	0.014730	0.014983
RS	41	4.141712	5.881841	155.649181	0.015122	0.015301
RS	42	4.547692	7.007279	134.095887	0.013028	0.013079
RS	43	4.992528	7.007279	137.615975	0.013370	0.013327
RS	44	5.479940	8.323813	118.854484	0.011547	0.011410
RS	45	6.014003	8.323813	121.911833	0.011844	0.011601
RS	46	6.599182	9.821849	105.921451	0.010291	0.009985
RS	47	7.240370	9.821849	108.544250	0.010546	0.010132
RS	48	7.942926	11.477716	95.106814	0.009240	0.008793
RS	49	8.712724	11.477716	97.306977	0.009454	0.008908
RS	50	9.556201	13.274598	85.980481	0.008353	0.007798
RS	51	10.480408	13.274598	87.764103	0.008527	0.007891
RS	52	11.493073	15.252965	77.853704	0.007564	0.006942
RS	53	12.602660	15.252965	79.240938	0.007699	0.007018
RS	54	13.818448	19.113784	64.467922	0.006263	0.005672
RS	55	15.150600	19.113784	65.857646	0.006398	0.005766
RS	56	16.610254	19.113784	66.827218	0.006493	0.005830
RS	57	18.209614	19.113784	67.314046	0.006540	0.005857
RS	58	19.962050	168.477541	7.975055	0.000775	0.000800
RS	59	21.882214	168.477541	8.670508	0.000842	0.000863
RS	60	23.986160	168.477541	9.419392	0.000915	0.000931
RS	61	26.291477	168.477541	10.224339	0.000993	0.001002
RS	62	28.817438	168.477541	11.087783	0.001077	0.001078
RS	63	31.585163	168.477541	899.866060	0.087427	0.072144
PA	4+25*2+4+6 0.002018438 0.004317687 31.585162799 213.415931946 7.373053843 2.545045970 1.645717639 1.419702042 1.372588070 1.389440573 1.439950028 1.517606822 1.620599300 1.749381759 1.907959808 2.104468728 2.350778177 2.661534780 3.054280975 3.549844992 4.171302204 4.941704231 5.881840820 7.007279437 8.323813165 9.821848822 11.477715754 13.274597516 15.252965418 19.113784128 168.477541332
//
IT	4970
RD	10
LK	-15364.180562
QD	-62.811254 -> -47.701405
RI	0.0021698039
TR	0.001730	0.004350
MT	33.214520
MM	C_pi: 16.457670, n_recomb: 11275.638230
RS	0	0.000000	405.807186	0.259090	0.000023	0.000001
RS	1	0.009658	405.807186	0.284113	0.000025	0.000004
RS	2	0.020250	405.807186	0.311553	0.000028	0.000011
RS	3	0.031864	405.807186	0.341642	0.000030	0.000021
RS	4	0.044600	9.762207	15.562536	0.001380	0.000916
RS	5	0.058566	9.762207	17.040592	0.001511	0.001267
RS	6	0.073880	3.025850	60.075433	0.005328	0.004718
RS	7	0.090675	3.025850	65.498089	0.005809	0.005746
RS	8	0.109091	1.870676	115.205491	0.010217	0.010389
RS	9	0.129285	1.870676	124.916725	0.011078	0.011771
RS	10	0.151431	1.584919	159.506942	0.014146	0.015108
RS	11	0.175715	1.584919	172.135595	0.015266	0.016447
RS	12	0.202344	1.519526	193.382839	0.017151	0.018318
RS	13	0.231546	1.519526	207.845615	0.018433	0.019592
RS	14	0.263568	1.528542	221.657417	0.019658	0.020634
RS	15	0.298682	1.528542	237.302339	0.021046	0.021967
RS	16	0.337189	1.573907	246.255317	0.021840	0.022559
RS	17	0.379414	1.573907	262.577645	0.023287	0.024001
RS	18	0.425718	1.647430	266.954930	0.023675	0.024220
RS	19	0.476493	1.647430	283.466372	0.025140	0.025735
RS	20	0.532173	1.746524	283.335976	0.025128	0.025581
RS	21	0.593231	1.746524	299.565931	0.026568	0.027116
RS	22	0.660186	1.870935	295.033484	0.026166	0.026591
RS	23	0.733607	1.870935	310.545419	0.027541	0.028102
RS	24	0.814120	2.024220	301.462145	0.026736	0.027190
RS	25	0.902409	2.024220	315.872367	0.028014	0.028641
RS	26	0.999226	2.214443	301.887894	0.026773	0.027304
RS	27	1.105393	2.214443	314.900810	0.027928	0.028652
RS	28	1.221814	2.453622	295.850029	0.026238	0.026862
RS	29	1.349480	2.453622	307.298903	0.027253	0.028066
RS	30	1.489476	2.756546	283.594265	0.025151	0.025845
RS	31	1.642994	2.756546	293.458841	0.026026	0.026879
RS	32	1.811339	3.140872	266.097568	0.023599	0.024308
RS	33	1.995943	3.140872	274.485200	0.024343	0.025166
RS	34	2.198377	3.627472	244.858359	0.021716	0.022370
RS	35	2.420363	3.627472	251.958191	0.022345	0.023063
RS	36	2.663789	4.239462	221.640375	0.019657	0.020198
RS	37	2.930726	4.239462	227.667874	0.020191	0.020747
RS	38	3.223445	5.000091	198.161447	0.017574	0.017961
RS	39	3.544436	5.000091	203.312635	0.018031	0.018394
RS	40	3.896429	5.930715	175.788446	0.015590	0.015805
RS	41	4.282419	5.930715	180.216965	0.015983	0.016143
RS	42	4.705689	7.047885	155.413465	0.013783	0.013822
RS	43	5.169841	7.047885	159.227428	0.014121	0.014083
RS	44	5.678822	8.358336	137.499335	0.012194	0.012064
RS	45	6.236962	8.358336	140.767462	0.012484	0.012263
RS	46	6.849010	9.852330	122.184378	0.010836	0.010550
RS	47	7.520171	9.852330	124.943565	0.011081	0.010701
RS	48	8.256156	11.503975	109.318893	0.009695	0.009277
RS	49	9.063224	11.503975	111.583072	0.009896	0.009390
RS	50	9.948243	13.291827	98.444153	0.008731	0.008209
RS	51	10.918740	13.291827	100.218454	0.008888	0.008294
RS	52	11.982971	15.250682	88.776649	0.007873	0.007286
RS	53	13.149989	15.250682	90.083637	0.007989	0.007349
RS	54	14.429723	19.063046	73.244891	0.006496	0.005930
RS	55	15.833058	19.063046	74.587488	0.006615	0.006012
RS	56	17.371932	19.063046	75.413020	0.006688	0.006058
RS	57	19.059437	19.063046	75.651521	0.006709	0.006063
RS	58	20.909927	192.076194	7.830711	0.000694	0.000714
RS	59	22.939144	192.076194	8.529961	0.000756	0.000771
RS	60	25.164351	192.076194	9.285463	0.000823	0.000833
RS	61	27.604477	192.076194	10.100456	0.000896	0.000900
RS	62	30.280279	192.076194	10.978077	0.000974	0.000970
RS	63	33.214520	192.076194	993.982752	0.088153	0.074056
PA	4+25*2+4+6 0.001729922 0.004350108 33.214519780 405.807186160 9.762207191 3.025850040 1.870675722 1.584919486 1.519526161 1.528541519 1.573907171 1.647429869 1.746523953 1.870935376 2.024219558 2.214443082 2.453622032 2.756546081 3.140871648 3.627472122 4.239462349 5.000090818 5.930715178 7.047884965 8.358336426 9.852329706 11.503975214 13.291827290 15.250681639 19.063045586 192.076194111
//
IT	5204
RD	11
LK	-15335.474937
QD	-53.858302 -> -41.733584
RI	0.0018597774
TR	0.001505	0.004372
MT	34.783170
MM	C_pi: 17.695757, n_recomb: 12150.451366
RS	0	0.000000	737.093681	0.154554	0.000013	0.000000
RS	1	0.009738	737.093681	0.169607	0.000014	0.000002
RS	2	0.020425	737.093681	0.186126	0.000015	0.000006
RS	3	0.032153	737.093681	0.204254	0.000017	0.000012
RS	4	0.045023	12.459537	13.252955	0.001091	0.000747
RS	5	0.059146	12.459537	14.526785	0.001196	0.001030
RS	6	0.074644	3.495111	56.657634	0.004663	0.004253
RS	7	0.091652	3.495111	61.861178	0.005091	0.005159
RS	8	0.110316	2.080961	113.161111	0.009313	0.009715
RS	9	0.130797	2.080961	122.912005	0.010116	0.010963
RS	10	0.153274	1.741798	159.156027	0.013099	0.014273
RS	11	0.177939	1.741798	172.090937	0.014163	0.015486
RS	12	0.205006	1.663211	194.510656	0.016009	0.017344
RS	13	0.234709	1.663211	209.507451	0.017243	0.018508
RS	14	0.267304	1.667784	224.639840	0.018488	0.019582
RS	15	0.303074	1.667784	241.054331	0.019839	0.020821
RS	16	0.342327	1.710077	251.801192	0.020724	0.021504
RS	17	0.385403	1.710077	269.147034	0.022151	0.022871
RS	18	0.432674	1.780718	275.733419	0.022693	0.023239
RS	19	0.484549	1.780718	293.518543	0.024157	0.024701
RS	20	0.541475	1.876708	295.856496	0.024349	0.024745
RS	21	0.603945	1.876708	313.578294	0.025808	0.026249
RS	22	0.672498	1.997302	311.613708	0.025646	0.025962
RS	23	0.747728	1.997302	328.776684	0.027059	0.027465
RS	24	0.830284	2.145758	322.153492	0.026514	0.026817
RS	25	0.920880	2.145758	338.290077	0.027842	0.028279
RS	26	1.020298	2.330217	326.365525	0.026860	0.027211
RS	27	1.129398	2.330217	341.079792	0.028071	0.028585
RS	28	1.249123	2.562945	323.371881	0.026614	0.027046
RS	29	1.380507	2.562945	336.398429	0.027686	0.028285
RS	30	1.524686	2.858936	313.080400	0.025767	0.026272
RS	31	1.682906	2.858936	324.323063	0.026692	0.027346
RS	32	1.856534	3.235915	296.304648	0.024386	0.024924
RS	33	2.047071	3.235915	305.831106	0.025170	0.025820
RS	34	2.256164	3.714689	274.581614	0.022598	0.023110
RS	35	2.485618	3.714689	282.578484	0.023257	0.023836
RS	36	2.737419	4.318235	249.884829	0.020566	0.020996
RS	37	3.013740	4.318235	256.592255	0.021118	0.021573
RS	38	3.316972	5.069689	224.240791	0.018455	0.018763
RS	39	3.649733	5.069689	229.891977	0.018920	0.019217
RS	40	4.014900	5.990555	199.332303	0.016405	0.016569
RS	41	4.415630	5.990555	204.118250	0.016799	0.016921
RS	42	4.855384	7.097838	176.318140	0.014511	0.014522
RS	43	5.337963	7.097838	180.377398	0.014845	0.014792
RS	44	5.867539	8.398611	155.861532	0.012828	0.012687
RS	45	6.448687	8.398611	159.283530	0.013109	0.012890
RS	46	7.086431	9.882476	138.234460	0.011377	0.011095
RS	47	7.786280	9.882476	141.066860	0.011610	0.011245
RS	48	8.554285	11.520958	123.349872	0.010152	0.009747
RS	49	9.397082	11.520958	125.609230	0.010338	0.009855
RS	50	10.321954	13.287708	110.736311	0.009114	0.008612
RS	51	11.336895	13.287708	112.426275	0.009253	0.008686
RS	52	12.450676	15.211136	99.525493	0.008191	0.007626
RS	53	13.672923	15.211136	100.670312	0.008285	0.007674
RS	54	15.014198	18.937178	81.911200	0.006741	0.006191
RS	55	16.486093	18.937178	83.126188	0.006841	0.006259
RS	56	18.101328	18.937178	83.718560	0.006890	0.006285
RS	57	19.873862	18.937178	83.612643	0.006881	0.006265
RS	58	21.819015	215.110467	7.664748	0.000631	0.000644
RS	59	23.953596	215.110467	8.362895	0.000688	0.000698
RS	60	26.296054	215.110467	9.119292	0.000751	0.000755
RS	61	28.866631	215.110467	9.937670	0.000818	0.000817
RS	62	31.687543	215.110467	10.821741	0.000891	0.000883
RS	63	34.783170	215.110467	1076.227276	0.088575	0.075564
PA	4+25*2+4+6 0.001505466 0.004371780 34.783170454 737.093680889 12.459537169 3.495111371 2.080961184 1.741797760 1.663210604 1.667783963 1.710077424 1.780718260 1.876708424 1.997302236 2.145757555 2.330217221 2.562944791 2.858935736 3.235914694 3.714689466 4.318235432 5.069688849 5.990555349 7.097838312 8.398610564 9.882476496 11.520958393 13.287707566 15.211136005 18.937177928 215.110466545
//
IT	5674
RD	12
LK	-15312.316548
QD	-46.559247 -> -36.605053
RI	0.0016800367
TR	0.001327	0.004385
MT	36.311462
MM	C_pi: 18.806096, n_recomb: 12918.747249
RS	0	0.000000	1281.384291	0.095019	0.000007	0.000000
RS	1	0.009813	1281.384291	0.104345	0.000008	0.000001
RS	2	0.020589	1281.384291	0.114586	0.000009	0.000004
RS	3	0.032423	1281.384291	0.125833	0.000010	0.000007
RS	4	0.045418	15.352727	11.527927	0.000892	0.000628
RS	5	0.059688	15.352727	12.647264	0.000979	0.000863
RS	6	0.075359	3.926744	54.156030	0.004192	0.003928
RS	7	0.092567	3.926744	59.200045	0.004582	0.004747
RS	8	0.111464	2.267184	111.817502	0.008655	0.009246
RS	9	0.132215	2.267184	121.622878	0.009414	0.010394
RS	10	0.155003	1.885303	158.757741	0.012289	0.013648
RS	11	0.180027	1.885303	171.936389	0.013309	0.014759
RS	12	0.207507	1.800509	194.640145	0.015066	0.016550
RS	13	0.237683	1.800509	210.030468	0.016258	0.017621
RS	14	0.270821	1.805114	225.677290	0.017469	0.018670
RS	15	0.307210	1.805114	242.658613	0.018783	0.019828
RS	16	0.347171	1.847060	254.535979	0.019703	0.020548
RS	17	0.391052	1.847060	272.662596	0.021106	0.021846
RS	18	0.439240	1.916457	280.963855	0.021749	0.022312
RS	19	0.492157	1.916457	299.764791	0.023204	0.023722
RS	20	0.550267	2.010358	304.259248	0.023552	0.023918
RS	21	0.614079	2.010358	323.224398	0.025020	0.025391
RS	22	0.684153	2.127772	323.710241	0.025057	0.025300
RS	23	0.761103	2.127772	342.306968	0.026497	0.026792
RS	24	0.845605	2.271866	338.224742	0.026181	0.026373
RS	25	0.938399	2.271866	355.917634	0.027550	0.027842
RS	26	1.040299	2.451038	346.326949	0.026808	0.027019
RS	27	1.152199	2.451038	362.626759	0.028070	0.028414
RS	28	1.275080	2.677935	346.703859	0.026837	0.027112
RS	29	1.410020	2.677935	361.242951	0.027963	0.028383
RS	30	1.558201	2.967843	338.873830	0.026231	0.026576
RS	31	1.720924	2.967843	351.467734	0.027206	0.027685
RS	32	1.899615	3.338574	323.412915	0.025034	0.025421
RS	33	2.095841	3.338574	334.073002	0.025860	0.026351
RS	34	2.311324	3.810850	301.817755	0.023363	0.023742
RS	35	2.547952	3.810850	310.712404	0.024051	0.024499
RS	36	2.807801	4.407409	276.207844	0.021380	0.021703
RS	37	3.093149	4.407409	283.590629	0.021952	0.022305
RS	38	3.406500	5.151107	248.877129	0.019265	0.019492
RS	39	3.750600	5.151107	255.012716	0.019740	0.019963
RS	40	4.128467	6.063351	221.807344	0.017169	0.017276
RS	41	4.543415	6.063351	226.922939	0.017565	0.017640
RS	42	4.999083	7.161210	196.428135	0.015205	0.015180
RS	43	5.499467	7.161210	200.694185	0.015535	0.015455
RS	44	6.048954	8.451643	173.618747	0.013439	0.013280
RS	45	6.652363	8.451643	177.147666	0.013712	0.013484
RS	46	7.314987	9.923163	153.805054	0.011906	0.011618
RS	47	8.042635	9.923163	156.657038	0.012126	0.011764
RS	48	8.841688	11.544306	136.982802	0.010603	0.010202
RS	49	9.719155	11.544306	139.177616	0.010773	0.010302
RS	50	10.682728	13.283505	122.683395	0.009497	0.009005
RS	51	11.740860	13.283505	124.222622	0.009616	0.009067
RS	52	12.902828	15.162189	109.965062	0.008512	0.007962
RS	53	14.178822	15.162189	110.873571	0.008582	0.007992
RS	54	15.580033	18.777325	90.379399	0.006996	0.006455
RS	55	17.118747	18.777325	91.388945	0.007074	0.006507
RS	56	18.808458	18.777325	91.663929	0.007095	0.006511
RS	57	20.663984	18.777325	91.125070	0.007054	0.006463
RS	58	22.701596	237.304742	7.494641	0.000580	0.000589
RS	59	24.939164	237.304742	8.188951	0.000634	0.000639
RS	60	27.396309	237.304742	8.942938	0.000692	0.000693
RS	61	30.094579	237.304742	9.760729	0.000756	0.000751
RS	62	33.057635	237.304742	10.646508	0.000824	0.000813
RS	63	36.311462	237.304742	1146.540964	0.088750	0.076749
PA	4+25*2+4+6 0.001326530 0.004384502 36.311462374 1281.384291000 15.352726691 3.926743839 2.267184284 1.885302523 1.800508720 1.805113672 1.847059620 1.916457406 2.010357606 2.127771762 2.271866159 2.451037505 2.677935312 2.967842795 3.338573861 3.810849907 4.407408664 5.151107421 6.063350889 7.161209935 8.451642725 9.923162770 11.544306283 13.283505166 15.162189363 18.777325237 237.304742019
//
IT	5615
RD	13
LK	-15293.197730
QD	-40.512268 -> -32.150101
RI	0.0015780352
TR	0.001180	0.004390
MT	37.815760
MM	C_pi: 19.799765, n_recomb: 13588.341132
RS	0	0.000000	2145.830123	0.059982	0.000004	0.000000
RS	1	0.009884	2145.830123	0.065912	0.000005	0.000001
RS	2	0.020744	2145.830123	0.072428	0.000005	0.000002
RS	3	0.032679	2145.830123	0.079589	0.000006	0.000004
RS	4	0.045792	18.320962	10.239345	0.000754	0.000543
RS	5	0.060202	18.320962	11.242471	0.000827	0.000745
RS	6	0.076036	4.300973	52.496098	0.003863	0.003705
RS	7	0.093435	4.300973	57.442644	0.004227	0.004464
RS	8	0.112554	2.423099	111.310383	0.008192	0.008936
RS	9	0.133562	2.423099	121.210203	0.008920	0.010012
RS	10	0.156647	2.012064	158.642711	0.011675	0.013189
RS	11	0.182014	2.012064	172.041774	0.012661	0.014221
RS	12	0.209887	1.929243	194.265564	0.014296	0.015904
RS	13	0.240516	1.929243	209.954624	0.015451	0.016899
RS	14	0.274172	1.939111	225.397198	0.016588	0.017879
RS	15	0.311154	1.939111	242.788645	0.017867	0.018967
RS	16	0.351792	1.983950	255.174733	0.018779	0.019683
RS	17	0.396446	1.983950	273.879663	0.020155	0.020920
RS	18	0.445514	2.054068	283.393095	0.020856	0.021443
RS	19	0.499431	2.054068	302.981518	0.022297	0.022805
RS	20	0.558678	2.147065	309.266218	0.022760	0.023114
RS	21	0.623780	2.147065	329.242075	0.024230	0.024555
RS	22	0.695317	2.262014	331.964098	0.024430	0.024624
RS	23	0.773924	2.262014	351.778824	0.025888	0.026103
RS	24	0.860301	2.402219	350.188920	0.025771	0.025882
RS	25	0.955216	2.402219	369.257356	0.027175	0.027354
RS	26	1.059511	2.576514	362.128003	0.026650	0.026752
RS	27	1.174115	2.576514	379.879030	0.027956	0.028166
RS	28	1.300045	2.798122	366.032187	0.026937	0.027085
RS	29	1.438423	2.798122	381.998005	0.028112	0.028384
RS	30	1.590478	3.082704	361.003320	0.026567	0.026777
RS	31	1.757561	3.082704	374.904006	0.027590	0.027920
RS	32	1.941158	3.448230	347.322309	0.025560	0.025815
RS	33	2.142902	3.448230	359.099749	0.026427	0.026779
RS	34	2.364586	3.915336	326.378525	0.024019	0.024280
RS	35	2.608181	3.915336	336.168210	0.024739	0.025066
RS	36	2.875852	4.506499	300.372920	0.022105	0.022328
RS	37	3.169979	4.506499	308.429747	0.022698	0.022953
RS	38	3.493177	5.244233	271.818563	0.020004	0.020152
RS	39	3.848319	5.244233	278.431112	0.020490	0.020640
RS	40	4.238563	6.149677	242.971427	0.017881	0.017929
RS	41	4.667377	6.149677	248.399923	0.018280	0.018303
RS	42	5.138575	7.239735	215.525683	0.015861	0.015796
RS	43	5.656345	7.239735	219.972359	0.016188	0.016076
RS	44	6.225290	8.520927	190.584549	0.014026	0.013841
RS	45	6.850469	8.520927	194.186085	0.014291	0.014045
RS	46	7.537439	9.980298	168.743086	0.012418	0.012118
RS	47	8.292308	9.980298	171.573493	0.012627	0.012259
RS	48	9.121786	11.583074	150.096040	0.011046	0.010642
RS	49	10.033249	11.583074	152.178716	0.011199	0.010732
RS	50	11.034798	13.292119	134.192631	0.009876	0.009389
RS	51	12.135339	13.292119	135.526371	0.009974	0.009435
RS	52	13.344654	15.121413	120.028797	0.008833	0.008292
RS	53	14.673496	15.121413	120.637652	0.008878	0.008302
RS	54	16.133678	18.610813	98.612176	0.007257	0.006723
RS	55	17.738182	18.610813	99.344145	0.007311	0.006755
RS	56	19.501271	18.610813	99.225239	0.007302	0.006735
RS	57	21.438620	18.610813	98.174942	0.007225	0.006657
RS	58	23.567453	258.493051	7.332516	0.000540	0.000544
RS	59	25.906695	258.493051	8.021879	0.000590	0.000591
RS	60	28.477144	258.493051	8.771975	0.000646	0.000642
RS	61	31.301650	258.493051	9.587258	0.000706	0.000698
RS	62	34.405324	258.493051	10.472301	0.000771	0.000757
RS	63	37.815760	258.493051	1205.780131	0.088736	0.077686
PA	4+25*2+4+6 0.001180444 0.004389691 37.815759560 2145.830122514 18.320961612 4.300972665 2.423099474 2.012064421 1.929243061 1.939111054 1.983949669 2.054067717 2.147065436 2.262013573 2.402218709 2.576514050 2.798122093 3.082704280 3.448230183 3.915336311 4.506498819 5.244233282 6.149677264 7.239735089 8.520927470 9.980298443 11.583073514 13.292119499 15.121412753 18.610812787 258.493051355
//
IT	5254
RD	14
LK	-15277.053315
QD	-35.420922 -> -28.247165
RI	0.0015208094
TR	0.001059	0.004389
MT	39.306822
MM	C_pi: 20.690177, n_recomb: 14169.559057
RS	0	0.000000	3478.971412	0.038770	0.000003	0.000000
RS	1	0.009951	3478.971412	0.042629	0.000003	0.000001
RS	2	0.020892	3478.971412	0.046872	0.000003	0.000001
RS	3	0.032923	3478.971412	0.051538	0.000004	0.000003
RS	4	0.046150	21.260503	9.269698	0.000654	0.000480
RS	5	0.060693	21.260503	10.185159	0.000719	0.000658
RS	6	0.076684	4.606135	51.573697	0.003640	0.003558
RS	7	0.094266	4.606135	56.481372	0.003986	0.004277
RS	8	0.113598	2.545718	111.667571	0.007881	0.008751
RS	9	0.134853	2.545718	121.714299	0.008590	0.009777
RS	10	0.158223	2.120341	158.980962	0.011220	0.012863
RS	11	0.183919	2.120341	172.602032	0.012181	0.013835
RS	12	0.212172	2.048130	193.702796	0.013670	0.015377
RS	13	0.243237	2.048130	209.629573	0.014794	0.016310
RS	14	0.277393	2.068917	224.253258	0.015826	0.017190
RS	15	0.314948	2.068917	241.936611	0.017074	0.018218
RS	16	0.356239	2.120220	254.285638	0.017946	0.018898
RS	17	0.401640	2.120220	273.404785	0.019295	0.020082
RS	18	0.451559	2.193244	283.663916	0.020019	0.020630
RS	19	0.506445	2.193244	303.844809	0.021443	0.021949
RS	20	0.566793	2.286648	311.547917	0.021987	0.022337
RS	21	0.633146	2.286648	332.326216	0.023454	0.023748
RS	22	0.706102	2.399886	337.024356	0.023785	0.023947
RS	23	0.786318	2.399886	357.854604	0.025255	0.025411
RS	24	0.874516	2.536637	358.630005	0.025310	0.025360
RS	25	0.971491	2.536637	378.895440	0.026740	0.026835
RS	26	1.078116	2.706412	374.246604	0.026412	0.026430
RS	27	1.195352	2.706412	393.307965	0.027757	0.027860
RS	28	1.324254	2.923159	381.709601	0.026939	0.026984
RS	29	1.465982	2.923159	399.005023	0.028159	0.028310
RS	30	1.621815	3.203053	379.690698	0.026796	0.026894
RS	31	1.793154	3.203053	394.842150	0.027866	0.028068
RS	32	1.981543	3.564284	368.137409	0.025981	0.026123
RS	33	2.188680	3.564284	381.007702	0.026889	0.027119
RS	34	2.416428	4.027437	348.275459	0.024579	0.024735
RS	35	2.666840	4.027437	358.954463	0.025333	0.025550
RS	36	2.942171	4.614746	322.327100	0.022748	0.022879
RS	37	3.244901	4.614746	331.059141	0.023364	0.023528
RS	38	3.577755	5.348363	292.975680	0.020676	0.020750
RS	39	3.943731	5.348363	300.064719	0.021177	0.021254
RS	40	4.346127	6.249068	262.721324	0.018541	0.018533
RS	41	4.788565	6.249068	268.455973	0.018946	0.018916
RS	42	5.275031	7.333479	233.508931	0.016480	0.016373
RS	43	5.809905	7.333479	238.121787	0.016805	0.016657
RS	44	6.398005	8.607431	206.668462	0.014585	0.014374
RS	45	7.044627	8.607431	210.320772	0.014843	0.014576
RS	46	7.755596	10.056218	182.974048	0.012913	0.012598
RS	47	8.537313	10.056218	185.754359	0.013109	0.012732
RS	48	9.396820	11.641471	162.632504	0.011478	0.011067
RS	49	10.341858	11.641471	164.568015	0.011614	0.011146
RS	50	11.380936	13.320198	145.223932	0.010249	0.009763
RS	51	12.523415	13.320198	146.309761	0.010326	0.009794
RS	52	13.779583	15.098498	129.693186	0.009153	0.008617
RS	53	15.160753	15.098498	129.950720	0.009171	0.008606
RS	54	16.679364	18.453986	106.601700	0.007523	0.006993
RS	55	18.349094	18.453986	106.991044	0.007551	0.007004
RS	56	20.184980	18.453986	106.410574	0.007510	0.006958
RS	57	22.203557	18.453986	104.781075	0.007395	0.006847
RS	58	24.423005	278.567874	7.186022	0.000507	0.000509
RS	59	26.863312	278.567874	7.870446	0.000555	0.000554
RS	60	29.546455	278.567874	8.616443	0.000608	0.000602
RS	61	32.496601	278.567874	9.428743	0.000665	0.000655
RS	62	35.740319	278.567874	10.312244	0.000728	0.000713
RS	63	39.306822	278.567874	1255.198755	0.088584	0.078435
PA	4+25*2+4+6 0.001058557 0.004388618 39.306822276 3478.971411650 21.260502782 4.606135013 2.545717676 2.120341044 2.048129912 2.068916669 2.120220199 2.193244470 2.286648360 2.399886089 2.536636987 2.706411563 2.923158531 3.203053329 3.564284233 4.027437128 4.614745799 5.348362653 6.249067848 7.333478893 8.607430759 10.056218406 11.641470729 13.320197621 15.098497938 18.453985678 278.567874488
//
IT	5521
RD	15
LK	-15263.141215
QD	-31.070027 -> -24.804927
RI	0.0014879196
TR	0.000955	0.004382
MT	40.789690
MM	C_pi: 21.489571, n_recomb: 14672.749722
RS	0	0.000000	5488.450191	0.025572	0.000002	0.000000
RS	1	0.010016	5488.450191	0.028133	0.000002	0.000000
RS	2	0.021034	5488.450191	0.030952	0.000002	0.000001
RS	3	0.033157	5488.450191	0.034053	0.000002	0.000002
RS	4	0.046493	24.095345	8.531059	0.000581	0.000433
RS	5	0.061165	24.095345	9.379811	0.000639	0.000593
RS	6	0.077307	4.839026	51.274039	0.003495	0.003469
RS	7	0.095065	4.839026	56.194773	0.003830	0.004162
RS	8	0.114602	2.635083	112.846008	0.007691	0.008663
RS	9	0.136095	2.635083	123.095534	0.008389	0.009658
RS	10	0.159742	2.209785	159.830793	0.010893	0.012641
RS	11	0.185756	2.209785	173.689031	0.011838	0.013569
RS	12	0.214377	2.156613	193.130564	0.013163	0.014946
RS	13	0.245863	2.156613	209.256618	0.014262	0.015831
RS	14	0.280503	2.194048	222.553948	0.015168	0.016584
RS	15	0.318613	2.194048	240.440389	0.016387	0.017565
RS	16	0.360540	2.255565	252.292953	0.017195	0.018184
RS	17	0.406665	2.255565	271.694580	0.018517	0.019322
RS	18	0.457411	2.333834	282.288092	0.019239	0.019870
RS	19	0.513239	2.333834	302.897417	0.020644	0.021149
RS	20	0.574658	2.429036	311.668748	0.021241	0.021592
RS	21	0.642229	2.429036	333.066984	0.022700	0.022975
RS	22	0.716568	2.541324	339.470412	0.023136	0.023277
RS	23	0.798352	2.541324	361.131510	0.024612	0.024726
RS	24	0.888327	2.675023	364.099811	0.024815	0.024822
RS	25	0.987313	2.675023	385.392328	0.026266	0.026297
RS	26	1.096214	2.840535	383.174349	0.026115	0.026068
RS	27	1.216022	2.840535	403.405465	0.027494	0.027512
RS	28	1.347829	3.052736	394.138816	0.026862	0.026824
RS	29	1.492837	3.052736	412.661293	0.028124	0.028175
RS	30	1.652369	3.328426	395.238932	0.026937	0.026941
RS	31	1.827879	3.328426	411.577472	0.028050	0.028146
RS	32	2.020967	3.686100	386.062521	0.026312	0.026356
RS	33	2.233395	3.686100	399.994569	0.027261	0.027385
RS	34	2.467098	4.146344	367.626365	0.025055	0.025118
RS	35	2.724207	4.146344	379.185697	0.025843	0.025962
RS	36	3.007068	4.731169	342.122348	0.023317	0.023366
RS	37	3.318259	4.731169	351.531644	0.023958	0.024037
RS	38	3.660617	5.462371	312.356234	0.021288	0.021293
RS	39	4.037265	5.462371	319.925985	0.021804	0.021814
RS	40	4.451636	6.360378	281.037590	0.019154	0.019091
RS	41	4.907508	6.360378	287.079353	0.019565	0.019484
RS	42	5.409039	7.441385	250.347850	0.017062	0.016915
RS	43	5.960802	7.441385	255.122042	0.017387	0.017203
RS	44	6.567826	8.710433	221.839017	0.015119	0.014880
RS	45	7.235647	8.710433	225.530950	0.015371	0.015080
RS	46	7.970355	10.150856	196.470735	0.013390	0.013057
RS	47	8.778648	10.150856	199.183694	0.013575	0.013185
RS	48	9.667895	11.720424	174.572640	0.011898	0.011478
RS	49	10.646207	11.720424	176.337490	0.012018	0.011546
RS	50	11.722501	13.370038	155.766809	0.010616	0.010127
RS	51	12.906593	13.370038	156.573893	0.010671	0.010142
RS	52	14.209279	15.097605	138.957123	0.009470	0.008937
RS	53	15.642436	15.097605	138.822969	0.009461	0.008904
RS	54	17.219132	18.315340	114.353313	0.007794	0.007265
RS	55	18.953744	18.315340	114.342490	0.007793	0.007254
RS	56	20.862086	18.315340	113.241785	0.007718	0.007179
RS	57	22.961560	18.315340	110.975873	0.007563	0.007034
RS	58	25.271309	297.437371	7.059651	0.000481	0.000480
RS	59	27.812393	297.437371	7.739884	0.000528	0.000523
RS	60	30.607980	297.437371	8.482423	0.000578	0.000570
RS	61	33.683562	297.437371	9.292235	0.000633	0.000621
RS	62	37.067181	297.437371	10.174501	0.000693	0.000677
RS	63	40.789690	297.437371	1296.099611	0.088334	0.079042
PA	4+25*2+4+6 0.000954955 0.004382482 40.789689780 5488.450190524 24.095345299 4.839025581 2.635083249 2.209785247 2.156613356 2.194047952 2.255564761 2.333834115 2.429036148 2.541323773 2.675023064 2.840535057 3.052735531 3.328426137 3.686100156 4.146344496 4.731168915 5.462371177 6.360377820 7.441385469 8.710433346 10.150856051 11.720423823 13.370038353 15.097605197 18.315340030 297.437371386
//
IT	5417
RD	16
LK	-15250.947195
QD	-27.304645 -> -21.754707
RI	0.0014672693
TR	0.000866	0.004373
MT	42.262680
MM	C_pi: 22.206869, n_recomb: 15107.067889
RS	0	0.000000	8524.376916	0.017033	0.000001	0.000000
RS	1	0.010077	8524.376916	0.018749	0.000001	0.000000
RS	2	0.021170	8524.376916	0.020639	0.000001	0.000001
RS	3	0.033381	8524.376916	0.022720	0.000002	0.000001
RS	4	0.046822	26.777648	7.959550	0.000527	0.000397
RS	5	0.061618	26.777648	8.756879	0.000580	0.000542
RS	6	0.077905	5.002488	51.492032	0.003408	0.003423
RS	7	0.095834	5.002488	56.470447	0.003738	0.004102
RS	8	0.115568	2.693359	114.768774	0.007597	0.008654
RS	9	0.137292	2.693359	125.275006	0.008292	0.009632
RS	10	0.161205	2.281070	161.179268	0.010669	0.012502
RS	11	0.187528	2.281070	175.295177	0.011604	0.013401
RS	12	0.216503	2.254644	192.631934	0.012751	0.014591
RS	13	0.248398	2.254644	208.932348	0.013830	0.015440
RS	14	0.283508	2.314278	220.492705	0.014595	0.016049
RS	15	0.322155	2.314278	238.514044	0.015788	0.016990
RS	16	0.364698	2.389809	249.494388	0.016515	0.017531
RS	17	0.411527	2.389809	269.071713	0.017811	0.018629
RS	18	0.463076	2.475728	279.652036	0.018511	0.019158
RS	19	0.519819	2.475728	300.551659	0.019895	0.020402
RS	20	0.582281	2.574142	310.079211	0.020525	0.020879
RS	21	0.651037	2.574142	331.938285	0.021972	0.022234
RS	22	0.726722	2.686228	339.784079	0.022492	0.022619
RS	23	0.810034	2.686228	362.109275	0.023970	0.024054
RS	24	0.901741	2.817199	367.081033	0.024299	0.024274
RS	25	1.002691	2.817199	389.241459	0.025766	0.025748
RS	26	1.113813	2.978602	389.361079	0.025773	0.025677
RS	27	1.236134	2.978602	410.624748	0.027181	0.027133
RS	28	1.370782	3.186425	403.711713	0.026723	0.026620
RS	29	1.518998	3.186425	423.356199	0.028024	0.027993
RS	30	1.682151	3.458232	407.963701	0.027005	0.026931
RS	31	1.861745	3.458232	425.419936	0.028160	0.028166
RS	32	2.059438	3.812888	401.333403	0.026566	0.026528
RS	33	2.277053	3.812888	416.290035	0.027556	0.027588
RS	34	2.516599	4.271031	384.593516	0.025458	0.025439
RS	35	2.780284	4.271031	397.019964	0.026280	0.026313
RS	36	3.070541	4.854492	359.859079	0.023821	0.023795
RS	37	3.390049	4.854492	369.946529	0.024488	0.024491
RS	38	3.741755	5.584736	330.014212	0.021845	0.021786
RS	39	4.128904	5.584736	338.071043	0.022378	0.022325
RS	40	4.555068	6.481820	297.944987	0.019722	0.019608
RS	41	5.024177	6.481820	304.299696	0.020143	0.020012
RS	42	5.540561	7.561504	266.048978	0.017611	0.017425
RS	43	6.108982	7.561504	270.986617	0.017938	0.017717
RS	44	6.734686	8.827910	236.094975	0.015628	0.015360
RS	45	7.423445	8.827910	239.823674	0.015875	0.015559
RS	46	8.181612	10.262271	209.230425	0.013850	0.013497
RS	47	9.016183	10.262271	211.867912	0.014024	0.013620
RS	48	9.934857	11.818322	185.915428	0.012307	0.011876
RS	49	10.946109	11.818322	187.495853	0.012411	0.011932
RS	50	12.059269	13.440652	165.823751	0.010977	0.010483
RS	51	13.284607	13.440652	166.331428	0.011010	0.010481
RS	52	14.633427	15.118711	147.827857	0.009785	0.009252
RS	53	16.118173	15.118711	147.271951	0.009749	0.009196
RS	54	17.752543	18.197369	121.875505	0.008067	0.007538
RS	55	19.551614	18.197369	121.414369	0.008037	0.007503
RS	56	21.531985	18.197369	119.743450	0.007926	0.007398
RS	57	23.711926	18.197369	116.793890	0.007731	0.007218
RS	58	26.111549	314.992545	6.955745	0.000460	0.000457
RS	59	28.752990	314.992545	7.632988	0.000505	0.000499
RS	60	31.660621	314.992545	8.373240	0.000554	0.000545
RS	61	34.861264	314.992545	9.181675	0.000608	0.000595
RS	62	38.384450	314.992545	10.063726	0.000666	0.000649
RS	63	42.262680	314.992545	1329.654168	0.088015	0.079545
PA	4+25*2+4+6 0.000865607 0.004372552 42.262680191 8524.376916490 26.777648207 5.002488339 2.693358722 2.281070418 2.254643713 2.314277669 2.389808998 2.475728066 2.574142297 2.686227804 2.817199419 2.978601874 3.186424593 3.458232093 3.812887890 4.271031282 4.854492435 5.584735572 6.481819779 7.561503505 8.827909760 10.262271409 11.818321669 13.440651520 15.118711156 18.197368794 314.992545421
//
IT	6120
RD	17
LK	-15240.115860
QD	-24.013493 -> -19.045422
RI	0.0014523275
TR	0.000788	0.004360
MT	43.719136
MM	C_pi: 22.847837, n_recomb: 15480.119613
RS	0	0.000000	12899.906576	0.011587	0.000001	0.000000
RS	1	0.010136	12899.906576	0.012762	0.000001	0.000000
RS	2	0.021300	12899.906576	0.014056	0.000001	0.000000
RS	3	0.033596	12899.906576	0.015481	0.000001	0.000001
RS	4	0.047138	29.305354	7.503576	0.000485	0.000368
RS	5	0.062053	29.305354	8.260038	0.000534	0.000503
RS	6	0.078479	5.104005	52.128384	0.003367	0.003409
RS	7	0.096570	5.104005	57.201322	0.003695	0.004084
RS	8	0.116496	2.723994	117.345342	0.007580	0.008707
RS	9	0.138441	2.723994	128.157200	0.008279	0.009682
RS	10	0.162610	2.335442	162.980002	0.010528	0.012430
RS	11	0.189230	2.335442	177.374618	0.011458	0.013311
RS	12	0.218547	2.342453	192.234516	0.012418	0.014298
RS	13	0.250837	2.342453	208.691826	0.013481	0.015121
RS	14	0.286399	2.429517	218.185573	0.014095	0.015571
RS	15	0.325567	2.429517	236.287547	0.015264	0.016482
RS	16	0.368704	2.522784	246.099444	0.015898	0.016930
RS	17	0.416214	2.522784	265.764547	0.017168	0.017995
RS	18	0.468540	2.618781	276.044721	0.017832	0.018491
RS	19	0.526170	2.618781	297.117400	0.019193	0.019702
RS	20	0.589642	2.721843	307.128220	0.019840	0.020198
RS	21	0.659547	2.721843	329.308929	0.021273	0.021527
RS	22	0.736538	2.834425	338.354843	0.021857	0.021977
RS	23	0.821334	2.834425	361.193731	0.023333	0.023396
RS	24	0.914724	2.962912	367.975897	0.023771	0.023724
RS	25	1.017582	2.962912	390.855840	0.025249	0.025195
RS	26	1.130865	3.120248	393.194092	0.025400	0.025265
RS	27	1.255631	3.120248	415.357601	0.026832	0.026731
RS	28	1.393045	3.323712	410.778002	0.026536	0.026379
RS	29	1.544387	3.323712	431.438428	0.027870	0.027774
RS	30	1.711070	3.591775	418.160213	0.027013	0.026874
RS	31	1.894648	3.591775	436.660088	0.028208	0.028138
RS	32	2.096835	3.943742	414.181837	0.026756	0.026647
RS	33	2.319517	3.943742	430.119970	0.027785	0.027738
RS	34	2.564771	4.400347	399.346197	0.025797	0.025707
RS	35	2.834884	4.400347	412.621503	0.026655	0.026611
RS	36	3.132378	4.983279	375.652356	0.024267	0.024175
RS	37	3.460027	4.983279	386.416012	0.024962	0.024896
RS	38	3.820889	5.713689	346.022401	0.022353	0.022235
RS	39	4.218329	5.713689	354.572503	0.022905	0.022792
RS	40	4.656055	6.611286	313.485698	0.020251	0.020088
RS	41	5.138151	6.611286	320.161546	0.020682	0.020504
RS	42	5.669115	7.691377	280.635232	0.018129	0.017904
RS	43	6.253900	7.691377	285.742813	0.018459	0.018201
RS	44	6.897961	8.957115	249.447908	0.016114	0.015817
RS	45	7.607308	8.957115	253.216429	0.016358	0.016016
RS	46	8.388557	10.387524	221.259348	0.014293	0.013921
RS	47	9.248998	10.387524	223.820276	0.014459	0.014037
RS	48	10.196657	11.932168	196.665583	0.012704	0.012261
RS	49	11.240375	11.932168	198.055737	0.012794	0.012306
RS	50	12.389889	13.529181	175.400226	0.011331	0.010831
RS	51	13.655923	13.529181	175.596511	0.011343	0.010811
RS	52	15.050289	15.159376	156.312924	0.010098	0.009563
RS	53	16.585994	15.159376	155.314422	0.010033	0.009483
RS	54	18.277366	18.099100	129.173757	0.008344	0.007814
RS	55	20.140183	18.099100	128.219414	0.008283	0.007752
RS	56	22.191824	18.099100	125.936720	0.008135	0.007616
RS	57	24.451429	18.099100	122.265785	0.007898	0.007399
RS	58	26.940079	331.104497	6.875328	0.000444	0.000439
RS	59	29.680989	331.104497	7.551056	0.000488	0.000480
RS	60	32.699732	331.104497	8.290509	0.000536	0.000525
RS	61	36.024468	331.104497	9.099056	0.000588	0.000573
RS	62	39.686216	331.104497	9.982352	0.000645	0.000627
RS	63	43.719136	331.104497	1356.842380	0.087651	0.079970
PA	4+25*2+4+6 0.000787745 0.004360059 43.719135623 12899.906575535 29.305354149 5.104005014 2.723993618 2.335442323 2.342453409 2.429517474 2.522783626 2.618781014 2.721842799 2.834424589 2.962912091 3.120248486 3.323712009 3.591774983 3.943742099 4.400347391 4.983278780 5.713689141 6.611286059 7.691377428 8.957115398 10.387523703 11.932168321 13.529180668 15.159376244 18.099099713 331.104496759
//
IT	5982
RD	18
LK	-15230.402927
QD	-21.116811 -> -16.639678
RI	0.0014399129
TR	0.000719	0.004346
MT	45.150213
MM	C_pi: 23.416176, n_recomb: 15798.025846
RS	0	0.000000	19233.332387	0.007967	0.000001	0.000000
RS	1	0.010193	19233.332387	0.008779	0.000001	0.000000
RS	2	0.021424	19233.332387	0.009674	0.000001	0.000000
RS	3	0.033801	19233.332387	0.010660	0.000001	0.000001
RS	4	0.047438	31.684519	7.129311	0.000451	0.000344
RS	5	0.062466	31.684519	7.852333	0.000497	0.000470
RS	6	0.079026	5.152424	53.103246	0.003361	0.003422
RS	7	0.097274	5.152424	58.300927	0.003690	0.004098
RS	8	0.117381	2.730860	120.490238	0.007627	0.008812
RS	9	0.139538	2.730860	131.650815	0.008333	0.009794
RS	10	0.163953	2.374413	165.174418	0.010455	0.012414
RS	11	0.190857	2.374413	179.866792	0.011385	0.013286
RS	12	0.220503	2.420417	191.936501	0.012149	0.014057
RS	13	0.253171	2.420417	208.536970	0.013200	0.014861
RS	14	0.289169	2.539657	215.707791	0.013654	0.015143
RS	15	0.328835	2.539657	233.845968	0.014802	0.016029
RS	16	0.372545	2.654288	242.256674	0.015335	0.016377
RS	17	0.420710	2.654288	261.935927	0.016580	0.017412
RS	18	0.473784	2.762815	271.680799	0.017197	0.017864
RS	19	0.532268	2.762815	292.825933	0.018536	0.019046
RS	20	0.596713	2.871908	303.091611	0.019185	0.019547
RS	21	0.667727	2.871908	325.471682	0.020602	0.020851
RS	22	0.745979	2.985658	335.496130	0.021237	0.021353
RS	23	0.832207	2.985658	358.712773	0.022706	0.022755
RS	24	0.927224	3.111824	367.116540	0.023238	0.023176
RS	25	1.031925	3.111824	390.577733	0.024723	0.024642
RS	26	1.147299	3.265020	395.002504	0.025003	0.024840
RS	27	1.274432	3.265020	417.937908	0.026455	0.026314
RS	28	1.414523	3.464022	415.639435	0.026310	0.026111
RS	29	1.568893	3.464022	437.209342	0.027675	0.027525
RS	30	1.738998	3.728318	426.088230	0.026971	0.026779
RS	31	1.926441	3.728318	445.553541	0.028203	0.028069
RS	32	2.132989	4.077737	424.815964	0.026890	0.026721
RS	33	2.360591	4.077737	441.686593	0.027958	0.027842
RS	34	2.611391	4.533142	412.039487	0.026082	0.025929
RS	35	2.887754	4.533142	426.139653	0.026974	0.026862
RS	36	3.192286	5.116094	389.610665	0.024662	0.024509
RS	37	3.527857	5.116094	401.044363	0.025386	0.025256
RS	38	3.897633	5.847481	360.450481	0.022816	0.022644
RS	39	4.305099	5.847481	369.498054	0.023389	0.023221
RS	40	4.754096	6.746678	327.700452	0.020743	0.020534
RS	41	5.248858	6.746678	334.705951	0.021187	0.020962
RS	42	5.794049	7.828541	294.127933	0.018618	0.018356
RS	43	6.394810	7.828541	299.414297	0.018953	0.018659
RS	44	7.056805	9.095212	261.907761	0.016579	0.016253
RS	45	7.786274	9.095212	265.723106	0.016820	0.016452
RS	46	8.590096	10.523463	232.561112	0.014721	0.014327
RS	47	9.475849	10.523463	235.049640	0.014878	0.014438
RS	48	10.451884	12.058593	206.824064	0.013092	0.012635
RS	49	11.527403	12.058593	208.024456	0.013168	0.012669
RS	50	12.712546	13.632200	184.496548	0.011678	0.011170
RS	51	14.018486	13.632200	184.376876	0.011671	0.011134
RS	52	15.457537	15.216341	164.413532	0.010407	0.009868
RS	53	17.043265	15.216341	162.959947	0.010315	0.009765
RS	54	18.790622	18.018277	136.245633	0.008624	0.008090
RS	55	20.716081	18.018277	134.762509	0.008530	0.008001
RS	56	22.837795	18.018277	131.834888	0.008345	0.007832
RS	57	25.175769	18.018277	127.414204	0.008065	0.007578
RS	58	27.752045	345.643245	6.818531	0.000432	0.000425
RS	59	30.590912	345.643245	7.494358	0.000474	0.000465
RS	60	33.719136	345.643245	8.234677	0.000521	0.000509
RS	61	37.166209	345.643245	9.045032	0.000573	0.000557
RS	62	40.964631	345.643245	9.931288	0.000629	0.000610
RS	63	45.150213	345.643245	1378.444639	0.087254	0.080336
PA	4+25*2+4+6 0.000719445 0.004346047 45.150213344 19233.332386912 31.684519316 5.152423836 2.730860260 2.374412540 2.420416716 2.539656885 2.654288477 2.762814769 2.871908389 2.985657955 3.111824012 3.265020052 3.464022081 3.728317622 4.077736869 4.533142432 5.116093613 5.847481128 6.746678347 7.828541386 9.095212404 10.523463105 12.058593483 13.632200137 15.216340863 18.018276735 345.643244797
//
IT	6560
RD	19
LK	-15221.642127
QD	-18.557325 -> -14.509978
RI	0.0014287995
TR	0.000659	0.004331
MT	46.546001
MM	C_pi: 23.914610, n_recomb: 16065.939880
RS	0	0.000000	29554.637726	0.005295	0.000000	0.000000
RS	1	0.010246	29554.637726	0.005838	0.000000	0.000000
RS	2	0.021541	29554.637726	0.006436	0.000000	0.000000
RS	3	0.033994	29554.637726	0.007096	0.000000	0.000000
RS	4	0.047723	33.931819	6.812697	0.000424	0.000324
RS	5	0.062859	33.931819	7.507451	0.000467	0.000443
RS	6	0.079545	5.157379	54.346063	0.003383	0.003455
RS	7	0.097941	5.157379	59.692534	0.003715	0.004139
RS	8	0.118221	2.717773	124.130539	0.007726	0.008961
RS	9	0.140580	2.717773	135.677318	0.008445	0.009958
RS	10	0.165229	2.399539	167.707092	0.010439	0.012443
RS	11	0.192404	2.399539	182.713459	0.011373	0.013315
RS	12	0.222363	2.488885	191.731149	0.011934	0.013860
RS	13	0.255392	2.488885	208.463282	0.012975	0.014652
RS	14	0.291805	2.644535	213.113237	0.013265	0.014759
RS	15	0.331949	2.644535	231.250594	0.014394	0.015625
RS	16	0.376205	2.784009	238.082913	0.014819	0.015865
RS	17	0.424996	2.784009	257.714349	0.016041	0.016875
RS	18	0.478787	2.907425	266.742489	0.016603	0.017275
RS	19	0.538088	2.907425	287.874102	0.017918	0.018430
RS	20	0.603465	3.023987	298.195096	0.018561	0.018926
RS	21	0.675541	3.023987	320.667106	0.019959	0.020206
RS	22	0.755002	3.139543	331.470652	0.020632	0.020747
RS	23	0.842604	3.139543	354.942377	0.022093	0.022133
RS	24	0.939181	3.263504	364.783585	0.022705	0.022634
RS	25	1.045654	3.263504	388.697476	0.024194	0.024094
RS	26	1.163035	3.412401	395.067350	0.024590	0.024406
RS	27	1.292444	3.412401	418.651767	0.026058	0.025885
RS	28	1.435111	3.606722	418.559906	0.026053	0.025820
RS	29	1.592396	3.606722	440.933154	0.027445	0.027251
RS	30	1.765795	3.867096	431.977855	0.026888	0.026651
RS	31	1.956961	3.867096	452.326934	0.028154	0.027967
RS	32	2.167714	4.213932	433.424436	0.026978	0.026756
RS	33	2.400060	4.213932	451.172927	0.028083	0.027907
RS	34	2.656212	4.668262	422.817447	0.026318	0.026109
RS	35	2.938608	4.668262	437.712418	0.027245	0.027071
RS	36	3.249938	5.251547	401.834657	0.025012	0.024804
RS	37	3.593167	5.251547	413.927199	0.025764	0.025576
RS	38	3.971562	5.984431	373.363557	0.023239	0.023017
RS	39	4.388727	5.984431	382.909566	0.023834	0.023614
RS	40	4.848634	6.885977	340.627597	0.021202	0.020948
RS	41	5.355662	6.885977	347.970048	0.021659	0.021391
RS	42	5.914640	7.970602	306.546882	0.019081	0.018782
RS	43	6.530889	7.970602	312.021552	0.019421	0.019092
RS	44	7.210278	9.239433	273.482220	0.017022	0.016668
RS	45	7.959276	9.239433	277.353723	0.017263	0.016868
RS	46	8.785015	10.666967	243.136457	0.015134	0.014718
RS	47	9.695357	10.666967	245.560478	0.015285	0.014825
RS	48	10.698972	12.194201	216.387854	0.013469	0.012996
RS	49	11.805415	12.194201	217.404028	0.013532	0.013020
RS	50	13.025223	13.746179	193.108012	0.012020	0.011501
RS	51	14.370009	13.746179	192.674161	0.011993	0.011448
RS	52	15.852581	15.286141	172.124855	0.010714	0.010169
RS	53	17.487053	15.286141	170.211348	0.010595	0.010042
RS	54	19.288991	17.952172	143.081854	0.008906	0.008367
RS	55	21.275552	17.952172	141.041859	0.008779	0.008250
RS	56	23.465653	17.952172	137.444642	0.008555	0.008046
RS	57	25.880148	17.952172	132.255121	0.008232	0.007754
RS	58	28.542027	358.498507	6.784818	0.000422	0.000414
RS	59	31.476638	358.498507	7.462408	0.000464	0.000454
RS	60	34.711923	358.498507	8.205321	0.000511	0.000497
RS	61	38.278690	358.498507	9.019269	0.000561	0.000545
RS	62	42.210902	358.498507	9.910310	0.000617	0.000597
RS	63	46.546001	358.498507	1395.105666	0.086836	0.080658
PA	4+25*2+4+6 0.000659361 0.004331371 46.546000884 29554.637726196 33.931819305 5.157379337 2.717773395 2.399538503 2.488885192 2.644534569 2.784008847 2.907424531 3.023986622 3.139542733 3.263504422 3.412400813 3.606722179 3.867096275 4.213931576 4.668262220 5.251546828 5.984431088 6.885977345 7.970602129 9.239432849 10.666967247 12.194201139 13.746178717 15.286140858 17.952171550 358.498506887
//
IT	7170
RD	20
LK	-15213.721941
QD	-16.293522 -> -12.635067
RI	0.0014191179
TR	0.000606	0.004317
MT	47.898556
MM	C_pi: 24.346859, n_recomb: 16288.715355
RS	0	0.000000	43372.846339	0.003674	0.000000	0.000000
RS	1	0.010296	43372.846339	0.004052	0.000000	0.000000
RS	2	0.021652	43372.846339	0.004469	0.000000	0.000000
RS	3	0.034177	43372.846339	0.004930	0.000000	0.000000
RS	4	0.047991	36.089596	6.533142	0.000401	0.000306
RS	5	0.063228	36.089596	7.202835	0.000442	0.000420
RS	6	0.080034	5.127521	55.804336	0.003426	0.003504
RS	7	0.098570	5.127521	61.318939	0.003765	0.004200
RS	8	0.119015	2.688276	128.209805	0.007871	0.009149
RS	9	0.141564	2.688276	140.175619	0.008606	0.010168
RS	10	0.166435	2.412226	170.543220	0.010470	0.012513
RS	11	0.193867	2.412226	185.878059	0.011411	0.013391
RS	12	0.224123	2.548136	191.621918	0.011764	0.013700
RS	13	0.257494	2.548136	208.476657	0.012799	0.014486
RS	14	0.294302	2.743891	210.455111	0.012920	0.014413
RS	15	0.334898	2.743891	228.561557	0.014032	0.015264
RS	16	0.379675	2.911496	233.684871	0.014346	0.015393
RS	17	0.429061	2.911496	253.217379	0.015546	0.016380
RS	18	0.483533	3.052179	261.382259	0.016047	0.016722
RS	19	0.543612	3.052179	282.427584	0.017339	0.017851
RS	20	0.609878	3.177647	292.636123	0.017966	0.018335
RS	21	0.682966	3.177647	315.106817	0.019345	0.019592
RS	22	0.763579	3.295639	326.510105	0.020045	0.020162
RS	23	0.852491	3.295639	350.127416	0.021495	0.021530
RS	24	0.950559	3.417475	361.230036	0.022177	0.022100
RS	25	1.058722	3.417475	385.478464	0.023665	0.023552
RS	26	1.178023	3.561852	393.646402	0.024167	0.023967
RS	27	1.309606	3.561852	417.763263	0.025647	0.025451
RS	28	1.454737	3.751194	419.785192	0.025772	0.025513
RS	29	1.614811	3.751194	442.857483	0.027188	0.026958
RS	30	1.791365	4.007393	436.048129	0.026770	0.026496
RS	31	1.986097	4.007393	457.197272	0.028068	0.027835
RS	32	2.200878	4.351491	440.188915	0.027024	0.026757
RS	33	2.437773	4.351491	458.756077	0.028164	0.027936
RS	34	2.699059	4.804726	431.820418	0.026510	0.026252
RS	35	2.987246	4.804726	447.474663	0.027471	0.027243
RS	36	3.305104	5.388469	412.425692	0.025320	0.025062
RS	37	3.655688	5.388469	425.160836	0.026102	0.025860
RS	38	4.042369	6.123143	384.829357	0.023626	0.023356
RS	39	4.468861	6.123143	394.871039	0.024242	0.023973
RS	40	4.939264	7.027529	352.308248	0.021629	0.021333
RS	41	5.458099	7.027529	359.992935	0.022101	0.021790
RS	42	6.030352	8.115627	317.913749	0.019517	0.019183
RS	43	6.661524	8.115627	323.585982	0.019866	0.019501
RS	44	7.357681	9.387557	284.180018	0.017446	0.017062
RS	45	8.125513	9.387557	288.118336	0.017688	0.017264
RS	46	8.972399	10.815541	252.986336	0.015531	0.015093
RS	47	9.906480	10.815541	255.356470	0.015677	0.015196
RS	48	10.936732	12.336300	225.353091	0.013835	0.013345
RS	49	12.073058	12.336300	226.194693	0.013887	0.013359
RS	50	13.326378	13.868338	201.228254	0.012354	0.011823
RS	51	14.708738	13.868338	200.487546	0.012308	0.011754
RS	52	16.233423	15.366072	179.439846	0.011016	0.010464
RS	53	17.915088	15.366072	177.068621	0.010871	0.010314
RS	54	19.769895	17.898892	149.669100	0.009189	0.008643
RS	55	21.815670	17.898892	147.051915	0.009028	0.008497
RS	56	24.072075	17.898892	142.769074	0.008765	0.008259
RS	57	26.560796	17.898892	136.800874	0.008399	0.007928
RS	58	29.305752	369.618570	6.773128	0.000416	0.000406
RS	59	32.333324	369.618570	7.454126	0.000458	0.000445
RS	60	35.672611	369.618570	8.201353	0.000503	0.000489
RS	61	39.355706	369.618570	9.020682	0.000554	0.000536
RS	62	43.418007	369.618570	9.918352	0.000609	0.000589
RS	63	47.898556	369.618570	1407.418508	0.086405	0.080943
PA	4+25*2+4+6 0.000606499 0.004316566 47.898555822 43372.846338949 36.089595945 5.127520594 2.688275962 2.412225844 2.548136423 2.743890993 2.911495794 3.052179379 3.177647216 3.295639454 3.417474800 3.561852159 3.751193867 4.007393284 4.351491299 4.804726092 5.388469046 6.123143114 7.027528593 8.115626548 9.387557053 10.815541176 12.336299513 13.868338452 15.366072032 17.898892476 369.618569862
//
IT	6704
RD	21
LK	-15206.567305
QD	-14.294554 -> -10.996626
RI	0.0014111059
TR	0.000560	0.004302
MT	49.202070
MM	C_pi: 24.717949, n_recomb: 16471.275704
RS	0	0.000000	63255.817875	0.002557	0.000000	0.000000
RS	1	0.010343	63255.817875	0.002822	0.000000	0.000000
RS	2	0.021755	63255.817875	0.003114	0.000000	0.000000
RS	3	0.034348	63255.817875	0.003436	0.000000	0.000000
RS	4	0.048243	38.183897	6.279524	0.000381	0.000291
RS	5	0.063576	38.183897	6.926315	0.000421	0.000399
RS	6	0.080494	5.070723	57.435138	0.003487	0.003566
RS	7	0.099162	5.070723	63.133286	0.003833	0.004277
RS	8	0.119761	2.645441	132.692860	0.008056	0.009370
RS	9	0.142491	2.645441	145.107437	0.008810	0.010418
RS	10	0.167571	2.413746	173.666895	0.010544	0.012620
RS	11	0.195245	2.413746	189.344119	0.011495	0.013509
RS	12	0.225782	2.598332	191.628319	0.011634	0.013575
RS	13	0.259477	2.598332	208.599949	0.012664	0.014359
RS	14	0.296656	2.837331	207.793733	0.012616	0.014102
RS	15	0.337682	2.837331	225.846404	0.013712	0.014942
RS	16	0.382950	3.036166	229.165541	0.013913	0.014956
RS	17	0.432901	3.036166	248.558640	0.015090	0.015924
RS	18	0.488017	3.196470	255.745987	0.015527	0.016204
RS	19	0.548834	3.196470	276.645388	0.016796	0.017309
RS	20	0.615942	3.332294	286.600740	0.017400	0.017774
RS	21	0.689990	3.332294	308.991157	0.018759	0.019008
RS	22	0.771697	3.453383	320.831141	0.019478	0.019598
RS	23	0.861855	3.453383	344.498215	0.020915	0.020949
RS	24	0.961337	3.573165	356.693938	0.021656	0.021578
RS	25	1.071109	3.573165	381.170155	0.023142	0.023020
RS	26	1.192234	3.712781	390.984893	0.023737	0.023528
RS	27	1.325887	3.712781	415.525416	0.025227	0.025013
RS	28	1.473363	3.896809	419.551899	0.025472	0.025193
RS	29	1.636092	3.896809	443.222483	0.026909	0.026651
RS	30	1.815653	4.148517	438.514201	0.026623	0.026319
RS	31	2.013784	4.148517	460.379330	0.027950	0.027679
RS	32	2.232408	4.489642	445.292494	0.027034	0.026728
RS	33	2.473644	4.489642	464.615893	0.028208	0.027934
RS	34	2.739830	4.941654	439.194033	0.026664	0.026361
RS	35	3.033547	4.941654	455.567325	0.027658	0.027380
RS	36	3.357642	5.525851	421.491680	0.025589	0.025286
RS	37	3.715259	5.525851	434.848390	0.026400	0.026109
RS	38	4.109862	6.262456	394.921850	0.023976	0.023662
RS	39	4.545279	6.262456	405.452532	0.024616	0.024300
RS	40	5.025729	7.169992	362.788959	0.022026	0.021689
RS	41	5.555872	7.169992	370.818656	0.022513	0.022160
RS	42	6.140846	8.262065	328.255174	0.019929	0.019559
RS	43	6.786322	8.262065	334.133225	0.020286	0.019886
RS	44	7.498559	9.537828	294.013695	0.017850	0.017436
RS	45	8.284460	9.537828	298.029960	0.018094	0.017640
RS	46	9.151646	10.967237	262.114117	0.015913	0.015450
RS	47	10.108522	10.967237	264.442839	0.016055	0.015550
RS	48	11.164367	12.482800	233.717413	0.014189	0.013680
RS	49	12.329415	12.482800	234.397310	0.014231	0.013686
RS	50	13.614961	13.996537	208.851605	0.012680	0.012135
RS	51	15.033468	13.996537	207.816052	0.012617	0.012050
RS	52	16.598688	15.454140	186.350550	0.011314	0.010751
RS	53	18.325795	15.454140	183.530225	0.011142	0.010578
RS	54	20.231533	17.857178	155.992510	0.009471	0.008917
RS	55	22.334377	17.857178	152.785629	0.009276	0.008741
RS	56	24.654714	17.857178	147.809652	0.008974	0.008468
RS	57	27.215038	17.857178	141.061843	0.008564	0.008098
RS	58	30.040170	379.024941	6.781790	0.000412	0.000400
RS	59	33.157499	379.024941	7.467751	0.000453	0.000440
RS	60	36.597246	379.024941	8.220925	0.000499	0.000483
RS	61	40.392759	379.024941	9.047337	0.000549	0.000531
RS	62	44.580833	379.024941	9.953397	0.000604	0.000583
RS	63	49.202070	379.024941	1415.965864	0.085966	0.081197
PA	4+25*2+4+6 0.000560100 0.004301948 49.202069529 63255.817874607 38.183897043 5.070723422 2.645440999 2.413746460 2.598332409 2.837330915 3.036165977 3.196469906 3.332293627 3.453383381 3.573164979 3.712780862 3.896809059 4.148517064 4.489641653 4.941654297 5.525850916 6.262455692 7.169992444 8.262065356 9.537827654 10.967236584 12.482800099 13.996536889 15.454140280 17.857178363 379.024940634
//
IT	9631
RD	22
LK	-15200.125217
QD	-12.535999 -> -9.576420
RI	0.0014050307
TR	0.000520	0.004288
MT	50.453734
MM	C_pi: 25.034601, n_recomb: 16618.857136
RS	0	0.000000	96019.941560	0.001706	0.000000	0.000000
RS	1	0.010387	96019.941560	0.001883	0.000000	0.000000
RS	2	0.021852	96019.941560	0.002079	0.000000	0.000000
RS	3	0.034509	96019.941560	0.002295	0.000000	0.000000
RS	4	0.048480	40.248810	6.043057	0.000364	0.000276
RS	5	0.063902	40.248810	6.668274	0.000401	0.000380
RS	6	0.080926	4.993507	59.208678	0.003563	0.003638
RS	7	0.099718	4.993507	65.103040	0.003917	0.004368
RS	8	0.120462	2.591981	137.560212	0.008277	0.009623
RS	9	0.143361	2.591981	150.451414	0.009053	0.010705
RS	10	0.168638	2.405220	177.083749	0.010656	0.012760
RS	11	0.196540	2.405220	193.118302	0.011620	0.013665
RS	12	0.227341	2.639595	191.783013	0.011540	0.013482
RS	13	0.261341	2.639595	208.870082	0.012568	0.014268
RS	14	0.298872	2.924359	205.197646	0.012347	0.013826
RS	15	0.340302	2.924359	223.181506	0.013429	0.014656
RS	16	0.386035	3.157301	224.629465	0.013517	0.014555
RS	17	0.436518	3.157301	243.853589	0.014673	0.015505
RS	18	0.492244	3.339539	249.975713	0.015042	0.015720
RS	19	0.553759	3.339539	270.682909	0.016288	0.016803
RS	20	0.621663	3.487229	280.264408	0.016864	0.017243
RS	21	0.696620	3.487229	302.510146	0.018203	0.018454
RS	22	0.779362	3.612116	314.640505	0.018933	0.019058
RS	23	0.870699	3.612116	338.275977	0.020355	0.020390
RS	24	0.971522	3.729951	351.403827	0.021145	0.021069
RS	25	1.082818	3.729951	376.013800	0.022626	0.022501
RS	26	1.205674	3.864584	387.320912	0.023306	0.023092
RS	27	1.341290	3.864584	412.185886	0.024802	0.024576
RS	28	1.490992	4.042947	418.096436	0.025158	0.024865
RS	29	1.656244	4.042947	442.270221	0.026613	0.026333
RS	30	1.838660	4.289833	439.594854	0.026452	0.026123
RS	31	2.040022	4.289833	462.093615	0.027805	0.027502
RS	32	2.262300	4.627706	448.926622	0.027013	0.026674
RS	33	2.507664	4.627706	468.942388	0.028217	0.027904
RS	34	2.778514	5.078316	445.095181	0.026783	0.026441
RS	35	3.077497	5.078316	462.143929	0.027808	0.027486
RS	36	3.407534	5.662892	429.153257	0.025823	0.025478
RS	37	3.771850	5.662892	443.106491	0.026663	0.026326
RS	38	4.174008	6.401466	403.729031	0.024293	0.023938
RS	39	4.617936	6.401466	414.738366	0.024956	0.024596
RS	40	5.107973	7.312350	372.129829	0.022392	0.022017
RS	41	5.648909	7.312350	380.504592	0.022896	0.022503
RS	42	6.246031	8.408772	337.609508	0.020315	0.019909
RS	43	6.905173	8.408772	343.700139	0.020681	0.020245
RS	44	7.632779	9.688974	303.005570	0.018233	0.017788
RS	45	8.435959	9.688974	307.110705	0.018480	0.017996
RS	46	9.322563	11.120696	270.530561	0.016279	0.015790
RS	47	10.301255	11.120696	272.831431	0.016417	0.015888
RS	48	11.381601	12.632290	241.484116	0.014531	0.014001
RS	49	12.574160	12.632290	242.017557	0.014563	0.013999
RS	50	13.890586	14.129389	215.976360	0.012996	0.012435
RS	51	15.343745	14.129389	214.661816	0.012917	0.012336
RS	52	16.947839	15.549110	192.852109	0.011604	0.011030
RS	53	18.718546	15.549110	189.596860	0.011409	0.010835
RS	54	20.673170	17.826518	162.038599	0.009750	0.009188
RS	55	22.830815	17.826518	158.237106	0.009522	0.008980
RS	56	25.212568	17.826518	152.568571	0.009180	0.008673
RS	57	27.841707	17.826518	145.048469	0.008728	0.008265
RS	58	30.743926	386.822018	6.808556	0.000410	0.000397
RS	59	33.947589	386.822018	7.500882	0.000451	0.000437
RS	60	37.484007	386.822018	8.261476	0.000497	0.000480
RS	61	41.387742	386.822018	9.096510	0.000547	0.000528
RS	62	45.696946	386.822018	10.012558	0.000602	0.000581
RS	63	50.453734	386.822018	1421.348791	0.085526	0.081421
PA	4+25*2+4+6 0.000519515 0.004287635 50.453733886 96019.941560018 40.248809727 4.993507487 2.591980978 2.405220118 2.639594827 2.924358920 3.157300508 3.339538528 3.487229283 3.612115733 3.729950722 3.864584441 4.042946692 4.289832870 4.627705521 5.078316363 5.662892033 6.401465711 7.312350241 8.408772376 9.688974437 11.120696168 12.632290438 14.129389236 15.549109663 17.826518098 386.822018336
//
IT	8458
RD	23
LK	-15194.352323
QD	-10.996633 -> -8.354733
RI	0.0014003038
TR	0.000484	0.004273
MT	51.655493
MM	C_pi: 25.305285, n_recomb: 16736.726940
[truncated: 9,997,532 more chars]
