# Supplementary material for: Recent speciation associated with range expansion and a shift to self-fertilization in North American Arabidopsis
Source: Nat Commun. 2022 Dec 8;13:7564. doi: 10.1038/s41467-022-35368-1 (PMC9732334; doi:10.1038/s41467-022-35368-1)
Supplement: Supplementary file 5 — Source Data [file 41467_2022_35368_MOESM5_ESM.zip › Source Data/SuppFig24-8_areQC3.psmc]

CC
CC	Brief Description of the file format:
CC	  CC  comments
CC	  MM  useful-messages
CC	  RD  round-of-iterations
CC	  LL  \log[P(sequence)]
CC	  QD  Q-before-opt Q-after-opt
CC	  TR  \theta_0 \rho_0
CC	  RS  k t_k \lambda_k \pi_k \sum_{l\not=k}A_{kl} A_{kk}
CC	  DC  begin end best-k t_k+\Delta_k max-prob
CC
MM	Version: 0.6.5-r67
MM	pattern:4+25*2+4+6, n:63, n_free_lambdas:28
MM	n_iterations:25, skip:1, max_t:5, theta/rho:5
MM	is_decoding:0
MM	n_seqs:10, sum_L:912905, sum_n:23637
RD	0
LK	0.000000
QD	0.000000 -> 0.000000
RI	inf
TR	0.026233	0.005247
MT	5.000000
MM	C_pi: 1.000000, n_recomb: 4777.146480
RS	0	0.000000	1.000000	30.585325	0.006402	0.000000
RS	1	0.006440	1.000000	32.339866	0.006770	0.000000
RS	2	0.013294	1.000000	34.180461	0.007155	0.000000
RS	3	0.020590	1.000000	36.109400	0.007559	0.000000
RS	4	0.028356	1.000000	38.128750	0.007981	0.000000
RS	5	0.036622	1.000000	40.240307	0.008424	0.000000
RS	6	0.045421	1.000000	42.445536	0.008885	0.000000
RS	7	0.054785	1.000000	44.745510	0.009367	0.000000
RS	8	0.064753	1.000000	47.140837	0.009868	0.000000
RS	9	0.075363	1.000000	49.631584	0.010389	0.000000
RS	10	0.086656	1.000000	52.217195	0.010931	0.000000
RS	11	0.098677	1.000000	54.896393	0.011491	0.000000
RS	12	0.111471	1.000000	57.667089	0.012071	0.000000
RS	13	0.125090	1.000000	60.526271	0.012670	0.000000
RS	14	0.139585	1.000000	63.469890	0.013286	0.000000
RS	15	0.155014	1.000000	66.492747	0.013919	0.000000
RS	16	0.171437	1.000000	69.588365	0.014567	0.000000
RS	17	0.188917	1.000000	72.748866	0.015229	0.000000
RS	18	0.207523	1.000000	75.964838	0.015902	0.000000
RS	19	0.227327	1.000000	79.225210	0.016584	0.000000
RS	20	0.248406	1.000000	82.517126	0.017273	0.000000
RS	21	0.270843	1.000000	85.825826	0.017966	0.000000
RS	22	0.294725	1.000000	89.134540	0.018659	0.000000
RS	23	0.320144	1.000000	92.424396	0.019347	0.000000
RS	24	0.347201	1.000000	95.674348	0.020028	0.000000
RS	25	0.376000	1.000000	98.861135	0.020695	0.000000
RS	26	0.406654	1.000000	101.959272	0.021343	0.000000
RS	27	0.439282	1.000000	104.941084	0.021967	0.000000
RS	28	0.474011	1.000000	107.776792	0.022561	0.000000
RS	29	0.510976	1.000000	110.434659	0.023117	0.000000
RS	30	0.550322	1.000000	112.881201	0.023629	0.000000
RS	31	0.592202	1.000000	115.081484	0.024090	0.000000
RS	32	0.636779	1.000000	116.999497	0.024492	0.000000
RS	33	0.684227	1.000000	118.598627	0.024826	0.000000
RS	34	0.734730	1.000000	119.842232	0.025087	0.000000
RS	35	0.788485	1.000000	120.694308	0.025265	0.000000
RS	36	0.845702	1.000000	121.120267	0.025354	0.000000
RS	37	0.906604	1.000000	121.087812	0.025347	0.000000
RS	38	0.971428	1.000000	120.567891	0.025238	0.000000
RS	39	1.040426	1.000000	119.535733	0.025022	0.000000
RS	40	1.113868	1.000000	117.971924	0.024695	0.000000
RS	41	1.192040	1.000000	115.863505	0.024254	0.000000
RS	42	1.275245	1.000000	113.205048	0.023697	0.000000
RS	43	1.363809	1.000000	109.999666	0.023026	0.000000
RS	44	1.458076	1.000000	106.259895	0.022243	0.000000
RS	45	1.558414	1.000000	102.008405	0.021353	0.000000
RS	46	1.665214	1.000000	97.278454	0.020363	0.000000
RS	47	1.778891	1.000000	92.114046	0.019282	0.000000
RS	48	1.899889	1.000000	86.569718	0.018122	0.000000
RS	49	2.028679	1.000000	80.709906	0.016895	0.000000
RS	50	2.165763	1.000000	74.607866	0.015618	0.000000
RS	51	2.311675	1.000000	68.344131	0.014306	0.000000
RS	52	2.466983	1.000000	62.004507	0.012979	0.000000
RS	53	2.632293	1.000000	55.677668	0.011655	0.000000
RS	54	2.808249	1.000000	49.452424	0.010352	0.000000
RS	55	2.995536	1.000000	43.414771	0.009088	0.000000
RS	56	3.194884	1.000000	37.644874	0.007880	0.000000
RS	57	3.407070	1.000000	32.214155	0.006743	0.000000
RS	58	3.632920	1.000000	27.182678	0.005690	0.000000
RS	59	3.873315	1.000000	22.596998	0.004730	0.000000
RS	60	4.129191	1.000000	18.488666	0.003870	0.000000
RS	61	4.401545	1.000000	14.873507	0.003113	0.000000
RS	62	4.691438	1.000000	11.751747	0.002460	0.000000
RS	63	5.000000	1.000000	32.609254	0.006826	0.000000
PA	4+25*2+4+6 0.026233170 0.005246634 5.000000000 1.000000000 1.000000000 1.000000000 1.000000000 1.000000000 1.000000000 1.000000000 1.000000000 1.000000000 1.000000000 1.000000000 1.000000000 1.000000000 1.000000000 1.000000000 1.000000000 1.000000000 1.000000000 1.000000000 1.000000000 1.000000000 1.000000000 1.000000000 1.000000000 1.000000000 1.000000000 1.000000000 1.000000000
//
IT	11511
RD	1
LK	-88009.887079
QD	-6066.293069 -> -1855.725124
RI	0.0936249967
TR	0.012559	0.002820
MT	14.213496
MM	C_pi: 2.385256, n_recomb: 6119.977248
RS	0	0.000000	0.644935	77.039828	0.012588	0.000211
RS	1	0.008198	0.644935	82.260746	0.013441	0.001592
RS	2	0.017068	0.644935	87.740359	0.014337	0.004327
RS	3	0.026664	0.644935	93.475334	0.015274	0.008638
RS	4	0.037048	0.443844	143.953125	0.023522	0.014569
RS	5	0.048283	0.443844	151.706685	0.024789	0.021388
RS	6	0.060439	0.417981	169.250309	0.027655	0.027741
RS	7	0.073591	0.417981	177.228382	0.028959	0.032541
RS	8	0.087822	0.447802	172.970286	0.028263	0.035542
RS	9	0.103219	0.447802	180.575325	0.029506	0.037067
RS	10	0.119878	0.511333	165.018975	0.026964	0.037479
RS	11	0.137903	0.511333	172.119688	0.028124	0.037002
RS	12	0.157406	0.600583	152.853942	0.024976	0.035820
RS	13	0.178507	0.600583	159.451174	0.026054	0.034164
RS	14	0.201338	0.710154	140.691674	0.022989	0.032291
RS	15	0.226041	0.710154	146.818150	0.023990	0.030413
RS	16	0.252769	0.834518	130.385730	0.021305	0.028662
RS	17	0.281689	0.834518	136.082912	0.022236	0.027096
RS	18	0.312978	0.971340	122.009132	0.019936	0.025719
RS	19	0.346833	0.971340	127.314709	0.020803	0.024503
RS	20	0.383464	1.121639	115.019977	0.018794	0.023411
RS	21	0.423097	1.121639	119.962573	0.019602	0.022408
RS	22	0.465979	1.287344	108.972967	0.017806	0.021469
RS	23	0.512376	1.287344	113.573349	0.018558	0.020577
RS	24	0.562577	1.469623	103.637989	0.016934	0.019720
RS	25	0.616894	1.469623	107.911266	0.017633	0.018889
RS	26	0.675663	1.668621	98.903013	0.016161	0.018080
RS	27	0.739249	1.668621	102.859516	0.016807	0.017294
RS	28	0.808049	1.883584	94.698225	0.015474	0.016530
RS	29	0.882488	1.883584	98.343426	0.016069	0.015792
RS	30	0.963030	2.113217	90.952244	0.014862	0.015081
RS	31	1.050175	2.113217	94.286357	0.015406	0.014399
RS	32	1.144463	2.356186	87.572680	0.014309	0.013745
RS	33	1.246481	2.356186	90.590514	0.014802	0.013120
RS	34	1.356862	2.611236	84.455590	0.013800	0.012523
RS	35	1.476291	2.611236	87.146818	0.014240	0.011954
RS	36	1.605512	2.877276	81.492455	0.013316	0.011412
RS	37	1.745325	2.877276	83.842335	0.013700	0.010897
RS	38	1.896600	3.153481	78.574268	0.012839	0.010410
RS	39	2.060276	3.153481	80.564841	0.013164	0.009949
RS	40	2.237370	3.439557	75.591246	0.012352	0.009514
RS	41	2.428981	3.439557	77.203232	0.012615	0.009103
RS	42	2.636301	3.736336	72.429624	0.011835	0.008717
RS	43	2.860616	3.736336	73.645432	0.012034	0.008352
RS	44	3.103319	4.046175	68.979606	0.011271	0.008007
RS	45	3.365919	4.046175	69.787399	0.011403	0.007681
RS	46	3.650046	4.373512	65.144526	0.010645	0.007372
RS	47	3.957465	4.373512	65.543219	0.010710	0.007079
RS	48	4.290085	4.725551	60.853074	0.009943	0.006802
RS	49	4.649973	4.725551	60.857720	0.009944	0.006538
RS	50	5.039363	5.113701	56.067817	0.009161	0.006288
RS	51	5.460675	5.113701	55.714905	0.009104	0.006050
RS	52	5.916524	5.556386	50.791011	0.008299	0.005826
RS	53	6.409743	5.556386	50.142940	0.008193	0.005614
RS	54	6.943395	6.408079	42.893146	0.007009	0.005414
RS	55	7.520794	6.408079	42.292064	0.006910	0.005226
RS	56	8.145527	6.408079	41.383208	0.006762	0.005053
RS	57	8.821474	6.408079	40.161786	0.006562	0.004895
RS	58	9.552833	12.591785	20.255347	0.003310	0.004756
RS	59	10.344147	12.591785	20.552065	0.003358	0.004640
RS	60	11.200331	12.591785	20.743606	0.003389	0.004555
RS	61	12.126703	12.591785	20.817985	0.003402	0.004510
RS	62	13.129016	12.591785	20.764238	0.003393	0.004524
RS	63	14.213496	12.591785	235.055182	0.038408	0.039062
PA	4+25*2+4+6 0.012559230 0.002819989 14.213496447 0.644934654 0.443844318 0.417980671 0.447802305 0.511333227 0.600582838 0.710153580 0.834517717 0.971339941 1.121639252 1.287343979 1.469623089 1.668621063 1.883583546 2.113216877 2.356186152 2.611235619 2.877275705 3.153481007 3.439557433 3.736335754 4.046174765 4.373512268 4.725551128 5.113700867 5.556385994 6.408078671 12.591785371
//
IT	5592
RD	2
LK	-80820.631062
QD	-2810.535614 -> -1069.776027
RI	0.0778959311
TR	0.008578	0.003362
MT	16.994410
MM	C_pi: 5.325558, n_recomb: 16200.121635
RS	0	0.000000	1.739185	78.310651	0.004834	0.000062
RS	1	0.008503	1.739185	84.538768	0.005218	0.000424
RS	2	0.017729	1.739185	91.222787	0.005631	0.001212
RS	3	0.027740	1.739185	98.389135	0.006073	0.002520
RS	4	0.038602	0.714817	256.812598	0.015853	0.006454
RS	5	0.050387	0.714817	273.907234	0.016908	0.010261
RS	6	0.063175	0.529458	392.509788	0.024229	0.016050
RS	7	0.077050	0.529458	414.419746	0.025581	0.022114
RS	8	0.092104	0.488506	472.525312	0.029168	0.026779
RS	9	0.108439	0.488506	495.157942	0.030565	0.032902
RS	10	0.126163	0.512472	493.598393	0.030469	0.033869
RS	11	0.145394	0.512472	515.044745	0.031793	0.038454
RS	12	0.166260	0.577180	476.761274	0.029429	0.036243
RS	13	0.188900	0.577180	496.598547	0.030654	0.039343
RS	14	0.213466	0.672212	444.032044	0.027409	0.035567
RS	15	0.240120	0.672212	462.305605	0.028537	0.037543
RS	16	0.269041	0.790889	409.092320	0.025252	0.033393
RS	17	0.300420	0.790889	425.920344	0.026291	0.034654
RS	18	0.334469	0.930414	376.929486	0.023267	0.030750
RS	19	0.371412	0.930414	392.426226	0.024224	0.031666
RS	20	0.411496	1.092567	347.900171	0.021475	0.028188
RS	21	0.454989	1.092567	362.169136	0.022356	0.028930
RS	22	0.502181	1.282596	321.139839	0.019823	0.025826
RS	23	0.553385	1.282596	334.276034	0.020634	0.026402
RS	24	0.608943	1.507176	296.087024	0.018277	0.023579
RS	25	0.669225	1.507176	308.179384	0.019023	0.023965
RS	26	0.734633	1.772894	272.681320	0.016832	0.021381
RS	27	0.805602	1.772894	283.813119	0.017519	0.021579
RS	28	0.882606	2.085634	251.097248	0.015500	0.019219
RS	29	0.966158	2.085634	261.345394	0.016132	0.019249
RS	30	1.056815	2.450293	231.518096	0.014291	0.017118
RS	31	1.155180	2.450293	240.952413	0.014873	0.017016
RS	32	1.261909	2.870658	214.026641	0.013211	0.015118
RS	33	1.377714	2.870658	222.709352	0.013747	0.014927
RS	34	1.503365	3.348833	198.615972	0.012260	0.013259
RS	35	1.639701	3.348833	206.601085	0.012753	0.013017
RS	36	1.787629	3.884400	185.219762	0.011433	0.011572
RS	37	1.948136	3.884400	192.552083	0.011886	0.011315
RS	38	2.122291	4.473964	173.717105	0.010723	0.010083
RS	39	2.311254	4.473964	180.430842	0.011138	0.009841
RS	40	2.516286	5.112563	163.892173	0.010117	0.008805
RS	41	2.738751	5.112563	170.009721	0.010494	0.008594
RS	42	2.980133	5.796901	155.408569	0.009593	0.007726
RS	43	3.242039	5.796901	160.940713	0.009935	0.007551
RS	44	3.526216	6.527954	147.855335	0.009127	0.006820
RS	45	3.834557	6.527954	152.803657	0.009432	0.006677
RS	46	4.169116	7.313092	140.797248	0.008691	0.006053
RS	47	4.532123	7.313092	145.159069	0.008960	0.005939
RS	48	4.925997	8.168540	133.807690	0.008260	0.005400
RS	49	5.353362	8.168540	137.583538	0.008493	0.005312
RS	50	5.817066	9.123517	126.483848	0.007808	0.004836
RS	51	6.320200	9.123517	129.687259	0.008005	0.004772
RS	52	6.866116	10.228429	118.448875	0.007312	0.004343
RS	53	7.458451	10.228429	121.118119	0.007476	0.004303
RS	54	8.101154	12.401566	102.234449	0.006311	0.003714
RS	55	8.798506	12.401566	104.740119	0.006465	0.003716
RS	56	9.555154	12.401566	106.784825	0.006592	0.003708
RS	57	10.376141	12.401566	108.294530	0.006685	0.003691
RS	58	11.266937	34.692409	40.015812	0.002470	0.001918
RS	59	12.233479	34.692409	42.245723	0.002608	0.002012
RS	60	13.282207	34.692409	44.496066	0.002747	0.002104
RS	61	14.420108	34.692409	46.747883	0.002886	0.002194
RS	62	15.654767	34.692409	48.979025	0.003023	0.002280
RS	63	16.994410	34.692409	1316.052427	0.081237	0.045691
PA	4+25*2+4+6 0.008577987 0.003362003 16.994409970 1.739184888 0.714816926 0.529457598 0.488506442 0.512472489 0.577179847 0.672212387 0.790888776 0.930414153 1.092566592 1.282596436 1.507176000 1.772893966 2.085634210 2.450293239 2.870658258 3.348833180 3.884400131 4.473964488 5.112563117 5.796901177 6.527953592 7.313091968 8.168540480 9.123517374 10.228429416 12.401566062 34.692409326
//
IT	5012
RD	3
LK	-77942.950509
QD	-1679.592601 -> -913.491035
RI	0.0590444859
TR	0.006099	0.004019
MT	18.426411
MM	C_pi: 8.516964, n_recomb: 30720.546957
RS	0	0.000000	5.550431	46.989337	0.001530	0.000019
RS	1	0.008642	5.550431	50.968106	0.001659	0.000125
RS	2	0.018030	5.550431	55.276099	0.001799	0.000359
RS	3	0.028230	5.550431	59.939180	0.001951	0.000753
RS	4	0.039311	1.356521	265.007663	0.008626	0.003241
RS	5	0.051350	1.356521	285.263033	0.009286	0.005154
RS	6	0.064430	0.789540	525.180877	0.017095	0.010250
RS	7	0.078639	0.789540	559.971257	0.018228	0.014202
RS	8	0.094077	0.622569	753.830270	0.024538	0.020240
RS	9	0.110848	0.622569	796.311087	0.025921	0.025387
RS	10	0.129069	0.589728	885.100572	0.028811	0.029150
RS	11	0.148865	0.589728	928.545111	0.030226	0.033906
RS	12	0.170371	0.622548	920.938322	0.029978	0.034073
RS	13	0.193736	0.622548	962.164600	0.031320	0.037735
RS	14	0.219120	0.695913	898.310129	0.029241	0.035309
RS	15	0.246697	0.695913	936.482040	0.030484	0.037999
RS	16	0.276658	0.797151	851.764479	0.027726	0.034434
RS	17	0.309208	0.797151	886.852959	0.028868	0.036453
RS	18	0.344570	0.920767	799.049236	0.026010	0.032637
RS	19	0.382989	0.920767	831.203059	0.027057	0.034247
RS	20	0.424727	1.067561	745.465720	0.024266	0.030520
RS	21	0.470073	1.067561	774.867367	0.025223	0.031870
RS	22	0.519337	1.243368	691.335751	0.022504	0.028295
RS	23	0.572859	1.243368	718.188050	0.023378	0.029428
RS	24	0.631005	1.457096	636.538173	0.020720	0.025986
RS	25	0.694177	1.457096	661.062506	0.021519	0.026894
RS	26	0.762807	1.718905	581.948693	0.018943	0.023594
RS	27	0.837369	1.718905	604.369742	0.019673	0.024274
RS	28	0.918374	2.039292	529.096189	0.017223	0.021163
RS	29	1.006379	2.039292	549.623910	0.017891	0.021638
RS	30	1.101989	2.428902	479.451576	0.015607	0.018772
RS	31	1.205862	2.428902	498.271957	0.016220	0.019073
RS	32	1.318711	2.898328	434.057340	0.014129	0.016490
RS	33	1.441312	2.898328	451.331987	0.014692	0.016653
RS	34	1.574509	3.456831	393.556643	0.012811	0.014373
RS	35	1.719215	3.456831	409.425887	0.013327	0.014433
RS	36	1.876427	4.110020	358.297067	0.011663	0.012462
RS	37	2.047224	4.110020	372.883192	0.012138	0.012454
RS	38	2.232782	4.857589	328.351999	0.010688	0.010785
RS	39	2.434375	4.857589	341.760797	0.011125	0.010743
RS	40	2.653389	5.693900	303.429785	0.009877	0.009354
RS	41	2.891329	5.693900	315.749782	0.010278	0.009302
RS	42	3.149832	6.612201	282.846821	0.009207	0.008156
RS	43	3.430673	6.612201	294.147190	0.009575	0.008110
RS	44	3.735785	7.609277	265.678292	0.008648	0.007162
RS	45	4.067263	7.609277	276.008025	0.008984	0.007126
RS	46	4.427387	8.689649	250.915105	0.008168	0.006334
RS	47	4.818632	8.689649	260.305873	0.008473	0.006311
RS	48	5.243687	9.870033	237.553856	0.007733	0.005636
RS	49	5.705474	9.870033	246.027720	0.008009	0.005629
RS	50	6.207168	11.185962	224.623346	0.007312	0.005040
RS	51	6.752216	11.185962	232.205591	0.007559	0.005048
RS	52	7.344366	12.704822	211.159348	0.006874	0.004518
RS	53	7.987689	12.704822	217.896457	0.007093	0.004542
RS	54	8.686605	15.702751	182.140596	0.005929	0.003783
RS	55	9.445920	15.702751	188.443432	0.006134	0.003836
RS	56	10.270853	15.702751	194.142557	0.006320	0.003884
RS	57	11.167075	15.702751	199.098207	0.006481	0.003921
RS	58	12.140745	59.520666	54.935447	0.001788	0.001446
RS	59	13.198558	59.520666	58.713281	0.001911	0.001524
RS	60	14.347784	59.520666	62.661839	0.002040	0.001604
RS	61	15.596323	59.520666	66.772759	0.002174	0.001683
RS	62	16.952758	59.520666	71.034038	0.002312	0.001759
RS	63	18.426411	59.520666	3165.025647	0.103026	0.048722
PA	4+25*2+4+6 0.006099069 0.004018723 18.426411404 5.550431424 1.356521085 0.789540030 0.622569263 0.589727798 0.622548344 0.695913449 0.797150562 0.920767297 1.067560769 1.243367854 1.457095675 1.718904508 2.039292131 2.428902339 2.898327920 3.456831210 4.110019819 4.857589270 5.693900105 6.612200973 7.609277264 8.689649493 9.870032810 11.185961522 12.704822411 15.702751404 59.520665580
//
IT	5524
RD	4
LK	-76606.682327
QD	-1229.675017 -> -787.652872
RI	0.0452365583
TR	0.004511	0.004525
MT	19.729050
MM	C_pi: 11.075388, n_recomb: 44634.643805
RS	0	0.000000	18.431555	20.687864	0.000463	0.000006
RS	1	0.008759	18.431555	22.489216	0.000504	0.000037
RS	2	0.018285	18.431555	24.446400	0.000548	0.000105
RS	3	0.028646	18.431555	26.572709	0.000595	0.000221
RS	4	0.039914	2.689336	197.563848	0.004426	0.001602
RS	5	0.052169	2.689336	213.855053	0.004791	0.002546
RS	6	0.065497	1.235497	502.088125	0.011249	0.006427
RS	7	0.079993	1.235497	539.438229	0.012086	0.008885
RS	8	0.095759	0.836573	852.204384	0.019093	0.014810
RS	9	0.112905	0.836573	907.270275	0.020327	0.018633
RS	10	0.131553	0.716659	1123.134940	0.025163	0.023849
RS	11	0.151835	0.716659	1186.018667	0.026572	0.027992
RS	12	0.173893	0.707704	1264.733783	0.028335	0.030318
RS	13	0.197883	0.707704	1327.779156	0.029748	0.033912
RS	14	0.223975	0.756207	1302.192645	0.029174	0.033367
RS	15	0.252352	0.756207	1361.956767	0.030513	0.036208
RS	16	0.283214	0.838885	1282.467112	0.028733	0.033959
RS	17	0.316780	0.838885	1337.866924	0.029974	0.036203
RS	18	0.353286	0.945493	1237.055542	0.027715	0.033228
RS	19	0.392989	0.945493	1287.849793	0.028853	0.035078
RS	20	0.436170	1.074541	1178.689034	0.026407	0.031843
RS	21	0.483133	1.074541	1224.916790	0.027443	0.033433
RS	22	0.534209	1.230969	1110.387807	0.024877	0.030079
RS	23	0.589759	1.230969	1152.249646	0.025815	0.031456
RS	24	0.650175	1.423786	1033.218477	0.023148	0.028017
RS	25	0.715883	1.423786	1071.053403	0.023996	0.029179
RS	26	0.787346	1.664035	949.695116	0.021277	0.025701
RS	27	0.865068	1.664035	983.927267	0.022044	0.026638
RS	28	0.949598	1.963759	863.744318	0.019351	0.023213
RS	29	1.041532	1.963759	894.807276	0.020047	0.023937
RS	30	1.141519	2.335962	779.375411	0.017461	0.020672
RS	31	1.250263	2.335962	807.657657	0.018095	0.021211
RS	32	1.368532	2.794754	699.744124	0.015677	0.018194
RS	33	1.497161	2.794754	725.569477	0.016256	0.018578
RS	34	1.637056	3.354149	627.076462	0.014049	0.015867
RS	35	1.789204	3.354149	650.706054	0.014578	0.016126
RS	36	1.954679	4.025098	562.853167	0.012610	0.013752
RS	37	2.134648	4.025098	584.496588	0.013095	0.013916
RS	38	2.330380	4.811884	507.849199	0.011378	0.011891
RS	39	2.543256	4.811884	527.677782	0.011822	0.011990
RS	40	2.774778	5.711291	461.979211	0.010350	0.010299
RS	41	3.026580	5.711291	480.136201	0.010757	0.010360
RS	42	3.300436	6.716261	424.294267	0.009506	0.008966
RS	43	3.598279	6.716261	440.898527	0.009878	0.009008
RS	44	3.922211	7.820965	393.314581	0.008812	0.007860
RS	45	4.274515	7.820965	408.459914	0.009151	0.007893
RS	46	4.657678	9.026227	367.357508	0.008230	0.006941
RS	47	5.074402	9.026227	381.113813	0.008539	0.006972
RS	48	5.527626	10.345332	344.735765	0.007724	0.006169
RS	49	6.020549	10.345332	357.156359	0.008002	0.006203
RS	50	6.556646	11.812597	323.809105	0.007255	0.005508
RS	51	7.139700	11.812597	334.946395	0.007504	0.005549
RS	52	7.773824	13.499780	302.930428	0.006787	0.004927
RS	53	8.463490	13.499780	312.861130	0.007009	0.004976
RS	54	9.213564	16.836637	259.443046	0.005813	0.004079
RS	55	10.029337	16.836637	268.762304	0.006021	0.004149
RS	56	10.916563	16.836637	277.231180	0.006211	0.004211
RS	57	11.881501	16.836637	284.643152	0.006377	0.004261
RS	58	12.930958	84.832488	59.290474	0.001328	0.001161
RS	59	14.072337	84.832488	63.750822	0.001428	0.001227
RS	60	15.313688	84.832488	68.477597	0.001534	0.001295
RS	61	16.663770	84.832488	73.474077	0.001646	0.001364
RS	62	18.132104	84.832488	78.740868	0.001764	0.001433
RS	63	19.729050	84.832488	4913.470594	0.110082	0.052110
PA	4+25*2+4+6 0.004510550 0.004525186 19.729049771 18.431554778 2.689336143 1.235496541 0.836572994 0.716658842 0.707703935 0.756206975 0.838885230 0.945493178 1.074540899 1.230969464 1.423786048 1.664034693 1.963759191 2.335962153 2.794753721 3.354149171 4.025098305 4.811884452 5.711291442 6.716260707 7.820964569 9.026226771 10.345331984 11.812596659 13.499779503 16.836637005 84.832488123
//
IT	5254
RD	5
LK	-75798.927396
QD	-968.593356 -> -667.296484
RI	0.0353048896
TR	0.003477	0.004913
MT	20.919817
MM	C_pi: 13.051757, n_recomb: 56722.922504
RS	0	0.000000	61.641368	7.899005	0.000139	0.000002
RS	1	0.008860	61.641368	8.597738	0.000152	0.000011
RS	2	0.018504	61.641368	9.358174	0.000165	0.000031
RS	3	0.029003	61.641368	10.185743	0.000180	0.000066
RS	4	0.040433	5.397590	126.474865	0.002230	0.000800
RS	5	0.052875	5.397590	137.353521	0.002421	0.001270
RS	6	0.066419	1.964586	408.768181	0.007206	0.004051
RS	7	0.081163	1.964586	441.526785	0.007784	0.005585
RS	8	0.097214	1.147496	813.363408	0.014339	0.010814
RS	9	0.114686	1.147496	871.497593	0.015364	0.013597
RS	10	0.133707	0.892537	1195.768882	0.021081	0.019264
RS	11	0.154412	0.892537	1270.626301	0.022401	0.022680
RS	12	0.176953	0.826433	1453.456030	0.025624	0.026378
RS	13	0.201490	0.826433	1534.029415	0.027044	0.029658
RS	14	0.228201	0.845007	1579.755516	0.027850	0.030694
RS	15	0.257279	0.845007	1659.154238	0.029250	0.033477
RS	16	0.288932	0.908132	1618.553819	0.028534	0.032572
RS	17	0.323391	0.908132	1693.669013	0.029859	0.034863
RS	18	0.360902	0.998662	1609.232288	0.028370	0.032905
RS	19	0.401736	0.998662	1678.774200	0.029596	0.034838
RS	20	0.446188	1.111880	1570.911857	0.027694	0.032341
RS	21	0.494579	1.111880	1634.333485	0.028813	0.034025
RS	22	0.547257	1.251156	1509.279801	0.026608	0.031179
RS	23	0.604602	1.251156	1566.464691	0.027616	0.032662
RS	24	0.667028	1.424766	1426.361510	0.025146	0.029527
RS	25	0.734984	1.424766	1477.569601	0.026049	0.030810
RS	26	0.808961	1.643463	1326.052015	0.023378	0.027452
RS	27	0.889492	1.643463	1371.834264	0.024185	0.028525
RS	28	0.977158	1.919283	1214.786148	0.021416	0.025062
RS	29	1.072591	1.919283	1255.827748	0.022140	0.025928
RS	30	1.176479	2.265600	1099.682405	0.019387	0.022502
RS	31	1.289572	2.265600	1136.656389	0.020039	0.023181
RS	32	1.412683	2.697567	986.841516	0.017398	0.019920
RS	33	1.546703	2.697567	1020.326675	0.017988	0.020440
RS	34	1.692595	3.231201	880.947723	0.015531	0.017440
RS	35	1.851414	3.231201	911.401036	0.016068	0.017825
RS	36	2.024303	3.880326	785.423413	0.013847	0.015152
RS	37	2.212510	3.880326	813.185470	0.014336	0.015428
RS	38	2.417392	4.652374	702.413879	0.012383	0.013117
RS	39	2.640425	4.652374	727.733544	0.012830	0.013312
RS	40	2.883218	5.546528	632.518898	0.011151	0.011365
RS	41	3.147522	5.546528	655.584093	0.011558	0.011504
RS	42	3.435243	6.556458	574.804547	0.010134	0.009890
RS	43	3.748455	6.556458	595.764392	0.010503	0.009992
RS	44	4.089416	7.675021	527.359731	0.009297	0.008661
RS	45	4.460586	7.675021	546.333072	0.009632	0.008739
RS	46	4.864640	8.899895	487.859220	0.008601	0.007637
RS	47	5.304492	8.899895	504.938670	0.008902	0.007701
RS	48	5.783314	10.239989	453.915992	0.008002	0.006775
RS	49	6.304558	10.239989	469.176924	0.008271	0.006831
RS	50	6.871983	11.725138	423.183991	0.007461	0.006034
RS	51	7.489679	11.725138	436.704969	0.007699	0.006087
RS	52	8.162102	13.424255	393.294530	0.006934	0.005376
RS	53	8.894099	13.424255	405.193261	0.007143	0.005430
RS	54	9.690949	16.785994	334.359183	0.005895	0.004410
RS	55	10.558398	16.785994	345.615667	0.006093	0.004481
RS	56	11.502699	16.785994	355.614770	0.006269	0.004539
RS	57	12.530664	16.785994	364.078850	0.006419	0.004582
RS	58	13.649702	109.953205	58.351655	0.001029	0.000939
RS	59	14.867884	109.953205	62.980356	0.001110	0.000994
RS	60	16.193994	109.953205	67.924029	0.001197	0.001051
RS	61	17.637592	109.953205	73.194393	0.001290	0.001111
RS	62	19.209090	109.953205	78.801605	0.001389	0.001171
RS	63	20.919817	109.953205	6329.291822	0.111583	0.055314
PA	4+25*2+4+6 0.003477255 0.004913267 20.919816712 61.641367715 5.397589887 1.964586383 1.147495603 0.892536798 0.826432998 0.845006716 0.908132147 0.998662381 1.111880154 1.251156164 1.424766230 1.643462700 1.919283316 2.265600153 2.697566774 3.231201005 3.880326185 4.652373841 5.546528405 6.556458435 7.675021105 8.899894579 10.239988793 11.725137959 13.424255095 16.785994274 109.953204838
//
IT	5790
RD	6
LK	-75238.097907
QD	-780.994844 -> -563.129441
RI	0.0282665331
TR	0.002776	0.005217
MT	22.026362
MM	C_pi: 14.622941, n_recomb: 67082.431155
RS	0	0.000000	203.113892	2.846769	0.000042	0.000001
RS	1	0.008948	203.113892	3.101442	0.000046	0.000003
RS	2	0.018698	203.113892	3.378891	0.000050	0.000010
RS	3	0.029319	203.113892	3.681153	0.000055	0.000020
RS	4	0.040891	10.742665	75.784219	0.001130	0.000411
RS	5	0.053498	10.742665	82.467344	0.001229	0.000651
RS	6	0.067234	3.111028	309.318098	0.004611	0.002610
RS	7	0.082199	3.111028	335.321489	0.004999	0.003585
RS	8	0.098503	1.574676	715.860917	0.010671	0.008022
RS	9	0.116265	1.574676	770.819577	0.011491	0.010062
RS	10	0.135618	1.117118	1165.534525	0.017375	0.015679
RS	11	0.156702	1.117118	1245.112707	0.018561	0.018457
RS	12	0.179672	0.973590	1521.026646	0.022674	0.022913
RS	13	0.204699	0.973590	1613.341922	0.024050	0.025808
RS	14	0.231964	0.955362	1739.233679	0.025927	0.027975
RS	15	0.261670	0.955362	1834.464285	0.027346	0.030587
RS	16	0.294033	0.997020	1850.116572	0.027580	0.030795
RS	17	0.329293	0.997020	1942.762821	0.028961	0.033035
RS	18	0.367707	1.071932	1893.992230	0.028234	0.032020
RS	19	0.409560	1.071932	1981.246183	0.029535	0.033955
RS	20	0.455157	1.171228	1893.615544	0.028228	0.032218
RS	21	0.504835	1.171228	1973.933907	0.029425	0.033927
RS	22	0.558958	1.296297	1856.269318	0.027671	0.031672
RS	23	0.617924	1.296297	1928.853720	0.028753	0.033195
RS	24	0.682166	1.454400	1784.031124	0.026595	0.030492
RS	25	0.752157	1.454400	1848.752074	0.027559	0.031829
RS	26	0.828412	1.655600	1681.250111	0.025062	0.028749
RS	27	0.911490	1.655600	1738.568255	0.025917	0.029889
RS	28	1.002002	1.911370	1556.143541	0.023197	0.026557
RS	29	1.100613	1.911370	1606.893647	0.023954	0.027499
RS	30	1.208048	2.234618	1418.694611	0.021149	0.024077
RS	31	1.325098	2.234618	1463.830537	0.021821	0.024837
RS	32	1.452621	2.640369	1278.125835	0.019053	0.021480
RS	33	1.591555	2.640369	1318.537995	0.019655	0.022080
RS	34	1.742922	3.145048	1142.048588	0.017025	0.018916
RS	35	1.907834	3.145048	1178.467089	0.017567	0.019378
RS	36	2.087503	3.763521	1016.420261	0.015152	0.016503
RS	37	2.283249	3.763521	1049.384035	0.015643	0.016852
RS	38	2.496511	4.504704	905.355718	0.013496	0.014329
RS	39	2.728857	4.504704	935.232072	0.013942	0.014587
RS	40	2.981994	5.369129	810.651637	0.012084	0.012438
RS	41	3.257782	5.369129	837.686428	0.012487	0.012629
RS	42	3.558250	6.350884	731.763692	0.010908	0.010833
RS	43	3.885604	6.350884	756.130467	0.011272	0.010975
RS	44	4.242251	7.441790	666.579101	0.009937	0.009489
RS	45	4.630812	7.441790	688.406805	0.010262	0.009596
RS	46	5.054144	8.636720	612.256615	0.009127	0.008362
RS	47	5.515356	8.636720	631.643492	0.009416	0.008445
RS	48	6.017840	9.940106	565.765849	0.008434	0.007408
RS	49	6.565288	9.940106	582.794527	0.008688	0.007474
RS	50	7.161723	11.375897	524.077023	0.007812	0.006583
RS	51	7.811530	11.375897	538.843372	0.008033	0.006638
RS	52	8.519484	13.006483	484.095733	0.007216	0.005846
RS	53	9.290789	13.006483	496.761280	0.007405	0.005894
RS	54	10.131113	16.224220	409.291659	0.006101	0.004764
RS	55	11.046632	16.224220	421.418255	0.006282	0.004828
RS	56	12.044075	16.224220	431.713769	0.006436	0.004875
RS	57	13.130774	16.224220	439.828678	0.006557	0.004900
RS	58	14.314714	134.652498	55.563594	0.000828	0.000771
RS	59	15.604598	134.652498	60.135593	0.000896	0.000818
RS	60	17.009906	134.652498	65.044352	0.000970	0.000867
RS	61	18.540966	134.652498	70.307191	0.001048	0.000918
RS	62	20.209032	134.652498	75.940794	0.001132	0.000971
RS	63	22.026362	134.652498	7461.911798	0.111235	0.058013
PA	4+25*2+4+6 0.002776061 0.005216816 22.026361887 203.113892300 10.742664542 3.111028214 1.574675556 1.117118019 0.973590461 0.955362155 0.997019585 1.071932315 1.171227559 1.296296539 1.454400171 1.655600089 1.911369707 2.234617588 2.640368869 3.145048053 3.763521475 4.504704399 5.369129059 6.350884435 7.441789837 8.636719539 9.940106308 11.375896603 13.006483444 16.224220493 134.652497681
//
IT	5988
RD	7
LK	-74829.282019
QD	-638.770378 -> -476.372725
RI	0.0232888352
TR	0.002278	0.005455
MT	23.098155
MM	C_pi: 15.898274, n_recomb: 75879.590440
RS	0	0.000000	651.120070	1.008625	0.000013	0.000000
RS	1	0.009030	651.120070	1.099718	0.000014	0.000001
RS	2	0.018876	651.120070	1.199040	0.000016	0.000003
RS	3	0.029611	651.120070	1.307333	0.000017	0.000007
RS	4	0.041315	20.939260	44.310964	0.000584	0.000218
RS	5	0.054076	20.939260	48.283334	0.000636	0.000344
RS	6	0.067989	4.849819	226.868285	0.002990	0.001728
RS	7	0.083159	4.849819	246.558346	0.003249	0.002363
RS	8	0.099699	2.137809	606.278892	0.007990	0.006077
RS	9	0.117732	2.137809	655.259072	0.008636	0.007597
RS	10	0.137393	1.389947	1085.454333	0.014305	0.012943
RS	11	0.158831	1.389947	1164.622618	0.015348	0.015210
RS	12	0.182204	1.145024	1511.695090	0.019922	0.020041
RS	13	0.207687	1.145024	1610.431447	0.021224	0.022568
RS	14	0.235472	1.082112	1810.177469	0.023856	0.025500
RS	15	0.265766	1.082112	1916.907212	0.025262	0.027903
RS	16	0.298795	1.099835	1992.497017	0.026259	0.028960
RS	17	0.334807	1.099835	2099.570737	0.027670	0.031103
RS	18	0.374071	1.159034	2095.011437	0.027610	0.030870
RS	19	0.416881	1.159034	2197.989573	0.028967	0.032768
RS	20	0.463557	1.245692	2141.414698	0.028221	0.031708
RS	21	0.514447	1.245692	2237.550613	0.029488	0.033412
RS	22	0.569933	1.358891	2139.315025	0.028194	0.031727
RS	23	0.630429	1.358891	2226.874847	0.029347	0.033262
RS	24	0.696389	1.504738	2089.915038	0.027543	0.031017
RS	25	0.768304	1.504738	2168.097344	0.028573	0.032380
RS	26	0.846714	1.692525	1996.925582	0.026317	0.029637
RS	27	0.932205	1.692525	2065.837000	0.027225	0.030814
RS	28	1.025415	1.933014	1869.295651	0.024635	0.027698
RS	29	1.127042	1.933014	1929.726952	0.025431	0.028686
RS	30	1.237847	2.238420	1719.091592	0.022656	0.025365
RS	31	1.358657	2.238420	1772.176486	0.023355	0.026173
RS	32	1.490377	2.623196	1558.304226	0.020537	0.022819
RS	33	1.633992	2.623196	1605.225161	0.021155	0.023467
RS	34	1.790575	3.103464	1397.471138	0.018417	0.020230
RS	35	1.961298	3.103464	1439.264691	0.018968	0.020740
RS	36	2.147438	3.694154	1245.329349	0.016412	0.017742
RS	37	2.350386	3.694154	1282.786605	0.016906	0.018136
RS	38	2.571662	4.404536	1108.348747	0.014607	0.015465
RS	39	2.812918	4.404536	1142.003209	0.015050	0.015765
RS	40	3.075961	5.235506	989.931356	0.013046	0.013463
RS	41	3.362758	5.235506	1020.115458	0.013444	0.013688
RS	42	3.675452	6.180986	890.274968	0.011733	0.011750
RS	43	4.016384	6.180986	917.195936	0.012088	0.011918
RS	44	4.388102	7.231529	807.335048	0.010640	0.010303
RS	45	4.793387	7.231529	831.127390	0.010953	0.010428
RS	46	5.235271	8.379253	737.932417	0.009725	0.009084
RS	47	5.717058	8.379253	758.687965	0.009999	0.009176
RS	48	6.242351	9.624065	678.506119	0.008942	0.008045
RS	49	6.815079	9.624065	696.300023	0.009176	0.008112
RS	50	7.439525	10.983470	625.407945	0.008242	0.007141
RS	51	8.120361	10.983470	640.340499	0.008439	0.007189
RS	52	8.862677	12.511470	574.852463	0.007576	0.006326
RS	53	9.672027	12.511470	587.124810	0.007738	0.006362
RS	54	10.554462	15.506941	484.521467	0.006385	0.005139
RS	55	11.516583	15.506941	496.437431	0.006542	0.005190
RS	56	12.565586	15.506941	505.796686	0.006666	0.005217
RS	57	13.709316	15.506941	512.184763	0.006750	0.005218
RS	58	14.956327	158.665207	52.368596	0.000690	0.000647
RS	59	16.315946	158.665207	56.798866	0.000749	0.000688
RS	60	17.798342	158.665207	61.573792	0.000811	0.000730
RS	61	19.414601	158.665207	66.714346	0.000879	0.000775
RS	62	21.176812	158.665207	72.241575	0.000952	0.000822
RS	63	23.098155	158.665207	8364.336024	0.110232	0.060139
PA	4+25*2+4+6 0.002277832 0.005454868 23.098155033 651.120069787 20.939260166 4.849819336 2.137809340 1.389946995 1.145023972 1.082111804 1.099835423 1.159034176 1.245691876 1.358891472 1.504737702 1.692524519 1.933013921 2.238419999 2.623196069 3.103463543 3.694153514 4.404536228 5.235505808 6.180985606 7.231529268 8.379253168 9.624065121 10.983470177 12.511469740 15.506940664 158.665206574
//
IT	5959
RD	8
LK	-74522.249233
QD	-529.191197 -> -404.125749
RI	0.0197067506
TR	0.001907	0.005639
MT	24.180171
MM	C_pi: 16.942348, n_recomb: 83243.158558
RS	0	0.000000	2016.574822	0.358881	0.000004	0.000000
RS	1	0.009109	2016.574822	0.391580	0.000005	0.000000
RS	2	0.019048	2016.574822	0.427260	0.000005	0.000001
RS	3	0.029892	2016.574822	0.466192	0.000006	0.000002
RS	4	0.041724	39.722267	25.819619	0.000310	0.000120
RS	5	0.054634	39.722267	28.163065	0.000338	0.000188
RS	6	0.068720	7.399374	164.766968	0.001979	0.001175
RS	7	0.084089	7.399374	179.393967	0.002155	0.001600
RS	8	0.100858	2.855764	504.987343	0.006066	0.004705
RS	9	0.119154	2.855764	547.338504	0.006575	0.005859
RS	10	0.139118	1.710151	987.526401	0.011863	0.010856
RS	11	0.160899	1.710151	1063.297772	0.012773	0.012723
RS	12	0.184665	1.337435	1459.095810	0.017528	0.017701
RS	13	0.210595	1.337435	1560.183587	0.018742	0.019908
RS	14	0.238888	1.221683	1821.000525	0.021876	0.023340
RS	15	0.269758	1.221683	1935.259574	0.023248	0.025536
RS	16	0.303439	1.212897	2066.402976	0.024824	0.027220
RS	17	0.340189	1.212897	2184.581145	0.026243	0.029248
RS	18	0.380287	1.256034	2225.166901	0.026731	0.029636
RS	19	0.424037	1.256034	2341.356640	0.028127	0.031480
RS	20	0.471772	1.330899	2320.049926	0.027871	0.030989
RS	21	0.523855	1.330899	2430.303398	0.029195	0.032674
RS	22	0.580683	1.433942	2358.017768	0.028327	0.031496
RS	23	0.642688	1.433942	2459.571298	0.029547	0.033034
RS	24	0.710340	1.570042	2338.692211	0.028095	0.031221
RS	25	0.784155	1.570042	2429.897049	0.029190	0.032600
RS	26	0.864694	1.747737	2264.268755	0.027201	0.030203
RS	27	0.952569	1.747737	2344.656866	0.028166	0.031406
RS	28	1.048449	1.977106	2143.397478	0.025749	0.028540
RS	29	1.153063	1.977106	2213.505517	0.026591	0.029559
RS	30	1.267207	2.269664	1989.290347	0.023897	0.026390
RS	31	1.391747	2.269664	2050.276516	0.024630	0.027232
RS	32	1.527633	2.639207	1816.049762	0.021816	0.023940
RS	33	1.675896	2.639207	1869.303668	0.022456	0.024622
RS	34	1.837665	3.101315	1636.804538	0.019663	0.021372
RS	35	2.014170	3.101315	1683.646627	0.020226	0.021914
RS	36	2.206752	3.670537	1463.011554	0.017575	0.018850
RS	37	2.416878	3.670537	1504.502712	0.018074	0.019274
RS	38	2.646144	4.355903	1303.624119	0.015660	0.016506
RS	39	2.896294	4.355903	1340.496708	0.016103	0.016832
RS	40	3.169231	5.158012	1163.898288	0.013982	0.014420
RS	41	3.467029	5.158012	1196.599483	0.014375	0.014667
RS	42	3.791955	6.070094	1045.049532	0.012554	0.012618
RS	43	4.146479	6.070094	1073.835591	0.012900	0.012802
RS	44	4.533297	7.081145	945.344982	0.011356	0.011086
RS	45	4.955350	7.081145	970.358382	0.011657	0.011220
RS	46	5.415849	8.180415	861.459823	0.010349	0.009786
RS	47	5.918296	8.180415	882.778443	0.010605	0.009880
RS	48	6.466511	9.363238	789.440802	0.009484	0.008672
RS	49	7.064663	9.363238	807.118274	0.009696	0.008733
RS	50	7.717303	10.640446	725.115931	0.008711	0.007696
RS	51	8.429392	10.640446	739.240292	0.008880	0.007732
RS	52	9.206346	12.056761	664.070788	0.007977	0.006811
RS	53	10.054075	12.056761	674.870071	0.008107	0.006826
RS	54	10.979024	14.802210	559.304349	0.006719	0.005530
RS	55	11.988228	14.802210	569.921920	0.006846	0.005562
RS	56	13.089361	14.802210	577.131849	0.006933	0.005565
RS	57	14.290799	14.802210	580.470485	0.006973	0.005533
RS	58	15.601677	181.708929	49.332009	0.000593	0.000555
RS	59	17.031965	181.708929	53.599771	0.000644	0.000591
RS	60	18.592540	181.708929	58.213358	0.000699	0.000630
RS	61	20.295270	181.708929	63.196152	0.000759	0.000670
RS	62	22.153104	181.708929	68.572146	0.000824	0.000712
RS	63	24.180171	181.708929	9068.884312	0.108945	0.061749
PA	4+25*2+4+6 0.001907239 0.005639174 24.180170643 2016.574821697 39.722267338 7.399374434 2.855763555 1.710151466 1.337435208 1.221683273 1.212896551 1.256034492 1.330898866 1.433941944 1.570041778 1.747737011 1.977105934 2.269663814 2.639206787 3.101314806 3.670536954 4.355902919 5.158012457 6.070094029 7.081145395 8.180415157 9.363238359 10.640446227 12.056761190 14.802209797 181.708929260
//
IT	5750
RD	9
LK	-74283.710316
QD	-443.152184 -> -343.111674
RI	0.0170489341
TR	0.001619	0.005779
MT	25.302863
MM	C_pi: 17.800725, n_recomb: 89313.002114
RS	0	0.000000	6029.148984	0.129443	0.000001	0.000000
RS	1	0.009187	6029.148984	0.141339	0.000002	0.000000
RS	2	0.019219	6029.148984	0.154329	0.000002	0.000000
RS	3	0.030172	6029.148984	0.168513	0.000002	0.000001
RS	4	0.042132	73.188478	15.156393	0.000170	0.000068
RS	5	0.055190	73.188478	16.546445	0.000185	0.000106
RS	6	0.069448	11.026633	119.824907	0.001342	0.000820
RS	7	0.085016	11.026633	130.646852	0.001463	0.001112
RS	8	0.102014	3.746413	418.515151	0.004686	0.003718
RS	9	0.120574	3.746413	454.629909	0.005090	0.004611
RS	10	0.140839	2.076697	888.409118	0.009947	0.009242
RS	11	0.162966	2.076697	959.345918	0.010741	0.010800
RS	12	0.187126	1.548354	1385.030809	0.015508	0.015789
RS	13	0.213506	1.548354	1485.691799	0.016635	0.017728
RS	14	0.242309	1.371786	1793.529863	0.020081	0.021479
RS	15	0.273759	1.371786	1912.099211	0.021409	0.023485
RS	16	0.308097	1.334048	2090.776347	0.023410	0.025624
RS	17	0.345591	1.334048	2216.999189	0.024823	0.027538
RS	18	0.386530	1.360719	2299.324282	0.025745	0.028408
RS	19	0.431229	1.360719	2426.125827	0.027164	0.030193
RS	20	0.480036	1.424370	2439.971402	0.027319	0.030168
RS	21	0.533326	1.424370	2562.343224	0.028689	0.031830
RS	22	0.591513	1.518515	2518.463831	0.028198	0.031086
RS	23	0.655045	1.518515	2632.647985	0.029477	0.032624
RS	24	0.724415	1.646763	2532.430224	0.028355	0.031201
RS	25	0.800158	1.646763	2635.868536	0.029513	0.032595
RS	26	0.882859	1.816931	2481.984660	0.027790	0.030527
RS	27	0.973159	1.816931	2573.493000	0.028814	0.031754
RS	28	1.071755	2.038499	2374.644906	0.026588	0.029142
RS	29	1.179409	2.038499	2454.329455	0.027480	0.030190
RS	30	1.296954	2.322367	2223.884605	0.024900	0.027195
RS	31	1.425299	2.322367	2292.765276	0.025671	0.028067
RS	32	1.565435	2.681728	2045.180728	0.022899	0.024869
RS	33	1.718446	2.681728	2104.735908	0.023566	0.025579
RS	34	1.885515	3.131597	1853.751116	0.020756	0.022355
RS	35	2.067933	3.131597	1905.520334	0.021335	0.022923
RS	36	2.267111	3.686006	1663.499351	0.018626	0.019832
RS	37	2.484588	3.686006	1708.794431	0.019133	0.020279
RS	38	2.722046	4.353448	1485.806064	0.016636	0.017449
RS	39	2.981321	4.353448	1525.566853	0.017081	0.017794
RS	40	3.264416	5.133865	1327.869083	0.014868	0.015303
RS	41	3.573520	5.133865	1362.674777	0.015257	0.015565
RS	42	3.911023	6.019421	1192.101014	0.013347	0.013433
RS	43	4.279533	6.019421	1222.269910	0.013685	0.013626
RS	44	4.681901	6.997309	1077.273366	0.012062	0.011831
RS	45	5.121236	6.997309	1102.959804	0.012349	0.011968
RS	46	5.600935	8.053790	980.089342	0.010974	0.010463
RS	47	6.124706	8.053790	1001.351427	0.011212	0.010553
RS	48	6.696598	9.179575	896.344408	0.010036	0.009284
RS	49	7.321032	9.179575	913.199733	0.010225	0.009334
RS	50	8.002836	10.378713	821.450214	0.009197	0.008244
RS	51	8.747280	10.378713	833.953261	0.009337	0.008262
RS	52	9.560120	11.686257	750.439574	0.008402	0.007294
RS	53	10.447639	11.686257	758.822184	0.008496	0.007286
RS	54	11.416699	14.179376	632.890109	0.007086	0.005934
RS	55	12.474790	14.179376	641.154417	0.007179	0.005943
RS	56	13.630093	14.179376	645.066679	0.007223	0.005915
RS	57	14.891539	14.179376	644.137787	0.007212	0.005845
RS	58	16.268880	203.527854	46.671980	0.000523	0.000488
RS	59	17.772763	203.527854	50.786669	0.000569	0.000521
RS	60	19.414815	203.527854	55.245652	0.000619	0.000555
RS	61	21.207730	203.527854	60.073973	0.000673	0.000592
RS	62	23.165368	203.527854	65.297687	0.000731	0.000631
RS	63	25.302863	203.527854	9601.951534	0.107509	0.062946
PA	4+25*2+4+6 0.001619130 0.005778737 25.302862972 6029.148983762 73.188477683 11.026632777 3.746412603 2.076697128 1.548354324 1.371786215 1.334047574 1.360719206 1.424370441 1.518515481 1.646763118 1.816931379 2.038499133 2.322366902 2.681728035 3.131596647 3.686005649 4.353447839 5.133864772 6.019420956 6.997308955 8.053789792 9.179574583 10.378712505 11.686256810 14.179376260 203.527854098
//
IT	5125
RD	10
LK	-74091.135989
QD	-373.857643 -> -290.694504
RI	0.0149978807
TR	0.001386	0.005882
MT	26.477111
MM	C_pi: 18.503358, n_recomb: 94230.040236
RS	0	0.000000	17922.288417	0.046203	0.000000	0.000000
RS	1	0.009266	17922.288417	0.050486	0.000001	0.000000
RS	2	0.019390	17922.288417	0.055165	0.000001	0.000000
RS	3	0.030453	17922.288417	0.060279	0.000001	0.000000
RS	4	0.042540	131.084359	9.005032	0.000096	0.000040
RS	5	0.055748	131.084359	9.838783	0.000104	0.000061
RS	6	0.070179	16.056069	87.724196	0.000931	0.000586
RS	7	0.085947	16.056069	95.758745	0.001016	0.000790
RS	8	0.103177	4.827931	347.123802	0.003684	0.002990
RS	9	0.122003	4.827931	377.765166	0.004009	0.003694
RS	10	0.142573	2.488875	795.438278	0.008441	0.007972
RS	11	0.165049	2.488875	861.028147	0.009138	0.009289
RS	12	0.189608	1.776178	1302.056784	0.013818	0.014210
RS	13	0.216443	1.776178	1400.507701	0.014863	0.015926
RS	14	0.245764	1.531113	1742.460883	0.018492	0.019869
RS	15	0.277802	1.531113	1862.872714	0.019769	0.021710
RS	16	0.312808	1.462169	2080.086162	0.022075	0.024174
RS	17	0.351058	1.462169	2211.727658	0.023472	0.025983
RS	18	0.392852	1.471944	2330.434818	0.024731	0.027222
RS	19	0.438519	1.471944	2465.400062	0.026164	0.028950
RS	20	0.488417	1.524761	2511.911203	0.026657	0.029302
RS	21	0.542938	1.524761	2644.338320	0.028063	0.030942
RS	22	0.602512	1.610913	2628.776640	0.027897	0.030565
RS	23	0.667605	1.610913	2754.029348	0.029227	0.032104
RS	24	0.738730	1.732687	2676.539957	0.028404	0.031025
RS	25	0.816445	1.732687	2791.174710	0.029621	0.032436
RS	26	0.901361	1.897238	2652.900749	0.028153	0.030671
RS	27	0.994145	1.897238	2754.952470	0.029236	0.031925
RS	28	1.095526	2.113532	2563.655211	0.027206	0.029559
RS	29	1.206301	2.113532	2652.674626	0.028151	0.030639
RS	30	1.327340	2.391960	2421.799669	0.025701	0.027823
RS	31	1.459595	2.391960	2498.525910	0.026515	0.028726
RS	32	1.604104	2.745205	2243.491727	0.023809	0.025640
RS	33	1.762002	2.745205	2309.367327	0.024508	0.026378
RS	34	1.934532	3.187788	2045.479307	0.021707	0.023203
RS	35	2.123048	3.187788	2102.176135	0.022309	0.023796
RS	36	2.329031	3.733212	1843.745812	0.019566	0.020703
RS	37	2.554100	3.733212	1892.781132	0.020087	0.021171
RS	38	2.800023	4.389319	1651.913616	0.017531	0.018304
RS	39	3.068734	4.389319	1694.421293	0.017982	0.018666
RS	40	3.362342	5.155204	1479.094552	0.015697	0.016118
RS	41	3.683156	5.155204	1515.789173	0.016086	0.016392
RS	42	4.033696	6.021748	1328.989331	0.014104	0.014197
RS	43	4.416716	6.021748	1360.257677	0.014435	0.014397
RS	44	4.835226	6.974146	1201.016295	0.012746	0.012539
RS	45	5.292514	6.974146	1227.026180	0.013022	0.012676
RS	46	5.792173	7.995562	1092.051815	0.011589	0.011114
RS	47	6.338130	7.995562	1112.835007	0.011810	0.011197
RS	48	6.934675	9.072063	997.765969	0.010589	0.009879
RS	49	7.586493	9.072063	1013.288028	0.010753	0.009915
RS	50	8.298709	10.200857	913.262918	0.009692	0.008784
RS	51	9.076916	10.200857	923.518585	0.009801	0.008780
RS	52	9.927231	11.407200	833.102125	0.008841	0.007777
RS	53	10.856334	11.407200	838.293134	0.008896	0.007740
RS	54	11.871526	13.656353	704.771309	0.007479	0.006352
RS	55	12.980784	13.656353	709.694048	0.007532	0.006332
RS	56	14.192823	13.656353	709.259504	0.007527	0.006266
RS	57	15.517167	13.656353	702.983133	0.007460	0.006153
RS	58	16.964223	223.805322	44.463538	0.000472	0.000438
RS	59	18.545360	223.805322	48.448628	0.000514	0.000468
RS	60	20.273001	223.805322	52.776018	0.000560	0.000501
RS	61	22.160723	223.805322	57.471980	0.000610	0.000535
RS	62	24.223357	223.805322	62.564115	0.000664	0.000572
RS	63	26.477111	223.805322	9987.220946	0.105988	0.063834
PA	4+25*2+4+6 0.001386265 0.005882017 26.477110636 17922.288416844 131.084359423 16.056069128 4.827930853 2.488875291 1.776178481 1.531112509 1.462169199 1.471943612 1.524760563 1.610913021 1.732686984 1.897237911 2.113532237 2.391959772 2.745205064 3.187788082 3.733211927 4.389319143 5.155204140 6.021748038 6.974146438 7.995562462 9.072062724 10.200856932 11.407200085 13.656352736 223.805321706
//
IT	5384
RD	11
LK	-73929.706913
QD	-316.495903 -> -245.002280
RI	0.0133431330
TR	0.001193	0.005958
MT	27.692975
MM	C_pi: 19.062196, n_recomb: 98103.414225
RS	0	0.000000	47470.846496	0.018272	0.000000	0.000000
RS	1	0.009343	47470.846496	0.019980	0.000000	0.000000
RS	2	0.019560	47470.846496	0.021847	0.000000	0.000000
RS	3	0.030731	47470.846496	0.023889	0.000000	0.000000
RS	4	0.042945	228.542048	5.425746	0.000055	0.000024
RS	5	0.056301	228.542048	5.932580	0.000060	0.000036
RS	6	0.070905	22.884585	64.761021	0.000660	0.000426
RS	7	0.086874	22.884585	70.763731	0.000721	0.000573
RS	8	0.104334	6.119531	288.807798	0.002944	0.002440
RS	9	0.123426	6.119531	314.781497	0.003209	0.003005
RS	10	0.144302	2.946643	710.883818	0.007246	0.006952
RS	11	0.167128	2.946643	771.082650	0.007860	0.008080
RS	12	0.192086	2.020010	1216.551321	0.012401	0.012885
RS	13	0.219377	2.020010	1311.653390	0.013370	0.014417
RS	14	0.249218	1.699038	1676.591131	0.017090	0.018464
RS	15	0.281847	1.699038	1796.946939	0.018317	0.020160
RS	16	0.317524	1.596743	2044.004644	0.020835	0.022854
RS	17	0.356535	1.596743	2178.829006	0.022210	0.024567
RS	18	0.399191	1.589126	2327.975779	0.023730	0.026090
RS	19	0.445833	1.589126	2468.851449	0.025166	0.027765
RS	20	0.496832	1.631284	2544.461899	0.025937	0.028421
RS	21	0.552597	1.631284	2684.901640	0.027368	0.030040
RS	22	0.613572	1.710010	2696.209215	0.027483	0.029974
RS	23	0.680244	1.710010	2830.856001	0.028856	0.031515
RS	24	0.753145	1.826237	2776.618619	0.028303	0.030738
RS	25	0.832858	1.826237	2901.223734	0.029573	0.032169
RS	26	0.920019	1.986500	2780.857900	0.028346	0.030681
RS	27	1.015323	1.986500	2892.670639	0.029486	0.031964
RS	28	1.119532	2.199331	2712.610363	0.027651	0.029832
RS	29	1.233478	2.199331	2810.550978	0.028649	0.030946
RS	30	1.358071	2.474697	2583.818004	0.026338	0.028309
RS	31	1.494304	2.474697	2668.232541	0.027198	0.029247
RS	32	1.643267	2.824874	2410.698500	0.024573	0.026280
RS	33	1.806147	2.824874	2482.878411	0.025309	0.027050
RS	34	1.984246	3.263973	2210.989790	0.022537	0.023938
RS	35	2.178986	3.263973	2272.645574	0.023166	0.024558
RS	36	2.391921	3.805001	2002.347253	0.020411	0.021480
RS	37	2.624752	3.805001	2055.140641	0.020949	0.021969
RS	38	2.879336	4.455140	1800.371445	0.018352	0.019083
RS	39	3.157708	4.455140	1845.600765	0.018813	0.019462
RS	40	3.462089	5.212522	1615.996169	0.016472	0.016875
RS	41	3.794910	5.212522	1654.502061	0.016865	0.017160
RS	42	4.158827	6.066616	1454.233658	0.014823	0.014916
RS	43	4.556747	6.066616	1486.470146	0.015152	0.015122
RS	44	4.991846	7.000510	1315.241341	0.013407	0.013213
RS	45	5.467598	7.000510	1341.387653	0.013673	0.013350
RS	46	5.987802	7.994220	1196.182452	0.012193	0.011742
RS	47	6.556610	7.994220	1216.236007	0.012397	0.011818
RS	48	7.178565	9.029128	1092.719340	0.011138	0.010460
RS	49	7.858631	9.029128	1106.575951	0.011280	0.010481
RS	50	8.602238	10.095611	999.748493	0.010191	0.009317
RS	51	9.415324	10.095611	1007.312982	0.010268	0.009290
RS	52	10.304380	11.209071	911.439800	0.009291	0.008260
RS	53	11.276504	11.209071	912.839835	0.009305	0.008191
RS	54	12.339458	13.225515	774.522887	0.007895	0.006784
RS	55	13.501728	13.225515	775.203755	0.007902	0.006729
RS	56	14.772593	13.225515	769.493879	0.007844	0.006621
RS	57	16.162201	13.225515	756.947756	0.007716	0.006458
RS	58	17.681645	242.039758	42.724751	0.000436	0.000402
RS	59	19.343057	242.039758	46.609956	0.000475	0.000430
RS	60	21.159702	242.039758	50.836210	0.000518	0.000461
RS	61	23.146083	242.039758	55.430780	0.000565	0.000494
RS	62	25.318061	242.039758	60.422506	0.000616	0.000528
RS	63	27.692975	242.039758	10242.725456	0.104407	0.064502
PA	4+25*2+4+6 0.001192524 0.005957598 27.692974656 47470.846496309 228.542048320 22.884585207 6.119530907 2.946643243 2.020009593 1.699037897 1.596743160 1.589126257 1.631283944 1.710009637 1.826236934 1.986500126 2.199331194 2.474697104 2.824874383 3.263972520 3.805001178 4.455139508 5.212521824 6.066616429 7.000510426 7.994220434 9.029128200 10.095611370 11.209070782 13.225515291 242.039757928
//
IT	7167
RD	12
LK	-73790.048867
QD	-267.856460 -> -204.906230
RI	0.0119443990
TR	0.001029	0.006013
MT	28.924846
MM	C_pi: 19.474794, n_recomb: 100996.947292
RS	0	0.000000	137407.999055	0.006540	0.000000	0.000000
RS	1	0.009419	137407.999055	0.007156	0.000000	0.000000
RS	2	0.019725	137407.999055	0.007831	0.000000	0.000000
RS	3	0.031001	137407.999055	0.008568	0.000000	0.000000
RS	4	0.043340	388.995572	3.311811	0.000033	0.000014
RS	5	0.056840	388.995572	3.623763	0.000036	0.000022
RS	6	0.071613	31.993149	48.199357	0.000477	0.000315
RS	7	0.087776	31.993149	52.713903	0.000522	0.000422
RS	8	0.105463	7.641185	241.138940	0.002388	0.002017
RS	9	0.124814	7.641185	263.168389	0.002606	0.002477
RS	10	0.145989	3.450151	634.771673	0.006285	0.006119
RS	11	0.169158	3.450151	689.742770	0.006829	0.007095
RS	12	0.194509	2.279281	1131.402188	0.011202	0.011757
RS	13	0.222248	2.279281	1222.398277	0.012103	0.013135
RS	14	0.252600	1.875202	1600.887454	0.015851	0.017223
RS	15	0.285810	1.875202	1719.670198	0.017027	0.018793
RS	16	0.322149	1.737472	1988.575402	0.019689	0.021645
RS	17	0.361910	1.737472	2124.629495	0.021037	0.023271
RS	18	0.405415	1.711881	2298.292187	0.022756	0.025011
RS	19	0.453019	1.711881	2442.975185	0.024189	0.026636
RS	20	0.505106	1.743339	2543.724403	0.025186	0.027539
RS	21	0.562100	1.743339	2690.150834	0.026636	0.029138
RS	22	0.624461	1.814902	2726.168434	0.026993	0.029336
RS	23	0.692696	1.814902	2868.436533	0.028401	0.030881
RS	24	0.767357	1.926106	2837.072226	0.028091	0.030370
RS	25	0.849051	1.926106	2970.243824	0.029409	0.031821
RS	26	0.938440	2.082897	2869.092586	0.028408	0.030586
RS	27	1.036247	2.082897	2989.671461	0.029602	0.031902
RS	28	1.143267	2.293442	2823.553466	0.027957	0.029991
RS	29	1.260367	2.293442	2929.797380	0.029009	0.031142
RS	30	1.388496	2.567346	2710.909489	0.026841	0.028681
RS	31	1.528693	2.567346	2802.690687	0.027750	0.029657
RS	32	1.682095	2.916559	2546.903764	0.025218	0.026814
RS	33	1.849945	2.916559	2625.263587	0.025993	0.027619
RS	34	2.033605	3.354856	2349.755807	0.023266	0.024579
RS	35	2.234563	3.354856	2416.351844	0.023925	0.025229
RS	36	2.454448	3.894813	2138.368434	0.021173	0.022178
RS	37	2.695044	3.894813	2194.938973	0.021733	0.022692
RS	38	2.958301	4.542920	1930.039896	0.019110	0.019799
RS	39	3.246354	4.542920	1978.006793	0.019585	0.020197
RS	40	3.561537	5.296327	1737.363208	0.017202	0.017582
RS	41	3.906407	5.296327	1777.674094	0.017601	0.017880
RS	42	4.283758	6.143035	1566.636689	0.015512	0.015597
RS	43	4.696652	6.143035	1599.805051	0.015840	0.015810
RS	44	5.148435	7.063951	1418.819211	0.014048	0.013861
RS	45	5.642769	7.063951	1445.029943	0.014308	0.013998
RS	46	6.183664	8.035911	1291.453909	0.012787	0.012352
RS	47	6.775504	8.035911	1310.660284	0.012977	0.012421
RS	48	7.423088	9.035671	1180.288338	0.011686	0.011030
RS	49	8.131666	9.035671	1192.298211	0.011805	0.011036
RS	50	8.906982	10.046824	1080.108848	0.010694	0.009846
RS	51	9.755324	10.046824	1084.704968	0.010740	0.009794
RS	52	10.683568	11.074932	984.782954	0.009751	0.008745
RS	53	11.699241	11.074932	981.967700	0.009723	0.008641
RS	54	12.810577	12.869816	841.573937	0.008333	0.007231
RS	55	14.026587	12.869816	837.224048	0.008290	0.007136
RS	56	15.357129	12.869816	825.455347	0.008173	0.006980
RS	57	16.812991	12.869816	805.898233	0.007979	0.006763
RS	58	18.405976	257.533464	41.454283	0.000410	0.000376
RS	59	20.149000	257.533464	45.272031	0.000448	0.000403
RS	60	22.056195	257.533464	49.430957	0.000489	0.000433
RS	61	24.143022	257.533464	53.959198	0.000534	0.000464
RS	62	26.426402	257.533464	58.886651	0.000583	0.000498
RS	63	28.924846	257.533464	10379.527695	0.102771	0.065021
PA	4+25*2+4+6 0.001028869 0.006013445 28.924846366 137407.999054562 388.995571719 31.993149398 7.641184818 3.450151121 2.279281235 1.875201766 1.737471744 1.711881246 1.743338786 1.814901788 1.926106001 2.082897128 2.293441877 2.567345786 2.916558957 3.354856360 3.894812519 4.542920320 5.296327483 6.143035213 7.063951083 8.035910683 9.035671368 10.046824266 11.074931795 12.869816022 257.533464420
//
IT	8342
RD	13
LK	-73666.676223
QD	-225.954836 -> -169.952796
RI	0.0107210724
TR	0.000891	0.006056
MT	30.137036
MM	C_pi: 19.735883, n_recomb: 102963.910837
RS	0	0.000000	303910.573593	0.003034	0.000000	0.000000
RS	1	0.009490	303910.573593	0.003322	0.000000	0.000000
RS	2	0.019880	303910.573593	0.003637	0.000000	0.000000
RS	3	0.031257	303910.573593	0.003983	0.000000	0.000000
RS	4	0.043713	647.527970	2.046589	0.000020	0.000009
RS	5	0.057351	647.527970	2.240853	0.000022	0.000014
RS	6	0.072283	43.929537	36.159605	0.000351	0.000237
RS	7	0.088632	43.929537	39.577698	0.000384	0.000316
RS	8	0.106533	9.410200	202.053272	0.001962	0.001687
RS	9	0.126132	9.410200	220.759327	0.002144	0.002066
RS	10	0.147592	3.998443	566.577737	0.005503	0.005431
RS	11	0.171088	3.998443	616.584338	0.005988	0.006285
RS	12	0.196814	2.552958	1048.231887	0.010181	0.010789
RS	13	0.224980	2.552958	1134.622124	0.011020	0.012037
RS	14	0.255820	2.058948	1518.740201	0.014750	0.016120
RS	15	0.289587	2.058948	1634.723100	0.015877	0.017581
RS	16	0.326558	1.883836	1918.263654	0.018630	0.020535
RS	17	0.367038	1.883836	2053.829796	0.019947	0.022081
RS	18	0.411359	1.839642	2246.334826	0.021817	0.023984
RS	19	0.459885	1.839642	2392.862681	0.023240	0.025561
RS	20	0.513017	1.860196	2514.659595	0.024423	0.026665
RS	21	0.571191	1.860196	2665.079385	0.025884	0.028244
RS	22	0.634886	1.924604	2723.250465	0.026449	0.028666
RS	23	0.704625	1.924604	2871.297094	0.027886	0.030214
RS	24	0.780983	2.030966	2861.827835	0.027794	0.029940
RS	25	0.864586	2.030966	3002.011190	0.029156	0.031411
RS	26	0.956123	2.184679	2920.648910	0.028366	0.030408
RS	27	1.056347	2.184679	3048.801242	0.029610	0.031756
RS	28	1.166082	2.393570	2898.595315	0.028152	0.030055
RS	29	1.286231	2.393570	3012.316577	0.029256	0.031245
RS	30	1.417781	2.666942	2804.292132	0.027236	0.028957
RS	31	1.561815	2.666942	2902.930963	0.028194	0.029973
RS	32	1.719518	3.016483	2652.557201	0.025762	0.027257
RS	33	1.892187	3.016483	2736.825819	0.026580	0.028100
RS	34	2.081241	3.455676	2461.641168	0.023908	0.025139
RS	35	2.288237	3.455676	2533.060538	0.024601	0.025821
RS	36	2.514875	3.996694	2251.278788	0.021865	0.022808
RS	37	2.763022	3.996694	2311.594116	0.022451	0.023349
RS	38	3.034716	4.645374	2040.138180	0.019814	0.020460
RS	39	3.332195	4.645374	2090.848216	0.020307	0.020879
RS	40	3.657903	5.397849	1842.292179	0.017893	0.018245
RS	41	4.014520	5.397849	1884.425280	0.018302	0.018559
RS	42	4.404979	6.240613	1665.266213	0.016173	0.016246
RS	43	4.832493	6.240613	1699.381730	0.016505	0.016467
RS	44	5.300576	7.152437	1510.832850	0.014673	0.014485
RS	45	5.813080	7.152437	1537.113076	0.014929	0.014623
RS	46	6.374219	8.106995	1376.992368	0.013374	0.012946
RS	47	6.988609	8.106995	1395.336114	0.013552	0.013008
RS	48	7.661303	9.076493	1259.664585	0.012234	0.011591
RS	49	8.397835	9.076493	1269.773964	0.012332	0.011581
RS	50	9.204262	10.037881	1153.611251	0.011204	0.010372
RS	51	10.087217	10.037881	1155.115287	0.011219	0.010294
RS	52	11.053963	10.987025	1052.483425	0.010222	0.009233
RS	53	12.112451	10.987025	1045.204984	0.010151	0.009092
RS	54	13.271388	12.570739	905.288658	0.008792	0.007693
RS	55	14.540305	12.570739	895.261991	0.008695	0.007553
RS	56	15.929639	12.570739	876.826980	0.008516	0.007345
RS	57	17.450819	12.570739	849.726507	0.008253	0.007068
RS	58	19.116356	269.570669	40.641981	0.000395	0.000358
RS	59	20.939948	269.570669	44.425577	0.000431	0.000385
RS	60	22.936596	269.570669	48.552181	0.000472	0.000414
RS	61	25.122722	269.570669	53.050724	0.000515	0.000445
RS	62	27.516306	269.570669	57.952048	0.000563	0.000478
RS	63	30.137036	269.570669	10407.414492	0.101078	0.065438
PA	4+25*2+4+6 0.000890907 0.006056364 30.137036468 303910.573592526 647.527969998 43.929537355 9.410200400 3.998443139 2.552957750 2.058947714 1.883835879 1.839642246 1.860196365 1.924603655 2.030966468 2.184678559 2.393569551 2.666942279 3.016483496 3.455675924 3.996694321 4.645374486 5.397848853 6.240612906 7.152436909 8.106994791 9.076493205 10.037881228 10.987025284 12.570738758 269.570669484
//
IT	8787
RD	14
LK	-73556.983584
QD	-189.706708 -> -140.130723
RI	0.0096381107
TR	0.000776	0.006089
MT	31.311045
MM	C_pi: 19.861496, n_recomb: 104109.208094
RS	0	0.000000	789028.351285	0.001189	0.000000	0.000000
RS	1	0.009556	789028.351285	0.001303	0.000000	0.000000
RS	2	0.020025	789028.351285	0.001427	0.000000	0.000000
RS	3	0.031495	789028.351285	0.001564	0.000000	0.000000
RS	4	0.044060	1055.382590	1.280759	0.000012	0.000006
RS	5	0.057827	1055.382590	1.403191	0.000013	0.000009
RS	6	0.072909	59.270227	27.370564	0.000263	0.000181
RS	7	0.089432	59.270227	29.978921	0.000288	0.000241
RS	8	0.107534	11.431280	170.128086	0.001634	0.001428
RS	9	0.127366	11.431280	186.058822	0.001787	0.001745
RS	10	0.149093	4.586800	506.247017	0.004863	0.004864
RS	11	0.172897	4.586800	551.658460	0.005299	0.005619
RS	12	0.198975	2.838372	969.089771	0.009308	0.009962
RS	13	0.227545	2.838372	1050.654252	0.010092	0.011100
RS	14	0.258845	2.248711	1434.072415	0.013775	0.015148
RS	15	0.293137	2.248711	1546.380907	0.014853	0.016510
RS	16	0.330705	2.034774	1838.248983	0.017657	0.019523
RS	17	0.371863	2.034774	1971.944098	0.018941	0.020996
RS	18	0.416954	1.971525	2177.992711	0.020920	0.023018
RS	19	0.466354	1.971525	2324.669623	0.022329	0.024547
RS	20	0.520475	1.981017	2463.365068	0.023661	0.025812
RS	21	0.579768	1.981017	2615.956447	0.025127	0.027369
RS	22	0.644727	2.038207	2693.374382	0.025871	0.027982
RS	23	0.715893	2.038207	2845.426025	0.027331	0.029529
RS	24	0.793860	2.139773	2856.271478	0.027435	0.029466
RS	25	0.879277	2.139773	3001.888285	0.028834	0.030954
RS	26	0.972857	2.290586	2940.133002	0.028241	0.030164
RS	27	1.075380	2.290586	3074.574000	0.029532	0.031542
RS	28	1.187699	2.498178	2941.412119	0.028253	0.030040
RS	29	1.310752	2.498178	3061.656101	0.029408	0.031268
RS	30	1.445564	2.771597	2866.691189	0.027535	0.029148
RS	31	1.593258	2.771597	2971.544246	0.028543	0.030205
RS	32	1.755066	3.122304	2729.523840	0.026218	0.027617
RS	33	1.932336	3.122304	2819.313177	0.027080	0.028499
RS	34	2.126546	3.563541	2547.784702	0.024472	0.025623
RS	35	2.339316	3.563541	2623.824600	0.025203	0.026340
RS	36	2.572417	4.107121	2341.649928	0.022492	0.023372
RS	37	2.827794	4.107121	2405.627593	0.023107	0.023942
RS	38	3.107574	4.758240	2130.837943	0.020467	0.021066
RS	39	3.414090	4.758240	2184.280623	0.020981	0.021508
RS	40	3.749897	5.512029	1930.685757	0.018545	0.018865
RS	41	4.117794	5.512029	1974.672610	0.018967	0.019195
RS	42	4.520847	6.353495	1749.852067	0.016808	0.016861
RS	43	4.962416	6.353495	1784.971659	0.017145	0.017091
RS	44	5.446181	7.259294	1590.921890	0.015281	0.015084
RS	45	5.976175	7.259294	1617.343525	0.015535	0.015224
RS	46	6.556815	8.200054	1452.390951	0.013951	0.013522
RS	47	7.192942	8.200054	1469.949310	0.014119	0.013578
RS	48	7.889856	9.143541	1330.427361	0.012779	0.012141
RS	49	8.653368	9.143541	1338.703176	0.012859	0.012116
RS	50	9.489841	10.060261	1219.844308	0.011717	0.010893
RS	51	10.406248	10.060261	1218.284190	0.011702	0.010789
RS	52	11.410227	10.936664	1114.155195	0.010702	0.009721
RS	53	12.510146	10.936664	1102.349712	0.010588	0.009543
RS	54	13.715173	12.320537	965.176516	0.009271	0.008167
RS	55	15.035353	12.320537	949.010572	0.009116	0.007978
RS	56	16.481690	12.320537	923.512401	0.008871	0.007714
RS	57	18.066239	12.320537	888.570243	0.008535	0.007374
RS	58	19.802207	277.928699	40.260200	0.000387	0.000348
RS	59	21.704065	277.928699	44.042240	0.000423	0.000374
RS	60	23.787665	277.928699	48.170971	0.000463	0.000403
RS	61	26.070374	277.928699	52.676093	0.000506	0.000434
RS	62	28.571219	277.928699	57.589321	0.000553	0.000467
RS	63	31.311045	277.928699	10343.329018	0.099351	0.065780
PA	4+25*2+4+6 0.000776276 0.006089049 31.311045473 789028.351285041 1055.382589871 59.270227131 11.431280360 4.586799668 2.838371921 2.248710984 2.034774251 1.971525474 1.981016986 2.038206921 2.139772670 2.290585599 2.498177622 2.771596598 3.122304482 3.563541388 4.107121442 4.758239822 5.512029083 6.353495238 7.259293632 8.200054181 9.143540560 10.060261400 10.936663876 12.320536548 277.928698739
//
IT	14542
RD	15
LK	-73460.259230
QD	-158.594757 -> -115.420899
RI	0.0086995195
TR	0.000683	0.006111
MT	32.451503
MM	C_pi: 19.894684, n_recomb: 104627.195902
RS	0	0.000000	942276.875946	0.001007	0.000000	0.000000
RS	1	0.009618	942276.875946	0.001104	0.000000	0.000000
RS	2	0.020161	942276.875946	0.001210	0.000000	0.000000
RS	3	0.031718	942276.875946	0.001326	0.000000	0.000000
RS	4	0.044387	1671.392739	0.819633	0.000008	0.000004
RS	5	0.058274	1671.392739	0.898497	0.000009	0.000006
RS	6	0.073497	78.520389	20.963704	0.000200	0.000140
RS	7	0.090184	78.520389	22.976114	0.000220	0.000187
RS	8	0.108476	13.687318	144.370845	0.001380	0.001226
RS	9	0.128528	13.687318	158.023852	0.001510	0.001495
RS	10	0.150508	5.204481	454.174298	0.004341	0.004403
RS	11	0.174601	5.204481	495.485516	0.004736	0.005076
RS	12	0.201013	3.130328	896.660612	0.008570	0.009269
RS	13	0.229964	3.130328	973.511038	0.009305	0.010312
RS	14	0.261701	2.441540	1351.759388	0.012920	0.014308
RS	15	0.296489	2.441540	1459.973137	0.013954	0.015581
RS	16	0.334624	2.188363	1755.039682	0.016774	0.018621
RS	17	0.376426	2.188363	1885.964511	0.018026	0.020023
RS	18	0.422249	2.106126	2100.829663	0.020079	0.022128
RS	19	0.472479	2.106126	2246.409321	0.021471	0.023609
RS	20	0.527540	2.104675	2397.976236	0.022919	0.025000
RS	21	0.587897	2.104675	2551.292312	0.024385	0.026530
RS	22	0.654060	2.154750	2644.781005	0.025278	0.027304
RS	23	0.726586	2.154750	2799.341036	0.026755	0.028845
RS	24	0.806087	2.251635	2828.351007	0.027033	0.028967
RS	25	0.893235	2.251635	2977.996878	0.028463	0.030466
RS	26	0.988765	2.399746	2934.841933	0.028050	0.029871
RS	27	1.093483	2.399746	3074.369522	0.029384	0.031275
RS	28	1.208273	2.606369	2958.399148	0.028276	0.029958
RS	29	1.334103	2.606369	3084.226958	0.029478	0.031221
RS	30	1.472036	2.880349	2903.479886	0.027751	0.029264
RS	31	1.623235	2.880349	3013.881012	0.028806	0.030359
RS	32	1.788977	3.232966	2782.149297	0.026591	0.027900
RS	33	1.970659	3.232966	2877.035798	0.027498	0.028820
RS	34	2.169816	3.677273	2611.586974	0.024961	0.026034
RS	35	2.388129	3.677273	2692.015024	0.025730	0.026785
RS	36	2.627438	4.224771	2412.074586	0.023054	0.023869
RS	37	2.889764	4.224771	2479.618855	0.023700	0.024468
RS	38	3.177322	4.880068	2204.072571	0.021066	0.021613
RS	39	3.492536	4.880068	2260.244524	0.021603	0.022078
RS	40	3.838068	5.637303	2003.977781	0.019154	0.019435
RS	41	4.216833	5.637303	2049.877145	0.019592	0.019782
RS	42	4.632029	6.480068	1821.450910	0.017409	0.017434
RS	43	5.087158	6.480068	1857.678185	0.017755	0.017676
RS	44	5.586061	7.382949	1659.865679	0.015865	0.015648
RS	45	6.132950	7.382949	1686.566739	0.016120	0.015793
RS	46	6.732438	8.313611	1518.237120	0.014511	0.014071
RS	47	7.389585	8.313611	1535.173669	0.014673	0.014123
RS	48	8.109937	9.235561	1393.023016	0.013314	0.012670
RS	49	8.899574	9.235561	1399.642189	0.013377	0.012631
RS	50	9.765157	10.113066	1279.154294	0.012226	0.011399
RS	51	10.713993	10.113066	1274.696275	0.012183	0.011271
RS	52	11.754089	10.923473	1170.076260	0.011183	0.010201
RS	53	12.894221	10.923473	1153.851088	0.011028	0.009985
RS	54	14.144012	12.120469	1021.276344	0.009761	0.008646
RS	55	15.514008	12.120469	998.706765	0.009545	0.008404
RS	56	17.015772	12.120469	965.960251	0.009232	0.008080
RS	57	18.661976	12.120469	923.096746	0.008823	0.007675
RS	58	20.466512	283.121113	40.254817	0.000385	0.000343
RS	59	22.444610	283.121113	44.065006	0.000421	0.000370
RS	60	24.612963	283.121113	48.227427	0.000461	0.000399
RS	61	26.989868	283.121113	52.772552	0.000504	0.000430
RS	62	29.595386	283.121113	57.732947	0.000552	0.000464
RS	63	32.451503	283.121113	10216.233678	0.097644	0.066060
PA	4+25*2+4+6 0.000682833 0.006110975 32.451503474 942276.875945726 1671.392738875 78.520388755 13.687318095 5.204481102 3.130328136 2.441539657 2.188362860 2.106125685 2.104675157 2.154750474 2.251634647 2.399745882 2.606369046 2.880348604 3.232965553 3.677272693 4.224771073 4.880068423 5.637303009 6.480068170 7.382948830 8.313611030 9.235560661 10.113065550 10.923472514 12.120468650 283.121112621
//
IT	17280
RD	16
LK	-73376.483170
QD	-132.313541 -> -95.436518
RI	0.0079143526
TR	0.000608	0.006119
MT	33.589375
MM	C_pi: 19.891868, n_recomb: 104742.178729
RS	0	0.000000	812179.303201	0.001177	0.000000	0.000000
RS	1	0.009678	812179.303201	0.001290	0.000000	0.000000
RS	2	0.020292	812179.303201	0.001415	0.000000	0.000000
RS	3	0.031934	812179.303201	0.001552	0.000000	0.000000
RS	4	0.044702	2614.082669	0.529014	0.000005	0.000002
RS	5	0.058706	2614.082669	0.580234	0.000006	0.000004
RS	6	0.074066	101.966775	16.314235	0.000156	0.000111
RS	7	0.090912	101.966775	17.890970	0.000171	0.000147
RS	8	0.109388	16.130628	123.957802	0.001183	0.001070
RS	9	0.129652	16.130628	135.784137	0.001296	0.001301
RS	10	0.151877	5.833835	410.666986	0.003921	0.004035
RS	11	0.176254	5.833835	448.477069	0.004282	0.004642
RS	12	0.202989	3.421065	833.362089	0.007956	0.008704
RS	13	0.232312	3.421065	905.922776	0.008649	0.009666
RS	14	0.264473	2.633156	1276.412583	0.012186	0.013604
RS	15	0.299746	2.633156	1380.576672	0.013181	0.014798
RS	16	0.338433	2.341825	1675.069077	0.015992	0.017840
RS	17	0.380864	2.341825	1802.861039	0.017212	0.019175
RS	18	0.427401	2.241558	2022.519515	0.019310	0.021332
RS	19	0.478442	2.241558	2166.291869	0.020682	0.022765
RS	20	0.534423	2.229831	2326.976813	0.022216	0.024249
RS	21	0.595821	2.229831	2480.059731	0.023678	0.025750
RS	22	0.663162	2.273272	2586.336077	0.024692	0.026654
RS	23	0.737019	2.273272	2742.316317	0.026182	0.028184
RS	24	0.818025	2.365875	2786.883973	0.026607	0.028464
RS	25	0.906870	2.365875	2939.464511	0.028064	0.029970
RS	26	1.004313	2.511710	2913.154426	0.027813	0.029547
RS	27	1.111187	2.511710	3056.777535	0.029184	0.030971
RS	28	1.228404	2.717895	2957.181083	0.028233	0.029825
RS	29	1.356965	2.717895	3087.780165	0.029480	0.031118
RS	30	1.497968	2.993148	2921.325009	0.027891	0.029314
RS	31	1.652617	2.993148	3036.672747	0.028992	0.030444
RS	32	1.822233	3.348630	2816.059734	0.026886	0.028110
RS	33	2.008263	3.348630	2915.647678	0.027836	0.029066
RS	34	2.212298	3.797287	2657.650306	0.025373	0.026370
RS	35	2.436079	3.797287	2742.246231	0.026181	0.027155
RS	36	2.681517	4.350372	2466.227739	0.023546	0.024295
RS	37	2.950708	4.350372	2537.253762	0.024224	0.024923
RS	38	3.245951	5.011973	2262.732931	0.021603	0.022095
RS	39	3.569767	5.011973	2321.648190	0.022165	0.022584
RS	40	3.924922	5.775316	2064.406975	0.019709	0.019946
RS	41	4.314448	5.775316	2112.305736	0.020167	0.020311
RS	42	4.741671	6.622605	1881.800349	0.017966	0.017956
RS	43	5.210241	6.622605	1919.278620	0.018324	0.018209
RS	44	5.724158	7.526426	1719.016064	0.016412	0.016169
RS	45	6.287812	7.526426	1746.187057	0.016671	0.016318
RS	46	6.906015	8.451581	1575.582494	0.015042	0.014582
RS	47	7.584046	8.451581	1592.128672	0.015200	0.014631
RS	48	8.327697	9.357398	1448.281410	0.013827	0.013167
RS	49	9.143317	9.357398	1453.507339	0.013877	0.013116
RS	50	10.037872	10.202098	1332.201419	0.012719	0.011880
RS	51	11.019000	10.202098	1325.122515	0.012651	0.011728
RS	52	12.095080	10.954210	1220.777329	0.011655	0.010662
RS	53	13.275302	10.954210	1200.381762	0.011460	0.010409
RS	54	14.569744	11.979049	1073.810321	0.010252	0.009118
RS	55	15.989460	11.979049	1044.763680	0.009975	0.008821
RS	56	17.546574	11.979049	1004.775604	0.009593	0.008436
RS	57	19.254383	11.979049	954.096182	0.009109	0.007965
RS	58	21.127472	286.212151	40.548135	0.000387	0.000343
RS	59	23.181835	286.212151	44.411297	0.000424	0.000370
RS	60	25.435016	286.212151	48.633949	0.000464	0.000400
RS	61	27.906258	286.212151	53.247374	0.000508	0.000432
RS	62	30.616662	286.212151	58.285006	0.000556	0.000467
RS	63	33.589375	286.212151	10057.012980	0.096017	0.066278
PA	4+25*2+4+6 0.000607564 0.006118966 33.589374671 812179.303201190 2614.082668712 101.966774821 16.130627519 5.833834889 3.421065210 2.633155922 2.341824640 2.241558481 2.229831152 2.273272169 2.365875081 2.511709886 2.717895255 2.993148244 3.348629924 3.797286528 4.350371847 5.011973138 5.775316200 6.622604660 7.526426234 8.451581402 9.357398361 10.202098200 10.954210459 11.979048869 286.212150554
//
IT	11979
RD	17
LK	-73305.258265
QD	-110.496795 -> -79.973358
RI	0.0076255195
TR	0.000558	0.006235
MT	33.851796
MM	C_pi: 19.598905, n_recomb: 105124.754377
RS	0	0.000000	2030448.306413	0.000473	0.000000	0.000000
RS	1	0.009691	2030448.306413	0.000519	0.000000	0.000000
RS	2	0.020322	2030448.306413	0.000569	0.000000	0.000000
RS	3	0.031983	2030448.306413	0.000624	0.000000	0.000000
RS	4	0.044774	3973.510312	0.349881	0.000003	0.000002
RS	5	0.058804	3973.510312	0.383805	0.000004	0.000002
RS	6	0.074195	129.709263	12.896728	0.000123	0.000090
RS	7	0.091076	129.709263	14.145446	0.000135	0.000119
RS	8	0.109594	18.675556	107.707424	0.001025	0.000949
RS	9	0.129907	18.675556	118.018920	0.001123	0.001152
RS	10	0.152188	6.440030	374.505674	0.003562	0.003748
RS	11	0.176628	6.440030	409.201766	0.003893	0.004302
RS	12	0.203437	3.688859	778.949944	0.007410	0.008257
RS	13	0.232845	3.688859	847.410805	0.008061	0.009153
RS	14	0.265102	2.805264	1209.467605	0.011505	0.013033
RS	15	0.300485	2.805264	1309.405431	0.012456	0.014158
RS	16	0.339298	2.477054	1601.788591	0.015237	0.017185
RS	17	0.381871	2.477054	1725.889519	0.016418	0.018460
RS	18	0.428571	2.358388	1948.782785	0.018538	0.020642
RS	19	0.479797	2.358388	2089.873036	0.019880	0.022028
RS	20	0.535987	2.334946	2258.431371	0.021483	0.023577
RS	21	0.597623	2.334946	2410.180323	0.022927	0.025047
RS	22	0.665232	2.369467	2528.496475	0.024052	0.026051
RS	23	0.739394	2.369467	2684.675469	0.025538	0.027567
RS	24	0.820742	2.454752	2744.582975	0.026108	0.027977
RS	25	0.909975	2.454752	2898.864298	0.027575	0.029485
RS	26	1.007855	2.594419	2889.772495	0.027489	0.029210
RS	27	1.115222	2.594419	3036.341403	0.028883	0.030650
RS	28	1.232993	2.795261	2954.036585	0.028100	0.029656
RS	29	1.362178	2.795261	3088.408583	0.029379	0.030974
RS	30	1.503883	3.065635	2937.587222	0.027944	0.029312
RS	31	1.659321	3.065635	3057.065405	0.029080	0.030473
RS	32	1.829823	3.416307	2849.146313	0.027103	0.028256
RS	33	2.016850	3.416307	2952.800969	0.028089	0.029244
RS	34	2.222001	3.859708	2703.921942	0.025721	0.026637
RS	35	2.447035	3.859708	2792.209642	0.026561	0.027453
RS	36	2.693877	4.406486	2521.702051	0.023988	0.024650
RS	37	2.964642	4.406486	2595.860511	0.024693	0.025306
RS	38	3.261647	5.059841	2323.815637	0.022105	0.022508
RS	39	3.587437	5.059841	2385.218290	0.022689	0.023021
RS	40	3.944799	5.811957	2128.264775	0.020245	0.020393
RS	41	4.336795	5.811957	2177.971351	0.020718	0.020776
RS	42	4.766781	6.643759	1946.459927	0.018516	0.018419
RS	43	5.238439	6.643759	1985.037398	0.018883	0.018684
RS	44	5.755806	7.526211	1783.237603	0.016963	0.016635
RS	45	6.323313	7.526211	1810.744086	0.017225	0.016790
RS	46	6.945820	8.421886	1638.662158	0.015588	0.015045
RS	47	7.628656	8.421886	1654.676689	0.015740	0.015092
RS	48	8.377668	9.286915	1509.851834	0.014362	0.013622
RS	49	9.199269	9.286915	1513.506507	0.014397	0.013561
RS	50	10.100495	10.074597	1392.077351	0.013242	0.012324
RS	51	11.089061	10.074597	1382.118494	0.013147	0.012151
RS	52	12.173434	10.745680	1278.779760	0.012164	0.011093
RS	53	13.362896	10.745680	1253.800964	0.011927	0.010805
RS	54	14.667634	11.564365	1135.148497	0.010798	0.009572
RS	55	16.098819	11.564365	1098.651307	0.010451	0.009220
RS	56	17.668705	11.564365	1050.495262	0.009993	0.008773
RS	57	19.390734	11.564365	991.159563	0.009428	0.008237
RS	58	21.279652	282.747334	41.024447	0.000390	0.000346
RS	59	23.351631	282.747334	44.938579	0.000427	0.000374
RS	60	25.624413	282.747334	49.217373	0.000468	0.000405
RS	61	28.117459	282.747334	53.892558	0.000513	0.000438
RS	62	30.852115	282.747334	58.998030	0.000561	0.000473
RS	63	33.851796	282.747334	9984.142359	0.094974	0.066437
PA	4+25*2+4+6 0.000558125 0.006234502 33.851795664 2030448.306412624 3973.510311890 129.709263263 18.675556269 6.440029884 3.688859166 2.805263884 2.477053815 2.358387908 2.334946062 2.369467321 2.454752265 2.594419337 2.795260556 3.065635484 3.416306626 3.859707709 4.406485917 5.059840943 5.811957333 6.643758670 7.526210902 8.421886140 9.286915085 10.074597026 10.745680287 11.564365055 282.747334104
//
IT	13334
RD	18
LK	-73246.962717
QD	-92.773574 -> -67.987194
RI	0.0074021508
TR	0.000521	0.006377
MT	33.835299
MM	C_pi: 19.199182, n_recomb: 105316.415568
RS	0	0.000000	1903545.287262	0.000505	0.000000	0.000000
RS	1	0.009691	1903545.287262	0.000554	0.000000	0.000000
RS	2	0.020320	1903545.287262	0.000608	0.000000	0.000000
RS	3	0.031980	1903545.287262	0.000667	0.000000	0.000000
RS	4	0.044769	5790.640659	0.240470	0.000002	0.000001
RS	5	0.058798	5790.640659	0.263785	0.000003	0.000002
RS	6	0.074186	158.679362	10.559017	0.000100	0.000077
RS	7	0.091066	158.679362	11.581601	0.000110	0.000101
RS	8	0.109581	20.943806	96.204080	0.000913	0.000879
RS	9	0.129891	20.943806	105.426671	0.001001	0.001060
RS	10	0.152168	6.932599	348.590271	0.003310	0.003594
RS	11	0.176605	6.932599	380.991105	0.003618	0.004101
RS	12	0.203409	3.899813	738.752632	0.007015	0.008013
RS	13	0.232811	3.899813	804.040716	0.007635	0.008839
RS	14	0.265062	2.941776	1157.503750	0.010991	0.012682
RS	15	0.300439	2.941776	1253.913677	0.011906	0.013724
RS	16	0.339243	2.586365	1541.616999	0.014638	0.016725
RS	17	0.381808	2.586365	1662.319803	0.015784	0.017919
RS	18	0.428498	2.454255	1884.829424	0.017897	0.020102
RS	19	0.479712	2.454255	2023.089937	0.019210	0.021418
RS	20	0.535889	2.421791	2195.610294	0.020848	0.023005
RS	21	0.597510	2.421791	2345.471710	0.022271	0.024418
RS	22	0.665103	2.448796	2472.000080	0.023472	0.025500
RS	23	0.739245	2.448796	2627.495510	0.024949	0.026975
RS	24	0.820572	2.527305	2699.292120	0.025630	0.027497
RS	25	0.909780	2.527305	2854.172559	0.027101	0.028980
RS	26	1.007633	2.660753	2859.426898	0.027151	0.028842
RS	27	1.114968	2.660753	3007.743687	0.028559	0.030270
RS	28	1.232705	2.855707	2940.651829	0.027922	0.029424
RS	29	1.361851	2.855707	3077.617589	0.029223	0.030742
RS	30	1.503512	3.120237	2941.229894	0.027928	0.029223
RS	31	1.658901	3.120237	3063.765175	0.029091	0.030392
RS	32	1.829347	3.464684	2868.225767	0.027234	0.028303
RS	33	2.016311	3.464684	2975.029985	0.028248	0.029303
RS	34	2.221392	3.900975	2735.695474	0.025976	0.026799
RS	35	2.446347	3.900975	2826.930811	0.026842	0.027629
RS	36	2.693101	4.439098	2562.930979	0.024336	0.024903
RS	37	2.963767	4.439098	2639.642878	0.025064	0.025573
RS	38	3.260662	5.081404	2371.400926	0.022517	0.022826
RS	39	3.586327	5.081404	2434.858393	0.023119	0.023351
RS	40	3.943551	5.819102	2179.654300	0.020696	0.020755
RS	41	4.335392	5.819102	2230.862473	0.021182	0.021147
RS	42	4.765205	6.631972	1999.799313	0.018988	0.018807
RS	43	5.236668	6.631972	2039.279775	0.019363	0.019078
RS	44	5.753819	7.489558	1837.314100	0.017446	0.017040
RS	45	6.321084	7.489558	1865.057468	0.017709	0.017195
RS	46	6.943320	8.352604	1692.738459	0.016073	0.015457
RS	47	7.625854	8.352604	1708.211350	0.016220	0.015499
RS	48	8.374529	9.174528	1563.527207	0.014846	0.014038
RS	49	9.195754	9.174528	1565.678600	0.014866	0.013963
RS	50	10.096561	9.904426	1445.151824	0.013722	0.012740
RS	51	11.084660	9.904426	1432.439779	0.013601	0.012544
RS	52	12.168511	10.496161	1331.110353	0.012639	0.011506
RS	53	13.357393	10.496161	1301.689519	0.012360	0.011182
RS	54	14.661484	11.117769	1192.881106	0.011327	0.010031
RS	55	16.091947	11.117769	1148.715360	0.010907	0.009617
RS	56	17.661030	11.117769	1092.303019	0.010372	0.009104
RS	57	19.382166	11.117769	1024.370511	0.009727	0.008498
RS	58	21.270088	277.289557	41.427938	0.000393	0.000348
RS	59	23.340959	277.289557	45.379473	0.000431	0.000377
RS	60	25.612509	277.289557	49.698875	0.000472	0.000408
RS	61	28.104183	277.289557	54.418072	0.000517	0.000442
RS	62	30.837314	277.289557	59.571143	0.000566	0.000478
RS	63	33.835299	277.289557	9896.016721	0.093965	0.066558
PA	4+25*2+4+6 0.000521217 0.006376616 33.835298751 1903545.287262069 5790.640658875 158.679361840 20.943806230 6.932598500 3.899813373 2.941775828 2.586364643 2.454254995 2.421791243 2.448796495 2.527305011 2.660752544 2.855707183 3.120236605 3.464683691 3.900974555 4.439097748 5.081404027 5.819101892 6.631972159 7.489557825 8.352604381 9.174528086 9.904425780 10.496161079 11.117769323 277.289556698
//
IT	11665
RD	19
LK	-73199.486444
QD	-78.476546 -> -57.882623
RI	0.0071015177
TR	0.000490	0.006484
MT	33.984505
MM	C_pi: 18.862444, n_recomb: 105221.479585
RS	0	0.000000	1888441.473337	0.000509	0.000000	0.000000
RS	1	0.009698	1888441.473337	0.000559	0.000000	0.000000
RS	2	0.020337	1888441.473337	0.000613	0.000000	0.000000
RS	3	0.032007	1888441.473337	0.000672	0.000000	0.000000
RS	4	0.044810	8061.355744	0.172773	0.000002	0.000001
RS	5	0.058853	8061.355744	0.189538	0.000002	0.000001
RS	6	0.074259	186.586226	8.983103	0.000085	0.000068
RS	7	0.091159	186.586226	9.853929	0.000094	0.000089
RS	8	0.109698	22.769599	88.541073	0.000841	0.000837
RS	9	0.130035	22.769599	97.043714	0.000922	0.001003
RS	10	0.152344	7.290033	331.805802	0.003153	0.003521
RS	11	0.176817	7.290033	362.736129	0.003447	0.003992
RS	12	0.203663	4.051715	712.103388	0.006768	0.007896
RS	13	0.233113	4.051715	775.311607	0.007368	0.008663
RS	14	0.265418	3.045697	1120.517494	0.010649	0.012472
RS	15	0.300857	3.045697	1214.429623	0.011542	0.013443
RS	16	0.339733	2.675217	1495.288733	0.014211	0.016397
RS	17	0.382379	2.675217	1613.352717	0.015333	0.017519
RS	18	0.429161	2.536503	1832.029296	0.017411	0.019675
RS	19	0.480480	2.536503	1967.868563	0.018702	0.020925
RS	20	0.536776	2.499491	2140.325408	0.020341	0.022520
RS	21	0.598531	2.499491	2288.346599	0.021748	0.023880
RS	22	0.666276	2.522212	2418.855451	0.022988	0.025009
RS	23	0.740590	2.522212	2573.387908	0.024457	0.026442
RS	24	0.822112	2.596571	2652.840775	0.025212	0.027048
RS	25	0.911540	2.596571	2807.784077	0.026685	0.028501
RS	26	1.009640	2.726118	2823.509783	0.026834	0.028475
RS	27	1.117255	2.726118	2972.879236	0.028254	0.029885
RS	28	1.235306	2.917500	2917.720067	0.027729	0.029166
RS	29	1.364806	2.917500	3056.528532	0.029049	0.030477
RS	30	1.506865	3.178677	2932.123873	0.027866	0.029086
RS	31	1.662702	3.178677	3056.998125	0.029053	0.030256
RS	32	1.833651	3.519800	2872.271040	0.027297	0.028284
RS	33	2.021180	3.519800	2981.601361	0.028336	0.029291
RS	34	2.226895	3.952485	2751.097597	0.026146	0.026887
RS	35	2.452561	3.952485	2844.783722	0.027036	0.027726
RS	36	2.700112	4.486273	2587.296153	0.024589	0.025077
RS	37	2.971671	4.486273	2666.198949	0.025339	0.025757
RS	38	3.269567	5.122852	2402.282015	0.022831	0.023067
RS	39	3.596352	5.122852	2467.560036	0.023451	0.023600
RS	40	3.954830	5.852604	2214.928118	0.021050	0.021042
RS	41	4.348074	5.852604	2267.522635	0.021550	0.021441
RS	42	4.779455	6.654245	2037.856400	0.019367	0.019127
RS	43	5.252672	6.654245	2078.237147	0.019751	0.019402
RS	44	5.771783	7.495966	1877.048611	0.017839	0.017381
RS	45	6.341237	7.495966	1905.137918	0.018106	0.017536
RS	46	6.965918	8.336682	1733.455679	0.016474	0.015813
RS	47	7.651182	8.336682	1748.611407	0.016618	0.015850
RS	48	8.402903	9.127137	1604.841540	0.015252	0.014404
RS	49	9.227528	9.127137	1605.835954	0.015261	0.014317
RS	50	10.132126	9.812298	1486.898991	0.014131	0.013114
RS	51	11.124453	9.812298	1471.904578	0.013989	0.012896
RS	52	12.213018	10.339500	1373.231276	0.013051	0.011886
RS	53	13.407153	10.339500	1339.949253	0.012735	0.011526
RS	54	14.717098	10.792560	1241.974353	0.011803	0.010471
RS	55	16.154082	10.792560	1190.584185	0.011315	0.009994
RS	56	17.730428	10.792560	1126.483819	0.010706	0.009414
RS	57	19.459651	10.792560	1050.643426	0.009985	0.008741
RS	58	21.356575	272.896399	41.788338	0.000397	0.000350
RS	59	23.437467	272.896399	45.775890	0.000435	0.000379
RS	60	25.720167	272.896399	50.134554	0.000476	0.000411
RS	61	28.224246	272.896399	54.896454	0.000522	0.000445
RS	62	30.971175	272.896399	60.095849	0.000571	0.000482
RS	63	33.984505	272.896399	9769.022670	0.092842	0.066647
PA	4+25*2+4+6 0.000489681 0.006484245 33.984505314 1888441.473337354 8061.355743922 186.586225751 22.769599011 7.290033256 4.051715157 3.045697364 2.675217157 2.536503442 2.499491098 2.522211569 2.596570986 2.726117688 2.917500269 3.178677473 3.519799682 3.952485497 4.486273237 5.122851903 5.852603699 6.654244736 7.495965629 8.336681516 9.127137449 9.812297564 10.339500212 10.792559705 272.896399298
//
IT	14219
RD	20
LK	-73160.249012
QD	-66.898516 -> -50.137745
RI	0.0069360400
TR	0.000466	0.006604
MT	33.984505
MM	C_pi: 18.513493, n_recomb: 105190.560135
RS	0	0.000000	1888441.473337	0.000509	0.000000	0.000000
RS	1	0.009698	1888441.473337	0.000558	0.000000	0.000000
RS	2	0.020337	1888441.473337	0.000613	0.000000	0.000000
RS	3	0.032007	1888441.473337	0.000672	0.000000	0.000000
RS	4	0.044810	10755.365894	0.129462	0.000001	0.000001
RS	5	0.058853	10755.365894	0.142024	0.000001	0.000001
RS	6	0.074259	212.783865	7.875034	0.000075	0.000061
RS	7	0.091159	212.783865	8.638553	0.000082	0.000080
RS	8	0.109698	24.171687	83.386989	0.000793	0.000811
RS	9	0.130035	24.171687	91.399763	0.000869	0.000967
RS	10	0.152344	7.526783	321.343258	0.003055	0.003490
RS	11	0.176817	7.526783	351.337721	0.003340	0.003938
RS	12	0.203663	4.151021	695.191600	0.006609	0.007850
RS	13	0.233113	4.151021	757.038077	0.007197	0.008577
RS	14	0.265418	3.119213	1094.761877	0.010407	0.012348
RS	15	0.300857	3.119213	1186.859186	0.011283	0.013269
RS	16	0.339733	2.743189	1460.042349	0.013880	0.016159
RS	17	0.382379	2.743189	1575.979987	0.014982	0.017229
RS	18	0.429161	2.602816	1789.162261	0.017009	0.019334
RS	19	0.480480	2.602816	1922.867867	0.018280	0.020537
RS	20	0.536776	2.564036	2093.282413	0.019900	0.022112
RS	21	0.598531	2.564036	2239.518255	0.021290	0.023432
RS	22	0.666276	2.584116	2371.854400	0.022548	0.024579
RS	23	0.740590	2.584116	2525.263152	0.024007	0.025982
RS	24	0.822112	2.655234	2610.213610	0.024814	0.026641
RS	25	0.911540	2.655234	2764.886423	0.026285	0.028073
RS	26	1.009640	2.781305	2789.044115	0.026514	0.028129
RS	27	1.117255	2.781305	2939.021236	0.027940	0.029529
RS	28	1.235306	2.969192	2894.032694	0.027512	0.028908
RS	29	1.364806	2.969192	3034.194414	0.028845	0.030217
RS	30	1.506865	3.226816	2920.410711	0.027763	0.028930
RS	31	1.662702	3.226816	3047.149605	0.028968	0.030105
RS	32	1.833651	3.564207	2872.301488	0.027306	0.028231
RS	33	2.021180	3.564207	2983.741870	0.028365	0.029247
RS	34	2.226895	3.992666	2761.586415	0.026253	0.026928
RS	35	2.452561	3.992666	2857.388980	0.027164	0.027778
RS	36	2.700112	4.521312	2606.309943	0.024777	0.025196
RS	37	2.971671	4.521312	2687.157659	0.025546	0.025887
RS	38	3.269567	5.151217	2427.737144	0.023079	0.023247
RS	39	3.596352	5.151217	2494.674626	0.023716	0.023790
RS	40	3.954830	5.871991	2244.964377	0.021342	0.021267
RS	41	4.348074	5.871991	2298.861474	0.021854	0.021675
RS	42	4.779455	6.661432	2071.016534	0.019688	0.019385
RS	43	5.252672	6.661432	2112.284859	0.020081	0.019666
RS	44	5.771783	7.486527	1912.319948	0.018180	0.017662
RS	45	6.341237	7.486527	1940.809133	0.018450	0.017820
RS	46	6.965918	8.304576	1770.201898	0.016829	0.016112
RS	47	7.651182	8.304576	1785.158037	0.016971	0.016146
RS	48	8.402903	9.063966	1642.721740	0.015617	0.014716
RS	49	9.227528	9.063966	1642.736581	0.015617	0.014621
RS	50	10.132126	9.706135	1525.776122	0.014505	0.013438
RS	51	11.124453	9.706135	1508.729388	0.014343	0.013202
RS	52	12.213018	10.172596	1413.104434	0.013434	0.012221
RS	53	13.407153	10.172596	1376.219028	0.013083	0.011829
RS	54	14.717098	10.468915	1289.924772	0.012263	0.010875
RS	55	16.154082	10.468915	1231.336890	0.011706	0.010337
RS	56	17.730428	10.468915	1159.655103	0.011024	0.009694
RS	57	19.459651	10.468915	1076.096390	0.010230	0.008956
RS	58	21.356575	267.853419	42.182245	0.000401	0.000353
RS	59	23.437467	267.853419	46.205652	0.000439	0.000382
RS	60	25.720167	267.853419	50.603069	0.000481	0.000415
RS	61	28.224246	267.853419	55.406755	0.000527	0.000450
RS	62	30.971175	267.853419	60.651078	0.000577	0.000488
RS	63	33.984505	267.853419	9667.667116	0.091906	0.066698
PA	4+25*2+4+6 0.000465739 0.006604403 33.984505314 1888441.473337214 10755.365894028 212.783864639 24.171687183 7.526783130 4.151020868 3.119212511 2.743189313 2.602815893 2.564036493 2.584115980 2.655233667 2.781305383 2.969192241 3.226815524 3.564206659 3.992666423 4.521311551 5.151216999 5.871990613 6.661431561 7.486526651 8.304575991 9.063966416 9.706134632 10.172595575 10.468915096 267.853419447
//
IT	7517
RD	21
LK	-73128.121352
QD	-57.643779 -> -47.019836
RI	0.0067628188
TR	0.000453	0.006645
MT	33.984505
MM	C_pi: 18.324768, n_recomb: 104780.780705
RS	0	0.000000	1888441.473337	0.000507	0.000000	0.000000
RS	1	0.009698	1888441.473337	0.000556	0.000000	0.000000
RS	2	0.020337	1888441.473337	0.000610	0.000000	0.000000
RS	3	0.032007	1888441.473337	0.000670	0.000000	0.000000
RS	4	0.044810	13822.370575	0.100367	0.000001	0.000001
RS	5	0.058853	13822.370575	0.110106	0.000001	0.000001
RS	6	0.074259	235.360326	7.093634	0.000068	0.000057
RS	7	0.091159	235.360326	7.781458	0.000074	0.000074
RS	8	0.109698	25.055238	80.154830	0.000765	0.000804
RS	9	0.130035	25.055238	87.859791	0.000839	0.000953
RS	10	0.152344	7.632085	315.783245	0.003014	0.003517
RS	11	0.176817	7.632085	345.275149	0.003295	0.003948
RS	12	0.203663	4.195534	685.446899	0.006542	0.007894
RS	13	0.233113	4.195534	746.485825	0.007124	0.008591
RS	14	0.265418	3.161909	1076.472565	0.010274	0.012326
RS	15	0.300857	3.161909	1167.219858	0.011140	0.013204
RS	16	0.339733	2.790778	1431.028247	0.013657	0.016019
RS	17	0.382379	2.790778	1545.092643	0.014746	0.017043
RS	18	0.429161	2.654428	1750.419598	0.016706	0.019079
RS	19	0.480480	2.654428	1881.988066	0.017961	0.020239
RS	20	0.536776	2.617383	2047.755106	0.019543	0.021775
RS	21	0.598531	2.617383	2191.940766	0.020919	0.023058
RS	22	0.666276	2.637205	2323.361034	0.022174	0.024204
RS	23	0.740590	2.637205	2475.138427	0.023622	0.025575
RS	24	0.822112	2.706799	2562.863421	0.024459	0.026269
RS	25	0.911540	2.706799	2716.561421	0.025926	0.027678
RS	26	1.009640	2.830709	2746.657944	0.026213	0.027797
RS	27	1.117255	2.830709	2896.411131	0.027643	0.029182
RS	28	1.235306	3.016196	2859.537968	0.027291	0.028644
RS	29	1.364806	3.016196	3000.173017	0.028633	0.029946
RS	30	1.506865	3.271263	2895.560179	0.027634	0.028749
RS	31	1.662702	3.271263	3023.308220	0.028854	0.029924
RS	32	1.833651	3.605921	2857.570054	0.027272	0.028139
RS	33	2.021180	3.605921	2970.343930	0.028348	0.029159
RS	34	2.226895	4.031238	2756.428215	0.026307	0.026919
RS	35	2.452561	4.031238	2853.681408	0.027235	0.027776
RS	36	2.700112	4.555982	2609.459749	0.024904	0.025260
RS	37	2.971671	4.555982	2691.708756	0.025689	0.025959
RS	38	3.269567	5.180681	2437.628023	0.023264	0.023369
RS	39	3.596352	5.180681	2505.801924	0.023915	0.023920
RS	40	3.954830	5.894246	2260.064288	0.021569	0.021435
RS	41	4.348074	5.894246	2314.955660	0.022093	0.021849
RS	42	4.779455	6.673572	2090.057039	0.019947	0.019587
RS	43	5.252672	6.673572	2132.013950	0.020347	0.019872
RS	44	5.771783	7.484495	1934.363444	0.018461	0.017890
RS	45	6.341237	7.484495	1963.161293	0.018736	0.018050
RS	46	6.965918	8.282708	1794.638754	0.017128	0.016361
RS	47	7.651182	8.282708	1809.413513	0.017269	0.016393
RS	48	8.402903	9.014289	1669.219702	0.015931	0.014984
RS	49	9.227528	9.014289	1668.386188	0.015923	0.014880
RS	50	10.132126	9.617041	1554.252847	0.014833	0.013721
RS	51	11.124453	9.617041	1535.394930	0.014653	0.013469
RS	52	12.213018	10.026634	1443.677899	0.013778	0.012521
RS	53	13.407153	10.026634	1403.514726	0.013395	0.012100
RS	54	14.717098	10.171037	1330.747531	0.012700	0.011253
RS	55	16.154082	10.171037	1265.008794	0.012073	0.010655
RS	56	17.730428	10.171037	1185.919398	0.011318	0.009951
RS	57	19.459651	10.171037	1094.950562	0.010450	0.009151
RS	58	21.356575	266.218716	41.842130	0.000399	0.000355
RS	59	23.437467	266.218716	45.832545	0.000437	0.000386
RS	60	25.720167	266.218716	50.193761	0.000479	0.000418
RS	61	28.224246	266.218716	54.957723	0.000525	0.000454
RS	62	30.971175	266.218716	60.158453	0.000574	0.000493
RS	63	33.984505	266.218716	9527.850255	0.090931	0.066722
PA	4+25*2+4+6 0.000452797 0.006644845 33.984505314 1888441.473337311 13822.370574631 235.360326308 25.055238357 7.632084956 4.195533728 3.161908565 2.790777647 2.654428461 2.617383415 2.637204809 2.706798695 2.830709431 3.016196089 3.271262956 3.605921170 4.031237507 4.555982129 5.180680831 5.894246280 6.673571831 7.484495404 8.282708265 9.014288934 9.617040903 10.026634017 10.171036894 266.218715603
//
IT	3267
RD	22
LK	-80303.790712
QD	-4257.849505 -> -417.921387
RI	0.0037725973
TR	0.000556	0.006805
MT	33.984505
MM	C_pi: 29.595224, n_recomb: 167042.677034
RS	0	0.000000	1888441.473337	0.000779	0.000000	0.000000
RS	1	0.009698	1888441.473337	0.000855	0.000000	0.000000
RS	2	0.020337	1888441.473337	0.000938	0.000000	0.000000
RS	3	0.032007	1888441.473337	0.001029	0.000000	0.000000
RS	4	0.044810	20515.386512	0.103906	0.000001	0.000000
RS	5	0.058853	20515.386512	0.113989	0.000001	0.000000
RS	6	0.074259	298.717495	8.587978	0.000051	0.000040
RS	7	0.091159	298.717495	9.420862	0.000056	0.000052
RS	8	0.109698	29.439312	104.830632	0.000628	0.000608
RS	9	0.130035	29.439312	114.922339	0.000688	0.000727
RS	10	0.152344	8.652478	428.200233	0.002563	0.002771
RS	11	0.176817	8.652478	468.377705	0.002804	0.003145
RS	12	0.203663	4.681156	945.333709	0.005659	0.006382
RS	13	0.233113	4.681156	1030.304301	0.006168	0.007027
RS	14	0.265418	3.499999	1499.007380	0.008974	0.010170
RS	15	0.300857	3.499999	1627.225260	0.009741	0.011018
RS	16	0.339733	3.072651	2008.340136	0.012023	0.013465
RS	17	0.382379	3.072651	2171.617422	0.013000	0.014477
RS	18	0.429161	2.908364	2476.185219	0.014824	0.016330
RS	19	0.480480	2.908364	2667.031334	0.015966	0.017488
RS	20	0.536776	2.853757	2921.767657	0.017491	0.018967
RS	21	0.598531	2.853757	3133.922797	0.018761	0.020255
RS	22	0.666276	2.861128	3345.638439	0.020029	0.021438
RS	23	0.740590	2.861128	3572.467706	0.021387	0.022824
RS	24	0.822112	2.922305	3726.279290	0.022307	0.023637
RS	25	0.911540	2.922305	3959.875929	0.023706	0.025077
RS	26	1.009640	3.041819	4033.247160	0.024145	0.025391
RS	27	1.117255	3.041819	4264.961292	0.025532	0.026827
RS	28	1.235306	3.226994	4241.232265	0.025390	0.026545
RS	29	1.364806	3.226994	4462.964515	0.026718	0.027920
RS	30	1.506865	3.485831	4337.780315	0.025968	0.027017
RS	31	1.662702	3.485831	4543.152024	0.027198	0.028285
RS	32	1.833651	3.828382	4323.394112	0.025882	0.026806
RS	33	2.021180	3.828382	4508.337154	0.026989	0.027935
RS	34	2.226895	4.265751	4211.088212	0.025210	0.025987
RS	35	2.452561	4.265751	4373.824821	0.026184	0.026964
RS	36	2.700112	4.806580	4024.639869	0.024093	0.024706
RS	37	2.971671	4.806580	4165.124177	0.024934	0.025529
RS	38	3.269567	5.450911	3794.635085	0.022717	0.023153
RS	39	3.596352	5.450911	3913.663789	0.023429	0.023828
RS	40	3.954830	6.186774	3550.156435	0.021253	0.021508
RS	41	4.348074	6.186774	3648.532904	0.021842	0.022040
RS	42	4.779455	6.989897	3312.239113	0.019829	0.019901
RS	43	5.252672	6.989897	3390.235569	0.020296	0.020295
RS	44	5.771783	7.824789	3092.303904	0.018512	0.018401
RS	45	6.341237	7.824789	3149.379020	0.018854	0.018657
RS	46	6.965918	8.645549	2894.012331	0.017325	0.017032
RS	47	7.651182	8.645549	2928.626679	0.017532	0.017143
RS	48	8.402903	9.396114	2715.836320	0.016258	0.015782
RS	49	9.227528	9.396114	2725.243681	0.016315	0.015737
RS	50	10.132126	10.010935	2552.770382	0.015282	0.014620
RS	51	11.124453	10.010935	2532.734085	0.015162	0.014399
RS	52	12.213018	10.419753	2396.343779	0.014346	0.013493
RS	53	13.407153	10.419753	2340.873588	0.014014	0.013070
RS	54	14.717098	10.500371	2244.894627	0.013439	0.012343
RS	55	16.154082	10.500371	2144.145893	0.012836	0.011684
RS	56	17.730428	10.500371	2020.576479	0.012096	0.010905
RS	57	19.459651	10.500371	1876.255120	0.011232	0.010022
RS	58	21.356575	418.015079	47.356822	0.000284	0.000381
RS	59	23.437467	418.015079	52.035597	0.000312	0.000416
RS	60	25.720167	418.015079	57.182716	0.000342	0.000453
RS	61	28.224246	418.015079	62.845677	0.000376	0.000495
RS	62	30.971175	418.015079	69.076737	0.000414	0.000540
RS	63	33.984505	418.015079	21821.416963	0.130634	0.107890
PA	4+25*2+4+6 0.000556093 0.006805348 33.984505314 1888441.473337313 20515.386512090 298.717494760 29.439312484 8.652477529 4.681156066 3.499998688 3.072651044 2.908364301 2.853757068 2.861128390 2.922304660 3.041818886 3.226993786 3.485831021 3.828381955 4.265751255 4.806579916 5.450911447 6.186773778 6.989896734 7.824788638 8.645549112 9.396114404 10.010934969 10.419752854 10.500371277 418.015079120
//
IT	3722
RD	23
LK	-75099.985166
QD	-1002.190767 -> -270.462045
RI	0.0158218370
TR	0.000628	0.006843
MT	33.984505
MM	C_pi: 30.090767, n_recomb: 170433.750023
RS	0	0.000000	1888441.473337	0.000794	0.000000	0.000000
RS	1	0.009698	1888441.473337	0.000871	0.000000	0.000000
RS	2	0.020337	1888441.473337	0.000955	0.000000	0.000000
RS	3	0.032007	1888441.473337	0.001048	0.000000	0.000000
RS	4	0.044810	18352.960304	0.118264	0.000001	0.000000
RS	5	0.058853	18352.960304	0.129740	0.000001	0.000001
RS	6	0.074259	240.990000	10.839010	0.000064	0.000067
RS	7	0.091159	240.990000	11.890040	0.000070	0.000085
RS	8	0.109698	23.341663	134.608617	0.000790	0.001032
RS	9	0.130035	23.341663	147.539096	0.000866	0.001183
RS	10	0.152344	7.027972	536.388501	0.003147	0.004465
RS	11	0.176817	7.027972	586.315395	0.003440	0.004839
RS	12	0.203663	3.941725	1140.420329	0.006691	0.009531
RS	13	0.233113	3.941725	1241.390001	0.007284	0.010042
RS	14	0.265418	3.049387	1743.128985	0.010228	0.014055
RS	15	0.300857	3.049387	1889.263503	0.011085	0.014651
RS	16	0.339733	2.752432	2264.210744	0.013285	0.017372
RS	17	0.382379	2.752432	2444.151772	0.014341	0.018079
RS	18	0.429161	2.660923	2724.002032	0.015983	0.019892
RS	19	0.480480	2.660923	2928.909240	0.017185	0.020736
RS	20	0.536776	2.651993	3153.578890	0.018503	0.022055
RS	21	0.598531	2.651993	3376.738511	0.019813	0.023036
RS	22	0.666276	2.689222	3557.968431	0.020876	0.024017
RS	23	0.740590	2.689222	3792.593592	0.022253	0.025110
RS	24	0.822112	2.769584	3916.358509	0.022979	0.025704
RS	25	0.911540	2.769584	4154.525045	0.024376	0.026861
RS	26	1.009640	2.900568	4198.156994	0.024632	0.026948
RS	27	1.117255	2.900568	4431.347443	0.026000	0.028108
RS	28	1.235306	3.091368	4378.426586	0.025690	0.027601
RS	29	1.364806	3.091368	4598.851417	0.026983	0.028706
RS	30	1.506865	3.351188	4445.751671	0.026085	0.027596
RS	31	1.662702	3.351188	4647.495164	0.027269	0.028602
RS	32	1.833651	3.690753	4402.060355	0.025829	0.026946
RS	33	2.021180	3.690753	4581.609267	0.026882	0.027825
RS	34	2.226895	4.121535	4261.834295	0.025006	0.025742
RS	35	2.452561	4.121535	4417.975858	0.025922	0.026483
RS	36	2.700112	4.652422	4050.080392	0.023763	0.024138
RS	37	2.971671	4.652422	4183.263305	0.024545	0.024743
RS	38	3.269567	5.283799	3798.109157	0.022285	0.022325
RS	39	3.596352	5.283799	3909.499173	0.022939	0.022801
RS	40	3.954830	6.004081	3535.173888	0.020742	0.020477
RS	41	4.348074	6.004081	3625.810089	0.021274	0.020831
RS	42	4.779455	6.789375	3282.010283	0.019257	0.018714
RS	43	5.252672	6.789375	3352.297614	0.019669	0.018950
RS	44	5.771783	7.604337	3049.542449	0.017893	0.017095
RS	45	6.341237	7.604337	3099.006970	0.018183	0.017215
RS	46	6.965918	8.402786	2840.934340	0.016669	0.015635
RS	47	7.651182	8.402786	2868.065142	0.016828	0.015633
RS	48	8.402903	9.127576	2654.314528	0.015574	0.014317
RS	49	9.227528	9.127576	2656.358603	0.015586	0.014183
RS	50	10.132126	9.710697	2484.576291	0.014578	0.013108
RS	51	11.124453	9.710697	2457.223958	0.014417	0.012825
RS	52	12.213018	10.076821	2323.530970	0.013633	0.011957
RS	53	13.407153	10.076821	2260.549246	0.013264	0.011502
RS	54	14.717098	10.037567	2181.710120	0.012801	0.010851
RS	55	16.154082	10.037567	2070.139404	0.012146	0.010183
RS	56	17.730428	10.037567	1936.815749	0.011364	0.009415
RS	57	19.459651	10.037567	1784.306873	0.010469	0.008560
RS	58	21.356575	485.038525	36.957362	0.000217	0.000211
RS	59	23.437467	485.038525	40.639424	0.000238	0.000227
RS	60	25.720167	485.038525	44.696342	0.000262	0.000244
RS	61	28.224246	485.038525	49.167426	0.000288	0.000262
RS	62	30.971175	485.038525	54.096192	0.000317	0.000283
RS	63	33.984505	485.038525	21686.293767	0.127242	0.085947
PA	4+25*2+4+6 0.000627820 0.006843143 33.984505314 1888441.473337316 18352.960304457 240.990000461 23.341663063 7.027971935 3.941725408 3.049387325 2.752432438 2.660923013 2.651993240 2.689222099 2.769583853 2.900568042 3.091368120 3.351188298 3.690752746 4.121534767 4.652422388 5.283798667 6.004080999 6.789375481 7.604337373 8.402786332 9.127576161 9.710696711 10.076820888 10.037567285 485.038525266
//
IT	3448
RD	24
LK	-74024.220030
QD	-405.238012 -> -208.558259
RI	0.0151171043
TR	0.000693	0.006876
MT	33.984505
MM	C_pi: 27.782054, n_recomb: 159187.111775
RS	0	0.000000	1888441.473337	0.000746	0.000000	0.000000
RS	1	0.009698	1888441.473337	0.000819	0.000000	0.000000
RS	2	0.020337	1888441.473337	0.000898	0.000000	0.000000
RS	3	0.032007	1888441.473337	0.000985	0.000000	0.000000
RS	4	0.044810	18061.740851	0.113004	0.000001	0.000000
RS	5	0.058853	18061.740851	0.123969	0.000001	0.000001
RS	6	0.074259	210.087715	11.691743	0.000073	0.000075
RS	7	0.091159	210.087715	12.825325	0.000081	0.000094
RS	8	0.109698	19.766284	149.461651	0.000939	0.001171
RS	9	0.130035	19.766284	163.791901	0.001029	0.001349
RS	10	0.152344	6.022666	588.214493	0.003695	0.005003
RS	11	0.176817	6.022666	642.573904	0.004037	0.005457
RS	12	0.203663	3.463076	1218.084768	0.007652	0.010439
RS	13	0.233113	3.463076	1324.496661	0.008320	0.011072
RS	14	0.265418	2.747197	1811.538216	0.011380	0.015072
RS	15	0.300857	2.747197	1960.779590	0.012317	0.015803
RS	16	0.339733	2.532029	2298.165265	0.014437	0.018321
RS	17	0.382379	2.532029	2477.301859	0.015562	0.019155
RS	18	0.429161	2.487335	2713.283395	0.017045	0.020718
RS	19	0.480480	2.487335	2913.274027	0.018301	0.021672
RS	20	0.536776	2.508247	3095.801763	0.019448	0.022759
RS	21	0.598531	2.508247	3310.243061	0.020795	0.023831
RS	22	0.666276	2.564943	3453.847722	0.021697	0.024615
RS	23	0.740590	2.564943	3676.448892	0.023095	0.025778
RS	24	0.822112	2.657472	3768.403774	0.023673	0.026203
RS	25	0.911540	2.657472	3991.876345	0.025077	0.027409
RS	26	1.009640	2.795133	4010.711629	0.025195	0.027348
RS	27	1.117255	2.795133	4227.294304	0.026556	0.028537
RS	28	1.235306	2.988271	4157.655680	0.026118	0.027899
RS	29	1.364806	2.988271	4360.367860	0.027391	0.029016
RS	30	1.506865	3.246802	4199.167402	0.026379	0.027790
RS	31	1.662702	3.246802	4382.862276	0.027533	0.028793
RS	32	1.833651	3.581777	4137.876897	0.025994	0.027038
RS	33	2.021180	3.581777	4299.694991	0.027010	0.027904
RS	34	2.226895	4.004739	3988.143404	0.025053	0.025740
RS	35	2.452561	4.004739	4127.363530	0.025928	0.026461
RS	36	2.700112	4.524551	3773.938431	0.023708	0.024054
RS	37	2.971671	4.524551	3891.328594	0.024445	0.024634
RS	38	3.269567	5.141577	3524.794228	0.022142	0.022172
RS	39	3.596352	5.141577	3621.692856	0.022751	0.022620
RS	40	3.954830	5.844276	3267.932312	0.020529	0.020269
RS	41	4.348074	5.844276	3345.457639	0.021016	0.020596
RS	42	4.779455	6.608734	3022.377214	0.018986	0.018465
RS	43	5.252672	6.608734	3080.974878	0.019354	0.018675
RS	44	5.771783	7.399409	2797.901565	0.017576	0.016817
RS	45	6.341237	7.399409	2837.142273	0.017823	0.016912
RS	46	6.965918	8.169569	2597.075383	0.016315	0.015338
RS	47	7.651182	8.169569	2615.522823	0.016430	0.015313
RS	48	8.402903	8.860859	2417.899179	0.015189	0.014010
RS	49	9.227528	8.860859	2412.913636	0.015158	0.013856
RS	50	10.132126	9.403001	2255.514998	0.014169	0.012801
RS	51	11.124453	9.403001	2222.924923	0.013964	0.012499
RS	52	12.213018	9.716407	2102.435988	0.013207	0.011660
RS	53	13.407153	9.716407	2036.097782	0.012791	0.011185
RS	54	14.717098	9.547586	1980.070316	0.012439	0.010632
RS	55	16.154082	9.547586	1864.468253	0.011712	0.009925
RS	56	17.730428	9.547586	1729.790395	0.010866	0.009120
RS	57	19.459651	9.547586	1578.960788	0.009919	0.008234
RS	58	21.356575	499.539103	30.056768	0.000189	0.000167
RS	59	23.437467	499.539103	33.056654	0.000208	0.000179
RS	60	25.720167	499.539103	36.363022	0.000228	0.000193
RS	61	28.224246	499.539103	40.008223	0.000251	0.000207
RS	62	30.971175	499.539103	44.028119	0.000277	0.000223
RS	63	33.984505	499.539103	18552.901786	0.116548	0.076719
PA	4+25*2+4+6 0.000693178 0.006876005 33.984505314 1888441.473337319 18061.740850621 210.087714916 19.766284430 6.022666105 3.463076368 2.747197059 2.532029372 2.487334796 2.508247162 2.564943393 2.657472040 2.795133051 2.988271022 3.246802434 3.581776958 4.004738898 4.524551053 5.141577280 5.844275800 6.608733557 7.399408626 8.169568815 8.860858729 9.403000604 9.716407250 9.547585711 499.539102597
//
IT	4123
RD	25
LK	-73719.404675
QD	-248.312838 -> -181.570575
RI	0.0129257552
TR	0.000749	0.006927
MT	33.984505
MM	C_pi: 25.711025, n_recomb: 149289.682180
RS	0	0.000000	1888441.473337	0.000704	0.000000	0.000000
RS	1	0.009698	1888441.473337	0.000772	0.000000	0.000000
RS	2	0.020337	1888441.473337	0.000847	0.000000	0.000000
RS	3	0.032007	1888441.473337	0.000929	0.000000	0.000000
RS	4	0.044810	19433.263559	0.099084	0.000001	0.000000
RS	5	0.058853	19433.263559	0.108698	0.000001	0.000001
RS	6	0.074259	198.181128	11.692595	0.000078	0.000076
RS	7	0.091159	198.181128	12.826201	0.000086	0.000097
RS	8	0.109698	17.931612	155.418589	0.001041	0.001240
RS	9	0.130035	17.931612	170.301279	0.001141	0.001436
RS	10	0.152344	5.470720	610.641055	0.004090	0.005292
RS	11	0.176817	5.470720	666.786778	0.004466	0.005808
RS	12	0.203663	3.194423	1243.982706	0.008333	0.010906
RS	13	0.233113	3.194423	1351.644312	0.009054	0.011639
RS	14	0.265418	2.578271	1815.503688	0.012161	0.015544
RS	15	0.300857	2.578271	1963.333339	0.013151	0.016389
RS	16	0.339733	2.411733	2265.382812	0.015174	0.018703
RS	17	0.382379	2.411733	2439.817411	0.016343	0.019645
RS	18	0.429161	2.396094	2639.940813	0.017683	0.020997
RS	19	0.480480	2.396094	2832.196192	0.018971	0.022044
RS	20	0.536776	2.435912	2982.965668	0.019981	0.022955
RS	21	0.598531	2.435912	3187.153026	0.021349	0.024104
RS	22	0.666276	2.504947	3304.398762	0.022134	0.024750
RS	23	0.740590	2.504947	3514.817775	0.023544	0.025975
RS	24	0.822112	2.605130	3586.580880	0.024024	0.026294
RS	25	0.911540	2.605130	3796.589108	0.025431	0.027547
RS	26	1.009640	2.746994	3802.216883	0.025469	0.027404
RS	27	1.117255	2.746994	4004.719783	0.026825	0.028628
RS	28	1.235306	2.941709	3929.391964	0.026321	0.027927
RS	29	1.364806	2.941709	4118.028224	0.027584	0.029067
RS	30	1.506865	3.199682	3958.611221	0.026516	0.027793
RS	31	1.662702	3.199682	4128.741136	0.027656	0.028811
RS	32	1.833651	3.532158	3892.426738	0.026073	0.027020
RS	33	2.021180	3.532158	4041.550808	0.027072	0.027893
RS	34	2.226895	3.950690	3744.412120	0.025082	0.025703
RS	35	2.452561	3.950690	3872.018669	0.025936	0.026426
RS	36	2.700112	4.463999	3537.137476	0.023693	0.024003
RS	37	2.971671	4.463999	3644.078710	0.024409	0.024582
RS	38	3.269567	5.072224	3298.304960	0.022093	0.022111
RS	39	3.596352	5.072224	3385.922565	0.022680	0.022557
RS	40	3.954830	5.763508	3053.348844	0.020453	0.020203
RS	41	4.348074	5.763508	3122.729805	0.020917	0.020526
RS	42	4.779455	6.513484	2819.950052	0.018889	0.018398
RS	43	5.252672	6.513484	2871.507256	0.019234	0.018604
RS	44	5.771783	7.285926	2607.100057	0.017463	0.016754
RS	45	6.341237	7.285926	2640.386583	0.017686	0.016843
RS	46	6.965918	8.033053	2417.070356	0.016190	0.015282
RS	47	7.651182	8.033053	2430.650550	0.016281	0.015252
RS	48	8.402903	8.694885	2247.912035	0.015057	0.013968
RS	49	9.227528	8.694885	2239.154784	0.014999	0.013805
RS	50	10.132126	9.198562	2095.084821	0.014034	0.012776
RS	51	11.124453	9.198562	2059.800071	0.013797	0.012462
RS	52	12.213018	9.460245	1951.704334	0.013073	0.011659
RS	53	13.407153	9.460245	1883.606063	0.012617	0.011164
RS	54	14.717098	9.162210	1849.375140	0.012388	0.010726
RS	55	16.154082	9.162210	1729.969936	0.011588	0.009968
RS	56	17.730428	9.162210	1593.453246	0.010674	0.009115
RS	57	19.459651	9.162210	1443.031648	0.009666	0.008184
RS	58	21.356575	494.266572	26.527558	0.000178	0.000153
RS	59	23.437467	494.266572	29.175226	0.000195	0.000165
RS	60	25.720167	494.266572	32.093373	0.000215	0.000178
RS	61	28.224246	494.266572	35.310538	0.000237	0.000192
RS	62	30.971175	494.266572	38.858354	0.000260	0.000207
RS	63	33.984505	494.266572	16162.136269	0.108260	0.072052
PA	4+25*2+4+6 0.000748759 0.006926783 33.984505314 1888441.473337325 19433.263559296 198.181127871 17.931612298 5.470720291 3.194422548 2.578271422 2.411732888 2.396094060 2.435911543 2.504947392 2.605129844 2.746994139 2.941708776 3.199681539 3.532158340 3.950690299 4.463999386 5.072223729 5.763508300 6.513484249 7.285925732 8.033053022 8.694884946 9.198561815 9.460245350 9.162210118 494.266572024
//
CC
CC	Brief Description of the file format:
CC	  CC  comments
CC	  MM  useful-messages
CC	  RD  round-of-iterations
CC	  LL  \log[P(sequence)]
CC	  QD  Q-before-opt Q-after-opt
CC	  TR  \theta_0 \rho_0
CC	  RS  k t_k \lambda_k \pi_k \sum_{l\not=k}A_{kl} A_{kk}
CC	  DC  begin end best-k t_k+\Delta_k max-prob
CC
MM	Version: 0.6.5-r67
MM	pattern:4+25*2+4+6, n:63, n_free_lambdas:28
MM	n_iterations:25, skip:1, max_t:5, theta/rho:5
MM	is_decoding:0
MM	n_seqs:9, sum_L:914992, sum_n:24449
RD	0
LK	0.000000
QD	0.000000 -> 0.000000
RI	inf
TR	0.027084	0.005417
MT	5.000000
MM	C_pi: 1.000000, n_recomb: 4942.929013
RS	0	0.000000	1.000000	31.644059	0.006402	0.000000
RS	1	0.006440	1.000000	33.459353	0.006769	0.000000
RS	2	0.013294	1.000000	35.363684	0.007154	0.000000
RS	3	0.020590	1.000000	37.359421	0.007558	0.000000
RS	4	0.028356	1.000000	39.448703	0.007981	0.000000
RS	5	0.036622	1.000000	41.633389	0.008423	0.000000
RS	6	0.045421	1.000000	43.914995	0.008884	0.000000
RS	7	0.054785	1.000000	46.294632	0.009366	0.000000
RS	8	0.064753	1.000000	48.772929	0.009867	0.000000
RS	9	0.075363	1.000000	51.349958	0.010389	0.000000
RS	10	0.086656	1.000000	54.025143	0.010930	0.000000
RS	11	0.098677	1.000000	56.797165	0.011491	0.000000
RS	12	0.111471	1.000000	59.663863	0.012071	0.000000
RS	13	0.125090	1.000000	62.622120	0.012669	0.000000
RS	14	0.139585	1.000000	65.667752	0.013285	0.000000
RS	15	0.155014	1.000000	68.795379	0.013918	0.000000
RS	16	0.171437	1.000000	71.998302	0.014566	0.000000
RS	17	0.188917	1.000000	75.268370	0.015227	0.000000
RS	18	0.207523	1.000000	78.595849	0.015901	0.000000
RS	19	0.227327	1.000000	81.969285	0.016583	0.000000
RS	20	0.248406	1.000000	85.375379	0.017272	0.000000
RS	21	0.270843	1.000000	88.798861	0.017965	0.000000
RS	22	0.294725	1.000000	92.222383	0.018657	0.000000
RS	23	0.320144	1.000000	95.626421	0.019346	0.000000
RS	24	0.347201	1.000000	98.989202	0.020026	0.000000
RS	25	0.376000	1.000000	102.286660	0.020694	0.000000
RS	26	0.406654	1.000000	105.492430	0.021342	0.000000
RS	27	0.439282	1.000000	108.577880	0.021966	0.000000
RS	28	0.474011	1.000000	111.512201	0.022560	0.000000
RS	29	0.510976	1.000000	114.262556	0.023116	0.000000
RS	30	0.550322	1.000000	116.794302	0.023629	0.000000
RS	31	0.592202	1.000000	119.071295	0.024089	0.000000
RS	32	0.636779	1.000000	121.056277	0.024491	0.000000
RS	33	0.684227	1.000000	122.711364	0.024826	0.000000
RS	34	0.734730	1.000000	123.998642	0.025086	0.000000
RS	35	0.788485	1.000000	124.880856	0.025265	0.000000
RS	36	0.845702	1.000000	125.322217	0.025354	0.000000
RS	37	0.906604	1.000000	125.289303	0.025347	0.000000
RS	38	0.971428	1.000000	124.752048	0.025238	0.000000
RS	39	1.040426	1.000000	123.684815	0.025023	0.000000
RS	40	1.113868	1.000000	122.067508	0.024695	0.000000
RS	41	1.192040	1.000000	119.886709	0.024254	0.000000
RS	42	1.275245	1.000000	117.136790	0.023698	0.000000
RS	43	1.363809	1.000000	113.820959	0.023027	0.000000
RS	44	1.458076	1.000000	109.952174	0.022244	0.000000
RS	45	1.558414	1.000000	105.553876	0.021355	0.000000
RS	46	1.665214	1.000000	100.660462	0.020365	0.000000
RS	47	1.778891	1.000000	95.317449	0.019284	0.000000
RS	48	1.899889	1.000000	89.581249	0.018123	0.000000
RS	49	2.028679	1.000000	83.518523	0.016897	0.000000
RS	50	2.165763	1.000000	77.205057	0.015619	0.000000
RS	51	2.311675	1.000000	70.724167	0.014308	0.000000
RS	52	2.466983	1.000000	64.164632	0.012981	0.000000
RS	53	2.632293	1.000000	57.618201	0.011657	0.000000
RS	54	2.808249	1.000000	51.176766	0.010354	0.000000
RS	55	2.995536	1.000000	44.929314	0.009090	0.000000
RS	56	3.194884	1.000000	38.958800	0.007882	0.000000
RS	57	3.407070	1.000000	33.339141	0.006745	0.000000
RS	58	3.632920	1.000000	28.132500	0.005691	0.000000
RS	59	3.873315	1.000000	23.387069	0.004731	0.000000
RS	60	4.129191	1.000000	19.135515	0.003871	0.000000
RS	61	4.401545	1.000000	15.394234	0.003114	0.000000
RS	62	4.691438	1.000000	12.163480	0.002461	0.000000
RS	63	5.000000	1.000000	33.754993	0.006829	0.000000
PA	4+25*2+4+6 0.027083933 0.005416787 5.000000000 1.000000000 1.000000000 1.000000000 1.000000000 1.000000000 1.000000000 1.000000000 1.000000000 1.000000000 1.000000000 1.000000000 1.000000000 1.000000000 1.000000000 1.000000000 1.000000000 1.000000000 1.000000000 1.000000000 1.000000000 1.000000000 1.000000000 1.000000000 1.000000000 1.000000000 1.000000000 1.000000000 1.000000000
//
IT	12123
RD	1
LK	-89285.347061
QD	-6361.991459 -> -1913.652723
RI	0.0989014519
TR	0.013001	0.002928
MT	14.104578
MM	C_pi: 2.342167, n_recomb: 6254.414151
RS	0	0.000000	0.519853	97.365795	0.015568	0.000326
RS	1	0.008185	0.519853	103.624089	0.016568	0.002437
RS	2	0.017039	0.519853	110.136959	0.017609	0.006201
RS	3	0.026618	0.519853	116.889595	0.018689	0.011900
RS	4	0.036982	0.385602	166.362302	0.026599	0.019296
RS	5	0.048193	0.385602	174.617019	0.027919	0.026781
RS	6	0.060322	0.383939	183.606654	0.029356	0.032635
RS	7	0.073444	0.383939	191.697344	0.030650	0.036332
RS	8	0.087639	0.427052	179.776997	0.028744	0.038292
RS	9	0.102997	0.427052	187.351255	0.029955	0.038980
RS	10	0.119612	0.501369	166.310321	0.026591	0.038583
RS	11	0.137586	0.501369	173.337963	0.027715	0.037221
RS	12	0.157032	0.602497	150.405942	0.024048	0.035143
RS	13	0.178069	0.602497	156.914697	0.025089	0.032711
RS	14	0.200827	0.721762	136.706897	0.021858	0.030269
RS	15	0.225449	0.721762	142.742856	0.022823	0.028060
RS	16	0.252086	0.850239	126.535685	0.020231	0.026205
RS	17	0.280903	0.850239	132.153714	0.021130	0.024722
RS	18	0.312078	0.985879	119.011521	0.019028	0.023555
RS	19	0.345805	0.985879	124.255373	0.019867	0.022617
RS	20	0.382293	1.132520	112.894968	0.018050	0.021818
RS	21	0.421766	1.132520	117.791301	0.018833	0.021084
RS	22	0.464471	1.294443	107.480292	0.017185	0.020368
RS	23	0.510671	1.294443	112.045434	0.017915	0.019644
RS	24	0.560652	1.473635	102.548901	0.016396	0.018907
RS	25	0.614724	1.473635	106.794478	0.017075	0.018159
RS	26	0.673221	1.669999	98.078868	0.015682	0.017411
RS	27	0.736506	1.669999	102.013106	0.016311	0.016671
RS	28	0.804971	1.882555	94.056096	0.015038	0.015949
RS	29	0.879040	1.882555	97.683173	0.015618	0.015248
RS	30	0.959171	2.110082	90.431625	0.014459	0.014571
RS	31	1.045860	2.110082	93.751003	0.014990	0.013921
RS	32	1.139644	2.351257	87.132258	0.013931	0.013297
RS	33	1.241104	2.351257	90.138408	0.014412	0.012701
RS	34	1.350868	2.604793	84.069136	0.013442	0.012131
RS	35	1.469616	2.604793	86.751688	0.013870	0.011588
RS	36	1.598084	2.869574	81.143890	0.012974	0.011071
RS	37	1.737065	2.869574	83.488253	0.013349	0.010579
RS	38	1.887422	3.144839	78.252504	0.012512	0.010111
RS	39	2.050085	3.144839	80.241063	0.012830	0.009668
RS	40	2.226061	3.430525	75.285883	0.012037	0.009247
RS	41	2.416441	3.430525	76.899989	0.012295	0.008849
RS	42	2.622402	3.727851	72.129473	0.011533	0.008470
RS	43	2.845220	3.727851	73.352589	0.011728	0.008111
RS	44	3.086275	4.039650	68.674373	0.010980	0.007770
RS	45	3.347060	4.039650	69.496183	0.011112	0.007446
RS	46	3.629189	4.370951	64.826295	0.010365	0.007138
RS	47	3.934409	4.370951	65.247663	0.010432	0.006845
RS	48	4.264610	4.729678	60.518302	0.009676	0.006566
RS	49	4.621836	4.729678	60.556449	0.009682	0.006301
RS	50	5.008301	5.128208	55.718356	0.008909	0.006051
RS	51	5.426396	5.128208	55.411795	0.008860	0.005814
RS	52	5.878711	5.585948	50.437813	0.008064	0.005593
RS	53	6.368045	5.585948	49.849914	0.007970	0.005385
RS	54	6.897430	6.471794	42.504294	0.006796	0.005194
RS	55	7.470144	6.471794	41.975116	0.006711	0.005018
RS	56	8.089731	6.471794	41.144435	0.006578	0.004860
RS	57	8.760030	6.471794	40.006036	0.006396	0.004722
RS	58	9.485190	12.716121	20.209242	0.003231	0.004604
RS	59	10.269701	12.716121	20.528088	0.003282	0.004513
RS	60	11.118422	12.716121	20.744712	0.003317	0.004454
RS	61	12.036607	12.716121	20.846998	0.003333	0.004437
RS	62	13.029942	12.716121	20.823733	0.003329	0.004480
RS	63	14.104578	12.716121	240.636993	0.038475	0.040970
PA	4+25*2+4+6 0.013001045 0.002928453 14.104578495 0.519852638 0.385601997 0.383939266 0.427051544 0.501368523 0.602497101 0.721761703 0.850238800 0.985878944 1.132519722 1.294443130 1.473634720 1.669998646 1.882554531 2.110081673 2.351257324 2.604792595 2.869573593 3.144839287 3.430524826 3.727851391 4.039649963 4.370950699 4.729678154 5.128207684 5.585947990 6.471794128 12.716120780
//
IT	5683
RD	2
LK	-81825.265398
QD	-2825.509556 -> -1101.633243
RI	0.0830194838
TR	0.008888	0.003522
MT	16.720792
MM	C_pi: 5.179119, n_recomb: 16541.411489
RS	0	0.000000	1.220100	113.471005	0.006860	0.000088
RS	1	0.008475	1.220100	122.201935	0.007388	0.000730
RS	2	0.017669	1.220100	131.524102	0.007951	0.002037
RS	3	0.027642	1.220100	141.463421	0.008552	0.004092
RS	4	0.038460	0.562552	327.919833	0.019824	0.009428
RS	5	0.050195	0.562552	348.069518	0.021042	0.014561
RS	6	0.062924	0.452760	456.849498	0.027619	0.020874
RS	7	0.076732	0.452760	480.077754	0.029023	0.027743
RS	8	0.091711	0.444095	512.769384	0.030999	0.031172
RS	9	0.107959	0.444095	535.435723	0.032369	0.037027
RS	10	0.125584	0.487740	508.404384	0.030735	0.036084
RS	11	0.144703	0.487740	529.437815	0.032007	0.040144
RS	12	0.165443	0.569917	471.769193	0.028520	0.036373
RS	13	0.187940	0.569917	491.149168	0.029692	0.038880
RS	14	0.212344	0.680303	428.469117	0.025903	0.034152
RS	15	0.238816	0.680303	446.334903	0.026983	0.035500
RS	16	0.267531	0.808449	391.315002	0.023657	0.031067
RS	17	0.298681	0.808449	407.797484	0.024653	0.031893
RS	18	0.332470	0.949723	361.740208	0.021869	0.028213
RS	19	0.369123	0.949723	376.955772	0.022789	0.028979
RS	20	0.408883	1.107866	336.677463	0.020354	0.025966
RS	21	0.452012	1.107866	350.719984	0.021203	0.026767
RS	22	0.498797	1.291339	313.377191	0.018945	0.024143
RS	23	0.549547	1.291339	326.326601	0.019728	0.024849
RS	24	0.604598	1.508975	290.757064	0.017578	0.022396
RS	25	0.664315	1.508975	302.690239	0.018299	0.022884
RS	26	0.729093	1.768059	268.911638	0.016257	0.020535
RS	27	0.799361	1.768059	279.904452	0.016921	0.020781
RS	28	0.875585	2.074666	248.272816	0.015009	0.018566
RS	29	0.958269	2.074666	258.397948	0.015621	0.018613
RS	30	1.047960	2.434027	229.214389	0.013857	0.016577
RS	31	1.145253	2.434027	238.539301	0.014421	0.016482
RS	32	1.250793	2.849959	211.991484	0.012816	0.014654
RS	33	1.365276	2.849959	220.577100	0.013335	0.014471
RS	34	1.489463	3.324361	196.722608	0.011893	0.012861
RS	35	1.624175	3.324361	204.622279	0.012370	0.012632
RS	36	1.770304	3.856882	183.399302	0.011087	0.011237
RS	37	1.928818	3.856882	190.657721	0.011526	0.010993
RS	38	2.100767	4.445071	171.902681	0.010392	0.009800
RS	39	2.287289	4.445071	178.554708	0.010794	0.009566
RS	40	2.489619	5.085459	162.013736	0.009794	0.008555
RS	41	2.709097	5.085459	168.083541	0.010161	0.008343
RS	42	2.947177	5.775838	153.419735	0.009275	0.007487
RS	43	3.205434	5.775838	158.921053	0.009607	0.007303
RS	44	3.485580	6.516962	145.761539	0.008812	0.006578
RS	45	3.789469	6.516962	150.699488	0.009110	0.006427
RS	46	4.119113	7.314789	138.657949	0.008382	0.005810
RS	47	4.476696	7.314789	143.032870	0.008647	0.005693
RS	48	4.864585	8.184131	131.710559	0.007962	0.005166
RS	49	5.285349	8.184131	135.524517	0.008193	0.005083
RS	50	5.741774	9.154113	124.510809	0.007527	0.004624
RS	51	6.236883	9.154113	127.777052	0.007725	0.004572
RS	52	6.773953	10.276306	116.662519	0.007053	0.004162
RS	53	7.356542	10.276306	119.416993	0.007219	0.004138
RS	54	7.988507	12.482500	100.724728	0.006089	0.003570
RS	55	8.674033	12.482500	103.312491	0.006246	0.003587
RS	56	9.417659	12.482500	105.465146	0.006376	0.003598
RS	57	10.224310	12.482500	107.109959	0.006475	0.003599
RS	58	11.099328	34.143156	40.505273	0.002449	0.001880
RS	59	12.048505	34.143156	42.756356	0.002585	0.001982
RS	60	13.078129	34.143156	45.028238	0.002722	0.002084
RS	61	14.195016	34.143156	47.301944	0.002860	0.002185
RS	62	15.406562	34.143156	49.555306	0.002996	0.002284
RS	63	16.720792	34.143156	1338.087498	0.080893	0.047482
PA	4+25*2+4+6 0.008887721 0.003522434 16.720791534 1.220100031 0.562552193 0.452760014 0.444095306 0.487740033 0.569916925 0.680302562 0.808448558 0.949723268 1.107866387 1.291339346 1.508975147 1.768058764 2.074666428 2.434026668 2.849958510 3.324360662 3.856881660 4.445070849 5.085458872 5.775838184 6.516961520 7.314788867 8.184130611 9.154113416 10.276305948 12.482499789 34.143156472
//
IT	5196
RD	3
LK	-78972.756688
QD	-1707.305360 -> -936.409819
RI	0.0595883200
TR	0.006262	0.004206
MT	18.210560
MM	C_pi: 8.317119, n_recomb: 31457.036254
RS	0	0.000000	3.425263	77.720426	0.002471	0.000029
RS	1	0.008622	3.425263	84.201348	0.002677	0.000242
RS	2	0.017986	3.425263	91.202202	0.002899	0.000693
RS	3	0.028159	3.425263	98.761025	0.003140	0.001418
RS	4	0.039208	0.970251	375.783803	0.011946	0.005293
RS	5	0.051210	0.970251	402.960200	0.012810	0.008177
RS	6	0.064246	0.629518	662.627859	0.021065	0.014517
RS	7	0.078407	0.629518	703.089278	0.022351	0.019457
RS	8	0.093788	0.539297	867.152008	0.027566	0.025192
RS	9	0.110496	0.539297	912.001725	0.028992	0.030532
RS	10	0.128644	0.544178	948.081699	0.030139	0.032470
RS	11	0.148356	0.544178	991.686553	0.031525	0.036822
RS	12	0.169768	0.603634	934.040600	0.029693	0.034970
RS	13	0.193026	0.603634	974.661534	0.030984	0.038139
RS	14	0.218290	0.698324	878.791212	0.027936	0.034372
RS	15	0.245731	0.698324	916.285826	0.029128	0.036565
RS	16	0.275538	0.813807	819.593756	0.026054	0.032456
RS	17	0.307916	0.813807	854.136629	0.027152	0.034038
RS	18	0.343084	0.942698	768.135244	0.024419	0.030286
RS	19	0.381285	0.942698	799.904034	0.025428	0.031614
RS	20	0.422779	1.087421	721.781839	0.022945	0.028281
RS	21	0.467850	1.087421	750.920010	0.023871	0.029516
RS	22	0.516808	1.257271	675.398347	0.021471	0.026425
RS	23	0.569986	1.257271	702.055211	0.022318	0.027550
RS	24	0.627749	1.463856	626.590652	0.019919	0.024540
RS	25	0.690492	1.463856	650.951301	0.020693	0.025479
RS	26	0.758644	1.718476	575.989527	0.018310	0.022509
RS	27	0.832673	1.718476	598.262704	0.019018	0.023221
RS	28	0.913083	2.032223	525.480537	0.016705	0.020344
RS	29	1.000427	2.032223	545.872587	0.017353	0.020840
RS	30	1.095300	2.416573	476.941068	0.015162	0.018131
RS	31	1.198353	2.416573	495.639433	0.015756	0.018441
RS	32	1.310291	2.882614	431.894042	0.013730	0.015965
RS	33	1.431880	2.882614	449.061800	0.014275	0.016131
RS	34	1.563951	3.439711	391.381289	0.012442	0.013930
RS	35	1.707409	3.439711	407.159012	0.012943	0.013992
RS	36	1.863235	4.093922	355.949957	0.011315	0.012083
RS	37	2.032496	4.093922	370.459890	0.011777	0.012078
RS	38	2.216350	4.846859	325.691125	0.010354	0.010455
RS	39	2.416055	4.846859	339.040009	0.010778	0.010414
RS	40	2.632977	5.695856	300.308097	0.009547	0.009056
RS	41	2.868601	5.695856	312.587272	0.009937	0.009001
RS	42	3.124540	6.636387	279.188892	0.008875	0.007873
RS	43	3.402544	6.636387	290.472675	0.009234	0.007819
RS	44	3.704517	7.664696	261.556506	0.008315	0.006884
RS	45	4.032525	7.664696	271.900762	0.008644	0.006841
RS	46	4.388811	8.781791	246.551216	0.007838	0.006062
RS	47	4.775815	8.781791	255.994263	0.008138	0.006037
RS	48	5.196185	10.000095	233.242593	0.007415	0.005380
RS	49	5.652797	10.000095	241.810467	0.007687	0.005375
RS	50	6.148776	11.353333	220.627848	0.007014	0.004810
RS	51	6.687516	11.353333	228.345657	0.007259	0.004826
RS	52	7.272703	12.910441	207.659657	0.006601	0.004323
RS	53	7.908343	12.910441	214.569065	0.006821	0.004359
RS	54	8.598784	15.974799	179.397232	0.005703	0.003635
RS	55	9.348752	15.974799	185.853740	0.005908	0.003699
RS	56	10.163378	15.974799	191.758051	0.006096	0.003760
RS	57	11.048238	15.974799	196.974340	0.006262	0.003814
RS	58	12.009386	58.485155	56.313208	0.001790	0.001444
RS	59	13.053400	58.485155	60.173904	0.001913	0.001528
RS	60	14.187424	58.485155	64.208137	0.002041	0.001614
RS	61	15.419218	58.485155	68.407290	0.002175	0.001701
RS	62	16.757211	58.485155	72.759034	0.002313	0.001786
RS	63	18.210560	58.485155	3239.039042	0.102967	0.050766
PA	4+25*2+4+6 0.006261629 0.004205890 18.210560295 3.425262850 0.970250518 0.629518249 0.539296658 0.544177721 0.603633886 0.698323759 0.813806599 0.942698452 1.087421210 1.257270655 1.463855959 1.718475772 2.032222937 2.416573049 2.882613787 3.439710945 4.093921999 4.846858537 5.695856426 6.636386715 7.664696433 8.781791282 10.000095421 11.353333431 12.910441388 15.974798900 58.485155298
//
IT	6047
RD	4
LK	-77621.664492
QD	-1253.858422 -> -799.685671
RI	0.0437461941
TR	0.004566	0.004719
MT	19.640398
MM	C_pi: 10.940392, n_recomb: 46052.380762
RS	0	0.000000	10.122960	38.793762	0.000842	0.000009
RS	1	0.008751	10.122960	42.151556	0.000915	0.000078
RS	2	0.018268	10.122960	45.796453	0.000994	0.000228
RS	3	0.028618	10.122960	49.752359	0.001080	0.000471
RS	4	0.039874	1.755977	310.666403	0.006746	0.002883
RS	5	0.052115	1.755977	335.414534	0.007283	0.004467
RS	6	0.065427	0.920880	687.526752	0.014929	0.009830
RS	7	0.079903	0.920880	735.552987	0.015972	0.013170
RS	8	0.095647	0.691579	1043.142810	0.022651	0.019557
RS	9	0.112769	0.691579	1105.543757	0.024006	0.023817
RS	10	0.131389	0.641543	1258.781826	0.027334	0.027767
RS	11	0.151638	0.641543	1324.652415	0.028764	0.031746
RS	12	0.173660	0.673700	1324.792630	0.028767	0.032027
RS	13	0.197608	0.673700	1388.347288	0.030147	0.035223
RS	14	0.223653	0.751421	1303.053956	0.028295	0.033044
RS	15	0.251976	0.751421	1362.527384	0.029586	0.035472
RS	16	0.282778	0.853394	1253.482547	0.027219	0.032399
RS	17	0.316276	0.853394	1308.580137	0.028415	0.034267
RS	18	0.352706	0.968645	1202.556082	0.026113	0.031151
RS	19	0.392323	0.968645	1253.278595	0.027214	0.032715
RS	20	0.435407	1.097647	1151.593066	0.025006	0.029742
RS	21	0.482262	1.097647	1197.952480	0.026013	0.031164
RS	22	0.533217	1.249092	1094.155576	0.023759	0.028227
RS	23	0.588632	1.249092	1136.237167	0.024673	0.029536
RS	24	0.648896	1.435088	1026.327391	0.022286	0.026513
RS	25	0.714433	1.435088	1064.377687	0.023112	0.027662
RS	26	0.785706	1.668096	949.256539	0.020613	0.024533
RS	27	0.863217	1.668096	983.658981	0.021360	0.025479
RS	28	0.947510	1.961025	866.914077	0.018825	0.022319
RS	29	1.039180	1.961025	898.101430	0.019502	0.023057
RS	30	1.138873	2.328073	783.778818	0.017019	0.019976
RS	31	1.247289	2.328073	812.158343	0.017636	0.020525
RS	32	1.365194	2.784333	703.834838	0.015283	0.017631
RS	33	1.493416	2.784333	729.749060	0.015846	0.018019
RS	34	1.632860	3.344496	630.111882	0.013683	0.015392
RS	35	1.784507	3.344496	653.832641	0.014198	0.015650
RS	36	1.949425	4.020548	564.572447	0.012259	0.013337
RS	37	2.128775	4.020548	586.314134	0.012731	0.013499
RS	38	2.323820	4.819589	508.099384	0.011033	0.011517
RS	39	2.535934	4.819589	528.037362	0.011466	0.011613
RS	40	2.766611	5.742593	460.638074	0.010002	0.009949
RS	41	3.017476	5.742593	478.921575	0.010399	0.010005
RS	42	3.290293	6.785937	421.376155	0.009150	0.008627
RS	43	3.586986	6.785937	438.133064	0.009514	0.008663
RS	44	3.909643	7.943723	389.085914	0.008449	0.007528
RS	45	4.260537	7.943723	404.421525	0.008782	0.007556
RS	46	4.642138	9.212463	362.328312	0.007868	0.006619
RS	47	5.057134	9.212463	376.323860	0.008172	0.006648
RS	48	5.508447	10.599563	339.517965	0.007372	0.005867
RS	49	5.999255	10.599563	352.234251	0.007649	0.005902
RS	50	6.533016	12.136616	318.928426	0.006925	0.005236
RS	51	7.113487	12.136616	330.418870	0.007175	0.005281
RS	52	7.744757	13.897837	298.735320	0.006487	0.004691
RS	53	8.431270	13.897837	309.069884	0.006711	0.004747
RS	54	9.177862	17.369399	256.216325	0.005564	0.003897
RS	55	9.989790	17.369399	265.892938	0.005774	0.003973
RS	56	10.872772	17.369399	274.805911	0.005967	0.004045
RS	57	11.833026	17.369399	282.753861	0.006140	0.004107
RS	58	12.877314	84.169053	61.307783	0.001331	0.001162
RS	59	14.012990	84.169053	65.918868	0.001431	0.001231
RS	60	15.248051	84.169053	70.805660	0.001538	0.001303
RS	61	16.591196	84.169053	75.971650	0.001650	0.001376
RS	62	18.051883	84.169053	81.417583	0.001768	0.001450
RS	63	19.640398	84.169053	5093.699452	0.110607	0.054426
PA	4+25*2+4+6 0.004566107 0.004719228 19.640398132 10.122959729 1.755977112 0.920880173 0.691578933 0.641543184 0.673699706 0.751420655 0.853394431 0.968644604 1.097646999 1.249092394 1.435088336 1.668095795 1.961025310 2.328073196 2.784332990 3.344495920 4.020548109 4.819589133 5.742593285 6.785936676 7.943722603 9.212462537 10.599562935 12.136616057 13.897836963 17.369398885 84.169052755
//
IT	4990
RD	5
LK	-76792.556536
QD	-981.471380 -> -673.155861
RI	0.0332720635
TR	0.003472	0.005103
MT	20.963308
MM	C_pi: 13.029651, n_recomb: 58880.511361
RS	0	0.000000	30.394886	16.615111	0.000282	0.000003
RS	1	0.008863	30.394886	18.082673	0.000307	0.000026
RS	2	0.018512	30.394886	19.679370	0.000334	0.000075
RS	3	0.029016	30.394886	21.416475	0.000364	0.000157
RS	4	0.040451	3.229268	218.988079	0.003719	0.001571
RS	5	0.052900	3.229268	237.447683	0.004033	0.002439
RS	6	0.066452	1.371472	604.139013	0.010260	0.006642
RS	7	0.081205	1.371472	650.364644	0.011045	0.008894
RS	8	0.097265	0.906486	1054.765105	0.017914	0.015062
RS	9	0.114750	0.906486	1125.409987	0.019113	0.018363
RS	10	0.133783	0.775786	1397.907700	0.023741	0.023341
RS	11	0.154504	0.775786	1480.036334	0.025136	0.026777
RS	12	0.177062	0.772770	1569.134996	0.026649	0.028652
RS	13	0.201618	0.772770	1652.574498	0.028067	0.031649
RS	14	0.228352	0.831453	1615.005445	0.027429	0.030938
RS	15	0.257454	0.831453	1695.189164	0.028790	0.033369
RS	16	0.289137	0.919999	1606.091904	0.027277	0.031424
RS	17	0.323627	0.919999	1681.486392	0.028558	0.033386
RS	18	0.361174	1.022710	1581.651028	0.026862	0.031099
RS	19	0.402049	1.022710	1651.649006	0.028051	0.032766
RS	20	0.446547	1.137733	1548.344704	0.026296	0.030397
RS	21	0.494989	1.137733	1612.502423	0.027386	0.031906
RS	22	0.547724	1.272715	1499.303985	0.025464	0.029399
RS	23	0.605134	1.272715	1557.348753	0.026449	0.030792
RS	24	0.667632	1.439412	1428.746368	0.024265	0.028041
RS	25	0.735669	1.439412	1480.760508	0.025149	0.029294
RS	26	0.809737	1.650254	1337.511767	0.022716	0.026285
RS	27	0.890369	1.650254	1383.947862	0.023504	0.027357
RS	28	0.978148	1.918338	1231.273317	0.020911	0.024170
RS	29	1.073707	1.918338	1272.805045	0.021617	0.025047
RS	30	1.177736	2.258437	1117.399287	0.018977	0.021815
RS	31	1.290986	2.258437	1154.744572	0.019612	0.022506
RS	32	1.414272	2.686988	1003.096170	0.017036	0.019370
RS	33	1.548486	2.686988	1036.890027	0.017610	0.019895
RS	34	1.694596	3.221098	894.343105	0.015189	0.016974
RS	35	1.853656	3.221098	925.082857	0.015711	0.017359
RS	36	2.026814	3.876143	795.467528	0.013510	0.014736
RS	37	2.215319	3.876143	823.515605	0.013986	0.015009
RS	38	2.420532	4.663045	708.941750	0.012040	0.012729
RS	39	2.643934	4.663045	734.560484	0.012475	0.012919
RS	40	2.887136	5.586106	635.510888	0.010793	0.010988
RS	41	3.151894	5.586106	658.900273	0.011190	0.011121
RS	42	3.440118	6.643484	574.483106	0.009757	0.009513
RS	43	3.753888	6.643484	595.806009	0.010119	0.009609
RS	44	4.095469	7.828723	524.319897	0.008905	0.008285
RS	45	4.467324	7.828723	543.710527	0.009234	0.008358
RS	46	4.872139	9.135280	483.026274	0.008203	0.007269
RS	47	5.312833	9.135280	500.591530	0.008502	0.007330
RS	48	5.792587	10.565702	448.324040	0.007614	0.006426
RS	49	6.314862	10.565702	464.148388	0.007883	0.006483
RS	50	6.883429	12.146752	417.702532	0.007094	0.005716
RS	51	7.502389	12.146752	431.865424	0.007335	0.005773
RS	52	8.176209	13.950740	388.496480	0.006598	0.005097
RS	53	8.909752	13.950740	401.106271	0.006812	0.005157
RS	54	9.708311	17.510568	330.456841	0.005612	0.004189
RS	55	10.577648	17.510568	342.346986	0.005814	0.004266
RS	56	11.524036	17.510568	353.108579	0.005997	0.004333
RS	57	12.554306	17.510568	362.468629	0.006156	0.004388
RS	58	13.675891	110.324561	60.486040	0.001027	0.000937
RS	59	14.896886	110.324561	65.294765	0.001109	0.000994
RS	60	16.226100	110.324561	70.432407	0.001196	0.001053
RS	61	17.673127	110.324561	75.911511	0.001289	0.001114
RS	62	19.248407	110.324561	81.743052	0.001388	0.001178
RS	63	20.963308	110.324561	6626.050187	0.112534	0.057792
PA	4+25*2+4+6 0.003472405 0.005102992 20.963308307 30.394885875 3.229268261 1.371471684 0.906485772 0.775786383 0.772770074 0.831452620 0.919999134 1.022710178 1.137733072 1.272715027 1.439411765 1.650253952 1.918338464 2.258436992 2.686987974 3.221098228 3.876142866 4.663045424 5.586105953 6.643484399 7.828723110 9.135280260 10.565701884 12.146752319 13.950740344 17.510567823 110.324561457
//
IT	5453
RD	6
LK	-76220.990546
QD	-785.007151 -> -565.180630
RI	0.0262747207
TR	0.002743	0.005400
MT	22.167791
MM	C_pi: 14.691371, n_recomb: 69823.911745
RS	0	0.000000	90.398803	6.655937	0.000095	0.000001
RS	1	0.008959	90.398803	7.251701	0.000104	0.000009
RS	2	0.018722	90.398803	7.900737	0.000113	0.000026
RS	3	0.029358	90.398803	8.607796	0.000123	0.000053
RS	4	0.040948	5.900972	143.521683	0.002055	0.000877
RS	5	0.053576	5.900972	156.036678	0.002235	0.001362
RS	6	0.067336	2.035400	490.543115	0.007025	0.004573
RS	7	0.082328	2.035400	530.417979	0.007597	0.006115
RS	8	0.098663	1.189046	978.055563	0.014007	0.011749
RS	9	0.116462	1.189046	1049.200621	0.015026	0.014311
RS	10	0.135856	0.943048	1413.867517	0.020249	0.019710
RS	11	0.156987	0.943048	1504.990072	0.021554	0.022619
RS	12	0.180012	0.894447	1684.290157	0.024122	0.025535
RS	13	0.205099	0.894447	1782.330584	0.025526	0.028241
RS	14	0.232434	0.930979	1808.505537	0.025901	0.028666
RS	15	0.262219	0.930979	1905.934556	0.027296	0.030978
RS	16	0.294671	1.005742	1856.359065	0.026586	0.030009
RS	17	0.330031	1.005742	1949.939246	0.027927	0.031952
RS	18	0.368560	1.096904	1875.088842	0.026855	0.030452
RS	19	0.410540	1.096904	1963.257200	0.028117	0.032141
RS	20	0.456281	1.199881	1876.087439	0.026869	0.030413
RS	21	0.506121	1.199881	1957.659617	0.028037	0.031950
RS	22	0.560425	1.321134	1852.276811	0.026528	0.029962
RS	23	0.619596	1.321134	1926.315637	0.027588	0.031387
RS	24	0.684067	1.471852	1795.523204	0.025715	0.029038
RS	25	0.754315	1.471852	1861.628329	0.026662	0.030337
RS	26	0.830856	1.664056	1705.173140	0.024421	0.027603
RS	27	0.914255	1.664056	1763.609947	0.025258	0.028739
RS	28	1.005127	1.910431	1587.439650	0.022735	0.025694
RS	29	1.104139	1.910431	1638.985909	0.023473	0.026647
RS	30	1.212023	2.225421	1451.948568	0.020794	0.023429
RS	31	1.329573	2.225421	1497.618478	0.021449	0.024201
RS	32	1.457654	2.625462	1309.120971	0.018749	0.020971
RS	33	1.597210	2.625462	1349.910932	0.019333	0.021578
RS	34	1.749270	3.128274	1168.339054	0.016733	0.018486
RS	35	1.914954	3.128274	1205.071585	0.017259	0.018950
RS	36	2.095482	3.750565	1036.991959	0.014852	0.016113
RS	37	2.292184	3.750565	1070.265205	0.015328	0.016459
RS	38	2.506509	4.505156	919.874324	0.013174	0.013951
RS	39	2.740037	4.505156	950.092102	0.013607	0.014204
RS	40	2.994487	5.398286	819.156483	0.011732	0.012054
RS	41	3.271735	5.398286	846.589926	0.012125	0.012239
RS	42	3.573822	6.429321	734.712457	0.010522	0.010435
RS	43	3.902974	6.429321	759.556015	0.010878	0.010572
RS	44	4.261617	7.591496	664.963157	0.009523	0.009080
RS	45	4.652392	7.591496	687.364069	0.009844	0.009183
RS	46	5.078178	8.875843	607.501112	0.008700	0.007954
RS	47	5.542112	8.875843	627.571873	0.008988	0.008035
RS	48	6.047611	10.280433	559.407025	0.008012	0.007016
RS	49	6.598401	10.280433	577.237482	0.008267	0.007084
RS	50	7.198537	11.826118	517.392542	0.007410	0.006221
RS	51	7.852443	11.826118	533.076786	0.007635	0.006282
RS	52	8.564934	13.579266	477.936325	0.006845	0.005524
RS	53	9.341260	13.579266	491.622670	0.007041	0.005580
RS	54	10.187141	17.034543	403.792829	0.005783	0.004503
RS	55	11.108808	17.034543	416.848446	0.005970	0.004574
RS	56	12.113050	17.034543	428.247635	0.006133	0.004631
RS	57	13.207266	17.034543	437.643176	0.006268	0.004670
RS	58	14.399518	136.210295	57.485979	0.000823	0.000766
RS	59	15.698588	136.210295	62.233755	0.000891	0.000813
RS	60	17.114047	136.210295	67.333793	0.000964	0.000863
RS	61	18.656323	136.210295	72.804638	0.001043	0.000916
RS	62	20.336778	136.210295	78.664259	0.001127	0.000971
RS	63	22.167791	136.210295	7848.081866	0.112398	0.060543
PA	4+25*2+4+6 0.002743380 0.005400322 22.167791490 90.398803140 5.900972241 2.035399878 1.189046344 0.943048158 0.894447298 0.930978651 1.005741928 1.096903716 1.199881305 1.321133560 1.471851949 1.664056220 1.910431494 2.225421187 2.625462075 3.128273735 3.750564570 4.505155966 5.398285755 6.429321209 7.591496302 8.875843165 10.280433495 11.826117518 13.579266439 17.034542637 136.210294823
//
IT	5254
RD	7
LK	-75810.077082
QD	-637.025249 -> -475.173944
RI	0.0214967133
TR	0.002235	0.005635
MT	23.294493
MM	C_pi: 16.007232, n_recomb: 78969.178042
RS	0	0.000000	261.971809	2.608812	0.000033	0.000000
RS	1	0.009045	261.971809	2.844747	0.000036	0.000003
RS	2	0.018908	261.971809	3.102017	0.000039	0.000009
RS	3	0.029663	261.971809	3.382550	0.000043	0.000019
RS	4	0.041390	10.561499	91.436715	0.001158	0.000506
RS	5	0.054179	10.561499	99.584627	0.001261	0.000784
RS	6	0.068124	2.971084	384.793859	0.004873	0.003235
RS	7	0.083331	2.971084	417.377784	0.005285	0.004315
RS	8	0.099912	1.541629	869.628231	0.011012	0.009356
RS	9	0.117994	1.541629	936.780864	0.011863	0.011371
RS	10	0.137711	1.138857	1361.148510	0.017236	0.016865
RS	11	0.159212	1.138857	1455.356307	0.018429	0.019324
RS	12	0.182657	1.033142	1710.303346	0.021658	0.022886
RS	13	0.208223	1.033142	1817.523204	0.023016	0.025295
RS	14	0.236101	1.044087	1907.058204	0.024149	0.026536
RS	15	0.266501	1.044087	2017.408636	0.025547	0.028682
RS	16	0.299650	1.104492	2013.795740	0.025501	0.028474
RS	17	0.335797	1.104492	2122.335072	0.026875	0.030343
RS	18	0.375214	1.184825	2081.379631	0.026357	0.029503
RS	19	0.418197	1.184825	2185.486558	0.027675	0.031167
RS	20	0.465067	1.277316	2124.667485	0.026905	0.030014
RS	21	0.516176	1.277316	2222.303566	0.028141	0.031547
RS	22	0.571908	1.387146	2136.326815	0.027053	0.030066
RS	23	0.632680	1.387146	2225.713576	0.028185	0.031499
RS	24	0.698950	1.524952	2105.524753	0.026663	0.029582
RS	25	0.771213	1.524952	2185.517956	0.027676	0.030900
RS	26	0.850013	1.702305	2029.059290	0.025694	0.028506
RS	27	0.935940	1.702305	2099.446418	0.026586	0.029676
RS	28	1.029638	1.931358	1912.316146	0.024216	0.026862
RS	29	1.131812	1.931358	1973.740825	0.024994	0.027859
RS	30	1.243227	2.225957	1766.031310	0.022364	0.024757
RS	31	1.364719	2.225957	1819.669631	0.023043	0.025578
RS	32	1.497200	2.602021	1603.186242	0.020301	0.022359
RS	33	1.641664	2.602021	1650.368344	0.020899	0.023015
RS	34	1.799194	3.077032	1436.436322	0.018190	0.019848
RS	35	1.970972	3.077032	1478.355687	0.018721	0.020360
RS	36	2.158287	3.667870	1276.490503	0.016164	0.017391
RS	37	2.362545	3.667870	1314.055055	0.016640	0.017781
RS	38	2.585278	4.387927	1130.938199	0.014321	0.015112
RS	39	2.828156	4.387927	1164.759555	0.014750	0.015405
RS	40	3.093002	5.244133	1003.891162	0.012712	0.013087
RS	41	3.381802	5.244133	1034.353036	0.013098	0.013305
RS	42	3.696725	6.236190	896.228102	0.011349	0.011343
RS	43	4.040131	6.236190	923.572716	0.011695	0.011505
RS	44	4.414598	7.356622	806.656064	0.010215	0.009872
RS	45	4.822934	7.356622	831.041291	0.010524	0.009993
RS	46	5.268204	8.594101	732.565991	0.009277	0.008644
RS	47	5.753748	8.594101	754.096768	0.009549	0.008735
RS	48	6.283208	9.942319	670.524794	0.008491	0.007615
RS	49	6.860556	9.942319	689.279184	0.008728	0.007686
RS	50	7.490125	11.415730	616.533278	0.007807	0.006739
RS	51	8.176637	11.415730	632.605316	0.008011	0.006795
RS	52	8.925242	13.072629	566.246509	0.007170	0.005964
RS	53	9.741558	13.072629	579.819975	0.007342	0.006010
RS	54	10.631708	16.322961	476.265112	0.006031	0.004838
RS	55	11.602370	16.322961	489.410297	0.006197	0.004899
RS	56	12.660826	16.322961	500.222173	0.006334	0.004940
RS	57	13.815018	16.322961	508.284246	0.006436	0.004957
RS	58	15.073604	161.186957	53.955366	0.000683	0.000640
RS	59	16.446027	161.186957	58.539903	0.000741	0.000680
RS	60	17.942583	161.186957	63.483979	0.000804	0.000724
RS	61	19.574499	161.186957	68.809942	0.000871	0.000769
RS	62	21.354019	161.186957	74.540319	0.000944	0.000817
RS	63	23.294493	161.186957	8800.009427	0.111436	0.062646
PA	4+25*2+4+6 0.002234629 0.005634839 23.294493272 261.971809071 10.561499200 2.971083612 1.541628881 1.138856993 1.033141836 1.044087244 1.104492200 1.184825396 1.277315814 1.387146393 1.524951635 1.702304919 1.931358176 2.225956544 2.602021165 3.077031641 3.667870347 4.387927286 5.244133009 6.236190366 7.356622222 8.594101067 9.942319005 11.415729667 13.072628807 16.322961372 161.186956583
//
IT	5741
RD	8
LK	-75504.799834
QD	-523.681744 -> -399.838331
RI	0.0181260888
TR	0.001861	0.005819
MT	24.395264
MM	C_pi: 17.042935, n_recomb: 86459.216488
RS	0	0.000000	733.742595	1.024369	0.000012	0.000000
RS	1	0.009124	733.742595	1.117854	0.000013	0.000001
RS	2	0.019081	733.742595	1.219871	0.000014	0.000003
RS	3	0.029947	733.742595	1.331200	0.000015	0.000007
RS	4	0.041804	18.368674	58.008352	0.000671	0.000303
RS	5	0.054743	18.368674	63.257161	0.000732	0.000467
RS	6	0.068862	4.236992	298.616693	0.003454	0.002356
RS	7	0.084270	4.236992	324.642273	0.003755	0.003132
RS	8	0.101083	1.963555	759.406701	0.008783	0.007620
RS	9	0.119431	1.963555	820.687209	0.009492	0.009232
RS	10	0.139453	1.358415	1277.710812	0.014778	0.014657
RS	11	0.161301	1.358415	1371.135616	0.015859	0.016752
RS	12	0.185143	1.184278	1682.806496	0.019464	0.020698
RS	13	0.211161	1.184278	1794.798616	0.020759	0.022838
RS	14	0.239553	1.166581	1938.844958	0.022425	0.024646
RS	15	0.270535	1.166581	2058.012902	0.023803	0.026620
RS	16	0.304344	1.212232	2098.183547	0.024268	0.026980
RS	17	0.341238	1.212232	2218.179091	0.025656	0.028753
RS	18	0.381498	1.282406	2212.494113	0.025590	0.028434
RS	19	0.425432	1.282406	2329.747111	0.026946	0.030051
RS	20	0.473375	1.365695	2298.954288	0.026590	0.029379
RS	21	0.525692	1.365695	2410.628740	0.027882	0.030893
RS	22	0.582783	1.465942	2349.955321	0.027180	0.029862
RS	23	0.645083	1.465942	2453.415500	0.028377	0.031293
RS	24	0.713067	1.593303	2351.908123	0.027203	0.029787
RS	25	0.787255	1.593303	2445.137280	0.028281	0.031116
RS	26	0.868212	1.758996	2298.396202	0.026584	0.029073
RS	27	0.956556	1.758996	2380.481267	0.027533	0.030264
RS	28	1.052960	1.974713	2192.815710	0.025362	0.027719
RS	29	1.158161	1.974713	2264.019351	0.026186	0.028745
RS	30	1.272961	2.253713	2045.780701	0.023662	0.025816
RS	31	1.398236	2.253713	2107.241902	0.024373	0.026669
RS	32	1.534941	2.611292	1871.866080	0.021650	0.023527
RS	33	1.684120	2.611292	1925.136453	0.022266	0.024215
RS	34	1.846910	3.064385	1686.454710	0.019506	0.021041
RS	35	2.024554	3.064385	1733.071399	0.020045	0.021584
RS	36	2.218408	3.629515	1503.431766	0.017389	0.018544
RS	37	2.429949	3.629515	1544.641311	0.017866	0.018963
RS	38	2.660792	4.319906	1333.341933	0.015422	0.016185
RS	39	2.912698	4.319906	1370.012788	0.015846	0.016504
RS	40	3.187589	5.142386	1182.549948	0.013678	0.014061
RS	41	3.487563	5.142386	1215.221641	0.014055	0.014300
RS	42	3.814907	6.096259	1053.291735	0.012183	0.012213
RS	43	4.172119	6.096259	1082.280306	0.012518	0.012390
RS	44	4.561925	7.172865	944.861388	0.010928	0.010642
RS	45	4.987299	7.172865	970.343815	0.011223	0.010772
RS	46	5.451485	8.358311	854.680295	0.009885	0.009322
RS	47	5.958026	8.358311	876.748765	0.010141	0.009416
RS	48	6.510785	9.641876	778.963475	0.009010	0.008212
RS	49	7.113981	9.641876	797.670679	0.009226	0.008278
RS	50	7.772215	11.031357	713.111232	0.008248	0.007260
RS	51	8.490508	11.031357	728.534967	0.008426	0.007305
RS	52	9.274342	12.575922	652.023482	0.007541	0.006412
RS	53	10.129696	12.575922	664.372323	0.007684	0.006442
RS	54	11.063097	15.579468	547.242262	0.006329	0.005192
RS	55	12.081664	15.579468	559.404613	0.006470	0.005238
RS	56	13.193170	15.579468	568.434304	0.006575	0.005257
RS	57	14.406094	15.579468	573.859088	0.006637	0.005247
RS	58	15.729691	184.800950	50.580486	0.000585	0.000547
RS	59	17.174058	184.800950	54.976003	0.000636	0.000583
RS	60	18.750215	184.800950	59.730571	0.000691	0.000622
RS	61	20.470188	184.800950	64.868934	0.000750	0.000662
RS	62	22.347097	184.800950	70.416572	0.000814	0.000705
RS	63	24.395264	184.800950	9517.133836	0.110077	0.064192
PA	4+25*2+4+6 0.001860943 0.005819274 24.395264357 733.742594789 18.368673938 4.236992258 1.963554693 1.358415096 1.184277511 1.166581365 1.212231898 1.282405672 1.365695231 1.465942437 1.593302619 1.758995600 1.974712505 2.253712646 2.611291977 3.064384740 3.629515284 4.319905742 5.142386198 6.096259446 7.172864698 8.358311107 9.641876031 11.031357193 12.575922060 15.579468177 184.800950022
//
IT	5914
RD	9
LK	-75268.772958
QD	-434.943031 -> -335.947874
RI	0.0156493525
TR	0.001572	0.005962
MT	25.508687
MM	C_pi: 17.853659, n_recomb: 92477.872619
RS	0	0.000000	1975.324219	0.409015	0.000004	0.000000
RS	1	0.009201	1975.324219	0.446661	0.000005	0.000000
RS	2	0.019250	1975.324219	0.487773	0.000005	0.000001
RS	3	0.030222	1975.324219	0.532670	0.000006	0.000003
RS	4	0.042205	30.964673	37.100674	0.000401	0.000187
RS	5	0.055289	30.964673	40.498219	0.000438	0.000288
RS	6	0.069578	5.889693	232.157150	0.002510	0.001762
RS	7	0.085182	5.889693	252.829686	0.002734	0.002334
RS	8	0.102221	2.452002	659.745250	0.007134	0.006336
RS	9	0.120829	2.452002	714.796988	0.007729	0.007651
RS	10	0.141148	1.597208	1185.179081	0.012816	0.012929
RS	11	0.163337	1.597208	1275.651558	0.013794	0.014735
RS	12	0.187568	1.344451	1626.464620	0.017588	0.018896
RS	13	0.214028	1.344451	1740.080992	0.018816	0.020807
RS	14	0.242923	1.295787	1927.062151	0.020838	0.022999
RS	15	0.274477	1.295787	2051.666271	0.022185	0.024813
RS	16	0.308935	1.326621	2129.299196	0.023025	0.025586
RS	17	0.346563	1.326621	2257.531530	0.024412	0.027261
RS	18	0.387653	1.387386	2284.126784	0.024699	0.027339
RS	19	0.432524	1.387386	2411.685276	0.026079	0.028903
RS	20	0.481524	1.462600	2410.322711	0.026064	0.028618
RS	21	0.535032	1.462600	2533.734357	0.027398	0.030109
RS	22	0.593464	1.554726	2500.082744	0.027034	0.029460
RS	23	0.657273	1.554726	2615.956688	0.028287	0.030887
RS	24	0.726953	1.673550	2537.253738	0.027436	0.029751
RS	25	0.803045	1.673550	2642.698359	0.028577	0.031090
RS	26	0.886138	1.830076	2511.941968	0.027163	0.029382
RS	27	0.976877	1.830076	2605.224057	0.028171	0.030593
RS	28	1.075965	2.035680	2424.739648	0.026220	0.028324
RS	29	1.184171	2.035680	2505.546263	0.027093	0.029376
RS	30	1.302333	2.303147	2285.091779	0.024710	0.026646
RS	31	1.431368	2.303147	2354.321892	0.025458	0.027527
RS	32	1.572276	2.647215	2108.156354	0.022796	0.024498
RS	33	1.726149	2.647215	2167.427818	0.023437	0.025213
RS	34	1.894181	3.084234	1911.304663	0.020668	0.022075
RS	35	2.077674	3.084234	1962.414367	0.021220	0.022641
RS	36	2.278052	3.630180	1711.199036	0.018504	0.019575
RS	37	2.496867	3.630180	1755.711850	0.018985	0.020015
RS	38	2.735816	4.297770	1521.243129	0.016450	0.017168
RS	39	2.996752	4.297770	1560.302390	0.016872	0.017503
RS	40	3.281698	5.093275	1350.175030	0.014600	0.014970
RS	41	3.592863	5.093275	1384.505904	0.014971	0.015222
RS	42	3.932659	6.015133	1201.810034	0.012996	0.013038
RS	43	4.303722	6.015133	1231.826952	0.013320	0.013223
RS	44	4.708928	7.053114	1076.270632	0.011638	0.011383
RS	45	5.151419	7.053114	1102.182078	0.011918	0.011516
RS	46	5.634625	8.190527	971.221207	0.010502	0.009984
RS	47	6.162293	8.190527	993.106147	0.010739	0.010075
RS	48	6.738514	9.412125	882.694326	0.009545	0.008800
RS	49	7.367756	9.412125	900.568902	0.009738	0.008857
RS	50	8.054897	10.718940	805.615137	0.008711	0.007780
RS	51	8.805266	10.718940	819.522930	0.008862	0.007809
RS	52	9.624678	12.150548	734.217634	0.007939	0.006866
RS	53	10.519489	12.150548	744.373979	0.008049	0.006873
RS	54	11.496635	14.897617	616.222724	0.006663	0.005563
RS	55	12.563692	14.897617	626.379186	0.006773	0.005589
RS	56	13.728935	14.897617	632.512629	0.006840	0.005581
RS	57	15.001396	14.897617	634.116229	0.006857	0.005537
RS	58	16.390942	206.719017	47.636015	0.000515	0.000480
RS	59	17.908346	206.719017	51.853709	0.000561	0.000512
RS	60	19.565374	206.719017	56.426995	0.000610	0.000547
RS	61	21.374872	206.719017	61.382175	0.000664	0.000584
RS	62	23.350869	206.719017	66.746701	0.000722	0.000624
RS	63	25.508687	206.719017	10034.080006	0.108502	0.065309
PA	4+25*2+4+6 0.001572207 0.005962306 25.508687287 1975.324219108 30.964672532 5.889693441 2.452001507 1.597207744 1.344450588 1.295787158 1.326621416 1.387385931 1.462599816 1.554725835 1.673550399 1.830075847 2.035680277 2.303147264 2.647214873 3.084233851 3.630179868 4.297770147 5.093274697 6.015133038 7.053113560 8.190527284 9.412124526 10.718940449 12.150548490 14.897616835 206.719016618
//
IT	4957
RD	10
LK	-75078.146137
QD	-363.478142 -> -280.962792
RI	0.0137387354
TR	0.001339	0.006072
MT	26.647336
MM	C_pi: 18.475117, n_recomb: 97196.428149
RS	0	0.000000	5134.779838	0.166278	0.000002	0.000000
RS	1	0.009277	5134.779838	0.181708	0.000002	0.000000
RS	2	0.019414	5134.779838	0.198571	0.000002	0.000001
RS	3	0.030492	5134.779838	0.216999	0.000002	0.000001
RS	4	0.042598	50.618609	24.052342	0.000247	0.000119
RS	5	0.055826	50.618609	26.277565	0.000270	0.000182
RS	6	0.070282	7.985489	181.823709	0.001871	0.001350
RS	7	0.086079	7.985489	198.290363	0.002040	0.001781
RS	8	0.103342	3.003358	573.740402	0.005903	0.005364
RS	9	0.122205	3.003358	622.896042	0.006409	0.006456
RS	10	0.142819	1.851487	1093.775278	0.011253	0.011552
RS	11	0.165345	1.851487	1180.209319	0.012143	0.013130
RS	12	0.189961	1.511309	1555.747840	0.016006	0.017396
RS	13	0.216860	1.511309	1668.849813	0.017170	0.019116
RS	14	0.246255	1.430119	1887.420652	0.019419	0.021561
RS	15	0.278376	1.430119	2014.818563	0.020729	0.023235
RS	16	0.313478	1.446425	2122.278658	0.021835	0.024301
RS	17	0.351836	1.446425	2255.977145	0.023210	0.025885
RS	18	0.393752	1.498578	2309.984428	0.023766	0.026261
RS	19	0.439557	1.498578	2445.195233	0.025157	0.027774
RS	20	0.489611	1.566679	2470.459951	0.025417	0.027795
RS	21	0.544308	1.566679	2603.273773	0.026784	0.029263
RS	22	0.604080	1.651801	2595.872128	0.026707	0.028934
RS	23	0.669396	1.651801	2722.307737	0.028008	0.030358
RS	24	0.740772	1.763481	2667.872203	0.027448	0.029546
RS	25	0.818769	1.763481	2784.248228	0.028646	0.030898
RS	26	0.904003	1.912667	2673.104581	0.027502	0.029498
RS	27	0.997143	1.912667	2776.840975	0.028569	0.030733
RS	28	1.098923	2.110567	2608.914828	0.026842	0.028732
RS	29	1.210146	2.110567	2698.998723	0.027768	0.029813
RS	30	1.331686	2.369636	2482.770310	0.025544	0.027289
RS	31	1.464502	2.369636	2559.689408	0.026335	0.028199
RS	32	1.609639	2.704169	2309.516725	0.023761	0.025304
RS	33	1.768240	2.704169	2374.793316	0.024433	0.026046
RS	34	1.941554	3.129999	2107.738669	0.021685	0.022971
RS	35	2.130947	3.129999	2163.314831	0.022257	0.023559
RS	36	2.337909	3.662529	1896.345348	0.019510	0.020496
RS	37	2.564070	3.662529	1944.046929	0.020001	0.020954
RS	38	2.811213	4.313838	1691.342064	0.017401	0.018067
RS	39	3.081282	4.313838	1732.574646	0.017825	0.018417
RS	40	3.376406	5.089408	1503.806585	0.015472	0.015818
RS	41	3.698908	5.089408	1539.491828	0.015839	0.016079
RS	42	4.051328	5.986537	1339.245232	0.013779	0.013820
RS	43	4.436441	5.986537	1369.911918	0.014094	0.014010
RS	44	4.857281	6.993155	1198.779973	0.012334	0.012095
RS	45	5.317162	6.993155	1224.678522	0.012600	0.012227
RS	46	5.819705	8.089590	1080.493959	0.011117	0.010628
RS	47	6.368869	8.089590	1101.690566	0.011335	0.010712
RS	48	6.968977	9.255967	980.395031	0.010087	0.009379
RS	49	7.624758	9.255967	996.858645	0.010256	0.009423
RS	50	8.341374	10.486514	893.061024	0.009188	0.008298
RS	51	9.124469	10.486514	904.780398	0.009309	0.008308
RS	52	9.980212	11.811021	812.158858	0.008356	0.007324
RS	53	10.915340	11.811021	819.329641	0.008430	0.007306
RS	54	11.937219	14.306415	682.876772	0.007026	0.005950
RS	55	13.053897	14.306415	690.082777	0.007100	0.005951
RS	56	14.274167	14.306415	692.316971	0.007123	0.005911
RS	57	15.607641	14.306415	689.065239	0.007089	0.005829
RS	58	17.064819	226.518653	45.217893	0.000465	0.000430
RS	59	18.657177	226.518653	49.285934	0.000507	0.000461
RS	60	20.397257	226.518653	53.705757	0.000553	0.000493
RS	61	22.298762	226.518653	58.504756	0.000602	0.000528
RS	62	24.376666	226.518653	63.711777	0.000655	0.000565
RS	63	26.647336	226.518653	10380.851813	0.106803	0.066118
PA	4+25*2+4+6 0.001339390 0.006072224 26.647335908 5134.779838135 50.618609090 7.985488786 3.003357866 1.851487331 1.511309367 1.430119097 1.446424929 1.498577813 1.566678533 1.651801307 1.763480655 1.912666760 2.110566914 2.369636075 2.704169417 3.129999122 3.662528883 4.313837970 5.089408266 5.986536695 6.993154669 8.089590355 9.255967290 10.486514236 11.811021185 14.306415404 226.518653379
//
IT	6034
RD	11
LK	-74917.873023
QD	-304.259164 -> -233.149636
RI	0.0121838677
TR	0.001146	0.006158
MT	27.797548
MM	C_pi: 18.920054, n_recomb: 100730.178657
RS	0	0.000000	13098.395495	0.067947	0.000001	0.000000
RS	1	0.009350	13098.395495	0.074302	0.000001	0.000000
RS	2	0.019574	13098.395495	0.081251	0.000001	0.000000
RS	3	0.030754	13098.395495	0.088852	0.000001	0.000000
RS	4	0.042980	80.424582	15.823171	0.000157	0.000078
RS	5	0.056348	80.424582	17.300361	0.000172	0.000119
RS	6	0.070967	10.581582	143.669598	0.001426	0.001054
RS	7	0.086952	10.581582	156.862457	0.001557	0.001387
RS	8	0.104432	3.613860	500.534970	0.004969	0.004609
RS	9	0.123546	3.613860	544.346384	0.005404	0.005533
RS	10	0.144447	2.118302	1007.185038	0.009999	0.010433
RS	11	0.167303	2.118302	1089.068569	0.010812	0.011830
RS	12	0.192295	1.683294	1477.920953	0.014672	0.016129
RS	13	0.219625	1.683294	1589.015608	0.015775	0.017692
RS	14	0.249510	1.568667	1829.114747	0.018159	0.020295
RS	15	0.282189	1.568667	1957.205282	0.019430	0.021849
RS	16	0.317923	1.570961	2087.009036	0.020719	0.023117
RS	17	0.356998	1.570961	2223.781663	0.022077	0.024620
RS	18	0.399727	1.615292	2299.846200	0.022832	0.025216
RS	19	0.446452	1.615292	2440.258259	0.024226	0.026681
RS	20	0.497544	1.677047	2488.460530	0.024704	0.026943
RS	21	0.553414	1.677047	2628.370177	0.026093	0.028389
RS	22	0.614508	1.755936	2645.191395	0.026260	0.028326
RS	23	0.681314	1.755936	2780.215453	0.027601	0.029749
RS	24	0.754366	1.861383	2749.925122	0.027300	0.029222
RS	25	0.834249	1.861383	2875.728891	0.028549	0.030588
RS	26	0.921601	2.004426	2786.101333	0.027659	0.029471
RS	27	1.017120	2.004426	2899.300500	0.028783	0.030731
RS	28	1.121570	2.196252	2747.621874	0.027277	0.028986
RS	29	1.235786	2.196252	2846.445402	0.028258	0.030099
RS	30	1.360681	2.449122	2639.412054	0.026203	0.027782
RS	31	1.497253	2.449122	2723.809223	0.027041	0.028725
RS	32	1.646595	2.776997	2475.269788	0.024573	0.025975
RS	33	1.809901	2.776997	2546.520066	0.025281	0.026747
RS	34	1.988475	3.195284	2274.252821	0.022578	0.023751
RS	35	2.183746	3.195284	2334.319083	0.023174	0.024365
RS	36	2.397275	3.718846	2056.942419	0.020420	0.021324
RS	37	2.630768	3.718846	2107.831317	0.020926	0.021802
RS	38	2.886093	4.359090	1841.590108	0.018282	0.018895
RS	39	3.165291	4.359090	1884.932744	0.018713	0.019258
RS	40	3.470593	5.120598	1641.475776	0.016296	0.016612
RS	41	3.804441	5.120598	1678.382651	0.016662	0.016883
RS	42	4.169503	5.999376	1463.816630	0.014532	0.014564
RS	43	4.568699	5.999376	1494.935816	0.014841	0.014759
RS	44	5.005219	6.981357	1310.843623	0.013013	0.012782
RS	45	5.482553	6.981357	1336.472876	0.013268	0.012912
RS	46	6.004518	8.043772	1181.197170	0.011726	0.011256
RS	47	6.575286	8.043772	1201.388902	0.011927	0.011333
RS	48	7.199421	9.162072	1071.000099	0.010632	0.009952
RS	49	7.881912	9.162072	1085.664842	0.010778	0.009981
RS	50	8.628215	10.323700	974.606815	0.009675	0.008816
RS	51	9.444297	10.323700	983.655310	0.009765	0.008804
RS	52	10.336682	11.548629	885.220900	0.008788	0.007787
RS	53	11.312504	11.548629	888.794599	0.008824	0.007740
RS	54	12.379565	13.802108	746.787265	0.007414	0.006355
RS	55	13.546396	13.802108	750.195754	0.007448	0.006325
RS	56	14.822324	13.802108	747.659149	0.007422	0.006249
RS	57	16.217551	13.802108	738.687717	0.007333	0.006122
RS	58	17.743231	243.538252	43.349856	0.000430	0.000395
RS	59	19.411560	243.538252	47.303690	0.000470	0.000424
RS	60	21.235878	243.538252	51.606507	0.000512	0.000455
RS	61	23.230767	243.538252	56.286534	0.000559	0.000487
RS	62	25.412178	243.538252	61.373683	0.000609	0.000523
RS	63	27.797548	243.538252	10577.977544	0.105013	0.066718
PA	4+25*2+4+6 0.001146339 0.006157558 27.797548264 13098.395494878 80.424581618 10.581581700 3.613860319 2.118301794 1.683294195 1.568667272 1.570960538 1.615292271 1.677047407 1.755936011 1.861382895 2.004426157 2.196251532 2.449122168 2.776997466 3.195284239 3.718846007 4.359089874 5.120597744 5.999375987 6.981356868 8.043771952 9.162072042 10.323700026 11.548629390 13.802108176 243.538252238
//
IT	8342
RD	12
LK	-74778.981845
QD	-254.087361 -> -191.623822
RI	0.0108563203
TR	0.000985	0.006226
MT	28.926435
MM	C_pi: 19.187362, n_recomb: 103149.148432
RS	0	0.000000	32933.411193	0.027838	0.000000	0.000000
RS	1	0.009419	32933.411193	0.030461	0.000000	0.000000
RS	2	0.019725	32933.411193	0.033331	0.000000	0.000000
RS	3	0.031001	32933.411193	0.036472	0.000000	0.000000
RS	4	0.043340	124.550911	10.551871	0.000102	0.000052
RS	5	0.056841	124.550911	11.544929	0.000112	0.000079
RS	6	0.071614	13.733877	114.492376	0.001110	0.000838
RS	7	0.087778	13.733877	125.128490	0.001213	0.001100
RS	8	0.105464	4.278907	438.199721	0.004248	0.004013
RS	9	0.124816	4.278907	477.237793	0.004627	0.004806
RS	10	0.145991	2.394794	926.290374	0.008980	0.009510
RS	11	0.169161	2.394794	1003.396511	0.009728	0.010762
RS	12	0.194512	1.858969	1396.559861	0.013539	0.015045
RS	13	0.222252	1.858969	1504.547168	0.014586	0.016477
RS	14	0.252604	1.710602	1757.537178	0.017039	0.019170
RS	15	0.285815	1.710602	1884.585890	0.018270	0.020620
RS	16	0.322154	1.699598	2029.881279	0.019679	0.022024
RS	17	0.361916	1.699598	2167.614269	0.021014	0.023452
RS	18	0.405423	1.736870	2260.506039	0.021915	0.024210
RS	19	0.453028	1.736870	2403.829679	0.023304	0.025630
RS	20	0.505117	1.792847	2471.041155	0.023956	0.026081
RS	21	0.562112	1.792847	2615.770289	0.025359	0.027507
RS	22	0.624475	1.865957	2654.173086	0.025731	0.027666
RS	23	0.692712	1.865957	2795.712509	0.027104	0.029088
RS	24	0.767375	1.965641	2788.532234	0.027034	0.028809
RS	25	0.849072	1.965641	2922.057632	0.028328	0.030191
RS	26	0.938463	2.103185	2854.706163	0.027676	0.029331
RS	27	1.036274	2.103185	2976.120667	0.028853	0.030620
RS	28	1.143297	2.289874	2843.185395	0.027564	0.029116
RS	29	1.260401	2.289874	2949.957731	0.028599	0.030264
RS	30	1.388535	2.537893	2755.994017	0.026719	0.028151
RS	31	1.528737	2.537893	2847.453674	0.027605	0.029131
RS	32	1.682144	2.860960	2605.290323	0.025258	0.026531
RS	33	1.850001	2.860960	2682.351940	0.026005	0.027337
RS	34	2.033668	3.274131	2409.941957	0.023364	0.024432
RS	35	2.234634	3.274131	2474.468374	0.023989	0.025075
RS	36	2.454528	3.791771	2191.619444	0.021247	0.022072
RS	37	2.695134	3.791771	2245.706749	0.021771	0.022571
RS	38	2.958402	4.424617	1970.406603	0.019102	0.019659
RS	39	3.246467	4.424617	2015.857927	0.019543	0.020039
RS	40	3.561664	5.176300	1761.574080	0.017078	0.017361
RS	41	3.906549	5.176300	1799.665665	0.017447	0.017642
RS	42	4.283918	6.041460	1574.000277	0.015259	0.015276
RS	43	4.696831	6.041460	1605.493545	0.015565	0.015475
RS	44	5.148635	7.003964	1411.077664	0.013680	0.013447
RS	45	5.642994	7.003964	1436.317258	0.013925	0.013576
RS	46	6.183915	8.037907	1272.109476	0.012333	0.011872
RS	47	6.775785	8.037907	1291.130714	0.012517	0.011940
RS	48	7.423402	9.114120	1153.451932	0.011182	0.010519
RS	49	8.132016	9.114120	1166.095309	0.011305	0.010533
RS	50	8.907374	10.213334	1049.358255	0.010173	0.009335
RS	51	9.755760	10.213334	1055.431768	0.010232	0.009299
RS	52	10.684055	11.345835	952.671625	0.009236	0.008257
RS	53	11.699784	11.345835	952.222080	0.009232	0.008178
RS	54	12.811183	13.368209	807.342706	0.007827	0.006777
RS	55	14.027262	13.368209	806.230286	0.007816	0.006712
RS	56	15.357881	13.368209	798.210740	0.007738	0.006594
RS	57	16.813828	13.368209	782.852607	0.007590	0.006419
RS	58	18.406909	256.953354	42.027763	0.000407	0.000371
RS	59	20.150038	256.953354	45.905533	0.000445	0.000398
RS	60	22.057350	256.953354	50.131161	0.000486	0.000428
RS	61	24.144307	256.953354	54.733568	0.000531	0.000460
RS	62	26.427831	256.953354	59.743529	0.000579	0.000494
RS	63	28.926435	256.953354	10638.991495	0.103142	0.067177
PA	4+25*2+4+6 0.000984994 0.006226293 28.926435293 32933.411192703 124.550911020 13.733877369 4.278907174 2.394794383 1.858968570 1.710601549 1.699597674 1.736870212 1.792847254 1.865957482 1.965641185 2.103185496 2.289873975 2.537893492 2.860960460 3.274131343 3.791770536 4.424616984 5.176300047 6.041460118 7.003963906 8.037907367 9.114119914 10.213333789 11.345835398 13.368209112 256.953354461
//
IT	8849
RD	13
LK	-74656.823988
QD	-211.143738 -> -156.211445
RI	0.0096950714
TR	0.000852	0.006283
MT	30.006057
MM	C_pi: 19.288646, n_recomb: 104555.321084
RS	0	0.000000	87421.057144	0.010693	0.000000	0.000000
RS	1	0.009482	87421.057144	0.011707	0.000000	0.000000
RS	2	0.019864	87421.057144	0.012818	0.000000	0.000000
RS	3	0.031229	87421.057144	0.014034	0.000000	0.000000
RS	4	0.043673	188.178614	7.137806	0.000068	0.000035
RS	5	0.057296	188.178614	7.814389	0.000075	0.000054
RS	6	0.072212	17.478829	92.065706	0.000881	0.000678
RS	7	0.088541	17.478829	100.702432	0.000963	0.000887
RS	8	0.106419	4.989771	385.271820	0.003685	0.003540
RS	9	0.125992	4.989771	420.101868	0.004018	0.004230
RS	10	0.147421	2.676753	851.856539	0.008147	0.008749
RS	11	0.170882	2.676753	924.180915	0.008839	0.009883
RS	12	0.196568	2.036211	1314.746526	0.012575	0.014120
RS	13	0.224690	2.036211	1418.875657	0.013571	0.015443
RS	14	0.255477	1.854620	1677.535812	0.016044	0.018174
RS	15	0.289185	1.854620	1802.176795	0.017237	0.019532
RS	16	0.326088	1.831383	1956.860330	0.018716	0.021018
RS	17	0.366491	1.831383	2093.763275	0.020025	0.022379
RS	18	0.410725	1.862433	2198.585892	0.021028	0.023249
RS	19	0.459153	1.862433	2342.774265	0.022407	0.024626
RS	20	0.512173	1.913152	2425.004189	0.023194	0.025224
RS	21	0.570221	1.913152	2572.411359	0.024603	0.026628
RS	22	0.633773	1.980753	2629.391869	0.025148	0.026972
RS	23	0.703351	1.980753	2775.388676	0.026545	0.028392
RS	24	0.779527	2.074868	2789.581084	0.026680	0.028331
RS	25	0.862926	2.074868	2929.026368	0.028014	0.029727
RS	26	0.954233	2.207188	2883.764521	0.027581	0.029102
RS	27	1.054198	2.207188	3011.973346	0.028807	0.030419
RS	28	1.163642	2.389214	2899.201433	0.027729	0.029144
RS	29	1.283463	2.389214	3012.926811	0.028817	0.030328
RS	30	1.414647	2.633144	2834.860647	0.027113	0.028415
RS	31	1.558269	2.633144	2932.775885	0.028050	0.029433
RS	32	1.715511	2.952536	2700.810313	0.025831	0.026987
RS	33	1.887662	2.952536	2783.375040	0.026621	0.027829
RS	34	2.076137	3.362150	2515.167160	0.024056	0.025025
RS	35	2.282484	3.362150	2584.037110	0.024715	0.025698
RS	36	2.508397	3.875903	2300.123937	0.021999	0.022745
RS	37	2.755731	3.875903	2357.392403	0.022547	0.023269
RS	38	3.026519	4.503877	2077.164323	0.019867	0.020365
RS	39	3.322983	4.503877	2124.743587	0.020322	0.020763
RS	40	3.647559	5.248732	1863.285883	0.017821	0.018065
RS	41	4.002912	5.248732	1902.583595	0.018197	0.018357
RS	42	4.391960	6.103749	1668.912502	0.015962	0.015956
RS	43	4.817899	6.103749	1700.788900	0.016267	0.016160
RS	44	5.284227	7.050706	1498.611077	0.014333	0.014091
RS	45	5.794773	7.050706	1523.451810	0.014571	0.014218
RS	46	6.353730	8.060618	1352.414181	0.012935	0.012475
RS	47	6.965688	8.060618	1370.232331	0.013105	0.012535
RS	48	7.635675	9.099796	1227.012595	0.011736	0.011080
RS	49	8.369190	9.099796	1237.567176	0.011836	0.011077
RS	50	9.172260	10.142472	1116.664883	0.010680	0.009854
RS	51	10.051479	10.142472	1119.637184	0.010709	0.009793
RS	52	11.014068	11.189494	1013.958572	0.009698	0.008732
RS	53	12.067931	11.189494	1009.257586	0.009653	0.008619
RS	54	13.221725	12.992855	863.993053	0.008264	0.007215
RS	55	14.484924	12.992855	857.801302	0.008204	0.007111
RS	56	15.867903	12.992855	843.784879	0.008070	0.006946
RS	57	17.382019	12.992855	821.603483	0.007858	0.006718
RS	58	19.039708	266.264711	41.226356	0.000394	0.000355
RS	59	20.854583	266.264711	45.066293	0.000431	0.000383
RS	60	22.841549	266.264711	49.254957	0.000471	0.000412
RS	61	25.016924	266.264711	53.821888	0.000515	0.000443
RS	62	27.398573	266.264711	58.798599	0.000562	0.000477
RS	63	30.006057	266.264711	10581.972661	0.101209	0.067540
PA	4+25*2+4+6 0.000851674 0.006283149 30.006056581 87421.057143765 188.178614033 17.478829200 4.989771486 2.676753418 2.036211301 1.854620171 1.831383026 1.862432810 1.913152199 1.980752595 2.074868363 2.207187852 2.389214082 2.633143824 2.952536448 3.362150421 3.875903049 4.503877450 5.248732451 6.103748617 7.050705798 8.060617504 9.099795659 10.142472051 11.189493869 12.992855478 266.264711371
//
IT	9727
RD	14
LK	-74549.739143
QD	-174.547510 -> -126.952389
RI	0.0086925664
TR	0.000744	0.006328
MT	31.037549
MM	C_pi: 19.269190, n_recomb: 105157.762520
RS	0	0.000000	229796.793827	0.004115	0.000000	0.000000
RS	1	0.009541	229796.793827	0.004508	0.000000	0.000000
RS	2	0.019992	229796.793827	0.004938	0.000000	0.000000
RS	3	0.031440	229796.793827	0.005410	0.000000	0.000000
RS	4	0.043981	277.402472	4.908819	0.000047	0.000025
RS	5	0.057717	277.402472	5.377126	0.000051	0.000037
RS	6	0.072765	21.807291	74.899782	0.000712	0.000558
RS	7	0.089248	21.807291	81.985359	0.000780	0.000729
RS	8	0.107304	5.729160	341.129890	0.003244	0.003167
RS	9	0.127082	5.729160	372.351757	0.003541	0.003776
RS	10	0.148748	2.957044	785.652675	0.007471	0.008134
RS	11	0.172480	2.957044	853.471632	0.008116	0.009171
RS	12	0.198477	2.211322	1236.813767	0.011762	0.013349
RS	13	0.226954	2.211322	1336.787024	0.012712	0.014577
RS	14	0.258149	1.998426	1595.411246	0.015172	0.017309
RS	15	0.292319	1.998426	1716.796099	0.016326	0.018586
RS	16	0.329749	1.964710	1875.602245	0.017836	0.020111
RS	17	0.370751	1.964710	2010.395720	0.019118	0.021408
RS	18	0.415664	1.990767	2122.615226	0.020185	0.022351
RS	19	0.464863	1.990767	2266.080054	0.021549	0.023683
RS	20	0.518755	2.036941	2359.395473	0.022437	0.024392
RS	21	0.577789	2.036941	2507.710749	0.023847	0.025771
RS	22	0.642456	2.099391	2579.961127	0.024534	0.026267
RS	23	0.713292	2.099391	2728.614553	0.025948	0.027680
RS	24	0.790887	2.188125	2761.800184	0.026263	0.027809
RS	25	0.875885	2.188125	2905.498421	0.027630	0.029215
RS	26	0.968992	2.315414	2881.184811	0.027399	0.028804
RS	27	1.070983	2.315414	3014.794507	0.028669	0.030144
RS	28	1.182704	2.493112	2922.438779	0.027791	0.029084
RS	29	1.305084	2.493112	3042.075971	0.028929	0.030302
RS	30	1.439141	2.733518	2881.485208	0.027402	0.028583
RS	31	1.585987	2.733518	2985.172167	0.028388	0.029639
RS	32	1.746844	3.050123	2766.018205	0.026304	0.027348
RS	33	1.923048	3.050123	2853.705623	0.027137	0.028227
RS	34	2.116063	3.457446	2592.972522	0.024658	0.025530
RS	35	2.327493	3.457446	2666.025341	0.025353	0.026236
RS	36	2.559096	3.969013	2384.572608	0.022676	0.023342
RS	37	2.812795	3.969013	2444.998237	0.023251	0.023892
RS	38	3.090699	4.594293	2163.279617	0.020572	0.021008
RS	39	3.395118	4.594293	2213.035849	0.021045	0.021426
RS	40	3.728580	5.335018	1947.522454	0.018520	0.018717
RS	41	4.093858	5.335018	1988.109127	0.018906	0.019023
RS	42	4.493985	6.183107	1749.134479	0.016633	0.016595
RS	43	4.932289	6.183107	1781.489881	0.016941	0.016806
RS	44	5.412410	7.118325	1573.808969	0.014966	0.014704
RS	45	5.938338	7.118325	1598.350438	0.015200	0.014832
RS	46	6.514445	8.108686	1422.343678	0.013526	0.013055
RS	47	7.145516	8.108686	1439.055873	0.013685	0.013108
RS	48	7.836797	9.116144	1291.835674	0.012285	0.011626
RS	49	8.594032	9.116144	1300.386161	0.012366	0.011608
RS	50	9.423513	10.108654	1176.642986	0.011189	0.010364
RS	51	10.332133	10.108654	1176.564561	0.011189	0.010279
RS	52	11.327443	11.078034	1069.184802	0.010167	0.009205
RS	53	12.417713	11.078034	1060.206622	0.010082	0.009057
RS	54	13.612004	12.677205	916.678143	0.008717	0.007662
RS	55	14.920240	12.677205	905.047520	0.008607	0.007516
RS	56	16.353293	12.677205	884.741045	0.008413	0.007301
RS	57	17.923070	12.677205	855.537828	0.008136	0.007017
RS	58	19.642616	271.832932	40.888399	0.000389	0.000347
RS	59	21.526222	271.832932	44.726151	0.000425	0.000374
RS	60	23.589538	271.832932	48.915600	0.000465	0.000404
RS	61	25.849712	271.832932	53.486890	0.000509	0.000435
RS	62	28.325524	271.832932	58.472214	0.000556	0.000469
RS	63	31.037549	271.832932	10439.595679	0.099276	0.067827
PA	4+25*2+4+6 0.000743799 0.006327943 31.037549115 229796.793827368 277.402472352 21.807290870 5.729159731 2.957044200 2.211322490 1.998425835 1.964710185 1.990766955 2.036941143 2.099391029 2.188125382 2.315414310 2.493112155 2.733517780 3.050123411 3.457446129 3.969012699 4.594292626 5.335017723 6.183106514 7.118325218 8.108685590 9.116143839 10.108653566 11.078033886 12.677205254 271.832932002
//
IT	12419
RD	15
LK	-74457.495370
QD	-143.857372 -> -103.501507
RI	0.0078626347
TR	0.000658	0.006357
MT	32.053056
MM	C_pi: 19.196569, n_recomb: 105237.727508
RS	0	0.000000	576292.531652	0.001652	0.000000	0.000000
RS	1	0.009597	576292.531652	0.001810	0.000000	0.000000
RS	2	0.020114	576292.531652	0.001984	0.000000	0.000000
RS	3	0.031641	576292.531652	0.002175	0.000000	0.000000
RS	4	0.044274	399.088873	3.441518	0.000033	0.000018
RS	5	0.058120	399.088873	3.771825	0.000036	0.000027
RS	6	0.073294	26.634812	61.922256	0.000588	0.000469
RS	7	0.089924	26.634812	67.824067	0.000644	0.000611
RS	8	0.108150	6.468720	305.505959	0.002903	0.002880
RS	9	0.128126	6.468720	333.764645	0.003172	0.003427
RS	10	0.150018	3.225354	729.727295	0.006934	0.007656
RS	11	0.174012	3.225354	793.609640	0.007541	0.008616
RS	12	0.200307	2.378946	1167.442407	0.011093	0.012733
RS	13	0.229127	2.378946	1263.459098	0.012006	0.013881
RS	14	0.260712	2.138627	1517.949561	0.014424	0.016587
RS	15	0.295328	2.138627	1635.831723	0.015544	0.017790
RS	16	0.333266	2.097237	1794.413014	0.017051	0.019318
RS	17	0.374845	2.097237	1926.450243	0.018306	0.020554
RS	18	0.420414	2.120207	2042.011993	0.019404	0.021535
RS	19	0.470356	2.120207	2183.779464	0.020751	0.022822
RS	20	0.525091	2.163044	2284.398100	0.021707	0.023608
RS	21	0.585079	2.163044	2432.406410	0.023113	0.024958
RS	22	0.650824	2.221021	2516.508988	0.023913	0.025574
RS	23	0.722877	2.221021	2666.478785	0.025338	0.026976
RS	24	0.801846	2.304818	2715.771307	0.025806	0.027266
RS	25	0.888393	2.304818	2862.396943	0.027199	0.028677
RS	26	0.983245	2.427455	2857.038320	0.027148	0.028455
RS	27	1.087200	2.427455	2994.875351	0.028458	0.029815
RS	28	1.201131	2.601304	2922.045903	0.027766	0.028954
RS	29	1.325996	2.601304	3046.671123	0.028950	0.030201
RS	30	1.462843	2.838891	2903.802190	0.027593	0.028667
RS	31	1.612823	2.838891	3012.625147	0.028627	0.029757
RS	32	1.777196	3.153726	2807.533506	0.026678	0.027620
RS	33	1.957344	3.153726	2899.977190	0.027556	0.028533
RS	34	2.154779	3.560179	2648.689853	0.025169	0.025948
RS	35	2.371162	3.560179	2725.773391	0.025901	0.026685
RS	36	2.608310	4.071480	2449.141234	0.023272	0.023858
RS	37	2.868217	4.071480	2512.720784	0.023877	0.024435
RS	38	3.153065	4.696551	2231.967678	0.021209	0.021579
RS	39	3.465250	4.696551	2283.990077	0.021703	0.022017
RS	40	3.807393	5.436269	2016.745925	0.019164	0.019309
RS	41	4.182371	5.436269	2058.764468	0.019563	0.019628
RS	42	4.593334	6.281265	1816.547750	0.017261	0.017183
RS	43	5.043736	6.281265	1849.556739	0.017575	0.017402
RS	44	5.537361	7.209346	1638.128252	0.015566	0.015274
RS	45	6.078358	7.209346	1662.565552	0.015798	0.015403
RS	46	6.671271	8.185614	1483.046979	0.014092	0.013602
RS	47	7.321085	8.185614	1498.862594	0.014243	0.013648
RS	48	8.033259	9.167802	1348.849712	0.012817	0.012144
RS	49	8.813777	9.167802	1355.611690	0.012881	0.012112
RS	50	9.669199	10.117826	1230.058884	0.011688	0.010854
RS	51	10.606712	10.117826	1227.133720	0.011661	0.010745
RS	52	11.634195	11.018823	1119.005420	0.010633	0.009664
RS	53	12.760281	11.018823	1105.903419	0.010509	0.009481
RS	54	13.994434	12.431604	965.762533	0.009177	0.008108
RS	55	15.347024	12.431604	948.534898	0.009013	0.007916
RS	56	16.829417	12.431604	921.853643	0.008760	0.007649
RS	57	18.454070	12.431604	885.638475	0.008416	0.007307
RS	58	20.234634	274.796548	40.926211	0.000389	0.000345
RS	59	22.186073	274.796548	44.792288	0.000426	0.000372
RS	60	24.324783	274.796548	49.015059	0.000466	0.000402
RS	61	26.668738	274.796548	53.625304	0.000510	0.000434
RS	62	29.237634	274.796548	58.655902	0.000557	0.000469
RS	63	32.053056	274.796548	10252.417486	0.097422	0.068046
PA	4+25*2+4+6 0.000657940 0.006357006 32.053056084 576292.531651626 399.088873111 26.634812047 6.468719609 3.225354303 2.378945879 2.138626520 2.097236537 2.120206790 2.163043623 2.221020749 2.304817988 2.427454796 2.601303835 2.838890707 3.153725554 3.560179406 4.071480372 4.696551495 5.436268868 6.281265429 7.209346283 8.185613924 9.167802047 10.117826371 11.018823260 12.431604472 274.796548458
//
IT	23936
RD	16
LK	-74379.712298
QD	-118.630867 -> -85.012156
RI	0.0072105256
TR	0.000590	0.006368
MT	33.085733
MM	C_pi: 19.126790, n_recomb: 105046.304019
RS	0	0.000000	1204781.854614	0.000793	0.000000	0.000000
RS	1	0.009652	1204781.854614	0.000870	0.000000	0.000000
RS	2	0.020235	1204781.854614	0.000954	0.000000	0.000000
RS	3	0.031839	1204781.854614	0.001046	0.000000	0.000000
RS	4	0.044564	556.628444	2.482381	0.000024	0.000013
RS	5	0.058517	556.628444	2.722027	0.000026	0.000019
RS	6	0.073816	31.791062	52.247976	0.000497	0.000404
RS	7	0.090592	31.791062	57.262282	0.000545	0.000524
RS	8	0.108988	7.173756	277.800329	0.002645	0.002666
RS	9	0.129158	7.173756	303.736552	0.002891	0.003166
RS	10	0.151276	3.469938	685.145228	0.006522	0.007306
RS	11	0.175528	3.469938	745.849454	0.007100	0.008205
RS	12	0.202121	2.532913	1109.796817	0.010565	0.012269
RS	13	0.231281	2.532913	1202.431344	0.011447	0.013351
RS	14	0.263255	2.271224	1450.074491	0.013804	0.016012
RS	15	0.298315	2.271224	1564.694231	0.014895	0.017149
RS	16	0.336759	2.226050	1719.645647	0.016370	0.018650
RS	17	0.378913	2.226050	1848.823026	0.017600	0.019829
RS	18	0.425136	2.248613	1964.243711	0.018699	0.020815
RS	19	0.475820	2.248613	2103.895534	0.020028	0.022058
RS	20	0.531396	2.289855	2208.422715	0.021023	0.022889
RS	21	0.592336	2.289855	2355.441714	0.022423	0.024209
RS	22	0.659158	2.344475	2448.080002	0.023305	0.024915
RS	23	0.732429	2.344475	2598.497589	0.024737	0.026301
RS	24	0.812772	2.424076	2660.862816	0.025330	0.026724
RS	25	0.900870	2.424076	2809.471114	0.026745	0.028135
RS	26	0.997470	2.542680	2820.570463	0.026851	0.028078
RS	27	1.103394	2.542680	2961.735302	0.028195	0.029452
RS	28	1.219541	2.713349	2906.737475	0.027671	0.028769
RS	29	1.346898	2.713349	3035.598451	0.028898	0.030041
RS	30	1.486547	2.948981	2909.670196	0.027699	0.028679
RS	31	1.639675	2.948981	3023.082975	0.028779	0.029800
RS	32	1.807582	3.263220	2832.149944	0.026961	0.027810
RS	33	1.991695	3.263220	2929.019842	0.027883	0.028755
RS	34	2.193578	3.670411	2687.977119	0.025588	0.026280
RS	35	2.414945	3.670411	2768.950312	0.026359	0.027047
RS	36	2.657679	4.183572	2498.418289	0.023784	0.024291
RS	37	2.923840	4.183572	2565.154344	0.024419	0.024893
RS	38	3.215690	4.811200	2286.867729	0.021770	0.022072
RS	39	3.535708	4.811200	2341.258144	0.022288	0.022530
RS	40	3.886613	5.553397	2073.810388	0.019742	0.019830
RS	41	4.271386	5.553397	2117.428035	0.020157	0.020163
RS	42	4.693296	6.399614	1873.381107	0.017834	0.017709
RS	43	5.155928	6.399614	1907.255565	0.018156	0.017935
RS	44	5.663210	7.325741	1693.316417	0.016120	0.015791
RS	45	6.219454	7.325741	1717.894921	0.016354	0.015921
RS	46	6.829385	8.294055	1535.904568	0.014621	0.014101
RS	47	7.498184	8.294055	1551.097061	0.014766	0.014142
RS	48	8.231532	9.258126	1399.160906	0.013319	0.012623
RS	49	9.035661	9.258126	1404.429892	0.013370	0.012577
RS	50	9.917402	10.174026	1277.809495	0.012164	0.011310
RS	51	10.884245	10.174026	1272.341650	0.012112	0.011179
RS	52	11.944403	11.016469	1164.158534	0.011082	0.010096
RS	53	13.106885	11.016469	1147.211333	0.010921	0.009880
RS	54	14.381565	12.261403	1011.673693	0.009631	0.008540
RS	55	15.779273	12.261403	988.856250	0.009414	0.008301
RS	56	17.311882	12.261403	955.877936	0.009100	0.007981
RS	57	18.992412	12.261403	912.813020	0.008690	0.007581
RS	58	20.835142	276.385670	41.240595	0.000393	0.000346
RS	59	22.855725	276.385670	45.158702	0.000430	0.000374
RS	60	25.071327	276.385670	49.440243	0.000471	0.000405
RS	61	27.500771	276.385670	54.116695	0.000515	0.000438
RS	62	30.164696	276.385670	59.221666	0.000564	0.000474
RS	63	33.085733	276.385670	10053.884115	0.095709	0.068199
PA	4+25*2+4+6 0.000589993 0.006367886 33.085733144 1204781.854614269 556.628444190 31.791062384 7.173756243 3.469937863 2.532913182 2.271223864 2.226049854 2.248613060 2.289855371 2.344475187 2.424075706 2.542679934 2.713348551 2.948980784 3.263219908 3.670411344 4.183571926 4.811200239 5.553397454 6.399614298 7.325741113 8.294055201 9.258126439 10.174025810 11.016468729 12.261402533 276.385670034
//
IT	29783
RD	17
LK	-74315.139585
QD	-98.229495 -> -70.463681
RI	0.0067102920
TR	0.000536	0.006358
MT	34.176403
MM	C_pi: 19.096936, n_recomb: 104733.350686
RS	0	0.000000	1198638.889121	0.000800	0.000000	0.000000
RS	1	0.009708	1198638.889121	0.000877	0.000000	0.000000
RS	2	0.020358	1198638.889121	0.000963	0.000000	0.000000
RS	3	0.032043	1198638.889121	0.001056	0.000000	0.000000
RS	4	0.044861	770.476188	1.802507	0.000017	0.000010
RS	5	0.058924	770.476188	1.977548	0.000019	0.000015
RS	6	0.074352	37.122442	45.020133	0.000430	0.000355
RS	7	0.091278	37.122442	49.369833	0.000471	0.000460
RS	8	0.109848	7.814149	256.925238	0.002453	0.002512
RS	9	0.130220	7.814149	281.116996	0.002684	0.002977
RS	10	0.152569	3.680558	651.716225	0.006223	0.007067
RS	11	0.177088	3.680558	710.065737	0.006780	0.007922
RS	12	0.203988	2.667867	1064.969531	0.010168	0.011946
RS	13	0.233499	2.667867	1154.997775	0.011028	0.012975
RS	14	0.265875	2.392483	1394.195209	0.013312	0.015575
RS	15	0.301393	2.392483	1506.098118	0.014380	0.016658
RS	16	0.340360	2.348515	1654.683628	0.015799	0.018105
RS	17	0.383110	2.348515	1781.258023	0.017008	0.019234
RS	18	0.430010	2.374081	1893.603289	0.018080	0.020197
RS	19	0.481463	2.374081	2031.111805	0.019393	0.021398
RS	20	0.537911	2.416056	2136.557346	0.020400	0.022247
RS	21	0.599839	2.416056	2282.297886	0.021792	0.023536
RS	22	0.667779	2.468876	2380.435901	0.022729	0.024304
RS	23	0.742315	2.468876	2530.799070	0.024164	0.025672
RS	24	0.824086	2.545366	2603.275503	0.024856	0.026200
RS	25	0.913796	2.545366	2753.231720	0.026288	0.027607
RS	26	1.012214	2.660842	2778.106401	0.026526	0.027690
RS	27	1.120187	2.660842	2921.932411	0.027899	0.029073
RS	28	1.238642	2.829226	2882.647919	0.027524	0.028548
RS	29	1.368597	2.829226	3015.142739	0.028789	0.029840
RS	30	1.511167	3.064003	2904.714260	0.027734	0.028634
RS	31	1.667578	3.064003	3022.248185	0.028857	0.029783
RS	32	1.839173	3.379053	2844.788195	0.027162	0.027929
RS	33	2.027427	3.379053	2945.778461	0.028126	0.028904
RS	34	2.233956	3.788826	2714.965419	0.025923	0.026534
RS	35	2.460535	3.788826	2799.679724	0.026732	0.027330
RS	36	2.709110	4.306273	2535.729295	0.024211	0.024644
RS	37	2.981816	4.306273	2605.604375	0.024878	0.025271
RS	38	3.280997	4.939584	2330.576587	0.022252	0.022487
RS	39	3.609221	4.939584	2387.416508	0.022795	0.022965
RS	40	3.969310	5.688222	2120.680124	0.020248	0.020278
RS	41	4.364356	5.688222	2166.050843	0.020682	0.020626
RS	42	4.797752	6.540547	1921.086492	0.018343	0.018167
RS	43	5.273223	6.540547	1956.035208	0.018676	0.018402
RS	44	5.794851	7.470546	1740.429188	0.016618	0.016246
RS	45	6.367119	7.470546	1765.402445	0.016856	0.016379
RS	46	6.994943	8.437776	1581.658882	0.015102	0.014545
RS	47	7.683715	8.437776	1596.523349	0.015244	0.014582
RS	48	8.439352	9.391604	1443.271577	0.013780	0.013053
RS	49	9.268347	9.391604	1447.381169	0.013820	0.012996
RS	50	10.177819	10.282337	1320.213702	0.012605	0.011725
RS	51	11.175583	10.282337	1312.566764	0.012532	0.011573
RS	52	12.270208	11.076429	1204.822197	0.011504	0.010493
RS	53	13.471100	11.076429	1184.396522	0.011309	0.010245
RS	54	14.788572	12.172058	1054.329422	0.010067	0.008949
RS	55	16.233945	12.172058	1026.073323	0.009797	0.008663
RS	56	17.819632	12.172058	987.014618	0.009424	0.008290
RS	57	19.559258	12.172058	937.389383	0.008950	0.007833
RS	58	21.467765	277.605923	41.742730	0.000399	0.000350
RS	59	23.561548	277.605923	45.730238	0.000437	0.000379
RS	60	25.858595	277.605923	50.089352	0.000478	0.000411
RS	61	28.378637	277.605923	54.852316	0.000524	0.000445
RS	62	31.143323	277.605923	60.053534	0.000573	0.000482
RS	63	34.176403	277.605923	9860.714112	0.094151	0.068289
PA	4+25*2+4+6 0.000535721 0.006357686 34.176402511 1198638.889120652 770.476187993 37.122442261 7.814149307 3.680557505 2.667866635 2.392483076 2.348514588 2.374081024 2.416056483 2.468876244 2.545365778 2.660842177 2.829225819 3.064003088 3.379052512 3.788826036 4.306273161 4.939583674 5.688222424 6.540547424 7.470545881 8.437776271 9.391603539 10.282337130 11.076429144 12.172057766 277.605922509
//
IT	16210
RD	18
LK	-74261.857628
QD	-81.874256 -> -59.201433
RI	0.0065857905
TR	0.000499	0.006420
MT	34.676528
MM	C_pi: 18.913816, n_recomb: 104737.575377
RS	0	0.000000	1507460.647054	0.000638	0.000000	0.000000
RS	1	0.009733	1507460.647054	0.000700	0.000000	0.000000
RS	2	0.020414	1507460.647054	0.000768	0.000000	0.000000
RS	3	0.032134	1507460.647054	0.000843	0.000000	0.000000
RS	4	0.044994	1025.218228	1.359455	0.000013	0.000007
RS	5	0.059107	1025.218228	1.491822	0.000014	0.000011
RS	6	0.074593	42.475455	39.506242	0.000377	0.000317
RS	7	0.091587	42.475455	43.335741	0.000414	0.000411
RS	8	0.110234	8.361700	241.228274	0.002303	0.002402
RS	9	0.130696	8.361700	264.047158	0.002521	0.002843
RS	10	0.153150	3.845072	627.289777	0.005989	0.006921
RS	11	0.177790	3.845072	683.791663	0.006529	0.007745
RS	12	0.204828	2.773680	1031.100008	0.009845	0.011743
RS	13	0.234497	2.773680	1118.950311	0.010683	0.012735
RS	14	0.267054	2.491642	1349.291652	0.012883	0.015262
RS	15	0.302780	2.491642	1458.701842	0.013927	0.016302
RS	16	0.341983	2.452162	1599.827514	0.015275	0.017672
RS	17	0.385002	2.452162	1723.793488	0.016458	0.018760
RS	18	0.432208	2.482178	1831.881985	0.017490	0.019674
RS	19	0.484009	2.482178	1967.017262	0.018780	0.020840
RS	20	0.540852	2.525064	2072.307617	0.019786	0.021680
RS	21	0.603227	2.525064	2216.333548	0.021161	0.022942
RS	22	0.671673	2.575340	2318.962036	0.022141	0.023746
RS	23	0.746781	2.575340	2468.663056	0.023570	0.025097
RS	24	0.829200	2.647190	2550.372792	0.024350	0.025705
RS	25	0.919640	2.647190	2700.958906	0.025788	0.027107
RS	26	1.018883	2.757310	2738.958314	0.026151	0.027304
RS	27	1.127786	2.757310	2884.695210	0.027542	0.028695
RS	28	1.247288	2.920525	2860.734789	0.027313	0.028305
RS	29	1.378422	2.920525	2996.156560	0.028606	0.029616
RS	30	1.522319	3.150769	2901.188442	0.027700	0.028547
RS	31	1.680222	3.150769	3022.235676	0.028855	0.029721
RS	32	1.853494	3.462013	2858.499168	0.027292	0.027991
RS	33	2.043630	3.462013	2963.127853	0.028291	0.028994
RS	34	2.252273	3.868567	2743.021593	0.026189	0.026722
RS	35	2.481224	3.868567	2831.120810	0.027031	0.027544
RS	36	2.732459	4.383111	2574.323086	0.024579	0.024925
RS	37	3.008146	4.383111	2647.090476	0.025274	0.025576
RS	38	3.310667	5.013228	2375.941646	0.022685	0.022831
RS	39	3.642633	5.013228	2435.069524	0.023249	0.023328
RS	40	4.006909	5.757640	2169.627189	0.020715	0.020656
RS	41	4.406641	5.757640	2216.651885	0.021164	0.021018
RS	42	4.845279	6.603601	1971.290124	0.018821	0.018560
RS	43	5.326611	6.603601	2007.257316	0.019165	0.018804
RS	44	5.854792	7.523445	1790.430461	0.017094	0.016640
RS	45	6.434381	7.523445	1815.770758	0.017336	0.016777
RS	46	7.070382	8.474395	1630.681545	0.015569	0.014933
RS	47	7.768287	8.474395	1645.202706	0.015708	0.014968
RS	48	8.534120	9.402408	1491.010559	0.014236	0.013431
RS	49	9.374492	9.402408	1493.940534	0.014264	0.013366
RS	50	10.296660	10.252773	1366.613598	0.013048	0.012093
RS	51	11.308583	10.252773	1356.734553	0.012954	0.011923
RS	52	12.418998	10.984439	1249.856144	0.011933	0.010851
RS	53	13.637492	10.984439	1225.818870	0.011704	0.010574
RS	54	14.974584	11.909585	1102.377426	0.010525	0.009329
RS	55	16.441817	11.909585	1068.192403	0.010199	0.008996
RS	56	18.051858	11.909585	1022.599525	0.009763	0.008572
RS	57	19.818607	11.909585	966.018407	0.009223	0.008061
RS	58	21.757316	275.145062	42.348077	0.000404	0.000355
RS	59	23.884724	275.145062	46.402148	0.000443	0.000385
RS	60	26.219195	275.145062	50.834537	0.000485	0.000418
RS	61	28.780883	275.145062	55.678024	0.000532	0.000453
RS	62	31.591905	275.145062	60.967551	0.000582	0.000491
RS	63	34.676528	275.145062	9748.892791	0.093079	0.068325
PA	4+25*2+4+6 0.000498770 0.006419515 34.676528214 1507460.647053597 1025.218228261 42.475455184 8.361699546 3.845072380 2.773680048 2.491641717 2.452161740 2.482177794 2.525064057 2.575339845 2.647190174 2.757310064 2.920525145 3.150769308 3.462012954 3.868567185 4.383110541 5.013227776 5.757640085 6.603601279 7.523444609 8.474395155 9.402407914 10.252772650 10.984439254 11.909585233 275.145062160
//
IT	17052
RD	19
LK	-74218.861065
QD	-68.924730 -> -50.781866
RI	0.0066176979
TR	0.000473	0.006529
MT	34.758559
MM	C_pi: 18.608455, n_recomb: 104805.190315
RS	0	0.000000	1507909.725633	0.000638	0.000000	0.000000
RS	1	0.009737	1507909.725633	0.000700	0.000000	0.000000
RS	2	0.020423	1507909.725633	0.000768	0.000000	0.000000
RS	3	0.032149	1507909.725633	0.000843	0.000000	0.000000
RS	4	0.045016	1317.546181	1.059079	0.000010	0.000006
RS	5	0.059137	1317.546181	1.162248	0.000011	0.000009
RS	6	0.074632	47.128697	35.651307	0.000340	0.000295
RS	7	0.091637	47.128697	39.110243	0.000373	0.000380
RS	8	0.110297	8.722988	231.577785	0.002210	0.002367
RS	9	0.130774	8.722988	253.520059	0.002419	0.002790
RS	10	0.153245	3.934431	614.134416	0.005860	0.006930
RS	11	0.177904	3.934431	669.575979	0.006389	0.007725
RS	12	0.204965	2.835415	1010.864221	0.009645	0.011726
RS	13	0.234660	2.835415	1097.290621	0.010470	0.012673
RS	14	0.267246	2.558650	1317.651625	0.012572	0.015116
RS	15	0.303006	2.558650	1425.093392	0.013598	0.016102
RS	16	0.342248	2.529682	1556.592145	0.014852	0.017371
RS	17	0.385311	2.529682	1678.189534	0.016012	0.018407
RS	18	0.432567	2.567568	1779.787486	0.016982	0.019250
RS	19	0.484424	2.567568	1912.503290	0.018248	0.020368
RS	20	0.541331	2.613229	2015.508548	0.019231	0.021181
RS	21	0.603779	2.613229	2157.495658	0.020586	0.022403
RS	22	0.672308	2.661711	2262.532198	0.021588	0.023227
RS	23	0.747510	2.661711	2410.991951	0.023005	0.024547
RS	24	0.830034	2.728768	2499.943142	0.023853	0.025219
RS	25	0.920594	2.728768	2650.377957	0.025289	0.026601
RS	26	1.019972	2.832731	2699.636188	0.025759	0.026902
RS	27	1.129026	2.832731	2846.379436	0.027159	0.028284
RS	28	1.248700	2.989368	2836.216596	0.027062	0.028021
RS	29	1.380026	2.989368	2973.630043	0.028373	0.029333
RS	30	1.524140	3.212987	2893.141250	0.027605	0.028398
RS	31	1.682287	3.212987	3016.818487	0.028785	0.029581
RS	32	1.855833	3.517672	2866.344610	0.027349	0.027976
RS	33	2.046278	3.517672	2973.837396	0.028375	0.028993
RS	34	2.255266	3.917446	2764.500907	0.026378	0.026826
RS	35	2.484605	3.917446	2855.346178	0.027244	0.027663
RS	36	2.736274	4.424550	2606.207982	0.024867	0.025122
RS	37	3.012450	4.424550	2681.364332	0.025584	0.025786
RS	38	3.315517	5.045959	2414.841726	0.023041	0.023092
RS	39	3.648095	5.045959	2475.877427	0.023624	0.023601
RS	40	4.013057	5.779546	2212.624848	0.021112	0.020958
RS	41	4.413556	5.779546	2261.028030	0.021574	0.021329
RS	42	4.853053	6.611475	2016.216232	0.019238	0.018884
RS	43	5.335344	6.611475	2053.012849	0.019589	0.019133
RS	44	5.864598	7.512738	1835.862299	0.017517	0.016973
RS	45	6.445387	7.512738	1861.453934	0.017761	0.017111
RS	46	7.082728	8.438613	1675.846972	0.015990	0.015269
RS	47	7.782129	8.438613	1689.971459	0.016125	0.015300
RS	48	8.549633	9.332264	1535.597091	0.014652	0.013767
RS	49	9.391870	9.332264	1537.344958	0.014669	0.013691
RS	50	10.316118	10.134791	1410.563654	0.013459	0.012427
RS	51	11.330363	10.134791	1398.483525	0.013344	0.012239
RS	52	12.443367	10.798441	1293.179483	0.012339	0.011183
RS	53	13.664747	10.798441	1265.557908	0.012075	0.010876
RS	54	15.005057	11.548556	1150.199955	0.010975	0.009698
RS	55	16.475876	11.548556	1109.823186	0.010589	0.009316
RS	56	18.089912	11.548556	1057.519330	0.010090	0.008839
RS	57	19.861111	11.548556	993.906837	0.009483	0.008273
RS	58	21.804777	270.460276	42.863273	0.000409	0.000359
RS	59	23.937702	270.460276	46.966546	0.000448	0.000390
RS	60	26.278316	270.460276	51.452417	0.000491	0.000423
RS	61	28.846842	270.460276	56.353924	0.000538	0.000460
RS	62	31.665472	270.460276	61.706251	0.000589	0.000499
RS	63	34.758559	270.460276	9662.896963	0.092199	0.068330
PA	4+25*2+4+6 0.000472978 0.006529326 34.758558632 1507909.725633131 1317.546181393 47.128696965 8.722987898 3.934430602 2.835415416 2.558650378 2.529682057 2.567567931 2.613229454 2.661711244 2.728767771 2.832731064 2.989367671 3.212987233 3.517671880 3.917446272 4.424549827 5.045959007 5.779546085 6.611475353 7.512737841 8.438612928 9.332263727 10.134791199 10.798441446 11.548556310 270.460276358
//
IT	7919
RD	20
LK	-74184.304218
QD	-58.671278 -> -47.626916
RI	0.0065471671
TR	0.000459	0.006551
MT	34.843468
MM	C_pi: 18.459240, n_recomb: 104337.137362
RS	0	0.000000	1507922.308612	0.000636	0.000000	0.000000
RS	1	0.009741	1507922.308612	0.000698	0.000000	0.000000
RS	2	0.020432	1507922.308612	0.000766	0.000000	0.000000
RS	3	0.032164	1507922.308612	0.000840	0.000000	0.000000
RS	4	0.045039	1624.570148	0.855828	0.000008	0.000005
RS	5	0.059168	1624.570148	0.939236	0.000009	0.000007
RS	6	0.074673	50.564045	33.112364	0.000317	0.000283
RS	7	0.091689	50.564045	36.327305	0.000348	0.000363
RS	8	0.110362	8.862159	227.170520	0.002177	0.002392
RS	9	0.130854	8.862159	248.714029	0.002384	0.002805
RS	10	0.153343	3.944102	610.642328	0.005853	0.007067
RS	11	0.178022	3.944102	665.801638	0.006381	0.007840
RS	12	0.205106	2.853053	1001.480006	0.009598	0.011858
RS	13	0.234828	2.853053	1087.209424	0.010420	0.012763
RS	14	0.267445	2.595588	1295.181874	0.012413	0.015099
RS	15	0.303240	2.595588	1401.118260	0.013429	0.016034
RS	16	0.342521	2.584779	1519.880788	0.014567	0.017173
RS	17	0.385630	2.584779	1639.267477	0.015711	0.018157
RS	18	0.432937	2.635681	1731.295620	0.016593	0.018904
RS	19	0.484853	2.635681	1861.442877	0.017841	0.019975
RS	20	0.541827	2.687876	1959.048804	0.018776	0.020741
RS	21	0.604350	2.687876	2098.538204	0.020113	0.021921
RS	22	0.672965	2.737268	2202.759992	0.021112	0.022745
RS	23	0.748263	2.737268	2349.222486	0.022516	0.024031
RS	24	0.830896	2.801550	2442.053346	0.023405	0.024751
RS	25	0.921580	2.801550	2591.327695	0.024836	0.026108
RS	26	1.021097	2.900864	2648.659752	0.025386	0.026494
RS	27	1.130308	2.900864	2795.231855	0.026790	0.027860
RS	28	1.250159	3.052166	2796.144975	0.026799	0.027709
RS	29	1.381685	3.052166	2934.311414	0.028123	0.029015
RS	30	1.526023	3.270351	2866.292743	0.027471	0.028204
RS	31	1.684422	3.270351	2991.406041	0.028671	0.029388
RS	32	1.858251	3.569640	2853.171864	0.027346	0.027902
RS	33	2.049014	3.569640	2962.459963	0.028393	0.028924
RS	34	2.258361	3.963932	2763.820292	0.026489	0.026860
RS	35	2.488100	3.963932	2856.512365	0.027378	0.027705
RS	36	2.740220	4.465114	2615.789367	0.025071	0.025244
RS	37	3.016900	4.465114	2692.615853	0.025807	0.025917
RS	38	3.320533	5.079604	2432.089012	0.023310	0.023281
RS	39	3.653744	5.079604	2494.482864	0.023908	0.023796
RS	40	4.019415	5.804529	2235.120066	0.021422	0.021190
RS	41	4.420708	5.804529	2284.502911	0.021895	0.021566
RS	42	4.861093	6.625066	2042.032733	0.019571	0.019144
RS	43	5.344377	6.625066	2079.394974	0.019930	0.019396
RS	44	5.874741	7.510821	1863.668188	0.017862	0.017249
RS	45	6.456771	7.510821	1889.371048	0.018108	0.017387
RS	46	7.095499	8.415142	1704.847513	0.016340	0.015554
RS	47	7.796448	8.415142	1718.554148	0.016471	0.015581
RS	48	8.565680	9.278340	1565.428120	0.015004	0.014059
RS	49	9.409848	9.278340	1566.089675	0.015010	0.013973
RS	50	10.336249	10.037215	1441.151842	0.013812	0.012725
RS	51	11.352897	10.037215	1427.075808	0.013678	0.012519
RS	52	12.468580	10.637058	1324.620289	0.012696	0.011485
RS	53	13.692949	10.637058	1293.695723	0.012399	0.011150
RS	54	15.036589	11.215704	1188.917820	0.011395	0.010052
RS	55	16.511119	11.215704	1142.328687	0.010948	0.009620
RS	56	18.129291	11.215704	1083.431165	0.010384	0.009090
RS	57	19.905097	11.215704	1013.055696	0.009709	0.008469
RS	58	21.853894	269.585358	42.450660	0.000407	0.000362
RS	59	23.992532	269.585358	46.515706	0.000446	0.000393
RS	60	26.339506	269.585358	50.959821	0.000488	0.000427
RS	61	28.915110	269.585358	55.815717	0.000535	0.000464
RS	62	31.741617	269.585358	61.118222	0.000586	0.000504
RS	63	34.843468	269.585358	9510.609432	0.091153	0.068320
PA	4+25*2+4+6 0.000459100 0.006550933 34.843468117 1507922.308612433 1624.570147901 50.564044562 8.862158760 3.944101808 2.853052666 2.595587681 2.584779171 2.635680682 2.687876170 2.737267523 2.801549806 2.900864316 3.052166212 3.270351062 3.569639744 3.963931986 4.465113700 5.079603514 5.804528684 6.625066199 7.510820834 8.415141845 9.278340102 10.037215263 10.637058412 11.215704453 269.585358221
//
IT	3432
RD	21
LK	-74166.768198
QD	-52.663662 -> -47.832328
RI	0.0064599769
TR	0.000459	0.006551
MT	34.843481
MM	C_pi: 18.390881, n_recomb: 103972.705698
RS	0	0.000000	1884902.526249	0.000507	0.000000	0.000000
RS	1	0.009741	1884902.526249	0.000556	0.000000	0.000000
RS	2	0.020432	1884902.526249	0.000610	0.000000	0.000000
RS	3	0.032164	1884902.526249	0.000670	0.000000	0.000000
RS	4	0.045039	1972.158419	0.702677	0.000007	0.000004
RS	5	0.059168	1972.158419	0.771160	0.000007	0.000006
RS	6	0.074673	53.540739	31.169172	0.000300	0.000270
RS	7	0.091689	53.540739	34.196117	0.000329	0.000346
RS	8	0.110362	8.904068	225.369950	0.002168	0.002403
RS	9	0.130854	8.904068	246.745521	0.002373	0.002814
RS	10	0.153343	3.918854	612.586877	0.005892	0.007174
RS	11	0.178022	3.918854	667.893607	0.006424	0.007946
RS	12	0.205106	2.850446	999.081704	0.009609	0.011956
RS	13	0.234828	2.850446	1084.594991	0.010432	0.012850
RS	14	0.267445	2.618181	1279.816682	0.012309	0.015059
RS	15	0.303240	2.618181	1384.669070	0.013318	0.015973
RS	16	0.342521	2.629111	1489.870162	0.014329	0.016968
RS	17	0.385630	2.629111	1607.373369	0.015460	0.017926
RS	18	0.432937	2.695654	1688.940831	0.016244	0.018566
RS	19	0.484853	2.695654	1816.738619	0.017473	0.019609
RS	20	0.541827	2.756263	1907.996417	0.018351	0.020314
RS	21	0.604350	2.756263	2045.087736	0.019669	0.021467
RS	22	0.672965	2.807796	2147.399388	0.020653	0.022279
RS	23	0.748263	2.807796	2291.840368	0.022043	0.023541
RS	24	0.830896	2.870065	2387.276260	0.022961	0.024293
RS	25	0.921580	2.870065	2535.254862	0.024384	0.025632
RS	26	1.021097	2.965179	2599.302083	0.025000	0.026088
RS	27	1.130309	2.965179	2745.491539	0.026406	0.027446
RS	28	1.250159	3.111411	2756.189654	0.026509	0.027392
RS	29	1.381685	3.111411	2894.870026	0.027843	0.028698
RS	30	1.526023	3.324324	2838.246602	0.027298	0.027997
RS	31	1.684422	3.324324	2964.577611	0.028513	0.029188
RS	32	1.858252	3.618349	2837.802965	0.027294	0.027811
RS	33	2.049015	3.618349	2948.724234	0.028361	0.028845
RS	34	2.258361	4.007284	2760.332724	0.026549	0.026877
RS	35	2.488101	4.007284	2854.782614	0.027457	0.027736
RS	36	2.740221	4.502692	2622.322386	0.025221	0.025351
RS	37	3.016901	4.502692	2700.803609	0.025976	0.026037
RS	38	3.320534	5.110456	2446.344808	0.023529	0.023456
RS	39	3.653745	5.110456	2510.145526	0.024142	0.023983
RS	40	4.019416	5.826989	2254.885531	0.021687	0.021413
RS	41	4.420709	5.826989	2305.348491	0.022173	0.021798
RS	42	4.861094	6.636501	2065.508957	0.019866	0.019398
RS	43	5.344379	6.636501	2103.577642	0.020232	0.019656
RS	44	5.874743	7.507279	1889.585130	0.018174	0.017523
RS	45	6.456772	7.507279	1915.572029	0.018424	0.017664
RS	46	7.095500	8.390839	1732.436932	0.016662	0.015842
RS	47	7.796450	8.390839	1745.924142	0.016792	0.015867
RS	48	8.565683	9.224789	1594.342925	0.015334	0.014356
RS	49	9.409850	9.224789	1594.134704	0.015332	0.014262
RS	50	10.336252	9.941838	1471.348005	0.014151	0.013030
RS	51	11.352900	9.941838	1455.495404	0.013999	0.012809
RS	52	12.468584	10.480633	1356.253294	0.013044	0.011801
RS	53	13.692953	10.480633	1322.210252	0.012717	0.011438
RS	54	15.036593	10.894004	1229.086654	0.011821	0.010431
RS	55	16.511124	10.894004	1176.135160	0.011312	0.009945
RS	56	18.129297	10.894004	1110.532984	0.010681	0.009359
RS	57	19.905104	10.894004	1033.330692	0.009938	0.008680
RS	58	21.853901	269.585342	41.947455	0.000403	0.000361
RS	59	23.992540	269.585342	45.964315	0.000442	0.000392
RS	60	26.339515	269.585342	50.355750	0.000484	0.000426
RS	61	28.915120	269.585342	55.154086	0.000530	0.000463
RS	62	31.741628	269.585342	60.393735	0.000581	0.000504
RS	63	34.843481	269.585342	9397.867165	0.090388	0.068283
PA	4+25*2+4+6 0.000459052 0.006550933 34.843480578 1884902.526248848 1972.158418875 53.540738696 8.904068197 3.918854428 2.850446060 2.618180777 2.629111484 2.695654095 2.756263370 2.807796325 2.870065244 2.965179439 3.111411349 3.324324122 3.618348519 4.007284468 4.502692083 5.110455570 5.826988810 6.636501271 7.507278792 8.390839216 9.224788891 9.941837519 10.480633469 10.894003658 269.585342152
//
IT	3943
RD	22
LK	-74157.614538
QD	-48.691882 -> -44.815738
RI	0.0064892426
TR	0.000459	0.006551
MT	34.843493
MM	C_pi: 18.344811, n_recomb: 103727.013779
RS	0	0.000000	1409995.669138	0.000676	0.000000	0.000000
RS	1	0.009742	1409995.669138	0.000742	0.000000	0.000000
RS	2	0.020432	1409995.669138	0.000814	0.000000	0.000000
RS	3	0.032164	1409995.669138	0.000894	0.000000	0.000000
RS	4	0.045039	2354.610226	0.587237	0.000006	0.000004
RS	5	0.059168	2354.610226	0.644470	0.000006	0.000005
RS	6	0.074673	55.855046	29.811616	0.000287	0.000261
RS	7	0.091689	55.855046	32.707175	0.000315	0.000334
RS	8	0.110362	8.832332	226.700508	0.002186	0.002445
RS	9	0.130854	8.832332	248.197414	0.002393	0.002859
RS	10	0.153343	3.852287	621.748851	0.005994	0.007359
RS	11	0.178022	3.852287	677.805413	0.006535	0.008140
RS	12	0.205106	2.822949	1006.282772	0.009701	0.012161
RS	13	0.234828	2.822949	1092.296089	0.010530	0.013050
RS	14	0.267445	2.622293	1274.411227	0.012286	0.015127
RS	15	0.303240	2.622293	1378.851759	0.013293	0.016024
RS	16	0.342521	2.659040	1469.369118	0.014166	0.016861
RS	17	0.385630	2.659040	1585.562203	0.015286	0.017795
RS	18	0.432937	2.744519	1655.438284	0.015960	0.018313
RS	19	0.484853	2.744519	1781.341289	0.017173	0.019328
RS	20	0.541827	2.816216	1864.985936	0.017980	0.019959
RS	21	0.604350	2.816216	1999.999152	0.019281	0.021084
RS	22	0.672965	2.871944	2098.991291	0.020236	0.021868
RS	23	0.748263	2.871944	2241.583244	0.021610	0.023103
RS	24	0.830897	2.933708	2338.029423	0.022540	0.023870
RS	25	0.921580	2.933708	2484.739927	0.023955	0.025188
RS	26	1.021097	3.025762	2553.764370	0.024620	0.025698
RS	27	1.130309	3.025762	2699.478341	0.026025	0.027041
RS	28	1.250159	3.167867	2718.206557	0.026205	0.027069
RS	29	1.381685	3.167867	2857.230660	0.027546	0.028368
RS	30	1.526023	3.376393	2810.381839	0.027094	0.027764
RS	31	1.684423	3.376393	2937.733813	0.028322	0.028956
RS	32	1.858252	3.666092	2821.064585	0.027197	0.027678
RS	33	2.049015	3.666092	2933.441188	0.028280	0.028718
RS	34	2.258362	4.050748	2754.292200	0.026553	0.026840
RS	35	2.488101	4.050748	2850.371893	0.027480	0.027708
RS	36	2.740221	4.541691	2625.523110	0.025312	0.025397
RS	37	3.016901	4.541691	2705.595323	0.026084	0.026093
RS	38	3.320534	5.144367	2456.857199	0.023686	0.023567
RS	39	3.653746	5.144367	2522.067421	0.024314	0.024103
RS	40	4.019417	5.854541	2270.801329	0.021892	0.021572
RS	41	4.420710	5.854541	2322.408809	0.022390	0.021965
RS	42	4.861095	6.655540	2085.242805	0.020103	0.019591
RS	43	5.344380	6.655540	2124.138613	0.020478	0.019854
RS	44	5.874744	7.514394	1912.006897	0.018433	0.017740
RS	45	6.456774	7.514394	1938.451171	0.018688	0.017882
RS	46	7.095502	8.380839	1756.869612	0.016937	0.016076
RS	47	7.796452	8.380839	1770.362166	0.017068	0.016099
RS	48	8.565685	9.189893	1620.496620	0.015623	0.014605
RS	49	9.409853	9.189893	1619.695450	0.015615	0.014505
RS	50	10.336255	9.870340	1499.235775	0.014454	0.013294
RS	51	11.352903	9.870340	1481.932894	0.014287	0.013058
RS	52	12.468588	10.354624	1386.099974	0.013363	0.012081
RS	53	13.692957	10.354624	1349.298268	0.013008	0.011692
RS	54	15.036598	10.617288	1268.281763	0.012227	0.010790
RS	55	16.511130	10.617288	1209.169681	0.011657	0.010249
RS	56	18.129303	10.617288	1137.109899	0.010963	0.009606
RS	57	19.905110	10.617288	1053.368575	0.010155	0.008870
RS	58	21.853908	269.585358	41.574853	0.000401	0.000357
RS	59	23.992548	269.585358	45.556033	0.000439	0.000388
RS	60	26.339524	269.585358	49.908461	0.000481	0.000423
RS	61	28.915130	269.585358	54.664175	0.000527	0.000460
RS	62	31.741640	269.585358	59.857283	0.000577	0.000500
RS	63	34.843493	269.585358	9314.386652	0.089797	0.068204
PA	4+25*2+4+6 0.000459311 0.006550933 34.843493039 1409995.669137958 2354.610226169 55.855046184 8.832331851 3.852287082 2.822949302 2.622293157 2.659039592 2.744519086 2.816215967 2.871943863 2.933707612 3.025761674 3.167866687 3.376393500 3.666091686 4.050748029 4.541690579 5.144367150 5.854541357 6.655539877 7.514394439 8.380839057 9.189892729 9.870340409 10.354624481 10.617287710 269.585358221
//
IT	3505
RD	23
LK	-81620.170112
QD	-4504.821817 -> -424.772118
RI	0.0040781313
TR	0.000561	0.006708
MT	34.845628
MM	C_pi: 29.902355, n_recomb: 166796.621148
RS	0	0.000000	1410039.371129	0.001047	0.000000	0.000000
RS	1	0.009742	1410039.371129	0.001149	0.000000	0.000000
RS	2	0.020432	1410039.371129	0.001261	0.000000	0.000000
RS	3	0.032164	1410039.371129	0.001384	0.000000	0.000000
RS	4	0.045039	3194.161749	0.670679	0.000004	0.000002
RS	5	0.059168	3194.161749	0.736048	0.000004	0.000003
RS	6	0.074674	65.670300	39.285426	0.000236	0.000201
RS	7	0.091690	65.670300	43.103323	0.000258	0.000259
RS	8	0.110364	9.769426	317.609403	0.001904	0.002002
RS	9	0.130856	9.769426	347.808828	0.002085	0.002360
RS	10	0.153345	4.175462	889.463147	0.005333	0.006184
RS	11	0.178025	4.175462	970.163778	0.005816	0.006904
RS	12	0.205110	3.051106	1445.379644	0.008666	0.010337
RS	13	0.234832	3.051106	1570.226048	0.009414	0.011198
RS	14	0.267450	2.840934	1829.459328	0.010968	0.012955
RS	15	0.303246	2.840934	1981.575669	0.011880	0.013848
RS	16	0.342528	2.887156	2109.543326	0.012647	0.014559
RS	17	0.385638	2.887156	2279.427831	0.013666	0.015498
RS	18	0.432947	2.981188	2382.380631	0.014283	0.015976
RS	19	0.484864	2.981188	2567.621965	0.015394	0.016996
RS	20	0.541839	3.054422	2696.840975	0.016168	0.017621
RS	21	0.604365	3.054422	2897.345234	0.017371	0.018746
RS	22	0.672981	3.105495	3055.852314	0.018321	0.019553
RS	23	0.748282	3.105495	3270.220352	0.019606	0.020789
RS	24	0.830918	3.159843	3431.874364	0.020575	0.021623
RS	25	0.921605	3.159843	3655.716994	0.021917	0.022948
RS	26	1.021125	3.244899	3782.808006	0.022679	0.023583
RS	27	1.130341	3.244899	4008.912723	0.024035	0.024950
RS	28	1.250196	3.382547	4065.142316	0.024372	0.025164
RS	29	1.381727	3.382547	4284.916440	0.025689	0.026510
RS	30	1.526071	3.590338	4244.209846	0.025445	0.026144
RS	31	1.684476	3.590338	4449.604946	0.026677	0.027407
RS	32	1.858313	3.883674	4301.995235	0.025792	0.026396
RS	33	2.049084	3.883674	4487.114320	0.026902	0.027529
RS	34	2.258439	4.276670	4240.541188	0.025423	0.025921
RS	35	2.488189	4.276670	4402.339786	0.026393	0.026896
RS	36	2.740320	4.780743	4080.136384	0.024462	0.024834
RS	37	3.017013	4.780743	4218.097693	0.025289	0.025645
RS	38	3.320661	5.401130	3852.689828	0.023098	0.023329
RS	39	3.653888	5.401130	3967.824950	0.023788	0.023981
RS	40	4.019577	6.133057	3592.244358	0.021537	0.021614
RS	41	4.420890	6.133057	3685.992340	0.022099	0.022118
RS	42	4.861297	6.958943	3326.908129	0.019946	0.019863
RS	43	5.344607	6.958943	3400.343176	0.020386	0.020229
RS	44	5.874999	7.844450	3076.101985	0.018442	0.018197
RS	45	6.457060	7.844450	3129.443837	0.018762	0.018429
RS	46	7.095823	8.737339	2850.147068	0.017088	0.016679
RS	47	7.796812	8.737339	2882.466442	0.017281	0.016775
RS	48	8.566089	9.569889	2651.400137	0.015896	0.015321
RS	49	9.410305	9.569889	2660.393244	0.015950	0.015273
RS	50	10.336761	10.266923	2475.326638	0.014840	0.014095
RS	51	11.353470	10.266923	2457.150416	0.014731	0.013886
RS	52	12.469222	10.754352	2312.021541	0.013861	0.012941
RS	53	13.693666	10.754352	2261.208231	0.013557	0.012548
RS	54	15.037390	10.955067	2149.390920	0.012886	0.011745
RS	55	16.512016	10.955067	2058.623154	0.012342	0.011149
RS	56	18.130293	10.955067	1945.694944	0.011665	0.010436
RS	57	19.906216	10.955067	1812.369395	0.010866	0.009623
RS	58	21.855143	430.584524	46.419924	0.000278	0.000378
RS	59	23.993927	430.584524	51.031284	0.000306	0.000412
RS	60	26.341063	430.584524	56.107204	0.000336	0.000450
RS	61	28.916847	430.584524	61.695176	0.000370	0.000492
RS	62	31.743554	430.584524	67.847507	0.000407	0.000537
RS	63	34.845628	430.584524	21617.650290	0.129605	0.107952
PA	4+25*2+4+6 0.000561009 0.006707654 34.845628024 1410039.371129276 3194.161748793 65.670299748 9.769426141 4.175461726 3.051106358 2.840934292 2.887156481 2.981187581 3.054422101 3.105495267 3.159842724 3.244899240 3.382546983 3.590337810 3.883674278 4.276669513 4.780743339 5.401130226 6.133057185 6.958943218 7.844450234 8.737338586 9.569889380 10.266923310 10.754352154 10.955067145 430.584523726
//
IT	9896
RD	24
LK	-76112.724445
QD	-1014.274210 -> -263.730710
RI	0.0159418901
TR	0.000624	0.006684
MT	35.278616
MM	C_pi: 30.571288, n_recomb: 169632.871721
RS	0	0.000000	1403809.627270	0.001070	0.000000	0.000000
RS	1	0.009763	1403809.627270	0.001175	0.000000	0.000000
RS	2	0.020479	1403809.627270	0.001290	0.000000	0.000000
RS	3	0.032242	1403809.627270	0.001416	0.000000	0.000000
RS	4	0.045153	2791.000022	0.781607	0.000005	0.000003
RS	5	0.059324	2791.000022	0.857953	0.000005	0.000005
RS	6	0.074879	51.647775	50.883717	0.000300	0.000329
RS	7	0.091952	51.647775	55.835504	0.000329	0.000412
RS	8	0.110693	7.609830	415.342346	0.002448	0.003280
RS	9	0.131263	7.609830	454.634612	0.002680	0.003722
RS	10	0.153841	3.351995	1127.134413	0.006645	0.009563
RS	11	0.178624	3.351995	1227.727987	0.007238	0.010253
RS	12	0.205826	2.551687	1752.967620	0.010334	0.014803
RS	13	0.235684	2.551687	1900.842549	0.011206	0.015454
RS	14	0.268457	2.469550	2126.720804	0.012537	0.017231
RS	15	0.304430	2.469550	2299.255324	0.013554	0.017840
RS	16	0.343914	2.591001	2366.737018	0.013952	0.018167
RS	17	0.387254	2.591001	2553.019094	0.015050	0.018815
RS	18	0.434825	2.741504	2599.794740	0.015326	0.018902
RS	19	0.487040	2.741504	2797.695788	0.016493	0.019646
RS	20	0.544353	2.859367	2882.349366	0.016992	0.019970
RS	21	0.607262	2.859367	3092.280375	0.018229	0.020839
RS	22	0.676312	2.944024	3216.145593	0.018959	0.021424
RS	23	0.752104	2.944024	3437.027476	0.020262	0.022421
RS	24	0.835296	3.021930	3570.482230	0.021048	0.023078
RS	25	0.926609	3.021930	3798.055537	0.022390	0.024174
RS	26	1.026838	3.122402	3900.449526	0.022993	0.024651
RS	27	1.136851	3.122402	4127.560331	0.024332	0.025791
RS	28	1.257606	3.269216	4160.817626	0.024528	0.025855
RS	29	1.390150	3.269216	4378.995968	0.025815	0.026971
RS	30	1.535634	3.481429	4316.342176	0.025445	0.026460
RS	31	1.695322	3.481429	4517.815960	0.026633	0.027492
RS	32	1.870600	3.775475	4349.494074	0.025641	0.026351
RS	33	2.062991	3.775475	4528.809548	0.026698	0.027254
RS	34	2.274165	4.166168	4263.500757	0.025134	0.025542
RS	35	2.505956	4.166168	4418.160180	0.026045	0.026295
RS	36	2.760377	4.665448	4080.030543	0.024052	0.024164
RS	37	3.039638	4.665448	4210.063936	0.024819	0.024766
RS	38	3.346162	5.278990	3832.106459	0.022591	0.022420
RS	39	3.682613	5.278990	3938.979678	0.023221	0.022880
RS	40	4.051912	6.002456	3554.308899	0.020953	0.020519
RS	41	4.457266	6.002456	3639.782444	0.021457	0.020850
RS	42	4.902194	6.818579	3274.745945	0.019305	0.018629
RS	43	5.390562	6.818579	3340.091005	0.019690	0.018842
RS	44	5.926608	7.693106	3012.461620	0.017759	0.016861
RS	45	6.514990	7.693106	3058.002702	0.018027	0.016962
RS	46	7.160815	8.573302	2777.278941	0.016372	0.015269
RS	47	7.869693	8.573302	2802.132932	0.016519	0.015257
RS	48	8.647779	9.389941	2571.124931	0.015157	0.013859
RS	49	9.501829	9.389941	2572.996469	0.015168	0.013727
RS	50	10.439262	10.064522	2389.310011	0.014085	0.012600
RS	51	11.468216	10.064522	2364.315777	0.013938	0.012332
RS	52	12.597628	10.516643	2222.205845	0.013100	0.011433
RS	53	13.837305	10.516643	2164.708607	0.012761	0.011010
RS	54	15.198012	10.601806	2068.660729	0.012195	0.010295
RS	55	16.691566	10.601806	1968.785880	0.011606	0.009688
RS	56	18.330937	10.601806	1847.799984	0.010893	0.008984
RS	57	20.130360	10.601806	1707.917681	0.010068	0.008196
RS	58	22.105463	506.190954	35.877045	0.000211	0.000205
RS	59	24.273395	506.190954	39.479706	0.000233	0.000221
RS	60	26.652984	506.190954	43.452436	0.000256	0.000237
RS	61	29.264894	506.190954	47.834457	0.000282	0.000256
RS	62	32.131806	506.190954	52.669252	0.000310	0.000276
RS	63	35.278616	506.190954	21327.225058	0.125726	0.086267
PA	4+25*2+4+6 0.000624347 0.006683844 35.278616296 1403809.627270440 2791.000022440 51.647775178 7.609829622 3.351994969 2.551686851 2.469550373 2.591001403 2.741504394 2.859366890 2.944024179 3.021929993 3.122401568 3.269216485 3.481428518 3.775474936 4.166167832 4.665447610 5.278990343 6.002456224 6.818579030 7.693105773 8.573302465 9.389941042 10.064522430 10.516642814 10.601806202 506.190953732
//
IT	4809
RD	25
LK	-75021.610884
QD	-392.348835 -> -201.877521
RI	0.0141995083
TR	0.000673	0.006599
MT	36.155522
MM	C_pi: 28.647132, n_recomb: 158024.090141
RS	0	0.000000	1394032.537476	0.001016	0.000000	0.000000
RS	1	0.009806	1394032.537476	0.001115	0.000000	0.000000
RS	2	0.020573	1394032.537476	0.001225	0.000000	0.000000
RS	3	0.032396	1394032.537476	0.001345	0.000000	0.000000
RS	4	0.045378	2738.734782	0.751633	0.000005	0.000003
RS	5	0.059634	2738.734782	0.825372	0.000005	0.000005
RS	6	0.075287	45.087752	55.043442	0.000348	0.000357
RS	7	0.092475	45.087752	60.420278	0.000382	0.000450
RS	8	0.111349	6.472346	461.367397	0.002920	0.003647
RS	9	0.132073	6.472346	504.945240	0.003195	0.004177
RS	10	0.154830	2.889917	1234.354507	0.007811	0.010517
RS	11	0.179817	2.889917	1343.270360	0.008500	0.011390
RS	12	0.207256	2.259026	1865.681700	0.011806	0.015946
RS	13	0.237384	2.259026	2020.376320	0.012785	0.016808
RS	14	0.270467	2.246684	2196.826749	0.013902	0.018195
RS	15	0.306794	2.246684	2371.973511	0.015010	0.018996
RS	16	0.346683	2.412708	2382.509377	0.015077	0.018881
RS	17	0.390484	2.412708	2567.176845	0.016245	0.019689
RS	18	0.438579	2.599516	2564.633792	0.016229	0.019420
RS	19	0.491391	2.599516	2757.245411	0.017448	0.020294
RS	20	0.549381	2.747354	2800.844285	0.017724	0.020362
RS	21	0.613058	2.747354	3002.286264	0.018999	0.021337
RS	22	0.682978	2.854938	3091.257277	0.019562	0.021740
RS	23	0.759755	2.854938	3300.851339	0.020888	0.022822
RS	24	0.844060	2.949054	3404.587990	0.021545	0.023347
RS	25	0.936632	2.949054	3618.518523	0.022899	0.024510
RS	26	1.038281	3.060353	3696.727085	0.023393	0.024885
RS	27	1.149898	3.060353	3908.393172	0.024733	0.026072
RS	28	1.272460	3.214087	3924.048748	0.024832	0.026049
RS	29	1.407039	3.214087	4125.635494	0.026108	0.027195
RS	30	1.554816	3.430489	4053.081284	0.025649	0.026605
RS	31	1.717082	3.430489	4237.513394	0.026816	0.027649
RS	32	1.895260	3.726829	4067.630006	0.025741	0.026435
RS	33	2.090910	3.726829	4230.105891	0.026769	0.027337
RS	34	2.305745	4.118490	3971.384323	0.025132	0.025559
RS	35	2.541645	4.118490	4109.936174	0.026008	0.026301
RS	36	2.800678	4.617825	3785.390639	0.023955	0.024114
RS	37	3.085111	4.617825	3900.416097	0.024682	0.024697
RS	38	3.397434	5.230806	3541.118495	0.022409	0.022307
RS	39	3.740382	5.230806	3634.295996	0.022998	0.022745
RS	40	4.116960	5.953198	3271.143243	0.020700	0.020352
RS	41	4.530463	5.953198	3344.333001	0.021163	0.020659
RS	42	4.984514	6.767585	3001.621976	0.018995	0.018419
RS	43	5.483087	6.767585	3056.137418	0.019340	0.018609
RS	44	6.030550	7.639042	2750.037386	0.017403	0.016619
RS	45	6.631694	7.639042	2786.235518	0.017632	0.016699
RS	46	7.291786	8.513412	2525.172486	0.015980	0.015006
RS	47	8.016604	8.513412	2542.230504	0.016088	0.014975
RS	48	8.812496	9.318866	2328.511336	0.014735	0.013585
RS	49	9.686431	9.318866	2324.242570	0.014708	0.013435
RS	50	10.646062	9.972600	2155.547917	0.013641	0.012324
RS	51	11.699791	9.972600	2126.219202	0.013455	0.012041
RS	52	12.856846	10.387423	1997.434650	0.012640	0.011167
RS	53	14.127359	10.387423	1937.537389	0.012261	0.010727
RS	54	15.522455	10.350819	1862.802811	0.011788	0.010099
RS	55	17.054350	10.350819	1760.443777	0.011140	0.009459
RS	56	18.736458	10.350819	1639.391965	0.010374	0.008724
RS	57	20.583510	10.350819	1502.176857	0.009506	0.007908
RS	58	22.611678	531.413614	29.215622	0.000185	0.000162
RS	59	24.838723	531.413614	32.168006	0.000204	0.000175
RS	60	27.284146	531.413614	35.426156	0.000224	0.000188
RS	61	29.969360	531.413614	39.022854	0.000247	0.000203
RS	62	32.917879	531.413614	42.994500	0.000272	0.000219
RS	63	36.155522	531.413614	18142.613891	0.114809	0.077401
PA	4+25*2+4+6 0.000672993 0.006598516 36.155521600 1394032.537476330 2738.734782304 45.087751762 6.472345968 2.889916713 2.259025810 2.246684012 2.412708455 2.599516002 2.747353823 2.854937754 2.949054452 3.060352615 3.214087335 3.430489132 3.726829388 4.118489824 4.617825452 5.230805741 5.953197862 6.767584827 7.639041503 8.513412251 9.318865639 9.972599735 10.387423353 10.350818923 531.413614017
//
CC
CC	Brief Description of the file format:
CC	  CC  comments
CC	  MM  useful-messages
CC	  RD  round-of-iterations
CC	  LL  \log[P(sequence)]
CC	  QD  Q-before-opt Q-after-opt
CC	  TR  \theta_0 \rho_0
CC	  RS  k t_k \lambda_k \pi_k \sum_{l\not=k}A_{kl} A_{kk}
CC	  DC  begin end best-k t_k+\Delta_k max-prob
CC
MM	Version: 0.6.5-r67
MM	pattern:4+25*2+4+6, n:63, n_free_lambdas:28
MM	n_iterations:25, skip:1, max_t:5, theta/rho:5
MM	is_decoding:0
MM	n_seqs:10, sum_L:950415, sum_n:24388
RD	0
LK	0.000000
QD	0.000000 -> 0.000000
RI	inf
TR	0.025995	0.005199
MT	5.000000
MM	C_pi: 1.000000, n_recomb: 4928.460404
RS	0	0.000000	1.000000	31.554847	0.006403	0.000000
RS	1	0.006440	1.000000	33.365000	0.006770	0.000000
RS	2	0.013294	1.000000	35.263933	0.007155	0.000000
RS	3	0.020590	1.000000	37.254010	0.007559	0.000000
RS	4	0.028356	1.000000	39.337363	0.007982	0.000000
RS	5	0.036622	1.000000	41.515845	0.008424	0.000000
RS	6	0.045421	1.000000	43.790966	0.008885	0.000000
RS	7	0.054785	1.000000	46.163833	0.009367	0.000000
RS	8	0.064753	1.000000	48.635074	0.009868	0.000000
RS	9	0.075363	1.000000	51.204758	0.010390	0.000000
RS	10	0.086656	1.000000	53.872309	0.010931	0.000000
RS	11	0.098677	1.000000	56.636413	0.011492	0.000000
RS	12	0.111471	1.000000	59.494912	0.012072	0.000000
RS	13	0.125090	1.000000	62.444697	0.012670	0.000000
RS	14	0.139585	1.000000	65.481593	0.013286	0.000000
RS	15	0.155014	1.000000	68.600235	0.013919	0.000000
RS	16	0.171437	1.000000	71.793940	0.014567	0.000000
RS	17	0.188917	1.000000	75.054580	0.015229	0.000000
RS	18	0.207523	1.000000	78.372444	0.015902	0.000000
RS	19	0.227327	1.000000	81.736109	0.016585	0.000000
RS	20	0.248406	1.000000	85.132312	0.017274	0.000000
RS	21	0.270843	1.000000	88.545825	0.017966	0.000000
RS	22	0.294725	1.000000	91.959345	0.018659	0.000000
RS	23	0.320144	1.000000	95.353402	0.019348	0.000000
RS	24	0.347201	1.000000	98.706282	0.020028	0.000000
RS	25	0.376000	1.000000	101.993987	0.020695	0.000000
RS	26	0.406654	1.000000	105.190223	0.021343	0.000000
RS	27	0.439282	1.000000	108.266439	0.021968	0.000000
RS	28	0.474011	1.000000	111.191910	0.022561	0.000000
RS	29	0.510976	1.000000	113.933893	0.023118	0.000000
RS	30	0.550322	1.000000	116.457844	0.023630	0.000000
RS	31	0.592202	1.000000	118.727721	0.024090	0.000000
RS	32	0.636779	1.000000	120.706373	0.024492	0.000000
RS	33	0.684227	1.000000	122.356027	0.024826	0.000000
RS	34	0.734730	1.000000	123.638878	0.025087	0.000000
RS	35	0.788485	1.000000	124.517784	0.025265	0.000000
RS	36	0.845702	1.000000	124.957063	0.025354	0.000000
RS	37	0.906604	1.000000	124.923394	0.025347	0.000000
RS	38	0.971428	1.000000	124.386808	0.025238	0.000000
RS	39	1.040426	1.000000	123.321749	0.025022	0.000000
RS	40	1.113868	1.000000	121.708192	0.024695	0.000000
RS	41	1.192040	1.000000	119.532769	0.024254	0.000000
RS	42	1.275245	1.000000	116.789886	0.023697	0.000000
RS	43	1.363809	1.000000	113.482755	0.023026	0.000000
RS	44	1.458076	1.000000	109.624315	0.022243	0.000000
RS	45	1.558414	1.000000	105.237956	0.021353	0.000000
RS	46	1.665214	1.000000	100.357995	0.020363	0.000000
RS	47	1.778891	1.000000	95.029836	0.019282	0.000000
RS	48	1.899889	1.000000	89.309744	0.018121	0.000000
RS	49	2.028679	1.000000	83.264202	0.016895	0.000000
RS	50	2.165763	1.000000	76.968791	0.015617	0.000000
RS	51	2.311675	1.000000	70.506595	0.014306	0.000000
RS	52	2.466983	1.000000	63.966139	0.012979	0.000000
RS	53	2.632293	1.000000	57.438908	0.011655	0.000000
RS	54	2.808249	1.000000	51.016526	0.010351	0.000000
RS	55	2.995536	1.000000	44.787709	0.009088	0.000000
RS	56	3.194884	1.000000	38.835159	0.007880	0.000000
RS	57	3.407070	1.000000	33.232559	0.006743	0.000000
RS	58	3.632920	1.000000	28.041867	0.005690	0.000000
RS	59	3.873315	1.000000	23.311108	0.004730	0.000000
RS	60	4.129191	1.000000	19.072828	0.003870	0.000000
RS	61	4.401545	1.000000	15.343345	0.003113	0.000000
RS	62	4.691438	1.000000	12.122888	0.002460	0.000000
RS	63	5.000000	1.000000	33.638209	0.006825	0.000000
PA	4+25*2+4+6 0.025995339 0.005199068 5.000000000 1.000000000 1.000000000 1.000000000 1.000000000 1.000000000 1.000000000 1.000000000 1.000000000 1.000000000 1.000000000 1.000000000 1.000000000 1.000000000 1.000000000 1.000000000 1.000000000 1.000000000 1.000000000 1.000000000 1.000000000 1.000000000 1.000000000 1.000000000 1.000000000 1.000000000 1.000000000 1.000000000 1.000000000
//
IT	13201
RD	1
LK	-91094.942032
QD	-6189.268000 -> -1899.202303
RI	0.0951695497
TR	0.012472	0.002783
MT	14.225447
MM	C_pi: 2.378524, n_recomb: 6269.441451
RS	0	0.000000	0.622898	81.713671	0.013034	0.000238
RS	1	0.008199	0.622898	87.211428	0.013911	0.001693
RS	2	0.017071	0.622898	92.974673	0.014830	0.004466
RS	3	0.026669	0.622898	98.998485	0.015791	0.008799
RS	4	0.037055	0.437987	149.152010	0.023790	0.014789
RS	5	0.048293	0.437987	157.131297	0.025063	0.021784
RS	6	0.060451	0.412065	175.401875	0.027977	0.028505
RS	7	0.073607	0.412065	183.584392	0.029282	0.033818
RS	8	0.087841	0.442159	178.809563	0.028521	0.037262
RS	9	0.103243	0.442159	186.586596	0.029761	0.038894
RS	10	0.119907	0.511788	168.176661	0.026825	0.038959
RS	11	0.137938	0.511788	175.419213	0.027980	0.037781
RS	12	0.157447	0.611168	153.271441	0.024447	0.035781
RS	13	0.178555	0.611168	159.988056	0.025519	0.033406
RS	14	0.201394	0.729007	140.047310	0.022338	0.031033
RS	15	0.226106	0.729007	146.282564	0.023333	0.028892
RS	16	0.252844	0.856224	130.098522	0.020751	0.027084
RS	17	0.281775	0.856224	135.907175	0.021678	0.025614
RS	18	0.313077	0.990510	122.700956	0.019571	0.024430
RS	19	0.346946	0.990510	128.126214	0.020437	0.023456
RS	20	0.383592	1.134795	116.735457	0.018620	0.022619
RS	21	0.423242	1.134795	121.803219	0.019428	0.021862
RS	22	0.466144	1.293190	111.470014	0.017780	0.021145
RS	23	0.512563	1.293190	116.194894	0.018534	0.020439
RS	24	0.562788	1.468781	106.580470	0.017000	0.019728
RS	25	0.617131	1.468781	110.971851	0.017700	0.019004
RS	26	0.675930	1.662962	101.987177	0.016267	0.018265
RS	27	0.739550	1.662962	106.051808	0.016916	0.017517
RS	28	0.808386	1.875518	97.708470	0.015585	0.016767
RS	29	0.882866	1.875518	101.450490	0.016182	0.016024
RS	30	0.963453	2.105105	93.766786	0.014956	0.015295
RS	31	1.050647	2.105105	97.186711	0.015502	0.014587
RS	32	1.144991	2.349991	90.142852	0.014378	0.013903
RS	33	1.247069	2.349991	93.236690	0.014872	0.013246
RS	34	1.357518	2.608400	86.779212	0.013842	0.012617
RS	35	1.477022	2.608400	89.538143	0.014282	0.012017
RS	36	1.606325	2.878673	83.594074	0.013334	0.011446
RS	37	1.746230	2.878673	86.004720	0.013718	0.010907
RS	38	1.897605	3.159378	80.492333	0.012839	0.010399
RS	39	2.061392	3.159378	82.537611	0.013165	0.009922
RS	40	2.238609	3.450041	77.359605	0.012339	0.009475
RS	41	2.430355	3.450041	79.020735	0.012604	0.009056
RS	42	2.637824	3.751504	74.073292	0.011815	0.008665
RS	43	2.862302	3.751504	75.332939	0.012016	0.008298
RS	44	3.105187	4.066168	70.515975	0.011248	0.007953
RS	45	3.367986	4.066168	71.362382	0.011383	0.007629
RS	46	3.652332	4.398166	66.590154	0.010621	0.007323
RS	47	3.959992	4.398166	67.021812	0.010690	0.007034
RS	48	4.292878	4.753852	62.228118	0.009926	0.006762
RS	49	4.653057	4.753852	62.258629	0.009930	0.006506
RS	50	5.042768	5.143071	57.396501	0.009155	0.006265
RS	51	5.464433	5.143071	57.059356	0.009101	0.006039
RS	52	5.920670	5.581981	52.095721	0.008309	0.005827
RS	53	6.414316	5.581981	51.448884	0.008206	0.005629
RS	54	6.948436	6.412399	44.190955	0.007049	0.005445
RS	55	7.526349	6.412399	43.570906	0.006950	0.005274
RS	56	8.151646	6.412399	42.633639	0.006800	0.005115
RS	57	8.828213	6.412399	41.374233	0.006599	0.004970
RS	58	9.560253	12.314469	21.335238	0.003403	0.004841
RS	59	10.352314	12.314469	21.614546	0.003448	0.004731
RS	60	11.209317	12.314469	21.779720	0.003474	0.004648
RS	61	12.136587	12.314469	21.818455	0.003480	0.004601
RS	62	13.139886	12.314469	21.719687	0.003464	0.004606
RS	63	14.225447	12.314469	239.824882	0.038253	0.038917
PA	4+25*2+4+6 0.012472424 0.002782549 14.225447178 0.622897625 0.437987328 0.412064552 0.442159176 0.511788368 0.611167908 0.729006767 0.856224060 0.990509987 1.134794712 1.293190479 1.468781233 1.662962437 1.875517845 2.105105400 2.349990904 2.608399630 2.878672600 3.159377575 3.450041294 3.751503706 4.066168308 4.398165941 4.753851891 5.143070757 5.581981182 6.412399411 12.314469278
//
IT	5314
RD	2
LK	-83704.521752
QD	-2937.004695 -> -1093.086618
RI	0.0804331456
TR	0.008461	0.003298
MT	17.155718
MM	C_pi: 5.373057, n_recomb: 16691.792463
RS	0	0.000000	1.607620	87.446896	0.005239	0.000073
RS	1	0.008519	1.607620	94.375274	0.005654	0.000481
RS	2	0.017764	1.607620	101.804786	0.006099	0.001333
RS	3	0.027797	1.607620	109.763244	0.006576	0.002719
RS	4	0.038684	0.692814	273.130152	0.016363	0.006734
RS	5	0.050499	0.692814	291.182018	0.017445	0.010637
RS	6	0.063321	0.516503	414.345908	0.024823	0.016608
RS	7	0.077234	0.516503	437.205012	0.026193	0.022889
RS	8	0.092334	0.477938	496.727831	0.029759	0.027760
RS	9	0.108719	0.477938	520.137264	0.031161	0.034270
RS	10	0.126500	0.508858	510.623156	0.030591	0.034966
RS	11	0.145796	0.508858	532.667503	0.031912	0.039785
RS	12	0.166737	0.586191	482.146137	0.028885	0.036789
RS	13	0.189461	0.586191	502.521399	0.030106	0.039635
RS	14	0.214120	0.695135	441.723649	0.026464	0.035105
RS	15	0.240881	0.695135	460.522576	0.027590	0.036558
RS	16	0.269922	0.823389	405.373656	0.024286	0.032117
RS	17	0.301436	0.823389	422.727231	0.025325	0.032992
RS	18	0.335636	0.964756	376.186346	0.022537	0.029269
RS	19	0.372749	0.964756	392.214721	0.023497	0.030078
RS	20	0.413024	1.121048	351.818725	0.021077	0.027034
RS	21	0.456730	1.121048	366.615137	0.021964	0.027883
RS	22	0.504159	1.299923	329.359656	0.019732	0.025245
RS	23	0.555629	1.299923	342.998709	0.020549	0.026015
RS	24	0.611484	1.511613	307.097374	0.018398	0.023542
RS	25	0.672097	1.511613	319.651701	0.019150	0.024106
RS	26	0.737874	1.766324	284.691238	0.017056	0.021701
RS	27	0.809255	1.766324	296.238218	0.017748	0.022004
RS	28	0.886717	2.072794	262.654929	0.015736	0.019675
RS	29	0.970778	2.072794	273.273500	0.016372	0.019733
RS	30	1.062000	2.437495	241.770928	0.014484	0.017541
RS	31	1.160994	2.437495	251.536297	0.015069	0.017419
RS	32	1.268422	2.864500	222.674051	0.013340	0.015428
RS	33	1.385001	2.864500	231.654512	0.013878	0.015195
RS	34	1.511513	3.355238	205.724852	0.012325	0.013437
RS	35	1.648802	3.355238	213.980313	0.012819	0.013150
RS	36	1.797787	3.907756	191.054117	0.011446	0.011634
RS	37	1.959465	3.907756	198.634804	0.011900	0.011341
RS	38	2.134916	4.516718	178.603412	0.010700	0.010065
RS	39	2.325314	4.516718	185.548179	0.011116	0.009801
RS	40	2.531934	5.176496	168.097396	0.010071	0.008744
RS	41	2.756155	5.176496	174.432544	0.010450	0.008524
RS	42	2.999479	5.884264	159.112346	0.009532	0.007648
RS	43	3.263532	5.884264	164.852033	0.009876	0.007469
RS	44	3.550080	6.641695	151.175918	0.009057	0.006736
RS	45	3.861041	6.641695	156.324669	0.009365	0.006592
RS	46	4.198493	7.455838	143.835374	0.008617	0.005970
RS	47	4.564693	7.455838	148.392555	0.008890	0.005856
RS	48	4.962091	8.340930	136.675583	0.008188	0.005321
RS	49	5.393344	8.340930	140.641783	0.008426	0.005235
RS	50	5.861337	9.322794	129.306220	0.007747	0.004769
RS	51	6.369199	9.322794	132.691969	0.007950	0.004709
RS	52	6.920328	10.447947	121.339477	0.007269	0.004294
RS	53	7.518409	10.447947	124.176819	0.007439	0.004258
RS	54	8.167442	12.631160	105.196694	0.006302	0.003693
RS	55	8.871768	12.631160	107.842154	0.006461	0.003696
RS	56	9.636097	12.631160	110.019384	0.006591	0.003691
RS	57	10.465542	12.631160	111.651531	0.006689	0.003675
RS	58	11.365649	34.664265	42.065303	0.002520	0.001953
RS	59	12.342439	34.664265	44.400591	0.002660	0.002047
RS	60	13.402445	34.664265	46.754827	0.002801	0.002139
RS	61	14.552755	34.664265	49.107683	0.002942	0.002228
RS	62	15.801063	34.664265	51.435450	0.003081	0.002315
RS	63	17.155718	34.664265	1363.858750	0.081708	0.045695
PA	4+25*2+4+6 0.008460590 0.003297606 17.155717600 1.607619967 0.692813569 0.516503261 0.477937528 0.508857939 0.586191399 0.695134569 0.823388594 0.964755760 1.121048296 1.299922969 1.511613028 1.766323881 2.072794250 2.437495218 2.864499640 3.355237780 3.907756408 4.516717741 5.176496475 5.884264131 6.641694677 7.455837867 8.340929677 9.322794258 10.447947496 12.631159619 34.664265044
//
IT	5324
RD	3
LK	-80653.254000
QD	-1734.873628 -> -921.553615
RI	0.0611332239
TR	0.005984	0.003945
MT	18.611844
MM	C_pi: 8.677197, n_recomb: 31988.798431
RS	0	0.000000	4.951732	54.948673	0.001718	0.000023
RS	1	0.008659	4.951732	59.598865	0.001863	0.000147
RS	2	0.018068	4.951732	64.632482	0.002020	0.000413
RS	3	0.028291	4.951732	70.079317	0.002191	0.000851
RS	4	0.039400	1.293598	289.808523	0.009060	0.003456
RS	5	0.051470	1.293598	311.860051	0.009749	0.005457
RS	6	0.064586	0.763079	566.257105	0.017702	0.010734
RS	7	0.078837	0.763079	603.435430	0.018864	0.014832
RS	8	0.094322	0.605118	807.238254	0.025235	0.021054
RS	9	0.111149	0.605118	852.090249	0.026637	0.026415
RS	10	0.129432	0.582239	931.837792	0.029130	0.029934
RS	11	0.149298	0.582239	977.163665	0.030547	0.034891
RS	12	0.170884	0.629732	945.929598	0.029571	0.034336
RS	13	0.194340	0.629732	988.719545	0.030908	0.038028
RS	14	0.219827	0.719572	903.846132	0.028255	0.034863
RS	15	0.247520	0.719572	943.520786	0.029495	0.037343
RS	16	0.277612	0.833813	849.668215	0.026561	0.033397
RS	17	0.310309	0.833813	886.300968	0.027707	0.035112
RS	18	0.345837	0.962349	800.658199	0.025029	0.031364
RS	19	0.384442	0.962349	834.403712	0.026084	0.032757
RS	20	0.426389	1.104499	757.210321	0.023671	0.029424
RS	21	0.471969	1.104499	788.188465	0.024640	0.030715
RS	22	0.521495	1.267668	714.398037	0.022333	0.027655
RS	23	0.575310	1.267668	742.719389	0.023218	0.028863
RS	24	0.633784	1.464276	668.162012	0.020887	0.025879
RS	25	0.697322	1.464276	693.983613	0.021695	0.026928
RS	26	0.766361	1.708808	617.488856	0.019303	0.023914
RS	27	0.841378	1.708808	641.027275	0.020039	0.024732
RS	28	0.922892	2.015976	564.050205	0.017633	0.021713
RS	29	1.011463	2.015976	585.546914	0.018305	0.022276
RS	30	1.107703	2.399694	510.747472	0.015966	0.019352
RS	31	1.212277	2.399694	530.427320	0.016582	0.019685
RS	32	1.325906	2.872416	460.339025	0.014391	0.016967
RS	33	1.449374	2.872416	478.391249	0.014955	0.017118
RS	34	1.583533	3.443684	414.811733	0.012967	0.014690
RS	35	1.729309	3.443684	431.391730	0.013486	0.014718
RS	36	1.887707	4.117538	375.311921	0.011733	0.012623
RS	37	2.059821	4.117538	390.550323	0.012209	0.012581
RS	38	2.246837	4.890895	342.189701	0.010697	0.010830
RS	39	2.450048	4.890895	356.199212	0.011135	0.010763
RS	40	2.670854	5.756790	314.995031	0.009847	0.009328
RS	41	2.910780	5.756790	327.871815	0.010250	0.009263
RS	42	3.171481	6.709329	292.749107	0.009152	0.008094
RS	43	3.454755	6.709329	304.570514	0.009521	0.008041
RS	44	3.762559	7.747100	274.299596	0.008575	0.007082
RS	45	4.097014	7.747100	285.122823	0.008913	0.007044
RS	46	4.460430	8.875224	258.539701	0.008082	0.006246
RS	47	4.855313	8.875224	268.403931	0.008391	0.006223
RS	48	5.284389	10.108653	244.457098	0.007642	0.005548
RS	49	5.750619	10.108653	253.389753	0.007921	0.005540
RS	50	6.257218	11.479293	231.089711	0.007224	0.004957
RS	51	6.807684	11.479293	239.117452	0.007475	0.004965
RS	52	7.405814	13.050649	217.447192	0.006798	0.004445
RS	53	8.055736	13.050649	224.612763	0.007022	0.004468
RS	54	8.761934	16.117697	188.082789	0.005880	0.003730
RS	55	9.529281	16.117697	194.770439	0.006089	0.003780
RS	56	10.363071	16.117697	200.857264	0.006279	0.003823
RS	57	11.269059	16.117697	206.198632	0.006446	0.003857
RS	58	12.253496	60.205764	57.769050	0.001806	0.001448
RS	59	13.323174	60.205764	61.750819	0.001930	0.001524
RS	60	14.485474	60.205764	65.913095	0.002061	0.001602
RS	61	15.748417	60.205764	70.247073	0.002196	0.001679
RS	62	17.120717	60.205764	74.740094	0.002336	0.001754
RS	63	18.611844	60.205764	3326.670353	0.103995	0.048726
PA	4+25*2+4+6 0.005983917 0.003945264 18.611843685 4.951731543 1.293597639 0.763079365 0.605117583 0.582238817 0.629731894 0.719571568 0.833812715 0.962348876 1.104498930 1.267668372 1.464275651 1.708808391 2.015975931 2.399694116 2.872416395 3.443683565 4.117537593 4.890895407 5.756789779 6.709328561 7.747099610 8.875224115 10.108653038 11.479293234 13.050649225 16.117697252 60.205763832
//
IT	4877
RD	4
LK	-79237.663431
QD	-1261.140829 -> -796.139751
RI	0.0464856907
TR	0.004409	0.004448
MT	19.903448
MM	C_pi: 11.330481, n_recomb: 46717.780146
RS	0	0.000000	15.920705	25.107269	0.000537	0.000007
RS	1	0.008774	15.920705	27.295053	0.000584	0.000045
RS	2	0.018318	15.920705	29.672031	0.000635	0.000126
RS	3	0.028699	15.920705	32.254299	0.000690	0.000260
RS	4	0.039992	2.519374	221.096470	0.004733	0.001748
RS	5	0.052275	2.519374	239.281701	0.005122	0.002760
RS	6	0.065635	1.180305	550.711200	0.011788	0.006843
RS	7	0.080168	1.180305	591.401614	0.012659	0.009426
RS	8	0.095976	0.806668	925.105067	0.019802	0.015577
RS	9	0.113172	0.806668	984.173563	0.021066	0.019551
RS	10	0.131875	0.703433	1196.128968	0.025603	0.024597
RS	11	0.152220	0.703433	1262.451987	0.027023	0.028843
RS	12	0.174350	0.712884	1311.612651	0.028075	0.030483
RS	13	0.198422	0.712884	1377.371340	0.029483	0.034093
RS	14	0.224606	0.780465	1319.373672	0.028241	0.032800
RS	15	0.253087	0.780465	1381.600721	0.029573	0.035547
RS	16	0.284068	0.878569	1284.004884	0.027484	0.032877
RS	17	0.317766	0.878569	1341.968575	0.028725	0.034935
RS	18	0.354421	0.992333	1240.612619	0.026555	0.031968
RS	19	0.394292	0.992333	1294.171853	0.027702	0.033626
RS	20	0.437662	1.118152	1196.915791	0.025620	0.030744
RS	21	0.484837	1.118152	1245.993208	0.026671	0.032215
RS	22	0.536151	1.261909	1148.134820	0.024576	0.029391
RS	23	0.591968	1.261909	1192.692926	0.025530	0.030754
RS	24	0.652682	1.435774	1087.972874	0.023288	0.027841
RS	25	0.718723	1.435774	1128.143796	0.024148	0.029075
RS	26	0.790558	1.655054	1014.178773	0.021709	0.025979
RS	27	0.868697	1.655054	1050.322154	0.022482	0.027029
RS	28	0.953691	1.936289	929.500543	0.019896	0.023778
RS	29	1.046143	1.936289	962.120940	0.020594	0.024606
RS	30	1.146706	2.296390	839.752802	0.017975	0.021327
RS	31	1.256094	2.296390	869.359538	0.018609	0.021933
RS	32	1.375079	2.752197	751.171685	0.016079	0.018784
RS	33	1.504503	2.752197	778.185030	0.016657	0.019194
RS	34	1.645284	3.318817	668.821687	0.014316	0.016308
RS	35	1.798417	3.318817	693.551538	0.014846	0.016563
RS	36	1.964986	4.006056	596.086988	0.012759	0.014029
RS	37	2.146170	4.006056	618.756566	0.013245	0.014176
RS	38	2.343251	4.815324	534.535609	0.011442	0.012034
RS	39	2.557624	4.815324	555.316924	0.011887	0.012116
RS	40	2.790806	5.741824	483.905801	0.010358	0.010351
RS	41	3.044448	5.741824	502.944684	0.010766	0.010400
RS	42	3.320345	6.779571	442.707474	0.009476	0.008961
RS	43	3.620449	6.779571	460.130382	0.009849	0.008997
RS	44	3.946885	7.925451	408.997768	0.008755	0.007822
RS	45	4.301962	7.925451	424.909527	0.009095	0.007853
RS	46	4.688195	9.182073	380.862037	0.008152	0.006883
RS	47	5.108315	9.182073	395.344729	0.008462	0.006915
RS	48	5.565298	10.562020	356.548577	0.007632	0.006101
RS	49	6.062377	10.562020	369.666281	0.007913	0.006136
RS	50	6.603069	12.096853	334.401886	0.007158	0.005438
RS	51	7.191203	12.096853	346.213529	0.007411	0.005478
RS	52	7.830940	13.855387	312.724877	0.006694	0.004859
RS	53	8.526808	13.855387	323.307279	0.006920	0.004905
RS	54	9.283732	17.304249	268.007495	0.005737	0.004022
RS	55	10.107070	17.304249	277.920666	0.005949	0.004086
RS	56	11.002647	17.304249	286.994073	0.006143	0.004142
RS	57	11.976804	17.304249	295.014366	0.006315	0.004187
RS	58	13.036434	86.380982	62.070624	0.001329	0.001156
RS	59	14.189037	86.380982	66.755836	0.001429	0.001219
RS	60	15.442771	86.380982	71.722794	0.001535	0.001285
RS	61	16.806508	86.380982	76.975273	0.001648	0.001351
RS	62	18.289901	86.380982	82.514277	0.001766	0.001419
RS	63	19.903448	86.380982	5190.230177	0.111098	0.052046
PA	4+25*2+4+6 0.004409369 0.004447622 19.903448183 15.920705467 2.519374224 1.180304705 0.806668088 0.703433370 0.712884072 0.780465487 0.878569051 0.992333427 1.118152223 1.261908969 1.435773570 1.655054495 1.936288650 2.296390023 2.752197293 3.318816800 4.006056029 4.815324073 5.741823759 6.779571452 7.925450998 9.182073222 10.562020019 12.096853059 13.855387153 17.304248843 86.380981663
//
IT	6087
RD	5
LK	-78389.479601
QD	-995.033617 -> -680.675310
RI	0.0360837316
TR	0.003395	0.004835
MT	21.060811
MM	C_pi: 13.363292, n_recomb: 59486.888710
RS	0	0.000000	51.550989	9.915802	0.000167	0.000002
RS	1	0.008871	51.550989	10.793759	0.000181	0.000014
RS	2	0.018529	51.550989	11.749288	0.000198	0.000039
RS	3	0.029045	51.550989	12.789212	0.000215	0.000081
RS	4	0.040492	4.956821	144.613610	0.002431	0.000894
RS	5	0.052956	4.956821	157.034703	0.002640	0.001410
RS	6	0.066525	1.850805	455.448809	0.007656	0.004390
RS	7	0.081298	1.850805	491.755196	0.008267	0.006029
RS	8	0.097381	1.095772	893.236981	0.015016	0.011526
RS	9	0.114891	1.095772	956.427819	0.016078	0.014442
RS	10	0.133955	0.870257	1284.420774	0.021592	0.020038
RS	11	0.154710	0.870257	1364.043711	0.022930	0.023525
RS	12	0.177306	0.828871	1516.517919	0.025493	0.026603
RS	13	0.201906	0.828871	1600.771277	0.026910	0.029866
RS	14	0.228689	0.870220	1606.343106	0.027003	0.030134
RS	15	0.257848	0.870220	1688.844551	0.028390	0.032835
RS	16	0.289593	0.951367	1621.841182	0.027264	0.031442
RS	17	0.324155	0.951367	1700.147882	0.028580	0.033598
RS	18	0.361783	1.051073	1611.030952	0.027082	0.031576
RS	19	0.402749	1.051073	1684.183688	0.028312	0.033352
RS	20	0.447349	1.162423	1589.769809	0.026725	0.031155
RS	21	0.495906	1.162423	1657.144718	0.027857	0.032714
RS	22	0.548770	1.289448	1554.973405	0.026140	0.030389
RS	23	0.606324	1.289448	1616.074723	0.027167	0.031818
RS	24	0.668984	1.443357	1498.496261	0.025190	0.029252
RS	25	0.737202	1.443357	1553.152564	0.026109	0.030560
RS	26	0.811472	1.639050	1416.120180	0.023806	0.027663
RS	27	0.892331	1.639050	1464.652413	0.024621	0.028815
RS	28	0.980364	1.893044	1310.729149	0.022034	0.025609
RS	29	1.076205	1.893044	1353.868830	0.022759	0.026569
RS	30	1.180549	2.222746	1190.693483	0.020016	0.023191
RS	31	1.294150	2.222746	1229.321408	0.020665	0.023947
RS	32	1.417829	2.646282	1066.170562	0.017923	0.020581
RS	33	1.552479	2.646282	1101.075824	0.018510	0.021145
RS	34	1.699075	3.181035	946.289893	0.015908	0.017970
RS	35	1.858675	3.181035	978.056181	0.016442	0.018371
RS	36	2.032434	3.839862	837.818944	0.014084	0.015522
RS	37	2.221608	3.839862	866.827781	0.014572	0.015797
RS	38	2.427563	4.627327	744.521354	0.012516	0.013348
RS	39	2.651790	4.627327	771.017586	0.012961	0.013536
RS	40	2.895908	5.540917	666.978267	0.011212	0.011495
RS	41	3.161682	5.540917	691.140482	0.011618	0.011627
RS	42	3.451034	6.575474	603.528945	0.010146	0.009951
RS	43	3.766055	6.575474	625.506420	0.010515	0.010049
RS	44	4.109023	7.727065	551.573813	0.009272	0.008676
RS	45	4.482416	7.727065	571.494746	0.009607	0.008753
RS	46	4.888934	8.996085	508.409456	0.008547	0.007621
RS	47	5.331514	8.996085	526.380727	0.008849	0.007686
RS	48	5.813358	10.391880	471.514778	0.007926	0.006739
RS	49	6.337946	10.391880	487.626446	0.008197	0.006797
RS	50	6.909073	11.942789	438.489587	0.007371	0.005986
RS	51	7.530865	11.942789	452.831350	0.007612	0.006040
RS	52	8.207818	13.716108	406.883289	0.006840	0.005323
RS	53	8.944826	13.716108	419.577393	0.007053	0.005375
RS	54	9.747215	17.205835	345.459299	0.005807	0.004357
RS	55	10.620786	17.205835	357.457105	0.006009	0.004423
RS	56	11.571854	17.205835	368.205400	0.006190	0.004476
RS	57	12.607293	17.205835	377.416889	0.006345	0.004513
RS	58	13.734589	112.291261	60.756088	0.001021	0.000932
RS	59	14.961890	112.291261	65.591061	0.001103	0.000984
RS	60	16.298068	112.291261	70.757192	0.001189	0.001039
RS	61	17.752781	112.291261	76.267172	0.001282	0.001096
RS	62	19.336546	112.291261	82.132126	0.001381	0.001154
RS	63	21.060811	112.291261	6692.225394	0.112499	0.055161
PA	4+25*2+4+6 0.003394901 0.004835073 21.060811024 51.550988648 4.956821261 1.850805387 1.095771862 0.870256754 0.828870862 0.870220328 0.951367276 1.051072752 1.162422937 1.289447670 1.443356706 1.639049692 1.893044311 2.222746070 2.646282287 3.181034958 3.839861644 4.627326506 5.540916931 6.575474105 7.727064543 8.996085135 10.391880324 11.942789429 13.716108321 17.205835482 112.291261200
//
IT	5939
RD	6
LK	-77804.980912
QD	-806.328704 -> -580.207179
RI	0.0288249884
TR	0.002712	0.005140
MT	22.125184
MM	C_pi: 14.954805, n_recomb: 70354.033201
RS	0	0.000000	164.136554	3.696716	0.000053	0.000001
RS	1	0.008956	164.136554	4.027664	0.000057	0.000004
RS	2	0.018714	164.136554	4.388228	0.000062	0.000013
RS	3	0.029346	164.136554	4.781055	0.000068	0.000026
RS	4	0.040931	9.640146	88.636140	0.001260	0.000472
RS	5	0.053553	9.640146	96.445725	0.001371	0.000741
RS	6	0.067305	2.881625	350.395276	0.004980	0.002886
RS	7	0.082289	2.881625	379.723896	0.005397	0.003948
RS	8	0.098615	1.485612	795.503604	0.011307	0.008682
RS	9	0.116403	1.485612	856.016132	0.012167	0.010847
RS	10	0.135784	1.080268	1261.990613	0.017938	0.016487
RS	11	0.156902	1.080268	1347.298385	0.019150	0.019332
RS	12	0.179910	0.971308	1594.744863	0.022667	0.023253
RS	13	0.204979	0.971308	1691.466180	0.024042	0.026118
RS	14	0.232293	0.981103	1772.139119	0.025189	0.027515
RS	15	0.262053	0.981103	1870.783096	0.026591	0.030037
RS	16	0.294479	1.044031	1852.635423	0.026333	0.029688
RS	17	0.329809	1.044031	1948.641263	0.027698	0.031806
RS	18	0.368303	1.130313	1890.076540	0.026865	0.030638
RS	19	0.410245	1.130313	1981.288517	0.028162	0.032436
RS	20	0.455943	1.229125	1906.688499	0.027101	0.030928
RS	21	0.505734	1.229125	1991.654787	0.028309	0.032517
RS	22	0.559984	1.342491	1901.375642	0.027026	0.030753
RS	23	0.619093	1.342491	1978.868281	0.028127	0.032207
RS	24	0.683495	1.480543	1864.334865	0.026499	0.030092
RS	25	0.753666	1.480543	1933.568117	0.027483	0.031425
RS	26	0.830121	1.657492	1788.710907	0.025424	0.028864
RS	27	0.913423	1.657492	1849.663892	0.026291	0.030055
RS	28	1.004186	1.889288	1676.259985	0.023826	0.027055
RS	29	1.103078	1.889288	1729.683399	0.024585	0.028074
RS	30	1.210827	2.192901	1536.760244	0.021843	0.024765
RS	31	1.328226	2.192901	1583.843169	0.022512	0.025596
RS	32	1.456139	2.586342	1383.785473	0.019669	0.022176
RS	33	1.595508	2.586342	1425.742840	0.020265	0.022824
RS	34	1.747360	3.087379	1230.745965	0.017494	0.019502
RS	35	1.912811	3.087379	1268.544362	0.018031	0.019989
RS	36	2.093080	3.709839	1088.465094	0.015471	0.016938
RS	37	2.289494	3.709839	1122.742181	0.015958	0.017295
RS	38	2.503500	4.459638	963.705779	0.013698	0.014627
RS	39	2.736671	4.459638	994.835217	0.014140	0.014885
RS	40	2.990726	5.335429	858.579840	0.012204	0.012631
RS	41	3.267535	5.335429	886.789398	0.012605	0.012820
RS	42	3.569134	6.332440	771.731788	0.010969	0.010952
RS	43	3.897745	6.332440	797.186539	0.011331	0.011093
RS	44	4.255787	7.445867	700.192546	0.009952	0.009553
RS	45	4.645895	7.445867	723.027394	0.010277	0.009661
RS	46	5.070942	8.673828	640.623394	0.009106	0.008387
RS	47	5.534056	8.673828	660.951718	0.009395	0.008472
RS	48	6.038647	10.022084	589.796493	0.008383	0.007405
RS	49	6.588430	10.022084	607.718987	0.008638	0.007474
RS	50	7.187452	11.514277	544.587069	0.007741	0.006562
RS	51	7.840122	11.514277	560.215843	0.007963	0.006618
RS	52	8.551247	13.212371	501.790077	0.007132	0.005811
RS	53	9.326060	13.212371	515.297448	0.007324	0.005859
RS	54	10.170267	16.555655	423.005840	0.006013	0.004719
RS	55	11.090081	16.555655	435.954230	0.006197	0.004779
RS	56	12.092275	16.555655	447.064315	0.006354	0.004821
RS	57	13.184227	16.555655	455.973302	0.006481	0.004842
RS	58	14.373974	137.587097	57.565380	0.000818	0.000764
RS	59	15.670276	137.587097	62.314774	0.000886	0.000808
RS	60	17.082677	137.587097	67.415916	0.000958	0.000855
RS	61	18.621573	137.587097	72.887241	0.001036	0.000904
RS	62	20.298294	137.587097	78.746599	0.001119	0.000955
RS	63	22.125184	137.587097	7879.959935	0.112004	0.057759
PA	4+25*2+4+6 0.002711796 0.005140131 22.125183619 164.136554198 9.640146036 2.881624855 1.485612257 1.080268060 0.971307746 0.981103343 1.044031082 1.130312982 1.229124660 1.342491345 1.480543331 1.657492158 1.889288285 2.192901481 2.586342091 3.087379456 3.709839474 4.459637794 5.335429073 6.332439841 7.445866942 8.673828141 10.022084167 11.514276813 13.212370555 16.555654642 137.587097223
//
IT	5826
RD	7
LK	-77380.717276
QD	-663.353377 -> -495.036398
RI	0.0237422602
TR	0.002228	0.005380
MT	23.160677
MM	C_pi: 16.226651, n_recomb: 79499.619394
RS	0	0.000000	506.391878	1.359087	0.000017	0.000000
RS	1	0.009035	506.391878	1.481889	0.000019	0.000001
RS	2	0.018886	506.391878	1.615788	0.000020	0.000004
RS	3	0.029627	506.391878	1.761787	0.000022	0.000009
RS	4	0.041339	18.293979	53.156329	0.000669	0.000258
RS	5	0.054109	18.293979	57.918747	0.000729	0.000404
RS	6	0.068032	4.402216	261.893397	0.003294	0.001955
RS	7	0.083214	4.402216	284.539908	0.003579	0.002663
RS	8	0.099767	1.987390	682.856727	0.008589	0.006694
RS	9	0.117816	1.987390	737.556126	0.009277	0.008332
RS	10	0.137495	1.330427	1185.842977	0.014916	0.013787
RS	11	0.158952	1.330427	1271.448843	0.015993	0.016127
RS	12	0.182348	1.134805	1593.184664	0.020040	0.020509
RS	13	0.207858	1.134805	1696.917253	0.021345	0.023009
RS	14	0.235673	1.107139	1848.039686	0.023246	0.025181
RS	15	0.266000	1.107139	1958.314002	0.024633	0.027490
RS	16	0.299068	1.150304	1993.366401	0.025074	0.027930
RS	17	0.335123	1.150304	2103.644563	0.026461	0.029951
RS	18	0.374436	1.223502	2083.368659	0.026206	0.029477
RS	19	0.417301	1.223502	2190.208173	0.027550	0.031245
RS	20	0.464038	1.311248	2144.343598	0.026973	0.030334
RS	21	0.514999	1.311248	2245.361320	0.028244	0.031921
RS	22	0.570563	1.413400	2176.858525	0.027382	0.030680
RS	23	0.631147	1.413400	2269.964162	0.028553	0.032139
RS	24	0.697206	1.539021	2169.573336	0.027290	0.030479
RS	25	0.769232	1.539021	2253.158252	0.028342	0.031822
RS	26	0.847766	1.701671	2112.577539	0.026573	0.029636
RS	27	0.933396	1.701671	2185.997453	0.027497	0.030845
RS	28	1.026762	1.916700	2005.391795	0.025225	0.028122
RS	29	1.128563	1.916700	2069.138006	0.026027	0.029169
RS	30	1.239563	2.200444	1857.842988	0.023369	0.026022
RS	31	1.360590	2.200444	1913.224573	0.024066	0.026891
RS	32	1.492553	2.570334	1685.877102	0.021206	0.023520
RS	33	1.636438	2.570334	1734.471316	0.021817	0.024214
RS	34	1.793323	3.043735	1506.738758	0.018953	0.020844
RS	35	1.964383	3.043735	1549.928333	0.019496	0.021381
RS	36	2.150897	3.634346	1335.412791	0.016798	0.018219
RS	37	2.354263	3.634346	1374.164542	0.017285	0.018624
RS	38	2.576002	4.348225	1182.097434	0.014869	0.015811
RS	39	2.817776	4.348225	1216.979192	0.015308	0.016114
RS	40	3.081393	5.184142	1050.963034	0.013220	0.013706
RS	41	3.368828	5.184142	1082.290006	0.013614	0.013932
RS	42	3.682233	6.136985	941.414980	0.011842	0.011916
RS	43	4.023953	6.136985	969.381476	0.012194	0.012085
RS	44	4.396547	7.200668	850.448341	0.010698	0.010411
RS	45	4.802804	7.200668	875.193365	0.011009	0.010538
RS	46	5.245766	8.370800	774.306725	0.009740	0.009147
RS	47	5.728750	8.370800	795.939277	0.010012	0.009242
RS	48	6.255370	9.649210	709.189518	0.008921	0.008075
RS	49	6.829570	9.649210	727.807353	0.009155	0.008145
RS	50	7.455648	11.054037	651.321643	0.008193	0.007145
RS	51	8.138291	11.054037	667.048439	0.008391	0.007196
RS	52	8.882611	12.639895	596.782863	0.007507	0.006311
RS	53	9.694178	12.639895	609.840551	0.007671	0.006346
RS	54	10.579070	15.751204	500.885039	0.006300	0.005102
RS	55	11.543911	15.751204	513.633483	0.006461	0.005151
RS	56	12.595924	15.751204	523.791606	0.006589	0.005175
RS	57	13.742985	15.751204	530.927885	0.006678	0.005171
RS	58	14.993681	162.017034	54.031545	0.000680	0.000639
RS	59	16.357377	162.017034	58.612071	0.000737	0.000678
RS	60	17.844280	162.017034	63.550506	0.000799	0.000719
RS	61	19.465524	162.017034	68.868918	0.000866	0.000762
RS	62	21.233245	162.017034	74.589526	0.000938	0.000807
RS	63	23.160677	162.017034	8811.225223	0.110834	0.059787
PA	4+25*2+4+6 0.002228108 0.005379940 23.160676884 506.391878127 18.293979409 4.402215544 1.987390485 1.330427028 1.134805387 1.107139085 1.150304448 1.223501800 1.311247914 1.413400414 1.539020907 1.701670963 1.916699673 2.200443805 2.570334324 3.043734922 3.634346086 4.348225106 5.184142332 6.136984847 7.200668207 8.370799704 9.649210328 11.054036978 12.639894895 15.751204454 162.017033725
//
IT	6565
RD	8
LK	-77062.256689
QD	-552.716928 -> -422.869391
RI	0.0201050328
TR	0.001868	0.005565
MT	24.221595
MM	C_pi: 17.257475, n_recomb: 87091.058000
RS	0	0.000000	1509.258486	0.501723	0.000006	0.000000
RS	1	0.009112	1509.258486	0.547451	0.000006	0.000001
RS	2	0.019054	1509.258486	0.597349	0.000007	0.000001
RS	3	0.029903	1509.258486	0.651795	0.000007	0.000003
RS	4	0.041740	33.678040	31.866250	0.000366	0.000146
RS	5	0.054655	33.678040	34.757299	0.000399	0.000228
RS	6	0.068747	6.562631	194.359579	0.002232	0.001364
RS	7	0.084124	6.562631	211.560388	0.002429	0.001849
RS	8	0.100901	2.609695	577.748798	0.006634	0.005285
RS	9	0.119208	2.609695	625.820763	0.007186	0.006551
RS	10	0.139182	1.617350	1090.304996	0.012519	0.011731
RS	11	0.160977	1.617350	1173.086643	0.013470	0.013679
RS	12	0.184757	1.315094	1547.412515	0.017768	0.018290
RS	13	0.210705	1.315094	1654.069994	0.018992	0.020480
RS	14	0.239016	1.244207	1864.073452	0.021404	0.023172
RS	15	0.269908	1.244207	1981.996981	0.022758	0.025277
RS	16	0.303614	1.266179	2066.465475	0.023728	0.026295
RS	17	0.340392	1.266179	2187.565283	0.025118	0.028202
RS	18	0.380521	1.326551	2206.011858	0.025330	0.028266
RS	19	0.424306	1.326551	2325.690140	0.026704	0.029982
RS	20	0.472081	1.404395	2311.215166	0.026538	0.029558
RS	21	0.524210	1.404395	2426.213893	0.027858	0.031128
RS	22	0.581089	1.497207	2383.894678	0.027372	0.030335
RS	23	0.643150	1.497207	2491.275566	0.028605	0.031793
RS	24	0.710866	1.613019	2411.322044	0.027687	0.030547
RS	25	0.784753	1.613019	2508.583222	0.028804	0.031897
RS	26	0.865373	1.764869	2380.419038	0.027333	0.030077
RS	27	0.953339	1.764869	2466.113390	0.028316	0.031300
RS	28	1.049320	1.967638	2287.730520	0.026268	0.028872
RS	29	1.154047	1.967638	2361.842528	0.027119	0.029939
RS	30	1.268317	2.237108	2141.942626	0.024594	0.026996
RS	31	1.392999	2.237108	2205.670320	0.025326	0.027890
RS	32	1.529043	2.590087	1960.197345	0.022507	0.024624
RS	33	1.677483	2.590087	2015.332800	0.023141	0.025347
RS	34	1.839449	3.043311	1762.758725	0.020240	0.021995
RS	35	2.016173	3.043311	1811.051668	0.020795	0.022562
RS	36	2.209001	3.609897	1568.452511	0.018009	0.019351
RS	37	2.419399	3.609897	1611.217763	0.018500	0.019786
RS	38	2.648969	4.295391	1390.986949	0.015972	0.016884
RS	39	2.899457	4.295391	1429.029798	0.016408	0.017215
RS	40	3.172771	5.098008	1236.880826	0.014202	0.014700
RS	41	3.470989	5.098008	1270.641460	0.014590	0.014949
RS	42	3.796381	6.011727	1106.647052	0.012707	0.012824
RS	43	4.151422	6.011727	1136.370298	0.013048	0.013009
RS	44	4.538816	7.028764	997.550807	0.011454	0.011233
RS	45	4.961509	7.028764	1023.385598	0.011751	0.011368
RS	46	5.422719	8.141951	905.644721	0.010399	0.009885
RS	47	5.925954	8.141951	927.690477	0.010652	0.009981
RS	48	6.475045	9.348936	826.714292	0.009493	0.008732
RS	49	7.074169	9.348936	845.053918	0.009703	0.008797
RS	50	7.727886	10.661897	756.440443	0.008686	0.007726
RS	51	8.441170	10.661897	771.195485	0.008855	0.007764
RS	52	9.219450	12.127031	690.257931	0.007926	0.006814
RS	53	10.068647	12.127031	701.692169	0.008057	0.006831
RS	54	10.995223	14.978062	578.339322	0.006641	0.005503
RS	55	12.006231	14.978062	589.733693	0.006771	0.005534
RS	56	13.109362	14.978062	597.651037	0.006862	0.005534
RS	57	14.313011	14.978062	601.607355	0.006908	0.005499
RS	58	15.626338	185.381092	50.736386	0.000583	0.000548
RS	59	17.059337	185.381092	55.132882	0.000633	0.000583
RS	60	18.622912	185.381092	59.886881	0.000688	0.000619
RS	61	20.328961	185.381092	65.022792	0.000747	0.000658
RS	62	22.190467	185.381092	70.565716	0.000810	0.000698
RS	63	24.221595	185.381092	9525.877178	0.109378	0.061311
PA	4+25*2+4+6 0.001868076 0.005564825 24.221595341 1509.258485966 33.678039918 6.562631488 2.609695239 1.617349586 1.315093792 1.244207435 1.266178937 1.326550873 1.404395416 1.497206894 1.613019184 1.764869217 1.967637965 2.237108390 2.590086592 3.043311123 3.609897045 4.295390846 5.098008254 6.011727150 7.028764285 8.141950565 9.348935508 10.661897479 12.127030813 14.978061886 185.381091825
//
IT	5059
RD	9
LK	-76814.282406
QD	-465.307182 -> -361.070754
RI	0.0174145183
TR	0.001587	0.005703
MT	25.341460
MM	C_pi: 18.102440, n_recomb: 93306.652578
RS	0	0.000000	4316.572669	0.188903	0.000002	0.000000
RS	1	0.009190	4316.572669	0.206269	0.000002	0.000000
RS	2	0.019225	4316.572669	0.225231	0.000002	0.000001
RS	3	0.030182	4316.572669	0.245937	0.000003	0.000001
RS	4	0.042145	60.050956	19.301653	0.000207	0.000086
RS	5	0.055209	60.050956	21.071518	0.000226	0.000133
RS	6	0.069473	9.533370	144.798712	0.001552	0.000978
RS	7	0.085047	9.533370	157.843236	0.001692	0.001320
RS	8	0.102053	3.359086	487.381795	0.005223	0.004264
RS	9	0.120622	3.359086	529.133898	0.005671	0.005263
RS	10	0.140897	1.937730	992.917154	0.010641	0.010143
RS	11	0.163036	1.937730	1071.360166	0.011482	0.011789
RS	12	0.187209	1.509019	1479.940128	0.015861	0.016489
RS	13	0.213604	1.509019	1586.781475	0.017006	0.018422
RS	14	0.242425	1.389718	1842.654497	0.019748	0.021458
RS	15	0.273894	1.389718	1965.094591	0.021061	0.023381
RS	16	0.308255	1.389351	2091.678694	0.022417	0.024817
RS	17	0.345774	1.389351	2220.559226	0.023799	0.026612
RS	18	0.386741	1.437199	2274.227623	0.024374	0.027084
RS	19	0.431473	1.437199	2404.031177	0.025765	0.028742
RS	20	0.480315	1.506115	2419.791928	0.025934	0.028704
RS	21	0.533647	1.506115	2546.534353	0.027292	0.030252
RS	22	0.591880	1.591048	2531.109792	0.027127	0.029831
RS	23	0.655464	1.591048	2651.113536	0.028413	0.031287
RS	24	0.724892	1.699036	2594.293310	0.027804	0.030401
RS	25	0.800700	1.699036	2704.202387	0.028982	0.031761
RS	26	0.883475	1.842733	2593.225999	0.027793	0.030277
RS	27	0.973857	1.842733	2690.720384	0.028837	0.031516
RS	28	1.072546	2.036730	2521.092384	0.027019	0.029375
RS	29	1.180304	2.036730	2605.478691	0.027924	0.030463
RS	30	1.297965	2.296417	2384.562233	0.025556	0.027737
RS	31	1.426439	2.296417	2456.716783	0.026329	0.028655
RS	32	1.566720	2.638098	2200.896475	0.023588	0.025524
RS	33	1.719893	2.638098	2262.648893	0.024250	0.026270
RS	34	1.887143	3.077900	1992.474020	0.021354	0.022973
RS	35	2.069763	3.077900	2045.837631	0.021926	0.023564
RS	36	2.269166	3.628222	1781.401656	0.019092	0.020344
RS	37	2.486894	3.628222	1828.007441	0.019591	0.020802
RS	38	2.724632	4.293816	1584.708244	0.016984	0.017849
RS	39	2.984218	4.293816	1625.609639	0.017422	0.018199
RS	40	3.267660	5.071957	1411.350954	0.015126	0.015612
RS	41	3.577151	5.071957	1447.135796	0.015509	0.015875
RS	42	3.915084	5.955337	1263.168829	0.013538	0.013670
RS	43	4.284074	5.955337	1294.149863	0.013870	0.013865
RS	44	4.686974	6.934196	1137.930163	0.012196	0.012010
RS	45	5.126901	6.934196	1164.273035	0.012478	0.012149
RS	46	5.607258	7.998368	1031.700920	0.011057	0.010593
RS	47	6.131760	7.998368	1053.491538	0.011291	0.010686
RS	48	6.704464	9.141130	940.009603	0.010074	0.009373
RS	49	7.329800	9.141130	957.303213	0.010260	0.009426
RS	50	8.012605	10.368434	858.108434	0.009197	0.008298
RS	51	8.758161	10.368434	871.005828	0.009335	0.008318
RS	52	9.572233	11.717514	780.869961	0.008369	0.007317
RS	53	10.461120	11.717514	789.658622	0.008463	0.007309
RS	54	11.431695	14.307855	654.645006	0.007016	0.005917
RS	55	12.491468	14.307855	663.569062	0.007112	0.005925
RS	56	13.648635	14.307855	668.028363	0.007159	0.005894
RS	57	14.912146	14.307855	667.511246	0.007154	0.005821
RS	58	16.291775	207.501930	47.888562	0.000513	0.000481
RS	59	17.798194	207.501930	52.116368	0.000559	0.000513
RS	60	19.443053	207.501930	56.698954	0.000608	0.000546
RS	61	21.239076	207.501930	61.662321	0.000661	0.000581
RS	62	23.200155	207.501930	67.033569	0.000718	0.000619
RS	63	25.341460	207.501930	10057.274704	0.107787	0.062435
PA	4+25*2+4+6 0.001587233 0.005703239 25.341459750 4316.572668704 60.050955969 9.533369816 3.359085781 1.937729718 1.509018755 1.389717834 1.389350743 1.437198830 1.506115294 1.591047905 1.699036408 1.842733062 2.036730171 2.296416801 2.638097907 3.077899613 3.628222357 4.293816291 5.071957302 5.955336535 6.934196217 7.998368336 9.141129575 10.368434388 11.717514416 14.307854696 207.501930391
//
IT	7041
RD	10
LK	-76613.327926
QD	-394.425637 -> -307.395429
RI	0.0153397764
TR	0.001359	0.005804
MT	26.530924
MM	C_pi: 18.796081, n_recomb: 98314.290689
RS	0	0.000000	11814.066209	0.073149	0.000001	0.000000
RS	1	0.009269	11814.066209	0.079931	0.000001	0.000000
RS	2	0.019398	11814.066209	0.087343	0.000001	0.000000
RS	3	0.030465	11814.066209	0.095442	0.000001	0.000000
RS	4	0.042558	103.855737	11.863008	0.000121	0.000052
RS	5	0.055773	103.855737	12.961421	0.000132	0.000080
RS	6	0.070212	13.509829	108.809476	0.001107	0.000718
RS	7	0.085989	13.509829	118.755852	0.001208	0.000965
RS	8	0.103229	4.241291	412.179588	0.004192	0.003503
RS	9	0.122067	4.241291	448.323220	0.004560	0.004309
RS	10	0.142651	2.288908	901.155732	0.009166	0.008890
RS	11	0.165143	2.288908	974.681267	0.009914	0.010302
RS	12	0.189720	1.714501	1403.309035	0.014274	0.015005
RS	13	0.216575	1.714501	1508.585487	0.015345	0.016729
RS	14	0.245919	1.542222	1798.328045	0.018292	0.019986
RS	15	0.277984	1.542222	1922.927754	0.019559	0.021751
RS	16	0.313020	1.518664	2083.470089	0.021192	0.023486
RS	17	0.351304	1.518664	2217.596574	0.022556	0.025179
RS	18	0.393137	1.554322	2301.394547	0.023409	0.025959
RS	19	0.438847	1.554322	2438.869520	0.024807	0.027562
RS	20	0.488795	1.615131	2481.830552	0.025244	0.027826
RS	21	0.543372	1.615131	2618.126749	0.026630	0.029351
RS	22	0.603008	1.693298	2628.266554	0.026733	0.029235
RS	23	0.668172	1.693298	2759.121061	0.028064	0.030690
RS	24	0.739376	1.794926	2725.886197	0.027726	0.030112
RS	25	0.817181	1.794926	2847.193671	0.028960	0.031486
RS	26	0.902197	1.932407	2755.826626	0.028031	0.030302
RS	27	0.995094	1.932407	2864.407313	0.029135	0.031563
RS	28	1.096601	2.120225	2707.798944	0.027542	0.029692
RS	29	1.207518	2.120225	2802.188540	0.028502	0.030806
RS	30	1.328716	2.373544	2585.877678	0.026302	0.028295
RS	31	1.461148	2.373544	2666.467568	0.027122	0.029240
RS	32	1.605855	2.708333	2406.564851	0.024478	0.026255
RS	33	1.763976	2.708333	2475.052223	0.025175	0.027027
RS	34	1.936754	3.140205	2193.496366	0.022311	0.023806
RS	35	2.125547	3.140205	2252.031935	0.022906	0.024420
RS	36	2.331840	3.680859	1971.415109	0.020052	0.021217
RS	37	2.557255	3.680859	2021.880611	0.020565	0.021695
RS	38	2.803564	4.334142	1760.336460	0.017905	0.018717
RS	39	3.072704	4.334142	1804.015391	0.018349	0.019084
RS	40	3.366792	5.096198	1571.596859	0.015985	0.016449
RS	41	3.688139	5.096198	1609.229260	0.016368	0.016724
RS	42	4.039274	5.958210	1408.472194	0.014326	0.014460
RS	43	4.422956	5.958210	1440.446978	0.014651	0.014661
RS	44	4.842203	6.908254	1269.401068	0.012912	0.012746
RS	45	5.300311	6.908254	1295.903366	0.013181	0.012885
RS	46	5.800882	7.933017	1150.626257	0.011704	0.011273
RS	47	6.347853	7.933017	1171.722522	0.011918	0.011358
RS	48	6.945524	9.021284	1047.557405	0.010655	0.009995
RS	49	7.598596	9.021284	1063.259713	0.010815	0.010034
RS	50	8.312202	10.172600	955.132735	0.009715	0.008862
RS	51	9.091955	10.172600	965.496260	0.009821	0.008859
RS	52	9.943986	11.414962	867.746638	0.008826	0.007819
RS	53	10.874994	11.414962	873.052185	0.008880	0.007781
RS	54	11.892300	13.755190	729.317864	0.007418	0.006345
RS	55	13.003903	13.755190	734.725708	0.007473	0.006324
RS	56	14.218544	13.755190	734.614374	0.007472	0.006256
RS	57	15.545774	13.755190	728.476191	0.007410	0.006139
RS	58	16.996030	228.108745	45.548222	0.000463	0.000432
RS	59	18.580713	228.108745	49.635823	0.000505	0.000461
RS	60	20.312286	228.108745	54.075417	0.000550	0.000492
RS	61	22.204364	228.108745	58.894188	0.000599	0.000525
RS	62	24.271824	228.108745	64.120733	0.000652	0.000560
RS	63	26.530924	228.108745	10433.907851	0.106128	0.063263
PA	4+25*2+4+6 0.001359232 0.005803638 26.530923647 11814.066209116 103.855737107 13.509828832 4.241290841 2.288908302 1.714500984 1.542221851 1.518664283 1.554321874 1.615130891 1.693297946 1.794925560 1.932407336 2.120224714 2.373544313 2.708332959 3.140204584 3.680859342 4.334141865 5.096197905 5.958210337 6.908254382 7.933016830 9.021283537 10.172600378 11.414962408 13.755189902 228.108745240
//
IT	6303
RD	11
LK	-76444.127358
QD	-335.344446 -> -260.187388
RI	0.0136631025
TR	0.001169	0.005875
MT	27.777901
MM	C_pi: 19.350901, n_recomb: 102236.637005
RS	0	0.000000	32268.934963	0.028027	0.000000	0.000000
RS	1	0.009349	32268.934963	0.030648	0.000000	0.000000
RS	2	0.019571	32268.934963	0.033514	0.000000	0.000000
RS	3	0.030750	32268.934963	0.036648	0.000000	0.000000
RS	4	0.042973	174.697413	7.402222	0.000072	0.000032
RS	5	0.056339	174.697413	8.093918	0.000079	0.000049
RS	6	0.070955	18.720238	82.558833	0.000808	0.000537
RS	7	0.086937	18.720238	90.200809	0.000882	0.000720
RS	8	0.104413	5.262856	350.063064	0.003424	0.002923
RS	9	0.123523	5.262856	381.359713	0.003730	0.003583
RS	10	0.144420	2.669127	817.162718	0.007993	0.007880
RS	11	0.167270	2.669127	885.648135	0.008663	0.009107
RS	12	0.192256	1.930333	1323.551877	0.012946	0.013761
RS	13	0.219578	1.930333	1426.124321	0.013949	0.015314
RS	14	0.249455	1.701023	1739.417329	0.017014	0.018704
RS	15	0.282124	1.701023	1864.367254	0.018236	0.020336
RS	16	0.317848	1.653605	2051.083194	0.020062	0.022281
RS	17	0.356911	1.653605	2188.325993	0.021405	0.023885
RS	18	0.399627	1.677384	2296.824951	0.022466	0.024894
RS	19	0.446335	1.677384	2439.764174	0.023864	0.026446
RS	20	0.497411	1.730703	2506.236631	0.024514	0.026948
RS	21	0.553261	1.730703	2649.988289	0.025920	0.028452
RS	22	0.614332	1.802894	2683.415143	0.026247	0.028585
RS	23	0.681113	1.802894	2823.297947	0.027615	0.030042
RS	24	0.754137	1.899152	2812.904930	0.027514	0.029728
RS	25	0.833988	1.899152	2944.201956	0.028798	0.031118
RS	26	0.921304	2.031743	2873.439948	0.028106	0.030201
RS	27	1.016782	2.031743	2992.179305	0.029267	0.031488
RS	28	1.121187	2.215188	2851.338725	0.027890	0.029866
RS	29	1.235352	2.215188	2955.255062	0.028906	0.031011
RS	30	1.360191	2.464593	2747.725245	0.026876	0.028708
RS	31	1.496700	2.464593	2836.612627	0.027746	0.029685
RS	32	1.645970	2.795724	2577.676530	0.025213	0.026850
RS	33	1.809196	2.795724	2652.953690	0.025949	0.027653
RS	34	1.987681	3.223803	2365.316778	0.023136	0.024519
RS	35	2.182852	3.223803	2429.143514	0.023760	0.025160
RS	36	2.396269	3.759898	2137.368597	0.020906	0.021989
RS	37	2.629638	3.759898	2191.794903	0.021438	0.022490
RS	38	2.884824	4.406907	1916.440601	0.018745	0.019505
RS	39	3.163867	4.406907	1962.941586	0.019200	0.019889
RS	40	3.468996	5.159758	1716.093241	0.016786	0.017221
RS	41	3.802651	5.159758	1755.550002	0.017171	0.017509
RS	42	4.167498	6.008015	1541.068087	0.015074	0.015202
RS	43	4.566454	6.008015	1573.944213	0.015395	0.015408
RS	44	5.002708	6.937461	1390.588137	0.013602	0.013447
RS	45	5.479745	6.937461	1417.085540	0.013861	0.013584
RS	46	6.001379	7.931560	1261.198670	0.012336	0.011928
RS	47	6.571779	7.931560	1281.355312	0.012533	0.012005
RS	48	7.195504	8.974516	1148.312718	0.011232	0.010602
RS	49	7.877539	8.974516	1162.078743	0.011367	0.010624
RS	50	8.623336	10.059378	1046.656947	0.010238	0.009418
RS	51	9.438855	10.059378	1054.011348	0.010310	0.009390
RS	52	10.330614	11.204748	950.232804	0.009294	0.008321
RS	53	11.305742	11.204748	951.407339	0.009306	0.008250
RS	54	12.372031	13.307815	801.925867	0.007844	0.006788
RS	55	13.538005	13.307815	802.861661	0.007853	0.006731
RS	56	14.812982	13.307815	797.191560	0.007798	0.006621
RS	57	16.207153	13.307815	784.448509	0.007673	0.006454
RS	58	17.731661	246.703196	43.720150	0.000428	0.000396
RS	59	19.398691	246.703196	47.701198	0.000467	0.000424
RS	60	21.221566	246.703196	52.032535	0.000509	0.000453
RS	61	23.214857	246.703196	56.742319	0.000555	0.000485
RS	62	25.394495	246.703196	61.860361	0.000605	0.000518
RS	63	27.777901	246.703196	10676.260398	0.104427	0.063884
PA	4+25*2+4+6 0.001168735 0.005874925 27.777900539 32268.934963421 174.697412747 18.720237880 5.262856181 2.669126589 1.930332593 1.701023154 1.653604879 1.677383819 1.730703344 1.802894102 1.899152080 2.031742644 2.215188125 2.464592623 2.795724284 3.223802540 3.759898180 4.406906564 5.159758463 6.008014752 6.937460806 7.931560469 8.974515637 10.059378374 11.204748005 13.307814608 246.703195997
//
IT	6266
RD	12
LK	-76297.087798
QD	-284.911360 -> -218.452884
RI	0.0122437946
TR	0.001007	0.005926
MT	29.050551
MM	C_pi: 19.761297, n_recomb: 105141.767587
RS	0	0.000000	77546.916741	0.012074	0.000000	0.000000
RS	1	0.009426	77546.916741	0.013212	0.000000	0.000000
RS	2	0.019741	77546.916741	0.014458	0.000000	0.000000
RS	3	0.031028	77546.916741	0.015821	0.000000	0.000000
RS	4	0.043379	286.784879	4.681484	0.000045	0.000020
RS	5	0.056894	286.784879	5.122733	0.000049	0.000031
RS	6	0.071683	25.427114	63.205200	0.000601	0.000409
RS	7	0.087867	25.427114	69.120449	0.000657	0.000546
RS	8	0.105575	6.430064	298.557554	0.002840	0.002470
RS	9	0.124953	6.430064	325.690488	0.003098	0.003020
RS	10	0.146158	3.076953	740.792544	0.007046	0.007050
RS	11	0.169361	3.076953	804.303669	0.007650	0.008131
RS	12	0.194752	2.155629	1243.179103	0.011824	0.012701
RS	13	0.222536	2.155629	1342.244472	0.012766	0.014112
RS	14	0.252939	1.865676	1670.316984	0.015886	0.017573
RS	15	0.286207	1.865676	1794.142130	0.017064	0.019092
RS	16	0.322612	1.793840	1999.964548	0.019022	0.021180
RS	17	0.362449	1.793840	2138.454323	0.020339	0.022704
RS	18	0.406040	1.805959	2266.447458	0.021556	0.023885
RS	19	0.453740	1.805959	2412.804415	0.022948	0.025390
RS	20	0.505937	1.852195	2498.989627	0.023768	0.026079
RS	21	0.563054	1.852195	2648.148268	0.025186	0.027563
RS	22	0.625555	1.918869	2702.243301	0.025701	0.027903
RS	23	0.693947	1.918869	2849.269967	0.027099	0.029362
RS	24	0.768786	2.010322	2860.374497	0.027205	0.029275
RS	25	0.850680	2.010322	3000.092826	0.028534	0.030683
RS	26	0.940293	2.138799	2950.113392	0.028058	0.030005
RS	27	1.038354	2.138799	3077.861713	0.029273	0.031321
RS	28	1.145657	2.318985	2954.596060	0.028101	0.029930
RS	29	1.263076	2.318985	3067.325694	0.029173	0.031110
RS	30	1.391562	2.566060	2871.801171	0.027314	0.029007
RS	31	1.532160	2.566060	2968.641926	0.028235	0.030021
RS	32	1.686011	2.895697	2714.884014	0.025821	0.027336
RS	33	1.854364	2.895697	2796.859191	0.026601	0.028173
RS	34	2.038587	3.322831	2507.773331	0.023851	0.025134
RS	35	2.240174	3.322831	2576.932506	0.024509	0.025805
RS	36	2.460764	3.857950	2278.558824	0.021671	0.022678
RS	37	2.702147	3.857950	2337.030885	0.022227	0.023204
RS	38	2.966284	4.503011	2051.997180	0.019516	0.020224
RS	39	3.255318	4.503011	2101.398109	0.019986	0.020628
RS	40	3.571598	5.251683	1843.669513	0.017535	0.017941
RS	41	3.917690	5.251683	1884.998393	0.017928	0.018242
RS	42	4.296407	6.091837	1659.757724	0.015786	0.015902
RS	43	4.710821	6.091837	1693.542685	0.016107	0.016116
RS	44	5.164300	7.006949	1500.328475	0.014270	0.014117
RS	45	5.660524	7.006949	1526.780798	0.014521	0.014255
RS	46	6.203523	7.977208	1362.335666	0.012957	0.012562
RS	47	6.797707	7.977208	1381.452934	0.013139	0.012631
RS	48	7.447900	8.982223	1241.296738	0.011806	0.011196
RS	49	8.159381	8.982223	1252.946421	0.011917	0.011202
RS	50	8.937928	10.008523	1131.824261	0.010765	0.009969
RS	51	9.789862	10.008523	1135.874752	0.010803	0.009916
RS	52	10.722102	11.065253	1027.611265	0.009774	0.008825
RS	53	11.742217	11.065253	1024.193374	0.009741	0.008718
RS	54	12.858489	12.943003	871.878528	0.008292	0.007246
RS	55	14.079984	12.943003	867.498016	0.008251	0.007149
RS	56	15.416620	12.943003	855.428340	0.008136	0.006990
RS	57	16.879250	12.943003	835.282561	0.007944	0.006767
RS	58	18.479751	262.531773	42.393082	0.000403	0.000371
RS	59	20.231118	262.531773	46.302957	0.000440	0.000397
RS	60	22.147573	262.531773	50.563056	0.000481	0.000426
RS	61	24.244677	262.531773	55.202400	0.000525	0.000456
RS	62	26.539459	262.531773	60.251857	0.000573	0.000489
RS	63	29.050551	262.531773	10796.378189	0.102684	0.064364
PA	4+25*2+4+6 0.001007425 0.005925962 29.050551424 77546.916740793 286.784878566 25.427113876 6.430064043 3.076953445 2.155628512 1.865676263 1.793840437 1.805958727 1.852195360 1.918869303 2.010321852 2.138798614 2.318984930 2.566060198 2.895696511 3.322830822 3.857949648 4.503010931 5.251682604 6.091837242 7.006949476 7.977208075 8.982222805 10.008522717 11.065253126 12.943002586 262.531773359
//
IT	7028
RD	13
LK	-76166.661945
QD	-241.192966 -> -181.855208
RI	0.0109969348
TR	0.000871	0.005963
MT	30.314886
MM	C_pi: 20.021851, n_recomb: 107080.634524
RS	0	0.000000	183770.283583	0.005224	0.000000	0.000000
RS	1	0.009500	183770.283583	0.005720	0.000000	0.000000
RS	2	0.019902	183770.283583	0.006264	0.000000	0.000000
RS	3	0.031293	183770.283583	0.006859	0.000000	0.000000
RS	4	0.043766	460.443408	2.997722	0.000028	0.000013
RS	5	0.057424	460.443408	3.282543	0.000031	0.000020
RS	6	0.072379	33.915917	48.787170	0.000456	0.000316
RS	7	0.088755	33.915917	53.397663	0.000499	0.000421
RS	8	0.106687	7.746012	255.635329	0.002387	0.002112
RS	9	0.126322	7.746012	279.195496	0.002607	0.002577
RS	10	0.147822	3.510011	671.525892	0.006271	0.006361
RS	11	0.171366	3.510011	730.226425	0.006819	0.007324
RS	12	0.197145	2.389157	1163.620666	0.010867	0.011790
RS	13	0.225374	2.389157	1258.604164	0.011754	0.013082
RS	14	0.256285	2.035494	1594.048978	0.014886	0.016569
RS	15	0.290131	2.035494	1715.528504	0.016021	0.017989
RS	16	0.327194	1.938874	1934.128102	0.018062	0.020171
RS	17	0.367777	1.938874	2072.209501	0.019352	0.021623
RS	18	0.412216	1.939533	2214.814749	0.020684	0.022928
RS	19	0.460877	1.939533	2362.686847	0.022065	0.024389
RS	20	0.514160	1.978953	2464.837948	0.023019	0.025225
RS	21	0.572505	1.978953	2617.412166	0.024443	0.026690
RS	22	0.636393	2.040325	2689.400615	0.025116	0.027202
RS	23	0.706350	2.040325	2841.648458	0.026537	0.028661
RS	24	0.782953	2.127213	2872.524994	0.026826	0.028772
RS	25	0.866833	2.127213	3018.966666	0.028193	0.030197
RS	26	0.958682	2.251935	2989.372328	0.027917	0.029734
RS	27	1.059257	2.251935	3124.781140	0.029182	0.031080
RS	28	1.169386	2.429460	3020.172830	0.028205	0.029904
RS	29	1.289978	2.429460	3140.772145	0.029331	0.031122
RS	30	1.422026	2.675125	2959.745235	0.027640	0.029210
RS	31	1.566618	2.675125	3063.973847	0.028614	0.030263
RS	32	1.724946	3.004614	2818.923945	0.026325	0.027729
RS	33	1.898316	3.004614	2907.323974	0.027151	0.028604
RS	34	2.088156	3.432638	2620.886170	0.024476	0.025665
RS	35	2.296030	3.432638	2695.292095	0.025171	0.026370
RS	36	2.523653	3.969151	2394.490677	0.022362	0.023295
RS	37	2.772900	3.969151	2457.021882	0.022946	0.023850
RS	38	3.045825	4.615195	2166.183431	0.020229	0.020884
RS	39	3.344678	4.615195	2218.539487	0.020718	0.021311
RS	40	3.671922	5.363147	1953.326783	0.018242	0.018614
RS	41	4.030254	5.363147	1996.593480	0.018646	0.018930
RS	42	4.422627	6.199202	1763.462740	0.016469	0.016567
RS	43	4.852276	6.199202	1798.216690	0.016793	0.016789
RS	44	5.322742	7.104505	1597.539664	0.014919	0.014762
RS	45	5.837902	7.104505	1623.990082	0.015166	0.014900
RS	46	6.402001	8.056012	1452.990593	0.013569	0.013180
RS	47	7.019691	8.056012	1471.081456	0.013738	0.013241
RS	48	7.696060	9.028801	1325.524326	0.012379	0.011781
RS	49	8.436685	9.028801	1335.019593	0.012467	0.011770
RS	50	9.247669	10.002939	1209.729889	0.011297	0.010518
RS	51	10.135696	10.002939	1210.352213	0.011303	0.010437
RS	52	11.108086	10.978173	1099.077576	0.010264	0.009331
RS	53	12.172853	10.978173	1090.799609	0.010187	0.009186
RS	54	13.338772	12.641749	938.407333	0.008764	0.007719
RS	55	14.615454	12.641749	928.018005	0.008667	0.007577
RS	56	16.013420	12.641749	908.895772	0.008488	0.007365
RS	57	17.544193	12.641749	880.773183	0.008225	0.007082
RS	58	19.220389	274.867384	41.550323	0.000388	0.000353
RS	59	21.055823	274.867384	45.424781	0.000424	0.000380
RS	60	23.065624	274.867384	49.651319	0.000464	0.000408
RS	61	25.266355	274.867384	54.259767	0.000507	0.000438
RS	62	27.676155	274.867384	59.281950	0.000554	0.000470
RS	63	30.314886	274.867384	10803.683543	0.100893	0.064748
PA	4+25*2+4+6 0.000871209 0.005963139 30.314886070 183770.283583031 460.443408029 33.915917103 7.746012195 3.510010956 2.389156510 2.035493876 1.938874370 1.939532720 1.978953355 2.040325293 2.127213067 2.251934594 2.429459911 2.675125147 3.004614169 3.432637905 3.969151079 4.615194769 5.363147248 6.199202086 7.104505070 8.056012005 9.028800521 10.002938967 10.978172677 12.641749342 274.867384336
//
IT	9100
RD	14
LK	-76050.298430
QD	-203.164802 -> -150.492839
RI	0.0098932573
TR	0.000758	0.005990
MT	31.545362
MM	C_pi: 20.146492, n_recomb: 108168.326620
RS	0	0.000000	517592.806087	0.001886	0.000000	0.000000
RS	1	0.009569	517592.806087	0.002067	0.000000	0.000000
RS	2	0.020054	517592.806087	0.002264	0.000000	0.000000
RS	3	0.031541	517592.806087	0.002481	0.000000	0.000000
RS	4	0.044128	723.134421	1.945862	0.000018	0.000008
RS	5	0.057920	723.134421	2.132110	0.000020	0.000013
RS	6	0.073031	44.455183	37.995210	0.000351	0.000248
RS	7	0.089589	44.455183	41.616867	0.000385	0.000330
RS	8	0.107730	9.204175	219.969075	0.002034	0.001828
RS	9	0.127608	9.204175	240.487994	0.002223	0.002226
RS	10	0.149387	3.962886	609.484841	0.005635	0.005792
RS	11	0.173251	3.962886	663.655416	0.006135	0.006656
RS	12	0.199398	2.628129	1087.006290	0.010049	0.011012
RS	13	0.228048	2.628129	1177.601113	0.010887	0.012203
RS	14	0.259438	2.208834	1514.394187	0.014000	0.015685
RS	15	0.293833	2.208834	1632.630907	0.015093	0.017016
RS	16	0.331518	2.087541	1858.474927	0.017181	0.019252
RS	17	0.372810	2.087541	1994.804766	0.018442	0.020638
RS	18	0.418053	2.077134	2147.499932	0.019853	0.022031
RS	19	0.467625	2.077134	2295.247399	0.021219	0.023448
RS	20	0.521941	2.110020	2409.727025	0.022278	0.024397
RS	21	0.581454	2.110020	2563.915940	0.023703	0.025841
RS	22	0.646662	2.166233	2650.885013	0.024507	0.026495
RS	23	0.718110	2.166233	2806.531985	0.025946	0.027952
RS	24	0.796394	2.248631	2855.110744	0.026395	0.028234
RS	25	0.882170	2.248631	3006.582885	0.027795	0.029674
RS	26	0.976153	2.369719	2996.402939	0.027701	0.029406
RS	27	1.079129	2.369719	3138.044317	0.029011	0.030779
RS	28	1.191960	2.544851	3052.445451	0.028219	0.029803
RS	29	1.315586	2.544851	3179.834768	0.029397	0.031058
RS	30	1.451043	2.789613	3014.968702	0.027873	0.029330
RS	31	1.599461	2.789613	3125.863531	0.028898	0.030424
RS	32	1.762082	3.119766	2892.256061	0.026738	0.028038
RS	33	1.940263	3.119766	2986.663783	0.027611	0.028954
RS	34	2.135495	3.549850	2706.268643	0.025019	0.026119
RS	35	2.349408	3.549850	2785.724540	0.025754	0.026860
RS	36	2.583790	4.089333	2486.098614	0.022984	0.023844
RS	37	2.840601	4.089333	2552.632072	0.023599	0.024430
RS	38	3.121985	4.738348	2259.441636	0.020888	0.021488
RS	39	3.430295	4.738348	2314.777391	0.021400	0.021938
RS	40	3.768107	5.488016	2045.159787	0.018907	0.019240
RS	41	4.138244	5.488016	2090.435464	0.019326	0.019574
RS	42	4.543799	6.322847	1852.060012	0.017122	0.017196
RS	43	4.988161	6.322847	1887.880394	0.017453	0.017428
RS	44	5.475044	7.221719	1681.961963	0.015549	0.015379
RS	45	6.008517	7.221719	1708.520911	0.015795	0.015520
RS	46	6.593037	8.158444	1532.825511	0.014171	0.013777
RS	47	7.233490	8.158444	1550.000275	0.014330	0.013832
RS	48	7.935227	9.103675	1400.622591	0.012949	0.012353
RS	49	8.704113	9.103675	1408.054392	0.013017	0.012326
RS	50	9.546573	10.031161	1279.997847	0.011833	0.011060
RS	51	10.469648	10.031161	1277.230498	0.011808	0.010952
RS	52	11.481051	10.931465	1164.274979	0.010764	0.009838
RS	53	12.589235	10.931465	1151.065682	0.010641	0.009653
RS	54	13.803461	12.392231	1001.054128	0.009255	0.008206
RS	55	15.133874	12.392231	984.152475	0.009098	0.008013
RS	56	16.591595	12.392231	957.542563	0.008852	0.007744
RS	57	18.188803	12.392231	921.112130	0.008516	0.007396
RS	58	19.938848	283.439214	41.159424	0.000381	0.000343
RS	59	21.856354	283.439214	45.032975	0.000416	0.000369
RS	60	23.957344	283.439214	49.262478	0.000455	0.000397
RS	61	26.259377	283.439214	53.878558	0.000498	0.000427
RS	62	28.781690	283.439214	58.913941	0.000545	0.000460
RS	63	31.545362	283.439214	10716.996008	0.099077	0.065064
PA	4+25*2+4+6 0.000758163 0.005990076 31.545361518 517592.806087435 723.134421032 44.455183482 9.204174561 3.962885873 2.628129180 2.208834021 2.087540679 2.077133726 2.110020023 2.166233402 2.248631284 2.369719310 2.544851472 2.789613353 3.119765863 3.549849820 4.089332692 4.738347938 5.488016472 6.322846807 7.221719214 8.158444053 9.103675044 10.031161118 10.931465169 12.392230781 283.439214137
//
IT	11487
RD	15
LK	-75947.440814
QD	-170.375867 -> -124.420973
RI	0.0089495792
TR	0.000667	0.006010
MT	32.719149
MM	C_pi: 20.170189, n_recomb: 108628.058304
RS	0	0.000000	1196166.286421	0.000825	0.000000	0.000000
RS	1	0.009632	1196166.286421	0.000904	0.000000	0.000000
RS	2	0.020192	1196166.286421	0.000991	0.000000	0.000000
RS	3	0.031770	1196166.286421	0.001087	0.000000	0.000000
RS	4	0.044462	1108.186797	1.286238	0.000012	0.000006
RS	5	0.058377	1108.186797	1.410175	0.000013	0.000009
RS	6	0.073633	57.209343	29.944151	0.000276	0.000198
RS	7	0.090357	57.209343	32.820132	0.000302	0.000263
RS	8	0.108693	10.778091	190.789522	0.001756	0.001605
RS	9	0.128795	10.778091	208.771660	0.001922	0.001950
RS	10	0.150833	4.424441	555.513039	0.005114	0.005330
RS	11	0.174994	4.424441	605.591968	0.005575	0.006114
RS	12	0.201483	2.867076	1016.426000	0.009357	0.010365
RS	13	0.230522	2.867076	1102.665209	0.010151	0.011469
RS	14	0.262359	2.382211	1436.459867	0.013224	0.014925
RS	15	0.297263	2.382211	1550.996693	0.014278	0.016177
RS	16	0.335528	2.237272	1779.529156	0.016382	0.018437
RS	17	0.377480	2.237272	1913.227005	0.017613	0.019759
RS	18	0.423472	2.216684	2071.958823	0.019074	0.021207
RS	19	0.473894	2.216684	2218.379353	0.020422	0.022581
RS	20	0.529174	2.243553	2341.738738	0.021557	0.023613
RS	21	0.589778	2.243553	2496.123015	0.022979	0.025032
RS	22	0.656219	2.294852	2595.111452	0.023890	0.025800
RS	23	0.729060	2.294852	2752.635261	0.025340	0.027250
RS	24	0.808918	2.372830	2816.556099	0.025928	0.027680
RS	25	0.896468	2.372830	2971.566661	0.027355	0.029129
RS	26	0.992450	2.490308	2979.282793	0.027426	0.029035
RS	27	1.097679	2.490308	3125.828845	0.028776	0.030432
RS	28	1.213043	2.663144	3058.787480	0.028158	0.029641
RS	29	1.339519	2.663144	3191.903089	0.029384	0.030929
RS	30	1.478178	2.907237	3043.907204	0.028021	0.029377
RS	31	1.630192	2.907237	3160.708390	0.029097	0.030509
RS	32	1.796850	3.238499	2940.257628	0.027067	0.028270
RS	33	1.979560	3.238499	3040.196107	0.027987	0.029225
RS	34	2.179869	3.671333	2768.265601	0.025484	0.026496
RS	35	2.399473	3.671333	2852.518707	0.026260	0.027274
RS	36	2.640230	4.214765	2556.810542	0.023537	0.024324
RS	37	2.904177	4.214765	2627.251610	0.024186	0.024940
RS	38	3.193549	4.868058	2334.434166	0.021490	0.022029
RS	39	3.510793	4.868058	2392.760347	0.022027	0.022505
RS	40	3.858596	5.621077	2121.243909	0.019528	0.019814
RS	41	4.239900	5.621077	2168.609426	0.019964	0.020167
RS	42	4.657932	6.456733	1927.167473	0.017741	0.017780
RS	43	5.116230	6.456733	1964.184476	0.018082	0.018024
RS	44	5.618673	7.351684	1754.876239	0.016155	0.015961
RS	45	6.169513	7.351684	1781.709194	0.016402	0.016105
RS	46	6.773411	8.276703	1602.877481	0.014756	0.014346
RS	47	7.435479	8.276703	1619.324315	0.014907	0.014396
RS	48	8.161319	9.198195	1467.448781	0.013509	0.012903
RS	49	8.957074	9.198195	1473.011274	0.013560	0.012861
RS	50	9.829479	10.083787	1343.353331	0.012367	0.011586
RS	51	10.785916	10.083787	1337.367068	0.012311	0.011452
RS	52	11.834480	10.915107	1223.837805	0.011266	0.010336
RS	53	12.984045	10.915107	1205.789579	0.011100	0.010112
RS	54	14.244340	12.184184	1060.200281	0.009760	0.008697
RS	55	15.626029	12.184184	1036.464116	0.009541	0.008451
RS	56	17.140808	12.184184	1002.126351	0.009225	0.008120
RS	57	18.801494	12.184184	957.259488	0.008812	0.007705
RS	58	20.622143	288.620880	41.158141	0.000379	0.000339
RS	59	22.618162	288.620880	45.061158	0.000415	0.000366
RS	60	24.806444	288.620880	49.325867	0.000454	0.000394
RS	61	27.205508	288.620880	53.983688	0.000497	0.000424
RS	62	29.835656	288.620880	59.068221	0.000544	0.000457
RS	63	32.719149	288.620880	10570.194107	0.097306	0.065321
PA	4+25*2+4+6 0.000666661 0.006010009 32.719148988 1196166.286420723 1108.186797278 57.209343109 10.778090640 4.424441219 2.867076417 2.382211238 2.237271672 2.216684066 2.243552626 2.294851547 2.372829806 2.490308037 2.663143904 2.907236683 3.238498789 3.671333228 4.214765391 4.868057872 5.621077487 6.456732505 7.351683951 8.276703255 9.198195337 10.083786816 10.915106950 12.184184029 288.620879844
//
IT	23427
RD	16
LK	-75858.248533
QD	-142.580233 -> -103.272357
RI	0.0081451817
TR	0.000593	0.006011
MT	33.928094
MM	C_pi: 20.171188, n_recomb: 108655.700828
RS	0	0.000000	1224313.227556	0.000811	0.000000	0.000000
RS	1	0.009695	1224313.227556	0.000890	0.000000	0.000000
RS	2	0.020331	1224313.227556	0.000976	0.000000	0.000000
RS	3	0.031997	1224313.227556	0.001071	0.000000	0.000000
RS	4	0.044794	1653.407154	0.869935	0.000008	0.000004
RS	5	0.058833	1653.407154	0.954312	0.000009	0.000006
RS	6	0.074232	72.117476	23.998580	0.000221	0.000162
RS	7	0.091124	72.117476	26.320243	0.000242	0.000214
RS	8	0.109654	12.415995	167.552489	0.001542	0.001432
RS	9	0.129981	12.415995	183.493693	0.001689	0.001737
RS	10	0.152278	4.877969	510.626823	0.004699	0.004969
RS	11	0.176737	4.877969	557.239478	0.005128	0.005688
RS	12	0.203567	3.098485	955.213011	0.008791	0.009850
RS	13	0.232999	3.098485	1037.536744	0.009549	0.010880
RS	14	0.265284	2.551616	1365.509160	0.012567	0.014300
RS	15	0.300699	2.551616	1476.425799	0.013588	0.015481
RS	16	0.339548	2.385746	1703.963536	0.015682	0.017739
RS	17	0.382163	2.385746	1834.737639	0.016886	0.019001
RS	18	0.428910	2.356916	1995.851870	0.018369	0.020475
RS	19	0.480190	2.356916	2140.331429	0.019698	0.021803
RS	20	0.536441	2.379159	2269.100982	0.020883	0.022892
RS	21	0.598145	2.379159	2422.806907	0.022298	0.024282
RS	22	0.665832	2.426493	2530.600092	0.023290	0.025138
RS	23	0.740082	2.426493	2688.950387	0.024747	0.026576
RS	24	0.821530	2.500730	2765.347341	0.025451	0.027128
RS	25	0.910875	2.500730	2922.777344	0.026899	0.028580
RS	26	1.008882	2.615218	2946.062654	0.027114	0.028639
RS	27	1.116391	2.615218	3096.447692	0.028498	0.030053
RS	28	1.234324	2.786438	3046.487742	0.028038	0.029430
RS	29	1.363690	2.786438	3184.424773	0.029307	0.030746
RS	30	1.505599	3.030769	3052.793464	0.028096	0.029358
RS	31	1.661266	3.030769	3174.820458	0.029219	0.030525
RS	32	1.832025	3.364382	2967.981324	0.027315	0.028428
RS	33	2.019340	3.364382	3073.004297	0.028282	0.029418
RS	34	2.224816	3.801673	2810.739667	0.025868	0.026797
RS	35	2.450213	3.801673	2899.548067	0.026686	0.027609
RS	36	2.697463	4.351305	2609.426483	0.024016	0.024729
RS	37	2.968685	4.351305	2683.690908	0.024699	0.025376
RS	38	3.266202	5.011728	2393.094741	0.022025	0.022502
RS	39	3.592564	5.011728	2454.441636	0.022589	0.023003
RS	40	3.950568	5.771670	2182.807905	0.020089	0.020325
RS	41	4.343282	5.771670	2232.378578	0.020545	0.020697
RS	42	4.774070	6.612442	1989.492245	0.018310	0.018310
RS	43	5.246624	6.612442	2027.887029	0.018663	0.018566
RS	44	5.764994	7.508591	1816.591500	0.016719	0.016494
RS	45	6.333621	7.508591	1843.934412	0.016970	0.016644
RS	46	6.957377	8.427911	1663.158733	0.015307	0.014874
RS	47	7.641609	8.427911	1679.159773	0.015454	0.014921
RS	48	8.392179	9.332633	1525.803619	0.014043	0.013420
RS	49	9.215519	9.332633	1529.813746	0.014079	0.013365
RS	50	10.118683	10.184402	1399.449420	0.012880	0.012087
RS	51	11.109412	10.184402	1390.574141	0.012798	0.011927
RS	52	12.196195	10.956153	1277.324032	0.011756	0.010814
RS	53	13.388344	10.956153	1254.733233	0.011548	0.010551
RS	54	14.696075	12.050977	1115.112603	0.010263	0.009182
RS	55	16.130595	12.050977	1084.486375	0.009981	0.008879
RS	56	17.704195	12.050977	1042.453034	0.009594	0.008485
RS	57	19.430359	12.050977	989.289418	0.009105	0.008002
RS	58	21.323880	291.921045	41.459299	0.000382	0.000339
RS	59	23.400983	291.921045	45.417728	0.000418	0.000366
RS	60	25.679467	291.921045	49.745481	0.000458	0.000395
RS	61	28.178855	291.921045	54.474828	0.000501	0.000426
RS	62	30.920567	291.921045	59.640279	0.000549	0.000460
RS	63	33.928094	291.921045	10387.337968	0.095599	0.065520
PA	4+25*2+4+6 0.000592630 0.006011333 33.928093984 1224313.227555739 1653.407153522 72.117475644 12.415994986 4.877969219 3.098484801 2.551615841 2.385746481 2.356915638 2.379159241 2.426492561 2.500730432 2.615218452 2.786438245 3.030768998 3.364382444 3.801672742 4.351305250 5.011727711 5.771670301 6.612441780 7.508591326 8.427911353 9.332632986 10.184402203 10.956153391 12.050977470 291.921045169
//
IT	30626
RD	17
LK	-75782.263968
QD	-119.432580 -> -86.284970
RI	0.0075205402
TR	0.000534	0.006002
MT	35.126347
MM	C_pi: 20.170961, n_recomb: 108503.922824
RS	0	0.000000	1186113.132544	0.000842	0.000000	0.000000
RS	1	0.009756	1186113.132544	0.000924	0.000000	0.000000
RS	2	0.020463	1186113.132544	0.001014	0.000000	0.000000
RS	3	0.032215	1186113.132544	0.001113	0.000000	0.000000
RS	4	0.045113	2435.846367	0.594694	0.000005	0.000003
RS	5	0.059269	2435.846367	0.652735	0.000006	0.000004
RS	6	0.074807	88.964171	19.614447	0.000181	0.000135
RS	7	0.091860	88.964171	21.524771	0.000198	0.000178
RS	8	0.110577	14.067848	149.284702	0.001376	0.001299
RS	9	0.131120	14.067848	163.608073	0.001508	0.001572
RS	10	0.153667	5.307160	474.533916	0.004373	0.004691
RS	11	0.178414	5.307160	518.326934	0.004777	0.005361
RS	12	0.205575	3.314798	904.501610	0.008336	0.009452
RS	13	0.235385	3.314798	983.514215	0.009064	0.010423
RS	14	0.268104	2.712000	1304.373002	0.012021	0.013801
RS	15	0.304015	2.712000	1412.039367	0.013014	0.014922
RS	16	0.343428	2.529036	1636.037223	0.015078	0.017158
RS	17	0.386687	2.529036	1763.960601	0.016257	0.018366
RS	18	0.434166	2.494521	1924.583116	0.017737	0.019842
RS	19	0.486277	2.494521	2066.906681	0.019049	0.021128
RS	20	0.543472	2.513793	2198.282625	0.020260	0.022247
RS	21	0.606246	2.513793	2350.843778	0.021666	0.023607
RS	22	0.675144	2.558232	2464.708760	0.022715	0.024526
RS	23	0.750763	2.558232	2623.220443	0.024176	0.025948
RS	24	0.833760	2.629423	2709.498297	0.024971	0.026598
RS	25	0.924853	2.629423	2868.562861	0.026437	0.028050
RS	26	1.024833	2.741390	2905.163565	0.026775	0.028237
RS	27	1.134567	2.741390	3058.583159	0.028189	0.029664
RS	28	1.255006	2.911438	3023.967917	0.027870	0.029190
RS	29	1.387194	2.911438	3166.000580	0.029179	0.030529
RS	30	1.532278	3.156518	3049.718488	0.028107	0.029291
RS	31	1.691515	3.156518	3176.394411	0.029274	0.030488
RS	32	1.866288	3.493208	2982.867644	0.027491	0.028523
RS	33	2.058110	3.493208	3092.575942	0.028502	0.029547
RS	34	2.268645	3.935893	2840.366515	0.026178	0.027029
RS	35	2.499719	3.935893	2933.498989	0.027036	0.027873
RS	36	2.753336	4.493038	2649.771169	0.024421	0.025063
RS	37	3.031694	4.493038	2727.767634	0.025140	0.025739
RS	38	3.337208	5.162332	2440.416698	0.022492	0.022905
RS	39	3.672527	5.162332	2504.802297	0.023085	0.023431
RS	40	4.040557	5.931378	2234.139640	0.020590	0.020771
RS	41	4.444491	5.931378	2286.017929	0.021069	0.021162
RS	42	4.887831	6.779986	2042.712054	0.018826	0.018778
RS	43	5.374421	6.779986	2082.655691	0.019194	0.019048
RS	44	5.908481	7.680655	1870.286110	0.017237	0.016972
RS	45	6.494641	7.680655	1898.368722	0.017496	0.017128
RS	46	7.137984	8.598281	1716.438380	0.015819	0.015352
RS	47	7.844089	8.598281	1732.274799	0.015965	0.015397
RS	48	8.619078	9.491012	1578.118456	0.014544	0.013892
RS	49	9.469671	9.491012	1580.899776	0.014570	0.013825
RS	50	10.403245	10.314656	1450.433582	0.013368	0.012548
RS	51	11.427894	10.314656	1439.017371	0.013262	0.012366
RS	52	12.552503	11.033679	1326.632339	0.012227	0.011261
RS	53	13.786823	11.033679	1299.831237	0.011980	0.010961
RS	54	15.141558	11.966831	1167.314772	0.010758	0.009648
RS	55	16.628456	11.966831	1129.821102	0.010413	0.009288
RS	56	18.260408	11.966831	1080.190227	0.009955	0.008830
RS	57	20.051565	11.966831	1018.917116	0.009391	0.008280
RS	58	22.017460	293.923872	41.986290	0.000387	0.000342
RS	59	24.175139	293.923872	46.019282	0.000424	0.000370
RS	60	26.543311	293.923872	50.430620	0.000465	0.000400
RS	61	29.142511	293.923872	55.253470	0.000509	0.000432
RS	62	31.995278	293.923872	60.523282	0.000558	0.000467
RS	63	35.126347	293.923872	10204.568823	0.094048	0.065660
PA	4+25*2+4+6 0.000533783 0.006002495 35.126346761 1186113.132544332 2435.846367044 88.964171009 14.067847957 5.307160146 3.314797699 2.712000405 2.529036037 2.494520961 2.513792508 2.558232041 2.629422561 2.741390323 2.911438377 3.156518369 3.493208337 3.935893152 4.493038434 5.162331520 5.931378416 6.779985820 7.680654767 8.598280867 9.491012020 10.314656098 11.033678754 11.966831455 293.923872326
//
IT	25417
RD	18
LK	-75718.430005
QD	-100.431652 -> -72.655352
RI	0.0070126189
TR	0.000486	0.005972
MT	36.419563
MM	C_pi: 20.218661, n_recomb: 108227.668300
RS	0	0.000000	1174561.103538	0.000853	0.000000	0.000000
RS	1	0.009818	1174561.103538	0.000937	0.000000	0.000000
RS	2	0.020601	1174561.103538	0.001029	0.000000	0.000000
RS	3	0.032442	1174561.103538	0.001130	0.000000	0.000000
RS	4	0.045445	3436.711530	0.424173	0.000004	0.000002
RS	5	0.059726	3436.711530	0.465838	0.000004	0.000003
RS	6	0.075408	107.469064	16.358952	0.000151	0.000114
RS	7	0.092631	107.469064	17.963084	0.000166	0.000151
RS	8	0.111544	15.657863	135.302672	0.001250	0.001198
RS	9	0.132314	15.657863	148.390214	0.001371	0.001448
RS	10	0.155123	5.693985	446.844216	0.004129	0.004490
RS	11	0.180172	5.693985	488.495921	0.004514	0.005122
RS	12	0.207681	3.508304	864.917073	0.007992	0.009168
RS	13	0.237890	3.508304	941.385754	0.008698	0.010092
RS	14	0.271065	2.859096	1254.692118	0.011593	0.013428
RS	15	0.307498	2.859096	1359.742080	0.012564	0.014499
RS	16	0.347507	2.664681	1578.161741	0.014582	0.016695
RS	17	0.391445	2.664681	1703.627293	0.015741	0.017856
RS	18	0.439697	2.628132	1861.248385	0.017198	0.019312
RS	19	0.492687	2.628132	2001.550375	0.018494	0.020557
RS	20	0.550879	2.647049	2132.833118	0.019707	0.021682
RS	21	0.614785	2.647049	2284.132219	0.021105	0.023013
RS	22	0.684965	2.690489	2401.302976	0.022188	0.023971
RS	23	0.762036	2.690489	2559.636029	0.023650	0.025375
RS	24	0.846673	2.760036	2653.037183	0.024513	0.026100
RS	25	0.939621	2.760036	2813.229474	0.025994	0.027546
RS	26	1.041695	2.870654	2860.520918	0.026431	0.027840
RS	27	1.153791	2.870654	3016.382716	0.027871	0.029275
RS	28	1.276893	3.040665	2994.861637	0.027672	0.028929
RS	29	1.412082	3.040665	3140.403384	0.029017	0.030288
RS	30	1.560544	3.287812	3037.763590	0.028068	0.029183
RS	31	1.723582	3.287812	3168.584470	0.029277	0.030407
RS	32	1.902628	3.629191	2987.369168	0.027603	0.028564
RS	33	2.099254	3.629191	3101.385471	0.028656	0.029617
RS	34	2.315184	4.079389	2858.851987	0.026415	0.027196
RS	35	2.552316	4.079389	2956.069194	0.027313	0.028070
RS	36	2.812731	4.646758	2678.887775	0.024752	0.025327
RS	37	3.098713	4.646758	2760.502493	0.025506	0.026031
RS	38	3.412775	5.328352	2476.875919	0.022886	0.023239
RS	39	3.757672	5.328352	2544.292528	0.023509	0.023788
RS	40	4.136433	6.110736	2275.234141	0.021023	0.021149
RS	41	4.552382	6.110736	2329.501638	0.021524	0.021559
RS	42	5.009170	6.972300	2086.434963	0.019278	0.019183
RS	43	5.510808	6.972300	2128.087941	0.019663	0.019465
RS	44	6.061698	7.883460	1915.279887	0.017697	0.017390
RS	45	6.666676	7.883460	1944.335443	0.017965	0.017553
RS	46	7.331054	8.806275	1761.812058	0.016279	0.015775
RS	47	8.060663	8.806275	1777.788077	0.016426	0.015820
RS	48	8.861907	9.694764	1623.321553	0.014999	0.014315
RS	49	9.741821	9.694764	1625.247074	0.015017	0.014239
RS	50	10.708127	10.498891	1495.113004	0.013815	0.012966
RS	51	11.769310	10.498891	1481.589509	0.013690	0.012764
RS	52	12.934683	11.174664	1370.498551	0.012663	0.011671
RS	53	14.214477	11.174664	1339.953136	0.012381	0.011337
RS	54	15.619926	11.962577	1215.307296	0.011229	0.010089
RS	55	17.163367	11.962577	1171.201914	0.010822	0.009671
RS	56	18.858349	11.962577	1114.302973	0.010296	0.009151
RS	57	20.719750	11.962577	1045.328084	0.009659	0.008535
RS	58	22.763911	295.902827	42.654029	0.000394	0.000347
RS	59	25.008775	295.902827	46.775660	0.000432	0.000376
RS	60	27.474049	295.902827	51.285914	0.000474	0.000407
RS	61	30.181372	295.902827	56.218928	0.000519	0.000440
RS	62	33.154510	295.902827	61.611158	0.000569	0.000476
RS	63	36.419563	295.902827	10022.289279	0.092604	0.065745
PA	4+25*2+4+6 0.000485796 0.005972167 36.419562564 1174561.103538397 3436.711530197 107.469063635 15.657863254 5.693985360 3.508304352 2.859095719 2.664680887 2.628131713 2.647048915 2.690488662 2.760035646 2.870654109 3.040664525 3.287811624 3.629190814 4.079388944 4.646757984 5.328352020 6.110736224 6.972300226 7.883459532 8.806275406 9.694764346 10.498891178 11.174663638 11.962577461 295.902826802
//
IT	8315
RD	19
LK	-75664.926977
QD	-84.927935 -> -61.927989
RI	0.0067797432
TR	0.000453	0.005972
MT	37.296857
MM	C_pi: 20.192601, n_recomb: 108088.924168
RS	0	0.000000	1144144.304140	0.000879	0.000000	0.000000
RS	1	0.009860	1144144.304140	0.000965	0.000000	0.000000
RS	2	0.020692	1144144.304140	0.001060	0.000000	0.000000
RS	3	0.032592	1144144.304140	0.001165	0.000000	0.000000
RS	4	0.045665	4805.430799	0.304728	0.000003	0.000001
RS	5	0.060027	4805.430799	0.334787	0.000003	0.000002
RS	6	0.075805	127.463971	13.865758	0.000128	0.000099
RS	7	0.093139	127.463971	15.231543	0.000141	0.000130
RS	8	0.112182	17.146388	124.315669	0.001150	0.001120
RS	9	0.133103	17.146388	136.407098	0.001262	0.001352
RS	10	0.156086	6.024507	425.360466	0.003935	0.004346
RS	11	0.181336	6.024507	465.286292	0.004305	0.004951
RS	12	0.209075	3.669713	833.842119	0.007714	0.008971
RS	13	0.239549	3.669713	908.196667	0.008402	0.009863
RS	14	0.273028	2.984024	1214.052860	0.011232	0.013158
RS	15	0.309807	2.984024	1316.770262	0.012182	0.014190
RS	16	0.350213	2.782750	1528.722695	0.014143	0.016334
RS	17	0.394603	2.782750	1651.807015	0.015282	0.017457
RS	18	0.443370	2.746486	1805.182383	0.016701	0.018872
RS	19	0.496945	2.746486	1943.321327	0.017979	0.020086
RS	20	0.555802	2.766050	2073.254487	0.019181	0.021196
RS	21	0.620463	2.766050	2222.942949	0.020566	0.022501
RS	22	0.691499	2.808539	2342.256501	0.021670	0.023476
RS	23	0.769539	2.808539	2499.881267	0.023128	0.024865
RS	24	0.855273	2.875855	2599.261129	0.024047	0.025641
RS	25	0.949461	2.875855	2759.913274	0.025534	0.027083
RS	26	1.052935	2.983913	2816.906383	0.026061	0.027461
RS	27	1.166612	2.983913	2974.471301	0.027519	0.028903
RS	28	1.291497	3.152094	2965.291801	0.027434	0.028665
RS	29	1.428695	3.152094	3113.607749	0.028806	0.030040
RS	30	1.579421	3.398870	3024.197877	0.027979	0.029051
RS	31	1.745008	3.398870	3158.497836	0.029221	0.030300
RS	32	1.926921	3.741763	2989.532738	0.027658	0.028563
RS	33	2.126771	3.741763	3107.299995	0.028748	0.029645
RS	34	2.346325	4.195436	2874.679716	0.026596	0.027312
RS	35	2.587527	4.195436	2975.546377	0.027529	0.028214
RS	36	2.852511	4.767945	2705.395686	0.025029	0.025534
RS	37	3.143621	4.767945	2790.307255	0.025815	0.026264
RS	38	3.463435	5.455682	2511.004396	0.023231	0.023511
RS	39	3.814781	5.455682	2581.228352	0.023881	0.024083
RS	40	4.200769	6.244178	2314.411481	0.021412	0.021465
RS	41	4.624814	6.244178	2370.925018	0.021935	0.021894
RS	42	5.090670	7.110483	2128.725961	0.019694	0.019526
RS	43	5.602458	7.110483	2172.010235	0.020095	0.019823
RS	44	6.164706	8.023178	1959.340717	0.018127	0.017750
RS	45	6.782391	8.023178	1989.344160	0.018405	0.017920
RS	46	7.460979	8.941756	1806.763050	0.016716	0.016143
RS	47	8.206473	8.941756	1822.894212	0.016865	0.016189
RS	48	9.025472	9.816579	1668.611909	0.015437	0.014686
RS	49	9.925221	9.816579	1669.723273	0.015448	0.014603
RS	50	10.913684	10.592272	1540.404988	0.014251	0.013337
RS	51	11.999607	10.592272	1524.817751	0.014107	0.013117
RS	52	13.192600	11.216860	1415.540755	0.013096	0.012039
RS	53	14.503219	11.216860	1381.248709	0.012779	0.011674
RS	54	15.943061	11.847796	1265.815956	0.011711	0.010496
RS	55	17.524869	11.847796	1214.717241	0.011238	0.010023
RS	56	19.262639	11.847796	1150.229582	0.010642	0.009443
RS	57	21.171749	11.847796	1073.313115	0.009930	0.008764
RS	58	23.269092	295.909970	43.256359	0.000400	0.000353
RS	59	25.573229	295.909970	47.451769	0.000439	0.000383
RS	60	28.104548	295.909970	52.043892	0.000481	0.000415
RS	61	30.885450	295.909970	57.067573	0.000528	0.000450
RS	62	33.940541	295.909970	62.559994	0.000579	0.000487
RS	63	37.296857	295.909970	9889.223663	0.091492	0.065780
PA	4+25*2+4+6 0.000453439 0.005971746 37.296857438 1144144.304140197 4805.430799091 127.463970943 17.146388254 6.024507164 3.669713132 2.984024170 2.782750286 2.746486190 2.766049564 2.808539248 2.875854641 2.983912849 3.152093831 3.398870304 3.741762853 4.195435938 4.767944936 5.455682018 6.244177804 7.110482730 8.023178273 8.941756033 9.816579222 10.592271721 11.216859988 11.847796093 295.909969861
//
IT	3281
RD	20
LK	-75623.584215
QD	-72.907052 -> -65.703386
RI	0.0068264144
TR	0.000453	0.005972
MT	37.296875
MM	C_pi: 20.125490, n_recomb: 107750.048940
RS	0	0.000000	1144146.213637	0.000876	0.000000	0.000000
RS	1	0.009860	1144146.213637	0.000962	0.000000	0.000000
RS	2	0.020692	1144146.213637	0.001057	0.000000	0.000000
RS	3	0.032592	1144146.213637	0.001162	0.000000	0.000000
RS	4	0.045665	6541.771537	0.223186	0.000002	0.000001
RS	5	0.060027	6541.771537	0.245202	0.000002	0.000002
RS	6	0.075805	147.617052	11.937619	0.000111	0.000087
RS	7	0.093139	147.617052	13.113736	0.000122	0.000115
RS	8	0.112182	18.379603	115.642173	0.001073	0.001070
RS	9	0.133103	18.379603	126.900885	0.001178	0.001289
RS	10	0.156086	6.258182	408.390040	0.003790	0.004279
RS	11	0.181336	6.258182	446.796322	0.004147	0.004863
RS	12	0.209075	3.777170	808.265323	0.007501	0.008893
RS	13	0.239549	3.777170	880.557395	0.008172	0.009754
RS	14	0.273028	3.069877	1178.046186	0.010933	0.013013
RS	15	0.309807	3.069877	1278.179307	0.011862	0.014007
RS	16	0.350213	2.867588	1482.078478	0.013755	0.016086
RS	17	0.394603	2.867588	1602.200284	0.014870	0.017169
RS	18	0.443370	2.833790	1749.741130	0.016239	0.018527
RS	19	0.496945	2.833790	1884.825337	0.017493	0.019702
RS	20	0.555803	2.854295	2012.013067	0.018673	0.020781
RS	21	0.620463	2.854295	2158.915899	0.020036	0.022054
RS	22	0.691499	2.894961	2279.139664	0.021152	0.023030
RS	23	0.769539	2.894961	2434.634135	0.022595	0.024394
RS	24	0.855274	2.958150	2539.035464	0.023564	0.025207
RS	25	0.949461	2.958150	2698.542619	0.025044	0.026635
RS	26	1.052936	3.060801	2764.622432	0.025658	0.027084
RS	27	1.166612	3.060801	2922.193922	0.027120	0.028522
RS	28	1.291497	3.223181	2925.275781	0.027149	0.028380
RS	29	1.428696	3.223181	3074.683610	0.028535	0.029761
RS	30	1.579421	3.464249	2999.070783	0.027834	0.028881
RS	31	1.745008	3.464249	3135.275801	0.029098	0.030143
RS	32	1.926922	3.801582	2979.799248	0.027655	0.028511
RS	33	2.126771	3.801582	3099.913192	0.028769	0.029611
RS	34	2.346326	4.249522	2878.994245	0.026719	0.027366
RS	35	2.587528	4.249522	2982.299045	0.027678	0.028289
RS	36	2.852512	4.815491	2721.289696	0.025256	0.025676
RS	37	3.143622	4.815491	2808.474297	0.026065	0.026426
RS	38	3.463436	5.494985	2535.725047	0.023533	0.023719
RS	39	3.814782	5.494985	2607.899176	0.024203	0.024309
RS	40	4.200770	6.272482	2345.498907	0.021768	0.021720
RS	41	4.624816	6.272482	2403.543370	0.022307	0.022163
RS	42	5.090671	7.123816	2164.249306	0.020086	0.019813
RS	43	5.602459	7.123816	2208.567664	0.020497	0.020120
RS	44	6.164708	8.016086	1997.903175	0.018542	0.018058
RS	45	6.782394	8.016086	2028.352281	0.018825	0.018235
RS	46	7.460981	8.906799	1847.418189	0.017145	0.016465
RS	47	8.206476	8.906799	1863.273261	0.017293	0.016511
RS	48	9.025475	9.743472	1710.760991	0.015877	0.015017
RS	49	9.925225	9.743472	1710.667283	0.015876	0.014927
RS	50	10.913689	10.466313	1583.706538	0.014698	0.013675
RS	51	11.999612	10.466313	1565.656151	0.014530	0.013438
RS	52	13.192605	11.015955	1459.825370	0.013548	0.012381
RS	53	14.503224	11.015955	1421.284854	0.013191	0.011986
RS	54	15.943068	11.449585	1319.086370	0.012242	0.010894
RS	55	17.524876	11.449585	1259.697787	0.011691	0.010363
RS	56	19.262647	11.449585	1186.469320	0.011011	0.009722
RS	57	21.171758	11.449585	1100.654861	0.010215	0.008980
RS	58	23.269103	295.909952	42.731793	0.000397	0.000358
RS	59	25.573241	295.909952	46.876326	0.000435	0.000388
RS	60	28.104561	295.909952	51.412761	0.000477	0.000421
RS	61	30.885464	295.909952	56.375521	0.000523	0.000457
RS	62	33.940557	295.909952	61.801336	0.000574	0.000496
RS	63	37.296875	295.909952	9769.291739	0.090666	0.065774
PA	4+25*2+4+6 0.000453179 0.005971746 37.296875223 1144146.213637014 6541.771536656 147.617051547 18.379603126 6.258181563 3.777170232 3.069876946 2.867588163 2.833790488 2.854294592 2.894960858 2.958150473 3.060800661 3.223181396 3.464248840 3.801582114 4.249521530 4.815491338 5.494985056 6.272481501 7.123816462 8.016086290 8.906798518 9.743471604 10.466312626 11.015954619 11.449584767 295.909952223
//
IT	3306
RD	21
LK	-75610.028253
QD	-66.922965 -> -9915.883378
RI	0.0068580909
TR	0.000453	0.005972
MT	37.296875
MM	C_pi: 20.074599, n_recomb: 107493.017429
RS	0	0.000000	1430182.426064	0.000699	0.000000	0.000000
RS	1	0.009860	1430182.426064	0.000768	0.000000	0.000000
RS	2	0.020692	1430182.426064	0.000844	0.000000	0.000000
RS	3	0.032592	1430182.426064	0.000927	0.000000	0.000000
RS	4	0.045665	8648.362517	0.168443	0.000002	0.000001
RS	5	0.060027	8648.362517	0.185060	0.000002	0.000001
RS	6	0.075805	166.487832	10.560881	0.000098	0.000079
RS	7	0.093139	166.487832	11.601522	0.000108	0.000104
RS	8	0.112182	19.261507	110.106022	0.001024	0.001041
RS	9	0.133103	19.261507	120.832352	0.001124	0.001250
RS	10	0.156086	6.380913	399.707679	0.003718	0.004271
RS	11	0.181336	6.380913	437.333052	0.004068	0.004842
RS	12	0.209075	3.829874	795.638905	0.007402	0.008911
RS	13	0.239549	3.829874	866.902631	0.008065	0.009747
RS	14	0.273028	3.120755	1156.972498	0.010763	0.012976
RS	15	0.309807	3.120755	1255.571628	0.011680	0.013932
RS	16	0.350213	2.927225	1450.224390	0.013491	0.015938
RS	17	0.394603	2.927225	1568.283204	0.014590	0.016976
RS	18	0.443370	2.902102	1707.842286	0.015888	0.018263
RS	19	0.496945	2.902102	1840.550791	0.017123	0.019392
RS	20	0.555803	2.927986	1962.510543	0.018257	0.020427
RS	21	0.620463	2.927986	2107.058788	0.019602	0.021656
RS	22	0.691499	2.970144	2225.519282	0.020704	0.022621
RS	23	0.769539	2.970144	2379.057575	0.022132	0.023946
RS	24	0.855274	3.031691	2485.653442	0.023124	0.024785
RS	25	0.949461	3.031691	2643.947807	0.024596	0.026181
RS	26	1.052936	3.130833	2716.212938	0.025269	0.026693
RS	27	1.166612	3.130833	2873.527622	0.026732	0.028109
RS	28	1.291497	3.288962	2886.071221	0.026849	0.028060
RS	29	1.428696	3.288962	3036.185876	0.028245	0.029430
RS	30	1.579421	3.525715	2971.903984	0.027647	0.028658
RS	31	1.745008	3.525715	3109.590932	0.028928	0.029917
RS	32	1.926922	3.858890	2965.672867	0.027589	0.028396
RS	33	2.126771	3.858890	3087.743686	0.028725	0.029501
RS	34	2.346326	4.302668	2877.209869	0.026766	0.027356
RS	35	2.587528	4.302668	2982.642041	0.027747	0.028286
RS	36	2.852512	4.863978	2730.046616	0.025397	0.025756
RS	37	3.143622	4.863978	2819.292211	0.026228	0.026515
RS	38	3.463436	5.537539	2552.839107	0.023749	0.023871
RS	39	3.814782	5.537539	2626.852935	0.024437	0.024470
RS	40	4.200770	6.306876	2368.935624	0.022038	0.021927
RS	41	4.624816	6.306876	2428.498360	0.022592	0.022378
RS	42	5.090671	7.146696	2192.369929	0.020395	0.020061
RS	43	5.602459	7.146696	2237.803503	0.020818	0.020374
RS	44	6.164708	8.022675	2029.507351	0.018880	0.018336
RS	45	6.782394	8.022675	2060.574768	0.019169	0.018515
RS	46	7.460981	8.890422	1881.692040	0.017505	0.016768
RS	47	8.206476	8.890422	1897.534661	0.017653	0.016811
RS	48	9.025475	9.694764	1747.202230	0.016254	0.015339
RS	49	9.925225	9.694764	1746.257460	0.016245	0.015239
RS	50	10.913689	10.371756	1622.063630	0.015090	0.014014
RS	51	11.999612	10.371756	1601.987906	0.014903	0.013758
RS	52	13.192605	10.855197	1500.036229	0.013955	0.012736
RS	53	14.503224	10.855197	1457.741726	0.013561	0.012307
RS	54	15.943068	11.110888	1369.639182	0.012742	0.011333
RS	55	17.524876	11.110888	1302.220224	0.012114	0.010734
RS	56	19.262647	11.110888	1220.594407	0.011355	0.010021
RS	57	21.171758	11.110888	1126.304973	0.010478	0.009208
RS	58	23.269103	295.909935	42.312250	0.000394	0.000354
RS	59	25.573241	295.909935	46.416092	0.000432	0.000384
RS	60	28.104561	295.909935	50.907987	0.000474	0.000417
RS	61	30.885464	295.909935	55.822023	0.000519	0.000453
RS	62	33.940557	295.909935	61.194567	0.000569	0.000491
RS	63	37.296875	295.909935	9673.376386	0.089991	0.065689
PA	4+25*2+4+6 0.000453356 0.005971748 37.296875223 1430182.426064125 8648.362517332 166.487832123 19.261507071 6.380912633 3.829873653 3.120754785 2.927225434 2.902101745 2.927986402 2.970144320 3.031691224 3.130833476 3.288962114 3.525715391 3.858889938 4.302668107 4.863978007 5.537538626 6.306876330 7.146696284 8.022674619 8.890421729 9.694763584 10.371756445 10.855197423 11.110888340 295.909934586
//
IT	4694
RD	22
LK	-81915.490609
QD	-3719.260020 -> -411.469767
RI	0.0045068768
TR	0.000535	0.006108
MT	37.355569
MM	C_pi: 31.532626, n_recomb: 166963.217692
RS	0	0.000000	1430324.274602	0.001050	0.000000	0.000000
RS	1	0.009862	1430324.274602	0.001154	0.000000	0.000000
RS	2	0.020698	1430324.274602	0.001268	0.000000	0.000000
RS	3	0.032601	1430324.274602	0.001393	0.000000	0.000000
RS	4	0.045679	12643.701976	0.173091	0.000001	0.000001
RS	5	0.060047	12643.701976	0.190170	0.000001	0.000001
RS	6	0.075832	206.846376	12.770910	0.000076	0.000059
RS	7	0.093173	206.846376	14.029986	0.000084	0.000077
RS	8	0.112225	22.093482	144.241838	0.000864	0.000837
RS	9	0.133155	22.093482	158.320848	0.000948	0.001010
RS	10	0.156150	7.065631	542.663452	0.003250	0.003566
RS	11	0.181413	7.065631	593.999191	0.003558	0.004068
RS	12	0.209167	4.185341	1095.619357	0.006562	0.007579
RS	13	0.239659	4.185341	1194.625428	0.007155	0.008349
RS	14	0.273158	3.395945	1602.535689	0.009598	0.011166
RS	15	0.309960	3.395945	1740.885184	0.010427	0.012074
RS	16	0.350393	3.179707	2016.653894	0.012078	0.013853
RS	17	0.394813	3.179707	2183.620154	0.013078	0.014859
RS	18	0.443614	3.146730	2385.561470	0.014288	0.016044
RS	19	0.497228	3.146730	2574.846003	0.015422	0.017150
RS	20	0.556129	3.166821	2756.879682	0.016512	0.018151
RS	21	0.620840	3.166821	2965.150369	0.017759	0.019364
RS	22	0.691933	3.202005	3147.940442	0.018854	0.020346
RS	23	0.770037	3.202005	3371.869507	0.020195	0.021662
RS	24	0.855844	3.256056	3543.770973	0.021225	0.022568
RS	25	0.950115	3.256056	3777.940873	0.022627	0.023965
RS	26	1.053682	3.349034	3906.058036	0.023395	0.024605
RS	27	1.167464	3.349034	4142.548679	0.024811	0.026037
RS	28	1.292467	3.504056	4188.184486	0.025084	0.026179
RS	29	1.429800	3.504056	4417.848648	0.026460	0.027586
RS	30	1.580676	3.741916	4352.905696	0.026071	0.027057
RS	31	1.746433	3.741916	4567.500734	0.027356	0.028376
RS	32	1.928537	4.081059	4384.184864	0.026258	0.027128
RS	33	2.128601	4.081059	4578.082056	0.027420	0.028312
RS	34	2.348397	4.535859	4292.334714	0.025708	0.026441
RS	35	2.589870	4.535859	4462.994535	0.026730	0.027466
RS	36	2.855159	5.112907	4109.149280	0.024611	0.025184
RS	37	3.146611	5.112907	4256.355708	0.025493	0.026045
RS	38	3.466808	5.806089	3875.720849	0.023213	0.023610
RS	39	3.818584	5.806089	4000.265000	0.023959	0.024312
RS	40	4.205055	6.597772	3626.788522	0.021722	0.021932
RS	41	4.629640	6.597772	3729.433870	0.022337	0.022483
RS	42	5.096101	7.461428	3384.037883	0.020268	0.020290
RS	43	5.608566	7.461428	3465.003032	0.020753	0.020695
RS	44	6.171574	8.361393	3158.003407	0.018914	0.018748
RS	45	6.790107	8.361393	3216.722718	0.019266	0.019008
RS	46	7.469644	9.251681	2951.706515	0.017679	0.017327
RS	47	8.216200	9.251681	2986.661586	0.017888	0.017436
RS	48	9.036385	10.074874	2763.484922	0.016551	0.016016
RS	49	9.937461	10.074874	2772.004489	0.016602	0.015963
RS	50	10.927405	10.763479	2588.178554	0.015501	0.014781
RS	51	12.014983	10.763479	2566.214203	0.015370	0.014548
RS	52	13.209822	11.244878	2417.162552	0.014477	0.013570
RS	53	14.522503	11.244878	2359.143462	0.014130	0.013132
RS	54	15.964647	11.429258	2241.556729	0.013425	0.012281
RS	55	17.549023	11.429258	2139.864959	0.012816	0.011618
RS	56	19.289657	11.429258	2014.658202	0.012066	0.010831
RS	57	21.201961	11.429258	1868.100154	0.011189	0.009935
RS	58	23.302867	455.925585	47.045255	0.000282	0.000371
RS	59	25.610974	455.925585	51.765066	0.000310	0.000404
RS	60	28.146718	455.925585	56.964009	0.000341	0.000441
RS	61	30.932550	455.925585	62.691254	0.000375	0.000481
RS	62	33.993134	455.925585	69.000938	0.000413	0.000525
RS	63	37.355569	455.925585	21068.598750	0.126187	0.102102
PA	4+25*2+4+6 0.000534765 0.006107661 37.355568638 1430324.274601880 12643.701976459 206.846376437 22.093481602 7.065630854 4.185341252 3.395944820 3.179707198 3.146729668 3.166821291 3.202005384 3.256055893 3.349033917 3.504055938 3.741915855 4.081059037 4.535859099 5.112906569 5.806089124 6.597771570 7.461428017 8.361392869 9.251681276 10.074873514 10.763479481 11.244878271 11.429257517 455.925585416
//
IT	3967
RD	23
LK	-77406.729034
QD	-914.803367 -> -276.797041
RI	0.0154559870
TR	0.000597	0.006150
MT	37.360146
MM	C_pi: 32.079691, n_recomb: 170679.238077
RS	0	0.000000	1430313.362094	0.001071	0.000000	0.000000
RS	1	0.009863	1430313.362094	0.001177	0.000000	0.000000
RS	2	0.020698	1430313.362094	0.001293	0.000000	0.000000
RS	3	0.032602	1430313.362094	0.001421	0.000000	0.000000
RS	4	0.045680	12298.370649	0.181527	0.000001	0.000001
RS	5	0.060048	12298.370649	0.199440	0.000001	0.000001
RS	6	0.075834	176.717470	15.248617	0.000089	0.000086
RS	7	0.093176	176.717470	16.751757	0.000098	0.000111
RS	8	0.112228	18.192521	178.669623	0.001047	0.001273
RS	9	0.133159	18.192521	196.067692	0.001149	0.001493
RS	10	0.156155	5.874154	665.316036	0.003898	0.005288
RS	11	0.181419	5.874154	727.702401	0.004264	0.005832
RS	12	0.209175	3.576419	1304.557919	0.007643	0.010640
RS	13	0.239668	3.576419	1420.597981	0.008323	0.011333
RS	14	0.273168	2.990407	1846.635422	0.010819	0.014736
RS	15	0.309972	2.990407	2002.972031	0.011735	0.015456
RS	16	0.350407	2.874682	2256.480126	0.013221	0.017263
RS	17	0.394829	2.874682	2439.511090	0.014293	0.018029
RS	18	0.443633	2.905127	2605.870471	0.015268	0.019027
RS	19	0.497250	2.905127	2808.463753	0.016455	0.019881
RS	20	0.556155	2.970351	2955.467734	0.017316	0.020658
RS	21	0.620869	2.970351	3174.243782	0.018598	0.021620
RS	22	0.691966	3.038072	3326.754525	0.019491	0.022394
RS	23	0.770076	3.038072	3558.494394	0.020849	0.023467
RS	24	0.855889	3.114415	3704.703954	0.021706	0.024190
RS	25	0.950165	3.114415	3944.065053	0.023108	0.025353
RS	26	1.053740	3.221221	4049.534803	0.023726	0.025824
RS	27	1.167530	3.221221	4288.652554	0.025127	0.027029
RS	28	1.292543	3.383279	4313.090236	0.025270	0.027011
RS	29	1.429886	3.383279	4542.941695	0.026617	0.028195
RS	30	1.580774	3.622725	4457.398622	0.026116	0.027515
RS	31	1.746544	3.622725	4670.011362	0.027361	0.028614
RS	32	1.928663	3.958951	4466.701096	0.026170	0.027232
RS	33	2.128744	3.958951	4656.868232	0.027284	0.028201
RS	34	2.348559	4.406925	4352.481138	0.025501	0.026224
RS	35	2.590053	4.406925	4518.158586	0.026472	0.027043
RS	36	2.855365	4.973678	4147.973591	0.024303	0.024691
RS	37	3.146844	4.973678	4289.401209	0.025131	0.025359
RS	38	3.467071	5.653524	3895.388230	0.022823	0.022890
RS	39	3.818881	5.653524	4013.693125	0.023516	0.023416
RS	40	4.205389	6.429155	3629.954971	0.021268	0.021035
RS	41	4.630017	6.429155	3726.108370	0.021831	0.021427
RS	42	5.096525	7.274145	3373.335769	0.019764	0.019255
RS	43	5.609043	7.274145	3447.667854	0.020200	0.019520
RS	44	6.172109	8.152638	3135.769168	0.018372	0.017609
RS	45	6.790709	8.152638	3187.762210	0.018677	0.017749
RS	46	7.470320	9.017990	2919.935391	0.017108	0.016111
RS	47	8.216958	9.017990	2948.071583	0.017273	0.016120
RS	48	9.037236	9.811368	2723.906163	0.015959	0.014744
RS	49	9.938415	9.811368	2725.463003	0.015968	0.014613
RS	50	10.928475	10.462442	2542.446239	0.014896	0.013474
RS	51	12.016181	10.462442	2513.233714	0.014725	0.013185
RS	52	13.211165	10.892930	2367.185291	0.013869	0.012249
RS	53	14.524007	10.892930	2301.288850	0.013483	0.011781
RS	54	15.966330	10.937067	2202.102298	0.012902	0.011019
RS	55	17.550906	10.937067	2088.546599	0.012237	0.010341
RS	56	19.291764	10.937067	1952.317472	0.011439	0.009556
RS	57	21.204317	10.937067	1796.115683	0.010523	0.008677
RS	58	23.305500	523.602828	37.543056	0.000220	0.000213
RS	59	25.613917	523.602828	41.339859	0.000242	0.000229
RS	60	28.150006	523.602828	45.528380	0.000267	0.000247
RS	61	30.936222	523.602828	50.150130	0.000294	0.000266
RS	62	33.997235	523.602828	55.251092	0.000324	0.000287
RS	63	37.360146	523.602828	21056.960162	0.123372	0.082920
PA	4+25*2+4+6 0.000596867 0.006150304 37.360146456 1430313.362093690 12298.370649184 176.717469612 18.192521190 5.874154337 3.576419235 2.990406582 2.874682119 2.905127261 2.970350657 3.038072148 3.114414530 3.221220921 3.383279199 3.622725203 3.958951392 4.406924699 4.973677732 5.653523525 6.429155196 7.274144893 8.152638335 9.017989584 9.811367650 10.462442109 10.892930244 10.937066630 523.602827585
//
IT	4376
RD	24
LK	-76465.873337
QD	-394.449345 -> -220.713081
RI	0.0148715577
TR	0.000654	0.006186
MT	37.382985
MM	C_pi: 29.817836, n_recomb: 160503.393593
RS	0	0.000000	1620189.470844	0.000895	0.000000	0.000000
RS	1	0.009864	1620189.470844	0.000983	0.000000	0.000000
RS	2	0.020700	1620189.470844	0.001080	0.000000	0.000000
RS	3	0.032606	1620189.470844	0.001187	0.000000	0.000000
RS	4	0.045686	12778.250896	0.165285	0.000001	0.000001
RS	5	0.060056	12778.250896	0.181596	0.000001	0.000001
RS	6	0.075844	160.856920	15.848609	0.000099	0.000092
RS	7	0.093189	160.856920	17.410890	0.000108	0.000119
RS	8	0.112244	15.826447	194.287880	0.001210	0.001420
RS	9	0.133180	15.826447	213.170401	0.001328	0.001670
RS	10	0.156180	5.111453	722.876660	0.004504	0.005883
RS	11	0.181449	5.111453	790.135422	0.004923	0.006515
RS	12	0.209210	3.170224	1389.255912	0.008656	0.011618
RS	13	0.239710	3.170224	1511.108936	0.009415	0.012433
RS	14	0.273218	2.710983	1918.306554	0.011952	0.015764
RS	15	0.310032	2.710983	2077.957884	0.012947	0.016609
RS	16	0.350477	2.659672	2290.765267	0.014272	0.018146
RS	17	0.394911	2.659672	2473.348284	0.015410	0.019025
RS	18	0.443727	2.732384	2595.659657	0.016172	0.019729
RS	19	0.497359	2.732384	2794.050685	0.017408	0.020677
RS	20	0.556282	2.828611	2900.608963	0.018072	0.021203
RS	21	0.621016	2.828611	3111.769853	0.019388	0.022240
RS	22	0.692135	2.918890	3228.839536	0.020117	0.022818
RS	23	0.770269	2.918890	3449.965088	0.021495	0.023951
RS	24	0.856111	3.010388	3566.140139	0.022218	0.024523
RS	25	0.950419	3.010388	3792.386581	0.023628	0.025730
RS	26	1.054030	3.126035	3874.029787	0.024137	0.026085
RS	27	1.167861	3.126035	4098.150747	0.025533	0.027320
RS	28	1.292920	3.291731	4106.193225	0.025583	0.027206
RS	29	1.430315	3.291731	4319.882515	0.026915	0.028404
RS	30	1.581262	3.530564	4226.324376	0.026332	0.027644
RS	31	1.747098	3.530564	4422.342509	0.027553	0.028742
RS	32	1.929291	3.862517	4219.658628	0.026290	0.027290
RS	33	2.129456	3.862517	4393.451101	0.027373	0.028247
RS	34	2.349364	4.302843	4097.562393	0.025529	0.026211
RS	35	2.590964	4.302843	4247.580504	0.026464	0.027010
RS	36	2.856394	4.858697	3891.980883	0.024249	0.024612
RS	37	3.148007	4.858697	4018.778742	0.025039	0.025256
RS	38	3.468383	5.524470	3643.056409	0.022698	0.022754
RS	39	3.820360	5.524470	3747.924395	0.023351	0.023254
RS	40	4.207055	6.282811	3384.004429	0.021084	0.020854
RS	41	4.631893	6.282811	3467.985794	0.021607	0.021220
RS	42	5.098636	7.107029	3135.020289	0.019532	0.019039
RS	43	5.611418	7.107029	3198.479798	0.019928	0.019280
RS	44	6.174779	7.960719	2905.445677	0.018102	0.017370
RS	45	6.793709	7.960719	2947.897788	0.018367	0.017487
RS	46	7.473689	8.796273	2697.523464	0.016807	0.015858
RS	47	8.220741	8.796273	2717.498047	0.016931	0.015846
RS	48	9.041480	9.553255	2509.241449	0.015634	0.014486
RS	49	9.943175	9.553255	2504.080976	0.015601	0.014335
RS	50	10.933811	10.158547	2335.625291	0.014552	0.013219
RS	51	12.022161	10.158547	2301.195684	0.014337	0.012910
RS	52	13.217863	10.528858	2168.973394	0.013514	0.012007
RS	53	14.531507	10.528858	2099.315514	0.013080	0.011516
RS	54	15.974726	10.423023	2025.509926	0.012620	0.010860
RS	55	17.560300	10.423023	1906.626888	0.011879	0.010138
RS	56	19.302272	10.423023	1767.555991	0.011013	0.009311
RS	57	21.216068	10.423023	1611.398486	0.010040	0.008396
RS	58	23.318637	538.081413	31.084128	0.000194	0.000171
RS	59	25.628598	538.081413	34.233635	0.000213	0.000184
RS	60	28.166409	538.081413	37.709249	0.000235	0.000199
RS	61	30.954543	538.081413	41.545761	0.000259	0.000214
RS	62	34.017693	538.081413	45.781759	0.000285	0.000230
RS	63	37.382985	538.081413	18268.499735	0.113820	0.074664
PA	4+25*2+4+6 0.000653927 0.006185963 37.382984909 1620189.470843900 12778.250896018 160.856920149 15.826447116 5.111452992 3.170223649 2.710982824 2.659671619 2.732384284 2.828610613 2.918890422 3.010388447 3.126035136 3.291730581 3.530564018 3.862516523 4.302842552 4.858697341 5.524469704 6.282811313 7.107029452 7.960719234 8.796273094 9.553255453 10.158546908 10.528858362 10.423023293 538.081412552
//
IT	3859
RD	25
LK	-76195.414404
QD	-256.146185 -> -195.818674
RI	0.0129618483
TR	0.000702	0.006238
MT	37.386568
MM	C_pi: 27.757715, n_recomb: 151459.578933
RS	0	0.000000	1620187.925711	0.000849	0.000000	0.000000
RS	1	0.009864	1620187.925711	0.000932	0.000000	0.000000
RS	2	0.020701	1620187.925711	0.001024	0.000000	0.000000
RS	3	0.032607	1620187.925711	0.001125	0.000000	0.000000
RS	4	0.045687	14302.307128	0.140079	0.000001	0.000001
RS	5	0.060057	14302.307128	0.153903	0.000001	0.000001
RS	6	0.075845	156.220874	15.479861	0.000102	0.000092
RS	7	0.093191	156.220874	17.005769	0.000112	0.000120
RS	8	0.112247	14.587140	199.944434	0.001320	0.001495
RS	9	0.133183	14.587140	219.351288	0.001448	0.001764
RS	10	0.156184	4.675395	749.314790	0.004947	0.006233
RS	11	0.181454	4.675395	818.638969	0.005405	0.006931
RS	12	0.209216	2.931694	1422.785677	0.009394	0.012185
RS	13	0.239717	2.931694	1546.312259	0.010209	0.013097
RS	14	0.273226	2.547227	1930.331689	0.012745	0.016308
RS	15	0.310041	2.547227	2089.073739	0.013793	0.017256
RS	16	0.350487	2.536886	2266.639477	0.014965	0.018548
RS	17	0.394923	2.536886	2445.229360	0.016144	0.019520
RS	18	0.443742	2.638325	2532.936950	0.016724	0.019982
RS	19	0.497377	2.638325	2724.538843	0.017989	0.021008
RS	20	0.556301	2.756229	2800.887334	0.018493	0.021337
RS	21	0.621039	2.756229	3002.901330	0.019826	0.022439
RS	22	0.692161	2.862113	3094.534613	0.020431	0.022872
RS	23	0.770300	2.862113	3304.628555	0.021819	0.024056
RS	24	0.856146	2.963681	3400.426917	0.022451	0.024527
RS	25	0.950459	2.963681	3614.296354	0.023863	0.025776
RS	26	1.054076	3.084835	3681.481571	0.024307	0.026063
RS	27	1.167913	3.084835	3892.486902	0.025700	0.027328
RS	28	1.292980	3.252534	3893.094199	0.025704	0.027171
RS	29	1.430382	3.252534	4093.544641	0.027027	0.028389
RS	30	1.581338	3.490763	4000.153486	0.026411	0.027601
RS	31	1.747184	3.490763	4183.344073	0.027620	0.028711
RS	32	1.929390	3.819997	3988.231855	0.026332	0.027240
RS	33	2.129567	3.819997	4149.996028	0.027400	0.028203
RS	34	2.349491	4.255692	3867.890827	0.025537	0.026154
RS	35	2.591107	4.255692	4006.902130	0.026455	0.026954
RS	36	2.856556	4.804947	3669.369144	0.024227	0.024549
RS	37	3.148189	4.804947	3786.266971	0.024999	0.025191
RS	38	3.468588	5.461929	3430.678287	0.022651	0.022687
RS	39	3.820592	5.461929	3526.755777	0.023285	0.023183
RS	40	4.207316	6.208885	3183.210134	0.021017	0.020786
RS	41	4.632188	6.208885	3259.480403	0.021520	0.021147
RS	42	5.098968	7.018454	2945.990910	0.019451	0.018974
RS	43	5.611791	7.018454	3002.783923	0.019826	0.019210
RS	44	6.175198	7.853264	2727.751916	0.018010	0.017312
RS	45	6.794180	7.853264	2764.554178	0.018253	0.017423
RS	46	7.474218	8.664330	2530.524091	0.016708	0.015810
RS	47	8.221334	8.664330	2545.843340	0.016809	0.015792
RS	48	9.042146	9.389236	2352.354938	0.015531	0.014454
RS	49	9.943921	9.389236	2343.502508	0.015473	0.014293
RS	50	10.934648	9.951855	2188.564919	0.014450	0.013207
RS	51	12.023099	9.951855	2151.323403	0.014204	0.012885
RS	52	13.218914	10.263903	2032.030528	0.013416	0.012020
RS	53	14.532684	10.263903	1960.191172	0.012942	0.011507
RS	54	15.976043	10.010198	1910.441334	0.012614	0.010973
RS	55	17.561774	10.010198	1786.585417	0.011796	0.010197
RS	56	19.303921	10.010198	1644.410076	0.010857	0.009317
RS	57	21.217912	10.010198	1487.343983	0.009820	0.008354
RS	58	23.320698	533.104039	27.693313	0.000183	0.000158
RS	59	25.630901	533.104039	30.499682	0.000201	0.000171
RS	60	28.168982	533.104039	33.596685	0.000222	0.000184
RS	61	30.957418	533.104039	37.015328	0.000244	0.000199
RS	62	34.020903	533.104039	40.790002	0.000269	0.000215
RS	63	37.386568	533.104039	16107.344741	0.106347	0.070442
PA	4+25*2+4+6 0.000701972 0.006238228 37.386567854 1620187.925710817 14302.307128213 156.220873806 14.587140099 4.675395027 2.931693515 2.547226509 2.536886004 2.638325157 2.756229158 2.862113280 2.963681284 3.084834683 3.252534044 3.490762614 3.819996927 4.255692192 4.804947408 5.461929443 6.208885030 7.018453884 7.853263957 8.664330172 9.389236191 9.951854595 10.263902554 10.010198109 533.104039152
//
CC
CC	Brief Description of the file format:
CC	  CC  comments
CC	  MM  useful-messages
CC	  RD  round-of-iterations
CC	  LL  \log[P(sequence)]
CC	  QD  Q-before-opt Q-after-opt
CC	  TR  \theta_0 \rho_0
CC	  RS  k t_k \lambda_k \pi_k \sum_{l\not=k}A_{kl} A_{kk}
CC	  DC  begin end best-k t_k+\Delta_k max-prob
CC
MM	Version: 0.6.5-r67
MM	pattern:4+25*2+4+6, n:63, n_free_lambdas:28
MM	n_iterations:25, skip:1, max_t:5, theta/rho:5
MM	is_decoding:0
MM	n_seqs:11, sum_L:865795, sum_n:23263
RD	0
LK	0.000000
QD	0.000000 -> 0.000000
RI	inf
TR	0.027237	0.005447
MT	5.000000
MM	C_pi: 1.000000, n_recomb: 4703.437398
RS	0	0.000000	1.000000	30.110405	0.006402	0.000000
RS	1	0.006440	1.000000	31.837722	0.006769	0.000000
RS	2	0.013294	1.000000	33.649762	0.007154	0.000000
RS	3	0.020590	1.000000	35.548779	0.007558	0.000000
RS	4	0.028356	1.000000	37.536808	0.007981	0.000000
RS	5	0.036622	1.000000	39.615617	0.008423	0.000000
RS	6	0.045421	1.000000	41.786650	0.008884	0.000000
RS	7	0.054785	1.000000	44.050964	0.009366	0.000000
RS	8	0.064753	1.000000	46.409158	0.009867	0.000000
RS	9	0.075363	1.000000	48.861300	0.010388	0.000000
RS	10	0.086656	1.000000	51.406842	0.010930	0.000000
RS	11	0.098677	1.000000	54.044529	0.011490	0.000000
RS	12	0.111471	1.000000	56.772306	0.012070	0.000000
RS	13	0.125090	1.000000	59.587207	0.012669	0.000000
RS	14	0.139585	1.000000	62.485250	0.013285	0.000000
RS	15	0.155014	1.000000	65.461316	0.013918	0.000000
RS	16	0.171437	1.000000	68.509032	0.014566	0.000000
RS	17	0.188917	1.000000	71.620642	0.015227	0.000000
RS	18	0.207523	1.000000	74.786884	0.015900	0.000000
RS	19	0.227327	1.000000	77.996858	0.016583	0.000000
RS	20	0.248406	1.000000	81.237911	0.017272	0.000000
RS	21	0.270843	1.000000	84.495514	0.017965	0.000000
RS	22	0.294725	1.000000	87.753160	0.018657	0.000000
RS	23	0.320144	1.000000	90.992269	0.019346	0.000000
RS	24	0.347201	1.000000	94.192126	0.020026	0.000000
RS	25	0.376000	1.000000	97.329832	0.020693	0.000000
RS	26	0.406654	1.000000	100.380298	0.021342	0.000000
RS	27	0.439282	1.000000	103.316281	0.021966	0.000000
RS	28	0.474011	1.000000	106.108465	0.022560	0.000000
RS	29	0.510976	1.000000	108.725604	0.023116	0.000000
RS	30	0.550322	1.000000	111.134736	0.023628	0.000000
RS	31	0.592202	1.000000	113.301466	0.024089	0.000000
RS	32	0.636779	1.000000	115.190342	0.024491	0.000000
RS	33	0.684227	1.000000	116.765317	0.024826	0.000000
RS	34	0.734730	1.000000	117.990312	0.025086	0.000000
RS	35	0.788485	1.000000	118.829879	0.025264	0.000000
RS	36	0.845702	1.000000	119.249961	0.025354	0.000000
RS	37	0.906604	1.000000	119.218755	0.025347	0.000000
RS	38	0.971428	1.000000	118.707652	0.025238	0.000000
RS	39	1.040426	1.000000	117.692255	0.025023	0.000000
RS	40	1.113868	1.000000	116.153440	0.024695	0.000000
RS	41	1.192040	1.000000	114.078438	0.024254	0.000000
RS	42	1.275245	1.000000	111.461893	0.023698	0.000000
RS	43	1.363809	1.000000	108.306853	0.023027	0.000000
RS	44	1.458076	1.000000	104.625647	0.022245	0.000000
RS	45	1.558414	1.000000	100.440577	0.021355	0.000000
RS	46	1.665214	1.000000	95.784372	0.020365	0.000000
RS	47	1.778891	1.000000	90.700340	0.019284	0.000000
RS	48	1.899889	1.000000	85.242159	0.018123	0.000000
RS	49	2.028679	1.000000	79.473255	0.016897	0.000000
RS	50	2.165763	1.000000	73.465742	0.015620	0.000000
RS	51	2.311675	1.000000	67.298897	0.014308	0.000000
RS	52	2.466983	1.000000	61.057196	0.012981	0.000000
RS	53	2.632293	1.000000	54.827943	0.011657	0.000000
RS	54	2.808249	1.000000	48.698579	0.010354	0.000000
RS	55	2.995536	1.000000	42.753777	0.009090	0.000000
RS	56	3.194884	1.000000	37.072478	0.007882	0.000000
RS	57	3.407070	1.000000	31.725018	0.006745	0.000000
RS	58	3.632920	1.000000	26.770551	0.005692	0.000000
RS	59	3.873315	1.000000	22.254937	0.004732	0.000000
RS	60	4.129191	1.000000	18.209266	0.003871	0.000000
RS	61	4.401545	1.000000	14.649141	0.003115	0.000000
RS	62	4.691438	1.000000	11.574810	0.002461	0.000000
RS	63	5.000000	1.000000	32.121923	0.006829	0.000000
PA	4+25*2+4+6 0.027236516 0.005447303 5.000000000 1.000000000 1.000000000 1.000000000 1.000000000 1.000000000 1.000000000 1.000000000 1.000000000 1.000000000 1.000000000 1.000000000 1.000000000 1.000000000 1.000000000 1.000000000 1.000000000 1.000000000 1.000000000 1.000000000 1.000000000 1.000000000 1.000000000 1.000000000 1.000000000 1.000000000 1.000000000 1.000000000 1.000000000
//
IT	10632
RD	1
LK	-86664.007706
QD	-5709.266983 -> -1821.149985
RI	0.0904186422
TR	0.013081	0.002948
MT	14.125770
MM	C_pi: 2.352299, n_recomb: 5982.530608
RS	0	0.000000	0.704619	68.872151	0.011512	0.000185
RS	1	0.008187	0.704619	73.616057	0.012305	0.001281
RS	2	0.017045	0.704619	78.608938	0.013140	0.003630
RS	3	0.026627	0.704619	83.850683	0.014016	0.007377
RS	4	0.036995	0.471495	132.987961	0.022229	0.012444
RS	5	0.048211	0.471495	140.360009	0.023462	0.018343
RS	6	0.060345	0.434301	160.312116	0.026797	0.024248
RS	7	0.073473	0.434301	168.069458	0.028093	0.029347
RS	8	0.087675	0.454965	167.901069	0.028065	0.033157
RS	9	0.103040	0.454965	175.378115	0.029315	0.035569
RS	10	0.119664	0.512218	162.601851	0.027179	0.036693
RS	11	0.137648	0.512218	169.607299	0.028350	0.036730
RS	12	0.157104	0.596539	151.891856	0.025389	0.035938
RS	13	0.178154	0.596539	158.407675	0.026478	0.034610
RS	14	0.200927	0.702355	140.326237	0.023456	0.032998
RS	15	0.225565	0.702355	146.378375	0.024468	0.031275
RS	16	0.252219	0.825915	129.857026	0.021706	0.029556
RS	17	0.281056	0.825915	135.481529	0.022646	0.027918
RS	18	0.312254	0.964554	121.026588	0.020230	0.026414
RS	19	0.346006	0.964554	126.259416	0.021105	0.025066
RS	20	0.382521	1.117119	113.707233	0.019007	0.023870
RS	21	0.422026	1.117119	118.578875	0.019821	0.022804
RS	22	0.464765	1.284222	107.533025	0.017975	0.021841
RS	23	0.511003	1.284222	112.066441	0.018732	0.020952
RS	24	0.561027	1.467093	102.186972	0.017081	0.020112
RS	25	0.615147	1.467093	106.398389	0.017785	0.019304
RS	26	0.673697	1.666297	97.483512	0.016295	0.018518
RS	27	0.737041	1.666297	101.383693	0.016947	0.017748
RS	28	0.805571	1.881315	93.323230	0.015599	0.016994
RS	29	0.879712	1.881315	96.917886	0.016200	0.016258
RS	30	0.959923	2.110905	89.626975	0.014981	0.015541
RS	31	1.046700	2.110905	92.916548	0.015531	0.014847
RS	32	1.140583	2.353517	86.308142	0.014427	0.014177
RS	33	1.242152	2.353517	89.287589	0.014925	0.013534
RS	34	1.352036	2.607566	83.268670	0.013919	0.012917
RS	35	1.470917	2.607566	85.927567	0.014363	0.012330
RS	36	1.599531	2.871568	80.403717	0.013440	0.011772
RS	37	1.738674	2.871568	82.726778	0.013828	0.011244
RS	38	1.889210	3.144313	77.603873	0.012972	0.010748
RS	39	2.052070	3.144313	79.572022	0.013301	0.010281
RS	40	2.228264	3.425357	74.751553	0.012495	0.009843
RS	41	2.418883	3.425357	76.343917	0.012761	0.009432
RS	42	2.625109	3.715560	71.722538	0.011989	0.009045
RS	43	2.848219	3.715560	72.919672	0.012189	0.008680
RS	44	3.089595	4.017293	68.398952	0.011433	0.008334
RS	45	3.350732	4.017293	69.187077	0.011565	0.008006
RS	46	3.633250	4.334682	64.681815	0.010812	0.007693
RS	47	3.938898	4.334682	65.057740	0.010875	0.007396
RS	48	4.269570	4.674103	60.501783	0.010113	0.007112
RS	49	4.627315	4.674103	60.478078	0.010109	0.006843
RS	50	5.014348	5.045440	55.824870	0.009331	0.006586
RS	51	5.433069	5.045440	55.434957	0.009266	0.006342
RS	52	5.886072	5.464343	50.657910	0.008468	0.006111
RS	53	6.376162	5.464343	49.960307	0.008351	0.005892
RS	54	6.906378	6.254865	42.999943	0.007188	0.005686
RS	55	7.480002	6.254865	42.324148	0.007075	0.005492
RS	56	8.100591	6.254865	41.337973	0.006910	0.005312
RS	57	8.771988	6.254865	40.038334	0.006693	0.005148
RS	58	9.498354	11.785938	20.995474	0.003509	0.005003
RS	59	10.284189	11.785938	21.217210	0.003547	0.004882
RS	60	11.134361	11.785938	21.321947	0.003564	0.004789
RS	61	12.054138	11.785938	21.298208	0.003560	0.004734
RS	62	13.049220	11.785938	21.135975	0.003533	0.004728
RS	63	14.125770	11.785938	224.924681	0.037597	0.038339
PA	4+25*2+4+6 0.013080775 0.002947680 14.125770330 0.704619408 0.471495390 0.434300900 0.454964876 0.512217760 0.596539497 0.702354908 0.825914621 0.964553833 1.117118835 1.284221649 1.467092514 1.666297436 1.881315231 2.110904932 2.353516579 2.607566357 2.871567726 3.144312859 3.425356627 3.715559959 4.017292738 4.334681511 4.674102962 5.045440197 5.464342594 6.254865170 11.785937607
//
IT	6051
RD	2
LK	-79951.138416
QD	-2775.537080 -> -1079.167305
RI	0.0743569590
TR	0.008932	0.003459
MT	17.169225
MM	C_pi: 5.185777, n_recomb: 15391.666146
RS	0	0.000000	2.022018	64.147928	0.004168	0.000064
RS	1	0.008521	2.022018	69.309630	0.004503	0.000327
RS	2	0.017767	2.022018	74.858743	0.004864	0.000927
RS	3	0.027802	2.022018	80.819410	0.005251	0.001964
RS	4	0.038691	0.794786	220.890265	0.014351	0.005279
RS	5	0.050509	0.794786	236.029537	0.015335	0.008523
RS	6	0.063333	0.569074	350.559621	0.022776	0.013790
RS	7	0.077250	0.569074	370.863098	0.024095	0.019222
RS	8	0.092353	0.508308	437.543989	0.028427	0.024154
RS	9	0.108742	0.508308	459.145555	0.029831	0.030210
RS	10	0.126528	0.520880	469.054472	0.030475	0.032145
RS	11	0.145830	0.520880	489.752118	0.031819	0.037133
RS	12	0.166776	0.577857	460.412303	0.029913	0.035790
RS	13	0.189507	0.577857	479.590331	0.031159	0.039268
RS	14	0.214175	0.667609	432.234688	0.028082	0.035952
RS	15	0.240945	0.667609	449.885334	0.029229	0.038215
RS	16	0.269995	0.785129	398.148060	0.025868	0.034162
RS	17	0.301521	0.785129	414.386134	0.026923	0.035591
RS	18	0.335733	0.928275	364.801012	0.023701	0.031527
RS	19	0.372861	0.928275	379.745359	0.024672	0.032445
RS	20	0.413151	1.096779	334.585305	0.021738	0.028729
RS	21	0.456875	1.096779	348.343292	0.022632	0.029403
RS	22	0.504324	1.293064	307.616186	0.019986	0.026148
RS	23	0.555816	1.293064	320.284279	0.020809	0.026709
RS	24	0.611696	1.522490	283.216957	0.018401	0.023850
RS	25	0.672337	1.522490	294.882560	0.019159	0.024284
RS	26	0.738145	1.791926	260.856699	0.016948	0.021711
RS	27	0.809560	1.791926	271.599830	0.017646	0.021971
RS	28	0.887060	2.107911	240.386238	0.015618	0.019616
RS	29	0.971163	2.107911	250.280227	0.016261	0.019693
RS	30	1.062433	2.475689	221.856226	0.014414	0.017545
RS	31	1.161480	2.475689	230.967597	0.015006	0.017468
RS	32	1.268966	2.898748	205.334732	0.013341	0.015537
RS	33	1.385610	2.898748	213.722680	0.013886	0.015352
RS	34	1.512193	3.378328	190.833126	0.012398	0.013647
RS	35	1.649562	3.378328	198.548687	0.012900	0.013403
RS	36	1.798636	3.912673	178.303281	0.011584	0.011927
RS	37	1.960411	3.912673	185.388033	0.012045	0.011671
RS	38	2.135971	4.497220	167.615418	0.010890	0.010420
RS	39	2.326490	4.497220	174.099846	0.011311	0.010185
RS	40	2.533242	5.127093	158.509591	0.010298	0.009139
RS	41	2.757610	5.127093	164.412081	0.010682	0.008937
RS	42	3.001096	5.800323	150.607614	0.009785	0.008060
RS	43	3.265329	5.800323	155.935292	0.010131	0.007888
RS	44	3.552076	6.519469	143.488542	0.009322	0.007144
RS	45	3.863255	6.519469	148.240324	0.009631	0.007000
RS	46	4.200949	7.292816	136.740046	0.008884	0.006360
RS	47	4.567417	7.292816	140.911801	0.009155	0.006239
RS	48	4.965110	8.136018	129.983611	0.008445	0.005680
RS	49	5.396688	8.136018	133.575153	0.008678	0.005581
RS	50	5.865040	9.075235	122.882572	0.007984	0.005086
RS	51	6.373299	9.075235	125.906200	0.008180	0.005010
RS	52	6.924864	10.153633	115.138357	0.007481	0.004564
RS	53	7.523426	10.153633	117.628666	0.007642	0.004514
RS	54	8.172989	12.237179	99.782187	0.006483	0.003918
RS	55	8.877899	12.237179	102.102474	0.006634	0.003914
RS	56	9.642872	12.237179	103.954779	0.006754	0.003902
RS	57	10.473025	12.237179	105.267015	0.006839	0.003881
RS	58	11.373912	32.807238	40.520170	0.002633	0.002101
RS	59	12.351561	32.807238	42.701425	0.002774	0.002199
RS	60	13.412511	32.807238	44.887624	0.002916	0.002295
RS	61	14.563861	32.807238	47.057755	0.003057	0.002387
RS	62	15.813313	32.807238	49.187569	0.003196	0.002474
RS	63	17.169225	32.807238	1231.346510	0.080001	0.045773
PA	4+25*2+4+6 0.008931577 0.003458871 17.169225486 2.022018395 0.794786261 0.569074354 0.508307540 0.520880134 0.577857246 0.667609112 0.785129132 0.928275072 1.096778838 1.293064117 1.522489606 1.791925726 2.107910717 2.475688690 2.898747680 3.378327683 3.912673148 4.497219964 5.127093009 5.800323469 6.519469031 7.292815909 8.136018266 9.075234961 10.153633361 12.237178760 32.807237955
//
IT	5327
RD	3
LK	-77124.638115
QD	-1685.686465 -> -917.495166
RI	0.0575748197
TR	0.006382	0.004123
MT	18.676733
MM	C_pi: 8.287113, n_recomb: 29086.636240
RS	0	0.000000	6.849034	36.157540	0.001243	0.000020
RS	1	0.008665	6.849034	39.239453	0.001349	0.000093
RS	2	0.018081	6.849034	42.579253	0.001464	0.000258
RS	3	0.028312	6.849034	46.197655	0.001588	0.000546
RS	4	0.039430	1.583188	216.176170	0.007432	0.002495
RS	5	0.051512	1.583188	233.050893	0.008012	0.004038
RS	6	0.064640	0.879761	450.196145	0.015478	0.008449
RS	7	0.078906	0.879761	481.013987	0.016537	0.011898
RS	8	0.094408	0.664538	677.300949	0.023286	0.017804
RS	9	0.111253	0.664538	716.808166	0.024644	0.022715
RS	10	0.129558	0.609359	824.312570	0.028340	0.027171
RS	11	0.149449	0.609359	865.790056	0.029766	0.032132
RS	12	0.171063	0.629218	878.594526	0.030206	0.033262
RS	13	0.194550	0.629218	918.312683	0.031572	0.037274
RS	14	0.220073	0.694543	868.411273	0.029856	0.035487
RS	15	0.247807	0.694543	905.216639	0.031121	0.038470
RS	16	0.277944	0.793324	825.522480	0.028382	0.035084
RS	17	0.310692	0.793324	859.310030	0.029543	0.037316
RS	18	0.346278	0.920594	770.528020	0.026491	0.033356
RS	19	0.384948	0.920594	801.468848	0.027555	0.035072
RS	20	0.426968	1.075161	713.627072	0.024535	0.031087
RS	21	0.472629	1.075161	741.934939	0.025508	0.032454
RS	22	0.522247	1.259650	658.269324	0.022631	0.028670
RS	23	0.576164	1.259650	684.155122	0.023521	0.029799
RS	24	0.634752	1.480916	604.751861	0.020791	0.026257
RS	25	0.698418	1.480916	628.423412	0.021605	0.027186
RS	26	0.767600	1.748916	552.946725	0.019010	0.023860
RS	27	0.842776	1.748916	574.608227	0.019755	0.024582
RS	28	0.924467	2.074758	503.383487	0.017306	0.021467
RS	29	1.013235	2.074758	523.227400	0.017989	0.021983
RS	30	1.109696	2.469515	456.989559	0.015711	0.019105
RS	31	1.214515	2.469515	475.189356	0.016337	0.019437
RS	32	1.328416	2.943377	414.643264	0.014255	0.016833
RS	33	1.452186	2.943377	431.351487	0.014830	0.017016
RS	34	1.586681	3.504375	376.960925	0.012960	0.014715
RS	35	1.732830	3.504375	392.310892	0.013488	0.014788
RS	36	1.891643	4.156215	344.284005	0.011837	0.012799
RS	37	2.064216	4.156215	358.391897	0.012322	0.012803
RS	38	2.251743	4.896952	316.631919	0.010886	0.011122
RS	39	2.455519	4.896952	329.597329	0.011332	0.011090
RS	40	2.676951	5.721177	293.604263	0.010094	0.009691
RS	41	2.917571	5.721177	305.508905	0.010503	0.009649
RS	42	3.179040	6.624626	274.433971	0.009435	0.008488
RS	43	3.463165	6.624626	285.340181	0.009810	0.008447
RS	44	3.771909	7.607675	258.194626	0.008877	0.007479
RS	45	4.107405	7.607675	268.145992	0.009219	0.007444
RS	46	4.471972	8.678003	243.953724	0.008387	0.006625
RS	47	4.868127	8.678003	252.979236	0.008697	0.006598
RS	48	5.298610	9.853184	230.850210	0.007937	0.005893
RS	49	5.766393	9.853184	238.971903	0.008216	0.005877
RS	50	6.274709	11.165201	218.105126	0.007498	0.005260
RS	51	6.827070	11.165201	225.348892	0.007748	0.005258
RS	52	7.427292	12.671110	204.971459	0.007047	0.004707
RS	53	8.079523	12.671110	211.381402	0.007267	0.004723
RS	54	8.788269	15.592969	177.340791	0.006097	0.003951
RS	55	9.558426	15.592969	183.328975	0.006303	0.004001
RS	56	10.395318	15.592969	188.701604	0.006488	0.004045
RS	57	11.304724	15.592969	193.321101	0.006646	0.004080
RS	58	12.292930	56.588683	55.657351	0.001914	0.001568
RS	59	13.366763	56.588683	59.427921	0.002043	0.001651
RS	60	14.533642	56.588683	63.357172	0.002178	0.001733
RS	61	15.801629	56.588683	67.434233	0.002318	0.001814
RS	62	17.179486	56.588683	71.644281	0.002463	0.001890
RS	63	18.676733	56.588683	2976.767382	0.102341	0.049139
PA	4+25*2+4+6 0.006382169 0.004123180 18.676733050 6.849033614 1.583187785 0.879760732 0.664537639 0.609358513 0.629217509 0.694542975 0.793324283 0.920594451 1.075160734 1.259650359 1.480915657 1.748915790 2.074757504 2.469514673 2.943377142 3.504375117 4.156215201 4.896952454 5.721176605 6.624626049 7.607675138 8.678002753 9.853183873 11.165200531 12.671110125 15.592968662 56.588682878
//
IT	4318
RD	4
LK	-75783.467871
QD	-1236.040905 -> -792.057389
RI	0.0448498033
TR	0.004742	0.004643
MT	20.007325
MM	C_pi: 10.789362, n_recomb: 42315.905608
RS	0	0.000000	23.972813	15.122002	0.000357	0.000006
RS	1	0.008783	23.972813	16.444232	0.000389	0.000026
RS	2	0.018337	23.972813	17.881508	0.000423	0.000072
RS	3	0.028731	23.972813	19.443736	0.000459	0.000152
RS	4	0.040038	3.286613	153.960186	0.003638	0.001176
RS	5	0.052337	3.286613	166.834535	0.003943	0.001897
RS	6	0.065717	1.425469	415.482118	0.009819	0.005098
RS	7	0.080272	1.425469	447.198154	0.010568	0.007169
RS	8	0.096105	0.915007	746.648119	0.017645	0.012694
RS	9	0.113329	0.915007	796.456972	0.018822	0.016253
RS	10	0.132066	0.752314	1029.068470	0.024319	0.021858
RS	11	0.152449	0.752314	1088.294056	0.025718	0.026061
RS	12	0.174621	0.722029	1195.434829	0.028250	0.029257
RS	13	0.198741	0.722029	1255.946077	0.029680	0.033099
RS	14	0.224980	0.758496	1253.429772	0.029621	0.033285
RS	15	0.253523	0.758496	1311.098062	0.030984	0.036384
RS	16	0.284573	0.836745	1241.462837	0.029338	0.034429
RS	17	0.318350	0.836745	1294.895117	0.030601	0.036888
RS	18	0.355094	0.946234	1193.212782	0.028198	0.033840
RS	19	0.395065	0.946234	1242.154924	0.029354	0.035840
RS	20	0.438547	1.083242	1128.734548	0.026674	0.032372
RS	21	0.485848	1.083242	1173.308825	0.027727	0.034037
RS	22	0.537303	1.249391	1056.833741	0.024975	0.030463
RS	23	0.593278	1.249391	1097.291011	0.025931	0.031865
RS	24	0.654168	1.451444	980.273121	0.023166	0.028288
RS	25	0.720407	1.451444	1016.938426	0.024032	0.029458
RS	26	0.792464	1.699970	900.516425	0.021281	0.025918
RS	27	0.870849	1.699970	933.764733	0.022067	0.026867
RS	28	0.956119	2.007387	819.908174	0.019376	0.023421
RS	29	1.048879	2.007387	850.121874	0.020090	0.024164
RS	30	1.149785	2.386962	741.352854	0.017519	0.020895
RS	31	1.259554	2.386962	768.881376	0.018170	0.021454
RS	32	1.378964	2.852272	667.483091	0.015774	0.018438
RS	33	1.508862	2.852272	692.623621	0.016368	0.018843
RS	34	1.650169	3.415845	600.291149	0.014186	0.016135
RS	35	1.803887	3.415845	623.287898	0.014729	0.016413
RS	36	1.971107	4.086361	541.105953	0.012787	0.014046
RS	37	2.153013	4.086361	562.158341	0.013285	0.014228
RS	38	2.350896	4.866111	490.516181	0.011592	0.012209
RS	39	2.566159	4.866111	509.788977	0.012047	0.012325
RS	40	2.800328	5.752037	448.212675	0.010592	0.010635
RS	41	3.055065	5.752037	465.843372	0.011009	0.010709
RS	42	3.332176	6.740127	413.109488	0.009763	0.009305
RS	43	3.633625	6.740127	429.210954	0.010143	0.009356
RS	44	3.961551	7.829526	383.745123	0.009069	0.008187
RS	45	4.318278	7.829526	398.406331	0.009415	0.008224
RS	46	4.706337	9.026041	358.596688	0.008474	0.007241
RS	47	5.128480	9.026041	371.886008	0.008788	0.007271
RS	48	5.587699	10.345403	336.248281	0.007946	0.006432
RS	49	6.087252	10.345403	348.221200	0.008229	0.006462
RS	50	6.630680	11.818604	315.419275	0.007454	0.005732
RS	51	7.221838	11.818604	326.131056	0.007707	0.005767
RS	52	7.864918	13.505566	294.851260	0.006968	0.005118
RS	53	8.564480	13.505566	304.376416	0.007193	0.005162
RS	54	9.325484	16.786365	253.136306	0.005982	0.004247
RS	55	10.153328	16.786365	262.069166	0.006193	0.004315
RS	56	11.053882	16.786365	270.139388	0.006384	0.004376
RS	57	12.033531	16.786365	277.143205	0.006549	0.004426
RS	58	13.099224	80.726017	60.440487	0.001428	0.001259
RS	59	14.258517	80.726017	64.947126	0.001535	0.001330
RS	60	15.519631	80.726017	69.714042	0.001647	0.001402
RS	61	16.891508	80.726017	74.742371	0.001766	0.001475
RS	62	18.383879	80.726017	80.030199	0.001891	0.001546
RS	63	20.007325	80.726017	4653.636382	0.109974	0.052699
PA	4+25*2+4+6 0.004741669 0.004643418 20.007324887 23.972812957 3.286612873 1.425469021 0.915006759 0.752314061 0.722028916 0.758496242 0.836744764 0.946234023 1.083241543 1.249391289 1.451443900 1.699969608 2.007386691 2.386962085 2.852272397 3.415844675 4.086361362 4.866111128 5.752036528 6.740126894 7.829526001 9.026041167 10.345402712 11.818603586 13.505566415 16.786365155 80.726017269
//
IT	5354
RD	5
LK	-74972.237413
QD	-973.379645 -> -670.637077
RI	0.0352943292
TR	0.003667	0.005043
MT	21.229086
MM	C_pi: 12.733447, n_recomb: 53863.114677
RS	0	0.000000	84.253723	5.503196	0.000102	0.000002
RS	1	0.008885	84.253723	5.991632	0.000111	0.000008
RS	2	0.018559	84.253723	6.523369	0.000121	0.000021
RS	3	0.029093	84.253723	7.102236	0.000132	0.000043
RS	4	0.040563	6.902247	94.308792	0.001751	0.000562
RS	5	0.053052	6.902247	102.497569	0.001903	0.000903
RS	6	0.066651	2.346987	326.873391	0.006069	0.003096
RS	7	0.081457	2.346987	353.592319	0.006565	0.004342
RS	8	0.097580	1.285879	695.578232	0.012914	0.009030
RS	9	0.115135	1.285879	746.693032	0.013863	0.011559
RS	10	0.134249	0.951671	1078.630434	0.020025	0.017356
RS	11	0.155062	0.951671	1148.010820	0.021313	0.020754
RS	12	0.177724	0.851088	1361.414793	0.025275	0.025170
RS	13	0.202400	0.851088	1438.263321	0.026702	0.028615
RS	14	0.229268	0.851943	1513.883291	0.028106	0.030391
RS	15	0.258523	0.851943	1590.455889	0.029528	0.033384
RS	16	0.290378	0.907983	1564.751897	0.029051	0.032856
RS	17	0.325063	0.907983	1637.309642	0.030398	0.035343
RS	18	0.362829	1.000188	1553.021459	0.028833	0.033392
RS	19	0.403951	1.000188	1620.126472	0.030079	0.035484
RS	20	0.448727	1.121012	1506.162516	0.027963	0.032803
RS	21	0.497481	1.121012	1567.381140	0.029099	0.034594
RS	22	0.550567	1.270354	1437.878161	0.026695	0.031540
RS	23	0.608369	1.270354	1493.220958	0.027723	0.033078
RS	24	0.671307	1.454226	1353.508328	0.025129	0.029790
RS	25	0.739838	1.454226	1403.263123	0.026052	0.031092
RS	26	0.814457	1.682846	1256.457691	0.023327	0.027645
RS	27	0.895706	1.682846	1301.117845	0.024156	0.028722
RS	28	0.984173	1.968471	1151.469449	0.021378	0.025217
RS	29	1.080502	1.968471	1191.630194	0.022123	0.026087
RS	30	1.185388	2.324558	1044.169405	0.019386	0.022651
RS	31	1.299594	2.324558	1080.418748	0.020059	0.023340
RS	32	1.423948	2.765571	939.725496	0.017447	0.020088
RS	33	1.559349	2.765571	972.575728	0.018056	0.020622
RS	34	1.706782	3.305861	842.228253	0.015636	0.017644
RS	35	1.867313	3.305861	872.091531	0.016191	0.018047
RS	36	2.042108	3.956784	754.633146	0.014010	0.015401
RS	37	2.232433	3.956784	781.825359	0.014515	0.015697
RS	38	2.439668	4.723550	678.628854	0.012599	0.013411
RS	39	2.665316	4.723550	703.389168	0.013059	0.013625
RS	40	2.911012	5.605350	614.386511	0.011406	0.011692
RS	41	3.178539	5.605350	636.901164	0.011824	0.011847
RS	42	3.469835	6.599083	560.738846	0.010410	0.010231
RS	43	3.787013	6.599083	581.157777	0.010790	0.010345
RS	44	4.132372	7.703277	515.810083	0.009576	0.008996
RS	45	4.508415	7.703277	534.254485	0.009919	0.009081
RS	46	4.917870	8.921739	477.534989	0.008866	0.007946
RS	47	5.363705	8.921739	494.103025	0.009173	0.008013
RS	48	5.849152	10.267001	443.953871	0.008242	0.007047
RS	49	6.377730	10.267001	458.729692	0.008517	0.007102
RS	50	6.953273	11.765984	413.278513	0.007673	0.006266
RS	51	7.579952	11.765984	426.347654	0.007915	0.006317
RS	52	8.262311	13.475402	383.716673	0.007124	0.005575
RS	53	9.005297	13.475402	395.193312	0.007337	0.005628
RS	54	9.814297	16.801187	326.922840	0.006070	0.004584
RS	55	10.695176	16.801187	337.769968	0.006271	0.004656
RS	56	11.654321	16.801187	347.352201	0.006449	0.004715
RS	57	12.698685	16.801187	355.395524	0.006598	0.004759
RS	58	13.835841	104.583027	59.906258	0.001112	0.001022
RS	59	15.074032	104.583027	64.630002	0.001200	0.001082
RS	60	16.422235	104.583027	69.668329	0.001293	0.001144
RS	61	17.890226	104.583027	75.031386	0.001393	0.001207
RS	62	19.488646	104.583027	80.727388	0.001499	0.001271
RS	63	21.229086	104.583027	6027.297308	0.111900	0.056072
PA	4+25*2+4+6 0.003666869 0.005042596 21.229085663 84.253723377 6.902247170 2.346987321 1.285879197 0.951671447 0.851088127 0.851942933 0.907983010 1.000187562 1.121012269 1.270353865 1.454226151 1.682846310 1.968470907 2.324558135 2.765570689 3.305861471 3.956784188 4.723549859 5.605350342 6.599083007 7.703277045 8.921739198 10.267001392 11.765984461 13.475401662 16.801187234 104.583026979
//
IT	6289
RD	6
LK	-74408.237957
QD	-785.016097 -> -565.237866
RI	0.0283357527
TR	0.002932	0.005353
MT	22.378587
MM	C_pi: 14.298979, n_recomb: 63832.689902
RS	0	0.000000	291.775651	1.891249	0.000030	0.000001
RS	1	0.008976	291.775651	2.060987	0.000032	0.000002
RS	2	0.018757	291.775651	2.245958	0.000035	0.000006
RS	3	0.029416	291.775651	2.447528	0.000038	0.000013
RS	4	0.041032	14.387590	54.067067	0.000847	0.000276
RS	5	0.053691	14.387590	58.867907	0.000922	0.000441
RS	6	0.067486	3.852578	239.004654	0.003744	0.001922
RS	7	0.082519	3.852578	259.408159	0.004064	0.002685
RS	8	0.098901	1.809261	597.748902	0.009364	0.006520
RS	9	0.116754	1.809261	644.752098	0.010101	0.008329
RS	10	0.136209	1.210373	1035.601671	0.016224	0.013876
RS	11	0.157411	1.210373	1108.154952	0.017360	0.016593
RS	12	0.180515	1.012328	1412.586906	0.022130	0.021617
RS	13	0.205693	1.012328	1499.999629	0.023499	0.024619
RS	14	0.233131	0.968407	1660.086899	0.026007	0.027504
RS	15	0.263032	0.968407	1751.817216	0.027444	0.030286
RS	16	0.295617	0.999462	1787.024645	0.027995	0.030928
RS	17	0.331126	0.999462	1876.658615	0.029400	0.033342
RS	18	0.369823	1.074448	1829.842332	0.028666	0.032404
RS	19	0.411993	1.074448	1914.209979	0.029988	0.034493
RS	20	0.457948	1.180707	1819.366002	0.028502	0.032621
RS	21	0.508027	1.180707	1897.008414	0.029718	0.034449
RS	22	0.562602	1.315863	1772.324112	0.027765	0.032007
RS	23	0.622075	1.315863	1842.646686	0.028867	0.033604
RS	24	0.686886	1.484886	1695.668967	0.026564	0.030743
RS	25	0.757515	1.484886	1758.651176	0.027551	0.032114
RS	26	0.834483	1.697311	1594.202246	0.024975	0.028923
RS	27	0.918359	1.697311	1650.281923	0.025853	0.030074
RS	28	1.009764	1.964751	1474.835351	0.023105	0.026677
RS	29	1.109373	1.964751	1524.742298	0.023887	0.027622
RS	30	1.217923	2.300078	1346.016184	0.021087	0.024175
RS	31	1.336216	2.300078	1390.573232	0.021785	0.024940
RS	32	1.465126	2.717469	1215.774812	0.019046	0.021590
RS	33	1.605607	2.717469	1255.749440	0.019673	0.022201
RS	34	1.758697	3.231565	1090.728900	0.017087	0.019067
RS	35	1.925528	3.231565	1126.756600	0.017652	0.019545
RS	36	2.107334	3.854661	975.930824	0.015289	0.016713
RS	37	2.305457	3.854661	1008.492810	0.015799	0.017080
RS	38	2.521364	4.593317	874.636371	0.013702	0.014599
RS	39	2.756650	4.593317	904.076396	0.014163	0.014876
RS	40	3.013054	5.447986	787.892357	0.012343	0.012755
RS	41	3.292473	5.447986	814.456239	0.012759	0.012962
RS	42	3.596971	6.416040	714.754924	0.011197	0.011175
RS	43	3.928800	6.416040	738.627209	0.011571	0.011329
RS	44	4.290413	7.495303	653.137133	0.010232	0.009828
RS	45	4.684483	7.495303	674.462407	0.010566	0.009944
RS	46	5.113924	8.687419	600.557331	0.009408	0.008678
RS	47	5.581910	8.687419	619.453161	0.009704	0.008765
RS	48	6.091901	10.001119	554.585817	0.008688	0.007687
RS	49	6.647668	10.001119	571.155785	0.008948	0.007754
RS	50	7.253318	11.457874	512.962377	0.008036	0.006822
RS	51	7.913330	11.457874	527.316399	0.008261	0.006876
RS	52	8.632582	13.107959	473.370607	0.007416	0.006052
RS	53	9.416392	13.107959	485.664234	0.007608	0.006100
RS	54	10.270555	16.309265	401.065224	0.006283	0.004944
RS	55	11.201385	16.309265	412.812934	0.006467	0.005011
RS	56	12.215764	16.309265	422.731129	0.006622	0.005059
RS	57	13.321190	16.309265	430.474574	0.006744	0.005086
RS	58	14.525835	128.075743	57.451117	0.000900	0.000843
RS	59	15.838606	128.075743	62.159370	0.000974	0.000894
RS	60	17.269208	128.075743	67.209156	0.001053	0.000947
RS	61	18.828216	128.075743	72.616820	0.001138	0.001003
RS	62	20.527156	128.075743	78.397745	0.001228	0.001060
RS	63	22.378587	128.075743	7142.435756	0.111893	0.058950
PA	4+25*2+4+6 0.002931556 0.005353468 22.378587195 291.775650862 14.387589925 3.852578000 1.809260932 1.210373224 1.012327605 0.968407319 0.999462379 1.074448133 1.180706523 1.315863401 1.484886117 1.697311159 1.964751194 2.300077640 2.717468808 3.231564585 3.854660518 4.593317041 5.447985590 6.416040167 7.495302721 8.687419066 10.001119037 11.457874206 13.107958526 16.309265380 128.075742787
//
IT	4377
RD	7
LK	-73995.407631
QD	-642.383155 -> -477.906736
RI	0.0233515087
TR	0.002406	0.005596
MT	23.501341
MM	C_pi: 15.594968, n_recomb: 72397.713904
RS	0	0.000000	985.063515	0.638037	0.000009	0.000000
RS	1	0.009060	985.063515	0.695855	0.000010	0.000001
RS	2	0.018941	985.063515	0.758914	0.000010	0.000002
RS	3	0.029717	985.063515	0.827689	0.000011	0.000004
RS	4	0.041469	29.434258	30.203802	0.000417	0.000140
RS	5	0.054287	29.434258	32.926523	0.000455	0.000222
RS	6	0.068265	6.236322	169.246609	0.002338	0.001224
RS	7	0.083510	6.236322	184.117588	0.002543	0.001702
RS	8	0.100136	2.521860	494.140297	0.006825	0.004802
RS	9	0.118268	2.521860	534.903031	0.007388	0.006114
RS	10	0.138044	1.531641	950.105601	0.013123	0.011240
RS	11	0.159611	1.531641	1021.111867	0.014104	0.013420
RS	12	0.183131	1.202755	1392.472719	0.019234	0.018679
RS	13	0.208783	1.202755	1485.266688	0.020515	0.021275
RS	14	0.236759	1.103212	1721.756412	0.023782	0.024888
RS	15	0.267270	1.103212	1824.415370	0.025200	0.027434
RS	16	0.300544	1.105679	1923.924060	0.026574	0.028967
RS	17	0.336834	1.105679	2027.699625	0.028008	0.031267
RS	18	0.376411	1.162859	2027.637916	0.028007	0.031174
RS	19	0.419574	1.162859	2127.478157	0.029386	0.033220
RS	20	0.466648	1.255570	2063.516235	0.028503	0.032073
RS	21	0.517986	1.255570	2156.662713	0.029789	0.033899
RS	22	0.573976	1.378656	2049.285240	0.028306	0.032049
RS	23	0.635039	1.378656	2134.250125	0.029480	0.033669
RS	24	0.701634	1.535849	1992.248442	0.027518	0.031264
RS	25	0.774262	1.535849	2068.431919	0.028570	0.032673
RS	26	0.853470	1.735917	1897.660623	0.026212	0.029803
RS	27	0.939855	1.735917	1965.219801	0.027145	0.030998
RS	28	1.034067	1.989709	1773.911842	0.024502	0.027795
RS	29	1.136813	1.989709	1833.556500	0.025326	0.028789
RS	30	1.248869	2.309286	1631.872542	0.022540	0.025424
RS	31	1.371077	2.309286	1684.580907	0.023268	0.026238
RS	32	1.504358	2.708113	1482.316932	0.020475	0.022883
RS	33	1.649713	2.708113	1529.093056	0.021121	0.023541
RS	34	1.808238	3.200431	1334.466268	0.018432	0.020336
RS	35	1.981125	3.200431	1376.189169	0.019009	0.020862
RS	36	2.169676	3.798512	1195.690265	0.016516	0.017916
RS	37	2.375309	3.798512	1233.042238	0.017032	0.018329
RS	38	2.599573	4.509220	1071.100254	0.014795	0.015713
RS	39	2.844156	4.509220	1104.562643	0.015257	0.016032
RS	40	3.110898	5.333339	962.930447	0.013301	0.013771
RS	41	3.401806	5.333339	992.829475	0.013714	0.014013
RS	42	3.719071	6.268118	870.738972	0.012027	0.012090
RS	43	4.065081	6.268118	897.301832	0.012394	0.012271
RS	44	4.442439	7.310296	792.453820	0.010946	0.010648
RS	45	4.853986	7.310296	815.847123	0.011269	0.010781
RS	46	5.302819	8.459135	725.336892	0.010019	0.009406
RS	47	5.792317	8.459135	745.690829	0.010300	0.009503
RS	48	6.326163	9.719210	666.602166	0.009208	0.008330
RS	49	6.908376	9.719210	684.030234	0.009448	0.008399
RS	50	7.543338	11.105782	613.591332	0.008475	0.007385
RS	51	8.235828	11.105782	628.218078	0.008677	0.007434
RS	52	8.991057	12.660959	563.499924	0.007783	0.006538
RS	53	9.814711	12.660959	575.517470	0.007949	0.006574
RS	54	10.712988	15.657096	475.964062	0.006574	0.005325
RS	55	11.692649	15.657096	487.587197	0.006735	0.005379
RS	56	12.761068	15.657096	496.666244	0.006860	0.005409
RS	57	13.926287	15.657096	502.790836	0.006945	0.005411
RS	58	15.197074	151.054977	54.506929	0.000753	0.000709
RS	59	16.582996	151.054977	59.106397	0.000816	0.000754
RS	60	18.094482	151.054977	64.059703	0.000885	0.000801
RS	61	19.742910	151.054977	69.387405	0.000958	0.000851
RS	62	21.540686	151.054977	75.109871	0.001037	0.000902
RS	63	23.501341	151.054977	8049.962191	0.111191	0.061255
PA	4+25*2+4+6 0.002405553 0.005595947 23.501341020 985.063515092 29.434257966 6.236322427 2.521859647 1.531640825 1.202754976 1.103211669 1.105678895 1.162859020 1.255570390 1.378656344 1.535848643 1.735916726 1.989709314 2.309286058 2.708113203 3.200431249 3.798511908 4.509219655 5.333339394 6.268117869 7.310296174 8.459135046 9.719209977 11.105781822 12.660959222 15.657095641 151.054977326
//
IT	5268
RD	8
LK	-73684.256689
QD	-532.597915 -> -405.677407
RI	0.0197468637
TR	0.002013	0.005783
MT	24.635106
MM	C_pi: 16.678520, n_recomb: 79667.558663
RS	0	0.000000	3226.814452	0.215310	0.000003	0.000000
RS	1	0.009141	3226.814452	0.234998	0.000003	0.000000
RS	2	0.019118	3226.814452	0.256487	0.000003	0.000001
RS	3	0.030007	3226.814452	0.279942	0.000004	0.000001
RS	4	0.041892	58.752414	16.779220	0.000211	0.000073
RS	5	0.054862	58.752414	18.309549	0.000230	0.000115
RS	6	0.069019	9.899838	118.492747	0.001487	0.000800
RS	7	0.084469	9.899838	129.119666	0.001621	0.001107
RS	8	0.101332	3.464014	401.355223	0.005038	0.003610
RS	9	0.119736	3.464014	435.641662	0.005468	0.004578
RS	10	0.139823	1.918618	851.133143	0.010684	0.009239
RS	11	0.161746	1.918618	917.965972	0.011522	0.011004
RS	12	0.185673	1.420185	1332.885937	0.016731	0.016285
RS	13	0.211787	1.420185	1427.140595	0.017914	0.018533
RS	14	0.240289	1.253188	1726.147068	0.021667	0.022604
RS	15	0.271395	1.253188	1835.849187	0.023044	0.024923
RS	16	0.305346	1.223105	1995.102055	0.025043	0.027114
RS	17	0.342400	1.223105	2109.831246	0.026483	0.029288
RS	18	0.382841	1.261510	2158.181370	0.027090	0.029873
RS	19	0.426979	1.261510	2271.169067	0.028508	0.031859
RS	20	0.475151	1.341198	2243.347363	0.028159	0.031330
RS	21	0.527728	1.341198	2350.482000	0.029504	0.033137
RS	22	0.585110	1.453718	2267.717982	0.028465	0.031819
RS	23	0.647738	1.453718	2366.472713	0.029704	0.033447
RS	24	0.716091	1.601409	2237.852386	0.028090	0.031476
RS	25	0.790692	1.601409	2326.855916	0.029207	0.032910
RS	26	0.872113	1.792250	2158.536360	0.027094	0.030371
RS	27	0.960977	1.792250	2237.462516	0.028085	0.031600
RS	28	1.057964	2.036343	2038.810212	0.025591	0.028624
RS	29	1.163817	2.036343	2108.173763	0.026462	0.029655
RS	30	1.279346	2.344928	1891.325386	0.023740	0.026422
RS	31	1.405436	2.344928	1952.136316	0.024504	0.027272
RS	32	1.543053	2.730670	1729.196475	0.021705	0.023966
RS	33	1.693249	2.730670	1782.627099	0.022376	0.024660
RS	34	1.857175	3.207140	1564.072423	0.019632	0.021440
RS	35	2.036086	3.207140	1611.222525	0.020224	0.021999
RS	36	2.231352	3.786159	1405.610313	0.017643	0.018993
RS	37	2.444468	3.786159	1447.370487	0.018168	0.019436
RS	38	2.677065	4.474301	1260.883709	0.015827	0.016733
RS	39	2.930925	4.474301	1297.892181	0.016291	0.017079
RS	40	3.207991	5.272080	1133.495782	0.014228	0.014717
RS	41	3.510384	5.272080	1166.177264	0.014638	0.014982
RS	42	3.840420	6.176096	1023.723618	0.012850	0.012958
RS	43	4.200626	6.176096	1052.358382	0.013209	0.013155
RS	44	4.593758	7.181691	929.704777	0.011670	0.011435
RS	45	5.022829	7.181691	954.483677	0.011981	0.011577
RS	46	5.491122	8.285472	848.613196	0.010652	0.010115
RS	47	6.002223	8.285472	869.674216	0.010916	0.010213
RS	48	6.560045	9.487634	777.432240	0.009758	0.008963
RS	49	7.168859	9.487634	794.888559	0.009978	0.009027
RS	50	7.833327	10.796834	713.196705	0.008952	0.007945
RS	51	8.558536	10.796834	727.173618	0.009128	0.007982
RS	52	9.350039	12.246058	652.672223	0.008192	0.007027
RS	53	10.213895	12.246058	663.385575	0.008327	0.007045
RS	54	11.156719	15.005113	550.909219	0.006915	0.005721
RS	55	12.185729	15.005113	561.364937	0.007046	0.005758
RS	56	13.308803	15.005113	568.435604	0.007135	0.005763
RS	57	14.534542	15.005113	571.660240	0.007176	0.005733
RS	58	15.872329	173.268642	51.642165	0.000648	0.000611
RS	59	17.332407	173.268642	56.103807	0.000704	0.000651
RS	60	18.925955	173.268642	60.924022	0.000765	0.000693
RS	61	20.665173	173.268642	66.126274	0.000830	0.000737
RS	62	22.563379	173.268642	71.734435	0.000900	0.000784
RS	63	24.635106	173.268642	8777.539557	0.110177	0.063033
PA	4+25*2+4+6 0.002012906 0.005783149 24.635106085 3226.814451949 58.752413779 9.899838314 3.464014401 1.918617582 1.420184927 1.253188132 1.223105398 1.261510226 1.341198036 1.453717656 1.601408589 1.792250053 2.036343126 2.344928191 2.730670138 3.207139916 3.786159036 4.474301000 5.272080373 6.176096493 7.181691171 8.285472152 9.487634257 10.796833634 12.246057602 15.005112970 173.268641636
//
IT	6747
RD	9
LK	-73442.148800
QD	-446.523511 -> -344.989537
RI	0.0170686801
TR	0.001708	0.005925
MT	25.805477
MM	C_pi: 17.586332, n_recomb: 85748.860078
RS	0	0.000000	10205.289692	0.073646	0.000001	0.000000
RS	1	0.009221	10205.289692	0.080439	0.000001	0.000000
RS	2	0.019293	10205.289692	0.087860	0.000001	0.000000
RS	3	0.030294	10205.289692	0.095965	0.000001	0.000000
RS	4	0.042309	114.159180	9.369692	0.000109	0.000039
RS	5	0.055431	114.159180	10.232895	0.000119	0.000062
RS	6	0.069764	15.378674	82.921910	0.000967	0.000535
RS	7	0.085419	15.378674	90.476480	0.001055	0.000737
RS	8	0.102517	4.679569	323.945371	0.003778	0.002766
RS	9	0.121192	4.679569	352.364130	0.004109	0.003493
RS	10	0.141589	2.374383	753.354461	0.008786	0.007703
RS	11	0.163867	2.374383	814.844493	0.009503	0.009148
RS	12	0.188200	1.663146	1254.132113	0.014626	0.014332
RS	13	0.214776	1.663146	1347.187284	0.015711	0.016287
RS	14	0.243803	1.416362	1693.884920	0.019754	0.020633
RS	15	0.275506	1.416362	1807.451819	0.021078	0.022746
RS	16	0.310133	1.349683	2018.243301	0.023537	0.025415
RS	17	0.347953	1.349683	2140.938655	0.024968	0.027467
RS	18	0.389261	1.368181	2234.868590	0.026063	0.028585
RS	19	0.434378	1.368181	2358.537114	0.027505	0.030508
RS	20	0.483655	1.435055	2367.711585	0.027612	0.030492
RS	21	0.537476	1.435055	2486.993976	0.029003	0.032275
RS	22	0.596260	1.538056	2432.199396	0.028364	0.031419
RS	23	0.660465	1.538056	2543.513523	0.029662	0.033049
RS	24	0.730591	1.677984	2433.370864	0.028378	0.031474
RS	25	0.807183	1.677984	2534.478378	0.029557	0.032928
RS	26	0.890839	1.862021	2374.812248	0.027695	0.030706
RS	27	0.982208	1.862021	2464.759833	0.028744	0.031965
RS	28	1.082003	2.099575	2265.453563	0.026420	0.029224
RS	29	1.191000	2.099575	2344.406634	0.027340	0.030288
RS	30	1.310049	2.401135	2119.036630	0.024712	0.027208
RS	31	1.440075	2.401135	2187.904354	0.025515	0.028092
RS	32	1.582092	2.778596	1950.497101	0.022747	0.024866
RS	33	1.737204	2.778596	2010.525478	0.023447	0.025590
RS	34	1.906621	3.244825	1773.564474	0.020683	0.022391
RS	35	2.091660	3.244825	1826.020033	0.021295	0.022977
RS	36	2.293762	3.811008	1600.011026	0.018659	0.019946
RS	37	2.514500	3.811008	1645.971794	0.019195	0.020414
RS	38	2.755594	4.483159	1438.818323	0.016779	0.017656
RS	39	3.018921	4.483159	1479.079670	0.017249	0.018022
RS	40	3.306529	5.261140	1295.033587	0.015103	0.015591
RS	41	3.620659	5.261140	1330.126409	0.015512	0.015871
RS	42	3.963757	6.140598	1169.779935	0.013642	0.013771
RS	43	4.338493	6.140598	1200.044185	0.013995	0.013978
RS	44	4.747785	7.115194	1061.564848	0.012380	0.012182
RS	45	5.194819	7.115194	1087.216667	0.012679	0.012329
RS	46	5.683076	8.178713	967.617558	0.011284	0.010797
RS	47	6.216358	8.178713	988.797231	0.011531	0.010892
RS	48	6.798816	9.326813	884.813384	0.010319	0.009580
RS	49	7.434984	9.326813	901.621380	0.010515	0.009633
RS	50	8.129816	10.561297	809.977927	0.009446	0.008498
RS	51	8.888722	10.561297	822.521083	0.009592	0.008518
RS	52	9.717610	11.905496	739.514827	0.008624	0.007516
RS	53	10.622932	11.905496	748.009825	0.008723	0.007510
RS	54	11.611738	14.420679	625.090194	0.007290	0.006132
RS	55	12.691726	14.420679	633.351286	0.007386	0.006145
RS	56	13.871305	14.420679	637.289238	0.007432	0.006119
RS	57	15.159657	14.420679	636.414850	0.007422	0.006051
RS	58	16.566813	194.445222	49.088300	0.000572	0.000537
RS	59	18.103730	194.445222	53.414345	0.000623	0.000574
RS	60	19.782371	194.445222	58.100198	0.000678	0.000612
RS	61	21.615807	194.445222	63.171402	0.000737	0.000653
RS	62	23.618312	194.445222	68.654366	0.000801	0.000696
RS	63	25.805477	194.445222	9345.427030	0.108986	0.064376
PA	4+25*2+4+6 0.001707502 0.005925093 25.805476611 10205.289692035 114.159180339 15.378673583 4.679569038 2.374382941 1.663145584 1.416362077 1.349682674 1.368180719 1.435054628 1.538056283 1.677983512 1.862020530 2.099574911 2.401135300 2.778595981 3.244824520 3.811008304 4.483159346 5.261139776 6.140597556 7.115194284 8.178713067 9.326813094 10.561297469 11.905496475 14.420678634 194.445221681
//
IT	6029
RD	10
LK	-73246.725315
QD	-377.330633 -> -292.994686
RI	0.0150036656
TR	0.001461	0.006031
MT	27.021002
MM	C_pi: 18.341909, n_recomb: 90753.029500
RS	0	0.000000	32029.556924	0.024973	0.000000	0.000000
RS	1	0.009301	32029.556924	0.027296	0.000000	0.000000
RS	2	0.019467	32029.556924	0.029836	0.000000	0.000000
RS	3	0.030579	32029.556924	0.032612	0.000000	0.000000
RS	4	0.042724	215.915595	5.287747	0.000058	0.000022
RS	5	0.055998	215.915595	5.779428	0.000064	0.000034
RS	6	0.070507	23.378443	58.322367	0.000643	0.000366
RS	7	0.086366	23.378443	63.704845	0.000702	0.000502
RS	8	0.103700	6.217014	261.355273	0.002880	0.002156
RS	9	0.122646	6.217014	284.771234	0.003138	0.002712
RS	10	0.143354	2.902493	663.045400	0.007306	0.006504
RS	11	0.165989	2.902493	718.876300	0.007921	0.007701
RS	12	0.190728	1.930915	1167.966745	0.012870	0.012721
RS	13	0.217768	1.930915	1258.135516	0.013863	0.014434
RS	14	0.247324	1.591686	1638.964965	0.018060	0.018929
RS	15	0.279628	1.591686	1753.941190	0.019327	0.020859
RS	16	0.314937	1.484360	2006.993410	0.022115	0.023873
RS	17	0.353530	1.484360	2135.051534	0.023526	0.025809
RS	18	0.395713	1.481724	2269.536845	0.025008	0.027345
RS	19	0.441819	1.481724	2401.515944	0.026462	0.029205
RS	20	0.492213	1.535771	2445.951588	0.026952	0.029612
RS	21	0.547294	1.535771	2575.437429	0.028379	0.031371
RS	22	0.607499	1.629941	2549.378801	0.028091	0.030912
RS	23	0.673303	1.629941	2671.807827	0.029440	0.032544
RS	24	0.745227	1.763349	2582.848432	0.028460	0.031321
RS	25	0.823842	1.763349	2695.100518	0.029697	0.032795
RS	26	0.909768	1.942387	2548.222092	0.028079	0.030868
RS	27	1.003685	1.942387	2648.635394	0.029185	0.032158
RS	28	1.106339	2.175822	2453.706437	0.027037	0.029645
RS	29	1.218539	2.175822	2541.980162	0.028010	0.030743
RS	30	1.341176	2.473472	2313.495501	0.025492	0.027824
RS	31	1.475219	2.473472	2390.318378	0.026339	0.028741
RS	32	1.621729	2.846537	2143.804226	0.023622	0.025613
RS	33	1.781866	2.846537	2210.395859	0.024356	0.026367
RS	34	1.956897	3.307215	1960.042397	0.021598	0.023210
RS	35	2.148208	3.307215	2017.765514	0.022234	0.023823
RS	36	2.357313	3.866030	1775.825588	0.019568	0.020791
RS	37	2.585866	3.866030	1825.905448	0.020119	0.021281
RS	38	2.835677	4.528296	1601.907759	0.017651	0.018492
RS	39	3.108722	4.528296	1645.280090	0.018129	0.018876
RS	40	3.407164	5.293048	1444.754298	0.015920	0.016396
RS	41	3.733363	5.293048	1482.052541	0.016331	0.016689
RS	42	4.089902	6.154764	1306.408276	0.014395	0.014531
RS	43	4.479602	6.154764	1338.031770	0.014744	0.014746
RS	44	4.905548	7.105260	1185.855275	0.013067	0.012892
RS	45	5.371111	7.105260	1212.042889	0.013355	0.013039
RS	46	5.879976	8.135375	1080.497257	0.011906	0.011452
RS	47	6.436170	8.135375	1101.383610	0.012136	0.011542
RS	48	7.044095	9.236127	987.210422	0.010878	0.010180
RS	49	7.708563	9.236127	1002.867751	0.011051	0.010220
RS	50	8.434833	10.402330	902.702409	0.009947	0.009042
RS	51	9.228653	10.402330	913.194280	0.010062	0.009042
RS	52	10.096305	11.647341	823.086885	0.009070	0.008003
RS	53	11.044658	11.647341	828.597138	0.009130	0.007969
RS	54	12.081216	13.923060	697.929316	0.007690	0.006556
RS	55	13.214183	13.923060	703.017933	0.007746	0.006539
RS	56	14.452528	13.923060	702.778983	0.007744	0.006477
RS	57	15.806050	13.923060	696.723880	0.007677	0.006365
RS	58	17.285462	214.249207	46.938224	0.000517	0.000483
RS	59	18.902473	214.249207	51.146591	0.000564	0.000517
RS	60	20.669882	214.249207	55.714874	0.000614	0.000552
RS	61	22.601677	214.249207	60.670185	0.000669	0.000590
RS	62	24.713146	214.249207	66.040867	0.000728	0.000630
RS	63	27.021002	214.249207	9772.210949	0.107679	0.065388
PA	4+25*2+4+6 0.001461008 0.006030887 27.021002427 32029.556924127 215.915595268 23.378443471 6.217014023 2.902493140 1.930914820 1.591686483 1.484360237 1.481723659 1.535771465 1.629941335 1.763348836 1.942387040 2.175821900 2.473471557 2.846536804 3.307215172 3.866030405 4.528295524 5.293048020 6.154763535 7.105260198 8.135375269 9.236126751 10.402330491 11.647341345 13.923060316 214.249207322
//
IT	7304
RD	11
LK	-73083.036802
QD	-320.155132 -> -247.689443
RI	0.0133404962
TR	0.001256	0.006109
MT	28.272511
MM	C_pi: 18.954427, n_recomb: 94769.998023
RS	0	0.000000	97350.027626	0.008631	0.000000	0.000000
RS	1	0.009379	97350.027626	0.009441	0.000000	0.000000
RS	2	0.019638	97350.027626	0.010327	0.000000	0.000000
RS	3	0.030859	97350.027626	0.011296	0.000000	0.000000
RS	4	0.043133	398.171455	3.020802	0.000032	0.000012
RS	5	0.056558	398.171455	3.304155	0.000035	0.000019
RS	6	0.071242	34.822789	41.315603	0.000436	0.000255
RS	7	0.087303	34.822789	45.171195	0.000477	0.000348
RS	8	0.104870	8.131443	211.297425	0.002230	0.001705
RS	9	0.124086	8.131443	230.558630	0.002433	0.002137
RS	10	0.145103	3.507248	582.053109	0.006142	0.005550
RS	11	0.168092	3.507248	632.338190	0.006672	0.006554
RS	12	0.193237	2.223533	1080.441244	0.011401	0.011373
RS	13	0.220740	2.223533	1166.677817	0.012311	0.012885
RS	14	0.250823	1.778791	1569.980697	0.016566	0.017441
RS	15	0.283728	1.778791	1684.479068	0.017774	0.019212
RS	16	0.319719	1.626724	1970.680610	0.020794	0.022467
RS	17	0.359085	1.626724	2101.866321	0.022179	0.024299
RS	18	0.402144	1.601610	2271.049464	0.023964	0.026160
RS	19	0.449241	1.601610	2409.128619	0.025421	0.027963
RS	20	0.500755	1.642587	2485.787178	0.026230	0.028718
RS	21	0.557102	1.642587	2623.521783	0.027683	0.030453
RS	22	0.618733	1.728286	2625.441402	0.027703	0.030334
RS	23	0.686144	1.728286	2757.413955	0.029096	0.031969
RS	24	0.759879	1.855992	2690.789628	0.028393	0.031060
RS	25	0.840529	1.855992	2813.041788	0.029683	0.032555
RS	26	0.928743	2.031291	2681.645711	0.028296	0.030900
RS	27	1.025232	2.031291	2791.778423	0.029458	0.032221
RS	28	1.130770	2.262360	2605.004026	0.027488	0.029927
RS	29	1.246206	2.262360	2702.172438	0.028513	0.031062
RS	30	1.372470	2.558403	2474.973734	0.026116	0.028304
RS	31	1.510577	2.558403	2559.548109	0.027008	0.029258
RS	32	1.661637	2.930012	2308.523806	0.024359	0.026234
RS	33	1.826865	2.930012	2381.603510	0.025130	0.027022
RS	34	2.007590	3.388764	2122.334676	0.022395	0.023919
RS	35	2.205266	3.388764	2185.303044	0.023059	0.024561
RS	36	2.421482	3.944557	1931.546933	0.020381	0.021543
RS	37	2.657978	3.944557	1985.725542	0.020953	0.022057
RS	38	2.916655	4.601941	1748.505147	0.018450	0.019253
RS	39	3.199594	4.601941	1794.941342	0.018940	0.019656
RS	40	3.509071	5.359035	1581.015521	0.016683	0.017142
RS	41	3.847574	5.359035	1620.431681	0.017099	0.017448
RS	42	4.217826	6.209028	1432.058927	0.015111	0.015247
RS	43	4.622806	6.209028	1464.906801	0.015457	0.015469
RS	44	5.065769	7.141802	1301.170885	0.013730	0.013569
RS	45	5.550278	7.141802	1327.705328	0.014010	0.013716
RS	46	6.080231	8.145183	1186.017736	0.012515	0.012084
RS	47	6.659890	8.145183	1206.356938	0.012729	0.012167
RS	48	7.293916	9.205487	1083.570695	0.011434	0.010765
RS	49	7.987409	9.205487	1097.740246	0.011583	0.010791
RS	50	8.745946	10.310455	990.504424	0.010452	0.009580
RS	51	9.575628	10.310455	998.494822	0.010536	0.009556
RS	52	10.483128	11.463308	902.711394	0.009525	0.008491
RS	53	11.475744	11.463308	904.630049	0.009546	0.008426
RS	54	12.561461	13.507771	768.961165	0.008114	0.006994
RS	55	13.749009	13.507771	769.972742	0.008125	0.006943
RS	56	15.047940	13.507771	764.617235	0.008068	0.006838
RS	57	16.468701	13.507771	752.440270	0.007940	0.006676
RS	58	18.022719	232.189758	45.227263	0.000477	0.000443
RS	59	19.722491	232.189758	49.343850	0.000521	0.000474
RS	60	21.581689	232.189758	53.820704	0.000568	0.000508
RS	61	23.615266	232.189758	58.686208	0.000619	0.000544
RS	62	25.839577	232.189758	63.970257	0.000675	0.000583
RS	63	28.272511	232.189758	10072.638065	0.106285	0.066161
PA	4+25*2+4+6 0.001256193 0.006109269 28.272511144 97350.027625510 398.171454645 34.822789023 8.131442821 3.507248181 2.223533097 1.778791341 1.626723919 1.601609519 1.642586625 1.728286048 1.855991513 2.031290885 2.262360319 2.558403258 2.930011520 3.388764367 3.944556567 4.601941390 5.359034698 6.209028356 7.141802033 8.145182981 9.205487230 10.310454859 11.463307807 13.507770575 232.189758254
//
IT	6061
RD	12
LK	-72941.448089
QD	-271.720547 -> -207.852575
RI	0.0119378391
TR	0.001083	0.006168
MT	29.534450
MM	C_pi: 19.419514, n_recomb: 97851.445950
RS	0	0.000000	234102.187786	0.003729	0.000000	0.000000
RS	1	0.009455	234102.187786	0.004081	0.000000	0.000000
RS	2	0.019804	234102.187786	0.004467	0.000000	0.000000
RS	3	0.031131	234102.187786	0.004890	0.000000	0.000000
RS	4	0.043529	718.045045	1.745054	0.000018	0.000007
RS	5	0.057099	718.045045	1.910091	0.000020	0.000011
RS	6	0.071953	50.917670	29.479433	0.000301	0.000181
RS	7	0.088211	50.917670	32.257564	0.000330	0.000246
RS	8	0.106006	10.484110	171.296733	0.001751	0.001366
RS	9	0.125483	10.484110	187.139859	0.001912	0.001705
RS	10	0.146802	4.193625	510.180333	0.005214	0.004780
RS	11	0.170137	4.193625	555.214263	0.005674	0.005630
RS	12	0.195678	2.541357	994.364165	0.010162	0.010230
RS	13	0.223633	2.541357	1076.011025	0.010996	0.011574
RS	14	0.254232	1.977619	1491.859932	0.015246	0.016128
RS	15	0.287724	1.977619	1604.383443	0.016396	0.017759
RS	16	0.324383	1.776615	1915.214143	0.019573	0.021180
RS	17	0.364508	1.776615	2047.566744	0.020925	0.022916
RS	18	0.408426	1.727530	2245.405478	0.022947	0.025030
RS	19	0.456497	1.727530	2387.501391	0.024399	0.026778
RS	20	0.509112	1.754970	2492.706998	0.025474	0.027820
RS	21	0.566703	1.754970	2636.727107	0.026946	0.029534
RS	22	0.629738	1.832240	2665.025845	0.027235	0.029708
RS	23	0.698734	1.832240	2804.857787	0.028664	0.031346
RS	24	0.774253	1.954663	2760.772513	0.028214	0.030717
RS	25	0.856911	1.954663	2891.703580	0.029552	0.032233
RS	26	0.947386	2.126991	2777.543123	0.028385	0.030828
RS	27	1.046414	2.126991	2896.450246	0.029600	0.032183
RS	28	1.154805	2.356830	2720.771163	0.027805	0.030097
RS	29	1.273445	2.356830	2826.222410	0.028883	0.031271
RS	30	1.403302	2.652826	2603.995891	0.026612	0.028673
RS	31	1.545436	2.652826	2695.968823	0.027552	0.029666
RS	32	1.701009	3.025014	2444.473166	0.024981	0.026752
RS	33	1.871291	3.025014	2523.864642	0.025793	0.027576
RS	34	2.057673	3.484406	2259.747327	0.023094	0.024537
RS	35	2.261677	3.484406	2327.887472	0.023790	0.025210
RS	36	2.484969	4.040295	2066.161118	0.021115	0.022219
RS	37	2.729373	4.040295	2124.411750	0.021711	0.022759
RS	38	2.996885	4.696470	1877.423055	0.019186	0.019951
RS	39	3.289690	4.696470	1926.906959	0.019692	0.020375
RS	40	3.610179	5.450073	1702.571292	0.017400	0.017838
RS	41	3.960969	5.450073	1744.078848	0.017824	0.018159
RS	42	4.344926	6.292970	1545.504522	0.015794	0.015925
RS	43	4.765186	6.292970	1579.527456	0.016142	0.016154
RS	44	5.225180	7.213055	1406.354425	0.014372	0.014218
RS	45	5.728666	7.213055	1433.153191	0.014646	0.014366
RS	46	6.279756	8.195123	1283.123456	0.013113	0.012698
RS	47	6.882950	8.195123	1302.786714	0.013314	0.012774
RS	48	7.543175	9.220780	1172.957003	0.011987	0.011341
RS	49	8.265823	9.220780	1185.443358	0.012115	0.011351
RS	50	9.056796	10.270706	1072.570579	0.010961	0.010114
RS	51	9.922554	10.270706	1077.764790	0.011014	0.010066
RS	52	10.870168	11.337926	977.706508	0.009992	0.008982
RS	53	11.907377	11.337926	975.588481	0.009970	0.008882
RS	54	13.042653	13.159866	837.619815	0.008560	0.007449
RS	55	14.285266	13.159866	833.746646	0.008521	0.007357
RS	56	15.645366	13.159866	822.464397	0.008405	0.007205
RS	57	17.134062	13.159866	803.389345	0.008210	0.006987
RS	58	18.763510	247.577706	43.969702	0.000449	0.000413
RS	59	20.547020	247.577706	48.024663	0.000491	0.000444
RS	60	22.499158	247.577706	52.441274	0.000536	0.000477
RS	61	24.635866	247.577706	57.249005	0.000585	0.000512
RS	62	26.974597	247.577706	62.479063	0.000639	0.000548
RS	63	29.534450	247.577706	10255.763629	0.104810	0.066767
PA	4+25*2+4+6 0.001083134 0.006168454 29.534449562 234102.187785508 718.045044643 50.917669911 10.484110310 4.193624768 2.541357065 1.977618996 1.776614655 1.727529709 1.754969747 1.832239616 1.954662570 2.126991216 2.356829940 2.652825529 3.025013785 3.484406400 4.040294944 4.696469650 5.450072911 6.292969993 7.213054820 8.195122500 9.220780312 10.270705700 11.337925692 13.159866026 247.577705588
//
IT	6716
RD	13
LK	-72816.177705
QD	-229.970333 -> -172.965065
RI	0.0107095871
TR	0.000937	0.006216
MT	30.770152
MM	C_pi: 19.728761, n_recomb: 100034.379640
RS	0	0.000000	588188.176620	0.001527	0.000000	0.000000
RS	1	0.009526	588188.176620	0.001672	0.000000	0.000000
RS	2	0.019959	588188.176620	0.001831	0.000000	0.000000
RS	3	0.031386	588188.176620	0.002006	0.000000	0.000000
RS	4	0.043902	1267.236077	1.019724	0.000010	0.000004
RS	5	0.057610	1267.236077	1.116898	0.000011	0.000006
RS	6	0.072623	73.177574	21.182613	0.000212	0.000130
RS	7	0.089067	73.177574	23.196210	0.000232	0.000176
RS	8	0.107077	13.338997	139.264130	0.001392	0.001106
RS	9	0.126803	13.338997	152.303829	0.001523	0.001377
RS	10	0.148408	4.965576	446.709593	0.004466	0.004151
RS	11	0.172070	4.965576	486.863411	0.004867	0.004877
RS	12	0.197987	2.884379	911.188904	0.009109	0.009253
RS	13	0.226373	2.884379	987.842764	0.009875	0.010454
RS	14	0.257463	2.187893	1407.850980	0.014074	0.014962
RS	15	0.291514	2.187893	1517.193854	0.015167	0.016469
RS	16	0.328809	1.933689	1844.861953	0.018442	0.019996
RS	17	0.369656	1.933689	1976.644595	0.019760	0.021643
RS	18	0.414395	1.859033	2197.166796	0.021964	0.023953
RS	19	0.463395	1.859033	2341.309626	0.023405	0.025647
RS	20	0.517063	1.872274	2471.072549	0.024702	0.026928
RS	21	0.575844	1.872274	2619.415053	0.026185	0.028619
RS	22	0.640223	1.940890	2671.940769	0.026710	0.029047
RS	23	0.710736	1.940890	2817.851850	0.028169	0.030687
RS	24	0.787965	2.058106	2795.848390	0.027949	0.030309
RS	25	0.872551	2.058106	2933.973970	0.029330	0.031846
RS	26	0.965194	2.227799	2838.121932	0.028371	0.030674
RS	27	1.066662	2.227799	2964.662163	0.029636	0.032062
RS	28	1.177796	2.457008	2802.379868	0.028014	0.030175
RS	29	1.299517	2.457008	2915.304305	0.029143	0.031390
RS	30	1.432832	2.753855	2701.191853	0.027003	0.028948
RS	31	1.578847	2.753855	2800.034911	0.027991	0.029983
RS	32	1.738771	3.127840	2551.681694	0.025508	0.027182
RS	33	1.913929	3.127840	2637.069684	0.026362	0.028045
RS	34	2.105772	3.589459	2371.850107	0.023710	0.025077
RS	35	2.315890	3.589459	2444.992131	0.024442	0.025785
RS	36	2.546023	4.147410	2178.924544	0.021782	0.022828
RS	37	2.798078	4.147410	2241.165944	0.022404	0.023396
RS	38	3.074144	4.804735	1987.727553	0.019870	0.020596
RS	39	3.376507	4.804735	2040.226359	0.020395	0.021041
RS	40	3.707672	5.557585	1808.395135	0.018078	0.018492
RS	41	4.070384	5.557585	1851.983936	0.018513	0.018828
RS	42	4.467647	6.396470	1645.703899	0.016451	0.016571
RS	43	4.902752	6.396470	1680.897609	0.016803	0.016809
RS	44	5.379305	7.307323	1500.395637	0.014999	0.014844
RS	45	5.901254	7.307323	1527.447378	0.015269	0.014994
RS	46	6.472922	8.271938	1370.864236	0.013704	0.013297
RS	47	7.099046	8.271938	1389.818839	0.013893	0.013366
RS	48	7.784814	9.267281	1254.495031	0.012541	0.011908
RS	49	8.535906	9.267281	1265.223575	0.012648	0.011902
RS	50	9.358547	10.267049	1148.113765	0.011477	0.010647
RS	51	10.259550	10.267049	1150.361978	0.011500	0.010573
RS	52	11.246382	11.254165	1047.380160	0.010470	0.009477
RS	53	12.327217	11.254165	1040.945678	0.010406	0.009341
RS	54	13.511011	12.862055	903.246157	0.009029	0.007920
RS	55	14.807570	12.862055	893.809226	0.008935	0.007783
RS	56	16.227638	12.862055	875.951900	0.008757	0.007578
RS	57	17.782978	12.862055	849.397913	0.008491	0.007300
RS	58	19.486477	259.665708	43.169836	0.000432	0.000394
RS	59	21.352248	259.665708	47.195578	0.000472	0.000424
RS	60	23.395750	259.665708	51.585821	0.000516	0.000455
RS	61	25.633911	259.665708	56.371009	0.000564	0.000490
RS	62	28.085275	259.665708	61.583495	0.000616	0.000526
RS	63	30.770152	259.665708	10328.883306	0.103253	0.067259
PA	4+25*2+4+6 0.000936816 0.006215522 30.770152065 588188.176619719 1267.236076651 73.177573711 13.338997340 4.965575736 2.884379048 2.187892697 1.933689004 1.859033216 1.872273690 1.940889907 2.058106311 2.227798931 2.457008462 2.753854551 3.127839851 3.589458747 4.147409667 4.804735361 5.557585154 6.396470144 7.307323336 8.271937901 9.267280981 10.267048526 11.254164524 12.862055433 259.665708148
//
IT	8013
RD	14
LK	-72704.356330
QD	-193.755137 -> -143.032195
RI	0.0096949237
TR	0.000819	0.006282
MT	31.763034
MM	C_pi: 19.822465, n_recomb: 101499.008551
RS	0	0.000000	1470499.329957	0.000623	0.000000	0.000000
RS	1	0.009581	1470499.329957	0.000682	0.000000	0.000000
RS	2	0.020080	1470499.329957	0.000748	0.000000	0.000000
RS	3	0.031584	1470499.329957	0.000819	0.000000	0.000000
RS	4	0.044191	2192.006787	0.602280	0.000006	0.000002
RS	5	0.058006	2192.006787	0.660009	0.000007	0.000004
RS	6	0.073144	103.397233	15.332151	0.000151	0.000095
RS	7	0.089733	103.397233	16.799196	0.000166	0.000128
RS	8	0.107911	16.746322	113.590554	0.001119	0.000907
RS	9	0.127831	16.746322	124.326603	0.001225	0.001126
RS	10	0.149659	5.819535	391.008176	0.003852	0.003636
RS	11	0.173578	5.819535	426.662269	0.004204	0.004261
RS	12	0.199790	3.247976	832.213278	0.008199	0.008419
RS	13	0.228512	3.247976	903.620642	0.008903	0.009497
RS	14	0.259986	2.405572	1321.126979	0.013016	0.013932
RS	15	0.294476	2.405572	1426.278408	0.014052	0.015328
RS	16	0.332270	2.094000	1764.131917	0.017381	0.018914
RS	17	0.373686	2.094000	1893.761743	0.018658	0.020478
RS	18	0.419069	1.991870	2131.648123	0.021002	0.022935
RS	19	0.468800	1.991870	2275.940687	0.022423	0.024577
RS	20	0.523296	1.989668	2426.599664	0.023908	0.026053
RS	21	0.583013	1.989668	2577.283083	0.025392	0.027719
RS	22	0.648452	2.048632	2651.958505	0.026128	0.028367
RS	23	0.720160	2.048632	2802.065698	0.027607	0.030005
RS	24	0.798738	2.159719	2801.607661	0.027602	0.029853
RS	25	0.884845	2.159719	2945.275478	0.029018	0.031408
RS	26	0.979202	2.325835	2868.627712	0.028263	0.030451
RS	27	1.082599	2.325835	3001.452695	0.029571	0.031871
RS	28	1.195902	2.553417	2854.615239	0.028125	0.030174
RS	29	1.320060	2.553417	2973.983470	0.029301	0.031428
RS	30	1.456114	2.849991	2770.853249	0.027299	0.029142
RS	31	1.605203	2.849991	2875.827607	0.028334	0.030217
RS	32	1.768577	3.224455	2633.959859	0.025951	0.027533
RS	33	1.947602	3.224455	2724.843343	0.026846	0.028435
RS	34	2.143780	3.686737	2462.012373	0.024257	0.025546
RS	35	2.358754	3.686737	2539.833526	0.025023	0.026288
RS	36	2.594324	4.244851	2272.827010	0.022393	0.023374
RS	37	2.852463	4.244851	2338.860219	0.023043	0.023973
RS	38	3.135335	4.901043	2082.097910	0.020513	0.021188
RS	39	3.445308	4.901043	2137.494366	0.021059	0.021658
RS	40	3.784979	5.650407	1900.929114	0.018729	0.019105
RS	41	4.157193	5.650407	1946.533660	0.019178	0.019458
RS	42	4.565069	6.482107	1734.918283	0.017093	0.017185
RS	43	5.012023	6.482107	1771.248027	0.017451	0.017434
RS	44	5.501799	7.380146	1585.430114	0.015620	0.015446
RS	45	6.038500	7.380146	1612.713695	0.015889	0.015599
RS	46	6.626621	8.323447	1451.285369	0.014299	0.013880
RS	47	7.271089	8.323447	1469.506332	0.014478	0.013943
RS	48	7.977303	9.284568	1330.160301	0.013105	0.012465
RS	49	8.751178	9.284568	1339.079398	0.013193	0.012445
RS	50	9.599198	10.230484	1219.054970	0.012011	0.011175
RS	51	10.528465	10.230484	1218.242906	0.012003	0.011077
RS	52	11.546763	11.134305	1113.606257	0.010972	0.009974
RS	53	12.662624	11.134305	1102.618468	0.010863	0.009801
RS	54	13.885393	12.522499	967.637680	0.009533	0.008406
RS	55	15.225314	12.522499	951.958034	0.009379	0.008220
RS	56	16.693612	12.522499	926.896881	0.009132	0.007956
RS	57	18.302585	12.522499	892.323765	0.008791	0.007615
RS	58	20.065711	266.909463	42.803265	0.000422	0.000382
RS	59	21.997760	266.909463	46.827431	0.000461	0.000411
RS	60	24.114916	266.909463	51.219825	0.000505	0.000443
RS	61	26.434914	266.909463	56.011693	0.000552	0.000477
RS	62	28.977188	266.909463	61.236313	0.000603	0.000513
RS	63	31.763034	266.909463	10326.982217	0.101745	0.067669
PA	4+25*2+4+6 0.000818689 0.006282352 31.763033784 1470499.329957083 2192.006786975 103.397232648 16.746321907 5.819534850 3.247975644 2.405572372 2.093999521 1.991869551 1.989667768 2.048632261 2.159719295 2.325835163 2.553416794 2.849990529 3.224454684 3.686736598 4.244851403 4.901043046 5.650406927 6.482107089 7.380145623 8.323447395 9.284568046 10.230483690 11.134304553 12.522499088 266.909463194
//
IT	7907
RD	15
LK	-72605.485176
QD	-162.530456 -> -118.075453
RI	0.0086497451
TR	0.000716	0.006298
MT	32.988128
MM	C_pi: 19.900647, n_recomb: 102112.675787
RS	0	0.000000	1494191.094484	0.000620	0.000000	0.000000
RS	1	0.009647	1494191.094484	0.000680	0.000000	0.000000
RS	2	0.020224	1494191.094484	0.000746	0.000000	0.000000
RS	3	0.031821	1494191.094484	0.000818	0.000000	0.000000
RS	4	0.044537	3689.183937	0.363221	0.000004	0.000002
RS	5	0.058480	3689.183937	0.398276	0.000004	0.000002
RS	6	0.073768	142.865828	11.276563	0.000110	0.000071
RS	7	0.090530	142.865828	12.363521	0.000121	0.000096
RS	8	0.108910	20.670583	93.648172	0.000917	0.000758
RS	9	0.129062	20.670583	102.583887	0.001005	0.000937
RS	10	0.151159	6.737074	344.329471	0.003372	0.003232
RS	11	0.175387	6.737074	376.154793	0.003684	0.003775
RS	12	0.201952	3.626637	761.670677	0.007459	0.007740
RS	13	0.231080	3.626637	828.223709	0.008111	0.008711
RS	14	0.263017	2.630430	1238.409395	0.012128	0.013063
RS	15	0.298036	2.630430	1339.211810	0.013115	0.014353
RS	16	0.336432	2.260219	1680.982554	0.016462	0.017968
RS	17	0.378533	2.260219	1807.756281	0.017704	0.019445
RS	18	0.424694	2.130900	2056.828290	0.020143	0.022009
RS	19	0.475309	2.130900	2200.159145	0.021546	0.023590
RS	20	0.530806	2.114048	2366.320876	0.023174	0.025224
RS	21	0.591657	2.114048	2517.994722	0.024659	0.026853
RS	22	0.658378	2.164446	2610.494961	0.025565	0.027690
RS	23	0.731535	2.164446	2763.373099	0.027062	0.029315
RS	24	0.811749	2.270772	2781.419867	0.027239	0.029365
RS	25	0.899701	2.270772	2929.273997	0.028687	0.030926
RS	26	0.996137	2.435093	2870.125814	0.028107	0.030169
RS	27	1.101876	2.435093	3008.054153	0.029458	0.031610
RS	28	1.217815	2.663319	2876.305209	0.028168	0.030097
RS	29	1.344938	2.663319	3001.167691	0.029391	0.031380
RS	30	1.484324	2.962524	2809.810608	0.027517	0.029250
RS	31	1.637156	2.962524	2920.210656	0.028598	0.030360
RS	32	1.804730	3.341194	2686.460981	0.026309	0.027797
RS	33	1.988470	3.341194	2782.358838	0.027248	0.028734
RS	34	2.189935	3.808828	2524.136962	0.024719	0.025931
RS	35	2.410833	3.808828	2606.343087	0.025524	0.026706
RS	36	2.653041	4.372977	2340.896809	0.022925	0.023847
RS	37	2.918613	4.372977	2410.573967	0.023607	0.024473
RS	38	3.209804	5.035213	2153.037434	0.021085	0.021716
RS	39	3.529084	5.035213	2211.294744	0.021655	0.022208
RS	40	3.879164	5.789711	1972.404923	0.019316	0.019663
RS	41	4.263015	5.789711	2020.074613	0.019783	0.020033
RS	42	4.683893	6.624368	1805.296566	0.017679	0.017755
RS	43	5.145372	6.624368	1842.881912	0.018048	0.018014
RS	44	5.651367	7.521328	1653.648599	0.016194	0.016014
RS	45	6.206173	7.521328	1681.343563	0.016466	0.016170
RS	46	6.814498	8.456688	1516.711531	0.014853	0.014437
RS	47	7.481505	8.456688	1534.429925	0.015027	0.014496
RS	48	8.212856	9.398611	1392.482364	0.013637	0.013005
RS	49	9.014756	9.398611	1399.863355	0.013709	0.012971
RS	50	9.894011	10.307486	1278.168624	0.012517	0.011695
RS	51	10.858084	10.307486	1274.588132	0.012482	0.011571
RS	52	11.915156	11.146845	1169.450375	0.011453	0.010469
RS	53	13.074199	11.146845	1154.179766	0.011303	0.010257
RS	54	14.345049	12.349847	1023.853002	0.010027	0.008905
RS	55	15.738492	12.349847	1001.874655	0.009811	0.008664
RS	56	17.266353	12.349847	969.654507	0.009496	0.008339
RS	57	18.941599	12.349847	927.229556	0.009080	0.007930
RS	58	20.778448	272.654633	42.798550	0.000419	0.000375
RS	59	22.792489	272.654633	46.854838	0.000459	0.000405
RS	60	25.000814	272.654633	51.285685	0.000502	0.000437
RS	61	27.422166	272.654633	56.123224	0.000550	0.000471
RS	62	30.077093	272.654633	61.401702	0.000601	0.000508
RS	63	32.988128	272.654633	10212.058713	0.100008	0.068015
PA	4+25*2+4+6 0.000716335 0.006297877 32.988127899 1494191.094483737 3689.183936553 142.865827748 20.670583318 6.737073976 3.626637259 2.630429914 2.260219030 2.130900304 2.114047501 2.164446203 2.270771746 2.435092695 2.663319449 2.962524210 3.341193548 3.808827823 4.372977115 5.035212521 5.789710550 6.624367746 7.521327746 8.456687814 9.398610648 10.307486038 11.146845002 12.349847271 272.654632524
//
IT	8232
RD	16
LK	-72518.930969
QD	-135.992096 -> -98.594483
RI	0.0082766446
TR	0.000652	0.006477
MT	32.981195
MM	C_pi: 19.528076, n_recomb: 102997.113822
RS	0	0.000000	1494213.894031	0.000625	0.000000	0.000000
RS	1	0.009646	1494213.894031	0.000686	0.000000	0.000000
RS	2	0.020223	1494213.894031	0.000752	0.000000	0.000000
RS	3	0.031820	1494213.894031	0.000824	0.000000	0.000000
RS	4	0.044535	6112.696999	0.220983	0.000002	0.000001
RS	5	0.058477	6112.696999	0.242310	0.000002	0.000001
RS	6	0.073764	194.335515	8.356969	0.000081	0.000054
RS	7	0.090526	194.335515	9.162786	0.000089	0.000072
RS	8	0.108904	25.157071	77.579262	0.000753	0.000639
RS	9	0.129055	25.157071	84.997087	0.000825	0.000788
RS	10	0.151150	7.701536	303.835869	0.002950	0.002891
RS	11	0.175376	7.701536	332.074938	0.003224	0.003370
RS	12	0.201940	4.001706	697.063101	0.006768	0.007151
RS	13	0.231065	4.001706	758.569145	0.007365	0.008037
RS	14	0.263000	2.842853	1159.098501	0.011254	0.012293
RS	15	0.298016	2.842853	1254.754031	0.012182	0.013498
RS	16	0.336409	2.410424	1597.889246	0.015514	0.017113
RS	17	0.378506	2.410424	1720.491787	0.016704	0.018521
RS	18	0.424663	2.250723	1979.005120	0.019214	0.021157
RS	19	0.475273	2.250723	2119.727606	0.020580	0.022689
RS	20	0.530764	2.215622	2300.737902	0.022338	0.024445
RS	21	0.591609	2.215622	2451.608589	0.023803	0.026047
RS	22	0.658322	2.253222	2562.412414	0.024878	0.027037
RS	23	0.731471	2.253222	2716.281572	0.026372	0.028655
RS	24	0.811676	2.349738	2754.333357	0.026742	0.028877
RS	25	0.899617	2.349738	2904.733464	0.028202	0.030448
RS	26	0.996042	2.506102	2865.443511	0.027821	0.029866
RS	27	1.101768	2.506102	3007.056159	0.029196	0.031331
RS	28	1.217692	2.727358	2893.328696	0.028091	0.029982
RS	29	1.344798	2.727358	3022.521307	0.029346	0.031299
RS	30	1.484166	3.019747	2846.120055	0.027633	0.029309
RS	31	1.636976	3.019747	2961.030741	0.028749	0.030458
RS	32	1.804528	3.390866	2738.582764	0.026589	0.028007
RS	33	1.988241	3.390866	2838.797373	0.027562	0.028982
RS	34	2.189676	3.849302	2588.140095	0.025128	0.026261
RS	35	2.410541	3.849302	2674.207864	0.025964	0.027071
RS	36	2.652711	4.401612	2412.936920	0.023427	0.024263
RS	37	2.918242	4.401612	2485.863829	0.024135	0.024922
RS	38	3.209386	5.048304	2229.771726	0.021649	0.022191
RS	39	3.528614	5.048304	2290.583965	0.022239	0.022709
RS	40	3.878635	5.782424	2051.206265	0.019915	0.020172
RS	41	4.262420	5.782424	2100.688070	0.020396	0.020563
RS	42	4.683225	6.590571	1884.260384	0.018294	0.018281
RS	43	5.144621	6.590571	1922.869295	0.018669	0.018553
RS	44	5.650525	7.453296	1731.465989	0.016811	0.016543
RS	45	6.205229	7.453296	1759.330721	0.017081	0.016705
RS	46	6.813440	8.344422	1592.541761	0.015462	0.014959
RS	47	7.480320	8.344422	1609.473067	0.015626	0.015016
RS	48	8.211529	9.228699	1465.841401	0.014232	0.013514
RS	49	9.013270	9.228699	1471.315581	0.014285	0.013469
RS	50	9.892349	10.061297	1348.823998	0.013096	0.012188
RS	51	10.856225	10.061297	1341.963170	0.013029	0.012042
RS	52	11.913078	10.797610	1237.240153	0.012012	0.010943
RS	53	13.071877	10.797610	1216.940233	0.011815	0.010695
RS	54	14.342455	11.754342	1093.692139	0.010619	0.009392
RS	55	15.735594	11.754342	1063.982861	0.010330	0.009096
RS	56	17.263118	11.754342	1023.193228	0.009934	0.008709
RS	57	18.937989	11.754342	971.581825	0.009433	0.008232
RS	58	20.774420	268.870069	43.122343	0.000419	0.000375
RS	59	22.787997	268.870069	47.211795	0.000458	0.000406
RS	60	24.995805	268.870069	51.679268	0.000502	0.000438
RS	61	27.416582	268.870069	56.557238	0.000549	0.000473
RS	62	30.070870	268.870069	61.880324	0.000601	0.000511
RS	63	32.981195	268.870069	10202.688781	0.099058	0.068292
PA	4+25*2+4+6 0.000652029 0.006477137 32.981194917 1494213.894030528 6112.696999499 194.335515279 25.157070921 7.701536122 4.001705883 2.842853248 2.410424326 2.250723005 2.215621784 2.253221801 2.349737876 2.506102376 2.727358146 3.019746791 3.390865704 3.849301632 4.401611575 5.048303845 5.782423552 6.590570757 7.453296403 8.344422028 9.228699490 10.061296529 10.797610479 11.754341577 268.870068532
//
IT	11306
RD	17
LK	-72446.818460
QD	-113.990995 -> -82.413386
RI	0.0076789553
TR	0.000596	0.006602
MT	33.237162
MM	C_pi: 19.192743, n_recomb: 103171.855350
RS	0	0.000000	1494364.943332	0.000627	0.000000	0.000000
RS	1	0.009660	1494364.943332	0.000688	0.000000	0.000000
RS	2	0.020252	1494364.943332	0.000754	0.000000	0.000000
RS	3	0.031868	1494364.943332	0.000827	0.000000	0.000000
RS	4	0.044606	9558.248808	0.141814	0.000001	0.000001
RS	5	0.058574	9558.248808	0.155520	0.000002	0.000001
RS	6	0.073892	252.806725	6.448100	0.000062	0.000043
RS	7	0.090689	252.806725	7.070877	0.000069	0.000058
RS	8	0.109109	29.555936	66.302073	0.000643	0.000568
RS	9	0.129308	29.555936	72.659566	0.000704	0.000695
RS	10	0.151458	8.571827	274.262196	0.002658	0.002692
RS	11	0.175747	8.571827	299.887845	0.002907	0.003115
RS	12	0.202383	4.329188	647.997076	0.006281	0.006800
RS	13	0.231592	4.329188	705.654097	0.006840	0.007595
RS	14	0.263623	3.028455	1095.842404	0.010622	0.011798
RS	15	0.298747	3.028455	1187.319336	0.011508	0.012897
RS	16	0.337264	2.544040	1527.580725	0.014806	0.016508
RS	17	0.379502	2.544040	1646.479647	0.015959	0.017813
RS	18	0.425820	2.359950	1908.397568	0.018497	0.020496
RS	19	0.476611	2.359950	2046.419724	0.019835	0.021938
RS	20	0.532310	2.310708	2235.734819	0.021670	0.023786
RS	21	0.593388	2.310708	2385.211458	0.023119	0.025318
RS	22	0.660366	2.338765	2507.963637	0.024309	0.026437
RS	23	0.733814	2.338765	2661.851496	0.025800	0.028004
RS	24	0.814357	2.428369	2714.246526	0.026308	0.028381
RS	25	0.902680	2.428369	2865.986584	0.027779	0.029920
RS	26	0.999534	2.579645	2841.979741	0.027546	0.029506
RS	27	1.105744	2.579645	2985.988046	0.028942	0.030955
RS	28	1.222214	2.797049	2887.020414	0.027983	0.029773
RS	29	1.349934	2.797049	3019.299691	0.029265	0.031087
RS	30	1.489991	3.086206	2855.993099	0.027682	0.029253
RS	31	1.643577	3.086206	2974.304627	0.028829	0.030406
RS	32	1.811999	3.454085	2762.561553	0.026776	0.028089
RS	33	1.996689	3.454085	2866.164218	0.027780	0.029075
RS	34	2.199220	3.908629	2623.513678	0.025429	0.026462
RS	35	2.421314	3.908629	2712.709735	0.026293	0.027285
RS	36	2.664862	4.455641	2456.830448	0.023813	0.024559
RS	37	2.931936	4.455641	2532.461570	0.024546	0.025230
RS	38	3.224807	5.094815	2279.495527	0.022094	0.022557
RS	39	3.545969	5.094815	2342.488946	0.022705	0.023086
RS	40	3.898153	5.818227	2104.519755	0.020398	0.020587
RS	41	4.284357	5.818227	2155.595704	0.020893	0.020986
RS	42	4.707867	6.611334	1939.436149	0.018798	0.018728
RS	43	5.172285	6.611334	1978.995010	0.019182	0.019004
RS	44	5.681565	7.453203	1787.246226	0.017323	0.017009
RS	45	6.240038	7.453203	1815.344829	0.017595	0.017170
RS	46	6.852458	8.315470	1648.075699	0.015974	0.015434
RS	47	7.524034	8.315470	1664.418058	0.016132	0.015483
RS	48	8.260482	9.159560	1520.616296	0.014739	0.013992
RS	49	9.068068	9.159560	1524.511885	0.014776	0.013931
RS	50	9.953663	9.935651	1402.578654	0.013595	0.012664
RS	51	10.924802	9.935651	1392.886560	0.013501	0.012490
RS	52	11.989749	10.591472	1289.836572	0.012502	0.011413
RS	53	13.157565	10.591472	1265.046835	0.012262	0.011124
RS	54	14.438187	11.344940	1150.853152	0.011155	0.009904
RS	55	15.842511	11.344940	1113.701635	0.010795	0.009542
RS	56	17.382487	11.344940	1064.799581	0.010321	0.009084
RS	57	19.071218	11.344940	1004.636494	0.009738	0.008533
RS	58	20.923073	265.663333	43.408517	0.000421	0.000374
RS	59	22.953808	265.663333	47.531094	0.000461	0.000405
RS	60	25.180704	265.663333	52.035213	0.000504	0.000438
RS	61	27.622708	265.663333	56.953650	0.000552	0.000473
RS	62	30.300599	265.663333	62.321322	0.000604	0.000511
RS	63	33.237162	265.663333	10082.079182	0.097721	0.068530
PA	4+25*2+4+6 0.000595583 0.006602194 33.237162023 1494364.943332363 9558.248807933 252.806724679 29.555935892 8.571826960 4.329188473 3.028455269 2.544039738 2.359949749 2.310707541 2.338764560 2.428368558 2.579644636 2.797049483 3.086205743 3.454085324 3.908629259 4.455640747 5.094814623 5.818227450 6.611333714 7.453203111 8.315470335 9.159559670 9.935650982 10.591471901 11.344940266 265.663333034
//
IT	12048
RD	18
LK	-72386.406679
QD	-95.863633 -> -69.676891
RI	0.0072132750
TR	0.000551	0.006718
MT	33.465213
MM	C_pi: 18.870670, n_recomb: 103216.076435
RS	0	0.000000	1498742.965627	0.000626	0.000000	0.000000
RS	1	0.009671	1498742.965627	0.000687	0.000000	0.000000
RS	2	0.020278	1498742.965627	0.000753	0.000000	0.000000
RS	3	0.031911	1498742.965627	0.000826	0.000000	0.000000
RS	4	0.044668	14113.895265	0.096239	0.000001	0.000000
RS	5	0.058660	14113.895265	0.105551	0.000001	0.000001
RS	6	0.074005	318.368503	5.131986	0.000050	0.000036
RS	7	0.090833	318.368503	5.628344	0.000055	0.000048
RS	8	0.109290	33.850383	58.039865	0.000562	0.000513
RS	9	0.129531	33.850383	63.617788	0.000616	0.000624
RS	10	0.151730	9.357592	251.998649	0.002441	0.002536
RS	11	0.176076	9.357592	275.641354	0.002671	0.002918
RS	12	0.202776	4.616351	610.024847	0.005910	0.006522
RS	13	0.232059	4.616351	664.657383	0.006439	0.007252
RS	14	0.264174	3.191539	1045.040839	0.010125	0.011397
RS	15	0.299395	3.191539	1133.069361	0.010978	0.012420
RS	16	0.338022	2.663203	1468.671192	0.014229	0.016005
RS	17	0.380385	2.663203	1584.314484	0.015349	0.017235
RS	18	0.426845	2.458957	1846.603553	0.017891	0.019930
RS	19	0.477798	2.458957	1982.038404	0.019203	0.021309
RS	20	0.533679	2.398127	2176.144649	0.021083	0.023210
RS	21	0.594965	2.398127	2324.030037	0.022516	0.024692
RS	22	0.662178	2.418319	2455.240047	0.023787	0.025898
RS	23	0.735892	2.418319	2608.706658	0.025274	0.027431
RS	24	0.816735	2.502227	2672.256694	0.025890	0.027923
RS	25	0.905396	2.502227	2824.742704	0.027367	0.029442
RS	26	1.002632	2.649419	2813.326057	0.027257	0.029159
RS	27	1.109272	2.649419	2959.075377	0.028669	0.030601
RS	28	1.226226	2.863852	2872.880430	0.027834	0.029554
RS	29	1.354491	2.863852	3007.612895	0.029139	0.030872
RS	30	1.495161	3.150668	2856.131213	0.027671	0.029165
RS	31	1.649436	3.150668	2977.289026	0.028845	0.030330
RS	32	1.818631	3.516322	2775.642987	0.026892	0.028125
RS	33	2.004190	3.516322	2882.190309	0.027924	0.029127
RS	34	2.207695	3.968163	2647.526162	0.025650	0.026606
RS	35	2.430882	3.968163	2739.528103	0.026542	0.027446
RS	36	2.675654	4.511368	2489.435378	0.024119	0.024792
RS	37	2.944100	4.511368	2567.565033	0.024876	0.025479
RS	38	3.238507	5.144879	2318.403316	0.022462	0.022857
RS	39	3.561389	5.144879	2383.477316	0.023092	0.023401
RS	40	3.915497	5.859920	2147.728563	0.020808	0.020936
RS	41	4.303853	5.859920	2200.391190	0.021318	0.021347
RS	42	4.729768	6.640908	1985.344495	0.019235	0.019110
RS	43	5.196875	6.640908	2025.929221	0.019628	0.019395
RS	44	5.709159	7.465558	1834.651577	0.017775	0.017413
RS	45	6.270987	7.465558	1863.135983	0.018051	0.017577
RS	46	6.887152	8.303465	1696.148688	0.016433	0.015851
RS	47	7.562909	8.303465	1712.123434	0.016588	0.015896
RS	48	8.304022	9.112987	1568.846044	0.015200	0.014417
RS	49	9.116810	9.112987	1571.445795	0.015225	0.014343
RS	50	10.008207	9.839723	1450.705049	0.014055	0.013092
RS	51	10.985815	9.839723	1438.511210	0.013937	0.012895
RS	52	12.057971	10.424358	1337.750167	0.012961	0.011842
RS	53	13.233820	10.424358	1308.811596	0.012680	0.011515
RS	54	14.523390	10.994921	1204.851119	0.011673	0.010384
RS	55	15.937680	10.994921	1160.301788	0.011241	0.009959
RS	56	17.488752	10.994921	1103.426419	0.010690	0.009432
RS	57	19.189835	10.994921	1034.954345	0.010027	0.008810
RS	58	21.055437	261.869829	43.828666	0.000425	0.000376
RS	59	23.101469	261.869829	47.995177	0.000465	0.000408
RS	60	25.345381	261.869829	52.547433	0.000509	0.000441
RS	61	27.806312	261.869829	57.518508	0.000557	0.000478
RS	62	30.505250	261.869829	62.943608	0.000610	0.000516
RS	63	33.465213	261.869829	9960.299237	0.096499	0.068713
PA	4+25*2+4+6 0.000550503 0.006717936 33.465213129 1498742.965627309 14113.895264551 318.368502617 33.850382575 9.357591832 4.616350579 3.191539375 2.663203045 2.458956644 2.398127380 2.418319309 2.502226950 2.649418536 2.863851874 3.150668112 3.516322500 3.968162575 4.511368072 5.144879028 5.859919644 6.640908382 7.465558467 8.303465423 9.112986663 9.839723468 10.424357710 10.994921211 261.869829192
//
IT	14978
RD	19
LK	-72336.447295
QD	-81.197033 -> -59.891865
RI	0.0069449195
TR	0.000517	0.006857
MT	33.465389
MM	C_pi: 18.506508, n_recomb: 103318.552059
RS	0	0.000000	1498743.322956	0.000627	0.000000	0.000000
RS	1	0.009671	1498743.322956	0.000688	0.000000	0.000000
RS	2	0.020278	1498743.322956	0.000754	0.000000	0.000000
RS	3	0.031911	1498743.322956	0.000827	0.000000	0.000000
RS	4	0.044669	20473.672389	0.066406	0.000001	0.000000
RS	5	0.058660	20473.672389	0.072832	0.000001	0.000000
RS	6	0.074005	388.503363	4.209494	0.000041	0.000030
RS	7	0.090834	388.503363	4.616682	0.000045	0.000040
RS	8	0.109290	37.811813	52.010735	0.000503	0.000474
RS	9	0.129531	37.811813	57.013062	0.000552	0.000573
RS	10	0.151730	10.020731	235.600192	0.002280	0.002431
RS	11	0.176076	10.020731	257.751379	0.002495	0.002783
RS	12	0.202777	4.850215	581.547923	0.005629	0.006335
RS	13	0.232059	4.850215	633.834708	0.006135	0.007015
RS	14	0.264174	3.324509	1005.578624	0.009733	0.011115
RS	15	0.299395	3.324509	1090.790473	0.010558	0.012074
RS	16	0.338022	2.761782	1420.957681	0.013753	0.015624
RS	17	0.380385	2.761782	1533.761251	0.014845	0.016791
RS	18	0.426846	2.541923	1794.514807	0.017369	0.019477
RS	19	0.477799	2.541923	1927.502286	0.018656	0.020800
RS	20	0.533681	2.471833	2124.043614	0.020558	0.022726
RS	21	0.594967	2.471833	2270.210657	0.021973	0.024162
RS	22	0.662180	2.485324	2407.453555	0.023301	0.025427
RS	23	0.735893	2.485324	2560.150538	0.024779	0.026927
RS	24	0.816736	2.564026	2632.545180	0.025480	0.027505
RS	25	0.905398	2.564026	2785.274159	0.026958	0.029003
RS	26	1.002634	2.707060	2784.518449	0.026951	0.028824
RS	27	1.109275	2.707060	2931.428860	0.028373	0.030258
RS	28	1.226229	2.918036	2856.515681	0.027648	0.029322
RS	29	1.354494	2.918036	2993.114808	0.028970	0.030641
RS	30	1.495165	3.201659	2852.457634	0.027608	0.029044
RS	31	1.649440	3.201659	2975.922594	0.028803	0.030217
RS	32	1.818636	3.563859	2783.870507	0.026945	0.028112
RS	33	2.004196	3.563859	2892.904122	0.028000	0.029126
RS	34	2.207702	4.011424	2666.124241	0.025805	0.026690
RS	35	2.430889	4.011424	2760.569640	0.026719	0.027545
RS	36	2.675663	4.548882	2516.491732	0.024357	0.024958
RS	37	2.944109	4.548882	2596.854335	0.025134	0.025660
RS	38	3.238518	5.174495	2351.922850	0.022764	0.023089
RS	39	3.561400	5.174495	2418.902680	0.023412	0.023646
RS	40	3.915510	5.878668	2185.923869	0.021157	0.021218
RS	41	4.303868	5.878668	2240.080050	0.021681	0.021639
RS	42	4.729785	6.644913	2026.740029	0.019616	0.019427
RS	43	5.196894	6.644913	2068.330375	0.020019	0.019719
RS	44	5.709180	7.449687	1878.134289	0.018178	0.017755
RS	45	6.271011	7.449687	1907.048078	0.018458	0.017922
RS	46	6.887179	8.260900	1740.919681	0.016850	0.016211
RS	47	7.562939	8.260900	1756.626511	0.017002	0.016254
RS	48	8.304055	9.034267	1614.414213	0.015626	0.014789
RS	49	9.116848	9.034267	1615.863923	0.015640	0.014705
RS	50	10.008249	9.711455	1496.832343	0.014488	0.013473
RS	51	10.985862	9.711455	1482.311079	0.014347	0.013256
RS	52	12.058023	10.226985	1384.373579	0.013399	0.012230
RS	53	13.233878	10.226985	1351.449814	0.013080	0.011869
RS	54	14.523456	10.624477	1258.906941	0.012185	0.010837
RS	55	15.937753	10.624477	1206.794698	0.011680	0.010348
RS	56	17.488834	10.624477	1141.865019	0.011052	0.009754
RS	57	19.189926	10.624477	1065.098148	0.010309	0.009062
RS	58	21.055539	256.766032	44.318802	0.000429	0.000380
RS	59	23.101582	256.766032	48.530246	0.000470	0.000412
RS	60	25.345508	256.766032	53.131154	0.000514	0.000446
RS	61	27.806453	256.766032	58.154794	0.000563	0.000483
RS	62	30.505407	256.766032	63.636547	0.000616	0.000523
RS	63	33.465389	256.766032	9867.960613	0.095510	0.068843
PA	4+25*2+4+6 0.000516847 0.006857361 33.465388661 1498743.322955573 20473.672389228 388.503362887 37.811812973 10.020731291 4.850214965 3.324508642 2.761781720 2.541922974 2.471833149 2.485323923 2.564025507 2.707059742 2.918035623 3.201659189 3.563858787 4.011423670 4.548881563 5.174494897 5.878668211 6.644912588 7.449687296 8.260900379 9.034266833 9.711455054 10.226984665 10.624477023 256.766032108
//
IT	14520
RD	20
LK	-72295.604445
QD	-69.439471 -> -51.843546
RI	0.0067141622
TR	0.000490	0.006986
MT	33.471413
MM	C_pi: 18.167275, n_recomb: 103329.295013
RS	0	0.000000	1497088.714478	0.000628	0.000000	0.000000
RS	1	0.009672	1497088.714478	0.000688	0.000000	0.000000
RS	2	0.020279	1497088.714478	0.000755	0.000000	0.000000
RS	3	0.031912	1497088.714478	0.000828	0.000000	0.000000
RS	4	0.044670	28513.150592	0.047689	0.000000	0.000000
RS	5	0.058662	28513.150592	0.052304	0.000001	0.000000
RS	6	0.074008	457.676403	3.573829	0.000035	0.000027
RS	7	0.090837	457.676403	3.919571	0.000038	0.000035
RS	8	0.109295	41.127867	47.826585	0.000463	0.000451
RS	9	0.129537	41.127867	52.429077	0.000507	0.000541
RS	10	0.151737	10.514928	224.601271	0.002174	0.002378
RS	11	0.176085	10.514928	245.748819	0.002378	0.002706
RS	12	0.202787	5.018695	562.375134	0.005443	0.006246
RS	13	0.232072	5.018695	613.071045	0.005933	0.006883
RS	14	0.264189	3.423377	977.619751	0.009461	0.010954
RS	15	0.299412	3.423377	1060.807250	0.010266	0.011858
RS	16	0.338042	2.838880	1384.876423	0.013403	0.015369
RS	17	0.380409	2.838880	1495.475150	0.014473	0.016477
RS	18	0.426873	2.609784	1752.662063	0.016962	0.019136
RS	19	0.477830	2.609784	1883.585147	0.018229	0.020405
RS	20	0.533717	2.534127	2079.912810	0.020129	0.022332
RS	21	0.595008	2.534127	2224.473719	0.021528	0.023723
RS	22	0.662228	2.543365	2364.812816	0.022886	0.025021
RS	23	0.735948	2.543365	2516.601800	0.024355	0.026485
RS	24	0.816799	2.618581	2594.936011	0.025113	0.027124
RS	25	0.905469	2.618581	2747.570551	0.026590	0.028597
RS	26	1.002716	2.758790	2754.788385	0.026660	0.028500
RS	27	1.109368	2.758790	2902.391970	0.028089	0.029919
RS	28	1.226335	2.967460	2836.464398	0.027451	0.029077
RS	29	1.354615	2.967460	2974.403927	0.028786	0.030390
RS	30	1.495301	3.248958	2842.829902	0.027512	0.028889
RS	31	1.649595	3.248958	2968.080045	0.028724	0.030063
RS	32	1.818811	3.608843	2784.429460	0.026947	0.028050
RS	33	2.004393	3.608843	2895.477484	0.028022	0.029071
RS	34	2.207925	4.053404	2675.941800	0.025897	0.026716
RS	35	2.431142	4.053404	2772.436167	0.026831	0.027579
RS	36	2.675947	4.586668	2534.166312	0.024525	0.025060
RS	37	2.944430	4.586668	2616.457667	0.025322	0.025771
RS	38	3.238879	5.206295	2375.887859	0.022993	0.023254
RS	39	3.561807	5.206295	2444.562522	0.023658	0.023820
RS	40	3.915968	5.901955	2214.708723	0.021434	0.021433
RS	41	4.304382	5.901955	2270.239220	0.021971	0.021862
RS	42	4.730363	6.656372	2059.075761	0.019927	0.019681
RS	43	5.197543	6.656372	2101.642688	0.020339	0.019979
RS	44	5.709908	7.444848	1913.045909	0.018514	0.018039
RS	45	6.271828	7.444848	1942.449677	0.018799	0.018207
RS	46	6.888094	8.233717	1777.703240	0.017204	0.016517
RS	47	7.563965	8.233717	1793.292799	0.017355	0.016557
RS	48	8.305204	8.976276	1652.637948	0.015994	0.015112
RS	49	9.118134	8.976276	1653.179709	0.015999	0.015019
RS	50	10.009689	9.610509	1536.319286	0.014868	0.013812
RS	51	10.987472	9.610509	1519.801708	0.014708	0.013576
RS	52	12.059824	10.065297	1425.133786	0.013792	0.012583
RS	53	13.235892	10.065297	1388.628977	0.013439	0.012190
RS	54	14.525705	10.307933	1308.286513	0.012661	0.011266
RS	55	15.940266	10.307933	1248.856253	0.012086	0.010713
RS	56	17.491640	10.307933	1176.213972	0.011383	0.010052
RS	57	19.193059	10.307933	1091.589181	0.010564	0.009293
RS	58	21.059034	251.927699	44.790634	0.000433	0.000383
RS	59	23.105482	251.927699	49.044973	0.000475	0.000415
RS	60	25.349857	251.927699	53.692234	0.000520	0.000450
RS	61	27.811303	251.927699	58.765843	0.000569	0.000488
RS	62	30.510813	251.927699	64.301311	0.000622	0.000529
RS	63	33.471413	251.927699	9770.595057	0.094558	0.068932
PA	4+25*2+4+6 0.000489607 0.006986179 33.471412633 1497088.714477829 28513.150591816 457.676402655 41.127866502 10.514927900 5.018694814 3.423376675 2.838879822 2.609784187 2.534127198 2.543364830 2.618580763 2.758789621 2.967460183 3.248958099 3.608842658 4.053404279 4.586667947 5.206294638 5.901954824 6.656371618 7.444848192 8.233716621 8.976276385 9.610508624 10.065297126 10.307932858 251.927699179
//
IT	21329
RD	21
LK	-72261.863293
QD	-59.930617 -> -45.303774
RI	0.0065329995
TR	0.000468	0.007107
MT	33.478244
MM	C_pi: 17.855888, n_recomb: 103308.735925
RS	0	0.000000	1496965.929263	0.000628	0.000000	0.000000
RS	1	0.009672	1496965.929263	0.000688	0.000000	0.000000
RS	2	0.020280	1496965.929263	0.000755	0.000000	0.000000
RS	3	0.031913	1496965.929263	0.000828	0.000000	0.000000
RS	4	0.044672	40527.357005	0.033547	0.000000	0.000000
RS	5	0.058665	40527.357005	0.036794	0.000000	0.000000
RS	6	0.074011	522.691313	3.128915	0.000030	0.000024
RS	7	0.090842	522.691313	3.431645	0.000033	0.000032
RS	8	0.109300	43.677926	45.030150	0.000436	0.000436
RS	9	0.129544	43.677926	49.365242	0.000478	0.000521
RS	10	0.151745	10.838804	217.889278	0.002109	0.002360
RS	11	0.176094	10.838804	238.423243	0.002308	0.002671
RS	12	0.202799	5.124587	550.851989	0.005332	0.006223
RS	13	0.232086	5.124587	600.587813	0.005814	0.006829
RS	14	0.264205	3.490234	959.350501	0.009286	0.010880
RS	15	0.299432	3.490234	1041.203277	0.010079	0.011741
RS	16	0.338065	2.895962	1358.866542	0.013153	0.015204
RS	17	0.380435	2.895962	1467.847203	0.014208	0.016266
RS	18	0.426903	2.663539	1720.080607	0.016650	0.018882
RS	19	0.477866	2.663539	1849.341817	0.017901	0.020106
RS	20	0.533758	2.585821	2043.440873	0.019780	0.022014
RS	21	0.595055	2.585821	2186.584476	0.021166	0.023366
RS	22	0.662282	2.593031	2327.793217	0.022532	0.024676
RS	23	0.736010	2.593031	2478.659076	0.023993	0.026108
RS	24	0.816870	2.666358	2560.598772	0.024786	0.026785
RS	25	0.905551	2.666358	2712.950800	0.026261	0.028235
RS	26	1.002809	2.804953	2725.910071	0.026386	0.028198
RS	27	1.109473	2.804953	2873.896036	0.027819	0.029603
RS	28	1.226455	3.012313	2814.996938	0.027248	0.028834
RS	29	1.354751	3.012313	2953.900112	0.028593	0.030141
RS	30	1.495456	3.292619	2829.809352	0.027392	0.028719
RS	31	1.649770	3.292619	2956.454097	0.028618	0.029893
RS	32	1.819009	3.651107	2780.065012	0.026910	0.027958
[truncated: 10,200,624 more chars]
