# Supplementary material for: Recent speciation associated with range expansion and a shift to self-fertilization in North American Arabidopsis
Source: Nat Commun. 2022 Dec 8;13:7564. doi: 10.1038/s41467-022-35368-1 (PMC9732334; doi:10.1038/s41467-022-35368-1)
Supplement: Supplementary file 5 — Source Data [file 41467_2022_35368_MOESM5_ESM.zip › Source Data/SuppFig25a_ark_alignment.fasta]

>07H_03_NODE_9_length_1607_cov_4.621232
cctgatatcaaaaagctcgccagtccaagtcacacaacccgacccgccaccacgaatatccgtattcgcaaacgccgtgcagttacaatcttttaaacatttctgttcacattctttaacaccaattcctctgtctacactagccgtcgtagtatccggcaatttcatcttctttaaccgcacaaacccatctccgccaccgcagctcagcaccgtctttcgcacacacccatctgacccgtctctcaacccccacacttgcggattctttggcttaaaccctttaatacaattacaaaccggtgatgtgttcgagtcgcaataaccataagtcccacactctttgtagtcatcacattggtcttttggtgcgtaccagaattggttccaattttgtgctgtctcaatccaagtgaatctttgtaacaatcccgttgagcttaggcttaacctcgagtaaatatcgcttttagtgactcgaaatgagtaagtcacttcttctctactcgttgtgaaattgaaaaccatgtattcaaatggttgcatctccggtacaccactaaaccggattccattccatggaccgctccggtacactcgtgattctctgttccatagaaaaacctcagggaagccttcagcttcaagtttaaaccagaaatcgccgcttgatggatcatctggagatttccatgatctaatgaatctgttgaacccggttttgagatcccaacccagtttcatctccggaagtaaagtatctgtaggaaaatcaaaactctgccacaaaactccatctggactgttgttcttggagtctctaagcacaaaattaccattatcaagaagct-ctgccaccagtggagatctcacatctcctccggtcagattggtcgaccaaactggtgtatcagactgatccaaaacgacgagattattattgtcggagattttgagagttccaatggaactagagagaggagtgtctctgtttgcaacccatacgtaggt
>_R_4_contig_2039_length:360-1370|11H_26_ark3.fasta
cctgatatcaaaaagctcgccagtccaagtcacacaacccgacccgccaccacgaatatccgtattcgcaaacgccgtgcagttacaatcttttaaacatttctgttcacattctttaacaccaattcctctgtctacactagccgtcgtagtatccggcaatttcatcttcttcaaccgcacaaacccatctccgccaccgcagctcagcaccgtctttcgcacacacccatctgacccgtctctcaacccccacacttgcggattctttggcttaaaccctttaatacaattacaaaccggtgatgtgttcgagtcgcaataaccataagtcccacactctttgtagtcatcacattggtcttttggtgcgtaccagaattggttccaattttgtgctgtctcaatccaagtgaatctttgtaacaatcccgttgagcttaggcttaacctcgagtaaatatcgcttttagtgactcgaaatgagtaagtcacttcttctctactcgttgtgaaattgaaaaccatgtattcaaatggttgcatctccggtacaccactaaaccggattccattccatggaccgctccggtacactcgtgattctctgttccatagaaaaacctcagggaagccttcagcttcaagtttaaaccagaaatcgccgcttgatggatcatctggagatttccatgatctaatgaatctgttgaacccggttttgagatcccaacccagtttcatctccggaagtaaagtatctgtaggaaaatcaaaactctgccacaaaactccatctggattgttgttcttggagtctctaagcacaaaattaccattatcaagaagct-ctgccaccagtggagatctcacatctcctccggtcagattggtcgaccaaactggtgtatcagactgatccaaaacgacgagattattattgtcggagattttgagagttccaatggaactagagagaggagtgtctctgtttgcaacccatacgtaggt
>_R_6_contig_1789_length:417-1427|11M_04_ark3.fasta
cctgatatcaaaaagctcgccagtccaagtcacacaacccgacccgccaccacgaatatccgtattcgcaaacgccgtgcagttacaatcttttaaacatttctgttcacattctttcacaccaattcctctgtctacactagccgtcgtagtatccggcaatttcatcttctttaaccgcacaaacccatctccgccaccgcagctcagcaccgtctttcgcacacacccatctgacccgtctctcaacccccacacttgcggattctttggcttaaaccctttaatacaattacaaaccggtgatgtgttcgagtcgcaataaccataagtcccacactctttgtagtcatcacattggtcttttggtgcgtaccagaattggttccaattttgtgctgtctcaatccaagtgaatctttgtaacaatcctgttgagcttaggcttaacctcgagtaaatgtcggttttagtgactcggaatgagtaagtcacttcttctctactcgttgtgaaattgaaaaccatgtattcaaatggttgcatctccggtacaccactaaaccggattccattccatggaccgctccggtacactcgtgattctctgttccatagaaaaacctcagggaagccttcagcttcaagtttaaaccagaaatcgccgcttgatggatcatctggagatttccatgatctaatgaatctgttgaacccggttttgagatcccaacccagtttcatctccggaagtaaagtatctgtaggaaaatcaaaactctgccacaaaactccatctggactgttgttcttggagtctctaagcacaaaattaccattatcaagaagct-ctgccaccagtggagatctcacatctcctccggtcagattggtcgaccaaactggtgtatcagactgatccaaaacgacgagattattattgtcggagattttgagagttccaatggaactagagagaggagtgtctctgtttgcaacccatacgtaggt
>_R_2_contig_2259_length:687-1697|11N_28_ark3.fasta
cctgatatcaaaaagctcgccagtccaagtcacacaacccgacccgccaccacgaatatccgtattcgcaaacgccgtgcagttacaatcttttaaacatttctgttcacattctttcacaccaatacctctgtctacactagccgtcgtagtatccggcaatttcatcttctttaaccgcacaaacccatctccgccatcgcagctcagcaccgtctttcgcacacacccatctgacccgtctctcaacccccacacttgcggattctttggcttaaaccctttaatacaattacaaaccggtgatgtgttcgagtcgcaataaccataagtcccacactctttgtagtcatcacattggtcttttggtgcgtaccagaattggttccaattttgtgctgtctcaatccaagtgaatctttgtaacaatcctgttgagcttaggcttaacctcgagtaaatgtcggttttagtgactcggaatgagtaagtcacttcttctttactcgttgtgaaattgaaaaccatgtattcaaatggttgcatctccggtacaccgctaaacctgattccattccatggaccgctccggtacactcgtgattctctgttccatagaaaaacctcagggaagccttcagcttcaagtttaaaccagaaatcgccgcttgatggatcatctggagatttccatgatctaatgaatctgttgaacccggttttgagatcccaacccagtttcatctccggaagtaaagtatctgtaggaaaatcaaaactctgccacaaaactccatctggactgttgttcttggagtctctaagcacaaaattaccattatcaagaagct-ctgccaccagtggagatctcacatctcctccggtcagattggtcgaccaaactggtgtatcagactgatccaaaacgacgagattattattgtcggagattttgagagttccaatggaactagagagaggagtgtctctgtttgcaacccatacgtaggt
>_R_6_contig_1655_length:229-1239|07J_30_ark3.fasta
cctgatatcaaaaagctcgccagtccaagtcacacaacccgacccgccaccacgaatatccgtattcgcaaacgccgtgcagttacaatcttttaaacatttctgttcacattctttaacaccaattcctctgtctacactagccgtcgtagtatccggcaatttcatcttcttcaaccgcacaaacccatctccgccaccgcagctcagcaccgtctttcgcacacacccatctgacccgtctctcaacccccacacttgcggattctttggcttaaaccctttaatacaattacaaaccggtgatgtgttcgagtcgcaataaccataagtcccacactctttgtagtcatcacattggtcttttggtgcgtaccagaattggttccaattctgtgctgtctcaatccaagtgaatctttgtaacaatcctgttgagcttaggcttaacctcgagtaaatgtcggttttagtgactcggaatgagtaagtcacttcttctttactcgttgtgaaattgaaaaccatgtattcaaatggttgcatctccggtacaccgctaaacctgattccattccatggaccgctccggtacactcgtgattctctgttccatagaaaaacctcagggaagccttcagcttcaagtttaaaccagaaatcgccgcttgatggatcatctggagatttccatgatctaatgaatctgttgaacccggttttgagatcccaacccagtttcatctccggaagtaaagtatctgtaggaaaatcaaaactctgccacaaaactccatctggactgttgttcttggagtctctaagcacaaaattaccattatcaagaagct-ctgccaccagtggagatctcacatctcctccggtcagattggtcgaccaaactggtgtatcagattgatccaaaacgacgagattattattgtcggagattttgagagttccaatggaactagagagaggagtgtctctgtttgcaacccatacgtaggt
>_R_2_contig_2151_length:542-1552|07F_20_ark3.fasta
cctgatatcaaaaagctcgccagtccaagtcacacaacccgacccgccaccacgaatatccgtattcgcaaacgccgtgcagttacaatcttttaaacatttctgttcacattctttaacaccaattcctctgtctacactagccgtcgtagtatccggcaatttcatcttctttaaccgcacaaacccatctccgccaccgcagctcagcaccgtctttcgcacacacccatctgacccgtctctcaacccccacacttgcggattctttggcttaaaccctttaatacaattacaaaccggtgatgtgttcgagtcgcaataaccataagtcccacactctttgtagtcatcacattggtcttttggtgcgtaccagaattggttccaattttgtgctgtctcaatccaagtgaatctttgtaacaatcctgttgagcttaggcttaacctcgagtaaatgtcggttttagtgactcggaatgagtaagttacttcttctttactcgttgtgaaattgaaaaccatgtattcaaatggttgcatctccggtacaccgctaaacctgattccattccatggaccgctccggtacactcgtgattctctgttccatagaaaaatctcagggaagccttcggtttcgagtttgaacgagaaatcgccgcttgatggatcatctggagatttccatgatctaatgaatctgttgaacccggttttgagatcccaacccagtttcatctccggaagtaaagtatctgtaggaaaatcaaaactctgccacaaaactccatctggactgttgttcttggagtctctaagaacaaaattaccattatcaagaagct-ctgccaccagtggagatctcacatctcctccggtcagattggtcgaccaaactggtgtatcagactgatccaaaacgacgagattattattgtcggagattttgagagttccaatggaactagagagaggagtgtctctgtttgcaacccatacgtaggt
>_R_1_contig_2228_length:582-1592|07G_02_ark3.fasta
cctgatatcaaaaagctcgccagtccaagtcacacaacccgacccgccaccacgaatatccgtattcgcaaacgccgtgcagttacaatcttttaaacatttctgttcacattctttcacaccaatacctctgtctacactagccgtcgtagtatccggcaatttcatcttctttaaccgcacaaacccatctccgccatcgcagctcagcaccgtctttcgcacacacccatctgacccgtctctcaacccccacacttgcggattctttggcttaaaccctttaatacaattacaaaccggtgatgtgttcgagtcgcaataaccataagtcccacactctttgtagtcatcacattggtcttttggtgcgtaccagaattggttccaattttgtgctgtctcaatccaagtgaatctttgtaacaatcctgttgagcttaggcttaacctcgagtaaatgtcggttttagtgactcggaatgagtaagttacttcttctttactcgttgtgaaattgaaaaccatgtattcaaatggttgcatctccggtacaccgctaaacctgattccattccatggaccgctccggtacactcgtgattctctgttccatagaaaaatctcagggaagccttcggtttcgagtttgaacgagaaatcgccgcttgatggatcatctggagatttccatgatctaatgaatctgttgaacccggttttgagatcccaacccagtttcatctccggaagtaaagtatctgtaggaaaatcaaaactctgccacaaaactccatctggactgttgttcttggagtctctaagcacaaaattaccattatcaagaagct-ctgccaccagtggagatctcacatctcctccggtcagattggtcgaccaaactggtgtatcagactgatccaaaacgacgagattattattgtcggagattttgagagttccaatggaactagagagaggagtgtctctgtttgcaacccatacgtaggt
>_R_07H_19_NODE_4_length_2023_cov_3.620494
cctgatatcaaaaagctcgccagtccaagtcacacaacccgacccgccaccacgaatatccgtattcgcaaacgccgtgcaattgcaatcttttaaacatttctgttcacattctttcacaccaattcctctgtctacactagccgtcgtagtatccggcaatttcatcttctttaaccgcacaaacccatctccgccaccgcagctcagcaccgtctttcgcacacacccatctgacccgtctctcaacccccacacttgcggattctttggcttaaaccctttaatacaattacaaaccggtgatgtgttcgagtcgcaataaccgtaaaccccacactctttgtaatcatcgcattggtcttttggtgcgtaccagaattggttccaattttgtgctgtctcaatccaagtgaatctttgtaacaatcccgttgagcttaggcttaacctcgagtaaatatcgcttttagtgactcgaaatgagtaagtcacttcttctctactcgttgtgaaattgaaaaccatgtattcaaatggttgcatctccggtacaccactaaaccggattccattccatggaccgctccggtacactcgtgattctctgttccatagaaaaacctcagggaagccttcagcttcaagtttaaaccagaaatcgccgcttgatggatcatctggagatttccatgatctaatgaatctgttgaacccggttttgagatcccaacccagtttcatctccggaagtaaagtatctgtaggaaaatcaaaactctgccacaaaactccatctggactgttgttcttggagtctctaagcacaaaattaccattatcaagaagct-ctgccaccagtggagatctcacatctcctccggtcagattggtcgaccaaactggtgtatcagactgatccaaaacgacgagattattattgtcggagattttgagagttccaatggaactagagagaggagtgtctctgtttgcaacccatacgtaggt
>_R_5_contig_1572_length:236-1246|11W_25_ark3.fasta
cctgatatcaaaaagctcgccagtccaagtcacacaacccgacccgccaccacgaatatccgtattcgcaaacgccgtgcaattacaatcttttaaacatttctgttcacaatctttcacaccaattcctctgtctacactagccgtcgtagtatccggcaatttcatcttctttaaccgcacaaacccatctccgccaccgcagctcagcaccgtctttcgcacacacccatctgacccgtctctcaacccccacacttgcggattctttggcttaaaccctttaatacaattacaaaccggtgatgtgttcgagtcgcaataaccgtaaaccccacactctttgtaatcatcgcattggtcttttggtgcgtaccagaattggttccaattttgtgctgtctcaatccaagtgaatctttgtaacaatcccgttgagcttaggcttaacctcgagtaaatatcgcttttagtgactcgaaatgagtaagtcacttcttctctactcgttgtgaaattgaaaaccatgtattcaaatggttgcatctccggtacaccactaaaccggattccattccatggaccgctccggtacactcgtgattctctgttccatagaaaaacctcagggaagccttcagcttcaagtttaaaccagaaatcgccgcttgatggatcatctggagatttccatgatctaatgaatctattgaacccggttttgagatcccaacccagtttcatctccggaagtaaagtatctgtaggaaaatcaaaactctgccacaaaactccatctggactgttgttcttggagtctctaagcacaaaattaccattatcaagaagct-ctgccaccagtggagatctcacatctcctccggtcagattggtcgaccaaactggtgtatcagactgatccaaaacgacgagattattattgtcggagattttgagagttccaatggaactagagagaggagtgtctctgtttgcaacccatacgtaggt
>_R_3_contig_1880_length:244-1254|11R_05_ark3.fasta
ccggatatcaaaaagctctccagtccaagtcacacaacccgacccgccaccacgaatatccgtattcgcaaacgccgtgcaattgcaatcttttaaacatttctgttcacattctttcacaccaattcctctgtctacgctagccgtcgtagtatccggcaatttcatcttcttcaaccgcacaaacccatctccgccaccgcagctcagcaccgtctttcgcacacacccatctgacccgtctctcaacccccacacttgcggattctttggcttaaaccctttaatacaattacaaaccggtgatgtgttcgagtcgcaataaccgtaaaccccacactctttgtaatcatcgcattggtcttttggtgcgtaccagaattggttccaattttgtgctgtctcaatccaagtgaatctttgtaacaatcccgttgagcttaggcttaacctcgagtaaatatcgcttttagtgactcgaaatgagtaagtcacttcttctctactcgttgtgaaattgaaaaccatgtattcaaatggttgcatctccggtacaccactaaaccggattccattccatggaccgctccggtacactcgtgattctctgttccatagaaaaacctcagggaagccttcagcttcaagtttaaaccagaaatcgccgcttgatggatcatctggagatttccatgatctaatgaatctgttgaacccggttttgagatcccaacccagtttcatctccggaagtaaagtatctgtaggaaaatcaaaactctgccacaaaactccatctggactgttgttcttggagtctctaagcacaaaattaccattatcaagaagct-ctgccaccagtggagatctcacatctcctccggtcagattggtcgaccaaactggtgtatcagactgatccaaaacgacgagattattattgtcggagattttgagagttccaatggaactagagagaggagtgtctctgtttgcaacccatacgtaggt
>14C_27_NODE_6_length_1777_cov_2.928656
cctgatatcaaaaagctcgccagtccaagtcacacaacccgacccgccaccacgaatatccgtattcgcaaacgccgtgcagttacaatcttttaaacatttctgttcacattctttaacaccaattcctctgtctacactagccgtcgtagtatccggcaatttcatcttcttcaaccgcacaaacccatctccgccaccgcagctcagcaccgtctttcgcacacacccatctgacccatctctcaacccccacacttgcggattctttggcttaaaccctttaatacaattacaaaccggtgaagtgtttgaatcgcaataaccgtaaaccccacactctttgtaatcatcgcattggtcttttggtgcgtaccagaattggttccaattctgtgctgtctgaatccaagtgaatctttgtaacaaacccgttgagcttaggcttaacctcgagtaaatatcgcttttagtgactcgaaatgagtaagtcacttcttctctactcgttgtgaaattgaaaaccatgtattcaaatggttgcatctccggtacaccactaaaccggattccattccatggaccgctccggtacactcgtgattctctgttccatagaaaaacctcagggaagccttcagcttcaagtttaaaccagaaatcgccgcttgatggatcatctggagatttccatgatctaatgaatctgttgaacccggttttgagatcccaacccagtttcatctccggaagtaaagtatctgtaggaaaatcaaaactctgccacaaaactccatctggactgttgttcttggagtctctaagcacaaaattaccattatcaagaagct-ctgccaccagtggagatctcacatctcctccggtcagattggtcgaccaaactggtgtatcagactgatccaaaacgacgagattattattgtcggagattttgagagttccaatggaactagagagaggagtgtctctgtttgcaacccatacgtaggt
>_R_5_contig_1808_length:379-1389|07K_11_ark3.fasta
cctgatatcaaaaagctcgccagtccaagtcacacaacccgacccgccaccacgaatatccgtattcgcaaacgccgtgcagttacaatcttttaaacatttctgttcacattctttaacaccaattcctctgtctacactagccgtcgtagtatccggcaatttcatcttcttcaaccgcacaaacccatctccgcctccgcagctcagcaccgtctttcgcacacacccatctgacccatctctcaacccccacacttgcggattctttggcttaaaccctttaatacaattacaaaccggtgaagtgtttgaatcgcaataaccgtaaaccccacactctttgtaatcatcgcattggtcttttggtgcgtaccagaattggttccaattttgtgctgtctgaatccaagtgaatctttgtaacaatcccgttgagcttaggcttaacctcgagtaaatatcgcttttagtgactcgaaatgagtaagtcacttcttctctactcgttgtgaaattgaaaaccatgtattcaaatggttgcatctccggtacaccactaaaccggattccattccatggaccgctccggtacactcgtgattctctgttccatagaaaaacctcagggaagccttcagcttcaagtttaaaccagaaatcgccgcttgatggatcatctggagatttccatgatctaatgaatctgttgaacccggttttgagatcccaacccagtttcatctccggaagtaaagtatctgtaggaaaatcaaaactctgccacaaaactccatctggactgttgttcttggagtctctaagcacaaaattaccattatcaagaagct-ctgccaccagtggagatctcacatctcctccggtcagattggtcgaccaaactggtgtatcagactgatccaaaacgacgagattattattgtcggagattttgagagttccaatggaactagagagaggagtgtctctgtttgcaacccatacgtaggt
>_R_8_contig_1603_length:417-1427|11AA_25_ark3.fasta
cctgatatcaaaaagctcgccagtccaagtcacacaacccgacccgccaccacgaatatccgtattcgcaaacgccgtgcagttacaatcttttaaacatttctgttcacattctttaacaccaattcctctgtctacactagccgtcgtagtatccggcaatttcatcttcttcaaccgcacaaacccatctccgccaccgcagctcagcaccgtctttcgcacacacccatctgacccatctctcaacccccacacttgcggattctttggcttaaaccctttaatacaattacaaaccggtgaagtgtttgaatcgcaataaccgtaaaccccacactctttgtaatcatcgcattggtcttttggtgcgtaccagaattggttccaattttgtgctgtctgaatccaagtgaatctttgtaacaatcccgttgagcttaggcttaacctcgagtaaatatcgcttttagtgactcgaaatgagtaagtcacttcttctctactcgttgtgaaattgaaaaccatgtattcaaatggttgcatctccggtacaccactaaaccggattccattccatggaccgctccggtacactcgtgattctctgttccatagaaaaacctcagggaagccttcagcttcaagtttaaaccagaaatcgccgcttgatggatcatctggagatttccatgatctaatgaatctgttgaacccggttttgagatcccaacccagtttcatctccggaagtaaagtatctgtaggaaaatcaaaactctgccacaaaactccatctggactgttgttcttggagtctctaagcacaaaattaccattatcaagaagct-ctgccaccagtggagatctcacatctcctccggtcagattggtcgaccaaactggtgtatcagactgatccaaaacgacgagattattattgtcggagattttgagagttccaatggaactagagagaggagtgtctctgtttgcaacccatacgtaggt
>_R_7_contig_1242_length:77-1087|11AG_29_ark3.fasta
cctgatatcaaaaagctcgccagtccaagtcacacaacccgacccgccaccacgaatatccgtattcgcaaacgccgtgcagttacaatcttttaaacatttctgttcacattctttaacaccaattcctctgtctacactagccgtcgtagtatccggcaatttcatcttcttcaaccgcacaaacccatctccgccaccgcagctcagcaccgtctttcgcacacacccatctgacccatctctcaacccccacacttgcggattctttggcttaaaccctttaatacaattacaaaccggtgaagtgtttgaatcgcaataaccgtaaaccccacactctttgtaatcatcgcattggtcttttggtgcgtaccagaattggttccaattttgtgctgtctgaatccaagtgaatctttgtaacaatcccgttgagcttaggcttaacctcgagtaaatatcgcttttagtgactcgaaatgagtaagtcacttcttctctactcgttgtgaaattgaaaaccatgtattcaaatggttgcatctccggtacaccactaaaccggattccattccatggaccgctccggtacactcgtgattctctgttccatagaaaaacctcagggaagccttcagcttcaagtttaaaccagaaatcgccgcttgatggatcatctggagatttccatgatctaatgaatctgttgaacccggttttgagatcccaacccagtttcatctccggaagtaaagtatctgtaggaaaatcaaaactctgccacaaaactccatctggactgttgttcttggagtctctaagcacaaaattaccattatcaagaagct-ctgccaccagtggagatctcacatctcctccggtcagattggtcgaccaaactggtgtatcagactgatccaaaacgacgagattattattgtcggagattttgagagttccaatggaactagagagaggagtgtctctgtttgcaacccatacataggt
>_R_4_contig_1697_length:242-1252|11Z_04_ark3.fasta
cctgatatcaaaaagctcgccagtccaagtcacacaacccaacccgccaccacgaatatccgtattcgcaaacgccgtgcagttacaatcttttaaacatttctgttcacattctttaacaccaattcctctgtctacactagccgtcgtagtatccggcaatttcatcttcttcaaccgcacaaacccatctccgccaccgcagctcagcaccgtctttcgcacacacccatctgacccatctctcaacccccacacttgcggattctttggcttaaaccctttaatacaattacaaaccggtgaagtgtttgaatcgcaataaccgtaaaccccacactctttgtaatcatcgcattggtcttttggtgcgtaccagaattggttccaattttgtgctgtctgaatccaagtgaatctttgtaacaatcccgttgagcttaggcttaacctcgagtaaatatcgcttttagtgactcgaaatgagtaagtcacttcttctctactcgttgtgaaattgaaaaccatgtattcaaatggttgcatctccggtacaccactaaaccggattccattccatggaccgctccggtacactcgtgattctctgttccatagaaaaacctcagggaagccttcagcttcaagtttaaaccagaaatcgccgcttgatggatcatctggagatttccatgatctaatgaatctgttgaacccggttttgagatcccaacccagtttcatctccggaagtaaagtatctgtaggaaaatcaaaactctgccacaaaactccatctggactgttgttcttggagtctctaagcacaaaattaccattatcaagaagct-ctgccaccagtggagatctcacatctcctccggtcagattggtcgaccaaactggtgtatcagactgatccaaaacgacgagattattattgtcggagattttgagagttccaatggaactagagagaggagtgtctctgtttgcaacccatacgtaggt
>_R_8_contig_1842_length:239-1249|07L_12_ark3.fasta
cctgatatcaaaaagctcgccagtccaagtcacacaacccgacccgccaccacgaatatccgtattcgcaaacgccgtgcagttacaatcttttaaacatttctgttcacattctttaacaccaattcctctgtctacactagccgtcgtagtatccggcaatttcatcttcttcaaccgcacaaacccatctccgccaccgcagctcagcaccgtctttcgcacacacccatctgacccatctctcaacccccacacttgcggattctttggcttaaaccctttaatacaattacaaaccggtgaagtgtttgaatcgcaataaccgtaaaccccacactctttgtaatcatcgcattggtcttttggtgcgtaccagaattggttccaattttgtgctgtctgaatccaagtgaatctttgtaacaatcccgttgagcttaggcttaacctcgagtaaatatcgcttttagtgactcgaaatgagtaagtcacttcttctctactcgttgtgaaattgaaaaccatgtattcaaatggttgcatctccggtacaccactaaaccggattccattccatggaccgctccggtacactcgtgattctctgttccatagaaaaacctcagggaagccttcagcttcaagtttaaaccagaaatcgccgcttgatggatcatctggagatttccaagatctaatgaatctgttgaacccggttttgagatcccaacccagtttcatctccggaagtaaagtatctgtaggaaaatcaaaactctgccacaaaactccatctggactgttgttcttggagtctctaagcacaaaattaccattatcaagaagct-ctgccaccagtggagatctcacatctcctccggtcagattggtcgaccaaactggtgtatcagactgatccaaaacgacgagattattattgtcggagattttgagagttccaatggaactagagagaggagtgtctctgtttgcaacccatacgtaggt
>_R_4_contig_1873_length:597-1607|07G_19_ark3.fasta
cctgatatcaaaaagctcggcagtccaagtcacacaacccgacccgccaccacgaatatccgtattcgcaaacgccgtgcagttacaatcttttaaacatttctgttcacattctttaacaccaattcctctgtctacactagccgtcgtagtatccggcaatttcatcttcttcaaccgcacaaacccatctccgccaccgcagctcagcaccgtctttcgcacacacccatctgacccatctctcaacccccacacttgcggattctttggcttaaaccctttaatacaattacaaaccggtgaagtgtttgaatcgcaataaccgtaaaccccacactctttgtaatcatcgcattggtcttttggtgcgtaccagaattggttccaattttgtgctgtctcaatccaagtgaatctttgtaacaatcccgttgagcttaggcttaacctcgagtaaatatcgcttttagtgactcgaaatgagtaagtcacttcttctctactcgttgtgaaattgaaaaccatgtattcaaatggttgcatctccggtacaccactaaaccggattccattccatggaccgctccggtacactcgtgattctctgttccatagaaaaacctcagggaagccttcagcttcaagtttaaaccagaaatcgccgcttgatggatcatctggagatttccatgatctaatgaatctgttgaacccggttttgagatcccaacccagtttcatctccggaagtaaagtatctgtaggaaaatcaaaactctgccacaaaactccatctggactgttgttcttggagtctctaagcacaaaattaccattatcaagaagct-ctgccaccagtggagatctcacatctcctccggtcagattggtcgaccaaactggtgtatcagactgatccaaaacgacgagattattattgtcggagattttgagagttccaatggaactagagagaggagtgtctctgtttgcaacccatacgtaggt
>_R_4_contig_1778_length:366-1376|11AA_03_ark3.fasta
ccggatatcaaaaagctctccagtccaagtcacacaacccgacccgccaccacgaatatccgtattcgcaaacgccgtgcagttacaatcttttaaacatttctgttcacattctttaacaccaattcctctgtctacactagccgtcgtagtatccggcaatttcatcttcttcaaccgcacaaacccatctccgccaccgcagctcagcaccgtctttcgcacacacccatctgacccatctctcaacccccacacttgcggattctttggcttaaaccctttaatacaattacaaaccggtgaagtgtttgaatcgcaataaccgtaaaccccacactctttgtaatcatcgcattggtcttttggtgcgtaccagaattggttccaattttgtgctgtctgaatccaagtgaatctttgtaacaatcccgttgagcttaggcttaacctcgagtaaatatcgcttttagtgactcgaaatgagtaagtcacttcttctctactcgttgtgaaattgaaaaccatgtattcaaatggttgcatctccggtacaccactaaaccggattccattccatggaccgctccggtacactcgtgattctctgttccatagaaaaacctcagggaagccttcagcttcaagtttaaaccagaaatcgccgcttgatggatcatctggagatttccatgatctaatgaatctgttgaacccggttttgagatcccaacccagtttcatctccggaagtaaagtatctgtaggaaaatcaaaactctgccacaaaactccatctggactgttgttcttggagtctctaagcacaaaattaccattatcaagaagct-ctgccaccagtggagatctcacatctcctccggtcagattggtcgaccaaactggtgtatcagactgatccaaaacgacgagattattattgtcggagattttgagagttccaatggaactagagagaggagtgtctctgtttgcaacccatacgtaggt
>11C_01_NODE_6_length_1848_cov_5.356537
cctgatatcaaaaagctcgccagtccaagtcacacaacccgacccgccaccacgaatatccgtattcgcaaacgccgtgcagttacaatcttttaaacatttctgttcacattctttcacaccaatacctctgtctacactagccgtcgtagtatccggcaatttcatcttcttcaaccgcacaaacccatctccgccaccgcagctcagcaccgtctttcgcacacacccatctgacccatctctcaacccccacacttgcggattctttggcttaaaccctttaatacaattacaaaccggtgaagtgtttgaatcgcaataaccgtaaaccccacactctttgtaatcatcgcattggtcttttggtgcgtaccagaattggttccaattttgtgctgtctcaatccaagtgaatctttgtaacaatcccgttgagcttaggcttaacctcgagtaaatatcgcttttagtgactcgaaatgagtaagtcacttcttctctactcgttgtgaaattgaaaaccatgtattcaaatggttgcatctccggtacaccactaaaccggattccattccatggaccgctccggtacactcgtgattctctgttccatagaaaaacctcagggaagccttcagcttcaagtttaaaccagaaatcgccgcttgatggatcatctggagatttccatgatctaatgaatctgttgaacccggttttgagatcccaacccagtttcatctccggaagtaaagtatctgtaggaaaatcaaaactctgccacaaaactccatctggactgttgttcttggagtctctaagcacaaaattaccattatcaagaagct-ctgccaccagtggagatctcacatctcctccggtcagattggtcgaccaaactggtgtatcagactgatccaaaacgacgagattattattgtcggagattttgagagttccaatggaactagagagaggagtgtctctgtttgcaacccatacgtaggt
>_R_11_contig_1455_length:84-1094|11N_04_ark3.fasta
cctgatatcaaaaagctcgccagtccaagtcacacaacccgacccgccaccacgaatatccgtattcgcaaacgccgtgcagttacaatcttttaaacatttctgttcacattctttaacaccaattcctctgtctacactagcagtcgtagtatccggcaatttcatcttcttcaaccgcacaaacccatctccgccaccgcagctcagcaccgtctttcgcacacacccatctgacccatctctcaacccccacacttgcggattctttggcttaaaccctttaatacaattgcaaaccggtgaagtgtttgaatcgcaataaccgtaaaccccacactctttgtaatcatcgcattggtcttttggtgcgtaccagaattggttccaattttgtgctgtctcaatccaagtgaatctttgtaacaatcccgttgagcttaggcttaacctcgagtaaatatcgcttttagtgactcgaaatgagtaagtcacttcttctctactcgttgtgaaattgaaaaccatgtattcaaatggttgcatctccggtacaccactaaaccggattccattccatggaccgctccggtacactcgtgattctctgttccatagaaaaacctcagggaagccttcagcttcaagtttaaaccagaaatccccgcttgatggatcatctggagatttccatgatctaatgaatctgttgaacccggttttgagatcccaacccagtttcatctccggaagtaaagtatctgtaggaaaatcaaaactctgccacaaaactccatctggactgttgttcttggagtctctaagcacaaaattaccattatcaagaagct-ctgccaccagtggagatctcacatctcctccggtcagattggtcgaccaaactggtgtatcagactgatccaaaacgacgagattattattgtcggagattttgagagttccaatggaactagagagaggagtgtctctgtttgcaacccatacgtaggt
>_R_6_contig_1913_length:434-1444|11W_02_ark3.fasta
cctgatatcaaaaagctcgccagtccaagtcacacaacccgacccgccaccacgaatatccgtattcgcaaacgccgtgcagttacaatcttttaaacatttctgttcacattctttaacaccaattcctctgtctacactagccgtcgtagtatccggcaatttcatcttcttcaaccgcacaaacccatctccgccaccgcagctcagcaccgtctttcgcacacacccatctgacccatctctcaacccccacacttgcggattctttggcttaaaccctttaatacaattacaaaccggtgaagtgtttgaatcgcaataaccgtaaaccccacactctttgttgtcatcgcattggtcttttggtgcgtaccagaattggttccaattttgtgctgtctcaatccaagtgaatctttgtaacaatcccgttgagcttaggcttaacctcgagtaaatatcgcttttagtgactcgaaatgagtaagtcacttcttctctactcgttgtgaaattgaaaaccatgtattcaaatggttgcatctccggtacaccactaaacctgattccattccatggaccgctccggtacactcgtgattctctgttccatagaaaaacctcagggaagccttcagcttcaagtttaaaccagaaatcgccgcttgatggatcatctggagatttccatgatctaatgaatctgttgaacccggttttgagatcccaacccagtttcatctccggaagtaaagtatctgtaggaaaatcgaaactctgccacaaaactccatctggattgttgttcttggagtctctaagcacaaaattaccattatcaagaagct-ctgccaccagtggagatctcacatctcctccggtcagattggtcgaccaaactggtgtatcagactgatccaaaacgacgagattattattgtcggagattttgagagttccaatggaactagagagaggagtgtctctgtttgcaacccatacgtaggt
>14B_06_NODE_4_length_2188_cov_4.311818
cctgatatcaaaaagctcgccagtccaagtcacacaacccgacccgccaccacgaatatccgtattcgcaaacgccgtgcagttacaatcttttaaacatttctgttcacattctttaacaccaattcctctgtctacactagccgtcgtagtatccggcaatttcatcttcttcaaccgcacaaacccatctccgccaccgcagctcagcaccgtctttcgcacacacccatctgacccatctctcaacccccacacttgcggattctttggcttaaaccctttaatacaattacaaaccggtgaagtgtttgaatcgcaataaccgtaaaccccacactctttgtaatcatcgcattggtcttttggtgcgtaccagaattggttccaattatgtgccgtctcaatccaagtgaatctttgtaacaaacccgtggagcttaggcttaacctcgagtaaatgtcgcttttagtgactccgaatgagtaagtcacctcttctctactcgttgtgaaattgaaaaccatgtattcaaatggttgcatctccggtacaccgctaaaccggattccattccatggaccgctccggtacactcgtgattctctgttccatagaaaaacctcagggaagccttcagcttcaagtttaaaccagaaatcgccgcttgatggatcatctggagatttccatgatctaatgaatctgttgaacccggttttgagatcccaacccagtttcatctccggaagtaaagtatctgtaggaaaatcaaaactctgccacaaaactccatctggattgttgttcttggagtctctaagcacaaaattaccattatcaagaagct-ctgccaccagtggagatctcacatctcctccggtcagattggtcgaccaaactggtgtatcagactgatccaaaacgacgagattattattgtcggagattttgagagttccaatggaactagagagaggagtgtctctgtttgcaacccatacgtaggt
>_R_14B_24_NODE_5_length_1892_cov_4.599117
cctgatatcaaaaagctcgccagtccaagtcacacaacccgacccgccaccacgaatatccgtattcgcaaacgccgtgcagttacaatcttttaaacatttctgttcacattctttaacaccaattcctctgtctacactagccgtcgtagtatccggcaatttcatcttcttcaaccgcacaaacccatctccgccaccgcagctcagcaccgtctttcgcacacacccatctgacccatctctcaacccccacacttgcggattctttggcttaaaccctttaatacaattacaaaccggtgaagtgtttgaatcgcaataaccgtaaaccccacactctttgtaatcatcgcattggtcttttggtgcgtaccagaattggttccaattatgtgccgtctcaatccaagtgaatctttgtaacaaacccgtggagcttaggcttaacctcgagtaaatgtcgcttttagtgactccgaatgagtaagtcacctcttctctactcgttgtgaaattgaaaaccatgtattcaaatggttgcatctccggtacaccgctaaaccggattccattccatggaccgctccggtacactcgtgattctctgttccatagaaaaacctcagggaagccttcagcttcaagtttaaaccagaaatcgccgcttgatggatcatctggagatttccatgatctaatgaatctgttgaacccggttttgagatcccaacccagtttcatctccggaagtaaagtatctgtaggaaaatcaaaactctgccacaaaactccatctggattgttgttcttggagtctctaagcacaaaattaccattatcaagaagct-ctgccaccagtggagatctcacatctcctccggtcagattggtcgaccaaactggtgtatcagactgatccaaaacgacgagattattattgtcggagattttgagagttccaatggaactagagagaggagtgtctctgtttgcaacccatacgtaggt
>_R_11D_16_NODE_3_length_1854_cov_2.630717
cctgatatcaaaaagctcgccagtccaagtcacacaacccgacccgccaccacgaatatccgtattcgcaaacgccgtgcagttacaatcttttaaacatttctgttcacattctttaacaccaattcctctgtctacactagccgtcgtagtatccggcaatttcatcttcttcaaccgcacaaacccatctccgccaccgcagctcagcaccgtctttcgcacacacccatctgacccatctctcaacccccacacttgcggattctttggcttaaaccctttaatacaattacaaaccggtgaagtgtttgaatcgcaataaccgtaaaccccacactctttgtaatcatcgcattggtcttttggtgcgtaccagaattggttccaattttgtgctgtctcaatccaagtgaatctttgtaacaaacccgtggagcttaggcttaacctcgagtaaatgtcgcttttagtgactccgaatgagtaagtcacctcttctctactcgttgtgaaattgaaaaccatgtattcaaatggttgcatctccggtacaccactaaaccggattccattccatggaccgctccggtacactcgtgattctctgttccatagaaaaacctcagggaagccttcagcttcaagtttaaaccagaaatcgccgcttgatggatcatctggagatttccatgatctaatgaatctgttgaacccggttttgagatcccaacccagtttcatctccggaagtaaagtatctgtaggaaaatcaaaactctgccacaaaactccatctggactgttgttcttggagtctctaagcacaaaattaccattatcaagaagct-ctgccaccagtggagatctcacatctcctccggtcagattggtcgaccaaactggtgtatcagactgatccaaaacgacgagattattattgtcggagattttgagagttccaatggaactagagagaggagtgtctctgtttgcaacccatacgtaggt
>_R_3_contig_2110_length:594-1604|11X_01_ark3.fasta
cctgatatcaaaaagctcgccagtccaagtcacacaacccgacccgccaccacgaatatccgtattcgcaaacgccgtgcagttacaatcttttaaacatttctgttcacattctttaacaccaattcctctgtctacactagccgtcgtagtatccggcaatttcatcttcttcaaccgcacaaacccatctccgccaccgcagctcagcaccgtctttcgcacacacccatctgacccatctctcaacccccacacttgcggattctttggcttaaaccctttaatacaattacaaaccggtgaagtgtttgaatcgcaataaccgtaaaccccacactctttgtaatcatcgcattggtcttttgatgcgtaccagaattggttccaattctgtgctgtctcaatccaagtgaatctttgtaacaaacccgtggagcttaggcttaacctcgagtaaatgtcgcttttagtgactcggaatgagtaagtcacttcttctctactcgttgtgaaattgaaaaccatgtattcaaatggttgcatctccggtacaccgctaaaccggattccattccatggaccgctccggtacactcgtgattctctgttccatagaaaaacctcagggaagccttcagcttcaagtttaaaccagaaatcgccgcttgatggatcatctggagatttccatgatctaatgaatctgttgaacccggttttgagatcccaacccagtttcatctccggaagtaaagtatctgtaggaaaatcaaaactctgccacaaaactccatctggactgttgttcttggagtctctaagcacaaaattaccattatcaagaagct-ctgccaccagtggagatctcacatctcctccggtcagattggtcgaccaaactggtgtatcagactgatccaaaacgacgagattattattgtcggagattttgagagttccaatggaactagagagaggagtgtctctgtttgcaacccatacgtaggt
>_R_07Q_17_NODE_5_length_1746_cov_3.688889
cctgatatcaaaaagctcgccagtccaagtcacacaacccgacccgccaccacgaatatccgtattcgcaaacgccgtgcaattgcaatcttttaaacatttctgttcacattctttcacaccaattcctctgtctacgctagccgtcgtagtatccggcaatttcatcttcttcaaccgcacaaacccatctccgccaccgcagctcagcaccgtctttcgcacacacccatctgacccatctctcaacccccacacttgcggattctttggcttaaaccctttaatacaattacaaaccggtgaagtgtttgaatcgcaataaccgtaaaccccacactctttgtaatcatcgcattggtcttttggtgcgtaccagaattggttccaattctgtgctgtctcaatccaagtgaatctttgtaacaaacccgtggagcttaggcttaacctcgagtaaatgtcgcttttagtgactcggaatgagtaagtcacttcttctctactcgttgtgaaattgaaaaccatgtattcaaatggttgcatctccggtacaccactaaaccggattccattccatggaccgctccggtacactcgtgattctctgttccatagaaaaacctcagggaagccttcagcttcaagtttaaaccagaaatcgccgcttgatggatcatctggagatttccatgatctaatgaatctgttgaacccggttttgagatcccaacccagtttcatctccggaagtaaagtatctgtaggaaaatcaaaactctgccacaaaactccatctggactgttgttcttggagtctctaagcacaaaattaccattatcaagaagct-ctgccaccagtggagatctcacatctcctccggtcagattggtcgaccaaactggtgtatcagactgatccaaaacgacgagattattattgtcggagattttgagagttccaatggaactagagagaggagtgtctctgtttgcaacccatacgtaggt
>14C_02_NODE_7_length_1672_cov_3.268385
ccggatatcaaaaagctctccagtccaagtcacacaacccgacccgccaccacgaatatccgtattcgcaaacgccgtgcagttacaatcttttaaacatttctgttcacattctttaacaccaattcctctgtctacactagccgtcgtagtatccggcaatttcatcttcttcaaccgcacaaacccatctccgccaccgcagctcagcaccgtctttcgcacacacccatctgacccatctctcaacccccacacttgcggattctttggcttaaaccctttaatacaattacaaaccggtgaagtgtttgaatcgcaataaccgtaaaccccacactctttgtaatcatcgcattggtcttttggtgcgtaccagaattggttccaattatgtgctgtctcaatccaagtgaatctttgtaacaaacccgtggagcttaggcttaacctcgagtaaatgtcgcttttagtgactcggaatgagtaagtcacttcttctctactcgttgtgaaattgaaaaccatgtattcaaatggttgcatctccggtacaccactaaaccggattccattccatggaccgctccggtacactcgtgattctctgttccatagaaaaacctcagggaagccttcagcttcaagtttaaaccagaaatcgccgcttgatggatcatctggagatttccatgatctaatgaatctgttgaacccggttttgagatcccaacccagtttcatctccggaagtaaagtatctgtaggaaaatcaaaactctgccacaaaactccatctggactgttgttcttggagtctctaagcacaaaattaccattatcaagaagct-ctgccaccagtggagatctcacatctcctccggtcagattggtcgaccaaactggtgtatcagactgatccaaaacgacgagattattattgtcggagattttgagagttccaatggaactagagagaggagtgtctctgtttgcaacccatacgtaggt
>_R_5_contig_1715_length:230-1240|11F_07_ark3.fasta
cctgatatcaaaaagctcgccagtccaagtcacacaacccgacccgccaccacgaatatccgtattcgcaaacgccgtgcagttacaatcttttaaacatttctgttcacattctttaacaccaattcctctgtctacactagccgtcgtagtatccggcaatttcatcttctttaaccgcacaaacccatctccgccaccgcagctcagcaccgtctttcgcacacacccatctgacccgtctctcaacccccacacttgcggattctttggcttaaaccctttaatacaattacataccggtgaagtgtttgaatcgcaataaccgtaaaccccacactctttgtaatcatcgcattggtcttttggtgcgtaccagaattggttccaattctgtgctgtctcaatccaagtgaatctttgtaacaaacccgtggagcttaggcttaacctcgagtaaatgtcgcttttagtgactccgaatgagtaagtcacctcttctctactcgttgtgaaattgaaaaccatgtattcaaatggttgcatctccggtacaccgctaaaccggattccattccatggaccgctccggtatactcgtgattctctgttccatagaaaaacctcagggaagccttcagcttcaagtttaaaccagaaatcgccgcttgatggatcatctggagatttccaagatctaatgaatctgttgaacccggttttgagatcccaacccagtttcatctccggaagtaaagtatctgtaggaaaatcaaaactctgccacaaaactccatctggactgttgttcttggagtctctaagcacaaaattaccattatcaagaagct-ctgccaccagtggagatctcacatctcctccggtcagattggtcgaccaaactggtgtatcagactgatccaaaacgacgagattattattgtcggagattttgagagttccaatggaactagagagaggagtgtctctgtttgcaacccatacgtaggt
>_R_07Q_02_NODE_10_length_1593_cov_3.488757
--------------------------------------------------------------------------------------a-------------------------------acaccaattcctctgtctacactagccgtcgtagtatccggcaatttcatcttcttcaaccgcacaaacccatctccgccaccgcagctcagcaccgtctttcgcacacacccatctgacccatctctcaacccccacacttgcggattctttggcttaaaccctttaatacaattacaaaccggtgaagtgtttgaatcgcaataaccgtaaaccccacactctttgtaatcatcgcattggtcttttggtgcgtaccagaattggttccaattttgtgctgtctcaatccaagtgaatctttgtaacaatcccgttgagcttaggcttaacctcgagtaaatatcgcttttagtgactcgaaatgagtaagtcacctcttctctactcgttgtgaaattgaaaaccatgtattcaaatggttgcatctccggtacaccgctaaaccggattccattccatggaccgctccggtacactcgtgattctctgttccatagaaaaacctcagggaagccttcagcttcaagtttaaaccagaaatcgccgcttgatggatcatctggagatttccatgatctaatgaatctgttgaacccggttttgagatcccaacccagtttcatctccggaagtaaagtatctgtaggaaaatcaaaactctgccacaaaactccatctggactgttgttcttggagtctctaagcacaaaattaccattatcaagaagct-ctgccaccagtggagatctcacatctcctccggtcagattggtcgaccaaactggtgtatcagactgatccaaaacgacgagattattattgtcggagattttgagagttccaatggaactagagagaggagtgtctctgtttgcaacccatacgtaggt
>_R_5_contig_2195_length:549-1559|11E_03_ark3.fasta
cctgatatcaaaaagctcgccagtccaagtcacacaacccgacccgccaccacgaatatccgtattcgcaaacgccgtgcagttacaatcttttaaacatttctgttcacattctttaacaccaattcctctgtctacactagccgtcgtagtatccggcaatttcatcttcttcaaccgcacaaacccatctccgccaccgcagctcagcaccgtctttcgcacacacccatctgacccgtctctcaacccccacacttgcggattctttggcttaaaccctttaatacaattacaaaccggtgatgtgttcgagtcgcaataaccgtaaaccccacactctttatactcatcgcattggtcttttggtgcgtaccagaattggttccaattctctgctgtctcaatccaagtgaatctttgtaacaatcctgttgagcttaggcttaacctcgagtaaatgtcggttttagtgactcggaatgagtaagtcacttcttctttactcgttgtgaaattgaaaaccatgtattcaaatggttgcatctccggtacaccgctaaaccggattccattccatggaccgctccggtatactcgtgattctctgttccatagaaaaacctcagggaagccttcagcttcaagtttaaaccagaaatcgccgcttgatggatcatctggagatttccaagatctaatgaatctgttgaacccggttttgagatcccaacccagtttcatctccggaagtaaagtatctgtaggaaaatcaaaactctgccacaaaactccatctggactgttgttcttggagtctctaagcacaaaattaccattatcaagaagct-ctgccaccagtggagatctcacatctcctccggtcagattggtcgaccaaactggtgtatcagactgatccaaaacgacgagattattattgtcggagattttgagagttccaatggaactagagagaggagtgtctctgtttgcaacccatacataggt
>_R_2_contig_2077_length:673-1683|11U_04_ark3.fasta
cctgatatcaaaaagctcgccagtccaagtcacacaacccgacccgccaccacgaatatccgtattcgcaaacgccgtgcagttacaatcttttaaacatttctgttcacattctttaacaccaattcctctgtctacactagccgtcgtagtatccggcaatttcatcttcttcaaccgcacaaacccatctccgccaccgcagctcagcaccgtctttcgcacacacccatctgacccatctctcaacccccacacttgcggattctttggcttaaaccctttaatacaattacaaaccggtgatgtgttcgagtcgcaataaccgtaaaccccacactctttatactcatcgcattggtcttttggtgcgtaccagaattggttccaattctctgctgtctcaatccaagtgaatctttgtaacaatcctgttgagcttaggcttaacctcgagtaaatgtcggttttagtgactcggaatgagtaagtcacttcttctttactcgttgtgaaattgaaaaccatgtattcaaatggttgcatctccggtacaccgctaaaccggattccattccatggaccgctccggtacactcgtgattctctgttccatagaaaaacctcagggaagccttcagcttcaagtttaaaccagaaatcgccgcttgatggatcatctggagatttccatgatctaatgaatctgttgaacccggttttgagatcccaacccagtttcatctccggaagtaaagtatctgtaggaaaatcaaaactctgccacaaaactccatctggactgttgttcttggagtctctaagcacaaaattaccattatcaagaagct-ctgccaccagtggagatctcacatctcctccggtcagattggtcgaccaaactggtgtatcagactgatccaaaacgacgagattattattgtcggagattttgagagttccaatggaactagagagaggagtgtctctgtttgcaacccatacgtaggt
>_R_3_contig_2047_length:491-1501|11G_28_ark3.fasta
cctgatatcaaaaagctcgccagtccaagtcacacaacccgacccgccaccacgaatatccgtattcgcaaacgccgtgcagttacaatcttttaaacatttctgttcacattctctaacaccaattcctctgtctacactagccgtcgtagtatccggcaatttcatcttcttcaaccgcacaaacccatctccgccaccgcagctcagcaccgtctttcgcacacacccatctgacccatctctcaacccccacacttgcggattctttggcttaaaccctttaatacaattacaaaccggtgaagtgtttgaatcgcaataaccgtaaaccccacactctttgtaatcatcgcattggtcttttggtgcgtaccagaattggttccaattttgtgctgtctcaatccaagtgaatctttgtaacaatcctgttgagcttaggcttaacctcgagtaaatgtcggttttagtgactcggaatgagtaagttacttcttctttactcgttgtgaaattgaaaaccatgtattcaaatggttgcatctccggtacaccgctaaaccggattccattccatggaccgctccggtacactcgtgattctctgttccatagaaaaacctcagggaagccttcagcttcaagtttaaaccagaaatcgccgcttgatggatcatctggagatttccatgatctaatgaatctgttgaacccggttttgagatcccaacccagtttcatctccggaagtaaagtatctgtaggaaaatcaaaactctgccacaaaactccatctggactgttgttcttggagtctctaagcacaaaattaccattatcaagaagct-ctgccaccagtggagatctcacatctcctccggtcagattggtcgaccaaactggtgtatcagactgatccaaaacgacgagattattattgtcggagattttgagagttccaatggaactagagagaggagtgtctctgtttgcaacccatacgtaggt
>_R_11C_13_NODE_7_length_1772_cov_4.743938
cctgatatcaaaaagctcgccagtccaagtcacacaacccgacccgccaccacgaatatccgtattcgcaaacgccgtgcagttacaatcttttaaacatttctgttcacattctttcacaccaatacctctgtctacactagccgtcgtagtatccggcaatttcatcttctttaaccgcacaaacccatctccgccatcgcagctcagcaccgtctttcgcacacacccatctgacccgtctctcaacccccacacttgcggattctttggcttaaaccctttaatacaattacaaaccggtgatgtgttcgagtcgcaataaccataagtcccacactctttgtagtcatcacattggtcttttggtgcgtaccagaattggttccaattttgtgctgtctcaatccaagtgaatctttgtaacaaacccgttgagcttaggcttaacctcgagtaaatgtcgcttttagtgactccgaatgagtaagtcacctcttctctactcgttgtgaaattgaaaaccatgtattcaaatggttgcatctccggtacaccactaaaccggattccattccatggaccgctccggtacactcgtgattctctgttccatagaaaaacctcagggaagccttcagcttcaagtttaaaccagaaatcgccgcttgatggatcatctggagatttccaagatctaatgaatctgttgaacccggttttgagatcccaacccagtttcatctccggaagtaaagtatctgtaggaaaatcaaaactctgccacaaaactccatctggactgttgttcttggagtctctaagcacaaaattaccattatcaagaagct-ctgccaccagtggagatctcacatctcctccggtcagattggtcgaccaaactggtgtatcagactgatccaaaacgacgagattattattgtcggagattttgagagttccaatggaactagagagaggagtgtctctgtttgcaacccatacataggt
>_R_2_contig_2184_length:780-1790|14E_03_ark3.fasta
cctgatatcaaaaagctcgccagtccaagtcacacaacccgacccgccaccacgaatatccgtattcgcaaacgccgtgcagttacaatcttttaaacatttctgttcacattctttcacaccaatacctctgtctacactagccgtcgtagtatccggcaatttcatcttctttaaccgcacaaacccatctccgccatcgcagctcagcaccgtctttcgcacacacccatctgacccgtctctcaacccccacacttgcggattctttggcttaaaccctttaatacaattacaaaccggtgatgtgttcgagtcgcaataaccataagtcccacactctttgtagtcatcacattggtcttttggtgcgtaccagaattggttccaattttgtgctgtctcaatccaagtgaatctttgtaacaaacccgtggagcttaggcttaacctcgagtaaatgtcgcttttagtgactccgaatgagtaagtcacctcttctctactcgttgtgaaattgaaaaccatgtattcaaatggttgcatctccggtacaccgctaaaccggattccattccatggaccgctccggtacactcgtgattctctgttccatagaaaaacctcagggaagccttcagcttcaagtttaaaccagaaatcgccgcttgatggatcatctggagatttccaagatctaatgaatctgttgaacccggttttgagatcccaacccagtttcatctccggaagtaaagtatctgtaggaaaatcaaaactctgccacaaaactccatctggactgttgttcttggagtctctaagcacaaaattaccattatcaagaagct-ctgccaccagtggagatctcacatctcctccggtcagattggtcgaccaaactggtgtatcagactgatccaaaacgacgagattattattgtcggagattttgagagttccaatggaactagagagaggagtgtctctgtttgcaacccatacataggt
>_R_9_contig_1445_length:268-1278|14E_20_ark3.fasta
cctgatatcaaaaagctcgccagtccaagtcacacaacccgacccgccaccacgaatatccgtattcgcaaacgccgtgcagttacaatcttttaaacatttctgttcacattctttcacaccaatacctctgtctacactagccgtcgtagtatccggcaatttcatcttctttaaccgcacaaacccatctccgccatcgcagctcagcaccgtctttcgcacacacccatctgacccgtctctcaacccccacacttgcggattctttggcttaaaccctttaatacaattacaaaccggtgatgtgttcgagtcgcaataaccataagtcccacactctttgtagtcatcacattggtcttttggtgcgtaccagaattggttccaattttgtgctgtctcaatccaagtgaatctttgtaacaaacccgtggagcttaggcttaacctcgagtaaatgtcgcttttagtgactccgaatgagtaagtcacctcttctctactcgttgtgaaattgaaaaccatgtattcaaatggttgcatctccggtacaccgctaaaccggattccattccatggaccgctccggtacactcgtgattctctgttccatagaaaaacctcagggaagccttcagcttcaagtttaaaccagaaatcgccgcttgatggatcatctggagatttccaagatctaatgaatctgttgaacccggttttgagatcccaacccagtttcatctccggaagtaaagtatctgtaggaaaatcaaaactctgccacaaaactccatctggactgttgttcttggagtctctaagcacaaaattaccattatcaagaagct-ctgccaccagtggagatctcacatctcctccggtcagattggtcgaccaaactggtgtatcagactgatccaaaacgacgagattattattgtcggagattttgagagttccaatggaactagagagaggagtgtctctgtttgcaacccatacataggt
>_R_6_contig_1870_length:575-1585|11Q_23_ark3.fasta
cctgatatcaaaaagctcgccagtccaagtcacacaacccgacccgccaccacgaatatccgtattcgcaaacgccgtgcagttacaatcttttaaacatttctgttcacattctttcacaccaatacctctgtctacactagccgtcgtagtatccggcaatttcatcttctttaaccgcacaaacccatctccgccaccgcagctcagcaccgtctttcgcacacacccatctgacccgtctctcaacccccacacttgcggattctttggcttaaaccctttaatacaattacaaaccggtgatgtgttcgagtcgcaataaccataagtcccacactctttgtagtcatcacattggtcttttggtgcgtaccagaattggttccaattttgtgctgtctcaatccaagtgaatctttgtaacaaacccgtggagcttaggcttaacctcgagtaaatgtcgcttttagtgactccgaatgagtaagtcacctcttctctactcgttgtgaaattgaaaaccatgtattcaaatggttgcatctccggtacaccactaaaccggattccattccatggaccgctccggtacactcgtgattctctgttccatagaaaaacctcagggaagccttcagcttcaagtttaaaccagaaatcgccgcttgatggatcatctggagatttccatgatctaatgaatctgttgaacccggttttgagatcccaacccagtttcatctccggaagtaaagtatctgtaggaaaatcaaaactctgccacaaaactccatctggactgttgttcttggagtctctaagcacaaaattaccattatcaagaagct-ctgccaccagtggagatctcacatctcctccggtcagattggtcgaccaaactggtgtatcagactgatccaaaacgacgagattattattgtcggagattttgagagttccaatggaactagagagaggagtgtctctgtttgcaacccatacgtaggt
>_R_3_contig_2089_length:514-1524|11T_02_ark3.fasta
cctgatatcaaaaagctcgccagtccaagtcacacaacccgacccgccaccacgaatatccgtattcgcaaacgccgtgcagttacaatcttttaaacatttctgttcacattctttcacaccaatacctctgtctacactagccgtcgtagtatccggcaatttcatcttctttaaccgcacaaacccatctccgccatcgcagctcagcaccgtctttcgcacacacccatctgacccgtctctcaacccccacacttgcggattctttggcttaaaccctttaatacaattacaaaccggtgatgtgttcgagtcgcaataaccataagtcccacactctttgtagtcatcacattggtcttttggtgcgtaccagaattggttccaattttgtgctgtctcaatccaagtgaatctttgtaacaaacccgtggagcttaggcttaacctcgagtaaatgtcgcttttagtgactccgaatgagtaagtcacctcttctctactcgttgtgaaattgaaaaccatgtattcaaatggttgcatctccggtacaccgctaaaccggattccattccatggaccgctccggtacactcgtgattctctgttccatagaaaaacctcagggaagccttcagcttcaagtttaaaccagaaatcgccgcttgatggatcatctggagatttccatgatctaatgaatctgttgaacccggttttgagatcccaacccagtttcatctccggaagtaaagtatctgtaggaaaatcaaaactctgccacaaaactccatctggactgttgttcttggagtctctaagcacaaaattaccattatcaagaagct-ctgccaccagtggagatctcacatctcctccggtcagattggtcgaccaaactggtgtatcagactgatccaaaacgacgagattattattgtcggagattttgagagttccaatggaactagagagaggagtgtctctgtttgcaacccatacgtaggt
>_R_4_contig_2142_length:491-1501|07C_29_ark3.fasta
cctgatatcaaaaagctcgccagtccaagtcacacaacccgacccgccaccacgaatatccgtattcgcaaacgccgtgcagttacaatcttttaaacatttctgttcacattctttaacaccaattcctctgtctacactagccgtcgtagtatccggcaatttcatcttctttaaccgcacaaacccatctccgccaccgcagctcagcaccgtctttcgcacacacccatctgacccgtctctcaacccccacacttgcggattctttggcttaaaccctttaatacaattacaaaccggtgatgtgttcgagtcgcaataaccataagtcccacactctttgtagtcatcacattggtcttttggtgcgtaccagaattggttccaattttgtgctgtctcaatccaagtgaatctttgtaacaaacctgtggagcttaggcttaacctcgagtaaatgtcgcttttagtgactccgaatgagtaagtcacctcttctctactcgttgtgaaattgaaaaccatgtattcaaatggttgcatctccggtacaccgctaaaccggattccattccatggaccgctccggtacactcgtgattctctgttccatagaaaaacctcagggaagccttcagcttcaagtttaaaccagaaatcgccgcttgatggatcatctggagatttccatgatctaatgaatctgttgaacccggttttgagatcccaacccagtttcatctccggaagtaaagtatctgtaggaaaatcaaaactctgccacaaaactccatctggactgttgttcttggagtctctaagcacaaaattaccattatcaagaagct-ctgccaccagtggagatctcacatctcctccggtcagattggtcgaccaaactggtgtatcagactgatccaaaacgacgagattattattgtcggagattttgagagttccaatggaactagagagaggagtgtctctgtttgcaacccatacgtaggt
>_R_6_contig_1883_length:492-1502|11U_19_ark3.fasta
cctgatatcaaaaagctcggcagtccaagtcacacaacccgacccgccaccacgaatatccgtattcgcaaacgccgtgcagttacaatcttttaaacatttctgttcacattctttcacaccaatacctctgtctacactagccgtcgtagtatccggcaatttcatcttctttaaccgcacaaacccatctccgccaccgcagctcagcaccgtctttcgcacacacccatctgacccatctctcaacccccacacttgcggattctttggcttaaaccctttaatacaattacaaaccggtgatgtgttcgagtcgcaataaccataagtcccacactctttgtagtcatcacattggtcttttggtgcgtaccagaattggttccaattttgtgctgtctcaatccaagtgaatctttgtaacaaacccgtggagcttaggcttaacctcgagtaaatgtcgcttttagtgactcggaatgagtaagtcacttcttctctactcgttgtgaaattgaaaaccatgtattcaaatggttgcatctccggtacaccactaaaccggattccattccatggaccgctccggtacactcgtgattctctgttccatagaaaaacctcagggaagccttcagcttcaagtttaaaccagaaatcgccgcttgatggatcatctggagatttccatgatctaatgaatctgttgaacccggttttgagatcccaacccagtttcatctccggaagtaaagtatctgtaggaaaatcaaaactctgccacaaaactccatctggactgttgttcttggagtctctaagcacaaaattaccattatcaagaagct-ctgccaccagtggagatctcacatctcctccggtcagattggtcgaccaaactggtgtatcagactgatccaaaacgacgagattattattgtcggagattttgagagttccaatggaactagagagaggagtgtctctgtttgcaacccatacgtaggt
>_R_5_contig_1764_length:259-1269|07D_07_ark3.fasta
ccggatatcaaaaagctcgccagtccaagtcacacaacccgacccgccaccacgaatatccgtattcgcaaacgccgtgcagttacaatcttttaaacatttctgttcacattctttcacaccaatacctctgtctacactagccgtcgtagtatccggcaatttcatcttctttaaccgcacaaacccatctccgccatcgcagctcagcaccgtctttcgcacacacccatctgacccgtctctcaacccccacacttgcggattctttggcttaaaccctttaatacaattacaaaccggtgatgtgttcgagtcgcaataaccataagtcccacactctttgtagtcatcacattggtcttttggtgcgtaccagaattggttccaattctgtgctgtctcaatccaagtgaatctttgtaacaaacccgtggagcttaggcttaacctcgagtaaatgtcgcttttagtgactcggaatgagtaagtcacttcttctctactcgttgtgaaattgaaaaccatgtattcaaatggttgcatctccggtacaccactaaaccggattccattccatggaccgctccggtacactcgtgattctctgttccatagaaaaacctcagggaagccttcagcttcaagtttaaaccagaaatcgccgcttgatggatcatctggagatttccatgatctaatgaatctgttgaacccggttttgagatcccaacccagtttcatctccggaagtaaagtatctgtaggaaaatcaaaactctgccacaaaactccatctggactgttgttcttggagtctctaagcacaaaattaccattatcaagaagct-ctgccaccagtggagatctcacatctcctccggtcagattggtcgaccaaactggtgtatcagactgatccaaaacgacgagattattattgtcggagattttgagagttccaatggaactagagagaggagtgtctctgtttgcaacccatacgtaggt
>_R_07P_18_NODE_7_length_1669_cov_3.879093
cctgatatcaaaaagctcgccagtccaagtcacacaacccgacccgccaccacgaatatccgtattcgcaaacgccgtgcagttacaatcttttaaacatttctgttcacattctttaacgccaattcctctgtctacactagccgtcgtagtatccggcaatttcatcttcttcaaccgcacaaacccatctccgccaccgcagctcagcaccgtctttcgcacacacccatctgacccatctctcaacccccacacttgcggattctttggcttaaaccctttaatacaattacaaaccggtgaagtgtttgaatcgcaataaccgtaaaccccacactctttgtaatcatcgcattggtcttttggtgcgtaccagaattggttccaattatgtgccgtttcaatccaagtgaatctttgtaacattcccgtggagcttaggcttagtctcgagtaaatatcgcttttagtgactcgaaatgagtaagtcacctcttctctactcgttgtgaaattgaaaaccatgtattcaaatggttgcatctccggtacaccgctaaaccggattccattccatggaccgctccggtacactcgtgattctctgttccatagaaaaacctcagggaagccttcagcttcaagtttaaaccagaaatcgccgcttgatggatcatctggagatttccatgatctaatgaatctgttgaacccggttttgagatcccaacccagtttcatctccggaagtaaagtatctgtaggaaaatcaaaactctgccacaaaactccatctggactgttgttcttggagtctctaagcacaaaattaccattatcaagaagct-ctgccaccagtggagatctcacatctcctccggtcagattggtcgaccaaactggtgtatcagactgatccaaaacgacgagattattattgtcggagattttgagagttccaatggaactagagagaggagtgtctctgtttgcaacccatacgtaggt
>_R_11AB_05_NODE_3_length_2017_cov_3.756715
cctgatatcaaaaagctcgccagtccaagtcacacaacccgacccgccaccacgaatatccgtattcgcaaacgccgtgcagttacaatcttttaaacatttctgttcacattctttaacaccaattcctctgtctacactagccgtcgtagtatccggcaatttcatcttcttcaaccgcacaaacccatctccgccaccgcagctcagcaccgtctttcgcacacacccatctgacccatctctcaacccccacacttgcggattctttggcttaaaccctttaatacaattacaaaccggtgaagtgtttgaatcgcaataaccgtaaaccccacactctttgtaatcatcgcattggtcttttggtgcgtaccagaattggttccaattatgtgccgtctcaatccaagtgaatctttgtaacattcccgtggagcttaggcttagtctcgagtaaatatcgcttttagtgactcgaaatgagtaagtcacttcttctctactcgttgtgaaattgaaaaccatgtattcaaatggttgcatctccggtacaccgctaaaccggattccattccatggaccgctccggtacactcgtgattctctgttccatagaaaaacctcagggaagccttcagcttcaagtttaaaccagaaatcgccgcttgatggatcatctggagatttccatgatctaatgaatctgttgaacccggttttgagatcccaacccagtttcatctccggaagtaaagtatctgtaggaaaatcaaaactctgccacaaaactccatctggactgttgttcttggagtctctaagcacaaaattaccattatcaagaagct-ctgccaccagtggagatctcacatctcctccggtcagattggtcgaccaaactggtgtatcagactgatccaaaacgacgagattattattgtcggagattttgagagttccaatggaactagagagaggagtgtctctgtttgcaacccatacgtaggt
>_R_11AB_30_NODE_6_length_1659_cov_3.280101
cctgatatcaaaaagctcgccagtccaagtcacacaacccgacccgccaccacgaatatccgtattcgcaaacgccgtgcagttacaatcttttaaacatttctgttcacattctttaacaccaattcctctgtctacactagccgtcgtagtatccggcaatttcatcttcttcaaccgcacaaacccatctccgccaccgcagctcagcaccgtctttcgcacacacccatctgacccatctctcaacccccacacttgcggattctttggcttaaaccctttaatacaattacaaaccggtgaagtgtttgaatcgcaataaccgtaaaccccacactctttgtaatcatcgcattggtcttttggtgcgtaccagaattggttccaattatgtgccgtctcaatccaagtgaatctttgtaacattcccgtggagcttaggcttagtctcgagtaaatatcgcttttagtgactcgaaatgagtaagtcacctcttctctactcgttgtgaaattgaaaaccatgtattcaaatggttgcatctccggtacaccgctaaaccggattccattccatggaccgctccggtacactcgtgattctctgttccatagaaaaacctcagggaagccttcagcttcaagtttaaaccagaaatcgccgcttgatggatcatctggagatttccatgatctaatgaatctgttgaacccggttttgagatcccaacccagtttcatctccggaagtaaagtatctgtaggaaaatcaaaactctgccacaaaactccatctggactgttgttcttggagtctctaagcacaaaattaccattatcaagaagct-ctgccaccagtggagatctcacatctcctccggtcagattggtcgaccaaactggtgtatcagactgatccaaaacgacgagattattattgtcggagattttgagagttccaatggaactagagagaggagtgtctctgtttgcaacccatacgtaggt
>_R_11J_22_NODE_3_length_2066_cov_3.736524
cctgatatcaaaaagctcgccagtccaagtcacacaacccgacccgccaccacgaatatccgtattcgcaaacgccgtgcagttacaatcttttaaacatttctgttcacattctttaacaccaattcctctgtctacactagccgtcgtagtatccggcaatttcatcttcttcaaccgcacaaacccatctccgccaccgcagctcagcaccgtctttcgcacacacccatctgacccatctctcaacccccacacttgcggattctttggcttaaaccctttaatacaattacaaaccggtgaagtgtttgaatcgcaataaccgtaaaccccacactctttgtaatcatcgcattggtcttttggtgcgtaccagaattggttccaattatgtgccgtctcaatccaagtgaatctttgtaacattcccgtggagcttaggcttagtctcgagtaaatatcgcttttagtgactcgaaatgagtaagtcacctcttctctactcgttgtgaaattgaaaaccatgtattcaaatggttgcatctccggtacaccgctaaaccggattccattccatggaccgctccggtacactcgtgattctctgttccatagaaaaacctcagggaagccttcagcttcaagtttaaaccagaaatcgccgcttgatggatcatctggagatttccatgatctaatgaatctgttgaacccggttttgagatcccaacccagtttcatctccggaagtaaagtatctgtaggaaaatcaaaactctgccacaaaactccatctggactgttgttcttggagtctctaagcacaaaattaccattatcaagaagct-ctgccaccagtggagatctcacatctcctccggtcagattggtcgaccaaactggtgtatcagactgatccaaaacgacgagattattattgtcggagattttgagagttccaatggaactagagagaggagtgtctctgtttgcaacccatacgtaggt
>11B_28_NODE_4_length_2110_cov_5.227698
cctgatatcaaaaagctcgccagtccaagtcacacaacccgacccgccaccacgaatatccgtattcgcaaacgccgtgcagttacaatcttttaaacatttctgttcacattctttaacaccaattcctctgtctacactagccgtcgtagtatccggcaatttcatcttcttcaaccgcacaaacccatctccgccaccgcagctcagcaccgtctttcgcacacacccatctgacccatctctcaacccccacacttgcggattctttggcttaaaccctttaatacaattacaaaccggtgaagtgtttgaatcgcaataaccgtaaaccccacactctttgtaatcatcgcattggtcttttggtgcgtaccagaattggttccaattatgtgccgtctcaatccaagtgaatctttgtaacattcccgtggagcttaggcttagtctcgagtaaatatcgcttttagtgactcgaaatgagtaagtcacctcttctctactcgttgtgaaattgaaaaccatgtattcaaatggttgcatctccggtacaccgctaaaccggattccattccatggaccgctccggtacactcgtgattctctgttccatagaaaaacctcagggaagccttcagcttcaagtttaaaccagaaatcgccgcttgatggatcatctggagatttccatgatctaatgaatctgttgaacccggttttgagatcccaacccagtttcatctccggaagtaaagtatctgtaggaaaatcaaaactctgccacaaaactccatctggactgttgttcttggagtctctaagcacaaaattaccattatcaagaagct-ctgccaccagtggagatctcacatctcctccggtcagattggtcgaccaaactggtgtatcagactgatccaaaacgacgagattattattgtcggagattttgagagttccaatggaactagagagaggagtgtctctgtttgcaacccatacgtaggt
>11B_07_NODE_4_length_2023_cov_4.181771
cctgatatcaaaaagctcgccagtccaagtcacacaacccgacccgccaccacgaatatccgtattcgcaaacgccgtgcagttacaatcttttaaacatttctgttcacattctttaacaccaattcctctgtctacactagccgtcgtagtatccggcaatttcatcttcttcaaccgcacaaacccatctccgccaccgcagctcagcaccgtctttcgcacacacccatctgacccatctctcaacccccacacttgcggattctttggcttaaaccctttaatacaattacaaaccggtgaagtgtttgaatcgcaataaccgtaaaccccacactctttgtaatcatcgcattggtcttttggtgcgtaccagaattggttccaattatgtgccgtctcaatccaagtgaatctttgtaacattcccgtggagcttaggcttagtctcgagtaaatatcgcttttagtgactcgaaatgagtaagtcacctcttctctactcgttgtgaaattgaaaaccatgtattcaaatggttgcatctccggtacaccgctaaaccggattccattccatggaccgctccggtacactcgtgattctctgttccatagaaaaacctcagggaagccttcagcttcaagtttaaaccagaaatcgccgcttgatggatcatctggagatttccatgatctaatgaatctgttgaacccggttttgagatcccaacccagtttcatctccggaagtaaagtatctgtaggaaaatcaaaactctgccacaaaactccatctggactgttgttcttggagtctctaagcacaaaattaccattatcaagaagct-ctgccaccagtggagatctcacatctcctccggtcagattggtcgaccaaactggtgtatcagactgatccaaaacgacgagattattattgtcggagattttgagagttccaatggaactagagagaggagtgtctctgtttgcaacccatacgtaggt
>11K_27_NODE_6_length_2211_cov_5.148826
cctgatatcaaaaagctcgccagtccaagtcacacaacccgacccgccaccacgaatatccgtattcgcaaacgccgtgcagttacaatcttttaaacatttctgttcacattctttaacaccaattcctctgtctacactagccgtcgtagtatccggcaatttcatcttcttcaaccgcacaaacccatctccgccaccgcagctcagcaccgtctttcgcacacacccatctgacccatctctcaatccccacacttgcggattctttggcttaaaccctttaatacaattacaaaccggtgaagtgtttgaatcgcaataaccgtaaaccccacactctttgtaatcatcgcattggtcttttggtgcgtaccagaattggttccaattatgtgccgtctcaatccaagtgaatctttgtaacattcccgtggagcttaggcttagtctcgagtaaatatcgcttttagtgactcgaaatgagtaagtcacctcttctctactcgttgtgaaattgaaaaccatgtattcaaatggttgcatctccggtacaccgctaaaccggattccattccatggaccgctccggtacactcgtgattctctgttccatagaaaaacctcagggaagccttcagcttcaagtttaaaccagaaatcgccgcttgatggatcatctggagatttccatgatctaatgaatctgttgaacccggttttgagatcccaacccagtttcatctccggaagtaaagtatctgtaggaaaatcaaaactctgccacaaaactccatctggactgttgttcttggagtctctaagcacaaaattaccattatcaagaagct-ctgccaccagtggagatctcacatctcctccggtcagattggtcgaccaaactggtgtatcagactgatccaaaacgacgagattattattgtcggagattttgagagttccaatggaactagagagaggagtgtctctgtttgcaacccatacgtaggt
>11K_10_NODE_11_length_1464_cov_3.652205
cctgatatcaaaaagctcgccagtccaagtcacacaacccgacccgccaccacgaatatccgtattcgcaaacgccgtgcagttacaatcttttaaacatttctgttcacattctttaacaccaattcctctgtctacactagccgtcgtagtatccggcaatttcatcttcttcaaccgcacaaacccatctccgccaccgcagctcagcaccgtctttcgcacacacccatctgacccatctctcaatccccacacttgcggattctttggcttaaaccctttaatacaattacaaaccggtgaagtgtttgaatcgcaataaccgtaaaccccacactctttgtaatcatcgcattggtcttttggtgcgtaccagaattggttccaattatgtgccgtctcaatccaagtgaatctttgtaacattcccgtggagcttaggcttagtctcgagtaaatatcgcttttagtgactcgaaatgagtaagtcacctcttctctactcgttgtgaaattgaaaaccatgtattcaaatggttgcatctccggtacaccgctaaaccggattccattccatggaccgctccggtacactcgtgattctctgttccatagaaaaacctcagggaagccttcagcttcaagtttaaaccagaaatcgccgcttgatggatcatctggagatttccatgatctaatgaatctgttgaacccggttttgagatcccaacccagtttcatctccggaagtaaagtatctgtaggaaaatcaaaactctgccacaaaactccatctggactgttgttcttggagtctctaagcacaaaattaccattatcaagaagct-ctgccaccagtggagatctcacatctcctccggtcagattggtcgaccaaactggtgtatcagactgatccaaaacgacgagattattattgtcggagattttgagagttccaatggaactagagagaggagtgtctctgtttgcaacccatacgtaggt
>_R_14A_02_NODE_7_length_1757_cov_3.814439
cctgatatcaaaaagctcgccagtccaagtcacacaacccgacccgccaccacgaatatccgtattcgcaaacgccgtgcagttacaatcttttaaacatttctgttcacattctttaacaccaattcctctgtctacactagccgtcgtagtatccggcaatttcatcttcttcaaccgcacaaacccatctccgccaccgcagctcagcaccgtctttcgcacacacccatctgacccatctctcaacccccacacttgcggattctttggcttaaaccctttaatacaattacaaaccggtgaagtgtttgaatcgcaataaccgtaaaccccacactctttgtaatcatcgcattggtcttttggtgcgtaccagaattggttccaattatgtgccgtctcaatccaagtgaatctttgtaacattcccgtggagcttaggcttagtctcgaataaatatcgcttttagtgactcgaaatgagtaagtcacctcttctctactcgttgtgaaattgaaaaccatgtattcaaatggttgcatctccggtacaccgctaaaccggattccattccatggaccgctccggtacactcgtgattctctgttccatagaaaaacctcagggaagccttcagcttcaagtttaaaccagaaatcgccgcttgatggatcatctggagatttccatgatctaatgaatctgttgaacccggttttgagatcccaacccagtttcatctccggaagtaaagtatctgtaggaaaatcaaaactctgccacaaaactccatctggactgttgttcttggagtctctaagcacaaaattaccattatcaagaagct-ctgccaccagtggagatctcacatctcctccggtcagattggtcgaccaaactggtgtatcagactgatccaaaacgacgagattattattgtcggagattttgagagttccaatggaactagagagaggagtgtctctgtttgcaacccatacgtaggt
>14D_30_NODE_6_length_1974_cov_5.271527
cctgatatcaaaaagctcgccagtccaagtcacacaacccgacccgccaccacgaatatccgtattcgcaaacgccgtgcagttacaatcttttaaacatttctgttcacattctttaacaccaattcctctgtctacactagccgtcgtagtatccggcaatttcatcttcttcaaccgcacaaacccatctccgccaccgcagctcagcaccgtctttcgcacacacccatctgacccatctctcaacccccacacttgcggattctttggcttaaaccctttaatacaattacaaaccggtgaagtgtttgaatcgcaataaccgtaaaccccacactctttgtaatcatcgcattggtcttttggtgcgtaccagaattggttccaattatgtgccgtctcaatccaagtgaatctttgtaacattcccgtggagcttaggcttagtctcgaataaatatcgcttttagtgactcgaaatgagtaagtcacctcttctctactcgttgtgaaattgaaaaccatgtattcaaatggttgcatctccggtacaccgctaaaccggattccattccatggaccgctccggtacactcgtgattctctgttccatagaaaaacctcagggaagccttcagcttcaagtttaaaccagaaatcgccgcttgatggatcatctggagatttccatgatctaatgaatctgttgaacccggttttgagatcccaacccagtttcatctccggaagtaaagtatctgtaggaaaatcaaaactctgccacaaaactccatctggactgttgttcttggagtctctaagcacaaaattaccattatcaagaagct-ctgccaccagtggagatctcacatctcctccggtcagattggtcgaccaaactggtgtatcagactgatccaaaacgacgagattattattgtcggagattttgagagttccaatggaactagagagaggagtgtctctgtttgcaacccatacgtaggt
>14A_30_NODE_8_length_1752_cov_5.810293
cctgatatcaaaaagctcgccagtccaagtcacacaacccgacccgccaccacgaatatccgtattcgcaaacgccgtgcagttacaatcttttaaacatttctgttcacattctttaacaccaattcctctgtctacactagccgtcgtagtatccggcaatttcatcttcttcaaccgcacaaacccatctccgccaccgcagctcagcaccgtctttcgcacacacccatctgacccatctctcaacccccacacttgcggattctttggcttaaaccctttaatacaattacaaaccggtgaagtgtttgaatcgcaataaccgtaaaccccacactctttgtaatcatcgcattggtcttttggtgcgtaccagaattggttccaattatgtgccgtctcaatccaagtgaatctttgtaacattcccgtggagcttaggcttagtctcgaataaatatcgcttttagtgactcgaaatgagtaagtcacctcttctctactcgttgtgaaattgaaaaccatgtattcaaatggttgcatctccggtacaccgctaaaccggattccattccatggaccgctccggtacactcgtgattctctgttccatagaaaaacctcagggaagccttcagcttcaagtttaaaccagaaatcgccgcttgatggatcatctggagatttccatgatctaatgaatctgttgaacccggttttgagatcccaacccagtttcatctccggaagtaaagtatctgtaggaaaatcaaaactctgccacaaaactccatctggactgttgttcttggagtctctaagcacaaaattaccattatcaagaagct-ctgccaccagtggagatctcacatctcctccggtcagattggtcgaccaaactggtgtatcagactgatccaaaacgacgagattattattgtcggagattttgagagttccaatggaactagagagaggagtgtctctgtttgcaacccatacgtaggt
>14D_03_NODE_5_length_1957_cov_3.450959
cctgatatcaaaaagctcgccagtccaagtcacacaacccgacccgccaccacgaatatccgtattcgcaaacgccgtgcagttacaatcttttaaacatttctgttcacattctttaacaccaattcctctgtctacactagccgtcgtagtatccggcaatttcatcttcttcaaccgcacaaacccatctccgccaccgcagctcagcaccgtctttcgcacacacccatctgacccatctctcaacccccacacttgcggattctttggcttaaaccctttaatacaattacaaaccggtgaagtgtttgaatcgcaataaccgtaaaccccacactctttgtaatcatcgcattggtcttttggtgcgtaccagaattggttccaattatgtgccgtctcaatccaagtgaatctttgtaacattcccgtggagcttaggcttagtctcgaataaatatcgcttttagtgactcgaaatgagtaagtcacctcttctctactcgttgtgaaattgaaaaccatgtattcaaatggttgcatctccggtacaccgctaaaccggattccattccatggaccgctccggtacactcgtgattctctgttccatagaaaaacctcagggaagccttcagcttcaagtttaaaccagaaatcgccgcttgatggatcatctggagatttccatgatctaatgaatctgttgaacccggttttgagatcccaacccagtttcatctccggaagtaaagtatctgtaggaaaatcaaaactctgccacaaaactccatctggactgttgttcttggagtctctaagcacaaaattaccattatcaagaagct-ctgccaccagtggagatctcacatctcctccggtcagattggtcgaccaaactggtgtatcagactgatccaaaacgacgagattattattgtcggagattttgagagttccaatggaactagagagaggagtgtctctgtttgcaacccatacgtaggt
>_R_11AE_30_NODE_4_length_1924_cov_5.512208
cctgatatcaaaaagctcgccagtccaagtcacacaacccgacccgccaccacgaatatccgtattcgcaaacgccgtgcagttacaatcttttaaacatttctgttcacattctttaacaccaattcctctgtctacactagccgtcgtagtatccggcaatttcatcttcttcaaccgcacaaacccatctccgccaccgcagctcagcaccgtctttcgcacacacccatctgacccatctctcaacccccacacttgcggattctttggcttaaaccctttaatacaattacaaaccggtgaagtgtttgaatcgcaataaccgtaaaccccacactctttgtaatcatcgcattggtcttttggtgcgtaccagaattggttccaattatgtgccgtctcaatccaagtgaatctttgtaacattcccgtggagcttaggcttagtctcgagtaaatatcgcttttagtgactcgaaatgagtaagtcacctcttctctactcgttgtgaaattgaaaaccatgtattcaaatggttgcatctccggtacaccgctaaaccggattccattccatggaccgctccggtacactcgtgattctctgttccatagaaaaacctcagggaagccttcagcttcaagtttaaaccagaaatcgccgcttgatggatcatctggagatttccatgatctaatgaatctgttgaacccggttttgagatcccaacccagtttcatctccggaagtaaagtatctgtaggaaaatcaaaactctgccacaaaactccatctggactgttgttcttggaatctctaagcacaaaattaccattatcaagaagct-ctgccaccagtggagatctcacatctcctccggtcagattggtcgaccaaactggtgtatcagactgatccaaaacgacgagattattattgtcggagattttgagagttccaatggaactagagagaggagtgtctctgtttgcaacccatacgtaggt
>11AE_03_NODE_2_length_2255_cov_3.817387
cctgatatcaaaaagctcgccagtccaagtcacacaacccgacccgccaccacgaatatccgtattcgcaaacgccgtgcagttacaatcttttaaacatttctgttcacattctttaacaccaattcctctgtctacactagccgtcgtagtatccggcaatttcatcttcttcaaccgcacaaacccatctccgccaccgcagctcagcaccgtctttcgcacacacccatctgacccatctctcaacccccacacttgcggattctttggcttaaaccctttaatacaattacaaaccggtgaagtgtttgaatcgcaataaccgtaaaccccacactctttgtaatcatcgcattggtcttttggtgcgtaccagaattggttccaattatgtgccgtctcaatccaagtgaatctttgtaacattcccgtggagcttaggcttagtctcgagtaaatatcgcttttagtgactcgaaatgagtaagtcacctcttctctactcgttgtgaaattgaaaaccatgtattcaaatggttgcatctccggtacaccgctaaaccggattccattccatggaccgctccggtacactcgtgattctctgttccatagaaaaacctcagggaagccttcagcttcaagtttaaaccagaaatcgccgcttgatggatcatctggagatttccatgatctaatgaatctgttgaacccggttttgagatcccaacccagtttcatctccggaagtaaagtatctgtaggaaaatcaaaactctgccacaaaactccatctggactgttgttcttggaatctctaagcacaaaattaccattatcaagaagct-ctgccaccagtggagatctcacatctcctccggtcagattggtcgaccaaactggtgtatcagactgatccaaaacgacgagattattattgtcggagattttgagagttccaatggaactagagagaggagtgtctctgtttgcaacccatacgtaggt
>_R_7_contig_1662_length:413-1423|11V_24_ark3.fasta
cctgatatcaaaaagctcgccagtccaagtcacacaacccgacccgccaccacgaatatccgtattcgcaaacgccgtgcagttacaatcttttaaacatttctgttcacattctttaacaccaattcctctgtctacactagccgtcgtagtatccggcaatttcatcttcttcaaccgcacaaacccatctccgccaccgcagctcagcaccgtctttcgcacacacccatctgacccatctctcaacccccacacttgcggattctttggcttaaaccctttaatacaattacaaaccggtgaagtgtttgaatcgcaataaccgtaaaccccacactctttgtaatcatcgcattggtcttttggtgcgtaccagaattggttccaattatgtgccgtctcaatccaagtgaatctttgtaacattcccgtggagcttaggcttagtctcgagtaaatatcgcttttagtgactcgaaatgagtaagtcacctcttctctactcgttgtgaaattgaaaaccatgtattcaaatggttgcatctccggtacaccgctaaaccggattccattccatggaccgctccggtacactcgtgattctctgttccatagaaaaacctcagggaagccttcagcttcaagtttaaaccagaaatcgccgcttgatggatcatctggagatttccatgatctaatgaatctgttgaacccggttttgagatcccaacccagtttcatctccggaagtaaagtatctgtaggaaaatcaaaactctgccacaaaactccatctggactgttgttcttggagtctctaagcacaaaattaccattatcaagaagct-ctgccaccagtggagatctcacatctcctccggtcagattggtcgaccaaactggtgtatcagactgatccaaaacgacgagattattattgtcggagattttgagagttccaatggaactagagagaggagtgtctctgtttgcaacccatacataggt
>_R_07P_26_NODE_4_length_1994_cov_4.231573
cctgatatcaaaaagctcgccagtccaagtcacacaacccgacccgccaccacgaatatccgtattcgcaaacgccgtgcagttacaatcttttaaacatttctgttcacattctttaacaccaattcctctgtctacactagccgtcgtagtatccggcaatttcatcttcttcaaccgcacaaacccatctccgccaccgcagctcagcaccgtctttcgcacacacccatctgacccatctctcaacccccacacttgcggattctttggcttaaaccctttaatacaattacaaaccggtgaagtgtttgaatcgcaataaccgtaaaccccacactctttgtaatcatcgcattggtcttttggtgcgtaccagaattggttccaattatgtgccgtttcaatccaagtgaatctttgtaacattcccgtggagcttaggcttagtctcgagtaaatatcgcttttagtgactcgaaatgagtaagtcacctcttctctactcgttgtgaaattgaaaaccatgtattcaaatggttgcatctccggtacaccgctaaaccggattccattccatggaccgctccggtacactcgtgattctctgttccatagaaaaacctcagggaagccttcagcttcaagtttaaaccagaaatcgccgcttgatggatcatctggagatttccatgatctaatgaatctgttgaacccggttttgagatcccaacccagtttcatctccggaagtaaagtatctgtaggaaaatcaaaactctgccacaaaactccatctggactgttgttcttggagtctctaagcacaaaattaccattatctagaagct-ctgccaccagtggagatctcacatctcctccggtcagattggtcgaccaaactggtgtatcagactgatccaaaacgacgagattattattgtcggagattttgagagttccaatggaactagagagaggagtgtctctgtttgcaacccatacgtaggt
>11J_01_NODE_8_length_1481_cov_4.285000
cctgatatcaaaaagctcgccagtccaagtcacacaacccgacccgccaccacgaatatccgtattcgcaaacgccgtgcagttacaatcttttaaacatttctgttcacattctttaacaccaattcctctgtctacactagccgtcgtagtatccggcaatttcatcttcttcaaccgcacaaacccatctccgccaccgcagctcagcaccgtctttcgcacacacccatctgacccatctctcaacccccacacttgcggattctttggcttaaaccctttaatacaattacaaaccggtgaagtgtttgaatcgcaataaccgtaaaccccacactctttgtaatcatcgcattggtcttttggtgcgtaccagaattggttccaattatgtgccgtctcaatccaagtgaatctttgtaacattcccgtggagcttaggcttagtctcgagtaaatatcgcttttagtgactcgaaatgagtaagtcacctcttctctactcgttgtgaaattgaaaaccatgtattcaaatggttgcatctccggtacaccgctaaaccggattccattccatggaccgctccggtacactcgtgattctctgttccatagaaaaacctcagggaagccttcagcttcaagtttaaaccagaaatcgccgcttgatggatcatctggagatttccatgatctaatgaatctgttgaacccggttttgagatcccaacccagtttcatctccggaagtaaagtatctgtaggaaaatcaaaaatctgccacaaaactccatctggactgttgttcttggagtctctaagcacaaaattaccattatcaaggagct-ctgccaccagtggagatctcacatctcctccggtcagattggtcgaccaaactggtgtatcagactgatccaaaacgacgagattattattgtcggagattttgagagttccaatggaactagagagaggagtgtctctgtttgcaacccatacgtaggt
>11L_08_NODE_5_length_1576_cov_3.488294
cctgatatcaaaaagctcgccagtccaagtcacacaacccgacccgccaccacgaatatccgtattcgcaaacgccgtgcagttacaatcttttaaacatttctgttcacattctttaacaccaattcctctgtctacactagccgtcgtagtatccggcaatttcatcttcttcaaccgcacaaacccatctccgccaccgcagctcagcaccgtctttcgcacacacccatctgacccatctctcaacccccacacttgcggattctttggcttaaaccctttaatacaattacaaaccggtgaagtgtttgaatcgcaataaccgtaaaccccacactctttgtaatcatcgcattggtcttttggtgcgtaccagaattggttccaattatgtgccgtctcaatccaagtgaatctttgtaacattcccgtggagcttaggcttagtctcgagtaaatatcgcttttagtgactcgaaatgagtaagtcacctcttctctactcgttgtgaaattgaaaaccatgtattcaaatggttgcatctccggtacaccgctaaaccggattccattccatggaccgctccggtacactcgtgattctctgttccatagaaaaacctcagggaagccttcagcttcaagtttaaaccagaaatcgccgcttgatggatcatctggagatttccaagatctaatgaatctgttgaacccggttttgagatcccaacccagtttcatctccggaagtaaagtatctgtaggaaaatcgaaactctgccacaaaactccatctggattgttgttcttggagtctctaagcacaaaattaccattatcaagaagct-ctgccaccagtggagatctcacatctcctccggtcagattggtcgaccaaactggtgtatcagactgatccaaaacgacgagattattattgtcggagattttgagagttccaatggaactagagagaggagtgtctctgtttgcaacccatacgtaggt
>_R_11A_40_NODE_1_length_2213_cov_3.708529
cctgatatcaaaaagctcgccagtccaagtcacacaacccgacccgccaccacgaatatccgtattcgcaaacgccgtgcagttacaatcttttaaacatttctgttcacattctttaacaccaattcctctgtctacactagccgtcgtagtatccggcaatttcatcttctttaaccgcacaaacccatctccgccatcgcagctcagcaccgtctttcgcacacacccatctgacccgtctctcaacccccacacttgcggattctttggcttaaaccctttaatacaattacaaaccggtgatgtgttcgagtcgcaataaccataagtcccacactctttgtagtcatcacattggtcttttggtgcgtaccagaattggttccaattttgtgctgtctcaatccaagtgaatctttgtaacattcccgtggagcttaggcttagtctcgagtaaatatcgcttttagtgactcgaaatgagtaagtcacctcttctctactcgttgtgaaattgaaaaccatgtattcaaatggttgcatctccggtacaccgctaaaccggattccattccatggaccgctccggtacactcgtgattctctgttccatagaaaaacctcagggaagccttcagcttcaagtttaaaccagaaatcgccgcttgatggatcatctggagatttccatgatctaatgaatctgttgaacccggttttgagatcccaacccagtttcatctccggaagtaaagtatctgtaggaaaatcgaaactctgccacaaaactccatctggattgttgttcttggagtctctaagcacaaaattaccattatcaagaagct-ctgccaccagtggagatctcacatctcctccggtcagattggtcgaccaaactggtgtatcagactgatccaaaacgacgagattattattgtcggagattttgagagttccaatggaactagagagaggagtgtctctgtttgcaacccatacgtaggt
>11A_02_NODE_5_length_1773_cov_3.390662
ccggatatcaaaaagctctccagtccaagtcacacaacccgacccgccaccacgaatatccgtattcgcaaacgccgtgcagttacaatcttttaaacatttctgttcacattctttaacaccaattcctctgtctacactagccgtcgtagtatccggcaatttcatcttcttcaaccgcacaaacccatctccgccaccgcagctcagcaccgtctttcgcacacacccatctgacccatctctcaacccccacacttgcggattctttggcttaaaccctttaatacaattacaaaccggtgatgtgttcgagtcgcaataaccataagtcccacactctttgtagtcatcacattggtcttttggtgcgtaccagaattggttccaattttgtgctgtctcaatccaagtgaatctttgtaacattcccgtggagcttaggcttagtctcgaataaatatcgcttttagtgactcgaaatgagtaagtcacctcttctctactcgttgtgaaattgaaaaccatgtattcaaatggttgcatctccggtacaccgctaaaccggattccattccatggaccgctccggtacactcgtgattctctgttccatagaaaaacctcagggaagccttcagcttcaagtttaaaccagaaatcgccgcttgatggatcatctggagatttccatgatctaatgaatctgttgaacccggttttgagatcccaacccagtttcatctccggaagtaaagtatctgtaggaaaatcgaaactctgccacaaaactccatctggattgttgttcttggagtctctaagcacaaaattaccattatcaagaagct-ctgccaccagtggagatctcacatctcctccggtcagattggtcgaccaaactggtgtatcagactgatccaaaacgacgagattattattgtcggagattttgagagttccaatggaactagagagaggagtgtctctgtttgcaacccatacgtaggt
>_R_6_contig_1698_length:352-1362|11O_01_ark3.fasta
ccggatatcaaaaagctctccagtccaagtcacacaacccgacccgccaccacgaatatccgtattcgcaaacgccgtgcagttacaatcttttaaacatttctgttcacattctttaacaccaattcctctgtctacactagccgtcgtagtatccggcaatttcatcttcttcaaccgcacaaacccatctccgccaccgcagctcagcaccgtctttcgcacacacccatctgacccatctctcaacccccacacttgcggattctttggcttaaaccctttaatacaattacaaaccggtgaagtgtttgaatcgcaataaccgtaaaccccacactctttgtaatcatcgcattggtcttttggtgcgtaccagaattggttccaattctgtgctgtctcaatccaagtgaatctttgtaacaatcccctagagcttaggcttaatctcgagtaaatatcgcttttagtaactcggaatgagtaagtcacttcttctctacttgttgtgaaattgaaaaccatgtattcaaatggttgcatctccggtacaccactaaaccggattccattccatggaccgctccggtacactcgtgattctctgttccatagaaaaacctcagggaagccttcagcttcaagtttaaaccagaaatcgccgcttgatggatcatctggagatttccatgatctaatgaatctgttgaacccggttttgagatcccaacccagtttcatctccggaagtaaagtatctgtaggaaaatcaaaactctgccacaaaactccatctggattgttgttcttggagtctctaagcacaaaattaccattatcaagaagct-ctgccaccagtggagatctcacatctcctccggtcagattggtcgaccaaactggtgtatcagactgatccaaaacgacgagattattattgtcggagattttgagagttccaatggaactagagagaggagtgtctctgtttgcaacccatacgtaggt
>07R_11_NODE_6_length_1853_cov_4.665914
ccggatatcaaaaagctctccagtccaagtcacacaacccgacccgccaccacgaatatccgtattcgcaaacgccgtgcaattacaatcttttaaacatttctgttcacaatctttcacaccaattcctctgtctacactagccgtcgtagtatccggcaatttcatcttctttaaccgcacaaacccatctccgccaccgcagctcagcaccgtctttcgcacacacccatctgacccgtctctcaacccccacacttgcggattctttggcttaaaccctttaatacaattacaaaccggtgatgtgttcgagtcgcaataaccgtaaaccccacactctttatactcatcgcattggtcttttggtgcgtaccagaattggttccaattctgtgctgtctcaatccaagtgaatctttgtaacaatcctgttgagcttaggcttaacctcgagtaaatgtcggttttagtgactcggaatgagtaagtcacttcttctttactcgttgtgaaattgaaaaccatgtattcaaatggttgcatctccggtacaccgctaaacctgattccattccatggaccgctccggtacactcgtgattctctgttccatagaaaaacctcagggaagccttcagcttcaagtttaaaccagaaatcgccgcttgatggatcatctggagatttccatgatctaatgaatctgttgaacccggttttgagatcccaacccagtttcatctccggaagtaaagtatctgtaggaaaatcaaaactctgccacaaaactccatctggactgttgttcttggagtctctaagcacaaaattaccattatcaagaagct-ctgccaccagtggagatctcacatctcctccggtcagattggtcgaccaaactggtgtatcagactgatccaaaacgacgagattattattgtcggagattttgagagttccaatggaactagagagaggagtgtctctgtttgcaacccatacgtaggt
>_R_07R_34_NODE_2_length_2074_cov_3.692423
ccggatatcaaaaagctctccagtccaagtcacacaacccgacccgccaccacgaatatccgtattcgcaaacgccgtgcaattacaatcttttaaacatttctgttcacaatctttcacaccaattcctctgtctacactagccgtcgtagtatccggcaatttcatcttctttaaccgcacaaacccatctccgccaccgcagctcagcaccgtctttcgcacacacccatctgacccgtctctcaacccccacacttgcggattctttggcttaaaccctttaatacaattacaaaccggtgatgtgttcgagtcgcaataaccgtaaaccccacactctttatactcatcgcattggtcttttggtgcgtaccagaattggttccaattctgtgctgtctcaatccaagtgaatctttgtaacaatcctgttgagcttaggcttaacctcgagtaaatgtcggttttagtgactcggaatgagtaagtcacttcttctttactcgttgtgaaattgaaaaccatgtattcaaatggttgcatctccggtacaccgctaaacctgattccattccatggaccgctccggtacactcgtgattctctgttccatagaaaaacctcagggaagccttcagcttcaagtttaaaccagaaatcgccgcttgatggatcatctggagatttccatgatctaatgaatctgttgaacccggttttgagatcccaacccagtttcatctccggaagtaaagtatctgtaggaaaatcaaaactctgccacaaaactccatctggactgttgttcttggagtctctaagcacaaaattaccattatcaagaagct-ctgccaccagtggagatctcacatctcctccggtcagattggtcgaccaaactggtgtatcagactgatccaaaacgacgagattattattgtcggagattttgagagttccaatggaactagagagaggagtgtctctgtttgcaacccatacgtaggt
>11AC_03_NODE_7_length_1648_cov_5.557754
ccggatatcaaaaagctctccagtccaagtcacacaacccgacccgccaccacgaatatccgtattcgcaaacgccgtgcaattacaatcttttaaacatttctgttcacaatctttcacaccaattcctctgtctacactagccgtcgtagtatccggcaatttcatcttctttaaccgcacaaacccatctccgccaccgcagctcagcaccgtctttcgcacacacccatctgacccgtctctcaacccccacacttgcggattctttggcttaaaccctttaatacaattacaaaccggtgatgtgttcgagtcgcaataaccgtaaaccccacactctttatactcatcgcattggtcttttggtgcgtaccagaattggttccaattctgtgctgtctcaatccaagtgaatctttgtaacaatcctgttgagcttaggcttaacctcgagtaaatgtcggttttagtgactcggaatgagtaagtcacttcttctttactcgttgtgaaattgaaaaccatgtattcaaatggttgcatctccggtacaccgctaaacctgattccattccatggaccgctccggtacactcgtgattctctgttccatagaaaaacctcagggaagccttcagcttcaagtttaaaccagaaatcgccgcttgatggatcatctggagatttccatgatctaatgaatctgttgaacccggttttgagatcccaacccagtttcatctccggaagtaaagtatctgtaggaaaatcaaaactctgccacaaaactccatctggactgttgttcttggagtctctaagcacaaaattaccattatcaagaagct-ctgccaccagtggagatctcacatctcctccggtcagattggtcgaccaaactggtgtatcagactgatccaaaacgacgagattattattgtcggagattttgagagttccaatggaactagagagaggagtgtctctgtttgcaacccatacgtaggt
>_R_11AC_27_NODE_8_length_1454_cov_2.978150
ccggatatcaaaaagctctccagtccaagtcacacaacccgacccgccaccacgaatatccgtattcgcaaacgccgtgcaattacaatcttttaaacatttctgttcacaatctttcacaccaattcctctgtctacactagccgtcgtagtatccggcaatttcatcttctttaaccgcacaaacccatctccgccaccgcagctcagcaccgtctttcgcacacacccatctgacccgtctctcaacccccacacttgcggattctttggcttaaaccctttaatacaattacaaaccggtgatgtgttcgagtcgcaataaccgtaaaccccacactctttatactcatcgcattggtcttttggtgcgtaccagaattggttccaattctgtgctgtctcaatccaagtgaatctttgtaacaatcctgttgagcttaggcttaacctcgagtaaatgtcggttttagtgactcggaatgagtaagtcacttcttctttactcgttgtgaaattgaaaaccatgtattcaaatggttgcatctccggtacaccgctaaacctgattccattccatggaccgctccggtacactcgtgattctctgttccatagaaaaacctcagggaagccttcagcttcaagtttaaaccagaaatcgccgcttgatggatcatctggagatttccatgatctaatgaatctgttgaacccggttttgagatcccaacccagtttcatctccggaagtaaagtatctgtaggaaaatcaaaactctgccacaaaactccatctggactgttgttcttggagtctctaagcacaaaattaccattatcaagaagct-ctgccaccagtggagatctcacatctcctccggtcagattggtcgaccaaactggtgtatcagactgatccaaaacgacgagattattattgtcggagattttgagagttccaatggaactagagagaggagtgtctctgtttgcaacccatacgtaggt
>13ARE_01_16_contig_1702_length:506_1516
ccggatatcaaaaagctctccagtccaagtcacacaacccgacccgccaccacgaatatccgtattcgcaaacgccgtgcaattacaatcttttaaacatttctgttcacaatctttcacaccaattcctctgtctacactagccgtcgtagtatccggcaatttcatcttctttaaccgcacaaacccatctccgccaccgcagctcagcaccgtctttcgcacacacccatctgacccgtctctcaacccccacacttgcggattctttggcttaaaccctttaatacaattacaaaccggtgatgtgttcgagtcgcaataaccgtaaaccccacactctttatactcatcgcattggtcttttggtgcgtaccagaattggttccaattctgtgctgtctcaatccaagtgaatctttgtaacaatcctgttgagcttaggcttaacctcgagtaaatgtcggttttagtgactcggaatgagtaagtcacttcttctttactcgttgtgaaattgaaaaccatgtattcaaatggttgcatctccggtacaccgctaaacctgattccattccatggaccgctccggtacactcgtgattctctgttccatagaaaaacctcagggaagccttcagcttcaagtttaaaccagaaatcgccgcttgatggatcatctggagatttccatgatctaatgaatctgttgaacccggttttgagatcccaacccagtttcatctccggaagtaaagtatctgtaggaaaatcaaaactctgccacaaaactccatctggactgttgttcttggagtctctaagcacaaaattaccattatcaagaagct-ctgccaccagtggagatctcacatctcctccggtcagattggtcgaccaaactggtgtatcagactgatccaaaacgacgagattattattgtcggagattttgagagttccaatggaactagagagaggagtgtctctgtttgcaacccatacgtaggt
>13ARE_21_R_6_contig_2097_length:603_1613
ccggatatcaaaaagctctccagtccaagtcacacaacccgacccgccaccacgaatatccgtattcgcaaacgccgtgcaattacaatcttttaaacatttctgttcacaatctttcacaccaattcctctgtctacactagccgtcgtagtatccggcaatttcatcttctttaaccgcacaaacccatctccgccaccgcagctcagcaccgtctttcgcacacacccatctgacccgtctctcaacccccacacttgcggattctttggcttaaaccctttaatacaattacaaaccggtgatgtgttcgagtcgcaataaccgtaaaccccacactctttatactcatcgcattggtcttttggtgcgtaccagaattggttccaattctgtgctgtctcaatccaagtgaatctttgtaacaatcctgttgagcttaggcttaacctcgagtaaatgtcggttttagtgactcggaatgagtaagtcacttcttctttactcgttgtgaaattgaaaaccatgtattcaaatggttgcatctccggtacaccgctaaacctgattccattccatggaccgctccggtacactcgtgattctctgttccatagaaaaacctcagggaagccttcagcttcaagtttaaaccagaaatcgccgcttgatggatcatctggagatttccatgatctaatgaatctgttgaacccggttttgagatcccaacccagtttcatctccggaagtaaagtatctgtaggaaaatcaaaactctgccacaaaactccatctggactgttgttcttggagtctctaagcacaaaattaccattatcaagaagct-ctgccaccagtggagatctcacatctcctccggtcagattggtcgaccaaactggtgtatcagactgatccaaaacgacgagattattattgtcggagattttgagagttccaatggaactagagagaggagtgtctctgtttgcaacccatacgtaggt
>Aare_GL_20_3_contig_6487_length:4723_5733
ccggatatcaaaaagctctccagtccaagtcacacaacccgacccgccaccacgaatatccgtattcgcaaacgccgtgcaattacaatcttttaaacatttctgttcacaatctttcacaccaattcctctgtctacactagccgtcgtagtatccggcaatttcatcttctttaaccgcacaaacccatctccgccaccgcagctcagcaccgtctttcgcacacacccatctgacccgtctctcaacccccacacttgcggattctttggcttaaaccctttaatacaattacaaaccggtgatgtgttcgagtcgcaataaccgtaaaccccacactctttatactcatcgcattggtcttttggtgcgtaccagaattggttccaattctgtgctgtctcaatccaagtgaatctttgtaacaatcctgttgagcttaggcttaacctcgagtaaatgtcggttttagtgactcggaatgagtaagtcacttcttctttactcgttgtgaaattgaaaaccatgtattcaaatggttgcatctccggtacaccgctaaacctgattccattccatggaccgctccggtacactcgtgattctctgttccatagaaaaacctcagggaagccttcagcttcaagtttaaaccagaaatcgccgcttgatggatcatctggagatttccatgatctaatgaatctgttgaacccggttttgagatcccaacccagtttcatctccggaagtaaagtatctgtaggaaaatcaaaactctgccacaaaactccatctggactgttgttcttggagtctctaagcacaaaattaccattatcaagaagct-ctgccaccagtggagatctcacatctcctccggtcagattggtcgaccaaactggtgtatcagactgatccaaaacgacgagattattattgtcggagattttgagagttccaatggaactagagagaggagtgtctctgtttgcaacccatacgtaggt
>Aare_GL_21_R_1_contig_15193_length:585_1595
ccggatatcaaaaagctctccagtccaagtcacacaacccgacccgccaccacgaatatccgtattcgcaaacgccgtgcaattacaatcttttaaacatttctgttcacaatctttcacaccaattcctctgtctacactagccgtcgtagtatccggcaatttcatcttctttaaccgcacaaacccatctccgccaccgcagctcagcaccgtctttcgcacacacccatctgacccgtctctcaacccccacacttgcggattctttggcttaaaccctttaatacaattacaaaccggtgatgtgttcgagtcgcaataaccgtaaaccccacactctttatactcatcgcattggtcttttggtgcgtaccagaattggttccaattctgtgctgtctcaatccaagtgaatctttgtaacaatcctgttgagcttaggcttaacctcgagtaaatgtcggttttagtgactcggaatgagtaagtcacttcttctttactcgttgtgaaattgaaaaccatgtattcaaatggttgcatctccggtacaccgctaaacctgattccattccatggaccgctccggtacactcgtgattctctgttccatagaaaaacctcagggaagccttcagcttcaagtttaaaccagaaatcgccgcttgatggatcatctggagatttccatgatctaatgaatctgttgaacccggttttgagatcccaacccagtttcatctccggaagtaaagtatctgtaggaaaatcaaaactctgccacaaaactccatctggactgttgttcttggagtctctaagcacaaaattaccattatcaagaagct-ctgccaccagtggagatctcacatctcctccggtcagattggtcgaccaaactggtgtatcagactgatccaaaacgacgagattattattgtcggagattttgagagttccaatggaactagagagaggagtgtctctgtttgcaacccatacgtaggt
>Aare_MB_02_11_contig_2284_length:524_1534
ccggatatcaaaaagctctccagtccaagtcacacaacccgacccgccaccacgaatatccgtattcgcaaacgccgtgcaattacaatcttttaaacatttctgttcacaatctttcacaccaattcctctgtctacactagccgtcgtagtatccggcaatttcatcttctttaaccgcacaaacccatctccgccaccgcagctcagcaccgtctttcgcacacacccatctgacccgtctctcaacccccacacttgcggattctttggcttaaaccctttaatacaattacaaaccggtgatgtgttcgagtcgcaataaccgtaaaccccacactctttatactcatcgcattggtcttttggtgcgtaccagaattggttccaattctgtgctgtctcaatccaagtgaatctttgtaacaatcctgttgagcttaggcttaacctcgagtaaatgtcggttttagtgactcggaatgagtaagtcacttcttctttactcgttgtgaaattgaaaaccatgtattcaaatggttgcatctccggtacaccgctaaacctgattccattccatggaccgctccggtacactcgtgattctctgttccatagaaaaacctcagggaagccttcagcttcaagtttaaaccagaaatcgccgcttgatggatcatctggagatttccatgatctaatgaatctgttgaacccggttttgagatcccaacccagtttcatctccggaagtaaagtatctgtaggaaaatcaaaactctgccacaaaactccatctggactgttgttcttggagtctctaagcacaaaattaccattatcaagaagct-ctgccaccagtggagatctcacatctcctccggtcagattggtcgaccaaactggtgtatcagactgatccaaaacgacgagattattattgtcggagattttgagagttccaatggaactagagagaggagtgtctctgtttgcaacccatacgtaggt
>Aarenicola2_R_6_contig_2578_length:599_1609
ccggatatcaaaaagctctccagtccaagtcacacaacccgacccgccaccacgaatatccgtattcgcaaacgccgtgcaattacaatcttttaaacatttctgttcacaatctttcacaccaattcctctgtctacactagccgtcgtagtatccggcaatttcatcttctttaaccgcacaaacccatctccgccaccgcagctcagcaccgtctttcgcacacacccatctgacccgtctctcaacccccacacttgcggattctttggcttaaaccctttaatacaattacaaaccggtgatgtgttcgagtcgcaataaccgtaaaccccacactctttatactcatcgcattggtcttttggtgcgtaccagaattggttccaattctgtgctgtctcaatccaagtgaatctttgtaacaatcctgttgagcttaggcttaacctcgagtaaatgtcggttttagtgactcggaatgagtaagtcacttcttctttactcgttgtgaaattgaaaaccatgtattcaaatggttgcatctccggtacaccgctaaacctgattccattccatggaccgctccggtacactcgtgattctctgttccatagaaaaacctcagggaagccttcagcttcaagtttaaaccagaaatcgccgcttgatggatcatctggagatttccatgatctaatgaatctgttgaacccggttttgagatcccaacccagtttcatctccggaagtaaagtatctgtaggaaaatcaaaactctgccacaaaactccatctggactgttgttcttggagtctctaagcacaaaattaccattatcaagaagct-ctgccaccagtggagatctcacatctcctccggtcagattggtcgaccaaactggtgtatcagactgatccaaaacgacgagattattattgtcggagattttgagagttccaatggaactagagagaggagtgtctctgtttgcaacccatacgtaggt
>Aarenicola3_3_contig_2672_length:1194_2204
ccggatatcaaaaagctctccagtccaagtcacacaacccgacccgccaccacgaatatccgtattcgcaaacgccgtgcaattacaatcttttaaacatttctgttcacaatctttcacaccaattcctctgtctacactagccgtcgtagtatccggcaatttcatcttctttaaccgcacaaacccatctccgccaccgcagctcagcaccgtctttcgcacacacccatctgacccgtctctcaacccccacacttgcggattctttggcttaaaccctttaatacaattacaaaccggtgatgtgttcgagtcgcaataaccgtaaaccccacactctttatactcatcgcattggtcttttggtgcgtaccagaattggttccaattctgtgctgtctcaatccaagtgaatctttgtaacaatcctgttgagcttaggcttaacctcgagtaaatgtcggttttagtgactcggaatgagtaagtcacttcttctttactcgttgtgaaattgaaaaccatgtattcaaatggttgcatctccggtacaccgctaaacctgattccattccatggaccgctccggtacactcgtgattctctgttccatagaaaaacctcagggaagccttcagcttcaagtttaaaccagaaatcgccgcttgatggatcatctggagatttccatgatctaatgaatctgttgaacccggttttgagatcccaacccagtttcatctccggaagtaaagtatctgtaggaaaatcaaaactctgccacaaaactccatctggactgttgttcttggagtctctaagcacaaaattaccattatcaagaagct-ctgccaccagtggagatctcacatctcctccggtcagattggtcgaccaaactggtgtatcagactgatccaaaacgacgagattattattgtcggagattttgagagttccaatggaactagagagaggagtgtctctgtttgcaacccatacgtaggt
>Aare_NT_03_R_11_contig_2062_length:558_1568
ccggatatcaaaaagctctccagtccaagtcacacaacccgacccgccaccacgaatatccgtattcgcaaacgccgtgcaattacaatcttttaaacatttctgttcacaatctttcacaccaattcctctgtctacactagccgtcgtagtatccggcaatttcatcttctttaaccgcacaaacccatctccgccaccgcagctcagcaccgtctttcgcacacacccatctgacccgtctctcaacccccacacttgcggattctttggcttaaaccctttaatacaattacaaaccggtgatgtgttcgagtcgcaataaccgtaaaccccacactctttatactcatcgcattggtcttttggtgcgtaccagaattggttccaattctgtgctgtctcaatccaagtgaatctttgtaacaatcctgttgagcttaggcttaacctcgagtaaatgtcggttttagtgactcggaatgagtaagtcacttcttctttactcgttgtgaaattgaaaaccatgtattcaaatggttgcatctccggtacaccgctaaacctgattccattccatggaccgctccggtacactcgtgattctctgttccatagaaaaacctcagggaagccttcagcttcaagtttaaaccagaaatcgccgcttgatggatcatctggagatttccatgatctaatgaatctgttgaacccggttttgagatcccaacccagtttcatctccggaagtaaagtatctgtaggaaaatcaaaactctgccacaaaactccatctggactgttgttcttggagtctctaagcacaaaattaccattatcaagaagct-ctgccaccagtggagatctcacatctcctccggtcagattggtcgaccaaactggtgtatcagactgatccaaaacgacgagattattattgtcggagattttgagagttccaatggaactagagagaggagtgtctctgtttgcaacccatacgtaggt
>Aare_NT_04_5_contig_3889_length:1954_2964
ccggatatcaaaaagctctccagtccaagtcacacaacccgacccgccaccacgaatatccgtattcgcaaacgccgtgcaattacaatcttttaaacatttctgttcacaatctttcacaccaattcctctgtctacactagccgtcgtagtatccggcaatttcatcttctttaaccgcacaaacccatctccgccaccgcagctcagcaccgtctttcgcacacacccatctgacccgtctctcaacccccacacttgcggattctttggcttaaaccctttaatacaattacaaaccggtgatgtgttcgagtcgcaataaccgtaaaccccacactctttatactcatcgcattggtcttttggtgcgtaccagaattggttccaattctgtgctgtctcaatccaagtgaatctttgtaacaatcctgttgagcttaggcttaacctcgagtaaatgtcggttttagtgactcggaatgagtaagtcacttcttctttactcgttgtgaaattgaaaaccatgtattcaaatggttgcatctccggtacaccgctaaacctgattccattccatggaccgctccggtacactcgtgattctctgttccatagaaaaacctcagggaagccttcagcttcaagtttaaaccagaaatcgccgcttgatggatcatctggagatttccatgatctaatgaatctgttgaacccggttttgagatcccaacccagtttcatctccggaagtaaagtatctgtaggaaaatcaaaactctgccacaaaactccatctggactgttgttcttggagtctctaagcacaaaattaccattatcaagaagct-ctgccaccagtggagatctcacatctcctccggtcagattggtcgaccaaactggtgtatcagactgatccaaaacgacgagattattattgtcggagattttgagagttccaatggaactagagagaggagtgtctctgtttgcaacccatacgtaggt
>Aare_NT_06_30_contig_1710_length:626_1636
ccggatatcaaaaagctctccagtccaagtcacacaacccgacccgccaccacgaatatccgtattcgcaaacgccgtgcaattacaatcttttaaacatttctgttcacaatctttcacaccaattcctctgtctacactagccgtcgtagtatccggcaatttcatcttctttaaccgcacaaacccatctccgccaccgcagctcagcaccgtctttcgcacacacccatctgacccgtctctcaacccccacacttgcggattctttggcttaaaccctttaatacaattacaaaccggtgatgtgttcgagtcgcaataaccgtaaaccccacactctttatactcatcgcattggtcttttggtgcgtaccagaattggttccaattctgtgctgtctcaatccaagtgaatctttgtaacaatcctgttgagcttaggcttaacctcgagtaaatgtcggttttagtgactcggaatgagtaagtcacttcttctttactcgttgtgaaattgaaaaccatgtattcaaatggttgcatctccggtacaccgctaaacctgattccattccatggaccgctccggtacactcgtgattctctgttccatagaaaaacctcagggaagccttcagcttcaagtttaaaccagaaatcgccgcttgatggatcatctggagatttccatgatctaatgaatctgttgaacccggttttgagatcccaacccagtttcatctccggaagtaaagtatctgtaggaaaatcaaaactctgccacaaaactccatctggactgttgttcttggagtctctaagcacaaaattaccattatcaagaagct-ctgccaccagtggagatctcacatctcctccggtcagattggtcgaccaaactggtgtatcagactgatccaaaacgacgagattattattgtcggagattttgagagttccaatggaactagagagaggagtgtctctgtttgcaacccatacgtaggt
>Aare_NU_09_R_8_contig_2189_length:701_1711
ccggatatcaaaaagctctccagtccaagtcacacaacccgacccgccaccacgaatatccgtattcgcaaacgccgtgcaattacaatcttttaaacatttctgttcacaatctttcacaccaattcctctgtctacactagccgtcgtagtatccggcaatttcatcttctttaaccgcacaaacccatctccgccaccgcagctcagcaccgtctttcgcacacacccatctgacccgtctctcaacccccacacttgcggattctttggcttaaaccctttaatacaattacaaaccggtgatgtgttcgagtcgcaataaccgtaaaccccacactctttatactcatcgcattggtcttttggtgcgtaccagaattggttccaattctgtgctgtctcaatccaagtgaatctttgtaacaatcctgttgagcttaggcttaacctcgagtaaatgtcggttttagtgactcggaatgagtaagtcacttcttctttactcgttgtgaaattgaaaaccatgtattcaaatggttgcatctccggtacaccgctaaacctgattccattccatggaccgctccggtacactcgtgattctctgttccatagaaaaacctcagggaagccttcagcttcaagtttaaaccagaaatcgccgcttgatggatcatctggagatttccatgatctaatgaatctgttgaacccggttttgagatcccaacccagtttcatctccggaagtaaagtatctgtaggaaaatcaaaactctgccacaaaactccatctggactgttgttcttggagtctctaagcacaaaattaccattatcaagaagct-ctgccaccagtggagatctcacatctcctccggtcagattggtcgaccaaactggtgtatcagactgatccaaaacgacgagattattattgtcggagattttgagagttccaatggaactagagagaggagtgtctctgtttgcaacccatacgtaggt
>Aare_QC_11_R_22_contig_1479_length:14_1024
ccggatatcaaaaagctctccagtccaagtcacacaacccgacccgccaccacgaatatccgtattcgcaaacgccgtgcaattacaatcttttaaacatttctgttcacaatctttcacaccaattcctctgtctacactagccgtcgtagtatccggcaatttcatcttctttaaccgcacaaacccatctccgccaccgcagctcagcaccgtctttcgcacacacccatctgacccgtctctcaacccccacacttgcggattctttggcttaaaccctttaatacaattacaaaccggtgatgtgttcgagtcgcaataaccgtaaaccccacactctttatactcatcgcattggtcttttggtgcgtaccagaattggttccaattctgtgctgtctcaatccaagtgaatctttgtaacaatcctgttgagcttaggcttaacctcgagtaaatgtcggttttagtgactcggaatgagtaagtcacttcttctttactcgttgtgaaattgaaaaccatgtattcaaatggttgcatctccggtacaccgctaaacctgattccattccatggaccgctccggtacactcgtgattctctgttccatagaaaaacctcagggaagccttcagcttcaagtttaaaccagaaatcgccgcttgatggatcatctggagatttccatgatctaatgaatctgttgaacccggttttgagatcccaacccagtttcatctccggaagtaaagtatctgtaggaaaatcaaaactctgccacaaaactccatctggactgttgttcttggagtctctaagcacaaaattaccattatcaagaagct-ctgccaccagtggagatctcacatctcctccggtcagattggtcgaccaaactggtgtatcagactgatccaaaacgacgagattattattgtcggagattttgagagttccaatggaactagagagaggagtgtctctgtttgcaacccatacgtaggt
>Aare_QC_12_3_contig_5914_length:4708_5718
ccggatatcaaaaagctctccagtccaagtcacacaacccgacccgccaccacgaatatccgtattcgcaaacgccgtgcaattacaatcttttaaacatttctgttcacaatctttcacaccaattcctctgtctacactagccgtcgtagtatccggcaatttcatcttctttaaccgcacaaacccatctccgccaccgcagctcagcaccgtctttcgcacacacccatctgacccgtctctcaacccccacacttgcggattctttggcttaaaccctttaatacaattacaaaccggtgatgtgttcgagtcgcaataaccgtaaaccccacactctttatactcatcgcattggtcttttggtgcgtaccagaattggttccaattctgtgctgtctcaatccaagtgaatctttgtaacaatcctgttgagcttaggcttaacctcgagtaaatgtcggttttagtgactcggaatgagtaagtcacttcttctttactcgttgtgaaattgaaaaccatgtattcaaatggttgcatctccggtacaccgctaaacctgattccattccatggaccgctccggtacactcgtgattctctgttccatagaaaaacctcagggaagccttcagcttcaagtttaaaccagaaatcgccgcttgatggatcatctggagatttccatgatctaatgaatctgttgaacccggttttgagatcccaacccagtttcatctccggaagtaaagtatctgtaggaaaatcaaaactctgccacaaaactccatctggactgttgttcttggagtctctaagcacaaaattaccattatcaagaagct-ctgccaccagtggagatctcacatctcctccggtcagattggtcgaccaaactggtgtatcagactgatccaaaacgacgagattattattgtcggagattttgagagttccaatggaactagagagaggagtgtctctgtttgcaacccatacgtaggt
>Aare_QC_13_R_6_contig_2416_length:778_1788
ccggatatcaaaaagctctccagtccaagtcacacaacccgacccgccaccacgaatatccgtattcgcaaacgccgtgcaattacaatcttttaaacatttctgttcacaatctttcacaccaattcctctgtctacactagccgtcgtagtatccggcaatttcatcttctttaaccgcacaaacccatctccgccaccgcagctcagcaccgtctttcgcacacacccatctgacccgtctctcaacccccacacttgcggattctttggcttaaaccctttaatacaattacaaaccggtgatgtgttcgagtcgcaataaccgtaaaccccacactctttatactcatcgcattggtcttttggtgcgtaccagaattggttccaattctgtgctgtctcaatccaagtgaatctttgtaacaatcctgttgagcttaggcttaacctcgagtaaatgtcggttttagtgactcggaatgagtaagtcacttcttctttactcgttgtgaaattgaaaaccatgtattcaaatggttgcatctccggtacaccgctaaacctgattccattccatggaccgctccggtacactcgtgattctctgttccatagaaaaacctcagggaagccttcagcttcaagtttaaaccagaaatcgccgcttgatggatcatctggagatttccatgatctaatgaatctgttgaacccggttttgagatcccaacccagtttcatctccggaagtaaagtatctgtaggaaaatcaaaactctgccacaaaactccatctggactgttgttcttggagtctctaagcacaaaattaccattatcaagaagct-ctgccaccagtggagatctcacatctcctccggtcagattggtcgaccaaactggtgtatcagactgatccaaaacgacgagattattattgtcggagattttgagagttccaatggaactagagagaggagtgtctctgtttgcaacccatacgtaggt
>Aare_QC_14_R_1_contig_12662_length:802_1812
ccggatatcaaaaagctctccagtccaagtcacacaacccgacccgccaccacgaatatccgtattcgcaaacgccgtgcaattacaatcttttaaacatttctgttcacaatctttcacaccaattcctctgtctacactagccgtcgtagtatccggcaatttcatcttctttaaccgcacaaacccatctccgccaccgcagctcagcaccgtctttcgcacacacccatctgacccgtctctcaacccccacacttgcggattctttggcttaaaccctttaatacaattacaaaccggtgatgtgttcgagtcgcaataaccgtaaaccccacactctttatactcatcgcattggtcttttggtgcgtaccagaattggttccaattctgtgctgtctcaatccaagtgaatctttgtaacaatcctgttgagcttaggcttaacctcgagtaaatgtcggttttagtgactcggaatgagtaagtcacttcttctttactcgttgtgaaattgaaaaccatgtattcaaatggttgcatctccggtacaccgctaaacctgattccattccatggaccgctccggtacactcgtgattctctgttccatagaaaaacctcagggaagccttcagcttcaagtttaaaccagaaatcgccgcttgatggatcatctggagatttccatgatctaatgaatctgttgaacccggttttgagatcccaacccagtttcatctccggaagtaaagtatctgtaggaaaatcaaaactctgccacaaaactccatctggactgttgttcttggagtctctaagcacaaaattaccattatcaagaagct-ctgccaccagtggagatctcacatctcctccggtcagattggtcgaccaaactggtgtatcagactgatccaaaacgacgagattattattgtcggagattttgagagttccaatggaactagagagaggagtgtctctgtttgcaacccatacgtaggt
>Aare_QC_16_R_3_contig_6221_length:668_1678
ccggatatcaaaaagctctccagtccaagtcacacaacccgacccgccaccacgaatatccgtattcgcaaacgccgtgcaattacaatcttttaaacatttctgttcacaatctttcacaccaattcctctgtctacactagccgtcgtagtatccggcaatttcatcttctttaaccgcacaaacccatctccgccaccgcagctcagcaccgtctttcgcacacacccatctgacccgtctctcaacccccacacttgcggattctttggcttaaaccctttaatacaattacaaaccggtgatgtgttcgagtcgcaataaccgtaaaccccacactctttatactcatcgcattggtcttttggtgcgtaccagaattggttccaattctgtgctgtctcaatccaagtgaatctttgtaacaatcctgttgagcttaggcttaacctcgagtaaatgtcggttttagtgactcggaatgagtaagtcacttcttctttactcgttgtgaaattgaaaaccatgtattcaaatggttgcatctccggtacaccgctaaacctgattccattccatggaccgctccggtacactcgtgattctctgttccatagaaaaacctcagggaagccttcagcttcaagtttaaaccagaaatcgccgcttgatggatcatctggagatttccatgatctaatgaatctgttgaacccggttttgagatcccaacccagtttcatctccggaagtaaagtatctgtaggaaaatcaaaactctgccacaaaactccatctggactgttgttcttggagtctctaagcacaaaattaccattatcaagaagct-ctgccaccagtggagatctcacatctcctccggtcagattggtcgaccaaactggtgtatcagactgatccaaaacgacgagattattattgtcggagattttgagagttccaatggaactagagagaggagtgtctctgtttgcaacccatacgtaggt
>Aare_SK_17_8_contig_2419_length:623_1633
ccggatatcaaaaagctctccagtccaagtcacacaacccgacccgccaccacgaatatccgtattcgcaaacgccgtgcaattacaatcttttaaacatttctgttcacaatctttcacaccaattcctctgtctacactagccgtcgtagtatccggcaatttcatcttctttaaccgcacaaacccatctccgccaccgcagctcagcaccgtctttcgcacacacccatctgacccgtctctcaacccccacacttgcggattctttggcttaaaccctttaatacaattacaaaccggtgatgtgttcgagtcgcaataaccgtaaaccccacactctttatactcatcgcattggtcttttggtgcgtaccagaattggttccaattctgtgctgtctcaatccaagtgaatctttgtaacaatcctgttgagcttaggcttaacctcgagtaaatgtcggttttagtgactcggaatgagtaagtcacttcttctttactcgttgtgaaattgaaaaccatgtattcaaatggttgcatctccggtacaccgctaaacctgattccattccatggaccgctccggtacactcgtgattctctgttccatagaaaaacctcagggaagccttcagcttcaagtttaaaccagaaatcgccgcttgatggatcatctggagatttccatgatctaatgaatctgttgaacccggttttgagatcccaacccagtttcatctccggaagtaaagtatctgtaggaaaatcaaaactctgccacaaaactccatctggactgttgttcttggagtctctaagcacaaaattaccattatcaagaagct-ctgccaccagtggagatctcacatctcctccggtcagattggtcgaccaaactggtgtatcagactgatccaaaacgacgagattattattgtcggagattttgagagttccaatggaactagagagaggagtgtctctgtttgcaacccatacgtaggt
>_R_6_contig_2027_length:600-1610|11AD_02_ark3.fasta
ccggatatcaaaaagctctccagtccaagtcacacaacccgacccgccaccacgaatatccgtattcgcaaacgccgtgcaattacaatcttttaaacatttctgttcacaatctttcacaccaattcctctgtctacactagccgtcgtagtatccggcaatttcatcttctttaaccgcacaaacccatctccgccaccgcagctcagcaccgtctttcgcacacacccatctgacccgtctctcaacccccacacttgcggattctttggcttaaaccctttaatacaattacaaaccggtgatgtgttcgagtcgcaataaccgtaaaccccacactctttatactcatcgcattggtcttttggtgcgtaccagaattggttccaattctgtgctgtctcaatccaagtgaatctttgtaacaatcctgttgagcttaggcttaacctcgagtaaatgtcggttttagtgactcggaatgagtaagtcacttcttctttactcgttgtgaaattgaaaaccatgtattcaaatggttgcatctccggtacaccgctaaacctgattccattccatggaccgctccggtacactcgtgattctctgttccatagaaaaacctcagggaagccttcagcttcaagtttaaaccagaaatcgccgcttgatggatcatctggagatttccatgatctaatgaatctgttgaacccggttttgagatcccaacccagtttcatctccggaagtaaagtatctgtaggaaaatcaaaactctgccacaaaactccatctggactgttgttcttggagtctctaagcacaaaattaccattatcaagaagct-ctgccaccagtggagatctcacatctcctccggtcagattggtcgaccaaactggtgtatcagactgatccaaaacgacgagattattattgtcggagattttgagagttccaatggaactagagagaggagtgtctctgtttgcaacccatacgtaggt
>Aare_SK_19_R_3_contig_6262_length:651_1661
ccggatatcaaaaagctctccagtccaagtcacacaacccgacccgccaccacgaatatccgtattcgcaaacgccgtgcaattacaatcttttaaacatttctgttcacaatctttcacaccaattcctctgtctacactagccgtcgtagtatccggcaatttcatcttctttaaccgcacaaacccatctccgccaccgcagctcagcaccgtctttcgcacacacccatctgacccgtctctcaacccccacacttgcggattctttggcttaaaccctttaatacaattacaaaccggtgatgtgttcgagtcgcaataaccgtaaaccccacactctttatactcatcgcattggtcttttggtgcgtaccagaattggttccaattctgtgctgtctcaatccaagtgaatctttgtaacaatcctgttgagcttaggcttaacctcgagtaaatgtcggttttagtgactcggaatgagtaagtcacttcttctttactcgttgtgaaattgaaaaccatgtattcaaatggttgcatctccggaacaccgctaaacctgattccattccatggaccgctccggtacactcgtgattctctgttccatagaaaaacctcagggaagccttcagcttcaagtttaaaccagaaatcgccgcttgatggatcatctggagatttccatgatctaatgaatctgttgaacccggttttgagatcccaacccagtttcatctccggaagtaaagtatctgtaggaaaatcaaaactctgccacaaaactccatctggactgttgttcttggagtctctaagcacaaaattaccattatcaagaagct-ctgccaccagtggagatctcacatctcctccggtcagattggtcgaccaaactggtgtatcagactgatccaaaacgacgagattattattgtcggagattttgagagttccaatggaactagagagaggagtgtctctgtttgcaacccatacgtaggt
>_R_11L_29_NODE_6_length_1984_cov_2.695218
cctgatatcaaaaagctcgccagtccaagtcacacaacccgacccgccaccacgaatatccgtattcgcaaacgccgtgcagttacaatcttttaaacatttctgttcacattctttaacaccaattcctctgtctacactagccgtcgtagtatccggcaatttcatcttcttcaaccgcacaaacccatctccgccaccgcagctcagcaccgtctttcgcacacacccatctgacccatctctcaacccccacacttgcggattctttggcttaaaccctttaatacaattacaaaccggtgaagtgtttgaatcgcaataaccgtaaaccccacactctttgtaatcatcgcattggtcttttggtgcgtaccagaattggttccaattttgtgctgtctcaatccaagtgaatctttgtaacattcccgtggagcttaggcttagtctcgagtaaatatcgcttttagtgactcgaaatgagtaagtcacctcttctctactcgttgtgaaattgaaaaccatgtattcaaatggttgcatctccggtacaccgctaaacctgattccattccatggaccgctccggtacactcgtgattctctgttccatagaaaaatctcagggaagccttcggtttcgagtttgaacgagaaatcgccgcttgatggatcatctggagatttccatgatcgaatgaatctgttgaacccggttttgagatcccagccaagtttcatctccggaagtaaagtatctgtaggaaaatcaaaactctgccacaaaactccatctggactgttgttcttggagtctctaagcacaaaattaccattatcaagaagct-ctgccaccagtggagatctcacatctcctccggtcagattggtcgaccaaactggtgtatcagactgatccaaaacgacgagattattattgtcggagattttgagagttccaatggaactagagagaggaatgtctctgtttgcaacccatacgtaggt
>_R_2_contig_1891_length:516-1526|11X_27_ark3.fasta
cctgatatcaaaaagctcgccagtccaagtcacacaacccgacccgccaccacgaatatccgtattcgcaaacgccgtgcagttacaatcttttaaacatttctgttcacattctttaacaccaattcctctgtctacactagccgtcgtagtatccggcaatttcatcttcttcaaccgcacaaacccatctccgccaccgcagctcagcaccgtctttcgcacacacccatctgacccatctctcaacccccacacttgcggattctttggcttaaaccctttaatacaattacaaaccggtgaagtgtttgaatcgcaataaccgtaaaccccacactctttgtaatcatcgcattggtcttttggtgcgtaccagaattggttccaattctgtgctgttttaatccaagtgaatctttgtaacaaacccgtggagcttaggcttaacctcgagtaaatgtcggttttagtgactcggaatgagtaagttacttcttctttactcgttgtgaaattgaaaaccatgtattcaaatggttgcatctccggtacaccgctaaacctgattccattccatggaccgctccggtacactcgtgattctctgttccatagaaaaatctcagggaagccttcggtttcgagtttgaacgagaaatcgccgcttgatggatcatctggagatttccatgatcgaatgaatctgttgaacccggttttgagatcccaacccagtttcatctccggaagtaaagtatctgtaggaaaatcgaaactctgccacaaaactccatctggactgttgttcttggagtctctaagcacaaaattaccattatcaagaagct-ctgccaccagtggagatctcacatctcctccggtcagattggtcgaccaaactggtgtatcagactgatccaaaacgacgagattattattgtcggagattttgagagttccaatggaactagagagaggagtgtctctgtttgcaacccatacgtaggt
>_R_4_contig_1902_length:483-1494|11T_27_ark3.fasta
cctgatatcaaaaagctcgccagtccaagtcacacaacccgacccgccaccacgaatatccgtattcgcaaacgccgtgcaattgcaatcttttaaacatttctgttcacattctttcacaccaattcctctgtctacgctagccgtcgtagtatccggcaatttcatcttctttaaccgcacaaacccatctccgccaccgcagctcagcaccgtctttcgcacacacccatctgacccgtctctcaacccccacacttgcggattctttggcttaaaccctttaatacaattacaaaccggtgatgtgttcgagtcgcaataaccgtaaaccccacactctttgtaatcatcgcattggtcttttggtgcgtaccagaattggttccaattatgtgccgtctcaatccaagtgaatctttgtaacattcccgtggagcttaggcttagtctcgagtaaatatcgcttttagtgactcgaaatgagtaagtcacctcttctctactcgttgtgaaattgaaaaccatgtattcaaatggttgcatctccggtacaccgctaaaccggattccattccatggaccgctccggtacactcgtgattctctgttccatagaaaaacctcagggaagccttcagcttcaagtttaaaccagaaatcgccgcttgatggatcatctggagatttccaagatataatgaatctgttgaacccggttttgagatcccaacccagtttcatctccggaagtaaagtatctgtaggaaaatcaaaactctgccacaaaactccatctggactgttgttcttggagtctctaagcacaaaattaccattatcaagaagctcccgccaccagtggagatctcacatctcctccggtcagattggtcgaccaaactggtgtatcagactgatccaaaacgacgagattattattgtcggagattttgagagttccaatggaactagagagaggagtgtctctgtttgcaacccatacgtaggt
