# Supplementary material for: Recent speciation associated with range expansion and a shift to self-fertilization in North American Arabidopsis
Source: Nat Commun. 2022 Dec 8;13:7564. doi: 10.1038/s41467-022-35368-1 (PMC9732334; doi:10.1038/s41467-022-35368-1)
Supplement: Supplementary file 5 — Source Data [file 41467_2022_35368_MOESM5_ESM.zip › Source Data/SuppFig25b_ubox_alignment.fasta]

>_R_11B_07__1_contig_2114_length
ATGGCCTTTGACTTACCAAACGATTTCAGGTGCCCGATCTCTCTTGAGATTATGTCTGACCCGGTTATCCTCCAATCGGGTCATACTTTCGATCGGGTCTCTATCCAACAATGGATTGACTCCGGCAATCGAACTTGCCCAATCACCAAGCTCCCGTTATCTGAAAACCCTTCTCTGATTCCCAATCACGCACTTCGTAGCTTAATTTCAAATTTTGCCCATGTGAGTCCTAAGGAATCATCACGTCCTCGAACTCAACAAGAACACTCTCAGTCTCAATCCCAAGCTTTAATCTCCACTCTCGTCTCTCGATCGCCGTCTAATGCGTCAAAGCTCGAGTCTTTGAGTCGACTCGTTCGTCTCACGAAGCGAGACTCGTTAATCAGGAGGAAAGTTACTGAATCAGGAGCGGTTCGTGCGGCTTTGGATTGTGTTGACTCTGGTAATCAGGTTTTGCAGGAAAAGTCTCTGTCTTTGCTTTTGAATCTTAGTTTAGAAGATGATAACAAAGTGGGTTTAGTAGCTGATGGAGTGATAAGACGGATTGTTGCTGTTTTACGGGTCGGGTCACCGGATTGTAAAGCGATTGCTGCTACTCTGTTAACGAGTTTAGCTGTTGTTGAAGTTAATAAAGCCACTATTGGATCGTATCCTGATGCAATCTCTGCTCTTGTCTATCTTCTCCGGGTAGGGAATGATAGGGAGAGAAAGGAATCAGCGACGGCTCTTTACGCGCTCTGCTCGTTTCCGGATAATCGAAAACGGGTTGTGGATTGTGGGTCGGTGCCTATTTTGGTTGAAGCAGCAGATTCAGGGCTAGAGAGAGCAGTGGAAGTGTTGGGACTTTTGGTTAAGTGTAGAGGAGGAAGAGAAGAAATGAGTAAAGTAAGTGGCTTTGTTGAGGTTTTGGTTAACGTTTTGAGGAATGGAAGTTTGAAAGGGATTCAGTATTCTCTGTTTATCCTCAATTGCTTGTGTTGTTGTAGCCGAGAAATCATCGATGAGGTTAAGAGAGAAGGAGTTATAGAGATATGCTTTGGTTTGGAGGATAATGAGAGTGAGAAAATCAGGAGGAATGCTACTATCTTAGTCCATACTTTACTTGGGGTTCCAATGAATTCATGA
>_R_11G_28__1_contig_1917_length
ATGGCCTTTGACTTACCAAACGATTTCAGGTGCCCGATCTCTCTTGAGATTATGTCTGACCCGGTTATCCTCCAATCGGGTCATACTTTCGATCGGGTCTCTATCCAACAATGGATTGACTCCGGCAATCGAACTTGCCCAATCACCAAGCTCCCGTTATCTGAAAACCCTTCTCTGATTCCCAATCACGCACTTCGTAGCTTAATTTCAAATTTTGCCCATGTGAGTCCTAAGGAATCATCACGTCCTCGAACTCAACAAGAACACTCTCAGTCTCAATCCCAAGCTTTAATCTCCACTCTCGTCTCTCGATCGCCGTCTAATGCGTCAAAGCTCGAGTCTTTGAGTCGACTCGTTCGTCTCACGAAGCGAGACTCGTTAATCAGGAGGAAAGTTACTGAATCAGGAGCGGTTCGTGCGGCTTTGGATTGTGTTGACTCTGGTAATCAGGGTGTGCAGGAAAAGTCTCTGTCTTTGCTTTTGAATCTTCGTTTAGAAGATGATAACAAAGTGGGTTTAGTAGCTGATGGAGTGATAAGACGGATTGTTGCTGTTTTACGGGTCGGGTCACCGGATTGTAAAGCGATTGCTGCTACTCTGTTAACGAGTTTAGCTGTTGTTGAAGTTAATAAAGCCACTATTGGATCGTATCCTGATGCAATCTCTGCTCTTGTCTATCTTCTCCGGGTAGGGAATGATAGGGAGAGAAAGGAATCAGCGACGGCTCTTTACGCGCTCTGCTCGTTTCCGGATAATCGAAAACGGGTTGTGGATTGTGGGTCGGTGCCTATTTTGGTTGAAGCAGCAGATTCAGGGCTAGAGAGAGCAGTGGAAGTGTTGGGACTTTTGGTTAAGTGTAGAGGAGGAAGAGAAGAAATGAGTAAAGTAAGTGGCTTTGTTGAGGTTTTGGTTAACGTTTTGAGGAATGGAAGTTTGAAAGGGATTCAGTATTCTCTGTTTATCCTCAATTGCTTGTGTTGTTGTAGCCGAGAAATCATCGATGAGGTTAAGAGAGAAGGAGTTATAGAGATATGCTTTGGTTTGGAGGATAATGAGAGTGAGAAAATCAGGAGGAATGCTACTATCTTAGTCCATACTTTACTTGGGGTTCCAATGAATTCATGA
>11B_28__1_contig_2104_length
ATGGCCTTTGACTTACCAAACGATTTCAGGTGCCCGATCTCTCTTGAGATTATGTCTGACCCGGTTATCCTCCAATCGGGTCATACTTTCGATCGGGTCTCTATCCAACAATGGATTGACTCCGGCAATCGAACTTGCCCAATCACCAAGCTCCCGTTATCTGAAAACCCTTCTCTGATTCCCAATCACGCACTTCGTAGCTTAATTTCAAATTTTGCCCATGTGAGTCCTAAGGAATCATCACGTCCTCGAACTCAACAAGAACACTCTCAGTCTCAATCCCAAGCTTTAATCTCCACTCTCGTCTCTCGATCGCCGTCTAATGCGTCAAAGCTCGAGTCTTTGAGTCGACTCGTTCGTCTCACGAAGCGAGACTCGTTAATCAGGAGGAAAGTTACTGAATCAGGAGCGGTTCGTGCGGCTTTGGATTGTGTTGACTCTGGTAATCAGGTTTTGCAGGAAAAGTCTCTGTCTTTGCTTTTGAATCTTAGTTTAGAAGATGATAACAAAGTGGGTTTAGTAGCTGATGGAGTGATAAGACGGATTGTTGCTGTTTTACGGGTCGGGTCACCGGATTGTAAAGCGATTGCTGCTACTCTGTTAACGAGTTTAGCTGTTGTTGAAGTTAATAAAGCCACTATTGGATCGTATCCTGATGCAATCTCTGCTCTTGTCTATCTTCTCCGGGTAGGGAATGATAGGGAGAGAAAGGAATCAGCGACGGCTCTTTACGCGCTCTGCTCGTTTCCGGATAATCGAAAACGGGTTGTGGATTGTGGGTCGGTGCCTATTTTGGTTGAAGCAGCAGATTCAGGGCTAGAGAGAGCAGTGGAAGTGTTGGGACTTTTGGTTAAGTGTAGAGGAGGAAGAGAAGAAATGAGTAAAGTAAGTGGCTTTGTTGAGGTTTTGGTTAACGTTTTGAGGAATGGAAGTTTGAAAGGGATTCAGTATTCTCTGTTTATCCTCAATTGCTTGTGTTGTTGTAGCCGAGAAATCATCGATGAGGTTAAGAGAGAAGGAGTTATAGAGATATGCTTTGGTTTGGAGGATAATGAGAGTGAGAAAATCAGGAGGAATGCTACTATCTTAGTCCATACTTTACTTGGGGTTCCAATGAATTCATGA
>11T_02__1_contig_1875_length
ATGGCCTTTGACTTACCAAACGATTTCAGGTGCCCGATCTCTCTTGAGATTATGTCTGACCCGGTTATCCTCCAATCGGGTCATACTTTCGATCGGGTCTCTATCCAACAATGGATTGACTCCGGCAATCGAACTTGCCCAATCACCAAGCTCCCGTTATCTGAAAACCCTTCTCTGATTCCCAATCACGCACTTCGTAGCTTAATTTCAAATTTTGCCCATGTGAGTCCTAAGGAATCATCACGTCCTCGAACTCAACAAGAACACTCTCAGTCTCAATCCCAAGCTTTAATCTCCACTCTCGTCTCTCGATCGCCGTCTAATGCGTCAAAGCTCGAGTCTTTGAGTCGACTCGTTCGTCTCACGAAGCGAGACTCGTTAATCAGGAGGAAAGTTACTGAATCAGGAGCGGTTCGTGCGGCTTTGGATTGTGTTGACTCTGGTAATCAGGTTTTGCAAGAAAAGTCTCTGTCTTTGCTTTTGAATCTTAGTTTAGAAGATGATAACAAAGTGGGTTTAGTAGCTGATGGAGTGATAAGACGGATTGTTGCTGTTTTACGGGTCGGGTCACCGGATTGCAAAGCGATTGCTGCTACTCTGTTAACGAGTTTAGCTGTTGTTGAAGTTAATAAAGCCACTATTGGATCGTATCCTGATGCAATCTCTGCTCTTGTTTATCTTCTCCGGGTAGGGAATGATAGGGAGAGAAAGGAATCAGCGACGGCTCTTTACGCGCTCTGCTCGTTTCCGGATAATCGAAAACGGGTTGTGGATTGTGGGTCGGTGCCTATTTTGGTTGAAGCAGCAGATTCAGGGCTAGAGAGAGCAGTGGAAGTGTTGGGACTTTTGGTTAAGTGTAGAGGAGGAAGAGAAGAAATGAGTAAAGTAAGTGGCTTTGTTGAGGTTTTGGTTAACGTTTTGAGGAATGGAAGTTTGAAAGGGATTCAGTATTCTCTGTTTATCCTCAATTGCTTGTGTTGTTGTAGCCGAGAAATCATCGATGAGGTTAAGAGAGAAGGAGTTATAGAGATATGCTTTGGTTTGGAGGATAATGAGAGTGAGAAAATCAGGAGGAATGCTACTATCTTAGTCCATACTTTACTTGGGGTTCCAATGAATTCATGA
>_R_11N_28__1_contig_2141_length
ATGGCCTTTGACTTACCAAACGATTTCAGGTGCCCGATCTCTCTTGAGATTATGTCTGACCCGGTTATCCTCCAATCGGGTCATACTTTCGATCGGGTCTCTATCCAACAATGGATTGACTCCGGCAATCGAACTTGCCCAATCACCAAGCTCCCGTTATCTGAAAACCCTTCTCTGATTCCCAATCACGCACTTCGTAGCTTAATTTCAAATTTTGCTCATGTGAGTCCTAAGGAATCATCACGTCCTCGGACTCAACAAGAACACTCTCAGTCTCAATCCCAAGCTTTAATCTCCACTCTCGTCTCTCGATCGCCGTCTAATGCGTCAAAGCTCGAGTCTTTGAGTCGACTCGTTCGTCTCACGAAGCGAGACTCGTTAATCAGGAGGAAAGTTACTGAATCAGGAGCGGTTCGTGCGGCTTTGGATTGTGTTGACTCTGGTAATCAGGTTTTGCAGGAAAAGTCTCTGTCTTTGCTTTTGAATCTTAGTTTAGAAGATGATAACAAAGTGGGTTTAGTAGCTGATGGAGTGATAAGACGGATTGTTGCTGTTTTACGGGTCGGGTCACCGGATTGCAAAGCGATTGCTGCTACTCTGTTAACGAGTTTAGCTGTTGTTGAAGTTAATAAAGCTACTATTGGATCGTATCCTGATGCAATCTCTGCTCTTGTTTATCTTCTCCGGGTAGGGAATGATAGGGAGAGAAAGGAATCAGCGACGGCTCTTTACGCTCTTTGTTCGTTTATGGATAATCGAAAACGGGTTGTGGATTGTGGGTCGGTGCCTATTTTGGTTGAAGCAGCAGATTCAGGGCTAGAGAGAGCAGTGGAAGTGTTGGGACTTTTGGTTAAGTGTAGAGGAGGAAGAGAAGAAATGAGTAAAGTAAGTGGCTTTGTTGAGGTTTTGGTTAACGTTTTGAGGAATGGAAGTTTGAAAGGGATTCAGTATTCTCTGTTTATCCTCAATTGCTTGTGTTGTTGTAGCCGAGAAATCATCGATGAGGTTAAGAGAGAAGGAGTTATAGAGATATGCTTTGGTTTGGAGGATAATGAGAGTGAGAAAATCAGGAGGAATGCTACTATCTTAGTCCATACTTTACTTGGGGTTCCAATGAATTCATGA
>_R_11F_02__1_contig_1865_length
ATGGCCTTTGACTTACCAAACGATTTCAGGTGCCCGATCTCTCTTGAGATTATGTCTGACCCGGTTATCCTCCAATCGGGTCATACTTTCGATCGGGTCTCTATCCAACAATGGATTGACTCCGGCAATCGAACTTGCCCAATCACCAAGCTCCCGTTATCTGAAAACCCTTCTCTGATTCCCAATCACGCACTTCGTAGCTTAATTTCAAATTTTGCCCATGTGAGTCCTAAGGAATCATCACGTCCTCGAACTCAACAAGAACACTCTCAGTCTCAATCCCAAGCTTTAATCTCCACTCTCGTCTCTCGATCGCCGTCTAATGCGTCAAAGCTCGAGTCTTTGAGTCGACTCGTTCGTCTCACGAAGCGAGACTCGTTAATCAGGAGGAAAGTTACTGAGTCAGGCGCTGTTCGTGCGGCTTTGGATTGTGTTGACTCTGGTAATCAGGTTTTGCAGGAAAAGTCTCTGTCTTTGCTTTTGAATCTTAGTTTAGAAGATGATAACAAAGTGGGTTTAGTAGCTGATGGAGTGATAAGACGAATTGTTGCTGTTTTACGGGTCGGGTCACCGGATTGTAAAGCGATTGCTGCTACTCTGTTAACGAGTTTAGCTGTTGTTGAAGTGAATAAAGCCACTATTGGATCGTATCCTGATGCAATCTCTGCTCTTGTTTATCTTCTCCGGGTAGGGAATGATAGGGAGAGAAAGGAATCAGCGACGGCTCTTTACGCTCTTTGTTCGTTTATGGATAATCGAAAACGGGTTGTGGATTGTGGGTCGGTGCCTATTTTGGTTGAAGCAGCAGATTCAGGGCTAGAGAGAGCAGTGGAAGTGTTGGGACTTTTGGTTAAGTGTAGAGGAGGAAGAGAAGAAATGAGTAAAGTAAGTGGCTTTGTTGAGGTTTTGGTTAACGTTTTGAGGAATGGAAGTTTGAAAGGGATTCAGTATTCTCTGTTTATCCTCAATTGCTTGTGTTGTTGTAGCCGAGAAATCATCGATGAGGTTAAGAGAGAAGGAGTTATAGAGATATGCTTTGGTTTGGAGGATAATGAGAGTGAGAAAATCAGGAGGAATGCTACTATCTTAGTCCATACTTTACTTGGGGTTCCAATGAATTCATGA
>07F_22__1_contig_1903_length
ATGGCCTTTGACTTACCAAACGATTTCAGGTGCCCGATCTCCCTTGAGATTATGTCCGACCCGGTTATCCTCCAATCGGGTCATACTTTCGATCGGGTCTCTATCCAACAATGGATTGACTCCGGCAATCGAACTTGCCCAATCACCAAGCTCCCGTTATCTGAAAACCCTTCTCTGATTCCCAATCACGCACTTCGTAGCTTAATTTCAAATTTTGCCCATGTGAGTCCTAAGGAATCATCACGTCCTCGAACTCACCAAGAACACTCTCAGTCTCAATCTCAAGCTTTAATCTCCACTCTCGTCTCTCGATCGTCGTCTAATGCGTCAAAGCTCGAGTCTTTGAGTCGACTCGTTCGTCTCACGAAGCGAGACTCGTTAATCAGGAGGAAAGTTACTGAATCAGGAGCGGTTCGTGCGGCTTTGGATTGTGTTGACTCTGGTAATCAGGTTTTGCAGGAAAAGTCTCTGTCTTTGCTTTTGAATCTTAGTTTAGAAGATGATAACAAAGTGGGTTTAGTAGCTGATGGAGTGATAAGACGGATTGTTGCTGTTTTACGGGTCGGGTCACCGGATTGTAAAGCGATTGCTGCTACTCTGTTAACGAGTTTAGCTGTTGTTGAAGTGAATAAAGCCACTATTGGATCGTATCCTGATGCAATCTCTGCTCTTGTTTATCTTCTCCGGGTAGGGAATGATAGGGAGAGAAAGGAATCAGCGACGGCTCTTTACGCGCTTTGTTCGTTTATGGATAATCGAAAACGGGTTGTGGATTGTGGGTCGGTGCCTATTTTGGTTGAAGCAGCAGATTCAGGGCTAGAGAGAGCAGTGGAAGTGTTGGGACTTTTGGTTAAGTGTAGAGGAGGAAGAGAAGAAATGAGTAAAGTAAGTGGCTTTGTTGAGGTTTTGGTTAACGTTTTGAGGAATGGAAGTTTGAAAGGGATTCAGTATTCTCTGTTTATCCTCAATTGCTTGTGTTGTTGTAGCCGAGAAATCATCGATGAGGTTAAGAGAGAAGGAGTTATAGAGATATGCTTTGGTTTGGAGGATAATGAGAGTGAGAAAATCAGGAGGAATGCTACTATCTTAGTCCATACTTTACTTGGGGTTCCAATGAATTCATGA
>_R_14B_24__1_contig_1969_length
ATGGCCTTTGACTTACCAAACGATTTCAGGTGCCCGATCTCCCTTGAGATTATGTCCGACCCGGTTATCCTCCAATCGGGTCATACTTTCGATCGGGTCTCTATCCAACAATGGATTGACTCCGGCAATCGAACTTGCCCAATCACCAAGCTCCCGTTATCTGAAAACCCTTCTCTGATTCCCAATCACGCACTTCGTAGCTTAATTTCAAATTTTGCCCATGTGAGTCCTAAGGAATCATCACGTCCTCGAACTCACCAAGAACACTCTCAGTCTCAATCTCAAGCTTTAATCTCCACTCTCGTCTCTCGATCGTCGTCTAATGCGTCAAAGCTCGAGTCTTTGAGTCGACTCGTTCGTCTCACGAAGCGAGACTCGTTAATCAGGAGGAAAGTTACTGAATCAGGAGCGGTTCGTGCGGCTTTGGATTGTGTTGACTCTGGTAATCAGGTTTTGCAGGAAAAGTCTCTGTCTTTGCTTTTGAATCTTAGTTTAGAAGATGATAACAAAGTGGGTTTAGTAGCTGATGGAGTGATAAGACGGATTGTTGCTGTTTTACGGGTCGGGTCACCGGATTGTAAAGCGATTGCTGCTACTCTGTTAACGAGTTTAGCTGTTGTTGAAGTGAATAAAGCCACTATTGGATCGTATCCTGATGCAATCTCTGCTCTTGTTTATCTTCTCCGGGTAGGGAATGATAGGGAGAGAAAGGAATCAGCGACGGCTCTTTACGCTCTTTGTTCGTTTATGGATAATCGAAAACGGGTTGTGGATTGTGGGTCGGTGCCTATTTTGGTTGAAGCAGCAGATTCAGGGCTAGAGAGAGCAGTGGAAGTGTTGGGACTTTTGGTTAAGTGTAGAGGAGGAAGAGAAGAAATGAGTAAAGTAAGTGGCTTTGTTGAGGTTTTGGTTAACGTTTTGAGGAATGGAAGTTTGAAAGGGATTCAGTATTCTCTGTTTATCCTCAATTGCTTGTGTTGTTGTAGCCGAGAAATCATCGATGAGGTTAAGAGAGAAGGAGTTATAGAGATATGCTTTGGTTTGGAGGATAATGAGAGTGAGAAAATCAGGAGGAATGCTACTATCTTAGTCCATACTTTACTTGGGGTTCCAATGAATTCATGA
>14B_06__1_contig_2347_length
ATGGCCTTTGACTTACCAAACGATTTCAGGTGCCCGATCTCCCTTGAGATTATGTCCGACCCGGTTATCCTCCAATCGGGTCATACTTTCGATCGGGTCTCTATCCAACAATGGATTGACTCCGGCAATCGAACTTGCCCAATCACCAAGCTCCCGTTATCTGAAAACCCTTCTCTGATTCCCAATCACGCACTTCGTAGCTTAATTTCAAATTTTGCCCATGTGAGTCCTAAGGAATCATCACGTCCTCGAACTCACCAAGAACACTCTCAGTCTCAATCTCAAGCTTTAATCTCCACTCTCGTCTCTCGATCGTCGTCTAATGCGTCAAAGCTCGAGTCTTTGAGTCGACTCGTTCGTCTCACGAAGCGAGACTCGTTAATCAGGAGGAAAGTTACTGAATCAGGAGCGGTTCGTGCGGCTTTGGATTGTGTTGACTCTGGTAATCAGGTTTTGCAGGAAAAGTCTCTGTCTTTGCTTTTGAATCTTAGTTTAGAAGATGATAACAAAGTGGGTTTAGTAGCTGATGGAGTGATAAGACGGATTGTTGCTGTTTTACGGGTCGGGTCACCGGATTGTAAAGCGATTGCTGCTACTCTGTTAACGAGTTTAGCTGTTGTTGAAGTGAATAAAGCCACTATTGGATCGTATCCTGATGCAATCTCTGCTCTTGTTTATCTTCTCCGGGTAGGGAATGATAGGGAGAGAAAGGAATCAGCGACGGCTCTTTACGCTCTTTGTTCGTTTATGGATAATCGAAAACGGGTTGTGGATTGTGGGTCGGTGCCTATTTTGGTTGAAGCAGCAGATTCAGGGCTAGAGAGAGCAGTGGAAGTGTTGGGACTTTTGGTTAAGTGTAGAGGAGGAAGAGAAGAAATGAGTAAAGTAAGTGGCTTTGTTGAGGTTTTGGTTAACGTTTTGAGGAATGGAAGTTTGAAAGGGATTCAGTATTCTCTGTTTATCCTCAATTGCTTGTGTTGTTGTAGCCGAGAAATCATCGATGAGGTTAAGAGAGAAGGAGTTATAGAGATATGCTTTGGTTTGGAGGATAATGAGAGTGAGAAAATCAGGAGGAATGCTACTATCTTAGTCCATACTTTACTTGGGGTTCCAATGAATTCATGA
>_R_11C_13__1_contig_1951_length
ATGGCCTTTGACTTACCAAACGATTTCAGGTGCCCGATCTCTCTTGAGATTATGTCCGACCCGGTTATCCTCCAATCGGGTCATACTTTCGATCGGGTCTCTATCCAACAATGGATTGACTCCGGCAATCGAACTTGCCCAATCACCAAGCTCCCGTTATCTGAAAACCCTTCTCTGATTCCCAATCACGCACTTCGTAGCTTAATTTCAAATTTTGCCCATGTGAGTCCTAAGGAATCATCACGTCCTCGAACTCACCAAGAACACTCTCAGTCTCAATCTCAAGCTTTAATCTCCACTCTCGTCTCTCGATCGTCGTCTAATGCGTCAAAGCTCGAGTCTTTGAGTCGACTCGTTCGTCTCACGAAGCGAGACTCGTTAATCAGGAGGAAAGTTACTGAATCAGGAGCGGTTCGTGCGGCTTTGGATTGTGTTGACTCTGGTAATCAGGTTTTGCAGGAAAAGTCTCTGTCTTTGCTTTTGAATCTTAGTTTAGAAGATGATAACAAAGTGGGTTTAGTAGCTGATGGAGTGATAAGACGGATTGTTGCTGTTTTACGGGTCGGGTCACCGGATTGTAAAGCGATTGCTGCTACTCTGTTAACGAGTTTAGCTGTTGTTGAAGTGAATAAAGCCACTATTGGATCGTATCCTGATGCAATCTCTGCTCTTGTTTATCTTCTCCGGGTAGGGAATGATAGGGAGAGAAAGGAATCAGCGACGGCTCTTTACGCTCTTTGTTCGTTTATGGATAATCGAAAACGGGTTGTGGATTGTGGGTCGGTGCCTATTTTGGTTGAAGCAGCAGATTCAGGGCTAGAGAGAGCAGTGGAAGTGTTGGGACTTTTGGTTAAGTGTAGAGGAGGAAGAGAAGAAATGAGTAAAGTAAGTGGCTTTGTTGAGGTTTTGGTTAACGTTTTGAGGAATGGAAGTTTGAAAGGGATTCAGTATTCTCTGTTTATCCTCAATTGCTTGTGTTGTTGTAGCCGAGAAATCATCGATGAGGTTAAGAGAGAAGGAGTTATAGAGATATGCTTTGGTTTGGAGGATAATGAGAGTGAGAAAATCAGGAGGAATGCTACTATCTTAGTCCATACTTTACTTGGGGTTCCAATGAATTCATGA
>07H_03__1_contig_1844_length
ATGGCCTTTGACTTACCAAACGATTTCAGGTGCCCGATCTCCCTTGAGATTATGTCCGACCCGGTTATCCTCCAATCGGGTCATACTTTCGATCGGGTCTCTATCCAACAATGGATTGACTCCGGCAATCGAACTTGCCCAATCACCAAGCTCCCGTTATCTGAAAACCCTTCTCTGATTCCCAATCACGCACTTCGTAGCTTAATTTCAAATTTTGCCCATGTGAGTCCTAAGGAATCATCACGTCCTCGAACTCACCAAGAACACTCTCAGTCTCAATCTCAAGCTTTAATCTCCACTCTCGTCTCTCGATCGTCGTCTAATGCGTCAAAGCTCGAGTCTTTGAGTCGACTCGTTCGTCTCACGAAGCGAGACTCGTTAATCAGGAGGAAAGTTACTGAATCAGGAGCGGTTCGTGCGGCTTTGGATTGTGTTGACTCTGGTAATCAGGTTTTGCAGGAAAAGTCTCTGTCTTTGCTTTTGAATCTTAGTTTAGAAGATGATAACAAAGTGGGTTTAGTAGCTGATGGAGTGATAAGACGAATTGTTGCTGTTTTACGGGTCGGGTCACCGGATTGTAAAGCGATTGCTGCTACTCTGTTAACGAGTTTAGCTGTTGTTGAAGTGAATAAAGCCACTATTGGATCGTATCCTGATGCAATCTCTGCTCTTGTTTATCTTCTCCGGGTAGGGAATGATAGGGAGAGAAAGGAATCAGCGACGGCTCTTTACGCTCTTTGTTCGTTTATGGATAATCGAAAACGGGTTGTGGATTGTGGGTCGGTGCCTATTTTGGTTGAAGCAGCAGATTCAGGGCTAGAGAGAGCAGTGGAAGTGTTGGGACTTTTGGTTAAGTGTAGAGGAGGAAGAGAAGAAATGAGTAAAGTAAGTGGCTTTGTTGAGGTTTTGGTTAACGTTTTGAGGAATGGAAGTTTGAAAGGGATTCAGTATTCTCTGTTTATCCTCAATTGCTTGTGTTGTTGTAGCCGAGAAATCGCCGATGAGGTTAAGAGAGAAGGAGTTGTAGAGATATGCTTTGGTTTGGAGGATAATGAGAGTGAGAAAATCAGGAGGAATGCTACTATCTTAGTCCATACTTTACTTGGGGTTCCAATGAATTCATGA
>_R_11AJ_27__1_contig_1906_length
ATGGCCTTTGACTTACCAAACGATTTCAGGTGCCCGATCTCTCTTGAGATTATGTCCGACCCGGTTATCCTCCAATCGGGTCATACTTTCGATCGGGTCTCTATCCAACAATGGATTGACTCCGGCAATCGAACTTGCCCAATCACCAAGCTCCCGTTATCTGAAAACCCTTCTCTGATTCCCAATCACGCACTTCGTAGCTTAATTTCAAATTTTGCCCATGTGAGTCCTAAGGAATCATCACGTCCTCGAACTCACCAAGAACACTCTCAGTCTCAATCCCAAGCTTTAATCTCCACTCTCGTCTCTCGATCGTCGTCTAATGCGTCAAAGCTCGAGTCTTTGAGTCGACTCGTTCGTCTCACGAAGCGAGACTCGTTAATCAGGAGGAAAGTTACTGAATCAGGAGCGGTTCGTGCGGCTTTGGATTGTGTTGACTCTGGTAATCAGGTTTTGCAGGAAAAGTCTCTGTCTTTGCTTTTGAATCTTAGTTTAGAAGATGATAACAAAGTGGGTTTAGTAGCTGATGGAGTGATAAGACGGATTGTTTCTGTTTTACGGGTCGGGTCACCGGATTGTAAAGCGATTGCTGCTACTCTGTTAACGAGTTTAGCTGTTGTTGAAGTGAATAAAGCCACTATTGGATCGTATCCTGATGCAATCTCTGCTCTTGTTTATCTTCTCCGGGTAGGGAATGATAGGGAGAGAAAGGAATCAGCGACGGCTCTTTACGCGCTCTGCTCGTTTCCGGATAATCGAAAACGGGTTGTGGATTGTGGGTCGGTGCCTATTTTGGTTGAAGCAGCAGATTCAGGGCTAGAGAGAGCAGTGGAAGTGTTGGGACTTTTGGTTAAGTGTAGAGGAGGAAGAGAAGAAATGAGTAAAGTAAGTGGCTTTGTTGAGGTTTTGGTTAACGTTTTGAGGAATGGAAGTTTGAAAGGGATTCAGTATTCTCTGTTTATCCTCAATTGCTTGTGTTGTTGTAGCCGAGAAATCATCGATGAGGTTAAGAGAGAAGGAGTTGTAGAGATATGCTTTGGTTTGGAGGATAATGAGAGTGAGAAAATCAGGAGGAATGCTACTATCTTAGTCCATACTTTACTTGGGGTTCCAATGAATTCATGA
>11P_29__1_contig_2093_length
ATGGCCTTTGACTTACCAAACGATTTCAGGTGCCCGATCTCCCTTGAGATTATGTCCGACCCGGTTATCCTCCAATCGGGTCATACTTTCGATCGGGTCTCTATCCAACAATGGATTGACTCCGGCAATCGAACTTGCCCAATCACCAAGCTCCCGTTATCTGAAAACCCTTCTCTGATTCCCAATCACGCACTTCGTAGCTTAATTTCAAATTTTGCTCATGTGAGTCCTAAGGAATCATCACGTCCTCGGACTCAACAAGAACACTCTCAGTCTCAATCCCAAGCTTTAATCTCCACTCTCATCTCTCGATCGTCGTCTAATGCATCAAAGCTCGAGTCTTTGAGTCGACTCGTTCGTCTCACGAAGCGAGACTCGTTAATCAGGAGGAAAGTTACTGAATCAGGAGCGGTTCGTGCGGCTTTGGATTGTGTTGACTCTGGTAATCAGGTTTTGCAGGAAAAGTCTCTGTCTTTGCTTTTGAATCTTAGTTTAGAAGATGATAACAAAGTGGGTTTAGTAGCTGATGGAGTGATAAGACGGATTGTTGCTGTTTTACGGGTCGGGTCACCGGATTGTAAAGCGATTGCTGCTACTCTGTTAACGAGTTTAGCTGTTGTTGAAGTGAATAAAGCCACTATTGGATCGTATCCTGATGCAATCTCTGCTCTTGTTTATCTTCTCCGGGTAGGGAATGATAGGGAGAGAAAGGAATCAGCGACGGCTCTTTACGCGCTCTGCTCGTTTCCGGATAATCGAAAACGGGTTGTGGATTGTGGGTCGGTGCCTATTTTGGTTGAAGCAGCAGATTCAGGGCTAGAGAGAGCAGTGGAAGTGTTGGGACTTTTGGTTAAGTGTAGAGGAGGAAGAGAAGAAATGAGTAAAGTAAGTGGCTTTGTTGAGGTTTTGGTTAACGTTTTGAGGAATGGAAGTTTGAAAGGGATTCAGTATTCTCTGTTTATCCTCAATTGCTTGTGTTGTTGTAGCCGAGAAATCATCGATGAGGTTAAGAGAGAAGGAGTTATAGAGATATGCTTTGGTTTGGAGGATAATGAGAGTGAGAAAATCAGGAGGAATGCTACTATCTTAGTCCATACTTTACTTGGGGTTCCAATGAATTCATGA
>11U_04__1_contig_2088_length
ATGGCCTTTGACTTACCAAACGATTTCAGGTGCCCGATCTCCCTTGAGATTATGTCCGACCCGGTTATCCTCCAATCGGGTCATACTTTCGATCGGGTCTCTATCCAACAATGGATTGACTCCGGCAATCGAACTTGCCCAATCACCAAGCTCCCCTTATCTGAAAACCCTTCTCTGATTCCCAATCACGCACTTCGTAGCTTAATTTCAAACTTTGCTCATGTGAGTCCTAAGGAATCATCACGTCCTCGTACTCAACAAGAACACTCTCAGTCTCAATCCCAAGCTTTAATCTCCACTCTCATCTCTCGATCGTCGTCTAATGCATCAAAGCTCGAGTCTTTGAGTCGACTCGTTCGTCTCACGAAGCGAGACTCGTCAATCAGAAGGAAAGTTACTGAATCAGGTGCGGTTCGTGCGGCTTTGGATTGTGTTGACTCGTGTAATCAGGTTTTACAAGAAAAGTCTTTGTCTTTGCTTTTGAATCTTAGTTTAGAAGATGATAACAAAGTGGGTTTAGTTGCTGATGGAGTGATAAGACGGATTGTTGCTGTTTTACGGGTAGGGTCACCGGATTGTAAAGCGATTGCTGCTACTCTGTTAACGAGTTTAGCTGTTGTTGAAGTGAATAAAGCTACTATTGGATCGTATCCTGATGCAATCTCTGCTCTTGTTTATCTTCTCCGGGTAGGGAATGATAGGGAGAGAAAGGAATCAGCGACGGCTCTTTACGCTCTTTGTTCGTTTATGGATAATCGAAAACGGGTTGTGGATTGTGGGTCGGTGCCTATTTTGGTTGAAGCAGCAGATTCAGGGCTAGAGAGAGCAGTGGAAGTGTTGGGACTTTTGGTTAAGTGTAGAGGAGGAAGAGAAGAAATGAGTAAAGTAAGTGGCTTTGTTGAGGTTTTGGTTAACGTTTTGAGGAATGGAAGTTTGAAAGGGATTCAGTATTCTCTGTTTATCCTCAATTGCTTGTGTTGTTGTAGCCGAGAAATCGCCGATGAGGTTAAGAGAGAAGGAGTTGTAGAGATATGCTTTGGTTTGGAGGATAATGAGAGTGAGAAAATCAGGAGGAATGCTACTATCTTAGTCCATACTTTACTTGGGGTTCCAATGAATTCATGA
>_R_07J_30__1_contig_1861_length
ATGGCCTTTGACTTACCAAACGATTTCAGGTGCCCGATCTCTCTTGAGATTATGTCCGACCCGGTTATCCTCCAATCGGGTCATACTTTCGATCGGGTCTCTATCCAACAATGGATTGACTCCGGCAATCGAACTTGTCCAATCACCAAGCTCCCGTTATCTGAAAACCCTTCTCTGATTCCCAATCACGCACTTCGTAGCTTAATTTCAAATTTTGCTCATGTGAGTCCTAAGGAATCATCACGTCCTCGGACTCAACAAGAACACTCTCAGTCTCAATCCCAAGCTTTAATCTCCACTCTCGTCTCTCGATTGTCGTCTAATGCATCAAAGCTCGAGTCTTTGAGTCGACTAGTTCGACTTACGAAGCGAGACTCGTCAATCAGGAGGAAAGTTACTGAGTCAGGTGTGGTTCGTGCGGCTCTGGATTGTGTTGACTCGTGTAATCAGGTTTTACAAGAAAAGTCTCTGTCTTTGCTTTTGAATCTTAGTTTAGAAGATGATAACAAAGTGGGTTTAGTAGCTGATGGAGTGATAAGACGGATTGTTGCTGTTTTACGGGTCGGGTCACCGGATTGCAAAGCGATTGCTGCTACTCTGTTAACGAGTTTAGCTGTTGTTGAAGTTAATAAAGCCACTATTGGATCGTATCCTGATGCAATCTCTGCTCTTGTTTATCTTCTCCGGGTAGGGAATGATAGGGAGAGAAAGGAATCAGCGACGGCTCTTTACGCGCTCTGCTCGTTTCCGGATAATCGAAAACGGGTTGTGGATTGTGGGTCGGTGCCTATTTTGGTTGAAGCAGCAGATTCAGGGCTAGAGAGAGCAGTGGAAGTGTTGGGACTTTTGGTTAAGTGTAGAGGAGGAAGAGAAGAAATGAGTAAAGTAAGTGGCTTTGTTGAGGTTTTGGTTAACGTTTTGAGGAATGGAAGTTTGAAAGGGATTCAGTATTCTCTGTTTATCCTCAATTGCTTGTGTTGTTGTAGCCGAGAAATCATCGATGAGGTTAAGAGAGAAGGAGTTATAGAGATATGCTTTGGTTTGGAGGATAATGAGAGTGAGAAAATCAGGAGGAATGCTACTATCTTAGTCCATACTTTACTTGGGGTTCCAATGAATTCATGA
>_R_11AB_30__1_contig_1892_length
ATGGCCTTTGACTTACCAAACGATTTCAGGTGCCCGATCTCTCTTGAGATTATGTCCGACCCGGTTATCCTCCAATCGGGTCATACTTTCGATCGGGTCTCTATCCAACAATGGATTGACTCCGGCAATCGAACTTGTCCAATCACCAAGCTCCCGTTATCTGAAAACCCTTCTCTGATTCCCAATCACGCACTTCGTAGCTTAATTTCAAATTTTGCTCATGTGAGTCCTAAGGAATCATCACGTCCTCGGACTCAACAAGAACACTCTCAGTCTCAATCCCAAGCTTTAATCTCCACTCTCGTCTCTCGATTGTCGTCTAATGCATCAAAGCTCGAGTCTTTGAGTCGACTAGTTCGACTTACGAAGCGAGACTCGTCAATCAGGAGGAAAGTTACTGAGTCAGGTGTGGTTCGTGCGGCTCTGGATTGTGTTGACTCGTGTAATCAGGTTTTACAAGAAAAGTCTCTGTCTTTGCTTTTGAATCTTAGTTTAGAAGATGATAACAAAGTGGGTTTAGTAGCTGATGGAGTGATAAGACGGATTGTTGCTGTTTTACGGGTCGGGTCACCGGATTGCAAAGCGATTGCTGCTACTCTGTTAACGAGTTTAGCTGTTGTTGAAGTTAATAAAGCCACTATTGGATCGTATCCTGATGCAATCTCTGCTCTTGTTTATCTTCTCCGGGTAGGGAATGATAGGGAGAGAAAGGAATCAGCGACGGCTCTTTACGCGCTCTGCTCGTTTCCGGATAATCGAAAACGGGTTGTGGATTGTGGGTCGGTGCCTATTTTGGTTGAAGCAGCAGATTCAGGGCTAGAGAGAGCAGTGGAAGTGTTGGGACTTTTGGTTAAGTGTAGAGGAGGAAGAGAAGAAATGAGTAAAGTAAGTGGCTTTGTTGAGGTTTTGGTTAACGTTTTGAGGAATGGAAGTTTGAAAGGGATTCAGTATTCTCTGTTTATCCTCAATTGCTTGTGTTGTTGTAGCCGAGAAATCATCGATGAGGTTAAGAGAGAAGGAGTTATAGAGATATGCTTTGGTTTGGAGGATAATGAGAGTGAGAAAATCAGGAGGAATGCTACTATCTTAGTCCATACTTTACTTGGGGTTCCAATGAATTCATGA
>_R_07N_24__1_contig_1916_length
ATGGCCTTTGACTTACCAAACGATTTCAGGTGCCCGATCTCCCTTGAGATTATGTCCGACCCGGTTATCCTCCAATCGGGTCATACTTTCGATCGGGTCTCTATCCAACAATGGATTGACTCCGGCAATCGAACTTGTCCAATCACCAAGCTCCCGTTATCTGAAAACCCTTCTCTGATTCCCAATCACGCACTTCGTAGCTTAATTTCAAATTTTGCTCATGTGAGTCCTAAGGAATCATCACGTCCTCGGACTCAACAAGAACACTCTCAGTCTCAATCCCAAGCTTTAATCTCCACTCTCGTCTCTCGATTGTCGTCTAATGCATCAAAGCTCGAGTCTTTGAGTCGACTAGTTCGACTTACGAAGCGAGACTCGTCAATCAGGAGGAAAGTTACTGAGTCAGGTGTGGTTCGTGCGGCTCTGGATTGTGTTGACTCGTGTAATCAGGTTTTACAAGAAAAGTCTCTGTCTTTGCTTTTGAATCTTAGTTTAGAAGATGATAACAAAGTGGGTTTAGTAGCTGATGGAGTGATAAGACGGATTGTTGCTGTTTTACGGGTCGGGTCACCGGATTGCAAAGCGATTGCTGCTACTCTGTTAACGAGTTTAGCTGTTGTTGAAGTGAATAAAGCCACTATTGGATCGTATCCTGATGCAATCTCTGCTCTTGTTTATCTTCTCCGGGTAGGGAATGATAGGGAGAGAAAGGAATCAGCGACGGCTCTTTACGCGCTCTGCTCGTTTCCGGATAATCGAAAACGGGTTGTGGATTGTGGGTCGGTGCCTATTTTGGTTGAAGCAGCAGATTCAGGGCTAGAGAGAGCAGTGGAAGTGTTGGGACTTTTGGTTAAGTGTAGAGGAGGAAGAGAAGAAATGAGTAAAGTAAGTGGCTTTGTTGAGGTTTTGGTTAACGTTTTGAGGAATGGAAGTTTGAAAGGGATTCAGTATTCTCTGTTTATCCTCAATTGCTTGTGTTGTTGTAGCCGAGAAATCATCGATGAGGTTAAGAGAGAAGGAGTTATAGAGATATGCTTTGGTTTGGAGGATAATGAGAGTGAGAAAATCAGGAGGAATGCTACTATCTTAGTCCATACTTTACTTGGGGTTCCAATGAATTCATGA
>_R_11L_08__1_contig_2241_length
ATGGCCTTTGACTTACCAAACGATTTCAGGTGCCCGATCTCCCTTGAGATTATGTCCGACCCGGTTATCCTCCAATCGGGTCATACTTTCGATCGGGTCTCTATCCAACAATGGATTGACTCCGGCAATCGAACTTGCCCAATCACCAAGCTCCCCTTATCCGAAAACCCTTCTCTGATTCCCAATCACGCACTTCGTAGCTTAATTTCAAATTTTGCTCATGTGAGTCCTAAGGAATCATCACGTCCTCGGACTCAACAAGAACACTCTCAGTCTCAATCCCAAGCTTTAATCTCCACTCTCGTCTCTCGATTGTCGTCTAATGCATCAAAGCTCGAGTCTTTGAGTCGACTAGTTCGACTTACGAAGCGAGACTCGTCAATCAGGAGGAAAGTTACTGAGTCAGGTGTGGTTCGTGCGGCTCTGGATTGTGTTGACTCGTGTAATCAGGTTTTACAAGAAAAGTCTCTGTCTTTGCTTTTGAATCTTAGTTTAGAAGATGATAACAAAGTGGGTTTAGTAGCTGATGGAGTGATAAGACGGATTGTTGCTGTTTTACGGGTCGGGTCACCGGATTGCAAAGCGATTGCTGCTACTCTGTTAACGAGTTTAGCTGTTGTTGAAGTTAATAAAGCCACTATTGGATCGTATCCTGATGCAATCTCTGCTCTTGTTTATCTTCTCCGGGTAGGGAATGATAGGGAGAGAAAGGAATCAGCGACGGCTCTTTACGCGCTCTGCTCGTTTCCGGATAATCGAAAACGGGTTGTGGATTGTGGGTCGGTGCCTATTTTGGTTGAAGCAGCAGATTCAGGGCTAGAGAGAGCAGTGGAAGTGTTGGGACTTTTGGTTAAGTGTAGAGGAGGAAGAGAAGAAATGAGTAAAGTAAGTGGCTTTGTTGAGGTTTTGGTTAACGTTTTGAGGAATGGAAGTTTGAAAGGGATTCAGTATTCTCTGTTTATCCTCAATTGCTTGTGTTGTTGTAGCCGAGAAATCGCCGATGAGGTTAAGAGAGAAGGAGTTGTAGAGATATGCTTTGGTTTGGAGGATAATGAGAGTGAGAAAATCAGGAGGAATGCTACTATCTTAGTCCATACTTTACTTGGGGTTCCAATGAATTCATGA
>11AA_25__1_contig_2083_length
ATGGCCTTTGACTTACCAAACGATTTCAGGTGCCCGATCTCTCTTGAGATTATGTCCGACCCGGTTATCCTCCAATCGGGTCATACTTTCGATCGGGTCTCTATCCAACAATGGATTGACTCCGGCAATCGAACTTGCCCAATCACCAAGCTCCCGTTATCTGAAAACCCTTCTCTGATTCCCAATCACGCACTTCGTAGCTTAATTTCAAATTTTGCTCATGTGAGTCCTAAGGAATCATCACGCCCTCGGACTCAACAAGAACTCTCTCAGTCTCAATCCCAAGCTTTAATCTCCACTCTCGTCTCTCGATTGTCGTCTAATGCATCAAAGCTCGAGTCTTTGAGTCGACTAGTTCGACTTACGAAGCGAGACTCGTCAATCAGGAGGAAAGTTACTGAGTCAGGTGTGGTTCGTGCGGCTCTGGATTGTGTTGACTCGTGTAATCAGGTTTTACAAGAAAAGTCTCTGTCTTTGCTTTTGAATCTTAGTTTAGAAGATGATAACAAAGTGGGTTTAGTAGCTGATGGAGTGATAAGACGGATTGTTGCTGTTTTACGGGTCGGGTCACCGGATTGCAAAGCGATTGCTGCTACTCTGTTAACGAGTTTAGCTGTTGTTGAAGTTAATAAAGCCACTATTGGATCGTATCCTGATGCAATCTCTGCTCTTGTTTATCTTCTCCGGGTAGGGAATGATAGGGAGAGAAAGGAATCAGCGACGGCTCTTTACGCGCTCTGCTCGTTTCCGGATAATCGAAAACGGGTTGTGGATTGTGGGTCGGTGCCTATTTTGGTTGAAGCAGCAGATTCAGGGCTAGAGAGAGCAGTGGAAGTGTTGGGACTTTTGGTTAAGTGTAGAGGAGGAAGAGAAGAAATGAGTAAAGTAAGTGGCTTTGTTGAGGTTTTGGTTAACGTTTTGAGGAATGGAAGTTTGAAAGGGATTCAGTATTCTCTGTTTATCCTCAATTGCTTGTGTTGTTGTAGCCGAGAAATCATCGATGAGGTTAAGAGAGAAGGAGTTATAGAGATATGCTTTGGTTTGGAGGATAATGAGAGTGAGAAAATCAGGAGGAATGCTACTATCTTAGTCCATACTTTACTTGGGGTTCCAATGAATTCATGA
>_R_11J_01__1_contig_1915_length
ATGGCCTTTGACTTACCAAACGATTTCAGGTGCCCGATCTCTCTTGAGATTATGTCTGACCCGGTTATCCTCCAATCGGGTCATACTTTCGATCGGGTCTCTATCCAACAATGGATTGACTCCGGCAATCGGACATGTCCAATCACCAAGCTCCCGTTATCAGAAAACCCTTCTCTGATTCCCAATCACGCACTTCGTAGCTTAATTTCAAATTTTGCTCATGTGAGTCCTAAGGAATCATCACGTCCTCGGACTCAACAAGAACATTCTCAGTCTCAATCCCAAGCTTTAATCTCCACTCTCGTCTCTCGATTGTCGTCTAATGCATCAAAGCTCGAGTCTTTGAGTCGACTAGTTCGACTTACGAAGCGAGACTCGTCAATCAGGAGGAAAGTTACTGAGTCAGGTGTGGTTCGTGCGGCTCTGGATTGTGTTGACTCGTGTAATCAGGTTTTACAAGAAAAGTCTCTGTCTTTGCTTTTGAATCTTAGTTTAGAAGATGATAACAAAGTGGGTTTAGTAGCTGATGGAGTGATAAGACGGATTGTTGCTGTTTTACGGGTCGGGTCACCGGATTGTAAAGCGATTGCTGCTACTCTGTTAACGAGTTTAGCTGTTGTTGAAGTGAATAAAGCCACTATTGGATCGTATCCTGATGCAATCTCTGCTCTTGTTTATCTTCTCCGGGTAGGGAATGATAGGGAGAGAAAGGAATCAGCGACGGCTCTTTACGCGCTCTGCTCGTTTCCGGATAATCGAAAACGGGTTGTGGATTGTGGGTCGGTGCCTATTTTGGTTGAAGCAGCAGATTCAGGGCTAGAGAGAGCAGTGGAAGTGTTGGGACTTTTGGTTAAGTGTAGAGGAGGAAGAGAAGAAATGAGTAAAGTAAGTGGCTTTGTTGAGGTTTTGGTTAACGTTTTGAGGAATGGAAGTTTGAAAGGGATTCAGTATTCTCTGTTTATCCTCAATTGCTTGTGTTGTTGTAGCCGAGAAATCATCGATGAGGTTAAGAGAGAAGGAGTTATAGAGATATGCTTTGGTTTGGAGGATAATGAGAGTGAGAAAATCAGGAGGAATGCTACTATCTTAGTCCATACTTTACTTGGGGTTCCAATGAATTCATGA
>_R_07Q_17__1_contig_2166_length
ATGGCCTTTGACTTACCAAACGATTTCAGGTGCCCGATCTCCCTTGAGATTATGTCCGACCCGGTTATCCTCCAATCGGGTCATACTTTCGATCGGGTCTCTATCCAACAATGGATTGACTCCGGCAATCGAACTTGCCCAATCACCAAGCTCCCCTTATCCGAAAACCCTTCTCTGATTCCCAATCACGCACTTCGTAGCTTAATTTCAAATTTTGCTCATGTGAGTCCTAAGGAATCATCACGTCCTCGGACTCAACAAGAACACTCTCAGTCTCAATCCCAAGCTTTAATCTCCACTCTCGTCTCTCGATTGTCGTCTAATGCATCAAAGCTCGAGTCTTTGAGTCGACTAGTTCGACTTACGAAGCGAGACTCGTCAATCAGGAGGAAAGTTACTGAGTCAGGTGTGGTTCGTGCGGCTCTGGATTGTGTTGACTCGTGTAATCAGGTTTTACAAGAAAAGTCTCTGTCTTTGCTTTTGAATCTTAGTTTAGAAGATGATAACAAAGTGGGTTTAGTAGCTGATGGAGTGATAAGACGGATTGTTGCTGTTTTACGGGTCGGGTCACCGGATTGCAAAGCGATTGCTGCTACTCTGTTAACGAGTTTAGCTGTTGTTGAAGTTAATAAAGCCACTATTGGATCGTATCCTGATGCAATCTCTGCTCTTGTTTATCTTCTCCGGGTAGGGAATGATAGGGAGAGAAAGGAATCAGCGACGGCTCTTTACGCGCTCTGCTCGTTTCCGGATAATCGAAAACGGGTTGTGGATTGTGGGTCGGTGCCTATTTTGGTTGAAGCAGCAGATTCAGGGCTAGAGAGAGCAGTGGAAGTGTTGGGACTTTTGGTTAAGTGTAGAGGAGGAAGAGAAGAAATGAGTAAAGTAAGTGGCTTTGTTGAGGTTTTGGTTAACGTTTTGAGGAATGGAAGTTTGAAAGGGATTCAGTATTCTCTGTTTATCCTCAATTGCTTGTGTTGTTGTAGCCGAGAAATCATCGATGAGGTTAAGAGAGAAGGAGTTATAGAGATATGCTTTGGTTTGGAGGATAATGAGAGTGAGAAAATCAGGAGGAATGCTACTATCTTAGTCCATACTTTACTTGGGGTTCCAATGAATTCATGA
>11AE_03__1_contig_1818_length
ATGGCCTTTGACTTACCAAACGATTTCAGGTGCCCGATCTCTCTTGAGATTATGTCCGACCCGGTTATCCTCCAATCGGGTCATACTTTCGATCGGGTCTCTATCCAACAATGGATTGACTCCGGCAATCGAACTTGTCCAATCACCAAGCTCCCGTTATCTGAAAACCCTTCTCTGATTCCCAATCACGCACTTCGTAGCTTAATTTCAAATTTTGCTCATGTGAGTCCTAAGGAATCATCACGTCCTCGGACTCAACAAGAACACTCTCAGTCTCAATCCCAAGCTTTAATCTCCACTCTCGTCTCTCGATTGTCGTCTAATGCATCAAAGCTCGAGTCTTTGAGTCGACTAGTTCGACTTACGAAGCGAGACTCGTCAATCAGGAGGAAAGTTACTGAGTCAGGTGTGGTTCGTGCGGCTCTGGATTGTGTTGACTCGTGTAATCAGGTTTTACAAGAAAAGTCTCTGTCTTTGCTTTTGAATCTTAGTTTAGAAGATGATAACAAAGTGGGTTTAGTAGCTGATGGAGTGATAAGACGGATTGTTGCTGTTTTACGGGTCGGGTCACCGGATTGCAAAGCGATTGCTGCTACTCTGTTAACGAGTTTAGCTGTTGTTGAAGTTAATAAAGCCACTATTGGATCGTATCCTGATGCAATCTCTGCTCTTGTTTATCTTCTCCGGGTAGGGAATGATAGGGAGAGAAAGGAATCAGCGACGGCTCTTTACGCGCTCTGCTCGTTTCCGGATAATCGAAAACGGGTTGTGGATTGTGGGTCGGTGCCTATTTTGGTTGAAGCAGCAGATTCAGGGCTAGAGAGAGCAGTGGAAGTGTTGGGACTTTTGGTTAAGTGTAGAGGAGGAAGAGAAGAAATGAGTAAAGTAAGTGGCTTTGTTGAGGTTTTGGTTAACGTTTTGAGGAATGGAAGTTTGAAAGGGATTCAGTATTCTCTGTTTATCCTCAATTGCTTGTGTTGTTGTAGCCGAGAAATCATCGATGAGGTTAAGAGAGAAGGAGTTATAGAGATATGCTTTGGTTTGGAGGATAATGAGAGTGAGAAAATCAGGAGGAATGCTACTATCTTAGTCCATACTTTACTTGGGGTTCCAATGAATTCATGA
>11X_01__1_contig_2480_length
ATGGCCTTTGACTTACCAAACGATTTCAGGTGCCCGATCTCCCTTGAGATTATGTCCGACCCGGTTATCCTCCAATCGGGTCATACTTTCGATCGGGTCTCTATCCAACAATGGATTGACTCCGGCAATCGAACTTGCCCAATCACCAAGCTCCCCTTATCCGAAAACCCTTCTCTGATTCCCAATCACGCACTTCGTAGCTTAATTTCAAATTTTGCTCATGTGAGTCCTAAGGAATCATCACGTCCTCGGACTCAACAAGAACACTCTCAGTCTCAATCCCAAGCTTTAATCTCCACTCTCATCTCTCGATCGTCGTCTAATGCATCAAAGCTCGAGTCTTTGAGTCGACTAGTTCGACTTACGAAGCGAGACTCGTCAATCAGGAGGAAAGTTACTGAGTCAGGTGCGGTTCGTGCGGCTCTGGATTGTGTTGACTCGTGTAATCAGGTTTTACAAGAAAAGTCTCTGTCTTTGCTTTTGAATCTTAGTTTAGAAGATGATAACAAAGTGGGTTTAGTAGCTGATGGAGTGATAAGACGGATTGTTGCTGTTTTACGGGTCGGGTCACCGGATTGCAAAGCGATTGCTGCTACTCTGTTAACGAGTTTAGCTGTTGTTGAAGTTAATAAAGCCACTATTGGATCGTATCCTGATGCAATCTCTGCTCTTGTTTATCTTCTCCGGGTAGGGAATGATAGGGAGAGAAAGGAATCAGCGACGGCTCTTTACGCGCTCTGCTCGTTTCCGGATAATCGAAAACGGGTTGTGGATTGTGGGTCGGTGCCTATTTTGGTTGAAGCAGCAGATTCAGGGCTAGAGAGAGCAGTGGAAGTGTTGGGACTTTTGGTTAAGTGTAGAGGAGGAAGAGAAGAAATGAGTAAAGTAAGTGGCTTTGTTGAGGTTTTGGTTAACGTTTTGAGGAATGGAAGTTTGAAAGGGATTCAGTATTCTCTGTTTATCCTCAATTGCTTGTGTTGTTGTAGCCGAGAAATCATCGATGAGGTTAAGAGAGAAGGAGTTATAGAGATATGCTTTGGTTTGGAGGATAATGAGAGTGAGAAAATCAGGAGGAATGCTACTATCTTAGTCCATACTTTACTTGGGGTTCCAATGAATTCATGA
>_R_11Z_04__1_contig_1645_length
ATGGCCTTTGACTTACCAAACGATTTCAGGTGCCCGATCTCTCTTGAGATTATGTCCGACCCGGTTATCCTCCAATCGGGTCATACTTTCGATCGGGTCTCTATCCAACAATGGATTGACTCCGGCAATCGAACTTGCCCAATCACCAAGCTCCCGTTATCTGAAAACCCTTCTCTGATTCCCAATCACGCACTTCGTAGCTTAATTTCAAATTTTGCTCATGTGAGTCCTAAGGAATCATCACGCCCTCGGACTCAACAAGAACTCTCTCAGTCTCAATCCCAAGCTTTAATCTCCACTCTCGTCTCTCGATTGTCGTCTAATGCATCAAAGCTCGAGTCTTTGAGTCGACTAGTTCGACTTACGAAGCGAGACTCGTCAATCAGGAGGAAAGTTACTGAGTCAGGTGTGGTTCGTGCGGCTCTGGATTGTGTTGACTCGTGTAATCAGGTTTTACAAGAAAAGTCTCTGTCTTTGCTTTTGAATCTTAGTTTAGAAGATGATAACAAAGTGGGTTTAGTAGCTGATGGAGTGATAAGACGGATTGTTGCTGTTTTACGGGTCGGGTCACCGGATTGCAAAGCGATTGCTGCTACTCTGTTAACGAGTTTAGCTGTTGTTGAAGTTAATAAAGCCACTATTGGATCGTATCCTGATGCAATCTCTGCTCTTGTTTATCTTCTCCGGGTAGGGAATGATAGGGAGAGAAAGGAATCAGCGACGGCTCTTTACGCGCTCTGCTCGTTTCCGGATAATCGAAAACGGGTTGTGGATTGTGGGTCGGTGCCTATTTTGGTTGAAGCAGCAGATTCAGGGCTAGAGAGAGCAGTGGAAGTGTTGGGACTTTTGGTTAAGTGTAGAGGAGGAAGAGAAGAAATGAGTAAAGTAAGTGGCTTTGTTGAGGTTTTGGTTAACGTTTTGAGGAATGGAAGTTTGAAAGGGATTCAGTATTCTCTGTTTATCCTCAATTGCTTGTGTTGTTGTAGCCGAGAAATCATCGATGAGGTTAAGAGAGAAGGAGTTATAGAGATATGCTTTGGTTTGGAGGATAATGAGAGTGAGAAAATCAGGAGGAATGCTACTATCTTAGTCCATACTTTACTTGGGGTTCCAATGAATTCATGA
>_R_11V_24__1_contig_2029_length
ATGGCCTTTGACTTACCAAACGATTTCAGGTGCCCGATCTCTCTTGAGATTATGTCTGACCCGGTTATCCTCCAATCGGGTCATACTTTCGATCGGGTCTCTATCCAACAATGGATTGACTCCGGCAATCGGACATGTCCAATCACCAAGCTCCCGTTATCAGAAAACCCTTCTCTGGTTCCCAATCACGCACTTCGTAGCTTAATTTCAAATTTTGCTCATGTGAGTCCTAAGGAATCATCACGTCCTCGGACTCAACAAGAACACTCTCAGTCTCAATCCCAAGCTTTAATCTCCACTCTCATCTCTCGATCGTCGTCTAATGCATCAAAGCTCGAGTCTTTGAGTCGACTCGTTCGTCTCACGAAGCGAGACTCGTCAATCAGAAGGAAAGTTACTGAGTCAGGCGCTGTTCGTGCGGCTTTGGATTGTGTTGACTCTGGTAATCAGGTTTTACAAGAAAAGTCTCTGTCTTTGCTTTTGAATCTTAGTTTAGAAGATGATAACAAAGTGGGTTTAGTAGCTGATGGTGTGATAAGACGGATTGTTACTGTTTTACGGGTCGGGTCACCGGATTGCAAAGCGATTGCTGCTACTCTGTTAACGAGTTTAGCTGTTGTTGAAGTGAATAAAGCTACTATTGGATCGTATCCTGATGCTATCTCTGCTCTTGTTTCTCTTCTCCGGGTAGGGAATGATAGGGAGAGAAAGGAATCAGCGACGGCTCTTTACGCGCTCTGCTCGTTTCCGGATAATCGAAAACGGGTTGTGGATTGTGGGTCGGTGCCTATTTTGGTTGAAGCAGCAGATTCAGGGCTAGAGAGAGCAGTGGAAGTGTTGGGACTTTTGGTTAAGTGTAGAGGAGGAAGAGAAGAAATGAGTAAAGTAAGTGGTTTTGTTGAGGTTTTGGTTAACGTTTTGAGGAATGGAAGTTTGAAAGGGATTCAGTATTCTCTGTTTATCCTCAATTGCTTGTGTTGTTGTAGCCGAGAAATCATCGATGAGGTTAAGAGAGAAGGAGTTGTAGAGATATGCTTTGGTTTGGAGGATAATGAGAGTGAGAAAATCAGGAGGAATGCTACTATCTTAGTCCATACTTTACTTGGGGTTCCAATGAATTCATGA
>_R_11AG_01__1_contig_2225_length
ATGGCCTTTGACTTACCAAACGATTTCAGGTGCCCGATCTCCCTTGAGATTATGTCCGACCCGGTTATCCTCCAATCGGGTCATACTTTCGATCGGGTCTCTATCCAACAATGGATTGACTCCGGCAATCGAACTTGTCCAATCACCAAGCTCCCGTTATCTGAAAACCCTTCTCTGATTCCCAATCACGCACTTCGTAGCTTAATTTCAAATTTTGCTCATGTGAGTCCTAAGGAATCATCACGTCCTCGGACTCAACAAGAACACTCTCACTCTCAATCGCAAGCGTTAATCTCCACTCTCATCTCTCGATCTTCGTCTAATGCATCAAAGCTCGAGTCTTTGAGTCGACTCGTTCGTCTCACGAAGCGAGACTCGTTAATCCGGAGGAAAGTGACTGAGTCAGGAGCAGTTCGTGCGGCTCTGGATTGTGTTGACTCTGGTAATCAGGTTTTACAAGAAAAGTCTCTGTCTTTGCTTTTGAATCTTAGTTTAGAAGATGATAACAAAGTGGGTTTAGTAGCTGATGGTGTGATAAGACGGATTGTTACTGTTTTACGGGTCGGGTCACCGGATTGCAAAGCGATTGCTGCTACTCTGTTAACGAGTTTAGCTGTTGTTGAAGTGAATAAAGCTACTATTGGATCGTATCCTGATGCTATCTCTGCTCTTGTTTCTCTTCTCCGGGTAGGGAATGATAGGGAGAGAAAGGAATCAGCGACGGCTCTTTACGCGCTCTGCTCGTTTCCGGATAATCGAAAACGGGTTGTGGATTGTGGGTCGGTGTCTATTTTGGTTGAAGCAGCTGATTCAGGGCTAGAGAGAGCAGTGGAAGTGTTGGGACTTTTGGTTAAGTGTAGAGGAGGAAGAGAAGAAATGAGTAAAGTAAGTGGCTTTGTTGAGGTTTTAGTTAACGTTTTGAGGAATGGGAGTTTGAAAGGGATTCAGTATTCTCTGTTTATCCTCAATTGCTTGTGTTGTTGTAGCCGAGAAATCGTCGATGAGGTTAAGAGAGAAGGAGTTGTAGAGATATGCTTTGGTTTGGAGGATAATGAGAGTGAGAAAATCAGGAGGAATGCTACTATCTTAGTCCATACTTTACTTGGGGTTCCAATGAATTCATGA
>_R_07G_19__1_contig_2033_length
ATGGCCTTTGACTTACCAAACGATTTCAGGTGCCCGATCTCTCTTGAGATTATGTCCGACCCGGTTATCCTCCAATCGGGTCATACTTTCGATCGGGTCTCTATCCAACAATGGATTGACTCCGGCAATCGAACTTGCCCAATCACCAAGCTCCCGTTATCTGAAAACCCTTCTCTGATTCCCAATCACTCACTTCGTAGCTTAATTTCAAACTTTGCCCATGTGAGTCCTAAGGAACCATCACGTCCTCGAACTCAACAAGAACACTCTCACTCTCAATCGCAAGCGTTAATCTCCACTCTCATCTCTCGATCTTCGTCTAATGCATCAAAGCTCGAGTCTTTGAGTCGACTCGTTCGTCTCACGAAGCGAGACTCGTCAATCAGAAGGAAAGTTACTGAGTCAGGCGCTGTTCGTGCGGCTTTGGATTGTGTTGACTCTGGTAATCAGGTTTTGCAGGAAAAGTCTCTGTCTTTGCTTTTGAATCTTAGTTTAGAAGATGATAACAAAGTGGGTTTAGTAGCTGATGGAGTGATAAGACGAATTGTTGCTGTTTTACGGGTCGGGTCACCGGATTGTAAAGCGATTGCTGCTACTCTGTTAACGAGTTTAGCTGTTGTTGAAGTGAATAAAGCCACTATTGGATCGTATCCTGATGCAATCTCTGCTCTTGTTTATCTTCTCCGGGTAGGGAATGATAGGGAGAGAAAGGAATCAGCGACGGCTCTTTACGCTCTTTGTTCGTTTATGGATAATCGAAAACGGGTTGTGGATTGTGGGTCGGTGCCTATTTTGGTTGAAGCAGCAGATTCAGGGCTAGAGAGAGCAGTGGAAGTGTTGGGACTTTTGGTTAAGTGTAGAGGAGGAAGAGAAGAAATGAGTAAAGTAAGTGGCTTTGTTGAGGTTTTGGTTAACGTTTTGAGGAATGGAAGTTTGAAAGGGATTCAGTATTCTCTGTTTATCCTCAATTGCTTGTGTTGTTGTAGTCGAGAAATCGTCGATGAGGTTAAGAGAGAAGGTGTTGTAGAGATATGCTTTGGTTTGGAGGATAATGAGAGTGAGAAAATCAGGAGGAATGCTACTATCTTAGTCCATACTTTACTTGGGGTTCCAATGAATTCATGA
>07P_26__1_contig_2188_length
ATGGCCTTTGACTTACCAAACGATTTCAGGTGCCCGATCTCTCTTGAGATTATGTCTGACCCGGTTATCCTCCAATCGGGTCATACTTTCGATCGGGTCTCTATCCAACAATGGATTGACTCCGGCAATCGAACTTGCCCAATCACCAAGCTCCCGTTATCTGAAAACCCTTCTCTGATTCCCAATCACTCACTTCGTAGCTTAATTTCAAACTTTGCCCATGTGAGTCCTAAGGAACCATCACGTCCTCGAACTCAACAAGAACACTCTCACTCTCAATCGCAAGCGTTAATCTCCACTCTCATCTCTCGATCTTCGTCTAATGCATCAAAGCTCGAGTCTTTGAGTCGACTCGTTCGTCTCACGAAGCGAGACTCGTCAATCAGAAGGAAAGTTACTGAGTCAGGCGCTGTTCGTGCGGCTTTGGATTGTGTTGACTCTGGTAATCAGGTTTTGCAGGAAAAGTCTCTGTCTTTGCTTTTGAATCTTAGTTTAGAAGATGATAACAAAGTGGGTTTAGTAGCTGATGGAGTGATAAGACGAATTGTTGCTGTTTTACGGGTCGGGTCACCGGATTGTAAAGCGATTGCTGCTACTCTGTTAACGAGTTTAGCTGTTGTTGAAGTGAATAAAGCCACTATTGGATCGTATCCTGATGCAATCTCTGCTCTTGTTTATCTTCTCCGGGTAGGGAATGATAGGGAGAGAAAGGAATCAGCGACGGCTCTTTACGCTCTTTGTTCGTTTATGGATAATCGAAAACGGGTTGTGGATTGTGGGTCGGTGCCTATTTTGGTTGAAGCAGCAGATTCAGGGCTAGAGAGAGCAGTGGAAGTGTTGGGACTTTTGGTTAAGTGTAGAGGAGGAAGAGAAGAAATGAGTAAAGTAAGTGGCTTTGTTGAGGTTTTGGTTAACGTTTTGAGGAATGGAAGTTTGAAAGGGATTCAGTATTCTCTGTTTATCCTCAATTGCTTGTGTTGTTGTAGCCGAGAAATCATCGATGAGGTTAAGAGAGAAGGAGTTATAGAGATATGCTTTGGTTTGGAGGATAATGAGAGTGAGAAAATCAGGAGGAATGCTACTATCTTAGTCCATACTTTACTTGGGGTTCCAATGAATTCATGA
>07R_11__1_contig_2491_length
ATGGCCTTAGACTTACCAAACGATTTCAGGTGCCCGATCTCTCTTGAGATTATGTCCGACCCGGTTATCCTCCAATCGGGTCATACTTTCGATCGGGTCTCTATCCAACAATGGATTGACTCCGGCAATCGAACTTGCCCAATCACCAAGCTCCCCTTATCTGAAAACCCTTCTCTGATTCCCAATCACGCACTTCGTAGCTTAATTTCAAACTTTGCTCATGTGAGTCCTAAGGAATCATCACGTCCTCGTACTCAACAAGAACACTCTCAGTCTCAATCCCAAGCTTTAATCTCCACTCTCATCTCTCGATCGTCGTCTAATGCATCAAAGCTCGAGTCTTTGAGTCGACTCGTTCGTCTCACGAAGCGAGACTCGTCAATCAGAAGGAAAGTTACTGAGTCAGGCGCTGTTCGTGCGGCTTTGGATTGTGTTGACTCTGGTAATCAGGTTTTGCAGGAAAAGTCTCTGTCTTTGCTTTTGAATCTTAGTTTAGAAGATGATAACAAAGTGGGTTTAGTAGCTGATGGAGTGATAAGACGGATTGTTGCTGTTTTACGGGTCGGGTCACCGGATTGTAAAGCGATTGCTGCTACTCTGTTAACGAGTTTAGCTGTTGTTGAAGTTAATAAAGCCACTATTGGATCGTATCCTGATGCAATCTCTGCTCTTGTTTATCTTCTCCGGGTAGGGAATGATAGGGAGAGAAAGGAATCAGCGACGGCTCTTTACGCGCTCTGCTCGTTTCCGGATAATCGAAAACGGGTTGTGGATTGTGGGTCGGTGCCTATTTTGGTTGAAGCAGCAGATTCAGGGCTAGAGAGAGCAGTGGAAGTGTTGGGACTTTTGGTTAAGTGTAGAGGAGGAAGAGAAGAAATGAGTAAAGTAAGTGGCTTTGTTGAGGTTTTGGTTAACGTTTTGAGGAATGGAAGTTTGAAAGGGATTCAGTATTCTCTGTTTATCCTCAATTGCTTGTGTTGTTGTAGCCGAGAAATCATCGATGAGGTTAAGAGAGAAGGAGTTGTAGAGATATGCTTTGGTTTGGAGGATAATGAGAGTGAGAAAATCAGGAGGAATGCTACTATCTTAGTCCATACTTTACTTGGGGTTCCAATGAATTCATGA
>_R_11AC_03__1_contig_2030_length
ATGGCCTTAGACTTACCAAACGATTTCAGGTGCCCGATCTCTCTTGAGATTATGTCCGACCCGGTTATCCTCCAATCGGGTCATACTTTCGATCGGGTCTCTATCCAACAATGGATTGACTCCGGCAATCGAACTTGCCCAATCACCAAGCTCCCCTTATCTGAAAACCCTTCTCTGATTCCCAATCACGCACTTCGTAGCTTAATTTCAAACTTTGCTCATGTGAGTCCTAAGGAATCATCACGTCCTCGTACTCAACAAGAACACTCTCAGTCTCAATCCCAAGCTTTAATCTCCACTCTCATCTCTCGATCGTCGTCTAATGCATCAAAGCTCGAGTCTTTGAGTCGACTCGTTCGTCTCACGAAGCGAGACTCGTCAATCAGAAGGAAAGTTACTGAGTCAGGCGCTGTTCGTGCGGCTTTGGATTGTGTTGACTCTGGTAATCAGGTTTTGCAGGAAAAGTCTCTGTCTTTGCTTTTGAATCTTAGTTTAGAAGATGATAACAAAGTGGGTTTAGTAGCTGATGGAGTGATAAGACGGATTGTTGCTGTTTTACGGGTCGGGTCACCGGATTGTAAAGCGATTGCTGCTACTCTGTTAACGAGTTTAGCTGTTGTTGAAGTTAATAAAGCCACTATTGGATCGTATCCTGATGCAATCTCTGCTCTTGTTTATCTTCTCCGGGTAGGGAATGATAGGGAGAGAAAGGAATCAGCGACGGCTCTTTACGCGCTCTGCTCGTTTCCGGATAATCGAAAACGGGTTGTGGATTGTGGGTCGGTGCCTATTTTGGTTGAAGCAGCAGATTCAGGGCTAGAGAGAGCAGTGGAAGTGTTGGGACTTTTGGTTAAGTGTAGAGGAGGAAGAGAAGAAATGAGTAAAGTAAGTGGCTTTGTTGAGGTTTTGGTTAACGTTTTGAGGAATGGAAGTTTGAAAGGGATTCAGTATTCTCTGTTTATCCTCAATTGCTTGTGTTGTTGTAGCCGAGAAATCATCGATGAGGTTAAGAGAGAAGGAGTTGTAGAGATATGCTTTGGTTTGGAGGATAATGAGAGTGAGAAAATCAGGAGGAATGCTACTATCTTAGTCCATACTTTACTTGGGGTTCCAATGAATTCATGA
>11AC_27__1_contig_2236_length
ATGGCCTTAGACTTACCAAACGATTTCAGGTGCCCGATCTCTCTTGAGATTATGTCCGACCCGGTTATCCTCCAATCGGGTCATACTTTCGATCGGGTCTCTATCCAACAATGGATTGACTCCGGCAATCGAACTTGCCCAATCACCAAGCTCCCCTTATCTGAAAACCCTTCTCTGATTCCCAATCACGCACTTCGTAGCTTAATTTCAAACTTTGCTCATGTGAGTCCTAAGGAATCATCACGTCCTCGTACTCAACAAGAACACTCTCAGTCTCAATCCCAAGCTTTAATCTCCACTCTCATCTCTCGATCGTCGTCTAATGCATCAAAGCTCGAGTCTTTGAGTCGACTCGTTCGTCTCACGAAGCGAGACTCGTCAATCAGAAGGAAAGTTACTGAGTCAGGCGCTGTTCGTGCGGCTTTGGATTGTGTTGACTCTGGTAATCAGGTTTTGCAGGAAAAGTCTCTGTCTTTGCTTTTGAATCTTCGTTTAGAAGATGATAACAAAGTGGGTTTAGTAGCTGATGGAGTGATAAGACGGATTGTTGCTGTTTTACGGGTCGGGTCACCGGATTGTAAAGCGATTGCTGCTACTCTGTTAACGAGTTTAGCTGTTGTTGAAGTTAATAAAGCCACTATTGGATCGTATCCTGATGCAATCTCTGCTCTTGTTTATCTTCTCCGGGTAGGGAATGATAGGGAGAGAAAGGAATCAGCGACGGCTCTTTACGCGCTCTGCTCGTTTCCGGATAATCGAAAACGGGTTGTGGATTGTGGGTCGGTGCCTATTTTGGTTGAAGCAGCAGATTCAGGGCTAGAGAGAGCAGTGGAAGTGTTGGGACTTTTGGTTAAGTGTAGAGGAGGAAGAGAAGAAATGAGTAAAGTAAGTGGCTTTGTTGAGGTTTTGGTTAACGTTTTGAGGAATGGAAGTTTGAAAGGGATTCAGTATTCTCTGTTTATCCTCAATTGCTTGTGTTGTTGTAGCCGAGAAATCATCGATGAGGTTAAGAGAGAAGGAGTTGTAGAGATATGCTTTGGTTTGGAGGATAATGAGAGTGAGAAAATCAGGAGGAATGCTACTATCTTAGTCCATACTTTACTTGGGGTTCCAATGAATTCATGA
>Aare-NT-06__1_contig_2072_length
ATGGCCTTAGACTTACCAAACGATTTCAGGTGCCCGATCTCTCTTGAGATTATGTCCGACCCGGTTATCCTCCAATCGGGTCATACTTTCGATCGGGTCTCTATCCAACAATGGATTGACTCCGGCAATCGAACTTGCCCAATCACCAAGCTCCCCTTATCTGAAAACCCTTCTCTGATTCCCAATCACGCACTTCGTAGCTTAATTTCAAACTTTGCTCATGTGAGTCCTAAGGAATCATCACGTCCTCGTACTCAACAAGAACACTCTCAGTCTCAATCCCAAGCTTTAATCTCCACTCTCATCTCTCGATCGTCGTCTAATGCATCAAAGCTCGAGTCTTTGAGTCGACTCGTTCGTCTCACGAAGCGAGACTCGTCAATCAGAAGGAAAGTTACTGAGTCAGGCGCTGTTCGTGCGGCTTTGGATTGTGTTGACTCTGGTAATCAGGTTTTGCAGGAAAAGTCTCTGTCTTTGCTTTTGAATCTTAGTTTAGAAGATGATAACAAAGTGGGTTTAGTAGCTGATGGAGTGATAAGACGGATTGTTGCTGTTTTACGGGTCGGGTCACCGGATTGTAAAGCGATTGCTGCTACTCTGTTAACGAGTTTAGCTGTTGTTGAAGTTAATAAAGCCACTATTGGATCGTATCCTGATGCAATCTCTGCTCTTGTTTATCTTCTCCGGGTAGGGAATGATAGGGAGAGAAAGGAATCAGCGACGGCTCTTTACGCGCTCTGCTCGTTTCCGGATAATCGAAAACGGGTTGTGGATTGTGGGTCGGTGCCTATTTTGGTTGAAGCAGCAGATTCAGGGCTAGAGAGAGCAGTGGAAGTGTTGGGACTTTTGGTTAAGTGTAGAGGAGGAAGAGAAGAAATGAGTAAAGTAAGTGGCTTTGTTGAGGTTTTGGTTAACGTTTTGAGGAATGGAAGTTTGAAAGGGATTCAGTATTCTCTGTTTATCCTCAATTGCTTGTGTTGTTGTAGCCGAGAAATCATCGATGAGGTTAAGAGAGAAGGAGTTGTAGAGATATGCTTTGGTTTGGAGGATAATGAGAGTGAGAAAATCAGGAGGAATGCTACTATCTTAGTCCATACTTTACTTGGGGTTCCAATGAATTCATGA
>_R_07R_34__1_contig_1687_length
ATGGCCTTAGACTTACCAAACGATTTCAGGTGCCCGATCTCTCTTGAGATTATGTCCGACCCGGTTATCCTCCAATCGGGTCATACTTTCGATCGGGTCTCTATCCAACAATGGATTGACTCCGGCAATCGAACTTGCCCAATCACCAAGCTCCCCTTATCTGAAAACCCTTCTCTGATTCCCAATCACGCACTTCGTAGCTTAATTTCAAACTTTGCTCATGTGAGTCCTAAGGAATCATCACGTCCTCGTACTCAACAAGAACACTCTCAGTCTCAATCCCAAGCTTTAATCTCCACTCTCATCTCTCGATCGTCGTCTAATGCATCAAAGCTCGAGTCTTTGAGTCGACTCGTTCGTCTCACGAAGCGAGACTCGTCAATCAGAAGGAAAGTTACTGAGTCAGGCGCTGTTCGTGCGGCTTTGGATTGTGTTGACTCTGGTAATCAGGTTTTGCAGGAAAAGTCTCTGTCTTTGCTTTTGAATCTTAGTTTAGAAGATGATAACAAAGTGGGTTTAGTAGCTGATGGAGTGATAAGACGGATTGTTGCTGTTTTACGGGTCGGGTCACCGGATTGTAAAGCGATTGCTGCTACTCTGTTAACGAGTTTAGCTGTTGTTGAAGTTAATAAAGCCACTATTGGATCGTATCCTGATGCAATCTCTGCTCTTGTTTATCTTCTCCGGGTAGGGAATGATAGGGAGAGAAAGGAATCAGCGACGGCTCTTTACGCGCTCTGCTCGTTTCCGGATAATCGAAAACGGGTTGTGGATTGTGGGTCGGTGCCTATTTTGGTTGAAGCAGCAGATTCAGGGCTAGAGAGAGCAGTGGAAGTGTTGGGACTTTTGGTTAAGTGTAGAGGAGGAAGAGAAGAAATGAGTAAAGTAAGTGGCTTTGTTGAGGTTTTGGTTAACGTTTTGAGGAATGGAAGTTTGAAAGGGATTCAGTATTCTCTGTTTATCCTCAATTGCTTGTGTTGTTGTAGCCGAGAAATCATCGATGAGGTTAAGAGAGAAGGAGTTGTAGAGATATGCTTTGGTTTGGAGGATAATGAGAGTGAGAAAATCAGGAGGAATGCTACTATCTTAGTCCATACTTTACTTGGGGTTCCAATGAATTCATGA
>11AD_02__1_contig_2061_length
ATGGCCTTAGACTTACCAAACGATTTCAGGTGCCCGATCTCTCTTGAGATTATGTCCGACCCGGTTATCCTCCAATCGGGTCATACTTTCGATCGGGTCTCTATCCAACAATGGATTGACTCCGGCAATCGAACTTGCCCAATCACCAAGCTCCCCTTATCTGAAAACCCTTCTCTGATTCCCAATCACGCACTTCGTAGCTTAATTTCAAACTTTGCTCATGTGAGTCCTAAGGAATCATCACGTCCTCGTACTCAACAAGAACACTCTCAGTCTCAATCCCAAGCTTTAATCTCCACTCTCATCTCTCGATCGTCGTCTAATGCATCAAAGCTCGAGTCTTTGAGTCGACTCGTTCGTCTCACGAAGCGAGACTCGTCAATCAGAAGGAAAGTTACTGAGTCAGGCGCTGTTCGTGCGGCTTTGGATTGTGTTGACTCTGGTAATCAGGTTTTGCAGGAAAAGTCTCTGTCTTTGCTTTTGAATCTTAGTTTAGAAGATGATAACAAAGTGGGTTTAGTAGCTGATGGAGTGATAAGACGGATTGTTGCTGTTTTACGGGTCGGGTCACCGGATTGTAAAGCGATTGCTGCTACTCTGTTAACGAGTTTAGCTGTTGTTGAAGTTAATAAAGCCACTATTGGATCGTATCCTGATGCAATCTCTGCTCTTGTTTATCTTCTCCGGGTAGGGAATGATAGGGAGAGAAAGGAATCAGCGACGGCTCTTTACGCGCTCTGCTCGTTTCCGGATAATCGAAAACGGGTTGTGGATTGTGGGTCGGTGCCTATTTTGGTTGAAGCAGCAGATTCAGGGCTAGAGAGAGCAGTGGAAGTGTTGGGACTTTTGGTTAAGTGTAGAGGAGGAAGAGAAGAAATGAGTAAAGTAAGTGGCTTTGTTGAGGTTTTGGTTAACGTTTTGAGGAATGGAAGTTTGAAAGGGATTCAGTATTCTCTGTTTATCCTCAATTGCTTGTGTTGTTGTAGCCGAGAAATCATCGATGAGGTTAAGAGAGAAGGAGTTGTAGAGATATGCTTTGGTTTGGAGGATAATGAGAGTGAGAAAATCAGGAGGAATGCTACTATCTTAGTCCATACTTTACTTGGGGTTCCAATGAATTCATGA
>Aare-SK-17__1_contig_1889_length
ATGGCCTTAGACTTACCAAACGATTTCAGGTGCCCGATCTCTCTTGAGATTATGTCCGACCCGGTTATCCTCCAATCGGGTCATACTTTCGATCGGGTCTCTATCCAACAATGGATTGACTCCGGCAATCGAACTTGCCCAATCACCAAGCTCCCCTTATCTGAAAACCCTTCTCTGATTCCCAATCACGCACTTCGTAGCTTAATTTCAAACTTTGCTCATGTGAGTCCTAAGGAATCATCACGTCCTCGTACTCAACAAGAACACTCTCAGTCTCAATCCCAAGCTTTAATCTCCACTCTCATCTCTCGATCGTCGTCTAATGCATCAAAGCTCGAGTCTTTGAGTCGACTCGTTCGTCTCACGAAGCGAGACTCGTCAATCAGAAGGAAAGTTACTGAGTCAGGCGCTGTTCGTGCGGCTTTGGATTGTGTTGACTCTGGTAATCAGGTTTTGCAGGAAAAGTCTCTGTCTTTGCTTTTGAATCTTAGTTTAGAAGATGATAACAAAGTGGGTTTAGTAGCTGATGGAGTGATAAGACGGATTGTTGCTGTTTTACGGGTCGGGTCACCGGATTGTAAAGCGATTGCTGCTACTCTGTTAACGAGTTTAGCTGTTGTTGAAGTTAATAAAGCCACTATTGGATCGTATCCTGATGCAATCTCTGCTCTTGTTTATCTTCTCCGGGTAGGGAATGATAGGGAGAGAAAGGAATCAGCGACGGCTCTTTACGCGCTCTGCTCGTTTCCGGATAATCGAAAACGGGTTGTGGATTGTGGGTCGGTGCCTATTTTGGTTGAAGCAGCAGATTCAGGGCTAGAGAGAGCAGTGGAAGTGTTGGGACTTTTGGTTAAGTGTAGAGGAGGAAGAGAAGAAATGAGTAAAGTAAGTGGCTTTGTTGAGGTTTTGGTTAACGTTTTGAGGAATGGAAGTTTGAAAGGGATTCAGTATTCTCTGTTTATCCTCAATTGCTTGTGTTGTTGTAGCCGAGAAATCATCGATGAGGTTAAGAGAGAAGGAGTTGTAGAGATATGCTTTGGTTTGGAGGATAATGAGAGTGAGAAAATCAGGAGGAATGCTACTATCTTAGTCCATACTTTACTTGGGGTTCCAATGAATTCATGA
>11AD_24__1_contig_2106_length
ATGGCCTTAGACTTACCAAACGATTTCAGGTGCCCGATCTCTCTTGAGATTATGTCCGACCCGGTTATCCTCCAATCGGGTCATACTTTCGATCGGGTCTCTATCCAACAATGGATTGACTCCGGCAATCGAACTTGCCCAATCACCAAGCTCCCCTTATCTGAAAACCCTTCTCTGATTCCCAATCACGCACTTCGTAGCTTAATTTCAAACTTTGCTCATGTGAGTCCTAAGGAATCATCACGTCCTCGTACTCAACAAGAACACTCTCAGTCTCAATCCCAAGCTTTAATCTCCACTCTCATCTCTCGATCGTCGTCTAATGCATCAAAGCTCGAGTCTTTGAGTCGACTCGTTCGTCTCACGAAGCGAGACTCGTCAATCAGAAGGAAAGTTACTGAGTCAGGCGCTGTTCGTGCGGCTTTGGATTGTGTTGACTCTGGTAATCAGGTTTTGCAGGAAAAGTCTCTGTCTTTGCTTTTGAATCTTAGTTTAGAAGATGATAACAAAGTGGGTTTAGTAGCTGATGGAGTGATAAGACGGATTGTTGCTGTTTTACGGGTCGGGTCACCGGATTGTAAAGCGATTGCTGCTACTCTGTTAACGAGTTTAGCTGTTGTTGAAGTTAATAAAGCCACTATTGGATCGTATCCTGATGCAATCTCTGCTCTTGTTTATCTTCTCCGGGTAGGGAATGATAGGGAGAGAAAGGAATCAGCGACGGCTCTTTACGCGCTCTGCTCGTTTCCGGATAATCGAAAACGGGTTGTGGATTGTGGGTCGGTGCCTATTTTGGTTGAAGCAGCAGATTCAGGGCTAGAGAGAGCAGTGGAAGTGTTGGGACTTTTGGTTAAGTGTAGAGGAGGAAGAGAAGAAATGAGTAAAGTAAGTGGCTTTGTTGAGGTTTTGGTTAACGTTTTGAGGAATGGAAGTTTGAAAGGGATTCAGTATTCTCTGTTTATCCTCAATTGCTTGTGTTGTTGTAGCCGAGAAATCATCGATGAGGTTAAGAGAGAAGGAGTTGTAGAGATATGCTTTGGTTTGGAGGATAATGAGAGTGAGAAAATCAGGAGGAATGCTACTATCTTAGTCCATACTTTACTTGGGGTTCCAATGAATTCATGA
>Aare-SK-19__1_contig_1990_length
ATGGCCTTAGACTTACCAAACGATTTCAGGTGCCCGATCTCTCTTGAGATTATGTCCGACCCGGTTATCCTCCAATCGGGTCATACTTTCGATCGGGTCTCTATCCAACAATGGATTGACTCCGGCAATCGAACTTGCCCAATCACCAAGCTCCCCTTATCTGAAAACCCTTCTCTGATTCCCAATCACGCACTTCGTAGCTTAATTTCAAACTTTGCTCATGTGAGTCCTAAGGAATCATCACGTCCTCGTACTCAACAAGAACACTCTCAGTCTCAATCCCAAGCTTTAATCTCCACTCTCATCTCTCGATCGTCGTCTAATGCATCAAAGCTCGAGTCTTTGAGTCGACTCGTTCGTCTCACGAAGCGAGACTCGTCAATCAGAAGGAAAGTTACTGAGTCAGGCGCTGTTCGTGCGGCTTTGGATTGTGTTGACTCTGGTAATCAGGTTTTGCAGGAAAAGTCTCTGTCTTTGCTTTTGAATCTTAGTTTAGAAGATGATAACAAAGTGGGTTTAGTAGCTGATGGAGTGATAAGACGGATTGTTGCTGTTTTACGGGTCGGGTCACCGGATTGTAAAGCGATTGCTGCTACTCTGTTAACGAGTTTAGCTGTTGTTGAAGTTAATAAAGCCACTATTGGATCGTATCCTGATGCAATCTCTGCTCTTGTTTATCTTCTCCGGGTAGGGAATGATAGGGAGAGAAAGGAATCAGCGACGGCTCTTTACGCGCTCTGCTCGTTTCCGGATAATCGAAAACGGGTTGTGGATTGTGGGTCGGTGCCTATTTTGGTTGAAGCAGCAGATTCAGGGCTAGAGAGAGCAGTGGAAGTGTTGGGACTTTTGGTTAAGTGTAGAGGAGGAAGAGAAGAAATGAGTAAAGTAAGTGGCTTTGTTGAGGTTTTGGTTAACGTTTTGAGGAATGGAAGTTTGAAAGGGATTCAGTATTCTCTGTTTATCCTCAATTGCTTGTGTTGTTGTAGCCGAGAAATCATCGATGAGGTTAAGAGAGAAGGAGTTGTAGAGATATGCTTTGGTTTGGAGGATAATGAGAGTGAGAAAATCAGGAGGAATGCTACTATCTTAGTCCATACTTTACTTGGGGTTCCAATGAATTCATGA
>_R_13ARE_01__1_contig_1898_length
ATGGCCTTAGACTTACCAAACGATTTCAGGTGCCCGATCTCTCTTGAGATTATGTCCGACCCGGTTATCCTCCAATCGGGTCATACTTTCGATCGGGTCTCTATCCAACAATGGATTGACTCCGGCAATCGAACTTGCCCAATCACCAAGCTCCCCTTATCTGAAAACCCTTCTCTGATTCCCAATCACGCACTTCGTAGCTTAATTTCAAACTTTGCTCATGTGAGTCCTAAGGAATCATCACGTCCTCGTACTCAACAAGAACACTCTCAGTCTCAATCCCAAGCTTTAATCTCCACTCTCATCTCTCGATCGTCGTCTAATGCATCAAAGCTCGAGTCTTTGAGTCGACTCGTTCGTCTCACGAAGCGAGACTCGTCAATCAGAAGGAAAGTTACTGAGTCAGGCGCTGTTCGTGCGGCTTTGGATTGTGTTGACTCTGGTAATCAGGTTTTGCAGGAAAAGTCTCTGTCTTTGCTTTTGAATCTTAGTTTAGAAGATGATAACAAAGTGGGTTTAGTAGCTGATGGAGTGATAAGACGGATTGTTGCTGTTTTACGGGTCGGGTCACCGGATTGTAAAGCGATTGCTGCTACTCTGTTAACGAGTTTAGCTGTTGTTGAAGTTAATAAAGCCACTATTGGATCGTATCCTGATGCAATCTCTGCTCTTGTTTATCTTCTCCGGGTAGGGAATGATAGGGAGAGAAAGGAATCAGCGACGGCTCTTTACGCGCTCTGCTCGTTTCCGGATAATCGAAAACGGGTTGTGGATTGTGGGTCGGTGCCTATTTTGGTTGAAGCAGCAGATTCAGGGCTAGAGAGAGCAGTGGAAGTGTTGGGACTTTTGGTTAAGTGTAGAGGAGGAAGAGAAGAAATGAGTAAAGTAAGTGGCTTTGTTGAGGTTTTGGTTAACGTTTTGAGGAATGGAAGTTTGAAAGGGATTCAGTATTCTCTGTTTATCCTCAATTGCTTGTGTTGTTGTAGCCGAGAAATCATCGATGAGGTTAAGAGAGAAGGAGTTGTAGAGATATGCTTTGGTTTGGAGGATAATGAGAGTGAGAAAATCAGGAGGAATGCTACTATCTTAGTCCATACTTTACTTGGGGTTCCAATGAATTCATGA
>Aare-QC-11__1_contig_2323_length
ATGGCCTTAGACTTACCAAACGATTTCAGGTGCCCGATCTCTCTTGAGATTATGTCCGACCCGGTTATCCTCCAATCGGGTCATACTTTCGATCGGGTCTCTATCCAACAATGGATTGACTCCGGCAATCGAACTTGCCCAATCACCAAGCTCCCCTTATCTGAAAACCCTTCTCTGATTCCCAATCACGCACTTCGTAGCTTAATTTCAAACTTTGCTCATGTGAGTCCTAAGGAATCATCACGTCCTCGTACTCAACAAGAACACTCTCAGTCTCAATCCCAAGCTTTAATCTCCACTCTCATCTCTCGATCGTCGTCTAATGCATCAAAGCTCGAGTCTTTGAGTCGACTCGTTCGTCTCACGAAGCGAGACTCGTCAATCAGAAGGAAAGTTACTGAGTCAGGCGCTGTTCGTGCGGCTTTGGATTGTGTTGACTCTGGTAATCAGGTTTTGCAGGAAAAGTCTCTGTCTTTGCTTTTGAATCTTAGTTTAGAAGATGATAACAAAGTGGGTTTAGTAGCTGATGGAGTGATAAGACGGATTGTTGCTGTTTTACGGGTCGGGTCACCGGATTGTAAAGCGATTGCTGCTACTCTGTTAACGAGTTTAGCTGTTGTTGAAGTTAATAAAGCCACTATTGGATCGTATCCTGATGCAATCTCTGCTCTTGTTTATCTTCTCCGGGTAGGGAATGATAGGGAGAGAAAGGAATCAGCGACGGCTCTTTACGCGCTCTGCTCGTTTCCGGATAATCGAAAACGGGTTGTGGATTGTGGGTCGGTGCCTATTTTGGTTGAAGCAGCAGATTCAGGGCTAGAGAGAGCAGTGGAAGTGTTGGGACTTTTGGTTAAGTGTAGAGGAGGAAGAGAAGAAATGAGTAAAGTAAGTGGCTTTGTTGAGGTTTTGGTTAACGTTTTGAGGAATGGAAGTTTGAAAGGGATTCAGTATTCTCTGTTTATCCTCAATTGCTTGTGTTGTTGTAGCCGAGAAATCATCGATGAGGTTAAGAGAGAAGGAGTTGTAGAGATATGCTTTGGTTTGGAGGATAATGAGAGTGAGAAAATCAGGAGGAATGCTACTATCTTAGTCCATACTTTACTTGGGGTTCCAATGAATTCATGA
>Aare-QC-16__1_contig_2002_length
ATGGCCTTAGACTTACCAAACGATTTCAGGTGCCCGATCTCTCTTGAGATTATGTCCGACCCGGTTATCCTCCAATCGGGTCATACTTTCGATCGGGTCTCTATCCAACAATGGATTGACTCCGGCAATCGAACTTGCCCAATCACCAAGCTCCCCTTATCTGAAAACCCTTCTCTGATTCCCAATCACGCACTTCGTAGCTTAATTTCAAACTTTGCTCATGTGAGTCCTAAGGAATCATCACGTCCTCGTACTCAACAAGAACACTCTCAGTCTCAATCCCAAGCTTTAATCTCCACTCTCATCTCTCGATCGTCGTCTAATGCATCAAAGCTCGAGTCTTTGAGTCGACTCGTTCGTCTCACGAAGCGAGACTCGTCAATCAGAAGGAAAGTTACTGAGTCAGGCGCTGTTCGTGCGGCTTTGGATTGTGTTGACTCTGGTAATCAGGTTTTGCAGGAAAAGTCTCTGTCTTTGCTTTTGAATCTTAGTTTAGAAGATGATAACAAAGTGGGTTTAGTAGCTGATGGAGTGATAAGACGGATTGTTGCTGTTTTACGGGTCGGGTCACCGGATTGTAAAGCGATTGCTGCTACTCTGTTAACGAGTTTAGCTGTTGTTGAAGTTAATAAAGCCACTATTGGATCGTATCCTGATGCAATCTCTGCTCTTGTTTATCTTCTCCGGGTAGGGAATGATAGGGAGAGAAAGGAATCAGCGACGGCTCTTTACGCGCTCTGCTCGTTTCCGGATAATCGAAAACGGGTTGTGGATTGTGGGTCGGTGCCTATTTTGGTTGAAGCAGCAGATTCAGGGCTAGAGAGAGCAGTGGAAGTGTTGGGACTTTTGGTTAAGTGTAGAGGAGGAAGAGAAGAAATGAGTAAAGTAAGTGGCTTTGTTGAGGTTTTGGTTAACGTTTTGAGGAATGGAAGTTTGAAAGGGATTCAGTATTCTCTGTTTATCCTCAATTGCTTGTGTTGTTGTAGCCGAGAAATCATCGATGAGGTTAAGAGAGAAGGAGTTGTAGAGATATGCTTTGGTTTGGAGGATAATGAGAGTGAGAAAATCAGGAGGAATGCTACTATCTTAGTCCATACTTTACTTGGGGTTCCAATGAATTCATGA
>_R_13ARE_21__1_contig_1979_length
ATGGCCTTAGACTTACCAAACGATTTCAGGTGCCCGATCTCTCTTGAGATTATGTCCGACCCGGTTATCCTCCAATCGGGTCATACTTTCGATCGGGTCTCTATCCAACAATGGATTGACTCCGGCAATCGAACTTGCCCAATCACCAAGCTCCCCTTATCTGAAAACCCTTCTCTGATTCCCAATCACGCACTTCGTAGCTTAATTTCAAACTTTGCTCATGTGAGTCCTAAGGAATCATCACGTCCTCGTACTCAACAAGAACACTCTCAGTCTCAATCCCAAGCTTTAATCTCCACTCTCATCTCTCGATCGTCGTCTAATGCATCAAAGCTCGAGTCTTTGAGTCGACTCGTTCGTCTCACGAAGCGAGACTCGTCAATCAGAAGGAAAGTTACTGAGTCAGGCGCTGTTCGTGCGGCTTTGGATTGTGTTGACTCTGGTAATCAGGTTTTGCAGGAAAAGTCTCTGTCTTTGCTTTTGAATCTTAGTTTAGAAGATGATAACAAAGTGGGTTTAGTAGCTGATGGAGTGATAAGACGGATTGTTGCTGTTTTACGGGTCGGGTCACCGGATTGTAAAGCGATTGCTGCTACTCTGTTAACGAGTTTAGCTGTTGTTGAAGTTAATAAAGCCACTATTGGATCGTATCCTGATGCAATCTCTGCTCTTGTTTATCTTCTCCGGGTAGGGAATGATAGGGAGAGAAAGGAATCAGCGACGGCTCTTTACGCGCTCTGCTCGTTTCCGGATAATCGAAAACGGGTTGTGGATTGTGGGTCGGTGCCTATTTTGGTTGAAGCAGCAGATTCAGGGCTAGAGAGAGCAGTGGAAGTGTTGGGACTTTTGGTTAAGTGTAGAGGAGGAAGAGAAGAAATGAGTAAAGTAAGTGGCTTTGTTGAGGTTTTGGTTAACGTTTTGAGGAATGGAAGTTTGAAAGGGATTCAGTATTCTCTGTTTATCCTCAATTGCTTGTGTTGTTGTAGCCGAGAAATCATCGATGAGGTTAAGAGAGAAGGAGTTGTAGAGATATGCTTTGGTTTGGAGGATAATGAGAGTGAGAAAATCAGGAGGAATGCTACTATCTTAGTCCATACTTTACTTGGGGTTCCAATGAATTCATGA
>_R_Aare-GL-20__1_contig_1698_length
ATGGCCTTAGACTTACCAAACGATTTCAGGTGCCCGATCTCTCTTGAGATTATGTCCGACCCGGTTATCCTCCAATCGGGTCATACTTTCGATCGGGTCTCTATCCAACAATGGATTGACTCCGGCAATCGAACTTGCCCAATCACCAAGCTCCCCTTATCTGAAAACCCTTCTCTGATTCCCAATCACGCACTTCGTAGCTTAATTTCAAACTTTGCTCATGTGAGTCCTAAGGAATCATCACGTCCTCGTACTCAACAAGAACACTCTCAGTCTCAATCCCAAGCTTTAATCTCCACTCTCATCTCTCGATCGTCGTCTAATGCATCAAAGCTCGAGTCTTTGAGTCGACTCGTTCGTCTCACGAAGCGAGACTCGTCAATCAGAAGGAAAGTTACTGAGTCAGGCGCTGTTCGTGCGGCTTTGGATTGTGTTGACTCTGGTAATCAGGTTTTGCAGGAAAAGTCTCTGTCTTTGCTTTTGAATCTTAGTTTAGAAGATGATAACAAAGTGGGTTTAGTAGCTGATGGAGTGATAAGACGGATTGTTGCTGTTTTACGGGTCGGGTCACCGGATTGTAAAGCGATTGCTGCTACTCTGTTAACGAGTTTAGCTGTTGTTGAAGTTAATAAAGCCACTATTGGATCGTATCCTGATGCAATCTCTGCTCTTGTTTATCTTCTCCGGGTAGGGAATGATAGGGAGAGAAAGGAATCAGCGACGGCTCTTTACGCGCTCTGCTCGTTTCCGGATAATCGAAAACGGGTTGTGGATTGTGGGTCGGTGCCTATTTTGGTTGAAGCAGCAGATTCAGGGCTAGAGAGAGCAGTGGAAGTGTTGGGACTTTTGGTTAAGTGTAGAGGAGGAAGAGAAGAAATGAGTAAAGTAAGTGGCTTTGTTGAGGTTTTGGTTAACGTTTTGAGGAATGGAAGTTTGAAAGGGATTCAGTATTCTCTGTTTATCCTCAATTGCTTGTGTTGTTGTAGCCGAGAAATCATCGATGAGGTTAAGAGAGAAGGAGTTGTAGAGATATGCTTTGGTTTGGAGGATAATGAGAGTGAGAAAATCAGGAGGAATGCTACTATCTTAGTCCATACTTTACTTGGGGTTCCAATGAATTCATGA
>Aare-NU-09__1_contig_2022_length
ATGGCCTTAGACTTACCAAACGATTTCAGGTGCCCGATCTCTCTTGAGATTATGTCCGACCCGGTTATCCTCCAATCGGGTCATACTTTCGATCGGGTCTCTATCCAACAATGGATTGACTCCGGCAATCGAACTTGCCCAATCACCAAGCTCCCCTTATCTGAAAACCCTTCTCTGATTCCCAATCACGCACTTCGTAGCTTAATTTCAAACTTTGCTCATGTGAGTCCTAAGGAATCATCACGTCCTCGTACTCAACAAGAACACTCTCAGTCTCAATCCCAAGCTTTAATCTCCACTCTCATCTCTCGATCGTCGTCTAATGCATCAAAGCTCGAGTCTTTGAGTCGACTCGTTCGTCTCACGAAGCGAGACTCGTCAATCAGAAGGAAAGTTACTGAGTCAGGCGCTGTTCGTGCGGCTTTGGATTGTGTTGACTCTGGTAATCAGGTTTTGCAGGAAAAGTCTCTGTCTTTGCTTTTGAATCTTCGTTTAGAAGATGATAACAAAGTGGGTTTAGTAGCTGATGGAGTGATAAGACGGATTGTTGCTGTTTTACGGGTCGGGTCACCGGATTGTAAAGCGATTGCTGCTACTCTGTTAACGAGTTTAGCTGTTGTTGAAGTTAATAAAGCCACTATTGGATCGTATCCTGATGCAATCTCTGCTCTTGTTTATCTTCTCCGGGTAGGGAATGATAGGGAGAGAAAGGAATCAGCGACGGCTCTTTACGCGCTCTGCTCGTTTCCGGATAATCGAAAACGGGTTGTGGATTGTGGGTCGGTGCCTATTTTGGTTGAAGCAGCAGATTCAGGGCTAGAGAGAGCAGTGGAAGTGTTGGGACTTTTGGTTAAGTGTAGAGGAGGAAGAGAAGAAATGAGTAAAGTAAGTGGCTTTGTTGAGGTTTTGGTTAACGTTTTGAGGAATGGAAGTTTGAAAGGGATTCAGTATTCTCTGTTTATCCTCAATTGCTTGTGTTGTTGTAGCCGAGAAATCATCGATGAGGTTAAGAGAGAAGGAGTTGTAGAGATATGCTTTGGTTTGGAGGATAATGAGAGTGAGAAAATCAGGAGGAATGCTACTATCTTAGTCCATACTTTACTTGGGGTTCCAATGAATTCATGA
>Aare-QC-14__1_contig_2270_length
ATGGCCTTAGACTTACCAAACGATTTCAGGTGCCCGATCTCTCTTGAGATTATGTCCGACCCGGTTATCCTCCAATCGGGTCATACTTTCGATCGGGTCTCTATCCAACAATGGATTGACTCCGGCAATCGAACTTGCCCAATCACCAAGCTCCCCTTATCTGAAAACCCTTCTCTGATTCCCAATCACGCACTTCGTAGCTTAATTTCAAACTTTGCTCATGTGAGTCCTAAGGAATCATCACGTCCTCGTACTCAACAAGAACACTCTCAGTCTCAATCCCAAGCTTTAATCTCCACTCTCATCTCTCGATCGTCGTCTAATGCATCAAAGCTCGAGTCTTTGAGTCGACTCGTTCGTCTCACGAAGCGAGACTCGTCAATCAGAAGGAAAGTTACTGAGTCAGGCGCTGTTCGTGCGGCTTTGGATTGTGTTGACTCTGGTAATCAGGTTTTGCAGGAAAAGTCTCTGTCTTTGCTTTTGAATCTTCGTTTAGAAGATGATAACAAAGTGGGTTTAGTAGCTGATGGAGTGATAAGACGGATTGTTGCTGTTTTACGGGTCGGGTCACCGGATTGTAAAGCGATTGCTGCTACTCTGTTAACGAGTTTAGCTGTTGTTGAAGTTAATAAAGCCACTATTGGATCGTATCCTGATGCAATCTCTGCTCTTGTTTATCTTCTCCGGGTAGGGAATGATAGGGAGAGAAAGGAATCAGCGACGGCTCTTTACGCGCTCTGCTCGTTTCCGGATAATCGAAAACGGGTTGTGGATTGTGGGTCGGTGCCTATTTTGGTTGAAGCAGCAGATTCAGGGCTAGAGAGAGCAGTGGAAGTGTTGGGACTTTTGGTTAAGTGTAGAGGAGGAAGAGAAGAAATGAGTAAAGTAAGTGGCTTTGTTGAGGTTTTGGTTAACGTTTTGAGGAATGGAAGTTTGAAAGGGATTCAGTATTCTCTGTTTATCCTCAATTGCTTGTGTTGTTGTAGCCGAGAAATCATCGATGAGGTTAAGAGAGAAGGAGTTGTAGAGATATGCTTTGGTTTGGAGGATAATGAGAGTGAGAAAATCAGGAGGAATGCTACTATCTTAGTCCATACTTTACTTGGGGTTCCAATGAATTCATGA
>_R_Aare-NT-04__1_contig_1889_length
ATGGCCTTAGACTTACCAAACGATTTCAGGTGCCCGATCTCTCTTGAGATTATGTCCGACCCGGTTATCCTCCAATCGGGTCATACTTTCGATCGGGTCTCTATCCAACAATGGATTGACTCCGGCAATCGAACTTGCCCAATCACCAAGCTCCCCTTATCTGAAAACCCTTCTCTGATTCCCAATCACGCACTTCGTAGCTTAATTTCAAACTTTGCTCATGTGAGTCCTAAGGAATCATCACGTCCTCGTACTCAACAAGAACACTCTCAGTCTCAATCCCAAGCTTTAATCTCCACTCTCATCTCTCGATCGTCGTCTAATGCATCAAAGCTCGAGTCTTTGAGTCGACTCGTTCGTCTCACGAAGCGAGACTCGTCAATCAGAAGGAAAGTTACTGAGTCAGGCGCTGTTCGTGCGGCTTTGGATTGTGTTGACTCTGGTAATCAGGTTTTGCAGGAAAAGTCTCTGTCTTTGCTTTTGAATCTTAGTTTAGAAGATGATAACAAAGTGGGTTTAGTAGCTGATGGAGTGATAAGACGGATTGTTGCTGTTTTACGGGTCGGGTCACCGGATTGTAAAGCGATTGCTGCTACTCTGTTAACGAGTTTAGCTGTTGTTGAAGTTAATAAAGCCACTATTGGATCGTATCCTGATGCAATCTCTGCTCTTGTTTATCTTCTCCGGGTAGGGAATGATAGGGAGAGAAAGGAATCAGCGACGGCTCTTTACGCGCTCTGCTCGTTTCCGGATAATCGAAAACGGGTTGTGGATTGTGGGTCGGTGCCTATTTTGGTTGAAGCAGCAGATTCAGGGCTAGAGAGAGCAGTGGAAGTGTTGGGACTTTTGGTTAAGTGTAGAGGAGGAAGAGAAGAAATGAGTAAAGTAAGTGGCTTTGTTGAGGTTTTGGTTAACGTTTTGAGGAATGGAAGTTTGAAAGGGATTCAGTATTCTCTGTTTATCCTCAATTGCTTGTGTTGTTGTAGCCGAGAAATCATCGATGAGGTTAAGAGAGAAGGAGTTGTAGAGATATGCTTTGGTTTGGAGGATAATGAGAGTGAGAAAATCAGGAGGAATGCTACTATCTTAGTCCATACTTTACTTGGGGTTCCAATGAATTCATGA
>Aare-NT-03__1_contig_1513_length
ATGGCCTTAGACTTACCAAACGATTTCAGGTGCCCGATCTCTCTTGAGATTATGTCCGACCCGGTTATCCTCCAATCGGGTCATACTTTCGATCGGGTCTCTATCCAACAATGGATTGACTCCGGCAATCGAACTTGCCCAATCACCAAGCTCCCCTTATCTGAAAACCCTTCTCTGATTCCCAATCACGCACTTCGTAGCTTAATTTCAAACTTTGCTCATGTGAGTCCTAAGGAATCATCACGTCCTCGTACTCAACAAGAACACTCTCAGTCTCAATCCCAAGCTTTAATCTCCACTCTCATCTCTCGATCGTCGTCTAATGCATCAAAGCTCGAGTCTTTGAGTCGACTCGTTCGTCTCACGAAGCGAGACTCGTCAATCAGAAGGAAAGTTACTGAGTCAGGCGCTGTTCGTGCGGCTTTGGATTGTGTTGACTCTGGTAATCAGGTTTTGCAGGAAAAGTCTCTGTCTTTGCTTTTGAATCTTCGTTTAGAAGATGATAACAAAGTGGGTTTAGTAGCTGATGGAGTGATAAGACGGATTGTTGCTGTTTTACGGGTCGGGTCACCGGATTGTAAAGCGATTGCTGCTACTCTGTTAACGAGTTTAGCTGTTGTTGAAGTTAATAAAGCCACTATTGGATCGTATCCTGATGCAATCTCTGCTCTTGTTTATCTTCTCCGGGTAGGGAATGATAGGGAGAGAAAGGAATCAGCGACGGCTCTTTACGCGCTCTGCTCGTTTCCGGATAATCGAAAACGGGTTGTGGATTGTGGGTCGGTGCCTATTTTGGTTGAAGCAGCAGATTCAGGGCTAGAGAGAGCAGTGGAAGTGTTGGGACTTTTGGTTAAGTGTAGAGGAGGAAGAGAAGAAATGAGTAAAGTAAGTGGCTTTGTTGAGGTTTTGGTTAACGTTTTGAGGAATGGAAGTTTGAAAGGGATTCAGTATTCTCTGTTTATCCTCAATTGCTTGTGTTGTTGTAGCCGAGAAATCATCGATGAGGTTAAGAGAGAAGGAGTTGTAGAGATATGCTTTGGTTTGGAGGATAATGAGAGTGAGAAAATCAGGAGGAATGCTACTATCTTAGTCCATACTTTACTTGGGGTTCCAATGAATTCATGA
>Aare-QC-13__1_contig_1740_length
ATGGCCTTAGACTTACCAAACGATTTCAGGTGCCCGATCTCTCTTGAGATTATGTCCGACCCGGTTATCCTCCAATCGGGTCATACTTTCGATCGGGTCTCTATCCAACAATGGATTGACTCCGGCAATCGAACTTGCCCAATCACCAAGCTCCCCTTATCTGAAAACCCTTCTCTGATTCCCAATCACGCACTTCGTAGCTTAATTTCAAACTTTGCTCATGTGAGTCCTAAGGAATCATCACGTCCTCGTACTCAACAAGAACACTCTCAGTCTCAATCCCAAGCTTTAATCTCCACTCTCATCTCTCGATCGTCGTCTAATGCATCAAAGCTCGAGTCTTTGAGTCGACTCGTTCGTCTCACGAAGCGAGACTCGTCAATCAGAAGGAAAGTTACTGAGTCAGGCGCTGTTCGTGCGGCTTTGGATTGTGTTGACTCTGGTAATCAGGTTTTGCAGGAAAAGTCTCTGTCTTTGCTTTTGAATCTTAGTTTAGAAGATGATAACAAAGTGGGTTTAGTAGCTGATGGAGTGATAAGACGGATTGTTGCTGTTTTACGGGTCGGGTCACCGGATTGTAAAGCGATTGCTGCTACTCTGTTAACGAGTTTAGCTGTTGTTGAAGTTAATAAAGCCACTATTGGATCGTATCCTGATGCAATCTCTGCTCTTGTTTATCTTCTCCGGGTAGGGAATGATAGGGAGAGAAAGGAATCAGCGACGGCTCTTTACGCGCTCTGCTCGTTTCCGGATAATCGAAAACGGGTTGTGGATTGTGGGTCGGTGCCTATTTTGGTTGAAGCAGCAGATTCAGGGCTAGAGAGAGCAGTGGAAGTGTTGGGACTTTTGGTTAAGTGTAGAGGAGGAAGAGAAGAAATGAGTAAAGTAAGTGGCTTTGTTGAGGTTTTGGTTAACGTTTTGAGGAATGGAAGTTTGAAAGGGATTCAGTATTCTCTGTTTATCCTCAATTGCTTGTGTTGTTGTAGCCGAGAAATCATCGATGAGGTTAAGAGAGAAGGAGTTGTAGAGATATGCTTTGGTTTGGAGGATAATGAGAGTGAGAAAATCAGGAGGAATGCTACTATCTTAGTCCATACTTTACTTGGGGTTCCAATGAATTCATGA
>_R_Aarenicola3__1_contig_1500_length
ATGGCCTTAGACTTACCAAACGATTTCAGGTGCCCGATCTCTCTTGAGATTATGTCCGACCCGGTTATCCTCCAATCGGGTCATACTTTCGATCGGGTCTCTATCCAACAATGGATTGACTCCGGCAATCGAACTTGCCCAATCACCAAGCTCCCCTTATCTGAAAACCCTTCTCTGATTCCCAATCACGCACTTCGTAGCTTAATTTCAAACTTTGCTCATGTGAGTCCTAAGGAATCATCACGTCCTCGTACTCAACAAGAACACTCTCAGTCTCAATCCCAAGCTTTAATCTCCACTCTCATCTCTCGATCGTCGTCTAATGCATCAAAGCTCGAGTCTTTGAGTCGACTCGTTCGTCTCACGAAGCGAGACTCGTCAATCAGAAGGAAAGTTACTGAGTCAGGCGCTGTTCGTGCGGCTTTGGATTGTGTTGACTCTGGTAATCAGGTTTTGCAGGAAAAGTCTCTGTCTTTGCTTTTGAATCTTAGTTTAGAAGATGATAACAAAGTGGGTTTAGTAGCTGATGGAGTGATAAGACGGATTGTTGCTGTTTTACGGGTCGGGTCACCGGATTGTAAAGCGATTGCTGCTACTCTGTTAACGAGTTTAGCTGTTGTTGAAGTTAATAAAGCCACTATTGGATCGTATCCTGATGCAATCTCTGCTCTTGTTTATCTTCTCCGGGTAGGGAATGATAGGGAGAGAAAGGAATCAGCGACGGCTCTTTACGCGCTCTGCTCGTTTCCGGATAATCGAAAACGGGTTGTGGATTGTGGGTCGGTGCCTATTTTGGTTGAAGCAGCAGATTCAGGGCTAGAGAGAGCAGTGGAAGTGTTGGGACTTTTGGTTAAGTGTAGAGGAGGAAGAGAAGAAATGAGTAAAGTAAGTGGCTTTGTTGAGGTTTTGGTTAACGTTTTGAGGAATGGAAGTTTGAAAGGGATTCAGTATTCTCTGTTTATCCTCAATTGCTTGTGTTGTTGTAGCCGAGAAATCATCGATGAGGTTAAGAGAGAAGGAGTTGTAGAGATATGCTTTGGTTTGGAGGATAATGAGAGTGAGAAAATCAGGAGGAATGCTACTATCTTAGTCCATACTTTACTTGGGGTTCCAATGAATTCATGA
>Alyr-SK-10__1_contig_1871_length
ATGGCCTTTGACTTACCAAACGATTTCAGGTGCCCGATCTCTCTTGAGATTATGTCTGACCCGGTTATCCTCCAATCGGGTCATACTTTCGATCGGGTCTCTATCCAACAATGGATTGACTCCGGCAATCGAACTTGCCCAATCACCAAGCTCCCCTTATCTGAAAACCCTTCTCTGATTCCCAATCACGCACTTCGTAGCTTAATTTCAAACTTTGCTCATGTGAGTCCTAAGGAATCATCACGTCCTCGTACTCAACAAGAACACTCTCAGTCTCAATCCCAAGCTTTAATCTCCACTCTCATCTCTCGATCGTCGTCTAATGCATCAAAGCTCGAGTCTTTGAGTCGACTCGTTCGTCTCACGAAGCGAGACTCGTCAATCAGAAGGAAAGTTACTGAGTCAGGCGCTGTTCGTGCGGCTTTGGATTGTGTTGACTCTGGTAATCAGGTTTTGCAGGAAAAGTCTCTGTCTTTGCTTTTGAATCTTAGTTTAGAAGATGATAACAAAGTGGGTTTAGTAGCTGATGGAGTGATAAGACGGATTGTTGCTGTTTTACGGGTCGGGTCACCGGATTGTAAAGCGATTGCTGCTACTCTGTTAACGAGTTTAGCTGTTGTTGAAGTGAATAAAGCCACTATTGGATCGTATCCTGATGCAATCTCTGCTCTTGTTTATCTTCTCCGGGTAGGGAATGATAGGGAGAGAAAGGAATCAGCGACGGCTCTTTACGCTCTTTGTTCGTTTATGGATAATCGAAAACGGGTTGTGGATTGTGGGTCGGTGCCTATTTTGGTTGAAGCAGCAGATTCAGGGCTAGAGAGAGCAGTGGAAGTGTTGGGACTTTTGGTTAAGTGTAGAGGAGGAAGAGAAGAAATGAGTAAAGTAAGTGGCTTTGTTGAGGTTTTGGTTAACGTTTTGAGGAATGGAAGTTTGAAAGGGATTCAGTATTCTCTGTTTATCCTCAATTGCTTGTGTTGTTGTAGCCGAGAAATCGCCGATGAGGTTAAGAGAGAAGGAGTTGTAGAGATATGCTTTGGTTTGGAGGATAATGAGAGTGAGAAAATCAGGAGGAATGCTACTATCTTAGTCCATACTTTACTTGGGGTTCCAATGAATTCATGA
>07P_18__1_contig_1850_length
ATGGCCTTTGACTTACCAAACGATTTCAGGTGCCCGATCTCCCTTGAGATTATGTCCGACCCGGTTATCCTCCAATCGGGTCATACTTTCGATCGGGTCTCTATCCAACAATGGATTGACTCCGGCAATCGAACTTGCCCAATCACCAAGCTCCCCTTATCCGAAAACCCTTCTCTGATTCCCAATCACTCACTTCGTAGCTTAATTTCAAACTTTGCCCATGTGAGTCCTAAGGAACCATCACGTCCTCGAACTCAACAAGAACACTCTCACTCTCAATCGCAAGCGTTAATCTCCACTCTCATCTCTCGATCTTCGTCTAATGCATCAAAGCTCGAGTCTTTGAGTCGACTCGTTCGTCTCACGAAGCGAGACTCGTCAATCAGAAGGAAAGTTACTGAGTCAGGCGCTGTTCGTGCGGCTTTGGATTGTGTTGACTCTGGTAATCAGGTTTTGCAGGAAAAGTCTCTGTCTTTGCTTTTGAATCTTAGTTTAGAAGATGATAACAAAGTGGGTTTAGTAGCTGATGGAGTGATAAGACGGATTGTTGCTGTTTTACGGGTCGGGTCACCGGATTGCAAAGCGATTGCTGCTACTCTGTTAACGAGTTTAGCTGTTGTTGAAGTTAATAAAGCCACTATTGGATCGTATCCTGATGCAATCTCTGCTCTTGTTTATCTTCTCCGGGTAGGGAATGATAGGGAGAGAAAGGAATCAGCGACGGCTCTTTACGCGCTCTGCTCGTTTCCGGATAATCGAAAACGGGTTGTGGATTGTGGGTCGGTGCCTATTTTGGTTGAAGCAGCAGATTCAGGGCTAGAGAGAGCAGTGGAAGTGTTGGGACTTTTGGTTAAGTGTAGAGGAGGAAGAGAAGAAATGAGTAAAGTAAGTGGCTTTGTTGAGGTTTTGGTTAACGTTTTGAGGAATGGAAGTTTGAAAGGGATTCAGTATTCTCTGTTTATCCTCAATTGCTTGTGTTGTTGTAGCCGAGAAATCATCGATGAGGTTAAGAGAGAAGGAGTTATAGAGATATGCTTTGGTTTGGAGGATAATGAGAGTGAGAAAATCAGGAGGAATGCTACTATCTTAGTCCATACTTTACTTGGGGTTCCAATGAATTCATGA
>11D_16__1_contig_2059_length
ATGGCCTTTGACTTACCAAACGATTTCAGGTGCCCGATCTCCCTTGAGATTATGTCCGACCCGGTTATCCTCCAATCGGGTCATACTTTCGATCGGGTCTCTATCCAACAATGGATTGACTCCGGCAATCGGACATGTCCAATCACCAAGCTCCCGTTATCAGAAAACCCTTCTCTGGTTCCCAATCACGCACTTCGTAGCTTAATTTCAAATTTTGCTCATGTGAGTCCTAAGGAACCATCACGTCCTCGAACTCAACAAGAACACTCTCACTCTCAATCGCAAGCGTTAATCTCCACTCTCATCTCTCGATCTTCGTCTAATGCATCAAAGCTCGAGTCTTTGAGTCGACTCGTTCGTCTCACGAAGCGAGACTCGTTAATCCGGAGGAAAGTGACTGAGTCAGGAGCAGTTCGTGCGGCTCTGGATTGTGTTGACTCTGGTAATCAGGTTTTGCAGGAAAAGTCTCTGTCTTTGCTTTTGAATCTTAGTTTAGAAGATGATAACAAAGTGGGTTTAGTAGCTGATGGAGTGATAAGACGAATTGTTGCTGTTTTACGGGTCGGGTCACCGGATTGTAAAGCGATTGCTGCTACTCTGTTAACGAGTTTAGCTGTTGTTGAAGTGAATAAAGCCACTATTGGATCGTATCCTGATGCAATCTCTGCTCTTGTTTATCTTCTCCGGGTAGGGAATGATAGGGAGAGAAAGGAATCAGCGACGGCTCTTTACGCTCTTTGTTCGTTTATGGATAATCGAAAACGGGTTGTGGATTGTGGGTCGGTGCCTATTTTGGTTGAAGCAGCAGATTCAGGGCTAGAGAGAGCAGTGGAAGTGTTGGGACTTTTGGTTAAGTGTAGAGGAGGAAGAGAAGAAATGAGTAAAGTAAGTGGCTTTGTTGAGGTTTTGGTTAACGTTTTGAGGAATGGAAGTTTGAAAGGGATTCAGTATTCTCTGTTTATCCTCAATTGCTTGTGTTGTTGTAGCCGAGAAATCATCGATGAGGTTAAGAGAGAAGGAGTTATAGAGATATGCTTTGGTTTGGAGGATAATGAGAGTGAGAAAATCAGGAGGAATGCTACTATCTTAGTCCATACTTTACTTGGGGTTCCAATGAATTCATGA
>_R_11AH_01__1_contig_1812_length
ATGGCCTTTGACTTACCAAACGATTTCAGGTGCCCGATCTCTCTTGAGATTATGTCTGACCCGGTTATCCTCCAATCGGGTCATACTTTCGATCGGGTCTCTATCCAACAATGGATTGACTCCGGCAATCGAACTTGCCCAATCACCAAGCTCCCGTTATCTGAAAACCCTTCTCTGATTCCCAATCACGCACTTCGTAGCTTAATTTCAAATTTTGCCCATGTGAGTCCTAAGGAATCATCACGTCCTCGAACTCACCAAGAACACTCTCAGTCTCAATCCCAAGCTTTAATCTCCACTCTCGTCTCTCGATCGTCGTCTAATGCGTCAAAGCTCGAGTCTTTGAGTCGACTCGTTCGTCTCACGAAGCGAGACTCGTTAATCAGGAGGAAAGTTACTGAATCAGGAGCGGTTCGTGCGGCTTTGGATTGTGTTGACTCTGGTAATCAGGTTTTGCAGGAAAAGTCTCTGTCTTTGCTTTTGAATCTTAGTTTAGAAGATGATAACAAAGTGGGTTTAGTAGCTGATGGAGTGATAAGACGGATTGTTTCTGTTTTACGGGTCGGGTCACCGGATTGTAAAGCGATTGCTGCTACTCTGTTAACGAGTTTAGCTGTTGTTGAAGTGAATAAAGCCACTATTGGATCGTATCCTGATGCAATCTCTGCTCTTGTTTATCTTCTCCGGGTAGGGAATGATAGGGAGAGAAAGGAATCAGCGACGGCTCTTTACGCGCTCTGCTCGTTTCCGGATAATCGAAAACGGGTTGTGGATTGTGGGTCGGTGCCTATTTTGGTTGAAGCAGCAGATTCAGGGCTAGAGAGAGCAGTGGAAGTGTTGGGACTTTTGGTTAAGTGTAGAGGAGGAAGAGAAGAAATGAGTAAAGTAAGTGGCTTTGTTGAGGTTTTGGTTAACGTTTTGAGGAATGGAAGTTTGAAAGGGATTCAGTATTCTCTGTTTATCCTCAATTGCTTGTGTTGTTGTAGCCGAGAAATCATCGATGAGGTTAAGAGAGAAGGAGTTGTAGAGATATGCTTTGGTTTGGAGGATAATGAGAGTGAGAAAATCAGGAGGAATGCTACTATCTTAGTCCATACTTTACTTGGGGTTCCAATGAATTCATGA
>11E_29__1_contig_2082_length
ATGGCCTTTGACTTACCAAACGATTTCAGGTGCCCGATCTCCCTTGAGATTATGTCCGACCCGGTTATCCTCCAATCGGGTCATACTTTCGATCGGGTCTCTATCCAACAATGGATTGACTCCGGCAATCGAACTTGCCCAATCACCAAGCTCCCGTTATCTGAAAACCCTTCTCTGATTCCCAATCACGCACTTCGTAGCTTAATTTCAAATTTTGCCCATGTGAGTCCTAAGGAATCATCACGTCCTCGAACTCACCAAGAACACTCTCAGTCTCAATCTCAAGCTTTAATCTCCACTCTCGTCTCTCGATCGTCGTCTAATGCGTCAAAGCTCGAGTCTTTGAGTCGACTCGTTCGTCTCACGAAGCGAGACTCGTTAATCAGGAGGAAAGTTACTGAGTCAGGTGTGGTTCGTGCGGCTCTGGATTGTGTTGACTCGTGTAATCAGGTTTTACAAGAAAAGTCTCTGTCTTTGCTTTTGAATCTTAGTTTAGAAGATGATAACAAAGTGGGTTTAGTAGCTGATGGTGTGATAAGACGGATTGTTACTGTTTTACGGGTCGGGTCACCGGATTGCAAAGCGATTGCTGCTACTCTGTTAACGAGTTTAGCTGTTGTTGAAGTGAATAAAGCTACTATTGGATCGTATCCTGATGCTATCTCTGCTCTTGTTTCTCTTCTCCGGGTAGGGAATGATAGGGAGAGAAAGGAATCAGCGACGGCTCTTTACGCGCTCTGCTCGTTTCCGGATAATCGAAAACGGGTTGTGGATTGTGGGTCGGTGCCTATTTTGGTTGAAGCAGCAGATTCAGGGCTAGAGAGAGCAGTGGAAGTGTTGGGACTTTTGGTTAAGTGTAGAGGAGGAAGAGAAGAAATGAGTAAAGTAAGTGGCTTTGTTGAGGTTTTGGTTAACGTTTTGAGGAATGGAAGTTTGAAAGGGATTCAGTATTCTCTGTTTATCCTCAATTGCTTGTGTTGTTGTAGCCGAGAAATCATCGATGAGGTTAAGAGAGAAGGAGTTATAGAGATATGCTTTGGTTTGGAGGATAATGAGAGTGAGAAAATCAGGAGGAATGCTACTATCTTAGTCCATACTTTACTTGGGATTCCAATGAATTCATGA
>_R_07M_29__1_contig_1902_length
ATGGCCTTTGACTTACCAAACGATTTCAGGTGCCCGATCTCTCTTGAGATTATGTCTGACCCGGTTATCCTCCAATCGGGTCATACTTTCGATCGGGTCTCTATCCAACAATGGATTGACTCCGGCAATCGGACATGTCCAATCACCAAGCTCCCGTTATCAGAAAACCCTTCTCTGATTCCCAATCACGCACTTCGTAGCTTAATTTCAAATTTTGCTCATGTGAGTCCTAAGGAATCATCACGTCCTCGGACTCAACAAGAACACTCTCAGTCTCAATCCCAAGCTTTAATCTCCACTCTCATCTCTCGATCGTCGTCTAATGCATCAAAGCTCGAGTCTTTGAGTCGACTCGTTCGTCTCACGAAGCGAGACTCGTCAATCAGAAGGAAAGTTACTGAGTCAGGCGCTGTTCGTGCGGCTTTGGATTGTGTTGACTCTGGTAATCAGGTTTTGCAGGAAAAGTCTCTGTCTTTGCTTTTGAATCTTAGTTTAGAAGATGATAACAAAGTGGGTTTAGTAGCTGATGGAGTGATAAGACGGATTGTTTCTGTTTTACGGGTCGGGTCACCGGATTGTAAAGCGATTGCTGCTACTCTGTTAACGAGTTTAGCTGTTGTTGAAGTGAATAAAGCCACTATTGGATCGTATCCTGATGCAATCTCTGCTCTTGTTTATCTTCTCCGGGTAGGGAATGATAGGGAGAGAAAGGAATCAGCGACGGCTCTTTACGCGCTCTGCTCGTTTCCGGATAATCGAAAACGGGTTGTGGATTGTGGGTCGGTGCCTATTTTGGTTGAAGCAGCAGATTCAGGGCTACAGAGAGCAGTGGAAGTGTTGGGACTTTTGGTTAAGTGTAGAGGAGGAAGAGAAGAAATGAGTAAAGTAAGTGGCTTTGTTGAGGTTTTGGTTAACGTTTTGAGGAATGGAAGTTTGAAAGGGATTCAGTATTCTCTGTTTATCCTCAATTGCTTGTGTTGTTGTAGCCGAGAAATCATCGATGAGGTTAAGAGAGAAGGAGTTGTAGAGATATGCTTTGGTTTGGAGGATAATGAGAGTGAGAAAATCAGGAGGAATGCTACTATCTTAGTCCATACTTTACTTGGGGTTCCAATGAATTCATGA
>_R_11A_02__1_contig_1591_length
ATGGCCTTTGACTTACCAAACGATTTCAGGTGCCCGATCTCTCTTGAGATTATGTCTGACCCGGTTATCCTCCAATCGGGTCATACTTTCGATCGGGTCTCTATCCAACAATGGATTGACTCCGGCAATCGGACATGTCCAATCACCAAGCTCCCGTTATCAGAAAACCCTTCTCTGATTCCCAATCACGCACTTCGTAGCTTAATTTCAAATTTTGCTCATGTGAGTCCTAAGGAATCATCACGTCCTCGGACTCAACAAGAACACTCTCAGTCTCAATCCCAAGCTTTAATCTCCACTCTCATCTCTCGATCGTCGTCTAATGCATCAAAGCTCGAGTCTTTGAGTCGACTCGTTCGTCTCACGAAGCGAGACTCGTCAATCAGAAGGAAAGTTACTGAGTCAGGCGCTGTTCGTGCGGCTTTGGATTGTGTTGACTCTGGTAATCAGGTTTTGCAGGAAAAGTCTCTGTCTTTGCTTTTGAATCTTAGTTTAGAAGATGATAACAAAGTGGGTTTAGTAGCTGATGGAGTGATAAGACGGATTGTTGCTGTTTTACGGGTCGGGTCACCGGATTGCAAAGCGATTGCTGCTACTCTGTTAACGAGTTTAGCTGTTGTTGAAGTTAATAAAGCCACTATTGGATCGTATCCTGATGCAATCTCTGCTCTTGTTTATCTTCTCCGGGTAGGGAATGATAGGGAGAGAAAGGAATCAGCGACGGCTCTTTACGCGCTCTGCTCGTTTCCGGATAATCGAAAACGGGTTGTGGATTGTGGGTCGGTGCCTATTTTGGTTGAAGCAGCAGATTCAGGGCTAGAGAGAGCAGTGGAAGTGTTGGGACTTTTGGTTAAGTGTAGAGGAGGAAGAGAAGAAATGAGTAAAGTAAGTGGCTTTGTTGAGGTTTTGGTTAACGTTTTGAGGAATGGAAGTTTGAAAGGGATTCAGTATTCTCTGTTTATCCTCAATTGCTTGTGTTGTTGTAGCCGAGAAATCATCGATGAGGTTAAGAGAGAAGGAGTTATAGAGATATGCTTTGGTTTGGAGGATAATGAGAGTGAGAAAATCAGGAGGAATGCTACTATCTTAGTCCATACTTTACTTGGGGTTCCAATGAATTCATGA
>11W_25__1_contig_1794_length
ATGGCCTTTGACTTACCAAACGATTTCAGGTGCCCGATCTCTCTTGAGATTATGTCCGACCCGGTTATCCTCCAATCGGGTCATACTTTCGATCGGGTCTCTATCCAACAATGGATTGACTCCGGCAATCGAACTTGCCCAATCACCAAGCTCCCCTTATCCGAAAACCCTTCTCTGATTCCCAATCACGCACTTCGTAGCTTAATTTCAAATTTTGCTCATGTGAGTCCTAAGGAATCATCACGTCCTCGGACTCAACAAGAACACTCTCAGTCTCAATCCCAAGCTTTAATCTCCACTCTCGTCTCTCGATCGCCGTCTAATGCGTCAAAGCTCGAGTCTTTGAGTCGACTCGTTCGTCTCACGAAGCGAGACTCGTTAATCAGGAGGAAAGTTACTGAATCAGGAGCGGTTCGTGCGGCTTTGGATTGTGTTGACTCTGGTAATCAGGTTTTGCAGGAAAAGTCTCTGTCTTTGCTTTTGAATCTTCGTTTAGAAGATGATAACAAAGTGGGTTTAGTAGCTGATGGAGTGATAAGACGGATTGTTGCTGTTTTACGGGTCGGGTCACCGGATTGTAAAGCGATTGCTGCTACTCTGTTAACGAGTTTAGCTGTTGTTGAAGTTAATAAAGCCACTATTGGATCGTATCCTGATGCAATCTCTGCTCTTGTTTATCTTCTCCGGGTAGGGAATGATAGGGAGAGAAAGGAATCAGCGACGGCTCTTTACGCGCTCTGCTCGTTTCCGGATAATCGAAAACGGGTTGTGGATTGTGGGTCGGTGCCTATTTTGGTTGAAGCAGCAGATTCAGGGCTAGAGAGAGCAGTGGAAGTGTTGGGACTTTTGGTTAAGTGTAGAGGAGGAAGAGAAGAAATGAGTAAAGTAAGTGGCTTTGTTGAGGTTTTGGTTAACGTTTTGAGGAATGGAAGTTTGAAAGGGATTCAGTATTCTCTGTTTATCCTCAATTGCTTGTGTTGTTGTAGCCGAGAAATCATCGATGAGGTTAAGAGAGAAGGAGTTATAGAGATATGCTTTGGTTTGGAGGATAATGAGAGTGAGAAAATCAGGAGGAATGCTACTATCTTAGTCCATACTTTACTTGGGGTTCCAATGAATTCATGA
>07D_18__1_contig_2206_length
ATGGCCTTTGACTTACCAAACGATTTCAGGTGCCCGATCTCTCTTGAGATTATGTCTGACCCGGTTATCCTCCAATCGGGTCATACTTTCGATCGGGTCTCTATCCAACAATGGATTGACTCCGGCAATCGAACTTGCCCAATCACCAAGCTCCCGTTATCTGAAAACCCTTCTCTGATTCCCAATCACGCACTTCGTAGCTTAATTTCAAATTTTGCCCATGTGAGTCCTAAGGAATCATCACGTCCTCGAACTCAACAAGAACACTCTCAGTCTCAATCCCAAGCTTTAATCTCCACTCTCATCTCTCGATCGTCGTCTAATGCATCAAAGCTCGAGTCTTTGAGTCGACTCGTTCGTCTCACGAAGCGAGACTCGTCAATCAGAAGGAAAGTTACTGAGTCAGGCGCTGTTCGTGCGGCTTTGGATTGTGTTGACTCTGGTAATCAGGTTTTGCAGGAAAAGTCTCTGTCTTTGCTTTTGAATCTTAGTTTAGAAGATGATAACAAAGTGGGTTTAGTAGCTGATGGAGTGATAAGACGGATTGTTGCTGTTTTACGGGTCGGGTCACCGGATTGCAAAGCGATTGCTGCTACTCTGTTAACGAGTTTAGCTGTTGTTGAAGTGAATAAAGCCACTATTGGATCGTTTCCTGATGCAATCTCTGCTCTTGTTTATCTTCTCCGGGTAGGGAATGATAGGGAGAGAAAGGAATCAGCGACTGCTCTTTACGCTCTTTGTTCGTTTCCCGATAATCGAAAACGGGTTGTGGATTGTGGGTCGGTGCCTATTTTGGTTGAAGCAGCTGGTTCAGGGCTAGAGAGAGCAGTGGAAGTGTTGGGACTTTTGGTTAAGTGTAGAGGAGGAAGAGAAGAAATGAGTAAAGTAAGTGGCTTTGTTGAGGTTTTGGTTAACGTTTTGAGGAATGGAAGTTTGAAAGGGATTCAGTATTCTCTGTTTATCCTCAATTGCTTGTGTTGTTGTAGCCGAGAAATCATCGATGAGGTTAAGAGAGAAGGAGTTGTAGAGATATGCTTTGGTTTGGAGGATAATGAGAGTGAGAAAATCAGGAGGAATGCTACTATCTTAGTCCATACTTTACTTGGGGTTCCAATGAATTCATGA
>_R_07O_32__1_contig_1952_length
ATGGCCTTTGACTTACCAAACGATTTCAGGTGCCCGATCTCTCTTGAGATTATGTCCGACCCGGTTATCCTCCAATCGGGTCATACTTTCGATCGGGTCTCTATCCAACAATGGATTGACTCCGGCAATCGAACTTGCCCAATCACCAAGCTCCCGTTATCTGAAAACCCTTCTCTGATTCCCAATCACGCACTTCGTAGCTTAATTTCAAATTTTGCTCATGTGAGTCCTAAGGAATCATCACGCCCTCGGACTCAACAAGAACTCTCTCAGTCTCAATCCCAAGCTTTAATCTCCACTCTCGTCTCTCGATTGTCGTCTAATGCATCAAAGCTCGAGTCTTTGAGTCGACTAGTTCGACTTACGAAGCGAGACTCGTCAATCAGGAGGAAAGTTACTGAGTCAGGTGTGGTTCGTGCGGCTCTGGATTGTGTTGACTCGTGTAATCAGGTTTTACAAGAAAAGTCTCTGTCTTTGCTTTTGAATCTTAGTTTAGAAGATGATAACAAAGTGGGTTTAGTAGCTGATGGAGTGATAAGACGAATTGTTGCTGTTTTACGGGTCGGGTCACCGGATTGTAAAGCGATTGCTGCTACTCTGTTAACGAGTTTAGCTGTTGTTGAAGTGAATAAAGCCACTATTGGATCGTATCCTGATGCAATCTCTGCTCTTGTTTATCTTCTCCGGGTAGGGAATGATAGGGAGAGAAAGGAATCAGCGACGGCTCTTTACGCTCTTTGTTCGTTTATGGATAATCGAAAACGGGTTGTGGATTGTGGGTCGGTGCCTATTTTGGTTGAAGCAGCAGATTCAGGGCTAGAGAGAGCAGTGGAAGTGTTGGGACTTTTGGTTAAGTGTAGAGGAGGAAGAGAAGAAATGAGTAAAGTAAGTGGCTTTGTTGAGGTTTTGGTTAACGTTTTGAGGAATGGAAGTTTGAAAGGGATTCAGTATTCTCTGTTTATCCTCAATTGCTTGTGTTGTTGTAGCCGAGAAATCATCGATGAGGTTAAGAGAGAAGGAGTTATAGAGATATGCTTTGGTTTGGAGGATAATGAGAGTGAGAAAATCAGGAGGAATGCTACTATCTTAGTCCATACTTTACTTGGGGTTCCAATGAATTCATGA
>_R_11P_09__1_contig_2033_length
ATGGCCTTAGACTTACCAAACGATTTCAGGTGCCCGATCTCTCTTGAGATTATGTCCGACCCGGTTATCCTCCAATCGGGTCATACTTTCGATCGGGTCTCTATCCAACAATGGATTGACTCCGGCAATCGAACTTGCCCAATCACCAAGCTCCCCTTATCTGAAAACCCTTCTCTGATTCCCAATCACGCACTTCGTAGCTTAATTTCAAACTTTGCTCATGTGAGTCCTAAGGAATCATCACGTCCTCGTACTCAACAAGAACACTCTCAGTCTCAATCCCAAGCTTTAATCTCCACTCTCATCTCTCGATCGTCGTCTAATGCATCAAAGCTCGAGTCTTTGAGTCGACTCGTTCGTCTCACGAAGCGAGACTCGTCAATCAGAAGGAAAGTTACTGAATCAGGTGCGGTTCGTGCGGCTTTGGATTGTGTTGACTCGTGTAATCAGGTTTTACAAGAAAAGTCTTTGTCTTTGCTTTTGAATCTTAGTTTAGAAGATGATAACAAAGTGGGTTTAGTTGCTGATGGAGTGATAAGACGGATTGTTGCTGTTTTACGGGTAGGGTCACCGGATTGTAAAGCGATTGCTGCTACTCTGTTAACGAGTTTAGCTGTTGTTGAAGTGAATAAAGCTACTATTGGATCGTATCCTGATGCAATCTCTGCTCTTGTTTATCTTCTCCGGGTAGGGAATGATAGGGAGAGAAAGGAATCAGCGACGGCTCTTTACGCTCTTTGTTCGTTTATGGATAATCGAAAACGGGTTGTGGATTGTGGGTCGGTGCCTATTTTGGTTGAAGCAGCAGATTCAGGGCTAGAGAGAGCAGTGGAAGTGTTGGGACTTTTGGTTAAGTGTAGAGGAGGAAGAGAAGAAATGAGTAAAGTAAGTGGCTTTGTTGAGGTTTTGGTTAACGTTTTGAGGAATGGAAGTTTGAAAGGGATTCAGTATTCTCTGTTTATCCTCAATTGCTTGTGTTGTTGTAGCCGAGAAATCGCCGATGAGGTTAAGAGAGAAGGAGTTGTAGAGATATGCTTTGGTTTGGAGGATAATGAGAGTGAGAAAATCAGGAGGAATGCTACTATCTTAGTCCATACTTTACTTGGGGTTCCAATGAATTCATGA
>_R_11AB_05__1_contig_2453_length
ATGGCCTTTGACTTACCAAACGATTTCAGGTGCCCGATCTCTCTTGAGATTATGTCTGACCCGGTTATCCTCCAATCGGGTCATACTTTCGATCGGGTCTCTATCCAACAATGGATTGACTCCGGCAATCGAACTTGCCCAATCACCAAGCTCCCGTTATCTGAAAACCCTTCTCTGATTCCCAATCACGCACTTCGTAGCTTAATTTCAAATTTTGCCCATGTGAGTCCTAAGGAATCATCACGTCCTCGGACTCAACAAGAACACTCTCAGTCTCAATCCCAAGCTTTAATCTCCACTCTCATCTCTCGATCGTCGTCTAATGCATCAAAGCTCGAGTCTTTGAGTCGACTGGTTCGTCTCACGAAGCGAGACTCGTCAATCAGAAGGAAAGTTACTGAGTCAGGCGCTGTTCGTGCGGCTTTGGATTGTGTTGACTCTGGTAATCAGGTTTTGCAGGAAAAGTCTCTGTCTTTGCTTTTGAATCTTAGTTTAGAAGATGATAACAAAGTGGGTTTAGTAGCTGATGGAGTGATAAGACGGATTGTTGCTGTTTTACGGGTCGGGTCACCGGATTGCAAAGCGATTGCTGCTACTCTGTTAACGAGTTTAGCTGTTGTTGAAGTTAATAAAGCCACTATTGGATCGTATCCTGATGCAATCTCTGCTCTTGTTTATCTTCTCCGGGTAGGGAATGATAGGGAGAGAAAGGAATCAGCGACGGCTCTTTACGCTCTTTGTTCGTTTATGGATAATCGAAAACGGGTTGTGGATTGTGGGTCGGTGCCTATTTTGGTTGAAGCAGCAGATTCAGGGCTAGAGAGAGCAGTGGAAGTGTTGGGACTTTTGGTTAAGTGTAGAGGAGGAAGAGAAGAAATGAGTAAAGTAAGTGGCTTTGTTGAGGTTTTGGTTAACGTTTTGAGGAATGGAAGTTTGAAAGGGATTCAGTATTCTCTGTTTATCCTCAATTGCTTGTGTTGTTGTAGCCGAGAAATCGCCGATGAGGTTAAGAGAGAAGGAGTTGTAGAGATATGCTTTGGTTTGGAGGATAATGAGAGTGAGAAAATCAGGAGGAATGCTACTATCTTAGTCCATACTTTACTTGGGGTTCCAATGAATTCATGA
>_R_11V_15__1_contig_1823_length
ATGGCCTTTGACTTACCAAACGATTTCAGGTGCCCGATCTCTCTTGAGATTATGTCCGACCCGGTTATCCTCCAATCGGGTCATACTTTCGATCGGGTCTCTATCCAACAATGGATTGACTCCGGCAATCGAACTTGCCCAATCACCAAGCTCCCCTTATCTGAAAACCCTTCTCTGATTCCCAATCACGCACTTCGTAGCTTAATTTCAAACTTTGCCCATGTGAGTCCTAAGGAACCATCACGTCCTCGAACTCAACAAGAACACTCTCACTCTCAATCGCAAGCGTTAATCTCCACTCTCATCTCTCGATCGTCGTCTAATGCATCAAAGCTCGAGTCTTTGAGTCGACTCGTTCGTCTCACGAAGCGAGACTCGTCAATCAGAAGGAAAGTTACTGAATCAGGTGCGGTTCGTGCGGCTTTGGATTGTGTTGACTCGTGTAATCAGGTTTTACAAGAAAAGTCTTTGTCTTTGCTTTTGAATCTTAGTTTAGAAGATGATAACAAAGTGGGTTTAGTTGCTGATGGAGTGATAAGACGGATTGTTGCTGTTTTACGGGTAGGGTCACCGGATTGTAAAGCGATTGCTGCTACTCTGTTAACGAGTTTAGCTGTTGTTGAAGTTAATAAAGCCACTATTGGATCGTATCCTGATGCAATCTCTGCTCTTGTTTATCTTCTCCGGGTAGGGAATGATAGGGAGAGAAAGGAATCAGCGACGGCTCTTTACGCTCTTTGTTCGTTTATGGATAATCGAAAACGGGTTGTGGATTGTGGGTCGGTGCCTATTTTGGTTGAAGCAGCAGATTCAGGGCTAGAGAGAGCAGTGGAAGTGTTGGGACTTTTGGTTAAGTGTAGAGGAGGAAGAGAAGAAATGAGTAAAGTAAGTGGCTTTGTTGAGGTTTTGGTTAACGTTTTGAGGAATGGAAGTTTGAAAGGGATTCAGTATTCTCTGTTTATCCTCAATTGCTTGTGTTGTTGTAGCCGAGAAATCGCCGATGAGGTTAAGAGAGAAGGAGTTATAGAGATATGCTTTGGTTTGGAGGATAATGAGAGTGAGAAAATCAGGAGGAATGCTACTATCTTAGTCCATACTTTACTTGGGGTTCCAATGAATTCATGA
>_R_07E_25__1_contig_2049_length
ATGGCCTTTGACTTACCAAACGATTTCAGGTGCCCGATCTCTCTTGAGATTATGTCCGACCCGGTTATCCTCCAATCGGGTCATACTTTCGATCGGGTCTCTATCCAACAATGGATTGACTCCGGCAATCGAACTTGTCCAATCACCAAGCTCCCGTTATCTGAAAACCCTTCTCTGATTCCCAATCACGCACTTCGTAGCTTAATTTCAAATTTTGCTCATGTGAGTCCTAAGGAATCATCACGTCCTCGGACTCAACAAGAACACTCTCACTCTCAATCGCAAGCTTTAATCTCCACTCTCATCTCTCGATCGTCGTCTAATGCATCAAAGCTCGAGTCTTTGAGTCGACTCGTTCGTCTCACGAAGCGAGACTCGTCAATCAGAAGGAAAGTTACTGAGTCAGGCGCTGTTCGTGCGGCTTTGGATTGTGTTGACTCTGGTAATCAGGTTTTGCAGGAAAAGTCTCTGTCTTTGCTTTTGAATCTTAGTTTAGAAGATGATAACAAAGTGGGTTTAGTAGCTGATGGAGTGATAAGACGGATTGTTGCTGTTTTACGGGTCGGGTCACCGGATTGCAAAGCGATTGCTGCTACTCTGTTAACGAGTTTAGCTGTTGTTGAAGTTAATAAAGCCACTATTGGATCGTATCCTGATGCAATCTCTGCTCTTGTTTATCTTCTCCGGGTAGGGAATGATAGGGAGAGAAAGGAATCAGCGACGGCTCTTTACGCGCTCTGCTCGTTTCCGGATAATCGAAAACGGGTTGTGGATTGTGGGTCGGTGCCTATTTTGGTTGAAGCAGCAGATTCAGGGCTAGAGAGAGCAGTGGAAGTGTTGGGACTTTTGGTTAAGTGTAGAGGAGGAAGAGAAGAAATGAGTAAAGTAAGTGGCTTTGTTGAGGTTTTGGTTAACGTTTTGAGGAATGGAAGTTTGAAAGGGATTCAGTATTCTCTGTTTATCCTCAATTGCTTGTGTTGTTGTAGCCGAGAAATCATCGATGAGGTTAAGAGAGAAGGAGTTGTAGAGATATGCTTTGGTTTGGAGGATAATGAGAGTGAGAAAATCAGGAGGAATGCTACTATCTTAGTCCATACTTTACTTGGGGTTCCAATGAATTCATGA
>_R_11M_04__1_contig_2130_length
ATGGCCTTTGACTTACCAAACGATTTCAGGTGCCCGATCTCTCTTGAGATTATGTCTGACCCGGTTATCCTCCAATCGGGTCATACTTTCGATCGGGTCTCTATCCAACAATGGATTGACTCCGGCAATCGAACTTGCCCAATCACCAAGCTCCCCTTATCCGAAAACCCTTCTCTGATTCCCAATCACGCACTTCGTAGCTTAATTTCAAATTTTGCTCATGTGAGTCCTAAGGAATCATCACGTCCTCGGACTCAACAAGAACACTCTCAGTCTCAATCCCAAGCTTTAATCTCCACTCTCGTCTCTCGATTGTCGTCTAATGCATCAAAGCTCGAGTCTTTGAGTCGACTAGTTCGACTTACGAAGCGAGACTCGTCAATCAGGAGGAAAGTTACTGAGTCAGGCGCTGTTCGTGCGGCTTTGGATTGTGTTGACTCTGGTAATCAGGTTTTGCAGGAAAAGTCTCTGTCTTTGCTTTTGAATCTTAGTTTAGAAGATGATAACAAAGTGGGTTTAGTAGCTGATGGAGTGATAAGACGGATTGTTGCTGTTTTACGGGTCGGGTCACCGGATTGTAAAGCGATTGCTGCTACTCTGTTAACGAGTTTAGCTGTTGTTGAAGTGAATAAAGCCACTATTGGATCGTATCCTGATGCAATCTCTGCTCTTGTTTATCTTCTCCGGGTAGGGAATGATAGGGAGAGAAAGGAATCAGCGACGGCTCTTTACGCTCTTTGTTCGTTTATGGATAATCGAAAACGGGTTGTGGATTGTGGGTCGGTGCCTATTTTGGTTGAAGCAGCAGATTCAGGGCTAGAGAGAGCAGTGGAAGTGTTGGGACTTTTGGTTAAGTGTAGAGGAGGAAGAGAAGAAATGAGTAAAGTAAGTGGCTTTGTTGAGGTTTTGGTTAACGTTTTGAGGAATGGAAGTTTGAAAGGGATTCAGTATTCTCTGTTTATCCTCAATTGCTTGTGTTGTTGTAGCCGAGAAATCGCCGATGAGGTTAAGAGAGAAGGAGTTGTAGAGATATGCTTTGGTTTGGAGGATAATGAGAGTGAGAAAATCAGGAGGAATGCTACTATCTTAGTCCATACTTTACTTGGGGTTCCAATGAATTCATGA
>11L_29__1_contig_1854_length
ATGGCCTTTGACTTACCAAACGATTTCAGGTGCCCGATCTCTCTTGAGATTATGTCTGACCCGGTTATCCTCCAATCGGGTCATACTTTCGATCGGGTCTCTATCCAACAATGGATTGACTCCGGCAATCGAACTTGCCCAATCACCAAGCTCCCGTTATCTGAAAACCCTTCTCTGATTCCCAATCACTCACTTCGTAGCTTAATTTCAAACTTTGCCCATGTGAGTCCTAAGGAACCATCACGTCCTCGAACTCAACAAGAACACTCTCACTCTCAATCGCAAGCGTTAATCTCCACTCTCATCTCTCGATCTTCGTCTAATGCATCAAAGCTCGAGTCTTTGAGTCGACTCGTTCGTCTCACGAAGCGAGACTCGTCAATCAGAAGGAAAGTTACTGAGTCAGGCGCTGTTCGTGCGGCTTTGGATTGTGTTGACTCTGGTAATCAGGTTTTGCAGGAAAAGTCTCTGTCTTTGCTTTTGAATCTTAGTTTAGAAGATGATAACAAAGTGGGTTTAGTAGCTGATGGAGTGATAAGACGAATTGTTGCTGTTTTACGGGTCGGGTCACCGGATTGTAAAGCGATTGCTGCTACTCTGTTAACGAGTTTAGCTGTTGTTGAAGTGAATAAAGCCACTATTGGATCGTATCCTGATGCAATCTCTGCTCTTGTTTATCTTCTCCGGGTAGGGAATGATAGGGAGAGAAAGGAATCAGCGACGGCTCTTTACGCTCTTTGTTCGTTTATGGATAATCGAAAACGGGTTGTGGATTGTGGGTCGGTGCCTATTTTGGTTGAAGCAGCAGATTCAGGGCTAGAGAGAGCAGTGGAAGTGTTGGGACTTTTGGTTAAGTGTAGAGGAGGAAGAGAAGAAATGAGTAAAGTAAGTGGCTTTGTTGAGGTTTTGGTTAACGTTTTGAGGAATGGAAGTTTGAAAGGGATTCAGTATTCTCTGTTTATCCTCAATTGCTTGTGTTGTTGTAGCCGAGAAATCGCCGATGAGGTTAAGAGAGAAGGAGTTGTAGAGATATGCTTTGGTTTGGAGGATAATGAGAGTGAGAAAATCAGGAGGAATGCTACTATCTTAGTCCATACTTTACTTGGGGTTCCAATGAATTCATGA
>_R_11AH_28__1_contig_2073_length
ATGGCCTTTGACTTACCAAACGATTTCAGGTGCCCGATCTCTCTTGAGATTATGTCTGACCCGGTTATCCTCCAATCGGGTCATACTTTCGATCGGGTCTCTATCCAACAATGGATTGACTCCGGCAATCGAACTTGCCCAATCACCAAGCTCCCGTTATCTGAAAACCCTTCTCTGATTCCCAATCACGCACTTCGTAGCTTAATTTCAAATTTTGCTCATGTGAGTCCTAAGGAATCATCACGTCCTCGGACTCAACAAGAACACTCTCAGTCTCAATCCCAAGCTTTAATCTCCACTCTCGTCTCTCGATCGTCGTCTAATGCGTCAAAGCTCGAGTCTTTGAGTCGACTCGTTCGTCTCACGAAGCGAGACTCGTTAATCAGGAGGAAAGTTACTGAATCAGGAGCGGTTCGTGCGGCTTTGGATTGTGTTGACTCTGGTAATCAGGTTTTGCAGGAAAAGTCTCTGTCTTTGCTTTTGAATCTTAGTTTAGAAGATGATAACAAAGTGGGTTTAGTAGCTGATGGAGTGATAAGACGGATTGTTTCTGTTTTACGGGTCGGGTCACCGGATTGTAAAGCGATTGCTGCTACTCTGTTAACGAGTTTAGCTGTTGTTGAAGTGAATAAAGCCACTATTGGATCGTATCCTGATGCAATCTCTGCTCTTGTTTATCTTCTCCGGGTAGGGAATGATAGGGAGAGAAAGGAATCAGCGACGGCTCTTTACGCGCTCTGCTCGTTTCCGGATAATCGAAAACGGGTTGTGGATTGTGGGTCGGTGCCTATTTTGGTTGAAGCAGCAGATTCAGGGCTAGAGAGAGCAGTGGAAGTGTTGGGACTTTTGGTTAAGTGTAGAGGAGGAAGAGAAGAAATGAGTAAAGTAAGTGGCTTTGTTGAGGTTTTGGTTAACGTTTTGAGGAATGGAAGTTTGAAAGGGATTCAGTATTCTCTGTTTATCCTCAATTGCTTGTGTTGTTGTAGCCGAGAAATCATCGATGAGGTTAAGAGAGAAGGAGTTGTAGAGATATGCTTTGGTTTGGAGGATAATGAGAGTGAGAAAATCAGGAGGAATGCTACTATCTTAGTCCATACTTTACTTGGGGTTCCAATGAATTCATGA
>_R_11H_26__1_contig_2136_length
ATGGCCTTTGACTTACCAAACGATTTCAGGTGCCCGATCTCTCTTGAGATTATGTCTGACCCGGTTATCCTCCAATCGGGTCATACTTTCGATCGGGTCTCTATCCAACAATGGATTGACTCCGGCAATCGAACTTGCCCAATCACCAAGCTCCCGTTATCTGAAAACCCTTCTCTGATTCCCAATCACGCACTTCGTAGCTTAATTTCAAATTTTGCTCATGTGAGTCCTAAGGAATCATCACGTCCTCGGACTCAACAAGAACACTCTCAGTCTCAATCCCAAGCTTTAATCTCCACTCTCGTCTCTCGATTGTCGTCTAATGCATCAAAGCTCGAGTCTTTGAGTCGACTAGTTCGACTTACGAAGCGAGACTCGTCAATCAGGAGGAAAGTTACTGAGTCAGGTGTGGTTCGTGCGGCTCTGGATTGTGTTGACTCGTGTAATCAGGTTTTACAAGAAAAGTCTCTGTCTTTGCTTTTGAATCTTAGTTTAGAAGATGATAACAAAGTGGGTTTAGTAGCTGATGGTGTGATAAGACGGATTGTTACTGTTTTACGGGTCGGGTCACCGGATTGCAAAGCGATTGCTGCTACTCTGTTAACGAGTTTAGCTGTTGTTGAAGTGAATAAAGCTACTATTGGATCGTATCCTGATGCTATCTCTGCTCTTGTTTCTCTTCTCCGGGTAGGGAATGATAGGGAGAGAAAGGAATCAGCGACGGCTCTTTACGCTCTTTGTTCGTTTATGGATAATCGAAAACGGGTTGTGGATTGTGGGTCGGTGCCTATTTTGGTTGAAGCAGCAGATTCAGGGCTAGAGAGAGCAGTGGAAGTGTTGGGACTTTTGGTTAAGTGTAGAGGAGGAAGAGAAGAAATGAGTAAAGTAAGTGGCTTTGTTGAGGTTTTGGTTAACGTTTTGAGGAATGGAAGTTTGAAAGGGATTCAGTATTCTCTGTTTATCCTCAATTGCTTGTGTTGTTGTAGCCGAGAAATCGCCGATGAGGTTAAGAGAGAAGGAGTTGTAGAGATATGCTTTGGTTTGGAGGATAATGAGAGTGAGAAAATCAGGAGGAATGCTACTATCTTAGTCCATACTTTACTTGGGGTTCCAATGAATTCATGA
>Alyr-AB-02__1_contig_1873_length
ATGGCCTTTGACTTACCAAACGATTTCAGGTGCCCGATCTCTCTTGAGATTATGTCTGACCCGGTTATCCTCCAATCGGGTCATACTTTCGATCGGGTCTCTATCCAACAATGGATTGACTCCGGCAATCGAACTTGTCCAATCACCAAGCTCCCGTTATCCGAAAACCCTTCTCTGATTCCCAACCACGCACTTCGTAGCTTAATTTCAAATTTTGCTCATGTGAGTCCTAAGGAATCATCACGTCCTCGGACTCAACAAGAACACTCTCAGTCTCAATCCCAAGCTTTAATCTCCACTCTCGTCTCTCGATTGTCGTCTAATGCATCAAAGCTCGAGTCTTTGAGTCGACTAGTTCGACTTACGAAGCGAGACTCGTCAATCAGGAGGAAAGTTACTGAGTCAGGTGTGGTTCGTGCGGCTCTGGATTGTGTTGACTCGTGTAATCAGGTTTTACAAGAAAAGTCTCTGTCTTTGCTTTTGAATCTTAGTTTAGAAGATGATAACAAAGTGGGTTTAGTAGCTGATGGAGTGATAAGACGGATTGTTGCTGTTTTACGGGTCGGGTCACCGGATTGCAAAGCGATTGCTGCTACTCTGTTAACGAGTTTAGCTGTTGTTGAAGTTAATAAAGCCACTATTGGATCGTATCCTGATGCAATCTCTGCTCTTGTTTATCTTCTCCGGGTAGGGAATGATAGGGAGAGAAAGGAATCAGCGACGGCTCTTTACGCGCTCTGCTCGTTTCCGGATAATCGAAAACGGGTTGTGGATTGTGGGTCGGTGCCTATTTTGGTTGAAGCAGCAGATTCAGGGCTAGAGAGAGCAGTGGAAGTGTTGGGACTTTTGGTTAAGTGTAGAGGAGGAAGAGAAGAAATGAGTAAAGTAAGTGGCTTTGTTGAGGTTTTGGTTAACGTTTTGAGGAATGGAAGTTTGAAAGGGATTCAGTATTCTCTGTTTATCCTCAATTGCTTGTGTTGTTGTAGCCGAGAAATCATCGATGAGGTTAAGAGAGAAGGAGTTATAGAGATATGCTTTGGTTTGGAGGATAATGAGAGTGAGAAAATCAGGAGGAATGCTACTATCTTAGTCCATACTTTACTTGGGGTTCCAATGAATTCATGA
>_R_Alyr-AB-01__1_contig_1886_length
ATGGCCTTTGACTTACCAAACGATTTCAGGTGCCCGATCTCTCTTGAGATTATGTCTGACCCGGTTATCCTCCAATCGGGTCATACTTTCGATCGGGTCTCTATCCAACAATGGATTGACTCCGGCAATCGAACTTGTCCAATCACCAAGCTCCCGTTATCCGAAAACCCTTCTCTGATTCCCAACCACGCACTTCGTAGCTTAATTTCAAATTTTGCTCATGTGAGTCCTAAGGAATCATCACGTCCTCGGACTCAACAAGAACACTCTCAGTCTCAATCCCAAGCTTTAATCTCCACTCTCGTCTCTCGATTGTCGTCTAATGCATCAAAGCTCGAGTCTTTGAGTCGACTAGTTCGACTTACGAAGCGAGACTCGTCAATCAGGAGGAAAGTTACTGAGTCAGGTGTGGTTCGTGCGGCTCTGGATTGTGTTGACTCGTGTAATCAGGTTTTACAAGAAAAGTCTCTGTCTTTGCTTTTGAATCTTAGTTTAGAAGATGATAACAAAGTGGGTTTAGTAGCTGATGGAGTGATAAGACGGATTGTTGCTGTTTTACGGGTCGGGTCACCGGATTGCAAAGCGATTGCTGCTACTCTGTTAACGAGTTTAGCTGTTGTTGAAGTTAATAAAGCCACTATTGGATCGTATCCTGATGCAATCTCTGCTCTTGTTTATCTTCTCCGGGTAGGGAATGATAGGGAGAGAAAGGAATCAGCGACGGCTCTTTACGCGCTCTGCTCGTTTCCGGATAATCGAAAACGGGTTGTGGATTGTGGGTCGGTGCCTATTTTGGTTGAAGCAGCAGATTCAGGGCTAGAGAGAGCAGTGGAAGTGTTGGGACTTTTGGTTAAGTGTAGAGGAGGAAGAGAAGAAATGAGTAAAGTAAGTGGCTTTGTTGAGGTTTTGGTTAACGTTTTGAGGAATGGAAGTTTGAAAGGGATTCAGTATTCTCTGTTTATCCTCAATTGCTTGTGTTGTTGTAGCCGAGAAATCATCGATGAGGTTAAGAGAGAAGGAGTTATAGAGATATGCTTTGGTTTGGAGGATAATGAGAGTGAGAAAATCAGGAGGAATGCTACTATCTTAGTCCATACTTTACTTGGGGTTCCAATGAATTCATGA
>Alyr-SK-08__1_contig_1955_length
ATGGCCTTTGACTTACCAAACGATTTCAGGTGCCCGATCTCTCTTGAGATTATGTCTGACCCGGTTATCCTCCAATCGGGTCATACTTTCGATCGGGTCTCTATCCAACAATGGATTGACTCCGGCAATCGAACTTGTCCAATCACCAAGCTCCCGTTATCCGAAAACCCTTCTCTGATTCCCAACCACGCACTTCGTAGCTTAATTTCAAATTTTGCTCATGTGAGTCCTAAGGAATCATCACGTCCTCGGACTCAACAAGAACACTCTCAGTCTCAATCCCAAGCTTTAATCTCCACTCTCGTCTCTCGATTGTCGTCTAATGCATCAAAGCTCGAGTCTTTGAGTCGACTAGTTCGACTTACGAAGCGAGACTCGTCAATCAGGAGGAAAGTTACTGAGTCAGGTGTGGTTCGTGCGGCTCTGGATTGTGTTGACTCGTGTAATCAGGTTTTACAAGAAAAGTCTCTGTCTTTGCTTTTGAATCTTAGTTTAGAAGATGATAACAAAGTGGGTTTAGTAGCTGATGGAGTGATAAGACGGATTGTTGCTGTTTTACGGGTCGGGTCACCGGATTGCAAAGCGATTGCTGCTACTCTGTTAACGAGTTTAGCTGTTGTTGAAGTTAATAAAGCCACTATTGGATCGTATCCTGATGCAATCTCTGCTCTTGTTTATCTTCTCCGGGTAGGGAATGATAGGGAGAGAAAGGAATCAGCGACGGCTCTTTACGCGCTCTGCTCGTTTCCGGATAATCGAAAACGGGTTGTGGATTGTGGGTCGGTGCCTATTTTGGTTGAAGCAGCAGATTCAGGGCTAGAGAGAGCAGTGGAAGTGTTGGGACTTTTGGTTAAGTGTAGAGGAGGAAGAGAAGAAATGAGTAAAGTAAGTGGCTTTGTTGAGGTTTTGGTTAACGTTTTGAGGAATGGAAGTTTGAAAGGGATTCAGTATTCTCTGTTTATCCTCAATTGCTTGTGTTGTTGTAGCCGAGAAATCATCGATGAGGTTAAGAGAGAAGGAGTTATAGAGATATGCTTTGGTTTGGAGGATAATGAGAGTGAGAAAATCAGGAGGAATGCTACTATCTTAGTCCATACTTTACTTGGGGTTCCAATGAATTCATGA
>11Z_16__1_contig_1956_length
ATGGCCTTTGACTTACCAAACGATTTCAGGTGCCCGATCTCTCTTGAGATTATGTCCGACCCGGTTATCCTCCAATCGGGTCATACTTTCGATCGGGTCTCTATCCAACAATGGATTGACTCCGGCAATCGAACTTGCCCAATCACCAAGCTCCCGTTATCTGAAAACCCTTCTCTGATTCCCAATCACGCACTTCGTAGCTTAATTTCAAATTTTGCTCATGTGAGTCCTAAGGAATCATCACGCCCTCGGACTCAACAAGAACTCTCTCAGTCTCAATCCCAAGCTTTAATCTCCACTCTCGTCTCTCGATTGTCGTCTAATGCATCAAAGCTCGAGTCTTTGAGTCGACTAGTTCGACTTACGAAGCGAGACTCGTCAATCAGGAGGAAAGTTACTGAGTCAGGTGTGGTTCGTGCGGCTCTGGATTGTGTTGACTCGTGTAATCAGGTTTTACAAGAAAAGTCTCTGTCTTTGCTTTTGAATCTTAGTTTAGAAGATGATAACAAAGTGGGTTTAGTAGCTGATGGAGTGATAAGACGGATTGTTGCTGTTTTACGGGTCGGGTCACCGGATTGTAAAGCGATTGCTGCTACTCTGTTAACGAGTTTAGCTGTTGTTGAAGTTAATAAAGCCACTATTGGATCGTATCCTGATGCAATCTCTGCTCTTGTTTATCTTCTCCGGGTAGGGAATGATAGGGAGAGAAAGGAATCAGCGACGGCTCTTTACGCGCTCTGCTCGTTTCCGGATAATCGAAAACGGGTTGTGGATTGTGGGTCGGTGCCTATTTTGGTTGAAGCAGCAGATTCAGGGCTAGAGAGAGCAGTGGAAGTGTTGGGACTTTTGGTTAAGTGTAGAGGAGGAAGAGAAGAAATGAGTAAAGTAAGTGGCTTTGTTGAGGTTTTGGTTAACGTTTTGAGGAATGGAAGTTTGAAAGGGATTCAGTATTCTCTGTTTATCCTCAATTGCTTGTGTTGTTGTAGCCGAGAAATCATCGATGAGGTTAAGAGAGAAGGAGTTGTAGAGATATGCTTTGGTTTGGAGGATAATGAGAGTGAGAAAATCAGGAGGAATGCTACTATCTTAGTCCATACTTTACTTGGGGTTCCAATGAATTCATGA
>11K_27__1_contig_2185_length
ATGGCCTTTGACTTACCAAACGATTTCAGGTGCCCGATCTCCCTTGAGATTATGTCCGACCCGGTTATCCTCCAATCGGGTCATACTTTCGATCGGGTCTCTATCCAACAATGGATTGACTCCGGCAATCGAACTTGCCCAATCACCAAGCTCCCCTTATCCGAAAACCCTTCTCTGATTCCCAATCACGCACTTCGTAGCTTAATTTCAAATTTTGCTCATGTGAGTCCTAAGGAATCATCACGTCCTCGGACTCAACAAGAACACTCTCAGTCTCAATCCCAAGCTTTAATCTCCACTCTCGTCTCTCGATTGTCGTCTAATGCATCAAAGCTCGAGTCTTTGAGTCGACTAGTTCGACTTACGAAGCGAGACTCGTCAATCAGGAGGAAAGTTACTGAGTCAGGTGTGGTTCGTGCGGCTCTGGATTGTGTTGACTCGTGTAATCAGGTTTTACAAGAAAAGTCTCTGTCTTTGCTTTTGAATCTTAGTTTAGAAGATGATAACAAAGTGGGTTTAGTAGCTGATGGAGTGATAAGACGGATTGTTGCTGTTTTACGGGTCGGGTCACCGGATTGCAAAGCGATTGCTGCTACTCTGTTAACGAGTTTAGCTGTTGTTGAAGTTAATAAAGCCACTATTGGATCGTATCCTGATGCAATCTCTGCTCTTGTTTATCTTCTCCGGGTAGGGAATGATAGGGAGAGAAAGGAATCAGCGACGGCTCTTTACGCGCTCTGCTCGTTTCCGGATAATCGAAAACGGGTTGTGGATTGTGGGTCGGTGCCTATTTTGGTTGAAGCAGCAGATTCAGGGCTAGAGAGAGCAGTGGAAGTGTTGGGACTTTTGGTTAAGTGTAGAGGAGGAAGAGAAGAAATGAGTAAAGTAAGTGGCTTTGTTGAGGTTTTGGTTAACGTTTTGAGGAATGGAAGTTTGAAAGGGATTCAGTATTCTCTGTTTATCCTCAATTGCTTGTGTTGTTGTAGCCGAGAAATCATCGATGAGGTTAAGAGAGAAGGAGTTATAGAGATATGCTTTGGTATGGAGGATAATGAGAGTGAGAAAATCAGGAGGAATGCTACTATCTTAGTCCATACTTTACTTGGGGTTCCAATGAATTCATGA
>11A_40__1_contig_1931_length
ATGGCCTTTGACTTACCAAACGATTTCAGGTGCCCGATCTCTCTTGAGATTATGTCTGACCCGGTTATCCTCCAATCGGGTCATACTTTCGATCGGGTCTCTATCCAACAATGGATTGACTCCGGCAATCGGACATGTCCAATCACCAAGCTCCCGTTATCAGAAAACCCTTCTCTGATTCCCAATCACGCACTTCGTAGCTTAATTTCAAATTTTGCTCATGTGAGTCCTAAGGAATCATCACGTCCTCGGACTCAACAAGAACACTCTCAGTCTCAATCCCAAGCTTTAATCTCCACTCTCGTCTCTCGATTGTCGTCTAATGCATCAAAGCTCGAGTCTTTGAGTCGACTAGTTCGACTTACGAAGCGAGACTCGTCAATCAGGAGGAAAGTTACTGAGTCAGGTGTGGTTCGTGCGGCTCTGGATTGTGTTGACTCGTGTAATCAGGTTTTACAAGAAAAGTCTCTGTCTTTGCTTTTGAATCTTAGTTTAGAAGATGATAACAAAGTGGGTTTAGTAGCTGATGGAGTGATAAGACGGATTGTTGCTGTTTTACGGGTCGGGTCACCGGATTGCAAAGCGATTGCTGCTACTCTGTTAACGAGTTTAGCTGTTGTTGAAGTTAATAAAGCCACTATTGGATCGTATCCTGATGCAATCTCTGCTCTTGTTTATCTTCTCCGGGTAGGGAATGATAGGGAGAGAAAGGAATCAGCGACGGCTCTTTACGCGCTCTGCTCGTTTCCGGATAATCGAAAACGGGTTGTGGATTGTGGGTCGGTGCCTATTTTGGTTGAAGCAGCAGATTCAGGGCTAGAGAGAGCAGTGGAAGTGTTGGGACTTTTGGTTAAGTGTAGAGGAGGAAGAGAAGAAATGAGTAAAGTAAGTGGCTTTGTTGAGGTTTTGGTTAACGTTTTGAGGAATGGAAGTTTGAAAGGGATTCAGTATTCTCTGTTTATCCTCAATTGCTTGTGTTGTTGTAGCCGAGAAATCATCGATGAGGTTAAGAGAGAAGGAGTTATAGAGATATGCTTTGGTTTGGAGGATAATGAGAGTGAGAAAATCAGGAGGAATGCTACTATCTTAGTCCATACTTTACTTGGGGTTCCAATGAATTCATGA
>11N_04__1_contig_2279_length
ATGGCCTTTGACTTACCAAACGATTTCAGGTGCCCGATCTCTCTTGAGATTATGTCTGACCCGGTTATCCTCCAATCGGGTCATACTTTCGATCGGGTCTCTATCCAACAATGGATTGACTCCGGCAATCGGACATGTCCAATCACCAAGCTCCCGTTATCAGAAAACCCTTCTCTGATTCCCAATCACGCACTTCGTAGCTTAATTTCAAATTTTGCTCATGTGAGTCCTAAGGAATCATCACGTCCTCGGACTCAACAAGAACACTCTCAGTCTCAATCCCAAGCTTTAATCTCCACTCTCGTCTCTCGATTGTCGTCTAATGCATCAAAGCTCGAGTCTTTGAGTCGACTAGTTCGACTTACGAAGCGAGACTCGTCAATCAGGAGGAAAGTTACTGAGTCAGGTGTGGTTCGTGCGGCTCTGGATTGTGTTGACTCGTGTAATCAGGTTTTACAAGAAAAGTCTCTGTCTTTGCTTTTGAATCTTAGTTTAGAAGATGATAACAAAGTGGGTTTAGTAGCTGATGGAGTGATAAGACGGATTGTTGCTGTTTTACGGGTCGGGTCACCGGATTGCAAAGCGATTGCTGCTACTCTGTTAACGAGTTTAGCTGTTGTTGAAGTTAATAAAGCCACTATTGGATCGTATCCTGATGCAATCTCTGCTCTTGTTTATCTTCTCCGGGTAGGGAATGATAGGGAGAGAAAGGAATCAGCGACGGCTCTTTACGCGCTCTGCTCGTTTCCGGATAATCGAAAACGGGTTGTGGATTGTGGGTCGGTGCCTATTTTGGTTGAAGCAGCAGATTCAGGGCTAGAGAGAGCAGTGGAAGTGTTGGGACTTTTGGTTAAGTGTAGAGGAGGAAGAGAAGAAATGAGTAAAGTAAGTGGCTTTGTTGAGGTTTTGGTTAACGTTTTGAGGAATGGAAGTTTGAAAGGGATTCAGTATTCTCTGTTTATCCTCAATTGTTTGTGTTGTTGTAGCCGAGAAATCATCGATGAGGTTAAGAGAGAAGGAGTTATAGAGATATGCTTTGGTTTGGAGGATAATGAGAGTGAGAAAATCAGGAGGAATGCTACTATCTTAGTCCATACTTTACTTGGGGTTCCAATGAATTCATGA
>07N_08a__1_contig_1937_length
ATGGCCTTTGACTTACCAAACGATTTCAGGTGCCCGATCTCCCTTGAGATTATGTCCGACCCGGTTATCCTCCAATCGGGTCATACTTTCGATCGGGTCTCTATCCAACAATGGATTGACTCCGGCAATCGAACTTGCCCAATCACCAAGCTCCCCTTATCCGAAAACCCTTCTCTGATTCCCAATCACGCACTTCGTAGCTTAATTTCAAATTTTGCTCATGTGAGTCCTAAGGAATCATCACGTCCTCGGACTCAACAAGAACACTCTCAGTCTCAATCCCAAGCTTTAATCTCCACTCTCGTCTCTCGATTGTCGTCTAATGCATCAAAGCTCGAGTCTTTGAGTCGACTAGTTCGACTTACGAAGCGAGACTCGTCAATCAGGAGGAAAGTTACTGAGTCAGGTGTGGTTCGTGCGGCTCTGGATTGTGTTGACTCGTGTAATCAGGTTTTACAAGAAAAGTCTCTGTCTTTGCTTTTGAATCTTAGTTTAGAAGATGATAACAAAGTGGGTTTAGTAGCTGATGGAGTGATAAGACGGATTGTTGCTGTTTTACGGGTCGGGTCACCGGATTGCAAAGCGATTGCTGCTACTCTGTTAACGAGTTTAGCTGTTGTTGAAGTTAATAAAGCCACTATTGGATCGTATCCTGATGCAATCTCTGCTCTTGTTTATCTTCTCCGGGTAGGGAATGATAGGGAGAGAAAGGAATCAGCGACGGCTCTTTACGCGCTCTGCTCGTTTCCGGATAATCGAAAACGGGTTGTGGATTGTGGGTCGGTGCCTATTTTGGTTGAAGCAGCAGATTCAGGGCTAGAGAGAGCAGTGGAAGTGTTGGGACTTTTGGTTAAGTGTAGAGGAGGAAGAGAAGAAATGAGTAAAGTAAGTGGCTTTGTTGAGGTTTTGGTTAACGTTTTGAGGAATGGAAGTTTGAAAGGGATTCAGTATTCTCTGTTTATCCTCAATTGCTTGTGTTGTTGTAGCCGAGAAATCATCGATGAGGTTAAGAGAGAAGGAGTTATAGAGATATGCTTTGGTTTGGAGGATAATGAGAGTGAGAAAATCAGGAGGAATGCTACTATCTTAGTCCATACTTTACTTGGGGTTCCAATGAATTCATGA
>11X_27__1_contig_1748_length
ATGGCCTTTGACTTACCAAACGATTTCAGGTGCCCGATCTCTCTTGAGATTATGTCCGACCCGGTTATCCTCCAATCGGGTCATACTTTCGATCGGGTCTCTATCCAACAATGGATTGACTCCGGCAATCGAACTTGCCCAATCACCAAGCTCCCCTTATCTGAAAACCCTTCTCTGATTCCCAATCACGCACTTCGTAGCTTAATTTCAAATTTTGCTCATGTGAGTCCTAAGGAATCATCACGTCCTCGGACTCAACAAGAACACTCTCACTCTCAATCGCAAGCTTTAATCTCCACTCTCATCTCTCGATCGTCGTCTAATGCATCAAAGCTCGAGTCTTTGAGTCGACTAGTTCGACTTACGAAGCGAGACTCGTCAATCAGGAGGAAAGTTACTGAGTCAGGTGTGGTTCGTGCGGCTCTGGATTGTGTTGACTCGTGTAATCAGGTTTTACAAGAAAAGTCTCTGTCTTTGCTTTTGAATCTTAGTTTAGAAGATGATAACAAAGTGGGTTTAGTAGCTGATGGAGTGATAAGACGGATTGTTGCTGTTTTACGGGTCGGGTCACCGGATTGTAAAGCGATTGCTGCTACTCTGTTAACGAGTTTAGCTGTTGTTGAAGTTAATAAAGCCACTATTGGATCGTATCCTGATGCAATCTCTGCTCTTGTCTATCTTCTCCGGGTAGGGAATGATAGGGAGAGAAAGGAATCAGCGACGGCTCTTTACGCGCTCTGCTCGTTTCCGGATAATCGAAAACGGGTTGTGGATTGTGGGTCTGTGCCTATTTTGGTTGAAGCAGCTGATTCAGGGCTAGAGAGAGCAGTGGAAGTGTTGGGACTTTTGGTTAAGTGTAGAGGAGGAAGAGAGGAAATGAGTAAAGTAAGTGGCTTTGTTGAGGTTTTGGTTAACGTTTTGAGGAATGGAAGTTTGAAAGGGATTCAGTATTCTCTGTTTATCCTCAATTGCTTGTGTTGTTGTAGCCGAGAAATCATCGATGAGGTTAAGAGAGAAGGAGTTATAGAGATATGCTTTGGTTTGGAGGATAAAGAGAGTGAGAAAATCAGGAGGAATGCTACTATCTTAGTCCATACTTTACTTGGGGTTCCAATGAATTCATGA
>_R_11AJ_04__1_contig_1983_length
ATGGCCTTTGACTTACCAAACGATTTCAGGTGCCCGATCTCCCTTGAGATTATGTCCGACCCGGTTATCCTCCAATCGGGTCATACTTTCGATCGGGTCTCTATCCAACAATGGATTGACTCCGGCAATCGAACTTGCCCAATCACCAAGCTCCCCTTATCCGAAAACCCTTCTCTGATTCCCAATCACGCACTTCGTAGCTTAATTTCAAATTTTGCTCATGTGAGTCCTAAGGAATCATCACGTCCTCGGACTCAACAAGAACACTCTCAGTCTCAATCCCAAGCTTTAATCTCCACTCTCGTCTCTCGATTGTCGTCTAATGCATCAAAGCTCGAGTCTTTGAGTCGACTAGTTCGACTTACGAAGCGAGACTCGTCAATCAGGAGGAAAGTTACTGAGTCAGGTGTGGTTCGTGCGGCTCTGGATTGTGTTGACTCGTGTAATCAGGTTTTACAAGAAAAGTCTCTGTCTTTGCTTTTGAATCTTAGTTTAGAAGATGATAACAAAGTGGGTTTAGTAGCTGATGGAGTGATAAGACGGATTGTTGCTGTTTTACGGGTCGGGTCACCGGATTGCAAAGCGATTGCTGCTACTCTGTTAACGAGTTTAGCTGTTGTTGAAGTTAATAAAGCCACTATTGGATCGTATCCTGATGCAATCTCTGCTCTTGTTTATCTTCTCCGGGTAGGGAATGATAGGGAGAGAAAGGAATCAGCGACGGCTCTTTACGCGCTCTGCTCGTTTCCGGATAATCGAAAACGGGTTGTGGATTGTGGGTCGGTGCCTATTTTGGTTGAAGCAGCAGATTCAGGGCTAGAGAGAGCAGTGGAAGTGTTGGGACTTTTGGTTAAGTGTAGAGGAGGAAGAGAAGAAATGAGTAAAGTAAGTGGCTTTGTTGAGGTTTTGGTTAACGTTTTGAGGAATGGAAGTTTGAAAGGGATTCAGTATTCTCTGTTTATCCTCAATTGCTTGTGTTGTTGTAGCCGAGAAATCATCGATGAGGTTAAGAGAGAAGGAGTTATAGAGATATGCTTTGGTTTGGAGGATAATGAGAGTGAGAAAATCAGGAGGAATGCTACTATCTTAGTCCATACTTTACTTGGGGTTCCAATGAATTCATGA
>11AA_03__1_contig_2165_length
ATGGCCTTTGACTTACCAAACGATTTCAGGTGCCCGATCTCTCTTGAGATTATGTCCGACCCGGTTATCCTCCAATCGGGTCATACTTTCGATCGGGTCTCTATCCAACAATGGATTGACTCCGGCAATCGAACTTGCCCAATCACCAAGCTCCCGTTATCTGAAAACCCTTCTCTGATTCCCAATCACGCACTTCGTAGCTTAATTTCAAATTTTGCTCATGTGAGTCCTAAGGAATCATCACGCCCTCGGACTCAACAAGAACTCTCTCAGTCTCAATCCCAAGCTTTAATCTCCACTCTCGTCTCTCGATTGTCGTCTAATGCATCAAAGCTCGAGTCTTTGAGTCGACTAGTTCGACTTACGAAGCGAGACTCGTCAATCAGGAGGAAAGTTACTGAGTCAGGTGTGGTTCGTGCGGCTCTGGATTGTGTTGACTCGTGTAATCAGGTTTTACAAGAAAAGTCTCTGTCTTTGCTTTTGAATCTTAGTTTAGAAGATGATAACAAAGTGGGTTTAGTAGCTGATGGAGTGATAAGACGGATTGTTGCTGTTTTACGGGTCGGGTCACCGGATTGCAAAGCGATTGCTGCTACTCTGTTAACGAGTTTAGCTGTTGTTGAAGTTAATAAAGCCACTATTGGATCGTATCCTGATGCAATCTCTGCTCTTGTTTATCTTCTCCGGGTAGGGAATGATAGGGAGAGAAAGGAATCAGCGACGGCTCTTTACGCGCTCTGCTCGTTTCCGGATAATCGAAAACGGGTTGTGGATTGTGGGTCGGTGCCTATTTTGGTTGAAGCAGCAGATTCAGGGCTAGAGAGAGCAGTGGAAGTGTTGGGACTTTTGGTTAAGTGTAGAGGAGGAAGAGAAGAAATGAGTAAAGTAAGTGGCTTTGTTGAGGTTTTGGTTAACGTTTTGAGGAATGGAAGTTTGAAAGGGATTCAGTATTCTCTGTTTATCCTCAATTGCTTGTGTTGTTGTAGCCGAGAAATCATCGATGAGGTTAAGAGAGAAGGAGTTATAGAGATATGCTTTGGTTTGGAGGATAATGAGAGTGAGAAAATCAGGAGGAATGCTACTATCTTAGTCCATACTTTACTTGGGGTTCCAATGAATTCATGA
>_R_07L_10__1_contig_2044_length
ATGGCCTTTGACTTACCAAACGATTTCAGGTGCCCGATCTCCCTTGAGATTATGTCCGACCCGGTTATCCTCCAATCGGGTCATACTTTCGATCGGGTCTCTATCCAACAATGGATTGACTCCGGCAATCGAACTTGTCCAATCACCAAGCTCCCGTTATCTGAAAACCCTTCTCTGATTCCCAATCACGCACTTCGTAGCTTAATTTCAAATTTTGCTCATGTGAGTCCTAAGGAATCATCACGTCCTCGGACTCAACAAGAACACTCTCACTCTCAATCGCAAGCGTTAATCTCCACTCTCATCTCTCGATCTTCGTCTAATGCATCAAAGCTCGAGTCTTTGAGTCGACTCGTTCGTCTCACGAAGCGAGACTCGTTAATCCGGAGGAAAGTGACTGAGTCAGGAGCAGTTCGTGCGGCTCTGGATTGTGTTGACTCTGGTAATCAGGTTTTACAAGAAAAGTCTCTGTCTTTGCTTTTGAATCTTAGTTTAGAAGATGATAACAAAGTGGGTTTAGTAGCTGATGGTGTGATAAGACGGATTGTTACTGTTTTACGGGTCGGGTCACCGGATTGCAAAGCGATTGCTGCTACTCTGTTAACGAGTTTAGCTGTTGTTGAAGTGAATAAAGCTACTATTGGATCGTATCCTGATGCTATCTCTGCTCTTGTTTCTCTTCTCCGGGTAGGGAATGATAGGGAGAGAAAGGAATCAGCGACGGCTCTTTACGCGCTCTGCTCGTTTCCGGATAATCGAAAACGGGTTGTGGATTGTGGGTCGGTGTCTATTTTGGTTGAAGCAGCTGATTCAGGGCTAGAGAGAGCAGTGGAAGTGTTGGGACTTTTGGTTAAGTGTAGAGGAGGAAGAGAAGAAATGAGTAAAGTAAGTGGCTTTGTTGAGGTTTTAGTTAACGTTTTGAGGAATGGGAGTTTGAAAGGGATTCAGTATTCTCTGTTTATCCTCAATTGCTTGTGTTGTTGTAGCCGAGAAATCGTCGATGAGGTTAAGAGAGAAGGAGTTGTAGAGATATGCTTTGGTTTGGAGGATAATGAGAGTGAGAAAATCAGGAGGAATGCTACTATCTTAGTCCATACTTTACTTGGGGTTCCAATGAATTCATGA
>_R_07J_05__1_contig_2075_length
ATGGCCTTTGACTTACCAAACGATTTCAGGTGCCCGATCTCTCTTGAGATTATGTCTGACCCGGTTATCCTCCAATCGGGTCATACTTTCGATCGGGTCTCTATCCAACAATGGATTGACTCCGGCAATCGGACATGTCCAATCACCAAGCTCCCGTTATCAGAAAACCCTTCTCTGATTCCCAATCACGCACTTCGTAGCTTAATTTCAAATTTTGCTCATGTGAGTCCTAAGGAATCATCACGTCCTCGGACTCAACAAGAACACTCTCAGTCTCAATCCCAAGCTTTAATCTCCACTCTCGTCTCTCGATTGTCGTCTAATGCATCAAAGCTCGAGTCTTTGAGTCGACTAGTTCGACTTACGAAGCGAGACTCGTCAATCAGAAGGAAAGTTACTGAGTCAGGCGCTGTTCGTGCGGCTTTGGATTGTGTTGACTCTGGTAATCAGGTTTTGCAGGAAAAGTCTCTGTCTTTGCTTTTGAATCTTAGTTTAGAAGATGATAACAAAGTGGGTTTAGTAGCTGATGGAGTGATAAGACGGATTGTTGCTGTTTTACGGGTCGGGTCACCGGATTGTAAAGCGATTGCTGCTACTCTGTTAACGAGTTTAGCTGTTGTTGAAGTGAATAAAGCCACTATTGGATCGTATCCTGATGCAATCTCTGCTCTTGTTTATCTTCTCCGGGTAGGGAATGATAGGGAGAGAAAGGAATCAGCGACGGCTCTTTACGCGCTCTGCTCGTTTCCGGATAATCGAAAACGGGTTGTGGATTGTGGGTCGGTGCCTATTTTGGTTGAAGCAGCAGATTCAGGGCTAGAGAGAGCAGTGGAAGTGTTGGGACTTTTGGTTAAGTGTAGAGGAGGAAGAGAAGAAATGAGTAAAGTAAGTGGCTTTGTTGAGGTTTTGGTTAACGTTTTGAGGAATGGAAGTTTGAAAGGGATTCAGTATTCTCTGTTTATCCTCAATTGCTTGTGTTGTTGTAGCCGAGAAATCATCGATGAGGTTAAGAGAGAAGGAGTTATAGAGATATGCTTTGGTTTGGAGGATAATGAGAGTGAGAAAATCAGGAGGAATGCTACTATCTTAGTCCATACTTTACTTGGGGTTCCAATGAATTCATGA
>07K_20__1_contig_1764_length
ATGGCCTTTGACTTACCAAACGATTTCAGGTGCCCGATCTCTCTTGAGATTATGTCTGACCCGGTTATCCTCCAATCGGGTCATACTTTCGATCGGGTCTCTATCCAACAATGGATTGACTCCGGCAATCGGACATGTCCAATCACCAAGCTCCCGTTATCAGAAAACCCTTCTCTGATTCCCAATCACGCACTTCGTAGCTTAATTTCAAATTTTGCTCATGTGAGTCCTAAGGAATCATCACGTCCTCGGACTCAACAAGAACACTCTCAGTCTCAATCCCAAGCTTTAATCTCCACTCTCATCTCTCGATCGTCGTCTAATGCATCAAAGCTCGAGTCTTTGAGTCGACTCGTTCGTCTCACGAAGCGAGACTCGTCAATCAGAAGGAAAGTTACTGAGTCAGGCGCTGTTCGTGCGGCTTTGGATTGTGTTGACTCTGGTAATCAGGTTTTGCAGGAAAAGTCTCTGTCTTTGCTTTTGAATCTTAGTTTAGAAGATGATAACAAAGTGGGTTTAGTAGCTGATGGAGTGATAAGACGGATTGTTGCTGTTTTACGGGTCGGGTCACCGGATTGTAAAGCGATTGCTGCTACTCTGTTAACGAGTTTAGCTGTTGTTGAAGTGAATAAAGCCACTATTGGATCGTATCCTGATGCAATCTCTGCTCTTGTTTATCTTCTCCGGGTAGGGAATGATAGGGAGAGAAAGGAATCAGCGACGGCTCTTTACGCTCTTTGTTCGTTTATGGATAATCGAAAACGGGTTGTGGATTGTGGGTCGGTGCCTATTTTGGTTGAAGCAGCAGATTCAGGGCTAGAGAGAGCAGTGGAAGTGTTGGGACTTTTGGTTAAGTGTAGAGGAGGAAGAGAAGAAATGAGTAAAGTAAGTGGCTTTGTTGAGGTTTTGGTTAACGTTTTGAGGAATGGAAGTTTGAAAGGGATTCAGTATTCTCTGTTTATCCTCAATTGCTTGTGTTGTTGTAGCCGAGAAATCATCGATGAGGTTAAGAGAGAAGGAGTTATAGAGATATGCTTTGGTTTGGAGGATAATGAGAGTGAGAAAATCAGGAGGAATGCTACTATCTTAGTCCATACTTTACTTGGGGTTCCAATGAATTCATGA
>_R_11W_02__1_contig_1966_length
ATGGCCTTTGACTTACCAAACGATTTCAGGTGCCCGATCTCTCTTGAGATTATGTCTGACCCGGTTATCCTCCAATCGGGTCATACTTTCGATCGGGTCTCTATCCAACAATGGATTGACTCCGGCAATCGGACATGTCCAATCACCAAGCTCCCGTTATCAGAAAACCCTTCTCTGATTCCCAATCACGCACTTCGTAGCTTAATTTCAAATTTTGCTCATGTGAGTCCTAAGGAATCATCACGTCCTCGGACTCAACAAGAACACTCTCAGTCTCAATCCCAAGCTTTAATCTCCACTCTCATCTCTCGATCGTCGTCTAATGCATCAAAGCTCGAGTCTTTGAGTCGACTCGTTCGTCTCACGAAGCGAGACTCGTCAATCAGAAGGAAAGTTACTGAGTCAGGCGCTGTTCGTGCGGCTTTGGATTGTGTTGACTCTGGTAATCAGGTTTTGCAGGAAAAGTCTCTGTCTTTGCTTTTGAATCTTAGTTTAGAAGATGATAACAAAGTGGGTTTAGTAGCTGATGGAGTGATAAGACGGATTGTTGCTGTTTTACGGGTCGGGTCACCGGATTGTAAAGCGATTGCTGCTACTCTGTTAACGAGTTTAGCTGTTGTTGAAGTGAATAAAGCCACTATTGGATCGTATCCTGATGCAATCTCTGCTCTTGTTTATCTTCTCCGGGTAGGGAATGATAGGGAGAGAAAGGAATCAGCGACGGCTCTTTACGCTCTTTGTTCGTTTATGGATAATCGAAAACGGGTTGTGGATTGTGGGTCGGTGCCTATTTTGGTTGAAGCAGCAGATTCAGGGCTAGAGAGAGCAGTGGAAGTGTTGGGACTTTTGGTTAAGTGTAGAGGAGGAAGAGAAGAAATGAGTAAAGTAAGTGGCTTTGTTGAGGTTTTGGTTAACGTTTTGAGGAATGGAAGTTTGAAAGGGATTCAGTATTCTCTGTTTATCCTCAATTGCTTGTGTTGTTGTAGCCGAGAAATCATCGATGAGGTTAAGAGAGAAGGAGTTATAGAGATATGCTTTGGTTTGGAGGATAATGAGAGTGAGAAAATCAGGAGGAATGCTACTATCTTAGTCCATACTTTACTTGGGGTTCCAATGAATTCATGA
>_R_11J_22__1_contig_2048_length
ATGGCCTTTGACTTACCAAACGATTTCAGGTGCCCGATCTCTCTTGAGATTATGTCTGACCCGGTTATCCTCCAATCGGGTCATACTTTCGATCGGGTCTCTATCCAACAATGGATTGACTCCGGCAATCGGACATGTCCAATCACCAAGCTCCCGTTATCAGAAAACCCTTCTCTGATTCCCAATCACGCACTTCGTAGCTTAATTTCAAATTTTGCTCATGTGAGTCCTAAGGAATCATCACGTCCTCGGACTCAACAAGAACATTCTCAGTCTCAATCCCAAGCTTTAATCTCCACTCTCATCTCTCGATCGTCGTCTAATGCATCAAAGCTCGAGTCTTTGAGTCGACTCGTTCGTCTCACGAAGCGAGACTCGTCAATCAGAAGGAAAGTTACTGAGTCAGGCGCTGTTCGTGCGGCTTTGGATTGTGTTGACTCTGGTAATCAGGTTTTGCAGGAAAAGTCTCTGTCTTTGCTTTTGAATCTTAGTTTAGAAGATGATAACAAAGTGGGTTTAGTAGCTGATGGAGTGATAAGACGGATTGTTGCTGTTTTACGGGTCGGGTCACCGGATTGTAAAGCGATTGCTGCTACTCTGTTAACGAGTTTAGCTGTTGTTGAAGTGAATAAAGCCACTATTGGATCGTATCCTGATGCAATCTCTGCTCTTGTTTATCTTCTCCGGGTAGGGAATGATAGGGAGAGAAAGGAATCAGCGACGGCTCTTTACGCTCTTTGTTCGTTTATGGATAATCGAAAACGGGTTGTGGATTGTGGGTCGGTGCCTATTTTGGTTGAAGCAGCAGATTCAGGGCTAGAGAGAGCAGTGGAAGTGTTGGGACTTTTGGTTAAGTGTAGAGGAGGAAGAGAAGAAATGAGTAAAGTAAGTGGCTTTGTTGAGGTTTTGGTTAACGTTTTGAGGAATGGAAGTTTGAAAGGGATTCAGTATTCTCTGTTTATCCTCAATTGCTTGTGTTGTTGTAGCCGAGAAATCGCCGATGAGGTTAAGAGAGAAGGAGTTGTAGAGATATGCTTTGGTTTGGAGGATAATGAGAGTGAGAAAATCAGGAGGAATGCTACTATCTTAGTCCATACTTTACTTGGGGTTCCAATGAATTCATGA
>_R_14C_27__1_contig_1952_length
ATGGCCTTTGACTTACCAAACGATTTCAGGTGCCCGATCTCTCTTGAGATTATGTCTGACCCGGTTATCCTCCAATCGGGTCATACTTTCGATCGGGTCTCTATCCAACAATGGATTGACTCCGGCAATCGGACATGTCCAATCACCAAGCTCCCGTTATCAGAAAACCCTTCTCTGATTCCCAATCACGCACTTCGTAGCTTAATTTCAAATTTTGCTCATGTGAGTCCTAAGGAATCATCACGTCCTCGGACTCAACAAGAACATTCTCAGTCTCAATCCCAAGCTTTAATCTCCACTCTCATCTCTCGATCGTCGTCTAATGCATCAAAGCTCGAGTCTTTGAGTCGACTCGTTCGTCTCACGAAGCGAGACTCGTCAATCAGGAGGAAAGTTACTGAGTCAGGTGTGGTTCGTGCGGCTCTGGATTGTGTTGACTCGTGTAATCAGGTTTTACAAGAAAAGTCTCTGTCTTTGCTTTTGAATCTTAGTTTAGAAGATGATAACAAAGTGGGTTTAGTAGCTGATGGAGTGATAAGACGGATTGTTGCTGTTTTACGGGTCGGGTCACCGGATTGCAAAGCGATTGCTGCTACTCTGTTAACGAGTTTAGCTGTTGTTGAAGTGAATAAAGCCACTATTGGATCGTATCCTGATGCAATCTCTGCTCTTGTTTATCTTCTCCGGGTAGGGAATGATAGGGAGAGAAAGGAATCAGCGACGGCTCTTTACGCGCTCTGCTCGTTTCCGGATAATCGAAAACGGGTTGTGGATTGTGGGTCGGTGCCTATTTTGGTTGAAGCAGCAGATTCAGGGCTAGAGAGAGCAGTGGAAGTGTTGGGACTTTTGGTTAAGTGTAGAGGAGGAAGAGAAGAAATGAGTAAAGTAAGTGGCTTTGTTGAGGTTTTGGTTAACGTTTTGAGGAATGGAAGTTTGAAAGGGATTCAGTATTCTCTGTTTATCCTCAATTGCTTGTGTTGTTGTAGCCGAGAAATCATCGATGAGGTTAAGAGAGAAGGAGTTATAGAGATATGCTTTGGTTTGGAGGATAATGAGAGTGAGAAAATCAGGAGGAATGCTACTATCTTAGTCCATACTTTACTTGGGGTTCCAATGAATTCATGA
>_R_07H_19__1_contig_1966_length
ATGGCCTTTGACTTACCAAACGATTTCAGGTGCCCGATCTCTCTTGAGATTATGTCTGACCCGGTTATCCTCCAATCGGGTCATACTTTCGATCGGGTCTCTATCCAACAATGGATTGACTCCGGCAATCGGACATGTCCAATCACCAAGCTCCCGTTATCAGAAAACCCTTCTCTGATTCCCAATCACGCACTTCGTAGCTTAATTTCAAATTTTGCTCATGTGAGTCCTAAGGAATCATCACGTCCTCGGACTCAACAAGAACACTCTCAGTCTCAATCCCAAGCTTTAATCCCCACTCTCATCTCTCGATCGTCGTCTAATGCATCAAAGCTCGAGTCTTTGAGTCGACTCGTTCGTCTCACGAAGCGAGACTCGTCAATCAGAAGGAAAGTTACTGAGTCAGGCGCTGTTCGTGCGGCTTTGGATTGTGTTGACTCTGGTAATCAGGTTTTGCAGGAAAAGTCTCTGTCTTTGCTTTTGAATCTTAGTTTAGAAGATGATAACAAAGTGGGTTTAGTAGCTGATGGAGTGATAAGACGAATTGTTGCTGTTTTACGGGTCGGGTCACCGGATTGTAAAGCGATTGCTGCTACTCTGTTAACGAGTTTAGCTGTTGTTGAAGTGAATAAAGCCACTATTGGATCGTATCCTGATGCAATCTCTGCTCTTGTTTATCTTCTCCGGGTAGGGAATGATAGGGAGAGAAAGGAATCAGCGACGGCTCTTTACGCTCTTTGTTCGTTTATGGATAATCGAAAACGGGTTGTGGATTGTGGGTCGGTGCCTATTTTGGTTGAAGCAGCAGATTCAGGGCTAGAGAGAGCAGTGGAAGTGTTGGGACTTTTGGTTAAGTGTAGAGGAGGAAGAGAAGAAATGAGTAAAGTAAGTGGCTTTGTTGAGGTTTTGGTTAACGTTTTGAGGAATGGAAGTTTGAAAGGGATTCAGTATTCTCTGTTTATCCTCAATTGCTTGTGTTGTTGTAGCCGAGAAATCGCCGATGAGGTTAAGAGAGAAGGAGTTGTAGAGATATGCTTTGGTTTGGAGGATAATGAGAGTGAGAAAATCAGGAGGAATGCTACTATCTTAGTCCATACTTTACTTGGGGTTCCAATGAATTCATGA
>_R_11S_11__1_contig_1833_length
ATGGCCTTTGACTTACCAAACGATTTCAGGTGCCCGATCTCTCTTGAGATTATGTCCGACCCGGTTATCCTCCAATCGGGTCATACTTTCGATCGGGTCTCTATCCAACAATGGATTGACTCCGGCAATCGAACTTGCCCAATCACCAAGCTCCCGTTATCTGAAAACCCTTCTCTGATTCCCAATCACTCACTTCGTAGCTTAATTTCAAACTTTGCCCATGTGAGTCCTAAGGAACCATCACGTCCTCGAACTCAACAAGAACACTCTCACTCTCAATCGCAAGCGTTAATCTCCACTCTCATCTCTCGATCTTCGTCTAATGCATCAAAGCTCGAGTCTTTGAGTCGACTCGTTCGTCTCACGAAGCGAGACTCGTCAATCAGAAGGAAAGTTACTGAATCAGGTGCGGTTCGTGCGGCTTTGGATTGTGTTGACTCGTGTAATCAGGTTTTACAAGAAAAGTCTTTGTCTTTGCTTTTGAATCTTAGTTTAGAAGATGATAACAAAGTGGGTTTAGTTGCTGATGGAGTGATAAGACGGATTGTTGCTGTTTTACGGGTAGGGTCACCGGATTGTAAAGCGATTGCTGCTACTCTGTTAACGAGTTTAGCTGTTGTTGAAGTGAATAAAGCCACTATTGGATCGTATCCTGATGCAATCTCTGCTCTTGTTTATCTTCTCCGGGTAGGGAATGATAGGGAGAGAAAGGAATCAGCGACGGCTCTTTACGCTCTTTGTTCGTTTATGGATAATCGAAAACGGGTTGTGGATTGTGGGTCGGTGCCTATTTTGGTTGAAGCAGCAGATTCAGGGCTAGAGAGAGCAGTGGAAGTGTTGGGACTTTTGGTTAAGTGTAGAGGAGGAAGAGAAGAAATGAGTAAAGTAAGTGGCTTTGTTGAGGTTTTGGTTAACGTTTTGAGGAATGGAAGTTTGAAAGGGATTCAGTATTCTCTGTTTATCCTCAATTGCTTGTGTTGTTGTAGCCGAGAAATCATCGATGAGGTTAAGAGAGAAGGAGTTATAGAGATATGCTTTGGTTTGGAGGATAATGAGAGTGAGAAAATCAGGAGGAATGCTACTATCTTAGTCCATACTTTACTTGGGGTTCCAATGAATTCATGA
>14D_30__1_contig_2187_length
ATGGCCTTTGACTTACCAAACGATTTCCGGTGCCCGATCTCTCTTGAGATTATGTCCGACCCGGTTATCCTCCAATCTGGTCATACTTTCGATCGGGTCTCTATCCAACAATGGATTGACTCCGGCAACCGAACTTGTCCAATCACTAAGCTCCCGTTATCAGAAAACCCTTCTCTGATTCCTAATCACGCACTTCGGAGCTTAATTTCAAATTTTGCCCATGTGATTCCTAAGGAATCATCACGTCCTCGAACTCAACAAGAACTCTCTCAGTCTCAATCCCAAGCTTTAATCTCCACTCTCGTCTCTCGATCGTCGTCTAATGCGTCAAAGCTCGAGTCTTTGACTCGACTCGTTCGTCTCACAAAGCGAGACTCGTCAATCAGAAGGAAAGTTACTGAATCAGGTGCGGTTCGTGCGGCTTTGGATTGTGTTGACTCGTGTAATCAGGTTTTACAAGAAAAGTCTTTGTCTTTGCTTTTGAATCTTAGTTTAGAAGATGATAACAAAGTGGGTTTAGTAGCTGATGGAGTGATAAGACGGATTGTTGCTGTTTTACGGGTCGGGTCACCGGATTGTAAAGCGATTGCTGCTACTCTGTTAACGAGTTTAGCTGTTGTTGAAGTGAATAAAGCCACTATTGGATCGTATCCTGATGCAATCTCTGCTCTTGTTTATCTTCTCCGGGTAGGGAATGATAGGGAGAGAAAGGAATCAGCGACGGCTCTTTACGCGCTCTGCTCGTTTCCGGATAATCGAAAACGGGTTGTAGATTGTGGGTCGGTGCCTATTTTGGTTGAAGCAGCAGATTCAGGGCTAGAGAGAGCAGTGGAAGTGTTGGGACTTTTGGTTAAGTGTAGAGGAGGAAGAGAAGAAATGAGTAAAGTAAGTGGCTTTGTTGAGGTTTTGGTTAACGTTTTGAGGAATGGGAGTTTGAAAGGGATTCAGTATTCTCTGTTTATCCTCAATTGCTTGTGTTGTTGTAGTCGAGAAATCGTCGATGAGGTTAAGAGAGAAGGTGTTGTAGAGATATGCTTTGGTTTGGAGGATAATGAGAGTGAGAAAATCAGAAGGAATGCTACTATCTTAGTCCATACTTTACTTGGGATTCCAATGAATTCATGA
>14A_02__1_contig_2215_length
ATGGCCTTTGACTTACCAAACGATTTCCGGTGCCCGATCTCTCTTGAGATTATGTCCGACCCGGTTATCCTCCAATCTGGTCATACTTTCGATCGGGTCTCTATCCAACAATGGATTGACTCCGGCAACCGAACTTGTCCAATCACTAAGCTCCCGTTATCAGAAAACCCTTCTCTGATTCCTAATCACGCACTTCGGAGCTTAATTTCAAATTTTGCCCATGTGATTCCTAAGGAATCATCACGTCCTCGAACTCAACAAGAACTCTCTCAGTCTCAATCCCAAGCTTTAATCTCCACTCTCGTCTCTCGATCGTCGTCTAATGCGTCAAAGCTCGAGTCTTTGACTCGACTCGTTCGTCTCACAAAGCGAGACTCGTCAATCAGAAGGAAAGTTACTGAATCAGGTGCGGTTCGTGCGGCTTTGGATTGTGTTGACTCGTGTAATCAGGTTTTACAAGAAAAGTCTTTGTCTTTGCTTTTGAATCTTAGTTTAGAAGATGATAACAAAGTGGGTTTAGTAGCTGATGGAGTGATAAGACGGATTGTTGCTGTTTTACGGGTCGGGTCACCGGATTGTAAAGCGATTGCTGCTACTCTGTTAACGAGTTTAGCTGTTGTTGAAGTGAATAAAGCCACTATTGGATCGTATCCTGATGCAATCTCTGCTCTTGTTTATCTTCTCCGGGTAGGGAATGATAGGGAGAGAAAGGAATCAGCGACGGCTCTTTACGCGCTCTGCTCGTTTCCGGATAATCGAAAACGGGTTGTAGATTGTGGGTCGGTGCCTATTTTGGTTGAAGCAGCAGATTCAGGGCTAGAGAGAGCAGTGGAAGTGTTGGGACTTTTGGTTAAGTGTAGAGGAGGAAGAGAAGAAATGAGTAAAGTAAGTGGCTTTGTTGAGGTTTTGGTTAACGTTTTGAGGAATGGGAGTTTGAAAGGGATTCAGTATTCTCTGTTTATCCTCAATTGCTTGTGTTGTTGTAGTCGAGAAATCGTCGATGAGGTTAAGAGAGAAGGTGTTGTAGAGATATGCTTTGGTTTGGAGGATAATGAGAGTGAGAAAATCAGAAGGAATGCTACTATCTTAGTCCATACTTTACTTGGGATTCCAATGAATTCATGA
>_R_14A_30__1_contig_2042_length
ATGGCCTTTGACTTACCAAACGATTTCCGGTGCCCGATCTCTCTTGAGATTATGTCCGACCCGGTTATCCTCCAATCTGGTCATACTTTCGATCGGGTCTCTATCCAACAATGGATTGACTCCGGCAACCGAACTTGTCCAATCACTAAGCTCCCGTTATCAGAAAACCCTTCTCTGATTCCTAATCACGCACTTCGGAGCTTAATTTCAAATTTTGCCCATGTGATTCCTAAGGAATCATCACGTCCTCGAACTCAACAAGAACTCTCTCAGTCTCAATCCCAAGCTTTAATCTCCACTCTCGTCTCTCGATCGTCGTCTAATGCGTCAAAGCTCGAGTCTTTGACTCGACTCGTTCGTCTCACAAAGCGAGACTCGTCAATCAGAAGGAAAGTTACTGAATCAGGTGCGGTTCGTGCGGCTTTGGATTGTGTTGACTCGTGTAATCAGGTTTTACAAGAAAAGTCTTTGTCTTTGCTTTTGAATCTTAGTTTAGAAGATGATAACAAAGTGGGTTTAGTAGCTGATGGAGTGATAAGACGGATTGTTGCTGTTTTACGGGTCGGGTCACCGGATTGTAAAGCGATTGCTGCTACTCTGTTAACGAGTTTAGCTGTTGTTGAAGTGAATAAAGCCACTATTGGATCGTATCCTGATGCAATCTCTGCTCTTGTTTATCTTCTCCGGGTAGGGAATGATAGGGAGAGAAAGGAATCAGCGACGGCTCTTTACGCGCTCTGCTCGTTTCCGGATAATCGAAAACGGGTTGTAGATTGTGGGTCGGTGCCTATTTTGGTTGAAGCAGCAGATTCAGGGCTAGAGAGAGCAGTGGAAGTGTTGGGACTTTTGGTTAAGTGTAGAGGAGGAAGAGAAGAAATGAGTAAAGTAAGTGGCTTTGTTGAGGTTTTGGTTAACGTTTTGAGGAATGGGAGTTTGAAAGGGATTCAGTATTCTCTGTTTATCCTCAATTGCTTGTGTTGTTGTAGTCGAGAAATCGTCGATGAGGTTAAGAGAGAAGGTGTTGTAGAGATATGCTTTGGTTTGGAGGATAATGAGAGTGAGAAAATCAGAAGGAATGCTACTATCTTAGTCCATACTTTACTTGGGATTCCAATGAATTCATGA
>14D_03__1_contig_1960_length
ATGGCCTTTGACTTACCAAACGATTTCCGGTGCCCGATCTCTCTTGAGATTATGTCCGACCCGGTTATCCTCCAATCTGGTCATACTTTCGATCGGGTCTCTATCCAACAATGGATTGACTCCGGCAACCGAACTTGTCCAATCACTAAGCTCCCGTTATCAGAAAACCCTTCTCTGATTCCTAATCACGCACTTCGGAGCTTAATTTCAAATTTTGCCCATGTGATTCCTAAGGAATCATCACGTCCTCGAACTCAACAAGAACTCTCTCAGTCTCAATCCCAAGCTTTAATCTCCACTCTCGTCTCTCGATCGTCGTCTAATGCGTCAAAGCTCGAGTCTTTGACTCGACTCGTTCGTCTCACAAAGCGAGACTCGTCAATCAGAAGGAAAGTTACTGAATCAGGTGCGGTTCGTGCGGCTTTGGATTGTGTTGACTCGTGTAATCAGGTTTTACAAGAAAAGTCTTTGTCTTTGCTTTTGAATCTTAGTTTAGAAGATGATAACAAAGTGGGTTTAGTAGCTGATGGAGTGATAAGACGGATTGTTGCTGTTTTACGGGTCGGGTCACCGGATTGTAAAGCGATTGCTGCTACTCTGTTAACGAGTTTAGCTGTTGTTGAAGTGAATAAAGCCACTATTGGATCGTATCCTGATGCAATCTCTGCTCTTGTTTATCTTCTCCGGGTAGGGAATGATAGGGAGAGAAAGGAATCAGCGACGGCTCTTTACGCGCTCTGCTCGTTTCCGGATAATCGAAAACGGGTTGTAGATTGTGGGTCGGTGCCTATTTTGGTTGAAGCAGCAGATTCAGGGCTAGAGAGAGCAGTGGAAGTGTTGGGACTTTTGGTTAAGTGTAGAGGAGGAAGAGAAGAAATGAGTAAAGTAAGTGGCTTTGTTGAGGTTTTGGTTAACGTTTTGAGGAATGGGAGTTTGAAAGGGATTCAGTATTCTCTGTTTATCCTCAATTGCTTGTGTTGTTGTAGTCGAGAAATCGTCGATGAGGTTAAGAGAGAAGGTGTTGTAGAGATATGCTTTGGTTTGGAGGATAATGAGAGTGAGAAAATCAGAAGGAATGCTACTATCTTAGTCCATACTTTACTTGGGATTCCAATGAATTCATGA
>11H_04__1_contig_2275_length
ATGGCCTTTGACTTACCAAACGATTTCCGGTGCCCGATCTCTCTTGAGATTATGTCCGACCCGGTTATCCTCCAATCTGGTCATACTTTCGATCGGGTCTCTATCCAACAATGGATTGACTCCGGCAACCGAACTTGTCCAATCACTAAGCTCCCGTTATCAGAAAACCCTTCTCTGATTCCTAATCACGCACTTCGGAGCTTAATTTCAAATTTTGCCCATGTGATTCCTAAGGAATCATCACGTCCTCGAACTCAACAAGAACTCTCTCATTCTCAATCCCAAGCTTTAATCTCCACTCTCGTCTCTCGATCGTCGTCTAATGCGTCAAAGCTCGAGTCTTTGACTCGACTCGTTCGTCTCACAAAGCGAGACTCGTCAATCAGAAGGAAAGTTACTGAATCAGGTGCGGTTCGTGCGGCTTTGGATTGTGTTGACTCGTGTAATCAGGTTTTACAAGAAAAGTCTTTGTCTTTGCTTTTGAATCTTAGTTTAGAAGATGATAACAAAGTGGGTTTAGTAGCTGATGGAGTGATAAGACGGATTGTTGCTGTTTTACGGGTCGGGTCACCGGATTGTAAAGCGATTGCTGCTACTCTGTTAACGAGTTTAGCTGTTGTTGAAGTGAATAAAGCCACTATTGGATCGTATCCTGATGCAATCTCTGCTCTTGTTTATCTTCTCCGGGTAGGGAATGATAGGGAGAGAAAGGAATCAGCGACGGCTCTTTACGCGCTCTGCTCGTTTCCGGATAATCGAAAACGGGTTGTAGATTGTGGGTCGGTGCCTATTTTGGTTGAAGCAGCAGATTCAGGGCTAGAGAGAGCAGTGGAAGTGTTGGGACTTTTGGTTAAGTGTAGAGGAGGAAGAGAAGAAATGAGTAAAGTAAGTGGCTTTGTTGAGGTTTTGGTTAACGTTTTGAGGAATGGAAGTTTGAAAGGGATTCAGTATTCTCTGTTTATCCTCAATTGCTTGTGTTGTTGTAGCCGAGAAATCATCGATGAGGTTAAGAGAGAAGGAGTTATAGAGATATGCTTTGGTTTGGAGGATAATGAGAGTGAGAAAATCAGGAGGAATGCTACTATCTTAGTCCATACTTTACTTGGGGTTCCAATGAATTCATGA
>_R_11R_05__1_contig_2086_length
ATGGCCTTTGACTTACCAAACGATTTCCGGTGCCCGATCTCTCTTGAGATTATGTCCGACCCGGTTATCCTCCAATCGGGTCATACTTTCGATCGGGTCTCTATCCAACAATGGATTGACTCCGGCAACCGAACTTGTCCAATCACTAAGCTCCCGTTATCAGAAAACCCTTCTCTGATTCCTAATCACGCACTTCGGAGCTTAATTTCAAATTTTGCCCATGTGATTCCTAAGGAATCATCACGTCCTCGAACTCAACAAGAACTCTCTCAGTCTCAATCCCAAGCTTTAATCTCCACTCTCGTCTCTCGATCGTCGTCTAATGCGTCAAAGCTCGAGTCTTTGACTCGACTCGTTCGTCTCACAAAGCGAGACTCGTCAATCAGAAGGAAAGTTACTGAATCAGGTGCGGTTCGTGCGGCTTTGGATTGTGTTGACTCGTGTAATCAGGTTTTACAAGAAAAGTCTTTGTCTTTGCTTTTGAATCTTAGTTTAGAAGATGATAACAAAGTGGGTTTAGTAGCTGATGGAGTGATAAGACGGATTGTTGCTGTTTTACGGGTCGGGTCACCGGATTGTAAAGCGATTGCTGCTACTCTGTTAACGAGTTTAGCTGTTGTTGAAGTGAATAAAGCCACTATTGGATCGTATCCTGATGCAATCTCTGCTCTTGTTTATCTTCTCCGGGTAGGGAATGATAGGGAGAGAAAGGAATCAGCGACGGCTCTTTACGCTCTTTGTTCGTTTATGGATAATCGAAAACGGGTTGTGGATTGTGGGTCGGTGCCTATTTTGGTTGAAGCAGCAGATTCAGGGCTAGAGAGAGCAGTGGAAGTGTTGGGACTTTTGGTTAAGTGTAGAGGAGGAAGAGAAGAAATGAGTAAAGTAAGTGGCTTTGTTGAGGTTTTGGTTAACGTTTTGAGGAATGGAAGTTTGAAAGGGATTCAGTATTCTCTGTTTATCCTCAATTGCTTGTGTTGTTGTAGCCGAGAAATCATCGATGAGGTTAAGAGAGAAGGAGTTATAGAGATATGCTTTGGTTTGGAGGATAATGAGAGTGAGAAAATCAGGAGGAATGCTACTATCTTAGTCCATACTTTACTTGGGATTCCAATGAATTCATGA
>07F_20__1_contig_1946_length
ATGGCCTTTGACTTACCAAACGATTTCAGGTGCCCGATCTCTCTTGAGATTATGTCTGACCCGGTTATCCTCCAATCGGGTCATACTTTCGATCGGGTCTCTATCCAACAATGGATTGACTCCGGCAATCGAACTTGCCCAATCACCAAGCTCCCGTTATCTGAAAACCCTTCTCTGATTCCCAATCACGCACTTCGTAGCTTAATTTCAAATTTTGCCCATGTGAGTCCTAAGGAATCATCACGTCCTCGAACTCACCAAGAACACTCTCAGTCTCAATCCCAAGCTTTAATCTCCACTCTCGTCTCTCGATCGTCGTCTAATGCGTCAAAGCTCGAGTCTTTGAGTCGACTCGTTCGTCTCACGAAGCGAGACTCGTTAATCAGGAGGAAAGTTACTGAATCAGGAGCGGTTCGTGCGGCTTTGGATTGTGTTGACTCTGGTAATCAGGTTTTGCAGGAAAAGTCTCTGTCTTTGCTTTTGAATCTTAGTTTAGAAGATGATAACAAAGTGGGTTTAGTAGCTGATGGAGTGATAAGACGGATTGTTGCTGTTTTACGGGTCGGGTCACCGGATTGTAAAGCGATTGCTGCTACTCTGTTAACGAGTTTAGCTGTTGTTGAAGTTAATAAAGCCACTATTGGATCGTATCCTGATGCAATCTCTGCTCTTGTTTATCTTCTCCGGGTAGGGAATGATAGGGAGAGAAAGGAATCAGCGACGGCTCTTTACGCGCTCTGCTCGTTTCCGGATAATCGAAAACGGGTTGTGGATTGTGGGTCGGTGCCTATTTTGGTTGAAGCAGCAGATTCAGGGCTAGAGAGAGCAGTGGAAGTGTTGGGACTTTTGGTTAAGTGTAGAGGAGGAAGAGAAGAAATGAGTAAAGTAAGTGGCTTTGTTGAGGTTTTGGTTAACGTTTTGAGGAATGGAAGTTTGAAAGGGATTCAGTATTCTCTGTTTATCCTCAATTGCTTGTGTTGTTGTAGCCGAGAAATCATCGATGAGGTTAAGAGAGAAGGAGTTATAGAGATATGCTTTGGTTTGGAGGATAATGAGAGTGAGAAAATCAGGAGGAATGCTACTATCTTAGTCCATACTTTACTTGGGGTTCCAATGAATTCATGA
>07Q_02__1_contig_2010_length
ATGGCCTTTGACTTACCAAACGATTTCAGGTGCCCGATCTCTCTTGAGATTATGTCTGACCCGGTTATCCTCCAATCGGGTCATACTTTCGATCGGGTCTCTATCCAACAATGGATTGACTCCGGCAATCGAACTTGCCCAATCACCAAGCTCCCGTTATCTGAAAACCCTTCTCTGATTCCCAATCACGCACTTCGTAGCTTAATTTCAAATTTTGCCCATGTGAGTCCTAAGGAATCATCACGTCCTCGAACTCACCAAGAACACTCTCAGTCTCAATCCCAAGCTTTAATCTCCACTCTCGTCTCTCGATCGTCGTCTAATGCGTCAAAGCTCGAGTCTTTGAGTCGACTAGTTCGACTTACGAAGCGAGACTCGTCAATCAGGAGGAAAGTTACTGAGTCAGGTGTGGTTCGTGCGGCTCTGGATTGTGTTGACTCGTGTAATCAGGTTTTACAAGAAAAGTCTCTGTCTTTGCTTTTGAATCTTAGTTTAGAAGATGATAACAAAGTGGGTTTAGTAGCTGATGGAGTGATAAGACGGATTGTTGCTGTTTTACGGGTCGGGTCACCGGATTGTAAAGCGATTGCTGCTACTCTGTTAACGAGTTTAGCTGTTGTTGAAGTTAATAAAGCCACTATTGGATCGTATCCTGATGCAATCTCTGCTCTTGTCTATCTTCTCCGGGTAGGGAATGATAGGGAGAGAAAGGAATCAGCGACGGCTCTTTACGCGCTCTGCTCGTTTCCGGATAATCGAAAACGGGTTGTGGATTGTGGGTCTGTGCCTATTTTGGTTGAAGCAGCTGATTCAGGGCTAGAGAGAGCAGTGGAAGTGTTGGGACTTTTGGTTAAGTGTAGAGGAGGAAGAGAGGAAATGAGTAAAGTAAGTGGCTTTGTTGAGGTTTTGGTTAACGTTTTGAGGAATGGAAGTTTGAAAGGGATTCAGTATTCTCTGTTTATCCTCAATTGCTTGTGTTGTTGTAGCCGAGAAATCATCGATGAGGTTAAGAGAGAAGGAGTTATAGAGATATGCTTTGGTTTGGAGGATAAAGAGAGTGAGAAAATCAGGAGGAATGCTACTATCTTAGTCCATACTTTACTTGGGGTTCCAATGAATTCATGA
>_R_14E_03__1_contig_2075_length
ATGGCCTTTGACTTACCAAACGATTTCAGGTGCCCGATCTCTCTTGAGATTATGTCTGACCCGGTTATCCTCCAATCGGGTCATACTTTCGATCGGGTCTCTATCCAACAATGGATTGACTCCGGCAATCGAACTTGCCCAATCACCAAGCTCCCGTTATCTGAAAACCCTTCTCTGATTCCCAATCACGCACTTCGTAGCTTAATTTCAAATTTTGCCCATGTGAGTCCTAAGGAATCATCACGTCCTCGAACTCACCAAGAACACTCTCAGTCTCAATCCCAAGCTTTAATCTCCACTCTCGTCTCTCGATCGTCGTCTAATGCGTCAAAGCTCGAGTCTTTGAGTCGACTCGTTCGTCTCACGAAGCGAGACTCGTTAATCAGGAGGAAAGTTACTGAATCAGGAGCGGTTCGTGCGGCTTTGGATTGTGTTGACTCTGGTAATCAGGTTTTGCAGGAAAAGTCTCTGTCTTTGCTTTTGAATCTTAGTTTAGAAGATGATAACAAAGTGGGTTTAGTAGCTGATGGAGTGATAAGACGGATTGTTGCTGTTTTACGGGTCGGGTCACCGGATTGTAAAGCGATTGCTGCTACTCTGTTAACGAGTTTAGCTGTTGTTGAAGTTAATAAAGCCACTATTGGATCGTTTCCTGATGCAATCTCTGCTCTTGTTTATCTTCTCCGGGTAGGGAATGATAGGGAGAGAAAGGAATCAGCGACGGCTCTTTACGCGCTCTGCTCGTTTCCGGATAATCGAAAACGGGTTGTGGATTGTGGGTCGGTGCCTATTTTGGTTGAAGCAGCAGAATCAGGGCTAGAGAGAGCAGTGGAAGTGTTGGGACTTTTGGTTAAGTGTAGAGGAGGAAGAGAAGAAATGAGTAAAGTAAGTGGCTTTGTTGAGGTTTTGGTTAACGTTTTGAGGAATGGAAGTTTGAAAGGGATTCAGTATTCTCTGTTTATCCTCAATTGCTTGTGTTGTTGTAGCCGAGAAATCATCGATGAGGTTAAGAGAGAAGGAGTTGTAGAGATATGCTTTGGTTTGGAGGATAATGAGAGTGAGAAAATCAGGAGGAATGCTACTATCTTAGTCCATACTTTACTTGGGGTTCCAATGAATTCATGA
>14E_20__1_contig_1941_length
ATGGCCTTTGACTTACCAAACGATTTCAGGTGCCCGATCTCTCTTGAGATTATGTCTGACCCGGTTATCCTCCAATCGGGTCATACTTTCGATCGGGTCTCTATCCAACAATGGATTGACTCCGGCAATCGAACTTGCCCAATCACCAAGCTCCCGTTATCTGAAAACCCTTCTCTGATTCCCAATCACGCACTTCGTAGCTTAATTTCAAATTTTGCCCATGTGAGTCCTAAGGAATCATCACGTCCTCGAACTCACCAAGAACACTCTCAGTCTCAATCCCAAGCTTTAATCTCCACTCTCGTCTCTCGATCGTCGTCTAATGCGTCAAAGCTCGAGTCTTTGAGTCGACTCGTTCGTCTCACGAAGCGAGACTCGTTAATCAGGAGGAAAGTTACTGAATCAGGAGCGGTTCGTGCGGCTTTGGATTGTGTTGACTCTGGTAATCAGGTTTTGCAGGAAAAGTCTCTGTCTTTGCTTTTGAATCTTAGTTTAGAAGATGATAACAAAGTGGGTTTAGTAGCTGATGGAGTGATAAGACGGATTGTTGCTGTTTTACGGGTCGGGTCACCGGATTGTAAAGCGATTGCTGCTACTCTGTTAACGAGTTTAGCTGTTGTTGAAGTTAATAAAGCCACTATTGGATCGTTTCCTGATGCAATCTCTGCTCTTGTTTATCTTCTCCGGGTAGGGAATGATAGGGAGAGAAAGGAATCAGCGACGGCTCTTTACGCGCTCTGCTCGTTTCCGGATAATCGAAAACGGGTTGTGGATTGTGGGTCGGTGCCTATTTTGGTTGAAGCAGCAGAATCAGGGCTAGAGAGAGCAGTGGAAGTGTTGGGACTTTTGGTTAAGTGTAGAGGAGGAAGAGAAGAAATGAGTAAAGTAAGTGGCTTTGTTGAGGTTTTGGTTAACGTTTTGAGGAATGGAAGTTTGAAAGGGATTCAGTATTCTCTGTTTATCCTCAATTGCTTGTGTTGTTGTAGCCGAGAAATCATCGATGAGGTTAAGAGAGAAGGAGTTGTAGAGATATGCTTTGGTTTGGAGGATAATGAGAGTGAGAAAATCAGGAGGAATGCTACTATCTTAGTCCATACTTTACTTGGGGTTCCAATGAATTCATGA
>_R_Alyr-SK-09__1_contig_2293_length
ATGGCCTTTGACTTACCAAACGATTTCAGGTGCCCGATCTCTCTTGAGATTATGTCTGACCCGGTTATCCTCCAATCGGGTCATACTTTCGATCGGGTCTCTATCCAACAATGGATTGACTCCGGCAATCGAACTTGCCCAATCACCAAGCTCCCGTTATCTGAAAACCCTTCTCTGATTCCCAATCACGCACTTCGTAGCTTAATTTCAAATTTTGCCCATGTGAGTCCTAAGGAATCATCACGTCCTCGAACTCACCAAGAACACTCTCAGTCTCAATCCCAAGCTTTAATCTCCACTCTCGTCTCTCGATCGTCGTCTAATGCGTCAAAGCTCGAGTCTTTGAGTCGACTCGTTCGTCTCACGAAGCGAGACTCGTTAATCAGGAGGAAAGTTACTGAATCAGGAGCGGTTCGTGCGGCTTTGGATTGTGTTGACTCTGGTAATCAGGTTTTGCAGGAAAAGTCTCTGTCTTTGCTTTTGAATCTTAGTTTAGAAGATGATAACAAAGTGGGTTTAGTAGCTGATGGAGTGATAAGACGGATTGTTGCTGTTTTACGGGTCGGGTCACCGGATTGTAAAGCGATTGCTGCTACTCTGTTAACGAGTTTAGCTGTTGTTGAAGTGAATAAAGCCACTATTGGATCGTATCCTGATGCAATCTCTGCTCTTGTTTATCTTCTCCGGGTAGGGAATGATAGGGAGAGAAAGGAATCAGCGACGGCTCTTTACGCTCTTTGTTCGTTTATGGATAATCGAAAACGGGTTGTGGATTGTGGGTCGGTGCCTATTTTGGTTGAAGCAGCAGATTCAGGGCTAGAGAGAGCAGTGGAAGTGTTGGGACTTTTGGTTAAGTGTAGAGGAGGAAGAGAAGAAATGAGTAAAGTAAGTGGCTTTGTTGAGGTTTTGGTTAACGTTTTGAGGAATGGAAGTTTGAAAGGGATTCAGTATTCTCTGTTTATCCTCAATTGCTTGTGTTGTTGTAGCCGAGAAATCGCCGATGAGGTTAAGAGAGAAGGAGTTGTAGAGATATGCTTTGGTTTGGAGGATAATGAGAGTGAGAAAATCAGGAGGAATGCTACTATCTTAGTCCATACTTTACTTGGGGTTCCAATGAATTCATGA
>07M_06__1_contig_2106_length
ATGGCCTTTGACTTACCAAACGATTTCAGGTGCCCGATCTCTCTTGAGATTATGTCCGACCCGGTTATCCTCCAATCGGGTCATACTTTCGATCGGGTCTCTATCCAACAATGGATTGACTCCGGCAATCGAACTTGCCCAATCACCAAGCTCCCGTTATCTGAAAACCCTTCTCTGATTCCCAATCACTCACTTCGTAGCTTAATTTCAAACTTTGCCCATGTGAGTCCTAAGGAACCATCACGTCCTCGAACTCAACAAGAACACTCTCACTCTCAATCGCAAGCGTTAATCTCCACTCTCATCTCTCGATCTTCGTCTAATGCATCAAAGCTCGAGTCTTTGAGTCGACTCGTTCGTCTCACGAAGCGAGACTCGTCAATCAGAAGGAAAGTTACTGAGTCAGGCGCTGTTCGTGCGGCTTTGGATTGTGTTGACTCTGGTAATCAGGTTTTGCAGGAAAAGTCTCTGTCTTTGCTTTTGAATCTTAGTTTAGAAGATGATAACAAAGTGGGTTTAGTAGCTGATGGAGTGATAAGACGGATTGTTTCTGTTTTACGGGTCGGGTCACCGGATTGTAAAGCGATTGCTGCTACTCTGTTAACGAGTTTAGCTGTTGTTGAAGTGAATAAAGCCACTATTGGATCGTATCCTGATGCAATCTCTGCTCTTGTTTATCTTCTCCGGGTAGGGAATGATAGGGAGAGAAAGGAATCAGCGACGGCTCTTTACGCTCTTTGTTCGTTTATGGATAATCGAAAACGGGTTGTGGATTGTGGGTCGGTGCCTATTTTGGTTGAAGCAGCAGATTCAGGGCTAGAGAGAGCAGTGGAAGTGTTGGGACTTTTGGTTAAGTGTAGAGGAGGAAGAGAAGAAATGAGTAAAGTAAGTGGCTTTGTTGAGGTTTTGGTTAACGTTTTGAGGAATGGAAGTTTGAAAGGGATTCAGTATTCTCTGTTTATCCTCAATTGCTTGTGTTGTTGTAGCCGAGAAATCATCGATGAGGTTAAGAGAGAAGGAGTTGTAGAGATATGCTTTGGTTTGGAGGATAATGAGAGTGAGAAAATCAGGAGGAATGCTACTATCTTAGTCCATACTTTACTTGGGGTTCCAATGAATTCATGA
>Aare-GL-21__1_contig_1512_length
ATGGCCTTAGACTTACCAAACGATTTCAGGTGCCCGATCTCTCTTGAGATTATGTCCGACCCGGTTATCCTCCAATCGGGTCATACTTTCGATCGGGTCTCTATCCAACAATGGATTGACTCCGGCAATCGAACTTGCCCAATCACCAAGCTCCCCTTATCTGAAAACCCTTCTCTGATTCCCAATCACGCACTTCGTAGCTTAATTTCAAACTTTGCTCATGTGAGTCCTAAGGAATCATCACGTCCTCGTACTCAACAAGAACACTCTCAGTCTCAATCCCAAGCTTTAATCTCCACTCTCATCTCTCGATCGTCGTCTAATGCATCAAAGCTCGAGTCTTTGAGTCGACTCGTTCGTCTCACGAAGCGAGACTCGTCAATCAGAAGGAAAGTTACTGAGTCAGGCGCTGTTCGTGCGGCTTTGGATTGTGTTGACTCTGGTAATCAGGTTTTGCAGGAAAAGTCTCTGTCTTTGCTTTTGAATCTTCGTTTAGAAGATGATAACAAAGTGGGTTTAGTAGCTGATGGAGTGATAAGACGGATTGTTGCTGTTTTACGGGTCGGGTCACCGGATTGTAAAGCGATTGCTGCTACTCTGTTAACGAGTTTAGCTGTTGTTGAAGTTAATAAAGCCACTATTGGATCGTATCCTGATGCAATCTCTGCTCTTGTTTATCTTCTCCGGGTAGGGAATGATAGGGAGAGAAAGGAATCAGCGACGGCTCTTTACGCGCTCTGCTCGTTTCCGGATAATCGAAAACGGGTTGTGGATTGTGGGTCGGTGCCTATTTTGGTTGAAGCAGCAGATTCAGGGCTAGAGAGAGCAGTGGAAGTGTTGGGACTTTTGGTTAAGTGTAGAGGAGGAAGAGAAGAAATGAGTAAAGTAAGTGGCTTTGTTGAGGTTTTGGTTAACGTTTTGAGGAATGGAAGTTTGAAAGGGATTCAGTATTCTCTGTTTATCCTCAATTGCTTGTGTTGTTGTAGCCGAGAAATCATCGATGAGGTTAAGAGAGAAGGAGTTGTAGAGATATGCTTTGGTTTGGAGGATAATGAGAGTGAGAAAATCAGGAGGAATGCTACTATCTTAGTCCATACTTTACTTGGGGTTCCAATGAATTCATGA
>07G_02__1_contig_2336_length
ATGGCCTTTGACTTACCAAACGATTTCAGGTGCCCGATCTCTCTTGAGATTATGTCCGACCCGGTTATCCTCCAATCGGGTCATACTTTCGATCGGGTCTCTATCCAACAATGGATTGACTCCGGCAATCGAACTTGTCCAATCACCAAGCTCCCGTTATCTGAAAACCCTTCTCTGATTCCCAATCACGCACTTCGTAGCTTAATTTCAAACTTTGCCCATGTGAGTCCTAAGGAACCATCACGTCCTCGAACTCAACAAGAACACTCTCACTCTCAATCGCAAGCGTTAATCTCCACTCTCATCTCTCGATCTTCGTCTAATGCATCAAAGCTCGAGTCTTTGAGTCGACTCGTTCGTCTCACGAAGCGAGACTCGTTAATCCGGAGGAAAGTGACTGAGTCAGGAGCAGTTCGTGCGGCTCTGGATTGTGTTGACTCTGGTAATCAGGTTTTACAAGAAAAGTCTCTGTCTTTGCTTTTGAATCTTAGTTTAGAAGATGATAACAAAGTGGGTTTAGTAGCTGATGGAGTGATAAGACGGATTGTTGCTGTTTTACGGGTCGGGTCACCGGATTGTAAAGCGATTGCTGCTACTCTGTTAACGAGTTTAGCTGTTGTTGAAGTGAATAAAGCCACTATTGGATCGTATCCTGATGCAATCTCTGCTCTTGTTTATCTTCTCCGGGTAGGGAATGATAGGGAGAGAAAGGAATCAGCGACGGCTCTTTACGCGCTCTGCTCGTTTCCGGATAATCGAAAACGGGTTGTAGATTGTGGGTCGGTGCCTATTTTGGTTGAAGCAGCAGATTCAGGGCTAGAGAGAGCAGTGGAAGTGTTGGGACTTTTGGTTAAGTGTAGAGGAGGAAGAGAAGAAATGAGTAAAGTAAGTGGCTTTGTTGAGGTTTTGGTTAACGTTTTGAGGAATGGAAGTTTGAAAGGGATTCAGTATTCTCTGTTTATCCTCAATTGCTTGTGTTGTTGTAGCCGAGAAATCATCGATGAGGTTAAGAGAGAAGGAGTTATAGAGATATGCTTTGGTTTGGAGGATAATGAGAGTGAGAAAATCAGGAGGAATGCTACTATCTTAGTCCATACTTTACTTGGGGTTCCAATGAATTCATGA
>_R_11E_03__1_contig_2353_length
ATGGCCTTTGACTTACCAAACGATTTCAGGTGCCCGATCTCTCTTGAGATTATGTCCGACCCGGTTATCCTCCAATCGGGTCATACTTTCGATCGGGTCTCTATCCAACAATGGATTGACTCCGGCAATCGAACTTGTCCAATCACCAAGCTCCCGTTATCTGAAAACCCTTCTCTGATTCCCAATCACGCACTTCGTAGCTTAATTTCAAACTTTGCCCATGTGAGTCCTAAGGAACCATCACGTCCTCGAACTCAACAAGAACACTCTCACTCTCAATCGCAAGCGTTAATCTCCACTCTCATCTCTCGATCTTCGTCTAATGCATCAAAGCTCGAGTCTTTGAGTCGACTCGTTCGTCTCACGAAGCGAGACTCGTTAATCCGGAGGAAAGTGACTGAGTCAGGAGCAGTTCGTGCGGCTCTGGATTGTGTTGACTCTGGTAATCAGGTTTTACAAGAAAAGTCTCTGTCTTTGCTTTTGAATCTTAGTTTAGAAGATGATAACAAAGTGGGTTTAGTAGCTGATGGTGTGATAAGACGGATTGTTACTGTTTTACGGGTCGGGTCACCGGATTGCAAAGCGATTGCTGCTACTCTGTTAACGAGTTTAGCTGTTGTTGAAGTGAATAAAGCTACTATTGGATCGTATCCTGATGCTATCTCTGCTCTTGTTTCTCTTCTCCGGGTAGGGAATGATAGGGAGAGAAAGGAATCAGCGACGGCTCTTTACGCGCTCTGCTCGTTTCCGGATAATCGAAAACGGGTTGTGGATTGTGGGTCGGTGTCTATTTTGGTTGAAGCAGCTGATTCGGGGCTAGAGAGAGCAGTGGAAGTGTTGGGACTTTTGGTTAAGTGTAGAGGAGGAAGAGAAGAAATGAGTAAAGTAAGTGGCTTTGTTGAGGTTTTGGTTAACGTTTTGAGGAATGGGAGTTTGAAAGGGATTCAGTATTCTCTGTTTATCCTCAATTGCTTGTGTTGTTGTAGCCGAGAAATCATCGATGAGGTTAAGAGAGAAGGAGTTATAGAGATATGCTTTGGTTTGGAGGATAATGAGAGTGAGAAAATCAGGAGGAATGCTACTATCTTAGTCCATACTTTACTTGGGGTTCCAATGAATTCATGA
>_R_11Y_03__1_contig_2047_length
ATGGCCTTTGACTTACCAAACGATTTCAGGTGCCCGATCTCTCTTGAGATTATGTCCGACCCGGTTATCCTCCAATCGGGTCATACTTTCGATCGGGTCTCTATCCAACAATGGATTGACTCCGGCAATCGAACTTGTCCAATCACCAAGCTCCCGTTATCTGAAAACCCTTCTCTGATTCCCAATCACGCACTTCGTAGCTTAATTTCAAATTTTGCTCATGTGAGTCCTAAGGAATCATCACGTCCTCGGACTCAACAAGAACACTCTCACTCTCAATCGCAAGCGTTAATCTCCACTCTCATCTCTCGATCTTCGTCTAATGCATCAAAGCTCGAGTCTTTGAGTCGACTCGTTCGTCTCACGAAGCGAGACTCGTTAATCCGGAGGAAAGTGACTGAGTCAGGAGCAGTTCGTGCGGCTCTGGATTGTGTTGACTCTGGTAATCAGGTTTTACAAGAAAAGTCTCTGTCTTTGCTTTTGAATCTTAGTTTAGAAGATGATAACAAAGTGGGTTTAGTAGCTGATGGTGTGATAAGACGGATTGTTACTGTTTTACGGGTCGGGTCACCGGATTGCAAAGCGATTGCTGCTACTCTGTTAACGAGTTTAGCTGTTGTTGAAGTGAATAAAGCTACTATTGGATCGTATCCTGATGCTATCTCTGCTCTTGTTTCTCTTCTCCGGGTAGGGAATGATAGGGAGAGAAAGGAATCAGCGACGGCTCTTTACGCGCTCTGCTCGTTTCCGGATAATCGAAAACGGGTTGTGGATTGTGGGTCGGTGTCTATTTTGGTTGAAGCAGCTGATTCAGGGCTAGAGAGAGCAGTGGAAGTGTTGGGACTTTTGGTTAAGTGTAGAGGAGGAAGAGAAGAAATGAGTAAAGTAAGTGGCTTTGTTGAGGTTTTGGTTAACGTTTTGAGGAATGGAAGTTTGAAAGGGATTCAGTATTCTCTGTTTATCCTCAATTGCTTGTGTTGTTGTAGCCGAGAAATCGTCGATGAGGTTAAGAGAGAAGGAGTTGTAGAGATATGCTTTGGTTTGGAGGATAATGAGAGTGAGAAAATCAGGAGGAATGCTACTATCTTAGTCCATACTTTACTTGGGGTTCCAATGAATTCATGA
>_R_11T_27__1_contig_1947_length
ATGGCCTTTGACTTACCAAACGATTTCAGGTGCCCGATCTCTCTTGAGATTATGTCTGACCCGGTTATCCTCCAATCGGGTCATACTTTCGATCGGGTCTCTATCCAACAATGGATTGACTCCGGCAATCGAACTTGCCCAATCACCAAGCTCCCGTTATCTGAAAACCCTTCTCTGATTCCCAATCACGCACTTCGTAGCTTAATTTCAAATTTTGCCCATGTGAGTCCTAAGGAATCATCACGTCCTCGAACTCACCAAGAACACTCTCAGTCTCAATCCCAAGCTTTAATCTCCACTCTCGTCTCTCGATCGTCGTCTAATGCGTCAAAGCTCGAGTCTTTGAGTCGACTCGTTCGTCTCACGAAGCGAGACTCGTTAATCAGGAGGAAAGTTACTGAATCAGGAGCGGTTCGTGCGGCTTTGGATTGTGTTGACTCTGGTAATCAGGTTTTGCAGGAAAAGTCTCTGTCTTTGCTTTTGAATCTTAGTTTAGAAGATGATAACAAAGTGGGTTTAGTAGCTGATGGAGTGATAAGACGGATTGTTGCTGTTTTACGGGTCGGGTCACCGGATTGCAAAGCGATTGCTGCTACTCTGTTAACGAGTTTAGCTGTTGTTGAAGTTAATAAAGCCACTATTGGATCGTTTCCTGATGCAATCTCTGCTCTTGTTTATCTTCTCCGGGTAGGGAATGATAGGGAGAGAAAGGAATCAGCGACGGCTCTTTACGCGCTCTGCTCGTTTCCGGATAATCGAAAACGGGTTGTGGATTGTGGGTCGGTGCCTATTTTGGTTGAAGCAGCAGATTCAGGGCTAGAGAGAGCAGTGGAAGTGTTGGGACTTTTGGTTAAGTGTAGAGGAGGAAGAGAAGAAATGAGTAAAGTAAGTGGCTTTGTTGAGGTTTTGGTTAACGTTTTGAGGAATGGAAGTTTGAAAGGGATTCAGTATTCTCTGTTTATCCTCAATTGCTTGTGTTGTTGTAGCCGAGAAATCATCGATGAGGTTAAGAGAGAAGGAGTTATAGAGATATGCTTTGGTTTGGAGGATAATGAGAGTGAGAAAATCAGGAGGAATGCTACTATCTTAGTCCATACTTTACTTGGGGTTCCAATGAATTCATGA
>07O_07__1_contig_1984_length
ATGGCCTTTGACTTACCAAACGATTTCCGGTGCCCGATCTCTCTTGAGATTATGTCCGACCCGGTTATCCTCCAATCTGGTCATACTTTCGATCGGGTCTCTATCCAACAATGGATTGACTCCGGCAACCGAACTTGTCCAATCACTAAGCTCCCGTTATCAGAAAACCCTTCTCTGATTCCTAATCACGCACTTCGGAGCTTAATTTCAAATTTTGCCCATGTGATTCCTAAGGAATCATCACGTCCTCGAACTCAACAAGAACACTCTCAGTCTCAATCCCAAGCTTTAATCTCCACTCTCATCTCTCGATCGTCGTCTAATGCATCAAAGCTCGAGTCTTTGACCCGCCTTGTCCGTCTCACGAAGCGAGACTCTTTAATCAGGAGGAAAGTTACTGAGTCAGGTGCGGTTCGTGCGGCTTTGGATTGTGTTGACTCGTGTAATCAGGTTTTACAGGAAAAGTCTCTGTCTTTGCTTTTGAATCTTAGTTTAGAAGATGATAACAAAGTGGGTTTAGTAGCTGATGGAGTGATAAGACGGATTGTTGCTGTTTTACGGGTCGGGTCACCGGATTGCAAAGCGATTGCTGCTACTCTGTTAACGAGTTTAGCTGTTGTTGAAGTGAATAAAGCCACTATTGGATCGTATCCTGATGCAATCTCTGCTCTTGTTTATCTTCTCCGGGTAGGGAATGATAGGGAGAGAAAGGAATCAGCGACGGCTCTTTACGCGCTCTGCTCGTTTCCGGATAATCGAAAACGGGTTGTGGATTGTGGGTCGGTGCCTATTTTGGTTGAAGCAGCAGATTCAGGGCTAGAGAGAGCAGTGGAAGTGTTGGGACTTTTGGTTAAGTGTAGAGGAGGAAGAGAAGAAATGAGTAAAGTAAGTGGCTTTGTTGAGGTTTTGGTTAACGTTTTGAGGAATGGAAGTTTGAAAGGGATTCAGTATTCTCTGTTTATCCTCAATTGCTTGTGTTGTTGTAGCCGAGAAATCATCGATGAGGTTAAGAGAGAAGGAGTTATAGAGATATGCTTTGGTTTGGAGGATAATGAGAGTGAGAAAATCAGGAGGAATGCTACTATCTTAGTCCATACTTTACTTGGGGTTCCAATGAATTCATGA
>07L_12__1_contig_2080_length
ATGGCCTTTGACTTACCAAACGATTTCCGGTGCCCGATCTCTCTTGAGATTATGTCCGACCCGGTTATCCTCCAATCTGGTCATACTTTCGATCGGGTCTCTATCCAACAATGGATTGACTCCGGCAACCGAACTTGTCCAATCACTAAGCTCCCGTTATCAGAAAACCCTTCTCTGATTCCTAATCACGCACTTCGGAGCTTAATTTCAAATTTTGCCCATGTGATTCCTAAGGAATCATCACGTCCTCGAACTCAACAAGAACTCTCTCAGTCTCAATCCCAAGCTTTAATCTCCACTCTCGTCTCTCGATCGTCGTCTAATGCGTCAAAGCTCGAGTCTTTGACTCGACTCGTTCGTCTCACAAAGCGAGACTCGTCAATCAGAAGGAAAGTTACTGAATCAGGTGCGGTTCGTGCGGCTTTGGATTGTGTTGACTCGTGTAATCAGGTTTTACAAGAAAAGTCTTTGTCTTTGCTTTTGAATCTTAGTTTAGAAGATGATAACAAAGTGGGTTTAGTAGCTGATGGAGTGATAAGACGGATTGTTGCTGTTTTACGGGTCGGGTCACCGGATTGCAAAGCGATTGCTGCTACTCTGTTAACGAGTTTAGCTGTTGTTGAAGTTAATAAAGCCACTATTGGATCGTATCCTGATGCAATCTCTGCTCTTGTTTATCTTCTCCGGGTAGGGAATGATAGGGAGAGAAAGGAATCAGCGACGGCTCTTTACGCGCTCTGCTCGTTTCCGGATAATCGAAAACGGGTTGTGGATTGTGGGTCGGTGCCTATTTTGGTTGAAGCAGCAGATTCAGGGCTAGAGAGAGCAGTGGAAGTGTTGGGACTTTTGGTTAAGTGTAGAGGAGGAAGAGAAGAAATGAGTAAAGTAAGTGGCTTTGTTGAGGTTTTGGTTAACGTTTTGAGGAATGGGAGTTTGAAAGGGATTCAGTATTCTCTGTTTATCCTCAATTGCTTGTGTTGTTGTAGTCGAGAAATCGTCGATGAGGTTAAGAGAGAAGGTGTTGTAGAGATATGCTTTGGTTTGGAGGATAATGAGAGTGAGAAAATCAGAAGGAATGCTACTATCTTAGTCCATACTTTGCTTGGGATTCCAATGAATTCATGA
>07K_11__1_contig_2141_length
ATGGCCTTTGACTTACCAAACGATTTCAGGTGCCCGATCTCTCTTGAGATTATGTCTGACCCGGTTATCCTCCAATCGGGTCATACTTTCGATCGGGTCTCTATCCAACAATGGATTGACTCCGGCAATCGAACTTGCCCAATCACCAAGCTCCCGTTATCTGAAAACCCTTCTCTGATTCCCAATCACTCACTTCGTAGCTTAATTTCAAATTTTGCCCATGTGAGTCCTAAGGAATCATCACGTCCTCGAACTCAACAAGAACACTCTCAGTCTCAATCCCAAGCTTTAATCTCCACTCTCGTCTCTCGATCGCCGTCTAATGCGTCAAAGCTCGAGTCTTTGAGTCGACTCGTTCGTCTCACGAAGCGAGACTCGTTAATCAGGAGGAAAGTTACTGAATCAGGAGCGGTTCGTGCGGCTTTGGATTGTGTTGACTCTGGTAATCAGGTTTTGCAGGAAAAGTCTCTGTCTTTGCTTTTGAATCTTAGTTTAGAAGATGATAACAAAGTGGGTTTAGTAGCTGATGGAGTGATAAGACGGATTGTTGCTGTTTTACGGGTCGGGTCACCGGATTGTAAAGCGATTGCTGCTACTCTGTTAACGAGTTTAGCTGTTGTTGAAGTTAATAAAGCCACTATTGGATCGTATCCTGATGCAATCTCTGCTCTTGTTTATCTTCTCCGGGTAGGGAATGATAGGGAGAGAAAGGAATCAGCGACGGCTCTTTACGCTCTTTGTTCGTTTATGGATAATCGAAAACGGGTTGTGGATTGTGGGTCGGTGCCTATTTTGGTTGAAGCAGCAGATTCAGGGCTAGAGAGAGCAGTGGAAGTGTTGGGACTTTTGGTTAAGTGTAGAGGAGGAAGAGAAGAAATGAGTAAAGTAAGTGGCTTTGTTGAGGTTTTGGTTAACGTTTTGAGGAATGGAAGTTTGAAAGGGATTCAGTATTCTCTGTTTATCCTCAATTGCTTGTGTTGTTGTAGCCGAGAAATCATCGATGAGGTTAAGAGAGAAGGAGTTATAGAGATATGCTTTGGTTTGGAGGATAAAGAGAGTGAGAAAATCAGGAGGAATGCTACTATCTTAGTCCATACTTTACTTGGGGTTCCAATGAATTCATGA
>11M_23__1_contig_1797_length
ATGGCCTTTGACTTACCAAACGATTTCAGGTGCCCGATCTCTCTTGAGATTATGTCTGACCCGGTTATCCTCCAATCGGGTCATACTTTCGATCGGGTCTCTATCCAACAATGGATTGACTCCGGCAATCGAACTTGTCCAATCACCAAGCTCCCGTTATCTGAAAACCCTTCTCTGATTCCCAATCACGCACTTCGTAGCTTAATTTCAAATTTTGCCCATGTGAGTCCTAAGGAATCATCACGTCCTCGAACTCACCAAGAACATTCTCAGTCTCAATCCCAAGCTTTAATCTCCACTCTCGTCTCTCGATCGTCGTCTAATGCGTCAAAGCTCGAGTCTTTGAGTCGACTCGTTCGTCTCACGAAGCGAGACTCGTTAATCAGGAGGAAAGTTACTGAATCAGGAGCGGTTCGTGCGGCTTTGGATTGTGTTGACTCGGGTAATCAGGTTTTGCAGGAAAAGTCTCTGTCTTTGCTTTTGAATCTTAGTTTAGAAGATGATAACAAAGTGGGTTTAGTAGCTGATGGAGTGATAAGACGGATTGTTGCTGTTTTACGGGTCGGGTCACCGGATTGCAAAGCGATTGCTGCTACTCTGTTAACGAGTTTAGCTGTTGTTGAAGTTAATAAAGCCACTATTGGATCGTATCCTGATGCAATCTCTGCTCTTGTTTATCTTCTCCGGGTAGGGAATGATAGGGAGAGAAAGGAATCAGCGACGGCTCTTTACGCGCTCTGCTCGTTTCCGGATAATCGAAAACGGGTTGTGGATTGTGGGTCGGTGCCTATTTTGGTTGAAGCAGCAGATTCAGGGCTAGAGAGAGCAGTGGAAGTGTTGGGACTTTTGGTTAAGTGTAGAGGAGGAAGAGAAGAAATGAGTAAAGTAAGTGGCTTTGTTGAGGTTTTGGTTAACGTTTTGAGGAATGGAAGTTTGAAAGGGATTCAGTATTCTCTGTTTATCCTCAATTGCTTGTGTTGTTGTAGCCGAGAAATCATCGATGAGGTTAAGAGAGAAGGAGTTATAGAGATATGCTTTGGTTTGGAGGATAATGAGAGTGAGAAAATCAGGAGGAATGCTACTATCTTAGTCCATACTTTACTTGGGGTTCCAATGAATTCATGA
>07C_29__1_contig_2164_length
ATGGCCTTTGACTTACCAAACGATTTCAGGTGCCCGATCTCTCTTGAGATTATGTCTGACCCGGTTATCCTCCAATCGGGTCATACTTTCGATCGGGTCTCTATCCAACAATGGATTGACTCCGGCAATCGAACTTGCCCAGTCACCAAGCTCCCGTTATCTGAAAACCCTTCTCTGATTCCCAATCACGCACTTCGTAGCTTAATTTCAAATTTTGCCCATGTGAGTCCTAAGGAATCATCACGTCCTCGAACTCAACAAGAACACTCTCAGTCTCAATCCCAAGCTTTAATCTCCACTCTCATCTCTCGATCGTCGTCTAATGCATCAAAGCTCGAGTCTTTGACCCGCCTTGTCCGTCTCACGAAGCGAGACTCTTTAATCAGGAGGAAAGTTACTGAGTCAGGTGCGGTTCGTGCGGCTTTGGATTGTGTTGACTCGTGTAATCAGGTTTTACAGGAAAAGTCTCTGTCTTTGCTTTTGAATCTTAGTTTAGAAGATGATAACAAAGTGGGTTTAGTAGCTGATGGAGTGATAAGACGAATTGTTTCTGTTTTACGGGTCGGGTCACCGGATTGTAAAGCGATTGCTGCTACTCTGTTAACGAGTTTAGCTGTTGTTGAAGTGAATAAAGCCACTATTGGATCGTATCCTGATGCAATCTCTGCTCTTGTTTATCTTCTCCGGGTAGGGAATGATAGGGAGAGAAAGGAATCAGCGACGGCTCTTTACGCTCTTTGTTCGTTTATGGATAATCGAAAACGGGTTGTGGATTGTGGGTCGGTGCCTATTTTGGTTGAAGCAGCAGATTCAGGGCTAGAGAGAGCAGTGGAAGTGTTGGGACTTTTGGTTAAGTGTAGAGGAGGAAGAGAAGAAATGAGTAAAGTAAGTGGCTTTGTTGAGGTTTTGGTTAACGTTTTGAGGAATGGAAGTTTGAAAGGGATTCAGTATTCTCTGTTTATCCTCAATTGCTTGTGTTGTTGTAGCCGAGAAATCGTCGATGAGGTTAAGAGAGAAGGTGTTGTAGAGATATGCTTTGGTTTGGAGGATAATGAGAGTGAGAAAATCAGGAGGAATGCTACTATCTTAGTCCATACTTTACTTGGGGTTCCAATGAATTCATGA
>_R_11C_01__1_contig_2291_length
ATGGCCTTTGACTTACCAAACGATTTCAGGTGCCCGATCTCTCTTGAGATTATGTCCGACCCGGTTATCCTCCAATCGGGTCATACTTTCGATCGGGTCTCTATCCAACAATGGATTGACTCCGGCAATCGAACTTGCCCAATCACCAAGCTCCCGTTATCTGAAAACCCTTCTCTGATTCCCAATCACGCACTTCGTAGCTTAATTTCAAATTTTGCCCATGTGAGTCCTAAGGAATCATCACGTCCTCGAACTCACCAAGAACACTCTCAGTCTCAATCTCAAGCTTTAATCTCCACTCTCGTCTCTCGATCGTCGTCTAATGCGTCAAAGCTCGAGTCTTTGAGTCGACTCGTTCGTCTCACGAAGCGAGACTCGTTAATCAGGAGGAAAGTTACTGAATCAGGAGCGGTTCGTGCGGCTTTGGATTGTGTTGACTCTGGTAATCAGGTTTTGCAGGAAAAGTCTCTGTCTTTGCTTTTGAATCTTAGTTTAGAAGATGATAACAAAGTGGGTTTAGTAGCTGATGGAGTGATAAGACGGATTGTTGCTGTTTTACGGGTCGGGTCACCGGATTGTAAAGCGATTGCTGCTACTCTGTTAACGAGTTTAGCTGTTGTTGAAGTGAATAAAGCCACTATTGGATCGTATCCTGATGCAATCTCTGCTCTTGTTTATCTTCTCCGGGTAGGGAATGATAGGGAGAGAAAGGAATCAGCGACGGCTCTTTACGCTCTTTGTTCGTTTATGGATAATCGAAAACGGGTTGTGGATTGTGGGTCGGTGCCTATTTTGGTTGAAGCAGCAGATTCAGGGCTAGAGAGAGCAGTGGAAGTGTTGGGACTTTTGGTTAAGTGTAGAGGAGGAAGAGAAGAAATGAGTAAAGTAAGTGGCTTTGTTGAGGTTTTGGTTAACGTTTTGAGGAATGGAAGTTTGAAAGGGATTCAGTATTCTCTGTTTATCCTCAATTGCTTGTGTTGTTGTAGCCGAGAAATCATCGATGAGGTTAAGAGAGAAGGAGTTATAGAGATATGCTTTGGTTTGGAGGATAATGAGAGTGAGAAAATCAGGAGGAATGCTACTATCTTAGTCCATACTTTACTTGGGGTTCCAATGAATTCATGA
>14C_02__1_contig_1914_length
ATGGCCTTTGACTTACCAAACGATTTCAGGTGCCCGATCTCTCTTGAGATTATGTCCGACCCGGTTATCCTCCAATCGGGTCATACTTTCGATCGGGTCTCTATCCAACAATGGATTGACTCCGGCAATCGAACTTGCCCAATCACCAAGCTCCCGTTATCTGAAAACCCTTCTCTGATTCCCAATCACGCACTTCGTAGCTTAATTTCAAACTTTGCCCATGTGAGTCCTAAGGAACCATCACGTCCTCGAACTCAACAAGAACACTCTCACTCTCAATCGCAAGCGTTAATCTCCACTCTCATCTCTCGATCGTCGTCTAATGCATCAAAGCTCGAGTCTTTGAGTCGACTCGTTCGTCTCACGAAGCGAGACTCGTCAATCAGGAGGAAAGTTACTGAGTCAGGTGTGGTTCGTGCGGCTCTGGATTGTGTTGACTCGTGTAATCAGGTTTTACAAGAAAAGTCTCTGTCTTTGCTTTTGAATCTTAGTTTAGAAGATGATAACAAAGTGGGTTTAGTAGCTGATGGAGTGATAAGACGGATTGTTGCTGTTTTACGGGTCGGGTCACCGGATTGTAAAGCGATTGCTGCTACTCTGTTAACGAGTTTAGCTGTTGTTGAAGTGAATAAAGCCACTATTGGATCGTATCCTGATGCAATCTCTGCTCTTGTTTATCTTCTCCGGGTAGGGAATGATAGGGAGAGAAAGGAATCAGCGACGGCTCTTTACGCGCTCTGCTCGTTTCCGGATAATCGAAAACGGGTTGTGGATTGTGGGTCGGTGCCTATTTTGGTTGAAGCAGCAGATTCAGGGCTAGAGAGAGCAGTGGAAGTGTTGGGACTTTTGGTTAAGTGTAGAGGAGGAAGAGAAGAAATGAGTAAAGTAAGTGGCTTTGTTGAGGTTTTGGTTAACGTTTTGAGGAATGGAAGTTTGAAAGGGATTCAGTATTCTCTGTTTATCCTCAATTGCTTGTGTTGTTGTAGCCGAGAAATCGCCGATGAGGTTAAGAGAGAAGGAGTTGTAGAGATATGCTTTGGTTTGGAGGATAATGAGAGTGAGAAAATCAGGAGGAATGCTACTATCTTAGTCCATACTTTACTTGGGGTTCCAATGAATTCATGA
