# Supplementary material for: Recent speciation associated with range expansion and a shift to self-fertilization in North American Arabidopsis
Source: Nat Commun. 2022 Dec 8;13:7564. doi: 10.1038/s41467-022-35368-1 (PMC9732334; doi:10.1038/s41467-022-35368-1)
Supplement: Supplementary file 5 — Source Data [file 41467_2022_35368_MOESM5_ESM.zip › Source Data/SuppFig3.nuclear.SNAPP.tre]

#NEXUS
Begin taxa;
	Dimensions ntax=51;
		Taxlabels
			A_thaliana
			lyrPA2
			lyrIN1
			lyrMI1
			lyrMI2
			lyrMI3
			lyrMO1
			lyrMO2
			lyrNC1
			lyrNC3
			lyrNC2
			lyrNC4
			lyrMO3
			lyrTN1
			lyrIL1
			lyrVA2
			lyrVA1
			lyrMD1
			lyrMD4
			lyrNJ1
			lyrMD2
			lyrPA1
			lyrPA3
			lyrNY6
			lyrNY4
			lyrON5
			areQC1
			lyrOH1
			lyrON3
			A_halleri
			areGL1
			areQC5
			areQC4
			areQC2
			areQC3
			areNU1
			areNU2
			areQC6
			areGL2
			areMB2
			areMB1
			areNU4
			areNU5
			areNT1
			areNU3
			areQC7
			lyrAB1
			lyrSK2
			lyrAB2
			lyrSK4
			A_lyrata_subsp_petraea
			;
End;
Begin trees;
	Translate
		1 A_thaliana,
		2 lyrPA2,
		3 lyrIN1,
		4 lyrMI1,
		5 lyrMI2,
		6 lyrMI3,
		7 lyrMO1,
		8 lyrMO2,
		9 lyrNC1,
		10 lyrNC3,
		11 lyrNC2,
		12 lyrNC4,
		13 lyrMO3,
		14 lyrTN1,
		15 lyrIL1,
		16 lyrVA2,
		17 lyrVA1,
		18 lyrMD1,
		19 lyrMD4,
		20 lyrNJ1,
		21 lyrMD2,
		22 lyrPA1,
		23 lyrPA3,
		24 lyrNY6,
		25 lyrNY4,
		26 lyrON5,
		27 areQC1,
		28 lyrOH1,
		29 lyrON3,
		30 A_halleri,
		31 areGL1,
		32 areQC5,
		33 areQC4,
		34 areQC2,
		35 areQC3,
		36 areNU1,
		37 areNU2,
		38 areQC6,
		39 areGL2,
		40 areMB2,
		41 areMB1,
		42 areNU4,
		43 areNU5,
		44 areNT1,
		45 areNU3,
		46 areQC7,
		47 lyrAB1,
		48 lyrSK2,
		49 lyrAB2,
		50 lyrSK4,
		51 A_lyrata_subsp_petraea
;
tree TREE1 = (1[&height=1.0780930963597838E-15,height_95%_HPD={0.0,3.552713678800501E-15},height_median=8.881784197001252E-16,height_range={0.0,7.105427357601002E-15},length=5.780513046717014,length_95%_HPD={1.620538178718493,11.173751114617815},length_median=4.809560602054127,length_range={1.4640603848442006,14.409166125298675},theta=0.002999959880550391,theta_95%_HPD={9.961872341795756E-4,0.004…
End;
