# Supplementary material for: Recent speciation associated with range expansion and a shift to self-fertilization in North American Arabidopsis
Source: Nat Commun. 2022 Dec 8;13:7564. doi: 10.1038/s41467-022-35368-1 (PMC9732334; doi:10.1038/s41467-022-35368-1)
Supplement: Supplementary file 5 — Source Data [file 41467_2022_35368_MOESM5_ESM.zip › Source Data/SuppFig4.plastid.ML.tre]

((Acebennensis1:0.00098365623087838939,(((AkamchaticaTWN:0.00019032252115353928,AkamchaticaKWS:0.00022874660464484311)100:0.00016822505895506911,(((Alyratapetraea21:0.00025307414795889573,(Apetraeaseptentrionalis2:0.00026077430241945706,((Alyratapetraea19:0.00011594352060135427,(Alyratapetraea20:0.00008655862379429350,(Alyratapetraea18:0.00015556482195936590,(Alyrp_IC_30:0.00000100000050002909,Alyrp_IC_01:0.00000739701737692516)100:0.00021550207545758989)79:0.00004237399932863766)84:0.00002979580465433013)99:0.00010515433960715115,Apetraeaseptentrionalis1:0.00007882220450225694)67:0.00001611659935076681)99:0.00011059281361809381)97:0.00007988942963476230,(Alyratapetraea4:0.00036053820514376199,(AkamchaticaTOY:0.00042103594903121017,(Ahal_CH_12:0.00000785380199244474,Ahal_CH_01:0.00000794843665453302)100:0.00027537579251879740)77:0.00004112060754700602)41:0.00001743677905543127)96:0.00007807002147134403,Acarpatica3:0.00030052623433305992)43:0.00002089270751904784)65:0.00003099131435798261,(Apetraeaumbrosa2:0.00045279921810471516,(((((lyrON12_03:0.00008693265301084081,lyrPA3_02:0.00004744352098169588)35:0.00000789857928915935,(lyrPA2_02:0.00005532688050292924,(((((lyrMI3_08a:0.00002755070911297237,(lyrSK3:0.00000100000050002909,(areSK3:0.00002371301377997795,areSK2:0.00001580808346306061)86:0.00001580871197191582)100:0.00009103819529370149)68:0.00003952224353995520,((((((areSK1:0.00005533523162049303,areQC3:0.00001580907526961119)13:0.00000788554223230969,areQC4:0.00000100000050002909)64:0.00003161699273700456,areQC2:0.00000100000050002909)67:0.00003129138565585792,(lyrON11_27:0.00000100000050002909,(((lyrMI6_11:0.00000100000050002909,((areNT1:0.00001580720275773015,(((areNU2:0.00007115291414989300,areQC6:0.00001581118397729611)73:0.00001580737393872980,areQC5:0.00000790356492915012)68:0.00001580914036035160,areQC7:0.00000790406829481428)56:0.00001580792396156964)3:0.00000100000050002909,(lyrON8_04:0.00001580748924154341,(areMB1:0.00000790377491261948,((areNU4:0.00000790338338704393,(areGL1:0.00000790348522871790,areNU5:0.00000100000050002909)8:0.00000100000050002909)3:0.00000100000050002909,(areMB2:0.00000790352130192543,areGL2:0.00000790335521102622)5:0.00000100000050002909)4:0.00000100000050002909)15:0.00000790347764572369)1:0.00000100000050002909)1:0.00000100000050002909)0:0.00000100000050002909,lyrON11.1_02:0.00000790365753236326)0:0.00000100000050002909,((lyrON10_30:0.00002371345840753126,lyrON9_03:0.00000790345043782810)5:0.00000100000050002909,(areQC1_01:0.00002371355891041132,areNU3:0.00000790399279350073)58:0.00000790355433931513)1:0.00000100000050002909)43:0.00001580869475641443)17:0.00000100000050002909)66:0.00001580797081150143,areNU1:0.00004773571687512686)96:0.00007085156625863304,lyrWI1.1:0.00012651719569072560)27:0.00001195415790315339)24:0.00001146707661529830,(lyrNY5_02:0.00006296454691777341,(lyrVA2_10:0.00002371065947524679,lyrMD2_09:0.00002371307132864285)99:0.00004770068603177247)86:0.00002371100530792683)14:0.00000100000050002909,(lyrNC4_02:0.00017394594465408001,((lyrNY1_07:0.00001580743539332120,lyrNY3_20:0.00004742954822951829)60:0.00000790144633365111,lyrNY2_03:0.00003161484993071668)77:0.00003161512074820927)7:0.00000100000050002909)1:0.00000100000050002909,lyrPA4_03:0.00004742262347152663)1:0.00000100000050002909)10:0.00000100000050002909)100:0.00014227047749118863,((lyrTN1_01:0.00009448015980636656,lyrNC1_01:0.00007152647341527250)100:0.00023724407095758473,(((lyrMD4_04:0.00019773086139512899,lyrWI1_02:0.00018980605848194709)39:0.00000780922085880002,((lyrNC2_03:0.00012649487367065400,(lyrWV1_05:0.00006323226951615766,(lyrNC3_16:0.00008695117612309339,((lyrMD1_04:0.00002371143070995741,lyrNJ1_01:0.00000790223617020451)100:0.00003951710838000420,lyrNY4_15:0.00004741933877967946)39:0.00000100000050002909)92:0.00001580523456798469)97:0.00003160760564980581)100:0.00009484384159402745,(((lyrPA1_11:0.00009488395828082216,(lyrNY6_04:0.00003161495246161117,lyrMD3_07:0.00001580673554940047)99:0.00001579472891185236)100:0.00012648603599058284,((lyrON1_03:0.00004741532447340774,(lyrMO2_07:0.00014227433420213153,(lyrMI1_10:0.00000100000050002909,(((lyrOH1_02:0.00002370449867853466,((lyrIN1_05:0.00001580224221240463,lyrIL2_20:0.00000100000050002909)68:0.00000790085929847758,lyrMI4_32:0.00000100000050002909)28:0.00000100000050002909)61:0.00000790071125128800,lyrWI3_26:0.00000790075932754445)8:0.00000100000050002909,lyrMI2_06:0.00002370329129858537)5:0.00000100000050002909)97:0.00003950940987429647)86:0.00000789966055889209)100:0.00006324463485969495,lyrVA1_08:0.00014231266522793758)95:0.00002369408650101433)94:0.00002370340875796952,((((lyrIL1_01:0.00001580621081051395,((lyrON3_02:0.00003161429294008468,lyrON5_03:0.00000100000050002909)29:0.00000790263170194002,lyrON7_01:0.00000100000050002909)57:0.00000790288560839960)9:0.00000100000050002909,(lyrON2_03:0.00000790331992963601,lyrON4_06:0.00000790333310486779)38:0.00000790261266868119)100:0.00015812765221565690,(lyrWI2_04:0.00000789779453158622,(lyrAB1:0.00002370786679800394,lyrSK2:0.00001580181273071791)100:0.00003951706536804252)100:0.00011067805628712104)96:0.00003159330342020494,(lyrIA2_01:0.00006323516963005479,lyrIA1_04:0.00003951625438557790)100:0.00019768748090264184)45:0.00000100000050002909)97:0.00003950973882905580)22:0.00000100000050002909)60:0.00000100000050002909,(((lyrSK1:0.00000100000050002909,lyrAB2:0.00004742035466071351)52:0.00000790184831916375,lyrSK4:0.00001580621902351859)97:0.00003180769001939068,(lyrMO3_09:0.00003161161377854056,lyrMO1_2:0.00001580381078659412)100:0.00004722824260937671)100:0.00013438590676298224)64:0.00001521671731479049)36:0.00000100000050002909)100:0.00017854227882684484,Alyratapetraea2:0.00032766389089207816)43:0.00001685212018397264,(Alyratapetraea10:0.00013440143568109548,(Alyrp_PLS:0.00013438269757426471,Alyrp_BOH:0.00004741992571025946)97:0.00000789339266559816)100:0.00016883773162646663)35:0.00002466950148732938)100:0.00023571078896604655)74:0.00007395540470257235):0.00410257149764504513,Athal_PA_02:0.00410257149764504513);
