# Supplementary material for: Recent speciation associated with range expansion and a shift to self-fertilization in North American Arabidopsis
Source: Nat Commun. 2022 Dec 8;13:7564. doi: 10.1038/s41467-022-35368-1 (PMC9732334; doi:10.1038/s41467-022-35368-1)
Supplement: Supplementary file 5 — Source Data [file 41467_2022_35368_MOESM5_ESM.zip › Source Data/SuppFig5.plastid.BEAST.tre]

#NEXUS
Begin taxa;
	Dimensions ntax=101;
	Taxlabels
		Athal_PA-02
		lyrPA2
		lyrNY1
		lyrNY2
		lyrNY3
		lyrNY5
		lyrPA4
		lyrIN1
		lyrIL2
		lyrMI1
		lyrMI2
		lyrMI3
		lyrMI4
		lyrWI3
		lyrMI6
		lyrMO1
		lyrON9
		lyrON10
		lyrON11
		lyrON11.1
		lyrON12
		lyrON7
		lyrWI2
		lyrMO2
		lyrNC1
		lyrNC3
		lyrNC2
		lyrNC4
		lyrMO3
		lyrTN1
		lyrIA1
		Alyrp_IC-01
		Alyrp_IC-30
		lyrIL1
		lyrVA2
		lyrVA1
		lyrMD1
		lyrMD4
		lyrNJ1
		lyrMD2
		lyrMD3
		lyrWV1
		lyrPA1
		lyrPA3
		lyrNY6
		lyrNY4
		lyrWI1
		lyrIA2
		lyrON5
		lyrON8
		areQC1
		lyrOH1
		lyrON4
		lyrON3
		lyrON2
		lyrON1
		Ahal_CH-01
		Ahal_CH-12
		areGL1
		areGL2
		areMB1
		areMB2
		areNU4
		areNU5
		areNT1
		areNU3
		areQC7
		areQC5
		areQC4
		areQC2
		areQC3
		areSK2
		areSK1
		areSK3
		areNU1
		areNU2
		areQC6
		Acarpatica3
		Acebennensis1
		AkamchaticaKWS
		AkamchaticaTOY
		AkamchaticaTWN
		lyrAB1
		lyrAB2
		lyrSK1
		lyrSK2
		lyrSK4
		lyrSK3
		lyrWI1.1
		Alyratapetraea10
		Alyratapetraea18
		Alyratapetraea19
		Alyratapetraea2
		Alyratapetraea20
		Alyratapetraea21
		Alyratapetraea4
		Apetraeaseptentrionalis1
		Apetraeaseptentrionalis2
		Apetraeaumbrosa2
		Alyrp_BOH
		Alyrp_PLS
		;
End;
Begin trees;
	Translate
		1 Athal_PA-02,
		2 lyrPA2,
		3 lyrNY1,
		4 lyrNY2,
		5 lyrNY3,
		6 lyrNY5,
		7 lyrPA4,
		8 lyrIN1,
		9 lyrIL2,
		10 lyrMI1,
		11 lyrMI2,
		12 lyrMI3,
		13 lyrMI4,
		14 lyrWI3,
		15 lyrMI6,
		16 lyrMO1,
		17 lyrON9,
		18 lyrON10,
		19 lyrON11,
		20 lyrON11.1,
		21 lyrON12,
		22 lyrON7,
		23 lyrWI2,
		24 lyrMO2,
		25 lyrNC1,
		26 lyrNC3,
		27 lyrNC2,
		28 lyrNC4,
		29 lyrMO3,
		30 lyrTN1,
		31 lyrIA1,
		32 Alyrp_IC-01,
		33 Alyrp_IC-30,
		34 lyrIL1,
		35 lyrVA2,
		36 lyrVA1,
		37 lyrMD1,
		38 lyrMD4,
		39 lyrNJ1,
		40 lyrMD2,
		41 lyrMD3,
		42 lyrWV1,
		43 lyrPA1,
		44 lyrPA3,
		45 lyrNY6,
		46 lyrNY4,
		47 lyrWI1,
		48 lyrIA2,
		49 lyrON5,
		50 lyrON8,
		51 areQC1,
		52 lyrOH1,
		53 lyrON4,
		54 lyrON3,
		55 lyrON2,
		56 lyrON1,
		57 Ahal_CH-01,
		58 Ahal_CH-12,
		59 areGL1,
		60 areGL2,
		61 areMB1,
		62 areMB2,
		63 areNU4,
		64 areNU5,
		65 areNT1,
		66 areNU3,
		67 areQC7,
		68 areQC5,
		69 areQC4,
		70 areQC2,
		71 areQC3,
		72 areSK2,
		73 areSK1,
		74 areSK3,
		75 areNU1,
		76 areNU2,
		77 areQC6,
		78 Acarpatica3,
		79 Acebennensis1,
		80 AkamchaticaKWS,
		81 AkamchaticaTOY,
		82 AkamchaticaTWN,
		83 lyrAB1,
		84 lyrAB2,
		85 lyrSK1,
		86 lyrSK2,
		87 lyrSK4,
		88 lyrSK3,
		89 lyrWI1.1,
		90 Alyratapetraea10,
		91 Alyratapetraea18,
		92 Alyratapetraea19,
		93 Alyratapetraea2,
		94 Alyratapetraea20,
		95 Alyratapetraea21,
		96 Alyratapetraea4,
		97 Apetraeaseptentrionalis1,
		98 Apetraeaseptentrionalis2,
		99 Apetraeaumbrosa2,
		100 Alyrp_BOH,
		101 Alyrp_PLS
		;
tree TREE1 = [&R] (1[&length_range={3.272699977237,8.539490456357},height_95%_HPD={0.0,7.718270467194088E-13},rate_95%_HPD={3.9903561407041795E-4,0.001507937154092144},length_95%_HPD={4.008288013349,6.56057866332},rate=9.508453847568171E-4,length=5.298440065410815,rate_median=9.346390174750838E-4,length_median=5.2601264478295,height_median=7.815970093361102E-14,rate_range={1.6048376187406552E-4,0…
End;
