# Supplementary material for: Recent speciation associated with range expansion and a shift to self-fertilization in North American Arabidopsis
Source: Nat Commun. 2022 Dec 8;13:7564. doi: 10.1038/s41467-022-35368-1 (PMC9732334; doi:10.1038/s41467-022-35368-1)
Supplement: Supplementary file 5 — Source Data [file 41467_2022_35368_MOESM5_ESM.zip › Source Data/SuppFig6.mitochondrial.ML.tre]

((((AkamchaticaPAK:0.01102713757219408140,AkamchaticaTOY:0.01202351540750406546)98:0.08655298029748297040,(Acarpatica3:0.01546558839926721711,((AkamchaticaKWS:0.05750287272658099330,(AkamchaticaTWN:0.00000100000050002909,((lyrPA4_03:0.00000100000050002909,((((areQC4:0.00000100000050002909,(((lyrNC1_13:0.00767778841749552389,((lyrTN1_01:0.00757293259926719326,lyrTN1_08:0.00000100000050002909)87:0.02374651736690573320,lyrNC1_01:0.00766017199760900269)9:0.00000100000050002909)28:0.01538613611614776146,(areMB2:0.01546788673834569722,lyrSK1:0.00000100000050002909)16:0.00767928306003934705)0:0.00000100000050002909,(((lyrAB2:0.00000100000050002909,lyrPA4_19:0.03154711867018453880)25:0.00784616957203727004,lyrNC3_16:0.00777628824978019925)5:0.00768193111568680510,((lyrNC3_30:0.00786307362124862713,lyrON12_03:0.01588674309560459547)22:0.00767524506295905184,lyrMD4_28:0.00000100000050002909)17:0.00767735287719660368)0:0.00000100000050002909)0:0.00000100000050002909)0:0.00000100000050002909,((((((((lyrMD4_04:0.01427136617655969282,((areQC3:0.00000100000050002909,(((Apetraeaseptentrionalis2:0.01558508661285184192,Apetraeaseptentrionalis1:0.00000100000050002909)91:0.03798964846625703384,areNU2:0.00032370437032536062)71:0.01569009831587568279,areNU1:0.01433805945190497894)89:0.04760570129092917685)46:0.01512118474537142709,areSK3:0.02337400913818877060)63:0.02634999071287289982)73:0.05157969629510003595,Alyrp_PLS:0.03383476777009514214)29:0.01932233521833680301,(lyrPA1_11:0.02699238172235591052,(areQC2:0.03711776161983209449,lyrSK2:0.01049538290752928017)52:0.01876764357031062910)51:0.01775776694902179292)31:0.02734211241234085071,lyrON3_27:0.00000100000050002909)24:0.03142312227761139692,(((lyrON6_01:0.00752170867391545143,((lyrON2_03:0.04646929985460256096,(lyrON4_06:0.00766601622685778462,(lyrON2_30:0.02316783944542973733,lyrON5_25:0.00000100000050002909)28:0.00746840553639695811)25:0.01530641567647930169)10:0.00000100000050002909,lyrON5_03:0.00000100000050002909)3:0.00000100000050002909)19:0.01523324795402041833,(lyrIL1_01:0.01541049659012184124,((lyrON3_02:0.02302012286029888818,(lyrON7_29:0.02291882348597901881,lyrON6_28:0.02304563731937483637)16:0.00000100000050002909)6:0.00756435080747567407,(lyrIL1_22:0.00000100000050002909,lyrON4_24:0.00000100000050002909)54:0.00000100000050002909)1:0.00000100000050002909)7:0.00797895922836080670)1:0.00765165637881813545,lyrON7_01:0.00763690945592126243)1:0.00000100000050002909)1:0.01540740358024347313,((lyrIA1_26:0.00765760260855485788,lyrWI2_04:0.01591177060099884313)6:0.00000100000050002909,((lyrNJ1_26:0.00000100000050002909,((lyrON9_25:0.02316104137802124999,lyrNY6_19:0.00749558561730843866)12:0.00766826761889772592,lyrAB1:0.00000100000050002909)13:0.01532978487201015240)2:0.00764215265491132670,((((lyrPA3_02:0.05610495601842922092,areNT1:0.03202342334005103125)20:0.00714750633355986341,lyrSK3:0.00000100000050002909)11:0.01537914057317855791,lyrWV1_19:0.00769931400966837251)1:0.00000100000050002909,lyrNY2_03:0.01542354524053507134)0:0.00773871420766247212)0:0.00774433861364594994)0:0.00000100000050002909)0:0.00765684212057143616,(lyrNY6_04:0.01535416680633740899,(lyrMD3_07:0.00763051798134201879,lyrMD3_23:0.00765680509510248842)48:0.00773085682501518587)3:0.00000100000050002909)0:0.00764691895805281584,(areQC1_21:0.00764251376083652841,((areGL1:0.01529264987993543719,areQC5:0.02332508421838740825)33:0.00765794937876002144,(((((lyrNY4_15:0.00000100000050002909,lyrNY4_24:0.00756186511697678251)67:0.01517398765829479530,(((lyrIA2_01:0.00000100000050002909,lyrIA1_04:0.00000100000050002909)79:0.00751614899394631181,((lyrMI2_29:0.04792658022409324037,((((lyrON1_03:0.03159571909400089862,lyrWI3_26:0.00780225711549673798)11:0.00737245029734686762,lyrMI2_06:0.00000100000050002909)16:0.00000100000050002909,((lyrVA1_29:0.04764904677676830291,(lyrMO2_07:0.02342847765417465852,lyrMO2_28:0.00000100000050002909)16:0.00700713044635934562)10:0.00840981415519132490,lyrIL2_20:0.01545995382769764503)11:0.01510230287866509181)0:0.00773269469065623275,(lyrMI1_10:0.00000100000050002909,lyrOH1_30:0.00000100000050002909)83:0.00749873174896264517)0:0.00754441311636652040)0:0.00000100000050002909,(((((((lyrOH1_02:0.00776613706899299382,(lyrMI5_17:0.03133065483001885171,lyrMI1_12:0.00000100000050002909)8:0.00765442699620995891)0:0.00000100000050002909,lyrIN1_05:0.00000100000050002909)1:0.00000100000050002909,lyrMI5_02:0.00760440790043623738)2:0.00783347352352808078,(lyrIN1_30:0.00760772446582095099,lyrMI4_07:0.00000100000050002909)22:0.00000100000050002909)0:0.00000100000050002909,lyrWI3_18:0.00765782113586928326)2:0.01523408112879828281,lyrIL2_11:0.00754264424196474884)0:0.00000100000050002909,(lyrMI4_32:0.00000100000050002909,lyrON1_20:0.00000100000050002909)25:0.00000100000050002909)0:0.00000100000050002909)4:0.01511538010533547416)0:0.00000100000050002909,(lyrMD1_23:0.02318726050520189888,lyrNJ1_01:0.01539449782638658767)11:0.00741927812320309927)0:0.00755269538808055977)0:0.00000100000050002909,(((lyrWI1_02:0.01523217436149178899,lyrMO1_2:0.00000100000050002909)19:0.00760000641234173571,((lyrMD2_09:0.00000100000050002909,lyrVA2_27:0.00000100000050002909)20:0.00000100000050002909,((lyrMI6_34:0.01522585581008343257,lyrON10_30:0.00000100000050002909)19:0.00756265156926028571,((lyrMI6_11:0.00750052827250825230,(lyrON11.1_02:0.00000100000050002909,((areNU3:0.01515297496616809479,((areMB1:0.00750857067669797457,(((areQC1_01:0.02325557481642620550,((lyrON9_03:0.00000100000050002909,lyrON8_16:0.00000100000050002909)44:0.00000100000050002909,lyrNY3_20:0.00759678646241182098)13:0.00000100000050002909)13:0.00754489610297789503,areNU4:0.02280088095624788549)1:0.00000100000050002909,lyrON11_27:0.00000100000050002909)0:0.00000100000050002909)1:0.00754511364218719838,((((lyrON12_30:0.01519229691353302450,lyrNY2_25:0.00755143119288656951)24:0.00754711020431990745,(lyrNC2_29:0.01514269379768667240,lyrWV1_05:0.00760602529542193668)48:0.00757147962407628966)3:0.00759235912751917742,lyrNY5_19:0.00000100000050002909)2:0.00760875437735159411,(lyrNY1_07:0.00763379727130502651,lyrSK4:0.00000100000050002909)14:0.00000100000050002909)0:0.00759974627774265624)0:0.00000100000050002909)0:0.00756100006109075660,areSK1:0.00000100000050002909)1:0.00773234705161335387)0:0.00000100000050002909)0:0.00756536316544474848,areGL2:0.03894757282040865048)0:0.00000100000050002909)0:0.00760305534001027433)0:0.00000100000050002909)0:0.00760009337347911356,(lyrMI3_24:0.00000100000050002909,lyrMI3_08a:0.03063018147793747717)65:0.02284719254950666120)0:0.00000100000050002909)0:0.01533502484092772941,(((lyrMD1_04:0.03140218410716955760,lyrMO3_28:0.00000100000050002909)48:0.02344125452497704612,(lyrNY5_02:0.01557575983405723279,(lyrNY3_22:0.00000100000050002909,(((lyrON11.1_24:0.03134372179820341109,areSK2:0.02343927340081534971)3:0.00000100000050002909,lyrMO1_40:0.01563005577691023093)8:0.00801605157578249954,lyrMO3_09:0.01580502919911125695)3:0.00754358523877388457)12:0.00774838569190591710)3:0.00000100000050002909)1:0.00771168906443195270,((lyrNC2_03:0.01536508964438231158,(lyrVA2_10:0.00773511091004209887,(lyrWI1_25:0.00000100000050002909,(((lyrON11_03:0.00000100000050002909,(lyrON8_04:0.00765628154398872215,areQC7:0.01526267984659212748)25:0.00773674870201611700)14:0.00764578436239933719,lyrMD2_29:0.00000100000050002909)3:0.00769875722031073805,((Alyratapetraea10:0.06548809151952446339,Alyrp_BOH:0.00792578485379832019)24:0.01634719837003936055,(Ahal_CH_12:0.01576436670550283511,(((Alyratapetraea20:0.00588793607459332791,(((Alyratapetraea4:0.26598041284198759016,Alyratapetraea19:0.02611254434735861898)44:0.04465691113116281030,Alyratapetraea18:0.00933376058171032051)39:0.02324184123810159666,(Apetraeaumbrosa2:0.22085795388889120638,Alyratapetraea2:0.17659986425950058297)22:0.04340541927609789519)53:0.03282631217832794601)53:0.02333835950035379608,(Alyrp_IC_30:0.00000100000050002909,Alyrp_IC_01:0.00000100000050002909)100:0.11195854363466270498)56:0.06164444633118260075,Ahal_CH_01:0.00000100000050002909)18:0.01559357172373432299)2:0.00814617154233301423)0:0.01575536579853674748)0:0.00000100000050002909)0:0.00000100000050002909)0:0.00769902786274388219)0:0.00000100000050002909,((lyrPA3_27:0.07295747739243887975,lyrPA2_29:0.00000100000050002909)26:0.00769076837781311300,((lyrNY1_18:0.03880212898646841907,lyrPA2_02:0.00000100000050002909)11:0.00000100000050002909,(lyrIA2_27:0.02295803391709638763,(lyrPA1_23:0.00766786536803279635,lyrWI2_27:0.00000100000050002909)48:0.00000100000050002909)20:0.01534231964704172758)2:0.00765883004351770522)0:0.00000100000050002909)0:0.00000100000050002909)0:0.00000100000050002909)0:0.00764550133267701600,(lyrON10_05:0.00000100000050002909,areNU5:0.01531492915819189157)20:0.00000100000050002909)0:0.00783219839964342454)0:0.00000100000050002909)0:0.00764242176522956715)0:0.00000100000050002909)0:0.00000100000050002909,lyrNC4_07:0.02327872330211086180)11:0.03159870004886040223,(lyrNC4_02:0.01548139774481609166,(lyrWI1.1:0.03122946057740635939,lyrVA1_08:0.05650608676242663969)6:0.00000100000050002909)3:0.00000100000050002909)17:0.00769670423617401130)34:0.02468062653113735697,areQC6:0.01538411583527026297)70:0.06714147173034604177)45:0.03275565488069379083)76:0.13543723358730713757,Acebennensis1:0.39470786620209191708)97:0.20032327744833394734)66:0.02028464523867532995)79:0.12970242510550433757,Alyratapetraea21:0.00697190550602621618):0.34154410819471470173,Athal_PA_02:0.34154410819471470173);
