# Supplementary material for: Recent speciation associated with range expansion and a shift to self-fertilization in North American Arabidopsis
Source: Nat Commun. 2022 Dec 8;13:7564. doi: 10.1038/s41467-022-35368-1 (PMC9732334; doi:10.1038/s41467-022-35368-1)
Supplement: Supplementary file 5 — Source Data [file 41467_2022_35368_MOESM5_ESM.zip › Source Data/SuppFig7.m0.admixture.residuals.txt]

# Treemix results: m=0 cov
lyrPA2 lyrNY1 lyrNY2 lyrNY3 lyrNY5 lyrPA4 lyrIN1 lyrIL2 lyrMI1 lyrMI2 lyrMI3 lyrMI4 lyrWI3 lyrMI5 lyrMI6 lyrMO1 lyrON9 lyrON10 lyrON11 lyrON11.1 lyrON12 lyrON7 lyrON6 lyrWI2 lyrMO2 lyrNC1 lyrNC3 lyrNC2 lyrNC4 lyrMO3 lyrMO3SM lyrIA1 lyrIL1 lyrVA2 lyrVA1 lyrMD1 lyrMD4 lyrNJ1 lyrMD2 lyrMD3 lyrWV1 lyrPA1 lyrPA3 lyrNY6 lyrNY4 lyrWI1 lyrIA2 lyrON5 lyrON8 areQC1 lyrOH1 lyrON4 lyrON3 lyrON2 lyrON1 areGL1 areGL2 areMB1 areMB2 areNU4 areNU5 areNT1 areNU3 areQC7 areQC5 areQC4 areQC2 areQC3 areSK2 areSK1 areSK3 areNU1 areNU2 areQC6 lyrAB1 lyrAB2 lyrSK1 lyrSK2 lyrSK4 lyrSK3 lyrWI1.1 Alyrp_PLS 
lyrPA2 0.0316138 0.00622901 0.00615211 0.00515198 0.00647778 0.00233595 -0.00259643 -0.00201652 -0.00264696 -0.00286791 -0.00262678 -0.00316781 -0.00126425 -0.00204694 -0.0041079 0.000877188 -0.00309268 -0.00316979 -0.00460829 -0.00446914 -0.00241083 -0.00382197 -0.00357117 -0.0010239 0.000644622 0.00663755 0.00687901 0.00677821 0.00664491 0.000859593 0.00688773 1.11346e-05 -0.00262528 0.00649869 0.00651425 0.00651283 0.00772219 0.00551431 0.00730881 0.00633706 0.00654139 0.00617189 0.00693321 0.00679913 0.00692946 -0.000605803 0.000255866 -0.00289918 -0.0034925 -0.0050589 -0.00304441 -0.000142393 -0.00272485 0.000604981 0.0017054 -0.00483621 -0.00519133 -0.00557302 -0.00537788 -0.00539396 -0.00518797 -0.00543274 -0.00578825 -0.00575216 -0.005875 -0.00500805 -0.00513393 -0.00489311 -0.00381772 -0.00434352 -0.00345949 -0.00527769 -0.0054841 -0.00588289 -0.00125703 -0.00149646 -0.00159901 -0.000967009 -0.00108451 -0.00352314 -0.00227181 0.00348059
lyrNY1 0.00622901 0.0106524 0.00882467 0.00636047 0.00649336 0.00220226 -0.0023423 -0.00183923 -0.00249745 -0.00257534 -0.00243894 -0.00268952 -0.00145853 -0.0020891 -0.00316138 6.71624e-05 -0.00259322 -0.00253789 -0.00361238 -0.00347331 -0.00207378 -0.0028561 -0.00287641 -0.00123145 3.67885e-06 0.00607765 0.00608996 0.00620207 0.00591548 0.000176703 0.00590363 -0.000264583 -0.00250463 0.00553589 0.00542464 0.00561651 0.00625642 0.00594937 0.00647445 0.00621353 0.00578406 0.00554189 0.00655101 0.00633556 0.00643818 -0.0009592 -0.000169644 -0.00249571 -0.00290966 -0.00358663 -0.00289147 -0.000132896 -0.00216752 0.000700185 0.00192023 -0.00342712 -0.00379026 -0.00438415 -0.00429945 -0.00397101 -0.00388672 -0.00408708 -0.00432944 -0.00438242 -0.00434692 -0.00377476 -0.00374425 -0.00386011 -0.00329521 -0.00331299 -0.00312031 -0.00373498 -0.00413081 -0.00436271 -0.00156518 -0.00183361 -0.00172526 -0.00157151 -0.00143202 -0.00319289 -0.00220943 0.00225841
lyrNY2 0.00615211 0.00882467 0.0152815 0.00637738 0.00640605 0.00220596 -0.00227581 -0.00168121 -0.00249925 -0.00267812 -0.00248961 -0.00274291 -0.00143703 -0.00216897 -0.00349604 4.49057e-05 -0.00247883 -0.00252499 -0.00369666 -0.00354567 -0.00213979 -0.00298478 -0.00296243 -0.00115978 -0.000108816 0.00618357 0.00602964 0.00618207 0.00597873 0.000284043 0.00606787 -0.000180353 -0.00253498 0.00540003 0.00533979 0.00547489 0.00621656 0.00605256 0.00665888 0.00624603 0.00600714 0.00562592 0.00673195 0.00652012 0.00651697 -0.00089452 -0.00018983 -0.00242424 -0.00283177 -0.00379124 -0.00298862 -0.000451113 -0.00240734 0.000557784 0.00197229 -0.00364998 -0.00394334 -0.00471965 -0.00471133 -0.00418779 -0.00406712 -0.00438517 -0.00460293 -0.00462652 -0.00459775 -0.00393756 -0.00399962 -0.0041046 -0.00332387 -0.00353935 -0.00319286 -0.00391267 -0.00431898 -0.00460331 -0.00167968 -0.00164218 -0.00164232 -0.00163383 -0.00150133 -0.00318413 -0.00217258 0.00230574
lyrNY3 0.00515198 0.00636047 0.00637738 0.0202278 0.00636338 0.00198146 -0.00224299 -0.00174284 -0.00242519 -0.0024792 -0.00243077 -0.0025638 -0.00144972 -0.00202041 -0.00290018 -0.000160884 -0.00257858 -0.00231998 -0.00355379 -0.0035904 -0.00208497 -0.00309502 -0.00307565 -0.00147905 -0.000525507 0.00570894 0.00564525 0.00572078 0.00560425 -9.11536e-05 0.00550683 -0.000608178 -0.00249265 0.00441589 0.00456111 0.00492323 0.00539334 0.00495682 0.00566995 0.00563469 0.00543017 0.00528801 0.00628088 0.00624054 0.00618327 -0.00105733 -0.000455109 -0.00248295 -0.00250824 -0.00334005 -0.00289748 -0.000390914 -0.00228843 0.000300725 0.00186606 -0.00315018 -0.00348005 -0.00404973 -0.00402432 -0.00360552 -0.00359619 -0.00387099 -0.00399386 -0.00400385 -0.00382542 -0.00355427 -0.00342731 -0.00346251 -0.00330076 -0.00322546 -0.00299692 -0.00350401 -0.00363028 -0.00382425 -0.00154096 -0.00185626 -0.00173561 -0.00171598 -0.00164589 -0.00297214 -0.00206545 0.00159633
lyrNY5 0.00647778 0.00649336 0.00640605 0.00636338 0.0130889 0.00271326 -0.00252122 -0.0020133 -0.0027334 -0.00281258 -0.00267094 -0.00287821 -0.00157634 -0.00205026 -0.00337675 0.000149312 -0.00292342 -0.00273597 -0.00374554 -0.00379781 -0.00227522 -0.00323213 -0.0032048 -0.00121345 0.000139168 0.00650056 0.0065607 0.00643692 0.00667402 0.000104787 0.00631806 -0.000245743 -0.00277703 0.00520647 0.00526728 0.00538471 0.00616793 0.00538755 0.00670238 0.00686177 0.00635779 0.00669602 0.00753754 0.00789932 0.00784179 -0.000905145 0.000172797 -0.00235634 -0.00311434 -0.00392052 -0.0027754 -5.9421e-05 -0.00242515 0.00110263 0.0022028 -0.00382801 -0.00419465 -0.00455575 -0.00459676 -0.00439792 -0.00426159 -0.004594 -0.00459802 -0.00457125 -0.00449458 -0.00409565 -0.00412055 -0.00420197 -0.00349892 -0.00361678 -0.00325514 -0.00422106 -0.00429995 -0.00450066 -0.00167322 -0.00185646 -0.00152685 -0.00146424 -0.00152814 -0.00318634 -0.00225959 0.00252349
lyrPA4 0.00233595 0.00220226 0.00220596 0.00198146 0.00271326 0.0218557 0.000343808 5.31185e-05 6.03647e-05 -0.000308308 -0.000298528 -0.000550792 1.38337e-05 -0.000359748 -0.00254965 0.00106988 -0.00135532 -0.00140162 -0.00322411 -0.00315488 -0.000858859 -0.000686041 -0.000444829 0.000343774 0.000910402 0.00206154 0.00188677 0.00184772 0.00231249 0.00115826 0.00231418 0.000610615 0.000468507 0.00188054 0.00205612 0.00189409 0.00259711 0.00149164 0.0027809 0.00259623 0.00263867 0.00395463 0.00348518 0.00327924 0.00326256 0.000412826 0.000520999 0.000545656 -0.00158495 -0.00450519 0.000336009 0.00749373 0.00171124 0.010404 0.0118139 -0.00443242 -0.00481809 -0.00494823 -0.00494328 -0.00477758 -0.00480386 -0.00497315 -0.00504643 -0.00493977 -0.00513964 -0.0047477 -0.00457206 -0.00487241 -0.00312612 -0.00349191 -0.00279599 -0.0046986 -0.00487705 -0.00513614 -0.000754975 -0.000723432 -0.00024131 -0.000289784 -0.000407285 -0.0030607 -0.000400644 0.000396294
lyrIN1 -0.00259643 -0.0023423 -0.00227581 -0.00224299 -0.00252122 0.000343808 0.0121289 0.00768916 0.00789967 0.00636671 0.00486788 0.00482807 0.00325339 0.00344745 0.000416081 0.00152299 0.00263093 0.00288487 -0.000480154 -0.000986725 0.00271084 0.00452283 0.00439959 0.00317396 0.00131185 -0.00293577 -0.0030146 -0.0031615 -0.00274392 0.00173643 -0.00279686 0.00189743 0.00922496 -0.00239072 -0.00252268 -0.00223954 -0.0025081 -0.00220304 -0.00260429 -0.00247966 -0.00235171 -0.00217091 -0.00244552 -0.00261184 -0.00256204 0.0033335 0.00121168 0.00467847 0.00206572 -0.003796 0.00749633 0.00323827 0.00621284 0.0016889 0.000270681 -0.00377158 -0.00403271 -0.00317955 -0.00308669 -0.00392306 -0.00381651 -0.00389025 -0.00336125 -0.00333758 -0.00365371 -0.00413878 -0.00388585 -0.00406204 -0.00126279 -0.00162211 -0.00125504 -0.00424012 -0.00356305 -0.00364827 0.000699365 0.0013429 0.00220021 0.000921288 0.000526081 -0.00127686 0.00479489 -0.00194688
lyrIL2 -0.00201652 -0.00183923 -0.00168121 -0.00174284 -0.0020133 5.31185e-05 0.00768916 0.0106013 0.00648308 0.00524089 0.00440603 0.0036506 0.00324358 0.00354555 0.000288649 0.00188611 0.00270883 0.00241441 -0.00070242 -0.00102793 0.00246818 0.00387747 0.00344189 0.00335349 0.00165814 -0.0024268 -0.00234892 -0.00244416 -0.00231179 0.00220384 -0.00251525 0.00224857 0.00658691 -0.00189088 -0.00186788 -0.00175369 -0.00189809 -0.00172476 -0.00193032 -0.00203951 -0.00189757 -0.00159528 -0.001886 -0.00208714 -0.00206071 0.0033971 0.00165047 0.00373934 0.00166771 -0.00366786 0.00578643 0.00236342 0.00478582 0.00100217 -2.69994e-05 -0.00377181 -0.00392211 -0.00318612 -0.00300561 -0.00378813 -0.00381052 -0.00369408 -0.00312145 -0.00316005 -0.00364204 -0.00398236 -0.00390265 -0.00387389 -0.000972114 -0.00151087 -0.00100993 -0.00419141 -0.00356005 -0.00363801 0.00100092 0.00149738 0.00211052 0.00137587 0.000791775 -0.00111073 0.00437907 -0.00134678
lyrMI1 -0.00264696 -0.00249745 -0.00249925 -0.00242519 -0.0027334 6.03647e-05 0.00789967 0.00648308 0.0106525 0.00717286 0.00572186 0.005628 0.00281556 0.00341155 0.000669083 0.000858014 0.00321524 0.00330333 -6.09171e-05 -0.000402418 0.00280556 0.0050492 0.00514373 0.00284131 0.000603632 -0.00338991 -0.00340829 -0.00345504 -0.00326118 0.000992606 -0.00336837 0.00133809 0.00805486 -0.00295426 -0.0029846 -0.00266805 -0.00281142 -0.00257704 -0.00283251 -0.00284337 -0.00268551 -0.00246652 -0.00275175 -0.00286298 -0.00279447 0.00282201 0.00084868 0.00542836 0.00277089 -0.00334031 0.00756271 0.00348441 0.0068165 0.00188338 -2.57087e-05 -0.00328735 -0.00346601 -0.00259589 -0.00249409 -0.0033363 -0.00340905 -0.00326386 -0.00262831 -0.00261992 -0.00327927 -0.0034544 -0.00343243 -0.00341118 -0.00118587 -0.00117931 -0.00126822 -0.00371744 -0.00318343 -0.00327435 0.000190327 0.00101602 0.00174969 0.000358909 -6.64989e-06 -0.00111035 0.00502498 -0.00232645
lyrMI2 -0.00286791 -0.00257534 -0.00267812 -0.0024792 -0.00281258 -0.000308308 0.00636671 0.00524089 0.00717286 0.0122778 0.0060158 0.00613808 0.00306204 0.00364134 0.000876019 0.000595309 0.00335906 0.00342164 -2.86967e-05 -0.000396609 0.00316054 0.00491629 0.004866 0.00269455 0.000451362 -0.00364485 -0.00366905 -0.00351616 -0.00334179 0.000764987 -0.0035633 0.00132208 0.00664897 -0.00305908 -0.00298908 -0.00276724 -0.00287533 -0.00268963 -0.00290853 -0.00292696 -0.00280166 -0.00235339 -0.00292085 -0.00278687 -0.00285352 0.00271738 0.000899284 0.00519123 0.00282518 -0.00312658 0.00648417 0.00308168 0.00578729 0.00165648 -0.000443385 -0.00308747 -0.00315233 -0.00216996 -0.00207982 -0.00303556 -0.00300979 -0.00285295 -0.00237367 -0.00232877 -0.00293258 -0.00314848 -0.00309661 -0.00310113 -0.000904682 -0.000583651 -0.000968519 -0.00328542 -0.0027364 -0.00293205 0.000670501 0.000922267 0.00124722 0.000780565 0.000256798 -0.000764687 0.00485601 -0.00243988
lyrMI3 -0.00262678 -0.00243894 -0.00248961 -0.00243077 -0.00267094 -0.000298528 0.00486788 0.00440603 0.00572186 0.0060158 0.0119143 0.00603477 0.00299207 0.00451951 0.000821648 0.000526244 0.00416286 0.00301868 -6.74021e-05 -0.000346694 0.00281966 0.00599941 0.00551716 0.00260341 0.000248558 -0.00360937 -0.00331955 -0.00360944 -0.00318946 0.000996155 -0.0035183 0.0012066 0.00532103 -0.00298819 -0.00291728 -0.00247995 -0.00251644 -0.00241172 -0.00286767 -0.00261436 -0.0026606 -0.00236672 -0.00292803 -0.00265882 -0.00268936 0.00255264 0.000623072 0.00531254 0.00331794 -0.00275779 0.005066 0.00211703 0.00478923 0.00108178 -0.000414962 -0.00263919 -0.00271893 -0.00194734 -0.00194666 -0.00272516 -0.00267725 -0.00270866 -0.00210832 -0.00209178 -0.00259512 -0.00276338 -0.00271578 -0.00274981 -0.000873282 -0.000294353 -0.000620572 -0.00292764 -0.00265334 -0.00258346 -2.05214e-05 0.000668841 0.00141948 0.000167351 4.13058e-05 -0.000603949 0.00426662 -0.00228536
lyrMI4 -0.00316781 -0.00268952 -0.00274291 -0.0025638 -0.00287821 -0.000550792 0.00482807 0.0036506 0.005628 0.00613808 0.00603477 0.0161162 0.00253635 0.00308438 0.00127058 -0.000201485 0.00398543 0.00337912 0.000179299 0.000141397 0.0024881 0.00498368 0.00521887 0.00192157 -0.00055122 -0.00387432 -0.00395102 -0.00408568 -0.00347396 0.000116497 -0.0037727 0.000775029 0.00526064 -0.00312905 -0.0032258 -0.00285449 -0.00315335 -0.00266185 -0.00312563 -0.00291154 -0.0029407 -0.00275563 -0.00312779 -0.00301012 -0.00293333 0.00180193 0.000155377 0.00510676 0.00396488 -0.00208786 0.00576758 0.00213516 0.00488375 0.000827381 -0.000784651 -0.00212786 -0.00207684 -0.0010524 -0.00103838 -0.00190117 -0.00200396 -0.00176284 -0.00130478 -0.00130054 -0.00177397 -0.0021701 -0.00206618 -0.00225027 -0.000448305 0.000117548 -0.000664783 -0.00209186 -0.00180048 -0.00176581 -0.000388139 0.000264196 0.000768198 -0.000365725 -0.000599616 -0.000427936 0.00392735 -0.00286957
lyrWI3 -0.00126425 -0.00145853 -0.00143703 -0.00144972 -0.00157634 1.38337e-05 0.00325339 0.00324358 0.00281556 0.00306204 0.00299207 0.00253635 0.0110344 0.00619024 0.000105786 0.00228151 0.00218942 0.00183978 -0.000766174 -0.000878454 0.0025324 0.00173351 0.00174026 0.00568933 0.00209471 -0.00227538 -0.00214966 -0.00215447 -0.00193484 0.00255476 -0.00218924 0.00328832 0.00317871 -0.00138732 -0.00127893 -0.00110123 -0.00128331 -0.0013458 -0.00138966 -0.00160961 -0.0013953 -0.00123956 -0.00148956 -0.00155114 -0.00151869 0.00434513 0.0023171 0.00184241 0.00111133 -0.00364429 0.00239253 0.00123086 0.00182033 0.000238265 -0.000354865 -0.00342412 -0.00365327 -0.00279959 -0.00264368 -0.00339564 -0.0033757 -0.00337435 -0.00290335 -0.00287645 -0.0033583 -0.00354533 -0.00354421 -0.00345746 -0.000669218 -0.000856084 -0.000386214 -0.00375413 -0.00333341 -0.00335946 0.0022787 0.00265411 0.00369501 0.00235821 0.00206671 -0.000759803 0.00365776 -0.000785335
lyrMI5 -0.00204694 -0.0020891 -0.00216897 -0.00202041 -0.00205026 -0.000359748 0.00344745 0.00354555 0.00341155 0.00364134 0.00451951 0.00308438 0.00619024 0.0206395 0.000347753 0.00156348 0.00280199 0.00186146 -0.000761843 -0.000960607 0.00271313 0.00263226 0.00200268 0.00453416 0.00128606 -0.00286142 -0.00267705 -0.00273597 -0.00243912 0.0021804 -0.00275074 0.00259742 0.00321741 -0.00206501 -0.00188963 -0.00186859 -0.00189142 -0.00178606 -0.00191401 -0.00222302 -0.00192547 -0.0018755 -0.00224663 -0.00215259 -0.00214745 0.00375721 0.00180253 0.00263616 0.0013766 -0.00335112 0.00287945 0.000780049 0.00208515 -1.36181e-05 -0.000718154 -0.00320384 -0.00335738 -0.00230756 -0.00220085 -0.0031215 -0.00311891 -0.0030514 -0.00261562 -0.0025223 -0.00309102 -0.00328129 -0.00318462 -0.00295636 -0.000782443 -0.000579485 -0.000259148 -0.00350588 -0.00295116 -0.00309257 0.00178873 0.00209409 0.00297458 0.00168258 0.00140118 -0.000679086 0.00392814 -0.00155133
lyrMI6 -0.0041079 -0.00316138 -0.00349604 -0.00290018 -0.00337675 -0.00254965 0.000416081 0.000288649 0.000669083 0.000876019 0.000821648 0.00127058 0.000105786 0.000347753 0.0184336 -0.00270481 0.00217125 0.00236511 0.00558716 0.00606803 0.00201378 0.00197589 0.00178416 -0.000150304 -0.00235853 -0.00451676 -0.0047237 -0.00456997 -0.00432912 -0.00241221 -0.00474224 -0.00110517 0.000359527 -0.00437687 -0.00448243 -0.00398405 -0.00416082 -0.00339401 -0.0040997 -0.00381997 -0.00391677 -0.0037431 -0.00381865 -0.00378261 -0.00386345 -0.000492697 -0.000982724 0.0011088 0.00342822 0.00303996 0.000861028 -0.00127903 0.000602198 -0.0018783 -0.00266091 0.00243348 0.00269994 0.00441508 0.00455364 0.00316717 0.00327515 0.00349296 0.00415596 0.00417794 0.00383708 0.00262131 0.00300229 0.00267074 0.00158934 0.00260134 0.00159309 0.00246559 0.00371658 0.00382311 -0.00143866 -0.00123479 -0.001371 -0.0015962 -0.00173105 0.0018478 0.000616217 -0.00403765
lyrMO1 0.000877188 6.71624e-05 4.49057e-05 -0.000160884 0.000149312 0.00106988 0.00152299 0.00188611 0.000858014 0.000595309 0.000526244 -0.000201485 0.00228151 0.00156348 -0.00270481 0.0291884 -0.000291037 -0.000253504 -0.00342879 -0.00366795 0.00052003 -0.000785984 -0.000648345 0.00287071 0.0151936 0.000416542 0.000531451 0.000301375 0.000155064 0.00935266 0.000295798 0.00409256 0.00110866 0.00144282 0.00165594 0.00109516 0.00155239 0.000372537 0.000954778 0.000519659 0.000634146 0.00104494 0.000637758 0.000467556 0.000567976 0.00358929 0.00391898 -0.000354714 -0.00115738 -0.00537993 0.000176318 0.00036543 -0.000191523 0.000389604 0.000466528 -0.00512034 -0.00551999 -0.00500746 -0.00495253 -0.00557891 -0.00540956 -0.00534607 -0.00520754 -0.00514141 -0.00561252 -0.00532208 -0.00543696 -0.00500362 -0.00196758 -0.00282793 -0.00164703 -0.00557204 -0.00539964 -0.00561471 0.00272101 0.00273068 0.00274193 0.00304599 0.00292888 -0.00191653 0.00142982 0.00191177
lyrON9 -0.00309268 -0.00259322 -0.00247883 -0.00257858 -0.00292342 -0.00135532 0.00263093 0.00270883 0.00321524 0.00335906 0.00416286 0.00398543 0.00218942 0.00280199 0.00217125 -0.000291037 0.0141055 0.00578918 0.00200954 0.00179298 0.00220014 0.00356781 0.00294237 0.00196032 -0.000471041 -0.00364732 -0.00346393 -0.00365283 -0.00346758 -0.000287335 -0.00363517 0.000422207 0.00296135 -0.00304013 -0.00305247 -0.0027277 -0.00293898 -0.00263106 -0.00315252 -0.00304893 -0.0029727 -0.00281424 -0.00303965 -0.00298011 -0.00307195 0.00155909 8.99708e-05 0.00297409 0.00635624 -0.000761892 0.00309873 0.00046029 0.0026914 -0.000381991 -0.00134773 -0.00129121 -0.00092118 -0.000210047 -0.000164184 -0.000619539 -0.000727639 -0.000556297 -0.000188484 -0.000136077 -0.000426059 -0.00125576 -0.00105772 -0.00116219 3.73634e-05 0.000681026 -0.000144029 -0.00114102 -0.000606629 -0.000425015 -0.00024737 0.000363407 0.000684213 -0.000267809 -0.000421301 0.000167649 0.00245328 -0.00272324
lyrON10 -0.00316979 -0.00253789 -0.00252499 -0.00231998 -0.00273597 -0.00140162 0.00288487 0.00241441 0.00330333 0.00342164 0.00301868 0.00337912 0.00183978 0.00186146 0.00236511 -0.000253504 0.00578918 0.0138217 0.00281378 0.0022729 0.00196871 0.00264509 0.002825 0.00164823 -0.00044736 -0.00364902 -0.00351191 -0.00352739 -0.00327559 -0.000249802 -0.00353472 0.000734469 0.00317341 -0.00291877 -0.00295428 -0.00286825 -0.00299712 -0.0025633 -0.00303375 -0.00286012 -0.00296132 -0.00271295 -0.00304491 -0.00282438 -0.00300891 0.00162355 0.000202206 0.00281018 0.00397274 -0.000675421 0.00313141 0.000764071 0.00299311 -0.000249753 -0.0010477 -0.00105106 -0.000768293 -0.000128236 -4.75467e-05 -0.00074604 -0.000609189 -0.000495978 -1.39756e-05 6.45845e-05 -0.000327158 -0.00107776 -0.000977466 -0.00081536 0.000274793 0.000858771 0.000140915 -0.00119386 -0.000513684 -0.0003344 -0.000127884 0.000169712 0.000442875 -0.000300317 -0.00016497 0.0001499 0.00276011 -0.0029862
lyrON11 -0.00460829 -0.00361238 -0.00369666 -0.00355379 -0.00374554 -0.00322411 -0.000480154 -0.00070242 -6.09171e-05 -2.86967e-05 -6.74021e-05 0.000179299 -0.000766174 -0.000761843 0.00558716 -0.00342879 0.00200954 0.00281378 0.0222668 0.0152994 0.00093344 0.00126019 0.00123302 -0.000888137 -0.00319839 -0.00480728 -0.00483511 -0.0051384 -0.00472328 -0.00317677 -0.00485883 -0.0018265 -0.000434624 -0.00488503 -0.00482008 -0.00431788 -0.004639 -0.00351701 -0.00455413 -0.00404602 -0.00436059 -0.00435069 -0.00432215 -0.00396814 -0.00428201 -0.0014358 -0.00159776 0.000451109 0.00336187 0.00443658 0.000136659 -0.00204165 2.39322e-05 -0.00292705 -0.00300976 0.00310671 0.00365669 0.0050997 0.00511216 0.00467622 0.00468866 0.00469364 0.00519739 0.00536256 0.00554604 0.00365911 0.00427753 0.00374841 0.0020496 0.00321643 0.00134736 0.00382149 0.00500219 0.00553685 -0.00211616 -0.0022625 -0.00201096 -0.00226076 -0.00230912 0.00203125 -0.000636763 -0.00452729
lyrON11.1 -0.00446914 -0.00347331 -0.00354567 -0.0035904 -0.00379781 -0.00315488 -0.000986725 -0.00102793 -0.000402418 -0.000396609 -0.000346694 0.000141397 -0.000878454 -0.000960607 0.00606803 -0.00366795 0.00179298 0.0022729 0.0152994 0.0213136 0.000709559 0.000881212 0.000907251 -0.00118491 -0.00349859 -0.00489335 -0.00494059 -0.00497919 -0.0047538 -0.0033833 -0.00474111 -0.002063 -0.000779167 -0.0049988 -0.00499049 -0.00451975 -0.00463386 -0.00359278 -0.0044537 -0.00417604 -0.00431537 -0.00429369 -0.00423848 -0.00399012 -0.00427985 -0.00140204 -0.00159578 1.42562e-05 0.00379205 0.00521878 -0.000502162 -0.00220255 -0.000592426 -0.00283794 -0.00302643 0.00338496 0.00454862 0.00553681 0.00549334 0.00525251 0.00534198 0.00549494 0.00556757 0.00552313 0.00568123 0.00420238 0.00450154 0.00388115 0.00179769 0.0034943 0.00156593 0.00433654 0.00538596 0.0056683 -0.00200919 -0.0025069 -0.00212072 -0.00249985 -0.00226727 0.00188007 -0.000436317 -0.00455225
lyrON12 -0.00241083 -0.00207378 -0.00213979 -0.00208497 -0.00227522 -0.000858859 0.00271084 0.00246818 0.00280556 0.00316054 0.00281966 0.0024881 0.0025324 0.00271313 0.00201378 0.00052003 0.00220014 0.00196871 0.00093344 0.000709559 0.0125464 0.00239098 0.00249146 0.00229463 0.000257556 -0.00336837 -0.00305155 -0.00324525 -0.00287305 0.000426373 -0.00322959 0.00138553 0.00263272 -0.00260536 -0.00242162 -0.00220509 -0.00252977 -0.00220108 -0.00253779 -0.00242261 -0.00249754 -0.00217977 -0.00254157 -0.00251576 -0.00251043 0.00225415 0.00131546 0.00234381 0.00184739 -0.00140901 0.00242462 0.000592952 0.00237086 -0.00020913 -0.00113622 -0.00135514 -0.00148718 -0.000390629 -0.00023964 -0.00123358 -0.000917025 -0.000683928 -0.000782454 -0.000803065 -0.00120063 -0.00132086 -0.00144959 -0.00113899 0.000891608 0.00115257 0.00055615 -0.00155542 -0.00114778 -0.00119674 0.000877201 0.000908096 0.00124871 0.000994385 0.000573544 0.000884141 0.00278086 -0.0020496
lyrON7 -0.00382197 -0.0028561 -0.00298478 -0.00309502 -0.00323213 -0.000686041 0.00452283 0.00387747 0.0050492 0.00491629 0.00599941 0.00498368 0.00173351 0.00263226 0.00197589 -0.000785984 0.00356781 0.00264509 0.00126019 0.000881212 0.00239098 0.0149242 0.0118229 0.00156791 -0.000927989 -0.00401261 -0.00399875 -0.00405197 -0.0035953 -0.000505936 -0.00406344 0.000160948 0.00522845 -0.00350854 -0.00352282 -0.00315973 -0.00342259 -0.00274382 -0.0034176 -0.00323627 -0.00326406 -0.0030698 -0.00333567 -0.00331634 -0.00329236 0.00133984 -0.000384521 0.00754161 0.00269823 -0.00141654 0.0058264 0.00224635 0.00558925 0.000925884 -0.000822477 -0.00167734 -0.00139198 -0.000898223 -0.000930687 -0.00131535 -0.00124557 -0.00103953 -0.00110582 -0.00102764 -0.00140489 -0.00158467 -0.00134106 -0.00170329 -0.000670362 1.33057e-05 -0.000804628 -0.00156483 -0.00140174 -0.00138119 -0.000897483 -0.000352734 0.0002261 -0.000951194 -0.000980658 -0.000604421 0.00329722 -0.0030379
lyrON6 -0.00357117 -0.00287641 -0.00296243 -0.00307565 -0.0032048 -0.000444829 0.00439959 0.00344189 0.00514373 0.004866 0.00551716 0.00521887 0.00174026 0.00200268 0.00178416 -0.000648345 0.00294237 0.002825 0.00123302 0.000907251 0.00249146 0.0118229 0.0115857 0.00152773 -0.000869584 -0.00401227 -0.0039294 -0.00394618 -0.00358233 -0.000515954 -0.00396736 0.000124195 0.00506831 -0.00360789 -0.00349212 -0.00308152 -0.00348168 -0.00271947 -0.00338567 -0.00325522 -0.00330056 -0.00310513 -0.00336297 -0.00329023 -0.00331235 0.00132652 -0.000211343 0.00732801 0.00283748 -0.00117552 0.00585755 0.00230696 0.00592045 0.00108029 -0.000746464 -0.00146176 -0.00124295 -0.00066206 -0.000759258 -0.00102948 -0.00118781 -0.000926747 -0.000786665 -0.000702409 -0.00118284 -0.00128015 -0.00105867 -0.00137171 -0.000750486 2.27724e-05 -0.000771728 -0.00125603 -0.0011916 -0.00117648 -0.000848917 -0.000355178 0.000183521 -0.000806564 -0.000972227 -0.000639879 0.00327354 -0.00322289
lyrWI2 -0.0010239 -0.00123145 -0.00115978 -0.00147905 -0.00121345 0.000343774 0.00317396 0.00335349 0.00284131 0.00269455 0.00260341 0.00192157 0.00568933 0.00453416 -0.000150304 0.00287071 0.00196032 0.00164823 -0.000888137 -0.00118491 0.00229463 0.00156791 0.00152773 0.0091847 0.00271317 -0.00168942 -0.00165601 -0.00170335 -0.00168699 0.0031246 -0.00180117 0.00310117 0.00338145 -0.000831003 -0.00049048 -0.000685715 -0.000659869 -0.00103806 -0.00103486 -0.00115583 -0.00111132 -0.000961469 -0.00128475 -0.00131986 -0.00117542 0.00455376 0.00252897 0.00163415 0.0010251 -0.00379422 0.00232268 0.000918254 0.00193309 0.000500947 -0.000162678 -0.00373918 -0.00393816 -0.00310883 -0.00305028 -0.00377622 -0.00374747 -0.00375661 -0.00331862 -0.00330454 -0.0037012 -0.00398041 -0.0038484 -0.00380152 -0.000648704 -0.00105657 -0.000510443 -0.00412862 -0.00353091 -0.00370119 0.00260747 0.00316064 0.0039461 0.00262976 0.00225527 -0.00068776 0.00363684 -0.000274142
lyrMO2 0.000644622 3.67885e-06 -0.000108816 -0.000525507 0.000139168 0.000910402 0.00131185 0.00165814 0.000603632 0.000451362 0.000248558 -0.00055122 0.00209471 0.00128606 -0.00235853 0.0151936 -0.000471041 -0.00044736 -0.00319839 -0.00349859 0.000257556 -0.000927989 -0.000869584 0.00271317 0.0376809 0.000422064 0.000256678 0.000257506 3.79808e-05 0.0092045 -9.85281e-06 0.00407135 0.00110628 0.00153864 0.00195251 0.00114095 0.00143356 0.000153887 0.000717874 0.000372152 0.000632806 0.000871213 0.000682638 0.000393974 0.000565277 0.00338023 0.00383349 -0.00055951 -0.0015433 -0.00546121 -0.000134706 0.000196819 -5.70526e-05 0.000245721 0.00059459 -0.00515061 -0.00562691 -0.00518571 -0.00506424 -0.00560543 -0.00535685 -0.00556718 -0.00530294 -0.00521376 -0.00569769 -0.0054422 -0.00535641 -0.0052479 -0.00205832 -0.00283607 -0.0016685 -0.00563468 -0.00541813 -0.00567696 0.0026708 0.00243564 0.00266686 0.00303941 0.00287349 -0.00209802 0.000981631 0.00200332
lyrNC1 0.00663755 0.00607765 0.00618357 0.00570894 0.00650056 0.00206154 -0.00293577 -0.0024268 -0.00338991 -0.00364485 -0.00360937 -0.00387432 -0.00227538 -0.00286142 -0.00451676 0.000416542 -0.00364732 -0.00364902 -0.00480728 -0.00489335 -0.00336837 -0.00401261 -0.00401227 -0.00168942 0.000422064 0.0326119 0.0157159 0.0156094 0.0113675 0.000255498 0.0187258 -0.000715048 -0.00334324 0.00582022 0.00612255 0.00577609 0.00675604 0.00520637 0.00739115 0.00685654 0.00747665 0.00637521 0.0069101 0.00686438 0.00689806 -0.00151026 -0.000311332 -0.00350114 -0.00405361 -0.0053752 -0.00335825 -0.000819444 -0.00262808 0.0001332 0.00166267 -0.0052452 -0.00562971 -0.00640938 -0.00628765 -0.00578262 -0.0056103 -0.00595436 -0.00612863 -0.00625566 -0.00619789 -0.00557149 -0.00555509 -0.00561321 -0.00469667 -0.00508123 -0.00442894 -0.00553028 -0.005865 -0.00619439 -0.00241227 -0.00260833 -0.00213345 -0.00206075 -0.00203855 -0.00453453 -0.00292497 0.0034367
lyrNC3 0.00687901 0.00608996 0.00602964 0.00564525 0.0065607 0.00188677 -0.0030146 -0.00234892 -0.00340829 -0.00366905 -0.00331955 -0.00395102 -0.00214966 -0.00267705 -0.0047237 0.000531451 -0.00346393 -0.00351191 -0.00483511 -0.00494059 -0.00305155 -0.00399875 -0.0039294 -0.00165601 0.000256678 0.0157159 0.028149 0.0173161 0.0119635 0.000163843 0.0149018 -0.000535535 -0.00332659 0.0063201 0.00638388 0.00605575 0.00689497 0.00525189 0.00754762 0.00702569 0.00784512 0.00610036 0.00712476 0.00687752 0.00699206 -0.00134454 -0.000214612 -0.00327514 -0.00412928 -0.00539053 -0.00352395 -0.00105209 -0.00291458 -7.21262e-05 0.001478 -0.00512324 -0.0054544 -0.00623175 -0.00619883 -0.00560861 -0.00557249 -0.00567898 -0.00625679 -0.00629333 -0.00617575 -0.00542557 -0.00543429 -0.00548503 -0.00454985 -0.00488883 -0.00404675 -0.00543771 -0.00576906 -0.00618053 -0.00184908 -0.00227921 -0.00203453 -0.00180556 -0.00185781 -0.00442448 -0.00291254 0.0034156
lyrNC2 0.00677821 0.00620207 0.00618207 0.00572078 0.00643692 0.00184772 -0.0031615 -0.00244416 -0.00345504 -0.00351616 -0.00360944 -0.00408568 -0.00215447 -0.00273597 -0.00456997 0.000301375 -0.00365283 -0.00352739 -0.0051384 -0.00497919 -0.00324525 -0.00405197 -0.00394618 -0.00170335 0.000257506 0.0156094 0.0173161 0.0308981 0.0122401 -2.9335e-05 0.0148537 -0.000502082 -0.00350249 0.00598334 0.00615653 0.00593663 0.00684602 0.00535053 0.00753518 0.00701577 0.00784362 0.00624567 0.00701858 0.00710252 0.00693896 -0.00135646 -0.00036921 -0.00346211 -0.00398979 -0.00532011 -0.00362605 -0.00085706 -0.00288495 7.36392e-05 0.00178987 -0.00518986 -0.00548024 -0.0061689 -0.00610958 -0.00560157 -0.00553463 -0.0056968 -0.00618812 -0.00624835 -0.00627927 -0.00543109 -0.00528833 -0.00540561 -0.00444195 -0.00492801 -0.00397199 -0.00539157 -0.0058463 -0.00626334 -0.00211547 -0.00238753 -0.00223062 -0.00209228 -0.00195615 -0.00429393 -0.00308209 0.00301923
lyrNC4 0.00664491 0.00591548 0.00597873 0.00560425 0.00667402 0.00231249 -0.00274392 -0.00231179 -0.00326118 -0.00334179 -0.00318946 -0.00347396 -0.00193484 -0.00243912 -0.00432912 0.000155064 -0.00346758 -0.00327559 -0.00472328 -0.0047538 -0.00287305 -0.0035953 -0.00358233 -0.00168699 3.79808e-05 0.0113675 0.0119635 0.0122401 0.0274591 0.000352642 0.0111044 -0.000347383 -0.00303655 0.00617021 0.00631336 0.00620299 0.00681403 0.00559346 0.00757743 0.00735567 0.00775538 0.00637176 0.00703074 0.00709047 0.00737583 -0.00104168 -0.000356212 -0.00305877 -0.00360082 -0.00506508 -0.00335891 -0.000823736 -0.00294134 0.000578027 0.00172376 -0.00494829 -0.00523168 -0.00587956 -0.00578579 -0.00538887 -0.00542007 -0.00555686 -0.00593645 -0.00589026 -0.00579314 -0.00515767 -0.00506514 -0.00524341 -0.00413707 -0.00466534 -0.00388216 -0.00518262 -0.00558984 -0.00580258 -0.0017957 -0.00210155 -0.0018983 -0.00154491 -0.00161282 -0.00391214 -0.00253174 0.0028043
lyrMO3 0.000859593 0.000176703 0.000284043 -9.11536e-05 0.000104787 0.00115826 0.00173643 0.00220384 0.000992606 0.000764987 0.000996155 0.000116497 0.00255476 0.0021804 -0.00241221 0.00935266 -0.000287335 -0.000249802 -0.00317677 -0.0033833 0.000426373 -0.000505936 -0.000515954 0.0031246 0.0092045 0.000255498 0.000163843 -2.9335e-05 0.000352642 0.0242718 -3.80193e-05 0.00475091 0.00154407 0.00129537 0.00170884 0.00146914 0.00161526 0.000408864 0.00107461 0.000725912 0.00103233 0.00105129 0.000794489 0.000463425 0.000886994 0.0039144 0.0040627 -5.91295e-05 -0.00124347 -0.00513483 0.000238668 0.000662115 1.52357e-06 0.000518435 0.000566747 -0.00515593 -0.0054867 -0.00485623 -0.00491238 -0.00537745 -0.0053074 -0.00537312 -0.00504013 -0.00503252 -0.00535331 -0.00539625 -0.00525155 -0.00520907 -0.00171809 -0.0028476 -0.00132801 -0.00544709 -0.00526809 -0.00535356 0.00284519 0.00296256 0.00267915 0.00340553 0.00296657 -0.00169202 0.00164682 0.00196085
lyrMO3SM 0.00688773 0.00590363 0.00606787 0.00550683 0.00631806 0.00231418 -0.00279686 -0.00251525 -0.00336837 -0.0035633 -0.0035183 -0.0037727 -0.00218924 -0.00275074 -0.00474224 0.000295798 -0.00363517 -0.00353472 -0.00485883 -0.00474111 -0.00322959 -0.00406344 -0.00396736 -0.00180117 -9.85281e-06 0.0187258 0.0149018 0.0148537 0.0111044 -3.80193e-05 0.0331911 -0.000794298 -0.00326221 0.00577023 0.00591551 0.00571983 0.0066109 0.00504782 0.00724458 0.00691698 0.00772916 0.00613083 0.00691875 0.00692081 0.00713878 -0.00168053 -0.000368443 -0.00330961 -0.00378634 -0.00532207 -0.00361551 -0.000881086 -0.00283634 0.000384802 0.00205397 -0.00510009 -0.00551981 -0.00610787 -0.00611172 -0.00566327 -0.00558429 -0.00573636 -0.0061447 -0.00618822 -0.00604294 -0.00550082 -0.00539716 -0.00546278 -0.00453861 -0.00491385 -0.00429638 -0.00544317 -0.00563301 -0.00604267 -0.00247326 -0.00270013 -0.00235641 -0.00216252 -0.0023423 -0.00445946 -0.00284666 0.00314719
lyrIA1 1.11346e-05 -0.000264583 -0.000180353 -0.000608178 -0.000245743 0.000610615 0.00189743 0.00224857 0.00133809 0.00132208 0.0012066 0.000775029 0.00328832 0.00259742 -0.00110517 0.00409256 0.000422207 0.000734469 -0.0018265 -0.002063 0.00138553 0.000160948 0.000124195 0.00310117 0.00407135 -0.000715048 -0.000535535 -0.000502082 -0.000347383 0.00475091 -0.000794298 0.0140003 0.00188897 0.000429042 0.000645989 0.000493348 0.00085503 -5.61791e-05 0.000142971 -0.000176405 0.000221095 0.000423899 0.000184443 -2.82885e-05 0.000119128 0.00410905 0.00351092 0.000581472 -0.00027156 -0.00418953 0.00113749 0.00038195 0.000529942 0.000449948 0.000189417 -0.0042248 -0.00440889 -0.00368559 -0.00352127 -0.00421963 -0.00415942 -0.00408531 -0.00372643 -0.00370976 -0.0041371 -0.00431248 -0.00416856 -0.00427393 -0.0010156 -0.00161313 -0.000575554 -0.00445577 -0.0041034 -0.00414201 0.00314477 0.00321619 0.00334021 0.00305856 0.00313992 -0.00113117 0.00243722 0.000809763
lyrIL1 -0.00262528 -0.00250463 -0.00253498 -0.00249265 -0.00277703 0.000468507 0.00922496 0.00658691 0.00805486 0.00664897 0.00532103 0.00526064 0.00317871 0.00321741 0.000359527 0.00110866 0.00296135 0.00317341 -0.000434624 -0.000779167 0.00263272 0.00522845 0.00506831 0.00338145 0.00110628 -0.00334324 -0.00332659 -0.00350249 -0.00303655 0.00154407 -0.00326221 0.00188897 0.0198509 -0.00255699 -0.00247392 -0.00243404 -0.00247591 -0.00257911 -0.00270564 -0.00278336 -0.00260965 -0.00221905 -0.00258817 -0.00276989 -0.00276961 0.00341593 0.00121824 0.00541768 0.00198554 -0.00423972 0.0092101 0.00390265 0.00727248 0.00184953 0.000177294 -0.00398829 -0.00415309 -0.0036333 -0.00356284 -0.00425926 -0.00407529 -0.00407174 -0.00379753 -0.00377982 -0.00416288 -0.004356 -0.00419253 -0.00422734 -0.00138822 -0.0020246 -0.00170659 -0.00444297 -0.00413242 -0.00416805 0.000275385 0.00113603 0.00230951 0.000424936 0.000210723 -0.00161566 0.00474416 -0.00225331
lyrVA2 0.00649869 0.00553589 0.00540003 0.00441589 0.00520647 0.00188054 -0.00239072 -0.00189088 -0.00295426 -0.00305908 -0.00298819 -0.00312905 -0.00138732 -0.00206501 -0.00437687 0.00144282 -0.00304013 -0.00291877 -0.00488503 -0.0049988 -0.00260536 -0.00350854 -0.00360789 -0.000831003 0.00153864 0.00582022 0.0063201 0.00598334 0.00617021 0.00129537 0.00577023 0.000429042 -0.00255699 0.0318138 0.0198852 0.0121658 0.0086882 0.0065121 0.00779249 0.00587064 0.00623985 0.00538873 0.00608319 0.00571309 0.00567964 -0.00047693 8.55415e-05 -0.0028419 -0.00339528 -0.00568398 -0.00316548 -0.000628616 -0.0027158 0.000502562 0.00171607 -0.00560694 -0.00575167 -0.00614087 -0.00610861 -0.00608429 -0.00591468 -0.00606442 -0.00619414 -0.00622757 -0.00635158 -0.00589076 -0.00592317 -0.00575161 -0.00395043 -0.00470656 -0.00353058 -0.00595921 -0.00603849 -0.00635688 -0.00079407 -0.00127068 -0.00126047 -0.000656689 -0.000651973 -0.00400256 -0.0022704 0.00371686
lyrVA1 0.00651425 0.00542464 0.00533979 0.00456111 0.00526728 0.00205612 -0.00252268 -0.00186788 -0.0029846 -0.00298908 -0.00291728 -0.0032258 -0.00127893 -0.00188963 -0.00448243 0.00165594 -0.00305247 -0.00295428 -0.00482008 -0.00499049 -0.00242162 -0.00352282 -0.00349212 -0.00049048 0.00195251 0.00612255 0.00638388 0.00615653 0.00631336 0.00170884 0.00591551 0.000645989 -0.00247392 0.0198852 0.0246225 0.0130445 0.00861669 0.00668114 0.00792936 0.00561665 0.00607759 0.00552807 0.00600696 0.0055463 0.00593918 -0.000214864 0.000507305 -0.00283546 -0.00359541 -0.00556465 -0.00327802 -0.000460025 -0.00269053 0.000576513 0.00175947 -0.00559118 -0.00567196 -0.00614881 -0.0061849 -0.00598205 -0.00601519 -0.00600425 -0.0060866 -0.00613504 -0.00628598 -0.00586788 -0.00584203 -0.00571864 -0.00383343 -0.00461843 -0.00365594 -0.00581179 -0.00598687 -0.00628338 -0.000571556 -0.00109594 -0.00101983 -0.000436894 -0.000496005 -0.00388427 -0.00223483 0.00412347
lyrMD1 0.00651283 0.00561651 0.00547489 0.00492323 0.00538471 0.00189409 -0.00223954 -0.00175369 -0.00266805 -0.00276724 -0.00247995 -0.00285449 -0.00110123 -0.00186859 -0.00398405 0.00109516 -0.0027277 -0.00286825 -0.00431788 -0.00451975 -0.00220509 -0.00315973 -0.00308152 -0.000685715 0.00114095 0.00577609 0.00605575 0.00593663 0.00620299 0.00146914 0.00571983 0.000493348 -0.00243404 0.0121658 0.0130445 0.0201385 0.00786747 0.00653582 0.00730313 0.00577273 0.00579982 0.00550055 0.00612924 0.00573545 0.00598288 -0.000398059 0.000101686 -0.00276141 -0.003261 -0.00500244 -0.00294756 -0.000550846 -0.00252216 0.000540392 0.00172192 -0.00494676 -0.00522342 -0.00536262 -0.0054092 -0.00535588 -0.00538177 -0.0054893 -0.00531128 -0.00537151 -0.00543415 -0.00523356 -0.00509883 -0.00517779 -0.00372215 -0.00406619 -0.00338503 -0.00533361 -0.00529662 -0.00544023 -0.000805308 -0.00108423 -0.00102805 -0.000701847 -0.000752155 -0.00366968 -0.00205067 0.00325585
lyrMD4 0.00772219 0.00625642 0.00621656 0.00539334 0.00616793 0.00259711 -0.0025081 -0.00189809 -0.00281142 -0.00287533 -0.00251644 -0.00315335 -0.00128331 -0.00189142 -0.00416082 0.00155239 -0.00293898 -0.00299712 -0.004639 -0.00463386 -0.00252977 -0.00342259 -0.00348168 -0.000659869 0.00143356 0.00675604 0.00689497 0.00684602 0.00681403 0.00161526 0.0066109 0.00085503 -0.00247591 0.0086882 0.00861669 0.00786747 0.0180043 0.00624544 0.00802383 0.00642409 0.00683007 0.00628339 0.00708142 0.00683243 0.00694658 -0.000207208 0.000565323 -0.0028983 -0.0034489 -0.00527133 -0.00318647 -0.000367633 -0.00263581 0.000977942 0.00221139 -0.00509259 -0.00541327 -0.00576052 -0.00582859 -0.00562846 -0.0055632 -0.00581534 -0.0059698 -0.0059596 -0.00589963 -0.00538211 -0.00535716 -0.00533915 -0.00378266 -0.00452494 -0.00344554 -0.00552863 -0.00561127 -0.00590506 -0.000634588 -0.000843465 -0.00101696 -0.000419916 -0.000669991 -0.00379453 -0.0021939 0.00494327
lyrNJ1 0.00551431 0.00594937 0.00605256 0.00495682 0.00538755 0.00149164 -0.00220304 -0.00172476 -0.00257704 -0.00268963 -0.00241172 -0.00266185 -0.0013458 -0.00178606 -0.00339401 0.000372537 -0.00263106 -0.0025633 -0.00351701 -0.00359278 -0.00220108 -0.00274382 -0.00271947 -0.00103806 0.000153887 0.00520637 0.00525189 0.00535053 0.00559346 0.000408864 0.00504782 -5.61791e-05 -0.00257911 0.0065121 0.00668114 0.00653582 0.00624544 0.0193759 0.00618583 0.00518384 0.00539245 0.00485004 0.00558871 0.00547437 0.00569105 -0.000826664 -0.000208846 -0.00241315 -0.00286458 -0.00369529 -0.00302311 -0.000344093 -0.00236881 0.000458822 0.00143696 -0.0034669 -0.00369682 -0.0043403 -0.00439477 -0.00397726 -0.00386126 -0.00393046 -0.00430501 -0.00433494 -0.00431006 -0.00364003 -0.00373342 -0.00373133 -0.00302052 -0.00331756 -0.00303425 -0.00373334 -0.00411673 -0.00430708 -0.00125437 -0.00145975 -0.00108172 -0.00125875 -0.00103886 -0.00304106 -0.00213127 0.00234809
lyrMD2 0.00730881 0.00647445 0.00665888 0.00566995 0.00670238 0.0027809 -0.00260429 -0.00193032 -0.00283251 -0.00290853 -0.00286767 -0.00312563 -0.00138966 -0.00191401 -0.0040997 0.000954778 -0.00315252 -0.00303375 -0.00455413 -0.0044537 -0.00253779 -0.0034176 -0.00338567 -0.00103486 0.000717874 0.00739115 0.00754762 0.00753518 0.00757743 0.00107461 0.00724458 0.000142971 -0.00270564 0.00779249 0.00792936 0.00730313 0.00802383 0.00618583 0.0157548 0.00783632 0.00798485 0.00682056 0.00770785 0.00724 0.00756628 -0.000672633 0.000117376 -0.00286509 -0.00352126 -0.00498229 -0.0030157 -0.000119892 -0.00253288 0.00093147 0.00237084 -0.00486718 -0.00505969 -0.0058514 -0.00579492 -0.00530918 -0.00528277 -0.00543561 -0.00576705 -0.00577847 -0.00569869 -0.00519748 -0.00499323 -0.00514922 -0.00409092 -0.00440362 -0.00375703 -0.00509452 -0.00542432 -0.00570322 -0.00115076 -0.00140029 -0.00140031 -0.00105896 -0.00113593 -0.00396658 -0.00243872 0.00352122
lyrMD3 0.00633706 0.00621353 0.00624603 0.00563469 0.00686177 0.00259623 -0.00247966 -0.00203951 -0.00284337 -0.00292696 -0.00261436 -0.00291154 -0.00160961 -0.00222302 -0.00381997 0.000519659 -0.00304893 -0.00286012 -0.00404602 -0.00417604 -0.00242261 -0.00323627 -0.00325522 -0.00115583 0.000372152 0.00685654 0.00702569 0.00701577 0.00735567 0.000725912 0.00691698 -0.000176405 -0.00278336 0.00587064 0.00561665 0.00577273 0.00642409 0.00518384 0.00783632 0.0212538 0.00883631 0.00684491 0.00766488 0.00730547 0.00755717 -0.000887854 -0.000125874 -0.00274389 -0.00327526 -0.00462598 -0.00304597 0.000192659 -0.00244754 0.00101499 0.00244439 -0.00459975 -0.00475264 -0.00532413 -0.00530999 -0.00504214 -0.00498349 -0.00498615 -0.00535617 -0.00531412 -0.00528419 -0.00478556 -0.00463853 -0.00463256 -0.00384899 -0.0040154 -0.00363227 -0.00479679 -0.00502833 -0.0052856 -0.00143797 -0.00164076 -0.00168155 -0.00149375 -0.00143841 -0.00370045 -0.00226696 0.00256131
lyrWV1 0.00654139 0.00578406 0.00600714 0.00543017 0.00635779 0.00263867 -0.00235171 -0.00189757 -0.00268551 -0.00280166 -0.0026606 -0.0029407 -0.0013953 -0.00192547 -0.00391677 0.000634146 -0.0029727 -0.00296132 -0.00436059 -0.00431537 -0.00249754 -0.00326406 -0.00330056 -0.00111132 0.000632806 0.00747665 0.00784512 0.00784362 0.00775538 0.00103233 0.00772916 0.000221095 -0.00260965 0.00623985 0.00607759 0.00579982 0.00683007 0.00539245 0.00798485 0.00883631 0.0189296 0.0063131 0.00695544 0.00696973 0.00683038 -0.000682481 6.68106e-05 -0.00261115 -0.00336598 -0.0047567 -0.00303526 -0.000247684 -0.00243313 0.000838504 0.00213462 -0.00462664 -0.00489501 -0.00525768 -0.00534698 -0.00501323 -0.00498954 -0.00519896 -0.00537102 -0.00540717 -0.00527845 -0.00488056 -0.00470336 -0.00491334 -0.00392741 -0.0040977 -0.00375471 -0.00491263 -0.00510066 -0.00527935 -0.00153516 -0.00146128 -0.00131487 -0.00126197 -0.00118035 -0.0038291 -0.00226692 0.00277613
lyrPA1 0.00617189 0.00554189 0.00562592 0.00528801 0.00669602 0.00395463 -0.00217091 -0.00159528 -0.00246652 -0.00235339 -0.00236672 -0.00275563 -0.00123956 -0.0018755 -0.0037431 0.00104494 -0.00281424 -0.00271295 -0.00435069 -0.00429369 -0.00217977 -0.0030698 -0.00310513 -0.000961469 0.000871213 0.00637521 0.00610036 0.00624567 0.00637176 0.00105129 0.00613083 0.000423899 -0.00221905 0.00538873 0.00552807 0.00550055 0.00628339 0.00485004 0.00682056 0.00684491 0.0063131 0.017906 0.00811391 0.00737509 0.00758639 -0.000419993 0.000547774 -0.00239274 -0.00321619 -0.0050179 -0.00258103 0.00100652 -0.00191229 0.00231921 0.00347944 -0.00476977 -0.00496888 -0.00536766 -0.0054044 -0.00516724 -0.00506366 -0.00523087 -0.00545239 -0.00545268 -0.00550237 -0.00489694 -0.00496159 -0.00483806 -0.00373392 -0.00408495 -0.00330566 -0.00502119 -0.00524716 -0.00549861 -0.00102008 -0.00118002 -0.00121745 -0.000783012 -0.000925112 -0.00349269 -0.00206697 0.00270964
lyrPA3 0.00693321 0.00655101 0.00673195 0.00628088 0.00753754 0.00348518 -0.00244552 -0.001886 -0.00275175 -0.00292085 -0.00292803 -0.00312779 -0.00148956 -0.00224663 -0.00381865 0.000637758 -0.00303965 -0.00304491 -0.00432215 -0.00423848 -0.00254157 -0.00333567 -0.00336297 -0.00128475 0.000682638 0.0069101 0.00712476 0.00701858 0.00703074 0.000794489 0.00691875 0.000184443 -0.00258817 0.00608319 0.00600696 0.00612924 0.00708142 0.00558871 0.00770785 0.00766488 0.00695544 0.00811391 0.0148835 0.00833268 0.00838863 -0.000815521 0.000150886 -0.00267881 -0.00336664 -0.00470039 -0.00306032 0.000508259 -0.00250565 0.00142277 0.00279087 -0.00460231 -0.00480401 -0.00546108 -0.00545199 -0.00493518 -0.00512018 -0.00530578 -0.0053665 -0.00544382 -0.00546244 -0.00484652 -0.00488812 -0.0048204 -0.00389946 -0.00448132 -0.00367665 -0.00482991 -0.00518625 -0.00547343 -0.00141037 -0.00163659 -0.00157213 -0.00114844 -0.00115007 -0.00378496 -0.00239485 0.00302197
lyrNY6 0.00679913 0.00633556 0.00652012 0.00624054 0.00789932 0.00327924 -0.00261184 -0.00208714 -0.00286298 -0.00278687 -0.00265882 -0.00301012 -0.00155114 -0.00215259 -0.00378261 0.000467556 -0.00298011 -0.00282438 -0.00396814 -0.00399012 -0.00251576 -0.00331634 -0.00329023 -0.00131986 0.000393974 0.00686438 0.00687752 0.00710252 0.00709047 0.000463425 0.00692081 -2.82885e-05 -0.00276989 0.00571309 0.0055463 0.00573545 0.00683243 0.00547437 0.00724 0.00730547 0.00696973 0.00737509 0.00833268 0.0142183 0.00857601 -0.000791588 -2.04811e-05 -0.0026159 -0.00337061 -0.00435862 -0.00303872 0.000435998 -0.00243109 0.00141564 0.00257607 -0.00432255 -0.00464776 -0.00507555 -0.00507694 -0.00483408 -0.00471147 -0.00489668 -0.00510953 -0.00517934 -0.00519679 -0.00461065 -0.00449767 -0.00471011 -0.00382348 -0.0041626 -0.00345153 -0.00456569 -0.00494533 -0.00520261 -0.00152432 -0.00175494 -0.00176531 -0.0013279 -0.00124447 -0.00360865 -0.00242827 0.0028073
lyrNY4 0.00692946 0.00643818 0.00651697 0.00618327 0.00784179 0.00326256 -0.00256204 -0.00206071 -0.00279447 -0.00285352 -0.00268936 -0.00293333 -0.00151869 -0.00214745 -0.00386345 0.000567976 -0.00307195 -0.00300891 -0.00428201 -0.00427985 -0.00251043 -0.00329236 -0.00331235 -0.00117542 0.000565277 0.00689806 0.00699206 0.00693896 0.00737583 0.000886994 0.00713878 0.000119128 -0.00276961 0.00567964 0.00593918 0.00598288 0.00694658 0.00569105 0.00756628 0.00755717 0.00683038 0.00758639 0.00838863 0.00857601 0.015357 -0.000670129 8.99082e-05 -0.0025483 -0.00323775 -0.00480144 -0.0030464 0.000371284 -0.00247678 0.00150725 0.00298831 -0.0045794 -0.00492092 -0.00546678 -0.00540111 -0.0051677 -0.00526091 -0.00536779 -0.00560057 -0.00556306 -0.00544172 -0.0050358 -0.00481575 -0.00484448 -0.00391486 -0.0042822 -0.00360078 -0.00504107 -0.00518767 -0.00544663 -0.0013635 -0.00140303 -0.00125752 -0.00107995 -0.00107679 -0.00352564 -0.0023573 0.00319649
lyrWI1 -0.000605803 -0.0009592 -0.00089452 -0.00105733 -0.000905145 0.000412826 0.0033335 0.0033971 0.00282201 0.00271738 0.00255264 0.00180193 0.00434513 0.00375721 -0.000492697 0.00358929 0.00155909 0.00162355 -0.0014358 -0.00140204 0.00225415 0.00133984 0.00132652 0.00455376 0.00338023 -0.00151026 -0.00134454 -0.00135646 -0.00104168 0.0039144 -0.00168053 0.00410905 0.00341593 -0.00047693 -0.000214864 -0.000398059 -0.000207208 -0.000826664 -0.000672633 -0.000887854 -0.000682481 -0.000419993 -0.000815521 -0.000791588 -0.000670129 0.00637287 0.00296506 0.00175998 0.000666073 -0.00411078 0.00231295 0.0011916 0.00183992 0.000763034 0.000342677 -0.00403536 -0.0041964 -0.00345485 -0.00334192 -0.00419357 -0.00404377 -0.00397134 -0.00356469 -0.00358323 -0.00405278 -0.00416498 -0.00415415 -0.00401574 -0.000884804 -0.0016342 -0.000631577 -0.00434841 -0.0039295 -0.00405653 0.00269452 0.003246 0.00364527 0.00268302 0.00251308 -0.000855244 0.00369334 7.88304e-05
lyrIA2 0.000255866 -0.000169644 -0.00018983 -0.000455109 0.000172797 0.000520999 0.00121168 0.00165047 0.00084868 0.000899284 0.000623072 0.000155377 0.0023171 0.00180253 -0.000982724 0.00391898 8.99708e-05 0.000202206 -0.00159776 -0.00159578 0.00131546 -0.000384521 -0.000211343 0.00252897 0.00383349 -0.000311332 -0.000214612 -0.00036921 -0.000356212 0.0040627 -0.000368443 0.00351092 0.00121824 8.55415e-05 0.000507305 0.000101686 0.000565323 -0.000208846 0.000117376 -0.000125874 6.68106e-05 0.000547774 0.000150886 -2.04811e-05 8.99082e-05 0.00296506 0.0181554 -3.13836e-05 -0.00044274 -0.00332278 0.000508258 3.92265e-05 0.000376952 2.35246e-05 -0.000355209 -0.00362443 -0.00374689 -0.0027956 -0.00265743 -0.00343852 -0.00337715 -0.00339496 -0.00320089 -0.0031468 -0.0036315 -0.00361203 -0.00353983 -0.00350965 -0.000485914 -0.00106571 -0.000539134 -0.00379325 -0.00348335 -0.00364262 0.00206687 0.00203226 0.00222929 0.00247316 0.00207678 -0.000488461 0.00150833 0.00106136
lyrON5 -0.00289918 -0.00249571 -0.00242424 -0.00248295 -0.00235634 0.000545656 0.00467847 0.00373934 0.00542836 0.00519123 0.00531254 0.00510676 0.00184241 0.00263616 0.0011088 -0.000354714 0.00297409 0.00281018 0.000451109 1.42562e-05 0.00234381 0.00754161 0.00732801 0.00163415 -0.00055951 -0.00350114 -0.00327514 -0.00346211 -0.00305877 -5.91295e-05 -0.00330961 0.000581472 0.00541768 -0.0028419 -0.00283546 -0.00276141 -0.0028983 -0.00241315 -0.00286509 -0.00274389 -0.00261115 -0.00239274 -0.00267881 -0.0026159 -0.0025483 0.00175998 -3.13836e-05 0.0129051 0.00256379 -0.00204333 0.00634499 0.00338295 0.0068438 0.00202747 0.000661098 -0.00259757 -0.00236038 -0.00157376 -0.00164403 -0.00215752 -0.00215505 -0.00187392 -0.00168775 -0.00162667 -0.00210852 -0.00237789 -0.00225236 -0.00244188 -0.00103337 -0.000567983 -0.0008876 -0.00246732 -0.00201773 -0.00210282 -0.000977347 -0.000302614 0.00031027 -0.000607962 -0.000860885 -0.000877967 0.0034087 -0.00281404
lyrON8 -0.0034925 -0.00290966 -0.00283177 -0.00250824 -0.00311434 -0.00158495 0.00206572 0.00166771 0.00277089 0.00282518 0.00331794 0.00396488 0.00111133 0.0013766 0.00342822 -0.00115738 0.00635624 0.00397274 0.00336187 0.00379205 0.00184739 0.00269823 0.00283748 0.0010251 -0.0015433 -0.00405361 -0.00412928 -0.00398979 -0.00360082 -0.00124347 -0.00378634 -0.00027156 0.00198554 -0.00339528 -0.00359541 -0.003261 -0.0034489 -0.00286458 -0.00352126 -0.00327526 -0.00336598 -0.00321619 -0.00336664 -0.00337061 -0.00323775 0.000666073 -0.00044274 0.00256379 0.0145785 0.000783142 0.00246594 0.000208328 0.00205162 -0.000727946 -0.0010883 0.000355588 0.000472896 0.00119853 0.00133683 0.000480519 0.000624879 0.000790394 0.00105865 0.0011117 0.000817707 0.000187639 0.000377006 0.000134658 0.00038043 0.00122735 0.000128867 0.000169807 0.000866681 0.000816162 -0.000809922 -0.000554791 -0.000481783 -0.000657005 -0.000792632 0.00037141 0.00212921 -0.00306842
areQC1 -0.0050589 -0.00358663 -0.00379124 -0.00334005 -0.00392052 -0.00450519 -0.003796 -0.00366786 -0.00334031 -0.00312658 -0.00275779 -0.00208786 -0.00364429 -0.00335112 0.00303996 -0.00537993 -0.000761892 -0.000675421 0.00443658 0.00521878 -0.00140901 -0.00141654 -0.00117552 -0.00379422 -0.00546121 -0.0053752 -0.00539053 -0.00532011 -0.00506508 -0.00513483 -0.00532207 -0.00418953 -0.00423972 -0.00568398 -0.00556465 -0.00500244 -0.00527133 -0.00369529 -0.00498229 -0.00462598 -0.0047567 -0.0050179 -0.00470039 -0.00435862 -0.00480144 -0.00411078 -0.00332278 -0.00204333 0.000783142 0.0195276 -0.00368598 -0.00434073 -0.00319494 -0.00434193 -0.00378087 0.0118641 0.0128744 0.00967828 0.0095381 0.0124748 0.0117476 0.011562 0.00992162 0.00976209 0.0121246 0.0122379 0.0132861 0.0109136 0.00220016 0.00474361 0.00139888 0.0125571 0.0126362 0.0121302 -0.0045693 -0.00462049 -0.00485755 -0.00479507 -0.00439238 0.00240437 -0.00323504 -0.00522435
lyrOH1 -0.00304441 -0.00289147 -0.00298862 -0.00289748 -0.0027754 0.000336009 0.00749633 0.00578643 0.00756271 0.00648417 0.005066 0.00576758 0.00239253 0.00287945 0.000861028 0.000176318 0.00309873 0.00313141 0.000136659 -0.000502162 0.00242462 0.0058264 0.00585755 0.00232268 -0.000134706 -0.00335825 -0.00352395 -0.00362605 -0.00335891 0.000238668 -0.00361551 0.00113749 0.0092101 -0.00316548 -0.00327802 -0.00294756 -0.00318647 -0.00302311 -0.0030157 -0.00304597 -0.00303526 -0.00258103 -0.00306032 -0.00303872 -0.0030464 0.00231295 0.000508258 0.00634499 0.00246594 -0.00368598 0.0252283 0.00472859 0.00926764 0.00262932 0.00012992 -0.00365555 -0.00379303 -0.00289844 -0.00289647 -0.00349747 -0.00366772 -0.00358506 -0.00291714 -0.00290694 -0.00329506 -0.00374646 -0.0035747 -0.00390133 -0.00153878 -0.00145895 -0.00154177 -0.00394037 -0.00352457 -0.00330748 -0.000162718 0.000361833 0.000909206 -0.000438854 -0.000378338 -0.00152191 0.00438788 -0.00249164
lyrON4 -0.000142393 -0.000132896 -0.000451113 -0.000390914 -5.9421e-05 0.00749373 0.00323827 0.00236342 0.00348441 0.00308168 0.00211703 0.00213516 0.00123086 0.000780049 -0.00127903 0.00036543 0.00046029 0.000764071 -0.00204165 -0.00220255 0.000592952 0.00224635 0.00230696 0.000918254 0.000196819 -0.000819444 -0.00105209 -0.00085706 -0.000823736 0.000662115 -0.000881086 0.00038195 0.00390265 -0.000628616 -0.000460025 -0.000550846 -0.000367633 -0.000344093 -0.000119892 0.000192659 -0.000247684 0.00100652 0.000508259 0.000435998 0.000371284 0.0011916 3.92265e-05 0.00338295 0.000208328 -0.00434073 0.00472859 0.0257784 0.00616642 0.0103839 0.00753667 -0.00406884 -0.00431236 -0.00419133 -0.0042651 -0.00426085 -0.00440688 -0.00430273 -0.00432578 -0.00435377 -0.0045763 -0.00443759 -0.00432694 -0.0044573 -0.00266868 -0.00264658 -0.00238619 -0.00445167 -0.00445689 -0.00457279 -0.000988365 -0.000419018 -0.000213048 -0.000689798 -0.000852742 -0.00253127 0.00181068 -0.0011082
lyrON3 -0.00272485 -0.00216752 -0.00240734 -0.00228843 -0.00242515 0.00171124 0.00621284 0.00478582 0.0068165 0.00578729 0.00478923 0.00488375 0.00182033 0.00208515 0.000602198 -0.000191523 0.0026914 0.00299311 2.39322e-05 -0.000592426 0.00237086 0.00558925 0.00592045 0.00193309 -5.70526e-05 -0.00262808 -0.00291458 -0.00288495 -0.00294134 1.52357e-06 -0.00283634 0.000529942 0.00727248 -0.0027158 -0.00269053 -0.00252216 -0.00263581 -0.00236881 -0.00253288 -0.00244754 -0.00243313 -0.00191229 -0.00250565 -0.00243109 -0.00247678 0.00183992 0.000376952 0.0068438 0.00205162 -0.00319494 0.00926764 0.00616642 0.0144095 0.00437948 0.0016229 -0.00320548 -0.00345249 -0.0025671 -0.00256396 -0.00313053 -0.00317713 -0.00304165 -0.00283088 -0.00279517 -0.00326252 -0.00333368 -0.00323443 -0.00335274 -0.00174097 -0.00128931 -0.0014291 -0.00341094 -0.00328644 -0.00325734 -0.00071861 5.14106e-05 0.000612507 -0.000440499 -0.000541816 -0.00152653 0.00362044 -0.00254663
lyrON2 0.000604981 0.000700185 0.000557784 0.000300725 0.00110263 0.010404 0.0016889 0.00100217 0.00188338 0.00165648 0.00108178 0.000827381 0.000238265 -1.36181e-05 -0.0018783 0.000389604 -0.000381991 -0.000249753 -0.00292705 -0.00283794 -0.00020913 0.000925884 0.00108029 0.000500947 0.000245721 0.0001332 -7.21262e-05 7.36392e-05 0.000578027 0.000518435 0.000384802 0.000449948 0.00184953 0.000502562 0.000576513 0.000540392 0.000977942 0.000458822 0.00093147 0.00101499 0.000838504 0.00231921 0.00142277 0.00141564 0.00150725 0.000763034 2.35246e-05 0.00202747 -0.000727946 -0.00434193 0.00262932 0.0103839 0.00437948 0.0295064 0.010352 -0.00445048 -0.00465956 -0.00458501 -0.00466408 -0.00463523 -0.00466125 -0.00448447 -0.00450959 -0.00459791 -0.00475921 -0.00454412 -0.00435604 -0.00468811 -0.00300125 -0.00291377 -0.00267953 -0.00473893 -0.00461184 -0.00474496 -0.00114538 -0.000534604 -0.000357505 -0.000737932 -0.000645956 -0.00274732 0.000743777 -0.00039986
lyrON1 0.0017054 0.00192023 0.00197229 0.00186606 0.0022028 0.0118139 0.000270681 -2.69994e-05 -2.57087e-05 -0.000443385 -0.000414962 -0.000784651 -0.000354865 -0.000718154 -0.00266091 0.000466528 -0.00134773 -0.0010477 -0.00300976 -0.00302643 -0.00113622 -0.000822477 -0.000746464 -0.000162678 0.00059459 0.00166267 0.001478 0.00178987 0.00172376 0.000566747 0.00205397 0.000189417 0.000177294 0.00171607 0.00175947 0.00172192 0.00221139 0.00143696 0.00237084 0.00244439 0.00213462 0.00347944 0.00279087 0.00257607 0.00298831 0.000342677 -0.000355209 0.000661098 -0.0010883 -0.00378087 0.00012992 0.00753667 0.0016229 0.010352 0.0294761 -0.00412518 -0.00467203 -0.00447695 -0.00442345 -0.00467554 -0.00450438 -0.00468157 -0.00445112 -0.00439508 -0.00461567 -0.0045786 -0.00432709 -0.00465411 -0.00292711 -0.00316938 -0.00250298 -0.00460627 -0.00450598 -0.00460362 -0.00109195 -0.000719655 -0.000656099 -0.00100597 -0.000779609 -0.00277714 -0.000529442 0.00020341
areGL1 -0.00483621 -0.00342712 -0.00364998 -0.00315018 -0.00382801 -0.00443242 -0.00377158 -0.00377181 -0.00328735 -0.00308747 -0.00263919 -0.00212786 -0.00342412 -0.00320384 0.00243348 -0.00512034 -0.00129121 -0.00105106 0.00310671 0.00338496 -0.00135514 -0.00167734 -0.00146176 -0.00373918 -0.00515061 -0.0052452 -0.00512324 -0.00518986 -0.00494829 -0.00515593 -0.00510009 -0.0042248 -0.00398829 -0.00560694 -0.00559118 -0.00494676 -0.00509259 -0.0034669 -0.00486718 -0.00459975 -0.00462664 -0.00476977 -0.00460231 -0.00432255 -0.0045794 -0.00403536 -0.00362443 -0.00259757 0.000355588 0.0118641 -0.00365555 -0.00406884 -0.00320548 -0.00445048 -0.00412518 0.0207262 0.0148917 0.00837061 0.00840016 0.0123859 0.0126517 0.011463 0.00836317 0.00847695 0.00978704 0.0156056 0.0143889 0.0145509 0.00166398 0.00386694 0.00101379 0.0154791 0.010188 0.00979767 -0.00432104 -0.00429713 -0.00423591 -0.00453373 -0.00422775 0.00172345 -0.0031209 -0.00490889
areGL2 -0.00519133 -0.00379026 -0.00394334 -0.00348005 -0.00419465 -0.00481809 -0.00403271 -0.00392211 -0.00346601 -0.00315233 -0.00271893 -0.00207684 -0.00365327 -0.00335738 0.00269994 -0.00551999 -0.00092118 -0.000768293 0.00365669 0.00454862 -0.00148718 -0.00139198 -0.00124295 -0.00393816 -0.00562691 -0.00562971 -0.0054544 -0.00548024 -0.00523168 -0.0054867 -0.00551981 -0.00440889 -0.00415309 -0.00575167 -0.00567196 -0.00522342 -0.00541327 -0.00369682 -0.00505969 -0.00475264 -0.00489501 -0.00496888 -0.00480401 -0.00464776 -0.00492092 -0.0041964 -0.00374689 -0.00236038 0.000472896 0.0128744 -0.00379303 -0.00431236 -0.00345249 -0.00465956 -0.00467203 0.0148917 0.0199632 0.00911 0.00861858 0.0148231 0.0135032 0.0131379 0.00901453 0.00900609 0.0103131 0.0150941 0.0134781 0.0139262 0.0024013 0.0047894 0.00151833 0.0149749 0.0111568 0.0103032 -0.00460417 -0.00460253 -0.00457057 -0.00480884 -0.00449353 0.002424 -0.0033551 -0.00520808
areMB1 -0.00557302 -0.00438415 -0.00471965 -0.00404973 -0.00455575 -0.00494823 -0.00317955 -0.00318612 -0.00259589 -0.00216996 -0.00194734 -0.0010524 -0.00279959 -0.00230756 0.00441508 -0.00500746 -0.000210047 -0.000128236 0.0050997 0.00553681 -0.000390629 -0.000898223 -0.00066206 -0.00310883 -0.00518571 -0.00640938 -0.00623175 -0.0061689 -0.00587956 -0.00485623 -0.00610787 -0.00368559 -0.0036333 -0.00614087 -0.00614881 -0.00536262 -0.00576052 -0.0043403 -0.0058514 -0.00532413 -0.00525768 -0.00536766 -0.00546108 -0.00507555 -0.00546678 -0.00345485 -0.0027956 -0.00157376 0.00119853 0.00967828 -0.00289844 -0.00419133 -0.0025671 -0.00458501 -0.00447695 0.00837061 0.00911 0.0203 0.0169895 0.009411 0.00947768 0.00991844 0.0130351 0.0133904 0.0122202 0.00868946 0.00911393 0.00910916 0.00364273 0.00617609 0.00318156 0.00908993 0.0113027 0.0122153 -0.0039368 -0.0035711 -0.0037758 -0.00371759 -0.00359286 0.00386507 -0.00233065 -0.00547934
areMB2 -0.00537788 -0.00429945 -0.00471133 -0.00402432 -0.00459676 -0.00494328 -0.00308669 -0.00300561 -0.00249409 -0.00207982 -0.00194666 -0.00103838 -0.00264368 -0.00220085 0.00455364 -0.00495253 -0.000164184 -4.75467e-05 0.00511216 0.00549334 -0.00023964 -0.000930687 -0.000759258 -0.00305028 -0.00506424 -0.00628765 -0.00619883 -0.00610958 -0.00578579 -0.00491238 -0.00611172 -0.00352127 -0.00356284 -0.00610861 -0.0061849 -0.0054092 -0.00582859 -0.00439477 -0.00579492 -0.00530999 -0.00534698 -0.0054044 -0.00545199 -0.00507694 -0.00540111 -0.00334192 -0.00265743 -0.00164403 0.00133683 0.0095381 -0.00289647 -0.0042651 -0.00256396 -0.00466408 -0.00442345 0.00840016 0.00861858 0.0169895 0.0200279 0.00907131 0.00956549 0.00982914 0.0126245 0.0129107 0.0117164 0.00857038 0.00920977 0.00945435 0.00365027 0.00634313 0.00328517 0.00885407 0.0113701 0.0117065 -0.0038306 -0.00337661 -0.00371621 -0.00366681 -0.00357833 0.00385112 -0.00221669 -0.00538117
areNU4 -0.00539396 -0.00397101 -0.00418779 -0.00360552 -0.00439792 -0.00477758 -0.00392306 -0.00378813 -0.0033363 -0.00303556 -0.00272516 -0.00190117 -0.00339564 -0.0031215 0.00316717 -0.00557891 -0.000619539 -0.00074604 0.00467622 0.00525251 -0.00123358 -0.00131535 -0.00102948 -0.00377622 -0.00560543 -0.00578262 -0.00560861 -0.00560157 -0.00538887 -0.00537745 -0.00566327 -0.00421963 -0.00425926 -0.00608429 -0.00598205 -0.00535588 -0.00562846 -0.00397726 -0.00530918 -0.00504214 -0.00501323 -0.00516724 -0.00493518 -0.00483408 -0.0051677 -0.00419357 -0.00343852 -0.00215752 0.000480519 0.0124748 -0.00349747 -0.00426085 -0.00313053 -0.00463523 -0.00467554 0.0123859 0.0148231 0.009411 0.00907131 0.0197402 0.0136672 0.0133651 0.00939579 0.00949041 0.0101604 0.0142718 0.0129596 0.0129963 0.00266838 0.00540111 0.00199022 0.0152207 0.0108338 0.0101659 -0.00436221 -0.00440382 -0.00456631 -0.00467071 -0.00429171 0.00268227 -0.00323924 -0.00536566
areNU5 -0.00518797 -0.00388672 -0.00406712 -0.00359619 -0.00426159 -0.00480386 -0.00381651 -0.00381052 -0.00340905 -0.00300979 -0.00267725 -0.00200396 -0.0033757 -0.00311891 0.00327515 -0.00540956 -0.000727639 -0.000609189 0.00468866 0.00534198 -0.000917025 -0.00124557 -0.00118781 -0.00374747 -0.00535685 -0.0056103 -0.00557249 -0.00553463 -0.00542007 -0.0053074 -0.00558429 -0.00415942 -0.00407529 -0.00591468 -0.00601519 -0.00538177 -0.0055632 -0.00386126 -0.00528277 -0.00498349 -0.00498954 -0.00506366 -0.00512018 -0.00471147 -0.00526091 -0.00404377 -0.00337715 -0.00215505 0.000624879 0.0117476 -0.00366772 -0.00440688 -0.00317713 -0.00466125 -0.00450438 0.0126517 0.0135032 0.00947768 0.00956549 0.0136672 0.0205398 0.0140688 0.00863725 0.00868759 0.00968489 0.0137978 0.0120825 0.0122419 0.00314184 0.00640435 0.00227078 0.0142219 0.0102019 0.00969552 -0.00423494 -0.00417272 -0.00433417 -0.00445359 -0.00411706 0.00321607 -0.00331445 -0.0051778
areNT1 -0.00543274 -0.00408708 -0.00438517 -0.00387099 -0.004594 -0.00497315 -0.00389025 -0.00369408 -0.00326386 -0.00285295 -0.00270866 -0.00176284 -0.00337435 -0.0030514 0.00349296 -0.00534607 -0.000556297 -0.000495978 0.00469364 0.00549494 -0.000683928 -0.00103953 -0.000926747 -0.00375661 -0.00556718 -0.00595436 -0.00567898 -0.0056968 -0.00555686 -0.00537312 -0.00573636 -0.00408531 -0.00407174 -0.00606442 -0.00600425 -0.0054893 -0.00581534 -0.00393046 -0.00543561 -0.00498615 -0.00519896 -0.00523087 -0.00530578 -0.00489668 -0.00536779 -0.00397134 -0.00339496 -0.00187392 0.000790394 0.011562 -0.00358506 -0.00430273 -0.00304165 -0.00448447 -0.00468157 0.011463 0.0131379 0.00991844 0.00982914 0.0133651 0.0140688 0.0201582 0.00940323 0.00947195 0.0102771 0.0131757 0.0118073 0.0122494 0.00353082 0.00678945 0.00274106 0.0135246 0.0108508 0.0102826 -0.00425974 -0.0043029 -0.00449439 -0.00438104 -0.004233 0.00342224 -0.00295836 -0.00534268
areNU3 -0.00578825 -0.00432944 -0.00460293 -0.00399386 -0.00459802 -0.00504643 -0.00336125 -0.00312145 -0.00262831 -0.00237367 -0.00210832 -0.00130478 -0.00290335 -0.00261562 0.00415596 -0.00520754 -0.000188484 -1.39756e-05 0.00519739 0.00556757 -0.000782454 -0.00110582 -0.000786665 -0.00331862 -0.00530294 -0.00612863 -0.00625679 -0.00618812 -0.00593645 -0.00504013 -0.0061447 -0.00372643 -0.00379753 -0.00619414 -0.0060866 -0.00531128 -0.0059698 -0.00430501 -0.00576705 -0.00535617 -0.00537102 -0.00545239 -0.0053665 -0.00510953 -0.00560057 -0.00356469 -0.00320089 -0.00168775 0.00105865 0.00992162 -0.00291714 -0.00432578 -0.00283088 -0.00450959 -0.00445112 0.00836317 0.00901453 0.0130351 0.0126245 0.00939579 0.00863725 0.00940323 0.0202206 0.0186003 0.0154601 0.00888191 0.00934161 0.00934796 0.00264099 0.00541671 0.00259722 0.00885877 0.0134191 0.0154492 -0.00399913 -0.0038007 -0.00402275 -0.00395134 -0.00376032 0.00282449 -0.00224203 -0.00557844
areQC7 -0.00575216 -0.00438242 -0.00462652 -0.00400385 -0.00457125 -0.00493977 -0.00333758 -0.00316005 -0.00261992 -0.00232877 -0.00209178 -0.00130054 -0.00287645 -0.0025223 0.00417794 -0.00514141 -0.000136077 6.45845e-05 0.00536256 0.00552313 -0.000803065 -0.00102764 -0.000702409 -0.00330454 -0.00521376 -0.00625566 -0.00629333 -0.00624835 -0.00589026 -0.00503252 -0.00618822 -0.00370976 -0.00377982 -0.00622757 -0.00613504 -0.00537151 -0.0059596 -0.00433494 -0.00577847 -0.00531412 -0.00540717 -0.00545268 -0.00544382 -0.00517934 -0.00556306 -0.00358323 -0.0031468 -0.00162667 0.0011117 0.00976209 -0.00290694 -0.00435377 -0.00279517 -0.00459791 -0.00439508 0.00847695 0.00900609 0.0133904 0.0129107 0.00949041 0.00868759 0.00947195 0.0186003 0.019339 0.0152295 0.00890817 0.00907889 0.00953709 0.00264679 0.00556285 0.00262218 0.00888658 0.0133228 0.0152282 -0.00402259 -0.00380837 -0.00406097 -0.00394632 -0.00375763 0.00283288 -0.00234627 -0.00547606
areQC5 -0.005875 -0.00434692 -0.00459775 -0.00382542 -0.00449458 -0.00513964 -0.00365371 -0.00364204 -0.00327927 -0.00293258 -0.00259512 -0.00177397 -0.0033583 -0.00309102 0.00383708 -0.00561252 -0.000426059 -0.000327158 0.00554604 0.00568123 -0.00120063 -0.00140489 -0.00118284 -0.0037012 -0.00569769 -0.00619789 -0.00617575 -0.00627927 -0.00579314 -0.00535331 -0.00604294 -0.0041371 -0.00416288 -0.00635158 -0.00628598 -0.00543415 -0.00589963 -0.00431006 -0.00569869 -0.00528419 -0.00527845 -0.00550237 -0.00546244 -0.00519679 -0.00544172 -0.00405278 -0.0036315 -0.00210852 0.000817707 0.0121246 -0.00329506 -0.0045763 -0.00326252 -0.00475921 -0.00461567 0.00978704 0.0103131 0.0122202 0.0117164 0.0101604 0.00968489 0.0102771 0.0154601 0.0152295 0.0203796 0.0100005 0.0112119 0.0103669 0.00227952 0.00490687 0.00206537 0.010249 0.0162704 0.0204137 -0.00435542 -0.00439496 -0.00461467 -0.004485 -0.00425903 0.00241874 -0.00287124 -0.00568927
areQC4 -0.00500805 -0.00377476 -0.00393756 -0.00355427 -0.00409565 -0.0047477 -0.00413878 -0.00398236 -0.0034544 -0.00314848 -0.00276338 -0.0021701 -0.00354533 -0.00328129 0.00262131 -0.00532208 -0.00125576 -0.00107776 0.00365911 0.00420238 -0.00132086 -0.00158467 -0.00128015 -0.00398041 -0.0054422 -0.00557149 -0.00542557 -0.00543109 -0.00515767 -0.00539625 -0.00550082 -0.00431248 -0.004356 -0.00589076 -0.00586788 -0.00523356 -0.00538211 -0.00364003 -0.00519748 -0.00478556 -0.00488056 -0.00489694 -0.00484652 -0.00461065 -0.0050358 -0.00416498 -0.00361203 -0.00237789 0.000187639 0.0122379 -0.00374646 -0.00443759 -0.00333368 -0.00454412 -0.0045786 0.0156056 0.0150941 0.00868946 0.00857038 0.0142718 0.0137978 0.0131757 0.00888191 0.00890817 0.0100005 0.0194334 0.0141635 0.0153837 0.00223529 0.00480179 0.001633 0.0162669 0.0102852 0.0100137 -0.00456226 -0.00451713 -0.00472545 -0.0047501 -0.00434003 0.00218859 -0.00318994 -0.00514339
areQC2 -0.00513393 -0.00374425 -0.00399962 -0.00342731 -0.00412055 -0.00457206 -0.00388585 -0.00390265 -0.00343243 -0.00309661 -0.00271578 -0.00206618 -0.00354421 -0.00318462 0.00300229 -0.00543696 -0.00105772 -0.000977466 0.00427753 0.00450154 -0.00144959 -0.00134106 -0.00105867 -0.0038484 -0.00535641 -0.00555509 -0.00543429 -0.00528833 -0.00506514 -0.00525155 -0.00539716 -0.00416856 -0.00419253 -0.00592317 -0.00584203 -0.00509883 -0.00535716 -0.00373342 -0.00499323 -0.00463853 -0.00470336 -0.00496159 -0.00488812 -0.00449767 -0.00481575 -0.00415415 -0.00353983 -0.00225236 0.000377006 0.0132861 -0.0035747 -0.00432694 -0.00323443 -0.00435604 -0.00432709 0.0143889 0.0134781 0.00911393 0.00920977 0.0129596 0.0120825 0.0118073 0.00934161 0.00907889 0.0112119 0.0141635 0.0203097 0.0133572 0.00196582 0.00423015 0.00112687 0.0144084 0.0116657 0.011223 -0.00456037 -0.00459679 -0.00470258 -0.00483055 -0.00440442 0.00186941 -0.00320047 -0.00521813
areQC3 -0.00489311 -0.00386011 -0.0041046 -0.00346251 -0.00420197 -0.00487241 -0.00406204 -0.00387389 -0.00341118 -0.00310113 -0.00274981 -0.00225027 -0.00345746 -0.00295636 0.00267074 -0.00500362 -0.00116219 -0.00081536 0.00374841 0.00388115 -0.00113899 -0.00170329 -0.00137171 -0.00380152 -0.0052479 -0.00561321 -0.00548503 -0.00540561 -0.00524341 -0.00520907 -0.00546278 -0.00427393 -0.00422734 -0.00575161 -0.00571864 -0.00517779 -0.00533915 -0.00373133 -0.00514922 -0.00463256 -0.00491334 -0.00483806 -0.0048204 -0.00471011 -0.00484448 -0.00401574 -0.00350965 -0.00244188 0.000134658 0.0109136 -0.00390133 -0.0044573 -0.00335274 -0.00468811 -0.00465411 0.0145509 0.0139262 0.00910916 0.00945435 0.0129963 0.0122419 0.0122494 0.00934796 0.00953709 0.0103669 0.0153837 0.0133572 0.0203828 0.00270781 0.00502625 0.00199056 0.0155696 0.0106317 0.0103759 -0.00457136 -0.00414196 -0.00437359 -0.00453807 -0.00420671 0.0026896 -0.0032547 -0.00508801
areSK2 -0.00381772 -0.00329521 -0.00332387 -0.00330076 -0.00349892 -0.00312612 -0.00126279 -0.000972114 -0.00118587 -0.000904682 -0.000873282 -0.000448305 -0.000669218 -0.000782443 0.00158934 -0.00196758 3.73634e-05 0.000274793 0.0020496 0.00179769 0.000891608 -0.000670362 -0.000750486 -0.000648704 -0.00205832 -0.00469667 -0.00454985 -0.00444195 -0.00413707 -0.00171809 -0.00453861 -0.0010156 -0.00138822 -0.00395043 -0.00383343 -0.00372215 -0.00378266 -0.00302052 -0.00409092 -0.00384899 -0.00392741 -0.00373392 -0.00389946 -0.00382348 -0.00391486 -0.000884804 -0.000485914 -0.00103337 0.00038043 0.00220016 -0.00153878 -0.00266868 -0.00174097 -0.00300125 -0.00292711 0.00166398 0.0024013 0.00364273 0.00365027 0.00266838 0.00314184 0.00353082 0.00264099 0.00264679 0.00227952 0.00223529 0.00196582 0.00270781 0.0254246 0.00819836 0.0134625 0.00239754 0.0019845 0.00227331 0.00159324 0.000957641 -3.49217e-08 4.13403e-05 0.00333697 0.0193959 -0.000501032 -0.00308939
areSK1 -0.00434352 -0.00331299 -0.00353935 -0.00322546 -0.00361678 -0.00349191 -0.00162211 -0.00151087 -0.00117931 -0.000583651 -0.000294353 0.000117548 -0.000856084 -0.000579485 0.00260134 -0.00282793 0.000681026 0.000858771 0.00321643 0.0034943 0.00115257 1.33057e-05 2.27724e-05 -0.00105657 -0.00283607 -0.00508123 -0.00488883 -0.00492801 -0.00466534 -0.0028476 -0.00491385 -0.00161313 -0.0020246 -0.00470656 -0.00461843 -0.00406619 -0.00452494 -0.00331756 -0.00440362 -0.0040154 -0.0040977 -0.00408495 -0.00448132 -0.0041626 -0.0042822 -0.0016342 -0.00106571 -0.000567983 0.00122735 0.00474361 -0.00145895 -0.00264658 -0.00128931 -0.00291377 -0.00316938 0.00386694 0.0047894 0.00617609 0.00634313 0.00540111 0.00640435 0.00678945 0.00541671 0.00556285 0.00490687 0.00480179 0.00423015 0.00502625 0.00819836 0.013365 0.00713879 0.00484959 0.00477032 0.00489315 -2.09954e-05 -0.000969385 -0.00152313 -0.00113115 0.000537595 0.00806285 -0.00078927 -0.00387944
areSK3 -0.00345949 -0.00312031 -0.00319286 -0.00299692 -0.00325514 -0.00279599 -0.00125504 -0.00100993 -0.00126822 -0.000968519 -0.000620572 -0.000664783 -0.000386214 -0.000259148 0.00159309 -0.00164703 -0.000144029 0.000140915 0.00134736 0.00156593 0.00055615 -0.000804628 -0.000771728 -0.000510443 -0.0016685 -0.00442894 -0.00404675 -0.00397199 -0.00388216 -0.00132801 -0.00429638 -0.000575554 -0.00170659 -0.00353058 -0.00365594 -0.00338503 -0.00344554 -0.00303425 -0.00375703 -0.00363227 -0.00375471 -0.00330566 -0.00367665 -0.00345153 -0.00360078 -0.000631577 -0.000539134 -0.0008876 0.000128867 0.00139888 -0.00154177 -0.00238619 -0.0014291 -0.00267953 -0.00250298 0.00101379 0.00151833 0.00318156 0.00328517 0.00199022 0.00227078 0.00274106 0.00259722 0.00262218 0.00206537 0.001633 0.00112687 0.00199056 0.0134625 0.00713879 0.0257503 0.00151871 0.00167688 0.00206175 0.00354118 0.00267669 0.0010243 0.00160555 0.00483955 0.0131098 -0.000276805 -0.00303269
areNU1 -0.00527769 -0.00373498 -0.00391267 -0.00350401 -0.00422106 -0.0046986 -0.00424012 -0.00419141 -0.00371744 -0.00328542 -0.00292764 -0.00209186 -0.00375413 -0.00350588 0.00246559 -0.00557204 -0.00114102 -0.00119386 0.00382149 0.00433654 -0.00155542 -0.00156483 -0.00125603 -0.00412862 -0.00563468 -0.00553028 -0.00543771 -0.00539157 -0.00518262 -0.00544709 -0.00544317 -0.00445577 -0.00444297 -0.00595921 -0.00581179 -0.00533361 -0.00552863 -0.00373334 -0.00509452 -0.00479679 -0.00491263 -0.00502119 -0.00482991 -0.00456569 -0.00504107 -0.00434841 -0.00379325 -0.00246732 0.000169807 0.0125571 -0.00394037 -0.00445167 -0.00341094 -0.00473893 -0.00460627 0.0154791 0.0149749 0.00908993 0.00885407 0.0152207 0.0142219 0.0135246 0.00885877 0.00888658 0.010249 0.0162669 0.0144084 0.0155696 0.00239754 0.00484959 0.00151871 0.0200615 0.010853 0.0102697 -0.00458385 -0.00465083 -0.00485812 -0.00486491 -0.00455012 0.00235344 -0.00361779 -0.00530661
areNU2 -0.0054841 -0.00413081 -0.00431898 -0.00363028 -0.00429995 -0.00487705 -0.00356305 -0.00356005 -0.00318343 -0.0027364 -0.00265334 -0.00180048 -0.00333341 -0.00295116 0.00371658 -0.00539964 -0.000606629 -0.000513684 0.00500219 0.00538596 -0.00114778 -0.00140174 -0.0011916 -0.00353091 -0.00541813 -0.005865 -0.00576906 -0.0058463 -0.00558984 -0.00526809 -0.00563301 -0.0041034 -0.00413242 -0.00603849 -0.00598687 -0.00529662 -0.00561127 -0.00411673 -0.00542432 -0.00502833 -0.00510066 -0.00524716 -0.00518625 -0.00494533 -0.00518767 -0.0039295 -0.00348335 -0.00201773 0.000866681 0.0126362 -0.00352457 -0.00445689 -0.00328644 -0.00461184 -0.00450598 0.010188 0.0111568 0.0113027 0.0113701 0.0108338 0.0102019 0.0108508 0.0134191 0.0133228 0.0162704 0.0102852 0.0116657 0.0106317 0.0019845 0.00477032 0.00167688 0.010853 0.0173146 0.0162813 -0.00405334 -0.00418014 -0.00442652 -0.00427432 -0.00415581 0.00232465 -0.00280297 -0.00549309
areQC6 -0.00588289 -0.00436271 -0.00460331 -0.00382425 -0.00450066 -0.00513614 -0.00364827 -0.00363801 -0.00327435 -0.00293205 -0.00258346 -0.00176581 -0.00335946 -0.00309257 0.00382311 -0.00561471 -0.000425015 -0.0003344 0.00553685 0.0056683 -0.00119674 -0.00138119 -0.00117648 -0.00370119 -0.00567696 -0.00619439 -0.00618053 -0.00626334 -0.00580258 -0.00535356 -0.00604267 -0.00414201 -0.00416805 -0.00635688 -0.00628338 -0.00544023 -0.00590506 -0.00430708 -0.00570322 -0.0052856 -0.00527935 -0.00549861 -0.00547343 -0.00520261 -0.00544663 -0.00405653 -0.00364262 -0.00210282 0.000816162 0.0121302 -0.00330748 -0.00457279 -0.00325734 -0.00474496 -0.00460362 0.00979767 0.0103032 0.0122153 0.0117065 0.0101659 0.00969552 0.0102826 0.0154492 0.0152282 0.0204137 0.0100137 0.011223 0.0103759 0.00227331 0.00489315 0.00206175 0.0102697 0.0162813 0.0204477 -0.0043637 -0.00440039 -0.00461777 -0.00448577 -0.00427274 0.0024058 -0.00287926 -0.00573017
lyrAB1 -0.00125703 -0.00156518 -0.00167968 -0.00154096 -0.00167322 -0.000754975 0.000699365 0.00100092 0.000190327 0.000670501 -2.05214e-05 -0.000388139 0.0022787 0.00178873 -0.00143866 0.00272101 -0.00024737 -0.000127884 -0.00211616 -0.00200919 0.000877201 -0.000897483 -0.000848917 0.00260747 0.0026708 -0.00241227 -0.00184908 -0.00211547 -0.0017957 0.00284519 -0.00247326 0.00314477 0.000275385 -0.00079407 -0.000571556 -0.000805308 -0.000634588 -0.00125437 -0.00115076 -0.00143797 -0.00153516 -0.00102008 -0.00141037 -0.00152432 -0.0013635 0.00269452 0.00206687 -0.000977347 -0.000809922 -0.0045693 -0.000162718 -0.000988365 -0.00071861 -0.00114538 -0.00109195 -0.00432104 -0.00460417 -0.0039368 -0.0038306 -0.00436221 -0.00423494 -0.00425974 -0.00399913 -0.00402259 -0.00435542 -0.00456226 -0.00456037 -0.00457136 0.00159324 -2.09954e-05 0.00354118 -0.00458385 -0.00405334 -0.0043637 0.0323836 0.0126326 0.00985777 0.0173184 0.0141176 0.000864514 0.00139743 -0.000418786
lyrAB2 -0.00149646 -0.00183361 -0.00164218 -0.00185626 -0.00185646 -0.000723432 0.0013429 0.00149738 0.00101602 0.000922267 0.000668841 0.000264196 0.00265411 0.00209409 -0.00123479 0.00273068 0.000363407 0.000169712 -0.0022625 -0.0025069 0.000908096 -0.000352734 -0.000355178 0.00316064 0.00243564 -0.00260833 -0.00227921 -0.00238753 -0.00210155 0.00296256 -0.00270013 0.00321619 0.00113603 -0.00127068 -0.00109594 -0.00108423 -0.000843465 -0.00145975 -0.00140029 -0.00164076 -0.00146128 -0.00118002 -0.00163659 -0.00175494 -0.00140303 0.003246 0.00203226 -0.000302614 -0.000554791 -0.00462049 0.000361833 -0.000419018 5.14106e-05 -0.000534604 -0.000719655 -0.00429713 -0.00460253 -0.0035711 -0.00337661 -0.00440382 -0.00417272 -0.0043029 -0.0038007 -0.00380837 -0.00439496 -0.00451713 -0.00459679 -0.00414196 0.000957641 -0.000969385 0.00267669 -0.00465083 -0.00418014 -0.00440039 0.0126326 0.0307531 0.0136466 0.0140067 0.0100501 0.000760506 0.00147856 -0.000429838
lyrSK1 -0.00159901 -0.00172526 -0.00164232 -0.00173561 -0.00152685 -0.00024131 0.00220021 0.00211052 0.00174969 0.00124722 0.00141948 0.000768198 0.00369501 0.00297458 -0.001371 0.00274193 0.000684213 0.000442875 -0.00201096 -0.00212072 0.00124871 0.0002261 0.000183521 0.0039461 0.00266686 -0.00213345 -0.00203453 -0.00223062 -0.0018983 0.00267915 -0.00235641 0.00334021 0.00230951 -0.00126047 -0.00101983 -0.00102805 -0.00101696 -0.00108172 -0.00140031 -0.00168155 -0.00131487 -0.00121745 -0.00157213 -0.00176531 -0.00125752 0.00364527 0.00222929 0.00031027 -0.000481783 -0.00485755 0.000909206 -0.000213048 0.000612507 -0.000357505 -0.000656099 -0.00423591 -0.00457057 -0.0037758 -0.00371621 -0.00456631 -0.00433417 -0.00449439 -0.00402275 -0.00406097 -0.00461467 -0.00472545 -0.00470258 -0.00437359 -3.49217e-08 -0.00152313 0.0010243 -0.00485812 -0.00442652 -0.00461777 0.00985777 0.0136466 0.0280704 0.0103118 0.0091841 0.000310598 0.00220783 -0.000526561
lyrSK2 -0.000967009 -0.00157151 -0.00163383 -0.00171598 -0.00146424 -0.000289784 0.000921288 0.00137587 0.000358909 0.000780565 0.000167351 -0.000365725 0.00235821 0.00168258 -0.0015962 0.00304599 -0.000267809 -0.000300317 -0.00226076 -0.00249985 0.000994385 -0.000951194 -0.000806564 0.00262976 0.00303941 -0.00206075 -0.00180556 -0.00209228 -0.00154491 0.00340553 -0.00216252 0.00305856 0.000424936 -0.000656689 -0.000436894 -0.000701847 -0.000419916 -0.00125875 -0.00105896 -0.00149375 -0.00126197 -0.000783012 -0.00114844 -0.0013279 -0.00107995 0.00268302 0.00247316 -0.000607962 -0.000657005 -0.00479507 -0.000438854 -0.000689798 -0.000440499 -0.000737932 -0.00100597 -0.00453373 -0.00480884 -0.00371759 -0.00366681 -0.00467071 -0.00445359 -0.00438104 -0.00395134 -0.00394632 -0.004485 -0.0047501 -0.00483055 -0.00453807 4.13403e-05 -0.00113115 0.00160555 -0.00486491 -0.00427432 -0.00448577 0.0173184 0.0140067 0.0103118 0.0324872 0.0126525 -9.57225e-05 0.00128649 -0.000165921
lyrSK4 -0.00108451 -0.00143202 -0.00150133 -0.00164589 -0.00152814 -0.000407285 0.000526081 0.000791775 -6.64989e-06 0.000256798 4.13058e-05 -0.000599616 0.00206671 0.00140118 -0.00173105 0.00292888 -0.000421301 -0.00016497 -0.00230912 -0.00226727 0.000573544 -0.000980658 -0.000972227 0.00225527 0.00287349 -0.00203855 -0.00185781 -0.00195615 -0.00161282 0.00296657 -0.0023423 0.00313992 0.000210723 -0.000651973 -0.000496005 -0.000752155 -0.000669991 -0.00103886 -0.00113593 -0.00143841 -0.00118035 -0.000925112 -0.00115007 -0.00124447 -0.00107679 0.00251308 0.00207678 -0.000860885 -0.000792632 -0.00439238 -0.000378338 -0.000852742 -0.000541816 -0.000645956 -0.000779609 -0.00422775 -0.00449353 -0.00359286 -0.00357833 -0.00429171 -0.00411706 -0.004233 -0.00376032 -0.00375763 -0.00425903 -0.00434003 -0.00440442 -0.00420671 0.00333697 0.000537595 0.00483955 -0.00455012 -0.00415581 -0.00427274 0.0141176 0.0100501 0.0091841 0.0126525 0.0310679 0.00289669 0.00122712 -0.000427
lyrSK3 -0.00352314 -0.00319289 -0.00318413 -0.00297214 -0.00318634 -0.0030607 -0.00127686 -0.00111073 -0.00111035 -0.000764687 -0.000603949 -0.000427936 -0.000759803 -0.000679086 0.0018478 -0.00191653 0.000167649 0.0001499 0.00203125 0.00188007 0.000884141 -0.000604421 -0.000639879 -0.00068776 -0.00209802 -0.00453453 -0.00442448 -0.00429393 -0.00391214 -0.00169202 -0.00445946 -0.00113117 -0.00161566 -0.00400256 -0.00388427 -0.00366968 -0.00379453 -0.00304106 -0.00396658 -0.00370045 -0.0038291 -0.00349269 -0.00378496 -0.00360865 -0.00352564 -0.000855244 -0.000488461 -0.000877967 0.00037141 0.00240437 -0.00152191 -0.00253127 -0.00152653 -0.00274732 -0.00277714 0.00172345 0.002424 0.00386507 0.00385112 0.00268227 0.00321607 0.00342224 0.00282449 0.00283288 0.00241874 0.00218859 0.00186941 0.0026896 0.0193959 0.00806285 0.0131098 0.00235344 0.00232465 0.0024058 0.000864514 0.000760506 0.000310598 -9.57225e-05 0.00289669 0.0209389 -0.000458136 -0.00312547
lyrWI1.1 -0.00227181 -0.00220943 -0.00217258 -0.00206545 -0.00225959 -0.000400644 0.00479489 0.00437907 0.00502498 0.00485601 0.00426662 0.00392735 0.00365776 0.00392814 0.000616217 0.00142982 0.00245328 0.00276011 -0.000636763 -0.000436317 0.00278086 0.00329722 0.00327354 0.00363684 0.000981631 -0.00292497 -0.00291254 -0.00308209 -0.00253174 0.00164682 -0.00284666 0.00243722 0.00474416 -0.0022704 -0.00223483 -0.00205067 -0.0021939 -0.00213127 -0.00243872 -0.00226696 -0.00226692 -0.00206697 -0.00239485 -0.00242827 -0.0023573 0.00369334 0.00150833 0.0034087 0.00212921 -0.00323504 0.00438788 0.00181068 0.00362044 0.000743777 -0.000529442 -0.0031209 -0.0033551 -0.00233065 -0.00221669 -0.00323924 -0.00331445 -0.00295836 -0.00224203 -0.00234627 -0.00287124 -0.00318994 -0.00320047 -0.0032547 -0.000501032 -0.00078927 -0.000276805 -0.00361779 -0.00280297 -0.00287926 0.00139743 0.00147856 0.00220783 0.00128649 0.00122712 -0.000458136 0.0143739 -0.00158478
Alyrp_PLS 0.00348059 0.00225841 0.00230574 0.00159633 0.00252349 0.000396294 -0.00194688 -0.00134678 -0.00232645 -0.00243988 -0.00228536 -0.00286957 -0.000785335 -0.00155133 -0.00403765 0.00191177 -0.00272324 -0.0029862 -0.00452729 -0.00455225 -0.0020496 -0.0030379 -0.00322289 -0.000274142 0.00200332 0.0034367 0.0034156 0.00301923 0.0028043 0.00196085 0.00314719 0.000809763 -0.00225331 0.00371686 0.00412347 0.00325585 0.00494327 0.00234809 0.00352122 0.00256131 0.00277613 0.00270964 0.00302197 0.0028073 0.00319649 7.88304e-05 0.00106136 -0.00281404 -0.00306842 -0.00522435 -0.00249164 -0.0011082 -0.00254663 -0.00039986 0.00020341 -0.00490889 -0.00520808 -0.00547934 -0.00538117 -0.00536566 -0.0051778 -0.00534268 -0.00557844 -0.00547606 -0.00568927 -0.00514339 -0.00521813 -0.00508801 -0.00308939 -0.00387944 -0.00303269 -0.00530661 -0.00549309 -0.00573017 -0.000418786 -0.000429838 -0.000526561 -0.000165921 -0.000427 -0.00312547 -0.00158478 0.0897411
# Treemix results: m=0 covse
lyrPA2 lyrNY1 lyrNY2 lyrNY3 lyrNY5 lyrPA4 lyrIN1 lyrIL2 lyrMI1 lyrMI2 lyrMI3 lyrMI4 lyrWI3 lyrMI5 lyrMI6 lyrMO1 lyrON9 lyrON10 lyrON11 lyrON11.1 lyrON12 lyrON7 lyrON6 lyrWI2 lyrMO2 lyrNC1 lyrNC3 lyrNC2 lyrNC4 lyrMO3 lyrMO3SM lyrIA1 lyrIL1 lyrVA2 lyrVA1 lyrMD1 lyrMD4 lyrNJ1 lyrMD2 lyrMD3 lyrWV1 lyrPA1 lyrPA3 lyrNY6 lyrNY4 lyrWI1 lyrIA2 lyrON5 lyrON8 areQC1 lyrOH1 lyrON4 lyrON3 lyrON2 lyrON1 areGL1 areGL2 areMB1 areMB2 areNU4 areNU5 areNT1 areNU3 areQC7 areQC5 areQC4 areQC2 areQC3 areSK2 areSK1 areSK3 areNU1 areNU2 areQC6 lyrAB1 lyrAB2 lyrSK1 lyrSK2 lyrSK4 lyrSK3 lyrWI1.1 Alyrp_PLS 
lyrPA2 0.000304644 0.000154548 0.000172867 0.000170941 0.000154257 0.00015437 0.000106195 0.000113907 0.000108161 0.000114116 0.000116001 0.000123285 0.000116926 0.000142328 0.000138603 0.00015643 0.000124832 0.000115434 0.000141103 0.000145981 0.000119914 0.000121847 0.000110284 0.000113147 0.000160843 0.000203855 0.000199285 0.000206616 0.000183329 0.000148728 0.000206042 0.00012693 0.000126776 0.000186214 0.000186643 0.000168694 0.000175826 0.00016983 0.000168126 0.000176477 0.000171878 0.000171218 0.00016814 0.000162071 0.000161542 0.000108145 0.000142664 0.000117588 0.000130823 0.000145674 0.000137723 0.000150442 0.000123996 0.000168062 0.000160704 0.000149073 0.000146948 0.000145649 0.000146815 0.000144249 0.000153391 0.000148648 0.000146758 0.000145706 0.000144528 0.00014986 0.000150056 0.000153903 0.000152573 0.00013558 0.000147436 0.000146725 0.000142386 0.000144599 0.000162051 0.000156111 0.000155397 0.000161762 0.000158944 0.000148653 0.000131562 0.000159744
lyrNY1 0.000154548 0.000180949 0.000158842 0.000144363 0.000129593 0.000127297 8.60967e-05 8.51381e-05 8.76077e-05 8.82212e-05 8.94177e-05 9.4079e-05 9.00752e-05 0.000109531 0.00011172 0.000117459 0.00010055 9.6264e-05 0.0001166 0.000123209 9.80069e-05 9.90609e-05 9.04969e-05 9.10579e-05 0.00012359 0.000158874 0.000152058 0.000160181 0.000147604 0.000112464 0.000157885 9.68103e-05 0.000103688 0.000144629 0.000140228 0.000134026 0.000136848 0.000139846 0.00013601 0.000143149 0.000137264 0.00013406 0.000139012 0.000131042 0.000137448 8.65531e-05 0.000115641 9.50111e-05 0.000104358 0.000121721 0.000108703 0.000124727 0.000100278 0.000144167 0.000137398 0.000126524 0.000124126 0.000121056 0.000120434 0.000123572 0.000125634 0.000123827 0.000126324 0.000121336 0.000120451 0.000124945 0.000123575 0.000126172 0.000123059 0.000113153 0.000118343 0.000125001 0.000116616 0.000120429 0.000117598 0.000117331 0.00011448 0.000122076 0.000123056 0.000117458 0.000110118 0.000124584
lyrNY2 0.000172867 0.000158842 0.000222602 0.000158517 0.000136165 0.000140488 9.25899e-05 8.88259e-05 9.29068e-05 9.61637e-05 9.81494e-05 0.000104086 9.93251e-05 0.000114911 0.000117433 0.000128362 0.000108053 0.000103558 0.000125144 0.000136548 0.00010479 0.000105476 9.93956e-05 0.00010022 0.000135662 0.000177977 0.000170386 0.000171203 0.000167912 0.000120552 0.000173222 0.000108931 0.000107615 0.000153793 0.000148188 0.000144697 0.000144477 0.000158815 0.000146961 0.00015337 0.000150692 0.000139453 0.0001471 0.000147824 0.000145866 9.33324e-05 0.000123145 0.000103647 0.000111834 0.000129397 0.000115357 0.000135262 0.000106332 0.000152203 0.000150306 0.000134593 0.000133585 0.000128105 0.000127892 0.000131145 0.000136376 0.000132377 0.000138006 0.00013011 0.0001299 0.000134825 0.000132299 0.000135658 0.000131827 0.00011987 0.000125556 0.000134274 0.000124816 0.000129926 0.000126659 0.000129966 0.000125768 0.000133676 0.000133328 0.000125737 0.000124537 0.000139381
lyrNY3 0.000170941 0.000144363 0.000158517 0.000249463 0.00014512 0.000140328 9.64147e-05 9.82416e-05 9.88744e-05 0.000105994 0.000104039 0.000111081 0.000103465 0.000122188 0.000128163 0.000133389 0.000112927 0.000115269 0.000133716 0.000137194 0.000108208 0.000109328 0.000101652 0.000100998 0.000140311 0.000183504 0.000174059 0.000176888 0.000172681 0.000131577 0.000176266 0.00010554 0.000117055 0.00015819 0.000153953 0.00014748 0.000149543 0.000157135 0.000148477 0.000159628 0.0001539 0.000149933 0.000154021 0.000148624 0.000154503 9.41558e-05 0.000123669 0.000108186 0.000130526 0.000141528 0.000126938 0.000145003 0.000111116 0.00015179 0.000157121 0.000147888 0.00014582 0.000140224 0.000140531 0.000144703 0.000149147 0.000144003 0.000141476 0.00013818 0.000141168 0.00014616 0.00014738 0.000149113 0.000137314 0.000126675 0.000133066 0.000147413 0.000137358 0.000141296 0.000139893 0.000136685 0.000137611 0.000140527 0.000140679 0.000130979 0.00012286 0.00014845
lyrNY5 0.000154257 0.000129593 0.000136165 0.00014512 0.000197688 0.000130631 9.10694e-05 9.13017e-05 9.0911e-05 9.05111e-05 9.21003e-05 0.000100155 9.08394e-05 0.000108499 0.000116124 0.000116834 9.97444e-05 0.000103987 0.00012273 0.000123863 9.9054e-05 0.000102912 9.37796e-05 8.76406e-05 0.000123768 0.000162554 0.000155437 0.00016053 0.000152496 0.000111951 0.000163436 9.51766e-05 0.000106642 0.000143458 0.000144883 0.000128726 0.000138988 0.000136915 0.000133201 0.000142551 0.000136971 0.000143221 0.000144353 0.000145658 0.000148756 8.28198e-05 0.000113386 0.000103515 0.000104841 0.000139969 0.00011621 0.000133877 0.000105483 0.000149272 0.000148998 0.000128685 0.000127658 0.000126318 0.000122232 0.000127356 0.000128705 0.000126196 0.000125884 0.000125234 0.000129622 0.00012766 0.000130306 0.000127463 0.000128787 0.000111635 0.00012232 0.000129217 0.00012328 0.000129768 0.000124903 0.000121685 0.000118936 0.000128457 0.000126064 0.000124075 0.000106201 0.000137985
lyrPA4 0.00015437 0.000127297 0.000140488 0.000140328 0.000130631 0.00024791 0.000119608 0.000113477 0.00011669 0.000122496 0.000118864 0.000131079 0.000113815 0.000138221 0.000136802 0.00015013 0.000126793 0.000118601 0.000146516 0.000149873 0.000117881 0.000133112 0.000122627 0.000107949 0.000152339 0.000160887 0.000154034 0.000159326 0.000152972 0.000138904 0.000168436 0.000121771 0.000144762 0.000149907 0.000144312 0.000134475 0.000144508 0.000133847 0.000139643 0.000145547 0.000142544 0.000152656 0.000143403 0.000141296 0.000141753 0.000104517 0.000130961 0.000135035 0.000125855 0.000133803 0.00015972 0.000215666 0.000145894 0.000242617 0.000229148 0.000137546 0.000135718 0.000137716 0.0001358 0.000137822 0.000137461 0.000136544 0.000136678 0.000134938 0.000135751 0.000137889 0.000139544 0.000139162 0.000146194 0.000129509 0.000141087 0.000138623 0.000132788 0.000135646 0.000147061 0.000148439 0.000149066 0.000153667 0.000152889 0.000137197 0.000131748 0.000137888
lyrIN1 0.000106195 8.60967e-05 9.25899e-05 9.64147e-05 9.10694e-05 0.000119608 0.00017641 0.00013809 0.000139381 0.000128423 0.000124093 0.000138294 0.000113743 0.00013458 0.000129963 0.000130664 0.000130927 0.000123708 0.000148172 0.000138391 0.0001194 0.000145449 0.000122699 0.000104567 0.000139312 0.000119486 0.000111952 0.000112717 0.000110501 0.000128999 0.000118658 0.000108349 0.000163843 0.000113916 0.00010603 9.60231e-05 9.78052e-05 0.000100456 9.46203e-05 9.93454e-05 9.81991e-05 0.000101661 9.46178e-05 9.39242e-05 9.36832e-05 0.000107055 0.000113194 0.000133153 0.000122104 0.000124322 0.00016944 0.000153946 0.000144095 0.000149357 0.000127727 0.000125638 0.000125902 0.000128272 0.000126881 0.000125824 0.000129083 0.000127389 0.000129096 0.000128199 0.000128187 0.000122706 0.000124354 0.000123928 0.000130657 0.000121368 0.000127904 0.000123956 0.00012307 0.000128193 0.000135854 0.000141829 0.000144111 0.000137622 0.000129225 0.000128065 0.000139264 0.000111458
lyrIL2 0.000113907 8.51381e-05 8.88259e-05 9.82416e-05 9.13017e-05 0.000113477 0.00013809 0.000174307 0.000133636 0.000122414 0.000124455 0.000129259 0.000109849 0.000136192 0.000127239 0.000130995 0.000129042 0.000117075 0.000138732 0.000134752 0.000114931 0.000142656 0.000122903 0.00010406 0.000138232 0.000129985 0.000126959 0.000127351 0.000107063 0.000128884 0.000124308 0.000109711 0.000150224 0.00011571 0.000112024 0.000104105 9.92884e-05 9.63583e-05 9.63785e-05 0.000107228 9.86546e-05 0.000104626 0.000102389 9.54247e-05 9.49377e-05 0.000108755 0.000114387 0.000127559 0.000123633 0.000118516 0.000156718 0.000144423 0.000132759 0.000134722 0.000118544 0.000119019 0.000118513 0.000124429 0.0001239 0.000119525 0.000123463 0.000121902 0.00012727 0.000125036 0.000124465 0.000119002 0.00011906 0.000118899 0.000130372 0.00011318 0.000126203 0.000117859 0.000119503 0.000124442 0.000136038 0.000137416 0.000135681 0.000139948 0.000129139 0.000126979 0.000137485 0.000109982
lyrMI1 0.000108161 8.76077e-05 9.29068e-05 9.88744e-05 9.0911e-05 0.00011669 0.000139381 0.000133636 0.000166265 0.000130054 0.00012973 0.000139124 0.000110755 0.000136263 0.000129384 0.000124077 0.000131529 0.000126139 0.000147415 0.000137836 0.000121742 0.00014724 0.000125785 0.000103323 0.000134962 0.000121279 0.000114141 0.000111128 0.000104579 0.000126065 0.00011854 0.000105245 0.000160328 0.000108675 0.000104413 9.74143e-05 9.84687e-05 9.60557e-05 9.36262e-05 9.75429e-05 0.000103699 9.74066e-05 9.59131e-05 9.37075e-05 9.61063e-05 0.000105635 0.000107232 0.000137809 0.000127001 0.00012291 0.000163778 0.000154646 0.000148757 0.000149386 0.000124434 0.000124696 0.000123156 0.0001328 0.000131641 0.000125715 0.00012633 0.000127888 0.000132749 0.000131334 0.000128132 0.000123443 0.000125858 0.000125593 0.000131766 0.000119928 0.000125997 0.000124286 0.000123333 0.000128186 0.000127742 0.000135512 0.000135191 0.000128231 0.00012303 0.000125239 0.000141849 0.000105868
lyrMI2 0.000114116 8.82212e-05 9.61637e-05 0.000105994 9.05111e-05 0.000122496 0.000128423 0.000122414 0.000130054 0.00017178 0.000135417 0.000145313 0.000109799 0.000133044 0.000133305 0.000121321 0.000126974 0.00012887 0.000145463 0.00014042 0.000123818 0.000143075 0.000129489 0.000101977 0.0001302 0.000118383 0.000116779 0.000117501 0.000110738 0.000124361 0.000120251 0.000107437 0.000147089 0.000110914 0.000109689 0.000100854 0.000101284 9.72803e-05 0.000105734 0.000111378 0.000103789 0.000103894 9.68971e-05 9.7356e-05 0.000101469 0.000103213 0.000112325 0.000133363 0.00012722 0.000128516 0.000158334 0.000149516 0.000143569 0.000152253 0.000128314 0.000130341 0.000130874 0.000135415 0.000134102 0.000131589 0.000132757 0.000132284 0.000136341 0.000135038 0.000132743 0.00012931 0.000131199 0.000130526 0.000130166 0.000123168 0.000129953 0.000129929 0.000131245 0.000132802 0.000138848 0.000137745 0.000132674 0.000137375 0.000126775 0.000127753 0.000139691 0.000102296
lyrMI3 0.000116001 8.94177e-05 9.81494e-05 0.000104039 9.21003e-05 0.000118864 0.000124093 0.000124455 0.00012973 0.000135417 0.000174134 0.000146949 0.000111333 0.000162877 0.000133565 0.000128268 0.000153674 0.000123438 0.000141789 0.00013843 0.0001212 0.0001694 0.000134114 0.000104928 0.000132146 0.000123028 0.000118032 0.000116342 0.000112272 0.000125223 0.000124224 0.000105015 0.000149299 0.00011313 0.000108803 0.000101797 0.000106732 0.000102135 0.000100026 0.000108704 0.000103889 9.99411e-05 9.62073e-05 9.61424e-05 9.82866e-05 0.000104659 0.000114848 0.000137268 0.000134766 0.000129124 0.000155716 0.000147696 0.00014308 0.000149589 0.000127518 0.000132096 0.000133519 0.000135377 0.000132029 0.000133042 0.000134827 0.000133545 0.000134979 0.000134096 0.000131471 0.000130781 0.000128784 0.000131951 0.000136797 0.000124893 0.000133708 0.000131969 0.000127196 0.000131333 0.00013112 0.000142352 0.000139577 0.000132858 0.000133809 0.000130271 0.000138194 0.000111441
lyrMI4 0.000123285 9.4079e-05 0.000104086 0.000111081 0.000100155 0.000131079 0.000138294 0.000129259 0.000139124 0.000145313 0.000146949 0.000207505 0.000118364 0.000150677 0.000144007 0.000126253 0.000145901 0.000139465 0.000159131 0.00015899 0.000131066 0.00016514 0.000145854 0.000109854 0.000140429 0.000128096 0.000122627 0.000120718 0.000118682 0.000132616 0.000126794 0.000119394 0.000164397 0.000120811 0.000114185 0.000103638 0.000110045 0.000106757 0.000105062 0.000108913 0.000113451 0.00011175 0.000103481 0.000105423 0.000106029 0.000111152 0.000122692 0.00014952 0.000146838 0.000148401 0.000182594 0.000160058 0.000160704 0.000160044 0.000137795 0.000143339 0.000150871 0.000162664 0.000159113 0.000151308 0.000154711 0.000152892 0.000160687 0.000158631 0.000158008 0.000147818 0.000148823 0.000146497 0.000150734 0.000146979 0.000152714 0.000151614 0.000150006 0.000157833 0.00014172 0.00015302 0.000143961 0.000144306 0.000138213 0.000145275 0.000148681 0.000117933
lyrWI3 0.000116926 9.00752e-05 9.93251e-05 0.000103465 9.08394e-05 0.000113815 0.000113743 0.000109849 0.000110755 0.000109799 0.000111333 0.000118364 0.000174866 0.000151171 0.000129828 0.000133381 0.000115853 0.000110368 0.000141416 0.000138963 0.000118925 0.000118663 0.000109994 0.0001217 0.000140795 0.000120527 0.000115245 0.000119138 0.000108021 0.000129702 0.000119538 0.000112486 0.000130979 0.000113682 0.00010711 0.000102777 0.000106845 9.97187e-05 0.000101216 0.00010476 0.000103433 0.000101366 9.6225e-05 9.57328e-05 9.82103e-05 0.000111428 0.000123667 0.000108812 0.000119565 0.000120273 0.000136125 0.000125749 0.00012113 0.000127567 0.000119706 0.000125324 0.000124127 0.000132098 0.000133607 0.000125183 0.000128241 0.000128573 0.000132685 0.000131326 0.000128779 0.000126814 0.000125053 0.000128627 0.000133001 0.000123283 0.000135414 0.000124317 0.000123516 0.000128798 0.000146921 0.000153732 0.000153969 0.000148229 0.000139454 0.000129475 0.000129403 0.00011213
lyrMI5 0.000142328 0.000109531 0.000114911 0.000122188 0.000108499 0.000138221 0.00013458 0.000136192 0.000136263 0.000133044 0.000162877 0.000150677 0.000151171 0.000252047 0.00014789 0.000157742 0.000165822 0.000132245 0.000160676 0.000158547 0.000141204 0.000174082 0.000131689 0.000133087 0.000168934 0.000144654 0.000137904 0.000136554 0.000133283 0.000161738 0.000142436 0.000135206 0.000158354 0.000141862 0.000132864 0.00012645 0.000124483 0.000124602 0.000123535 0.000124828 0.00012185 0.000119461 0.000122164 0.000118648 0.000119737 0.000124835 0.000142683 0.000139712 0.000147248 0.000143337 0.000169138 0.000157115 0.000145652 0.000154694 0.000145074 0.000147619 0.00014644 0.00015539 0.000154799 0.00014771 0.00015088 0.000151094 0.000152611 0.000151526 0.000149491 0.00014744 0.000146119 0.000151847 0.000154641 0.000141876 0.000159085 0.000145644 0.000145981 0.000149381 0.000176904 0.000174502 0.000178431 0.000179002 0.000167213 0.000152726 0.000159262 0.000126402
lyrMI6 0.000138603 0.00011172 0.000117433 0.000128163 0.000116124 0.000136802 0.000129963 0.000127239 0.000129384 0.000133305 0.000133565 0.000144007 0.000129828 0.00014789 0.000221931 0.000140364 0.000146272 0.000146626 0.000207984 0.000205674 0.000144628 0.000150785 0.000138072 0.000122687 0.000149895 0.000146256 0.000137806 0.000144781 0.000135799 0.000135215 0.000143678 0.000128148 0.000157174 0.000135343 0.000130673 0.000119026 0.000126276 0.000121226 0.000125099 0.000126217 0.000127417 0.000125179 0.00012178 0.000122989 0.000123893 0.00011587 0.000130638 0.000138777 0.00015588 0.000188032 0.00016972 0.000151508 0.00014893 0.000159511 0.00014495 0.000185919 0.000187608 0.000194293 0.000193843 0.000190639 0.000194366 0.000193407 0.000196204 0.000193713 0.000195986 0.000187778 0.00018828 0.000191045 0.000178748 0.000167289 0.00017262 0.00019033 0.000187743 0.000195929 0.000159244 0.000162552 0.000154109 0.000159923 0.000150917 0.000171048 0.000148271 0.000118268
lyrMO1 0.00015643 0.000117459 0.000128362 0.000133389 0.000116834 0.00015013 0.000130664 0.000130995 0.000124077 0.000121321 0.000128268 0.000126253 0.000133381 0.000157742 0.000140364 0.000319194 0.000139727 0.000131666 0.000150454 0.00014324 0.000146951 0.000130816 0.000118117 0.000131466 0.000267991 0.000164328 0.000156677 0.000159194 0.000141938 0.000205318 0.000160422 0.000149873 0.000153049 0.00016038 0.000155911 0.000135209 0.000142666 0.00013086 0.000132239 0.000136401 0.000136802 0.000135295 0.000130224 0.000131641 0.000130826 0.000131671 0.000180436 0.000129582 0.000137122 0.000137375 0.000151161 0.00014948 0.000131486 0.000158466 0.000149284 0.00014187 0.000140621 0.000148779 0.000145829 0.000140561 0.000141891 0.000141918 0.000145056 0.000143408 0.000141697 0.000142368 0.000140585 0.000145806 0.000166699 0.000146796 0.000159318 0.000141316 0.000138076 0.000141904 0.000188961 0.000188826 0.000192403 0.000195941 0.000188414 0.000159984 0.000149743 0.000155957
lyrON9 0.000124832 0.00010055 0.000108053 0.000112927 9.97444e-05 0.000126793 0.000130927 0.000129042 0.000131529 0.000126974 0.000153674 0.000145901 0.000115853 0.000165822 0.000146272 0.000139727 0.000210218 0.000160498 0.00016732 0.000164845 0.00012412 0.000168252 0.000125422 0.000108457 0.000144666 0.000132968 0.000124398 0.000125407 0.0001172 0.00013459 0.000126321 0.000115143 0.000146319 0.000120687 0.000120467 0.000112222 0.000111683 0.000107062 0.000107328 0.000110781 0.000113253 0.000108933 0.000106287 0.000108721 0.000106429 0.000112115 0.000118751 0.000138089 0.000163291 0.000153123 0.000161863 0.000145873 0.000141645 0.000145859 0.000130695 0.000151667 0.000153919 0.000153537 0.000152358 0.000157175 0.000157486 0.000153734 0.000154158 0.000154971 0.000154257 0.000149941 0.000155325 0.000152304 0.000148599 0.000136246 0.000142455 0.000152819 0.000147276 0.000153928 0.000140573 0.00014591 0.000145491 0.00014271 0.000134555 0.00014045 0.000133915 0.000122063
lyrON10 0.000115434 9.6264e-05 0.000103558 0.000115269 0.000103987 0.000118601 0.000123708 0.000117075 0.000126139 0.00012887 0.000123438 0.000139465 0.000110368 0.000132245 0.000146626 0.000131666 0.000160498 0.000195862 0.000171427 0.00016236 0.000117856 0.000136204 0.000125667 0.000103723 0.000137999 0.000132862 0.000128205 0.000127928 0.00012149 0.000130194 0.000129361 0.00011487 0.000146372 0.000117313 0.000118538 0.000109184 0.000111509 0.000105232 0.000108332 0.000107709 0.000114555 0.000109362 0.000104965 0.000108271 0.000106008 0.000107422 0.000115692 0.000130106 0.000141074 0.000153106 0.000157552 0.000145476 0.000144343 0.000143147 0.000126482 0.000150426 0.000153458 0.000153604 0.000151301 0.000153476 0.000153544 0.000153359 0.000155394 0.000155183 0.00015486 0.000147368 0.000151245 0.000150979 0.000145357 0.000132543 0.000140524 0.00015079 0.000149678 0.000154638 0.000139838 0.000140596 0.000140525 0.000144841 0.000133145 0.000137086 0.000135623 0.000106933
lyrON11 0.000141103 0.0001166 0.000125144 0.000133716 0.00012273 0.000146516 0.000148172 0.000138732 0.000147415 0.000145463 0.000141789 0.000159131 0.000141416 0.000160676 0.000207984 0.000150454 0.00016732 0.000171427 0.000242541 0.000259594 0.000155497 0.000166798 0.000156392 0.000133458 0.000163273 0.000153516 0.000145805 0.000149664 0.000138455 0.000146904 0.000151266 0.000139118 0.000172506 0.000144055 0.000136696 0.000126614 0.000127411 0.000131967 0.000125279 0.000132522 0.000131218 0.000126542 0.000126583 0.000123792 0.000124328 0.00012739 0.000141846 0.000156062 0.000179921 0.000222781 0.000194147 0.000168935 0.000171484 0.000164291 0.000158153 0.000210851 0.0002168 0.000226348 0.000223594 0.000220173 0.000231999 0.000222206 0.000228228 0.000226445 0.000234313 0.000211402 0.000219019 0.000215851 0.000206044 0.000186227 0.000200059 0.00021861 0.000219154 0.000234354 0.000173709 0.000170195 0.000173257 0.000177264 0.000168907 0.000195831 0.000162362 0.000124596
lyrON11.1 0.000145981 0.000123209 0.000136548 0.000137194 0.000123863 0.000149873 0.000138391 0.000134752 0.000137836 0.00014042 0.00013843 0.00015899 0.000138963 0.000158547 0.000205674 0.00014324 0.000164845 0.00016236 0.000259594 0.00024473 0.00015004 0.00016314 0.000152352 0.000129127 0.000153154 0.000157168 0.000147513 0.000149936 0.000143622 0.000142102 0.000152707 0.000133834 0.000165888 0.000139708 0.000135057 0.000125978 0.000134961 0.000128312 0.00012908 0.00013684 0.000132344 0.000131875 0.000130794 0.000125923 0.000126442 0.000131858 0.000142345 0.000148103 0.000179185 0.000223267 0.000178883 0.000165162 0.000160317 0.000167944 0.000156073 0.000208178 0.000219793 0.000216488 0.000215674 0.000220711 0.00022524 0.000221426 0.000222637 0.000215195 0.000221748 0.000211111 0.000216719 0.000212619 0.000199718 0.000185944 0.000192439 0.000217295 0.000211379 0.00022187 0.000171491 0.000169765 0.000166487 0.00017322 0.00016842 0.000191858 0.000166589 0.000124352
lyrON12 0.000119914 9.80069e-05 0.00010479 0.000108208 9.9054e-05 0.000117881 0.0001194 0.000114931 0.000121742 0.000123818 0.0001212 0.000131066 0.000118925 0.000141204 0.000144628 0.000146951 0.00012412 0.000117856 0.000155497 0.00015004 0.000210465 0.000129803 0.000121799 0.000109439 0.000141516 0.000133746 0.000130369 0.000123793 0.000125189 0.000128494 0.000131408 0.00012027 0.00013644 0.000122342 0.000118253 0.000110472 0.000114696 0.000103593 0.000108569 0.000110396 0.000111846 0.000106401 0.000105681 0.000102363 0.000106255 0.000110572 0.000127663 0.000122696 0.000128679 0.000136213 0.000146707 0.000135449 0.000136533 0.00014127 0.000128241 0.000137881 0.000135991 0.000146894 0.000145538 0.00013936 0.00014683 0.00014752 0.00014395 0.000143482 0.000139067 0.000137538 0.000135368 0.000143342 0.000150825 0.000139354 0.000144549 0.000136364 0.000136593 0.000139132 0.000143737 0.000144248 0.000152601 0.000151932 0.000144295 0.000147022 0.000137595 0.000117926
lyrON7 0.000121847 9.90609e-05 0.000105476 0.000109328 0.000102912 0.000133112 0.000145449 0.000142656 0.00014724 0.000143075 0.0001694 0.00016514 0.000118663 0.000174082 0.000150785 0.000130816 0.000168252 0.000136204 0.000166798 0.00016314 0.000129803 0.00022466 0.000164135 0.000106467 0.000142214 0.000130021 0.000124576 0.000122587 0.000122324 0.000134625 0.000129937 0.000119564 0.000170622 0.000125032 0.000114245 0.000106253 0.000111056 0.000107743 0.000106163 0.000112154 0.000115249 0.000108724 0.000106138 0.000108142 0.000107282 0.00011392 0.000119221 0.000165296 0.000144137 0.000158118 0.000182112 0.000170784 0.000162722 0.000160493 0.000143012 0.000155219 0.000162042 0.00015931 0.000155205 0.000162601 0.000165065 0.000164472 0.000159363 0.000158334 0.000158138 0.000157883 0.000159939 0.000155917 0.000156809 0.000140831 0.000148783 0.000160978 0.000151815 0.000158127 0.000142447 0.000151598 0.000152223 0.000142828 0.000138838 0.000144425 0.000154228 0.000119073
lyrON6 0.000110284 9.04969e-05 9.93956e-05 0.000101652 9.37796e-05 0.000122627 0.000122699 0.000122903 0.000125785 0.000129489 0.000134114 0.000145854 0.000109994 0.000131689 0.000138072 0.000118117 0.000125422 0.000125667 0.000156392 0.000152352 0.000121799 0.000164135 0.000163695 0.000102391 0.000126229 0.000118061 0.00011625 0.000116079 0.000110744 0.000115591 0.000119333 0.000103181 0.000146396 0.000111502 0.000106631 9.91999e-05 0.000100943 9.97457e-05 9.94684e-05 0.000103336 0.000100755 9.96748e-05 9.89224e-05 9.75296e-05 9.8516e-05 0.000102526 0.000113573 0.000145141 0.000134233 0.00014383 0.000167223 0.000153424 0.000148475 0.000150091 0.000129583 0.000142821 0.000147398 0.000149381 0.000146184 0.000152029 0.000149505 0.000150803 0.000149498 0.000147153 0.000147792 0.000147057 0.000146644 0.000146419 0.000141088 0.000133601 0.000134266 0.000147519 0.00014237 0.000147728 0.000131583 0.000136059 0.000133053 0.000135302 0.000126278 0.000135258 0.00014173 0.000104809
lyrWI2 0.000113147 9.10579e-05 0.00010022 0.000100998 8.76406e-05 0.000107949 0.000104567 0.00010406 0.000103323 0.000101977 0.000104928 0.000109854 0.0001217 0.000133087 0.000122687 0.000131466 0.000108457 0.000103723 0.000133458 0.000129127 0.000109439 0.000106467 0.000102391 0.000175901 0.000140674 0.000120911 0.000115118 0.000114446 0.000101068 0.00012564 0.000119164 0.000104538 0.000125013 0.000110307 0.000104606 0.000101235 0.000104673 0.000100921 9.61793e-05 9.55799e-05 9.52998e-05 9.46008e-05 9.08254e-05 8.97277e-05 9.10528e-05 0.000109223 0.000124627 0.0001038 0.000111694 0.000109927 0.000127889 0.000118506 0.000110126 0.000119086 0.000109335 0.000112502 0.000111149 0.000117739 0.000117404 0.000114397 0.000112812 0.000113917 0.000118282 0.000115713 0.00011589 0.000109851 0.000112027 0.000114504 0.000124395 0.000109889 0.000124959 0.000112086 0.000111957 0.000115871 0.00013932 0.000156185 0.000141966 0.000143741 0.000128599 0.000118428 0.000124362 0.000112022
lyrMO2 0.000160843 0.00012359 0.000135662 0.000140311 0.000123768 0.000152339 0.000139312 0.000138232 0.000134962 0.0001302 0.000132146 0.000140429 0.000140795 0.000168934 0.000149895 0.000267991 0.000144666 0.000137999 0.000163273 0.000153154 0.000141516 0.000142214 0.000126229 0.000140674 0.0003331 0.000172906 0.000161166 0.000166028 0.000152942 0.000219321 0.000165129 0.000162269 0.000160402 0.000172152 0.000166593 0.000147464 0.000152718 0.000137608 0.000139883 0.000144773 0.000143558 0.000141123 0.00014045 0.000136713 0.00013409 0.000140407 0.000190581 0.000133031 0.000147593 0.000142845 0.000167098 0.000158953 0.000146818 0.000165019 0.00015895 0.000151671 0.000146544 0.000151553 0.000150294 0.000146256 0.000150241 0.00014441 0.000150175 0.000147874 0.000147631 0.000149281 0.000148672 0.000152405 0.000176067 0.00015337 0.000165718 0.00014962 0.000144063 0.000147582 0.000205397 0.000193412 0.000196945 0.000205076 0.000201668 0.000163327 0.000158804 0.000166634
lyrNC1 0.000203855 0.000158874 0.000177977 0.000183504 0.000162554 0.000160887 0.000119486 0.000129985 0.000121279 0.000118383 0.000123028 0.000128096 0.000120527 0.000144654 0.000146256 0.000164328 0.000132968 0.000132862 0.000153516 0.000157168 0.000133746 0.000130021 0.000118061 0.000120911 0.000172906 0.000339124 0.000283116 0.000281409 0.000231456 0.000155317 0.000297002 0.000131928 0.00014059 0.000185898 0.000185273 0.00016743 0.000177978 0.000171439 0.000175355 0.000181324 0.000183796 0.000180524 0.00017702 0.000175536 0.000180317 0.000115222 0.000150999 0.000126389 0.000142269 0.00015266 0.000155239 0.000158523 0.000133955 0.000176816 0.000188684 0.000156965 0.000155106 0.000149049 0.000151023 0.000154876 0.000163093 0.000152197 0.000158894 0.000155646 0.000151385 0.00015505 0.000152331 0.000158825 0.000157046 0.00013865 0.000145989 0.000156306 0.000146115 0.000151051 0.000162808 0.000154019 0.000160151 0.000168379 0.000161024 0.000148794 0.000149979 0.000192631
lyrNC3 0.000199285 0.000152058 0.000170386 0.000174059 0.000155437 0.000154034 0.000111952 0.000126959 0.000114141 0.000116779 0.000118032 0.000122627 0.000115245 0.000137904 0.000137806 0.000156677 0.000124398 0.000128205 0.000145805 0.000147513 0.000130369 0.000124576 0.00011625 0.000115118 0.000161166 0.000283116 0.000318321 0.000280591 0.000223455 0.000146509 0.000268433 0.000127043 0.000128894 0.000195979 0.000190079 0.000168337 0.000170479 0.000165936 0.000173374 0.000177164 0.000179398 0.000167125 0.000165923 0.000165583 0.000172157 0.000109121 0.000148594 0.000119868 0.00013103 0.00014002 0.000150076 0.000147755 0.000130271 0.000167614 0.000182066 0.00014564 0.000145571 0.000140426 0.000142165 0.00014597 0.00014934 0.000145999 0.000144869 0.00014121 0.000142924 0.000146402 0.000146857 0.000146408 0.000151378 0.000134862 0.000143116 0.000146197 0.000139158 0.000142743 0.000156532 0.000152429 0.000151038 0.000160371 0.000151482 0.000144415 0.000141313 0.000177094
lyrNC2 0.000206616 0.000160181 0.000171203 0.000176888 0.00016053 0.000159326 0.000112717 0.000127351 0.000111128 0.000117501 0.000116342 0.000120718 0.000119138 0.000136554 0.000144781 0.000159194 0.000125407 0.000127928 0.000149664 0.000149936 0.000123793 0.000122587 0.000116079 0.000114446 0.000166028 0.000281409 0.000280591 0.000319965 0.000229775 0.000149113 0.000270394 0.000127588 0.000131188 0.000192167 0.000191814 0.000168669 0.000170303 0.000168763 0.000174017 0.000182898 0.000182905 0.000174837 0.000174597 0.000176019 0.000175543 0.000107807 0.000150876 0.000122939 0.000133613 0.000147379 0.000154741 0.00015687 0.000130357 0.000171806 0.000189838 0.000152409 0.000152768 0.000146353 0.000146627 0.000150692 0.000155871 0.000152839 0.000148862 0.000147724 0.000147045 0.000151096 0.000154976 0.000157007 0.000159611 0.000139692 0.000148142 0.000156135 0.0001431 0.000146949 0.00016329 0.000153156 0.000153207 0.000165684 0.000158621 0.000151288 0.000137809 0.000176056
lyrNC4 0.000183329 0.000147604 0.000167912 0.000172681 0.000152496 0.000152972 0.000110501 0.000107063 0.000104579 0.000110738 0.000112272 0.000118682 0.000108021 0.000133283 0.000135799 0.000141938 0.0001172 0.00012149 0.000138455 0.000143622 0.000125189 0.000122324 0.000110744 0.000101068 0.000152942 0.000231456 0.000223455 0.000229775 0.000289062 0.000138697 0.000228721 0.000122365 0.000126252 0.000171689 0.000178653 0.000153318 0.00016569 0.00016366 0.000169316 0.00017534 0.000174558 0.000163781 0.000162053 0.000163102 0.000175037 0.000102528 0.000139341 0.000113379 0.000130106 0.00013929 0.000134892 0.0001529 0.000120805 0.000168258 0.000182568 0.000144539 0.000143821 0.000138346 0.000139134 0.000143429 0.000147396 0.000145609 0.000140387 0.000139144 0.000139795 0.000145629 0.000144493 0.00014654 0.000151633 0.000128755 0.000142593 0.000146468 0.000136596 0.000139686 0.000146003 0.000145286 0.000146537 0.000153991 0.00014967 0.000144816 0.000132358 0.000164961
lyrMO3 0.000148728 0.000112464 0.000120552 0.000131577 0.000111951 0.000138904 0.000128999 0.000128884 0.000126065 0.000124361 0.000125223 0.000132616 0.000129702 0.000161738 0.000135215 0.000205318 0.00013459 0.000130194 0.000146904 0.000142102 0.000128494 0.000134625 0.000115591 0.00012564 0.000219321 0.000155317 0.000146509 0.000149113 0.000138697 0.000272911 0.000145395 0.000150652 0.000148264 0.000149632 0.00014225 0.000135592 0.000133073 0.000132595 0.000127445 0.000136423 0.000135052 0.00012476 0.000126587 0.000122065 0.000124679 0.000123966 0.000152986 0.000124638 0.000131243 0.000133619 0.000151035 0.000148341 0.000131948 0.00015715 0.000140682 0.000136199 0.000133886 0.000140876 0.000138102 0.000134438 0.000137313 0.00013652 0.000138929 0.000136227 0.000137532 0.000136354 0.000137109 0.00013893 0.000165785 0.000135584 0.00015869 0.000137424 0.000134535 0.000137821 0.000182879 0.000184618 0.000173756 0.00019081 0.000176213 0.000155924 0.000139791 0.000148347
lyrMO3SM 0.000206042 0.000157885 0.000173222 0.000176266 0.000163436 0.000168436 0.000118658 0.000124308 0.00011854 0.000120251 0.000124224 0.000126794 0.000119538 0.000142436 0.000143678 0.000160422 0.000126321 0.000129361 0.000151266 0.000152707 0.000131408 0.000129937 0.000119333 0.000119164 0.000165129 0.000297002 0.000268433 0.000270394 0.000228721 0.000145395 0.000342107 0.000127398 0.000138689 0.000185469 0.000188353 0.000168167 0.000175971 0.000171235 0.000180351 0.000178581 0.000186407 0.000171888 0.000175954 0.000174683 0.000185613 0.000112542 0.000154212 0.000127701 0.000138986 0.000149151 0.000148836 0.000157396 0.000132649 0.000182359 0.000192688 0.000154964 0.000151631 0.000152808 0.000150782 0.000151363 0.000155418 0.000155175 0.000153958 0.000152142 0.000151506 0.000151727 0.000155138 0.000157557 0.000161326 0.000142873 0.000149271 0.000154307 0.00014808 0.000151573 0.00015197 0.000151665 0.000154771 0.000162199 0.000150839 0.000153991 0.000142762 0.000180721
lyrIA1 0.00012693 9.68103e-05 0.000108931 0.00010554 9.51766e-05 0.000121771 0.000108349 0.000109711 0.000105245 0.000107437 0.000105015 0.000119394 0.000112486 0.000135206 0.000128148 0.000149873 0.000115143 0.00011487 0.000139118 0.000133834 0.00012027 0.000119564 0.000103181 0.000104538 0.000162269 0.000131928 0.000127043 0.000127588 0.000122365 0.000150652 0.000127398 0.000202293 0.000127833 0.000123975 0.000119949 0.000110009 0.000111443 0.000113843 0.000109046 0.000110263 0.000118814 0.000109931 0.000106172 0.00010835 0.000110176 0.000114755 0.000133028 0.000106521 0.000121593 0.00012292 0.000133621 0.00012215 0.00011861 0.000136078 0.000132353 0.000126154 0.000124014 0.000132262 0.000131774 0.000126971 0.000131699 0.000127393 0.000132169 0.0001299 0.000128122 0.000126693 0.000125751 0.000127991 0.000141469 0.000123652 0.000139171 0.000125875 0.000125208 0.000128123 0.00015671 0.000160235 0.000149953 0.000153668 0.000145577 0.000133719 0.000129399 0.000116938
lyrIL1 0.000126776 0.000103688 0.000107615 0.000117055 0.000106642 0.000144762 0.000163843 0.000150224 0.000160328 0.000147089 0.000149299 0.000164397 0.000130979 0.000158354 0.000157174 0.000153049 0.000146319 0.000146372 0.000172506 0.000165888 0.00013644 0.000170622 0.000146396 0.000125013 0.000160402 0.00014059 0.000128894 0.000131188 0.000126252 0.000148264 0.000138689 0.000127833 0.000236903 0.000130708 0.000125411 0.000112887 0.000115256 0.000114207 0.000113143 0.000118792 0.000116187 0.000118441 0.000113285 0.000109481 0.000108362 0.000124214 0.000136127 0.000159007 0.00014581 0.000144204 0.000201859 0.000184853 0.000174804 0.000178414 0.000148516 0.000158559 0.000160902 0.000148442 0.000146466 0.000145086 0.000163947 0.000145172 0.000150499 0.000148702 0.000146416 0.000142757 0.000143528 0.000144468 0.00015284 0.000135742 0.00014833 0.000143867 0.000142961 0.000146629 0.000155474 0.000164967 0.000167878 0.000159609 0.000155433 0.000145341 0.000164432 0.000126712
lyrVA2 0.000186214 0.000144629 0.000153793 0.00015819 0.000143458 0.000149907 0.000113916 0.00011571 0.000108675 0.000110914 0.00011313 0.000120811 0.000113682 0.000141862 0.000135343 0.00016038 0.000120687 0.000117313 0.000144055 0.000139708 0.000122342 0.000125032 0.000111502 0.000110307 0.000172152 0.000185898 0.000195979 0.000192167 0.000171689 0.000149632 0.000185469 0.000123975 0.000130708 0.000320086 0.00026093 0.000200293 0.000179162 0.000177028 0.000167496 0.000167013 0.000165117 0.000159379 0.000157751 0.000148266 0.000153941 0.000107992 0.000137354 0.000116898 0.000130402 0.000138647 0.000140235 0.000152934 0.000123447 0.000172424 0.000168893 0.000144883 0.000143312 0.000140434 0.000137802 0.000140349 0.000143998 0.00014034 0.000141892 0.000139008 0.000140571 0.000141677 0.000142702 0.00014719 0.000155511 0.000130944 0.000153455 0.000140889 0.00013622 0.00014055 0.000163221 0.000159228 0.000156642 0.000168832 0.000163138 0.000148688 0.000138842 0.000175187
lyrVA1 0.000186643 0.000140228 0.000148188 0.000153953 0.000144883 0.000144312 0.00010603 0.000112024 0.000104413 0.000109689 0.000108803 0.000114185 0.00010711 0.000132864 0.000130673 0.000155911 0.000120467 0.000118538 0.000136696 0.000135057 0.000118253 0.000114245 0.000106631 0.000104606 0.000166593 0.000185273 0.000190079 0.000191814 0.000178653 0.00014225 0.000188353 0.000119949 0.000125411 0.00026093 0.000285823 0.000198887 0.000176077 0.000164055 0.000171112 0.000159851 0.00016313 0.000156462 0.000153701 0.000149395 0.000156383 0.000105116 0.000137911 0.000113496 0.00012473 0.000136237 0.000134018 0.000144348 0.000120414 0.000166272 0.000163512 0.000138226 0.000138248 0.00013466 0.00013035 0.000136576 0.000139191 0.000136147 0.000135716 0.000134215 0.000133934 0.000136042 0.00013428 0.000140444 0.000152287 0.000133243 0.000142391 0.000138192 0.00012952 0.000133775 0.000155323 0.000147694 0.000148152 0.000160196 0.000157576 0.00014634 0.00012886 0.000163932
lyrMD1 0.000168694 0.000134026 0.000144697 0.00014748 0.000128726 0.000134475 9.60231e-05 0.000104105 9.74143e-05 0.000100854 0.000101797 0.000103638 0.000102777 0.00012645 0.000119026 0.000135209 0.000112222 0.000109184 0.000126614 0.000125978 0.000110472 0.000106253 9.91999e-05 0.000101235 0.000147464 0.00016743 0.000168337 0.000168669 0.000153318 0.000135592 0.000168167 0.000110009 0.000112887 0.000200293 0.000198887 0.000239641 0.000156476 0.000152997 0.000149177 0.000149942 0.000145529 0.000143917 0.000142987 0.000135929 0.000138358 9.50228e-05 0.000125534 0.0001036 0.000119248 0.00012548 0.000124993 0.000128584 0.000110429 0.000150463 0.000143655 0.000133657 0.000128871 0.000126414 0.000123459 0.00012795 0.000129013 0.000128282 0.000126551 0.000125495 0.000127784 0.000129739 0.000130228 0.000131617 0.000134252 0.000119217 0.000130323 0.000128794 0.00012283 0.000127582 0.000140455 0.000133942 0.000136416 0.00014185 0.000139982 0.000127904 0.000119504 0.000148153
lyrMD4 0.000175826 0.000136848 0.000144477 0.000149543 0.000138988 0.000144508 9.78052e-05 9.92884e-05 9.84687e-05 0.000101284 0.000106732 0.000110045 0.000106845 0.000124483 0.000126276 0.000142666 0.000111683 0.000111509 0.000127411 0.000134961 0.000114696 0.000111056 0.000100943 0.000104673 0.000152718 0.000177978 0.000170479 0.000170303 0.00016569 0.000133073 0.000175971 0.000111443 0.000115256 0.000179162 0.000176077 0.000156476 0.000247475 0.000155442 0.000156068 0.00015144 0.000157988 0.000153133 0.000149159 0.00014588 0.000146562 9.72513e-05 0.000133508 0.000107253 0.000116654 0.000130333 0.000126837 0.000135524 0.000110673 0.000162999 0.000155291 0.000134626 0.000130936 0.000128818 0.000128578 0.000130034 0.000132377 0.000128305 0.000127923 0.000126665 0.000128108 0.000134498 0.000131238 0.000133881 0.000141718 0.000124707 0.00013614 0.000130609 0.000126508 0.000128051 0.000147126 0.000144869 0.000137398 0.000157365 0.000145659 0.000136495 0.000119121 0.000160824
lyrNJ1 0.00016983 0.000139846 0.000158815 0.000157135 0.000136915 0.000133847 0.000100456 9.63583e-05 9.60557e-05 9.72803e-05 0.000102135 0.000106757 9.97187e-05 0.000124602 0.000121226 0.00013086 0.000107062 0.000105232 0.000131967 0.000128312 0.000103593 0.000107743 9.97457e-05 0.000100921 0.000137608 0.000171439 0.000165936 0.000168763 0.00016366 0.000132595 0.000171235 0.000113843 0.000114207 0.000177028 0.000164055 0.000152997 0.000155442 0.000265013 0.000145452 0.0001495 0.000149941 0.00014841 0.000146216 0.000144951 0.000144702 9.18322e-05 0.00012004 0.000108078 0.00011593 0.000134103 0.000124861 0.000139571 0.000112017 0.00015672 0.000157755 0.000141639 0.000139021 0.00013349 0.000132636 0.000136305 0.000139312 0.000136882 0.000132305 0.000131026 0.000132623 0.000140619 0.000138338 0.00014184 0.000138703 0.000117809 0.000130557 0.000138828 0.00012823 0.000132954 0.000136479 0.000139742 0.000141535 0.000142843 0.000145502 0.000129633 0.000119424 0.000151825
lyrMD2 0.000168126 0.00013601 0.000146961 0.000148477 0.000133201 0.000139643 9.46203e-05 9.63785e-05 9.36262e-05 0.000105734 0.000100026 0.000105062 0.000101216 0.000123535 0.000125099 0.000132239 0.000107328 0.000108332 0.000125279 0.00012908 0.000108569 0.000106163 9.94684e-05 9.61793e-05 0.000139883 0.000175355 0.000173374 0.000174017 0.000169316 0.000127445 0.000180351 0.000109046 0.000113143 0.000167496 0.000171112 0.000149177 0.000156068 0.000145452 0.000226199 0.000157333 0.000160161 0.000147427 0.00015322 0.000143306 0.000149185 9.34274e-05 0.000122341 0.000102611 0.000114162 0.000128165 0.000122974 0.000134055 0.000110959 0.000154332 0.000150784 0.000133227 0.000130867 0.000124194 0.000124407 0.000129697 0.000136001 0.00013128 0.00012924 0.00012732 0.000127777 0.000131549 0.000132672 0.000133191 0.000135003 0.000119227 0.000133188 0.000132152 0.000123674 0.000127703 0.000135771 0.000133369 0.000131808 0.000137031 0.000137061 0.000128352 0.000115593 0.00013201
lyrMD3 0.000176477 0.000143149 0.00015337 0.000159628 0.000142551 0.000145547 9.93454e-05 0.000107228 9.75429e-05 0.000111378 0.000108704 0.000108913 0.00010476 0.000124828 0.000126217 0.000136401 0.000110781 0.000107709 0.000132522 0.00013684 0.000110396 0.000112154 0.000103336 9.55799e-05 0.000144773 0.000181324 0.000177164 0.000182898 0.00017534 0.000136423 0.000178581 0.000110263 0.000118792 0.000167013 0.000159851 0.000149942 0.00015144 0.0001495 0.000157333 0.000254008 0.000170593 0.000156748 0.000164523 0.000156736 0.000159346 9.46301e-05 0.000125058 0.000109197 0.000126635 0.00013407 0.000128792 0.000164824 0.000117654 0.000172114 0.000164985 0.000135329 0.00013475 0.00013208 0.00013226 0.00013534 0.000137102 0.000141105 0.000136129 0.000137079 0.000135391 0.000137738 0.000137229 0.000141844 0.000141612 0.000127552 0.000132995 0.000136739 0.000130413 0.00013533 0.000139237 0.000136352 0.000131404 0.000139102 0.000139971 0.000136595 0.000117989 0.000150614
lyrWV1 0.000171878 0.000137264 0.000150692 0.0001539 0.000136971 0.000142544 9.81991e-05 9.86546e-05 0.000103699 0.000103789 0.000103889 0.000113451 0.000103433 0.00012185 0.000127417 0.000136802 0.000113253 0.000114555 0.000131218 0.000132344 0.000111846 0.000115249 0.000100755 9.52998e-05 0.000143558 0.000183796 0.000179398 0.000182905 0.000174558 0.000135052 0.000186407 0.000118814 0.000116187 0.000165117 0.00016313 0.000145529 0.000157988 0.000149941 0.000160161 0.000170593 0.000251417 0.000152337 0.000150461 0.00015321 0.000149457 9.97012e-05 0.0001276 0.000112523 0.000116627 0.000130992 0.000126418 0.000134242 0.000117204 0.00016087 0.000151968 0.000134525 0.000133034 0.000133351 0.000132096 0.000133265 0.000136949 0.00013512 0.000134456 0.000133188 0.000134035 0.000134634 0.000133792 0.000138133 0.000141407 0.000128909 0.000135582 0.000133837 0.000129014 0.000134044 0.00013302 0.00013804 0.000137009 0.000141378 0.000134957 0.00013297 0.000120191 0.000137479
lyrPA1 0.000171218 0.00013406 0.000139453 0.000149933 0.000143221 0.000152656 0.000101661 0.000104626 9.74066e-05 0.000103894 9.99411e-05 0.00011175 0.000101366 0.000119461 0.000125179 0.000135295 0.000108933 0.000109362 0.000126542 0.000131875 0.000106401 0.000108724 9.96748e-05 9.46008e-05 0.000141123 0.000180524 0.000167125 0.000174837 0.000163781 0.00012476 0.000171888 0.000109931 0.000118441 0.000159379 0.000156462 0.000143917 0.000153133 0.00014841 0.000147427 0.000156748 0.000152337 0.000240128 0.000154968 0.000147328 0.000148304 9.35273e-05 0.000119579 0.000110732 0.000116485 0.000126216 0.000128624 0.000146835 0.00011194 0.000166751 0.000163152 0.000134458 0.000131446 0.000127182 0.000125209 0.000129893 0.000132283 0.000126541 0.000127872 0.000126124 0.000128388 0.000132109 0.000131042 0.000133024 0.000135288 0.000117652 0.000129713 0.00013244 0.000123736 0.000128408 0.000138514 0.00013657 0.000130592 0.000140398 0.000137903 0.000128634 0.000110474 0.000146744
lyrPA3 0.00016814 0.000139012 0.0001471 0.000154021 0.000144353 0.000143403 9.46178e-05 0.000102389 9.59131e-05 9.68971e-05 9.62073e-05 0.000103481 9.6225e-05 0.000122164 0.00012178 0.000130224 0.000106287 0.000104965 0.000126583 0.000130794 0.000105681 0.000106138 9.89224e-05 9.08254e-05 0.00014045 0.00017702 0.000165923 0.000174597 0.000162053 0.000126587 0.000175954 0.000106172 0.000113285 0.000157751 0.000153701 0.000142987 0.000149159 0.000146216 0.00015322 0.000164523 0.000150461 0.000154968 0.000216515 0.000155927 0.000155909 9.12351e-05 0.000120541 0.000106239 0.000119102 0.000130997 0.000121897 0.000153032 0.000111096 0.000163049 0.000155273 0.000135317 0.000135939 0.000127793 0.000126191 0.000133378 0.000134899 0.00013137 0.000133181 0.000129916 0.00012857 0.000137067 0.000131027 0.000136296 0.000138391 0.000121829 0.000132097 0.000134022 0.00012581 0.000128493 0.000131495 0.000125488 0.000127916 0.000136077 0.000134606 0.00013461 0.000118457 0.000139554
lyrNY6 0.000162071 0.000131042 0.000147824 0.000148624 0.000145658 0.000141296 9.39242e-05 9.54247e-05 9.37075e-05 9.7356e-05 9.61424e-05 0.000105423 9.57328e-05 0.000118648 0.000122989 0.000131641 0.000108721 0.000108271 0.000123792 0.000125923 0.000102363 0.000108142 9.75296e-05 8.97277e-05 0.000136713 0.000175536 0.000165583 0.000176019 0.000163102 0.000122065 0.000174683 0.00010835 0.000109481 0.000148266 0.000149395 0.000135929 0.00014588 0.000144951 0.000143306 0.000156736 0.00015321 0.000147328 0.000155927 0.000210927 0.000157497 9.20137e-05 0.000122123 0.000108713 0.000111451 0.000128414 0.000121197 0.0001501 0.000106521 0.000164716 0.000153081 0.000131944 0.00012858 0.000126503 0.000125912 0.000127486 0.000131773 0.000128676 0.000126884 0.000124442 0.000125224 0.000131169 0.000131906 0.000130813 0.000128866 0.000117494 0.000126263 0.000130058 0.000121251 0.000125205 0.000128894 0.000129802 0.000127033 0.000136212 0.000132475 0.000126965 0.000111039 0.000149687
lyrNY4 0.000161542 0.000137448 0.000145866 0.000154503 0.000148756 0.000141753 9.36832e-05 9.49377e-05 9.61063e-05 0.000101469 9.82866e-05 0.000106029 9.82103e-05 0.000119737 0.000123893 0.000130826 0.000106429 0.000106008 0.000124328 0.000126442 0.000106255 0.000107282 9.8516e-05 9.10528e-05 0.00013409 0.000180317 0.000172157 0.000175543 0.000175037 0.000124679 0.000185613 0.000110176 0.000108362 0.000153941 0.000156383 0.000138358 0.000146562 0.000144702 0.000149185 0.000159346 0.000149457 0.000148304 0.000155909 0.000157497 0.000219467 9.23378e-05 0.000123254 0.000108126 0.00012029 0.000127278 0.000122387 0.00014773 0.000111285 0.000158045 0.000176216 0.000131693 0.000130688 0.000128236 0.000128152 0.000128473 0.000130395 0.000128828 0.000125589 0.000124043 0.000127103 0.000131134 0.000130558 0.000134311 0.000130332 0.000118053 0.000127901 0.000128857 0.0001249 0.000127022 0.00013061 0.000131687 0.000128668 0.000136002 0.000132791 0.000128101 0.000111537 0.000146914
lyrWI1 0.000108145 8.65531e-05 9.33324e-05 9.41558e-05 8.28198e-05 0.000104517 0.000107055 0.000108755 0.000105635 0.000103213 0.000104659 0.000111152 0.000111428 0.000124835 0.00011587 0.000131671 0.000112115 0.000107422 0.00012739 0.000131858 0.000110572 0.00011392 0.000102526 0.000109223 0.000140407 0.000115222 0.000109121 0.000107807 0.000102528 0.000123966 0.000112542 0.000114755 0.000124214 0.000107992 0.000105116 9.50228e-05 9.72513e-05 9.18322e-05 9.34274e-05 9.46301e-05 9.97012e-05 9.35273e-05 9.12351e-05 9.20137e-05 9.23378e-05 0.000149506 0.000118857 0.000106275 0.000108999 0.000108042 0.000125053 0.000111905 0.000117644 0.000121927 0.000108053 0.000110035 0.000109123 0.000116262 0.000116465 0.000109818 0.00011204 0.000112961 0.000117422 0.000113789 0.000111282 0.000110037 0.000111132 0.000113399 0.00012692 0.000108239 0.000121147 0.000108425 0.000109766 0.000111354 0.000134139 0.000145197 0.000138629 0.000133608 0.000125651 0.000119058 0.000119078 0.000107282
lyrIA2 0.000142664 0.000115641 0.000123145 0.000123669 0.000113386 0.000130961 0.000113194 0.000114387 0.000107232 0.000112325 0.000114848 0.000122692 0.000123667 0.000142683 0.000130638 0.000180436 0.000118751 0.000115692 0.000141846 0.000142345 0.000127663 0.000119221 0.000113573 0.000124627 0.000190581 0.000150999 0.000148594 0.000150876 0.000139341 0.000152986 0.000154212 0.000133028 0.000136127 0.000137354 0.000137911 0.000125534 0.000133508 0.00012004 0.000122341 0.000125058 0.0001276 0.000119579 0.000120541 0.000122123 0.000123254 0.000118857 0.000264135 0.000114123 0.000120885 0.000132121 0.000147681 0.000131753 0.00012913 0.00014099 0.000130046 0.000132084 0.00013284 0.000138083 0.000136938 0.000133022 0.000136445 0.00013508 0.000137348 0.000135143 0.000132455 0.000131899 0.00013312 0.000135312 0.000148603 0.000139497 0.000141774 0.000131692 0.000129436 0.000132143 0.000171918 0.000169879 0.000171037 0.000179152 0.000169876 0.000141344 0.000129644 0.000141008
lyrON5 0.000117588 9.50111e-05 0.000103647 0.000108186 0.000103515 0.000135035 0.000133153 0.000127559 0.000137809 0.000133363 0.000137268 0.00014952 0.000108812 0.000139712 0.000138777 0.000129582 0.000138089 0.000130106 0.000156062 0.000148103 0.000122696 0.000165296 0.000145141 0.0001038 0.000133031 0.000126389 0.000119868 0.000122939 0.000113379 0.000124638 0.000127701 0.000106521 0.000159007 0.000116898 0.000113496 0.0001036 0.000107253 0.000108078 0.000102611 0.000109197 0.000112523 0.000110732 0.000106239 0.000108713 0.000108126 0.000106275 0.000114123 0.000190935 0.000130223 0.000137465 0.000171403 0.000159693 0.000156493 0.000157205 0.00014786 0.000136877 0.000140364 0.000143172 0.00014007 0.00014186 0.000143256 0.000143797 0.000144817 0.000143339 0.000143246 0.000139476 0.000139997 0.000140306 0.000141954 0.00012997 0.000135381 0.000139927 0.000137365 0.000143167 0.000128641 0.000135493 0.000137478 0.000131492 0.000127745 0.000132203 0.000141265 0.000102833
lyrON8 0.000130823 0.000104358 0.000111834 0.000130526 0.000104841 0.000125855 0.000122104 0.000123633 0.000127001 0.00012722 0.000134766 0.000146838 0.000119565 0.000147248 0.00015588 0.000137122 0.000163291 0.000141074 0.000179921 0.000179185 0.000128679 0.000144137 0.000134233 0.000111694 0.000147593 0.000142269 0.00013103 0.000133613 0.000130106 0.000131243 0.000138986 0.000121593 0.00014581 0.000130402 0.00012473 0.000119248 0.000116654 0.00011593 0.000114162 0.000126635 0.000116627 0.000116485 0.000119102 0.000111451 0.00012029 0.000108999 0.000120885 0.000130223 0.000206317 0.000166753 0.00016036 0.000151054 0.00014315 0.000153473 0.000146027 0.000158978 0.000163808 0.000166258 0.000166552 0.000169002 0.000171109 0.000167237 0.000165142 0.000165206 0.000161793 0.000159489 0.000161203 0.000160759 0.000157477 0.000142598 0.000148208 0.000162343 0.000161863 0.000161626 0.000150736 0.000147357 0.000144277 0.000152842 0.000144061 0.0001496 0.000145791 0.000118865
areQC1 0.000145674 0.000121721 0.000129397 0.000141528 0.000139969 0.000133803 0.000124322 0.000118516 0.00012291 0.000128516 0.000129124 0.000148401 0.000120273 0.000143337 0.000188032 0.000137375 0.000153123 0.000153106 0.000222781 0.000223267 0.000136213 0.000158118 0.00014383 0.000109927 0.000142845 0.00015266 0.00014002 0.000147379 0.00013929 0.000133619 0.000149151 0.00012292 0.000144204 0.000138647 0.000136237 0.00012548 0.000130333 0.000134103 0.000128165 0.00013407 0.000130992 0.000126216 0.000130997 0.000128414 0.000127278 0.000108042 0.000132121 0.000137465 0.000166753 0.000231877 0.000157707 0.000149199 0.000143594 0.000153246 0.000147215 0.000233389 0.000234388 0.000228815 0.000226111 0.00023522 0.000236578 0.000230438 0.000229158 0.000227317 0.000233389 0.000230293 0.000232454 0.000232233 0.000207587 0.000185331 0.000197036 0.00023445 0.000221502 0.000233504 0.000155064 0.000153953 0.000147578 0.000154845 0.000153406 0.000199532 0.000142192 0.000123437
lyrOH1 0.000137723 0.000108703 0.000115357 0.000126938 0.00011621 0.00015972 0.00016944 0.000156718 0.000163778 0.000158334 0.000155716 0.000182594 0.000136125 0.000169138 0.00016972 0.000151161 0.000161863 0.000157552 0.000194147 0.000178883 0.000146707 0.000182112 0.000167223 0.000127889 0.000167098 0.000155239 0.000150076 0.000154741 0.000134892 0.000151035 0.000148836 0.000133621 0.000201859 0.000140235 0.000134018 0.000124993 0.000126837 0.000124861 0.000122974 0.000128792 0.000126418 0.000128624 0.000121897 0.000121197 0.000122387 0.000125053 0.000147681 0.000171403 0.00016036 0.000157707 0.00025987 0.000205381 0.000202493 0.000199796 0.000167173 0.000161304 0.000161676 0.000173376 0.000171936 0.000164305 0.00017531 0.00016052 0.000175291 0.000172377 0.00017276 0.000160633 0.000160692 0.000159899 0.000159965 0.0001508 0.000157953 0.000161335 0.000157128 0.00017269 0.000166825 0.000172836 0.000166755 0.000163333 0.000154917 0.000154759 0.000174678 0.000135667
lyrON4 0.000150442 0.000124727 0.000135262 0.000145003 0.000133877 0.000215666 0.000153946 0.000144423 0.000154646 0.000149516 0.000147696 0.000160058 0.000125749 0.000157115 0.000151508 0.00014948 0.000145873 0.000145476 0.000168935 0.000165162 0.000135449 0.000170784 0.000153424 0.000118506 0.000158953 0.000158523 0.000147755 0.00015687 0.0001529 0.000148341 0.000157396 0.00012215 0.000184853 0.000152934 0.000144348 0.000128584 0.000135524 0.000139571 0.000134055 0.000164824 0.000134242 0.000146835 0.000153032 0.0001501 0.00014773 0.000111905 0.000131753 0.000159693 0.000151054 0.000149199 0.000205381 0.000274254 0.000183391 0.000261439 0.000233569 0.000152168 0.000155776 0.00015248 0.000147986 0.000154634 0.0001553 0.000150816 0.000147889 0.00014665 0.000150238 0.000146739 0.000150441 0.00015077 0.000159895 0.000142017 0.000155693 0.00015174 0.000145956 0.000150345 0.00015691 0.000155149 0.000159002 0.000163328 0.000158024 0.000151567 0.00015686 0.000151803
lyrON3 0.000123996 0.000100278 0.000106332 0.000111116 0.000105483 0.000145894 0.000144095 0.000132759 0.000148757 0.000143569 0.00014308 0.000160704 0.00012113 0.000145652 0.00014893 0.000131486 0.000141645 0.000144343 0.000171484 0.000160317 0.000136533 0.000162722 0.000148475 0.000110126 0.000146818 0.000133955 0.000130271 0.000130357 0.000120805 0.000131948 0.000132649 0.00011861 0.000174804 0.000123447 0.000120414 0.000110429 0.000110673 0.000112017 0.000110959 0.000117654 0.000117204 0.00011194 0.000111096 0.000106521 0.000111285 0.000117644 0.00012913 0.000156493 0.00014315 0.000143594 0.000202493 0.000183391 0.000194083 0.00018118 0.000152713 0.000141825 0.000144058 0.000149655 0.000145242 0.000147214 0.000150442 0.000151446 0.000146348 0.000144763 0.000144433 0.000142573 0.00014251 0.000145215 0.000146953 0.000136651 0.000143834 0.000146338 0.000139796 0.000144571 0.00014062 0.000146823 0.000145228 0.000141493 0.00013581 0.000141001 0.000155668 0.000109894
lyrON2 0.000168062 0.000144167 0.000152203 0.00015179 0.000149272 0.000242617 0.000149357 0.000134722 0.000149386 0.000152253 0.000149589 0.000160044 0.000127567 0.000154694 0.000159511 0.000158466 0.000145859 0.000143147 0.000164291 0.000167944 0.00014127 0.000160493 0.000150091 0.000119086 0.000165019 0.000176816 0.000167614 0.000171806 0.000168258 0.00015715 0.000182359 0.000136078 0.000178414 0.000172424 0.000166272 0.000150463 0.000162999 0.00015672 0.000154332 0.000172114 0.00016087 0.000166751 0.000163049 0.000164716 0.000158045 0.000121927 0.00014099 0.000157205 0.000153473 0.000153246 0.000199796 0.000261439 0.00018118 0.000297632 0.000257188 0.000152436 0.000153519 0.000159559 0.000155171 0.000155375 0.000158181 0.000157335 0.000157899 0.0001546 0.000154343 0.000152567 0.000154846 0.000156795 0.000165827 0.000153246 0.000160003 0.000154675 0.000151963 0.000154433 0.000159221 0.000165817 0.00016537 0.000166988 0.000160558 0.000157579 0.000159468 0.000158935
lyrON1 0.000160704 0.000137398 0.000150306 0.000157121 0.000148998 0.000229148 0.000127727 0.000118544 0.000124434 0.000128314 0.000127518 0.000137795 0.000119706 0.000145074 0.00014495 0.000149284 0.000130695 0.000126482 0.000158153 0.000156073 0.000128241 0.000143012 0.000129583 0.000109335 0.00015895 0.000188684 0.000182066 0.000189838 0.000182568 0.000140682 0.000192688 0.000132353 0.000148516 0.000168893 0.000163512 0.000143655 0.000155291 0.000157755 0.000150784 0.000164985 0.000151968 0.000163152 0.000155273 0.000153081 0.000176216 0.000108053 0.000130046 0.00014786 0.000146027 0.000147215 0.000167173 0.000233569 0.000152713 0.000257188 0.000284659 0.000152936 0.000148301 0.000152374 0.000146634 0.000149553 0.000150204 0.000150082 0.000153241 0.00015144 0.000153607 0.000149463 0.000153727 0.000150103 0.000158666 0.000141012 0.000150271 0.000148793 0.000146067 0.000153633 0.000153909 0.000157124 0.000157282 0.000154119 0.000156603 0.000151779 0.000140337 0.000163303
areGL1 0.000149073 0.000126524 0.000134593 0.000147888 0.000128685 0.000137546 0.000125638 0.000119019 0.000124696 0.000130341 0.000132096 0.000143339 0.000125324 0.000147619 0.000185919 0.00014187 0.000151667 0.000150426 0.000210851 0.000208178 0.000137881 0.000155219 0.000142821 0.000112502 0.000151671 0.000156965 0.00014564 0.000152409 0.000144539 0.000136199 0.000154964 0.000126154 0.000158559 0.000144883 0.000138226 0.000133657 0.000134626 0.000141639 0.000133227 0.000135329 0.000134525 0.000134458 0.000135317 0.000131944 0.000131693 0.000110035 0.000132084 0.000136877 0.000158978 0.000233389 0.000161304 0.000152168 0.000141825 0.000152436 0.000152936 0.000242939 0.000247589 0.000226902 0.000225313 0.000238436 0.000251362 0.000238999 0.000226314 0.000223045 0.000231961 0.000237977 0.00024354 0.000244016 0.000202501 0.000187761 0.000198065 0.000239983 0.000220125 0.000232365 0.000158475 0.000160024 0.000158815 0.00015745 0.000157549 0.000194278 0.000144982 0.000130246
areGL2 0.000146948 0.000124126 0.000133585 0.00014582 0.000127658 0.000135718 0.000125902 0.000118513 0.000123156 0.000130874 0.000133519 0.000150871 0.000124127 0.00014644 0.000187608 0.000140621 0.000153919 0.000153458 0.0002168 0.000219793 0.000135991 0.000162042 0.000147398 0.000111149 0.000146544 0.000155106 0.000145571 0.000152768 0.000143821 0.000133886 0.000151631 0.000124014 0.000160902 0.000143312 0.000138248 0.000128871 0.000130936 0.000139021 0.000130867 0.00013475 0.000133034 0.000131446 0.000135939 0.00012858 0.000130688 0.000109123 0.00013284 0.000140364 0.000163808 0.000234388 0.000161676 0.000155776 0.000144058 0.000153519 0.000148301 0.000247589 0.000232794 0.000229896 0.000224979 0.000238107 0.000246937 0.000236359 0.000229009 0.000225827 0.000232672 0.000234447 0.000236483 0.000239916 0.000211273 0.000187744 0.000199885 0.000237112 0.00022484 0.000232729 0.00015556 0.000154728 0.000155699 0.000156838 0.000155601 0.000203242 0.000141774 0.000123911
areMB1 0.000145649 0.000121056 0.000128105 0.000140224 0.000126318 0.000137716 0.000128272 0.000124429 0.0001328 0.000135415 0.000135377 0.000162664 0.000132098 0.00015539 0.000194293 0.000148779 0.000153537 0.000153604 0.000226348 0.000216488 0.000146894 0.00015931 0.000149381 0.000117739 0.000151553 0.000149049 0.000140426 0.000146353 0.000138346 0.000140876 0.000152808 0.000132262 0.000148442 0.000140434 0.00013466 0.000126414 0.000128818 0.00013349 0.000124194 0.00013208 0.000133351 0.000127182 0.000127793 0.000126503 0.000128236 0.000116262 0.000138083 0.000143172 0.000166258 0.000228815 0.000173376 0.00015248 0.000149655 0.000159559 0.000152374 0.000226902 0.000229896 0.000239012 0.000245947 0.000232686 0.000233686 0.000226042 0.000249009 0.000245623 0.000247687 0.000223385 0.000230253 0.000229229 0.00022338 0.000194042 0.000222783 0.00023227 0.000230732 0.000247979 0.000159797 0.000167819 0.000164847 0.000167146 0.000161266 0.000215164 0.000149885 0.000125624
areMB2 0.000146815 0.000120434 0.000127892 0.000140531 0.000122232 0.0001358 0.000126881 0.0001239 0.000131641 0.000134102 0.000132029 0.000159113 0.000133607 0.000154799 0.000193843 0.000145829 0.000152358 0.000151301 0.000223594 0.000215674 0.000145538 0.000155205 0.000146184 0.000117404 0.000150294 0.000151023 0.000142165 0.000146627 0.000139134 0.000138102 0.000150782 0.000131774 0.000146466 0.000137802 0.00013035 0.000123459 0.000128578 0.000132636 0.000124407 0.00013226 0.000132096 0.000125209 0.000126191 0.000125912 0.000128152 0.000116465 0.000136938 0.00014007 0.000166552 0.000226111 0.000171936 0.000147986 0.000145242 0.000155171 0.000146634 0.000225313 0.000224979 0.000245947 0.000233276 0.0002273 0.000234072 0.000225291 0.000244914 0.00024174 0.000244109 0.000222579 0.000228735 0.000228219 0.000215077 0.000189584 0.00021588 0.000228245 0.000231017 0.000244245 0.00016011 0.000166149 0.000162823 0.000164794 0.000158197 0.000206002 0.000148607 0.000125845
areNU4 0.000144249 0.000123572 0.000131145 0.000144703 0.000127356 0.000137822 0.000125824 0.000119525 0.000125715 0.000131589 0.000133042 0.000151308 0.000125183 0.00014771 0.000190639 0.000140561 0.000157175 0.000153476 0.000220173 0.000220711 0.00013936 0.000162601 0.000152029 0.000114397 0.000146256 0.000154876 0.00014597 0.000150692 0.000143429 0.000134438 0.000151363 0.000126971 0.000145086 0.000140349 0.000136576 0.00012795 0.000130034 0.000136305 0.000129697 0.00013534 0.000133265 0.000129893 0.000133378 0.000127486 0.000128473 0.000109818 0.000133022 0.00014186 0.000169002 0.00023522 0.000164305 0.000154634 0.000147214 0.000155375 0.000149553 0.000238436 0.000238107 0.000232686 0.0002273 0.000223076 0.000238322 0.000238396 0.000229951 0.000228378 0.00023196 0.000236698 0.000235383 0.000246091 0.000216318 0.000190923 0.000207984 0.000240436 0.000225722 0.000232174 0.000162115 0.000162164 0.0001545 0.00015801 0.000156758 0.000208183 0.000144137 0.000121133
areNU5 0.000153391 0.000125634 0.000136376 0.000149147 0.000128705 0.000137461 0.000129083 0.000123463 0.00012633 0.000132757 0.000134827 0.000154711 0.000128241 0.00015088 0.000194366 0.000141891 0.000157486 0.000153544 0.000231999 0.00022524 0.00014683 0.000165065 0.000149505 0.000112812 0.000150241 0.000163093 0.00014934 0.000155871 0.000147396 0.000137313 0.000155418 0.000131699 0.000163947 0.000143998 0.000139191 0.000129013 0.000132377 0.000139312 0.000136001 0.000137102 0.000136949 0.000132283 0.000134899 0.000131773 0.000130395 0.00011204 0.000136445 0.000143256 0.000171109 0.000236578 0.00017531 0.0001553 0.000150442 0.000158181 0.000150204 0.000251362 0.000246937 0.000233686 0.000234072 0.000238322 0.00024826 0.000236802 0.000236673 0.000233072 0.000241659 0.000237351 0.000241395 0.000241872 0.000220983 0.000200851 0.000214053 0.000239811 0.000226426 0.000241717 0.000162245 0.000162851 0.000162025 0.000162624 0.000159218 0.000210956 0.000146194 0.000127217
areNT1 0.000148648 0.000123827 0.000132377 0.000144003 0.000126196 0.000136544 0.000127389 0.000121902 0.000127888 0.000132284 0.000133545 0.000152892 0.000128573 0.000151094 0.000193407 0.000141918 0.000153734 0.000153359 0.000222206 0.000221426 0.00014752 0.000164472 0.000150803 0.000113917 0.00014441 0.000152197 0.000145999 0.000152839 0.000145609 0.00013652 0.000155175 0.000127393 0.000145172 0.00014034 0.000136147 0.000128282 0.000128305 0.000136882 0.00013128 0.000141105 0.00013512 0.000126541 0.00013137 0.000128676 0.000128828 0.000112961 0.00013508 0.000143797 0.000167237 0.000230438 0.00016052 0.000150816 0.000151446 0.000157335 0.000150082 0.000238999 0.000236359 0.000226042 0.000225291 0.000238396 0.000236802 0.0002341 0.000226701 0.000232368 0.000232253 0.000232995 0.000233627 0.000241634 0.000224686 0.0001958 0.000216983 0.000237262 0.000223152 0.000232367 0.000163321 0.000163191 0.000156296 0.000163341 0.000157965 0.000211693 0.000145851 0.000123404
areNU3 0.000146758 0.000126324 0.000138006 0.000141476 0.000125884 0.000136678 0.000129096 0.00012727 0.000132749 0.000136341 0.000134979 0.000160687 0.000132685 0.000152611 0.000196204 0.000145056 0.000154158 0.000155394 0.000228228 0.000222637 0.00014395 0.000159363 0.000149498 0.000118282 0.000150175 0.000158894 0.000144869 0.000148862 0.000140387 0.000138929 0.000153958 0.000132169 0.000150499 0.000141892 0.000135716 0.000126551 0.000127923 0.000132305 0.00012924 0.000136129 0.000134456 0.000127872 0.000133181 0.000126884 0.000125589 0.000117422 0.000137348 0.000144817 0.000165142 0.000229158 0.000175291 0.000147889 0.000146348 0.000157899 0.000153241 0.000226314 0.000229009 0.000249009 0.000244914 0.000229951 0.000236673 0.000226701 0.000234794 0.000233241 0.000247881 0.000224653 0.000230787 0.000231764 0.00021499 0.000188895 0.000217918 0.00022802 0.000234277 0.000247809 0.00016126 0.000164086 0.000158771 0.000164554 0.000164114 0.000205373 0.000158905 0.000124547
areQC7 0.000145706 0.000121336 0.00013011 0.00013818 0.000125234 0.000134938 0.000128199 0.000125036 0.000131334 0.000135038 0.000134096 0.000158631 0.000131326 0.000151526 0.000193713 0.000143408 0.000154971 0.000155183 0.000226445 0.000215195 0.000143482 0.000158334 0.000147153 0.000115713 0.000147874 0.000155646 0.00014121 0.000147724 0.000139144 0.000136227 0.000152142 0.0001299 0.000148702 0.000139008 0.000134215 0.000125495 0.000126665 0.000131026 0.00012732 0.000137079 0.000133188 0.000126124 0.000129916 0.000124442 0.000124043 0.000113789 0.000135143 0.000143339 0.000165206 0.000227317 0.000172377 0.00014665 0.000144763 0.0001546 0.00015144 0.000223045 0.000225827 0.000245623 0.00024174 0.000228378 0.000233072 0.000232368 0.000233241 0.000236801 0.000247151 0.000221082 0.000225979 0.000235984 0.000210659 0.000185566 0.000215179 0.000225104 0.00023272 0.000247163 0.00015798 0.000160999 0.000155256 0.00016115 0.000160221 0.000200781 0.000150549 0.000122904
areQC5 0.000144528 0.000120451 0.0001299 0.000141168 0.000129622 0.000135751 0.000128187 0.000124465 0.000128132 0.000132743 0.000131471 0.000158008 0.000128779 0.000149491 0.000195986 0.000141697 0.000154257 0.00015486 0.000234313 0.000221748 0.000139067 0.000158138 0.000147792 0.00011589 0.000147631 0.000151385 0.000142924 0.000147045 0.000139795 0.000137532 0.000151506 0.000128122 0.000146416 0.000140571 0.000133934 0.000127784 0.000128108 0.000132623 0.000127777 0.000135391 0.000134035 0.000128388 0.00012857 0.000125224 0.000127103 0.000111282 0.000132455 0.000143246 0.000161793 0.000233389 0.00017276 0.000150238 0.000144433 0.000154343 0.000153607 0.000231961 0.000232672 0.000247687 0.000244109 0.00023196 0.000241659 0.000232253 0.000247881 0.000247151 0.000234588 0.000230709 0.000236453 0.000234307 0.000216868 0.000186943 0.000217169 0.000234205 0.000226554 0.00023408 0.000161907 0.000162556 0.000156295 0.000163036 0.000162187 0.000204257 0.000148897 0.000123768
areQC4 0.00014986 0.000124945 0.000134825 0.00014616 0.00012766 0.000137889 0.000122706 0.000119002 0.000123443 0.00012931 0.000130781 0.000147818 0.000126814 0.00014744 0.000187778 0.000142368 0.000149941 0.000147368 0.000211402 0.000211111 0.000137538 0.000157883 0.000147057 0.000109851 0.000149281 0.00015505 0.000146402 0.000151096 0.000145629 0.000136354 0.000151727 0.000126693 0.000142757 0.000141677 0.000136042 0.000129739 0.000134498 0.000140619 0.000131549 0.000137738 0.000134634 0.000132109 0.000137067 0.000131169 0.000131134 0.000110037 0.000131899 0.000139476 0.000159489 0.000230293 0.000160633 0.000146739 0.000142573 0.000152567 0.000149463 0.000237977 0.000234447 0.000223385 0.000222579 0.000236698 0.000237351 0.000232995 0.000224653 0.000221082 0.000230709 0.000220866 0.00023273 0.000237692 0.000206187 0.000184332 0.000197968 0.000234834 0.00021856 0.000230908 0.000154463 0.00015792 0.000153381 0.000157172 0.000158021 0.000198588 0.000144321 0.000122419
areQC2 0.000150056 0.000123575 0.000132299 0.00014738 0.000130306 0.000139544 0.000124354 0.00011906 0.000125858 0.000131199 0.000128784 0.000148823 0.000125053 0.000146119 0.00018828 0.000140585 0.000155325 0.000151245 0.000219019 0.000216719 0.000135368 0.000159939 0.000146644 0.000112027 0.000148672 0.000152331 0.000146857 0.000154976 0.000144493 0.000137109 0.000155138 0.000125751 0.000143528 0.000142702 0.00013428 0.000130228 0.000131238 0.000138338 0.000132672 0.000137229 0.000133792 0.000131042 0.000131027 0.000131906 0.000130558 0.000111132 0.00013312 0.000139997 0.000161203 0.000232454 0.000160692 0.000150441 0.00014251 0.000154846 0.000153727 0.00024354 0.000236483 0.000230253 0.000228735 0.000235383 0.000241395 0.000233627 0.000230787 0.000225979 0.000236453 0.00023273 0.000226681 0.000237741 0.000210453 0.000182728 0.000198825 0.000234815 0.000225506 0.000236744 0.000157466 0.000159103 0.000153378 0.000159473 0.000158986 0.000198701 0.000143652 0.000126574
areQC3 0.000153903 0.000126172 0.000135658 0.000149113 0.000127463 0.000139162 0.000123928 0.000118899 0.000125593 0.000130526 0.000131951 0.000146497 0.000128627 0.000151847 0.000191045 0.000145806 0.000152304 0.000150979 0.000215851 0.000212619 0.000143342 0.000155917 0.000146419 0.000114504 0.000152405 0.000158825 0.000146408 0.000157007 0.00014654 0.00013893 0.000157557 0.000127991 0.000144468 0.00014719 0.000140444 0.000131617 0.000133881 0.00014184 0.000133191 0.000141844 0.000138133 0.000133024 0.000136296 0.000130813 0.000134311 0.000113399 0.000135312 0.000140306 0.000160759 0.000232233 0.000159899 0.00015077 0.000145215 0.000156795 0.000150103 0.000244016 0.000239916 0.000229229 0.000228219 0.000246091 0.000241872 0.000241634 0.000231764 0.000235984 0.000234307 0.000237692 0.000237741 0.000234864 0.000214393 0.000186076 0.000208691 0.00024383 0.00022516 0.000234542 0.000160158 0.000164651 0.000159437 0.000162112 0.00016401 0.000205434 0.000146947 0.000122931
areSK2 0.000152573 0.000123059 0.000131827 0.000137314 0.000128787 0.000146194 0.000130657 0.000130372 0.000131766 0.000130166 0.000136797 0.000150734 0.000133001 0.000154641 0.000178748 0.000166699 0.000148599 0.000145357 0.000206044 0.000199718 0.000150825 0.000156809 0.000141088 0.000124395 0.000176067 0.000157046 0.000151378 0.000159611 0.000151633 0.000165785 0.000161326 0.000141469 0.00015284 0.000155511 0.000152287 0.000134252 0.000141718 0.000138703 0.000135003 0.000141612 0.000141407 0.000135288 0.000138391 0.000128866 0.000130332 0.00012692 0.000148603 0.000141954 0.000157477 0.000207587 0.000159965 0.000159895 0.000146953 0.000165827 0.000158666 0.000202501 0.000211273 0.00022338 0.000215077 0.000216318 0.000220983 0.000224686 0.00021499 0.000210659 0.000216868 0.000206187 0.000210453 0.000214393 0.000290252 0.000224936 0.000298556 0.000214117 0.000207134 0.000216724 0.000241656 0.000231235 0.000196684 0.000224797 0.000263396 0.000286694 0.000155223 0.000149425
areSK1 0.00013558 0.000113153 0.00011987 0.000126675 0.000111635 0.000129509 0.000121368 0.00011318 0.000119928 0.000123168 0.000124893 0.000146979 0.000123283 0.000141876 0.000167289 0.000146796 0.000136246 0.000132543 0.000186227 0.000185944 0.000139354 0.000140831 0.000133601 0.000109889 0.00015337 0.00013865 0.000134862 0.000139692 0.000128755 0.000135584 0.000142873 0.000123652 0.000135742 0.000130944 0.000133243 0.000119217 0.000124707 0.000117809 0.000119227 0.000127552 0.000128909 0.000117652 0.000121829 0.000117494 0.000118053 0.000108239 0.000139497 0.00012997 0.000142598 0.000185331 0.0001508 0.000142017 0.000136651 0.000153246 0.000141012 0.000187761 0.000187744 0.000194042 0.000189584 0.000190923 0.000200851 0.0001958 0.000188895 0.000185566 0.000186943 0.000184332 0.000182728 0.000186076 0.000224936 0.00022569 0.000219602 0.000190102 0.000179815 0.000187144 0.000193829 0.000175014 0.000169729 0.000178975 0.000196599 0.000215716 0.0001444 0.000126898
areSK3 0.000147436 0.000118343 0.000125556 0.000133066 0.00012232 0.000141087 0.000127904 0.000126203 0.000125997 0.000129953 0.000133708 0.000152714 0.000135414 0.000159085 0.00017262 0.000159318 0.000142455 0.000140524 0.000200059 0.000192439 0.000144549 0.000148783 0.000134266 0.000124959 0.000165718 0.000145989 0.000143116 0.000148142 0.000142593 0.00015869 0.000149271 0.000139171 0.00014833 0.000153455 0.000142391 0.000130323 0.00013614 0.000130557 0.000133188 0.000132995 0.000135582 0.000129713 0.000132097 0.000126263 0.000127901 0.000121147 0.000141774 0.000135381 0.000148208 0.000197036 0.000157953 0.000155693 0.000143834 0.000160003 0.000150271 0.000198065 0.000199885 0.000222783 0.00021588 0.000207984 0.000214053 0.000216983 0.000217918 0.000215179 0.000217169 0.000197968 0.000198825 0.000208691 0.000298556 0.000219602 0.000279927 0.000205361 0.000210256 0.00021722 0.000260722 0.000247683 0.000207983 0.000235318 0.000269716 0.000279632 0.00015571 0.000145767
areNU1 0.000146725 0.000125001 0.000134274 0.000147413 0.000129217 0.000138623 0.000123956 0.000117859 0.000124286 0.000129929 0.000131969 0.000151614 0.000124317 0.000145644 0.00019033 0.000141316 0.000152819 0.00015079 0.00021861 0.000217295 0.000136364 0.000160978 0.000147519 0.000112086 0.00014962 0.000156306 0.000146197 0.000156135 0.000146468 0.000137424 0.000154307 0.000125875 0.000143867 0.000140889 0.000138192 0.000128794 0.000130609 0.000138828 0.000132152 0.000136739 0.000133837 0.00013244 0.000134022 0.000130058 0.000128857 0.000108425 0.000131692 0.000139927 0.000162343 0.00023445 0.000161335 0.00015174 0.000146338 0.000154675 0.000148793 0.000239983 0.000237112 0.00023227 0.000228245 0.000240436 0.000239811 0.000237262 0.00022802 0.000225104 0.000234205 0.000234834 0.000234815 0.00024383 0.000214117 0.000190102 0.000205361 0.00022544 0.000223046 0.000234329 0.00015994 0.000160167 0.000153692 0.000158842 0.00015693 0.000205422 0.000142127 0.000123517
areNU2 0.000142386 0.000116616 0.000124816 0.000137358 0.00012328 0.000132788 0.00012307 0.000119503 0.000123333 0.000131245 0.000127196 0.000150006 0.000123516 0.000145981 0.000187743 0.000138076 0.000147276 0.000149678 0.000219154 0.000211379 0.000136593 0.000151815 0.00014237 0.000111957 0.000144063 0.000146115 0.000139158 0.0001431 0.000136596 0.000134535 0.00014808 0.000125208 0.000142961 0.00013622 0.00012952 0.00012283 0.000126508 0.00012823 0.000123674 0.000130413 0.000129014 0.000123736 0.00012581 0.000121251 0.0001249 0.000109766 0.000129436 0.000137365 0.000161863 0.000221502 0.000157128 0.000145956 0.000139796 0.000151963 0.000146067 0.000220125 0.00022484 0.000230732 0.000231017 0.000225722 0.000226426 0.000223152 0.000234277 0.00023272 0.000226554 0.00021856 0.000225506 0.00022516 0.000207134 0.000179815 0.000210256 0.000223046 0.00021638 0.000226615 0.000161856 0.000160303 0.000150676 0.000160797 0.000155178 0.000197502 0.000144596 0.00011978
areQC6 0.000144599 0.000120429 0.000129926 0.000141296 0.000129768 0.000135646 0.000128193 0.000124442 0.000128186 0.000132802 0.000131333 0.000157833 0.000128798 0.000149381 0.000195929 0.000141904 0.000153928 0.000154638 0.000234354 0.00022187 0.000139132 0.000158127 0.000147728 0.000115871 0.000147582 0.000151051 0.000142743 0.000146949 0.000139686 0.000137821 0.000151573 0.000128123 0.000146629 0.00014055 0.000133775 0.000127582 0.000128051 0.000132954 0.000127703 0.00013533 0.000134044 0.000128408 0.000128493 0.000125205 0.000127022 0.000111354 0.000132143 0.000143167 0.000161626 0.000233504 0.00017269 0.000150345 0.000144571 0.000154433 0.000153633 0.000232365 0.000232729 0.000247979 0.000244245 0.000232174 0.000241717 0.000232367 0.000247809 0.000247163 0.00023408 0.000230908 0.000236744 0.000234542 0.000216724 0.000187144 0.00021722 0.000234329 0.000226615 0.000234742 0.00016183 0.000162729 0.000156472 0.000162746 0.000162158 0.00020424 0.000148905 0.000123616
lyrAB1 0.000162051 0.000117598 0.000126659 0.000139893 0.000124903 0.000147061 0.000135854 0.000136038 0.000127742 0.000138848 0.00013112 0.00014172 0.000146921 0.000176904 0.000159244 0.000188961 0.000140573 0.000139838 0.000173709 0.000171491 0.000143737 0.000142447 0.000131583 0.00013932 0.000205397 0.000162808 0.000156532 0.00016329 0.000146003 0.000182879 0.00015197 0.00015671 0.000155474 0.000163221 0.000155323 0.000140455 0.000147126 0.000136479 0.000135771 0.000139237 0.00013302 0.000138514 0.000131495 0.000128894 0.00013061 0.000134139 0.000171918 0.000128641 0.000150736 0.000155064 0.000166825 0.00015691 0.00014062 0.000159221 0.000153909 0.000158475 0.00015556 0.000159797 0.00016011 0.000162115 0.000162245 0.000163321 0.00016126 0.00015798 0.000161907 0.000154463 0.000157466 0.000160158 0.000241656 0.000193829 0.000260722 0.00015994 0.000161856 0.00016183 0.000319451 0.000315492 0.000294215 0.000353214 0.000329321 0.000213564 0.000156596 0.000167782
lyrAB2 0.000156111 0.000117331 0.000129966 0.000136685 0.000121685 0.000148439 0.000141829 0.000137416 0.000135512 0.000137745 0.000142352 0.00015302 0.000153732 0.000174502 0.000162552 0.000188826 0.00014591 0.000140596 0.000170195 0.000169765 0.000144248 0.000151598 0.000136059 0.000156185 0.000193412 0.000154019 0.000152429 0.000153156 0.000145286 0.000184618 0.000151665 0.000160235 0.000164967 0.000159228 0.000147694 0.000133942 0.000144869 0.000139742 0.000133369 0.000136352 0.00013804 0.00013657 0.000125488 0.000129802 0.000131687 0.000145197 0.000169879 0.000135493 0.000147357 0.000153953 0.000172836 0.000155149 0.000146823 0.000165817 0.000157124 0.000160024 0.000154728 0.000167819 0.000166149 0.000162164 0.000162851 0.000163191 0.000164086 0.000160999 0.000162556 0.00015792 0.000159103 0.000164651 0.000231235 0.000175014 0.000247683 0.000160167 0.000160303 0.000162729 0.000315492 0.000304952 0.000305514 0.000323892 0.000286449 0.000207257 0.000157783 0.000155246
lyrSK1 0.000155397 0.00011448 0.000125768 0.000137611 0.000118936 0.000149066 0.000144111 0.000135681 0.000135191 0.000132674 0.000139577 0.000143961 0.000153969 0.000178431 0.000154109 0.000192403 0.000145491 0.000140525 0.000173257 0.000166487 0.000152601 0.000152223 0.000133053 0.000141966 0.000196945 0.000160151 0.000151038 0.000153207 0.000146537 0.000173756 0.000154771 0.000149953 0.000167878 0.000156642 0.000148152 0.000136416 0.000137398 0.000141535 0.000131808 0.000131404 0.000137009 0.000130592 0.000127916 0.000127033 0.000128668 0.000138629 0.000171037 0.000137478 0.000144277 0.000147578 0.000166755 0.000159002 0.000145228 0.00016537 0.000157282 0.000158815 0.000155699 0.000164847 0.000162823 0.0001545 0.000162025 0.000156296 0.000158771 0.000155256 0.000156295 0.000153381 0.000153378 0.000159437 0.000196684 0.000169729 0.000207983 0.000153692 0.000150676 0.000156472 0.000294215 0.000305514 0.000314813 0.000292318 0.000288439 0.000191569 0.000158365 0.000155252
lyrSK2 0.000161762 0.000122076 0.000133676 0.000140527 0.000128457 0.000153667 0.000137622 0.000139948 0.000128231 0.000137375 0.000132858 0.000144306 0.000148229 0.000179002 0.000159923 0.000195941 0.00014271 0.000144841 0.000177264 0.00017322 0.000151932 0.000142828 0.000135302 0.000143741 0.000205076 0.000168379 0.000160371 0.000165684 0.000153991 0.00019081 0.000162199 0.000153668 0.000159609 0.000168832 0.000160196 0.00014185 0.000157365 0.000142843 0.000137031 0.000139102 0.000141378 0.000140398 0.000136077 0.000136212 0.000136002 0.000133608 0.000179152 0.000131492 0.000152842 0.000154845 0.000163333 0.000163328 0.000141493 0.000166988 0.000154119 0.00015745 0.000156838 0.000167146 0.000164794 0.00015801 0.000162624 0.000163341 0.000164554 0.00016115 0.000163036 0.000157172 0.000159473 0.000162112 0.000224797 0.000178975 0.000235318 0.000158842 0.000160797 0.000162746 0.000353214 0.000323892 0.000292318 0.000324822 0.000328542 0.000206507 0.000159695 0.000165545
lyrSK4 0.000158944 0.000123056 0.000133328 0.000140679 0.000126064 0.000152889 0.000129225 0.000129139 0.00012303 0.000126775 0.000133809 0.000138213 0.000139454 0.000167213 0.000150917 0.000188414 0.000134555 0.000133145 0.000168907 0.00016842 0.000144295 0.000138838 0.000126278 0.000128599 0.000201668 0.000161024 0.000151482 0.000158621 0.00014967 0.000176213 0.000150839 0.000145577 0.000155433 0.000163138 0.000157576 0.000139982 0.000145659 0.000145502 0.000137061 0.000139971 0.000134957 0.000137903 0.000134606 0.000132475 0.000132791 0.000125651 0.000169876 0.000127745 0.000144061 0.000153406 0.000154917 0.000158024 0.00013581 0.000160558 0.000156603 0.000157549 0.000155601 0.000161266 0.000158197 0.000156758 0.000159218 0.000157965 0.000164114 0.000160221 0.000162187 0.000158021 0.000158986 0.00016401 0.000263396 0.000196599 0.000269716 0.00015693 0.000155178 0.000162158 0.000329321 0.000286449 0.000288439 0.000328542 0.00032282 0.000245317 0.00015393 0.000161232
lyrSK3 0.000148653 0.000117458 0.000125737 0.000130979 0.000124075 0.000137197 0.000128065 0.000126979 0.000125239 0.000127753 0.000130271 0.000145275 0.000129475 0.000152726 0.000171048 0.000159984 0.00014045 0.000137086 0.000195831 0.000191858 0.000147022 0.000144425 0.000135258 0.000118428 0.000163327 0.000148794 0.000144415 0.000151288 0.000144816 0.000155924 0.000153991 0.000133719 0.000145341 0.000148688 0.00014634 0.000127904 0.000136495 0.000129633 0.000128352 0.000136595 0.00013297 0.000128634 0.00013461 0.000126965 0.000128101 0.000119058 0.000141344 0.000132203 0.0001496 0.000199532 0.000154759 0.000151567 0.000141001 0.000157579 0.000151779 0.000194278 0.000203242 0.000215164 0.000206002 0.000208183 0.000210956 0.000211693 0.000205373 0.000200781 0.000204257 0.000198588 0.000198701 0.000205434 0.000286694 0.000215716 0.000279632 0.000205422 0.000197502 0.00020424 0.000213564 0.000207257 0.000191569 0.000206507 0.000245317 0.000270029 0.00015162 0.000142701
lyrWI1.1 0.000131562 0.000110118 0.000124537 0.00012286 0.000106201 0.000131748 0.000139264 0.000137485 0.000141849 0.000139691 0.000138194 0.000148681 0.000129403 0.000159262 0.000148271 0.000149743 0.000133915 0.000135623 0.000162362 0.000166589 0.000137595 0.000154228 0.00014173 0.000124362 0.000158804 0.000149979 0.000141313 0.000137809 0.000132358 0.000139791 0.000142762 0.000129399 0.000164432 0.000138842 0.00012886 0.000119504 0.000119121 0.000119424 0.000115593 0.000117989 0.000120191 0.000110474 0.000118457 0.000111039 0.000111537 0.000119078 0.000129644 0.000141265 0.000145791 0.000142192 0.000174678 0.00015686 0.000155668 0.000159468 0.000140337 0.000144982 0.000141774 0.000149885 0.000148607 0.000144137 0.000146194 0.000145851 0.000158905 0.000150549 0.000148897 0.000144321 0.000143652 0.000146947 0.000155223 0.0001444 0.00015571 0.000142127 0.000144596 0.000148905 0.000156596 0.000157783 0.000158365 0.000159695 0.00015393 0.00015162 0.000237852 0.000127806
Alyrp_PLS 0.000159744 0.000124584 0.000139381 0.00014845 0.000137985 0.000137888 0.000111458 0.000109982 0.000105868 0.000102296 0.000111441 0.000117933 0.00011213 0.000126402 0.000118268 0.000155957 0.000122063 0.000106933 0.000124596 0.000124352 0.000117926 0.000119073 0.000104809 0.000112022 0.000166634 0.000192631 0.000177094 0.000176056 0.000164961 0.000148347 0.000180721 0.000116938 0.000126712 0.000175187 0.000163932 0.000148153 0.000160824 0.000151825 0.00013201 0.000150614 0.000137479 0.000146744 0.000139554 0.000149687 0.000146914 0.000107282 0.000141008 0.000102833 0.000118865 0.000123437 0.000135667 0.000151803 0.000109894 0.000158935 0.000163303 0.000130246 0.000123911 0.000125624 0.000125845 0.000121133 0.000127217 0.000123404 0.000124547 0.000122904 0.000123768 0.000122419 0.000126574 0.000122931 0.000149425 0.000126898 0.000145767 0.000123517 0.00011978 0.000123616 0.000167782 0.000155246 0.000155252 0.000165545 0.000161232 0.000142701 0.000127806 0.000806804
# Treemix results: m=0 modelcov
lyrOH1 lyrON7 lyrMO1 lyrMO3 areNT1 lyrNY6 lyrON9 lyrON11.1 areGL1 lyrMD3 lyrPA2 areSK3 lyrWI1 areNU1 lyrSK4 lyrSK1 lyrON1 lyrPA3 areNU5 lyrVA1 lyrMI2 lyrNY3 lyrMO2 Alyrp_PLS lyrWI2 lyrMI3 areNU4 lyrVA2 lyrNY4 lyrPA4 areQC4 areQC2 areQC6 lyrMD1 lyrWI1.1 lyrWI3 areQC7 lyrIA2 lyrIL2 lyrNJ1 lyrNC3 lyrMI5 lyrPA1 lyrMD2 lyrMD4 lyrNC1 lyrNC4 areSK1 areGL2 lyrON4 lyrON3 lyrIN1 lyrON10 lyrIA1 lyrMI1 lyrNY5 lyrON5 lyrNC2 areNU3 lyrNY1 lyrON11 lyrMI6 areMB1 areNU2 lyrIL1 lyrON6 areMB2 lyrSK3 lyrAB1 lyrMI4 lyrON2 lyrON8 areQC1 lyrWV1 areQC3 lyrNY2 areSK2 lyrMO3SM lyrON12 areQC5 lyrAB2 lyrSK2 
lyrOH1 0.0252283 0.00513292 -0.000406237 -0.000268457 -0.00260672 -0.0022792 0.00116894 -0.00101212 -0.00274241 -0.0024037 -0.00242229 -0.000485081 0.000876078 -0.00275069 5.12926e-05 0.000178785 -0.000879302 -0.00228481 -0.00261149 -0.00253654 0.00638136 -0.00193449 -0.000512393 -0.00217801 0.0013079 0.00526877 -0.00266893 -0.00262643 -0.00229343 -0.000784046 -0.00274284 -0.00266595 -0.00263686 -0.00238706 0.00396472 0.00127008 -0.00257949 0.00044068 0.00487973 -0.00192111 -0.00287877 0.00115001 -0.00221539 -0.00232393 -0.00224997 -0.00295371 -0.00270186 -0.000908832 -0.00271336 0.000121277 0.00926761 0.00738133 0.00117248 0.000492619 0.00741642 -0.00219073 0.00521203 -0.00291313 -0.00259051 -0.00198062 -0.00102404 -0.000420036 -0.00247259 -0.00254505 0.0072848 0.0051729 -0.00246918 -0.000501871 -1.51587e-05 0.00521625 -0.000862111 0.00076284 -0.00249701 -0.00237465 -0.00274481 -0.00203848 -0.000557942 -0.00296095 0.00149185 -0.00263623 8.55232e-05 -1.64543e-05
lyrON7 0.00513292 0.0149242 -0.000230052 -9.22721e-05 -0.00243054 -0.00210302 0.00134512 -0.000835939 -0.00256622 -0.00222751 -0.00224611 -0.000308896 0.00105226 -0.00257451 0.000227477 0.000354969 -0.000703117 -0.00210862 -0.00243531 -0.00236035 0.00537269 -0.00175831 -0.000336209 -0.00200182 0.00148409 0.00544496 -0.00249274 -0.00245024 -0.00211725 -0.000607862 -0.00256666 -0.00248976 -0.00246068 -0.00221087 0.00414091 0.00144626 -0.00240331 0.000616865 0.00505592 -0.00174493 -0.00270259 0.0013262 -0.00203921 -0.00214774 -0.00207379 -0.00277753 -0.00252567 -0.000732648 -0.00253718 0.000297462 0.00526816 0.00529268 0.00134867 0.000668804 0.00532777 -0.00201455 0.00741565 -0.00273695 -0.00241433 -0.00180443 -0.000847855 -0.000243851 -0.0022964 -0.00236886 0.00519616 0.011686 -0.002293 -0.000325686 0.000161026 0.00539243 -0.000685927 0.000939025 -0.00232083 -0.00219846 -0.00256862 -0.0018623 -0.000381757 -0.00278477 0.00166803 -0.00246005 0.000261708 0.00015973
lyrMO1 -0.000406237 -0.000230052 0.0291884 0.00933163 -0.00394035 0.000585644 -0.000164686 -0.00234575 -0.00407603 0.000461146 0.000442551 -0.0018187 0.0015373 -0.00408432 0.000712515 0.000840007 0.00198554 0.00058004 -0.00394511 0.000328308 -0.000166472 0.000930354 0.0151935 0.000686837 0.000951115 -9.42059e-05 -0.00400255 0.000238417 0.000571411 0.0020808 -0.00407646 -0.00399957 -0.00397049 0.00047779 7.856e-05 0.000913289 -0.00391311 0.00197921 -1.26356e-05 0.000943731 -1.39244e-05 0.000793225 0.000649451 0.000540918 0.000614873 -8.88652e-05 0.000162987 -0.00224245 -0.00404698 0.00229988 -0.000271001 -0.000246481 -0.000161139 0.00203115 -0.000211388 0.000674113 -0.000150946 -4.82883e-05 -0.00392413 0.000884227 -0.00235766 -0.00175366 -0.00380621 -0.00387867 -0.000343005 -0.000190075 -0.00380281 -0.00183549 0.000646064 -0.000146729 0.00200273 -0.000570782 -0.00383063 0.000490199 -0.00407843 0.000826364 -0.00189156 -9.61055e-05 0.000158226 -0.00396985 0.000746745 0.000644768
lyrMO3 -0.000268457 -9.22721e-05 0.00933163 0.0242718 -0.00380257 0.000723424 -2.69059e-05 -0.00220797 -0.00393825 0.000598926 0.000580331 -0.00168092 0.00167508 -0.00394654 0.000850295 0.000977787 0.00212332 0.00071782 -0.00380733 0.000466088 -2.86921e-05 0.00106813 0.00922548 0.000824617 0.0010889 4.35741e-05 -0.00386477 0.000376197 0.000709191 0.00221858 -0.00393868 -0.00386179 -0.00383271 0.00061557 0.00021634 0.00105107 -0.00377533 0.00211699 0.000125144 0.00108151 0.000123856 0.000931005 0.000787231 0.000678698 0.000752653 4.89148e-05 0.000300767 -0.00210467 -0.0039092 0.00243766 -0.000133221 -0.000108701 -2.33585e-05 0.00216893 -7.36079e-05 0.000811893 -1.3166e-05 8.94917e-05 -0.00378635 0.00102201 -0.00221988 -0.00161588 -0.00366843 -0.00374089 -0.000205225 -5.22949e-05 -0.00366503 -0.00169771 0.000783844 -8.94877e-06 0.00214051 -0.000433002 -0.00369285 0.000627979 -0.00394065 0.000964144 -0.00175378 4.16745e-05 0.000296006 -0.00383207 0.000884525 0.000782548
areNT1 -0.00260672 -0.00243054 -0.00394035 -0.00380257 0.0201582 -0.00581331 -0.00056448 0.00463584 0.012899 -0.00593781 -0.0059564 0.00230313 -0.00265803 0.0128908 -0.00348282 -0.00335532 -0.00441341 -0.00581891 0.0140687 -0.00607065 -0.00236696 -0.0054686 -0.0040465 -0.00571212 -0.00222621 -0.00229469 0.0129725 -0.00616054 -0.00582754 -0.00431815 0.0128986 0.0129755 0.00975351 -0.00592116 -0.00212193 -0.00226403 0.00981088 -0.00309343 -0.00221312 -0.00545522 -0.00641288 -0.0023841 -0.0057495 -0.00585804 -0.00578408 -0.00648782 -0.00623597 0.00525479 0.0129281 -0.00341283 -0.00247149 -0.00244697 -0.000560933 -0.00304149 -0.00241187 -0.00572484 -0.00235143 -0.00644724 0.00979986 -0.00551473 0.00462393 0.00336445 0.00991779 0.00984532 -0.00254349 -0.00239056 0.00992119 0.00228634 -0.00354927 -0.00234722 -0.00439622 0.000470639 0.012256 -0.00590876 0.0128966 -0.00557259 0.00223027 -0.00649506 -0.00107616 0.00975414 -0.00344859 -0.00355056
lyrNY6 -0.0022792 -0.00210302 0.000585644 0.000723424 -0.00581331 0.0142183 -0.00203765 -0.00421871 -0.00594899 0.00741671 0.00699143 -0.00369167 -0.000335664 -0.00595728 -0.00116045 -0.00103296 0.00177027 0.00836775 -0.00581808 0.00639651 -0.00203944 0.00579458 0.000479488 0.00316807 -0.000921849 -0.00196717 -0.00587551 0.00630661 0.00857599 0.00186553 -0.00594943 -0.00587253 -0.00584345 0.00654599 -0.0017944 -0.000959675 -0.00578608 0.000106245 -0.0018856 0.00579704 0.00694164 -0.00107974 0.0069613 0.00749648 0.00668307 0.0068667 0.00711855 -0.00411542 -0.00591995 0.000426916 -0.00214397 -0.00211945 -0.0020341 0.000158184 -0.00208435 0.00722299 -0.00202391 0.00690727 -0.0057971 0.00632789 -0.00423063 -0.00362662 -0.00567917 -0.00575164 -0.00221597 -0.00206304 -0.00567577 -0.00370846 -0.0012269 -0.00201969 0.00178746 -0.00244375 -0.0057036 0.00744576 -0.00595139 0.00627003 -0.00376453 0.00685946 -0.00171474 -0.00584282 -0.00112622 -0.0012282
lyrON9 0.00116894 0.00134512 -0.000164686 -2.69059e-05 -0.00056448 -0.00203765 0.0141055 0.00103012 -0.000700162 -0.00216215 -0.00218074 0.00155716 0.00111763 -0.000708452 0.000292843 0.000420335 -0.000637751 -0.00204325 -0.00056925 -0.00229499 0.0014087 -0.00169294 -0.000270843 -0.00193646 0.00154945 0.00148097 -0.000626684 -0.00238488 -0.00205188 -0.000542495 -0.000700599 -0.000623704 -0.000594621 -0.0021455 0.00165373 0.00151163 -0.000537249 0.000682231 0.00156254 -0.00167956 -0.00263722 0.00139156 -0.00197384 -0.00208238 -0.00200842 -0.00271216 -0.00246031 0.00113341 -0.00067112 0.000362828 0.00130417 0.00132869 0.00578916 0.00073417 0.00136378 -0.00194918 0.00142423 -0.00267158 -0.00054827 -0.00173907 0.0010182 0.00162221 -0.000430343 -0.000502806 0.00123217 0.0013851 -0.000426941 0.00154037 0.000226392 0.00142844 -0.000620561 0.00280508 -0.000454769 -0.0021331 -0.000702564 -0.00179693 0.0014843 -0.0027194 0.0026995 -0.00059399 0.000327074 0.000225096
lyrON11.1 -0.00101212 -0.000835939 -0.00234575 -0.00220797 0.00463584 -0.00421871 0.00103012 0.0213136 0.00450016 -0.00434321 -0.0043618 0.00389773 -0.00106343 0.00449187 -0.00188822 -0.00176072 -0.00281881 -0.00422431 0.00463107 -0.00447605 -0.000772359 -0.003874 -0.0024519 -0.00411752 -0.000631607 -0.000700093 0.00457364 -0.00456594 -0.00423294 -0.00272356 0.00449972 0.00457662 0.0046057 -0.00432656 -0.000527327 -0.000669433 0.00466307 -0.00149883 -0.000618523 -0.00386062 -0.00481828 -0.000789497 -0.0041549 -0.00426344 -0.00418948 -0.00489322 -0.00464137 0.00633373 0.0045292 -0.00181823 -0.000876888 -0.000852368 0.00103367 -0.00144689 -0.000817275 -0.00413024 -0.000756833 -0.00485264 0.00465205 -0.00392013 0.0152994 0.00495905 0.00476998 0.00469752 -0.000948892 -0.000795962 0.00477338 0.00388094 -0.00195467 -0.000752616 -0.00280162 0.00206524 0.00474555 -0.00431416 0.00449776 -0.00397799 0.00382487 -0.00490046 0.000518439 0.00460633 -0.00185399 -0.00195596
areGL1 -0.00274241 -0.00256622 -0.00407603 -0.00393825 0.012899 -0.00594899 -0.000700162 0.00450016 0.0207262 -0.00607349 -0.00609208 0.00216745 -0.00279371 0.0152073 -0.0036185 -0.00349101 -0.00454909 -0.0059546 0.0128943 -0.00620633 -0.00250264 -0.00560428 -0.00418218 -0.0058478 -0.00236189 -0.00243037 0.013936 -0.00629622 -0.00596322 -0.00445384 0.0152151 0.0137774 0.00961783 -0.00605685 -0.00225761 -0.00239971 0.0096752 -0.00322911 -0.0023488 -0.00559091 -0.00654856 -0.00251978 -0.00588518 -0.00599372 -0.00591976 -0.0066235 -0.00637165 0.00511911 0.0147245 -0.00354851 -0.00260717 -0.00258265 -0.000696615 -0.00317717 -0.00254756 -0.00586052 -0.00248711 -0.00658292 0.00966418 -0.00565041 0.00448825 0.00322876 0.0097821 0.00970964 -0.00267917 -0.00252624 0.00978551 0.00215066 -0.00368495 -0.0024829 -0.0045319 0.000334957 0.0121203 -0.00604444 0.0152132 -0.00570827 0.00209459 -0.00663074 -0.00121184 0.00961846 -0.00358427 -0.00368624
lyrMD3 -0.0024037 -0.00222751 0.000461146 0.000598926 -0.00593781 0.00741671 -0.00216215 -0.00434321 -0.00607349 0.0212538 0.00686693 -0.00381617 -0.000460162 -0.00608178 -0.00128495 -0.00115746 0.00164577 0.0074111 -0.00594258 0.00627201 -0.00216393 0.00567008 0.00035499 0.00304357 -0.00104635 -0.00209167 -0.00600001 0.00618212 0.00740247 0.00174103 -0.00607393 -0.00599703 -0.00596795 0.00642149 -0.0019189 -0.00108417 -0.00591058 -1.82533e-05 -0.0020101 0.00567254 0.00736555 -0.00120424 0.00683681 0.0079204 0.00655857 0.00729061 0.00754246 -0.00423992 -0.00604445 0.000302418 -0.00226846 -0.00224394 -0.0021586 3.36857e-05 -0.00220885 0.00709849 -0.00214841 0.00733119 -0.0059216 0.0062034 -0.00435512 -0.00375112 -0.00580367 -0.00587613 -0.00234047 -0.00218754 -0.00580027 -0.00383296 -0.0013514 -0.00214419 0.00166296 -0.00256824 -0.0058281 0.00883629 -0.00607589 0.00614553 -0.00388903 0.00728337 -0.00183924 -0.00596732 -0.00125072 -0.00135269
lyrPA2 -0.00242229 -0.00224611 0.000442551 0.000580331 -0.0059564 0.00699143 -0.00218074 -0.0043618 -0.00609208 0.00686693 0.0316137 -0.00383476 -0.000478757 -0.00610037 -0.00130354 -0.00117605 0.00162718 0.00698582 -0.00596117 0.00625341 -0.00218253 0.00565148 0.000336395 0.00302497 -0.00106494 -0.00211026 -0.00601861 0.00616352 0.00697719 0.00172243 -0.00609252 -0.00601563 -0.00598654 0.00640289 -0.0019375 -0.00110277 -0.00592917 -3.68481e-05 -0.00202869 0.00565395 0.00639186 -0.00122283 0.00681821 0.0069467 0.00653998 0.00631692 0.00656877 -0.00425851 -0.00606304 0.000283823 -0.00228706 -0.00226254 -0.0021772 1.50909e-05 -0.00222745 0.00707989 -0.002167 0.00635749 -0.00594019 0.0061848 -0.00437372 -0.00376972 -0.00582226 -0.00589473 -0.00235906 -0.00220613 -0.00581886 -0.00385155 -0.00136999 -0.00216279 0.00164437 -0.00258684 -0.00584669 0.00689598 -0.00609449 0.00612694 -0.00390762 0.00630968 -0.00185783 -0.00598591 -0.00126931 -0.00137129
areSK3 -0.000485081 -0.000308896 -0.0018187 -0.00168092 0.00230313 -0.00369167 0.00155716 0.00389773 0.00216745 -0.00381617 -0.00383476 0.0257502 -0.000536388 0.00215916 -0.00136117 -0.00123368 -0.00229177 -0.00369727 0.00229836 -0.003949 -0.000245316 -0.00334696 -0.00192486 -0.00359047 -0.000104564 -0.00017305 0.00224093 -0.00403889 -0.0037059 -0.00219651 0.00216701 0.00224391 0.00227299 -0.00379952 -2.84179e-07 -0.00014239 0.00233037 -0.000971786 -9.14798e-05 -0.00333358 -0.00429124 -0.000262454 -0.00362786 -0.00373639 -0.00366244 -0.00436618 -0.00411432 0.00400103 0.00219649 -0.00129119 -0.000349845 -0.000325325 0.00156071 -0.000919847 -0.000290232 -0.0036032 -0.00022979 -0.0043256 0.00231934 -0.00339308 0.00388582 0.00448982 0.00243727 0.00236481 -0.000421849 -0.000268919 0.00244067 0.0133141 -0.00142762 -0.000225573 -0.00227458 0.00259228 0.00241285 -0.00378711 0.00216505 -0.00345095 0.0132581 -0.00437342 0.00104548 0.00227362 -0.00132694 -0.00142892
lyrWI1 0.000876078 0.00105226 0.0015373 0.00167508 -0.00265803 -0.000335664 0.00111763 -0.00106343 -0.00279371 -0.000460162 -0.000478757 -0.000536388 0.00637286 -0.002802 0.00295085 0.00307834 0.00106423 -0.000341269 -0.0026628 -0.000593001 0.00111584 9.04503e-06 0.00143114 -0.000234472 0.00223343 0.00118811 -0.00272023 -0.000682892 -0.000349898 0.00115949 -0.00279415 -0.00271726 -0.00268817 -0.000443519 0.00136087 0.0021956 -0.0026308 0.00238422 0.00126968 2.24219e-05 -0.000935233 0.00207554 -0.000271857 -0.00038039 -0.000306436 -0.00101017 -0.000758322 -0.00096014 -0.00276467 0.00206481 0.00101131 0.00103583 0.00112118 0.00243616 0.00107093 -0.000247196 0.00113137 -0.000969597 -0.00264182 -3.70813e-05 -0.00107535 -0.000471343 -0.00252389 -0.00259636 0.00093931 0.00109224 -0.00252049 -0.000553178 0.0028844 0.00113559 0.00108143 0.000711533 -0.00254832 -0.00043111 -0.00279611 -9.49446e-05 -0.000609249 -0.00101741 0.00144054 -0.00268754 0.00298508 0.0028831
areNU1 -0.00275069 -0.00257451 -0.00408432 -0.00394654 0.0128908 -0.00595728 -0.000708452 0.00449187 0.0152073 -0.00608178 -0.00610037 0.00215916 -0.002802 0.0200615 -0.00362679 -0.0034993 -0.00455738 -0.00596289 0.012886 -0.00621462 -0.00251093 -0.00561257 -0.00419047 -0.00585609 -0.00237018 -0.00243866 0.0139277 -0.00630451 -0.00597151 -0.00446213 0.0162669 0.0137691 0.00960954 -0.00606514 -0.0022659 -0.002408 0.00966691 -0.0032374 -0.00235709 -0.00559919 -0.00655685 -0.00252807 -0.00589347 -0.00600201 -0.00592805 -0.00663179 -0.00637994 0.00511082 0.0147162 -0.0035568 -0.00261546 -0.00259094 -0.000704904 -0.00318546 -0.00255585 -0.00586881 -0.0024954 -0.00659121 0.00965589 -0.0056587 0.00447996 0.00322047 0.00977382 0.00970135 -0.00268746 -0.00253453 0.00977722 0.00214237 -0.00369324 -0.00249119 -0.00454019 0.000326668 0.012112 -0.00605273 0.0154727 -0.00571656 0.0020863 -0.00663903 -0.00122013 0.00961017 -0.00359256 -0.00369453
lyrSK4 5.12926e-05 0.000227477 0.000712515 0.000850295 -0.00348282 -0.00116045 0.000292843 -0.00188822 -0.0036185 -0.00128495 -0.00130354 -0.00136117 0.00295085 -0.00362679 0.0310679 0.010775 0.00023945 -0.00116605 -0.00348759 -0.00141779 0.000291057 -0.00081574 0.000606358 -0.00105926 0.00140864 0.000363323 -0.00354502 -0.00150768 -0.00117468 0.000334705 -0.00361894 -0.00354204 -0.00351296 -0.0012683 0.000536089 0.00137082 -0.00345558 0.00155943 0.000444894 -0.000802363 -0.00176002 0.00125075 -0.00109664 -0.00120518 -0.00113122 -0.00183496 -0.00158311 -0.00178492 -0.00358946 0.00124003 0.000186528 0.000211048 0.000296391 0.00161137 0.000246141 -0.00107198 0.000306583 -0.00179438 -0.00346661 -0.000861867 -0.00190013 -0.00129613 -0.00334868 -0.00342114 0.000114524 0.000267454 -0.00334528 -0.00137796 0.0133857 0.0003108 0.00025664 -0.000113252 -0.0033731 -0.0012559 -0.0036209 -0.00091973 -0.00143403 -0.0018422 0.000615755 -0.00351233 0.0122745 0.0133844
lyrSK1 0.000178785 0.000354969 0.000840007 0.000977787 -0.00335532 -0.00103296 0.000420335 -0.00176072 -0.00349101 -0.00115746 -0.00117605 -0.00123368 0.00307834 -0.0034993 0.010775 0.0280704 0.000366942 -0.00103856 -0.00336009 -0.00129029 0.000418549 -0.000688248 0.00073385 -0.000931765 0.00153614 0.000490815 -0.00341753 -0.00138018 -0.00104719 0.000462198 -0.00349144 -0.00341455 -0.00338546 -0.00114081 0.000663581 0.00149831 -0.00332809 0.00168692 0.000572386 -0.000674871 -0.00163253 0.00137825 -0.00096915 -0.00107768 -0.00100373 -0.00170747 -0.00145561 -0.00165743 -0.00346196 0.00136752 0.00031402 0.00033854 0.000423883 0.00173886 0.000373633 -0.000944489 0.000434075 -0.00166689 -0.00333911 -0.000734374 -0.00177264 -0.00116864 -0.00322119 -0.00329365 0.000242016 0.000394946 -0.00321779 -0.00125047 0.0107086 0.000438293 0.000384132 1.42396e-05 -0.00324561 -0.0011284 -0.00349341 -0.000792238 -0.00130654 -0.00171471 0.000743247 -0.00338483 0.0108093 0.0107073
lyrON1 -0.000879302 -0.000703117 0.00198554 0.00212332 -0.00441341 0.00177027 -0.000637751 -0.00281881 -0.00454909 0.00164577 0.00162718 -0.00229177 0.00106423 -0.00455738 0.00023945 0.000366942 0.0294761 0.00176467 -0.00441818 0.00151293 -0.000639537 0.00211498 0.00187939 0.00187146 0.00047805 -0.000567271 -0.00447561 0.00142304 0.00175604 0.0118139 -0.00454953 -0.00447263 -0.00444355 0.00166242 -0.000394505 0.000440224 -0.00438618 0.00150614 -0.000485701 0.00212836 0.0011707 0.00032016 0.00183408 0.00172555 0.0017995 0.00109576 0.00134761 -0.00271552 -0.00452005 0.00182682 -0.000744066 -0.000719546 -0.000634204 0.00155808 -0.000684453 0.00185874 -0.000624011 0.00113634 -0.0043972 0.00206885 -0.00283073 -0.00222672 -0.00427927 -0.00435174 -0.00081607 -0.00066314 -0.00427587 -0.00230856 0.000172998 -0.000619794 0.0103303 -0.00104385 -0.0043037 0.00167483 -0.00455149 0.00201099 -0.00236463 0.00108852 -0.00031484 -0.00444292 0.00027368 0.000171703
lyrPA3 -0.00228481 -0.00210862 0.00058004 0.00071782 -0.00581891 0.00836775 -0.00204325 -0.00422431 -0.0059546 0.0074111 0.00698582 -0.00369727 -0.000341269 -0.00596289 -0.00116605 -0.00103856 0.00176467 0.0148835 -0.00582368 0.0063909 -0.00204504 0.00578897 0.000473884 0.00316246 -0.000927453 -0.00197277 -0.00588112 0.00630101 0.00835351 0.00185992 -0.00595503 -0.00587814 -0.00584905 0.00654038 -0.00180001 -0.00096528 -0.00579168 0.000100641 -0.0018912 0.00579144 0.00693603 -0.00108534 0.0069557 0.00749087 0.00667747 0.00686109 0.00711294 -0.00412102 -0.00592555 0.000421312 -0.00214957 -0.00212505 -0.00203971 0.00015258 -0.00208996 0.00721738 -0.00202951 0.00690167 -0.0058027 0.00632229 -0.00423623 -0.00363223 -0.00568478 -0.00575724 -0.00222157 -0.00206864 -0.00568137 -0.00371406 -0.00123251 -0.0020253 0.00178186 -0.00244935 -0.0057092 0.00744015 -0.005957 0.00626443 -0.00377013 0.00685385 -0.00172034 -0.00584842 -0.00113182 -0.0012338
areNU5 -0.00261149 -0.00243531 -0.00394511 -0.00380733 0.0140687 -0.00581808 -0.00056925 0.00463107 0.0128943 -0.00594258 -0.00596117 0.00229836 -0.0026628 0.012886 -0.00348759 -0.00336009 -0.00441818 -0.00582368 0.0205398 -0.00607542 -0.00237173 -0.00547337 -0.00405127 -0.00571689 -0.00223098 -0.00229946 0.0129678 -0.00616531 -0.00583231 -0.00432292 0.0128938 0.0129707 0.00974874 -0.00592593 -0.0021267 -0.0022688 0.00980611 -0.0030982 -0.00221789 -0.00545999 -0.00641765 -0.00238887 -0.00575427 -0.00586281 -0.00578885 -0.00649259 -0.00624074 0.00525002 0.0129233 -0.0034176 -0.00247626 -0.00245174 -0.000565702 -0.00304626 -0.00241664 -0.00572961 -0.0023562 -0.00645201 0.00979509 -0.0055195 0.00461916 0.00335968 0.00991302 0.00984055 -0.00254826 -0.00239533 0.00991642 0.00228157 -0.00355404 -0.00235198 -0.00440099 0.00046587 0.0122512 -0.00591352 0.0128919 -0.00557736 0.0022255 -0.00649983 -0.00108093 0.00974937 -0.00345335 -0.00355533
lyrVA1 -0.00253654 -0.00236035 0.000328308 0.000466088 -0.00607065 0.00639651 -0.00229499 -0.00447605 -0.00620633 0.00627201 0.00625341 -0.003949 -0.000593001 -0.00621462 -0.00141779 -0.00129029 0.00151293 0.0063909 -0.00607542 0.0246225 -0.00229677 0.00553724 0.000222151 0.00291073 -0.00117919 -0.00222451 -0.00613285 0.0198851 0.00638227 0.00160819 -0.00620677 -0.00612987 -0.00610079 0.0126501 -0.00205174 -0.00121701 -0.00604341 -0.000151091 -0.00214294 0.00553971 0.00579694 -0.00133708 0.00646031 0.00635178 0.0083709 0.005722 0.00597385 -0.00437275 -0.00617729 0.00016958 -0.0024013 -0.00237678 -0.00229144 -9.91524e-05 -0.00234169 0.00648497 -0.00228125 0.00576257 -0.00605444 0.00607056 -0.00448796 -0.00388396 -0.00593651 -0.00600897 -0.00247331 -0.00232038 -0.00593311 -0.00396579 -0.00148424 -0.00227703 0.00153013 -0.00270108 -0.00596093 0.00630106 -0.00620873 0.00601269 -0.00402186 0.00571476 -0.00197208 -0.00610016 -0.00138356 -0.00148553
lyrMI2 0.00638136 0.00537269 -0.000166472 -2.86921e-05 -0.00236696 -0.00203944 0.0014087 -0.000772359 -0.00250264 -0.00216393 -0.00218253 -0.000245316 0.00111584 -0.00251093 0.000291057 0.000418549 -0.000639537 -0.00204504 -0.00237173 -0.00229677 0.0122778 -0.00169473 -0.000272629 -0.00193824 0.00154767 0.00550854 -0.00242916 -0.00238666 -0.00205367 -0.000544282 -0.00250308 -0.00242618 -0.0023971 -0.00214729 0.00420449 0.00150984 -0.00233973 0.000680445 0.0051195 -0.00168135 -0.00263901 0.00138978 -0.00197563 -0.00208416 -0.00201021 -0.00271395 -0.00246209 -0.000669068 -0.0024736 0.000361042 0.00651659 0.00654111 0.00141225 0.000732384 0.00657621 -0.00195097 0.0054518 -0.00267337 -0.00235075 -0.00174085 -0.000784275 -0.000180271 -0.00223282 -0.00230528 0.00644459 0.00541267 -0.00222942 -0.000262106 0.000224606 0.00545601 -0.000622347 0.0010026 -0.00225725 -0.00213488 -0.00250504 -0.00179872 -0.000318177 -0.00272119 0.00173161 -0.00239647 0.000325288 0.00022331
lyrNY3 -0.00193449 -0.00175831 0.000930354 0.00106813 -0.0054686 0.00579458 -0.00169294 -0.003874 -0.00560428 0.00567008 0.00565148 -0.00334696 9.04503e-06 -0.00561257 -0.00081574 -0.000688248 0.00211498 0.00578897 -0.00547337 0.00553724 -0.00169473 0.0202278 0.000824197 0.00351278 -0.00057714 -0.00162246 -0.0055308 0.00544735 0.00578034 0.00221024 -0.00560472 -0.00552782 -0.00549874 0.00568672 -0.0014497 -0.000614966 -0.00544137 0.000450954 -0.00154089 0.00614175 0.00519501 -0.00073503 0.00585838 0.00574985 0.0058238 0.00512007 0.00537192 -0.00377071 -0.00557524 0.000771626 -0.00179926 -0.00177474 -0.00168939 0.000502893 -0.00173964 0.00588304 -0.0016792 0.00516064 -0.00545239 0.00609316 -0.00388592 -0.00328191 -0.00533446 -0.00540693 -0.00187126 -0.00171833 -0.00533106 -0.00336375 -0.000882191 -0.00167498 0.00213217 -0.00209904 -0.00535889 0.00569913 -0.00560668 0.00603529 -0.00341982 0.00511283 -0.00137003 -0.00549811 -0.00078151 -0.000883487
lyrMO2 -0.000512393 -0.000336209 0.0151935 0.00922548 -0.0040465 0.000479488 -0.000270843 -0.0024519 -0.00418218 0.00035499 0.000336395 -0.00192486 0.00143114 -0.00419047 0.000606358 0.00073385 0.00187939 0.000473884 -0.00405127 0.000222151 -0.000272629 0.000824197 0.0376809 0.00058068 0.000844959 -0.000200362 -0.00410871 0.00013226 0.000465254 0.00197464 -0.00418262 -0.00410573 -0.00407664 0.000371633 -2.75966e-05 0.000807132 -0.00401927 0.00187305 -0.000118792 0.000837574 -0.000120081 0.000687069 0.000543295 0.000434762 0.000508716 -0.000195022 5.68302e-05 -0.00234861 -0.00415314 0.00219372 -0.000377158 -0.000352638 -0.000267295 0.00192499 -0.000317544 0.000567956 -0.000257103 -0.000154445 -0.00403029 0.000778071 -0.00246382 -0.00185981 -0.00391236 -0.00398483 -0.000449161 -0.000296232 -0.00390896 -0.00194165 0.000539907 -0.000252885 0.00189658 -0.000676938 -0.00393679 0.000384042 -0.00418459 0.000720207 -0.00199772 -0.000202262 5.20689e-05 -0.00407601 0.000640589 0.000538611
Alyrp_PLS -0.00217801 -0.00200182 0.000686837 0.000824617 -0.00571212 0.00316807 -0.00193646 -0.00411752 -0.0058478 0.00304357 0.00302497 -0.00359047 -0.000234472 -0.00585609 -0.00105926 -0.000931765 0.00187146 0.00316246 -0.00571689 0.00291073 -0.00193824 0.00351278 0.00058068 0.0897411 -0.000820657 -0.00186598 -0.00577432 0.00282084 0.00315383 0.00196672 -0.00584824 -0.00577134 -0.00574226 0.00306021 -0.00169321 -0.000858483 -0.00568489 0.000207437 -0.00178441 0.00352615 0.0025685 -0.000978547 0.00323187 0.00312334 0.0031973 0.00249356 0.00274541 -0.00401423 -0.00581876 0.000528109 -0.00204277 -0.00201825 -0.00193291 0.000259376 -0.00198316 0.00325654 -0.00192272 0.00253414 -0.00569591 0.00346665 -0.00412943 -0.00352543 -0.00557798 -0.00565044 -0.00211478 -0.00196185 -0.00557458 -0.00360726 -0.00112571 -0.0019185 0.00188865 -0.00234255 -0.00560241 0.00307262 -0.0058502 0.00340879 -0.00366334 0.00248632 -0.00161355 -0.00574163 -0.00102503 -0.001127
lyrWI2 0.0013079 0.00148409 0.000951115 0.0010889 -0.00222621 -0.000921849 0.00154945 -0.000631607 -0.00236189 -0.00104635 -0.00106494 -0.000104564 0.00223343 -0.00237018 0.00140864 0.00153614 0.00047805 -0.000927453 -0.00223098 -0.00117919 0.00154767 -0.00057714 0.000844959 -0.000820657 0.00918469 0.00161993 -0.00228841 -0.00126908 -0.000936083 0.000573306 -0.00236233 -0.00228543 -0.00225635 -0.0010297 0.0017927 0.00517176 -0.00219898 0.00179803 0.0017015 -0.000563763 -0.00152142 0.00505169 -0.000858042 -0.000966575 -0.000892621 -0.00159636 -0.00134451 -0.000528315 -0.00233285 0.00147863 0.00144314 0.00146766 0.001553 0.00184997 0.00150275 -0.000833381 0.00156319 -0.00155578 -0.00221 -0.000623266 -0.000643522 -3.95189e-05 -0.00209207 -0.00216453 0.00137113 0.00152406 -0.00208867 -0.000121354 0.00134219 0.00156741 0.000495241 0.00114336 -0.0021165 -0.00101729 -0.00236429 -0.000681129 -0.000177425 -0.0016036 0.00187236 -0.00225572 0.00144288 0.0013409
lyrMI3 0.00526877 0.00544496 -9.42059e-05 4.35741e-05 -0.00229469 -0.00196717 0.00148097 -0.000700093 -0.00243037 -0.00209167 -0.00211026 -0.00017305 0.00118811 -0.00243866 0.000363323 0.000490815 -0.000567271 -0.00197277 -0.00229946 -0.00222451 0.00550854 -0.00162246 -0.000200362 -0.00186598 0.00161993 0.0119143 -0.0023569 -0.0023144 -0.0019814 -0.000472015 -0.00243081 -0.00235392 -0.00232483 -0.00207502 0.00427675 0.00158211 -0.00226746 0.000752711 0.00519176 -0.00160908 -0.00256674 0.00146204 -0.00190336 -0.0020119 -0.00193794 -0.00264168 -0.00238983 -0.000596801 -0.00240133 0.000433308 0.00540401 0.00542853 0.00148451 0.00080465 0.00546362 -0.0018787 0.00552406 -0.0026011 -0.00227848 -0.00166859 -0.000712008 -0.000108005 -0.00216055 -0.00223302 0.005332 0.00548493 -0.00215715 -0.00018984 0.000296872 0.00603475 -0.000550081 0.00107487 -0.00218498 -0.00206262 -0.00243278 -0.00172645 -0.000245911 -0.00264892 0.00180388 -0.0023242 0.000397554 0.000295576
areNU4 -0.00266893 -0.00249274 -0.00400255 -0.00386477 0.0129725 -0.00587551 -0.000626684 0.00457364 0.013936 -0.00600001 -0.00601861 0.00224093 -0.00272023 0.0139277 -0.00354502 -0.00341753 -0.00447561 -0.00588112 0.0129678 -0.00613285 -0.00242916 -0.0055308 -0.00410871 -0.00577432 -0.00228841 -0.0023569 0.0197402 -0.00622274 -0.00588975 -0.00438036 0.0139355 0.0138508 0.0096913 -0.00598337 -0.00218413 -0.00232624 0.00974868 -0.00315563 -0.00227533 -0.00551743 -0.00647508 -0.0024463 -0.00581171 -0.00592024 -0.00584628 -0.00655002 -0.00629817 0.00519259 0.013965 -0.00347504 -0.00253369 -0.00250917 -0.000623137 -0.00310369 -0.00247408 -0.00578705 -0.00241364 -0.00650945 0.00973766 -0.00557693 0.00456172 0.00330224 0.00985558 0.00978312 -0.0026057 -0.00245277 0.00985898 0.00222414 -0.00361147 -0.00240942 -0.00445842 0.000408435 0.0121938 -0.00597096 0.0139336 -0.00563479 0.00216807 -0.00655726 -0.00113836 0.00969194 -0.00351079 -0.00361277
lyrVA2 -0.00262643 -0.00245024 0.000238417 0.000376197 -0.00616054 0.00630661 -0.00238488 -0.00456594 -0.00629622 0.00618212 0.00616352 -0.00403889 -0.000682892 -0.00630451 -0.00150768 -0.00138018 0.00142304 0.00630101 -0.00616531 0.0198851 -0.00238666 0.00544735 0.00013226 0.00282084 -0.00126908 -0.0023144 -0.00622274 0.0318138 0.00629238 0.0015183 -0.00629666 -0.00621976 -0.00619068 0.0125602 -0.00214163 -0.0013069 -0.00613331 -0.000240982 -0.00223283 0.00544982 0.00570705 -0.00142697 0.00637042 0.00626189 0.00828101 0.00563211 0.00588396 -0.00446265 -0.00626718 7.9689e-05 -0.00249119 -0.00246667 -0.00238133 -0.000189043 -0.00243158 0.00639508 -0.00237114 0.00567268 -0.00614433 0.00598067 -0.00457785 -0.00397385 -0.0060264 -0.00609886 -0.0025632 -0.00241027 -0.006023 -0.00405568 -0.00157413 -0.00236692 0.00144023 -0.00279097 -0.00605083 0.00621117 -0.00629862 0.0059228 -0.00411176 0.00562486 -0.00206197 -0.00619005 -0.00147345 -0.00157542
lyrNY4 -0.00229343 -0.00211725 0.000571411 0.000709191 -0.00582754 0.00857599 -0.00205188 -0.00423294 -0.00596322 0.00740247 0.00697719 -0.0037059 -0.000349898 -0.00597151 -0.00117468 -0.00104719 0.00175604 0.00835351 -0.00583231 0.00638227 -0.00205367 0.00578034 0.000465254 0.00315383 -0.000936083 -0.0019814 -0.00588975 0.00629238 0.015357 0.00185129 -0.00596366 -0.00588677 -0.00585768 0.00653175 -0.00180864 -0.000973909 -0.00580031 9.20114e-05 -0.00189983 0.00578281 0.0069274 -0.00109397 0.00694707 0.00748225 0.00666884 0.00685246 0.00710431 -0.00412965 -0.00593418 0.000412683 -0.0021582 -0.00213368 -0.00204834 0.00014395 -0.00209859 0.00720875 -0.00203814 0.00689304 -0.00581133 0.00631366 -0.00424486 -0.00364086 -0.00569341 -0.00576587 -0.0022302 -0.00207727 -0.00569 -0.00372269 -0.00124113 -0.00203393 0.00177323 -0.00245798 -0.00571783 0.00743153 -0.00596563 0.0062558 -0.00377876 0.00684522 -0.00172897 -0.00585705 -0.00114045 -0.00124243
lyrPA4 -0.000784046 -0.000607862 0.0020808 0.00221858 -0.00431815 0.00186553 -0.000542495 -0.00272356 -0.00445384 0.00174103 0.00172243 -0.00219651 0.00115949 -0.00446213 0.000334705 0.000462198 0.0118139 0.00185992 -0.00432292 0.00160819 -0.000544282 0.00221024 0.00197464 0.00196672 0.000573306 -0.000472015 -0.00438036 0.0015183 0.00185129 0.0218557 -0.00445427 -0.00437738 -0.0043483 0.00175767 -0.000299249 0.00053548 -0.00429092 0.0016014 -0.000390445 0.00222361 0.00126596 0.000415416 0.00192933 0.0018208 0.00189476 0.00119102 0.00144287 -0.00262026 -0.00442479 0.00192207 -0.000648811 -0.00062429 -0.000538948 0.00165334 -0.000589197 0.001954 -0.000528755 0.00123159 -0.00430194 0.00216411 -0.00273547 -0.00213147 -0.00418402 -0.00425648 -0.000720814 -0.000567884 -0.00418062 -0.0022133 0.000268254 -0.000524538 0.0104256 -0.000948591 -0.00420844 0.00177008 -0.00445624 0.00210625 -0.00226937 0.00118378 -0.000219584 -0.00434766 0.000368936 0.000266959
areQC4 -0.00274284 -0.00256666 -0.00407646 -0.00393868 0.0128986 -0.00594943 -0.000700599 0.00449972 0.0152151 -0.00607393 -0.00609252 0.00216701 -0.00279415 0.0162669 -0.00361894 -0.00349144 -0.00454953 -0.00595503 0.0128938 -0.00620677 -0.00250308 -0.00560472 -0.00418262 -0.00584824 -0.00236233 -0.00243081 0.0139355 -0.00629666 -0.00596366 -0.00445427 0.0194333 0.0137769 0.00961739 -0.00605728 -0.00225805 -0.00240015 0.00967476 -0.00322955 -0.00234924 -0.00559134 -0.006549 -0.00252022 -0.00588562 -0.00599415 -0.0059202 -0.00662394 -0.00637209 0.00511867 0.014724 -0.00354895 -0.00260761 -0.00258309 -0.000697052 -0.00317761 -0.00254799 -0.00586096 -0.00248755 -0.00658336 0.00966374 -0.00565085 0.00448781 0.00322833 0.00978167 0.0097092 -0.00267961 -0.00252668 0.00978507 0.00215022 -0.00368539 -0.00248333 -0.00453234 0.00033452 0.0121199 -0.00604487 0.0154806 -0.00570871 0.00209415 -0.00663118 -0.00121228 0.00961802 -0.0035847 -0.00368668
areQC2 -0.00266595 -0.00248976 -0.00399957 -0.00386179 0.0129755 -0.00587253 -0.000623704 0.00457662 0.0137774 -0.00599703 -0.00601563 0.00224391 -0.00271726 0.0137691 -0.00354204 -0.00341455 -0.00447263 -0.00587814 0.0129707 -0.00612987 -0.00242618 -0.00552782 -0.00410573 -0.00577134 -0.00228543 -0.00235392 0.0138508 -0.00621976 -0.00588677 -0.00437738 0.0137769 0.0203097 0.00969428 -0.00598039 -0.00218115 -0.00232326 0.00975166 -0.00315265 -0.00227235 -0.00551445 -0.0064721 -0.00244332 -0.00580873 -0.00591726 -0.00584331 -0.00654704 -0.00629519 0.00519556 0.0138064 -0.00347206 -0.00253071 -0.00250619 -0.000620157 -0.00310071 -0.0024711 -0.00578407 -0.00241066 -0.00650647 0.00974064 -0.00557395 0.0045647 0.00330522 0.00985856 0.0097861 -0.00260272 -0.00244979 0.00986196 0.00222712 -0.00360849 -0.00240644 -0.00445544 0.000411415 0.0121968 -0.00596798 0.013775 -0.00563181 0.00217105 -0.00655428 -0.00113538 0.00969492 -0.00350781 -0.00360979
areQC6 -0.00263686 -0.00246068 -0.00397049 -0.00383271 0.00975351 -0.00584345 -0.000594621 0.0046057 0.00961783 -0.00596795 -0.00598654 0.00227299 -0.00268817 0.00960954 -0.00351296 -0.00338546 -0.00444355 -0.00584905 0.00974874 -0.00610079 -0.0023971 -0.00549874 -0.00407664 -0.00574226 -0.00225635 -0.00232483 0.0096913 -0.00619068 -0.00585768 -0.0043483 0.00961739 0.00969428 0.0204477 -0.0059513 -0.00215207 -0.00229417 0.0146595 -0.00312357 -0.00224326 -0.00548536 -0.00644302 -0.00241424 -0.00577964 -0.00588818 -0.00581422 -0.00651796 -0.00626611 0.00522465 0.00964687 -0.00344297 -0.00250163 -0.00247711 -0.000591074 -0.00307163 -0.00244202 -0.00575498 -0.00238157 -0.00647738 0.0146485 -0.00554487 0.00459379 0.00333431 0.0122083 0.0162756 -0.00257363 -0.0024207 0.0122117 0.0022562 -0.00357941 -0.00237736 -0.00442636 0.000440498 0.00986322 -0.0059389 0.00961542 -0.00560273 0.00220013 -0.0065252 -0.0011063 0.0203965 -0.00347873 -0.0035807
lyrMD1 -0.00238706 -0.00221087 0.00047779 0.00061557 -0.00592116 0.00654599 -0.0021455 -0.00432656 -0.00605685 0.00642149 0.00640289 -0.00379952 -0.000443519 -0.00606514 -0.0012683 -0.00114081 0.00166242 0.00654038 -0.00592593 0.0126501 -0.00214729 0.00568672 0.000371633 0.00306021 -0.0010297 -0.00207502 -0.00598337 0.0125602 0.00653175 0.00175767 -0.00605728 -0.00598039 -0.0059513 0.0201384 -0.00190226 -0.00106753 -0.00589393 -1.60961e-06 -0.00199345 0.00568919 0.00594642 -0.00118759 0.00660979 0.00650126 0.00852038 0.00587148 0.00612333 -0.00422327 -0.0060278 0.000319062 -0.00225182 -0.0022273 -0.00214196 5.03294e-05 -0.00219221 0.00663446 -0.00213176 0.00591206 -0.00590495 0.00622004 -0.00433848 -0.00373448 -0.00578703 -0.00585949 -0.00232382 -0.00217089 -0.00578363 -0.00381631 -0.00133476 -0.00212755 0.00167961 -0.0025516 -0.00581145 0.00645054 -0.00605925 0.00616218 -0.00387238 0.00586424 -0.00182259 -0.00595067 -0.00123407 -0.00133605
lyrWI1.1 0.00396472 0.00414091 7.856e-05 0.00021634 -0.00212193 -0.0017944 0.00165373 -0.000527327 -0.00225761 -0.0019189 -0.0019375 -2.84179e-07 0.00136087 -0.0022659 0.000536089 0.000663581 -0.000394505 -0.00180001 -0.0021267 -0.00205174 0.00420449 -0.0014497 -2.75966e-05 -0.00169321 0.0017927 0.00427675 -0.00218413 -0.00214163 -0.00180864 -0.000299249 -0.00225805 -0.00218115 -0.00215207 -0.00190226 0.0143739 0.00175487 -0.0020947 0.000925477 0.00435832 -0.00143632 -0.00239397 0.00163481 -0.0017306 -0.00183913 -0.00176518 -0.00246891 -0.00221706 -0.000424036 -0.00222857 0.000606074 0.00409996 0.00412448 0.00165728 0.000977416 0.00415957 -0.00170594 0.00422001 -0.00242834 -0.00210572 -0.00149582 -0.000539243 6.47607e-05 -0.00198779 -0.00206025 0.00402795 0.00418088 -0.00198439 -1.70744e-05 0.000469638 0.00422423 -0.000377315 0.00124764 -0.00201222 -0.00188985 -0.00226001 -0.00155368 -7.3145e-05 -0.00247615 0.00197664 -0.00215144 0.00057032 0.000468342
lyrWI3 0.00127008 0.00144626 0.000913289 0.00105107 -0.00226403 -0.000959675 0.00151163 -0.000669433 -0.00239971 -0.00108417 -0.00110277 -0.00014239 0.0021956 -0.002408 0.00137082 0.00149831 0.000440224 -0.00096528 -0.0022688 -0.00121701 0.00150984 -0.000614966 0.000807132 -0.000858483 0.00517176 0.00158211 -0.00232624 -0.0013069 -0.000973909 0.00053548 -0.00240015 -0.00232326 -0.00229417 -0.00106753 0.00175487 0.0110344 -0.0022368 0.00176021 0.00166368 -0.000601589 -0.00155924 0.00619022 -0.000895868 -0.0010044 -0.000930447 -0.00163418 -0.00138233 -0.000566141 -0.00237067 0.0014408 0.00140531 0.00142983 0.00151517 0.00181214 0.00146492 -0.000871207 0.00152537 -0.00159361 -0.00224782 -0.000661092 -0.000681348 -7.73451e-05 -0.00212989 -0.00220236 0.00133331 0.00148624 -0.00212649 -0.00015918 0.00130437 0.00152958 0.000457414 0.00110553 -0.00215432 -0.00105512 -0.00240212 -0.000718956 -0.000215251 -0.00164143 0.00183454 -0.00229354 0.00140505 0.00130307
areQC7 -0.00257949 -0.00240331 -0.00391311 -0.00377533 0.00981088 -0.00578608 -0.000537249 0.00466307 0.0096752 -0.00591058 -0.00592917 0.00233037 -0.0026308 0.00966691 -0.00345558 -0.00332809 -0.00438618 -0.00579168 0.00980611 -0.00604341 -0.00233973 -0.00544137 -0.00401927 -0.00568489 -0.00219898 -0.00226746 0.00974868 -0.00613331 -0.00580031 -0.00429092 0.00967476 0.00975166 0.0146595 -0.00589393 -0.0020947 -0.0022368 0.019339 -0.0030662 -0.00218589 -0.00542799 -0.00638565 -0.00235687 -0.00572227 -0.0058308 -0.00575685 -0.00646059 -0.00620874 0.00528202 0.00970424 -0.0033856 -0.00244426 -0.00241974 -0.000533702 -0.00301426 -0.00238464 -0.00569761 -0.0023242 -0.00642001 0.0186002 -0.0054875 0.00465116 0.00339168 0.0122656 0.0147514 -0.00251626 -0.00236333 0.012269 0.00231357 -0.00352204 -0.00231998 -0.00436899 0.00049787 0.00992059 -0.00588152 0.0096728 -0.00554536 0.0022575 -0.00646783 -0.00104893 0.0146602 -0.00342135 -0.00352333
lyrIA2 0.00044068 0.000616865 0.00197921 0.00211699 -0.00309343 0.000106245 0.000682231 -0.00149883 -0.00322911 -1.82533e-05 -3.68481e-05 -0.000971786 0.00238422 -0.0032374 0.00155943 0.00168692 0.00150614 0.000100641 -0.0030982 -0.000151091 0.000680445 0.000450954 0.00187305 0.000207437 0.00179803 0.000752711 -0.00315563 -0.000240982 9.20114e-05 0.0016014 -0.00322955 -0.00315265 -0.00312357 -1.60961e-06 0.000925477 0.00176021 -0.0030662 0.0181554 0.000834281 0.000464331 -0.000493324 0.00164014 0.000170052 6.15189e-05 0.000135474 -0.000568265 -0.000316413 -0.00139554 -0.00320007 0.00250672 0.000575916 0.000600436 0.000685778 0.0035109 0.000635529 0.000194713 0.000695971 -0.000527688 -0.00307722 0.000404828 -0.00151074 -0.000906741 -0.00295929 -0.00303175 0.000503912 0.000656842 -0.00295589 -0.000988576 0.00149298 0.000700188 0.00152333 0.000276135 -0.00298372 1.07991e-05 -0.00323151 0.000346965 -0.00104465 -0.000575505 0.00100514 -0.00312294 0.00159366 0.00149168
lyrIL2 0.00487973 0.00505592 -1.26356e-05 0.000125144 -0.00221312 -0.0018856 0.00156254 -0.000618523 -0.0023488 -0.0020101 -0.00202869 -9.14798e-05 0.00126968 -0.00235709 0.000444894 0.000572386 -0.000485701 -0.0018912 -0.00221789 -0.00214294 0.0051195 -0.00154089 -0.000118792 -0.00178441 0.0017015 0.00519176 -0.00227533 -0.00223283 -0.00189983 -0.000390445 -0.00234924 -0.00227235 -0.00224326 -0.00199345 0.00435832 0.00166368 -0.00218589 0.000834281 0.0106013 -0.00152751 -0.00248517 0.00154361 -0.00182179 -0.00193033 -0.00185637 -0.00256011 -0.00230826 -0.000515231 -0.00231976 0.000514878 0.00501497 0.00503949 0.00156608 0.00088622 0.00507458 -0.00179713 0.00513502 -0.00251953 -0.00219691 -0.00158702 -0.000630438 -2.64349e-05 -0.00207898 -0.00215145 0.00494297 0.0050959 -0.00207558 -0.00010827 0.000378442 0.00513924 -0.00046851 0.00115644 -0.00210341 -0.00198105 -0.00235121 -0.00164488 -0.000164341 -0.00256735 0.00188545 -0.00224263 0.000479124 0.000377147
lyrNJ1 -0.00192111 -0.00174493 0.000943731 0.00108151 -0.00545522 0.00579704 -0.00167956 -0.00386062 -0.00559091 0.00567254 0.00565395 -0.00333358 2.24219e-05 -0.00559919 -0.000802363 -0.000674871 0.00212836 0.00579144 -0.00545999 0.00553971 -0.00168135 0.00614175 0.000837574 0.00352615 -0.000563763 -0.00160908 -0.00551743 0.00544982 0.00578281 0.00222361 -0.00559134 -0.00551445 -0.00548536 0.00568919 -0.00143632 -0.000601589 -0.00542799 0.000464331 -0.00152751 0.0193758 0.00519747 -0.000721653 0.00586085 0.00575232 0.00582627 0.00512253 0.00537439 -0.00375733 -0.00556186 0.000785003 -0.00178588 -0.00176136 -0.00167602 0.00051627 -0.00172627 0.00588551 -0.00166582 0.00516311 -0.00543901 0.00609563 -0.00387254 -0.00326854 -0.00532109 -0.00539355 -0.00185788 -0.00170495 -0.00531768 -0.00335037 -0.000868815 -0.00166161 0.00214555 -0.00208566 -0.00534551 0.0057016 -0.00559331 0.00603776 -0.00340644 0.00511529 -0.00135665 -0.00548473 -0.000768133 -0.00087011
lyrNC3 -0.00287877 -0.00270259 -1.39244e-05 0.000123856 -0.00641288 0.00694164 -0.00263722 -0.00481828 -0.00654856 0.00736555 0.00639186 -0.00429124 -0.000935233 -0.00655685 -0.00176002 -0.00163253 0.0011707 0.00693603 -0.00641765 0.00579694 -0.00263901 0.00519501 -0.000120081 0.0025685 -0.00152142 -0.00256674 -0.00647508 0.00570705 0.0069274 0.00126596 -0.006549 -0.0064721 -0.00644302 0.00594642 -0.00239397 -0.00155924 -0.00638565 -0.000493324 -0.00248517 0.00519747 0.028149 -0.00167931 0.00636173 0.00746208 0.0060835 0.015291 0.0117167 -0.00471499 -0.00651952 -0.000172652 -0.00274353 -0.00271901 -0.00263367 -0.000441385 -0.00268392 0.00662342 -0.00262348 0.0173161 -0.00639667 0.00572833 -0.00483019 -0.00422619 -0.00627874 -0.0063512 -0.00281554 -0.00266261 -0.00627534 -0.00430803 -0.00182647 -0.00261926 0.00118789 -0.00304331 -0.00630317 0.00739461 -0.00655096 0.00567046 -0.0043641 0.0152838 -0.00231431 -0.00644239 -0.00172579 -0.00182777
lyrMI5 0.00115001 0.0013262 0.000793225 0.000931005 -0.0023841 -0.00107974 0.00139156 -0.000789497 -0.00251978 -0.00120424 -0.00122283 -0.000262454 0.00207554 -0.00252807 0.00125075 0.00137825 0.00032016 -0.00108534 -0.00238887 -0.00133708 0.00138978 -0.00073503 0.000687069 -0.000978547 0.00505169 0.00146204 -0.0024463 -0.00142697 -0.00109397 0.000415416 -0.00252022 -0.00244332 -0.00241424 -0.00118759 0.00163481 0.00619022 -0.00235687 0.00164014 0.00154361 -0.000721653 -0.00167931 0.0206395 -0.00101593 -0.00112446 -0.00105051 -0.00175425 -0.0015024 -0.000686205 -0.00249074 0.00132074 0.00128525 0.00130977 0.00139511 0.00169208 0.00134486 -0.000991271 0.0014053 -0.00171367 -0.00236789 -0.000781156 -0.000801412 -0.000197409 -0.00224996 -0.00232242 0.00121324 0.00136617 -0.00224656 -0.000279244 0.0011843 0.00140952 0.000337351 0.000985467 -0.00227439 -0.00117518 -0.00252218 -0.000839019 -0.000335314 -0.00176149 0.00171447 -0.00241361 0.00128499 0.00118301
lyrPA1 -0.00221539 -0.00203921 0.000649451 0.000787231 -0.0057495 0.0069613 -0.00197384 -0.0041549 -0.00588518 0.00683681 0.00681821 -0.00362786 -0.000271857 -0.00589347 -0.00109664 -0.00096915 0.00183408 0.0069557 -0.00575427 0.00646031 -0.00197563 0.00585838 0.000543295 0.00323187 -0.000858042 -0.00190336 -0.00581171 0.00637042 0.00694707 0.00192933 -0.00588562 -0.00580873 -0.00577964 0.00660979 -0.0017306 -0.000895868 -0.00572227 0.000170052 -0.00182179 0.00586085 0.00636173 -0.00101593 0.017906 0.00691658 0.00674688 0.00628679 0.00653865 -0.00405161 -0.00585614 0.000490723 -0.00208016 -0.00205564 -0.0019703 0.000221991 -0.00202055 0.00704977 -0.0019601 0.00632737 -0.00573329 0.0063917 -0.00416682 -0.00356282 -0.00561536 -0.00568783 -0.00215216 -0.00199923 -0.00561196 -0.00364465 -0.00116309 -0.00195589 0.00185127 -0.00237994 -0.00563979 0.00686586 -0.00588759 0.00633384 -0.00370072 0.00627955 -0.00165093 -0.00577901 -0.00106241 -0.00116439
lyrMD2 -0.00232393 -0.00214774 0.000540918 0.000678698 -0.00585804 0.00749648 -0.00208238 -0.00426344 -0.00599372 0.0079204 0.0069467 -0.00373639 -0.00038039 -0.00600201 -0.00120518 -0.00107768 0.00172555 0.00749087 -0.00586281 0.00635178 -0.00208416 0.00574985 0.000434762 0.00312334 -0.000966575 -0.0020119 -0.00592024 0.00626189 0.00748225 0.0018208 -0.00599415 -0.00591726 -0.00588818 0.00650126 -0.00183913 -0.0010044 -0.0058308 6.15189e-05 -0.00193033 0.00575232 0.00746208 -0.00112446 0.00691658 0.0157548 0.00663834 0.00738714 0.00763899 -0.00416014 -0.00596468 0.00038219 -0.00218869 -0.00216417 -0.00207883 0.000113458 -0.00212908 0.00717826 -0.00206864 0.00742772 -0.00584183 0.00628317 -0.00427535 -0.00367135 -0.0057239 -0.00579636 -0.0022607 -0.00210777 -0.0057205 -0.00375318 -0.00127163 -0.00206442 0.00174274 -0.00248847 -0.00574832 0.00794945 -0.00599612 0.0062253 -0.00380925 0.0073799 -0.00175946 -0.00588755 -0.00117094 -0.00127292
lyrMD4 -0.00224997 -0.00207379 0.000614873 0.000752653 -0.00578408 0.00668307 -0.00200842 -0.00418948 -0.00591976 0.00655857 0.00653998 -0.00366244 -0.000306436 -0.00592805 -0.00113122 -0.00100373 0.0017995 0.00667747 -0.00578885 0.0083709 -0.00201021 0.0058238 0.000508716 0.0031973 -0.000892621 -0.00193794 -0.00584628 0.00828101 0.00666884 0.00189476 -0.0059202 -0.00584331 -0.00581422 0.00852038 -0.00176518 -0.000930447 -0.00575685 0.000135474 -0.00185637 0.00582627 0.0060835 -0.00105051 0.00674688 0.00663834 0.0180043 0.00600856 0.00626041 -0.00408619 -0.00589072 0.000456145 -0.00211474 -0.00209022 -0.00200487 0.000187413 -0.00205512 0.00677154 -0.00199468 0.00604914 -0.00576787 0.00635712 -0.0042014 -0.00359739 -0.00564994 -0.00572241 -0.00218674 -0.00203381 -0.00564654 -0.00367923 -0.00119767 -0.00199046 0.00181669 -0.00241452 -0.00567437 0.00658762 -0.00592217 0.00629926 -0.0037353 0.00600132 -0.00168551 -0.00581359 -0.00109699 -0.00119897
lyrNC1 -0.00295371 -0.00277753 -8.88652e-05 4.89148e-05 -0.00648782 0.0068667 -0.00271216 -0.00489322 -0.0066235 0.00729061 0.00631692 -0.00436618 -0.00101017 -0.00663179 -0.00183496 -0.00170747 0.00109576 0.00686109 -0.00649259 0.005722 -0.00271395 0.00512007 -0.000195022 0.00249356 -0.00159636 -0.00264168 -0.00655002 0.00563211 0.00685246 0.00119102 -0.00662394 -0.00654704 -0.00651796 0.00587148 -0.00246891 -0.00163418 -0.00646059 -0.000568265 -0.00256011 0.00512253 0.015291 -0.00175425 0.00628679 0.00738714 0.00600856 0.0326118 0.0116418 -0.00478993 -0.00659446 -0.000247593 -0.00281848 -0.00279395 -0.00270861 -0.000516326 -0.00275886 0.00654848 -0.00269842 0.0152566 -0.00647161 0.00565338 -0.00490513 -0.00430113 -0.00635368 -0.00642615 -0.00289048 -0.00273755 -0.00635028 -0.00438297 -0.00190141 -0.0026942 0.00111295 -0.00311826 -0.00637811 0.00731966 -0.0066259 0.00559552 -0.00443904 0.0187258 -0.00238925 -0.00651733 -0.00180073 -0.00190271
lyrNC4 -0.00270186 -0.00252567 0.000162987 0.000300767 -0.00623597 0.00711855 -0.00246031 -0.00464137 -0.00637165 0.00754246 0.00656877 -0.00411432 -0.000758322 -0.00637994 -0.00158311 -0.00145561 0.00134761 0.00711294 -0.00624074 0.00597385 -0.00246209 0.00537192 5.68302e-05 0.00274541 -0.00134451 -0.00238983 -0.00629817 0.00588396 0.00710431 0.00144287 -0.00637209 -0.00629519 -0.00626611 0.00612333 -0.00221706 -0.00138233 -0.00620874 -0.000316413 -0.00230826 0.00537439 0.0117167 -0.0015024 0.00653865 0.00763899 0.00626041 0.0116418 0.0274591 -0.00453808 -0.00634261 4.25874e-06 -0.00256662 -0.0025421 -0.00245676 -0.000264474 -0.00250701 0.00680033 -0.00244657 0.0116824 -0.00621976 0.00590524 -0.00465328 -0.00404928 -0.00610183 -0.00617429 -0.00263863 -0.0024857 -0.00609843 -0.00413111 -0.00164956 -0.00244235 0.0013648 -0.0028664 -0.00612626 0.00757152 -0.00637405 0.00584737 -0.00418719 0.0116345 -0.0021374 -0.00626548 -0.00154888 -0.00165085
areSK1 -0.000908832 -0.000732648 -0.00224245 -0.00210467 0.00525479 -0.00411542 0.00113341 0.00633373 0.00511911 -0.00423992 -0.00425851 0.00400103 -0.00096014 0.00511082 -0.00178492 -0.00165743 -0.00271552 -0.00412102 0.00525002 -0.00437275 -0.000669068 -0.00377071 -0.00234861 -0.00401423 -0.000528315 -0.000596801 0.00519259 -0.00446265 -0.00412965 -0.00262026 0.00511867 0.00519556 0.00522465 -0.00422327 -0.000424036 -0.000566141 0.00528202 -0.00139554 -0.000515231 -0.00375733 -0.00471499 -0.000686205 -0.00405161 -0.00416014 -0.00408619 -0.00478993 -0.00453808 0.013365 0.00514815 -0.00171494 -0.000773597 -0.000749077 0.00113696 -0.0013436 -0.000713983 -0.00402695 -0.000653542 -0.00474935 0.005271 -0.00381684 0.00632182 0.00506234 0.00538893 0.00531646 -0.000845601 -0.000692671 0.00539233 0.00398423 -0.00185138 -0.000649324 -0.00269833 0.00216853 0.0053645 -0.00421086 0.0051167 -0.0038747 0.00392816 -0.00479717 0.000621731 0.00522528 -0.00175069 -0.00185267
areGL2 -0.00271336 -0.00253718 -0.00404698 -0.0039092 0.0129281 -0.00591995 -0.00067112 0.0045292 0.0147245 -0.00604445 -0.00606304 0.00219649 -0.00276467 0.0147162 -0.00358946 -0.00346196 -0.00452005 -0.00592555 0.0129233 -0.00617729 -0.0024736 -0.00557524 -0.00415314 -0.00581876 -0.00233285 -0.00240133 0.013965 -0.00626718 -0.00593418 -0.00442479 0.014724 0.0138064 0.00964687 -0.0060278 -0.00222857 -0.00237067 0.00970424 -0.00320007 -0.00231976 -0.00556186 -0.00651952 -0.00249074 -0.00585614 -0.00596468 -0.00589072 -0.00659446 -0.00634261 0.00514815 0.0199632 -0.00351947 -0.00257813 -0.00255361 -0.000667572 -0.00314813 -0.00251851 -0.00583148 -0.00245807 -0.00655388 0.00969322 -0.00562137 0.00451729 0.00325781 0.00981115 0.00973868 -0.00265013 -0.0024972 0.00981455 0.0021797 -0.00365591 -0.00245385 -0.00450286 0.000364 0.0121494 -0.00601539 0.0147221 -0.00567923 0.00212363 -0.0066017 -0.0011828 0.0096475 -0.00355522 -0.0036572
lyrON4 0.000121277 0.000297462 0.00229988 0.00243766 -0.00341283 0.000426916 0.000362828 -0.00181823 -0.00354851 0.000302418 0.000283823 -0.00129119 0.00206481 -0.0035568 0.00124003 0.00136752 0.00182682 0.000421312 -0.0034176 0.00016958 0.000361042 0.000771626 0.00219372 0.000528109 0.00147863 0.000433308 -0.00347504 7.9689e-05 0.000412683 0.00192207 -0.00354895 -0.00347206 -0.00344297 0.000319062 0.000606074 0.0014408 -0.0033856 0.00250672 0.000514878 0.000785003 -0.000172652 0.00132074 0.000490723 0.00038219 0.000456145 -0.000247593 4.25874e-06 -0.00171494 -0.00351947 0.0257783 0.000256513 0.000281033 0.000366375 0.00255866 0.000316126 0.000515385 0.000376568 -0.000207016 -0.00339662 0.000725499 -0.00183015 -0.00122614 -0.00327869 -0.00335116 0.000184509 0.000337439 -0.00327529 -0.00130798 0.00117358 0.000380785 0.00184401 -4.32679e-05 -0.00330312 0.00033147 -0.00355092 0.000667636 -0.00136405 -0.000254834 0.000685739 -0.00344234 0.00127426 0.00117228
lyrON3 0.00926761 0.00526816 -0.000271001 -0.000133221 -0.00247149 -0.00214397 0.00130417 -0.000876888 -0.00260717 -0.00226846 -0.00228706 -0.000349845 0.00101131 -0.00261546 0.000186528 0.00031402 -0.000744066 -0.00214957 -0.00247626 -0.0024013 0.00651659 -0.00179926 -0.000377158 -0.00204277 0.00144314 0.00540401 -0.00253369 -0.00249119 -0.0021582 -0.000648811 -0.00260761 -0.00253071 -0.00250163 -0.00225182 0.00409996 0.00140531 -0.00244426 0.000575916 0.00501497 -0.00178588 -0.00274353 0.00128525 -0.00208016 -0.00218869 -0.00211474 -0.00281848 -0.00256662 -0.000773597 -0.00257813 0.000256513 0.0144094 0.00751656 0.00130772 0.000627855 0.00755166 -0.0020555 0.00534727 -0.0027779 -0.00245528 -0.00184538 -0.000888804 -0.0002848 -0.00233735 -0.00240981 0.00742004 0.00530814 -0.00233395 -0.000366636 0.000120077 0.00535148 -0.000726876 0.000898076 -0.00236178 -0.00223941 -0.00260957 -0.00190325 -0.000422706 -0.00282572 0.00162708 -0.002501 0.000220759 0.000118781
lyrIN1 0.00738133 0.00529268 -0.000246481 -0.000108701 -0.00244697 -0.00211945 0.00132869 -0.000852368 -0.00258265 -0.00224394 -0.00226254 -0.000325325 0.00103583 -0.00259094 0.000211048 0.00033854 -0.000719546 -0.00212505 -0.00245174 -0.00237678 0.00654111 -0.00177474 -0.000352638 -0.00201825 0.00146766 0.00542853 -0.00250917 -0.00246667 -0.00213368 -0.00062429 -0.00258309 -0.00250619 -0.00247711 -0.0022273 0.00412448 0.00142983 -0.00241974 0.000600436 0.00503949 -0.00176136 -0.00271901 0.00130977 -0.00205564 -0.00216417 -0.00209022 -0.00279395 -0.0025421 -0.000749077 -0.00255361 0.000281033 0.00751656 0.0121289 0.00133224 0.000652375 0.00802551 -0.00203098 0.00537179 -0.00275338 -0.00243076 -0.00182086 -0.000864284 -0.00026028 -0.00231283 -0.00238529 0.00922493 0.00533266 -0.00230943 -0.000342115 0.000144597 0.005376 -0.000702356 0.000922596 -0.00233726 -0.00221489 -0.00258505 -0.00187873 -0.000398186 -0.0028012 0.0016516 -0.00247648 0.000245279 0.000143301
lyrON10 0.00117248 0.00134867 -0.000161139 -2.33585e-05 -0.000560933 -0.0020341 0.00578916 0.00103367 -0.000696615 -0.0021586 -0.0021772 0.00156071 0.00112118 -0.000704904 0.000296391 0.000423883 -0.000634204 -0.00203971 -0.000565702 -0.00229144 0.00141225 -0.00168939 -0.000267295 -0.00193291 0.001553 0.00148451 -0.000623137 -0.00238133 -0.00204834 -0.000538948 -0.000697052 -0.000620157 -0.000591074 -0.00214196 0.00165728 0.00151517 -0.000533702 0.000685778 0.00156608 -0.00167602 -0.00263367 0.00139511 -0.0019703 -0.00207883 -0.00200487 -0.00270861 -0.00245676 0.00113696 -0.000667572 0.000366375 0.00130772 0.00133224 0.0138217 0.000737717 0.00136733 -0.00194563 0.00142777 -0.00266804 -0.000544722 -0.00173552 0.00102175 0.00162575 -0.000426795 -0.000499259 0.00123572 0.00138865 -0.000423394 0.00154392 0.000229939 0.00143199 -0.000617013 0.00280863 -0.000451222 -0.00212955 -0.000699017 -0.00179338 0.00148785 -0.00271585 0.00270305 -0.000590442 0.000330621 0.000228644
lyrIA1 0.000492619 0.000668804 0.00203115 0.00216893 -0.00304149 0.000158184 0.00073417 -0.00144689 -0.00317717 3.36857e-05 1.50909e-05 -0.000919847 0.00243616 -0.00318546 0.00161137 0.00173886 0.00155808 0.00015258 -0.00304626 -9.91524e-05 0.000732384 0.000502893 0.00192499 0.000259376 0.00184997 0.00080465 -0.00310369 -0.000189043 0.00014395 0.00165334 -0.00317761 -0.00310071 -0.00307163 5.03294e-05 0.000977416 0.00181214 -0.00301426 0.0035109 0.00088622 0.00051627 -0.000441385 0.00169208 0.000221991 0.000113458 0.000187413 -0.000516326 -0.000264474 -0.0013436 -0.00314813 0.00255866 0.000627855 0.000652375 0.000737717 0.0140003 0.000687468 0.000246652 0.00074791 -0.000475749 -0.00302528 0.000456767 -0.00145881 -0.000854802 -0.00290735 -0.00297982 0.000555851 0.000708781 -0.00290395 -0.000936637 0.00154492 0.000752127 0.00157527 0.000328074 -0.00293178 6.27381e-05 -0.00317957 0.000398904 -0.000992708 -0.000523566 0.00105708 -0.003071 0.0016456 0.00154362
lyrMI1 0.00741642 0.00532777 -0.000211388 -7.36079e-05 -0.00241187 -0.00208435 0.00136378 -0.000817275 -0.00254756 -0.00220885 -0.00222745 -0.000290232 0.00107093 -0.00255585 0.000246141 0.000373633 -0.000684453 -0.00208996 -0.00241664 -0.00234169 0.00657621 -0.00173964 -0.000317544 -0.00198316 0.00150275 0.00546362 -0.00247408 -0.00243158 -0.00209859 -0.000589197 -0.00254799 -0.0024711 -0.00244202 -0.00219221 0.00415957 0.00146492 -0.00238464 0.000635529 0.00507458 -0.00172627 -0.00268392 0.00134486 -0.00202055 -0.00212908 -0.00205512 -0.00275886 -0.00250701 -0.000713983 -0.00251851 0.000316126 0.00755166 0.00802551 0.00136733 0.000687468 0.0106525 -0.00199588 0.00540688 -0.00271828 -0.00239566 -0.00178577 -0.00082919 -0.000225187 -0.00227774 -0.0023502 0.00792898 0.00536775 -0.00227434 -0.000307022 0.00017969 0.0054111 -0.000667263 0.000957689 -0.00230216 -0.0021798 -0.00254996 -0.00184363 -0.000363093 -0.0027661 0.0016867 -0.00244138 0.000280372 0.000178394
lyrNY5 -0.00219073 -0.00201455 0.000674113 0.000811893 -0.00572484 0.00722299 -0.00194918 -0.00413024 -0.00586052 0.00709849 0.00707989 -0.0036032 -0.000247196 -0.00586881 -0.00107198 -0.000944489 0.00185874 0.00721738 -0.00572961 0.00648497 -0.00195097 0.00588304 0.000567956 0.00325654 -0.000833381 -0.0018787 -0.00578705 0.00639508 0.00720875 0.001954 -0.00586096 -0.00578407 -0.00575498 0.00663446 -0.00170594 -0.000871207 -0.00569761 0.000194713 -0.00179713 0.00588551 0.00662342 -0.000991271 0.00704977 0.00717826 0.00677154 0.00654848 0.00680033 -0.00402695 -0.00583148 0.000515385 -0.0020555 -0.00203098 -0.00194563 0.000246652 -0.00199588 0.0130888 -0.00193544 0.00658905 -0.00570863 0.00641636 -0.00414216 -0.00353815 -0.0055907 -0.00566317 -0.0021275 -0.00197457 -0.0055873 -0.00361999 -0.00113843 -0.00193122 0.00187593 -0.00235528 -0.00561513 0.00712754 -0.00586293 0.0063585 -0.00367606 0.00654124 -0.00162627 -0.00575435 -0.00103775 -0.00113973
lyrON5 0.00521203 0.00741565 -0.000150946 -1.3166e-05 -0.00235143 -0.00202391 0.00142423 -0.000756833 -0.00248711 -0.00214841 -0.002167 -0.00022979 0.00113137 -0.0024954 0.000306583 0.000434075 -0.000624011 -0.00202951 -0.0023562 -0.00228125 0.0054518 -0.0016792 -0.000257103 -0.00192272 0.00156319 0.00552406 -0.00241364 -0.00237114 -0.00203814 -0.000528755 -0.00248755 -0.00241066 -0.00238157 -0.00213176 0.00422001 0.00152537 -0.0023242 0.000695971 0.00513502 -0.00166582 -0.00262348 0.0014053 -0.0019601 -0.00206864 -0.00199468 -0.00269842 -0.00244657 -0.000653542 -0.00245807 0.000376568 0.00534727 0.00537179 0.00142777 0.00074791 0.00540688 -0.00193544 0.0129051 -0.00265784 -0.00233522 -0.00172533 -0.000768748 -0.000164745 -0.0022173 -0.00228976 0.00527526 0.00745563 -0.00221389 -0.00024658 0.000240132 0.00547154 -0.000606821 0.00101813 -0.00224172 -0.00211936 -0.00248952 -0.00178319 -0.000302651 -0.00270566 0.00174714 -0.00238094 0.000340814 0.000238836
lyrNC2 -0.00291313 -0.00273695 -4.82883e-05 8.94917e-05 -0.00644724 0.00690727 -0.00267158 -0.00485264 -0.00658292 0.00733119 0.00635749 -0.0043256 -0.000969597 -0.00659121 -0.00179438 -0.00166689 0.00113634 0.00690167 -0.00645201 0.00576257 -0.00267337 0.00516064 -0.000154445 0.00253414 -0.00155578 -0.0026011 -0.00650945 0.00567268 0.00689304 0.00123159 -0.00658336 -0.00650647 -0.00647738 0.00591206 -0.00242834 -0.00159361 -0.00642001 -0.000527688 -0.00251953 0.00516311 0.0173161 -0.00171367 0.00632737 0.00742772 0.00604914 0.0152566 0.0116824 -0.00474935 -0.00655388 -0.000207016 -0.0027779 -0.00275338 -0.00266804 -0.000475749 -0.00271828 0.00658905 -0.00265784 0.0308981 -0.00643103 0.00569396 -0.00486456 -0.00426055 -0.0063131 -0.00638557 -0.0028499 -0.00269697 -0.0063097 -0.00434239 -0.00186083 -0.00265363 0.00115353 -0.00307768 -0.00633753 0.00736024 -0.00658533 0.0056361 -0.00439846 0.0152494 -0.00234867 -0.00647675 -0.00176015 -0.00186213
areNU3 -0.00259051 -0.00241433 -0.00392413 -0.00378635 0.00979986 -0.0057971 -0.00054827 0.00465205 0.00966418 -0.0059216 -0.00594019 0.00231934 -0.00264182 0.00965589 -0.00346661 -0.00333911 -0.0043972 -0.0058027 0.00979509 -0.00605444 -0.00235075 -0.00545239 -0.00403029 -0.00569591 -0.00221 -0.00227848 0.00973766 -0.00614433 -0.00581133 -0.00430194 0.00966374 0.00974064 0.0146485 -0.00590495 -0.00210572 -0.00224782 0.0186002 -0.00307722 -0.00219691 -0.00543901 -0.00639667 -0.00236789 -0.00573329 -0.00584183 -0.00576787 -0.00647161 -0.00621976 0.005271 0.00969322 -0.00339662 -0.00245528 -0.00243076 -0.000544722 -0.00302528 -0.00239566 -0.00570863 -0.00233522 -0.00643103 0.0202206 -0.00549852 0.00464014 0.00338066 0.0122546 0.0147403 -0.00252728 -0.00237435 0.012258 0.00230255 -0.00353306 -0.002331 -0.00438001 0.000486849 0.00990957 -0.00589254 0.00966178 -0.00555638 0.00224648 -0.00647885 -0.00105995 0.0146492 -0.00343237 -0.00353435
lyrNY1 -0.00198062 -0.00180443 0.000884227 0.00102201 -0.00551473 0.00632789 -0.00173907 -0.00392013 -0.00565041 0.0062034 0.0061848 -0.00339308 -3.70813e-05 -0.0056587 -0.000861867 -0.000734374 0.00206885 0.00632229 -0.0055195 0.00607056 -0.00174085 0.00609316 0.000778071 0.00346665 -0.000623266 -0.00166859 -0.00557693 0.00598067 0.00631366 0.00216411 -0.00565085 -0.00557395 -0.00554487 0.00622004 -0.00149582 -0.000661092 -0.0054875 0.000404828 -0.00158702 0.00609563 0.00572833 -0.000781156 0.0063917 0.00628317 0.00635712 0.00565338 0.00590524 -0.00381684 -0.00562137 0.000725499 -0.00184538 -0.00182086 -0.00173552 0.000456767 -0.00178577 0.00641636 -0.00172533 0.00569396 -0.00549852 0.0106524 -0.00393204 -0.00332804 -0.00538059 -0.00545305 -0.00191739 -0.00176446 -0.00537719 -0.00340987 -0.000928318 -0.00172111 0.00208604 -0.00214516 -0.00540502 0.00623245 -0.00565281 0.00882465 -0.00346594 0.00564614 -0.00141616 -0.00554424 -0.000827636 -0.000929613
lyrON11 -0.00102404 -0.000847855 -0.00235766 -0.00221988 0.00462393 -0.00423063 0.0010182 0.0152994 0.00448825 -0.00435512 -0.00437372 0.00388582 -0.00107535 0.00447996 -0.00190013 -0.00177264 -0.00283073 -0.00423623 0.00461916 -0.00448796 -0.000784275 -0.00388592 -0.00246382 -0.00412943 -0.000643522 -0.000712008 0.00456172 -0.00457785 -0.00424486 -0.00273547 0.00448781 0.0045647 0.00459379 -0.00433848 -0.000539243 -0.000681348 0.00465116 -0.00151074 -0.000630438 -0.00387254 -0.00483019 -0.000801412 -0.00416682 -0.00427535 -0.0042014 -0.00490513 -0.00465328 0.00632182 0.00451729 -0.00183015 -0.000888804 -0.000864284 0.00102175 -0.00145881 -0.00082919 -0.00414216 -0.000768748 -0.00486456 0.00464014 -0.00393204 0.0222668 0.00494713 0.00475807 0.0046856 -0.000960807 -0.000807877 0.00476147 0.00386903 -0.00196658 -0.000764531 -0.00281354 0.00205332 0.00473364 -0.00432607 0.00448584 -0.00398991 0.00381296 -0.00491238 0.000506524 0.00459442 -0.0018659 -0.00196788
lyrMI6 -0.000420036 -0.000243851 -0.00175366 -0.00161588 0.00336445 -0.00362662 0.00162221 0.00495905 0.00322876 -0.00375112 -0.00376972 0.00448982 -0.000471343 0.00322047 -0.00129613 -0.00116864 -0.00222672 -0.00363223 0.00335968 -0.00388396 -0.000180271 -0.00328191 -0.00185981 -0.00352543 -3.95189e-05 -0.000108005 0.00330224 -0.00397385 -0.00364086 -0.00213147 0.00322833 0.00330522 0.00333431 -0.00373448 6.47607e-05 -7.73451e-05 0.00339168 -0.000906741 -2.64349e-05 -0.00326854 -0.00422619 -0.000197409 -0.00356282 -0.00367135 -0.00359739 -0.00430113 -0.00404928 0.00506234 0.00325781 -0.00122614 -0.0002848 -0.00026028 0.00162575 -0.000854802 -0.000225187 -0.00353815 -0.000164745 -0.00426055 0.00338066 -0.00332804 0.00494713 0.0184336 0.00349858 0.00342612 -0.000356804 -0.000203874 0.00350198 0.00447303 -0.00136258 -0.000160528 -0.00220953 0.00265733 0.00347416 -0.00372207 0.00322636 -0.0033859 0.00441696 -0.00430837 0.00111053 0.00333494 -0.0012619 -0.00136388
areMB1 -0.00247259 -0.0022964 -0.00380621 -0.00366843 0.00991779 -0.00567917 -0.000430343 0.00476998 0.0097821 -0.00580367 -0.00582226 0.00243727 -0.00252389 0.00977382 -0.00334868 -0.00322119 -0.00427927 -0.00568478 0.00991302 -0.00593651 -0.00223282 -0.00533446 -0.00391236 -0.00557798 -0.00209207 -0.00216055 0.00985558 -0.0060264 -0.00569341 -0.00418402 0.00978167 0.00985856 0.0122083 -0.00578703 -0.00198779 -0.00212989 0.0122656 -0.00295929 -0.00207898 -0.00532109 -0.00627874 -0.00224996 -0.00561536 -0.0057239 -0.00564994 -0.00635368 -0.00610183 0.00538893 0.00981115 -0.00327869 -0.00233735 -0.00231283 -0.000426795 -0.00290735 -0.00227774 -0.0055907 -0.0022173 -0.0063131 0.0122546 -0.00538059 0.00475807 0.00349858 0.0203 0.0123001 -0.00240935 -0.00225642 0.0169895 0.00242048 -0.00341513 -0.00221308 -0.00426208 0.000604777 0.0100275 -0.00577462 0.0097797 -0.00543845 0.00236441 -0.00636092 -0.000942023 0.0122089 -0.00331445 -0.00341643
areNU2 -0.00254505 -0.00236886 -0.00387867 -0.00374089 0.00984532 -0.00575164 -0.000502806 0.00469752 0.00970964 -0.00587613 -0.00589473 0.00236481 -0.00259636 0.00970135 -0.00342114 -0.00329365 -0.00435174 -0.00575724 0.00984055 -0.00600897 -0.00230528 -0.00540693 -0.00398483 -0.00565044 -0.00216453 -0.00223302 0.00978312 -0.00609886 -0.00576587 -0.00425648 0.0097092 0.0097861 0.0162756 -0.00585949 -0.00206025 -0.00220236 0.0147514 -0.00303175 -0.00215145 -0.00539355 -0.0063512 -0.00232242 -0.00568783 -0.00579636 -0.00572241 -0.00642615 -0.00617429 0.00531646 0.00973868 -0.00335116 -0.00240981 -0.00238529 -0.000499259 -0.00297982 -0.0023502 -0.00566317 -0.00228976 -0.00638557 0.0147403 -0.00545305 0.0046856 0.00342612 0.0123001 0.0173146 -0.00248182 -0.00232889 0.0123035 0.00234802 -0.00348759 -0.00228554 -0.00433455 0.000532313 0.00995503 -0.00584708 0.00970724 -0.00551092 0.00229195 -0.00643339 -0.00101449 0.0162763 -0.00338691 -0.00348889
lyrIL1 0.0072848 0.00519616 -0.000343005 -0.000205225 -0.00254349 -0.00221597 0.00123217 -0.000948892 -0.00267917 -0.00234047 -0.00235906 -0.000421849 0.00093931 -0.00268746 0.000114524 0.000242016 -0.00081607 -0.00222157 -0.00254826 -0.00247331 0.00644459 -0.00187126 -0.000449161 -0.00211478 0.00137113 0.005332 -0.0026057 -0.0025632 -0.0022302 -0.000720814 -0.00267961 -0.00260272 -0.00257363 -0.00232382 0.00402795 0.00133331 -0.00251626 0.000503912 0.00494297 -0.00185788 -0.00281554 0.00121324 -0.00215216 -0.0022607 -0.00218674 -0.00289048 -0.00263863 -0.000845601 -0.00265013 0.000184509 0.00742004 0.00922493 0.00123572 0.000555851 0.00792898 -0.0021275 0.00527526 -0.0028499 -0.00252728 -0.00191739 -0.000960807 -0.000356804 -0.00240935 -0.00248182 0.0198508 0.00523613 -0.00240595 -0.000438639 4.8073e-05 0.00527948 -0.00079888 0.000826072 -0.00243378 -0.00231142 -0.00268158 -0.00197525 -0.00049471 -0.00289772 0.00155508 -0.002573 0.000148755 4.67774e-05
lyrON6 0.0051729 0.011686 -0.000190075 -5.22949e-05 -0.00239056 -0.00206304 0.0013851 -0.000795962 -0.00252624 -0.00218754 -0.00220613 -0.000268919 0.00109224 -0.00253453 0.000267454 0.000394946 -0.00066314 -0.00206864 -0.00239533 -0.00232038 0.00541267 -0.00171833 -0.000296232 -0.00196185 0.00152406 0.00548493 -0.00245277 -0.00241027 -0.00207727 -0.000567884 -0.00252668 -0.00244979 -0.0024207 -0.00217089 0.00418088 0.00148624 -0.00236333 0.000656842 0.0050959 -0.00170495 -0.00266261 0.00136617 -0.00199923 -0.00210777 -0.00203381 -0.00273755 -0.0024857 -0.000692671 -0.0024972 0.000337439 0.00530814 0.00533266 0.00138865 0.000708781 0.00536775 -0.00197457 0.00745563 -0.00269697 -0.00237435 -0.00176446 -0.000807877 -0.000203874 -0.00225642 -0.00232889 0.00523613 0.011726 -0.00225302 -0.000285709 0.000201003 0.00543241 -0.00064595 0.000979002 -0.00228085 -0.00215849 -0.00252865 -0.00182232 -0.00034178 -0.00274479 0.00170801 -0.00242007 0.000301685 0.000199707
areMB2 -0.00246918 -0.002293 -0.00380281 -0.00366503 0.00992119 -0.00567577 -0.000426941 0.00477338 0.00978551 -0.00580027 -0.00581886 0.00244067 -0.00252049 0.00977722 -0.00334528 -0.00321779 -0.00427587 -0.00568137 0.00991642 -0.00593311 -0.00222942 -0.00533106 -0.00390896 -0.00557458 -0.00208867 -0.00215715 0.00985898 -0.006023 -0.00569 -0.00418062 0.00978507 0.00986196 0.0122117 -0.00578363 -0.00198439 -0.00212649 0.012269 -0.00295589 -0.00207558 -0.00531768 -0.00627534 -0.00224656 -0.00561196 -0.0057205 -0.00564654 -0.00635028 -0.00609843 0.00539233 0.00981455 -0.00327529 -0.00233395 -0.00230943 -0.000423394 -0.00290395 -0.00227434 -0.0055873 -0.00221389 -0.0063097 0.012258 -0.00537719 0.00476147 0.00350198 0.0169895 0.0123035 -0.00240595 -0.00225302 0.0200279 0.00242388 -0.00341173 -0.00220968 -0.00425868 0.000608178 0.0100309 -0.00577122 0.0097831 -0.00543505 0.00236781 -0.00635752 -0.000938622 0.0122123 -0.00331105 -0.00341302
lyrSK3 -0.000501871 -0.000325686 -0.00183549 -0.00169771 0.00228634 -0.00370846 0.00154037 0.00388094 0.00215066 -0.00383296 -0.00385155 0.0133141 -0.000553178 0.00214237 -0.00137796 -0.00125047 -0.00230856 -0.00371406 0.00228157 -0.00396579 -0.000262106 -0.00336375 -0.00194165 -0.00360726 -0.000121354 -0.00018984 0.00222414 -0.00405568 -0.00372269 -0.0022133 0.00215022 0.00222712 0.0022562 -0.00381631 -1.70744e-05 -0.00015918 0.00231357 -0.000988576 -0.00010827 -0.00335037 -0.00430803 -0.000279244 -0.00364465 -0.00375318 -0.00367923 -0.00438297 -0.00413111 0.00398423 0.0021797 -0.00130798 -0.000366636 -0.000342115 0.00154392 -0.000936637 -0.000307022 -0.00361999 -0.00024658 -0.00434239 0.00230255 -0.00340987 0.00386903 0.00447303 0.00242048 0.00234802 -0.000438639 -0.000285709 0.00242388 0.0209389 -0.00144441 -0.000242363 -0.00229137 0.00257549 0.00239605 -0.0038039 0.00214826 -0.00346774 0.0193959 -0.00439021 0.00102869 0.00225683 -0.00134373 -0.00144571
lyrAB1 -1.51587e-05 0.000161026 0.000646064 0.000783844 -0.00354927 -0.0012269 0.000226392 -0.00195467 -0.00368495 -0.0013514 -0.00136999 -0.00142762 0.0028844 -0.00369324 0.0133857 0.0107086 0.000172998 -0.00123251 -0.00355404 -0.00148424 0.000224606 -0.000882191 0.000539907 -0.00112571 0.00134219 0.000296872 -0.00361147 -0.00157413 -0.00124113 0.000268254 -0.00368539 -0.00360849 -0.00357941 -0.00133476 0.000469638 0.00130437 -0.00352204 0.00149298 0.000378442 -0.000868815 -0.00182647 0.0011843 -0.00116309 -0.00127163 -0.00119767 -0.00190141 -0.00164956 -0.00185138 -0.00365591 0.00117358 0.000120077 0.000144597 0.000229939 0.00154492 0.00017969 -0.00113843 0.000240132 -0.00186083 -0.00353306 -0.000928318 -0.00196658 -0.00136258 -0.00341513 -0.00348759 4.8073e-05 0.000201003 -0.00341173 -0.00144441 0.0323835 0.000244349 0.000190189 -0.000179704 -0.00343956 -0.00132235 -0.00368735 -0.000986181 -0.00150049 -0.00190865 0.000549303 -0.00357878 0.0122081 0.0173183
lyrMI4 0.00521625 0.00539243 -0.000146729 -8.94877e-06 -0.00234722 -0.00201969 0.00142844 -0.000752616 -0.0024829 -0.00214419 -0.00216279 -0.000225573 0.00113559 -0.00249119 0.0003108 0.000438293 -0.000619794 -0.0020253 -0.00235198 -0.00227703 0.00545601 -0.00167498 -0.000252885 -0.0019185 0.00156741 0.00603475 -0.00240942 -0.00236692 -0.00203393 -0.000524538 -0.00248333 -0.00240644 -0.00237736 -0.00212755 0.00422423 0.00152958 -0.00231998 0.000700188 0.00513924 -0.00166161 -0.00261926 0.00140952 -0.00195589 -0.00206442 -0.00199046 -0.0026942 -0.00244235 -0.000649324 -0.00245385 0.000380785 0.00535148 0.005376 0.00143199 0.000752127 0.0054111 -0.00193122 0.00547154 -0.00265363 -0.002331 -0.00172111 -0.000764531 -0.000160528 -0.00221308 -0.00228554 0.00527948 0.00543241 -0.00220968 -0.000242363 0.000244349 0.0161162 -0.000602603 0.00102235 -0.0022375 -0.00211514 -0.0024853 -0.00177897 -0.000298434 -0.00270144 0.00175136 -0.00237673 0.000345031 0.000243054
lyrON2 -0.000862111 -0.000685927 0.00200273 0.00214051 -0.00439622 0.00178746 -0.000620561 -0.00280162 -0.0045319 0.00166296 0.00164437 -0.00227458 0.00108143 -0.00454019 0.00025664 0.000384132 0.0103303 0.00178186 -0.00440099 0.00153013 -0.000622347 0.00213217 0.00189658 0.00188865 0.000495241 -0.000550081 -0.00445842 0.00144023 0.00177323 0.0104256 -0.00453234 -0.00445544 -0.00442636 0.00167961 -0.000377315 0.000457414 -0.00436899 0.00152333 -0.00046851 0.00214555 0.00118789 0.000337351 0.00185127 0.00174274 0.00181669 0.00111295 0.0013648 -0.00269833 -0.00450286 0.00184401 -0.000726876 -0.000702356 -0.000617013 0.00157527 -0.000667263 0.00187593 -0.000606821 0.00115353 -0.00438001 0.00208604 -0.00281354 -0.00220953 -0.00426208 -0.00433455 -0.00079888 -0.00064595 -0.00425868 -0.00229137 0.000190189 -0.000602603 0.0295064 -0.00102666 -0.00428651 0.00169202 -0.0045343 0.00202818 -0.00234744 0.00110571 -0.000297649 -0.00442573 0.000290871 0.000188893
lyrON8 0.00076284 0.000939025 -0.000570782 -0.000433002 0.000470639 -0.00244375 0.00280508 0.00206524 0.000334957 -0.00256824 -0.00258684 0.00259228 0.000711533 0.000326668 -0.000113252 1.42396e-05 -0.00104385 -0.00244935 0.00046587 -0.00270108 0.0010026 -0.00209904 -0.000676938 -0.00234255 0.00114336 0.00107487 0.000408435 -0.00279097 -0.00245798 -0.000948591 0.00033452 0.000411415 0.000440498 -0.0025516 0.00124764 0.00110553 0.00049787 0.000276135 0.00115644 -0.00208566 -0.00304331 0.000985467 -0.00237994 -0.00248847 -0.00241452 -0.00311826 -0.0028664 0.00216853 0.000364 -4.32679e-05 0.000898076 0.000922596 0.00280863 0.000328074 0.000957689 -0.00235528 0.00101813 -0.00307768 0.000486849 -0.00214516 0.00205332 0.00265733 0.000604777 0.000532313 0.000826072 0.000979002 0.000608178 0.00257549 -0.000179704 0.00102235 -0.00102666 0.0145784 0.00058035 -0.00253919 0.000332555 -0.00220303 0.00251942 -0.0031255 0.0022934 0.000441129 -7.90218e-05 -0.000180999
areQC1 -0.00249701 -0.00232083 -0.00383063 -0.00369285 0.012256 -0.0057036 -0.000454769 0.00474555 0.0121203 -0.0058281 -0.00584669 0.00241285 -0.00254832 0.012112 -0.0033731 -0.00324561 -0.0043037 -0.0057092 0.0122512 -0.00596093 -0.00225725 -0.00535889 -0.00393679 -0.00560241 -0.0021165 -0.00218498 0.0121938 -0.00605083 -0.00571783 -0.00420844 0.0121199 0.0121968 0.00986322 -0.00581145 -0.00201222 -0.00215432 0.00992059 -0.00298372 -0.00210341 -0.00534551 -0.00630317 -0.00227439 -0.00563979 -0.00574832 -0.00567437 -0.00637811 -0.00612626 0.0053645 0.0121494 -0.00330312 -0.00236178 -0.00233726 -0.000451222 -0.00293178 -0.00230216 -0.00561513 -0.00224172 -0.00633753 0.00990957 -0.00540502 0.00473364 0.00347416 0.0100275 0.00995503 -0.00243378 -0.00228085 0.0100309 0.00239605 -0.00343956 -0.0022375 -0.00428651 0.00058035 0.0195276 -0.00579904 0.0121179 -0.00546288 0.00233998 -0.00638535 -0.000966449 0.00986385 -0.00333887 -0.00344085
lyrWV1 -0.00237465 -0.00219846 0.000490199 0.000627979 -0.00590876 0.00744576 -0.0021331 -0.00431416 -0.00604444 0.00883629 0.00689598 -0.00378711 -0.00043111 -0.00605273 -0.0012559 -0.0011284 0.00167483 0.00744015 -0.00591352 0.00630106 -0.00213488 0.00569913 0.000384042 0.00307262 -0.00101729 -0.00206262 -0.00597096 0.00621117 0.00743153 0.00177008 -0.00604487 -0.00596798 -0.0059389 0.00645054 -0.00188985 -0.00105512 -0.00588152 1.07991e-05 -0.00198105 0.0057016 0.00739461 -0.00117518 0.00686586 0.00794945 0.00658762 0.00731966 0.00757152 -0.00421086 -0.00601539 0.00033147 -0.00223941 -0.00221489 -0.00212955 6.27381e-05 -0.0021798 0.00712754 -0.00211936 0.00736024 -0.00589254 0.00623245 -0.00432607 -0.00372207 -0.00577462 -0.00584708 -0.00231142 -0.00215849 -0.00577122 -0.0038039 -0.00132235 -0.00211514 0.00169202 -0.00253919 -0.00579904 0.0189296 -0.00604684 0.00617458 -0.00385997 0.00731242 -0.00181018 -0.00593826 -0.00122166 -0.00132364
areQC3 -0.00274481 -0.00256862 -0.00407843 -0.00394065 0.0128966 -0.00595139 -0.000702564 0.00449776 0.0152132 -0.00607589 -0.00609449 0.00216505 -0.00279611 0.0154727 -0.0036209 -0.00349341 -0.00455149 -0.005957 0.0128919 -0.00620873 -0.00250504 -0.00560668 -0.00418459 -0.0058502 -0.00236429 -0.00243278 0.0139336 -0.00629862 -0.00596563 -0.00445624 0.0154806 0.013775 0.00961542 -0.00605925 -0.00226001 -0.00240212 0.0096728 -0.00323151 -0.00235121 -0.00559331 -0.00655096 -0.00252218 -0.00588759 -0.00599612 -0.00592217 -0.0066259 -0.00637405 0.0051167 0.0147221 -0.00355092 -0.00260957 -0.00258505 -0.000699017 -0.00317957 -0.00254996 -0.00586293 -0.00248952 -0.00658533 0.00966178 -0.00565281 0.00448584 0.00322636 0.0097797 0.00970724 -0.00268158 -0.00252865 0.0097831 0.00214826 -0.00368735 -0.0024853 -0.0045343 0.000332555 0.0121179 -0.00604684 0.0203827 -0.00571067 0.00209219 -0.00663314 -0.00121424 0.00961606 -0.00358667 -0.00368865
lyrNY2 -0.00203848 -0.0018623 0.000826364 0.000964144 -0.00557259 0.00627003 -0.00179693 -0.00397799 -0.00570827 0.00614553 0.00612694 -0.00345095 -9.49446e-05 -0.00571656 -0.00091973 -0.000792238 0.00201099 0.00626443 -0.00557736 0.00601269 -0.00179872 0.00603529 0.000720207 0.00340879 -0.000681129 -0.00172645 -0.00563479 0.0059228 0.0062558 0.00210625 -0.00570871 -0.00563181 -0.00560273 0.00616218 -0.00155368 -0.000718956 -0.00554536 0.000346965 -0.00164488 0.00603776 0.00567046 -0.000839019 0.00633384 0.0062253 0.00629926 0.00559552 0.00584737 -0.0038747 -0.00567923 0.000667636 -0.00190325 -0.00187873 -0.00179338 0.000398904 -0.00184363 0.0063585 -0.00178319 0.0056361 -0.00555638 0.00882465 -0.00398991 -0.0033859 -0.00543845 -0.00551092 -0.00197525 -0.00182232 -0.00543505 -0.00346774 -0.000986181 -0.00177897 0.00202818 -0.00220303 -0.00546288 0.00617458 -0.00571067 0.0152815 -0.00352381 0.00558828 -0.00147402 -0.0056021 -0.000885499 -0.000987477
areSK2 -0.000557942 -0.000381757 -0.00189156 -0.00175378 0.00223027 -0.00376453 0.0014843 0.00382487 0.00209459 -0.00388903 -0.00390762 0.0132581 -0.000609249 0.0020863 -0.00143403 -0.00130654 -0.00236463 -0.00377013 0.0022255 -0.00402186 -0.000318177 -0.00341982 -0.00199772 -0.00366334 -0.000177425 -0.000245911 0.00216807 -0.00411176 -0.00377876 -0.00226937 0.00209415 0.00217105 0.00220013 -0.00387238 -7.3145e-05 -0.000215251 0.0022575 -0.00104465 -0.000164341 -0.00340644 -0.0043641 -0.000335314 -0.00370072 -0.00380925 -0.0037353 -0.00443904 -0.00418719 0.00392816 0.00212363 -0.00136405 -0.000422706 -0.000398186 0.00148785 -0.000992708 -0.000363093 -0.00367606 -0.000302651 -0.00439846 0.00224648 -0.00346594 0.00381296 0.00441696 0.00236441 0.00229195 -0.00049471 -0.00034178 0.00236781 0.0193959 -0.00150049 -0.000298434 -0.00234744 0.00251942 0.00233998 -0.00385997 0.00209219 -0.00352381 0.0254245 -0.00444628 0.000972621 0.00220076 -0.0013998 -0.00150178
lyrMO3SM -0.00296095 -0.00278477 -9.61055e-05 4.16745e-05 -0.00649506 0.00685946 -0.0027194 -0.00490046 -0.00663074 0.00728337 0.00630968 -0.00437342 -0.00101741 -0.00663903 -0.0018422 -0.00171471 0.00108852 0.00685385 -0.00649983 0.00571476 -0.00272119 0.00511283 -0.000202262 0.00248632 -0.0016036 -0.00264892 -0.00655726 0.00562486 0.00684522 0.00118378 -0.00663118 -0.00655428 -0.0065252 0.00586424 -0.00247615 -0.00164143 -0.00646783 -0.000575505 -0.00256735 0.00511529 0.0152838 -0.00176149 0.00627955 0.0073799 0.00600132 0.0187258 0.0116345 -0.00479717 -0.0066017 -0.000254834 -0.00282572 -0.0028012 -0.00271585 -0.000523566 -0.0027661 0.00654124 -0.00270566 0.0152494 -0.00647885 0.00564614 -0.00491238 -0.00430837 -0.00636092 -0.00643339 -0.00289772 -0.00274479 -0.00635752 -0.00439021 -0.00190865 -0.00270144 0.00110571 -0.0031255 -0.00638535 0.00731242 -0.00663314 0.00558828 -0.00444628 0.0331911 -0.00239649 -0.00652457 -0.00180797 -0.00190995
lyrON12 0.00149185 0.00166803 0.000158226 0.000296006 -0.00107616 -0.00171474 0.0026995 0.000518439 -0.00121184 -0.00183924 -0.00185783 0.00104548 0.00144054 -0.00122013 0.000615755 0.000743247 -0.00031484 -0.00172034 -0.00108093 -0.00197208 0.00173161 -0.00137003 5.20689e-05 -0.00161355 0.00187236 0.00180388 -0.00113836 -0.00206197 -0.00172897 -0.000219584 -0.00121228 -0.00113538 -0.0011063 -0.00182259 0.00197664 0.00183454 -0.00104893 0.00100514 0.00188545 -0.00135665 -0.00231431 0.00171447 -0.00165093 -0.00175946 -0.00168551 -0.00238925 -0.0021374 0.000621731 -0.0011828 0.000685739 0.00162708 0.0016516 0.00270305 0.00105708 0.0016867 -0.00162627 0.00174714 -0.00234867 -0.00105995 -0.00141616 0.000506524 0.00111053 -0.000942023 -0.00101449 0.00155508 0.00170801 -0.000938622 0.00102869 0.000549303 0.00175136 -0.000297649 0.0022934 -0.000966449 -0.00181018 -0.00121424 -0.00147402 0.000972621 -0.00239649 0.0125464 -0.00110567 0.000649985 0.000548008
areQC5 -0.00263623 -0.00246005 -0.00396985 -0.00383207 0.00975414 -0.00584282 -0.00059399 0.00460633 0.00961846 -0.00596732 -0.00598591 0.00227362 -0.00268754 0.00961017 -0.00351233 -0.00338483 -0.00444292 -0.00584842 0.00974937 -0.00610016 -0.00239647 -0.00549811 -0.00407601 -0.00574163 -0.00225572 -0.0023242 0.00969194 -0.00619005 -0.00585705 -0.00434766 0.00961802 0.00969492 0.0203965 -0.00595067 -0.00215144 -0.00229354 0.0146602 -0.00312294 -0.00224263 -0.00548473 -0.00644239 -0.00241361 -0.00577901 -0.00588755 -0.00581359 -0.00651733 -0.00626548 0.00522528 0.0096475 -0.00344234 -0.002501 -0.00247648 -0.000590442 -0.003071 -0.00244138 -0.00575435 -0.00238094 -0.00647675 0.0146492 -0.00554424 0.00459442 0.00333494 0.0122089 0.0162763 -0.002573 -0.00242007 0.0122123 0.00225683 -0.00357878 -0.00237673 -0.00442573 0.000441129 0.00986385 -0.00593826 0.00961606 -0.0056021 0.00220076 -0.00652457 -0.00110567 0.0203972 -0.00347809 -0.00358007
lyrAB2 8.55232e-05 0.000261708 0.000746745 0.000884525 -0.00344859 -0.00112622 0.000327074 -0.00185399 -0.00358427 -0.00125072 -0.00126931 -0.00132694 0.00298508 -0.00359256 0.0122745 0.0108093 0.00027368 -0.00113182 -0.00345335 -0.00138356 0.000325288 -0.00078151 0.000640589 -0.00102503 0.00144288 0.000397554 -0.00351079 -0.00147345 -0.00114045 0.000368936 -0.0035847 -0.00350781 -0.00347873 -0.00123407 0.00057032 0.00140505 -0.00342135 0.00159366 0.000479124 -0.000768133 -0.00172579 0.00128499 -0.00106241 -0.00117094 -0.00109699 -0.00180073 -0.00154888 -0.00175069 -0.00355522 0.00127426 0.000220759 0.000245279 0.000330621 0.0016456 0.000280372 -0.00103775 0.000340814 -0.00176015 -0.00343237 -0.000827636 -0.0018659 -0.0012619 -0.00331445 -0.00338691 0.000148755 0.000301685 -0.00331105 -0.00134373 0.0122081 0.000345031 0.000290871 -7.90218e-05 -0.00333887 -0.00122166 -0.00358667 -0.000885499 -0.0013998 -0.00180797 0.000649985 -0.00347809 0.0307531 0.0122068
lyrSK2 -1.64543e-05 0.00015973 0.000644768 0.000782548 -0.00355056 -0.0012282 0.000225096 -0.00195596 -0.00368624 -0.00135269 -0.00137129 -0.00142892 0.0028831 -0.00369453 0.0133844 0.0107073 0.000171703 -0.0012338 -0.00355533 -0.00148553 0.00022331 -0.000883487 0.000538611 -0.001127 0.0013409 0.000295576 -0.00361277 -0.00157542 -0.00124243 0.000266959 -0.00368668 -0.00360979 -0.0035807 -0.00133605 0.000468342 0.00130307 -0.00352333 0.00149168 0.000377147 -0.00087011 -0.00182777 0.00118301 -0.00116439 -0.00127292 -0.00119897 -0.00190271 -0.00165085 -0.00185267 -0.0036572 0.00117228 0.000118781 0.000143301 0.000228644 0.00154362 0.000178394 -0.00113973 0.000238836 -0.00186213 -0.00353435 -0.000929613 -0.00196788 -0.00136388 -0.00341643 -0.00348889 4.67774e-05 0.000199707 -0.00341302 -0.00144571 0.0173183 0.000243054 0.000188893 -0.000180999 -0.00344085 -0.00132364 -0.00368865 -0.000987477 -0.00150178 -0.00190995 0.000548008 -0.00358007 0.0122068 0.0324872
