# Supplementary material for: Recent speciation associated with range expansion and a shift to self-fertilization in North American Arabidopsis
Source: Nat Commun. 2022 Dec 8;13:7564. doi: 10.1038/s41467-022-35368-1 (PMC9732334; doi:10.1038/s41467-022-35368-1)
Supplement: Supplementary file 5 — Source Data [file 41467_2022_35368_MOESM5_ESM.zip › Source Data/SuppFig8.m1admixture.residuals.txt]

# Treemix results: m=1 cov
lyrPA2 lyrNY1 lyrNY2 lyrNY3 lyrNY5 lyrPA4 lyrIN1 lyrIL2 lyrMI1 lyrMI2 lyrMI3 lyrMI4 lyrWI3 lyrMI5 lyrMI6 lyrMO1 lyrON9 lyrON10 lyrON11 lyrON11.1 lyrON12 lyrON7 lyrON6 lyrWI2 lyrMO2 lyrNC1 lyrNC3 lyrNC2 lyrNC4 lyrMO3 lyrMO3SM lyrIA1 lyrIL1 lyrVA2 lyrVA1 lyrMD1 lyrMD4 lyrNJ1 lyrMD2 lyrMD3 lyrWV1 lyrPA1 lyrPA3 lyrNY6 lyrNY4 lyrWI1 lyrIA2 lyrON5 lyrON8 areQC1 lyrOH1 lyrON4 lyrON3 lyrON2 lyrON1 areGL1 areGL2 areMB1 areMB2 areNU4 areNU5 areNT1 areNU3 areQC7 areQC5 areQC4 areQC2 areQC3 areSK2 areSK1 areSK3 areNU1 areNU2 areQC6 lyrAB1 lyrAB2 lyrSK1 lyrSK2 lyrSK4 lyrSK3 lyrWI1.1 Alyrp_PLS 
lyrPA2 0.0314401 0.00582815 0.00591252 0.00505894 0.0063617 0.00179217 -0.00272613 -0.00196479 -0.00261491 -0.00289759 -0.00279203 -0.00313921 -0.00147319 -0.00222137 -0.0041233 0.000825514 -0.00298455 -0.00301711 -0.00439207 -0.00444603 -0.00269078 -0.00363727 -0.00348109 -0.00122534 0.000747539 0.00597142 0.00650032 0.00687247 0.00680888 0.000572322 0.00672755 -2.35433e-05 -0.00290311 0.00636725 0.0063503 0.00652426 0.00746231 0.0054371 0.00700369 0.00629372 0.0063145 0.0058284 0.006765 0.00662287 0.00670847 -0.000814838 -0.000128926 -0.00269239 -0.00327135 -0.00476277 -0.00311201 0.000138428 -0.00277353 0.000753892 0.00192224 -0.00450442 -0.0049806 -0.00528782 -0.00515312 -0.00518975 -0.00502711 -0.00509035 -0.00569182 -0.00566831 -0.00559342 -0.00475425 -0.00475893 -0.00482331 -0.00365336 -0.00449344 -0.00311698 -0.00495101 -0.00516131 -0.00559721 -0.00119871 -0.00168432 -0.00138383 -0.000877175 -0.000950359 -0.00330353 -0.00216705 0.00345862
lyrNY1 0.00582815 0.0106213 0.00870365 0.00619833 0.00640658 0.00218351 -0.0023177 -0.00183614 -0.00247681 -0.00263462 -0.0026138 -0.00283164 -0.00156134 -0.00203388 -0.0032486 9.03584e-05 -0.00267135 -0.00279693 -0.00371442 -0.00364474 -0.00205359 -0.0028165 -0.00287795 -0.00135705 -1.85806e-06 0.00551792 0.00580763 0.00588693 0.00583933 7.51908e-05 0.00546508 -0.000144445 -0.00256175 0.00546294 0.00528423 0.00552642 0.00616288 0.00577218 0.00638978 0.00621088 0.00599008 0.00563914 0.00648414 0.0063712 0.00638088 -0.000886348 -0.000119843 -0.00226138 -0.00304152 -0.00345455 -0.00284807 8.35542e-05 -0.00201198 0.00087697 0.00196518 -0.00322332 -0.00368915 -0.00411432 -0.0040639 -0.00393106 -0.00376582 -0.00402961 -0.00424087 -0.00423134 -0.00416344 -0.0036113 -0.0034746 -0.00382588 -0.00322675 -0.00332757 -0.00297934 -0.00363716 -0.00398872 -0.00416969 -0.00149219 -0.00187462 -0.00155768 -0.00159453 -0.00146471 -0.0032455 -0.00205788 0.00257542
lyrNY2 0.00591252 0.00870365 0.0156081 0.00646065 0.00654182 0.00205211 -0.00237226 -0.0016774 -0.00246851 -0.00256896 -0.00268357 -0.00278158 -0.00145069 -0.00214786 -0.00350752 -9.5668e-05 -0.00263767 -0.00258278 -0.0037021 -0.00370835 -0.0022725 -0.00281998 -0.00277442 -0.00123462 -0.000268542 0.00554707 0.00558075 0.00586455 0.00590861 6.1096e-05 0.00593623 -0.000369958 -0.00248528 0.00528436 0.00526981 0.00540124 0.0060353 0.0059998 0.00628389 0.00618365 0.00619673 0.00556148 0.00667383 0.00647466 0.0065055 -0.000938052 -0.00022929 -0.00217895 -0.00304299 -0.00370454 -0.00289692 -3.29486e-05 -0.00212447 0.000726288 0.00207317 -0.00357695 -0.00404057 -0.00441654 -0.00451539 -0.00408905 -0.00411996 -0.00424587 -0.00445998 -0.0044722 -0.00448133 -0.0038326 -0.00380142 -0.00414726 -0.00329775 -0.00360002 -0.00315443 -0.00388229 -0.00420821 -0.0044824 -0.00143165 -0.00174559 -0.00159178 -0.00160714 -0.00143433 -0.00313499 -0.00204356 0.00272478
lyrNY3 0.00505894 0.00619833 0.00646065 0.0207664 0.00630877 0.00237415 -0.00247312 -0.00194061 -0.00250399 -0.00262419 -0.00279194 -0.00268423 -0.00155298 -0.00198157 -0.00309323 -0.000164811 -0.00272417 -0.00270901 -0.0037807 -0.00369943 -0.00224046 -0.00305581 -0.0029696 -0.0015783 -0.000303571 0.00509392 0.00518982 0.00539127 0.00574088 -0.000249502 0.00546891 -0.000701983 -0.0026088 0.00458336 0.00463198 0.00489049 0.00532621 0.00503455 0.00568277 0.00553805 0.00549287 0.00535989 0.00640763 0.0062211 0.00623083 -0.0011041 -0.000453793 -0.00232293 -0.00272354 -0.00332482 -0.00305533 0.000210376 -0.00229072 0.00099227 0.00212618 -0.00300024 -0.00336729 -0.00378456 -0.00389299 -0.00353449 -0.00346869 -0.0036715 -0.00400976 -0.00396243 -0.00393129 -0.00336867 -0.00323287 -0.00348899 -0.0034234 -0.00343916 -0.00296716 -0.00348361 -0.00348159 -0.00392758 -0.00140065 -0.0019238 -0.00168571 -0.00165407 -0.00160478 -0.00318892 -0.00211329 0.00193418
lyrNY5 0.0063617 0.00640658 0.00654182 0.00630877 0.0134164 0.00301637 -0.0025864 -0.00199642 -0.00264686 -0.0027934 -0.00277187 -0.00301715 -0.00171177 -0.00222639 -0.0035698 0.000396426 -0.00298582 -0.00298471 -0.00382582 -0.00389298 -0.00244618 -0.00329726 -0.00326589 -0.00124933 0.000178109 0.00654479 0.00667215 0.00664444 0.00672398 0.000106207 0.0065341 -0.000302256 -0.00277963 0.00557643 0.0054462 0.00546894 0.00636777 0.00515671 0.00703907 0.00700154 0.00667477 0.00684584 0.00760734 0.00800217 0.00786341 -0.000811378 -1.6455e-05 -0.00224926 -0.00326821 -0.00398057 -0.00284592 0.000337188 -0.00230392 0.00130707 0.00246098 -0.00394775 -0.00435998 -0.00453799 -0.0046516 -0.00441286 -0.00434187 -0.00467182 -0.00472811 -0.00471172 -0.00461533 -0.00421143 -0.00407318 -0.00442225 -0.00348043 -0.00382167 -0.00335213 -0.00423419 -0.00451 -0.00462055 -0.00167894 -0.00199093 -0.00170753 -0.00169699 -0.00148872 -0.00335431 -0.00215621 0.00259685
lyrPA4 0.00179217 0.00218351 0.00205211 0.00237415 0.00301637 0.0220368 0.000325042 0.000106446 0.000178685 -0.000384094 -0.000560581 -0.000781137 -0.000269898 -0.000612072 -0.00269189 0.00108163 -0.00166727 -0.00145979 -0.00330426 -0.00335239 -0.00106982 -0.000710328 -0.000568643 8.61218e-05 0.000832822 0.00196905 0.0020867 0.00184531 0.0021944 0.000896471 0.00180611 0.000436352 0.000531219 0.0020706 0.00215613 0.00200073 0.00260702 0.00167884 0.00264037 0.00236204 0.00254039 0.00413566 0.00341773 0.00324913 0.00320992 0.000210567 0.000469433 0.00052294 -0.00159194 -0.00431653 -4.89255e-05 0.00732703 0.00201722 0.0103245 0.0117981 -0.00412829 -0.00460098 -0.00464279 -0.00474035 -0.00460492 -0.00457796 -0.00469817 -0.00470642 -0.00466246 -0.00479328 -0.00442097 -0.00434978 -0.00463063 -0.0028039 -0.00349781 -0.00270758 -0.00446975 -0.00472369 -0.00479099 -0.000786719 -0.000976368 -0.000538639 -0.000750786 -0.000801831 -0.00295691 -0.000407305 0.000589022
lyrIN1 -0.00272613 -0.0023177 -0.00237226 -0.00247312 -0.0025864 0.000325042 0.0122317 0.0078555 0.00778726 0.00641946 0.00505052 0.00468995 0.00303929 0.00329616 0.000518192 0.00135554 0.00264716 0.00309836 -0.000550874 -0.000746015 0.00255675 0.00441663 0.00442283 0.00316013 0.00114084 -0.0030062 -0.00303828 -0.00329365 -0.00288184 0.0016584 -0.00292827 0.00209989 0.00917333 -0.00247398 -0.00233582 -0.00221844 -0.00245096 -0.00224954 -0.00248137 -0.00251669 -0.0024493 -0.00219278 -0.00246126 -0.00265285 -0.0026556 0.00341023 0.00141922 0.00465981 0.00216047 -0.00355751 0.00753719 0.00291243 0.00596578 0.00144199 -5.1426e-05 -0.00359396 -0.00388384 -0.0031754 -0.00313443 -0.00378965 -0.00365898 -0.00379693 -0.00324602 -0.00321552 -0.00368878 -0.00397908 -0.00378658 -0.00383465 -0.0010878 -0.00150582 -0.00110684 -0.0039898 -0.00374128 -0.0036681 0.000705145 0.00135107 0.002059 0.000690068 0.000630866 -0.0012926 0.00494875 -0.00199058
lyrIL2 -0.00196479 -0.00183614 -0.0016774 -0.00194061 -0.00199642 0.000106446 0.0078555 0.0107278 0.00636735 0.0051852 0.00460394 0.00354204 0.00297359 0.00333876 0.000240819 0.00190558 0.00251395 0.00233503 -0.00101863 -0.00118587 0.00241998 0.00370859 0.00347553 0.00335091 0.00163852 -0.00233944 -0.00231889 -0.00247489 -0.00220355 0.00230322 -0.00244024 0.00241204 0.00671347 -0.00188496 -0.00165696 -0.00171824 -0.00179035 -0.00179213 -0.00168391 -0.00193706 -0.00177684 -0.00135312 -0.00189212 -0.00206228 -0.00202522 0.00352138 0.00175636 0.00378624 0.00152435 -0.00354883 0.00604147 0.00214412 0.00465176 0.00101852 3.80039e-06 -0.00371248 -0.00390099 -0.00321817 -0.00310962 -0.00384421 -0.00389104 -0.0039038 -0.00326071 -0.00328044 -0.00365841 -0.00402419 -0.00388102 -0.00383755 -0.00100319 -0.00132967 -0.000853138 -0.00409835 -0.00361886 -0.00365405 0.00101788 0.00146404 0.00201389 0.00103556 0.000823327 -0.00112072 0.00455615 -0.00135767
lyrMI1 -0.00261491 -0.00247681 -0.00246851 -0.00250399 -0.00264686 0.000178685 0.00778726 0.00636735 0.0104426 0.00724682 0.00594003 0.00555117 0.00269925 0.0032535 0.000761595 0.00079508 0.00325281 0.0036699 -0.000159814 -0.000277599 0.00273723 0.00488395 0.00501806 0.00306563 0.000558962 -0.00306983 -0.00308016 -0.00312508 -0.00299473 0.00113277 -0.00322805 0.00148512 0.00826195 -0.0026727 -0.00271807 -0.00245452 -0.00260139 -0.00256498 -0.00258403 -0.00269244 -0.00266311 -0.00202039 -0.00267248 -0.00278367 -0.00270454 0.00285844 0.00106009 0.00526507 0.00263847 -0.0033635 0.0076611 0.00338693 0.00677767 0.00166377 -6.17776e-05 -0.00356359 -0.00358574 -0.00278757 -0.00276369 -0.00359473 -0.0034932 -0.00345908 -0.00283101 -0.00280129 -0.00344066 -0.0037351 -0.0036094 -0.00357772 -0.00130899 -0.00125601 -0.00127481 -0.00390519 -0.00343282 -0.00343241 0.000212207 0.000981128 0.0016361 0.000258367 2.51627e-05 -0.00127505 0.00506145 -0.00224375
lyrMI2 -0.00289759 -0.00263462 -0.00256896 -0.00262419 -0.0027934 -0.000384094 0.00641946 0.0051852 0.00724682 0.0121115 0.006122 0.0061787 0.00291618 0.00353239 0.000671174 0.000528067 0.00331122 0.00372279 -9.85004e-05 -0.000317787 0.00304861 0.00472213 0.00485242 0.00282127 0.000389502 -0.00337879 -0.00339119 -0.00328392 -0.00300022 0.00067182 -0.00319036 0.00119066 0.00669309 -0.0028979 -0.0028037 -0.00244648 -0.00268262 -0.00236675 -0.0026004 -0.00277664 -0.00268407 -0.00216583 -0.00271131 -0.00276249 -0.00275696 0.00284862 0.000812881 0.00506836 0.00287858 -0.00304792 0.00649267 0.00285341 0.00582215 0.00125254 -0.00032044 -0.00318677 -0.00325229 -0.00246564 -0.00240396 -0.00321467 -0.00318667 -0.0031892 -0.00254624 -0.00250887 -0.00305373 -0.00333147 -0.00329485 -0.00317526 -0.00104066 -0.000671906 -0.0010962 -0.00347153 -0.00295294 -0.0030517 0.00091438 0.00110964 0.00133116 0.000839101 0.000537279 -0.000892143 0.00478771 -0.0023097
lyrMI3 -0.00279203 -0.0026138 -0.00268357 -0.00279194 -0.00277187 -0.000560581 0.00505052 0.00460394 0.00594003 0.006122 0.0115507 0.00596324 0.00294451 0.00438218 0.00108234 0.000430878 0.00409453 0.00331107 8.82311e-05 2.57931e-05 0.00284558 0.00590886 0.00561178 0.0027013 -2.28736e-05 -0.00329556 -0.00329269 -0.00350935 -0.00318596 0.000810325 -0.00337067 0.00136166 0.00542365 -0.00310235 -0.00293694 -0.00260756 -0.00281431 -0.00252615 -0.00278019 -0.00264027 -0.00275808 -0.00238932 -0.00286436 -0.00278226 -0.00259321 0.00261186 0.000765731 0.00535536 0.0032944 -0.00260458 0.0051326 0.00184847 0.0049826 0.000807275 -0.000674491 -0.00267028 -0.0027595 -0.00214556 -0.00202588 -0.00279309 -0.00271045 -0.00276321 -0.00206173 -0.00208444 -0.00250967 -0.00289163 -0.00285864 -0.00264803 -0.000750614 -0.000358685 -0.000364935 -0.00295569 -0.00267959 -0.00250181 0.000247409 0.000762835 0.00134531 0.000463689 0.000176885 -0.000562092 0.00439055 -0.00237763
lyrMI4 -0.00313921 -0.00283164 -0.00278158 -0.00268423 -0.00301715 -0.000781137 0.00468995 0.00354204 0.00555117 0.0061787 0.00596324 0.0162315 0.00252037 0.00312045 0.00128048 -0.000490092 0.00383384 0.00316211 4.97702e-05 -9.2225e-05 0.00249841 0.00513535 0.0051789 0.00195692 -0.000488768 -0.00364539 -0.00385154 -0.00384487 -0.00337137 -0.000230207 -0.00355905 0.000533585 0.00498423 -0.00326076 -0.00313769 -0.00277613 -0.00307856 -0.00253095 -0.00315086 -0.00300149 -0.00298945 -0.00278433 -0.00308 -0.00299686 -0.00286866 0.00182638 -1.11423e-05 0.0049395 0.00409637 -0.00178921 0.00586498 0.00209056 0.00479771 0.000784351 -0.000910323 -0.00206271 -0.0019761 -0.00100989 -0.000925937 -0.00198212 -0.00187074 -0.00163117 -0.0010409 -0.000996543 -0.00153182 -0.00215627 -0.00195497 -0.00204032 -0.000558754 7.2429e-05 -0.000885011 -0.00199713 -0.00163778 -0.00152461 -0.00025519 0.000100604 0.000677251 -6.98523e-05 -0.000756449 -0.000461894 0.00353955 -0.00269962
lyrWI3 -0.00147319 -0.00156134 -0.00145069 -0.00155298 -0.00171177 -0.000269898 0.00303929 0.00297359 0.00269925 0.00291618 0.00294451 0.00252037 0.0107336 0.0060678 0.000332043 0.00207611 0.00212893 0.00186754 -0.000776575 -0.000824577 0.00235137 0.00167041 0.00168567 0.00569058 0.00214313 -0.00236473 -0.0022777 -0.0021663 -0.00198687 0.00247756 -0.00218731 0.00302217 0.00293785 -0.00158419 -0.00145996 -0.00130852 -0.00125913 -0.00123612 -0.00141823 -0.0017409 -0.00154262 -0.00140314 -0.00148383 -0.0015822 -0.00149582 0.00407299 0.00234241 0.00179978 0.00121992 -0.00327642 0.00219355 0.00105584 0.00169437 0.000119709 -0.000580661 -0.00312759 -0.00336362 -0.00240362 -0.00233262 -0.00305205 -0.00321683 -0.00307837 -0.00261006 -0.00255431 -0.00293863 -0.00323165 -0.00332177 -0.00298688 -0.000579364 -0.000463328 -0.000432938 -0.00343113 -0.00305119 -0.00294928 0.00196825 0.00257715 0.00351695 0.00202334 0.00201748 -0.000486906 0.00351001 -0.000801922
lyrMI5 -0.00222137 -0.00203388 -0.00214786 -0.00198157 -0.00222639 -0.000612072 0.00329616 0.00333876 0.0032535 0.00353239 0.00438218 0.00312045 0.0060678 0.0207857 0.000684781 0.00126818 0.00288004 0.0021538 -0.000776051 -0.000745856 0.00250001 0.00265197 0.00229793 0.00480717 0.00105174 -0.0029571 -0.00271316 -0.00247028 -0.00259096 0.00177353 -0.00253246 0.00219456 0.00329312 -0.00236707 -0.0021258 -0.00197391 -0.00187584 -0.00177579 -0.00216868 -0.00229404 -0.00219778 -0.00191938 -0.00214915 -0.00211514 -0.0022864 0.00352321 0.00154619 0.00282808 0.00144922 -0.00317828 0.00312966 0.000895111 0.00232974 -0.000176634 -0.000717825 -0.00318773 -0.00323512 -0.00212041 -0.00205393 -0.00310416 -0.00298553 -0.00294339 -0.0024554 -0.00241817 -0.00284418 -0.00322808 -0.00317385 -0.002985 -0.000738925 -0.000357872 -0.000319843 -0.00341979 -0.00287362 -0.00284499 0.00175159 0.00213392 0.00282334 0.00168576 0.0013943 -0.000561537 0.00389809 -0.00153968
lyrMI6 -0.0041233 -0.0032486 -0.00350752 -0.00309323 -0.0035698 -0.00269189 0.000518192 0.000240819 0.000761595 0.000671174 0.00108234 0.00128048 0.000332043 0.000684781 0.0185906 -0.00266418 0.00227414 0.00243507 0.00582836 0.00610849 0.00251024 0.00203234 0.00180764 0.00013058 -0.00253216 -0.00466904 -0.0047074 -0.00462732 -0.00447068 -0.00232351 -0.00483024 -0.001039 0.000316809 -0.0042222 -0.0042763 -0.00393889 -0.00424916 -0.00338817 -0.00402432 -0.0037699 -0.00401491 -0.00385381 -0.00396091 -0.00392405 -0.00389431 -0.000504037 -0.00080369 0.000990366 0.00322634 0.00299605 0.000914422 -0.00141438 0.00065826 -0.00199797 -0.00267937 0.00231603 0.00280359 0.00426644 0.0041817 0.00302867 0.00326706 0.00342067 0.00424501 0.00418709 0.00372742 0.00262239 0.00278848 0.00291221 0.0019835 0.00290016 0.00166592 0.00238471 0.0036959 0.0037279 -0.00156107 -0.00120748 -0.00125939 -0.00173293 -0.00199035 0.00193872 0.000597859 -0.00428709
lyrMO1 0.000825514 9.03584e-05 -9.5668e-05 -0.000164811 0.000396426 0.00108163 0.00135554 0.00190558 0.00079508 0.000528067 0.000430878 -0.000490092 0.00207611 0.00126818 -0.00266418 0.0290857 -0.000272453 -0.000316533 -0.00346091 -0.00355002 0.000232549 -0.00103192 -0.000958333 0.00293866 0.0151873 0.000472748 0.000544498 0.000379755 0.000350346 0.0093164 0.000215224 0.00439635 0.00124549 0.00165806 0.00191623 0.00107822 0.00167273 0.00027828 0.000873741 0.000307155 0.000582922 0.00119185 0.000670391 0.000490844 0.000517995 0.0035167 0.00405068 -0.000585419 -0.00118697 -0.00544839 0.000131297 0.000347097 -0.000161116 0.000300599 0.00051355 -0.00496703 -0.00546277 -0.00491887 -0.0049047 -0.00551448 -0.00548597 -0.00536757 -0.00513243 -0.00510814 -0.00570828 -0.00530516 -0.00524122 -0.00512914 -0.00161999 -0.00284963 -0.00109216 -0.00549428 -0.00546727 -0.00570677 0.00274895 0.00257678 0.00252733 0.00270837 0.00293853 -0.00160767 0.0015112 0.00224251
lyrON9 -0.00298455 -0.00267135 -0.00263767 -0.00272417 -0.00298582 -0.00166727 0.00264716 0.00251395 0.00325281 0.00331122 0.00409453 0.00383384 0.00212893 0.00288004 0.00227414 -0.000272453 0.0139118 0.00604054 0.00253146 0.00220063 0.00220537 0.00362338 0.00306284 0.00187594 -0.000353924 -0.00358 -0.00341433 -0.00362018 -0.00330611 -0.000215831 -0.00341094 0.000458953 0.00283489 -0.00311744 -0.0030068 -0.00279005 -0.00299033 -0.00252648 -0.00314406 -0.00304318 -0.00319996 -0.00282271 -0.00284352 -0.0030456 -0.00322074 0.00154305 -6.023e-06 0.00275217 0.00652336 -0.000715797 0.00340098 0.000198604 0.00243081 -0.000488689 -0.00164122 -0.00134274 -0.000866698 -0.000163689 -0.000143824 -0.000717483 -0.000598597 -0.000640999 -0.000163885 -0.0001027 -0.000413354 -0.00120378 -0.00104572 -0.000978563 3.16189e-05 0.000645842 -8.78802e-05 -0.00110057 -0.000683867 -0.000406658 -0.000121704 0.00021933 0.000595433 -0.000253301 -0.000340208 0.000116309 0.00249101 -0.00280759
lyrON10 -0.00301711 -0.00279693 -0.00258278 -0.00270901 -0.00298471 -0.00145979 0.00309836 0.00233503 0.0036699 0.00372279 0.00331107 0.00316211 0.00186754 0.0021538 0.00243507 -0.000316533 0.00604054 0.013459 0.00288918 0.00259888 0.00188779 0.00286258 0.00307178 0.00166226 -0.000469922 -0.00361075 -0.00356431 -0.00366108 -0.003283 -0.000321408 -0.00346026 0.000570881 0.00342235 -0.00319091 -0.0031316 -0.00288157 -0.003124 -0.00244821 -0.00314709 -0.00290095 -0.00300401 -0.00284808 -0.00308801 -0.00297885 -0.00312668 0.00165886 0.000227797 0.00285426 0.00399333 -0.000629763 0.003097 0.000518908 0.00295043 -0.000454247 -0.00131121 -0.00115915 -0.000681298 4.38495e-05 -1.40667e-06 -0.000872321 -0.000613482 -0.00052836 0.000145285 0.000203751 -0.000382796 -0.00108014 -0.00106281 -0.000812065 0.000278645 0.000775312 0.000219736 -0.00123897 -0.000391787 -0.000379466 1.22974e-05 0.000133627 0.000538083 -0.000137554 -0.000228993 0.000207327 0.0029668 -0.00297278
lyrON11 -0.00439207 -0.00371442 -0.0037021 -0.0037807 -0.00382582 -0.00330426 -0.000550874 -0.00101863 -0.000159814 -9.85004e-05 8.82311e-05 4.97702e-05 -0.000776575 -0.000776051 0.00582836 -0.00346091 0.00253146 0.00288918 0.0225663 0.0152589 0.00113466 0.00111197 0.0010021 -0.000614302 -0.00329245 -0.00480568 -0.00475905 -0.00509113 -0.00464397 -0.00296799 -0.00510347 -0.00157259 -0.000529898 -0.00469772 -0.00464178 -0.00416409 -0.00474714 -0.0034136 -0.00445557 -0.00368898 -0.00429358 -0.00438229 -0.00441073 -0.00411358 -0.00429921 -0.00143606 -0.00154223 0.000176673 0.00355266 0.00431869 -1.80908e-06 -0.00212799 -0.000395076 -0.00291795 -0.00298491 0.00308992 0.00369866 0.00532891 0.00501048 0.00461108 0.00501648 0.00467488 0.00518294 0.0052304 0.0053163 0.0036521 0.00390921 0.00372326 0.00216896 0.00336061 0.00127124 0.00370327 0.00493367 0.00530448 -0.00232214 -0.00217103 -0.00204907 -0.00225953 -0.00221128 0.00200547 -0.000546686 -0.00448588
lyrON11.1 -0.00444603 -0.00364474 -0.00370835 -0.00369943 -0.00389298 -0.00335239 -0.000746015 -0.00118587 -0.000277599 -0.000317787 2.57931e-05 -9.2225e-05 -0.000824577 -0.000745856 0.00610849 -0.00355002 0.00220063 0.00259888 0.0152589 0.0213045 0.00105714 0.000872422 0.000928334 -0.000992897 -0.00366696 -0.00488657 -0.00487917 -0.00507951 -0.00486675 -0.00320016 -0.00502706 -0.00181576 -0.000642699 -0.00490335 -0.00476611 -0.00437969 -0.00499258 -0.003484 -0.00446053 -0.0040486 -0.00447435 -0.00441734 -0.00450606 -0.00419467 -0.00438605 -0.00148795 -0.00165652 -7.36215e-05 0.00379467 0.00515857 -0.000601792 -0.00234184 -0.000565878 -0.00321563 -0.00327961 0.00345537 0.00471248 0.00570821 0.00544856 0.00533956 0.00577628 0.00568015 0.00562309 0.00549616 0.00558374 0.00436931 0.00417186 0.00377941 0.00197279 0.00373551 0.00130474 0.00423935 0.00536968 0.00556998 -0.0023649 -0.00251881 -0.00221871 -0.00247526 -0.0022842 0.00199909 -0.000422951 -0.00458121
lyrON12 -0.00269078 -0.00205359 -0.0022725 -0.00224046 -0.00244618 -0.00106982 0.00255675 0.00241998 0.00273723 0.00304861 0.00284558 0.00249841 0.00235137 0.00250001 0.00251024 0.000232549 0.00220537 0.00188779 0.00113466 0.00105714 0.0123084 0.00252954 0.00263497 0.00229524 -5.95642e-05 -0.00331115 -0.00314638 -0.00321156 -0.00300541 0.000406597 -0.00329653 0.00141644 0.00259591 -0.0027175 -0.00266719 -0.00235081 -0.00274562 -0.0020622 -0.00264423 -0.00258472 -0.0026143 -0.00218138 -0.00258379 -0.00274418 -0.00251351 0.00193917 0.00113835 0.00217561 0.0018451 -0.0010241 0.00245233 0.000262966 0.00223961 -0.000292206 -0.00131786 -0.00105647 -0.00116303 1.65456e-05 7.31796e-05 -0.000827901 -0.000614764 -0.000493002 -0.000413738 -0.000432305 -0.000696998 -0.00120881 -0.00117051 -0.000881187 0.000920683 0.00157349 0.000605689 -0.00132608 -0.000784575 -0.000698976 0.000432948 0.000818389 0.00109001 0.000639129 0.000251989 0.000918113 0.00240856 -0.00235871
lyrON7 -0.00363727 -0.0028165 -0.00281998 -0.00305581 -0.00329726 -0.000710328 0.00441663 0.00370859 0.00488395 0.00472213 0.00590886 0.00513535 0.00167041 0.00265197 0.00203234 -0.00103192 0.00362338 0.00286258 0.00111197 0.000872422 0.00252954 0.0149837 0.0120165 0.0014494 -0.000922426 -0.00372457 -0.00372092 -0.00393952 -0.00347553 -0.000596866 -0.0038591 0.000227582 0.00525843 -0.00335548 -0.00342259 -0.00311573 -0.0031191 -0.00258372 -0.00335614 -0.00307213 -0.00323713 -0.00276783 -0.0031239 -0.00310044 -0.00326691 0.00123225 -0.000247298 0.0074068 0.00272745 -0.00160272 0.00583798 0.00220584 0.00542866 0.00106755 -0.000731474 -0.00180184 -0.00153139 -0.000918105 -0.000836096 -0.00162661 -0.00144985 -0.00137121 -0.0010633 -0.000966645 -0.00145752 -0.00185035 -0.0015746 -0.00176625 -0.000463735 5.35179e-05 -0.000739371 -0.00181731 -0.00164258 -0.00143166 -0.000917161 -0.000597489 -0.000105125 -0.000814942 -0.00102031 -0.000675912 0.00319309 -0.003069
lyrON6 -0.00348109 -0.00287795 -0.00277442 -0.0029696 -0.00326589 -0.000568643 0.00442283 0.00347553 0.00501806 0.00485242 0.00561178 0.0051789 0.00168567 0.00229793 0.00180764 -0.000958333 0.00306284 0.00307178 0.0010021 0.000928334 0.00263497 0.0120165 0.0115242 0.00141935 -0.000972158 -0.00386564 -0.00373543 -0.00381551 -0.00352112 -0.000713985 -0.00382306 0.000121985 0.00511936 -0.00351072 -0.0034586 -0.003112 -0.00319013 -0.00255681 -0.00344374 -0.00318187 -0.00330881 -0.00292327 -0.00325474 -0.00322287 -0.00337846 0.00124984 -0.000170865 0.00734924 0.00298908 -0.00132549 0.00567264 0.00209254 0.00553053 0.00110676 -0.000610051 -0.00165802 -0.00142136 -0.000666568 -0.000678293 -0.00144304 -0.00126629 -0.00119398 -0.000684501 -0.000607521 -0.00109542 -0.00152774 -0.00127698 -0.00156327 -0.000518904 3.34339e-05 -0.000596715 -0.00158312 -0.00122921 -0.00107992 -0.000863838 -0.000485129 0.000133077 -0.00072226 -0.000895651 -0.000625307 0.00341006 -0.00314514
lyrWI2 -0.00122534 -0.00135705 -0.00123462 -0.0015783 -0.00124933 8.61218e-05 0.00316013 0.00335091 0.00306563 0.00282127 0.0027013 0.00195692 0.00569058 0.00480717 0.00013058 0.00293866 0.00187594 0.00166226 -0.000614302 -0.000992897 0.00229524 0.0014494 0.00141935 0.00937076 0.00270947 -0.00183011 -0.00160307 -0.00164592 -0.00166795 0.00321823 -0.00192075 0.00317246 0.0032015 -0.000952798 -0.000671974 -0.000867769 -0.000813067 -0.00112116 -0.0010993 -0.00125542 -0.00110174 -0.00100841 -0.00135962 -0.00129551 -0.00104697 0.00443846 0.00240674 0.00159942 0.00108112 -0.00360599 0.0023195 0.000720505 0.00181056 0.000177503 -0.000516459 -0.00353834 -0.00377488 -0.00302074 -0.0029531 -0.0036135 -0.00354303 -0.00360952 -0.00313693 -0.00313789 -0.00355575 -0.00379685 -0.00376734 -0.00360192 -0.000553031 -0.000811672 -0.000363493 -0.00396655 -0.00348926 -0.00355112 0.00233223 0.00283613 0.00376065 0.00211052 0.00206232 -0.000546539 0.0035757 -0.000347961
lyrMO2 0.000747539 -1.85806e-06 -0.000268542 -0.000303571 0.000178109 0.000832822 0.00114084 0.00163852 0.000558962 0.000389502 -2.28736e-05 -0.000488768 0.00214313 0.00105174 -0.00253216 0.0151873 -0.000353924 -0.000469922 -0.00329245 -0.00366696 -5.95642e-05 -0.000922426 -0.000972158 0.00270947 0.0379718 0.00036506 0.000233095 0.000275174 0.000268616 0.00932776 -0.000130035 0.00419804 0.00112796 0.00144473 0.00178265 0.000738007 0.00166376 -4.80772e-05 0.000674197 -1.85548e-05 0.000460863 0.000762307 0.000560503 0.000263853 0.000430763 0.0033791 0.00381417 -0.000609147 -0.00137751 -0.00545322 0.000199619 9.63488e-05 -0.000228475 0.000266837 0.000514615 -0.00495813 -0.00543613 -0.00524762 -0.00515837 -0.00546247 -0.00535097 -0.0056145 -0.00521999 -0.00517395 -0.00566055 -0.00530015 -0.00510273 -0.00506651 -0.00184854 -0.00289899 -0.00136964 -0.00551102 -0.00547896 -0.00565825 0.0027831 0.0023261 0.00281303 0.00283081 0.0031301 -0.00202951 0.00105182 0.00243447
lyrNC1 0.00597142 0.00551792 0.00554707 0.00509392 0.00654479 0.00196905 -0.0030062 -0.00233944 -0.00306983 -0.00337879 -0.00329556 -0.00364539 -0.00236473 -0.0029571 -0.00466904 0.000472748 -0.00358 -0.00361075 -0.00480568 -0.00488657 -0.00331115 -0.00372457 -0.00386564 -0.00183011 0.00036506 0.0320981 0.0154076 0.0153604 0.0110075 0.000199424 0.0186684 -0.000817532 -0.00322396 0.0055831 0.00552595 0.00543489 0.00641684 0.00461185 0.00702236 0.00682968 0.00771336 0.00586928 0.00669596 0.006548 0.00651068 -0.00134575 -0.000575297 -0.00330629 -0.00379792 -0.0052072 -0.00327219 -0.000444336 -0.00243986 0.000465989 0.0015384 -0.00505986 -0.00552841 -0.00586864 -0.00578974 -0.00563269 -0.00551445 -0.00566884 -0.00584515 -0.00593376 -0.00591919 -0.00534737 -0.00542494 -0.00545125 -0.00440741 -0.00482879 -0.00392761 -0.00544988 -0.0057714 -0.00591327 -0.00221868 -0.00267607 -0.00247695 -0.00200732 -0.00190327 -0.00439147 -0.00247638 0.00321402
lyrNC3 0.00650032 0.00580763 0.00558075 0.00518982 0.00667215 0.0020867 -0.00303828 -0.00231889 -0.00308016 -0.00339119 -0.00329269 -0.00385154 -0.0022777 -0.00271316 -0.0047074 0.000544498 -0.00341433 -0.00356431 -0.00475905 -0.00487917 -0.00314638 -0.00372092 -0.00373543 -0.00160307 0.000233095 0.0154076 0.0277223 0.0172742 0.0119124 0.000253114 0.0151111 -0.000692765 -0.00332738 0.00612475 0.00566897 0.0055952 0.00648988 0.00478905 0.00730159 0.00699587 0.0081546 0.0057588 0.00688805 0.00674973 0.00693089 -0.00135116 -0.000638256 -0.00313822 -0.00409522 -0.00527857 -0.00348442 -0.000432787 -0.00259073 0.000521879 0.0017213 -0.00489082 -0.00543497 -0.00608166 -0.00591096 -0.0055399 -0.00550038 -0.00553307 -0.00619967 -0.00617965 -0.00600998 -0.00530533 -0.00530172 -0.00542618 -0.00461071 -0.0047874 -0.00367584 -0.00532952 -0.00573518 -0.00600691 -0.00185842 -0.00236979 -0.00228589 -0.00196153 -0.00170458 -0.00446504 -0.00265844 0.00330047
lyrNC2 0.00687247 0.00588693 0.00586455 0.00539127 0.00664444 0.00184531 -0.00329365 -0.00247489 -0.00312508 -0.00328392 -0.00350935 -0.00384487 -0.0021663 -0.00247028 -0.00462732 0.000379755 -0.00362018 -0.00366108 -0.00509113 -0.00507951 -0.00321156 -0.00393952 -0.00381551 -0.00164592 0.000275174 0.0153604 0.0172742 0.0309485 0.0123243 0.0001722 0.0151005 -0.000787467 -0.00354196 0.00628173 0.0057888 0.00604698 0.00675956 0.00530387 0.00735713 0.00719849 0.00802896 0.00588711 0.00705338 0.00694659 0.00688558 -0.00138618 -0.000879709 -0.00321654 -0.0039036 -0.00545089 -0.00357343 -0.000257293 -0.00271955 0.000411382 0.00175205 -0.00520095 -0.00569721 -0.00611862 -0.006077 -0.00570063 -0.00567833 -0.00579207 -0.00621267 -0.0062908 -0.00632672 -0.00552018 -0.00535435 -0.00553486 -0.00469221 -0.005035 -0.00412062 -0.00556844 -0.00596893 -0.00632132 -0.0019974 -0.00233101 -0.00226848 -0.00199228 -0.00178957 -0.0044308 -0.00262601 0.00318156
lyrNC4 0.00680888 0.00583933 0.00590861 0.00574088 0.00672398 0.0021944 -0.00288184 -0.00220355 -0.00299473 -0.00300022 -0.00318596 -0.00337137 -0.00198687 -0.00259096 -0.00447068 0.000350346 -0.00330611 -0.003283 -0.00464397 -0.00486675 -0.00300541 -0.00347553 -0.00352112 -0.00166795 0.000268616 0.0110075 0.0119124 0.0123243 0.0278945 0.000356087 0.0112362 -0.000465439 -0.00298651 0.00635926 0.0061173 0.00615221 0.00687244 0.00551327 0.0073865 0.00743773 0.00795359 0.00618765 0.0073075 0.00709604 0.00734018 -0.00101334 -0.00066954 -0.00281599 -0.00369544 -0.00521858 -0.00302089 -0.000155034 -0.00265645 0.000848247 0.00182104 -0.00520919 -0.00548717 -0.00589239 -0.00579161 -0.00562731 -0.00561213 -0.00577804 -0.00605947 -0.00605137 -0.0059867 -0.00534406 -0.00525733 -0.00554569 -0.00441083 -0.00469226 -0.003912 -0.00547868 -0.0056974 -0.00598324 -0.00157917 -0.00214182 -0.00182475 -0.00169912 -0.00145136 -0.00404158 -0.00243151 0.00318031
lyrMO3 0.000572322 7.51908e-05 6.1096e-05 -0.000249502 0.000106207 0.000896471 0.0016584 0.00230322 0.00113277 0.00067182 0.000810325 -0.000230207 0.00247756 0.00177353 -0.00232351 0.0093164 -0.000215831 -0.000321408 -0.00296799 -0.00320016 0.000406597 -0.000596866 -0.000713985 0.00321823 0.00932776 0.000199424 0.000253114 0.0001722 0.000356087 0.0248474 -0.000276381 0.00474731 0.00152829 0.00105214 0.00146476 0.000878818 0.00153929 0.000104256 0.000816367 0.000394201 0.000734572 0.000835731 0.000759056 0.000592973 0.000778785 0.0038419 0.00395835 -7.04853e-05 -0.00107907 -0.00500803 0.000395777 0.000166601 -6.41656e-05 0.0001414 0.000237766 -0.00480574 -0.00516022 -0.00466462 -0.00465731 -0.00524275 -0.00505991 -0.00513844 -0.00477616 -0.0047898 -0.00514318 -0.00513312 -0.00494178 -0.00497703 -0.0012711 -0.0025133 -0.000907429 -0.00516507 -0.00517483 -0.00513921 0.00282351 0.00258259 0.00246387 0.0028496 0.00306513 -0.00121062 0.00157954 0.00222048
lyrMO3SM 0.00672755 0.00546508 0.00593623 0.00546891 0.0065341 0.00180611 -0.00292827 -0.00244024 -0.00322805 -0.00319036 -0.00337067 -0.00355905 -0.00218731 -0.00253246 -0.00483024 0.000215224 -0.00341094 -0.00346026 -0.00510347 -0.00502706 -0.00329653 -0.0038591 -0.00382306 -0.00192075 -0.000130035 0.0186684 0.0151111 0.0151005 0.0112362 -0.000276381 0.0338673 -0.00110004 -0.00331577 0.0057756 0.00570266 0.00602835 0.0068126 0.00512413 0.00727999 0.00710646 0.00795149 0.00584298 0.00712733 0.00690363 0.0069177 -0.00148514 -0.000808157 -0.00318869 -0.00373333 -0.00556434 -0.00344388 -0.000302326 -0.00272049 0.000822072 0.00169498 -0.00534192 -0.00581099 -0.0060334 -0.00612397 -0.00593391 -0.00583535 -0.00580447 -0.00622935 -0.00629595 -0.00622274 -0.00578932 -0.00565171 -0.00588103 -0.00484845 -0.00512535 -0.00423543 -0.00580366 -0.00584877 -0.00622769 -0.00191516 -0.00237799 -0.00212061 -0.00172335 -0.00202051 -0.00459818 -0.00250804 0.00331713
lyrIA1 -2.35433e-05 -0.000144445 -0.000369958 -0.000701983 -0.000302256 0.000436352 0.00209989 0.00241204 0.00148512 0.00119066 0.00136166 0.000533585 0.00302217 0.00219456 -0.001039 0.00439635 0.000458953 0.000570881 -0.00157259 -0.00181576 0.00141644 0.000227582 0.000121985 0.00317246 0.00419804 -0.000817532 -0.000692765 -0.000787467 -0.000465439 0.00474731 -0.00110004 0.0141878 0.00204733 0.000330303 0.000525097 0.000231619 0.000686956 -0.000160628 4.25499e-05 -0.000149101 7.00245e-05 0.000198695 -9.38006e-05 -0.000272248 -6.03479e-05 0.00379503 0.00359591 0.00040751 -0.000278772 -0.00391384 0.00101489 0.000530601 0.000672957 -0.000117659 -5.74128e-05 -0.00381395 -0.00416339 -0.00342258 -0.00342938 -0.00394634 -0.00403188 -0.00406263 -0.00351146 -0.00349805 -0.00396846 -0.00403698 -0.0039588 -0.00389307 -0.00077349 -0.0011805 -0.000186619 -0.00415956 -0.00402199 -0.00397161 0.00299913 0.0028021 0.00280819 0.00287647 0.00309691 -0.000835874 0.00204154 0.00079551
lyrIL1 -0.00290311 -0.00256175 -0.00248528 -0.0026088 -0.00277963 0.000531219 0.00917333 0.00671347 0.00826195 0.00669309 0.00542365 0.00498423 0.00293785 0.00329312 0.000316809 0.00124549 0.00283489 0.00342235 -0.000529898 -0.000642699 0.00259591 0.00525843 0.00511936 0.0032015 0.00112796 -0.00322396 -0.00332738 -0.00354196 -0.00298651 0.00152829 -0.00331577 0.00204733 0.019805 -0.00243442 -0.00232378 -0.00236338 -0.0023958 -0.00264402 -0.0026375 -0.00250458 -0.00261204 -0.00204901 -0.00264601 -0.00283753 -0.00267224 0.00354442 0.0015404 0.00532371 0.00192193 -0.00400592 0.00910322 0.00374005 0.00701472 0.00166021 -5.4078e-05 -0.00400158 -0.00416265 -0.00358056 -0.00352289 -0.00431263 -0.00412474 -0.0040523 -0.0036719 -0.00366237 -0.0040845 -0.00434631 -0.00408157 -0.00417223 -0.00161389 -0.00185803 -0.00173054 -0.00433994 -0.00420548 -0.00407961 0.000256869 0.000969472 0.00191575 0.000224961 7.9794e-05 -0.00187047 0.00503245 -0.00228194
lyrVA2 0.00636725 0.00546294 0.00528436 0.00458336 0.00557643 0.0020706 -0.00247398 -0.00188496 -0.0026727 -0.0028979 -0.00310235 -0.00326076 -0.00158419 -0.00236707 -0.0042222 0.00165806 -0.00311744 -0.00319091 -0.00469772 -0.00490335 -0.0027175 -0.00335548 -0.00351072 -0.000952798 0.00144473 0.0055831 0.00612475 0.00628173 0.00635926 0.00105214 0.0057756 0.000330303 -0.00243442 0.0321505 0.0198954 0.0120542 0.00873634 0.00592501 0.0075162 0.00582934 0.00636229 0.0056069 0.00624579 0.0058754 0.00580559 -0.000468889 0.000179736 -0.00285894 -0.00361927 -0.00571951 -0.00290828 -0.000142306 -0.00242835 0.000588254 0.00167828 -0.00568643 -0.00601516 -0.00600259 -0.00602946 -0.00618585 -0.0059388 -0.00617074 -0.00611555 -0.00612545 -0.00627802 -0.00606418 -0.00589161 -0.00599613 -0.00404058 -0.00464296 -0.00341824 -0.0060512 -0.00612078 -0.00628738 -0.00098689 -0.00150228 -0.0014813 -0.00104715 -0.000798739 -0.00387925 -0.00226594 0.00411089
lyrVA1 0.0063503 0.00528423 0.00526981 0.00463198 0.0054462 0.00215613 -0.00233582 -0.00165696 -0.00271807 -0.0028037 -0.00293694 -0.00313769 -0.00145996 -0.0021258 -0.0042763 0.00191623 -0.0030068 -0.0031316 -0.00464178 -0.00476611 -0.00266719 -0.00342259 -0.0034586 -0.000671974 0.00178265 0.00552595 0.00566897 0.0057888 0.0061173 0.00146476 0.00570266 0.000525097 -0.00232378 0.0198954 0.0244426 0.0128227 0.00864269 0.00635647 0.00766846 0.00569147 0.00594542 0.00564225 0.00605451 0.00566108 0.00589933 -0.000202759 0.000402431 -0.00266945 -0.00355796 -0.00554336 -0.00298439 -7.84031e-05 -0.00233513 0.000690026 0.00203147 -0.00552905 -0.00582153 -0.00596109 -0.00610629 -0.00598122 -0.00584356 -0.00592442 -0.0060264 -0.00602141 -0.00620234 -0.00580556 -0.00565617 -0.00570268 -0.00383686 -0.00461129 -0.00346943 -0.00568823 -0.00600198 -0.00620639 -0.000601909 -0.00129764 -0.00110318 -0.000665148 -0.000632946 -0.00372912 -0.00223104 0.00409271
lyrMD1 0.00652426 0.00552642 0.00540124 0.00489049 0.00546894 0.00200073 -0.00221844 -0.00171824 -0.00245452 -0.00244648 -0.00260756 -0.00277613 -0.00130852 -0.00197391 -0.00393889 0.00107822 -0.00279005 -0.00288157 -0.00416409 -0.00437969 -0.00235081 -0.00311573 -0.003112 -0.000867769 0.000738007 0.00543489 0.0055952 0.00604698 0.00615221 0.000878818 0.00602835 0.000231619 -0.00236338 0.0120542 0.0128227 0.0204515 0.00804283 0.00648117 0.0073922 0.00572606 0.00565673 0.00533725 0.00615092 0.00581226 0.00588103 -0.000444773 -5.30098e-05 -0.00254805 -0.00330761 -0.00503259 -0.00277955 -5.35224e-05 -0.00225309 0.000929951 0.00194242 -0.0048826 -0.00528927 -0.00526907 -0.00536093 -0.00542967 -0.00530483 -0.00548796 -0.00532377 -0.00535567 -0.00541567 -0.00513036 -0.00501244 -0.00515282 -0.00393626 -0.00426041 -0.00341762 -0.00521372 -0.00535281 -0.00542076 -0.000715169 -0.00126953 -0.001037 -0.000781645 -0.00067966 -0.00381286 -0.00211592 0.00369087
lyrMD4 0.00746231 0.00616288 0.0060353 0.00532621 0.00636777 0.00260702 -0.00245096 -0.00179035 -0.00260139 -0.00268262 -0.00281431 -0.00307856 -0.00125913 -0.00187584 -0.00424916 0.00167273 -0.00299033 -0.003124 -0.00474714 -0.00499258 -0.00274562 -0.0031191 -0.00319013 -0.000813067 0.00166376 0.00641684 0.00648988 0.00675956 0.00687244 0.00153929 0.0068126 0.000686956 -0.0023958 0.00873634 0.00864269 0.00804283 0.018043 0.00594207 0.00792885 0.00617926 0.00665065 0.00623711 0.00712438 0.0068623 0.00694939 -0.000306242 0.000411907 -0.00254643 -0.00343203 -0.00534117 -0.00291924 9.95095e-05 -0.00237187 0.00116519 0.00248405 -0.00511758 -0.0056418 -0.00576893 -0.00583969 -0.00579075 -0.00552816 -0.00581408 -0.0060357 -0.00598966 -0.00593898 -0.00541493 -0.00534944 -0.00539945 -0.00382104 -0.00446005 -0.00320413 -0.00553595 -0.00572645 -0.005935 -0.000620656 -0.000961264 -0.000959578 -0.000460954 -0.000444935 -0.00374191 -0.00213858 0.00510167
lyrNJ1 0.0054371 0.00577218 0.0059998 0.00503455 0.00515671 0.00167884 -0.00224954 -0.00179213 -0.00256498 -0.00236675 -0.00252615 -0.00253095 -0.00123612 -0.00177579 -0.00338817 0.00027828 -0.00252648 -0.00244821 -0.0034136 -0.003484 -0.0020622 -0.00258372 -0.00255681 -0.00112116 -4.80772e-05 0.00461185 0.00478905 0.00530387 0.00551327 0.000104256 0.00512413 -0.000160628 -0.00264402 0.00592501 0.00635647 0.00648117 0.00594207 0.0197976 0.00598714 0.00505811 0.00520448 0.0047857 0.00561128 0.00540745 0.00548102 -0.000781479 -0.000457621 -0.00209883 -0.00295899 -0.00369983 -0.00281538 2.68483e-05 -0.00222742 0.000926233 0.0014925 -0.00340335 -0.00380328 -0.00427142 -0.0044222 -0.00396582 -0.00382661 -0.00393322 -0.00421504 -0.00427698 -0.00434294 -0.003543 -0.00369359 -0.00380238 -0.00282767 -0.00295762 -0.00271361 -0.00365846 -0.00421509 -0.00434194 -0.00116561 -0.00133714 -0.00132924 -0.0014079 -0.00101332 -0.00266776 -0.0019593 0.00232652
lyrMD2 0.00700369 0.00638978 0.00628389 0.00568277 0.00703907 0.00264037 -0.00248137 -0.00168391 -0.00258403 -0.0026004 -0.00278019 -0.00315086 -0.00141823 -0.00216868 -0.00402432 0.000873741 -0.00314406 -0.00314709 -0.00445557 -0.00446053 -0.00264423 -0.00335614 -0.00344374 -0.0010993 0.000674197 0.00702236 0.00730159 0.00735713 0.0073865 0.000816367 0.00727999 4.25499e-05 -0.0026375 0.0075162 0.00766846 0.0073922 0.00792885 0.00598714 0.0155568 0.007684 0.00794035 0.00719699 0.0076923 0.00715886 0.00746935 -0.000540886 2.27446e-05 -0.00262487 -0.00361003 -0.00492013 -0.00293088 0.000114024 -0.0023312 0.000991723 0.00247863 -0.00473538 -0.00506566 -0.00570017 -0.00573753 -0.00530329 -0.00526299 -0.00538126 -0.00562191 -0.00561873 -0.00560986 -0.00503856 -0.00490937 -0.00510516 -0.00397237 -0.00427076 -0.00363045 -0.00503568 -0.00543319 -0.00561468 -0.00133219 -0.00160755 -0.00140389 -0.00119955 -0.00126975 -0.00377258 -0.0022969 0.00357501
lyrMD3 0.00629372 0.00621088 0.00618365 0.00553805 0.00700154 0.00236204 -0.00251669 -0.00193706 -0.00269244 -0.00277664 -0.00264027 -0.00300149 -0.0017409 -0.00229404 -0.0037699 0.000307155 -0.00304318 -0.00290095 -0.00368898 -0.0040486 -0.00258472 -0.00307213 -0.00318187 -0.00125542 -1.85548e-05 0.00682968 0.00699587 0.00719849 0.00743773 0.000394201 0.00710646 -0.000149101 -0.00250458 0.00582934 0.00569147 0.00572606 0.00617926 0.00505811 0.007684 0.021135 0.00900355 0.00689413 0.00771136 0.00741212 0.00746322 -0.000821998 -0.000224318 -0.00236695 -0.00313849 -0.00466156 -0.00290878 0.000508533 -0.00216294 0.00102593 0.00237993 -0.00452789 -0.00489442 -0.00525329 -0.00522799 -0.00501941 -0.00495646 -0.00500145 -0.0053546 -0.00530585 -0.00525037 -0.00482329 -0.00473527 -0.0048886 -0.00374947 -0.00406507 -0.00346322 -0.00487907 -0.00494087 -0.00525028 -0.00157899 -0.00190575 -0.00180178 -0.00165039 -0.00162129 -0.00353596 -0.00208099 0.00230309
lyrWV1 0.0063145 0.00599008 0.00619673 0.00549287 0.00667477 0.00254039 -0.0024493 -0.00177684 -0.00266311 -0.00268407 -0.00275808 -0.00298945 -0.00154262 -0.00219778 -0.00401491 0.000582922 -0.00319996 -0.00300401 -0.00429358 -0.00447435 -0.0026143 -0.00323713 -0.00330881 -0.00110174 0.000460863 0.00771336 0.0081546 0.00802896 0.00795359 0.000734572 0.00795149 7.00245e-05 -0.00261204 0.00636229 0.00594542 0.00565673 0.00665065 0.00520448 0.00794035 0.00900355 0.0192748 0.0062657 0.00715148 0.00712341 0.00710486 -0.000712531 3.88262e-05 -0.00244482 -0.00339651 -0.00471192 -0.00285906 0.000114375 -0.00219252 0.000994987 0.00220528 -0.00455844 -0.00495604 -0.00528786 -0.0053159 -0.00498225 -0.00501795 -0.00521209 -0.00546983 -0.00547532 -0.00535433 -0.00484996 -0.00462393 -0.00499696 -0.00421062 -0.00434666 -0.00381769 -0.00492438 -0.00511811 -0.00535618 -0.00149484 -0.00181033 -0.0016481 -0.00152493 -0.00125102 -0.00399038 -0.00218637 0.00312301
lyrPA1 0.0058284 0.00563914 0.00556148 0.00535989 0.00684584 0.00413566 -0.00219278 -0.00135312 -0.00202039 -0.00216583 -0.00238932 -0.00278433 -0.00140314 -0.00191938 -0.00385381 0.00119185 -0.00282271 -0.00284808 -0.00438229 -0.00441734 -0.00218138 -0.00276783 -0.00292327 -0.00100841 0.000762307 0.00586928 0.0057588 0.00588711 0.00618765 0.000835731 0.00584298 0.000198695 -0.00204901 0.0056069 0.00564225 0.00533725 0.00623711 0.0047857 0.00719699 0.00689413 0.0062657 0.0180945 0.00828663 0.00735818 0.00765566 -0.000427077 0.00020064 -0.00220837 -0.00322052 -0.00500473 -0.00235306 0.00143349 -0.00158223 0.00254611 0.0038067 -0.00477914 -0.00509815 -0.00527992 -0.00536582 -0.0052102 -0.00527943 -0.00537646 -0.00543327 -0.0054631 -0.00537862 -0.00496864 -0.00493072 -0.00500248 -0.00377117 -0.00403602 -0.00305328 -0.00504694 -0.00521918 -0.00537516 -0.00115391 -0.00134809 -0.00111375 -0.00122711 -0.00109017 -0.0035319 -0.00177799 0.00233628
lyrPA3 0.006765 0.00648414 0.00667383 0.00640763 0.00760734 0.00341773 -0.00246126 -0.00189212 -0.00267248 -0.00271131 -0.00286436 -0.00308 -0.00148383 -0.00214915 -0.00396091 0.000670391 -0.00284352 -0.00308801 -0.00441073 -0.00450606 -0.00258379 -0.0031239 -0.00325474 -0.00135962 0.000560503 0.00669596 0.00688805 0.00705338 0.0073075 0.000759056 0.00712733 -9.38006e-05 -0.00264601 0.00624579 0.00605451 0.00615092 0.00712438 0.00561128 0.0076923 0.00771136 0.00715148 0.00828663 0.0150104 0.00833711 0.00834025 -0.00086205 1.11999e-05 -0.0025144 -0.00332769 -0.00481386 -0.00284694 0.000731234 -0.0022149 0.00170526 0.00317241 -0.00477994 -0.00501066 -0.00541951 -0.00550594 -0.00512362 -0.00522534 -0.00532833 -0.00550295 -0.00551971 -0.00549608 -0.00500323 -0.00500908 -0.00514479 -0.00395724 -0.00443222 -0.00353117 -0.00500463 -0.00523992 -0.00549573 -0.00141132 -0.00189253 -0.00165547 -0.00127828 -0.00133749 -0.00385145 -0.00221186 0.00337962
lyrNY6 0.00662287 0.0063712 0.00647466 0.0062211 0.00800217 0.00324913 -0.00265285 -0.00206228 -0.00278367 -0.00276249 -0.00278226 -0.00299686 -0.0015822 -0.00211514 -0.00392405 0.000490844 -0.0030456 -0.00297885 -0.00411358 -0.00419467 -0.00274418 -0.00310044 -0.00322287 -0.00129551 0.000263853 0.006548 0.00674973 0.00694659 0.00709604 0.000592973 0.00690363 -0.000272248 -0.00283753 0.0058754 0.00566108 0.00581226 0.0068623 0.00540745 0.00715886 0.00741212 0.00712341 0.00735818 0.00833711 0.0141835 0.0083257 -0.000890057 -0.000200908 -0.00249217 -0.00337589 -0.00440447 -0.00308754 0.00050948 -0.00232259 0.0014121 0.00263211 -0.00423959 -0.00469713 -0.00506235 -0.00502734 -0.00484272 -0.00466117 -0.00469075 -0.00518904 -0.0051843 -0.00510694 -0.00457591 -0.00434016 -0.00478311 -0.00366236 -0.00418511 -0.00328613 -0.00450286 -0.00485273 -0.00511358 -0.00122933 -0.00187418 -0.00169552 -0.00145375 -0.00123551 -0.00347552 -0.00218096 0.00278507
lyrNY4 0.00670847 0.00638088 0.0065055 0.00623083 0.00786341 0.00320992 -0.0026556 -0.00202522 -0.00270454 -0.00275696 -0.00259321 -0.00286866 -0.00149582 -0.0022864 -0.00389431 0.000517995 -0.00322074 -0.00312668 -0.00429921 -0.00438605 -0.00251351 -0.00326691 -0.00337846 -0.00104697 0.000430763 0.00651068 0.00693089 0.00688558 0.00734018 0.000778785 0.0069177 -6.03479e-05 -0.00267224 0.00580559 0.00589933 0.00588103 0.00694939 0.00548102 0.00746935 0.00746322 0.00710486 0.00765566 0.00834025 0.0083257 0.0152789 -0.000719004 6.98986e-05 -0.00255422 -0.00331974 -0.00458679 -0.003205 0.000665839 -0.00236108 0.00150677 0.0028868 -0.00447707 -0.00490717 -0.00530359 -0.00519297 -0.00512408 -0.00498591 -0.00524348 -0.00552789 -0.00548354 -0.00537187 -0.00487941 -0.00457467 -0.00492828 -0.00385608 -0.00426943 -0.00347364 -0.00491292 -0.00503014 -0.00537307 -0.00119402 -0.00158901 -0.00143222 -0.00111239 -0.00110673 -0.00360502 -0.00226826 0.00322535
lyrWI1 -0.000814838 -0.000886348 -0.000938052 -0.0011041 -0.000811378 0.000210567 0.00341023 0.00352138 0.00285844 0.00284862 0.00261186 0.00182638 0.00407299 0.00352321 -0.000504037 0.0035167 0.00154305 0.00165886 -0.00143606 -0.00148795 0.00193917 0.00123225 0.00124984 0.00443846 0.0033791 -0.00134575 -0.00135116 -0.00138618 -0.00101334 0.0038419 -0.00148514 0.00379503 0.00354442 -0.000468889 -0.000202759 -0.000444773 -0.000306242 -0.000781479 -0.000540886 -0.000821998 -0.000712531 -0.000427077 -0.00086205 -0.000890057 -0.000719004 0.0061042 0.00284631 0.00158825 0.000830373 -0.0039295 0.00260837 0.00106783 0.00178832 0.000519323 0.000148186 -0.00379382 -0.00401987 -0.00341306 -0.00331888 -0.00396219 -0.00389755 -0.00380518 -0.00349171 -0.00347571 -0.00392645 -0.00404908 -0.0040491 -0.00378995 -0.000794393 -0.00142797 -0.00051164 -0.00420248 -0.00391343 -0.00392234 0.00249402 0.00284011 0.00353781 0.00243506 0.00249005 -0.000690672 0.00358175 0.000224633
lyrIA2 -0.000128926 -0.000119843 -0.00022929 -0.000453793 -1.6455e-05 0.000469433 0.00141922 0.00175636 0.00106009 0.000812881 0.000765731 -1.11423e-05 0.00234241 0.00154619 -0.00080369 0.00405068 -6.023e-06 0.000227797 -0.00154223 -0.00165652 0.00113835 -0.000247298 -0.000170865 0.00240674 0.00381417 -0.000575297 -0.000638256 -0.000879709 -0.00066954 0.00395835 -0.000808157 0.00359591 0.0015404 0.000179736 0.000402431 -5.30098e-05 0.000411907 -0.000457621 2.27446e-05 -0.000224318 3.88262e-05 0.00020064 1.11999e-05 -0.000200908 6.98986e-05 0.00284631 0.0174106 -2.55527e-05 -0.000267182 -0.00310745 0.000546937 -2.48728e-05 0.000268507 -0.000163551 -0.000249991 -0.00324844 -0.00345818 -0.00273122 -0.00257153 -0.00312241 -0.00328809 -0.00329165 -0.00289947 -0.00289162 -0.00336398 -0.00336712 -0.00329502 -0.0030035 -0.00037214 -0.000998078 -0.000242675 -0.00338949 -0.00336663 -0.00336389 0.00212912 0.00195229 0.00208901 0.00255993 0.00215285 -0.000396461 0.0013322 0.000863224
lyrON5 -0.00269239 -0.00226138 -0.00217895 -0.00232293 -0.00224926 0.00052294 0.00465981 0.00378624 0.00526507 0.00506836 0.00535536 0.0049395 0.00179978 0.00282808 0.000990366 -0.000585419 0.00275217 0.00285426 0.000176673 -7.36215e-05 0.00217561 0.0074068 0.00734924 0.00159942 -0.000609147 -0.00330629 -0.00313822 -0.00321654 -0.00281599 -7.04853e-05 -0.00318869 0.00040751 0.00532371 -0.00285894 -0.00266945 -0.00254805 -0.00254643 -0.00209883 -0.00262487 -0.00236695 -0.00244482 -0.00220837 -0.0025144 -0.00249217 -0.00255422 0.00158825 -2.55527e-05 0.0127736 0.0024525 -0.00219221 0.00653001 0.00348805 0.00687231 0.00233655 0.000426121 -0.00270011 -0.00249893 -0.00174853 -0.00177463 -0.00246856 -0.00225025 -0.00212603 -0.0019072 -0.00187424 -0.00222036 -0.00267586 -0.00244439 -0.00256587 -0.00108365 -0.000746228 -0.000973477 -0.00271247 -0.00227946 -0.00221911 -0.0005899 -0.000143869 0.000442747 -0.000276003 -0.000592066 -0.00109632 0.00329599 -0.00264489
lyrON8 -0.00327135 -0.00304152 -0.00304299 -0.00272354 -0.00326821 -0.00159194 0.00216047 0.00152435 0.00263847 0.00287858 0.0032944 0.00409637 0.00121992 0.00144922 0.00322634 -0.00118697 0.00652336 0.00399333 0.00355266 0.00379467 0.0018451 0.00272745 0.00298908 0.00108112 -0.00137751 -0.00379792 -0.00409522 -0.0039036 -0.00369544 -0.00107907 -0.00373333 -0.000278772 0.00192193 -0.00361927 -0.00355796 -0.00330761 -0.00343203 -0.00295899 -0.00361003 -0.00313849 -0.00339651 -0.00322052 -0.00332769 -0.00337589 -0.00331974 0.000830373 -0.000267182 0.0024525 0.0145077 0.000616972 0.002596 0.000109442 0.00194593 -0.000897311 -0.00135603 5.37929e-05 0.00037046 0.00119724 0.00124559 0.000463357 0.000724785 0.000699862 0.00118552 0.00119 0.00087093 9.72033e-05 0.00014975 3.164e-05 0.0006151 0.00109869 0.000195756 -4.58313e-05 0.00098312 0.000869081 -0.000653837 -0.000384527 -0.000221526 -0.00052184 -0.000859006 0.000716103 0.00212731 -0.00330179
areQC1 -0.00476277 -0.00345455 -0.00370454 -0.00332482 -0.00398057 -0.00431653 -0.00355751 -0.00354883 -0.0033635 -0.00304792 -0.00260458 -0.00178921 -0.00327642 -0.00317828 0.00299605 -0.00544839 -0.000715797 -0.000629763 0.00431869 0.00515857 -0.0010241 -0.00160272 -0.00132549 -0.00360599 -0.00545322 -0.0052072 -0.00527857 -0.00545089 -0.00521858 -0.00500803 -0.00556434 -0.00391384 -0.00400592 -0.00571951 -0.00554336 -0.00503259 -0.00534117 -0.00369983 -0.00492013 -0.00466156 -0.00471192 -0.00500473 -0.00481386 -0.00440447 -0.00458679 -0.0039295 -0.00310745 -0.00219221 0.000616972 0.019517 -0.00359739 -0.00451663 -0.00311786 -0.00421072 -0.00376686 0.0119113 0.0131158 0.00915507 0.00928498 0.0123612 0.0115381 0.0113252 0.00975223 0.00957986 0.0120052 0.0121574 0.0129571 0.0107768 0.0021207 0.00464922 0.000794185 0.0125569 0.0127285 0.0120048 -0.00471167 -0.00439524 -0.00457675 -0.00454032 -0.00441024 0.00221821 -0.00312641 -0.0055981
lyrOH1 -0.00311201 -0.00284807 -0.00289692 -0.00305533 -0.00284592 -4.89255e-05 0.00753719 0.00604147 0.0076611 0.00649267 0.0051326 0.00586498 0.00219355 0.00312966 0.000914422 0.000131297 0.00340098 0.003097 -1.80908e-06 -0.000601792 0.00245233 0.00583798 0.00567264 0.0023195 0.000199619 -0.00327219 -0.00348442 -0.00357343 -0.00302089 0.000395777 -0.00344388 0.00101489 0.00910322 -0.00290828 -0.00298439 -0.00277955 -0.00291924 -0.00281538 -0.00293088 -0.00290878 -0.00285906 -0.00235306 -0.00284694 -0.00308754 -0.003205 0.00260837 0.000546937 0.00653001 0.002596 -0.00359739 0.0255053 0.00434866 0.0088488 0.00251067 -0.000220383 -0.00395304 -0.00391938 -0.00279289 -0.00281963 -0.00382998 -0.00362759 -0.00366792 -0.00296528 -0.00294164 -0.0033503 -0.00402485 -0.00375338 -0.00398749 -0.00154282 -0.00131389 -0.00149543 -0.00418394 -0.00371532 -0.00336185 -0.00037571 0.000276951 0.000744716 -0.000551325 -0.000550066 -0.00165142 0.00424309 -0.00235574
lyrON4 0.000138428 8.35542e-05 -3.29486e-05 0.000210376 0.000337188 0.00732703 0.00291243 0.00214412 0.00338693 0.00285341 0.00184847 0.00209056 0.00105584 0.000895111 -0.00141438 0.000347097 0.000198604 0.000518908 -0.00212799 -0.00234184 0.000262966 0.00220584 0.00209254 0.000720505 9.63488e-05 -0.000444336 -0.000432787 -0.000257293 -0.000155034 0.000166601 -0.000302326 0.000530601 0.00374005 -0.000142306 -7.84031e-05 -5.35224e-05 9.95095e-05 2.68483e-05 0.000114024 0.000508533 0.000114375 0.00143349 0.000731234 0.00050948 0.000665839 0.00106783 -2.48728e-05 0.00348805 0.000109442 -0.00451663 0.00434866 0.0254806 0.00599482 0.0100526 0.00775506 -0.00443046 -0.004569 -0.00445947 -0.00453437 -0.00465309 -0.00483754 -0.00444429 -0.00441073 -0.00444198 -0.00467884 -0.00469985 -0.00455771 -0.00459943 -0.0027995 -0.00292104 -0.00227555 -0.0047072 -0.004682 -0.00467357 -0.000793066 -0.000302109 -0.000266373 -0.000640483 -0.000790441 -0.00269436 0.00170093 -0.00117768
lyrON3 -0.00277353 -0.00201198 -0.00212447 -0.00229072 -0.00230392 0.00201722 0.00596578 0.00465176 0.00677767 0.00582215 0.0049826 0.00479771 0.00169437 0.00232974 0.00065826 -0.000161116 0.00243081 0.00295043 -0.000395076 -0.000565878 0.00223961 0.00542866 0.00553053 0.00181056 -0.000228475 -0.00243986 -0.00259073 -0.00271955 -0.00265645 -6.41656e-05 -0.00272049 0.000672957 0.00701472 -0.00242835 -0.00233513 -0.00225309 -0.00237187 -0.00222742 -0.0023312 -0.00216294 -0.00219252 -0.00158223 -0.0022149 -0.00232259 -0.00236108 0.00178832 0.000268507 0.00687231 0.00194593 -0.00311786 0.0088488 0.00599482 0.0145453 0.00410407 0.00165104 -0.00325386 -0.003359 -0.00282106 -0.00281026 -0.00335841 -0.00329779 -0.00335831 -0.00285518 -0.00283918 -0.00333069 -0.00350357 -0.00329877 -0.00330217 -0.0017648 -0.00140977 -0.00118596 -0.00348619 -0.00346928 -0.00332542 -0.000616206 -0.000148683 0.000458 -0.000488611 -0.000672618 -0.00167856 0.00360616 -0.00227685
lyrON2 0.000753892 0.00087697 0.000726288 0.00099227 0.00130707 0.0103245 0.00144199 0.00101852 0.00166377 0.00125254 0.000807275 0.000784351 0.000119709 -0.000176634 -0.00199797 0.000300599 -0.000488689 -0.000454247 -0.00291795 -0.00321563 -0.000292206 0.00106755 0.00110676 0.000177503 0.000266837 0.000465989 0.000521879 0.000411382 0.000848247 0.0001414 0.000822072 -0.000117659 0.00166021 0.000588254 0.000690026 0.000929951 0.00116519 0.000926233 0.000991723 0.00102593 0.000994987 0.00254611 0.00170526 0.0014121 0.00150677 0.000519323 -0.000163551 0.00233655 -0.000897311 -0.00421072 0.00251067 0.0100526 0.00410407 0.0298247 0.0105177 -0.00428257 -0.00459459 -0.00451962 -0.00455193 -0.00447697 -0.00460238 -0.00442197 -0.00448849 -0.00454693 -0.00482237 -0.00457344 -0.00434249 -0.00468755 -0.00307263 -0.00333179 -0.00264255 -0.00462973 -0.00473387 -0.0048092 -0.00105208 -0.000922597 -0.000519565 -0.000674618 -0.000937082 -0.00294315 0.000481654 -0.000576653
lyrON1 0.00192224 0.00196518 0.00207317 0.00212618 0.00246098 0.0117981 -5.1426e-05 3.80039e-06 -6.17776e-05 -0.00032044 -0.000674491 -0.000910323 -0.000580661 -0.000717825 -0.00267937 0.00051355 -0.00164122 -0.00131121 -0.00298491 -0.00327961 -0.00131786 -0.000731474 -0.000610051 -0.000516459 0.000514615 0.0015384 0.0017213 0.00175205 0.00182104 0.000237766 0.00169498 -5.74128e-05 -5.4078e-05 0.00167828 0.00203147 0.00194242 0.00248405 0.0014925 0.00247863 0.00237993 0.00220528 0.0038067 0.00317241 0.00263211 0.0028868 0.000148186 -0.000249991 0.000426121 -0.00135603 -0.00376686 -0.000220383 0.00775506 0.00165104 0.0105177 0.0300615 -0.00392623 -0.00467197 -0.00433677 -0.00433426 -0.00470414 -0.00465102 -0.00452939 -0.00428013 -0.0042218 -0.00455679 -0.00450789 -0.00415899 -0.00448011 -0.00308359 -0.00328048 -0.00247575 -0.00448572 -0.00459802 -0.00454505 -0.00111522 -0.001055 -0.000839951 -0.00102672 -0.000956976 -0.00294336 -0.000595852 0.000561532
areGL1 -0.00450442 -0.00322332 -0.00357695 -0.00300024 -0.00394775 -0.00412829 -0.00359396 -0.00371248 -0.00356359 -0.00318677 -0.00267028 -0.00206271 -0.00312759 -0.00318773 0.00231603 -0.00496703 -0.00134274 -0.00115915 0.00308992 0.00345537 -0.00105647 -0.00180184 -0.00165802 -0.00353834 -0.00495813 -0.00505986 -0.00489082 -0.00520095 -0.00520919 -0.00480574 -0.00534192 -0.00381395 -0.00400158 -0.00568643 -0.00552905 -0.0048826 -0.00511758 -0.00340335 -0.00473538 -0.00452789 -0.00455844 -0.00477914 -0.00477994 -0.00423959 -0.00447707 -0.00379382 -0.00324844 -0.00270011 5.37929e-05 0.0119113 -0.00395304 -0.00443046 -0.00325386 -0.00428257 -0.00392623 0.0206054 0.0150586 0.00779787 0.00814153 0.0123231 0.0123228 0.0113696 0.00782292 0.00815961 0.00956827 0.0156079 0.0146972 0.0147395 0.0014867 0.00373726 0.000439188 0.0153568 0.0102628 0.00956396 -0.00445546 -0.00394068 -0.00397292 -0.0041347 -0.00410483 0.00150239 -0.00313327 -0.00505111
areGL2 -0.0049806 -0.00368915 -0.00404057 -0.00336729 -0.00435998 -0.00460098 -0.00388384 -0.00390099 -0.00358574 -0.00325229 -0.0027595 -0.0019761 -0.00336362 -0.00323512 0.00280359 -0.00546277 -0.000866698 -0.000681298 0.00369866 0.00471248 -0.00116303 -0.00153139 -0.00142136 -0.00377488 -0.00543613 -0.00552841 -0.00543497 -0.00569721 -0.00548717 -0.00516022 -0.00581099 -0.00416339 -0.00416265 -0.00601516 -0.00582153 -0.00528927 -0.0056418 -0.00380328 -0.00506566 -0.00489442 -0.00495604 -0.00509815 -0.00501066 -0.00469713 -0.00490717 -0.00401987 -0.00345818 -0.00249893 0.00037046 0.0131158 -0.00391938 -0.004569 -0.003359 -0.00459459 -0.00467197 0.0150586 0.0200342 0.00874594 0.00847257 0.0146083 0.01318 0.0130629 0.00872387 0.00888034 0.0102825 0.0153594 0.0139068 0.0140412 0.00216394 0.00479149 0.000934908 0.0149833 0.0115276 0.0102645 -0.00470728 -0.00423134 -0.00428533 -0.00442303 -0.00448275 0.00222441 -0.00327867 -0.00546994
areMB1 -0.00528782 -0.00411432 -0.00441654 -0.00378456 -0.00453799 -0.00464279 -0.0031754 -0.00321817 -0.00278757 -0.00246564 -0.00214556 -0.00100989 -0.00240362 -0.00212041 0.00426644 -0.00491887 -0.000163689 4.38495e-05 0.00532891 0.00570821 1.65456e-05 -0.000918105 -0.000666568 -0.00302074 -0.00524762 -0.00586864 -0.00608166 -0.00611862 -0.00589239 -0.00466462 -0.0060334 -0.00342258 -0.00358056 -0.00600259 -0.00596109 -0.00526907 -0.00576893 -0.00427142 -0.00570017 -0.00525329 -0.00528786 -0.00527992 -0.00541951 -0.00506235 -0.00530359 -0.00341306 -0.00273122 -0.00174853 0.00119724 0.00915507 -0.00279289 -0.00445947 -0.00282106 -0.00451962 -0.00433677 0.00779787 0.00874594 0.0203553 0.0168783 0.0093426 0.00931493 0.00989306 0.0128821 0.0131281 0.0118913 0.00859814 0.00892153 0.00891645 0.00356943 0.00599916 0.0024634 0.00874563 0.011315 0.0118909 -0.00398563 -0.00343123 -0.00367243 -0.00345332 -0.00360315 0.0037138 -0.00232424 -0.00549842
areMB2 -0.00515312 -0.0040639 -0.00451539 -0.00389299 -0.0046516 -0.00474035 -0.00313443 -0.00310962 -0.00276369 -0.00240396 -0.00202588 -0.000925937 -0.00233262 -0.00205393 0.0041817 -0.0049047 -0.000143824 -1.40667e-06 0.00501048 0.00544856 7.31796e-05 -0.000836096 -0.000678293 -0.0029531 -0.00515837 -0.00578974 -0.00591096 -0.006077 -0.00579161 -0.00465731 -0.00612397 -0.00342938 -0.00352289 -0.00602946 -0.00610629 -0.00536093 -0.00583969 -0.0044222 -0.00573753 -0.00522799 -0.0053159 -0.00536582 -0.00550594 -0.00502734 -0.00519297 -0.00331888 -0.00257153 -0.00177463 0.00124559 0.00928498 -0.00281963 -0.00453437 -0.00281026 -0.00455193 -0.00433426 0.00814153 0.00847257 0.0168783 0.0201467 0.00922484 0.00952938 0.010005 0.0125955 0.0129179 0.0114693 0.00853036 0.00913158 0.00940511 0.00365597 0.00621957 0.00260069 0.00884072 0.0113997 0.0114569 -0.00407542 -0.00333641 -0.0036892 -0.00352602 -0.00371702 0.003783 -0.00230554 -0.00540592
areNU4 -0.00518975 -0.00393106 -0.00408905 -0.00353449 -0.00441286 -0.00460492 -0.00378965 -0.00384421 -0.00359473 -0.00321467 -0.00279309 -0.00198212 -0.00305205 -0.00310416 0.00302867 -0.00551448 -0.000717483 -0.000872321 0.00461108 0.00533956 -0.000827901 -0.00162661 -0.00144304 -0.0036135 -0.00546247 -0.00563269 -0.0055399 -0.00570063 -0.00562731 -0.00524275 -0.00593391 -0.00394634 -0.00431263 -0.00618585 -0.00598122 -0.00542967 -0.00579075 -0.00396582 -0.00530329 -0.00501941 -0.00498225 -0.0052102 -0.00512362 -0.00484272 -0.00512408 -0.00396219 -0.00312241 -0.00246856 0.000463357 0.0123612 -0.00382998 -0.00465309 -0.00335841 -0.00447697 -0.00470414 0.0123231 0.0146083 0.0093426 0.00922484 0.0200597 0.0136692 0.0137049 0.00935289 0.00939646 0.0102422 0.0142455 0.0131453 0.013156 0.00258866 0.00530788 0.00173456 0.0152597 0.0112008 0.0102457 -0.00462746 -0.00405105 -0.00423839 -0.00434243 -0.00435943 0.00257197 -0.00334204 -0.00553797
areNU5 -0.00502711 -0.00376582 -0.00411996 -0.00346869 -0.00434187 -0.00457796 -0.00365898 -0.00389104 -0.0034932 -0.00318667 -0.00271045 -0.00187074 -0.00321683 -0.00298553 0.00326706 -0.00548597 -0.000598597 -0.000613482 0.00501648 0.00577628 -0.000614764 -0.00144985 -0.00126629 -0.00354303 -0.00535097 -0.00551445 -0.00550038 -0.00567833 -0.00561213 -0.00505991 -0.00583535 -0.00403188 -0.00412474 -0.0059388 -0.00584356 -0.00530483 -0.00552816 -0.00382661 -0.00526299 -0.00495646 -0.00501795 -0.00527943 -0.00522534 -0.00466117 -0.00498591 -0.00389755 -0.00328809 -0.00225025 0.000724785 0.0115381 -0.00362759 -0.00483754 -0.00329779 -0.00460238 -0.00465102 0.0123228 0.01318 0.00931493 0.00952938 0.0136692 0.020529 0.0140454 0.00889849 0.00890686 0.0100677 0.0136757 0.0120659 0.0120538 0.0028831 0.00605338 0.0016564 0.0138773 0.010604 0.0100694 -0.00451686 -0.00393372 -0.00413685 -0.00421889 -0.00417995 0.00285606 -0.00331611 -0.0054007
areNT1 -0.00509035 -0.00402961 -0.00424587 -0.0036715 -0.00467182 -0.00469817 -0.00379693 -0.0039038 -0.00345908 -0.0031892 -0.00276321 -0.00163117 -0.00307837 -0.00294339 0.00342067 -0.00536757 -0.000640999 -0.00052836 0.00467488 0.00568015 -0.000493002 -0.00137121 -0.00119398 -0.00360952 -0.0056145 -0.00566884 -0.00553307 -0.00579207 -0.00577804 -0.00513844 -0.00580447 -0.00406263 -0.0040523 -0.00617074 -0.00592442 -0.00548796 -0.00581408 -0.00393322 -0.00538126 -0.00500145 -0.00521209 -0.00537646 -0.00532833 -0.00469075 -0.00524348 -0.00380518 -0.00329165 -0.00212603 0.000699862 0.0113252 -0.00366792 -0.00444429 -0.00335831 -0.00442197 -0.00452939 0.0113696 0.0130629 0.00989306 0.010005 0.0137049 0.0140454 0.0202945 0.00941888 0.00940886 0.0103703 0.013064 0.011535 0.012409 0.00332943 0.00628765 0.00234354 0.013531 0.0110778 0.0103603 -0.00434707 -0.00401302 -0.0043104 -0.00396779 -0.00434366 0.00325009 -0.00303756 -0.00551211
areNU3 -0.00569182 -0.00424087 -0.00445998 -0.00400976 -0.00472811 -0.00470642 -0.00324602 -0.00326071 -0.00283101 -0.00254624 -0.00206173 -0.0010409 -0.00261006 -0.0024554 0.00424501 -0.00513243 -0.000163885 0.000145285 0.00518294 0.00562309 -0.000413738 -0.0010633 -0.000684501 -0.00313693 -0.00521999 -0.00584515 -0.00619967 -0.00621267 -0.00605947 -0.00477616 -0.00622935 -0.00351146 -0.0036719 -0.00611555 -0.0060264 -0.00532377 -0.0060357 -0.00421504 -0.00562191 -0.0053546 -0.00546983 -0.00543327 -0.00550295 -0.00518904 -0.00552789 -0.00349171 -0.00289947 -0.0019072 0.00118552 0.00975223 -0.00296528 -0.00441073 -0.00285518 -0.00448849 -0.00428013 0.00782292 0.00872387 0.0128821 0.0125955 0.00935289 0.00889849 0.00941888 0.0199473 0.0181237 0.0152996 0.00862293 0.0091703 0.00880582 0.00285471 0.00533882 0.00225049 0.00864018 0.0134182 0.0152984 -0.00400304 -0.00357345 -0.00376726 -0.00379673 -0.00392714 0.0028981 -0.00227873 -0.00582707
areQC7 -0.00566831 -0.00423134 -0.0044722 -0.00396243 -0.00471172 -0.00466246 -0.00321552 -0.00328044 -0.00280129 -0.00250887 -0.00208444 -0.000996543 -0.00255431 -0.00241817 0.00418709 -0.00510814 -0.0001027 0.000203751 0.0052304 0.00549616 -0.000432305 -0.000966645 -0.000607521 -0.00313789 -0.00517395 -0.00593376 -0.00617965 -0.0062908 -0.00605137 -0.0047898 -0.00629595 -0.00349805 -0.00366237 -0.00612545 -0.00602141 -0.00535567 -0.00598966 -0.00427698 -0.00561873 -0.00530585 -0.00547532 -0.0054631 -0.00551971 -0.0051843 -0.00548354 -0.00347571 -0.00289162 -0.00187424 0.00119 0.00957986 -0.00294164 -0.00444198 -0.00283918 -0.00454693 -0.0042218 0.00815961 0.00888034 0.0131281 0.0129179 0.00939646 0.00890686 0.00940886 0.0181237 0.0189659 0.0149224 0.00873694 0.00903081 0.00914251 0.00296095 0.00552636 0.00226558 0.00878836 0.0132096 0.0149199 -0.00406459 -0.00365727 -0.0038894 -0.00384145 -0.00395684 0.00296964 -0.0022973 -0.0056895
areQC5 -0.00559342 -0.00416344 -0.00448133 -0.00393129 -0.00461533 -0.00479328 -0.00368878 -0.00365841 -0.00344066 -0.00305373 -0.00250967 -0.00153182 -0.00293863 -0.00284418 0.00372742 -0.00570828 -0.000413354 -0.000382796 0.0053163 0.00558374 -0.000696998 -0.00145752 -0.00109542 -0.00355575 -0.00566055 -0.00591919 -0.00600998 -0.00632672 -0.0059867 -0.00514318 -0.00622274 -0.00396846 -0.0040845 -0.00627802 -0.00620234 -0.00541567 -0.00593898 -0.00434294 -0.00560986 -0.00525037 -0.00535433 -0.00537862 -0.00549608 -0.00510694 -0.00537187 -0.00392645 -0.00336398 -0.00222036 0.00087093 0.0120052 -0.0033503 -0.00467884 -0.00333069 -0.00482237 -0.00455679 0.00956827 0.0102825 0.0118913 0.0114693 0.0102422 0.0100677 0.0103703 0.0152996 0.0149224 0.0200996 0.0101707 0.0109325 0.0102876 0.00252057 0.00497904 0.00149532 0.0103835 0.0159528 0.0201077 -0.00465774 -0.00421443 -0.00445433 -0.00446878 -0.00455206 0.00245754 -0.00289485 -0.00588985
areQC4 -0.00475425 -0.0036113 -0.0038326 -0.00336867 -0.00421143 -0.00442097 -0.00397908 -0.00402419 -0.0037351 -0.00333147 -0.00289163 -0.00215627 -0.00323165 -0.00322808 0.00262239 -0.00530516 -0.00120378 -0.00108014 0.0036521 0.00436931 -0.00120881 -0.00185035 -0.00152774 -0.00379685 -0.00530015 -0.00534737 -0.00530533 -0.00552018 -0.00534406 -0.00513312 -0.00578932 -0.00403698 -0.00434631 -0.00606418 -0.00580556 -0.00513036 -0.00541493 -0.003543 -0.00503856 -0.00482329 -0.00484996 -0.00496864 -0.00500323 -0.00457591 -0.00487941 -0.00404908 -0.00336712 -0.00267586 9.72033e-05 0.0121574 -0.00402485 -0.00469985 -0.00350357 -0.00457344 -0.00450789 0.0156079 0.0153594 0.00859814 0.00853036 0.0142455 0.0136757 0.013064 0.00862293 0.00873694 0.0101707 0.0194194 0.0144537 0.0152244 0.00204125 0.00453002 0.00103464 0.0160468 0.0106159 0.0101708 -0.00467513 -0.00414507 -0.00436037 -0.00438285 -0.00439233 0.0019228 -0.00329286 -0.00535001
areQC2 -0.00475893 -0.0034746 -0.00380142 -0.00323287 -0.00407318 -0.00434978 -0.00378658 -0.00388102 -0.0036094 -0.00329485 -0.00285864 -0.00195497 -0.00332177 -0.00317385 0.00278848 -0.00524122 -0.00104572 -0.00106281 0.00390921 0.00417186 -0.00117051 -0.0015746 -0.00127698 -0.00376734 -0.00510273 -0.00542494 -0.00530172 -0.00535435 -0.00525733 -0.00494178 -0.00565171 -0.0039588 -0.00408157 -0.00589161 -0.00565617 -0.00501244 -0.00534944 -0.00369359 -0.00490937 -0.00473527 -0.00462393 -0.00493072 -0.00500908 -0.00434016 -0.00457467 -0.0040491 -0.00329502 -0.00244439 0.00014975 0.0129571 -0.00375338 -0.00455771 -0.00329877 -0.00434249 -0.00415899 0.0146972 0.0139068 0.00892153 0.00913158 0.0131453 0.0120659 0.011535 0.0091703 0.00903081 0.0109325 0.0144537 0.020579 0.0135454 0.0016997 0.00402897 0.000506404 0.014684 0.011554 0.0109313 -0.00483335 -0.00436932 -0.00440984 -0.00462212 -0.0045837 0.00146137 -0.00333716 -0.00538938
areQC3 -0.00482331 -0.00382588 -0.00414726 -0.00348899 -0.00442225 -0.00463063 -0.00383465 -0.00383755 -0.00357772 -0.00317526 -0.00264803 -0.00204032 -0.00298688 -0.002985 0.00291221 -0.00512914 -0.000978563 -0.000812065 0.00372326 0.00377941 -0.000881187 -0.00176625 -0.00156327 -0.00360192 -0.00506651 -0.00545125 -0.00542618 -0.00553486 -0.00554569 -0.00497703 -0.00588103 -0.00389307 -0.00417223 -0.00599613 -0.00570268 -0.00515282 -0.00539945 -0.00380238 -0.00510516 -0.0048886 -0.00499696 -0.00500248 -0.00514479 -0.00478311 -0.00492828 -0.00378995 -0.0030035 -0.00256587 3.164e-05 0.0107768 -0.00398749 -0.00459943 -0.00330217 -0.00468755 -0.00448011 0.0147395 0.0140412 0.00891645 0.00940511 0.013156 0.0120538 0.012409 0.00880582 0.00914251 0.0102876 0.0152244 0.0135454 0.0203799 0.00252449 0.00498763 0.00148449 0.0158444 0.0107638 0.0102799 -0.00464165 -0.00384023 -0.00405812 -0.00429991 -0.00421126 0.00250263 -0.0031338 -0.00510938
areSK2 -0.00365336 -0.00322675 -0.00329775 -0.0034234 -0.00348043 -0.0028039 -0.0010878 -0.00100319 -0.00130899 -0.00104066 -0.000750614 -0.000558754 -0.000579364 -0.000738925 0.0019835 -0.00161999 3.16189e-05 0.000278645 0.00216896 0.00197279 0.000920683 -0.000463735 -0.000518904 -0.000553031 -0.00184854 -0.00440741 -0.00461071 -0.00469221 -0.00441083 -0.0012711 -0.00484845 -0.00077349 -0.00161389 -0.00404058 -0.00383686 -0.00393626 -0.00382104 -0.00282767 -0.00397237 -0.00374947 -0.00421062 -0.00377117 -0.00395724 -0.00366236 -0.00385608 -0.000794393 -0.00037214 -0.00108365 0.0006151 0.0021207 -0.00154282 -0.0027995 -0.0017648 -0.00307263 -0.00308359 0.0014867 0.00216394 0.00356943 0.00365597 0.00258866 0.0028831 0.00332943 0.00285471 0.00296095 0.00252057 0.00204125 0.0016997 0.00252449 0.0251765 0.00788867 0.013096 0.00216 0.00201909 0.002516 0.00143858 0.00126123 0.000241421 6.02165e-05 0.00337181 0.0190041 -0.000616241 -0.00324692
areSK1 -0.00449344 -0.00332757 -0.00360002 -0.00343916 -0.00382167 -0.00349781 -0.00150582 -0.00132967 -0.00125601 -0.000671906 -0.000358685 7.2429e-05 -0.000463328 -0.000357872 0.00290016 -0.00284963 0.000645842 0.000775312 0.00336061 0.00373551 0.00157349 5.35179e-05 3.34339e-05 -0.000811672 -0.00289899 -0.00482879 -0.0047874 -0.005035 -0.00469226 -0.0025133 -0.00512535 -0.0011805 -0.00185803 -0.00464296 -0.00461129 -0.00426041 -0.00446005 -0.00295762 -0.00427076 -0.00406507 -0.00434666 -0.00403602 -0.00443222 -0.00418511 -0.00426943 -0.00142797 -0.000998078 -0.000746228 0.00109869 0.00464922 -0.00131389 -0.00292104 -0.00140977 -0.00333179 -0.00328048 0.00373726 0.00479149 0.00599916 0.00621957 0.00530788 0.00605338 0.00628765 0.00533882 0.00552636 0.00497904 0.00453002 0.00402897 0.00498763 0.00788867 0.0135612 0.00701153 0.00453406 0.00476368 0.00496904 4.69739e-05 -0.000553991 -0.00115277 -0.00110275 0.000775906 0.00778861 -0.00075383 -0.00379103
areSK3 -0.00311698 -0.00297934 -0.00315443 -0.00296716 -0.00335213 -0.00270758 -0.00110684 -0.000853138 -0.00127481 -0.0010962 -0.000364935 -0.000885011 -0.000432938 -0.000319843 0.00166592 -0.00109216 -8.78802e-05 0.000219736 0.00127124 0.00130474 0.000605689 -0.000739371 -0.000596715 -0.000363493 -0.00136964 -0.00392761 -0.00367584 -0.00412062 -0.003912 -0.000907429 -0.00423543 -0.000186619 -0.00173054 -0.00341824 -0.00346943 -0.00341762 -0.00320413 -0.00271361 -0.00363045 -0.00346322 -0.00381769 -0.00305328 -0.00353117 -0.00328613 -0.00347364 -0.00051164 -0.000242675 -0.000973477 0.000195756 0.000794185 -0.00149543 -0.00227555 -0.00118596 -0.00264255 -0.00247575 0.000439188 0.000934908 0.0024634 0.00260069 0.00173456 0.0016564 0.00234354 0.00225049 0.00226558 0.00149532 0.00103464 0.000506404 0.00148449 0.013096 0.00701153 0.0261843 0.000996218 0.00125588 0.00150059 0.00424192 0.00313525 0.00164652 0.00245522 0.00498146 0.0131581 -0.000207516 -0.00288403
areNU1 -0.00495101 -0.00363716 -0.00388229 -0.00348361 -0.00423419 -0.00446975 -0.0039898 -0.00409835 -0.00390519 -0.00347153 -0.00295569 -0.00199713 -0.00343113 -0.00341979 0.00238471 -0.00549428 -0.00110057 -0.00123897 0.00370327 0.00423935 -0.00132608 -0.00181731 -0.00158312 -0.00396655 -0.00551102 -0.00544988 -0.00532952 -0.00556844 -0.00547868 -0.00516507 -0.00580366 -0.00415956 -0.00433994 -0.0060512 -0.00568823 -0.00521372 -0.00553595 -0.00365846 -0.00503568 -0.00487907 -0.00492438 -0.00504694 -0.00500463 -0.00450286 -0.00491292 -0.00420248 -0.00338949 -0.00271247 -4.58313e-05 0.0125569 -0.00418394 -0.0047072 -0.00348619 -0.00462973 -0.00448572 0.0153568 0.0149833 0.00874563 0.00884072 0.0152597 0.0138773 0.013531 0.00864018 0.00878836 0.0103835 0.0160468 0.014684 0.0158444 0.00216 0.00453406 0.000996218 0.0203562 0.0110461 0.0103939 -0.00478528 -0.00437951 -0.00449693 -0.00464706 -0.00466587 0.00209929 -0.00358763 -0.00533302
areNU2 -0.00516131 -0.00398872 -0.00420821 -0.00348159 -0.00451 -0.00472369 -0.00374128 -0.00361886 -0.00343282 -0.00295294 -0.00267959 -0.00163778 -0.00305119 -0.00287362 0.0036959 -0.00546727 -0.000683867 -0.000391787 0.00493367 0.00536968 -0.000784575 -0.00164258 -0.00122921 -0.00348926 -0.00547896 -0.0057714 -0.00573518 -0.00596893 -0.0056974 -0.00517483 -0.00584877 -0.00402199 -0.00420548 -0.00612078 -0.00600198 -0.00535281 -0.00572645 -0.00421509 -0.00543319 -0.00494087 -0.00511811 -0.00521918 -0.00523992 -0.00485273 -0.00503014 -0.00391343 -0.00336663 -0.00227946 0.00098312 0.0127285 -0.00371532 -0.004682 -0.00346928 -0.00473387 -0.00459802 0.0102628 0.0115276 0.011315 0.0113997 0.0112008 0.010604 0.0110778 0.0134182 0.0132096 0.0159528 0.0106159 0.011554 0.0107638 0.00201909 0.00476368 0.00125588 0.0110461 0.0174671 0.0159493 -0.00422007 -0.00392539 -0.00431625 -0.00421211 -0.00443314 0.00222664 -0.00291471 -0.00565674
areQC6 -0.00559721 -0.00416969 -0.0044824 -0.00392758 -0.00462055 -0.00479099 -0.0036681 -0.00365405 -0.00343241 -0.0030517 -0.00250181 -0.00152461 -0.00294928 -0.00284499 0.0037279 -0.00570677 -0.000406658 -0.000379466 0.00530448 0.00556998 -0.000698976 -0.00143166 -0.00107992 -0.00355112 -0.00565825 -0.00591327 -0.00600691 -0.00632132 -0.00598324 -0.00513921 -0.00622769 -0.00397161 -0.00407961 -0.00628738 -0.00620639 -0.00542076 -0.005935 -0.00434194 -0.00561468 -0.00525028 -0.00535618 -0.00537516 -0.00549573 -0.00511358 -0.00537307 -0.00392234 -0.00336389 -0.00221911 0.000869081 0.0120048 -0.00336185 -0.00467357 -0.00332542 -0.0048092 -0.00454505 0.00956396 0.0102645 0.0118909 0.0114569 0.0102457 0.0100694 0.0103603 0.0152984 0.0149199 0.0201077 0.0101708 0.0109313 0.0102799 0.002516 0.00496904 0.00150059 0.0103939 0.0159493 0.0201122 -0.0046504 -0.00421278 -0.00444957 -0.00446066 -0.0045455 0.00244572 -0.00290097 -0.00594102
lyrAB1 -0.00119871 -0.00149219 -0.00143165 -0.00140065 -0.00167894 -0.000786719 0.000705145 0.00101788 0.000212207 0.00091438 0.000247409 -0.00025519 0.00196825 0.00175159 -0.00156107 0.00274895 -0.000121704 1.22974e-05 -0.00232214 -0.0023649 0.000432948 -0.000917161 -0.000863838 0.00233223 0.0027831 -0.00221868 -0.00185842 -0.0019974 -0.00157917 0.00282351 -0.00191516 0.00299913 0.000256869 -0.00098689 -0.000601909 -0.000715169 -0.000620656 -0.00116561 -0.00133219 -0.00157899 -0.00149484 -0.00115391 -0.00141132 -0.00122933 -0.00119402 0.00249402 0.00212912 -0.0005899 -0.000653837 -0.00471167 -0.00037571 -0.000793066 -0.000616206 -0.00105208 -0.00111522 -0.00445546 -0.00470728 -0.00398563 -0.00407542 -0.00462746 -0.00451686 -0.00434707 -0.00400304 -0.00406459 -0.00465774 -0.00467513 -0.00483335 -0.00464165 0.00143858 4.69739e-05 0.00424192 -0.00478528 -0.00422007 -0.0046504 0.0323562 0.0131735 0.00996782 0.0171807 0.0146471 0.00114484 0.00104802 -0.000472097
lyrAB2 -0.00168432 -0.00187462 -0.00174559 -0.0019238 -0.00199093 -0.000976368 0.00135107 0.00146404 0.000981128 0.00110964 0.000762835 0.000100604 0.00257715 0.00213392 -0.00120748 0.00257678 0.00021933 0.000133627 -0.00217103 -0.00251881 0.000818389 -0.000597489 -0.000485129 0.00283613 0.0023261 -0.00267607 -0.00236979 -0.00233101 -0.00214182 0.00258259 -0.00237799 0.0028021 0.000969472 -0.00150228 -0.00129764 -0.00126953 -0.000961264 -0.00133714 -0.00160755 -0.00190575 -0.00181033 -0.00134809 -0.00189253 -0.00187418 -0.00158901 0.00284011 0.00195229 -0.000143869 -0.000384527 -0.00439524 0.000276951 -0.000302109 -0.000148683 -0.000922597 -0.001055 -0.00394068 -0.00423134 -0.00343123 -0.00333641 -0.00405105 -0.00393372 -0.00401302 -0.00357345 -0.00365727 -0.00421443 -0.00414507 -0.00436932 -0.00384023 0.00126123 -0.000553991 0.00313525 -0.00437951 -0.00392539 -0.00421278 0.0131735 0.0305054 0.0135251 0.0140704 0.0102088 0.00134605 0.00117155 -0.00058316
lyrSK1 -0.00138383 -0.00155768 -0.00159178 -0.00168571 -0.00170753 -0.000538639 0.002059 0.00201389 0.0016361 0.00133116 0.00134531 0.000677251 0.00351695 0.00282334 -0.00125939 0.00252733 0.000595433 0.000538083 -0.00204907 -0.00221871 0.00109001 -0.000105125 0.000133077 0.00376065 0.00281303 -0.00247695 -0.00228589 -0.00226848 -0.00182475 0.00246387 -0.00212061 0.00280819 0.00191575 -0.0014813 -0.00110318 -0.001037 -0.000959578 -0.00132924 -0.00140389 -0.00180178 -0.0016481 -0.00111375 -0.00165547 -0.00169552 -0.00143222 0.00353781 0.00208901 0.000442747 -0.000221526 -0.00457675 0.000744716 -0.000266373 0.000458 -0.000519565 -0.000839951 -0.00397292 -0.00428533 -0.00367243 -0.0036892 -0.00423839 -0.00413685 -0.0043104 -0.00376726 -0.0038894 -0.00445433 -0.00436037 -0.00440984 -0.00405812 0.000241421 -0.00115277 0.00164652 -0.00449693 -0.00431625 -0.00444957 0.00996782 0.0135251 0.0277309 0.0101529 0.00908671 0.000770829 0.00203393 -0.000657083
lyrSK2 -0.000877175 -0.00159453 -0.00160714 -0.00165407 -0.00169699 -0.000750786 0.000690068 0.00103556 0.000258367 0.000839101 0.000463689 -6.98523e-05 0.00202334 0.00168576 -0.00173293 0.00270837 -0.000253301 -0.000137554 -0.00225953 -0.00247526 0.000639129 -0.000814942 -0.00072226 0.00211052 0.00283081 -0.00200732 -0.00196153 -0.00199228 -0.00169912 0.0028496 -0.00172335 0.00287647 0.000224961 -0.00104715 -0.000665148 -0.000781645 -0.000460954 -0.0014079 -0.00119955 -0.00165039 -0.00152493 -0.00122711 -0.00127828 -0.00145375 -0.00111239 0.00243506 0.00255993 -0.000276003 -0.00052184 -0.00454032 -0.000551325 -0.000640483 -0.000488611 -0.000674618 -0.00102672 -0.0041347 -0.00442303 -0.00345332 -0.00352602 -0.00434243 -0.00421889 -0.00396779 -0.00379673 -0.00384145 -0.00446878 -0.00438285 -0.00462212 -0.00429991 6.02165e-05 -0.00110275 0.00245522 -0.00464706 -0.00421211 -0.00446066 0.0171807 0.0140704 0.0101529 0.0324985 0.0129379 0.000293405 0.000851688 -0.000272
lyrSK4 -0.000950359 -0.00146471 -0.00143433 -0.00160478 -0.00148872 -0.000801831 0.000630866 0.000823327 2.51627e-05 0.000537279 0.000176885 -0.000756449 0.00201748 0.0013943 -0.00199035 0.00293853 -0.000340208 -0.000228993 -0.00221128 -0.0022842 0.000251989 -0.00102031 -0.000895651 0.00206232 0.0031301 -0.00190327 -0.00170458 -0.00178957 -0.00145136 0.00306513 -0.00202051 0.00309691 7.9794e-05 -0.000798739 -0.000632946 -0.00067966 -0.000444935 -0.00101332 -0.00126975 -0.00162129 -0.00125102 -0.00109017 -0.00133749 -0.00123551 -0.00110673 0.00249005 0.00215285 -0.000592066 -0.000859006 -0.00441024 -0.000550066 -0.000790441 -0.000672618 -0.000937082 -0.000956976 -0.00410483 -0.00448275 -0.00360315 -0.00371702 -0.00435943 -0.00417995 -0.00434366 -0.00392714 -0.00395684 -0.00455206 -0.00439233 -0.0045837 -0.00421126 0.00337181 0.000775906 0.00498146 -0.00466587 -0.00443314 -0.0045455 0.0146471 0.0102088 0.00908671 0.0129379 0.0314555 0.00321142 0.00112211 -2.15177e-05
lyrSK3 -0.00330353 -0.0032455 -0.00313499 -0.00318892 -0.00335431 -0.00295691 -0.0012926 -0.00112072 -0.00127505 -0.000892143 -0.000562092 -0.000461894 -0.000486906 -0.000561537 0.00193872 -0.00160767 0.000116309 0.000207327 0.00200547 0.00199909 0.000918113 -0.000675912 -0.000625307 -0.000546539 -0.00202951 -0.00439147 -0.00446504 -0.0044308 -0.00404158 -0.00121062 -0.00459818 -0.000835874 -0.00187047 -0.00387925 -0.00372912 -0.00381286 -0.00374191 -0.00266776 -0.00377258 -0.00353596 -0.00399038 -0.0035319 -0.00385145 -0.00347552 -0.00360502 -0.000690672 -0.000396461 -0.00109632 0.000716103 0.00221821 -0.00165142 -0.00269436 -0.00167856 -0.00294315 -0.00294336 0.00150239 0.00222441 0.0037138 0.003783 0.00257197 0.00285606 0.00325009 0.0028981 0.00296964 0.00245754 0.0019228 0.00146137 0.00250263 0.0190041 0.00778861 0.0131581 0.00209929 0.00222664 0.00244572 0.00114484 0.00134605 0.000770829 0.000293405 0.00321142 0.0208182 -0.000474715 -0.00321156
lyrWI1.1 -0.00216705 -0.00205788 -0.00204356 -0.00211329 -0.00215621 -0.000407305 0.00494875 0.00455615 0.00506145 0.00478771 0.00439055 0.00353955 0.00351001 0.00389809 0.000597859 0.0015112 0.00249101 0.0029668 -0.000546686 -0.000422951 0.00240856 0.00319309 0.00341006 0.0035757 0.00105182 -0.00247638 -0.00265844 -0.00262601 -0.00243151 0.00157954 -0.00250804 0.00204154 0.00503245 -0.00226594 -0.00223104 -0.00211592 -0.00213858 -0.0019593 -0.0022969 -0.00208099 -0.00218637 -0.00177799 -0.00221186 -0.00218096 -0.00226826 0.00358175 0.0013322 0.00329599 0.00212731 -0.00312641 0.00424309 0.00170093 0.00360616 0.000481654 -0.000595852 -0.00313327 -0.00327867 -0.00232424 -0.00230554 -0.00334204 -0.00331611 -0.00303756 -0.00227873 -0.0022973 -0.00289485 -0.00329286 -0.00333716 -0.0031338 -0.000616241 -0.00075383 -0.000207516 -0.00358763 -0.00291471 -0.00290097 0.00104802 0.00117155 0.00203393 0.000851688 0.00112211 -0.000474715 0.0140313 -0.00170014
Alyrp_PLS 0.00345862 0.00257542 0.00272478 0.00193418 0.00259685 0.000589022 -0.00199058 -0.00135767 -0.00224375 -0.0023097 -0.00237763 -0.00269962 -0.000801922 -0.00153968 -0.00428709 0.00224251 -0.00280759 -0.00297278 -0.00448588 -0.00458121 -0.00235871 -0.003069 -0.00314514 -0.000347961 0.00243447 0.00321402 0.00330047 0.00318156 0.00318031 0.00222048 0.00331713 0.00079551 -0.00228194 0.00411089 0.00409271 0.00369087 0.00510167 0.00232652 0.00357501 0.00230309 0.00312301 0.00233628 0.00337962 0.00278507 0.00322535 0.000224633 0.000863224 -0.00264489 -0.00330179 -0.0055981 -0.00235574 -0.00117768 -0.00227685 -0.000576653 0.000561532 -0.00505111 -0.00546994 -0.00549842 -0.00540592 -0.00553797 -0.0054007 -0.00551211 -0.00582707 -0.0056895 -0.00588985 -0.00535001 -0.00538938 -0.00510938 -0.00324692 -0.00379103 -0.00288403 -0.00533302 -0.00565674 -0.00594102 -0.000472097 -0.00058316 -0.000657083 -0.000272 -2.15177e-05 -0.00321156 -0.00170014 0.0890264
# Treemix results: m=1 covse
lyrPA2 lyrNY1 lyrNY2 lyrNY3 lyrNY5 lyrPA4 lyrIN1 lyrIL2 lyrMI1 lyrMI2 lyrMI3 lyrMI4 lyrWI3 lyrMI5 lyrMI6 lyrMO1 lyrON9 lyrON10 lyrON11 lyrON11.1 lyrON12 lyrON7 lyrON6 lyrWI2 lyrMO2 lyrNC1 lyrNC3 lyrNC2 lyrNC4 lyrMO3 lyrMO3SM lyrIA1 lyrIL1 lyrVA2 lyrVA1 lyrMD1 lyrMD4 lyrNJ1 lyrMD2 lyrMD3 lyrWV1 lyrPA1 lyrPA3 lyrNY6 lyrNY4 lyrWI1 lyrIA2 lyrON5 lyrON8 areQC1 lyrOH1 lyrON4 lyrON3 lyrON2 lyrON1 areGL1 areGL2 areMB1 areMB2 areNU4 areNU5 areNT1 areNU3 areQC7 areQC5 areQC4 areQC2 areQC3 areSK2 areSK1 areSK3 areNU1 areNU2 areQC6 lyrAB1 lyrAB2 lyrSK1 lyrSK2 lyrSK4 lyrSK3 lyrWI1.1 Alyrp_PLS 
lyrPA2 0.00030512 0.000151335 0.000166258 0.000162906 0.000165546 0.000152536 0.000115685 0.000113372 0.000110958 0.000115514 0.000116626 0.000134138 0.000114528 0.000142464 0.000135609 0.000152076 0.00012635 0.000114875 0.00014617 0.000144344 0.00012171 0.000128699 0.00011837 0.00010989 0.000168318 0.000192251 0.000182843 0.000194806 0.000188116 0.000151727 0.00020346 0.000129751 0.000132671 0.000187199 0.000184232 0.000167254 0.00017172 0.000175928 0.000169264 0.000173585 0.000168771 0.000167015 0.000176118 0.000163655 0.000163574 0.000102241 0.000129533 0.000135647 0.000122791 0.000149909 0.00014676 0.000161548 0.00012406 0.000168062 0.000175422 0.000151928 0.00015036 0.000144494 0.000149772 0.000147226 0.000153031 0.000152123 0.000142236 0.000140623 0.000145625 0.000151609 0.000153559 0.000152402 0.000154693 0.000139737 0.000151068 0.000150351 0.000145473 0.0001456 0.000157431 0.000152072 0.000151398 0.000159308 0.000161134 0.000148665 0.000130427 0.00016252
lyrNY1 0.000151335 0.00019065 0.000160536 0.000137218 0.000129821 0.000126628 8.97152e-05 8.38845e-05 8.47846e-05 8.67413e-05 8.8447e-05 9.57652e-05 8.71291e-05 0.000104419 0.000107372 0.000112752 9.82762e-05 9.17488e-05 0.000116325 0.000119586 9.70205e-05 0.000101127 9.39066e-05 8.09844e-05 0.000122122 0.000146716 0.000143141 0.000147058 0.000146343 0.000111603 0.000147832 9.64947e-05 0.000105726 0.000149186 0.00014002 0.000128789 0.000133958 0.000143285 0.000132227 0.000140118 0.000138939 0.00013568 0.000137588 0.000132966 0.000131954 8.07414e-05 0.000106057 0.000101347 9.99456e-05 0.000126916 0.000112876 0.000128862 9.97046e-05 0.000137956 0.000139942 0.000128935 0.000127774 0.00012486 0.000124946 0.000126939 0.000126897 0.000127265 0.000122846 0.000119517 0.000121726 0.000127582 0.000127672 0.000126355 0.000124068 0.000110465 0.000120258 0.000128197 0.000121157 0.000121584 0.00011854 0.000115846 0.000115598 0.00011804 0.000123903 0.000116558 0.000105277 0.000138553
lyrNY2 0.000166258 0.000160536 0.00024195 0.000153324 0.000144714 0.000144564 9.74832e-05 9.45037e-05 9.50958e-05 0.000102618 9.71332e-05 0.000112089 9.84594e-05 0.000115698 0.0001142 0.000123625 0.00010811 0.000104726 0.000130683 0.000133765 0.000108687 0.000113889 0.000107394 9.08994e-05 0.000136145 0.000170184 0.000158371 0.000158387 0.000164909 0.000123637 0.000174756 0.000110861 0.000118103 0.000158899 0.000153883 0.000138418 0.000149653 0.000160168 0.000147311 0.000148268 0.000159111 0.000150474 0.000153907 0.000151017 0.000152211 8.99299e-05 0.000117657 0.000115401 0.000107146 0.000144367 0.000126502 0.000139852 0.000111795 0.000147124 0.000158813 0.000145901 0.000144234 0.000130851 0.000138096 0.000145302 0.00014523 0.00014406 0.000135641 0.000130014 0.000133021 0.000146136 0.000146847 0.000144071 0.000134833 0.000121824 0.000129087 0.000148557 0.000128509 0.000132995 0.000132491 0.000128811 0.000126016 0.000132585 0.000133502 0.000128264 0.000123405 0.000159165
lyrNY3 0.000162906 0.000137218 0.000153324 0.000254637 0.000145171 0.000153756 9.62798e-05 9.45556e-05 9.85777e-05 0.000105306 0.000103322 0.000118609 0.000103425 0.000125164 0.000125244 0.000131839 0.000109472 0.000108171 0.000133574 0.00013356 0.000106592 0.000116749 0.000109687 9.60587e-05 0.000147917 0.000168922 0.000164036 0.000167163 0.000179336 0.000128814 0.000182085 0.000105432 0.000117045 0.000169372 0.000158392 0.000146103 0.00015178 0.000159281 0.00014975 0.000160622 0.000151263 0.000150917 0.00015849 0.000146555 0.000154257 8.96322e-05 0.00011804 0.000120226 0.000121765 0.000141059 0.000129012 0.000155766 0.000112035 0.000167876 0.0001655 0.000145247 0.000147345 0.000145781 0.000143349 0.000149167 0.000150211 0.000149009 0.000135537 0.000134381 0.00013876 0.000144206 0.000144811 0.000147883 0.000135149 0.000124698 0.000130599 0.000146763 0.000140002 0.000138691 0.000140246 0.000133494 0.000131795 0.000139576 0.000141397 0.000129776 0.000118122 0.000149053
lyrNY5 0.000165546 0.000129821 0.000144714 0.000145171 0.0002179 0.000143304 9.31163e-05 9.33401e-05 8.89229e-05 9.43878e-05 9.66188e-05 0.00010412 8.9598e-05 0.000108291 0.000114212 0.000125972 9.8728e-05 9.92878e-05 0.000122641 0.000121219 0.000103817 0.000104958 9.68467e-05 8.8166e-05 0.000133235 0.000164108 0.000154424 0.000162246 0.000155201 0.000127781 0.000166311 9.86669e-05 0.000109075 0.000154321 0.000146533 0.000125643 0.000147212 0.000139326 0.000138267 0.000147586 0.000146077 0.000145046 0.000152389 0.000149719 0.000145244 8.45876e-05 0.000113965 0.000125304 0.00010367 0.000137858 0.00011905 0.000136706 0.000103734 0.000147532 0.000154507 0.000125458 0.00012501 0.000126801 0.000122275 0.000124796 0.000127348 0.000126853 0.000123328 0.000122724 0.000126543 0.00012376 0.000129142 0.000125284 0.000130132 0.000113628 0.000123575 0.000128355 0.000123772 0.000126627 0.000121735 0.000119054 0.000116015 0.000123115 0.000124865 0.000124432 0.000107352 0.000136276
lyrPA4 0.000152536 0.000126628 0.000144564 0.000153756 0.000143304 0.000276211 0.00012567 0.000120104 0.000118196 0.000125245 0.000123576 0.000137108 0.000119417 0.000135742 0.000135487 0.000155375 0.000131055 0.000119451 0.000146619 0.00014631 0.000121502 0.00014324 0.00012979 0.000112035 0.000166068 0.000161466 0.000155959 0.000155793 0.000156389 0.000138123 0.000166755 0.000133261 0.000150527 0.00016298 0.000154574 0.000137958 0.000153561 0.00014629 0.000139566 0.000142742 0.000143447 0.000155086 0.000149335 0.000141769 0.000140973 0.000100862 0.000134736 0.00014308 0.000124428 0.000134421 0.000162108 0.000230228 0.000157573 0.000265861 0.00024982 0.000136542 0.00013411 0.000135018 0.00013285 0.000138546 0.000139674 0.000138752 0.000134592 0.000133766 0.000135837 0.000135967 0.000137613 0.000137411 0.000148635 0.000132604 0.000140644 0.000138905 0.00013189 0.000135631 0.00014742 0.0001539 0.000149553 0.000148912 0.000152545 0.000135334 0.000135305 0.00015505
lyrIN1 0.000115685 8.97152e-05 9.74832e-05 9.62798e-05 9.31163e-05 0.00012567 0.000173625 0.000131075 0.000133179 0.000129422 0.000125077 0.000141452 0.000105206 0.000138639 0.000132565 0.00012553 0.000125153 0.000120838 0.000147394 0.00013961 0.000118538 0.000140981 0.000122488 0.000106962 0.000138128 0.0001162 0.00011084 0.000112191 0.000110508 0.000122354 0.000119446 0.000112314 0.00016607 0.000115754 0.000107766 0.00010119 0.000100788 0.000104228 0.000101139 9.93732e-05 0.000101555 0.000106576 9.87723e-05 9.68886e-05 9.31292e-05 9.93526e-05 0.000107051 0.00013281 0.000119163 0.000126249 0.000172135 0.000150162 0.000142191 0.0001458 0.000129581 0.000126827 0.00012635 0.000129083 0.00012878 0.00012826 0.000130888 0.00013213 0.000129308 0.000128173 0.000127331 0.000124254 0.000125914 0.000126495 0.000133084 0.000126294 0.000132082 0.000127873 0.000122407 0.000127246 0.000129964 0.000141344 0.000142294 0.000130876 0.000129776 0.000125847 0.000136077 0.000109299
lyrIL2 0.000113372 8.38845e-05 9.45037e-05 9.45556e-05 9.33401e-05 0.000120104 0.000131075 0.000164971 0.000122096 0.000123708 0.000126414 0.000132763 0.000102063 0.000136091 0.000125861 0.00012697 0.00012169 0.000117143 0.000136979 0.00013322 0.000111693 0.000140105 0.000124134 0.000104565 0.000129514 0.000118963 0.000114245 0.000113549 0.000108142 0.000123021 0.000119605 0.000107147 0.000148592 0.000112577 0.000107099 9.81191e-05 9.59169e-05 9.64709e-05 9.79561e-05 0.000102285 0.000100664 0.000104003 9.75165e-05 9.30998e-05 9.23911e-05 0.000101078 0.000103143 0.000125251 0.000116559 0.000119765 0.000158067 0.000138264 0.000129008 0.00013493 0.000122374 0.000118578 0.000117886 0.000127898 0.000128777 0.000120667 0.000122921 0.000122354 0.000128859 0.000127281 0.000127002 0.000116718 0.000120059 0.000118055 0.000132809 0.000121661 0.000133655 0.000120094 0.00012457 0.000126997 0.000135605 0.000138025 0.000135166 0.000133912 0.000129194 0.000129807 0.00013564 0.000101907
lyrMI1 0.000110958 8.47846e-05 9.50958e-05 9.85777e-05 8.89229e-05 0.000118196 0.000133179 0.000122096 0.000158797 0.000130969 0.000129997 0.000140558 9.91811e-05 0.00013673 0.000131055 0.000114523 0.000126853 0.000122978 0.000151376 0.000138896 0.00011739 0.000148957 0.000130402 0.000105082 0.000123511 0.000116341 0.000109466 0.000109171 0.000109463 0.000112912 0.000119528 9.99243e-05 0.000160483 0.000109853 0.000102279 9.58315e-05 9.88662e-05 9.68133e-05 9.53335e-05 0.000101156 9.89729e-05 9.80045e-05 9.70173e-05 9.06178e-05 9.24323e-05 9.4916e-05 0.000101777 0.000138101 0.000120209 0.000121249 0.000167675 0.000156975 0.000145152 0.000145775 0.000125158 0.000120991 0.000122879 0.000127913 0.000127996 0.000124479 0.000125798 0.00012926 0.000128919 0.00012747 0.000125261 0.000119764 0.000122068 0.000123264 0.000126073 0.000121491 0.000123259 0.000123001 0.000122085 0.000124962 0.000125669 0.000138386 0.000134546 0.000123701 0.000124176 0.000120682 0.000133999 0.000101097
lyrMI2 0.000115514 8.67413e-05 0.000102618 0.000105306 9.43878e-05 0.000125245 0.000129422 0.000123708 0.000130969 0.000171571 0.000138976 0.000146902 0.000101622 0.000138202 0.000130617 0.000118827 0.000127792 0.000125077 0.000146056 0.000140353 0.000124246 0.000145743 0.000130176 9.88425e-05 0.000127936 0.000115423 0.000112365 0.00011677 0.000113481 0.000119162 0.000120549 0.000106391 0.000154584 0.000116387 0.000107402 0.000100933 0.000103819 0.000102573 0.000104431 0.000111524 0.0001041 0.000107561 0.000100365 9.67428e-05 9.92912e-05 9.51187e-05 0.000103417 0.000133895 0.000125838 0.000127536 0.000163286 0.000157918 0.000146651 0.000146397 0.000135541 0.000129082 0.000130334 0.000132035 0.000132576 0.000132257 0.000134096 0.000132639 0.00013319 0.000132179 0.000131851 0.000127617 0.00012941 0.000132066 0.000129109 0.000127506 0.0001306 0.000129988 0.000129006 0.000131674 0.000135688 0.000137737 0.000126656 0.000133577 0.00013025 0.000128925 0.000134012 0.000107686
lyrMI3 0.000116626 8.8447e-05 9.71332e-05 0.000103322 9.66188e-05 0.000123576 0.000125077 0.000126414 0.000129997 0.000138976 0.000174239 0.000145056 0.000105987 0.000162244 0.000136532 0.000123015 0.000154353 0.000123637 0.000146222 0.000141498 0.000119385 0.000169584 0.000132554 0.000101142 0.000125331 0.000121356 0.000117317 0.000115732 0.000112688 0.000117215 0.000122244 0.000109107 0.000148639 0.000110867 0.000105004 9.90568e-05 0.00010314 0.000101969 9.96128e-05 0.000106084 0.000105971 0.00010386 9.96686e-05 9.5466e-05 9.77128e-05 9.82355e-05 0.000107581 0.000138324 0.000130484 0.000130767 0.00015303 0.000149779 0.00014323 0.000145874 0.000136594 0.00013092 0.000131037 0.000132978 0.000133023 0.000134448 0.000135072 0.000136431 0.000134167 0.000133729 0.000133434 0.000129383 0.000127888 0.000134736 0.000137832 0.000128628 0.000136512 0.000133596 0.000129995 0.000133429 0.000130733 0.00013884 0.000136645 0.000129636 0.000130179 0.000131739 0.000133821 0.000104879
lyrMI4 0.000134138 9.57652e-05 0.000112089 0.000118609 0.00010412 0.000137108 0.000141452 0.000132763 0.000140558 0.000146902 0.000145056 0.000210911 0.000119799 0.000156655 0.000149519 0.000130885 0.000147384 0.000136945 0.000159167 0.000158216 0.0001357 0.000170065 0.000150192 0.000113246 0.000145721 0.000132139 0.000125542 0.000125636 0.000130829 0.00013168 0.000140587 0.000119727 0.000173295 0.000127274 0.000115934 0.000109904 0.000117582 0.000119053 0.000111042 0.000114377 0.00011265 0.000119703 0.000114389 0.000108421 0.000111116 0.000107357 0.000119928 0.00015612 0.000143834 0.000149788 0.000188842 0.000171234 0.000159335 0.000168329 0.000148036 0.000148553 0.000153985 0.000157414 0.000157382 0.000154504 0.000156395 0.000159451 0.000159557 0.000157196 0.000156765 0.000149173 0.000151826 0.00015439 0.000152319 0.000152939 0.000147816 0.000155919 0.000150419 0.000156546 0.000150894 0.000153745 0.000150854 0.000151526 0.000144386 0.00014752 0.00014516 0.000123062
lyrWI3 0.000114528 8.71291e-05 9.84594e-05 0.000103425 8.9598e-05 0.000119417 0.000105206 0.000102063 9.91811e-05 0.000101622 0.000105987 0.000119799 0.000176723 0.00014815 0.000125389 0.00013078 0.00011364 0.000105641 0.000135586 0.000133591 0.000108668 0.000116513 0.000108999 0.000119313 0.000142699 0.000115592 0.000109316 0.000111008 0.000112539 0.000131066 0.000116246 0.000112719 0.000123871 0.000110999 0.000102826 9.87433e-05 0.000103105 0.000101133 9.88847e-05 0.000101191 9.82668e-05 9.89972e-05 9.78792e-05 9.17206e-05 9.27919e-05 0.000101617 0.000113977 0.000106848 0.000115724 0.000118507 0.000132958 0.00012423 0.000117066 0.00013331 0.00012159 0.000119663 0.000122527 0.000131262 0.000129664 0.000123997 0.00012355 0.000127804 0.000126956 0.00012609 0.000125211 0.000120917 0.00012019 0.000125897 0.000132411 0.000121098 0.000133623 0.000120778 0.000120594 0.000125083 0.000143986 0.000153849 0.000150751 0.000142664 0.000140144 0.000126332 0.000120682 0.000109942
lyrMI5 0.000142464 0.000104419 0.000115698 0.000125164 0.000108291 0.000135742 0.000138639 0.000136091 0.00013673 0.000138202 0.000162244 0.000156655 0.00014815 0.000259092 0.000155601 0.000150441 0.00016751 0.000130023 0.000165982 0.000160415 0.000143074 0.00017814 0.000138961 0.000143058 0.000169104 0.000137345 0.000132972 0.000134136 0.000135842 0.000149132 0.000147067 0.000134925 0.000161982 0.000132379 0.000125569 0.000121294 0.000127385 0.000126448 0.000120594 0.000124111 0.000121054 0.000124556 0.000125058 0.000115309 0.000111651 0.000120927 0.000135424 0.000145472 0.000145083 0.000146371 0.000176793 0.000164812 0.000150632 0.00015256 0.000150722 0.000150456 0.000147969 0.000154902 0.000154627 0.00015029 0.00015314 0.000154882 0.000150833 0.00015051 0.000151388 0.000148926 0.000147713 0.000152168 0.000156483 0.000152705 0.000160267 0.000149432 0.000146507 0.000151293 0.000180235 0.000176345 0.000175265 0.000174109 0.000166738 0.000153525 0.000157537 0.000134021
lyrMI6 0.000135609 0.000107372 0.0001142 0.000125244 0.000114212 0.000135487 0.000132565 0.000125861 0.000131055 0.000130617 0.000136532 0.000149519 0.000125389 0.000155601 0.000227193 0.000134972 0.000150302 0.000144771 0.000214021 0.000208079 0.000147298 0.000155596 0.000140349 0.000133016 0.000148121 0.000135524 0.000131478 0.000134843 0.000134739 0.000136229 0.000138838 0.000126348 0.000157691 0.000135545 0.000126187 0.000118366 0.000123665 0.000124493 0.000120138 0.000121821 0.000122844 0.000121358 0.000118164 0.000117191 0.000116832 0.00010798 0.000127136 0.000140855 0.000154843 0.000185365 0.000172337 0.000152693 0.000147822 0.000158538 0.000148307 0.000183946 0.000185745 0.000192904 0.000190603 0.000191918 0.000190756 0.000198575 0.000191215 0.000188343 0.000190021 0.000185028 0.000186586 0.000192625 0.000182893 0.000175398 0.000178199 0.000192309 0.000189419 0.000189813 0.000161524 0.000162063 0.000158942 0.000153763 0.000149914 0.000173564 0.00014721 0.000120165
lyrMO1 0.000152076 0.000112752 0.000123625 0.000131839 0.000125972 0.000155375 0.00012553 0.00012697 0.000114523 0.000118827 0.000123015 0.000130885 0.00013078 0.000150441 0.000134972 0.0003111 0.00013745 0.00012866 0.000145037 0.00014108 0.000141462 0.0001292 0.00011894 0.000126553 0.000276496 0.000154633 0.000145812 0.000149871 0.000139221 0.000194673 0.000151304 0.000147074 0.000150158 0.000162635 0.000162045 0.000130232 0.000145916 0.000129126 0.000127261 0.000132236 0.000133314 0.000131878 0.00012969 0.000120513 0.000123354 0.00012277 0.000177613 0.000123421 0.000130167 0.00012998 0.00015566 0.000145317 0.000125817 0.000152181 0.00015876 0.000137066 0.000133515 0.000142142 0.000141322 0.000139421 0.000133792 0.000137201 0.00013971 0.000139429 0.000136579 0.000133851 0.000135262 0.000140812 0.000165849 0.00014298 0.000162718 0.000138192 0.000134304 0.000136638 0.000184448 0.000176158 0.000190833 0.000190996 0.000186015 0.000153136 0.000141987 0.000161019
lyrON9 0.00012635 9.82762e-05 0.00010811 0.000109472 9.8728e-05 0.000131055 0.000125153 0.00012169 0.000126853 0.000127792 0.000154353 0.000147384 0.00011364 0.00016751 0.000150302 0.00013745 0.000205239 0.000156122 0.000177367 0.000171065 0.000129924 0.000168245 0.000130861 0.000113078 0.000141022 0.000127595 0.000123916 0.000120561 0.00012436 0.000125919 0.000129233 0.000116265 0.000141769 0.000120083 0.000114772 0.000105657 0.000114324 0.00011535 0.000107134 0.000108765 0.000109745 0.000110512 0.000109203 0.000102548 0.00010103 0.000102675 0.000111967 0.00013698 0.000162599 0.00015035 0.000159539 0.00014262 0.00013904 0.000147025 0.000137305 0.000148777 0.000151568 0.000149574 0.000149266 0.000152798 0.000155593 0.000153614 0.000151367 0.00015085 0.000152899 0.000148646 0.000150697 0.000152995 0.000145778 0.000145608 0.000141002 0.000151482 0.000145486 0.000152532 0.000138128 0.000144444 0.000143932 0.000138135 0.00013276 0.000137481 0.000132026 0.000116402
lyrON10 0.000114875 9.17488e-05 0.000104726 0.000108171 9.92878e-05 0.000119451 0.000120838 0.000117143 0.000122978 0.000125077 0.000123637 0.000136945 0.000105641 0.000130023 0.000144771 0.00012866 0.000156122 0.000189322 0.000172321 0.000165378 0.000113687 0.000133873 0.000123847 0.000101834 0.000137031 0.000121228 0.00012085 0.000121879 0.00011722 0.000120054 0.000126008 0.00010975 0.000141015 0.000119646 0.000113225 0.000103857 0.000105177 0.000103166 0.000104097 0.000103556 0.000107396 0.000106336 0.000101638 0.000102801 9.84551e-05 0.000100049 0.000108868 0.000124388 0.000138106 0.0001516 0.000154007 0.000138701 0.000139875 0.000136421 0.000128348 0.000143728 0.000152117 0.000153918 0.00015176 0.000151078 0.00015314 0.000152956 0.000152453 0.000152274 0.000152134 0.000144094 0.000146143 0.000147834 0.000140299 0.000134742 0.000139062 0.000148351 0.00014996 0.000151726 0.000134297 0.000135446 0.000133748 0.000137157 0.000129878 0.000132671 0.000131384 0.000107264
lyrON11 0.00014617 0.000116325 0.000130683 0.000133574 0.000122641 0.000146619 0.000147394 0.000136979 0.000151376 0.000146056 0.000146222 0.000159167 0.000135586 0.000165982 0.000214021 0.000145037 0.000177367 0.000172321 0.000255529 0.000264054 0.000156832 0.000174356 0.000156587 0.000138405 0.000158043 0.000149944 0.000148691 0.000146135 0.000149383 0.0001436 0.000149921 0.000135202 0.00018206 0.000145987 0.000136436 0.000130341 0.000129799 0.000138166 0.000131014 0.000142751 0.000130467 0.000130431 0.00012865 0.000124232 0.000126618 0.000116174 0.000135832 0.000159173 0.000179579 0.00022431 0.000205671 0.000177211 0.000167167 0.000168647 0.000163042 0.000213184 0.000218739 0.000228379 0.00022368 0.000225443 0.000236787 0.000225079 0.00022552 0.000222729 0.000231842 0.000212242 0.000214728 0.000221415 0.000204686 0.000194542 0.000201777 0.000219793 0.000220356 0.000231467 0.000172768 0.000178251 0.000170209 0.000170232 0.000173761 0.00019491 0.000161184 0.000130169
lyrON11.1 0.000144344 0.000119586 0.000133765 0.00013356 0.000121219 0.00014631 0.00013961 0.00013322 0.000138896 0.000140353 0.000141498 0.000158216 0.000133591 0.000160415 0.000208079 0.00014108 0.000171065 0.000165378 0.000264054 0.000243616 0.000152375 0.00016802 0.00015248 0.000133468 0.000150602 0.000151675 0.00014614 0.000143942 0.000144641 0.000139067 0.000149933 0.000131292 0.00016892 0.0001395 0.000135504 0.000124733 0.000128894 0.000131083 0.000127545 0.000134502 0.000126126 0.000127755 0.000129476 0.000124097 0.000121478 0.000117146 0.000134073 0.000148587 0.000174126 0.000222814 0.00017943 0.000167338 0.000158701 0.000161758 0.000155782 0.000207825 0.00022189 0.000211877 0.000209764 0.000224857 0.000225261 0.000222864 0.000216263 0.00021063 0.000218303 0.000211926 0.000210647 0.000212982 0.000196306 0.000190012 0.000191091 0.000215827 0.000212358 0.000217991 0.000171722 0.000168183 0.000164648 0.000167913 0.00016974 0.000186792 0.000159451 0.00012753
lyrON12 0.00012171 9.70205e-05 0.000108687 0.000106592 0.000103817 0.000121502 0.000118538 0.000111693 0.00011739 0.000124246 0.000119385 0.0001357 0.000108668 0.000143074 0.000147298 0.000141462 0.000129924 0.000113687 0.000156832 0.000152375 0.000204711 0.000124881 0.000118179 0.00011359 0.000136755 0.000121883 0.000117701 0.000116166 0.00011662 0.00012557 0.000123238 0.000116374 0.000135995 0.000127583 0.000116709 0.000108935 0.000109395 0.000107027 0.000107402 0.000111909 0.000111692 0.000112307 0.000108792 9.75595e-05 0.000103597 9.9542e-05 0.000121046 0.000121168 0.000121443 0.000134616 0.000147194 0.0001355 0.000134225 0.000139712 0.000128853 0.000139949 0.000135616 0.000148489 0.000147295 0.000142163 0.000146386 0.000146491 0.00014476 0.000144685 0.000139866 0.000137173 0.000136069 0.000145405 0.000145485 0.00014546 0.000142074 0.000138153 0.000139334 0.000139641 0.000139628 0.000141401 0.00014869 0.000142328 0.000141504 0.000143193 0.000130923 0.000109464
lyrON7 0.000128699 0.000101127 0.000113889 0.000116749 0.000104958 0.00014324 0.000140981 0.000140105 0.000148957 0.000145743 0.000169584 0.000170065 0.000116513 0.00017814 0.000155596 0.0001292 0.000168245 0.000133873 0.000174356 0.00016802 0.000124881 0.000228553 0.000170803 0.000114954 0.000145208 0.000130866 0.000129731 0.000127325 0.000130129 0.000129151 0.000135983 0.000116763 0.000169942 0.000130538 0.000117095 0.000107609 0.000119864 0.000114408 0.000110151 0.000117634 0.000115755 0.00011751 0.000118065 0.000109213 0.000108262 0.000105597 0.000118056 0.00016833 0.000140528 0.000158519 0.000192266 0.000170013 0.000161408 0.000167781 0.000152804 0.000156066 0.000160518 0.000157872 0.00015684 0.000161695 0.000162761 0.000165583 0.000158841 0.000156484 0.000159246 0.000156129 0.000159205 0.000156631 0.000161457 0.000153056 0.000150034 0.000160963 0.000154256 0.000158997 0.000146484 0.000158245 0.000158586 0.000149841 0.000141096 0.000146499 0.000147557 0.000121383
lyrON6 0.00011837 9.39066e-05 0.000107394 0.000109687 9.68467e-05 0.00012979 0.000122488 0.000124134 0.000130402 0.000130176 0.000132554 0.000150192 0.000108999 0.000138961 0.000140349 0.00011894 0.000130861 0.000123847 0.000156587 0.00015248 0.000118179 0.000170803 0.000170437 0.000107223 0.00013265 0.000120171 0.000119137 0.000119027 0.000118657 0.000115118 0.000126724 0.00010529 0.000151953 0.000116599 0.000108879 9.97744e-05 0.000108346 0.000108784 0.000101436 0.000108752 0.000102104 0.000107143 0.000109962 9.73187e-05 9.72957e-05 9.82406e-05 0.000108026 0.000152043 0.000128905 0.000145561 0.000175946 0.000156585 0.000149063 0.000155809 0.000140019 0.000143693 0.000147627 0.000150196 0.000147262 0.00015029 0.000151369 0.000152506 0.000150482 0.000148825 0.000150206 0.000145617 0.000146332 0.000145343 0.000144659 0.000138643 0.000138169 0.000147574 0.000147857 0.000150083 0.000133305 0.000141019 0.000141075 0.000137231 0.000131455 0.000136533 0.000136711 0.000111001
lyrWI2 0.00010989 8.09844e-05 9.08994e-05 9.60587e-05 8.8166e-05 0.000112035 0.000106962 0.000104565 0.000105082 9.88425e-05 0.000101142 0.000113246 0.000119313 0.000143058 0.000133016 0.000126553 0.000113078 0.000101834 0.000138405 0.000133468 0.00011359 0.000114954 0.000107223 0.000173836 0.000141394 0.000106249 0.000106085 0.000104448 0.000102302 0.000125491 0.000107357 0.000107801 0.00012308 0.000108811 9.99132e-05 9.453e-05 9.97856e-05 0.000100243 9.40784e-05 9.63942e-05 9.38059e-05 9.57841e-05 9.15114e-05 8.82923e-05 8.93872e-05 0.000101747 0.000108284 0.000109734 0.000111183 0.000110446 0.000132367 0.000120829 0.00011009 0.000121805 0.00011186 0.000112417 0.000111518 0.000116446 0.000116258 0.000117457 0.000114663 0.00011449 0.000115454 0.000113631 0.000113094 0.000111927 0.000111919 0.000115381 0.000126752 0.000119812 0.00012583 0.000113367 0.000114422 0.000112842 0.000140035 0.000146786 0.000142031 0.000135481 0.000129597 0.000118037 0.000117848 0.000106877
lyrMO2 0.000168318 0.000122122 0.000136145 0.000147917 0.000133235 0.000166068 0.000138128 0.000129514 0.000123511 0.000127936 0.000125331 0.000145721 0.000142699 0.000169104 0.000148121 0.000276496 0.000141022 0.000137031 0.000158043 0.000150602 0.000136755 0.000145208 0.00013265 0.000141394 0.000344126 0.000170245 0.000157934 0.00016505 0.000158667 0.000216164 0.000166074 0.00015969 0.000159271 0.000179089 0.000173735 0.000142458 0.000162259 0.000143132 0.000141371 0.000138668 0.000143111 0.000143663 0.000143703 0.000130897 0.000132623 0.000133565 0.000186088 0.000135294 0.000136918 0.000140853 0.000174062 0.000157752 0.000137571 0.00016839 0.000171725 0.000150726 0.000146048 0.000145872 0.000147068 0.000148801 0.000152073 0.000142841 0.000147947 0.000146294 0.000145053 0.000146111 0.000148694 0.000152614 0.000172665 0.00015123 0.000168228 0.000151026 0.00014517 0.000144885 0.000208708 0.000187612 0.000203847 0.000208758 0.000212835 0.000155924 0.000149468 0.000181896
lyrNC1 0.000192251 0.000146716 0.000170184 0.000168922 0.000164108 0.000161466 0.0001162 0.000118963 0.000116341 0.000115423 0.000121356 0.000132139 0.000115592 0.000137345 0.000135524 0.000154633 0.000127595 0.000121228 0.000149944 0.000151675 0.000121883 0.000130866 0.000120171 0.000106249 0.000170245 0.000320467 0.000256106 0.000258523 0.000217759 0.000148066 0.000291322 0.000121369 0.000136297 0.000178534 0.000169203 0.00015825 0.00016898 0.000168034 0.000168506 0.000175093 0.000184993 0.000165608 0.000174463 0.000173866 0.000161984 0.000103115 0.000130297 0.000130748 0.000129571 0.000146935 0.000152473 0.000161263 0.000129232 0.000184286 0.000174588 0.00015142 0.000148924 0.000145185 0.00014609 0.000150636 0.000154374 0.000149867 0.000148589 0.000143788 0.000146695 0.000149975 0.000149006 0.000155802 0.000156088 0.000136931 0.000147346 0.000153999 0.000140432 0.000146479 0.000156236 0.000150725 0.00014985 0.000162004 0.000156849 0.000146011 0.000142941 0.000160487
lyrNC3 0.000182843 0.000143141 0.000158371 0.000164036 0.000154424 0.000155959 0.00011084 0.000114245 0.000109466 0.000112365 0.000117317 0.000125542 0.000109316 0.000132972 0.000131478 0.000145812 0.000123916 0.00012085 0.000148691 0.00014614 0.000117701 0.000129731 0.000119137 0.000106085 0.000157934 0.000256106 0.000295478 0.000257582 0.000210745 0.00014201 0.00025607 0.00011895 0.000128634 0.000182831 0.000169471 0.000158556 0.000158441 0.000166159 0.000164798 0.000167881 0.000180918 0.000157496 0.00016665 0.000160818 0.000158047 9.69772e-05 0.00012513 0.00012166 0.000122081 0.000144634 0.000143246 0.000153137 0.000125814 0.000169398 0.000167871 0.00014688 0.000147763 0.000139459 0.000145657 0.000150788 0.000146868 0.000150303 0.000141399 0.000138156 0.000141454 0.000144681 0.000147657 0.000149094 0.000151312 0.000135944 0.000144183 0.000150762 0.000138906 0.000141264 0.000152057 0.000149516 0.000146606 0.000154318 0.000153042 0.000141323 0.000133867 0.000151336
lyrNC2 0.000194806 0.000147058 0.000158387 0.000167163 0.000162246 0.000155793 0.000112191 0.000113549 0.000109171 0.00011677 0.000115732 0.000125636 0.000111008 0.000134136 0.000134843 0.000149871 0.000120561 0.000121879 0.000146135 0.000143942 0.000116166 0.000127325 0.000119027 0.000104448 0.00016505 0.000258523 0.000257582 0.000303559 0.000213218 0.000145833 0.000256697 0.000123364 0.000131278 0.000181863 0.000170392 0.000157913 0.000164435 0.000167093 0.000165416 0.000174156 0.000177383 0.000162908 0.00016991 0.000166614 0.000156414 9.86851e-05 0.000124828 0.00012678 0.000124899 0.000148354 0.000147564 0.000157665 0.000124182 0.0001687 0.00017237 0.000150407 0.000150341 0.000142012 0.000144814 0.000152136 0.000151507 0.000150777 0.000142091 0.000140457 0.00014173 0.00014773 0.000151845 0.000154468 0.000154179 0.000138234 0.000145425 0.000154966 0.000139187 0.000141691 0.000158298 0.000148057 0.000148063 0.000153612 0.000155584 0.00014668 0.000137148 0.000161001
lyrNC4 0.000188116 0.000146343 0.000164909 0.000179336 0.000155201 0.000156389 0.000110508 0.000108142 0.000109463 0.000113481 0.000112688 0.000130829 0.000112539 0.000135842 0.000134739 0.000139221 0.00012436 0.00011722 0.000149383 0.000144641 0.00011662 0.000130129 0.000118657 0.000102302 0.000158667 0.000217759 0.000210745 0.000213218 0.000285416 0.000137203 0.000230733 0.000116403 0.000131283 0.000174236 0.000165636 0.000154429 0.000161459 0.000170676 0.000169195 0.000174758 0.000173955 0.000161708 0.000170134 0.000160969 0.000163831 9.7925e-05 0.000126287 0.000125329 0.00012675 0.000144008 0.000142433 0.000163881 0.000121336 0.000175583 0.000174414 0.000147117 0.000150953 0.000147167 0.000145504 0.000151163 0.000150749 0.000152735 0.00014137 0.000139797 0.000143481 0.000147571 0.000147637 0.000149247 0.000155141 0.000133897 0.000147459 0.000150475 0.000145118 0.000143091 0.000149468 0.000151574 0.000147736 0.000154749 0.000153298 0.000149368 0.000132737 0.000160742
lyrMO3 0.000151727 0.000111603 0.000123637 0.000128814 0.000127781 0.000138123 0.000122354 0.000123021 0.000112912 0.000119162 0.000117215 0.00013168 0.000131066 0.000149132 0.000136229 0.000194673 0.000125919 0.000120054 0.0001436 0.000139067 0.00012557 0.000129151 0.000115118 0.000125491 0.000216164 0.000148066 0.00014201 0.000145833 0.000137203 0.000279808 0.000141556 0.000149614 0.000138661 0.00013863 0.000135464 0.00012158 0.000128623 0.000130735 0.00012398 0.000126446 0.000134737 0.000122519 0.000124809 0.000116161 0.000119827 0.000118033 0.000141755 0.000138564 0.000125771 0.000129888 0.000151147 0.000143728 0.000125558 0.000151243 0.000132966 0.000130234 0.000129586 0.000137172 0.000137197 0.000132932 0.000132389 0.000134727 0.000135431 0.000133851 0.000132849 0.00012912 0.000130506 0.000135918 0.000165192 0.000133018 0.000161113 0.000135041 0.000131975 0.000132813 0.000179647 0.000177122 0.000167667 0.000184138 0.000177449 0.000153432 0.000137134 0.000146334
lyrMO3SM 0.00020346 0.000147832 0.000174756 0.000182085 0.000166311 0.000166755 0.000119446 0.000119605 0.000119528 0.000120549 0.000122244 0.000140587 0.000116246 0.000147067 0.000138838 0.000151304 0.000129233 0.000126008 0.000149921 0.000149933 0.000123238 0.000135983 0.000126724 0.000107357 0.000166074 0.000291322 0.00025607 0.000256697 0.000230733 0.000141556 0.000346194 0.000123243 0.000138689 0.00018426 0.000177447 0.000162989 0.000173919 0.000173066 0.000181616 0.000181184 0.000188758 0.000169566 0.000183786 0.000178627 0.000170738 0.00010218 0.000136698 0.000137923 0.000131081 0.00014883 0.000154365 0.000168099 0.000132141 0.000187829 0.00018172 0.000153503 0.000151373 0.000152938 0.000152501 0.000151882 0.000154417 0.000161273 0.000147812 0.000145556 0.000147629 0.000149153 0.000152861 0.000153411 0.000157554 0.000140183 0.000149862 0.000153896 0.000147579 0.000147497 0.000161788 0.000158639 0.00015516 0.000166827 0.000157729 0.000148745 0.00014332 0.000177251
lyrIA1 0.000129751 9.64947e-05 0.000110861 0.000105432 9.86669e-05 0.000133261 0.000112314 0.000107147 9.99243e-05 0.000106391 0.000109107 0.000119727 0.000112719 0.000134925 0.000126348 0.000147074 0.000116265 0.00010975 0.000135202 0.000131292 0.000116374 0.000116763 0.00010529 0.000107801 0.00015969 0.000121369 0.00011895 0.000123364 0.000116403 0.000149614 0.000123243 0.000205902 0.000131159 0.000124114 0.00011488 0.000107296 0.000116763 0.000115368 0.000108788 0.00011203 0.000116782 0.000112615 0.000111101 0.000102764 0.000104869 0.000106351 0.000122795 0.00010866 0.000110508 0.000121498 0.000135398 0.000135607 0.000117723 0.000134619 0.000135473 0.000126263 0.000121375 0.000128989 0.000128865 0.000125804 0.00012499 0.00012419 0.000127632 0.000126825 0.00012234 0.0001232 0.00012402 0.000128229 0.000139388 0.000124266 0.000139836 0.000124137 0.000121633 0.000122376 0.000157991 0.000159019 0.000146998 0.000153146 0.000150051 0.000130101 0.000123704 0.000121161
lyrIL1 0.000132671 0.000105726 0.000118103 0.000117045 0.000109075 0.000150527 0.00016607 0.000148592 0.000160483 0.000154584 0.000148639 0.000173295 0.000123871 0.000161982 0.000157691 0.000150158 0.000141769 0.000141015 0.00018206 0.00016892 0.000135995 0.000169942 0.000151953 0.00012308 0.000159271 0.000136297 0.000128634 0.000131278 0.000131283 0.000138661 0.000138689 0.000131159 0.000231809 0.000138627 0.000127629 0.000116912 0.000120117 0.000118812 0.000116192 0.000128172 0.000120348 0.000126346 0.0001179 0.000110074 0.000110183 0.000118355 0.00013328 0.000160014 0.000144794 0.000145143 0.000209927 0.000192616 0.000171517 0.000175621 0.000154025 0.000149402 0.000150806 0.000146531 0.000147778 0.000145387 0.000153586 0.000147516 0.000149435 0.000147887 0.000147465 0.000142857 0.000143879 0.000147182 0.0001518 0.000142446 0.000150428 0.000146921 0.000143234 0.000147381 0.00015638 0.000173186 0.000170554 0.000157005 0.00015733 0.000145493 0.000155917 0.000130784
lyrVA2 0.000187199 0.000149186 0.000158899 0.000169372 0.000154321 0.00016298 0.000115754 0.000112577 0.000109853 0.000116387 0.000110867 0.000127274 0.000110999 0.000132379 0.000135545 0.000162635 0.000120083 0.000119646 0.000145987 0.0001395 0.000127583 0.000130538 0.000116599 0.000108811 0.000179089 0.000178534 0.000182831 0.000181863 0.000174236 0.00013863 0.00018426 0.000124114 0.000138627 0.000319099 0.00025574 0.000200015 0.000180741 0.000171445 0.000164852 0.000163704 0.00016673 0.000158186 0.000163802 0.000152681 0.00015409 0.000103089 0.000136012 0.000122016 0.000122054 0.000139853 0.000146529 0.000156669 0.000126559 0.000164847 0.000175787 0.000144203 0.000144436 0.000141341 0.000138361 0.000144162 0.000145234 0.000144215 0.000138799 0.000137342 0.000139937 0.000139602 0.000142366 0.000145394 0.000151084 0.000138369 0.000151605 0.000141609 0.000139246 0.000139848 0.000156585 0.000151711 0.000149719 0.000160107 0.000157666 0.000145756 0.000129461 0.000178394
lyrVA1 0.000184232 0.00014002 0.000153883 0.000158392 0.000146533 0.000154574 0.000107766 0.000107099 0.000102279 0.000107402 0.000105004 0.000115934 0.000102826 0.000125569 0.000126187 0.000162045 0.000114772 0.000113225 0.000136436 0.000135504 0.000116709 0.000117095 0.000108879 9.99132e-05 0.000173735 0.000169203 0.000169471 0.000170392 0.000165636 0.000135464 0.000177447 0.00011488 0.000127629 0.00025574 0.000279716 0.000193747 0.000178795 0.000165249 0.000161166 0.000152159 0.000155379 0.000154577 0.000156956 0.000146458 0.000147142 9.5747e-05 0.000133079 0.000114934 0.000114187 0.000134864 0.000139527 0.000148387 0.000121965 0.000161243 0.00016878 0.00013581 0.000136352 0.000134332 0.000130495 0.000136725 0.000138397 0.000137387 0.000131801 0.000130899 0.000133252 0.000132799 0.000134923 0.000138597 0.000146621 0.000129534 0.000140957 0.000138515 0.00013024 0.000133033 0.000152229 0.000141462 0.000147242 0.000153174 0.000151653 0.000141229 0.0001227 0.00016593
lyrMD1 0.000167254 0.000128789 0.000138418 0.000146103 0.000125643 0.000137958 0.00010119 9.81191e-05 9.58315e-05 0.000100933 9.90568e-05 0.000109904 9.87433e-05 0.000121294 0.000118366 0.000130232 0.000105657 0.000103857 0.000130341 0.000124733 0.000108935 0.000107609 9.97744e-05 9.453e-05 0.000142458 0.00015825 0.000158556 0.000157913 0.000154429 0.00012158 0.000162989 0.000107296 0.000116912 0.000200015 0.000193747 0.000243295 0.000156052 0.000153451 0.000148129 0.00014311 0.000145186 0.000140377 0.000139632 0.000135393 0.000138298 8.7219e-05 0.000110484 0.000107355 0.000108031 0.000125708 0.000127162 0.000139058 0.000111232 0.000148492 0.000146962 0.000131828 0.000129895 0.000126072 0.000123723 0.000130065 0.000128328 0.000130292 0.000123765 0.000123523 0.000126333 0.000128448 0.000129377 0.000131777 0.000128982 0.000114726 0.000129266 0.000130203 0.000123531 0.000126135 0.000140189 0.000134533 0.000138417 0.00013871 0.000141412 0.000123319 0.000114637 0.00014559
lyrMD4 0.00017172 0.000133958 0.000149653 0.00015178 0.000147212 0.000153561 0.000100788 9.59169e-05 9.88662e-05 0.000103819 0.00010314 0.000117582 0.000103105 0.000127385 0.000123665 0.000145916 0.000114324 0.000105177 0.000129799 0.000128894 0.000109395 0.000119864 0.000108346 9.97856e-05 0.000162259 0.00016898 0.000158441 0.000164435 0.000161459 0.000128623 0.000173919 0.000116763 0.000120117 0.000180741 0.000178795 0.000156052 0.000256146 0.000155483 0.000154026 0.000148059 0.000156722 0.000155026 0.000154091 0.000147898 0.000149933 9.06378e-05 0.00012497 0.000115829 0.000110474 0.0001298 0.000133547 0.000143056 0.000110334 0.000162678 0.000170743 0.000134692 0.000130563 0.000127879 0.000128636 0.000128199 0.000131924 0.000130588 0.00012525 0.000124665 0.000128673 0.00013194 0.00013202 0.000133382 0.000138033 0.000126434 0.000135149 0.000132013 0.000125751 0.000128548 0.000146062 0.000139977 0.000140635 0.000152795 0.000147399 0.000133282 0.000117544 0.000167393
lyrNJ1 0.000175928 0.000143285 0.000160168 0.000159281 0.000139326 0.00014629 0.000104228 9.64709e-05 9.68133e-05 0.000102573 0.000101969 0.000119053 0.000101133 0.000126448 0.000124493 0.000129126 0.00011535 0.000103166 0.000138166 0.000131083 0.000107027 0.000114408 0.000108784 0.000100243 0.000143132 0.000168034 0.000166159 0.000167093 0.000170676 0.000130735 0.000173066 0.000115368 0.000118812 0.000171445 0.000165249 0.000153451 0.000155483 0.000267632 0.000151113 0.000151006 0.000153338 0.000150222 0.000153415 0.000146586 0.000147929 9.01773e-05 0.000113168 0.00011583 0.000111657 0.000137799 0.000132718 0.000148496 0.000112558 0.000158089 0.000163514 0.000144012 0.000140342 0.000134093 0.00013351 0.000142526 0.000139254 0.000139694 0.000131249 0.000131076 0.000134045 0.000142112 0.00014202 0.000144905 0.00014243 0.000128507 0.000138195 0.000144464 0.000130571 0.000134253 0.000138536 0.000143793 0.000141102 0.00013921 0.000151863 0.000132065 0.000119158 0.00014633
lyrMD2 0.000169264 0.000132227 0.000147311 0.00014975 0.000138267 0.000139566 0.000101139 9.79561e-05 9.53335e-05 0.000104431 9.96128e-05 0.000111042 9.88847e-05 0.000120594 0.000120138 0.000127261 0.000107134 0.000104097 0.000131014 0.000127545 0.000107402 0.000110151 0.000101436 9.40784e-05 0.000141371 0.000168506 0.000164798 0.000165416 0.000169195 0.00012398 0.000181616 0.000108788 0.000116192 0.000164852 0.000161166 0.000148129 0.000154026 0.000151113 0.000224604 0.000153687 0.000159057 0.000151392 0.000155617 0.000143652 0.000147229 9.09812e-05 0.000110771 0.000111822 0.000107547 0.00012869 0.000130849 0.000142504 0.000109951 0.00014984 0.000154239 0.000132566 0.0001312 0.00012568 0.000126316 0.000129377 0.000134607 0.000132154 0.000125594 0.000125317 0.000128013 0.000129496 0.000134267 0.000132077 0.000134391 0.000117994 0.00013263 0.000132504 0.000125077 0.000127981 0.000132775 0.000133472 0.000133949 0.000134452 0.000136937 0.00012692 0.000114748 0.000134997
lyrMD3 0.000173585 0.000140118 0.000148268 0.000160622 0.000147586 0.000142742 9.93732e-05 0.000102285 0.000101156 0.000111524 0.000106084 0.000114377 0.000101191 0.000124111 0.000121821 0.000132236 0.000108765 0.000103556 0.000142751 0.000134502 0.000111909 0.000117634 0.000108752 9.63942e-05 0.000138668 0.000175093 0.000167881 0.000174156 0.000174758 0.000126446 0.000181184 0.00011203 0.000128172 0.000163704 0.000152159 0.00014311 0.000148059 0.000151006 0.000153687 0.00024565 0.000169935 0.000154879 0.000160644 0.000149176 0.000155941 9.09118e-05 0.000116494 0.00011797 0.000119837 0.000133076 0.00013765 0.000167173 0.00011418 0.000166863 0.000167276 0.000135351 0.000133605 0.000129772 0.000130524 0.00013672 0.000134398 0.00013896 0.000130203 0.000130216 0.0001335 0.000133843 0.000135924 0.000136937 0.000139913 0.000126729 0.000136655 0.000136302 0.000132267 0.000133211 0.00013647 0.000140317 0.000130658 0.000135341 0.000136947 0.000134909 0.00011921 0.000145999
lyrWV1 0.000168771 0.000138939 0.000159111 0.000151263 0.000146077 0.000143447 0.000101555 0.000100664 9.89729e-05 0.0001041 0.000105971 0.00011265 9.82668e-05 0.000121054 0.000122844 0.000133314 0.000109745 0.000107396 0.000130467 0.000126126 0.000111692 0.000115755 0.000102104 9.38059e-05 0.000143111 0.000184993 0.000180918 0.000177383 0.000173955 0.000134737 0.000188758 0.000116782 0.000120348 0.00016673 0.000155379 0.000145186 0.000156722 0.000153338 0.000159057 0.000169935 0.000250227 0.00015028 0.00015351 0.000153287 0.000153433 9.51246e-05 0.000114565 0.000116833 0.000111909 0.000138108 0.000131506 0.000140762 0.00011418 0.000156179 0.000156762 0.000143089 0.000139923 0.000129936 0.000136767 0.0001426 0.000140721 0.000144667 0.000128107 0.000126434 0.000130775 0.000140083 0.000140426 0.000144136 0.000135135 0.000124051 0.000133172 0.000143059 0.000128969 0.000130593 0.000138742 0.000134928 0.000130234 0.000138821 0.000138272 0.000129463 0.000118918 0.000148856
lyrPA1 0.000167015 0.00013568 0.000150474 0.000150917 0.000145046 0.000155086 0.000106576 0.000104003 9.80045e-05 0.000107561 0.00010386 0.000119703 9.89972e-05 0.000124556 0.000121358 0.000131878 0.000110512 0.000106336 0.000130431 0.000127755 0.000112307 0.00011751 0.000107143 9.57841e-05 0.000143663 0.000165608 0.000157496 0.000162908 0.000161708 0.000122519 0.000169566 0.000112615 0.000126346 0.000158186 0.000154577 0.000140377 0.000155026 0.000150222 0.000151392 0.000154879 0.00015028 0.000233288 0.000161183 0.000154075 0.000149954 9.15671e-05 0.000114765 0.000113534 0.000110661 0.000129148 0.00013451 0.000151536 0.000114247 0.000166678 0.000169799 0.000132609 0.000130866 0.000131174 0.000129461 0.000134272 0.000131976 0.000128337 0.000125435 0.000125287 0.000130249 0.00013037 0.000131553 0.000132683 0.000135683 0.000120282 0.000134066 0.000134207 0.000124256 0.000130224 0.000136978 0.000138952 0.000133138 0.000139443 0.000138821 0.000130635 0.000117885 0.000134734
lyrPA3 0.000176118 0.000137588 0.000153907 0.00015849 0.000152389 0.000149335 9.87723e-05 9.75165e-05 9.70173e-05 0.000100365 9.96686e-05 0.000114389 9.78792e-05 0.000125058 0.000118164 0.00012969 0.000109203 0.000101638 0.00012865 0.000129476 0.000108792 0.000118065 0.000109962 9.15114e-05 0.000143703 0.000174463 0.00016665 0.00016991 0.000170134 0.000124809 0.000183786 0.000111101 0.0001179 0.000163802 0.000156956 0.000139632 0.000154091 0.000153415 0.000155617 0.000160644 0.00015351 0.000161183 0.000221507 0.000158611 0.000156937 8.95058e-05 0.000114095 0.000115452 0.000112812 0.000132255 0.000127282 0.000152788 0.000112899 0.000161604 0.000168249 0.000136567 0.000139306 0.000130375 0.000129196 0.000136666 0.000135274 0.000135354 0.000129742 0.000127821 0.00012966 0.000137046 0.000133047 0.00013524 0.000137721 0.00012328 0.000132627 0.000136779 0.000128672 0.000129508 0.000136178 0.000130305 0.00013029 0.000141078 0.000138616 0.000131955 0.000115978 0.00013834
lyrNY6 0.000163655 0.000132966 0.000151017 0.000146555 0.000149719 0.000141769 9.68886e-05 9.30998e-05 9.06178e-05 9.67428e-05 9.5466e-05 0.000108421 9.17206e-05 0.000115309 0.000117191 0.000120513 0.000102548 0.000102801 0.000124232 0.000124097 9.75595e-05 0.000109213 9.73187e-05 8.82923e-05 0.000130897 0.000173866 0.000160818 0.000166614 0.000160969 0.000116161 0.000178627 0.000102764 0.000110074 0.000152681 0.000146458 0.000135393 0.000147898 0.000146586 0.000143652 0.000149176 0.000153287 0.000154075 0.000158611 0.000209299 0.000149657 8.2812e-05 0.000108402 0.000109932 0.000105348 0.000128023 0.000118929 0.000140773 0.000103219 0.000146414 0.000149967 0.00013038 0.000127834 0.000122575 0.000124589 0.000127418 0.00012848 0.000131416 0.000120219 0.000118741 0.000123896 0.000129861 0.000131947 0.0001284 0.000129553 0.000114939 0.000124496 0.000130194 0.000121453 0.000123826 0.000130916 0.000125848 0.000121287 0.000129755 0.000130511 0.000127094 0.000113263 0.000131021
lyrNY4 0.000163574 0.000131954 0.000152211 0.000154257 0.000145244 0.000140973 9.31292e-05 9.23911e-05 9.24323e-05 9.92912e-05 9.77128e-05 0.000111116 9.27919e-05 0.000111651 0.000116832 0.000123354 0.00010103 9.84551e-05 0.000126618 0.000121478 0.000103597 0.000108262 9.72957e-05 8.93872e-05 0.000132623 0.000161984 0.000158047 0.000156414 0.000163831 0.000119827 0.000170738 0.000104869 0.000110183 0.00015409 0.000147142 0.000138298 0.000149933 0.000147929 0.000147229 0.000155941 0.000153433 0.000149954 0.000156937 0.000149657 0.000215043 8.25923e-05 0.000111494 0.000107068 0.000112328 0.000129626 0.000120132 0.000150647 0.000107527 0.000149027 0.000163859 0.000132563 0.000132105 0.000124654 0.000126121 0.000130201 0.000132972 0.000130344 0.000119941 0.000119111 0.000123007 0.000130657 0.000132422 0.00013198 0.000130993 0.000116113 0.000129647 0.000131483 0.000121727 0.000122863 0.000133433 0.00012917 0.000123909 0.000137502 0.000135222 0.000126244 0.000113075 0.000135494
lyrWI1 0.000102241 8.07414e-05 8.99299e-05 8.96322e-05 8.45876e-05 0.000100862 9.93526e-05 0.000101078 9.4916e-05 9.51187e-05 9.82355e-05 0.000107357 0.000101617 0.000120927 0.00010798 0.00012277 0.000102675 0.000100049 0.000116174 0.000117146 9.9542e-05 0.000105597 9.82406e-05 0.000101747 0.000133565 0.000103115 9.69772e-05 9.86851e-05 9.7925e-05 0.000118033 0.00010218 0.000106351 0.000118355 0.000103089 9.5747e-05 8.7219e-05 9.06378e-05 9.01773e-05 9.09812e-05 9.09118e-05 9.51246e-05 9.15671e-05 8.95058e-05 8.2812e-05 8.25923e-05 0.000140147 0.000104565 9.98338e-05 0.000105158 0.000101804 0.000124158 0.000110774 0.000106647 0.000112546 0.000105625 0.000103497 0.000104343 0.000108363 0.000108918 0.000106083 0.00010813 0.00010693 0.000106411 0.000104666 0.00010235 0.00010305 0.000104251 0.000106327 0.00011875 0.000102857 0.000117941 0.000103128 0.000102173 0.000102305 0.000124332 0.000132258 0.000128737 0.000125861 0.000122648 0.000113248 0.000107978 0.000101477
lyrIA2 0.000129533 0.000106057 0.000117657 0.00011804 0.000113965 0.000134736 0.000107051 0.000103143 0.000101777 0.000103417 0.000107581 0.000119928 0.000113977 0.000135424 0.000127136 0.000177613 0.000111967 0.000108868 0.000135832 0.000134073 0.000121046 0.000118056 0.000108026 0.000108284 0.000186088 0.000130297 0.00012513 0.000124828 0.000126287 0.000141755 0.000136698 0.000122795 0.00013328 0.000136012 0.000133079 0.000110484 0.00012497 0.000113168 0.000110771 0.000116494 0.000114565 0.000114765 0.000114095 0.000108402 0.000111494 0.000104565 0.000246131 0.000110753 0.000110938 0.000128124 0.000136751 0.000135822 0.000118458 0.000133358 0.000140031 0.000128009 0.000127007 0.000132744 0.000132212 0.000130448 0.000129695 0.000131981 0.000129874 0.000128852 0.000127258 0.000126754 0.000128308 0.000133483 0.000144902 0.000137207 0.00014145 0.000129851 0.00012452 0.000127002 0.000170666 0.00015078 0.000168891 0.000179862 0.000173068 0.000138784 0.000122531 0.000145427
lyrON5 0.000135647 0.000101347 0.000115401 0.000120226 0.000125304 0.00014308 0.00013281 0.000125251 0.000138101 0.000133895 0.000138324 0.00015612 0.000106848 0.000145472 0.000140855 0.000123421 0.00013698 0.000124388 0.000159173 0.000148587 0.000121168 0.00016833 0.000152043 0.000109734 0.000135294 0.000130748 0.00012166 0.00012678 0.000125329 0.000138564 0.000137923 0.00010866 0.000160014 0.000122016 0.000114934 0.000107355 0.000115829 0.00011583 0.000111822 0.00011797 0.000116833 0.000113534 0.000115452 0.000109932 0.000107068 9.98338e-05 0.000110753 0.000198561 0.000127944 0.00013591 0.000182104 0.000165403 0.000157468 0.000168527 0.000154532 0.000134744 0.000137228 0.000142202 0.000139525 0.000140243 0.000143149 0.000142673 0.000141853 0.000140322 0.000142347 0.000135844 0.000137103 0.000136361 0.000140236 0.000132913 0.000134438 0.000137766 0.000136907 0.000142292 0.000132609 0.000141196 0.000140514 0.000134937 0.000134648 0.000130174 0.00013603 0.000113702
lyrON8 0.000122791 9.99456e-05 0.000107146 0.000121765 0.00010367 0.000124428 0.000119163 0.000116559 0.000120209 0.000125838 0.000130484 0.000143834 0.000115724 0.000145083 0.000154843 0.000130167 0.000162599 0.000138106 0.000179579 0.000174126 0.000121443 0.000140528 0.000128905 0.000111183 0.000136918 0.000129571 0.000122081 0.000124899 0.00012675 0.000125771 0.000131081 0.000110508 0.000144794 0.000122054 0.000114187 0.000108031 0.000110474 0.000111657 0.000107547 0.000119837 0.000111909 0.000110661 0.000112812 0.000105348 0.000112328 0.000105158 0.000110938 0.000127944 0.000205246 0.000158302 0.000157448 0.000144674 0.000134971 0.000147931 0.000142391 0.000151403 0.000157095 0.000159428 0.000159717 0.000162984 0.000168533 0.000162282 0.000161079 0.000159004 0.000158998 0.000153184 0.00015452 0.000156321 0.000152287 0.000139656 0.000145455 0.000157243 0.000159902 0.000158816 0.000145315 0.000145801 0.000139253 0.000144155 0.000137924 0.000144159 0.000138634 0.000113299
areQC1 0.000149909 0.000126916 0.000144367 0.000141059 0.000137858 0.000134421 0.000126249 0.000119765 0.000121249 0.000127536 0.000130767 0.000149788 0.000118507 0.000146371 0.000185365 0.00012998 0.00015035 0.0001516 0.00022431 0.000222814 0.000134616 0.000158519 0.000145561 0.000110446 0.000140853 0.000146935 0.000144634 0.000148354 0.000144008 0.000129888 0.00014883 0.000121498 0.000145143 0.000139853 0.000134864 0.000125708 0.0001298 0.000137799 0.00012869 0.000133076 0.000138108 0.000129148 0.000132255 0.000128023 0.000129626 0.000101804 0.000128124 0.00013591 0.000158302 0.000235541 0.000159209 0.000149156 0.000141558 0.000152951 0.000150257 0.000231055 0.000234217 0.000224892 0.00022739 0.000237571 0.000235059 0.000231238 0.00022368 0.000221426 0.0002324 0.000229501 0.000231052 0.000231749 0.000209913 0.000186028 0.000199157 0.000233832 0.000218051 0.000232359 0.000153315 0.000155306 0.000150674 0.000151958 0.000155074 0.00020233 0.000141864 0.000120607
lyrOH1 0.00014676 0.000112876 0.000126502 0.000129012 0.00011905 0.000162108 0.000172135 0.000158067 0.000167675 0.000163286 0.00015303 0.000188842 0.000132958 0.000176793 0.000172337 0.00015566 0.000159539 0.000154007 0.000205671 0.00017943 0.000147194 0.000192266 0.000175946 0.000132367 0.000174062 0.000152473 0.000143246 0.000147564 0.000142433 0.000151147 0.000154365 0.000135398 0.000209927 0.000146529 0.000139527 0.000127162 0.000133547 0.000132718 0.000130849 0.00013765 0.000131506 0.00013451 0.000127282 0.000118929 0.000120132 0.000124158 0.000136751 0.000182104 0.000157448 0.000159209 0.000269049 0.000220582 0.000199037 0.000203043 0.000171651 0.000157106 0.000159007 0.000179817 0.000178287 0.000162902 0.000178107 0.000163985 0.000176985 0.000176014 0.000176794 0.000157559 0.000158583 0.000160759 0.000163389 0.000159601 0.000162287 0.000161501 0.000160157 0.000176572 0.000165831 0.000180612 0.000168705 0.00015839 0.000160708 0.0001558 0.000169975 0.000141733
lyrON4 0.000161548 0.000128862 0.000139852 0.000155766 0.000136706 0.000230228 0.000150162 0.000138264 0.000156975 0.000157918 0.000149779 0.000171234 0.00012423 0.000164812 0.000152693 0.000145317 0.00014262 0.000138701 0.000177211 0.000167338 0.0001355 0.000170013 0.000156585 0.000120829 0.000157752 0.000161263 0.000153137 0.000157665 0.000163881 0.000143728 0.000168099 0.000135607 0.000192616 0.000156669 0.000148387 0.000139058 0.000143056 0.000148496 0.000142504 0.000167173 0.000140762 0.000151536 0.000152788 0.000140773 0.000150647 0.000110774 0.000135822 0.000165403 0.000144674 0.000149156 0.000220582 0.000277129 0.000190088 0.000266716 0.000245719 0.000149391 0.000154098 0.000150855 0.000149204 0.000152717 0.000152076 0.000154552 0.000148866 0.000147393 0.000149988 0.000145421 0.000148915 0.000152405 0.000156358 0.000146349 0.000158494 0.000151108 0.000145771 0.000149872 0.000159825 0.000172426 0.000154791 0.000160799 0.000161239 0.000148302 0.000157409 0.000148246
lyrON3 0.00012406 9.97046e-05 0.000111795 0.000112035 0.000103734 0.000157573 0.000142191 0.000129008 0.000145152 0.000146651 0.00014323 0.000159335 0.000117066 0.000150632 0.000147822 0.000125817 0.00013904 0.000139875 0.000167167 0.000158701 0.000134225 0.000161408 0.000149063 0.00011009 0.000137571 0.000129232 0.000125814 0.000124182 0.000121336 0.000125558 0.000132141 0.000117723 0.000171517 0.000126559 0.000121965 0.000111232 0.000110334 0.000112558 0.000109951 0.00011418 0.00011418 0.000114247 0.000112899 0.000103219 0.000107527 0.000106647 0.000118458 0.000157468 0.000134971 0.000141558 0.000199037 0.000190088 0.000190747 0.000182083 0.000158982 0.000141475 0.000142576 0.000145061 0.000142814 0.000145166 0.000147449 0.000149706 0.000143398 0.000142592 0.000141802 0.00013949 0.000138651 0.000146722 0.000145758 0.000139167 0.000145889 0.000145924 0.000138131 0.000141803 0.000140305 0.000140939 0.000141481 0.000136237 0.000137707 0.000140092 0.000152833 0.000113777
lyrON2 0.000168062 0.000137956 0.000147124 0.000167876 0.000147532 0.000265861 0.0001458 0.00013493 0.000145775 0.000146397 0.000145874 0.000168329 0.00013331 0.00015256 0.000158538 0.000152181 0.000147025 0.000136421 0.000168647 0.000161758 0.000139712 0.000167781 0.000155809 0.000121805 0.00016839 0.000184286 0.000169398 0.0001687 0.000175583 0.000151243 0.000187829 0.000134619 0.000175621 0.000164847 0.000161243 0.000148492 0.000162678 0.000158089 0.00014984 0.000166863 0.000156179 0.000166678 0.000161604 0.000146414 0.000149027 0.000112546 0.000133358 0.000168527 0.000147931 0.000152951 0.000203043 0.000266716 0.000182083 0.000313021 0.000267009 0.000152729 0.000155709 0.000164549 0.000158178 0.000160295 0.000158468 0.000162296 0.000153077 0.000151 0.000150621 0.00015057 0.000153047 0.000154129 0.000161454 0.000145792 0.000158896 0.000155837 0.000151663 0.000150547 0.000160954 0.000164369 0.000168173 0.000168812 0.000157918 0.000152409 0.000154246 0.000155782
lyrON1 0.000175422 0.000139942 0.000158813 0.0001655 0.000154507 0.00024982 0.000129581 0.000122374 0.000125158 0.000135541 0.000136594 0.000148036 0.00012159 0.000150722 0.000148307 0.00015876 0.000137305 0.000128348 0.000163042 0.000155782 0.000128853 0.000152804 0.000140019 0.00011186 0.000171725 0.000174588 0.000167871 0.00017237 0.000174414 0.000132966 0.00018172 0.000135473 0.000154025 0.000175787 0.00016878 0.000146962 0.000170743 0.000163514 0.000154239 0.000167276 0.000156762 0.000169799 0.000168249 0.000149967 0.000163859 0.000105625 0.000140031 0.000154532 0.000142391 0.000150257 0.000171651 0.000245719 0.000158982 0.000267009 0.000292359 0.000154338 0.000149297 0.000151613 0.000148403 0.000152484 0.000150924 0.000153626 0.000150973 0.000149919 0.000151337 0.000150345 0.000155578 0.000153091 0.000156166 0.000144411 0.000153029 0.000153462 0.000145011 0.000150899 0.000157722 0.00016088 0.000153375 0.000156993 0.000159034 0.000147844 0.000139659 0.000179987
areGL1 0.000151928 0.000128935 0.000145901 0.000145247 0.000125458 0.000136542 0.000126827 0.000118578 0.000120991 0.000129082 0.00013092 0.000148553 0.000119663 0.000150456 0.000183946 0.000137066 0.000148777 0.000143728 0.000213184 0.000207825 0.000139949 0.000156066 0.000143693 0.000112417 0.000150726 0.00015142 0.00014688 0.000150407 0.000147117 0.000130234 0.000153503 0.000126263 0.000149402 0.000144203 0.00013581 0.000131828 0.000134692 0.000144012 0.000132566 0.000135351 0.000143089 0.000132609 0.000136567 0.00013038 0.000132563 0.000103497 0.000128009 0.000134744 0.000151403 0.000231055 0.000157106 0.000149391 0.000141475 0.000152729 0.000154338 0.00023818 0.000242626 0.000221411 0.000222982 0.000242131 0.000243285 0.000242138 0.000215553 0.000214255 0.000224155 0.00023622 0.000241612 0.000246128 0.000203471 0.000190664 0.000199028 0.000244475 0.000215228 0.000224309 0.00015651 0.00015991 0.000157484 0.000155137 0.000159464 0.000196095 0.000143657 0.000128128
areGL2 0.00015036 0.000127774 0.000144234 0.000147345 0.00012501 0.00013411 0.00012635 0.000117886 0.000122879 0.000130334 0.000131037 0.000153985 0.000122527 0.000147969 0.000185745 0.000133515 0.000151568 0.000152117 0.000218739 0.00022189 0.000135616 0.000160518 0.000147627 0.000111518 0.000146048 0.000148924 0.000147763 0.000150341 0.000150953 0.000129586 0.000151373 0.000121375 0.000150806 0.000144436 0.000136352 0.000129895 0.000130563 0.000140342 0.0001312 0.000133605 0.000139923 0.000130866 0.000139306 0.000127834 0.000132105 0.000104343 0.000127007 0.000137228 0.000157095 0.000234217 0.000159007 0.000154098 0.000142576 0.000155709 0.000149297 0.000242626 0.000233221 0.000226048 0.000221021 0.000245029 0.000239985 0.000240769 0.000220089 0.000217467 0.000224853 0.000235566 0.000234838 0.000240849 0.000211754 0.000192018 0.000202348 0.000238931 0.000220301 0.000224846 0.000154073 0.000158672 0.000156933 0.000156171 0.000157821 0.000205474 0.000141821 0.000125939
areMB1 0.000144494 0.00012486 0.000130851 0.000145781 0.000126801 0.000135018 0.000129083 0.000127898 0.000127913 0.000132035 0.000132978 0.000157414 0.000131262 0.000154902 0.000192904 0.000142142 0.000149574 0.000153918 0.000228379 0.000211877 0.000148489 0.000157872 0.000150196 0.000116446 0.000145872 0.000145185 0.000139459 0.000142012 0.000147167 0.000137172 0.000152938 0.000128989 0.000146531 0.000141341 0.000134332 0.000126072 0.000127879 0.000134093 0.00012568 0.000129772 0.000129936 0.000131174 0.000130375 0.000122575 0.000124654 0.000108363 0.000132744 0.000142202 0.000159428 0.000224892 0.000179817 0.000150855 0.000145061 0.000164549 0.000151613 0.000221411 0.000226048 0.000233786 0.000243465 0.000231319 0.000229944 0.00022363 0.000240915 0.000237118 0.000238019 0.000216449 0.000227152 0.000226124 0.000220018 0.000193249 0.000210925 0.000226069 0.000225879 0.000238051 0.000159322 0.00016824 0.000162433 0.000166752 0.000163683 0.00021327 0.00015 0.000124705
areMB2 0.000149772 0.000124946 0.000138096 0.000143349 0.000122275 0.00013285 0.00012878 0.000128777 0.000127996 0.000132576 0.000133023 0.000157382 0.000129664 0.000154627 0.000190603 0.000141322 0.000149266 0.00015176 0.00022368 0.000209764 0.000147295 0.00015684 0.000147262 0.000116258 0.000147068 0.00014609 0.000145657 0.000144814 0.000145504 0.000137197 0.000152501 0.000128865 0.000147778 0.000138361 0.000130495 0.000123723 0.000128636 0.00013351 0.000126316 0.000130524 0.000136767 0.000129461 0.000129196 0.000124589 0.000126121 0.000108918 0.000132212 0.000139525 0.000159717 0.00022739 0.000178287 0.000149204 0.000142814 0.000158178 0.000148403 0.000222982 0.000221021 0.000243465 0.000234139 0.000226607 0.000230458 0.000224572 0.000237935 0.000234916 0.00023379 0.000216469 0.000230658 0.000227946 0.000216729 0.000192153 0.000206847 0.000224783 0.000224309 0.000233666 0.000159383 0.000165555 0.00016052 0.000164526 0.000160787 0.000208735 0.000149931 0.000129594
areNU4 0.000147226 0.000126939 0.000145302 0.000149167 0.000124796 0.000138546 0.00012826 0.000120667 0.000124479 0.000132257 0.000134448 0.000154504 0.000123997 0.00015029 0.000191918 0.000139421 0.000152798 0.000151078 0.000225443 0.000224857 0.000142163 0.000161695 0.00015029 0.000117457 0.000148801 0.000150636 0.000150788 0.000152136 0.000151163 0.000132932 0.000151882 0.000125804 0.000145387 0.000144162 0.000136725 0.000130065 0.000128199 0.000142526 0.000129377 0.00013672 0.0001426 0.000134272 0.000136666 0.000127418 0.000130201 0.000106083 0.000130448 0.000140243 0.000162984 0.000237571 0.000162902 0.000152717 0.000145166 0.000160295 0.000152484 0.000242131 0.000245029 0.000231319 0.000226607 0.0002365 0.000238522 0.000245382 0.000222794 0.000221247 0.000227076 0.000238788 0.000237291 0.000251522 0.000219665 0.000197046 0.000217699 0.000247276 0.00022372 0.00022708 0.000164395 0.000171083 0.00015957 0.000159933 0.000160199 0.000212899 0.00014512 0.000126217
areNU5 0.000153031 0.000126897 0.00014523 0.000150211 0.000127348 0.000139674 0.000130888 0.000122921 0.000125798 0.000134096 0.000135072 0.000156395 0.00012355 0.00015314 0.000190756 0.000133792 0.000155593 0.00015314 0.000236787 0.000225261 0.000146386 0.000162761 0.000151369 0.000114663 0.000152073 0.000154374 0.000146868 0.000151507 0.000150749 0.000132389 0.000154417 0.00012499 0.000153586 0.000145234 0.000138397 0.000128328 0.000131924 0.000139254 0.000134607 0.000134398 0.000140721 0.000131976 0.000135274 0.00012848 0.000132972 0.00010813 0.000129695 0.000143149 0.000168533 0.000235059 0.000178107 0.000152076 0.000147449 0.000158468 0.000150924 0.000243285 0.000239985 0.000229944 0.000230458 0.000238522 0.000256396 0.000238054 0.000228894 0.000224788 0.000238937 0.000233991 0.000237614 0.000239472 0.000218861 0.000202053 0.000217743 0.000239974 0.000220864 0.000238648 0.000160367 0.000164601 0.000160625 0.000158936 0.000161679 0.000208512 0.000144174 0.000128152
areNT1 0.000152123 0.000127265 0.00014406 0.000149009 0.000126853 0.000138752 0.00013213 0.000122354 0.00012926 0.000132639 0.000136431 0.000159451 0.000127804 0.000154882 0.000198575 0.000137201 0.000153614 0.000152956 0.000225079 0.000222864 0.000146491 0.000165583 0.000152506 0.00011449 0.000142841 0.000149867 0.000150303 0.000150777 0.000152735 0.000134727 0.000161273 0.00012419 0.000147516 0.000144215 0.000137387 0.000130292 0.000130588 0.000139694 0.000132154 0.00013896 0.000144667 0.000128337 0.000135354 0.000131416 0.000130344 0.00010693 0.000131981 0.000142673 0.000162282 0.000231238 0.000163985 0.000154552 0.000149706 0.000162296 0.000153626 0.000242138 0.000240769 0.00022363 0.000224572 0.000245382 0.000238054 0.000242305 0.00022048 0.00022352 0.000225284 0.000235556 0.000233427 0.000247641 0.000226854 0.000200322 0.000226477 0.000241574 0.000220623 0.000225227 0.000168832 0.000169115 0.000161589 0.000164904 0.000161375 0.000215319 0.000147088 0.000128249
areNU3 0.000142236 0.000122846 0.000135641 0.000135537 0.000123328 0.000134592 0.000129308 0.000128859 0.000128919 0.00013319 0.000134167 0.000159557 0.000126956 0.000150833 0.000191215 0.00013971 0.000151367 0.000152453 0.00022552 0.000216263 0.00014476 0.000158841 0.000150482 0.000115454 0.000147947 0.000148589 0.000141399 0.000142091 0.00014137 0.000135431 0.000147812 0.000127632 0.000149435 0.000138799 0.000131801 0.000123765 0.00012525 0.000131249 0.000125594 0.000130203 0.000128107 0.000125435 0.000129742 0.000120219 0.000119941 0.000106411 0.000129874 0.000141853 0.000161079 0.00022368 0.000176985 0.000148866 0.000143398 0.000153077 0.000150973 0.000215553 0.000220089 0.000240915 0.000237935 0.000222794 0.000228894 0.00022048 0.000223803 0.000225403 0.000235581 0.000214864 0.000221833 0.000221378 0.000213035 0.000188303 0.000207317 0.000218151 0.000226093 0.000235453 0.000160622 0.000166558 0.000159133 0.000160716 0.000163719 0.000203137 0.000153553 0.000120051
areQC7 0.000140623 0.000119517 0.000130014 0.000134381 0.000122724 0.000133766 0.000128173 0.000127281 0.00012747 0.000132179 0.000133729 0.000157196 0.00012609 0.00015051 0.000188343 0.000139429 0.00015085 0.000152274 0.000222729 0.00021063 0.000144685 0.000156484 0.000148825 0.000113631 0.000146294 0.000143788 0.000138156 0.000140457 0.000139797 0.000133851 0.000145556 0.000126825 0.000147887 0.000137342 0.000130899 0.000123523 0.000124665 0.000131076 0.000125317 0.000130216 0.000126434 0.000125287 0.000127821 0.000118741 0.000119111 0.000104666 0.000128852 0.000140322 0.000159004 0.000221426 0.000176014 0.000147393 0.000142592 0.000151 0.000149919 0.000214255 0.000217467 0.000237118 0.000234916 0.000221247 0.000224788 0.00022352 0.000225403 0.00022362 0.00023372 0.000211995 0.000218518 0.000226685 0.000211415 0.000187135 0.000206891 0.000215959 0.000224247 0.000233609 0.000159678 0.000163053 0.000155307 0.000158493 0.000162567 0.000201359 0.000147361 0.000119364
areQC5 0.000145625 0.000121726 0.000133021 0.00013876 0.000126543 0.000135837 0.000127331 0.000127002 0.000125261 0.000131851 0.000133434 0.000156765 0.000125211 0.000151388 0.000190021 0.000136579 0.000152899 0.000152134 0.000231842 0.000218303 0.000139866 0.000159246 0.000150206 0.000113094 0.000145053 0.000146695 0.000141454 0.00014173 0.000143481 0.000132849 0.000147629 0.00012234 0.000147465 0.000139937 0.000133252 0.000126333 0.000128673 0.000134045 0.000128013 0.0001335 0.000130775 0.000130249 0.00012966 0.000123896 0.000123007 0.00010235 0.000127258 0.000142347 0.000158998 0.0002324 0.000176794 0.000149988 0.000141802 0.000150621 0.000151337 0.000224155 0.000224853 0.000238019 0.00023379 0.000227076 0.000238937 0.000225284 0.000235581 0.00023372 0.000226174 0.000223499 0.000231355 0.000227158 0.000217631 0.000186457 0.000207639 0.000225899 0.00021857 0.000225506 0.000159435 0.000166229 0.000156459 0.00015835 0.000162505 0.000204176 0.000147837 0.000119241
areQC4 0.000151609 0.000127582 0.000146136 0.000144206 0.00012376 0.000135967 0.000124254 0.000116718 0.000119764 0.000127617 0.000129383 0.000149173 0.000120917 0.000148926 0.000185028 0.000133851 0.000148646 0.000144094 0.000212242 0.000211926 0.000137173 0.000156129 0.000145617 0.000111927 0.000146111 0.000149975 0.000144681 0.00014773 0.000147571 0.00012912 0.000149153 0.0001232 0.000142857 0.000139602 0.000132799 0.000128448 0.00013194 0.000142112 0.000129496 0.000133843 0.000140083 0.00013037 0.000137046 0.000129861 0.000130657 0.00010305 0.000126754 0.000135844 0.000153184 0.000229501 0.000157559 0.000145421 0.00013949 0.00015057 0.000150345 0.00023622 0.000235566 0.000216449 0.000216469 0.000238788 0.000233991 0.000235556 0.000214864 0.000211995 0.000223499 0.000220063 0.000227141 0.000237089 0.000204823 0.000187675 0.000202686 0.000235426 0.000212394 0.000223481 0.000153075 0.000159063 0.000155097 0.000154916 0.00015792 0.000199805 0.000141999 0.000123278
areQC2 0.000153559 0.000127672 0.000146847 0.000144811 0.000129142 0.000137613 0.000125914 0.000120059 0.000122068 0.00012941 0.000127888 0.000151826 0.00012019 0.000147713 0.000186586 0.000135262 0.000150697 0.000146143 0.000214728 0.000210647 0.000136069 0.000159205 0.000146332 0.000111919 0.000148694 0.000149006 0.000147657 0.000151845 0.000147637 0.000130506 0.000152861 0.00012402 0.000143879 0.000142366 0.000134923 0.000129377 0.00013202 0.00014202 0.000134267 0.000135924 0.000140426 0.000131553 0.000133047 0.000131947 0.000132422 0.000104251 0.000128308 0.000137103 0.00015452 0.000231052 0.000158583 0.000148915 0.000138651 0.000153047 0.000155578 0.000241612 0.000234838 0.000227152 0.000230658 0.000237291 0.000237614 0.000233427 0.000221833 0.000218518 0.000231355 0.000227141 0.000228766 0.000236622 0.000210267 0.000183917 0.000198694 0.00023395 0.000220139 0.000231311 0.000153294 0.000159758 0.00015558 0.000154666 0.000157761 0.000198985 0.000140591 0.000128664
areQC3 0.000152402 0.000126355 0.000144071 0.000147883 0.000125284 0.000137411 0.000126495 0.000118055 0.000123264 0.000132066 0.000134736 0.00015439 0.000125897 0.000152168 0.000192625 0.000140812 0.000152995 0.000147834 0.000221415 0.000212982 0.000145405 0.000156631 0.000145343 0.000115381 0.000152614 0.000155802 0.000149094 0.000154468 0.000149247 0.000135918 0.000153411 0.000128229 0.000147182 0.000145394 0.000138597 0.000131777 0.000133382 0.000144905 0.000132077 0.000136937 0.000144136 0.000132683 0.00013524 0.0001284 0.00013198 0.000106327 0.000133483 0.000136361 0.000156321 0.000231749 0.000160759 0.000152405 0.000146722 0.000154129 0.000153091 0.000246128 0.000240849 0.000226124 0.000227946 0.000251522 0.000239472 0.000247641 0.000221378 0.000226685 0.000227158 0.000237089 0.000236622 0.000238626 0.000215467 0.000193387 0.000212272 0.000245426 0.000222807 0.000227126 0.000164382 0.000167975 0.00016113 0.000160811 0.000165563 0.000208575 0.000148435 0.000128002
areSK2 0.000154693 0.000124068 0.000134833 0.000135149 0.000130132 0.000148635 0.000133084 0.000132809 0.000126073 0.000129109 0.000137832 0.000152319 0.000132411 0.000156483 0.000182893 0.000165849 0.000145778 0.000140299 0.000204686 0.000196306 0.000145485 0.000161457 0.000144659 0.000126752 0.000172665 0.000156088 0.000151312 0.000154179 0.000155141 0.000165192 0.000157554 0.000139388 0.0001518 0.000151084 0.000146621 0.000128982 0.000138033 0.00014243 0.000134391 0.000139913 0.000135135 0.000135683 0.000137721 0.000129553 0.000130993 0.00011875 0.000144902 0.000140236 0.000152287 0.000209913 0.000163389 0.000156358 0.000145758 0.000161454 0.000156166 0.000203471 0.000211754 0.000220018 0.000216729 0.000219665 0.000218861 0.000226854 0.000213035 0.000211415 0.000217631 0.000204823 0.000210267 0.000215467 0.000280925 0.000217419 0.000296112 0.000215236 0.000209315 0.000217334 0.000239729 0.000235069 0.000199083 0.000214982 0.000266082 0.000274939 0.000151988 0.000143646
areSK1 0.000139737 0.000110465 0.000121824 0.000124698 0.000113628 0.000132604 0.000126294 0.000121661 0.000121491 0.000127506 0.000128628 0.000152939 0.000121098 0.000152705 0.000175398 0.00014298 0.000145608 0.000134742 0.000194542 0.000190012 0.00014546 0.000153056 0.000138643 0.000119812 0.00015123 0.000136931 0.000135944 0.000138234 0.000133897 0.000133018 0.000140183 0.000124266 0.000142446 0.000138369 0.000129534 0.000114726 0.000126434 0.000128507 0.000117994 0.000126729 0.000124051 0.000120282 0.00012328 0.000114939 0.000116113 0.000102857 0.000137207 0.000132913 0.000139656 0.000186028 0.000159601 0.000146349 0.000139167 0.000145792 0.000144411 0.000190664 0.000192018 0.000193249 0.000192153 0.000197046 0.000202053 0.000200322 0.000188303 0.000187135 0.000186457 0.000187675 0.000183917 0.000193387 0.000217419 0.000237429 0.000223639 0.000194042 0.000182897 0.000186446 0.000196818 0.000182803 0.000171024 0.000177058 0.000205624 0.000209012 0.000146142 0.000125649
areSK3 0.000151068 0.000120258 0.000129087 0.000130599 0.000123575 0.000140644 0.000132082 0.000133655 0.000123259 0.0001306 0.000136512 0.000147816 0.000133623 0.000160267 0.000178199 0.000162718 0.000141002 0.000139062 0.000201777 0.000191091 0.000142074 0.000150034 0.000138169 0.00012583 0.000168228 0.000147346 0.000144183 0.000145425 0.000147459 0.000161113 0.000149862 0.000139836 0.000150428 0.000151605 0.000140957 0.000129266 0.000135149 0.000138195 0.00013263 0.000136655 0.000133172 0.000134066 0.000132627 0.000124496 0.000129647 0.000117941 0.00014145 0.000134438 0.000145455 0.000199157 0.000162287 0.000158494 0.000145889 0.000158896 0.000153029 0.000199028 0.000202348 0.000210925 0.000206847 0.000217699 0.000217743 0.000226477 0.000207317 0.000206891 0.000207639 0.000202686 0.000198694 0.000212272 0.000296112 0.000223639 0.00027681 0.000213042 0.0002041 0.000207443 0.000270418 0.000257063 0.000216364 0.000249696 0.000274494 0.000276865 0.000152972 0.000142993
areNU1 0.000150351 0.000128197 0.000148557 0.000146763 0.000128355 0.000138905 0.000127873 0.000120094 0.000123001 0.000129988 0.000133596 0.000155919 0.000120778 0.000149432 0.000192309 0.000138192 0.000151482 0.000148351 0.000219793 0.000215827 0.000138153 0.000160963 0.000147574 0.000113367 0.000151026 0.000153999 0.000150762 0.000154966 0.000150475 0.000135041 0.000153896 0.000124137 0.000146921 0.000141609 0.000138515 0.000130203 0.000132013 0.000144464 0.000132504 0.000136302 0.000143059 0.000134207 0.000136779 0.000130194 0.000131483 0.000103128 0.000129851 0.000137766 0.000157243 0.000233832 0.000161501 0.000151108 0.000145924 0.000155837 0.000153462 0.000244475 0.000238931 0.000226069 0.000224783 0.000247276 0.000239974 0.000241574 0.000218151 0.000215959 0.000225899 0.000235426 0.00023395 0.000245426 0.000215236 0.000194042 0.000213042 0.000231615 0.000218636 0.0002259 0.000162746 0.000167413 0.000157132 0.000158299 0.00015911 0.000209182 0.000144683 0.000125351
areNU2 0.000145473 0.000121157 0.000128509 0.000140002 0.000123772 0.00013189 0.000122407 0.00012457 0.000122085 0.000129006 0.000129995 0.000150419 0.000120594 0.000146507 0.000189419 0.000134304 0.000145486 0.00014996 0.000220356 0.000212358 0.000139334 0.000154256 0.000147857 0.000114422 0.00014517 0.000140432 0.000138906 0.000139187 0.000145118 0.000131975 0.000147579 0.000121633 0.000143234 0.000139246 0.00013024 0.000123531 0.000125751 0.000130571 0.000125077 0.000132267 0.000128969 0.000124256 0.000128672 0.000121453 0.000121727 0.000102173 0.00012452 0.000136907 0.000159902 0.000218051 0.000160157 0.000145771 0.000138131 0.000151663 0.000145011 0.000215228 0.000220301 0.000225879 0.000224309 0.00022372 0.000220864 0.000220623 0.000226093 0.000224247 0.00021857 0.000212394 0.000220139 0.000222807 0.000209315 0.000182897 0.0002041 0.000218636 0.000213608 0.000218493 0.000162476 0.000166333 0.000151557 0.000156593 0.000155902 0.000200773 0.000142361 0.000120267
areQC6 0.0001456 0.000121584 0.000132995 0.000138691 0.000126627 0.000135631 0.000127246 0.000126997 0.000124962 0.000131674 0.000133429 0.000156546 0.000125083 0.000151293 0.000189813 0.000136638 0.000152532 0.000151726 0.000231467 0.000217991 0.000139641 0.000158997 0.000150083 0.000112842 0.000144885 0.000146479 0.000141264 0.000141691 0.000143091 0.000132813 0.000147497 0.000122376 0.000147381 0.000139848 0.000133033 0.000126135 0.000128548 0.000134253 0.000127981 0.000133211 0.000130593 0.000130224 0.000129508 0.000123826 0.000122863 0.000102305 0.000127002 0.000142292 0.000158816 0.000232359 0.000176572 0.000149872 0.000141803 0.000150547 0.000150899 0.000224309 0.000224846 0.000238051 0.000233666 0.00022708 0.000238648 0.000225227 0.000235453 0.000233609 0.000225506 0.000223481 0.000231311 0.000227126 0.000217334 0.000186446 0.000207443 0.0002259 0.000218493 0.000226214 0.000159166 0.000166329 0.0001564 0.000158027 0.00016237 0.000204299 0.000147733 0.000119128
lyrAB1 0.000157431 0.00011854 0.000132491 0.000140246 0.000121735 0.00014742 0.000129964 0.000135605 0.000125669 0.000135688 0.000130733 0.000150894 0.000143986 0.000180235 0.000161524 0.000184448 0.000138128 0.000134297 0.000172768 0.000171722 0.000139628 0.000146484 0.000133305 0.000140035 0.000208708 0.000156236 0.000152057 0.000158298 0.000149468 0.000179647 0.000161788 0.000157991 0.00015638 0.000156585 0.000152229 0.000140189 0.000146062 0.000138536 0.000132775 0.00013647 0.000138742 0.000136978 0.000136178 0.000130916 0.000133433 0.000124332 0.000170666 0.000132609 0.000145315 0.000153315 0.000165831 0.000159825 0.000140305 0.000160954 0.000157722 0.00015651 0.000154073 0.000159322 0.000159383 0.000164395 0.000160367 0.000168832 0.000160622 0.000159678 0.000159435 0.000153075 0.000153294 0.000164382 0.000239729 0.000196818 0.000270418 0.000162746 0.000162476 0.000159166 0.000317684 0.000318867 0.000289856 0.000346685 0.000332314 0.000213549 0.000151432 0.000163482
lyrAB2 0.000152072 0.000115846 0.000128811 0.000133494 0.000119054 0.0001539 0.000141344 0.000138025 0.000138386 0.000137737 0.00013884 0.000153745 0.000153849 0.000176345 0.000162063 0.000176158 0.000144444 0.000135446 0.000178251 0.000168183 0.000141401 0.000158245 0.000141019 0.000146786 0.000187612 0.000150725 0.000149516 0.000148057 0.000151574 0.000177122 0.000158639 0.000159019 0.000173186 0.000151711 0.000141462 0.000134533 0.000139977 0.000143793 0.000133472 0.000140317 0.000134928 0.000138952 0.000130305 0.000125848 0.00012917 0.000132258 0.00015078 0.000141196 0.000145801 0.000155306 0.000180612 0.000172426 0.000140939 0.000164369 0.00016088 0.00015991 0.000158672 0.00016824 0.000165555 0.000171083 0.000164601 0.000169115 0.000166558 0.000163053 0.000166229 0.000159063 0.000159758 0.000167975 0.000235069 0.000182803 0.000257063 0.000167413 0.000166333 0.000166329 0.000318867 0.000301519 0.000298437 0.000323243 0.000293359 0.000215992 0.000152755 0.00015243
lyrSK1 0.000151398 0.000115598 0.000126016 0.000131795 0.000116015 0.000149553 0.000142294 0.000135166 0.000134546 0.000126656 0.000136645 0.000150854 0.000150751 0.000175265 0.000158942 0.000190833 0.000143932 0.000133748 0.000170209 0.000164648 0.00014869 0.000158586 0.000141075 0.000142031 0.000203847 0.00014985 0.000146606 0.000148063 0.000147736 0.000167667 0.00015516 0.000146998 0.000170554 0.000149719 0.000147242 0.000138417 0.000140635 0.000141102 0.000133949 0.000130658 0.000130234 0.000133138 0.00013029 0.000121287 0.000123909 0.000128737 0.000168891 0.000140514 0.000139253 0.000150674 0.000168705 0.000154791 0.000141481 0.000168173 0.000153375 0.000157484 0.000156933 0.000162433 0.00016052 0.00015957 0.000160625 0.000161589 0.000159133 0.000155307 0.000156459 0.000155097 0.00015558 0.00016113 0.000199083 0.000171024 0.000216364 0.000157132 0.000151557 0.0001564 0.000289856 0.000298437 0.000305822 0.000284487 0.000281126 0.000192692 0.000152403 0.000150957
lyrSK2 0.000159308 0.00011804 0.000132585 0.000139576 0.000123115 0.000148912 0.000130876 0.000133912 0.000123701 0.000133577 0.000129636 0.000151526 0.000142664 0.000174109 0.000153763 0.000190996 0.000138135 0.000137157 0.000170232 0.000167913 0.000142328 0.000149841 0.000137231 0.000135481 0.000208758 0.000162004 0.000154318 0.000153612 0.000154749 0.000184138 0.000166827 0.000153146 0.000157005 0.000160107 0.000153174 0.00013871 0.000152795 0.00013921 0.000134452 0.000135341 0.000138821 0.000139443 0.000141078 0.000129755 0.000137502 0.000125861 0.000179862 0.000134937 0.000144155 0.000151958 0.00015839 0.000160799 0.000136237 0.000168812 0.000156993 0.000155137 0.000156171 0.000166752 0.000164526 0.000159933 0.000158936 0.000164904 0.000160716 0.000158493 0.00015835 0.000154916 0.000154666 0.000160811 0.000214982 0.000177058 0.000249696 0.000158299 0.000156593 0.000158027 0.000346685 0.000323243 0.000284487 0.000317398 0.000324942 0.000199192 0.000150417 0.000161173
lyrSK4 0.000161134 0.000123903 0.000133502 0.000141397 0.000124865 0.000152545 0.000129776 0.000129194 0.000124176 0.00013025 0.000130179 0.000144386 0.000140144 0.000166738 0.000149914 0.000186015 0.00013276 0.000129878 0.000173761 0.00016974 0.000141504 0.000141096 0.000131455 0.000129597 0.000212835 0.000156849 0.000153042 0.000155584 0.000153298 0.000177449 0.000157729 0.000150051 0.00015733 0.000157666 0.000151653 0.000141412 0.000147399 0.000151863 0.000136937 0.000136947 0.000138272 0.000138821 0.000138616 0.000130511 0.000135222 0.000122648 0.000173068 0.000134648 0.000137924 0.000155074 0.000160708 0.000161239 0.000137707 0.000157918 0.000159034 0.000159464 0.000157821 0.000163683 0.000160787 0.000160199 0.000161679 0.000161375 0.000163719 0.000162567 0.000162505 0.00015792 0.000157761 0.000165563 0.000266082 0.000205624 0.000274494 0.00015911 0.000155902 0.00016237 0.000332314 0.000293359 0.000281126 0.000324942 0.000325081 0.000244388 0.000149009 0.000163787
lyrSK3 0.000148665 0.000116558 0.000128264 0.000129776 0.000124432 0.000135334 0.000125847 0.000129807 0.000120682 0.000128925 0.000131739 0.00014752 0.000126332 0.000153525 0.000173564 0.000153136 0.000137481 0.000132671 0.00019491 0.000186792 0.000143193 0.000146499 0.000136533 0.000118037 0.000155924 0.000146011 0.000141323 0.00014668 0.000149368 0.000153432 0.000148745 0.000130101 0.000145493 0.000145756 0.000141229 0.000123319 0.000133282 0.000132065 0.00012692 0.000134909 0.000129463 0.000130635 0.000131955 0.000127094 0.000126244 0.000113248 0.000138784 0.000130174 0.000144159 0.00020233 0.0001558 0.000148302 0.000140092 0.000152409 0.000147844 0.000196095 0.000205474 0.00021327 0.000208735 0.000212899 0.000208512 0.000215319 0.000203137 0.000201359 0.000204176 0.000199805 0.000198985 0.000208575 0.000274939 0.000209012 0.000276865 0.000209182 0.000200773 0.000204299 0.000213549 0.000215992 0.000192692 0.000199192 0.000244388 0.000258877 0.000146456 0.000131526
lyrWI1.1 0.000130427 0.000105277 0.000123405 0.000118122 0.000107352 0.000135305 0.000136077 0.00013564 0.000133999 0.000134012 0.000133821 0.00014516 0.000120682 0.000157537 0.00014721 0.000141987 0.000132026 0.000131384 0.000161184 0.000159451 0.000130923 0.000147557 0.000136711 0.000117848 0.000149468 0.000142941 0.000133867 0.000137148 0.000132737 0.000137134 0.00014332 0.000123704 0.000155917 0.000129461 0.0001227 0.000114637 0.000117544 0.000119158 0.000114748 0.00011921 0.000118918 0.000117885 0.000115978 0.000113263 0.000113075 0.000107978 0.000122531 0.00013603 0.000138634 0.000141864 0.000169975 0.000157409 0.000152833 0.000154246 0.000139659 0.000143657 0.000141821 0.00015 0.000149931 0.00014512 0.000144174 0.000147088 0.000153553 0.000147361 0.000147837 0.000141999 0.000140591 0.000148435 0.000151988 0.000146142 0.000152972 0.000144683 0.000142361 0.000147733 0.000151432 0.000152755 0.000152403 0.000150417 0.000149009 0.000146456 0.000231185 0.000118899
Alyrp_PLS 0.00016252 0.000138553 0.000159165 0.000149053 0.000136276 0.00015505 0.000109299 0.000101907 0.000101097 0.000107686 0.000104879 0.000123062 0.000109942 0.000134021 0.000120165 0.000161019 0.000116402 0.000107264 0.000130169 0.00012753 0.000109464 0.000121383 0.000111001 0.000106877 0.000181896 0.000160487 0.000151336 0.000161001 0.000160742 0.000146334 0.000177251 0.000121161 0.000130784 0.000178394 0.00016593 0.00014559 0.000167393 0.00014633 0.000134997 0.000145999 0.000148856 0.000134734 0.00013834 0.000131021 0.000135494 0.000101477 0.000145427 0.000113702 0.000113299 0.000120607 0.000141733 0.000148246 0.000113777 0.000155782 0.000179987 0.000128128 0.000125939 0.000124705 0.000129594 0.000126217 0.000128152 0.000128249 0.000120051 0.000119364 0.000119241 0.000123278 0.000128664 0.000128002 0.000143646 0.000125649 0.000142993 0.000125351 0.000120267 0.000119128 0.000163482 0.00015243 0.000150957 0.000161173 0.000163787 0.000131526 0.000118899 0.000779749
# Treemix results: m=1 modelcov
lyrMD1 lyrMO3SM lyrON10 lyrNJ1 lyrNY5 areSK3 lyrIN1 lyrON7 lyrMD3 lyrOH1 lyrWV1 areNU4 lyrNC4 lyrNC3 areNU3 lyrVA2 lyrMO1 lyrON3 lyrSK3 lyrPA1 areSK1 lyrPA3 lyrIL1 lyrMI6 lyrMO2 areQC1 lyrON11.1 lyrNC1 lyrSK2 lyrPA4 lyrMI3 lyrON11 lyrWI2 lyrWI1 lyrVA1 lyrON5 lyrMD2 areMB2 areNU5 lyrON8 lyrON4 areQC4 lyrSK1 lyrWI3 areQC6 lyrMI5 lyrWI1.1 lyrNY1 lyrNC2 lyrNY4 areQC7 lyrON12 areGL2 lyrPA2 lyrNY6 lyrON9 lyrON1 areSK2 lyrMI1 areNU1 Alyrp_PLS lyrNY2 areQC5 lyrNY3 areQC2 areMB1 lyrAB2 areQC3 areGL1 lyrAB1 lyrMO3 lyrMD4 lyrMI2 areNT1 lyrIL2 areNU2 lyrIA1 lyrON6 lyrIA2 lyrON2 lyrSK4 lyrMI4 
lyrMD1 0.0204514 0.00579867 -0.00211404 0.00551393 0.00652283 -0.00377909 -0.00214646 -0.00211117 0.00639026 -0.00232349 0.00636942 -0.00591057 0.00606108 0.00589453 -0.00581579 0.0123902 0.000434907 -0.00213345 -0.0037859 0.0065653 -0.0043884 0.00648938 -0.00225224 -0.00356326 0.00032383 -0.00573734 -0.00419698 0.00582079 -0.00138761 0.00187029 -0.00196756 -0.00421275 -0.00156375 -0.000344176 0.0124866 -0.00202807 0.00645999 -0.0057053 -0.00585235 -0.00250655 0.000598928 -0.00599455 -0.00115147 -0.00159216 -0.0058618 -0.00171781 -0.00182059 0.00608492 0.0058542 0.00648602 -0.00580353 -0.00188041 -0.00598259 0.00637171 0.00649972 -0.0021197 0.00176998 -0.00384038 -0.00211073 -0.00600626 0.00317472 0.00602258 -0.0058618 0.00562664 -0.00594919 -0.00570791 -0.00131734 -0.00600014 -0.00598973 -0.00138583 0.000563501 0.00860304 -0.00206818 -0.00584942 -0.00202173 -0.00577579 -7.60326e-05 -0.00207129 -0.000116318 0.00178977 -0.00136412 -0.00202607
lyrMO3SM 0.00579867 0.0338673 -0.00270043 0.00492754 0.00674158 -0.00436548 -0.00273284 -0.00269755 0.00718848 -0.00290988 0.00787318 -0.00649696 0.0115767 0.015254 -0.00640218 0.0055568 -0.000151479 -0.00271984 -0.00437229 0.00617238 -0.00497478 0.00670813 -0.00283862 -0.00414965 -0.000262555 -0.00632372 -0.00478336 0.0186683 -0.00197399 0.00128391 -0.00255395 -0.00479914 -0.00215013 -0.000930561 0.00565315 -0.00261446 0.0072582 -0.00629169 -0.00643874 -0.00309293 1.25429e-05 -0.00658093 -0.00173785 -0.00217855 -0.00644819 -0.0023042 -0.00240698 0.00549853 0.0152136 0.00670477 -0.00638991 -0.0024668 -0.00656897 0.00615727 0.00671846 -0.00270609 0.0011836 -0.00442677 -0.00269711 -0.00659264 0.00258833 0.0054362 -0.00644819 0.00504026 -0.00653557 -0.00629429 -0.00190373 -0.00658653 -0.00657611 -0.00197221 -2.28837e-05 0.00593286 -0.00265456 -0.00643581 -0.00260812 -0.00636218 -0.000662418 -0.00265767 -0.000702703 0.00120339 -0.0019505 -0.00261246
lyrON10 -0.00211404 -0.00270043 0.013459 -0.00161431 -0.00197627 0.000421116 0.00118274 0.00121803 -0.00210884 0.00100571 -0.00212969 -0.000398952 -0.00243803 -0.00260457 -0.000304171 -0.00235592 -0.000124468 0.00119575 0.000414303 -0.0019338 0.00112322 -0.00200972 0.00107696 0.00194836 -0.000235544 -0.000225713 0.00131464 -0.00267831 3.13431e-05 -0.000574802 0.00136164 0.00129887 0.00176545 0.00107477 -0.00225957 0.00130113 -0.00203911 -0.000193678 -0.000340733 0.00300507 0.000235356 -0.000482924 0.000267483 0.00173704 -0.000350181 0.00161139 0.00150861 -0.00168131 -0.0026449 -0.00201308 -0.000291904 0.00303647 -0.000470964 -0.00212739 -0.00199939 0.0060405 -0.000675111 0.000359824 0.00121847 -0.000494635 -0.00195508 -0.00174365 -0.000350181 -0.00166803 -0.000437566 -0.000196286 0.000101608 -0.000488522 -0.000478104 3.31223e-05 4.12702e-06 -0.00197986 0.00126102 -0.000337802 0.00130747 -0.00026417 0.000825433 0.00125791 0.000785147 -0.000655319 5.483e-05 0.00130313
lyrNJ1 0.00551393 0.00492754 -0.00161431 0.0197976 0.00565171 -0.00327936 -0.00164672 -0.00161143 0.00551913 -0.00182376 0.00549829 -0.00541084 0.00518995 0.0050234 -0.00531606 0.00527206 0.000934641 -0.00163372 -0.00328617 0.00569418 -0.00388866 0.00561825 -0.0017525 -0.00306353 0.000823565 -0.0052376 -0.00369724 0.00494966 -0.000887871 0.00237003 -0.00146783 -0.00371302 -0.00106401 0.000155559 0.00536841 -0.00152834 0.00558886 -0.00520557 -0.00535262 -0.00200681 0.00109866 -0.00549481 -0.000651731 -0.00109243 -0.00536207 -0.00121808 -0.00132086 0.00594666 0.00498307 0.0056149 -0.00530379 -0.00138068 -0.00548285 0.00550058 0.00562859 -0.00161997 0.00226972 -0.00334065 -0.00161099 -0.00550652 0.00367445 0.00588433 -0.00536207 0.00595995 -0.00544945 -0.00520817 -0.000817607 -0.00550041 -0.00548999 -0.000886092 0.00106324 0.00564812 -0.00156844 -0.00534969 -0.001522 -0.00527606 0.000423702 -0.00157155 0.000383417 0.00228951 -0.000864384 -0.00152634
lyrNY5 0.00652283 0.00674158 -0.00197627 0.00565171 0.0134164 -0.00364131 -0.00200868 -0.00197339 0.00733317 -0.00218572 0.00731232 -0.0057728 0.00700398 0.00683744 -0.00567802 0.00628096 0.000572683 -0.00199568 -0.00364813 0.00689654 -0.00425062 0.00782194 -0.00211446 -0.00342548 0.000461606 -0.00559956 -0.0040592 0.0067637 -0.00124983 0.00200807 -0.00182979 -0.00407498 -0.00142597 -0.0002064 0.00637731 -0.0018903 0.0074029 -0.00556752 -0.00571458 -0.00236877 0.000736704 -0.00585677 -0.00101369 -0.00145439 -0.00572403 -0.00158004 -0.00168281 0.00622269 0.00679711 0.00781858 -0.00566575 -0.00174263 -0.00584481 0.00688144 0.00783227 -0.00198193 0.00190776 -0.00370261 -0.00197295 -0.00586848 0.00331249 0.00616036 -0.00572403 0.00576442 -0.00581141 -0.00557013 -0.00117957 -0.00586237 -0.00585195 -0.00124805 0.000701277 0.00665702 -0.0019304 -0.00571165 -0.00188396 -0.00563802 6.17434e-05 -0.00193351 2.14581e-05 0.00192755 -0.00122634 -0.0018883
areSK3 -0.00377909 -0.00436548 0.000421116 -0.00327936 -0.00364131 0.0261843 -0.0010944 -0.00105911 -0.00377389 -0.00127144 -0.00379473 0.00205321 -0.00410307 -0.00426962 0.00214799 -0.00402096 -0.00178951 -0.0010814 0.0131543 -0.00359884 0.0075856 -0.00367477 -0.00120019 0.00242612 -0.00190059 0.00222645 0.00304799 -0.00434336 0.0020419 -0.00223985 -0.000915511 0.00303221 -0.000511697 -0.000324143 -0.00392461 -0.000976022 -0.00370416 0.00225849 0.00211143 0.00100202 -0.00142969 0.00196924 0.00164296 -0.000540109 0.00210199 -0.000665761 -0.000768539 -0.00334636 -0.00430995 -0.00367812 0.00216026 0.000250582 0.0019812 -0.00379244 -0.00366443 0.000415455 -0.00234016 0.0130998 -0.00105867 0.00195753 -0.00362012 -0.00340869 0.00210199 -0.00333307 0.0020146 0.00225588 0.00211216 0.00196364 0.00197406 0.00204368 -0.00166092 -0.0036449 -0.00101612 0.00211436 -0.000969681 0.002188 -0.000839613 -0.00101924 -0.000879899 -0.00232037 0.00387756 -0.00097402
lyrIN1 -0.00214646 -0.00273284 0.00118274 -0.00164672 -0.00200868 -0.0010944 0.0122316 0.00504094 -0.00214125 0.00831959 -0.0021621 -0.00261379 -0.00247044 -0.00263699 -0.002519 -0.00238833 -0.00015688 0.00721347 -0.00110122 -0.00196621 -0.00109161 -0.00204213 0.00839085 -0.000266472 -0.000267956 -0.00244055 -0.000900191 -0.00271073 -1.0686e-06 -0.000607214 0.00518454 -0.000915963 0.00272513 0.00104236 -0.00229198 0.00512403 -0.00207153 -0.00240851 -0.00255557 0.000790239 0.000202944 -0.00269776 0.000235071 0.00269672 -0.00256501 0.00257107 0.0041309 -0.00171372 -0.00267731 -0.00204549 -0.00250674 0.00141638 -0.0026858 -0.0021598 -0.0020318 0.00117708 -0.000707523 -0.0011557 0.00799767 -0.00270947 -0.00198749 -0.00177606 -0.00256501 -0.00170044 -0.0026524 -0.00241112 6.91958e-05 -0.00270336 -0.00269294 7.10605e-07 -2.82847e-05 -0.00201227 0.00658162 -0.00255264 0.00616172 -0.002479 0.000793021 0.00508081 0.000752736 -0.000687731 2.24183e-05 0.00512603
lyrON7 -0.00211117 -0.00269755 0.00121803 -0.00161143 -0.00197339 -0.00105911 0.00504094 0.0149837 -0.00210596 0.0048639 -0.00212681 -0.0025785 -0.00243515 -0.0026017 -0.00248371 -0.00235304 -0.000121589 0.00505394 -0.00106593 -0.00193092 -0.00105632 -0.00200684 0.00493515 -0.000231182 -0.000232666 -0.00240526 -0.000864901 -0.00267544 3.42217e-05 -0.000571924 0.00534428 -0.000880673 0.00276042 0.00107765 -0.00225669 0.00735969 -0.00203624 -0.00237322 -0.00252028 0.00082553 0.000238234 -0.00266247 0.000270362 0.00273201 -0.00252972 0.00260636 0.00416619 -0.00167843 -0.00264202 -0.0020102 -0.00247145 0.00145167 -0.00265051 -0.00212451 -0.00199651 0.00121237 -0.000672233 -0.00112041 0.00507667 -0.00267418 -0.0019522 -0.00174077 -0.00252972 -0.00166515 -0.00261711 -0.00237583 0.000104486 -0.00266807 -0.00265765 3.60009e-05 7.00558e-06 -0.00197698 0.00511922 -0.00251735 0.00516566 -0.00244371 0.000828311 0.0117537 0.000788026 -0.000652441 5.77086e-05 0.00528577
lyrMD3 0.00639026 0.00718848 -0.00210884 0.00551913 0.00733317 -0.00377389 -0.00214125 -0.00210596 0.021135 -0.00231829 0.00775922 -0.00590537 0.00745088 0.00728433 -0.00581059 0.00614839 0.000440109 -0.00212825 -0.0037807 0.00676397 -0.0043832 0.00729971 -0.00224704 -0.00355806 0.000329032 -0.00573213 -0.00419178 0.00721059 -0.0013824 0.00187549 -0.00196236 -0.00420755 -0.00155855 -0.000338974 0.00624474 -0.00202287 0.00784979 -0.0057001 -0.00584715 -0.00250135 0.00060413 -0.00598934 -0.00114626 -0.00158696 -0.0058566 -0.00171261 -0.00181539 0.00609012 0.007244 0.00729636 -0.00579832 -0.00187521 -0.00597738 0.00674886 0.00731005 -0.0021145 0.00177518 -0.00383518 -0.00210552 -0.00600105 0.00317992 0.00602778 -0.0058566 0.00563184 -0.00594399 -0.00570271 -0.00131214 -0.00599494 -0.00598452 -0.00138062 0.000568704 0.00652445 -0.00206297 -0.00584422 -0.00201653 -0.00577059 -7.08305e-05 -0.00206609 -0.000111116 0.00179498 -0.00135892 -0.00202087
lyrOH1 -0.00232349 -0.00290988 0.00100571 -0.00182376 -0.00218572 -0.00127144 0.00831959 0.0048639 -0.00231829 0.0255052 -0.00233913 -0.00279082 -0.00264748 -0.00281402 -0.00269604 -0.00256536 -0.000333917 0.00703644 -0.00127825 -0.00214325 -0.00126865 -0.00221917 0.00910318 -0.000443509 -0.000444993 -0.00261758 -0.00107723 -0.00288776 -0.000178106 -0.000784251 0.0050075 -0.001093 0.0025481 0.000865324 -0.00246901 0.00494699 -0.00224856 -0.00258555 -0.0027326 0.000613202 2.59068e-05 -0.0028748 5.80342e-05 0.00251968 -0.00274205 0.00239403 0.00395386 -0.00189076 -0.00285435 -0.00222253 -0.00268377 0.00123934 -0.00286283 -0.00233684 -0.00220884 0.00100005 -0.00088456 -0.00133273 0.00782063 -0.00288651 -0.00216453 -0.0019531 -0.00274205 -0.00187748 -0.00282944 -0.00258816 -0.000107841 -0.00288039 -0.00286997 -0.000176327 -0.000205322 -0.00218931 0.00640458 -0.00272967 0.00598468 -0.00265604 0.000615984 0.00490378 0.000575698 -0.000864768 -0.000154619 0.00494899
lyrWV1 0.00636942 0.00787318 -0.00212969 0.00549829 0.00731232 -0.00379473 -0.0021621 -0.00212681 0.00775922 -0.00233913 0.0192747 -0.00592622 0.00813558 0.00796904 -0.00583143 0.00612754 0.000419265 -0.0021491 -0.00380155 0.00674313 -0.00440404 0.00727887 -0.00226788 -0.0035789 0.000308189 -0.00575298 -0.00421262 0.00789529 -0.00140325 0.00185465 -0.0019832 -0.00422839 -0.00157939 -0.000359817 0.00622389 -0.00204372 0.00782895 -0.00572094 -0.005868 -0.00252219 0.000583287 -0.00601019 -0.00116711 -0.0016078 -0.00587744 -0.00173345 -0.00183623 0.00606927 0.00792871 0.00727551 -0.00581917 -0.00189605 -0.00599823 0.00672802 0.00728921 -0.00213535 0.00175434 -0.00385602 -0.00212637 -0.0060219 0.00315907 0.00600694 -0.00587744 0.005611 -0.00596483 -0.00572355 -0.00133298 -0.00601579 -0.00600537 -0.00140147 0.00054786 0.0065036 -0.00208382 -0.00586507 -0.00203737 -0.00579143 -9.16741e-05 -0.00208693 -0.000131959 0.00177413 -0.00137976 -0.00204171
areNU4 -0.00591057 -0.00649696 -0.000398952 -0.00541084 -0.0057728 0.00205321 -0.00261379 -0.0025785 -0.00590537 -0.00279082 -0.00592622 0.0200597 -0.00623456 -0.0064011 0.00969412 -0.00615244 -0.003921 -0.00260078 0.0020464 -0.00573033 0.00531502 -0.00580625 -0.00271957 0.00323479 -0.00403207 0.0121155 0.00444868 -0.00647484 -0.00376519 -0.00437133 -0.00243489 0.00443291 -0.00203108 -0.00272176 -0.0060561 -0.0024954 -0.00583564 0.00980462 0.012887 0.000640926 -0.00356117 0.0137821 -0.00352905 -0.00205949 0.00964811 -0.00218514 -0.00228792 -0.00547784 -0.00644143 -0.00580961 0.00970639 -0.000760059 0.0137941 -0.00592392 -0.00579592 -0.000404612 -0.00447164 0.00199192 -0.00257806 0.0137704 -0.00575161 -0.00554018 0.00964811 -0.00546456 0.0138275 0.00980201 -0.00369492 0.0137765 0.013787 -0.00376341 -0.0037924 -0.00577639 -0.00253551 0.0128899 -0.00248906 0.00973412 -0.0029711 -0.00253862 -0.00301138 -0.00445185 -0.0037417 -0.0024934
lyrNC4 0.00606108 0.0115767 -0.00243803 0.00518995 0.00700398 -0.00410307 -0.00247044 -0.00243515 0.00745088 -0.00264748 0.00813558 -0.00623456 0.0278945 0.0116726 -0.00613977 0.0058192 0.000110925 -0.00245744 -0.00410989 0.00643479 -0.00471238 0.00697053 -0.00257622 -0.00388724 -1.51828e-07 -0.00606132 -0.00452096 0.0115988 -0.00171159 0.00154631 -0.00229155 -0.00453673 -0.00188773 -0.000668158 0.00591555 -0.00235206 0.00752061 -0.00602928 -0.00617634 -0.00283053 0.000274946 -0.00631853 -0.00147545 -0.00191614 -0.00618578 -0.00204179 -0.00214457 0.00576093 0.0116322 0.00696717 -0.00612751 -0.00220439 -0.00630657 0.00641968 0.00698087 -0.00244369 0.001446 -0.00416436 -0.00243471 -0.00633024 0.00285073 0.0056986 -0.00618578 0.00530266 -0.00627317 -0.00603189 -0.00164132 -0.00632413 -0.00631371 -0.00170981 0.00023952 0.00619526 -0.00239216 -0.00617341 -0.00234571 -0.00609977 -0.000400014 -0.00239527 -0.0004403 0.00146579 -0.0016881 -0.00235005
lyrNC3 0.00589453 0.015254 -0.00260457 0.0050234 0.00683744 -0.00426962 -0.00263699 -0.0026017 0.00728433 -0.00281402 0.00796904 -0.0064011 0.0116726 0.0277223 -0.00630632 0.00565266 -5.56232e-05 -0.00262398 -0.00427643 0.00626824 -0.00487893 0.00680398 -0.00274277 -0.00405379 -0.0001667 -0.00622786 -0.00468751 0.0152761 -0.00187814 0.00137976 -0.00245809 -0.00470328 -0.00205428 -0.000834705 0.00574901 -0.0025186 0.00735406 -0.00619583 -0.00634288 -0.00299708 0.000108398 -0.00648508 -0.001642 -0.00208269 -0.00635233 -0.00220834 -0.00231112 0.00559439 0.0172742 0.00680063 -0.00629406 -0.00237094 -0.00647312 0.00625313 0.00681432 -0.00261023 0.00127945 -0.00433091 -0.00260126 -0.00649679 0.00268419 0.00553205 -0.00635233 0.00513611 -0.00643972 -0.00619844 -0.00180787 -0.00649067 -0.00648026 -0.00187636 7.29717e-05 0.00602871 -0.00255871 -0.00633995 -0.00251226 -0.00626632 -0.000566562 -0.00256182 -0.000606848 0.00129924 -0.00185465 -0.0025166
areNU3 -0.00581579 -0.00640218 -0.000304171 -0.00531606 -0.00567802 0.00214799 -0.002519 -0.00248371 -0.00581059 -0.00269604 -0.00583143 0.00969412 -0.00613977 -0.00630632 0.0199473 -0.00605766 -0.00382622 -0.002506 0.00214118 -0.00563555 0.00540981 -0.00571147 -0.00262479 0.00332957 -0.00393729 0.00986736 0.00454346 -0.00638006 -0.00367041 -0.00427655 -0.00234011 0.00452769 -0.0019363 -0.00262698 -0.00596131 -0.00240062 -0.00574086 0.0121039 0.00975234 0.000735707 -0.00346639 0.00961015 -0.00343427 -0.00196471 0.0144765 -0.00209036 -0.00219314 -0.00538306 -0.00634665 -0.00571483 0.0181236 -0.000665278 0.00962211 -0.00582914 -0.00570113 -0.000309832 -0.00437686 0.0020867 -0.00248327 0.00959844 -0.00565683 -0.0054454 0.0144765 -0.00536977 0.00965551 0.0121013 -0.00360014 0.00960455 0.00961497 -0.00366863 -0.00369762 -0.00568161 -0.00244072 0.00975527 -0.00239428 0.0145625 -0.00287632 -0.00244384 -0.0029166 -0.00435707 -0.00364692 -0.00239862
lyrVA2 0.0123902 0.0055568 -0.00235592 0.00527206 0.00628096 -0.00402096 -0.00238833 -0.00235304 0.00614839 -0.00256536 0.00612754 -0.00615244 0.0058192 0.00565266 -0.00605766 0.0321505 0.000193036 -0.00237532 -0.00402777 0.00632343 -0.00463027 0.00624751 -0.00249411 -0.00380513 8.19592e-05 -0.00597921 -0.00443885 0.00557892 -0.00162948 0.00162842 -0.00220943 -0.00445462 -0.00180562 -0.000586047 0.0198953 -0.00226994 0.00621812 -0.00594717 -0.00609423 -0.00274842 0.000357057 -0.00623642 -0.00139334 -0.00183403 -0.00610367 -0.00195968 -0.00206246 0.00584305 0.00561233 0.00624415 -0.0060454 -0.00212228 -0.00622446 0.00612984 0.00625784 -0.00236158 0.00152811 -0.00408225 -0.0023526 -0.00624813 0.00293285 0.00578071 -0.00610367 0.00538477 -0.00619106 -0.00594978 -0.00155921 -0.00624201 -0.0062316 -0.0016277 0.000321631 0.00836117 -0.00231005 -0.00609129 -0.0022636 -0.00601766 -0.000317903 -0.00231316 -0.000358189 0.0015479 -0.00160599 -0.00226794
lyrMO1 0.000434907 -0.000151479 -0.000124468 0.000934641 0.000572683 -0.00178951 -0.00015688 -0.000121589 0.000440109 -0.000333917 0.000419265 -0.003921 0.000110925 -5.56232e-05 -0.00382622 0.000193036 0.0290856 -0.000143877 -0.00179633 0.000615154 -0.00239882 0.000539229 -0.000262663 -0.00157368 0.0151873 -0.00374776 -0.0022074 -0.000129363 0.000601971 0.00197415 2.2013e-05 -0.00222317 0.000425827 0.0016454 0.000289385 -3.84976e-05 0.000509837 -0.00371572 -0.00386278 -0.000516972 0.0025885 -0.00400497 0.00083811 0.000397415 -0.00387223 0.000271764 0.000168986 0.00086764 -9.59502e-05 0.000535873 -0.00381395 0.000109166 -0.00399301 0.000421561 0.000549565 -0.000130128 0.00187384 -0.00185081 -0.000121149 -0.00401668 0.000593873 0.000805304 -0.00387223 0.000880925 -0.00395961 -0.00371833 0.000672235 -0.00401057 -0.00400015 0.00060375 0.00937758 0.000569094 -7.85991e-05 -0.00385985 -3.21566e-05 -0.00378622 0.00191354 -8.17123e-05 0.00187326 0.00189363 0.000625457 -3.64958e-05
lyrON3 -0.00213345 -0.00271984 0.00119575 -0.00163372 -0.00199568 -0.0010814 0.00721347 0.00505394 -0.00212825 0.00703644 -0.0021491 -0.00260078 -0.00245744 -0.00262398 -0.002506 -0.00237532 -0.000143877 0.0145452 -0.00108822 -0.00195321 -0.00107861 -0.00202913 0.00710769 -0.00025347 -0.000254954 -0.00242754 -0.000887189 -0.00269772 1.19337e-05 -0.000594212 0.00519754 -0.000902961 0.00273814 0.00105536 -0.00227898 0.00513703 -0.00205852 -0.00239551 -0.00254256 0.000803242 0.000215946 -0.00268476 0.000248074 0.00270972 -0.00255201 0.00258407 0.0041439 -0.00170072 -0.00266431 -0.00203249 -0.00249374 0.00142938 -0.0026728 -0.0021468 -0.0020188 0.00119009 -0.000694521 -0.00114269 0.0072492 -0.00269647 -0.00197449 -0.00176306 -0.00255201 -0.00168744 -0.0026394 -0.00239812 8.21981e-05 -0.00269035 -0.00267994 1.37129e-05 -1.52825e-05 -0.00199927 0.00659462 -0.00253963 0.00617472 -0.002466 0.000806023 0.00509381 0.000765738 -0.000674729 3.54205e-05 0.00513903
lyrSK3 -0.0037859 -0.00437229 0.000414303 -0.00328617 -0.00364813 0.0131543 -0.00110122 -0.00106593 -0.0037807 -0.00127825 -0.00380155 0.0020464 -0.00410989 -0.00427643 0.00214118 -0.00402777 -0.00179633 -0.00108822 0.0208182 -0.00360566 0.00757879 -0.00368158 -0.001207 0.00241931 -0.0019074 0.00221964 0.00304117 -0.00435017 0.00203509 -0.00224666 -0.000922325 0.0030254 -0.00051851 -0.000330957 -0.00393143 -0.000982836 -0.00371097 0.00225167 0.00210462 0.000995202 -0.0014365 0.00196243 0.00163615 -0.000546923 0.00209517 -0.000672574 -0.000775352 -0.00335317 -0.00431676 -0.00368494 0.00215345 0.000243769 0.00197439 -0.00379925 -0.00367125 0.000408642 -0.00234697 0.0190041 -0.00106549 0.00195072 -0.00362694 -0.00341551 0.00209517 -0.00333989 0.00200779 0.00224907 0.00210535 0.00195683 0.00196725 0.00203687 -0.00166773 -0.00365172 -0.00102294 0.00210755 -0.000976494 0.00218118 -0.000846427 -0.00102605 -0.000886712 -0.00232718 0.00387074 -0.000980834
lyrPA1 0.0065653 0.00617238 -0.0019338 0.00569418 0.00689654 -0.00359884 -0.00196621 -0.00193092 0.00676397 -0.00214325 0.00674313 -0.00573033 0.00643479 0.00626824 -0.00563555 0.00632343 0.000615154 -0.00195321 -0.00360566 0.0180945 -0.00420815 0.00686309 -0.00207199 -0.00338301 0.000504078 -0.00555709 -0.00401673 0.0061945 -0.00120736 0.00205054 -0.00178732 -0.0040325 -0.0013835 -0.000163928 0.00641978 -0.00184783 0.0068337 -0.00552505 -0.00567211 -0.0023263 0.000779176 -0.0058143 -0.000971218 -0.00141191 -0.00568155 -0.00153756 -0.00164034 0.00626516 0.00622791 0.00685973 -0.00562328 -0.00170016 -0.00580234 0.00674542 0.00687343 -0.00193946 0.00195023 -0.00366013 -0.00193048 -0.00582601 0.00335496 0.00620283 -0.00568155 0.00580689 -0.00576894 -0.00552766 -0.00113709 -0.0058199 -0.00580948 -0.00120558 0.000743749 0.00669949 -0.00188793 -0.00566918 -0.00184149 -0.00559554 0.000104215 -0.00189104 6.39299e-05 0.00197002 -0.00118387 -0.00184582
areSK1 -0.0043884 -0.00497478 0.00112322 -0.00388866 -0.00425062 0.0075856 -0.00109161 -0.00105632 -0.0043832 -0.00126865 -0.00440404 0.00531502 -0.00471238 -0.00487893 0.00540981 -0.00463027 -0.00239882 -0.00107861 0.00757879 -0.00420815 0.0135612 -0.00428407 -0.00119739 0.00475697 -0.0025099 0.00548826 0.00597086 -0.00495267 -0.00224301 -0.00284916 -0.000912717 0.00595509 -0.000508902 -0.00119958 -0.00453392 -0.000973227 -0.00431347 0.0055203 0.00537324 0.0021631 -0.002039 0.00523105 -0.00200687 -0.000537315 0.0053638 -0.000662966 -0.000765744 -0.00395566 -0.00491925 -0.00428743 0.00542207 0.000762118 0.00524301 -0.00440174 -0.00427374 0.00111756 -0.00294946 0.00752431 -0.00105588 0.00521934 -0.00422943 -0.004018 0.0053638 -0.00394238 0.00527641 0.00551769 -0.00217275 0.00522545 0.00523587 -0.00224123 -0.00227023 -0.00425421 -0.00101333 0.00537617 -0.000966886 0.00544981 -0.00144892 -0.00101644 -0.00148921 -0.00292967 -0.00221952 -0.000971226
lyrPA3 0.00648938 0.00670813 -0.00200972 0.00561825 0.00782194 -0.00367477 -0.00204213 -0.00200684 0.00729971 -0.00221917 0.00727887 -0.00580625 0.00697053 0.00680398 -0.00571147 0.00624751 0.000539229 -0.00202913 -0.00368158 0.00686309 -0.00428407 0.0150103 -0.00214792 -0.00345894 0.000428153 -0.00563301 -0.00409266 0.00673024 -0.00128328 0.00197461 -0.00186324 -0.00410843 -0.00145943 -0.000239853 0.00634386 -0.00192375 0.00736944 -0.00560098 -0.00574803 -0.00240223 0.000703251 -0.00589022 -0.00104714 -0.00148784 -0.00575748 -0.00161349 -0.00171627 0.00618924 0.00676366 0.0083263 -0.0056992 -0.00177609 -0.00587826 0.00684798 0.00834 -0.00201538 0.0018743 -0.00373606 -0.0020064 -0.00590193 0.00327904 0.0061269 -0.00575748 0.00573097 -0.00584487 -0.00560359 -0.00121302 -0.00589582 -0.0058854 -0.0012815 0.000667824 0.00662357 -0.00196385 -0.0057451 -0.00191741 -0.00567147 2.82899e-05 -0.00196697 -1.19954e-05 0.0018941 -0.0012598 -0.00192175
lyrIL1 -0.00225224 -0.00283862 0.00107696 -0.0017525 -0.00211446 -0.00120019 0.00839085 0.00493515 -0.00224704 0.00910318 -0.00226788 -0.00271957 -0.00257622 -0.00274277 -0.00262479 -0.00249411 -0.000262663 0.00710769 -0.001207 -0.00207199 -0.00119739 -0.00214792 0.0198049 -0.000372255 -0.00037374 -0.00254633 -0.00100597 -0.00281651 -0.000106852 -0.000712997 0.00507875 -0.00102175 0.00261935 0.000936578 -0.00239776 0.00501824 -0.00217731 -0.0025143 -0.00266135 0.000684456 9.71605e-05 -0.00280354 0.000129288 0.00259094 -0.0026708 0.00246529 0.00402511 -0.00181951 -0.0027831 -0.00215127 -0.00261252 0.00131059 -0.00279158 -0.00226559 -0.00213758 0.0010713 -0.000813306 -0.00126148 0.00789189 -0.00281525 -0.00209327 -0.00188184 -0.0026708 -0.00180622 -0.00275818 -0.0025169 -3.65876e-05 -0.00280914 -0.00279872 -0.000105073 -0.000134068 -0.00211805 0.00647583 -0.00265842 0.00605594 -0.00258479 0.000687237 0.00497503 0.000646952 -0.000793514 -8.33652e-05 0.00502025
lyrMI6 -0.00356326 -0.00414965 0.00194836 -0.00306353 -0.00342548 0.00242612 -0.000266472 -0.000231182 -0.00355806 -0.000443509 -0.0035789 0.00323479 -0.00388724 -0.00405379 0.00332957 -0.00380513 -0.00157368 -0.00025347 0.00241931 -0.00338301 0.00475697 -0.00345894 -0.000372255 0.0185906 -0.00168476 0.00340803 0.00494838 -0.00412753 -0.00141787 -0.00202402 -8.75794e-05 0.00493261 0.000316235 -0.000374442 -0.00370878 -0.00014809 -0.00348833 0.00344006 0.00329301 0.00298824 -0.00121386 0.00315082 -0.00118173 0.000287823 0.00328356 0.000162171 5.93933e-05 -0.00313053 -0.00409412 -0.00346229 0.00334184 0.00158726 0.00316278 -0.00357661 -0.0034486 0.0019427 -0.00212433 0.00236483 -0.000230742 0.00313911 -0.00340429 -0.00319286 0.00328356 -0.00311724 0.00319618 0.00343746 -0.00134761 0.00314522 0.00315564 -0.00141609 -0.00144509 -0.00342907 -0.000188192 0.00329594 -0.000141749 0.00336957 -0.000623783 -0.000191305 -0.000664068 -0.00210453 -0.00139439 -0.000146088
lyrMO2 0.00032383 -0.000262555 -0.000235544 0.000823565 0.000461606 -0.00190059 -0.000267956 -0.000232666 0.000329032 -0.000444993 0.000308189 -0.00403207 -1.51828e-07 -0.0001667 -0.00393729 8.19592e-05 0.0151873 -0.000254954 -0.0019074 0.000504078 -0.0025099 0.000428153 -0.00037374 -0.00168476 0.0379718 -0.00385884 -0.00231848 -0.00024044 0.000490894 0.00186307 -8.90636e-05 -0.00233425 0.000314751 0.00153432 0.000178309 -0.000149574 0.00039876 -0.0038268 -0.00397386 -0.000628049 0.00247743 -0.00411605 0.000727034 0.000286338 -0.0039833 0.000160687 5.79092e-05 0.000756563 -0.000207027 0.000424796 -0.00392503 -1.91003e-06 -0.00410409 0.000310484 0.000438488 -0.000241205 0.00176276 -0.00196188 -0.000232226 -0.00412776 0.000482797 0.000694227 -0.0039833 0.000769848 -0.00407069 -0.00382941 0.000561158 -0.00412164 -0.00411123 0.000492673 0.0092665 0.000458017 -0.000189676 -0.00397092 -0.000143233 -0.00389729 0.00180247 -0.000192789 0.00176218 0.00178256 0.000514381 -0.000147572
areQC1 -0.00573734 -0.00632372 -0.000225713 -0.0052376 -0.00559956 0.00222645 -0.00244055 -0.00240526 -0.00573213 -0.00261758 -0.00575298 0.0121155 -0.00606132 -0.00622786 0.00986736 -0.00597921 -0.00374776 -0.00242754 0.00221964 -0.00555709 0.00548826 -0.00563301 -0.00254633 0.00340803 -0.00385884 0.019517 0.00462192 -0.00630161 -0.00359195 -0.00419809 -0.00226165 0.00460615 -0.00185784 -0.00254852 -0.00588286 -0.00232217 -0.0056624 0.00997786 0.0121737 0.000814165 -0.00338794 0.0120315 -0.00335581 -0.00188625 0.00982135 -0.0020119 -0.00211468 -0.0053046 -0.00626819 -0.00563637 0.00987963 -0.00058682 0.0120435 -0.00575068 -0.00562268 -0.000231374 -0.0042984 0.00216516 -0.00240482 0.0120198 -0.00557837 -0.00536694 0.00982135 -0.00529132 0.0120769 0.00997525 -0.00352168 0.0120259 0.0120363 -0.00359017 -0.00361916 -0.00560315 -0.00236227 0.0121766 -0.00231582 0.00990736 -0.00279786 -0.00236538 -0.00283814 -0.00427861 -0.00356846 -0.00232016
lyrON11.1 -0.00419698 -0.00478336 0.00131464 -0.00369724 -0.0040592 0.00304799 -0.000900191 -0.000864901 -0.00419178 -0.00107723 -0.00421262 0.00444868 -0.00452096 -0.00468751 0.00454346 -0.00443885 -0.0022074 -0.000887189 0.00304117 -0.00401673 0.00597086 -0.00409266 -0.00100597 0.00494838 -0.00231848 0.00462192 0.0213045 -0.00476125 -0.00205159 -0.00265774 -0.000721299 0.0152588 -0.000317484 -0.00100816 -0.0043425 -0.000781809 -0.00412205 0.00465395 0.0045069 0.00235452 -0.00184758 0.00436471 -0.00181545 -0.000345897 0.00449745 -0.000471548 -0.000574326 -0.00376425 -0.00472784 -0.00409601 0.00455573 0.000953536 0.00437667 -0.00421033 -0.00408232 0.00130898 -0.00275805 0.00298669 -0.000864461 0.004353 -0.00403801 -0.00382658 0.00449745 -0.00375096 0.00441007 0.00465135 -0.00198133 0.00435911 0.00436953 -0.00204981 -0.00207881 -0.00406279 -0.000821911 0.00450983 -0.000775468 0.00458346 -0.0012575 -0.000825024 -0.00129779 -0.00273825 -0.00202811 -0.000779808
lyrNC1 0.00582079 0.0186683 -0.00267831 0.00494966 0.0067637 -0.00434336 -0.00271073 -0.00267544 0.00721059 -0.00288776 0.00789529 -0.00647484 0.0115988 0.0152761 -0.00638006 0.00557892 -0.000129363 -0.00269772 -0.00435017 0.0061945 -0.00495267 0.00673024 -0.00281651 -0.00412753 -0.00024044 -0.00630161 -0.00476125 0.0320981 -0.00195188 0.00130602 -0.00253183 -0.00477702 -0.00212802 -0.000908446 0.00567527 -0.00259234 0.00728032 -0.00626957 -0.00641662 -0.00307082 3.46582e-05 -0.00655882 -0.00171574 -0.00215643 -0.00642607 -0.00228208 -0.00238486 0.00552065 0.0152357 0.00672689 -0.0063678 -0.00244468 -0.00654686 0.00617939 0.00674058 -0.00268397 0.00120571 -0.00440465 -0.002675 -0.00657053 0.00261045 0.00545831 -0.00642607 0.00506237 -0.00651346 -0.00627218 -0.00188161 -0.00656441 -0.006554 -0.0019501 -7.68432e-07 0.00595497 -0.00263245 -0.00641369 -0.002586 -0.00634006 -0.000640303 -0.00263556 -0.000680588 0.0012255 -0.00192839 -0.00259034
lyrSK2 -0.00138761 -0.00197399 3.13431e-05 -0.000887871 -0.00124983 0.0020419 -1.0686e-06 3.42217e-05 -0.0013824 -0.000178106 -0.00140325 -0.00376519 -0.00171159 -0.00187814 -0.00367041 -0.00162948 0.000601971 1.19337e-05 0.00203509 -0.00120736 -0.00224301 -0.00128328 -0.000106852 -0.00141787 0.000490894 -0.00359195 -0.00205159 -0.00195188 0.0324985 0.000151636 0.000177824 -0.00206736 0.000581639 0.00263175 -0.00153313 0.000117313 -0.00131268 -0.00355991 -0.00370697 -0.000361161 0.000961794 -0.00384916 0.0104828 0.000553226 -0.00371642 0.000427575 0.000324797 -0.000954873 -0.00191846 -0.00128664 -0.00365814 0.000264978 -0.0038372 -0.00140095 -0.00127295 2.56826e-05 5.13272e-05 0.00198061 3.46617e-05 -0.00386087 -0.00122864 -0.00101721 -0.00371642 -0.000941588 -0.0038038 -0.00356252 0.0136211 -0.00385476 -0.00384434 0.0171807 0.000730565 -0.00125342 7.72119e-05 -0.00370404 0.000123654 -0.0036304 0.00155187 7.40988e-05 0.00151159 7.11193e-05 0.0122521 0.000119315
lyrPA4 0.00187029 0.00128391 -0.000574802 0.00237003 0.00200807 -0.00223985 -0.000607214 -0.000571924 0.00187549 -0.000784251 0.00185465 -0.00437133 0.00154631 0.00137976 -0.00427655 0.00162842 0.00197415 -0.000594212 -0.00224666 0.00205054 -0.00284916 0.00197461 -0.000712997 -0.00202402 0.00186307 -0.00419809 -0.00265774 0.00130602 0.000151636 0.0220367 -0.000428321 -0.00267351 -2.45069e-05 0.00119507 0.00172477 -0.000488832 0.00194522 -0.00416606 -0.00431311 -0.000967307 0.00213817 -0.0044553 0.000387776 -5.29194e-05 -0.00432256 -0.000178571 -0.000281349 0.00230302 0.00133943 0.00197126 -0.00426428 -0.000341168 -0.00444334 0.00185695 0.00198495 -0.000580463 0.0117981 -0.00230114 -0.000571484 -0.00446701 0.00202926 0.00224069 -0.00432256 0.00231631 -0.00440995 -0.00416867 0.000221901 -0.0044609 -0.00445048 0.000153415 0.00210274 0.00200448 -0.000528933 -0.00431018 -0.000482491 -0.00423655 0.00146321 -0.000532047 0.00142292 0.0104712 0.000175123 -0.00048683
lyrMI3 -0.00196756 -0.00255395 0.00136164 -0.00146783 -0.00182979 -0.000915511 0.00518454 0.00534428 -0.00196236 0.0050075 -0.0019832 -0.00243489 -0.00229155 -0.00245809 -0.00234011 -0.00220943 2.2013e-05 0.00519754 -0.000922325 -0.00178732 -0.000912717 -0.00186324 0.00507875 -8.75794e-05 -8.90636e-05 -0.00226165 -0.000721299 -0.00253183 0.000177824 -0.000428321 0.0115507 -0.000737071 0.00290403 0.00122125 -0.00211308 0.00542737 -0.00189263 -0.00222962 -0.00237667 0.000969132 0.000381837 -0.00251887 0.000413964 0.00287561 -0.00238612 0.00274996 0.00430979 -0.00153483 -0.00249842 -0.0018666 -0.00232784 0.00159527 -0.00250691 -0.00198091 -0.00185291 0.00135598 -0.00052863 -0.000976804 0.00522027 -0.00253058 -0.0018086 -0.00159717 -0.00238612 -0.00152155 -0.00247351 -0.00223223 0.000248088 -0.00252446 -0.00251405 0.000179603 0.000150608 -0.00183338 0.00526282 -0.00237374 0.00530926 -0.00230011 0.000971913 0.00538416 0.000931628 -0.000508838 0.000201311 0.0059632
lyrON11 -0.00421275 -0.00479914 0.00129887 -0.00371302 -0.00407498 0.00303221 -0.000915963 -0.000880673 -0.00420755 -0.001093 -0.00422839 0.00443291 -0.00453673 -0.00470328 0.00452769 -0.00445462 -0.00222317 -0.000902961 0.0030254 -0.0040325 0.00595509 -0.00410843 -0.00102175 0.00493261 -0.00233425 0.00460615 0.0152588 -0.00477702 -0.00206736 -0.00267351 -0.000737071 0.0225662 -0.000333256 -0.00102393 -0.00435827 -0.000797581 -0.00413782 0.00463818 0.00449113 0.00233875 -0.00186335 0.00434894 -0.00183122 -0.000361669 0.00448168 -0.00048732 -0.000590098 -0.00378002 -0.00474361 -0.00411179 0.00453996 0.000937764 0.0043609 -0.0042261 -0.00409809 0.00129321 -0.00277382 0.00297092 -0.000880233 0.00433723 -0.00405378 -0.00384235 0.00448168 -0.00376673 0.0043943 0.00463558 -0.0019971 0.00434334 0.00435376 -0.00206558 -0.00209458 -0.00407856 -0.000837683 0.00449406 -0.00079124 0.00456769 -0.00127327 -0.000840796 -0.00131356 -0.00275403 -0.00204388 -0.00079558
lyrWI2 -0.00156375 -0.00215013 0.00176545 -0.00106401 -0.00142597 -0.000511697 0.00272513 0.00276042 -0.00155855 0.0025481 -0.00157939 -0.00203108 -0.00188773 -0.00205428 -0.0019363 -0.00180562 0.000425827 0.00273814 -0.00051851 -0.0013835 -0.000508902 -0.00145943 0.00261935 0.000316235 0.000314751 -0.00185784 -0.000317484 -0.00212802 0.000581639 -2.45069e-05 0.00290403 -0.000333256 0.00937074 0.00162507 -0.00170927 0.00284352 -0.00148882 -0.00182581 -0.00197286 0.00137295 0.000785651 -0.00211505 0.000817778 0.00531166 -0.00198231 0.00518601 0.003051 -0.00113102 -0.00209461 -0.00146278 -0.00192403 0.00199909 -0.00210309 -0.00157709 -0.00144909 0.00175979 -0.000124816 -0.000572989 0.00276086 -0.00212676 -0.00140478 -0.00119335 -0.00198231 -0.00111773 -0.00206969 -0.00182841 0.000651903 -0.00212065 -0.00211023 0.000583418 0.000554422 -0.00142956 0.00280341 -0.00196993 0.00284986 -0.0018963 0.00137573 0.0028003 0.00133544 -0.000105024 0.000605125 0.00284552
lyrWI1 -0.000344176 -0.000930561 0.00107477 0.000155559 -0.0002064 -0.000324143 0.00104236 0.00107765 -0.000338974 0.000865324 -0.000359817 -0.00272176 -0.000668158 -0.000834705 -0.00262698 -0.000586047 0.0016454 0.00105536 -0.000330957 -0.000163928 -0.00119958 -0.000239853 0.000936578 -0.000374442 0.00153432 -0.00254852 -0.00100816 -0.000908446 0.00263175 0.00119507 0.00122125 -0.00102393 0.00162507 0.00610418 -0.000489697 0.00116074 -0.000269245 -0.00251648 -0.00266354 0.000682269 0.00200522 -0.00280573 0.00286789 0.00159666 -0.00267299 0.001471 0.00136823 8.85573e-05 -0.000875033 -0.00024321 -0.00261471 0.00130841 -0.00279377 -0.000357521 -0.000229518 0.00106911 0.00109476 -0.000385436 0.00107809 -0.00281744 -0.000185209 2.62217e-05 -0.00267299 0.000101842 -0.00276037 -0.00251909 0.00270201 -0.00281133 -0.00280091 0.00263353 0.001774 -0.000209989 0.00112064 -0.00266061 0.00116708 -0.00258697 0.0025953 0.00111753 0.00255502 0.00111455 0.00265524 0.00116275
lyrVA1 0.0124866 0.00565315 -0.00225957 0.00536841 0.00637731 -0.00392461 -0.00229198 -0.00225669 0.00624474 -0.00246901 0.00622389 -0.0060561 0.00591555 0.00574901 -0.00596131 0.0198953 0.000289385 -0.00227898 -0.00393143 0.00641978 -0.00453392 0.00634386 -0.00239776 -0.00370878 0.000178309 -0.00588286 -0.0043425 0.00567527 -0.00153313 0.00172477 -0.00211308 -0.00435827 -0.00170927 -0.000489697 0.0244425 -0.0021736 0.00631447 -0.00585082 -0.00599788 -0.00265207 0.000453407 -0.00614007 -0.00129699 -0.00173768 -0.00600732 -0.00186333 -0.00196611 0.00593939 0.00570868 0.0063405 -0.00594905 -0.00202593 -0.00612811 0.00622619 0.00635419 -0.00226523 0.00162446 -0.0039859 -0.00225625 -0.00615178 0.00302919 0.00587706 -0.00600732 0.00548112 -0.00609471 -0.00585343 -0.00146286 -0.00614567 -0.00613525 -0.00153135 0.00041798 0.00845752 -0.0022137 -0.00599495 -0.00216725 -0.00592131 -0.000221554 -0.00221681 -0.000261839 0.00164425 -0.00150964 -0.00217159
lyrON5 -0.00202807 -0.00261446 0.00130113 -0.00152834 -0.0018903 -0.000976022 0.00512403 0.00735969 -0.00202287 0.00494699 -0.00204372 -0.0024954 -0.00235206 -0.0025186 -0.00240062 -0.00226994 -3.84976e-05 0.00513703 -0.000982836 -0.00184783 -0.000973227 -0.00192375 0.00501824 -0.00014809 -0.000149574 -0.00232217 -0.000781809 -0.00259234 0.000117313 -0.000488832 0.00542737 -0.000797581 0.00284352 0.00116074 -0.0021736 0.0127736 -0.00195314 -0.00229013 -0.00243718 0.000908621 0.000321326 -0.00257938 0.000353453 0.0028151 -0.00244663 0.00268945 0.00424928 -0.00159534 -0.00255893 -0.00192711 -0.00238836 0.00153476 -0.00256742 -0.00204142 -0.00191342 0.00129547 -0.000589141 -0.00103731 0.00515976 -0.00259109 -0.00186911 -0.00165768 -0.00244663 -0.00158206 -0.00253402 -0.00229274 0.000187578 -0.00258497 -0.00257456 0.000119093 9.00973e-05 -0.00189389 0.00520231 -0.00243425 0.00524875 -0.00236062 0.000911403 0.00739956 0.000871118 -0.000569349 0.0001408 0.00536886
lyrMD2 0.00645999 0.0072582 -0.00203911 0.00558886 0.0074029 -0.00370416 -0.00207153 -0.00203624 0.00784979 -0.00224856 0.00782895 -0.00583564 0.00752061 0.00735406 -0.00574086 0.00621812 0.000509837 -0.00205852 -0.00371097 0.0068337 -0.00431347 0.00736944 -0.00217731 -0.00348833 0.00039876 -0.0056624 -0.00412205 0.00728032 -0.00131268 0.00194522 -0.00189263 -0.00413782 -0.00148882 -0.000269245 0.00631447 -0.00195314 0.0155567 -0.00563037 -0.00577742 -0.00243162 0.000673858 -0.00591962 -0.00107654 -0.00151723 -0.00578687 -0.00164288 -0.00174566 0.00615985 0.00731373 0.00736609 -0.0057286 -0.00180548 -0.00590766 0.00681859 0.00737978 -0.00204477 0.00184491 -0.00376545 -0.0020358 -0.00593133 0.00324965 0.00609751 -0.00578687 0.00570157 -0.00587426 -0.00563298 -0.00124241 -0.00592521 -0.0059148 -0.0013109 0.000638432 0.00659417 -0.00199325 -0.00577449 -0.0019468 -0.00570086 -1.10229e-06 -0.00199636 -4.13876e-05 0.0018647 -0.00128919 -0.00195114
areMB2 -0.0057053 -0.00629169 -0.000193678 -0.00520557 -0.00556752 0.00225849 -0.00240851 -0.00237322 -0.0057001 -0.00258555 -0.00572094 0.00980462 -0.00602928 -0.00619583 0.0121039 -0.00594717 -0.00371572 -0.00239551 0.00225167 -0.00552505 0.0055203 -0.00560098 -0.0025143 0.00344006 -0.0038268 0.00997786 0.00465395 -0.00626957 -0.00355991 -0.00416606 -0.00222962 0.00463818 -0.00182581 -0.00251648 -0.00585082 -0.00229013 -0.00563037 0.0201467 0.00986284 0.0008462 -0.0033559 0.00972064 -0.00332377 -0.00185422 0.0120579 -0.00197987 -0.00208265 -0.00527257 -0.00623616 -0.00560433 0.0121162 -0.000554785 0.0097326 -0.00571865 -0.00559064 -0.000199339 -0.00426637 0.0021972 -0.00237278 0.00970893 -0.00554633 -0.0053349 0.0120579 -0.00525928 0.009766 0.0168783 -0.00348965 0.00971505 0.00972546 -0.00355813 -0.00358713 -0.00557111 -0.00233023 0.00986577 -0.00228379 0.0121439 -0.00276582 -0.00233334 -0.00280611 -0.00424657 -0.00353643 -0.00228813
areNU5 -0.00585235 -0.00643874 -0.000340733 -0.00535262 -0.00571458 0.00211143 -0.00255557 -0.00252028 -0.00584715 -0.0027326 -0.005868 0.012887 -0.00617634 -0.00634288 0.00975234 -0.00609423 -0.00386278 -0.00254256 0.00210462 -0.00567211 0.00537324 -0.00574803 -0.00266135 0.00329301 -0.00397386 0.0121737 0.0045069 -0.00641662 -0.00370697 -0.00431311 -0.00237667 0.00449113 -0.00197286 -0.00266354 -0.00599788 -0.00243718 -0.00577742 0.00986284 0.020529 0.000699145 -0.00350295 0.012803 -0.00347083 -0.00200127 0.00970633 -0.00212692 -0.0022297 -0.00541962 -0.00638321 -0.00575139 0.00976461 -0.00070184 0.012815 -0.0058657 -0.0057377 -0.000346394 -0.00441342 0.00205014 -0.00251984 0.0127913 -0.00569339 -0.00548196 0.00970633 -0.00540634 0.0128484 0.00986023 -0.0036367 0.0127974 0.0128078 -0.00370519 -0.00373418 -0.00571817 -0.00247729 0.0140454 -0.00243084 0.00979234 -0.00291288 -0.0024804 -0.00295316 -0.00439363 -0.00368348 -0.00243518
lyrON8 -0.00250655 -0.00309293 0.00300507 -0.00200681 -0.00236877 0.00100202 0.000790239 0.00082553 -0.00250135 0.000613202 -0.00252219 0.000640926 -0.00283053 -0.00299708 0.000735707 -0.00274842 -0.000516972 0.000803242 0.000995202 -0.0023263 0.0021631 -0.00240223 0.000684456 0.00298824 -0.000628049 0.000814165 0.00235452 -0.00307082 -0.000361161 -0.000967307 0.000969132 0.00233875 0.00137295 0.000682269 -0.00265207 0.000908621 -0.00243162 0.0008462 0.000699145 0.0145077 -0.000157149 0.000556953 -0.000125021 0.00134453 0.000689697 0.00121888 0.0011161 -0.00207382 -0.00303741 -0.00240558 0.000747974 0.00264397 0.000568914 -0.00251989 -0.00239189 0.00299941 -0.00106762 0.000940723 0.00082597 0.000545243 -0.00234758 -0.00213615 0.000689697 -0.00206053 0.000602312 0.000843592 -0.000290897 0.000551356 0.000561774 -0.000359382 -0.000388377 -0.00237236 0.00086852 0.000702076 0.000914962 0.000775708 0.000432928 0.000865407 0.000392643 -0.00104782 -0.000337674 0.000910623
lyrON4 0.000598928 1.25429e-05 0.000235356 0.00109866 0.000736704 -0.00142969 0.000202944 0.000238234 0.00060413 2.59068e-05 0.000583287 -0.00356117 0.000274946 0.000108398 -0.00346639 0.000357057 0.0025885 0.000215946 -0.0014365 0.000779176 -0.002039 0.000703251 9.71605e-05 -0.00121386 0.00247743 -0.00338794 -0.00184758 3.46582e-05 0.000961794 0.00213817 0.000381837 -0.00186335 0.000785651 0.00200522 0.000453407 0.000321326 0.000673858 -0.0033559 -0.00350295 -0.000157149 0.0254806 -0.00364515 0.00119793 0.000757239 -0.0035124 0.000631587 0.000528809 0.00103166 6.80713e-05 0.000699894 -0.00345413 0.00046899 -0.00363319 0.000585582 0.000713586 0.000229695 0.00203786 -0.00149098 0.000238674 -0.00365686 0.000757895 0.000969325 -0.0035124 0.00104495 -0.00359979 -0.00335851 0.00103206 -0.00365074 -0.00364033 0.000963573 0.0027171 0.000733115 0.000281224 -0.00350002 0.000327667 -0.00342639 0.00227337 0.000278111 0.00223308 0.00205765 0.000985281 0.000323328
areQC4 -0.00599455 -0.00658093 -0.000482924 -0.00549481 -0.00585677 0.00196924 -0.00269776 -0.00266247 -0.00598934 -0.0028748 -0.00601019 0.0137821 -0.00631853 -0.00648508 0.00961015 -0.00623642 -0.00400497 -0.00268476 0.00196243 -0.0058143 0.00523105 -0.00589022 -0.00280354 0.00315082 -0.00411605 0.0120315 0.00436471 -0.00655882 -0.00384916 -0.0044553 -0.00251887 0.00434894 -0.00211505 -0.00280573 -0.00614007 -0.00257938 -0.00591962 0.00972064 0.012803 0.000556953 -0.00364515 0.0194194 -0.00361302 -0.00214346 0.00956414 -0.00226911 -0.00237189 -0.00556181 -0.0065254 -0.00589358 0.00962242 -0.000844031 0.0150282 -0.00600789 -0.00587989 -0.000488585 -0.00455561 0.00190795 -0.00266203 0.0160468 -0.00583558 -0.00562415 0.00956414 -0.00554853 0.0142575 0.00971804 -0.00377889 0.0155402 0.0150211 -0.00384738 -0.00387638 -0.00586036 -0.00261948 0.012806 -0.00257304 0.00965015 -0.00305507 -0.00262259 -0.00309535 -0.00453582 -0.00382567 -0.00257737
lyrSK1 -0.00115147 -0.00173785 0.000267483 -0.000651731 -0.00101369 0.00164296 0.000235071 0.000270362 -0.00114626 5.80342e-05 -0.00116711 -0.00352905 -0.00147545 -0.001642 -0.00343427 -0.00139334 0.00083811 0.000248074 0.00163615 -0.000971218 -0.00200687 -0.00104714 0.000129288 -0.00118173 0.000727034 -0.00335581 -0.00181545 -0.00171574 0.0104828 0.000387776 0.000413964 -0.00183122 0.000817778 0.00286789 -0.00129699 0.000353453 -0.00107654 -0.00332377 -0.00347083 -0.000125021 0.00119793 -0.00361302 0.0277309 0.000789366 -0.00348028 0.000663715 0.000560937 -0.000718733 -0.00168232 -0.0010505 -0.003422 0.000501117 -0.00360106 -0.00116481 -0.00103681 0.000261823 0.000287467 0.00158167 0.000270802 -0.00362473 -0.000992499 -0.000781069 -0.00348028 -0.000705448 -0.00356766 -0.00332638 0.0105531 -0.00361862 -0.0036082 0.0104846 0.000966705 -0.00101728 0.000313352 -0.0034679 0.000359794 -0.00339426 0.00178801 0.000310239 0.00174773 0.000307259 0.0105063 0.000355455
lyrWI3 -0.00159216 -0.00217855 0.00173704 -0.00109243 -0.00145439 -0.000540109 0.00269672 0.00273201 -0.00158696 0.00251968 -0.0016078 -0.00205949 -0.00191614 -0.00208269 -0.00196471 -0.00183403 0.000397415 0.00270972 -0.000546923 -0.00141191 -0.000537315 -0.00148784 0.00259094 0.000287823 0.000286338 -0.00188625 -0.000345897 -0.00215643 0.000553226 -5.29194e-05 0.00287561 -0.000361669 0.00531166 0.00159666 -0.00173768 0.0028151 -0.00151723 -0.00185422 -0.00200127 0.00134453 0.000757239 -0.00214346 0.000789366 0.0107336 -0.00201072 0.00606776 0.00302259 -0.00115943 -0.00212302 -0.0014912 -0.00195244 0.00197067 -0.0021315 -0.00160551 -0.0014775 0.00173138 -0.000153228 -0.000601402 0.00273245 -0.00215517 -0.00143319 -0.00122176 -0.00201072 -0.00114614 -0.00209811 -0.00185683 0.00062349 -0.00214906 -0.00213864 0.000555005 0.00052601 -0.00145797 0.002775 -0.00199834 0.00282144 -0.00192471 0.00134732 0.00277189 0.00130703 -0.000133436 0.000576713 0.00281711
areQC6 -0.0058618 -0.00644819 -0.000350181 -0.00536207 -0.00572403 0.00210199 -0.00256501 -0.00252972 -0.0058566 -0.00274205 -0.00587744 0.00964811 -0.00618578 -0.00635233 0.0144765 -0.00610367 -0.00387223 -0.00255201 0.00209517 -0.00568155 0.0053638 -0.00575748 -0.0026708 0.00328356 -0.0039833 0.00982135 0.00449745 -0.00642607 -0.00371642 -0.00432256 -0.00238612 0.00448168 -0.00198231 -0.00267299 -0.00600732 -0.00244663 -0.00578687 0.0120579 0.00970633 0.000689697 -0.0035124 0.00956414 -0.00348028 -0.00201072 0.0201065 -0.00213637 -0.00223915 -0.00542907 -0.00639266 -0.00576084 0.0144888 -0.000711288 0.0095761 -0.00587515 -0.00574714 -0.000355841 -0.00442287 0.00204069 -0.00252928 0.00955243 -0.00570284 -0.00549141 0.0201065 -0.00541578 0.0096095 0.0120553 -0.00364615 0.00955854 0.00956896 -0.00371464 -0.00374363 -0.00572762 -0.00248673 0.00970926 -0.00244029 0.015951 -0.00292233 -0.00248985 -0.00296261 -0.00440308 -0.00369293 -0.00244463
lyrMI5 -0.00171781 -0.0023042 0.00161139 -0.00121808 -0.00158004 -0.000665761 0.00257107 0.00260636 -0.00171261 0.00239403 -0.00173345 -0.00218514 -0.00204179 -0.00220834 -0.00209036 -0.00195968 0.000271764 0.00258407 -0.000672574 -0.00153756 -0.000662966 -0.00161349 0.00246529 0.000162171 0.000160687 -0.0020119 -0.000471548 -0.00228208 0.000427575 -0.000178571 0.00274996 -0.00048732 0.00518601 0.001471 -0.00186333 0.00268945 -0.00164288 -0.00197987 -0.00212692 0.00121888 0.000631587 -0.00226911 0.000663715 0.00606776 -0.00213637 0.0207857 0.00289694 -0.00128508 -0.00224867 -0.00161685 -0.00207809 0.00184502 -0.00225715 -0.00173116 -0.00160315 0.00160573 -0.00027888 -0.000727053 0.0026068 -0.00228083 -0.00155885 -0.00134742 -0.00213637 -0.00127179 -0.00222376 -0.00198248 0.000497839 -0.00227471 -0.00226429 0.000429354 0.000400359 -0.00158363 0.00264935 -0.00212399 0.00269579 -0.00205036 0.00122166 0.00264624 0.00118138 -0.000259087 0.000451062 0.00269145
lyrWI1.1 -0.00182059 -0.00240698 0.00150861 -0.00132086 -0.00168281 -0.000768539 0.0041309 0.00416619 -0.00181539 0.00395386 -0.00183623 -0.00228792 -0.00214457 -0.00231112 -0.00219314 -0.00206246 0.000168986 0.0041439 -0.000775352 -0.00164034 -0.000765744 -0.00171627 0.00402511 5.93933e-05 5.79092e-05 -0.00211468 -0.000574326 -0.00238486 0.000324797 -0.000281349 0.00430979 -0.000590098 0.003051 0.00136823 -0.00196611 0.00424928 -0.00174566 -0.00208265 -0.0022297 0.0011161 0.000528809 -0.00237189 0.000560937 0.00302259 -0.00223915 0.00289694 0.0140313 -0.00138786 -0.00235145 -0.00171962 -0.00218087 0.00174224 -0.00235993 -0.00183394 -0.00170593 0.00150295 -0.000381658 -0.000829831 0.00416663 -0.0023836 -0.00166162 -0.00145019 -0.00223915 -0.00137457 -0.00232653 -0.00208525 0.000395061 -0.00237749 -0.00236707 0.000326576 0.000297581 -0.0016864 0.00420918 -0.00222677 0.00425562 -0.00215314 0.00111889 0.00420606 0.0010786 -0.000361865 0.000348284 0.00425128
lyrNY1 0.00608492 0.00549853 -0.00168131 0.00594666 0.00622269 -0.00334636 -0.00171372 -0.00167843 0.00609012 -0.00189076 0.00606927 -0.00547784 0.00576093 0.00559439 -0.00538306 0.00584305 0.00086764 -0.00170072 -0.00335317 0.00626516 -0.00395566 0.00618924 -0.00181951 -0.00313053 0.000756563 -0.0053046 -0.00376425 0.00552065 -0.000954873 0.00230302 -0.00153483 -0.00378002 -0.00113102 8.85573e-05 0.00593939 -0.00159534 0.00615985 -0.00527257 -0.00541962 -0.00207382 0.00103166 -0.00556181 -0.000718733 -0.00115943 -0.00542907 -0.00128508 -0.00138786 0.0106212 0.00555406 0.00618588 -0.00537079 -0.00144768 -0.00554985 0.00607157 0.00619957 -0.00168697 0.00220271 -0.00340765 -0.00167799 -0.00557352 0.00360745 0.0087036 -0.00542907 0.00605938 -0.00551645 -0.00527517 -0.000884608 -0.00556741 -0.00555699 -0.000953094 0.000996235 0.0062191 -0.00163544 -0.00541669 -0.001589 -0.00534306 0.0003567 -0.00163856 0.000316415 0.00222251 -0.000931386 -0.00159334
lyrNC2 0.0058542 0.0152136 -0.0026449 0.00498307 0.00679711 -0.00430995 -0.00267731 -0.00264202 0.007244 -0.00285435 0.00792871 -0.00644143 0.0116322 0.0172742 -0.00634665 0.00561233 -9.59502e-05 -0.00266431 -0.00431676 0.00622791 -0.00491925 0.00676366 -0.0027831 -0.00409412 -0.000207027 -0.00626819 -0.00472784 0.0152357 -0.00191846 0.00133943 -0.00249842 -0.00474361 -0.00209461 -0.000875033 0.00570868 -0.00255893 0.00731373 -0.00623616 -0.00638321 -0.00303741 6.80713e-05 -0.0065254 -0.00168232 -0.00212302 -0.00639266 -0.00224867 -0.00235145 0.00555406 0.0309484 0.0067603 -0.00633438 -0.00241127 -0.00651344 0.0062128 0.00677399 -0.00265056 0.00123912 -0.00437124 -0.00264158 -0.00653711 0.00264386 0.00549172 -0.00639266 0.00509579 -0.00648004 -0.00623876 -0.0018482 -0.006531 -0.00652058 -0.00191668 3.26447e-05 0.00598839 -0.00259903 -0.00638028 -0.00255259 -0.00630665 -0.000606889 -0.00260215 -0.000647175 0.00125892 -0.00189498 -0.00255693
lyrNY4 0.00648602 0.00670477 -0.00201308 0.0056149 0.00781858 -0.00367812 -0.00204549 -0.0020102 0.00729636 -0.00222253 0.00727551 -0.00580961 0.00696717 0.00680063 -0.00571483 0.00624415 0.000535873 -0.00203249 -0.00368494 0.00685973 -0.00428743 0.0083263 -0.00215127 -0.00346229 0.000424796 -0.00563637 -0.00409601 0.00672689 -0.00128664 0.00197126 -0.0018666 -0.00411179 -0.00146278 -0.00024321 0.0063405 -0.00192711 0.00736609 -0.00560433 -0.00575139 -0.00240558 0.000699894 -0.00589358 -0.0010505 -0.0014912 -0.00576084 -0.00161685 -0.00171962 0.00618588 0.0067603 0.0152788 -0.00570256 -0.00177944 -0.00588162 0.00684463 0.00833664 -0.00201874 0.00187095 -0.00373942 -0.00200976 -0.00590529 0.00327568 0.00612355 -0.00576084 0.00572761 -0.00584822 -0.00560694 -0.00121638 -0.00589918 -0.00588876 -0.00128486 0.000664468 0.00662021 -0.00196721 -0.00574846 -0.00192077 -0.00567483 2.49336e-05 -0.00197032 -1.53516e-05 0.00189074 -0.00126315 -0.00192511
areQC7 -0.00580353 -0.00638991 -0.000291904 -0.00530379 -0.00566575 0.00216026 -0.00250674 -0.00247145 -0.00579832 -0.00268377 -0.00581917 0.00970639 -0.00612751 -0.00629406 0.0181236 -0.0060454 -0.00381395 -0.00249374 0.00215345 -0.00562328 0.00542207 -0.0056992 -0.00261252 0.00334184 -0.00392503 0.00987963 0.00455573 -0.0063678 -0.00365814 -0.00426428 -0.00232784 0.00453996 -0.00192403 -0.00261471 -0.00594905 -0.00238836 -0.0057286 0.0121162 0.00976461 0.000747974 -0.00345413 0.00962242 -0.003422 -0.00195244 0.0144888 -0.00207809 -0.00218087 -0.00537079 -0.00633438 -0.00570256 0.0189659 -0.00065301 0.00963438 -0.00581687 -0.00568887 -0.000297564 -0.00436459 0.00209897 -0.00247101 0.00961071 -0.00564456 -0.00543313 0.0144888 -0.00535751 0.00966778 0.0121135 -0.00358787 0.00961682 0.00962724 -0.00365636 -0.00368535 -0.00566934 -0.00242846 0.00976754 -0.00238201 0.0145748 -0.00286405 -0.00243157 -0.00290433 -0.0043448 -0.00363465 -0.00238635
lyrON12 -0.00188041 -0.0024668 0.00303647 -0.00138068 -0.00174263 0.000250582 0.00141638 0.00145167 -0.00187521 0.00123934 -0.00189605 -0.000760059 -0.00220439 -0.00237094 -0.000665278 -0.00212228 0.000109166 0.00142938 0.000243769 -0.00170016 0.000762118 -0.00177609 0.00131059 0.00158726 -1.91003e-06 -0.00058682 0.000953536 -0.00244468 0.000264978 -0.000341168 0.00159527 0.000937764 0.00199909 0.00130841 -0.00202593 0.00153476 -0.00180548 -0.000554785 -0.00070184 0.00264397 0.00046899 -0.000844031 0.000501117 0.00197067 -0.000711288 0.00184502 0.00174224 -0.00144768 -0.00241127 -0.00177944 -0.00065301 0.0123083 -0.000832071 -0.00189376 -0.00176575 0.00303081 -0.000441477 0.00018929 0.00145211 -0.000855741 -0.00172144 -0.00151001 -0.000711288 -0.00143439 -0.000798673 -0.000557393 0.000335242 -0.000849629 -0.000839211 0.000266757 0.000237761 -0.00174622 0.00149466 -0.000698909 0.0015411 -0.000625277 0.00105907 0.00149155 0.00101878 -0.000421685 0.000288464 0.00153676
areGL2 -0.00598259 -0.00656897 -0.000470964 -0.00548285 -0.00584481 0.0019812 -0.0026858 -0.00265051 -0.00597738 -0.00286283 -0.00599823 0.0137941 -0.00630657 -0.00647312 0.00962211 -0.00622446 -0.00399301 -0.0026728 0.00197439 -0.00580234 0.00524301 -0.00587826 -0.00279158 0.00316278 -0.00410409 0.0120435 0.00437667 -0.00654686 -0.0038372 -0.00444334 -0.00250691 0.0043609 -0.00210309 -0.00279377 -0.00612811 -0.00256742 -0.00590766 0.0097326 0.012815 0.000568914 -0.00363319 0.0150282 -0.00360106 -0.0021315 0.0095761 -0.00225715 -0.00235993 -0.00554985 -0.00651344 -0.00588162 0.00963438 -0.000832071 0.0200342 -0.00599593 -0.00586793 -0.000476624 -0.00454365 0.00191991 -0.00265007 0.0150165 -0.00582362 -0.00561219 0.0095761 -0.00553657 0.0142694 0.00973 -0.00376693 0.0150226 0.0150331 -0.00383542 -0.00386441 -0.0058484 -0.00260752 0.0128179 -0.00256107 0.00966211 -0.00304311 -0.00261063 -0.00308339 -0.00452386 -0.00381371 -0.00256541
lyrPA2 0.00637171 0.00615727 -0.00212739 0.00550058 0.00688144 -0.00379244 -0.0021598 -0.00212451 0.00674886 -0.00233684 0.00672802 -0.00592392 0.00641968 0.00625313 -0.00582914 0.00612984 0.000421561 -0.0021468 -0.00379925 0.00674542 -0.00440174 0.00684798 -0.00226559 -0.00357661 0.000310484 -0.00575068 -0.00421033 0.00617939 -0.00140095 0.00185695 -0.00198091 -0.0042261 -0.00157709 -0.000357521 0.00622619 -0.00204142 0.00681859 -0.00571865 -0.0058657 -0.00251989 0.000585582 -0.00600789 -0.00116481 -0.00160551 -0.00587515 -0.00173116 -0.00183394 0.00607157 0.0062128 0.00684463 -0.00581687 -0.00189376 -0.00599593 0.0314401 0.00685832 -0.00213305 0.00175664 -0.00385373 -0.00212407 -0.0060196 0.00316137 0.00600923 -0.00587515 0.0056133 -0.00596253 -0.00572125 -0.00133069 -0.00601349 -0.00600307 -0.00139917 0.000550156 0.0065059 -0.00208152 -0.00586277 -0.00203508 -0.00578914 -8.93782e-05 -0.00208463 -0.000129663 0.00177643 -0.00137746 -0.00203942
lyrNY6 0.00649972 0.00671846 -0.00199939 0.00562859 0.00783227 -0.00366443 -0.0020318 -0.00199651 0.00731005 -0.00220884 0.00728921 -0.00579592 0.00698087 0.00681432 -0.00570113 0.00625784 0.000549565 -0.0020188 -0.00367125 0.00687343 -0.00427374 0.00834 -0.00213758 -0.0034486 0.000438488 -0.00562268 -0.00408232 0.00674058 -0.00127295 0.00198495 -0.00185291 -0.00409809 -0.00144909 -0.000229518 0.00635419 -0.00191342 0.00737978 -0.00559064 -0.0057377 -0.00239189 0.000713586 -0.00587989 -0.00103681 -0.0014775 -0.00574714 -0.00160315 -0.00170593 0.00619957 0.00677399 0.00833664 -0.00568887 -0.00176575 -0.00586793 0.00685832 0.0141835 -0.00200505 0.00188464 -0.00372572 -0.00199607 -0.0058916 0.00328937 0.00613724 -0.00574714 0.0057413 -0.00583453 -0.00559325 -0.00120268 -0.00588549 -0.00587507 -0.00127117 0.000678159 0.0066339 -0.00195352 -0.00573477 -0.00190707 -0.00566113 3.86254e-05 -0.00195663 -1.6599e-06 0.00190443 -0.00124946 -0.00191141
lyrON9 -0.0021197 -0.00270609 0.0060405 -0.00161997 -0.00198193 0.000415455 0.00117708 0.00121237 -0.0021145 0.00100005 -0.00213535 -0.000404612 -0.00244369 -0.00261023 -0.000309832 -0.00236158 -0.000130128 0.00119009 0.000408642 -0.00193946 0.00111756 -0.00201538 0.0010713 0.0019427 -0.000241205 -0.000231374 0.00130898 -0.00268397 2.56826e-05 -0.000580463 0.00135598 0.00129321 0.00175979 0.00106911 -0.00226523 0.00129547 -0.00204477 -0.000199339 -0.000346394 0.00299941 0.000229695 -0.000488585 0.000261823 0.00173138 -0.000355841 0.00160573 0.00150295 -0.00168697 -0.00265056 -0.00201874 -0.000297564 0.00303081 -0.000476624 -0.00213305 -0.00200505 0.0139118 -0.000680772 0.000354163 0.00121281 -0.000500295 -0.00196074 -0.00174931 -0.000355841 -0.00167369 -0.000443226 -0.000201946 9.5947e-05 -0.000494183 -0.000483764 2.74618e-05 -1.53355e-06 -0.00198552 0.00125536 -0.000343463 0.00130181 -0.00026983 0.000819772 0.00125225 0.000779487 -0.00066098 4.91694e-05 0.00129747
lyrON1 0.00176998 0.0011836 -0.000675111 0.00226972 0.00190776 -0.00234016 -0.000707523 -0.000672233 0.00177518 -0.00088456 0.00175434 -0.00447164 0.001446 0.00127945 -0.00437686 0.00152811 0.00187384 -0.000694521 -0.00234697 0.00195023 -0.00294946 0.0018743 -0.000813306 -0.00212433 0.00176276 -0.0042984 -0.00275805 0.00120571 5.13272e-05 0.0117981 -0.00052863 -0.00277382 -0.000124816 0.00109476 0.00162446 -0.000589141 0.00184491 -0.00426637 -0.00441342 -0.00106762 0.00203786 -0.00455561 0.000287467 -0.000153228 -0.00442287 -0.00027888 -0.000381658 0.00220271 0.00123912 0.00187095 -0.00436459 -0.000441477 -0.00454365 0.00175664 0.00188464 -0.000680772 0.0300615 -0.00240145 -0.000671793 -0.00456732 0.00192895 0.00214038 -0.00442287 0.002216 -0.00451025 -0.00426897 0.000121592 -0.00456121 -0.00455079 5.31064e-05 0.00200243 0.00190417 -0.000629242 -0.00441049 -0.0005828 -0.00433686 0.0013629 -0.000632356 0.00132262 0.0103709 7.4814e-05 -0.000587139
areSK2 -0.00384038 -0.00442677 0.000359824 -0.00334065 -0.00370261 0.0130998 -0.0011557 -0.00112041 -0.00383518 -0.00133273 -0.00385602 0.00199192 -0.00416436 -0.00433091 0.0020867 -0.00408225 -0.00185081 -0.00114269 0.0190041 -0.00366013 0.00752431 -0.00373606 -0.00126148 0.00236483 -0.00196188 0.00216516 0.00298669 -0.00440465 0.00198061 -0.00230114 -0.000976804 0.00297092 -0.000572989 -0.000385436 -0.0039859 -0.00103731 -0.00376545 0.0021972 0.00205014 0.000940723 -0.00149098 0.00190795 0.00158167 -0.000601402 0.00204069 -0.000727053 -0.000829831 -0.00340765 -0.00437124 -0.00373942 0.00209897 0.00018929 0.00191991 -0.00385373 -0.00372572 0.000354163 -0.00240145 0.0251765 -0.00111997 0.00189624 -0.00368142 -0.00346999 0.00204069 -0.00339436 0.00195331 0.00219459 0.00205087 0.00190235 0.00191277 0.00198239 -0.00172221 -0.0037062 -0.00107742 0.00205307 -0.00103097 0.0021267 -0.000900906 -0.00108053 -0.000941191 -0.00238166 0.00381627 -0.00103531
lyrMI1 -0.00211073 -0.00269711 0.00121847 -0.00161099 -0.00197295 -0.00105867 0.00799767 0.00507667 -0.00210552 0.00782063 -0.00212637 -0.00257806 -0.00243471 -0.00260126 -0.00248327 -0.0023526 -0.000121149 0.0072492 -0.00106549 -0.00193048 -0.00105588 -0.0020064 0.00789189 -0.000230742 -0.000232226 -0.00240482 -0.000864461 -0.002675 3.46617e-05 -0.000571484 0.00522027 -0.000880233 0.00276086 0.00107809 -0.00225625 0.00515976 -0.0020358 -0.00237278 -0.00251984 0.00082597 0.000238674 -0.00266203 0.000270802 0.00273245 -0.00252928 0.0026068 0.00416663 -0.00167799 -0.00264158 -0.00200976 -0.00247101 0.00145211 -0.00265007 -0.00212407 -0.00199607 0.00121281 -0.000671793 -0.00111997 0.0104426 -0.00267374 -0.00195176 -0.00174033 -0.00252928 -0.00166471 -0.00261667 -0.00237539 0.000104926 -0.00266763 -0.00265721 3.64409e-05 7.44554e-06 -0.00197654 0.00661735 -0.00251691 0.00619745 -0.00244327 0.000828751 0.00511654 0.000788466 -0.000652001 5.81485e-05 0.00516176
areNU1 -0.00600626 -0.00659264 -0.000494635 -0.00550652 -0.00586848 0.00195753 -0.00270947 -0.00267418 -0.00600105 -0.00288651 -0.0060219 0.0137704 -0.00633024 -0.00649679 0.00959844 -0.00624813 -0.00401668 -0.00269647 0.00195072 -0.00582601 0.00521934 -0.00590193 -0.00281525 0.00313911 -0.00412776 0.0120198 0.004353 -0.00657053 -0.00386087 -0.00446701 -0.00253058 0.00433723 -0.00212676 -0.00281744 -0.00615178 -0.00259109 -0.00593133 0.00970893 0.0127913 0.000545243 -0.00365686 0.0160468 -0.00362473 -0.00215517 0.00955243 -0.00228083 -0.0023836 -0.00557352 -0.00653711 -0.00590529 0.00961071 -0.000855741 0.0150165 -0.0060196 -0.0058916 -0.000500295 -0.00456732 0.00189624 -0.00267374 0.0203562 -0.00584729 -0.00563586 0.00955243 -0.00556024 0.0142458 0.00970633 -0.0037906 0.0155285 0.0150094 -0.00385909 -0.00388809 -0.00587207 -0.00263119 0.0127942 -0.00258475 0.00963844 -0.00306678 -0.0026343 -0.00310706 -0.00454753 -0.00383738 -0.00258908
Alyrp_PLS 0.00317472 0.00258833 -0.00195508 0.00367445 0.00331249 -0.00362012 -0.00198749 -0.0019522 0.00317992 -0.00216453 0.00315907 -0.00575161 0.00285073 0.00268419 -0.00565683 0.00293285 0.000593873 -0.00197449 -0.00362694 0.00335496 -0.00422943 0.00327904 -0.00209327 -0.00340429 0.000482797 -0.00557837 -0.00403801 0.00261045 -0.00122864 0.00202926 -0.0018086 -0.00405378 -0.00140478 -0.000185209 0.00302919 -0.00186911 0.00324965 -0.00554633 -0.00569339 -0.00234758 0.000757895 -0.00583558 -0.000992499 -0.00143319 -0.00570284 -0.00155885 -0.00166162 0.00360745 0.00264386 0.00327568 -0.00564456 -0.00172144 -0.00582362 0.00316137 0.00328937 -0.00196074 0.00192895 -0.00368142 -0.00195176 -0.00584729 0.0890264 0.00354511 -0.00570284 0.00362073 -0.00579022 -0.00554894 -0.00115837 -0.00584118 -0.00583076 -0.00122686 0.000722468 0.0033089 -0.00190921 -0.00569046 -0.00186277 -0.00561682 8.29343e-05 -0.00191232 4.2649e-05 0.00194874 -0.00120515 -0.00186711
lyrNY2 0.00602258 0.0054362 -0.00174365 0.00588433 0.00616036 -0.00340869 -0.00177606 -0.00174077 0.00602778 -0.0019531 0.00600694 -0.00554018 0.0056986 0.00553205 -0.0054454 0.00578071 0.000805304 -0.00176306 -0.00341551 0.00620283 -0.004018 0.0061269 -0.00188184 -0.00319286 0.000694227 -0.00536694 -0.00382658 0.00545831 -0.00101721 0.00224069 -0.00159717 -0.00384235 -0.00119335 2.62217e-05 0.00587706 -0.00165768 0.00609751 -0.0053349 -0.00548196 -0.00213615 0.000969325 -0.00562415 -0.000781069 -0.00122176 -0.00549141 -0.00134742 -0.00145019 0.0087036 0.00549172 0.00612355 -0.00543313 -0.00151001 -0.00561219 0.00600923 0.00613724 -0.00174931 0.00214038 -0.00346999 -0.00174033 -0.00563586 0.00354511 0.0156081 -0.00549141 0.00599704 -0.00557879 -0.00533751 -0.000946944 -0.00562975 -0.00561933 -0.00101543 0.000933899 0.00615677 -0.00169778 -0.00547903 -0.00165134 -0.00540539 0.000294365 -0.00170089 0.00025408 0.00216017 -0.000993722 -0.00165567
areQC5 -0.0058618 -0.00644819 -0.000350181 -0.00536207 -0.00572403 0.00210199 -0.00256501 -0.00252972 -0.0058566 -0.00274205 -0.00587744 0.00964811 -0.00618578 -0.00635233 0.0144765 -0.00610367 -0.00387223 -0.00255201 0.00209517 -0.00568155 0.0053638 -0.00575748 -0.0026708 0.00328356 -0.0039833 0.00982135 0.00449745 -0.00642607 -0.00371642 -0.00432256 -0.00238612 0.00448168 -0.00198231 -0.00267299 -0.00600732 -0.00244663 -0.00578687 0.0120579 0.00970633 0.000689697 -0.0035124 0.00956414 -0.00348028 -0.00201072 0.0201065 -0.00213637 -0.00223915 -0.00542907 -0.00639266 -0.00576084 0.0144888 -0.000711288 0.0095761 -0.00587515 -0.00574714 -0.000355841 -0.00442287 0.00204069 -0.00252928 0.00955243 -0.00570284 -0.00549141 0.0201065 -0.00541578 0.0096095 0.0120553 -0.00364615 0.00955854 0.00956896 -0.00371464 -0.00374363 -0.00572762 -0.00248673 0.00970926 -0.00244029 0.015951 -0.00292233 -0.00248985 -0.00296261 -0.00440308 -0.00369293 -0.00244463
lyrNY3 0.00562664 0.00504026 -0.00166803 0.00595995 0.00576442 -0.00333307 -0.00170044 -0.00166515 0.00563184 -0.00187748 0.005611 -0.00546456 0.00530266 0.00513611 -0.00536977 0.00538477 0.000880925 -0.00168744 -0.00333989 0.00580689 -0.00394238 0.00573097 -0.00180622 -0.00311724 0.000769848 -0.00529132 -0.00375096 0.00506237 -0.000941588 0.00231631 -0.00152155 -0.00376673 -0.00111773 0.000101842 0.00548112 -0.00158206 0.00570157 -0.00525928 -0.00540634 -0.00206053 0.00104495 -0.00554853 -0.000705448 -0.00114614 -0.00541578 -0.00127179 -0.00137457 0.00605938 0.00509579 0.00572761 -0.00535751 -0.00143439 -0.00553657 0.0056133 0.0057413 -0.00167369 0.002216 -0.00339436 -0.00166471 -0.00556024 0.00362073 0.00599704 -0.00541578 0.0207663 -0.00550317 -0.00526189 -0.000871323 -0.00555413 -0.00554371 -0.000939809 0.00100952 0.00576083 -0.00162216 -0.00540341 -0.00157571 -0.00532977 0.000369986 -0.00162527 0.0003297 0.00223579 -0.000918101 -0.00158005
areQC2 -0.00594919 -0.00653557 -0.000437566 -0.00544945 -0.00581141 0.0020146 -0.0026524 -0.00261711 -0.00594399 -0.00282944 -0.00596483 0.0138275 -0.00627317 -0.00643972 0.00965551 -0.00619106 -0.00395961 -0.0026394 0.00200779 -0.00576894 0.00527641 -0.00584487 -0.00275818 0.00319618 -0.00407069 0.0120769 0.00441007 -0.00651346 -0.0038038 -0.00440995 -0.00247351 0.0043943 -0.00206969 -0.00276037 -0.00609471 -0.00253402 -0.00587426 0.009766 0.0128484 0.000602312 -0.00359979 0.0142575 -0.00356766 -0.00209811 0.0096095 -0.00222376 -0.00232653 -0.00551645 -0.00648004 -0.00584822 0.00966778 -0.000798673 0.0142694 -0.00596253 -0.00583453 -0.000443226 -0.00451025 0.00195331 -0.00261667 0.0142458 -0.00579022 -0.00557879 0.0096095 -0.00550317 0.020579 0.0097634 -0.00373354 0.0142519 0.0142623 -0.00380202 -0.00383102 -0.005815 -0.00257412 0.0128513 -0.00252768 0.00969551 -0.00300971 -0.00257723 -0.00305 -0.00449046 -0.00378031 -0.00253202
areMB1 -0.00570791 -0.00629429 -0.000196286 -0.00520817 -0.00557013 0.00225588 -0.00241112 -0.00237583 -0.00570271 -0.00258816 -0.00572355 0.00980201 -0.00603189 -0.00619844 0.0121013 -0.00594978 -0.00371833 -0.00239812 0.00224907 -0.00552766 0.00551769 -0.00560359 -0.0025169 0.00343746 -0.00382941 0.00997525 0.00465135 -0.00627218 -0.00356252 -0.00416867 -0.00223223 0.00463558 -0.00182841 -0.00251909 -0.00585343 -0.00229274 -0.00563298 0.0168783 0.00986023 0.000843592 -0.00335851 0.00971804 -0.00332638 -0.00185683 0.0120553 -0.00198248 -0.00208525 -0.00527517 -0.00623876 -0.00560694 0.0121135 -0.000557393 0.00973 -0.00572125 -0.00559325 -0.000201946 -0.00426897 0.00219459 -0.00237539 0.00970633 -0.00554894 -0.00533751 0.0120553 -0.00526189 0.0097634 0.0203553 -0.00349226 0.00971244 0.00972286 -0.00356074 -0.00358974 -0.00557372 -0.00233284 0.00986316 -0.0022864 0.0121413 -0.00276843 -0.00233595 -0.00280872 -0.00424918 -0.00353903 -0.00229074
lyrAB2 -0.00131734 -0.00190373 0.000101608 -0.000817607 -0.00117957 0.00211216 6.91958e-05 0.000104486 -0.00131214 -0.000107841 -0.00133298 -0.00369492 -0.00164132 -0.00180787 -0.00360014 -0.00155921 0.000672235 8.21981e-05 0.00210535 -0.00113709 -0.00217275 -0.00121302 -3.65876e-05 -0.00134761 0.000561158 -0.00352168 -0.00198133 -0.00188161 0.0136211 0.000221901 0.000248088 -0.0019971 0.000651903 0.00270201 -0.00146286 0.000187578 -0.00124241 -0.00348965 -0.0036367 -0.000290897 0.00103206 -0.00377889 0.0105531 0.00062349 -0.00364615 0.000497839 0.000395061 -0.000884608 -0.0018482 -0.00121638 -0.00358787 0.000335242 -0.00376693 -0.00133069 -0.00120268 9.5947e-05 0.000121592 0.00205087 0.000104926 -0.0037906 -0.00115837 -0.000946944 -0.00364615 -0.000871323 -0.00373354 -0.00349226 0.0305054 -0.00378449 -0.00377407 0.0136228 0.00080083 -0.00118315 0.000147476 -0.00363377 0.000193919 -0.00356014 0.00162214 0.000144363 0.00158185 0.000141384 0.0123224 0.00018958
areQC3 -0.00600014 -0.00658653 -0.000488522 -0.00550041 -0.00586237 0.00196364 -0.00270336 -0.00266807 -0.00599494 -0.00288039 -0.00601579 0.0137765 -0.00632413 -0.00649067 0.00960455 -0.00624201 -0.00401057 -0.00269035 0.00195683 -0.0058199 0.00522545 -0.00589582 -0.00280914 0.00314522 -0.00412164 0.0120259 0.00435911 -0.00656441 -0.00385476 -0.0044609 -0.00252446 0.00434334 -0.00212065 -0.00281133 -0.00614567 -0.00258497 -0.00592521 0.00971505 0.0127974 0.000551356 -0.00365074 0.0155402 -0.00361862 -0.00214906 0.00955854 -0.00227471 -0.00237749 -0.00556741 -0.006531 -0.00589918 0.00961682 -0.000849629 0.0150226 -0.00601349 -0.00588549 -0.000494183 -0.00456121 0.00190235 -0.00266763 0.0155285 -0.00584118 -0.00562975 0.00955854 -0.00555413 0.0142519 0.00971244 -0.00378449 0.0203799 0.0150155 -0.00385298 -0.00388197 -0.00586596 -0.00262508 0.0128004 -0.00257863 0.00964455 -0.00306067 -0.00262819 -0.00310095 -0.00454142 -0.00383127 -0.00258297
areGL1 -0.00598973 -0.00657611 -0.000478104 -0.00548999 -0.00585195 0.00197406 -0.00269294 -0.00265765 -0.00598452 -0.00286997 -0.00600537 0.013787 -0.00631371 -0.00648026 0.00961497 -0.0062316 -0.00400015 -0.00267994 0.00196725 -0.00580948 0.00523587 -0.0058854 -0.00279872 0.00315564 -0.00411123 0.0120363 0.00436953 -0.006554 -0.00384434 -0.00445048 -0.00251405 0.00435376 -0.00211023 -0.00280091 -0.00613525 -0.00257456 -0.0059148 0.00972546 0.0128078 0.000561774 -0.00364033 0.0150211 -0.0036082 -0.00213864 0.00956896 -0.00226429 -0.00236707 -0.00555699 -0.00652058 -0.00588876 0.00962724 -0.000839211 0.0150331 -0.00600307 -0.00587507 -0.000483764 -0.00455079 0.00191277 -0.00265721 0.0150094 -0.00583076 -0.00561933 0.00956896 -0.00554371 0.0142623 0.00972286 -0.00377407 0.0150155 0.0206054 -0.00384256 -0.00387155 -0.00585554 -0.00261466 0.0128108 -0.00256821 0.00965497 -0.00305025 -0.00261777 -0.00309053 -0.004531 -0.00382085 -0.00257255
lyrAB1 -0.00138583 -0.00197221 3.31223e-05 -0.000886092 -0.00124805 0.00204368 7.10605e-07 3.60009e-05 -0.00138062 -0.000176327 -0.00140147 -0.00376341 -0.00170981 -0.00187636 -0.00366863 -0.0016277 0.00060375 1.37129e-05 0.00203687 -0.00120558 -0.00224123 -0.0012815 -0.000105073 -0.00141609 0.000492673 -0.00359017 -0.00204981 -0.0019501 0.0171807 0.000153415 0.000179603 -0.00206558 0.000583418 0.00263353 -0.00153135 0.000119093 -0.0013109 -0.00355813 -0.00370519 -0.000359382 0.000963573 -0.00384738 0.0104846 0.000555005 -0.00371464 0.000429354 0.000326576 -0.000953094 -0.00191668 -0.00128486 -0.00365636 0.000266757 -0.00383542 -0.00139917 -0.00127117 2.74618e-05 5.31064e-05 0.00198239 3.64409e-05 -0.00385909 -0.00122686 -0.00101543 -0.00371464 -0.000939809 -0.00380202 -0.00356074 0.0136228 -0.00385298 -0.00384256 0.0323561 0.000732345 -0.00125164 7.89911e-05 -0.00370226 0.000125434 -0.00362863 0.00155365 7.5878e-05 0.00151336 7.28986e-05 0.0122539 0.000121094
lyrMO3 0.000563501 -2.28837e-05 4.12702e-06 0.00106324 0.000701277 -0.00166092 -2.82847e-05 7.00558e-06 0.000568704 -0.000205322 0.00054786 -0.0037924 0.00023952 7.29717e-05 -0.00369762 0.000321631 0.00937758 -1.52825e-05 -0.00166773 0.000743749 -0.00227023 0.000667824 -0.000134068 -0.00144509 0.0092665 -0.00361916 -0.00207881 -7.68432e-07 0.000730565 0.00210274 0.000150608 -0.00209458 0.000554422 0.001774 0.00041798 9.00973e-05 0.000638432 -0.00358713 -0.00373418 -0.000388377 0.0027171 -0.00387638 0.000966705 0.00052601 -0.00374363 0.000400359 0.000297581 0.000996235 3.26447e-05 0.000664468 -0.00368535 0.000237761 -0.00386441 0.000550156 0.000678159 -1.53355e-06 0.00200243 -0.00172221 7.44554e-06 -0.00388809 0.000722468 0.000933899 -0.00374363 0.00100952 -0.00383102 -0.00358974 0.00080083 -0.00388197 -0.00387155 0.000732345 0.0248474 0.000697688 4.99958e-05 -0.00373125 9.64383e-05 -0.00365762 0.00204214 4.68826e-05 0.00200185 0.00202223 0.000754052 9.20991e-05
lyrMD4 0.00860304 0.00593286 -0.00197986 0.00564812 0.00665702 -0.0036449 -0.00201227 -0.00197698 0.00652445 -0.00218931 0.0065036 -0.00577639 0.00619526 0.00602871 -0.00568161 0.00836117 0.000569094 -0.00199927 -0.00365172 0.00669949 -0.00425421 0.00662357 -0.00211805 -0.00342907 0.000458017 -0.00560315 -0.00406279 0.00595497 -0.00125342 0.00200448 -0.00183338 -0.00407856 -0.00142956 -0.000209989 0.00845752 -0.00189389 0.00659417 -0.00557111 -0.00571817 -0.00237236 0.000733115 -0.00586036 -0.00101728 -0.00145797 -0.00572762 -0.00158363 -0.0016864 0.0062191 0.00598839 0.00662021 -0.00566934 -0.00174622 -0.0058484 0.0065059 0.0066339 -0.00198552 0.00190417 -0.0037062 -0.00197654 -0.00587207 0.0033089 0.00615677 -0.00572762 0.00576083 -0.005815 -0.00557372 -0.00118315 -0.00586596 -0.00585554 -0.00125164 0.000697688 0.018043 -0.00193399 -0.00571524 -0.00188755 -0.0056416 5.81544e-05 -0.0019371 1.78691e-05 0.00192396 -0.00122993 -0.00189189
lyrMI2 -0.00206818 -0.00265456 0.00126102 -0.00156844 -0.0019304 -0.00101612 0.00658162 0.00511922 -0.00206297 0.00640458 -0.00208382 -0.00253551 -0.00239216 -0.00255871 -0.00244072 -0.00231005 -7.85991e-05 0.00659462 -0.00102294 -0.00188793 -0.00101333 -0.00196385 0.00647583 -0.000188192 -0.000189676 -0.00236227 -0.000821911 -0.00263245 7.72119e-05 -0.000528933 0.00526282 -0.000837683 0.00280341 0.00112064 -0.0022137 0.00520231 -0.00199325 -0.00233023 -0.00247729 0.00086852 0.000281224 -0.00261948 0.000313352 0.002775 -0.00248673 0.00264935 0.00420918 -0.00163544 -0.00259903 -0.00196721 -0.00242846 0.00149466 -0.00260752 -0.00208152 -0.00195352 0.00125536 -0.000629242 -0.00107742 0.00661735 -0.00263119 -0.00190921 -0.00169778 -0.00248673 -0.00162216 -0.00257412 -0.00233284 0.000147476 -0.00262508 -0.00261466 7.89911e-05 4.99958e-05 -0.00193399 0.0121115 -0.00247436 0.00624 -0.00240072 0.000871301 0.00515909 0.000831016 -0.00060945 0.000100699 0.00520431
areNT1 -0.00584942 -0.00643581 -0.000337802 -0.00534969 -0.00571165 0.00211436 -0.00255264 -0.00251735 -0.00584422 -0.00272967 -0.00586507 0.0128899 -0.00617341 -0.00633995 0.00975527 -0.00609129 -0.00385985 -0.00253963 0.00210755 -0.00566918 0.00537617 -0.0057451 -0.00265842 0.00329594 -0.00397092 0.0121766 0.00450983 -0.00641369 -0.00370404 -0.00431018 -0.00237374 0.00449406 -0.00196993 -0.00266061 -0.00599495 -0.00243425 -0.00577449 0.00986577 0.0140454 0.000702076 -0.00350002 0.012806 -0.0034679 -0.00199834 0.00970926 -0.00212399 -0.00222677 -0.00541669 -0.00638028 -0.00574846 0.00976754 -0.000698909 0.0128179 -0.00586277 -0.00573477 -0.000343463 -0.00441049 0.00205307 -0.00251691 0.0127942 -0.00569046 -0.00547903 0.00970926 -0.00540341 0.0128513 0.00986316 -0.00363377 0.0128004 0.0128108 -0.00370226 -0.00373125 -0.00571524 -0.00247436 0.0202945 -0.00242791 0.00979527 -0.00290995 -0.00247747 -0.00295023 -0.0043907 -0.00368055 -0.00243225
lyrIL2 -0.00202173 -0.00260812 0.00130747 -0.001522 -0.00188396 -0.000969681 0.00616172 0.00516566 -0.00201653 0.00598468 -0.00203737 -0.00248906 -0.00234571 -0.00251226 -0.00239428 -0.0022636 -3.21566e-05 0.00617472 -0.000976494 -0.00184149 -0.000966886 -0.00191741 0.00605594 -0.000141749 -0.000143233 -0.00231582 -0.000775468 -0.002586 0.000123654 -0.000482491 0.00530926 -0.00079124 0.00284986 0.00116708 -0.00216725 0.00524875 -0.0019468 -0.00228379 -0.00243084 0.000914962 0.000327667 -0.00257304 0.000359794 0.00282144 -0.00244029 0.00269579 0.00425562 -0.001589 -0.00255259 -0.00192077 -0.00238201 0.0015411 -0.00256107 -0.00203508 -0.00190707 0.00130181 -0.0005828 -0.00103097 0.00619745 -0.00258475 -0.00186277 -0.00165134 -0.00244029 -0.00157571 -0.00252768 -0.0022864 0.000193919 -0.00257863 -0.00256821 0.000125434 9.64383e-05 -0.00188755 0.00624 -0.00242791 0.0107278 -0.00235428 0.000917744 0.00520554 0.000877459 -0.000563008 0.000147141 0.00525075
areNU2 -0.00577579 -0.00636218 -0.00026417 -0.00527606 -0.00563802 0.002188 -0.002479 -0.00244371 -0.00577059 -0.00265604 -0.00579143 0.00973412 -0.00609977 -0.00626632 0.0145625 -0.00601766 -0.00378622 -0.002466 0.00218118 -0.00559554 0.00544981 -0.00567147 -0.00258479 0.00336957 -0.00389729 0.00990736 0.00458346 -0.00634006 -0.0036304 -0.00423655 -0.00230011 0.00456769 -0.0018963 -0.00258697 -0.00592131 -0.00236062 -0.00570086 0.0121439 0.00979234 0.000775708 -0.00342639 0.00965015 -0.00339426 -0.00192471 0.015951 -0.00205036 -0.00215314 -0.00534306 -0.00630665 -0.00567483 0.0145748 -0.000625277 0.00966211 -0.00578914 -0.00566113 -0.00026983 -0.00433686 0.0021267 -0.00244327 0.00963844 -0.00561682 -0.00540539 0.015951 -0.00532977 0.00969551 0.0121413 -0.00356014 0.00964455 0.00965497 -0.00362863 -0.00365762 -0.0056416 -0.00240072 0.00979527 -0.00235428 0.0174671 -0.00283631 -0.00240384 -0.0028766 -0.00431707 -0.00360692 -0.00235862
lyrIA1 -7.60326e-05 -0.000662418 0.000825433 0.000423702 6.17434e-05 -0.000839613 0.000793021 0.000828311 -7.08305e-05 0.000615984 -9.16741e-05 -0.0029711 -0.000400014 -0.000566562 -0.00287632 -0.000317903 0.00191354 0.000806023 -0.000846427 0.000104215 -0.00144892 2.82899e-05 0.000687237 -0.000623783 0.00180247 -0.00279786 -0.0012575 -0.000640303 0.00155187 0.00146321 0.000971913 -0.00127327 0.00137573 0.0025953 -0.000221554 0.000911403 -1.10229e-06 -0.00276582 -0.00291288 0.000432928 0.00227337 -0.00305507 0.00178801 0.00134732 -0.00292233 0.00122166 0.00111889 0.0003567 -0.000606889 2.49336e-05 -0.00286405 0.00105907 -0.00304311 -8.93782e-05 3.86254e-05 0.000819772 0.0013629 -0.000900906 0.000828751 -0.00306678 8.29343e-05 0.000294365 -0.00292233 0.000369986 -0.00300971 -0.00276843 0.00162214 -0.00306067 -0.00305025 0.00155365 0.00204214 5.81544e-05 0.000871301 -0.00290995 0.000917744 -0.00283631 0.0141878 0.000868188 0.00359587 0.00138269 0.00157536 0.000913405
lyrON6 -0.00207129 -0.00265767 0.00125791 -0.00157155 -0.00193351 -0.00101924 0.00508081 0.0117537 -0.00206609 0.00490378 -0.00208693 -0.00253862 -0.00239527 -0.00256182 -0.00244384 -0.00231316 -8.17123e-05 0.00509381 -0.00102605 -0.00189104 -0.00101644 -0.00196697 0.00497503 -0.000191305 -0.000192789 -0.00236538 -0.000825024 -0.00263556 7.40988e-05 -0.000532047 0.00538416 -0.000840796 0.0028003 0.00111753 -0.00221681 0.00739956 -0.00199636 -0.00233334 -0.0024804 0.000865407 0.000278111 -0.00262259 0.000310239 0.00277189 -0.00248985 0.00264624 0.00420606 -0.00163856 -0.00260215 -0.00197032 -0.00243157 0.00149155 -0.00261063 -0.00208463 -0.00195663 0.00125225 -0.000632356 -0.00108053 0.00511654 -0.0026343 -0.00191232 -0.00170089 -0.00248985 -0.00162527 -0.00257723 -0.00233595 0.000144363 -0.00262819 -0.00261777 7.5878e-05 4.68826e-05 -0.0019371 0.00515909 -0.00247747 0.00520554 -0.00240384 0.000868188 0.0117935 0.000827903 -0.000612563 9.75856e-05 0.00532565
lyrIA2 -0.000116318 -0.000702703 0.000785147 0.000383417 2.14581e-05 -0.000879899 0.000752736 0.000788026 -0.000111116 0.000575698 -0.000131959 -0.00301138 -0.0004403 -0.000606848 -0.0029166 -0.000358189 0.00187326 0.000765738 -0.000886712 6.39299e-05 -0.00148921 -1.19954e-05 0.000646952 -0.000664068 0.00176218 -0.00283814 -0.00129779 -0.000680588 0.00151159 0.00142292 0.000931628 -0.00131356 0.00133544 0.00255502 -0.000261839 0.000871118 -4.13876e-05 -0.00280611 -0.00295316 0.000392643 0.00223308 -0.00309535 0.00174773 0.00130703 -0.00296261 0.00118138 0.0010786 0.000316415 -0.000647175 -1.53516e-05 -0.00290433 0.00101878 -0.00308339 -0.000129663 -1.6599e-06 0.000779487 0.00132262 -0.000941191 0.000788466 -0.00310706 4.2649e-05 0.00025408 -0.00296261 0.0003297 -0.00305 -0.00280872 0.00158185 -0.00310095 -0.00309053 0.00151336 0.00200185 1.78691e-05 0.000831016 -0.00295023 0.000877459 -0.0028766 0.00359587 0.000827903 0.0174106 0.00134241 0.00153507 0.000873119
lyrON2 0.00178977 0.00120339 -0.000655319 0.00228951 0.00192755 -0.00232037 -0.000687731 -0.000652441 0.00179498 -0.000864768 0.00177413 -0.00445185 0.00146579 0.00129924 -0.00435707 0.0015479 0.00189363 -0.000674729 -0.00232718 0.00197002 -0.00292967 0.0018941 -0.000793514 -0.00210453 0.00178256 -0.00427861 -0.00273825 0.0012255 7.11193e-05 0.0104712 -0.000508838 -0.00275403 -0.000105024 0.00111455 0.00164425 -0.000569349 0.0018647 -0.00424657 -0.00439363 -0.00104782 0.00205765 -0.00453582 0.000307259 -0.000133436 -0.00440308 -0.000259087 -0.000361865 0.00222251 0.00125892 0.00189074 -0.0043448 -0.000421685 -0.00452386 0.00177643 0.00190443 -0.00066098 0.0103709 -0.00238166 -0.000652001 -0.00454753 0.00194874 0.00216017 -0.00440308 0.00223579 -0.00449046 -0.00424918 0.000141384 -0.00454142 -0.004531 7.28986e-05 0.00202223 0.00192396 -0.00060945 -0.0043907 -0.000563008 -0.00431707 0.00138269 -0.000612563 0.00134241 0.0298247 9.46062e-05 -0.000567347
lyrSK4 -0.00136412 -0.0019505 5.483e-05 -0.000864384 -0.00122634 0.00387756 2.24183e-05 5.77086e-05 -0.00135892 -0.000154619 -0.00137976 -0.0037417 -0.0016881 -0.00185465 -0.00364692 -0.00160599 0.000625457 3.54205e-05 0.00387074 -0.00118387 -0.00221952 -0.0012598 -8.33652e-05 -0.00139439 0.000514381 -0.00356846 -0.00202811 -0.00192839 0.0122521 0.000175123 0.000201311 -0.00204388 0.000605125 0.00265524 -0.00150964 0.0001408 -0.00128919 -0.00353643 -0.00368348 -0.000337674 0.000985281 -0.00382567 0.0105063 0.000576713 -0.00369293 0.000451062 0.000348284 -0.000931386 -0.00189498 -0.00126315 -0.00363465 0.000288464 -0.00381371 -0.00137746 -0.00124946 4.91694e-05 7.4814e-05 0.00381627 5.81485e-05 -0.00383738 -0.00120515 -0.000993722 -0.00369293 -0.000918101 -0.00378031 -0.00353903 0.0123224 -0.00383127 -0.00382085 0.0122539 0.000754052 -0.00122993 0.000100699 -0.00368055 0.000147141 -0.00360692 0.00157536 9.75856e-05 0.00153507 9.46062e-05 0.0314555 0.000142802
lyrMI4 -0.00202607 -0.00261246 0.00130313 -0.00152634 -0.0018883 -0.00097402 0.00512603 0.00528577 -0.00202087 0.00494899 -0.00204171 -0.0024934 -0.00235005 -0.0025166 -0.00239862 -0.00226794 -3.64958e-05 0.00513903 -0.000980834 -0.00184582 -0.000971226 -0.00192175 0.00502025 -0.000146088 -0.000147572 -0.00232016 -0.000779808 -0.00259034 0.000119315 -0.00048683 0.0059632 -0.00079558 0.00284552 0.00116275 -0.00217159 0.00536886 -0.00195114 -0.00228813 -0.00243518 0.000910623 0.000323328 -0.00257737 0.000355455 0.00281711 -0.00244463 0.00269145 0.00425128 -0.00159334 -0.00255693 -0.00192511 -0.00238635 0.00153676 -0.00256541 -0.00203942 -0.00191141 0.00129747 -0.000587139 -0.00103531 0.00516176 -0.00258908 -0.00186711 -0.00165567 -0.00244463 -0.00158005 -0.00253202 -0.00229074 0.00018958 -0.00258297 -0.00257255 0.000121094 9.20991e-05 -0.00189189 0.00520431 -0.00243225 0.00525075 -0.00235862 0.000913405 0.00532565 0.000873119 -0.000567347 0.000142802 0.0162314
