# Supplementary material for: Recent speciation associated with range expansion and a shift to self-fertilization in North American Arabidopsis
Source: Nat Commun. 2022 Dec 8;13:7564. doi: 10.1038/s41467-022-35368-1 (PMC9732334; doi:10.1038/s41467-022-35368-1)
Supplement: Supplementary file 5 — Source Data [file 41467_2022_35368_MOESM5_ESM.zip › Source Data/SuppFig9.m2admixture.residuals.txt]

# Treemix results: m=2 cov
lyrPA2 lyrNY1 lyrNY2 lyrNY3 lyrNY5 lyrPA4 lyrIN1 lyrIL2 lyrMI1 lyrMI2 lyrMI3 lyrMI4 lyrWI3 lyrMI5 lyrMI6 lyrMO1 lyrON9 lyrON10 lyrON11 lyrON11.1 lyrON12 lyrON7 lyrON6 lyrWI2 lyrMO2 lyrNC1 lyrNC3 lyrNC2 lyrNC4 lyrMO3 lyrMO3SM lyrIA1 lyrIL1 lyrVA2 lyrVA1 lyrMD1 lyrMD4 lyrNJ1 lyrMD2 lyrMD3 lyrWV1 lyrPA1 lyrPA3 lyrNY6 lyrNY4 lyrWI1 lyrIA2 lyrON5 lyrON8 areQC1 lyrOH1 lyrON4 lyrON3 lyrON2 lyrON1 areGL1 areGL2 areMB1 areMB2 areNU4 areNU5 areNT1 areNU3 areQC7 areQC5 areQC4 areQC2 areQC3 areSK2 areSK1 areSK3 areNU1 areNU2 areQC6 lyrAB1 lyrAB2 lyrSK1 lyrSK2 lyrSK4 lyrSK3 lyrWI1.1 Alyrp_PLS 
lyrPA2 0.031436 0.00609398 0.00629582 0.00491806 0.00641825 0.00245064 -0.00274142 -0.00211199 -0.00273034 -0.00306664 -0.00282148 -0.00330581 -0.0014203 -0.00213553 -0.00391851 0.000677739 -0.00310619 -0.003215 -0.00419943 -0.00428639 -0.0027292 -0.00379377 -0.00360173 -0.00117757 0.000704823 0.00648635 0.00646916 0.00673349 0.00651423 0.000538109 0.00667011 0.000230106 -0.00282464 0.00614003 0.00647431 0.00631807 0.0076297 0.00534249 0.00702228 0.0064746 0.00634134 0.00601386 0.00693037 0.00671343 0.00685048 -0.000847683 0.000159048 -0.00301433 -0.00345254 -0.00491646 -0.00309473 0.000178988 -0.0025378 0.000852722 0.00199623 -0.00484803 -0.00511167 -0.00517588 -0.00535196 -0.00518299 -0.00495952 -0.00517177 -0.00570389 -0.00567671 -0.00551053 -0.00493935 -0.00498045 -0.00488813 -0.00348692 -0.00420895 -0.00298202 -0.00498736 -0.00532076 -0.00551863 -0.00137801 -0.00149404 -0.00159237 -0.00113056 -0.00120794 -0.00340692 -0.00238455 0.00357453
lyrNY1 0.00609398 0.0106486 0.00872795 0.00606828 0.00638113 0.00228464 -0.0023502 -0.00182558 -0.00241609 -0.00264506 -0.00260698 -0.00290112 -0.00139987 -0.0020962 -0.00319282 -1.4286e-05 -0.00273245 -0.00266835 -0.00355336 -0.00361422 -0.00208377 -0.00286384 -0.00282535 -0.00113778 9.22256e-05 0.00582326 0.00581481 0.00594041 0.00612108 -0.000132878 0.00589665 2.68823e-05 -0.00243161 0.00536366 0.00535861 0.00560041 0.00609938 0.00571507 0.00635563 0.00645567 0.00599454 0.00548244 0.00629181 0.00608879 0.00649222 -0.000951865 -8.36633e-05 -0.00248147 -0.00275448 -0.00361185 -0.00271238 5.8752e-05 -0.00206456 0.000622439 0.00199142 -0.00328728 -0.00376065 -0.00440344 -0.00422828 -0.0039736 -0.00382535 -0.00394956 -0.00447379 -0.00445204 -0.00432963 -0.00362846 -0.00368147 -0.00376394 -0.00309615 -0.00316192 -0.0028643 -0.0037113 -0.00424732 -0.00433462 -0.00160829 -0.00180356 -0.00158456 -0.00151516 -0.00140547 -0.00313668 -0.0021894 0.00267749
lyrNY2 0.00629582 0.00872795 0.0154407 0.00655721 0.00669405 0.00246498 -0.00243824 -0.00176195 -0.00250302 -0.00271678 -0.00275632 -0.00302981 -0.00161284 -0.00220612 -0.00341071 -0.000103361 -0.00270513 -0.00261287 -0.00363337 -0.00377975 -0.00231247 -0.00310769 -0.0030101 -0.00113811 1.40259e-05 0.00594638 0.00599846 0.00615416 0.00621009 6.76642e-05 0.00610878 -0.000182402 -0.00264653 0.00557333 0.00568732 0.00574256 0.0064013 0.00587794 0.0065811 0.00652946 0.00637025 0.00559139 0.00673361 0.00655163 0.0069137 -0.000923254 5.15627e-05 -0.00251546 -0.0029334 -0.00396478 -0.0030802 -0.000207174 -0.00219564 0.000514656 0.00220018 -0.00372539 -0.00407603 -0.00463143 -0.00484389 -0.00419991 -0.00416559 -0.00434949 -0.00487436 -0.0048429 -0.00464656 -0.00397517 -0.00401964 -0.00410664 -0.00326096 -0.00349517 -0.00312712 -0.00395961 -0.0044933 -0.00465777 -0.0016773 -0.00176783 -0.00166651 -0.00148526 -0.00144845 -0.00326654 -0.00234839 0.00259852
lyrNY3 0.00491806 0.00606828 0.00655721 0.0203372 0.00640653 0.00211072 -0.00246657 -0.00183766 -0.00260094 -0.0026864 -0.00270062 -0.00285119 -0.00148212 -0.00209864 -0.0029839 -9.80297e-05 -0.00255966 -0.00243173 -0.0033568 -0.00366767 -0.00236909 -0.00313751 -0.00302723 -0.00139022 -0.000320946 0.00524489 0.00534021 0.00552388 0.00573024 -0.000383374 0.0054058 -0.000352498 -0.00245852 0.0047438 0.00487818 0.00509176 0.00545705 0.00522027 0.00566275 0.00572103 0.00560461 0.00530917 0.00606565 0.0061395 0.00631151 -0.00111724 -0.000295385 -0.00247932 -0.0026516 -0.00340352 -0.00291323 -0.000361605 -0.00226042 0.000522124 0.00205293 -0.00312154 -0.00334116 -0.00383506 -0.00398926 -0.003453 -0.00356484 -0.00388468 -0.00415697 -0.00407838 -0.00394198 -0.00343242 -0.00335675 -0.00345203 -0.00313031 -0.00337332 -0.00302067 -0.00342023 -0.00353238 -0.00395617 -0.00174965 -0.00176547 -0.00155515 -0.00173925 -0.00158735 -0.00290401 -0.00234215 0.00200442
lyrNY5 0.00641825 0.00638113 0.00669405 0.00640653 0.0133665 0.0030689 -0.00265268 -0.00205821 -0.0027341 -0.00306237 -0.00305543 -0.00328128 -0.00166053 -0.00225685 -0.003485 0.000253533 -0.00293077 -0.00291865 -0.00361891 -0.00382886 -0.00258213 -0.00342273 -0.0033329 -0.00129824 0.000252199 0.00660248 0.00655434 0.00654349 0.00682048 5.8362e-05 0.00640373 -0.000156748 -0.00282498 0.0055112 0.00571615 0.00557862 0.00646132 0.00520415 0.00687623 0.00719928 0.00655981 0.00674405 0.0076799 0.00809923 0.00804701 -0.000953465 0.00018804 -0.00261079 -0.00305398 -0.00391188 -0.00295893 0.000100005 -0.0023728 0.000973829 0.00271923 -0.0039322 -0.00426096 -0.00459536 -0.00459976 -0.00443105 -0.00425794 -0.00452405 -0.00477964 -0.00477213 -0.00468933 -0.004121 -0.00415394 -0.00432742 -0.00349974 -0.00369615 -0.00328589 -0.00422416 -0.00448817 -0.0046929 -0.00175671 -0.00181655 -0.00169245 -0.00150783 -0.00147478 -0.00331979 -0.00252607 0.00296719
lyrPA4 0.00245064 0.00228464 0.00246498 0.00211072 0.0030689 0.0222065 0.000177353 1.56737e-05 9.56067e-05 -0.000466546 -0.000408787 -0.000953254 -7.44141e-05 -0.000437628 -0.00284464 0.00110927 -0.00120295 -0.00141158 -0.00307811 -0.00311709 -0.0009072 -0.000609525 -0.000500603 0.000320311 0.000678491 0.00201265 0.00193545 0.00204189 0.00232633 0.000931896 0.00205264 0.000705522 0.000408152 0.00207551 0.0022998 0.0021345 0.00285732 0.00177318 0.00279139 0.0024438 0.00272976 0.00412431 0.00376641 0.00341353 0.00361247 0.000606307 0.000540989 0.000585242 -0.00157759 -0.00467111 9.57907e-05 0.00732504 0.00165467 0.0101197 0.0119716 -0.00458462 -0.00486095 -0.00493396 -0.00498367 -0.00498599 -0.00494766 -0.00507523 -0.00511487 -0.00497505 -0.00527288 -0.00484048 -0.00488236 -0.00509883 -0.00296742 -0.00360647 -0.00271382 -0.00489717 -0.00516209 -0.00528163 -0.000806208 -0.000686221 -4.67147e-05 -0.000599534 -0.000452293 -0.00277931 -0.000428748 0.000926239
lyrIN1 -0.00274142 -0.0023502 -0.00243824 -0.00246657 -0.00265268 0.000177353 0.0120781 0.00771991 0.00759542 0.00635415 0.00502176 0.00487592 0.00290759 0.00340184 0.000445305 0.00117886 0.00255281 0.00279001 -0.000723496 -0.000935771 0.00266129 0.0043519 0.00437893 0.0031008 0.000983712 -0.003039 -0.00298149 -0.00316693 -0.0029908 0.00155315 -0.00292334 0.00185959 0.00912158 -0.00247919 -0.00254503 -0.00235268 -0.00244369 -0.0021369 -0.00255201 -0.00264916 -0.00253319 -0.00226382 -0.00247459 -0.00258187 -0.00261053 0.00318315 0.00102177 0.00495274 0.00184623 -0.00347076 0.00755417 0.00290544 0.00617811 0.00158403 -3.68352e-06 -0.00341819 -0.00376287 -0.00304613 -0.00287291 -0.00356567 -0.00336809 -0.00357051 -0.00309201 -0.00298883 -0.00349329 -0.00378837 -0.003602 -0.00365611 -0.00103622 -0.00122136 -0.000892802 -0.00379534 -0.00343493 -0.00348547 0.000573715 0.00122037 0.00184654 0.000683289 0.000519033 -0.00100348 0.00465677 -0.00223371
lyrIL2 -0.00211199 -0.00182558 -0.00176195 -0.00183766 -0.00205821 1.56737e-05 0.00771991 0.0106862 0.00624103 0.00529125 0.00462969 0.00364866 0.003069 0.00383519 0.000289063 0.00193328 0.00252027 0.00217248 -0.000917477 -0.00120206 0.00244964 0.00368996 0.00356966 0.00336753 0.00140178 -0.00258106 -0.00231666 -0.00235218 -0.00244552 0.0022675 -0.00264011 0.00232641 0.0066732 -0.00198758 -0.00189107 -0.00178986 -0.0018665 -0.00166154 -0.00183455 -0.00194062 -0.00196053 -0.00149334 -0.001902 -0.00203537 -0.00208079 0.00339647 0.00161598 0.00403426 0.00139545 -0.0034449 0.00604093 0.00214679 0.00486224 0.000929733 -5.93295e-05 -0.00356906 -0.00385587 -0.00315493 -0.00297432 -0.00378555 -0.00363173 -0.00370571 -0.0030259 -0.00299936 -0.00343598 -0.00378815 -0.00372141 -0.00372568 -0.00124263 -0.00154714 -0.000926244 -0.00388665 -0.00345232 -0.00342596 0.000913525 0.00128545 0.00190023 0.0011334 0.000755658 -0.00119746 0.00443029 -0.00158733
lyrMI1 -0.00273034 -0.00241609 -0.00250302 -0.00260094 -0.0027341 9.56067e-05 0.00759542 0.00624103 0.0101803 0.00700958 0.00592719 0.00551931 0.00265948 0.0036881 0.000745097 0.000829958 0.00311872 0.00309588 -0.000268538 -0.000472593 0.00280844 0.0048756 0.00507036 0.00282415 0.000369147 -0.00326517 -0.00315516 -0.00318861 -0.00329154 0.00114469 -0.00326156 0.00142867 0.00804165 -0.00280847 -0.00279197 -0.00250867 -0.00268552 -0.0022883 -0.00268814 -0.00294633 -0.00274776 -0.00221688 -0.00265531 -0.00274777 -0.00277397 0.00280421 0.00091348 0.00547191 0.00244903 -0.00327564 0.00757982 0.0030658 0.00674001 0.00189787 -0.000117537 -0.00323071 -0.00354458 -0.00263118 -0.00250599 -0.00331229 -0.00314993 -0.00323595 -0.00256792 -0.00251497 -0.00311576 -0.00339465 -0.00337762 -0.00341542 -0.0012475 -0.00110017 -0.00114641 -0.00357601 -0.00322518 -0.00311311 0.000170827 0.000861633 0.00146838 0.000282861 -0.000107314 -0.0011328 0.00505735 -0.00224613
lyrMI2 -0.00306664 -0.00264506 -0.00271678 -0.0026864 -0.00306237 -0.000466546 0.00635415 0.00529125 0.00700958 0.0121687 0.00612132 0.0061689 0.00266297 0.003526 0.000954306 0.000496766 0.00330845 0.00342381 -1.80936e-05 -0.000246035 0.00301312 0.00489229 0.00483155 0.00267557 0.00033813 -0.00368523 -0.0034196 -0.00343188 -0.00344134 0.000811176 -0.00346516 0.00144278 0.00652403 -0.00320692 -0.00309623 -0.00274975 -0.00277609 -0.0024886 -0.00303984 -0.00325421 -0.00287685 -0.00237607 -0.00298695 -0.00305422 -0.00302158 0.00273177 0.000791708 0.0052397 0.00263222 -0.00275927 0.00661256 0.00265998 0.00571216 0.00129112 -0.000344631 -0.00275344 -0.00288994 -0.00208568 -0.00192113 -0.0027198 -0.00260767 -0.0026274 -0.00209635 -0.00206916 -0.0026996 -0.00292903 -0.00294036 -0.00285037 -0.00093815 -0.000624714 -0.000836934 -0.00300501 -0.00257055 -0.00269669 0.00047733 0.000859617 0.000999771 0.000570851 6.79103e-05 -0.000743442 0.00485388 -0.00252766
lyrMI3 -0.00282148 -0.00260698 -0.00275632 -0.00270062 -0.00305543 -0.000408787 0.00502176 0.00462969 0.00592719 0.00612132 0.0117993 0.00617779 0.00276844 0.00456013 0.00113797 0.000402079 0.00394842 0.00337703 -6.58498e-05 -7.86824e-05 0.00275161 0.00607447 0.00567601 0.00271223 -9.16171e-05 -0.00370166 -0.00354892 -0.00353389 -0.00364083 0.000846213 -0.00356205 0.00122645 0.0055614 -0.00327312 -0.00320244 -0.00282722 -0.00279633 -0.00261811 -0.0030709 -0.00307269 -0.00295458 -0.00266949 -0.0030303 -0.00291445 -0.00290718 0.00254723 0.000635847 0.00558339 0.0030343 -0.00243494 0.00533462 0.00192734 0.00501092 0.00107149 -0.000546193 -0.00242833 -0.00266556 -0.00190053 -0.00177016 -0.00254306 -0.00230897 -0.00242736 -0.00182393 -0.00178458 -0.0022893 -0.00269209 -0.00262496 -0.0025443 -0.000691499 -0.00038363 -0.000480884 -0.00271576 -0.00246942 -0.00227384 -1.44962e-05 0.000839567 0.00140851 0.000292514 0.00012308 -0.000445005 0.00420592 -0.00256558
lyrMI4 -0.00330581 -0.00290112 -0.00302981 -0.00285119 -0.00328128 -0.000953254 0.00487592 0.00364866 0.00551931 0.0061689 0.00617779 0.0159842 0.00216215 0.00319446 0.0014665 -0.000500881 0.00403898 0.0032798 -0.000121516 1.56389e-05 0.00260267 0.0051161 0.00507607 0.00168932 -0.00055329 -0.00383908 -0.00380112 -0.00402806 -0.00373734 -0.000171778 -0.00384221 0.000448495 0.00500308 -0.00339223 -0.00345431 -0.00317438 -0.00324862 -0.00263053 -0.00329804 -0.00327983 -0.00317888 -0.0029424 -0.0031766 -0.00315674 -0.0032087 0.00166939 -0.000211507 0.00506138 0.00380249 -0.00164609 0.00569648 0.00196962 0.00474313 0.000719997 -0.00118219 -0.00171393 -0.00167837 -0.000687163 -0.000538539 -0.00161374 -0.00143287 -0.00129621 -0.000715436 -0.000660027 -0.00123091 -0.0017576 -0.00164528 -0.00172762 -0.000416378 0.000290507 -0.000450972 -0.00178904 -0.00138603 -0.0012293 -0.000489504 8.54288e-05 0.000399456 -0.000317916 -0.000611509 -0.000346735 0.00388951 -0.00296161
lyrWI3 -0.0014203 -0.00139987 -0.00161284 -0.00148212 -0.00166053 -7.44141e-05 0.00290759 0.003069 0.00265948 0.00266297 0.00276844 0.00216215 0.0109299 0.00620263 0.0003399 0.00207805 0.00189873 0.00181258 -0.00071251 -0.000824126 0.00239768 0.0016615 0.00162477 0.0055334 0.00177389 -0.00224591 -0.00213396 -0.0021799 -0.00184051 0.00243169 -0.00223175 0.00304406 0.00297792 -0.00163897 -0.00139862 -0.00132609 -0.00137036 -0.00117557 -0.00147895 -0.0017275 -0.00153262 -0.00136897 -0.00150917 -0.00154382 -0.00156135 0.00402317 0.00204538 0.00180409 0.00102604 -0.00321929 0.00239361 0.00139345 0.00170696 0.000102462 -0.000177641 -0.00296022 -0.00327875 -0.00251463 -0.00244718 -0.00294639 -0.00307804 -0.00294734 -0.00252115 -0.00249565 -0.00285537 -0.00316391 -0.00319362 -0.00307877 -0.000678333 -0.000816994 -0.000295656 -0.00327613 -0.00304778 -0.00286709 0.00196928 0.0023236 0.00351554 0.0021643 0.00194502 -0.000616069 0.00339672 -0.000819245
lyrMI5 -0.00213553 -0.0020962 -0.00220612 -0.00209864 -0.00225685 -0.000437628 0.00340184 0.00383519 0.0036881 0.003526 0.00456013 0.00319446 0.00620263 0.0205365 0.000539737 0.00137492 0.00294799 0.00215904 -0.000706355 -0.000759387 0.00253731 0.00277666 0.00232797 0.00449016 0.000877859 -0.00274565 -0.00265143 -0.00252246 -0.00264967 0.00185874 -0.00274709 0.00233427 0.00345695 -0.00248069 -0.00220558 -0.00201912 -0.00203044 -0.00190931 -0.0022819 -0.00229579 -0.00234651 -0.00208563 -0.00226901 -0.0022823 -0.00236054 0.00367368 0.00145592 0.00279613 0.00159459 -0.00320297 0.0031165 0.00122761 0.00236129 5.3982e-05 -0.000439417 -0.00293231 -0.00320864 -0.00243053 -0.00217471 -0.00305119 -0.00287238 -0.00288927 -0.0024412 -0.00241647 -0.00286099 -0.00318157 -0.00311302 -0.00293293 -0.000822877 -0.000864827 -0.000170522 -0.00336617 -0.00292122 -0.00286133 0.001662 0.00189527 0.00278167 0.00145386 0.00121943 -0.000571722 0.00406341 -0.00167573
lyrMI6 -0.00391851 -0.00319282 -0.00341071 -0.0029839 -0.003485 -0.00284464 0.000445305 0.000289063 0.000745097 0.000954306 0.00113797 0.0014665 0.0003399 0.000539737 0.0182724 -0.00230889 0.00254046 0.00235489 0.00557028 0.00590643 0.0023135 0.00183903 0.0016283 -0.000129758 -0.00215331 -0.0045206 -0.00461651 -0.00448877 -0.0045974 -0.00231828 -0.00481263 -0.0011457 0.000368686 -0.00421053 -0.00415926 -0.00384858 -0.00400665 -0.00329445 -0.00401523 -0.00379699 -0.00388454 -0.00384207 -0.00391262 -0.00386137 -0.00385553 -0.000467857 -0.000927853 0.00118301 0.00315768 0.00295398 0.000859276 -0.00122562 0.00038825 -0.00197544 -0.00281678 0.00223959 0.00251673 0.00429975 0.00412134 0.00280002 0.00328204 0.00333714 0.00389823 0.00402225 0.0037419 0.00241368 0.00282273 0.00263203 0.00169107 0.00289925 0.00176937 0.00216254 0.0036515 0.00372551 -0.0012074 -0.00112548 -0.00125824 -0.00141709 -0.00158394 0.00188928 0.000654909 -0.00420398
lyrMO1 0.000677739 -1.4286e-05 -0.000103361 -9.80297e-05 0.000253533 0.00110927 0.00117886 0.00193328 0.000829958 0.000496766 0.000402079 -0.000500881 0.00207805 0.00137492 -0.00230889 0.0287298 -0.000219705 -0.000291285 -0.00330595 -0.00351066 0.000266755 -0.000817691 -0.000742365 0.00274388 0.0150243 0.0001778 0.000487642 0.000307898 0.000167618 0.00927519 -0.000240784 0.00444117 0.00114917 0.00139848 0.0016945 0.000973592 0.001429 0.000403569 0.000771794 0.000356683 0.00046961 0.000925987 0.00064311 0.000414454 0.000488591 0.00340869 0.00384059 -0.000631468 -0.00110702 -0.00530846 0.000360307 0.000146782 -6.68942e-05 0.000297406 0.000781803 -0.00476068 -0.00525813 -0.00481535 -0.00470971 -0.00524025 -0.00527273 -0.0052109 -0.00501646 -0.0048967 -0.00541696 -0.00508309 -0.00518362 -0.00482926 -0.00178964 -0.00290073 -0.00112188 -0.00519583 -0.00525774 -0.00540461 0.00246621 0.00233334 0.00254768 0.00284235 0.00285158 -0.00177761 0.00136244 0.00209534
lyrON9 -0.00310619 -0.00273245 -0.00270513 -0.00255966 -0.00293077 -0.00120295 0.00255281 0.00252027 0.00311872 0.00330845 0.00394842 0.00403898 0.00189873 0.00294799 0.00254046 -0.000219705 0.0140325 0.00592168 0.00236228 0.00206993 0.00199933 0.00343618 0.00294444 0.00182297 -0.000587041 -0.00374369 -0.00365783 -0.0036938 -0.00360414 -0.00026107 -0.00365813 0.000417075 0.00285987 -0.00352282 -0.00326311 -0.00301037 -0.00304914 -0.00253333 -0.00328512 -0.00328781 -0.00323347 -0.00283497 -0.00296371 -0.00310414 -0.00316736 0.00146487 0.000195706 0.00309826 0.00674252 -0.000542415 0.00309016 0.000550187 0.00241083 -0.00038509 -0.00118532 -0.00111219 -0.000775494 6.99327e-05 9.12918e-05 -0.000406623 -0.000372172 -0.000536909 4.78745e-05 0.000202844 -0.000254752 -0.00102393 -0.00072415 -0.000921971 -0.000131576 0.000429788 -1.2364e-05 -0.00111609 -0.000399523 -0.000257287 -0.000191497 7.32343e-05 0.000384802 -0.00036895 -0.000397654 0.000190268 0.00233226 -0.00308204
lyrON10 -0.003215 -0.00266835 -0.00261287 -0.00243173 -0.00291865 -0.00141158 0.00279001 0.00217248 0.00309588 0.00342381 0.00337703 0.0032798 0.00181258 0.00215904 0.00235489 -0.000291285 0.00592168 0.0137542 0.00281044 0.0023446 0.00200161 0.00263726 0.00286464 0.00166782 -0.000494781 -0.00363324 -0.00360175 -0.00377198 -0.00352082 -0.000164473 -0.00364672 0.000471336 0.00314464 -0.00324361 -0.003206 -0.00293927 -0.00310097 -0.00246483 -0.00312787 -0.00323355 -0.00311959 -0.0028756 -0.00306255 -0.0030502 -0.00314761 0.00165132 0.000220643 0.00280678 0.00372461 -0.000512947 0.00290543 0.000574671 0.00260951 -0.000193594 -0.00107455 -0.000856999 -0.000558364 0.000273469 0.000329525 -0.000430042 -0.000440516 -0.000451705 0.00048212 0.00057624 -4.83674e-05 -0.000900795 -0.000722582 -0.000636871 0.000285969 0.000795676 0.000286978 -0.00105368 -0.000173848 -5.46572e-05 -0.000121311 2.56026e-06 0.000345717 -0.000163084 -0.000302352 0.000222909 0.00261891 -0.0031456
lyrON11 -0.00419943 -0.00355336 -0.00363337 -0.0033568 -0.00361891 -0.00307811 -0.000723496 -0.000917477 -0.000268538 -1.80936e-05 -6.58498e-05 -0.000121516 -0.00071251 -0.000706355 0.00557028 -0.00330595 0.00236228 0.00281044 0.0220065 0.0152712 0.00100054 0.00101086 0.000992969 -0.000727417 -0.00346964 -0.00482852 -0.00487723 -0.00487015 -0.00466146 -0.00306301 -0.00507284 -0.00192299 -0.000822254 -0.00458887 -0.00468552 -0.00417287 -0.00447368 -0.00325396 -0.00443099 -0.00394054 -0.00422301 -0.00419717 -0.00415981 -0.00383655 -0.00431356 -0.0013238 -0.00179377 0.000289133 0.00361588 0.00420575 -0.000193328 -0.00214565 -0.000366192 -0.00253892 -0.00314211 0.00313675 0.00369406 0.00546116 0.00526773 0.00472502 0.00477462 0.00448598 0.00532737 0.0054624 0.00531734 0.00348782 0.00401547 0.00378036 0.00205341 0.00330716 0.00129315 0.0034938 0.00515884 0.00531506 -0.00219463 -0.00216048 -0.00191131 -0.00246672 -0.00216334 0.00189791 -0.000737675 -0.00458155
lyrON11.1 -0.00428639 -0.00361422 -0.00377975 -0.00366767 -0.00382886 -0.00311709 -0.000935771 -0.00120206 -0.000472593 -0.000246035 -7.86824e-05 1.56389e-05 -0.000824126 -0.000759387 0.00590643 -0.00351066 0.00206993 0.0023446 0.0152712 0.0207189 0.00083927 0.000815478 0.000823999 -0.000813139 -0.00357167 -0.00482931 -0.0047727 -0.0049026 -0.00484525 -0.00308348 -0.00498753 -0.00199706 -0.000867518 -0.00481901 -0.0048242 -0.00434598 -0.00456601 -0.00339413 -0.00438129 -0.0043531 -0.00433935 -0.00416909 -0.00428755 -0.00398112 -0.00443132 -0.0013969 -0.00180899 5.6401e-05 0.00375601 0.00496544 -0.00081187 -0.00209129 -0.000662039 -0.00273301 -0.0034206 0.00359019 0.00456373 0.00555546 0.00555066 0.00512292 0.00535999 0.005322 0.00573381 0.00549935 0.00554861 0.00419217 0.00437427 0.00399571 0.00194898 0.00355773 0.00146824 0.00419905 0.00545433 0.00553132 -0.0021951 -0.00230569 -0.00180756 -0.00242667 -0.00224201 0.00198172 -0.000559997 -0.00478619
lyrON12 -0.0027292 -0.00208377 -0.00231247 -0.00236909 -0.00258213 -0.0009072 0.00266129 0.00244964 0.00280844 0.00301312 0.00275161 0.00260267 0.00239768 0.00253731 0.0023135 0.000266755 0.00199933 0.00200161 0.00100054 0.00083927 0.0122791 0.002674 0.00264698 0.00220035 8.61743e-05 -0.00347707 -0.00331592 -0.00333027 -0.00315471 0.000691017 -0.00352881 0.00139447 0.00246505 -0.00277956 -0.00271444 -0.00236991 -0.00268625 -0.00206124 -0.00274169 -0.00278899 -0.00269393 -0.00240767 -0.00282785 -0.00268448 -0.00273172 0.0020795 0.00101127 0.0025352 0.00183819 -0.000939306 0.00229769 0.000275124 0.00226134 -0.000171934 -0.00106228 -0.000964482 -0.00105955 -4.27145e-05 0.000107334 -0.000741176 -0.000365969 -0.000411726 -0.000313866 -0.000269332 -0.000841247 -0.000981479 -0.00122157 -0.000756265 0.00104876 0.00129125 0.000717428 -0.00118744 -0.000827551 -0.000834849 0.000434851 0.000778945 0.00112728 0.000773063 0.000366317 0.000967316 0.00262368 -0.00234332
lyrON7 -0.00379377 -0.00286384 -0.00310769 -0.00313751 -0.00342273 -0.000609525 0.0043519 0.00368996 0.0048756 0.00489229 0.00607447 0.0051161 0.0016615 0.00277666 0.00183903 -0.000817691 0.00343618 0.00263726 0.00101086 0.000815478 0.002674 0.0145695 0.0118297 0.00161759 -0.000890038 -0.00418282 -0.00388677 -0.00405259 -0.00377386 -0.000404305 -0.00397679 0.00011466 0.00509415 -0.00359711 -0.00369512 -0.00334793 -0.0034403 -0.0027624 -0.00354254 -0.00348549 -0.00356955 -0.00301361 -0.00357186 -0.0033378 -0.00343165 0.00127781 -0.000233715 0.00754908 0.00256925 -0.00130101 0.00567518 0.00209966 0.0057105 0.000904676 -0.000756965 -0.00151229 -0.00137096 -0.000749895 -0.000672347 -0.00128678 -0.00110526 -0.00112447 -0.000742305 -0.000669936 -0.00112352 -0.0016115 -0.00132725 -0.00153465 -0.000414247 0.000141162 -0.000627117 -0.0014758 -0.00119527 -0.00111104 -0.000930667 -0.000427199 8.72421e-05 -0.000772931 -0.000713986 -0.000399368 0.00321583 -0.00340148
lyrON6 -0.00360173 -0.00282535 -0.0030101 -0.00302723 -0.0033329 -0.000500603 0.00437893 0.00356966 0.00507036 0.00483155 0.00567601 0.00507607 0.00162477 0.00232797 0.0016283 -0.000742365 0.00294444 0.00286464 0.000992969 0.000823999 0.00264698 0.0118297 0.0115494 0.00161906 -0.000920551 -0.00402483 -0.0037592 -0.00388677 -0.00371025 -0.00046233 -0.00383499 5.15863e-05 0.00513718 -0.00366336 -0.003698 -0.00325344 -0.00344 -0.00260629 -0.00351324 -0.00340712 -0.00350717 -0.00305869 -0.00356768 -0.0033454 -0.00348417 0.00133863 -0.000219109 0.00755216 0.00268381 -0.00115868 0.00558252 0.00194027 0.0057864 0.00105826 -0.000536054 -0.00133177 -0.00130709 -0.000607182 -0.000613011 -0.00116673 -0.000942218 -0.000971532 -0.000595967 -0.000462231 -0.000987537 -0.00131731 -0.00123749 -0.00127037 -0.00055144 9.7055e-05 -0.000581374 -0.0012699 -0.00109787 -0.000975572 -0.000891786 -0.000437386 0.00017532 -0.000746867 -0.000800688 -0.000493061 0.00318169 -0.0032857
lyrWI2 -0.00117757 -0.00113778 -0.00113811 -0.00139022 -0.00129824 0.000320311 0.0031008 0.00336753 0.00282415 0.00267557 0.00271223 0.00168932 0.0055334 0.00449016 -0.000129758 0.00274388 0.00182297 0.00166782 -0.000727417 -0.000813139 0.00220035 0.00161759 0.00161906 0.00907672 0.00230197 -0.00191113 -0.00168673 -0.00176511 -0.00172038 0.00293076 -0.00194876 0.00290959 0.00339951 -0.00102176 -0.000774932 -0.00083161 -0.000919837 -0.00109842 -0.00119673 -0.00126643 -0.00112722 -0.000969001 -0.00122042 -0.00128989 -0.00124767 0.00439058 0.00230966 0.00171293 0.00115089 -0.00347144 0.00237728 0.00107009 0.0020141 0.000425463 -2.98732e-05 -0.00328371 -0.00359862 -0.00317706 -0.00298235 -0.00323751 -0.00338794 -0.00336495 -0.0030413 -0.00302059 -0.00348608 -0.00347341 -0.00347244 -0.00345729 -0.00075765 -0.00110436 -0.000378986 -0.00364908 -0.00339535 -0.00348693 0.00185138 0.0026011 0.00364713 0.0021927 0.00197951 -0.000723739 0.00353218 -0.000469769
lyrMO2 0.000704823 9.22256e-05 1.40259e-05 -0.000320946 0.000252199 0.000678491 0.000983712 0.00140178 0.000369147 0.00033813 -9.16171e-05 -0.00055329 0.00177389 0.000877859 -0.00215331 0.0150243 -0.000587041 -0.000494781 -0.00346964 -0.00357167 8.61743e-05 -0.000890038 -0.000920551 0.00230197 0.0372823 0.000269941 0.000445332 0.000301255 0.000206742 0.00879846 -0.000256424 0.0042758 0.000877639 0.00134277 0.00164843 0.00102372 0.00147427 0.000251147 0.00065161 0.000129883 0.000419014 0.000915525 0.000596009 0.00024695 0.000595621 0.00312765 0.00358363 -0.000683424 -0.00150271 -0.00527134 0.000136096 4.9966e-05 -0.000135162 0.000141618 0.000788172 -0.00482293 -0.00539288 -0.00493003 -0.00487553 -0.00537629 -0.00529251 -0.00544599 -0.00489072 -0.00481537 -0.00524863 -0.00517537 -0.00509801 -0.00492789 -0.00181538 -0.00303871 -0.00117856 -0.00522028 -0.00520891 -0.00522928 0.00248112 0.00236768 0.00251159 0.00295242 0.00281782 -0.00184439 0.00113667 0.00198402
lyrNC1 0.00648635 0.00582326 0.00594638 0.00524489 0.00660248 0.00201265 -0.003039 -0.00258106 -0.00326517 -0.00368523 -0.00370166 -0.00383908 -0.00224591 -0.00274565 -0.0045206 0.0001778 -0.00374369 -0.00363324 -0.00482852 -0.00482931 -0.00347707 -0.00418282 -0.00402483 -0.00191113 0.000269941 0.0327131 0.0155232 0.0155181 0.0113241 -0.000127094 0.0190744 -0.000767049 -0.00349295 0.00590006 0.0060246 0.00578764 0.00671968 0.00510123 0.00737216 0.00700042 0.00807813 0.00615556 0.00696467 0.00692245 0.00685249 -0.00158959 -0.000387628 -0.00363934 -0.00392192 -0.00539433 -0.00354392 -0.000567585 -0.00245313 0.000288179 0.00180993 -0.00538338 -0.00561401 -0.00614572 -0.00595113 -0.005647 -0.00546457 -0.00574595 -0.00614861 -0.00614486 -0.00622467 -0.0055626 -0.00561782 -0.0056652 -0.0043603 -0.0047878 -0.00409984 -0.00559611 -0.0059422 -0.0062285 -0.00238099 -0.00262066 -0.00230638 -0.00211619 -0.00210502 -0.00427085 -0.00285698 0.00343198
lyrNC3 0.00646916 0.00581481 0.00599846 0.00534021 0.00655434 0.00193545 -0.00298149 -0.00231666 -0.00315516 -0.0034196 -0.00354892 -0.00380112 -0.00213396 -0.00265143 -0.00461651 0.000487642 -0.00365783 -0.00360175 -0.00487723 -0.0047727 -0.00331592 -0.00388677 -0.0037592 -0.00168673 0.000445332 0.0155232 0.027584 0.0172799 0.0119544 3.26961e-05 0.0149159 -0.000438435 -0.00319159 0.00612109 0.00597951 0.0056951 0.00647851 0.00497134 0.00738397 0.00711781 0.00786752 0.00573508 0.00694049 0.00681165 0.00694534 -0.00142838 -0.000291147 -0.00336969 -0.00374181 -0.00523739 -0.00342394 -0.000736705 -0.0025581 5.52322e-05 0.00200286 -0.00519123 -0.00542327 -0.00599732 -0.00586863 -0.0055131 -0.00544214 -0.00561206 -0.00611894 -0.00611674 -0.0060632 -0.00528409 -0.00542048 -0.00544805 -0.00443627 -0.00469572 -0.00411716 -0.00540046 -0.00578423 -0.00606146 -0.00201237 -0.00226396 -0.00207085 -0.0020324 -0.00192205 -0.00435925 -0.00263375 0.00344832
lyrNC2 0.00673349 0.00594041 0.00615416 0.00552388 0.00654349 0.00204189 -0.00316693 -0.00235218 -0.00318861 -0.00343188 -0.00353389 -0.00402806 -0.0021799 -0.00252246 -0.00448877 0.000307898 -0.0036938 -0.00377198 -0.00487015 -0.0049026 -0.00333027 -0.00405259 -0.00388677 -0.00176511 0.000301255 0.0155181 0.0172799 0.0306683 0.0120734 -3.16288e-05 0.0145995 -0.000411874 -0.00357907 0.00615807 0.0060343 0.00599775 0.00660114 0.00514368 0.00734256 0.0072192 0.00791836 0.00573937 0.00684923 0.00707248 0.00686451 -0.00139295 -0.000533424 -0.00340321 -0.00389443 -0.00545506 -0.00366298 -0.000751573 -0.0026054 0.000191322 0.00182486 -0.00524688 -0.00545653 -0.00608935 -0.00607654 -0.00555904 -0.00556149 -0.00563457 -0.00621602 -0.00623622 -0.00629389 -0.0054749 -0.00546616 -0.00549309 -0.00436996 -0.00474904 -0.00382066 -0.00543812 -0.00605091 -0.0062871 -0.00218234 -0.00226303 -0.00217997 -0.00205439 -0.00188941 -0.00420918 -0.00277226 0.00331603
lyrNC4 0.00651423 0.00612108 0.00621009 0.00573024 0.00682048 0.00232633 -0.0029908 -0.00244552 -0.00329154 -0.00344134 -0.00364083 -0.00373734 -0.00184051 -0.00264967 -0.0045974 0.000167618 -0.00360414 -0.00352082 -0.00466146 -0.00484525 -0.00315471 -0.00377386 -0.00371025 -0.00172038 0.000206742 0.0113241 0.0119544 0.0120734 0.0283508 0.00015014 0.0113317 -0.000339375 -0.0032185 0.00626579 0.00647189 0.00614573 0.00695891 0.00542462 0.00751611 0.00768431 0.00809223 0.00607728 0.00727699 0.00742553 0.00763665 -0.00115014 -0.000631821 -0.00331019 -0.00367201 -0.00506809 -0.00346956 -0.000555369 -0.00288887 0.000725887 0.00214154 -0.00499914 -0.00501602 -0.00565467 -0.00574711 -0.00503192 -0.00547844 -0.00556783 -0.00593113 -0.00596635 -0.00582684 -0.00512955 -0.00510269 -0.00527733 -0.00428264 -0.00449134 -0.00398114 -0.00514908 -0.00550501 -0.00582989 -0.00194911 -0.00230906 -0.00204604 -0.00191165 -0.00170434 -0.00421792 -0.00260713 0.00351819
lyrMO3 0.000538109 -0.000132878 6.76642e-05 -0.000383374 5.8362e-05 0.000931896 0.00155315 0.0022675 0.00114469 0.000811176 0.000846213 -0.000171778 0.00243169 0.00185874 -0.00231828 0.00927519 -0.00026107 -0.000164473 -0.00306301 -0.00308348 0.000691017 -0.000404305 -0.00046233 0.00293076 0.00879846 -0.000127094 3.26961e-05 -3.16288e-05 0.00015014 0.024077 -0.000487871 0.00479008 0.00157796 0.00127464 0.00140462 0.000900249 0.00119052 0.000174542 0.000881905 0.000498707 0.000632673 0.000749264 0.000764096 0.000296315 0.000812905 0.00377851 0.0039428 -8.11709e-05 -0.000837928 -0.00488659 0.00047003 0.000361761 5.42862e-05 0.000297664 0.000447714 -0.0046784 -0.00506296 -0.00461124 -0.00459532 -0.00501167 -0.00502797 -0.00513846 -0.0046645 -0.00464638 -0.00494357 -0.00502217 -0.00484992 -0.00491011 -0.00173145 -0.00274362 -0.00103378 -0.00512586 -0.00501053 -0.00494753 0.00269568 0.00259713 0.00280241 0.00341052 0.00315162 -0.00161248 0.0018994 0.00194276
lyrMO3SM 0.00667011 0.00589665 0.00610878 0.0054058 0.00640373 0.00205264 -0.00292334 -0.00264011 -0.00326156 -0.00346516 -0.00356205 -0.00384221 -0.00223175 -0.00274709 -0.00481263 -0.000240784 -0.00365813 -0.00364672 -0.00507284 -0.00498753 -0.00352881 -0.00397679 -0.00383499 -0.00194876 -0.000256424 0.0190744 0.0149159 0.0145995 0.0113317 -0.000487871 0.0334364 -0.000826169 -0.00340953 0.00582346 0.00589162 0.00588997 0.00684829 0.00510859 0.00729259 0.00746804 0.00815819 0.00609741 0.00711788 0.00707727 0.00693513 -0.00165435 -0.000591039 -0.00352756 -0.00385824 -0.00535311 -0.00362363 -0.000499504 -0.00261375 0.000374385 0.00219527 -0.00528352 -0.00543763 -0.00589114 -0.00595769 -0.0054679 -0.0054407 -0.00557346 -0.00619841 -0.00620994 -0.00619446 -0.005445 -0.0055419 -0.00560119 -0.00464715 -0.0047796 -0.00421101 -0.00554609 -0.00586668 -0.00619078 -0.00225213 -0.00250552 -0.00254636 -0.00216702 -0.00243964 -0.00456353 -0.00269303 0.0035602
lyrIA1 0.000230106 2.68823e-05 -0.000182402 -0.000352498 -0.000156748 0.000705522 0.00185959 0.00232641 0.00142867 0.00144278 0.00122645 0.000448495 0.00304406 0.00233427 -0.0011457 0.00444117 0.000417075 0.000471336 -0.00192299 -0.00199706 0.00139447 0.00011466 5.15863e-05 0.00290959 0.0042758 -0.000767049 -0.000438435 -0.000411874 -0.000339375 0.00479008 -0.000826169 0.0141523 0.00190202 0.000267327 0.000522307 0.000329041 0.000645397 3.40042e-05 0.000380609 -5.03621e-05 0.000223945 0.000225052 0.000171396 -9.99188e-05 -3.48444e-05 0.00364186 0.00338797 0.000400184 -0.00023727 -0.00400706 0.000893254 0.000503784 0.000528197 -2.88522e-05 3.79505e-05 -0.00386166 -0.00413695 -0.00368291 -0.00352807 -0.00405822 -0.00409264 -0.00416106 -0.00363686 -0.0035566 -0.00401303 -0.00403687 -0.0041673 -0.00397181 -0.000967014 -0.00158172 -0.000330324 -0.00419143 -0.00412414 -0.00400611 0.00301113 0.00293601 0.00285853 0.0028263 0.00308747 -0.00100936 0.00213548 0.00107216
lyrIL1 -0.00282464 -0.00243161 -0.00264653 -0.00245852 -0.00282498 0.000408152 0.00912158 0.0066732 0.00804165 0.00652403 0.0055614 0.00500308 0.00297792 0.00345695 0.000368686 0.00114917 0.00285987 0.00314464 -0.000822254 -0.000867518 0.00246505 0.00509415 0.00513718 0.00339951 0.000877639 -0.00349295 -0.00319159 -0.00357907 -0.0032185 0.00157796 -0.00340953 0.00190202 0.0196636 -0.0026061 -0.002572 -0.00252536 -0.00252697 -0.00246482 -0.00266404 -0.00272086 -0.00270069 -0.00221732 -0.0025916 -0.00274368 -0.00286594 0.00350898 0.00102626 0.00576691 0.00179032 -0.00386178 0.0093666 0.00373794 0.00740962 0.0018079 0.000274047 -0.00386417 -0.00416458 -0.003503 -0.00341846 -0.00416158 -0.0038401 -0.00388884 -0.00347909 -0.00343171 -0.00389695 -0.00417661 -0.00415337 -0.0041333 -0.00153348 -0.00178504 -0.00156057 -0.00423718 -0.00403913 -0.00389689 -4.73111e-05 0.000828114 0.0020888 6.47228e-05 -0.000118823 -0.00159628 0.0050294 -0.00235176
lyrVA2 0.00614003 0.00536366 0.00557333 0.0047438 0.0055112 0.00207551 -0.00247919 -0.00198758 -0.00280847 -0.00320692 -0.00327312 -0.00339223 -0.00163897 -0.00248069 -0.00421053 0.00139848 -0.00352282 -0.00324361 -0.00458887 -0.00481901 -0.00277956 -0.00359711 -0.00366336 -0.00102176 0.00134277 0.00590006 0.00612109 0.00615807 0.00626579 0.00127464 0.00582346 0.000267327 -0.0026061 0.0318192 0.0196407 0.0119762 0.00856251 0.00614117 0.00767039 0.00618472 0.00657231 0.00552513 0.00613013 0.00593604 0.00569493 -0.000741715 1.57924e-05 -0.00297731 -0.00362402 -0.00549136 -0.00330589 -0.000536963 -0.00245753 0.000592881 0.00185699 -0.00528744 -0.00559562 -0.0060336 -0.00617019 -0.00572494 -0.00580131 -0.00591568 -0.006218 -0.00617101 -0.0062191 -0.00569996 -0.00564138 -0.00558156 -0.0038849 -0.00459994 -0.00336499 -0.00574357 -0.00586711 -0.00622526 -0.00127509 -0.0016472 -0.00140775 -0.00107851 -0.000834559 -0.00386976 -0.00236448 0.00439923
lyrVA1 0.00647431 0.00535861 0.00568732 0.00487818 0.00571615 0.0022998 -0.00254503 -0.00189107 -0.00279197 -0.00309623 -0.00320244 -0.00345431 -0.00139862 -0.00220558 -0.00415926 0.0016945 -0.00326311 -0.003206 -0.00468552 -0.0048242 -0.00271444 -0.00369512 -0.003698 -0.000774932 0.00164843 0.0060246 0.00597951 0.0060343 0.00647189 0.00140462 0.00589162 0.000522307 -0.002572 0.0196407 0.0245577 0.0128153 0.00867909 0.00640301 0.00791663 0.00618336 0.00629 0.00570081 0.0061322 0.00602077 0.00621111 -0.000417795 0.000291616 -0.0030045 -0.00376779 -0.00553881 -0.00326143 -0.000225213 -0.00233473 0.000791025 0.00213269 -0.00553771 -0.00568107 -0.00606713 -0.0063161 -0.00580935 -0.00591201 -0.00582843 -0.00636249 -0.00633893 -0.00623956 -0.0057647 -0.00573602 -0.00569032 -0.00382302 -0.00466766 -0.00342934 -0.00572908 -0.00592318 -0.00624534 -0.000878536 -0.00113322 -0.00110428 -0.000753814 -0.000613176 -0.00374056 -0.00222751 0.00442848
lyrMD1 0.00631807 0.00560041 0.00574256 0.00509176 0.00557862 0.0021345 -0.00235268 -0.00178986 -0.00250867 -0.00274975 -0.00282722 -0.00317438 -0.00132609 -0.00201912 -0.00384858 0.000973592 -0.00301037 -0.00293927 -0.00417287 -0.00434598 -0.00236991 -0.00334793 -0.00325344 -0.00083161 0.00102372 0.00578764 0.0056951 0.00599775 0.00614573 0.000900249 0.00588997 0.000329041 -0.00252536 0.0119762 0.0128153 0.0200927 0.00793196 0.00630575 0.00727535 0.0059539 0.00585658 0.00538649 0.00626836 0.00592293 0.00597441 -0.000633393 0.000123531 -0.00287843 -0.00335936 -0.00495593 -0.00287811 -0.000354133 -0.00230143 0.000643785 0.00204273 -0.00479933 -0.00496704 -0.00520421 -0.00540489 -0.00505337 -0.00524277 -0.00523415 -0.00537865 -0.00538085 -0.00543257 -0.00502179 -0.0049166 -0.00506898 -0.00373262 -0.00411753 -0.00337208 -0.00508573 -0.0052305 -0.00543291 -0.000944795 -0.00121424 -0.00113041 -0.000852958 -0.000745075 -0.00363242 -0.00212792 0.00369961
lyrMD4 0.0076297 0.00609938 0.0064013 0.00545705 0.00646132 0.00285732 -0.00244369 -0.0018665 -0.00268552 -0.00277609 -0.00279633 -0.00324862 -0.00137036 -0.00203044 -0.00400665 0.001429 -0.00304914 -0.00310097 -0.00447368 -0.00456601 -0.00268625 -0.0034403 -0.00344 -0.000919837 0.00147427 0.00671968 0.00647851 0.00660114 0.00695891 0.00119052 0.00684829 0.000645397 -0.00252697 0.00856251 0.00867909 0.00793196 0.017995 0.00588576 0.00797932 0.00655166 0.00682926 0.00613125 0.00710504 0.00700514 0.00707811 -0.000367658 0.000433544 -0.00297275 -0.003434 -0.00518152 -0.00298298 -0.000184722 -0.00256088 0.00096532 0.00250869 -0.00498951 -0.0053465 -0.00558082 -0.00574719 -0.00546248 -0.00536511 -0.0056452 -0.00603491 -0.00597627 -0.00587223 -0.00522466 -0.00529399 -0.00528583 -0.00378829 -0.00455305 -0.00339085 -0.00534867 -0.00567094 -0.00586623 -0.00109122 -0.00112426 -0.00101544 -0.000613958 -0.000842817 -0.00384073 -0.00216728 0.00535679
lyrNJ1 0.00534249 0.00571507 0.00587794 0.00522027 0.00520415 0.00177318 -0.0021369 -0.00166154 -0.0022883 -0.0024886 -0.00261811 -0.00263053 -0.00117557 -0.00190931 -0.00329445 0.000403569 -0.00253333 -0.00246483 -0.00325396 -0.00339413 -0.00206124 -0.0027624 -0.00260629 -0.00109842 0.000251147 0.00510123 0.00497134 0.00514368 0.00542462 0.000174542 0.00510859 3.40042e-05 -0.00246482 0.00614117 0.00640301 0.00630575 0.00588576 0.0192951 0.00589803 0.00515893 0.00534074 0.00465541 0.00541934 0.00545369 0.00549481 -0.000777019 -0.000125545 -0.00220707 -0.00277098 -0.00376715 -0.00269859 -0.000174351 -0.00214748 0.000643543 0.00151459 -0.00366486 -0.0038705 -0.00427106 -0.00441723 -0.0037537 -0.00374631 -0.0038357 -0.00437598 -0.00438763 -0.00438044 -0.00360483 -0.00375481 -0.00388233 -0.00277241 -0.00309841 -0.00283109 -0.00363834 -0.00432454 -0.00438479 -0.00133868 -0.00147115 -0.00120063 -0.00140389 -0.00113236 -0.00282719 -0.00195242 0.0024765
lyrMD2 0.00702228 0.00635563 0.0065811 0.00566275 0.00687623 0.00279139 -0.00255201 -0.00183455 -0.00268814 -0.00303984 -0.0030709 -0.00329804 -0.00147895 -0.0022819 -0.00401523 0.000771794 -0.00328512 -0.00312787 -0.00443099 -0.00438129 -0.00274169 -0.00354254 -0.00351324 -0.00119673 0.00065161 0.00737216 0.00738397 0.00734256 0.00751611 0.000881905 0.00729259 0.000380609 -0.00266404 0.00767039 0.00791663 0.00727535 0.00797932 0.00589803 0.0154603 0.00774097 0.00815918 0.00695327 0.00779054 0.00733486 0.00758818 -0.000681515 4.12309e-05 -0.0029296 -0.00341389 -0.00486876 -0.00291329 -0.000114969 -0.00245688 0.000873369 0.00244833 -0.00474194 -0.00495716 -0.00568799 -0.00570974 -0.00519535 -0.00513087 -0.00520446 -0.00569257 -0.00567664 -0.00552795 -0.00495106 -0.00487707 -0.00503722 -0.00391642 -0.00429589 -0.00352171 -0.00493978 -0.00537779 -0.00553579 -0.00148813 -0.00165918 -0.00152291 -0.00112298 -0.00131702 -0.0038895 -0.002461 0.00394745
lyrMD3 0.0064746 0.00645567 0.00652946 0.00572103 0.00719928 0.0024438 -0.00264916 -0.00194062 -0.00294633 -0.00325421 -0.00307269 -0.00327983 -0.0017275 -0.00229579 -0.00379699 0.000356683 -0.00328781 -0.00323355 -0.00394054 -0.0043531 -0.00278899 -0.00348549 -0.00340712 -0.00126643 0.000129883 0.00700042 0.00711781 0.0072192 0.00768431 0.000498707 0.00746804 -5.03621e-05 -0.00272086 0.00618472 0.00618336 0.0059539 0.00655166 0.00515893 0.00774097 0.0217618 0.00906087 0.00680596 0.00797473 0.00751556 0.00755118 -0.00104775 -0.000182399 -0.0029154 -0.00338312 -0.00456054 -0.00303483 -8.34847e-05 -0.0023986 0.000872422 0.00235093 -0.00459148 -0.00465729 -0.00522693 -0.00538346 -0.00486778 -0.0050129 -0.00501296 -0.00557796 -0.00557499 -0.00523507 -0.00471127 -0.0048184 -0.00488507 -0.00372311 -0.0040693 -0.00346679 -0.00479734 -0.00493072 -0.00523994 -0.00158468 -0.0016422 -0.00180228 -0.00148689 -0.00131635 -0.00365605 -0.00232167 0.00273049
lyrWV1 0.00634134 0.00599454 0.00637025 0.00560461 0.00655981 0.00272976 -0.00253319 -0.00196053 -0.00274776 -0.00287685 -0.00295458 -0.00317888 -0.00153262 -0.00234651 -0.00388454 0.00046961 -0.00323347 -0.00311959 -0.00422301 -0.00433935 -0.00269393 -0.00356955 -0.00350717 -0.00112722 0.000419014 0.00807813 0.00786752 0.00791836 0.00809223 0.000632673 0.00815819 0.000223945 -0.00270069 0.00657231 0.00629 0.00585658 0.00682926 0.00534074 0.00815918 0.00906087 0.0191977 0.00647566 0.00723984 0.00720616 0.00709989 -0.000811702 0.000153923 -0.00297764 -0.00338141 -0.00481659 -0.00296431 -0.00015673 -0.00222909 0.00104413 0.0024836 -0.00472848 -0.00495626 -0.00532704 -0.00540874 -0.00493423 -0.00505889 -0.00523606 -0.00551067 -0.0055578 -0.0053568 -0.00498279 -0.00485831 -0.00505936 -0.00391294 -0.00414857 -0.00357169 -0.00501488 -0.00524665 -0.00536167 -0.0016734 -0.00174282 -0.00147515 -0.00134011 -0.00131262 -0.00377014 -0.00232624 0.00326943
lyrPA1 0.00601386 0.00548244 0.00559139 0.00530917 0.00674405 0.00412431 -0.00226382 -0.00149334 -0.00221688 -0.00237607 -0.00266949 -0.0029424 -0.00136897 -0.00208563 -0.00384207 0.000925987 -0.00283497 -0.0028756 -0.00419717 -0.00416909 -0.00240767 -0.00301361 -0.00305869 -0.000969001 0.000915525 0.00615556 0.00573508 0.00573937 0.00607728 0.000749264 0.00609741 0.000225052 -0.00221732 0.00552513 0.00570081 0.00538649 0.00613125 0.00465541 0.00695327 0.00680596 0.00647566 0.0181663 0.00817738 0.00725472 0.00756753 -0.000515411 0.000345216 -0.00249731 -0.00321542 -0.00473353 -0.00249453 0.0010154 -0.00157923 0.00227795 0.00389039 -0.00463694 -0.00479144 -0.00536834 -0.00531008 -0.0049038 -0.00489058 -0.00506865 -0.00540321 -0.00544904 -0.00532456 -0.00474029 -0.00479292 -0.00473517 -0.00359509 -0.00398077 -0.00309395 -0.00471127 -0.00522917 -0.00532593 -0.00126765 -0.00131027 -0.00113205 -0.00102679 -0.00115027 -0.00351703 -0.00215533 0.00273318
lyrPA3 0.00693037 0.00629181 0.00673361 0.00606565 0.0076799 0.00376641 -0.00247459 -0.001902 -0.00265531 -0.00298695 -0.0030303 -0.0031766 -0.00150917 -0.00226901 -0.00391262 0.00064311 -0.00296371 -0.00306255 -0.00415981 -0.00428755 -0.00282785 -0.00357186 -0.00356768 -0.00122042 0.000596009 0.00696467 0.00694049 0.00684923 0.00727699 0.000764096 0.00711788 0.000171396 -0.0025916 0.00613013 0.0061322 0.00626836 0.00710504 0.00541934 0.00779054 0.00797473 0.00723984 0.00817738 0.0148861 0.00831079 0.00841593 -0.000846515 0.000214463 -0.00288221 -0.00319405 -0.00475825 -0.00284803 0.000527709 -0.00234806 0.00163431 0.00321445 -0.00484195 -0.00495709 -0.00527466 -0.00540322 -0.0050508 -0.00524822 -0.00539742 -0.00551849 -0.00553688 -0.00555261 -0.00495449 -0.00498226 -0.00520468 -0.00396193 -0.00441014 -0.00346027 -0.00505157 -0.005219 -0.00555333 -0.00149362 -0.00160124 -0.00156207 -0.00109443 -0.00122192 -0.00375595 -0.00239685 0.00351886
lyrNY6 0.00671343 0.00608879 0.00655163 0.0061395 0.00809923 0.00341353 -0.00258187 -0.00203537 -0.00274777 -0.00305422 -0.00291445 -0.00315674 -0.00154382 -0.0022823 -0.00386137 0.000414454 -0.00310414 -0.0030502 -0.00383655 -0.00398112 -0.00268448 -0.0033378 -0.0033454 -0.00128989 0.00024695 0.00692245 0.00681165 0.00707248 0.00742553 0.000296315 0.00707727 -9.99188e-05 -0.00274368 0.00593604 0.00602077 0.00592293 0.00700514 0.00545369 0.00733486 0.00751556 0.00720616 0.00725472 0.00831079 0.0142038 0.00857891 -0.000967519 -5.38098e-05 -0.00279082 -0.0032109 -0.00447551 -0.00299506 0.000363528 -0.00231208 0.00126965 0.00295718 -0.00423146 -0.00464386 -0.00521739 -0.00530452 -0.00482574 -0.00478015 -0.00489181 -0.00534897 -0.00538225 -0.00532133 -0.00453432 -0.00448713 -0.00474179 -0.00372508 -0.0042739 -0.00333969 -0.00451152 -0.00508262 -0.00532659 -0.00146289 -0.00165647 -0.00148499 -0.00142491 -0.00117967 -0.00366502 -0.00246088 0.00315485
lyrNY4 0.00685048 0.00649222 0.0069137 0.00631151 0.00804701 0.00361247 -0.00261053 -0.00208079 -0.00277397 -0.00302158 -0.00290718 -0.0032087 -0.00156135 -0.00236054 -0.00385553 0.000488591 -0.00316736 -0.00314761 -0.00431356 -0.00443132 -0.00273172 -0.00343165 -0.00348417 -0.00124767 0.000595621 0.00685249 0.00694534 0.00686451 0.00763665 0.000812905 0.00693513 -3.48444e-05 -0.00286594 0.00569493 0.00621111 0.00597441 0.00707811 0.00549481 0.00758818 0.00755118 0.00709989 0.00756753 0.00841593 0.00857891 0.0154822 -0.000804827 8.60963e-05 -0.00282104 -0.00323911 -0.00474977 -0.00308683 0.000365617 -0.0023702 0.0012597 0.00327245 -0.00448171 -0.00485474 -0.00537985 -0.00545831 -0.00505177 -0.00503765 -0.00518322 -0.00557358 -0.00551817 -0.00543058 -0.00486755 -0.004741 -0.00488483 -0.00389855 -0.00417225 -0.00352429 -0.004852 -0.00524936 -0.00544192 -0.00154068 -0.00164183 -0.00135771 -0.00120118 -0.00113188 -0.00365646 -0.0023815 0.0037407
lyrWI1 -0.000847683 -0.000951865 -0.000923254 -0.00111724 -0.000953465 0.000606307 0.00318315 0.00339647 0.00280421 0.00273177 0.00254723 0.00166939 0.00402317 0.00367368 -0.000467857 0.00340869 0.00146487 0.00165132 -0.0013238 -0.0013969 0.0020795 0.00127781 0.00133863 0.00439058 0.00312765 -0.00158959 -0.00142838 -0.00139295 -0.00115014 0.00377851 -0.00165435 0.00364186 0.00350898 -0.000741715 -0.000417795 -0.000633393 -0.000367658 -0.000777019 -0.000681515 -0.00104775 -0.000811702 -0.000515411 -0.000846515 -0.000967519 -0.000804827 0.00608944 0.00274746 0.00177993 0.000683194 -0.00369988 0.00267208 0.00128261 0.00195675 0.00084442 0.000611767 -0.00353247 -0.00383521 -0.00338233 -0.00324885 -0.00377421 -0.00366493 -0.00368894 -0.00337202 -0.00332554 -0.00367827 -0.00378523 -0.00371655 -0.00362669 -0.000967576 -0.00162851 -0.000536091 -0.00395145 -0.00368891 -0.00368158 0.00228219 0.00268946 0.00338477 0.00239603 0.00231101 -0.000818958 0.0034727 -9.3082e-05
lyrIA2 0.000159048 -8.36633e-05 5.15627e-05 -0.000295385 0.00018804 0.000540989 0.00102177 0.00161598 0.00091348 0.000791708 0.000635847 -0.000211507 0.00204538 0.00145592 -0.000927853 0.00384059 0.000195706 0.000220643 -0.00179377 -0.00180899 0.00101127 -0.000233715 -0.000219109 0.00230966 0.00358363 -0.000387628 -0.000291147 -0.000533424 -0.000631821 0.0039428 -0.000591039 0.00338797 0.00102626 1.57924e-05 0.000291616 0.000123531 0.000433544 -0.000125545 4.12309e-05 -0.000182399 0.000153923 0.000345216 0.000214463 -5.38098e-05 8.60963e-05 0.00274746 0.017484 5.26519e-06 -0.000266122 -0.00296768 0.000472831 0.000121553 0.000317315 -0.000194227 9.67472e-05 -0.00320991 -0.00334745 -0.00275992 -0.00263266 -0.00311465 -0.00308693 -0.00316117 -0.00283428 -0.00279959 -0.00336399 -0.00318742 -0.00328873 -0.00311549 -0.000524219 -0.00110592 -0.00013727 -0.00327375 -0.00335522 -0.00336381 0.00179623 0.0019069 0.00197287 0.00214066 0.00198883 -0.000485259 0.00142628 0.000825806
lyrON5 -0.00301433 -0.00248147 -0.00251546 -0.00247932 -0.00261079 0.000585242 0.00495274 0.00403426 0.00547191 0.0052397 0.00558339 0.00506138 0.00180409 0.00279613 0.00118301 -0.000631468 0.00309826 0.00280678 0.000289133 5.6401e-05 0.0025352 0.00754908 0.00755216 0.00171293 -0.000683424 -0.00363934 -0.00336969 -0.00340321 -0.00331019 -8.11709e-05 -0.00352756 0.000400184 0.00576691 -0.00297731 -0.0030045 -0.00287843 -0.00297275 -0.00220707 -0.0029296 -0.0029154 -0.00297764 -0.00249731 -0.00288221 -0.00279082 -0.00282104 0.00177993 5.26519e-06 0.0128697 0.00269586 -0.00206669 0.00670611 0.00360237 0.00709435 0.00234647 0.000748587 -0.00253121 -0.00240502 -0.00158652 -0.00152645 -0.00235347 -0.00193476 -0.0019936 -0.00157842 -0.00149634 -0.00207226 -0.00256672 -0.00246644 -0.00250968 -0.000889275 -0.000549039 -0.000849037 -0.0025531 -0.00210634 -0.00206237 -0.000941168 -0.00025334 0.000384353 -0.000632734 -0.000718144 -0.000864686 0.00336884 -0.00297245
lyrON8 -0.00345254 -0.00275448 -0.0029334 -0.0026516 -0.00305398 -0.00157759 0.00184623 0.00139545 0.00244903 0.00263222 0.0030343 0.00380249 0.00102604 0.00159459 0.00315768 -0.00110702 0.00674252 0.00372461 0.00361588 0.00375601 0.00183819 0.00256925 0.00268381 0.00115089 -0.00150271 -0.00392192 -0.00374181 -0.00389443 -0.00367201 -0.000837928 -0.00385824 -0.00023727 0.00179032 -0.00362402 -0.00376779 -0.00335936 -0.003434 -0.00277098 -0.00341389 -0.00338312 -0.00338141 -0.00321542 -0.00319405 -0.0032109 -0.00323911 0.000683194 -0.000266122 0.00269586 0.0146166 0.00069656 0.00233542 -0.000116392 0.00191106 -0.000944405 -0.00138505 0.000197083 0.00027692 0.00144291 0.0016819 0.000457805 0.000784204 0.00057739 0.00147445 0.00157582 0.00104443 2.00658e-05 0.000269356 3.28251e-05 0.00049567 0.00105652 0.000205638 -8.87959e-05 0.00100776 0.00104383 -0.000635587 -0.000395455 -0.000406389 -0.00047824 -0.000763677 0.000551072 0.00191678 -0.00318952
areQC1 -0.00491646 -0.00361185 -0.00396478 -0.00340352 -0.00391188 -0.00467111 -0.00347076 -0.0034449 -0.00327564 -0.00275927 -0.00243494 -0.00164609 -0.00321929 -0.00320297 0.00295398 -0.00530846 -0.000542415 -0.000512947 0.00420575 0.00496544 -0.000939306 -0.00130101 -0.00115868 -0.00347144 -0.00527134 -0.00539433 -0.00523739 -0.00545506 -0.00506809 -0.00488659 -0.00535311 -0.00400706 -0.00386178 -0.00549136 -0.00553881 -0.00495593 -0.00518152 -0.00376715 -0.00486876 -0.00456054 -0.00481659 -0.00473353 -0.00475825 -0.00447551 -0.00474977 -0.00369988 -0.00296768 -0.00206669 0.00069656 0.0192123 -0.00349328 -0.0041723 -0.00325328 -0.00401242 -0.00400874 0.0113967 0.0127408 0.00919765 0.00923584 0.0120189 0.0113682 0.011367 0.00930441 0.00906308 0.0114386 0.0120376 0.0129436 0.0106208 0.00203692 0.00466639 0.000919469 0.0123034 0.0122531 0.0114569 -0.00411013 -0.00429245 -0.00413922 -0.00433277 -0.00416908 0.00223707 -0.0029525 -0.00536966
lyrOH1 -0.00309473 -0.00271238 -0.0030802 -0.00291323 -0.00295893 9.57907e-05 0.00755417 0.00604093 0.00757982 0.00661256 0.00533462 0.00569648 0.00239361 0.0031165 0.000859276 0.000360307 0.00309016 0.00290543 -0.000193328 -0.00081187 0.00229769 0.00567518 0.00558252 0.00237728 0.000136096 -0.00354392 -0.00342394 -0.00366298 -0.00346956 0.00047003 -0.00362363 0.000893254 0.0093666 -0.00330589 -0.00326143 -0.00287811 -0.00298298 -0.00269859 -0.00291329 -0.00303483 -0.00296431 -0.00249453 -0.00284803 -0.00299506 -0.00308683 0.00267208 0.000472831 0.00670611 0.00233542 -0.00349328 0.0253499 0.00471099 0.00932344 0.00273661 0.00019369 -0.00365744 -0.00384159 -0.00283627 -0.00272493 -0.00360348 -0.00344616 -0.00352597 -0.00295089 -0.00280784 -0.0033971 -0.00372791 -0.00368434 -0.00377703 -0.00156924 -0.00154982 -0.00150259 -0.00390085 -0.00374824 -0.00340831 -0.000595107 0.000138811 0.000763558 -0.000645813 -0.00076126 -0.00161236 0.00449623 -0.00261758
lyrON4 0.000178988 5.8752e-05 -0.000207174 -0.000361605 0.000100005 0.00732504 0.00290544 0.00214679 0.0030658 0.00265998 0.00192734 0.00196962 0.00139345 0.00122761 -0.00122562 0.000146782 0.000550187 0.000574671 -0.00214565 -0.00209129 0.000275124 0.00209966 0.00194027 0.00107009 4.9966e-05 -0.000567585 -0.000736705 -0.000751573 -0.000555369 0.000361761 -0.000499504 0.000503784 0.00373794 -0.000536963 -0.000225213 -0.000354133 -0.000184722 -0.000174351 -0.000114969 -8.34847e-05 -0.00015673 0.0010154 0.000527709 0.000363528 0.000365617 0.00128261 0.000121553 0.00360237 -0.000116392 -0.0041723 0.00471099 0.0255131 0.00607696 0.0100901 0.00733943 -0.00428034 -0.00440014 -0.00408566 -0.00418418 -0.00447909 -0.00451973 -0.00424441 -0.00421271 -0.00420482 -0.00446873 -0.00447224 -0.00450532 -0.00448874 -0.00242932 -0.00255115 -0.00216743 -0.00444465 -0.00445037 -0.00447618 -0.000990145 -0.000423757 -9.65242e-05 -0.000835646 -0.000805702 -0.00236744 0.00175125 -0.0011839
lyrON3 -0.0025378 -0.00206456 -0.00219564 -0.00226042 -0.0023728 0.00165467 0.00617811 0.00486224 0.00674001 0.00571216 0.00501092 0.00474313 0.00170696 0.00236129 0.00038825 -6.68942e-05 0.00241083 0.00260951 -0.000366192 -0.000662039 0.00226134 0.0057105 0.0057864 0.0020141 -0.000135162 -0.00245313 -0.0025581 -0.0026054 -0.00288887 5.42862e-05 -0.00261375 0.000528197 0.00740962 -0.00245753 -0.00233473 -0.00230143 -0.00256088 -0.00214748 -0.00245688 -0.0023986 -0.00222909 -0.00157923 -0.00234806 -0.00231208 -0.0023702 0.00195675 0.000317315 0.00709435 0.00191106 -0.00325328 0.00932344 0.00607696 0.0144923 0.00453138 0.00173082 -0.00321126 -0.00349691 -0.00277512 -0.00274949 -0.00328586 -0.00322486 -0.00326039 -0.00286036 -0.00280586 -0.00333958 -0.00355102 -0.00354914 -0.00335157 -0.00174864 -0.0013772 -0.00141231 -0.00343461 -0.00346493 -0.0033438 -0.001151 -0.000154134 0.000400831 -0.000954811 -0.000799026 -0.00134963 0.0037789 -0.00257495
lyrON2 0.000852722 0.000622439 0.000514656 0.000522124 0.000973829 0.0101197 0.00158403 0.000929733 0.00189787 0.00129112 0.00107149 0.000719997 0.000102462 5.3982e-05 -0.00197544 0.000297406 -0.00038509 -0.000193594 -0.00253892 -0.00273301 -0.000171934 0.000904676 0.00105826 0.000425463 0.000141618 0.000288179 5.52322e-05 0.000191322 0.000725887 0.000297664 0.000374385 -2.88522e-05 0.0018079 0.000592881 0.000791025 0.000643785 0.00096532 0.000643543 0.000873369 0.000872422 0.00104413 0.00227795 0.00163431 0.00126965 0.0012597 0.00084442 -0.000194227 0.00234647 -0.000944405 -0.00401242 0.00273661 0.0100901 0.00453138 0.0292604 0.0100371 -0.00424034 -0.00415921 -0.00428142 -0.00446501 -0.00422328 -0.00442899 -0.00440639 -0.00446259 -0.00451063 -0.00476172 -0.004443 -0.00438117 -0.00465188 -0.00304404 -0.00305297 -0.00275237 -0.00459083 -0.00449039 -0.00475843 -0.00135655 -0.000900722 -0.000304328 -0.000936511 -0.000923398 -0.00282046 0.000394037 -0.000408278
lyrON1 0.00199623 0.00199142 0.00220018 0.00205293 0.00271923 0.0119716 -3.68352e-06 -5.93295e-05 -0.000117537 -0.000344631 -0.000546193 -0.00118219 -0.000177641 -0.000439417 -0.00281678 0.000781803 -0.00118532 -0.00107455 -0.00314211 -0.0034206 -0.00106228 -0.000756965 -0.000536054 -2.98732e-05 0.000788172 0.00180993 0.00200286 0.00182486 0.00214154 0.000447714 0.00219527 3.79505e-05 0.000274047 0.00185699 0.00213269 0.00204273 0.00250869 0.00151459 0.00244833 0.00235093 0.0024836 0.00389039 0.00321445 0.00295718 0.00327245 0.000611767 9.67472e-05 0.000748587 -0.00138505 -0.00400874 0.00019369 0.00733943 0.00173082 0.0100371 0.0298372 -0.00442231 -0.00493427 -0.00481877 -0.00464205 -0.00504494 -0.00492258 -0.00481751 -0.00495321 -0.00479914 -0.00501762 -0.00481981 -0.00473326 -0.00493004 -0.00308113 -0.00349387 -0.00274882 -0.00489501 -0.00500327 -0.00502235 -0.00128126 -0.000899494 -0.000386089 -0.00101063 -0.000788431 -0.00289095 -0.000605512 0.000747144
areGL1 -0.00484803 -0.00328728 -0.00372539 -0.00312154 -0.0039322 -0.00458462 -0.00341819 -0.00356906 -0.00323071 -0.00275344 -0.00242833 -0.00171393 -0.00296022 -0.00293231 0.00223959 -0.00476068 -0.00111219 -0.000856999 0.00313675 0.00359019 -0.000964482 -0.00151229 -0.00133177 -0.00328371 -0.00482293 -0.00538338 -0.00519123 -0.00524688 -0.00499914 -0.0046784 -0.00528352 -0.00386166 -0.00386417 -0.00528744 -0.00553771 -0.00479933 -0.00498951 -0.00366486 -0.00474194 -0.00459148 -0.00472848 -0.00463694 -0.00484195 -0.00423146 -0.00448171 -0.00353247 -0.00320991 -0.00253121 0.000197083 0.0113967 -0.00365744 -0.00428034 -0.00321126 -0.00424034 -0.00442231 0.0202954 0.0148719 0.00777287 0.00810974 0.0115804 0.0117642 0.0110412 0.00791951 0.00806503 0.00932066 0.0153056 0.014524 0.0146367 0.00120122 0.00397206 0.00038646 0.0147693 0.00999775 0.00932409 -0.00391463 -0.0039109 -0.00386552 -0.00414983 -0.00388322 0.00147982 -0.0027728 -0.00512457
areGL2 -0.00511167 -0.00376065 -0.00407603 -0.00334116 -0.00426096 -0.00486095 -0.00376287 -0.00385587 -0.00354458 -0.00288994 -0.00266556 -0.00167837 -0.00327875 -0.00320864 0.00251673 -0.00525813 -0.000775494 -0.000558364 0.00369406 0.00456373 -0.00105955 -0.00137096 -0.00130709 -0.00359862 -0.00539288 -0.00561401 -0.00542327 -0.00545653 -0.00501602 -0.00506296 -0.00543763 -0.00413695 -0.00416458 -0.00559562 -0.00568107 -0.00496704 -0.0053465 -0.0038705 -0.00495716 -0.00465729 -0.00495626 -0.00479144 -0.00495709 -0.00464386 -0.00485474 -0.00383521 -0.00334745 -0.00240502 0.00027692 0.0127408 -0.00384159 -0.00440014 -0.00349691 -0.00415921 -0.00493427 0.0148719 0.019707 0.00840281 0.0081765 0.014361 0.0128092 0.0127204 0.00845934 0.00838528 0.00981311 0.0150611 0.0137355 0.0136028 0.00198134 0.00484566 0.000782066 0.0146302 0.0114744 0.00980281 -0.00421789 -0.00430116 -0.00422574 -0.00448597 -0.00431335 0.00216569 -0.00300588 -0.00540297
areMB1 -0.00517588 -0.00440344 -0.00463143 -0.00383506 -0.00459536 -0.00493396 -0.00304613 -0.00315493 -0.00263118 -0.00208568 -0.00190053 -0.000687163 -0.00251463 -0.00243053 0.00429975 -0.00481535 6.99327e-05 0.000273469 0.00546116 0.00555546 -4.27145e-05 -0.000749895 -0.000607182 -0.00317706 -0.00493003 -0.00614572 -0.00599732 -0.00608935 -0.00565467 -0.00461124 -0.00589114 -0.00368291 -0.003503 -0.0060336 -0.00606713 -0.00520421 -0.00558082 -0.00427106 -0.00568799 -0.00522693 -0.00532704 -0.00536834 -0.00527466 -0.00521739 -0.00537985 -0.00338233 -0.00275992 -0.00158652 0.00144291 0.00919765 -0.00283627 -0.00408566 -0.00277512 -0.00428142 -0.00481877 0.00777287 0.00840281 0.0201967 0.0165311 0.00911853 0.00897198 0.00945872 0.0127044 0.013053 0.0116737 0.00819438 0.00844302 0.00872358 0.00386677 0.00618681 0.00296165 0.00853166 0.0112197 0.0116779 -0.00343939 -0.00326865 -0.00358396 -0.00323958 -0.00333108 0.0038621 -0.00243272 -0.00546782
areMB2 -0.00535196 -0.00422828 -0.00484389 -0.00398926 -0.00459976 -0.00498367 -0.00287291 -0.00297432 -0.00250599 -0.00192113 -0.00177016 -0.000538539 -0.00244718 -0.00217471 0.00412134 -0.00470971 9.12918e-05 0.000329525 0.00526773 0.00555066 0.000107334 -0.000672347 -0.000613011 -0.00298235 -0.00487553 -0.00595113 -0.00586863 -0.00607654 -0.00574711 -0.00459532 -0.00595769 -0.00352807 -0.00341846 -0.00617019 -0.0063161 -0.00540489 -0.00574719 -0.00441723 -0.00570974 -0.00538346 -0.00540874 -0.00531008 -0.00540322 -0.00530452 -0.00545831 -0.00324885 -0.00263266 -0.00152645 0.0016819 0.00923584 -0.00272493 -0.00418418 -0.00274949 -0.00446501 -0.00464205 0.00810974 0.0081765 0.0165311 0.0197357 0.00895203 0.00918689 0.00977488 0.0125265 0.0127127 0.0110989 0.00852348 0.00870713 0.0095488 0.00382379 0.00642114 0.00282596 0.00861193 0.010837 0.0110984 -0.00371904 -0.00322956 -0.00352545 -0.0034501 -0.00356723 0.00388437 -0.00216706 -0.0054093
areNU4 -0.00518299 -0.0039736 -0.00419991 -0.003453 -0.00443105 -0.00498599 -0.00356567 -0.00378555 -0.00331229 -0.0027198 -0.00254306 -0.00161374 -0.00294639 -0.00305119 0.00280002 -0.00524025 -0.000406623 -0.000430042 0.00472502 0.00512292 -0.000741176 -0.00128678 -0.00116673 -0.00323751 -0.00537629 -0.005647 -0.0055131 -0.00555904 -0.00503192 -0.00501167 -0.0054679 -0.00405822 -0.00416158 -0.00572494 -0.00580935 -0.00505337 -0.00546248 -0.0037537 -0.00519535 -0.00486778 -0.00493423 -0.0049038 -0.0050508 -0.00482574 -0.00505177 -0.00377421 -0.00311465 -0.00235347 0.000457805 0.0120189 -0.00360348 -0.00447909 -0.00328586 -0.00422328 -0.00504494 0.0115804 0.014361 0.00911853 0.00895203 0.0196226 0.01294 0.0130617 0.00910721 0.00899302 0.00945011 0.0137261 0.0126213 0.0124324 0.00240679 0.0055536 0.00146308 0.014558 0.0108483 0.00945301 -0.00405733 -0.00413387 -0.00422417 -0.00437305 -0.00412457 0.00256292 -0.00295563 -0.00545577
areNU5 -0.00495952 -0.00382535 -0.00416559 -0.00356484 -0.00425794 -0.00494766 -0.00336809 -0.00363173 -0.00314993 -0.00260767 -0.00230897 -0.00143287 -0.00307804 -0.00287238 0.00328204 -0.00527273 -0.000372172 -0.000440516 0.00477462 0.00535999 -0.000365969 -0.00110526 -0.000942218 -0.00338794 -0.00529251 -0.00546457 -0.00544214 -0.00556149 -0.00547844 -0.00502797 -0.0054407 -0.00409264 -0.0038401 -0.00580131 -0.00591201 -0.00524277 -0.00536511 -0.00374631 -0.00513087 -0.0050129 -0.00505889 -0.00489058 -0.00524822 -0.00478015 -0.00503765 -0.00366493 -0.00308693 -0.00193476 0.000784204 0.0113682 -0.00344616 -0.00451973 -0.00322486 -0.00442899 -0.00492258 0.0117642 0.0128092 0.00897198 0.00918689 0.01294 0.0200512 0.0136536 0.00847491 0.00852747 0.00949336 0.0130229 0.0118968 0.0116119 0.0028633 0.00640214 0.00170934 0.0133594 0.00992265 0.00950248 -0.00380925 -0.00401578 -0.00404575 -0.00426351 -0.00390524 0.00298111 -0.00304935 -0.00547129
areNT1 -0.00517177 -0.00394956 -0.00434949 -0.00388468 -0.00452405 -0.00507523 -0.00357051 -0.00370571 -0.00323595 -0.0026274 -0.00242736 -0.00129621 -0.00294734 -0.00288927 0.00333714 -0.0052109 -0.000536909 -0.000451705 0.00448598 0.005322 -0.000411726 -0.00112447 -0.000971532 -0.00336495 -0.00544599 -0.00574595 -0.00561206 -0.00563457 -0.00556783 -0.00513846 -0.00557346 -0.00416106 -0.00388884 -0.00591568 -0.00582843 -0.00523415 -0.0056452 -0.0038357 -0.00520446 -0.00501296 -0.00523606 -0.00506865 -0.00539742 -0.00489181 -0.00518322 -0.00368894 -0.00316117 -0.0019936 0.00057739 0.011367 -0.00352597 -0.00424441 -0.00326039 -0.00440639 -0.00481751 0.0110412 0.0127204 0.00945872 0.00977488 0.0130617 0.0136536 0.0196407 0.00925269 0.00913047 0.0101091 0.0129327 0.0117002 0.0121582 0.0032866 0.00675449 0.00216708 0.0133122 0.0105987 0.0100964 -0.00385411 -0.00414479 -0.00434254 -0.00419391 -0.00413574 0.00324827 -0.00279073 -0.00567875
areNU3 -0.00570389 -0.00447379 -0.00487436 -0.00415697 -0.00477964 -0.00511487 -0.00309201 -0.0030259 -0.00256792 -0.00209635 -0.00182393 -0.000715436 -0.00252115 -0.0024412 0.00389823 -0.00501646 4.78745e-05 0.00048212 0.00532737 0.00573381 -0.000313866 -0.000742305 -0.000595967 -0.0030413 -0.00489072 -0.00614861 -0.00611894 -0.00621602 -0.00593113 -0.0046645 -0.00619841 -0.00363686 -0.00347909 -0.006218 -0.00636249 -0.00537865 -0.00603491 -0.00437598 -0.00569257 -0.00557796 -0.00551067 -0.00540321 -0.00551849 -0.00534897 -0.00557358 -0.00337202 -0.00283428 -0.00157842 0.00147445 0.00930441 -0.00295089 -0.00421271 -0.00286036 -0.00446259 -0.00495321 0.00791951 0.00845934 0.0127044 0.0125265 0.00910721 0.00847491 0.00925269 0.0197802 0.0180323 0.0151751 0.00853729 0.00913135 0.00902169 0.00284433 0.00548984 0.0022305 0.00856307 0.0130052 0.0151772 -0.0035434 -0.00355495 -0.00375504 -0.0034873 -0.00369014 0.00288342 -0.00222291 -0.005729
areQC7 -0.00567671 -0.00445204 -0.0048429 -0.00407838 -0.00477213 -0.00497505 -0.00298883 -0.00299936 -0.00251497 -0.00206916 -0.00178458 -0.000660027 -0.00249565 -0.00241647 0.00402225 -0.0048967 0.000202844 0.00057624 0.0054624 0.00549935 -0.000269332 -0.000669936 -0.000462231 -0.00302059 -0.00481537 -0.00614486 -0.00611674 -0.00623622 -0.00596635 -0.00464638 -0.00620994 -0.0035566 -0.00343171 -0.00617101 -0.00633893 -0.00538085 -0.00597627 -0.00438763 -0.00567664 -0.00557499 -0.0055578 -0.00544904 -0.00553688 -0.00538225 -0.00551817 -0.00332554 -0.00279959 -0.00149634 0.00157582 0.00906308 -0.00280784 -0.00420482 -0.00280586 -0.00451063 -0.00479914 0.00806503 0.00838528 0.013053 0.0127127 0.00899302 0.00852747 0.00913047 0.0180323 0.0186733 0.0146471 0.00836743 0.00875719 0.00907555 0.00303956 0.00572029 0.00235582 0.00845717 0.0127587 0.0146474 -0.00356852 -0.00358681 -0.00372682 -0.00351656 -0.00368548 0.00304369 -0.0022066 -0.00568421
areQC5 -0.00551053 -0.00432963 -0.00464656 -0.00394198 -0.00468933 -0.00527288 -0.00349329 -0.00343598 -0.00311576 -0.0026996 -0.0022893 -0.00123091 -0.00285537 -0.00286099 0.0037419 -0.00541696 -0.000254752 -4.83674e-05 0.00531734 0.00554861 -0.000841247 -0.00112352 -0.000987537 -0.00348608 -0.00524863 -0.00622467 -0.0060632 -0.00629389 -0.00582684 -0.00494357 -0.00619446 -0.00401303 -0.00389695 -0.0062191 -0.00623956 -0.00543257 -0.00587223 -0.00438044 -0.00552795 -0.00523507 -0.0053568 -0.00532456 -0.00555261 -0.00532133 -0.00543058 -0.00367827 -0.00336399 -0.00207226 0.00104443 0.0114386 -0.0033971 -0.00446873 -0.00333958 -0.00476172 -0.00501762 0.00932066 0.00981311 0.0116737 0.0110989 0.00945011 0.00949336 0.0101091 0.0151751 0.0146471 0.0200747 0.00954279 0.0108549 0.0099925 0.0025171 0.00499431 0.00173574 0.00975087 0.0156433 0.0200887 -0.00387218 -0.00379233 -0.0043456 -0.00391421 -0.00398681 0.00252978 -0.00266355 -0.00579393
areQC4 -0.00493935 -0.00362846 -0.00397517 -0.00343242 -0.004121 -0.00484048 -0.00378837 -0.00378815 -0.00339465 -0.00292903 -0.00269209 -0.0017576 -0.00316391 -0.00318157 0.00241368 -0.00508309 -0.00102393 -0.000900795 0.00348782 0.00419217 -0.000981479 -0.0016115 -0.00131731 -0.00347341 -0.00517537 -0.0055626 -0.00528409 -0.0054749 -0.00512955 -0.00502217 -0.005445 -0.00403687 -0.00417661 -0.00569996 -0.0057647 -0.00502179 -0.00522466 -0.00360483 -0.00495106 -0.00471127 -0.00498279 -0.00474029 -0.00495449 -0.00453432 -0.00486755 -0.00378523 -0.00318742 -0.00256672 2.00658e-05 0.0120376 -0.00372791 -0.00447224 -0.00355102 -0.004443 -0.00481981 0.0153056 0.0150611 0.00819438 0.00852348 0.0137261 0.0130229 0.0129327 0.00853729 0.00836743 0.00954279 0.0189442 0.0141296 0.0147871 0.00189564 0.00471853 0.000861048 0.0156478 0.0104788 0.00954828 -0.00408738 -0.00410721 -0.00422314 -0.00442666 -0.00414322 0.00188061 -0.00298723 -0.00534004
areQC2 -0.00498045 -0.00368147 -0.00401964 -0.00335675 -0.00415394 -0.00488236 -0.003602 -0.00372141 -0.00337762 -0.00294036 -0.00262496 -0.00164528 -0.00319362 -0.00311302 0.00282273 -0.00518362 -0.00072415 -0.000722582 0.00401547 0.00437427 -0.00122157 -0.00132725 -0.00123749 -0.00347244 -0.00509801 -0.00561782 -0.00542048 -0.00546616 -0.00510269 -0.00484992 -0.0055419 -0.0041673 -0.00415337 -0.00564138 -0.00573602 -0.0049166 -0.00529399 -0.00375481 -0.00487707 -0.0048184 -0.00485831 -0.00479292 -0.00498226 -0.00448713 -0.004741 -0.00371655 -0.00328873 -0.00246644 0.000269356 0.0129436 -0.00368434 -0.00450532 -0.00354914 -0.00438117 -0.00473326 0.014524 0.0137355 0.00844302 0.00870713 0.0126213 0.0118968 0.0117002 0.00913135 0.00875719 0.0108549 0.0141296 0.0202297 0.0132292 0.00174397 0.0042867 0.000681416 0.0142742 0.0115242 0.0108617 -0.00409922 -0.0042594 -0.00416844 -0.00446958 -0.00413642 0.00169114 -0.00304387 -0.00544717
areQC3 -0.00488813 -0.00376394 -0.00410664 -0.00345203 -0.00432742 -0.00509883 -0.00365611 -0.00372568 -0.00341542 -0.00285037 -0.0025443 -0.00172762 -0.00307877 -0.00293293 0.00263203 -0.00482926 -0.000921971 -0.000636871 0.00378036 0.00399571 -0.000756265 -0.00153465 -0.00127037 -0.00345729 -0.00492789 -0.0056652 -0.00544805 -0.00549309 -0.00527733 -0.00491011 -0.00560119 -0.00397181 -0.0041333 -0.00558156 -0.00569032 -0.00506898 -0.00528583 -0.00388233 -0.00503722 -0.00488507 -0.00505936 -0.00473517 -0.00520468 -0.00474179 -0.00488483 -0.00362669 -0.00311549 -0.00250968 3.28251e-05 0.0106208 -0.00377703 -0.00448874 -0.00335157 -0.00465188 -0.00493004 0.0146367 0.0136028 0.00872358 0.0095488 0.0124324 0.0116119 0.0121582 0.00902169 0.00907555 0.0099925 0.0147871 0.0132292 0.0201347 0.00240905 0.00518352 0.00139879 0.0154002 0.0105295 0.00999955 -0.00409908 -0.00394311 -0.00402253 -0.00433635 -0.00395918 0.00260609 -0.00302017 -0.00525206
areSK2 -0.00348692 -0.00309615 -0.00326096 -0.00313031 -0.00349974 -0.00296742 -0.00103622 -0.00124263 -0.0012475 -0.00093815 -0.000691499 -0.000416378 -0.000678333 -0.000822877 0.00169107 -0.00178964 -0.000131576 0.000285969 0.00205341 0.00194898 0.00104876 -0.000414247 -0.00055144 -0.00075765 -0.00181538 -0.0043603 -0.00443627 -0.00436996 -0.00428264 -0.00173145 -0.00464715 -0.000967014 -0.00153348 -0.0038849 -0.00382302 -0.00373262 -0.00378829 -0.00277241 -0.00391642 -0.00372311 -0.00391294 -0.00359509 -0.00396193 -0.00372508 -0.00389855 -0.000967576 -0.000524219 -0.000889275 0.00049567 0.00203692 -0.00156924 -0.00242932 -0.00174864 -0.00304404 -0.00308113 0.00120122 0.00198134 0.00386677 0.00382379 0.00240679 0.0028633 0.0032866 0.00284433 0.00303956 0.0025171 0.00189564 0.00174397 0.00240905 0.0246639 0.00773427 0.0126233 0.00207342 0.00215405 0.00251793 0.00193717 0.00147611 0.000150182 0.000540138 0.00347713 0.0185512 -0.000460877 -0.00358712
areSK1 -0.00420895 -0.00316192 -0.00349517 -0.00337332 -0.00369615 -0.00360647 -0.00122136 -0.00154714 -0.00110017 -0.000624714 -0.00038363 0.000290507 -0.000816994 -0.000864827 0.00289925 -0.00290073 0.000429788 0.000795676 0.00330716 0.00355773 0.00129125 0.000141162 9.7055e-05 -0.00110436 -0.00303871 -0.0047878 -0.00469572 -0.00474904 -0.00449134 -0.00274362 -0.0047796 -0.00158172 -0.00178504 -0.00459994 -0.00466766 -0.00411753 -0.00455305 -0.00309841 -0.00429589 -0.0040693 -0.00414857 -0.00398077 -0.00441014 -0.0042739 -0.00417225 -0.00162851 -0.00110592 -0.000549039 0.00105652 0.00466639 -0.00154982 -0.00255115 -0.0013772 -0.00305297 -0.00349387 0.00397206 0.00484566 0.00618681 0.00642114 0.0055536 0.00640214 0.00675449 0.00548984 0.00572029 0.00499431 0.00471853 0.0042867 0.00518352 0.00773427 0.0129559 0.00658626 0.00477746 0.00485472 0.00500809 -0.000249786 -0.000936375 -0.00138322 -0.00122475 0.000535124 0.00765606 -0.000818208 -0.00410266
areSK3 -0.00298202 -0.0028643 -0.00312712 -0.00302067 -0.00328589 -0.00271382 -0.000892802 -0.000926244 -0.00114641 -0.000836934 -0.000480884 -0.000450972 -0.000295656 -0.000170522 0.00176937 -0.00112188 -1.2364e-05 0.000286978 0.00129315 0.00146824 0.000717428 -0.000627117 -0.000581374 -0.000378986 -0.00117856 -0.00409984 -0.00411716 -0.00382066 -0.00398114 -0.00103378 -0.00421101 -0.000330324 -0.00156057 -0.00336499 -0.00342934 -0.00337208 -0.00339085 -0.00283109 -0.00352171 -0.00346679 -0.00357169 -0.00309395 -0.00346027 -0.00333969 -0.00352429 -0.000536091 -0.00013727 -0.000849037 0.000205638 0.000919469 -0.00150259 -0.00216743 -0.00141231 -0.00275237 -0.00274882 0.00038646 0.000782066 0.00296165 0.00282596 0.00146308 0.00170934 0.00216708 0.0022305 0.00235582 0.00173574 0.000861048 0.000681416 0.00139879 0.0126233 0.00658626 0.0256121 0.000988851 0.00144804 0.00173606 0.00424799 0.00319009 0.00129995 0.00245738 0.00536019 0.0124542 -0.000341406 -0.00316055
areNU1 -0.00498736 -0.0037113 -0.00395961 -0.00342023 -0.00422416 -0.00489717 -0.00379534 -0.00388665 -0.00357601 -0.00300501 -0.00271576 -0.00178904 -0.00327613 -0.00336617 0.00216254 -0.00519583 -0.00111609 -0.00105368 0.0034938 0.00419905 -0.00118744 -0.0014758 -0.0012699 -0.00364908 -0.00522028 -0.00559611 -0.00540046 -0.00543812 -0.00514908 -0.00512586 -0.00554609 -0.00419143 -0.00423718 -0.00574357 -0.00572908 -0.00508573 -0.00534867 -0.00363834 -0.00493978 -0.00479734 -0.00501488 -0.00471127 -0.00505157 -0.00451152 -0.004852 -0.00395145 -0.00327375 -0.0025531 -8.87959e-05 0.0123034 -0.00390085 -0.00444465 -0.00343461 -0.00459083 -0.00489501 0.0147693 0.0146302 0.00853166 0.00861193 0.014558 0.0133594 0.0133122 0.00856307 0.00845717 0.00975087 0.0156478 0.0142742 0.0154002 0.00207342 0.00477746 0.000988851 0.0197156 0.0106954 0.00976853 -0.0041561 -0.00430696 -0.00430922 -0.00458084 -0.00412391 0.0021643 -0.00323152 -0.00548049
areNU2 -0.00532076 -0.00424732 -0.0044933 -0.00353238 -0.00448817 -0.00516209 -0.00343493 -0.00345232 -0.00322518 -0.00257055 -0.00246942 -0.00138603 -0.00304778 -0.00292122 0.0036515 -0.00525774 -0.000399523 -0.000173848 0.00515884 0.00545433 -0.000827551 -0.00119527 -0.00109787 -0.00339535 -0.00520891 -0.0059422 -0.00578423 -0.00605091 -0.00550501 -0.00501053 -0.00586668 -0.00412414 -0.00403913 -0.00586711 -0.00592318 -0.0052305 -0.00567094 -0.00432454 -0.00537779 -0.00493072 -0.00524665 -0.00522917 -0.005219 -0.00508262 -0.00524936 -0.00368891 -0.00335522 -0.00210634 0.00100776 0.0122531 -0.00374824 -0.00445037 -0.00346493 -0.00449039 -0.00500327 0.00999775 0.0114744 0.0112197 0.010837 0.0108483 0.00992265 0.0105987 0.0130052 0.0127587 0.0156433 0.0104788 0.0115242 0.0105295 0.00215405 0.00485472 0.00144804 0.0106954 0.0173353 0.015657 -0.00357418 -0.00382343 -0.00416152 -0.00379073 -0.00398399 0.0023485 -0.00265814 -0.00557516
areQC6 -0.00551863 -0.00433462 -0.00465777 -0.00395617 -0.0046929 -0.00528163 -0.00348547 -0.00342596 -0.00311311 -0.00269669 -0.00227384 -0.0012293 -0.00286709 -0.00286133 0.00372551 -0.00540461 -0.000257287 -5.46572e-05 0.00531506 0.00553132 -0.000834849 -0.00111104 -0.000975572 -0.00348693 -0.00522928 -0.0062285 -0.00606146 -0.0062871 -0.00582989 -0.00494753 -0.00619078 -0.00400611 -0.00389689 -0.00622526 -0.00624534 -0.00543291 -0.00586623 -0.00438479 -0.00553579 -0.00523994 -0.00536167 -0.00532593 -0.00555333 -0.00532659 -0.00544192 -0.00368158 -0.00336381 -0.00206237 0.00104383 0.0114569 -0.00340831 -0.00447618 -0.0033438 -0.00475843 -0.00502235 0.00932409 0.00980281 0.0116779 0.0110984 0.00945301 0.00950248 0.0100964 0.0151772 0.0146474 0.0200887 0.00954828 0.0108617 0.00999955 0.00251793 0.00500809 0.00173606 0.00976853 0.015657 0.0201048 -0.00387498 -0.00379797 -0.00434451 -0.00390846 -0.00398183 0.00251948 -0.00267281 -0.00582831
lyrAB1 -0.00137801 -0.00160829 -0.0016773 -0.00174965 -0.00175671 -0.000806208 0.000573715 0.000913525 0.000170827 0.00047733 -1.44962e-05 -0.000489504 0.00196928 0.001662 -0.0012074 0.00246621 -0.000191497 -0.000121311 -0.00219463 -0.0021951 0.000434851 -0.000930667 -0.000891786 0.00185138 0.00248112 -0.00238099 -0.00201237 -0.00218234 -0.00194911 0.00269568 -0.00225213 0.00301113 -4.73111e-05 -0.00127509 -0.000878536 -0.000944795 -0.00109122 -0.00133868 -0.00148813 -0.00158468 -0.0016734 -0.00126765 -0.00149362 -0.00146289 -0.00154068 0.00228219 0.00179623 -0.000941168 -0.000635587 -0.00411013 -0.000595107 -0.000990145 -0.001151 -0.00135655 -0.00128126 -0.00391463 -0.00421789 -0.00343939 -0.00371904 -0.00405733 -0.00380925 -0.00385411 -0.0035434 -0.00356852 -0.00387218 -0.00408738 -0.00409922 -0.00409908 0.00193717 -0.000249786 0.00424799 -0.0041561 -0.00357418 -0.00387498 0.0322067 0.0131536 0.00966483 0.0169282 0.0141282 0.00135119 0.00142534 -0.000555118
lyrAB2 -0.00149404 -0.00180356 -0.00176783 -0.00176547 -0.00181655 -0.000686221 0.00122037 0.00128545 0.000861633 0.000859617 0.000839567 8.54288e-05 0.0023236 0.00189527 -0.00112548 0.00233334 7.32343e-05 2.56026e-06 -0.00216048 -0.00230569 0.000778945 -0.000427199 -0.000437386 0.0026011 0.00236768 -0.00262066 -0.00226396 -0.00226303 -0.00230906 0.00259713 -0.00250552 0.00293601 0.000828114 -0.0016472 -0.00113322 -0.00121424 -0.00112426 -0.00147115 -0.00165918 -0.0016422 -0.00174282 -0.00131027 -0.00160124 -0.00165647 -0.00164183 0.00268946 0.0019069 -0.00025334 -0.000395455 -0.00429245 0.000138811 -0.000423757 -0.000154134 -0.000900722 -0.000899494 -0.0039109 -0.00430116 -0.00326865 -0.00322956 -0.00413387 -0.00401578 -0.00414479 -0.00355495 -0.00358681 -0.00379233 -0.00410721 -0.0042594 -0.00394311 0.00147611 -0.000936375 0.00319009 -0.00430696 -0.00382343 -0.00379797 0.0131536 0.0301011 0.0132605 0.0140438 0.010243 0.00122882 0.00140318 -0.000695617
lyrSK1 -0.00159237 -0.00158456 -0.00166651 -0.00155515 -0.00169245 -4.67147e-05 0.00184654 0.00190023 0.00146838 0.000999771 0.00140851 0.000399456 0.00351554 0.00278167 -0.00125824 0.00254768 0.000384802 0.000345717 -0.00191131 -0.00180756 0.00112728 8.72421e-05 0.00017532 0.00364713 0.00251159 -0.00230638 -0.00207085 -0.00217997 -0.00204604 0.00280241 -0.00254636 0.00285853 0.0020888 -0.00140775 -0.00110428 -0.00113041 -0.00101544 -0.00120063 -0.00152291 -0.00180228 -0.00147515 -0.00113205 -0.00156207 -0.00148499 -0.00135771 0.00338477 0.00197287 0.000384353 -0.000406389 -0.00413922 0.000763558 -9.65242e-05 0.000400831 -0.000304328 -0.000386089 -0.00386552 -0.00422574 -0.00358396 -0.00352545 -0.00422417 -0.00404575 -0.00434254 -0.00375504 -0.00372682 -0.0043456 -0.00422314 -0.00416844 -0.00402253 0.000150182 -0.00138322 0.00129995 -0.00430922 -0.00416152 -0.00434451 0.00966483 0.0132605 0.027612 0.0101912 0.00847615 0.000379846 0.00205317 -0.000844951
lyrSK2 -0.00113056 -0.00151516 -0.00148526 -0.00173925 -0.00150783 -0.000599534 0.000683289 0.0011334 0.000282861 0.000570851 0.000292514 -0.000317916 0.0021643 0.00145386 -0.00141709 0.00284235 -0.00036895 -0.000163084 -0.00246672 -0.00242667 0.000773063 -0.000772931 -0.000746867 0.0021927 0.00295242 -0.00211619 -0.0020324 -0.00205439 -0.00191165 0.00341052 -0.00216702 0.0028263 6.47228e-05 -0.00107851 -0.000753814 -0.000852958 -0.000613958 -0.00140389 -0.00112298 -0.00148689 -0.00134011 -0.00102679 -0.00109443 -0.00142491 -0.00120118 0.00239603 0.00214066 -0.000632734 -0.00047824 -0.00433277 -0.000645813 -0.000835646 -0.000954811 -0.000936511 -0.00101063 -0.00414983 -0.00448597 -0.00323958 -0.0034501 -0.00437305 -0.00426351 -0.00419391 -0.0034873 -0.00351656 -0.00391421 -0.00442666 -0.00446958 -0.00433635 0.000540138 -0.00122475 0.00245738 -0.00458084 -0.00379073 -0.00390846 0.0169282 0.0140438 0.0101912 0.0322322 0.0120626 0.000399269 0.00114432 -0.000200464
lyrSK4 -0.00120794 -0.00140547 -0.00144845 -0.00158735 -0.00147478 -0.000452293 0.000519033 0.000755658 -0.000107314 6.79103e-05 0.00012308 -0.000611509 0.00194502 0.00121943 -0.00158394 0.00285158 -0.000397654 -0.000302352 -0.00216334 -0.00224201 0.000366317 -0.000713986 -0.000800688 0.00197951 0.00281782 -0.00210502 -0.00192205 -0.00188941 -0.00170434 0.00315162 -0.00243964 0.00308747 -0.000118823 -0.000834559 -0.000613176 -0.000745075 -0.000842817 -0.00113236 -0.00131702 -0.00131635 -0.00131262 -0.00115027 -0.00122192 -0.00117967 -0.00113188 0.00231101 0.00198883 -0.000718144 -0.000763677 -0.00416908 -0.00076126 -0.000805702 -0.000799026 -0.000923398 -0.000788431 -0.00388322 -0.00431335 -0.00333108 -0.00356723 -0.00412457 -0.00390524 -0.00413574 -0.00369014 -0.00368548 -0.00398681 -0.00414322 -0.00413642 -0.00395918 0.00347713 0.000535124 0.00536019 -0.00412391 -0.00398399 -0.00398183 0.0141282 0.010243 0.00847615 0.0120626 0.0308954 0.00319617 0.00089306 -0.000295325
lyrSK3 -0.00340692 -0.00313668 -0.00326654 -0.00290401 -0.00331979 -0.00277931 -0.00100348 -0.00119746 -0.0011328 -0.000743442 -0.000445005 -0.000346735 -0.000616069 -0.000571722 0.00188928 -0.00177761 0.000190268 0.000222909 0.00189791 0.00198172 0.000967316 -0.000399368 -0.000493061 -0.000723739 -0.00184439 -0.00427085 -0.00435925 -0.00420918 -0.00421792 -0.00161248 -0.00456353 -0.00100936 -0.00159628 -0.00386976 -0.00374056 -0.00363242 -0.00384073 -0.00282719 -0.0038895 -0.00365605 -0.00377014 -0.00351703 -0.00375595 -0.00366502 -0.00365646 -0.000818958 -0.000485259 -0.000864686 0.000551072 0.00223707 -0.00161236 -0.00236744 -0.00134963 -0.00282046 -0.00289095 0.00147982 0.00216569 0.0038621 0.00388437 0.00256292 0.00298111 0.00324827 0.00288342 0.00304369 0.00252978 0.00188061 0.00169114 0.00260609 0.0185512 0.00765606 0.0124542 0.0021643 0.0023485 0.00251948 0.00135119 0.00122882 0.000379846 0.000399269 0.00319617 0.0200813 -0.000462441 -0.00364694
lyrWI1.1 -0.00238455 -0.0021894 -0.00234839 -0.00234215 -0.00252607 -0.000428748 0.00465677 0.00443029 0.00505735 0.00485388 0.00420592 0.00388951 0.00339672 0.00406341 0.000654909 0.00136244 0.00233226 0.00261891 -0.000737675 -0.000559997 0.00262368 0.00321583 0.00318169 0.00353218 0.00113667 -0.00285698 -0.00263375 -0.00277226 -0.00260713 0.0018994 -0.00269303 0.00213548 0.0050294 -0.00236448 -0.00222751 -0.00212792 -0.00216728 -0.00195242 -0.002461 -0.00232167 -0.00232624 -0.00215533 -0.00239685 -0.00246088 -0.0023815 0.0034727 0.00142628 0.00336884 0.00191678 -0.0029525 0.00449623 0.00175125 0.0037789 0.000394037 -0.000605512 -0.0027728 -0.00300588 -0.00243272 -0.00216706 -0.00295563 -0.00304935 -0.00279073 -0.00222291 -0.0022066 -0.00266355 -0.00298723 -0.00304387 -0.00302017 -0.000460877 -0.000818208 -0.000341406 -0.00323152 -0.00265814 -0.00267281 0.00142534 0.00140318 0.00205317 0.00114432 0.00089306 -0.000462441 0.0138546 -0.00171028
Alyrp_PLS 0.00357453 0.00267749 0.00259852 0.00200442 0.00296719 0.000926239 -0.00223371 -0.00158733 -0.00224613 -0.00252766 -0.00256558 -0.00296161 -0.000819245 -0.00167573 -0.00420398 0.00209534 -0.00308204 -0.0031456 -0.00458155 -0.00478619 -0.00234332 -0.00340148 -0.0032857 -0.000469769 0.00198402 0.00343198 0.00344832 0.00331603 0.00351819 0.00194276 0.0035602 0.00107216 -0.00235176 0.00439923 0.00442848 0.00369961 0.00535679 0.0024765 0.00394745 0.00273049 0.00326943 0.00273318 0.00351886 0.00315485 0.0037407 -9.3082e-05 0.000825806 -0.00297245 -0.00318952 -0.00536966 -0.00261758 -0.0011839 -0.00257495 -0.000408278 0.000747144 -0.00512457 -0.00540297 -0.00546782 -0.0054093 -0.00545577 -0.00547129 -0.00567875 -0.005729 -0.00568421 -0.00579393 -0.00534004 -0.00544717 -0.00525206 -0.00358712 -0.00410266 -0.00316055 -0.00548049 -0.00557516 -0.00582831 -0.000555118 -0.000695617 -0.000844951 -0.000200464 -0.000295325 -0.00364694 -0.00171028 0.0894718
# Treemix results: m=2 covse
lyrPA2 lyrNY1 lyrNY2 lyrNY3 lyrNY5 lyrPA4 lyrIN1 lyrIL2 lyrMI1 lyrMI2 lyrMI3 lyrMI4 lyrWI3 lyrMI5 lyrMI6 lyrMO1 lyrON9 lyrON10 lyrON11 lyrON11.1 lyrON12 lyrON7 lyrON6 lyrWI2 lyrMO2 lyrNC1 lyrNC3 lyrNC2 lyrNC4 lyrMO3 lyrMO3SM lyrIA1 lyrIL1 lyrVA2 lyrVA1 lyrMD1 lyrMD4 lyrNJ1 lyrMD2 lyrMD3 lyrWV1 lyrPA1 lyrPA3 lyrNY6 lyrNY4 lyrWI1 lyrIA2 lyrON5 lyrON8 areQC1 lyrOH1 lyrON4 lyrON3 lyrON2 lyrON1 areGL1 areGL2 areMB1 areMB2 areNU4 areNU5 areNT1 areNU3 areQC7 areQC5 areQC4 areQC2 areQC3 areSK2 areSK1 areSK3 areNU1 areNU2 areQC6 lyrAB1 lyrAB2 lyrSK1 lyrSK2 lyrSK4 lyrSK3 lyrWI1.1 Alyrp_PLS 
lyrPA2 0.000304694 0.000151092 0.000173505 0.000167457 0.000154835 0.000160984 0.00010836 0.000113062 0.000105914 0.000115888 0.000116335 0.000125349 0.000113506 0.000139967 0.000137846 0.00015724 0.000126706 0.000118065 0.000139992 0.000141615 0.000120834 0.000122137 0.000117067 0.000110883 0.000166139 0.000200999 0.000193953 0.000199871 0.000190274 0.00014751 0.000204258 0.000132787 0.000126862 0.000180603 0.000177517 0.00016699 0.000168955 0.000169955 0.000163654 0.000176077 0.000173343 0.000161991 0.000169571 0.00016084 0.000161007 0.000104096 0.000131753 0.000124055 0.000124668 0.000143397 0.000145029 0.000158035 0.000123559 0.0001768 0.000170562 0.000146191 0.000146568 0.000151113 0.000145522 0.000145542 0.000151149 0.0001433 0.000142677 0.000140332 0.00014823 0.000145912 0.000146976 0.000150946 0.000158627 0.000132634 0.000156346 0.00014622 0.000147539 0.000147937 0.000165665 0.000157621 0.000146807 0.000161855 0.000165438 0.000150491 0.000127615 0.000162648
lyrNY1 0.000151092 0.000184939 0.000154848 0.000140094 0.000130294 0.000123837 8.68497e-05 8.41147e-05 8.6053e-05 9.00593e-05 9.04176e-05 9.50489e-05 8.45278e-05 0.000101226 0.000106703 0.000114477 9.77058e-05 9.52452e-05 0.000111208 0.000110994 9.80271e-05 9.6144e-05 9.43746e-05 8.91891e-05 0.000125143 0.000159813 0.000145775 0.000153146 0.00015197 0.000107202 0.000159453 9.40824e-05 0.000102887 0.000141007 0.000137306 0.000128721 0.000130115 0.000136164 0.000132519 0.000142568 0.000140305 0.000131572 0.000130933 0.000128721 0.000133273 7.91196e-05 0.00010656 9.72007e-05 9.98577e-05 0.000119313 0.000110073 0.000127065 9.8714e-05 0.000137098 0.000137475 0.000121247 0.000120865 0.00011952 0.000120376 0.000120486 0.000120194 0.000120221 0.000115669 0.000115338 0.00011691 0.000119925 0.000119969 0.000121271 0.000119624 0.000108648 0.000119188 0.000119434 0.000118252 0.00011671 0.000117689 0.000117627 0.000111224 0.000120865 0.000123507 0.000113679 0.000101385 0.000136209
lyrNY2 0.000173505 0.000154848 0.000237626 0.000160616 0.000143014 0.000144403 9.47936e-05 8.98258e-05 9.45882e-05 0.000102366 0.000103039 0.000108165 9.30838e-05 0.000113338 0.000115009 0.000123244 0.000111004 0.00010798 0.000124896 0.00012644 0.000105033 0.000108096 0.000105082 0.000101755 0.000135687 0.000179247 0.000165616 0.000170174 0.000172268 0.000124815 0.000177861 0.000112426 0.000116038 0.000155484 0.000150409 0.000145889 0.000142688 0.000162083 0.000147596 0.000156321 0.0001561 0.000149316 0.000150091 0.000146975 0.000149744 8.85315e-05 0.000118643 0.000110478 0.000111673 0.000127373 0.000122015 0.000138318 0.000112205 0.000148347 0.000153956 0.000135015 0.000131866 0.000128388 0.000126536 0.000132476 0.000134277 0.000131816 0.000126915 0.000124367 0.000127308 0.000132976 0.000134374 0.000136284 0.00012859 0.000119759 0.000129102 0.000136099 0.000124225 0.000127218 0.000131067 0.000128892 0.00012197 0.000133036 0.000133959 0.000122083 0.000109557 0.000149529
lyrNY3 0.000167457 0.000140094 0.000160616 0.00024706 0.000152743 0.000150354 0.000100241 0.00010036 0.000100298 0.000106711 0.000107302 0.000118969 0.000104186 0.000126289 0.000128563 0.000136241 0.000113333 0.000111661 0.000139598 0.000131717 0.00010914 0.000111731 0.000108526 0.000102232 0.00014677 0.000180485 0.000170431 0.000180443 0.000185328 0.000128414 0.000180801 0.000110029 0.000119501 0.000169862 0.000159082 0.000144607 0.000150117 0.000162433 0.000146622 0.000165674 0.000159945 0.000154691 0.000157905 0.000149818 0.000157153 8.9802e-05 0.000119607 0.00011658 0.000121491 0.000136652 0.000127689 0.000147884 0.000112647 0.000169515 0.000160694 0.000143538 0.000147296 0.00014904 0.000140733 0.000150288 0.000144804 0.000143867 0.000138145 0.000135554 0.00014152 0.000140251 0.000146917 0.000150098 0.000138052 0.000124002 0.000135519 0.000148731 0.000145142 0.00014133 0.000143346 0.000137911 0.000135392 0.000143283 0.000144503 0.00013444 0.000116601 0.000147747
lyrNY5 0.000154835 0.000130294 0.000143014 0.000152743 0.000206421 0.000143972 9.51183e-05 9.33007e-05 9.49797e-05 9.63721e-05 9.8278e-05 0.00010453 9.21006e-05 0.000109855 0.000111903 0.0001239 0.0001046 0.000106 0.000121068 0.000120159 0.000101676 0.000104495 9.86616e-05 9.16778e-05 0.000135086 0.000168766 0.000160369 0.000164492 0.000161584 0.000115668 0.000170967 9.86023e-05 0.000111356 0.000152693 0.000151208 0.000130811 0.000142982 0.000135036 0.000135935 0.000150936 0.00014632 0.000145414 0.000151296 0.000149569 0.000150583 8.18398e-05 0.000113192 0.000108323 0.000110172 0.000136698 0.000121909 0.000136438 0.000105275 0.000150476 0.00015939 0.000127718 0.000125861 0.000123869 0.000122593 0.000124652 0.00012621 0.000124939 0.000121934 0.000120037 0.000123285 0.000125536 0.000130027 0.000127843 0.000129705 0.000116089 0.000125082 0.000127914 0.000121615 0.0001231 0.000127346 0.000123424 0.000116413 0.000128252 0.000126266 0.000125437 0.000105156 0.000146412
lyrPA4 0.000160984 0.000123837 0.000144403 0.000150354 0.000143972 0.000256855 0.000122102 0.000117274 0.000117336 0.000124988 0.000131595 0.000132564 0.00011375 0.000139869 0.000131409 0.00015184 0.000131737 0.000118564 0.000141826 0.000143856 0.000121022 0.00013964 0.000128773 0.00010972 0.000157257 0.000166482 0.000152623 0.000159822 0.000163362 0.00013549 0.000166708 0.000122293 0.000148941 0.000157287 0.000155935 0.000143939 0.000150593 0.000142388 0.000141293 0.000149261 0.000148254 0.000151659 0.000153113 0.000145108 0.000148837 0.000103011 0.000126587 0.00014315 0.000128263 0.000129681 0.000162445 0.000219616 0.00014652 0.000238866 0.000240867 0.000136025 0.000133409 0.00013789 0.000135124 0.000135906 0.000138466 0.000133902 0.000134796 0.000134655 0.000132874 0.00013464 0.000135923 0.000137019 0.000148216 0.000128477 0.000144539 0.000136171 0.000131672 0.000132986 0.000150532 0.00015089 0.000145806 0.000150136 0.000150329 0.000140699 0.000132538 0.00015431
lyrIN1 0.00010836 8.68497e-05 9.47936e-05 0.000100241 9.51183e-05 0.000122102 0.000174698 0.00013344 0.000136788 0.00013361 0.000129372 0.000145459 0.000109695 0.000136162 0.000131134 0.000130852 0.000127383 0.000120321 0.000143405 0.000137157 0.00011652 0.000137821 0.000129073 0.000105265 0.000136655 0.000116176 0.000109632 0.000113706 0.000105993 0.000120926 0.000117594 0.00010729 0.000169657 0.000110903 0.000104524 9.74232e-05 9.46155e-05 0.000102504 9.61691e-05 0.000104009 0.000101698 0.000102798 9.73129e-05 9.84251e-05 9.49778e-05 0.00010124 0.000106674 0.000138057 0.000124705 0.000124482 0.000177029 0.000150252 0.000149511 0.000146138 0.000129748 0.000124687 0.000124597 0.000127904 0.000127109 0.000126943 0.000129113 0.000126071 0.000128081 0.000125399 0.000127735 0.000121868 0.00012514 0.000125627 0.000129661 0.000120441 0.000126267 0.000123464 0.00012495 0.000128049 0.000133247 0.000141108 0.000136488 0.000129846 0.000127454 0.000125418 0.000135713 0.000107665
lyrIL2 0.000113062 8.41147e-05 8.98258e-05 0.00010036 9.33007e-05 0.000117274 0.00013344 0.00017462 0.000128162 0.000130257 0.000131136 0.000133753 0.000108672 0.000139771 0.000127697 0.000135459 0.000129072 0.000120702 0.000134557 0.000131259 0.000115923 0.00013718 0.000131214 0.00010289 0.000141269 0.000127397 0.000125024 0.000121941 0.000109031 0.000126898 0.00012348 0.000110214 0.000150591 0.00011181 0.000104902 9.87238e-05 9.51998e-05 9.62898e-05 9.51743e-05 0.000106191 9.85743e-05 0.000105474 0.000101959 9.53609e-05 9.36008e-05 0.000103673 0.000110213 0.000132333 0.000123756 0.000121716 0.000163123 0.000138298 0.000138787 0.000136774 0.000124285 0.000120805 0.000120936 0.000127181 0.000127862 0.000122631 0.000122865 0.000119496 0.000128634 0.00012601 0.000127394 0.00011936 0.000120711 0.000121438 0.000130335 0.000113437 0.000127438 0.000120226 0.000125771 0.000127478 0.000133726 0.000130185 0.000128746 0.00013726 0.000125657 0.000123835 0.000139085 0.000104666
lyrMI1 0.000105914 8.6053e-05 9.45882e-05 0.000100298 9.49797e-05 0.000117336 0.000136788 0.000128162 0.00016243 0.000132721 0.000135283 0.00014446 0.000104918 0.000139207 0.000130603 0.000117737 0.000129834 0.000128492 0.000143197 0.000135549 0.000119516 0.000142171 0.00013314 0.000100802 0.000126245 0.000123169 0.000115724 0.000112255 0.000108257 0.000114317 0.000124162 9.80962e-05 0.000160599 0.000108681 0.000105083 0.000100216 9.72942e-05 9.9024e-05 9.37715e-05 9.88298e-05 9.98894e-05 9.75664e-05 0.000100455 9.37808e-05 9.61571e-05 9.59835e-05 0.000103925 0.000142018 0.000128928 0.00012068 0.000168104 0.00014874 0.000151836 0.000151297 0.000127843 0.000125083 0.000124686 0.000129094 0.000127608 0.00012695 0.000126397 0.000125139 0.000128693 0.000127093 0.000128025 0.000122639 0.000127526 0.000126105 0.000128518 0.000117465 0.000124838 0.000124098 0.000125311 0.000127777 0.000127006 0.000133277 0.000133029 0.000125411 0.000124541 0.000122092 0.000137328 0.00010401
lyrMI2 0.000115888 9.00593e-05 0.000102366 0.000106711 9.63721e-05 0.000124988 0.00013361 0.000130257 0.000132721 0.000175595 0.000140567 0.000151007 0.000106443 0.000139123 0.000136281 0.000121742 0.000133924 0.000131942 0.000143014 0.000138906 0.00012479 0.000145614 0.000138332 0.00010314 0.000139078 0.000122808 0.000120684 0.000119853 0.000112456 0.000129438 0.000126851 0.000111444 0.000154606 0.00011481 0.000108092 9.9513e-05 0.000100562 0.000100741 0.000100257 0.000109006 0.000108188 0.000105247 0.000103563 9.7253e-05 0.000101637 9.9543e-05 0.000111159 0.00013866 0.000128617 0.000127943 0.000168394 0.000152273 0.000152019 0.000147507 0.000130947 0.000131885 0.000133395 0.000134765 0.000134993 0.000133929 0.00013381 0.000132184 0.000134846 0.000132611 0.000133415 0.00012813 0.000130789 0.000134323 0.000130227 0.000122877 0.000131979 0.000130019 0.000132138 0.000133212 0.00013918 0.000134164 0.000130516 0.000137297 0.000128661 0.000128553 0.000142546 0.000108165
lyrMI3 0.000116335 9.04176e-05 0.000103039 0.000107302 9.8278e-05 0.000131595 0.000129372 0.000131136 0.000135283 0.000140567 0.000180032 0.000153401 0.000108685 0.000164156 0.000138577 0.000130546 0.000155391 0.000132984 0.000146887 0.000144207 0.000124729 0.000166605 0.00014143 0.000104915 0.00013153 0.000126864 0.00012521 0.000121494 0.000118624 0.000121976 0.000130291 0.000110571 0.000154238 0.000114227 0.000108918 0.00010319 0.000103056 0.000103259 0.000101148 0.000112351 0.000110584 0.000104627 0.000101345 9.8822e-05 0.000104499 0.000101883 0.000115596 0.000142735 0.000139213 0.000134304 0.00016601 0.000153398 0.000148987 0.000153149 0.000135302 0.000135714 0.000138568 0.000141262 0.000139776 0.000139092 0.000139962 0.000136303 0.000141348 0.000140129 0.000141002 0.000133853 0.000133626 0.000137165 0.000144244 0.000127547 0.00014251 0.000134718 0.000137035 0.000140805 0.000134625 0.000146038 0.0001409 0.000133552 0.000135912 0.000134551 0.000140536 0.00011268
lyrMI4 0.000125349 9.50489e-05 0.000108165 0.000118969 0.00010453 0.000132564 0.000145459 0.000133753 0.00014446 0.000151007 0.000153401 0.000206319 0.000122092 0.000157972 0.000146699 0.000131922 0.000149706 0.000141932 0.000152625 0.000150875 0.000135005 0.000158487 0.000152581 0.000114838 0.000143384 0.000133763 0.000129015 0.000124743 0.000124143 0.00012719 0.00013791 0.000115157 0.000169085 0.000122277 0.000116331 0.000107246 0.000110553 0.000112016 0.000106446 0.000116019 0.00011216 0.000116145 0.000111664 0.000105695 0.000108613 0.000103154 0.000116991 0.000154721 0.000151085 0.000146769 0.000187448 0.000164529 0.000161226 0.000165588 0.000137483 0.0001491 0.000153859 0.000162065 0.000160481 0.0001536 0.000155102 0.000154409 0.000159681 0.000157668 0.000157335 0.000149446 0.000152511 0.000153967 0.000147235 0.000141243 0.00014762 0.000153175 0.000151392 0.000157041 0.000144929 0.000145514 0.000142451 0.000142964 0.00014173 0.000141563 0.000149385 0.000124243
lyrWI3 0.000113506 8.45278e-05 9.30838e-05 0.000104186 9.21006e-05 0.00011375 0.000109695 0.000108672 0.000104918 0.000106443 0.000108685 0.000122092 0.000175481 0.00015484 0.00013097 0.000129702 0.000117741 0.0001122 0.000137843 0.000131882 0.000115672 0.000112985 0.000108656 0.000121979 0.000139504 0.000116472 0.00011225 0.000115348 0.000113598 0.000127817 0.000114719 0.000107884 0.000129818 0.000110612 0.000104972 9.82351e-05 9.98114e-05 9.78544e-05 9.66314e-05 0.000103925 0.000103602 9.80641e-05 9.6252e-05 9.54667e-05 9.35033e-05 0.000102691 0.00011384 0.000109261 0.00011434 0.000119066 0.000135329 0.000124244 0.000120192 0.000126503 0.000118639 0.000123233 0.000122893 0.000129642 0.000128177 0.000125967 0.000125676 0.000124658 0.00012474 0.000124752 0.000125774 0.000121681 0.000122635 0.000127141 0.000131438 0.000119564 0.000134044 0.000121598 0.000121632 0.000125883 0.000146385 0.000147209 0.000154284 0.000146654 0.000137422 0.000126901 0.000122646 0.000113411
lyrMI5 0.000139967 0.000101226 0.000113338 0.000126289 0.000109855 0.000139869 0.000136162 0.000139771 0.000139207 0.000139123 0.000164156 0.000157972 0.00015484 0.000245564 0.000150882 0.000151356 0.000164684 0.000141491 0.000161667 0.000158479 0.000141985 0.000165164 0.000140962 0.000137002 0.000163118 0.000149812 0.000138621 0.00014315 0.000136767 0.000150154 0.000148448 0.000135299 0.00016385 0.000132256 0.000124881 0.000122181 0.000119851 0.000119024 0.000119123 0.00012592 0.000119849 0.000119424 0.000122394 0.000113969 0.000118047 0.000122241 0.000130962 0.000143957 0.000148761 0.000142424 0.00017313 0.000159461 0.000150968 0.000158145 0.000151712 0.000148534 0.000146571 0.000154031 0.000153841 0.000149336 0.000150787 0.000150926 0.000151349 0.000150733 0.000149366 0.000144786 0.000147185 0.000150795 0.000154055 0.000141538 0.000162387 0.000145238 0.000146025 0.000149126 0.000179203 0.000172169 0.000171967 0.000171857 0.000167185 0.000150225 0.00015479 0.000135284
lyrMI6 0.000137846 0.000106703 0.000115009 0.000128563 0.000111903 0.000131409 0.000131134 0.000127697 0.000130603 0.000136281 0.000138577 0.000146699 0.00013097 0.000150882 0.000231541 0.000140739 0.000152282 0.000145564 0.000205538 0.000199041 0.000148749 0.000147561 0.000140543 0.000124242 0.00015154 0.000139567 0.000133165 0.000139578 0.00013761 0.000132884 0.000138969 0.000123903 0.00016073 0.000135446 0.000133811 0.000118432 0.000117171 0.00011934 0.000119819 0.000138777 0.000127127 0.000119041 0.000118365 0.000116561 0.000118699 0.000111688 0.000128627 0.000141851 0.000156057 0.000182991 0.000169199 0.000155829 0.000148073 0.000159609 0.000144453 0.000181502 0.00018452 0.000198682 0.000190896 0.000190079 0.000191213 0.000191487 0.000189951 0.000188446 0.000198475 0.000181588 0.00018649 0.000191643 0.000188288 0.0001629 0.000190153 0.000186822 0.000194271 0.00019841 0.000172758 0.000170932 0.000156088 0.000167158 0.000160814 0.000179815 0.00014678 0.000125122
lyrMO1 0.00015724 0.000114477 0.000123244 0.000136241 0.0001239 0.00015184 0.000130852 0.000135459 0.000117737 0.000121742 0.000130546 0.000131922 0.000129702 0.000151356 0.000140739 0.00029548 0.000141955 0.000134849 0.000146847 0.000142273 0.000136798 0.000130357 0.000124387 0.00012225 0.000262964 0.000164187 0.000154776 0.000162391 0.000149114 0.000197029 0.000154573 0.000147642 0.000149781 0.000161571 0.000159867 0.00013194 0.000135685 0.000130036 0.000126552 0.000137787 0.000138092 0.000130756 0.000131554 0.000122093 0.000129542 0.000121362 0.000160048 0.000125782 0.000135416 0.000134109 0.000160022 0.000145255 0.000132192 0.000150574 0.000155071 0.000141594 0.000140573 0.0001488 0.000146408 0.000146155 0.000138692 0.00013828 0.000145452 0.00014388 0.000141088 0.00014005 0.000138608 0.000147383 0.000173265 0.000138785 0.000170084 0.000143717 0.000140685 0.000141337 0.000184742 0.000175957 0.000173579 0.000185756 0.000180292 0.000161862 0.000147695 0.000162313
lyrON9 0.000126706 9.77058e-05 0.000111004 0.000113333 0.0001046 0.000131737 0.000127383 0.000129072 0.000129834 0.000133924 0.000155391 0.000149706 0.000117741 0.000164684 0.000152282 0.000141955 0.000207653 0.000163966 0.000171906 0.000165873 0.000129467 0.000157656 0.000131997 0.000110162 0.0001449 0.000136159 0.000127592 0.000123092 0.000127173 0.000129988 0.000134886 0.000115926 0.000148031 0.000117304 0.000117024 0.000110589 0.000110628 0.000110793 0.000107637 0.000115024 0.000111345 0.000110331 0.000112225 0.000108606 0.000109675 0.000102663 0.000117351 0.000139329 0.00017072 0.000155307 0.000163863 0.000147661 0.000141551 0.000145991 0.000138439 0.000155271 0.000156142 0.000158056 0.00015661 0.000159221 0.000160249 0.000152643 0.000154388 0.000155785 0.000155376 0.000152777 0.00016029 0.000155158 0.000148994 0.000139046 0.000146529 0.00015253 0.000150547 0.000155061 0.000142633 0.000144017 0.000144164 0.000143976 0.000134309 0.000141556 0.000135645 0.000121793
lyrON10 0.000118065 9.52452e-05 0.00010798 0.000111661 0.000106 0.000118564 0.000120321 0.000120702 0.000128492 0.000131942 0.000132984 0.000141932 0.0001122 0.000141491 0.000145564 0.000134849 0.000163966 0.000204989 0.000170987 0.000161259 0.000123602 0.000131358 0.000127895 0.000108026 0.000140064 0.000134491 0.000128728 0.000127916 0.000123505 0.000127106 0.000131793 0.000110005 0.000145766 0.000117456 0.000115087 0.000106712 0.000107694 0.000104536 0.00010847 0.000113657 0.00011087 0.000108673 0.000109082 0.000108175 0.000109031 0.000102583 0.000113957 0.000131023 0.000146026 0.000154041 0.000154798 0.000140785 0.000140499 0.00013939 0.000133244 0.00015121 0.000158759 0.00015848 0.000154424 0.000158688 0.000154207 0.000153322 0.000156349 0.000155493 0.000157905 0.000150496 0.000154018 0.000153656 0.000144859 0.000131905 0.000142248 0.000150844 0.000156636 0.000157726 0.000138508 0.000133718 0.0001382 0.000140565 0.000131448 0.000137 0.000135654 0.000115107
lyrON11 0.000139992 0.000111208 0.000124896 0.000139598 0.000121068 0.000141826 0.000143405 0.000134557 0.000143197 0.000143014 0.000146887 0.000152625 0.000137843 0.000161667 0.000205538 0.000146847 0.000171906 0.000170987 0.000247986 0.000259195 0.000154563 0.000162345 0.000154274 0.000132757 0.000153208 0.000149208 0.000143085 0.00015016 0.000150669 0.00014412 0.000145205 0.000128576 0.000170185 0.00013985 0.000130172 0.000124155 0.000119303 0.000128382 0.00012156 0.00013856 0.000127885 0.000123246 0.000126638 0.000121353 0.000120412 0.000118456 0.000130382 0.000158936 0.000183715 0.000216377 0.000194775 0.000162503 0.000164507 0.000171192 0.000156393 0.000204139 0.000221195 0.000228548 0.000219396 0.00022859 0.000225091 0.000214072 0.000218195 0.00021429 0.000222205 0.000205886 0.000212576 0.000214226 0.000198075 0.000184734 0.000195731 0.000209764 0.000221507 0.000222227 0.000173159 0.000164447 0.000166126 0.000164443 0.000166894 0.000184381 0.000155705 0.000131203
lyrON11.1 0.000141615 0.000110994 0.00012644 0.000131717 0.000120159 0.000143856 0.000137157 0.000131259 0.000135549 0.000138906 0.000144207 0.000150875 0.000131882 0.000158479 0.000199041 0.000142273 0.000165873 0.000161259 0.000259195 0.000239659 0.000150456 0.000160261 0.000151718 0.000129783 0.00014803 0.000148273 0.000141172 0.00014786 0.000141123 0.000141156 0.000147688 0.000127391 0.000162734 0.000132075 0.000130301 0.000119944 0.000123934 0.000124866 0.000122532 0.000135688 0.000129419 0.000125333 0.000127277 0.000121676 0.00012187 0.00011918 0.000129634 0.000148617 0.00017563 0.000213721 0.00017722 0.000159353 0.000155705 0.000162332 0.000151456 0.000199898 0.00021225 0.000211085 0.000210106 0.00021893 0.000215037 0.000209613 0.000210583 0.000203323 0.000211432 0.000203054 0.000209137 0.000207456 0.000194957 0.000181551 0.000191661 0.000205289 0.000206467 0.000211418 0.000171168 0.000163057 0.000161932 0.000163729 0.000167267 0.000182841 0.000152056 0.000125499
lyrON12 0.000120834 9.80271e-05 0.000105033 0.00010914 0.000101676 0.000121022 0.00011652 0.000115923 0.000119516 0.00012479 0.000124729 0.000135005 0.000115672 0.000141985 0.000148749 0.000136798 0.000129467 0.000123602 0.000154563 0.000150456 0.000204823 0.000127429 0.000122226 0.000108941 0.000142194 0.000128573 0.000121332 0.000121468 0.000119275 0.000133601 0.000128731 0.000119469 0.000136404 0.00012402 0.000116842 0.00010753 0.000109085 0.000105274 0.00010832 0.00011625 0.000113415 0.000110634 0.000104627 0.000103965 0.000106311 0.00010176 0.000121715 0.000126676 0.000130891 0.000134598 0.000148544 0.000134944 0.000134145 0.000141248 0.000130508 0.000137991 0.000136095 0.000148103 0.000146951 0.00014083 0.000146363 0.000145213 0.000143487 0.000142995 0.000139359 0.000134903 0.00013465 0.000143194 0.000147448 0.00013972 0.000142957 0.000135742 0.000136564 0.00013926 0.000149328 0.000140513 0.000140065 0.000148549 0.000147433 0.000141723 0.00013834 0.000116938
lyrON7 0.000122137 9.6144e-05 0.000108096 0.000111731 0.000104495 0.00013964 0.000137821 0.00013718 0.000142171 0.000145614 0.000166605 0.000158487 0.000112985 0.000165164 0.000147561 0.000130357 0.000157656 0.000131358 0.000162345 0.000160261 0.000127429 0.000216845 0.00017302 0.000111508 0.000138501 0.00013272 0.000127129 0.000125911 0.000126102 0.000125881 0.000136136 0.000113089 0.000168187 0.000124751 0.000112771 0.000105614 0.000106837 0.000112978 0.000104238 0.000118738 0.000107935 0.000110918 0.000111371 0.000102209 0.000108538 0.000103418 0.000116305 0.000170306 0.00014142 0.000152379 0.000185054 0.000166255 0.000165664 0.000164544 0.000146963 0.000150491 0.000154855 0.000154941 0.000151706 0.000155559 0.000156944 0.000153235 0.000154186 0.000151701 0.00015452 0.000149816 0.000153445 0.000150552 0.000160426 0.000138316 0.000146096 0.000153446 0.000150396 0.000154413 0.00013843 0.000149992 0.000149389 0.000138491 0.000136664 0.000140681 0.000147451 0.000115026
lyrON6 0.000117067 9.43746e-05 0.000105082 0.000108526 9.86616e-05 0.000128773 0.000129073 0.000131214 0.00013314 0.000138332 0.00014143 0.000152581 0.000108656 0.000140962 0.000140543 0.000124387 0.000131997 0.000127895 0.000154274 0.000151718 0.000122226 0.00017302 0.000172165 0.000103627 0.00013487 0.000127095 0.000124225 0.000122825 0.000119402 0.000120082 0.00013094 0.000107859 0.000157119 0.000113878 0.000107629 0.00010251 0.000103804 0.000109051 0.000102319 0.000112684 0.000104309 0.000106479 0.000106057 9.65157e-05 0.000102696 0.000101626 0.0001104 0.000155861 0.000133696 0.000145618 0.000175772 0.000155504 0.00015514 0.000154205 0.000139915 0.000145013 0.000148255 0.000148825 0.000145445 0.000150504 0.000150549 0.000148092 0.000147927 0.000145522 0.000150446 0.000146801 0.000147197 0.000145871 0.000145295 0.000131222 0.000137826 0.000146304 0.000147171 0.000150472 0.000132326 0.000138825 0.000136275 0.000132592 0.000129148 0.000133252 0.000139711 0.000112689
lyrWI2 0.000110883 8.91891e-05 0.000101755 0.000102232 9.16778e-05 0.00010972 0.000105265 0.00010289 0.000100802 0.00010314 0.000104915 0.000114838 0.000121979 0.000137002 0.000124242 0.00012225 0.000110162 0.000108026 0.000132757 0.000129783 0.000108941 0.000111508 0.000103627 0.000168095 0.000133175 0.000119612 0.000115026 0.000114671 0.000102916 0.0001192 0.000118817 9.98374e-05 0.000125884 0.00010718 0.000102985 9.86009e-05 9.9347e-05 9.87569e-05 9.35611e-05 0.00010226 9.73165e-05 0.000100718 9.4649e-05 9.27321e-05 9.1751e-05 0.000100424 0.000107934 0.00010584 0.000107544 0.000110249 0.000131818 0.000122789 0.000112536 0.000121644 0.000113293 0.000114429 0.000112998 0.000115488 0.000115753 0.000117677 0.000115089 0.000114923 0.00011578 0.000112982 0.000115544 0.000109755 0.000116761 0.000116901 0.000123487 0.000110346 0.000121006 0.000114832 0.000113137 0.000115424 0.00013089 0.000139192 0.000138092 0.000130546 0.000125045 0.000115038 0.000117559 0.000107103
lyrMO2 0.000166139 0.000125143 0.000135687 0.00014677 0.000135086 0.000157257 0.000136655 0.000141269 0.000126245 0.000139078 0.00013153 0.000143384 0.000139504 0.000163118 0.00015154 0.000262964 0.0001449 0.000140064 0.000153208 0.00014803 0.000142194 0.000138501 0.00013487 0.000133175 0.000318074 0.000178656 0.000161531 0.000172095 0.000155282 0.000210107 0.000165793 0.000157845 0.00016317 0.000176053 0.000168638 0.000145871 0.000151566 0.000136306 0.00013441 0.000144224 0.000143664 0.00014443 0.000139338 0.000125663 0.000139215 0.000129128 0.000170343 0.000138794 0.000136892 0.000141236 0.000177127 0.000158619 0.000146958 0.000167186 0.000170118 0.000153351 0.000146695 0.000151748 0.000150074 0.000147346 0.000153684 0.000145699 0.000151263 0.000148081 0.000152893 0.000146633 0.000150411 0.000156302 0.00017331 0.000145283 0.000171971 0.000153908 0.000147391 0.000152979 0.000193666 0.000182325 0.00018474 0.000194343 0.000188849 0.000160093 0.000154107 0.000171475
lyrNC1 0.000200999 0.000159813 0.000179247 0.000180485 0.000168766 0.000166482 0.000116176 0.000127397 0.000123169 0.000122808 0.000126864 0.000133763 0.000116472 0.000149812 0.000139567 0.000164187 0.000136159 0.000134491 0.000149208 0.000148273 0.000128573 0.00013272 0.000127095 0.000119612 0.000178656 0.000330649 0.000270199 0.000273532 0.00023836 0.000156916 0.000298853 0.000128818 0.000136315 0.000182383 0.00017907 0.000163682 0.000171486 0.000172713 0.000169338 0.000188537 0.000194674 0.000173123 0.000179197 0.000181953 0.000180386 0.000110035 0.000142468 0.000130659 0.000143894 0.00014849 0.000156886 0.000165031 0.000139786 0.000183424 0.00019311 0.000152494 0.000150519 0.00015323 0.000155238 0.000156679 0.000162853 0.000154875 0.000148921 0.000151047 0.000147567 0.000148851 0.000151815 0.000156904 0.000159899 0.000141017 0.000153701 0.00015585 0.00014369 0.000147188 0.000164847 0.000151425 0.000152502 0.000166926 0.000160999 0.000150087 0.000143949 0.000177799
lyrNC3 0.000193953 0.000145775 0.000165616 0.000170431 0.000160369 0.000152623 0.000109632 0.000125024 0.000115724 0.000120684 0.00012521 0.000129015 0.00011225 0.000138621 0.000133165 0.000154776 0.000127592 0.000128728 0.000143085 0.000141172 0.000121332 0.000127129 0.000124225 0.000115026 0.000161531 0.000270199 0.000300986 0.000271886 0.000223736 0.000149183 0.000254316 0.000124594 0.000127484 0.000184819 0.000177409 0.000160501 0.000159556 0.000162811 0.000162096 0.000175629 0.000180438 0.000158737 0.000168584 0.000168167 0.000173348 0.000106518 0.000138028 0.000124708 0.000130052 0.000145244 0.000151606 0.000154882 0.000133678 0.000165436 0.000184202 0.000145503 0.000150747 0.000145823 0.000147625 0.000154006 0.00014683 0.000146311 0.000142402 0.000141533 0.00014076 0.000148674 0.000145576 0.000148963 0.000154015 0.000132588 0.000149842 0.000149316 0.000143886 0.000140267 0.00015918 0.000153128 0.000145131 0.000156816 0.000156311 0.000144837 0.000132828 0.000172249
lyrNC2 0.000199871 0.000153146 0.000170174 0.000180443 0.000164492 0.000159822 0.000113706 0.000121941 0.000112255 0.000119853 0.000121494 0.000124743 0.000115348 0.00014315 0.000139578 0.000162391 0.000123092 0.000127916 0.00015016 0.00014786 0.000121468 0.000125911 0.000122825 0.000114671 0.000172095 0.000273532 0.000271886 0.000304155 0.00023066 0.00015208 0.000261912 0.000128694 0.000134167 0.000189917 0.000179696 0.000166058 0.00016572 0.000168267 0.000161738 0.000183008 0.000182361 0.000161446 0.000172034 0.000174955 0.000173683 0.000105062 0.000140812 0.000128397 0.00012992 0.000142747 0.000154918 0.000159956 0.000133598 0.000172027 0.000188382 0.000152638 0.000155272 0.000147675 0.000146274 0.000156998 0.000152597 0.000151981 0.000142585 0.000142038 0.000142359 0.000149678 0.000152606 0.00015761 0.000156887 0.000139534 0.000154295 0.00015701 0.000142624 0.00014218 0.000166556 0.000151698 0.000148413 0.000162181 0.000161437 0.000149141 0.000137164 0.000177874
lyrNC4 0.000190274 0.00015197 0.000172268 0.000185328 0.000161584 0.000163362 0.000105993 0.000109031 0.000108257 0.000112456 0.000118624 0.000124143 0.000113598 0.000136767 0.00013761 0.000149114 0.000127173 0.000123505 0.000150669 0.000141123 0.000119275 0.000126102 0.000119402 0.000102916 0.000155282 0.00023836 0.000223736 0.00023066 0.000307079 0.000138027 0.000241474 0.000123863 0.000127093 0.000175164 0.000181996 0.000153561 0.000165986 0.000172675 0.000170351 0.000189791 0.000188028 0.000161017 0.00017015 0.00017012 0.000181015 9.94285e-05 0.000129157 0.00012545 0.000130604 0.000144065 0.000143003 0.000162502 0.000120864 0.000190079 0.000185878 0.000148179 0.000162381 0.000158127 0.000146196 0.00016462 0.000148386 0.000147713 0.000145154 0.000144147 0.000143665 0.000152119 0.000148702 0.000151083 0.000155079 0.000135564 0.000153272 0.000150536 0.000158235 0.000143441 0.000155952 0.000150409 0.000144131 0.000155322 0.000151757 0.000147603 0.000127161 0.000181945
lyrMO3 0.00014751 0.000107202 0.000124815 0.000128414 0.000115668 0.00013549 0.000120926 0.000126898 0.000114317 0.000129438 0.000121976 0.00012719 0.000127817 0.000150154 0.000132884 0.000197029 0.000129988 0.000127106 0.00014412 0.000141156 0.000133601 0.000125881 0.000120082 0.0001192 0.000210107 0.000156916 0.000149183 0.00015208 0.000138027 0.00026304 0.000144684 0.000143503 0.000144715 0.000146322 0.000136679 0.000126491 0.000125783 0.000128814 0.000125494 0.000134312 0.000132951 0.00012488 0.000129223 0.000115474 0.000126682 0.000112788 0.000145688 0.000123703 0.000129933 0.000130367 0.00015663 0.000145846 0.000132052 0.000148133 0.000137984 0.000135881 0.000131819 0.000136272 0.000135276 0.0001353 0.000134772 0.000133042 0.000136203 0.000133019 0.000135462 0.000133054 0.000137417 0.00013856 0.000158823 0.000130978 0.000158526 0.000135231 0.000132766 0.000135574 0.000178708 0.00016897 0.00016829 0.000186143 0.000176817 0.000148812 0.000141014 0.000150502
lyrMO3SM 0.000204258 0.000159453 0.000177861 0.000180801 0.000170967 0.000166708 0.000117594 0.00012348 0.000124162 0.000126851 0.000130291 0.00013791 0.000114719 0.000148448 0.000138969 0.000154573 0.000134886 0.000131793 0.000145205 0.000147688 0.000128731 0.000136136 0.00013094 0.000118817 0.000165793 0.000298853 0.000254316 0.000261912 0.000241474 0.000144684 0.000347048 0.000126578 0.000138719 0.000189604 0.000183645 0.000167906 0.000177862 0.000171913 0.000175609 0.000196791 0.000202015 0.00017301 0.00018215 0.000185723 0.000185911 0.000108654 0.000149628 0.000138487 0.000137456 0.000146633 0.000154308 0.000166998 0.000139498 0.000187577 0.000197476 0.000154572 0.000154065 0.000153233 0.000152075 0.000153863 0.000157145 0.000158126 0.00014976 0.000147298 0.000149303 0.000151449 0.000154628 0.000157202 0.000158531 0.000141309 0.000153828 0.000154767 0.00014627 0.000149096 0.000167053 0.000153324 0.00014904 0.000163541 0.000157255 0.00014908 0.000141634 0.000197382
lyrIA1 0.000132787 9.40824e-05 0.000112426 0.000110029 9.86023e-05 0.000122293 0.00010729 0.000110214 9.80962e-05 0.000111444 0.000110571 0.000115157 0.000107884 0.000135299 0.000123903 0.000147642 0.000115926 0.000110005 0.000128576 0.000127391 0.000119469 0.000113089 0.000107859 9.98374e-05 0.000157845 0.000128818 0.000124594 0.000128694 0.000123863 0.000143503 0.000126578 0.000197832 0.000129075 0.000126148 0.00011661 0.000110835 0.000108644 0.000112894 0.000111245 0.000113056 0.000115823 0.00010743 0.000107693 0.000108268 0.000107797 0.000102759 0.000123542 0.000108824 0.00011652 0.000119904 0.000135693 0.00012488 0.000116609 0.000126389 0.000126901 0.000126957 0.000123052 0.000127407 0.000127861 0.000124864 0.000125747 0.000122181 0.000126082 0.000124798 0.000123459 0.000123698 0.000123289 0.00012882 0.000136604 0.000121335 0.000141986 0.000123531 0.000120725 0.000123593 0.000162166 0.000153256 0.000144115 0.00015435 0.000154127 0.000130208 0.00012417 0.000125108
lyrIL1 0.000126862 0.000102887 0.000116038 0.000119501 0.000111356 0.000148941 0.000169657 0.000150591 0.000160599 0.000154606 0.000154238 0.000169085 0.000129818 0.00016385 0.00016073 0.000149781 0.000148031 0.000145766 0.000170185 0.000162734 0.000136404 0.000168187 0.000157119 0.000125884 0.00016317 0.000136315 0.000127484 0.000134167 0.000127093 0.000144715 0.000138719 0.000129075 0.000226599 0.000133084 0.000122966 0.000111967 0.000114545 0.000119031 0.000111612 0.00012228 0.000117184 0.000118946 0.000116712 0.000111299 0.000110918 0.000118708 0.000124854 0.000170529 0.000147888 0.000144097 0.000208567 0.000185661 0.000179616 0.000175532 0.000157359 0.000151519 0.000151026 0.000151766 0.000151074 0.000148472 0.000156334 0.000146978 0.000152527 0.000150094 0.000151104 0.000143941 0.00014546 0.000146567 0.000150726 0.000139611 0.00014991 0.000144995 0.000148298 0.000151629 0.000155988 0.000167975 0.000165651 0.000155799 0.000152563 0.000145556 0.000157135 0.00012607
lyrVA2 0.000180603 0.000141007 0.000155484 0.000169862 0.000152693 0.000157287 0.000110903 0.00011181 0.000108681 0.00011481 0.000114227 0.000122277 0.000110612 0.000132256 0.000135446 0.000161571 0.000117304 0.000117456 0.00013985 0.000132075 0.00012402 0.000124751 0.000113878 0.00010718 0.000176053 0.000182383 0.000184819 0.000189917 0.000175164 0.000146322 0.000189604 0.000126148 0.000133084 0.000311257 0.000250925 0.00019738 0.000177225 0.000168582 0.000162511 0.000169341 0.000175286 0.000157025 0.000159744 0.000150781 0.000151755 0.000103062 0.000134462 0.000122776 0.000126244 0.000134545 0.000143788 0.000154096 0.000128942 0.000168937 0.000171078 0.0001434 0.000143804 0.000141667 0.000134565 0.000147335 0.000140207 0.000138571 0.000132637 0.000131632 0.0001369 0.000135418 0.000139724 0.000150696 0.000151947 0.000130095 0.000151737 0.000143037 0.00014004 0.00013689 0.000161727 0.000154219 0.000149491 0.00016097 0.00015967 0.000145687 0.00012959 0.000184242
lyrVA1 0.000177517 0.000137306 0.000150409 0.000159082 0.000151208 0.000155935 0.000104524 0.000104902 0.000105083 0.000108092 0.000108918 0.000116331 0.000104972 0.000124881 0.000133811 0.000159867 0.000117024 0.000115087 0.000130172 0.000130301 0.000116842 0.000112771 0.000107629 0.000102985 0.000168638 0.00017907 0.000177409 0.000179696 0.000181996 0.000136679 0.000183645 0.00011661 0.000122966 0.000250925 0.000275085 0.000192796 0.000170618 0.000160987 0.000160195 0.000162417 0.000164741 0.000153908 0.000154279 0.000150431 0.000155449 9.81025e-05 0.00013155 0.000116409 0.000120899 0.000130479 0.000132267 0.000144853 0.000121089 0.000160674 0.000173945 0.000133118 0.000132786 0.000136187 0.000128274 0.000135506 0.000134168 0.000133078 0.000128533 0.000126728 0.000135718 0.000129005 0.000131829 0.000139811 0.000151377 0.000125092 0.000145877 0.000136835 0.00013251 0.000135509 0.000154963 0.000146725 0.000143393 0.000155868 0.000155899 0.000144888 0.000123266 0.000170607
lyrMD1 0.00016699 0.000128721 0.000145889 0.000144607 0.000130811 0.000143939 9.74232e-05 9.87238e-05 0.000100216 9.9513e-05 0.00010319 0.000107246 9.82351e-05 0.000122181 0.000118432 0.00013194 0.000110589 0.000106712 0.000124155 0.000119944 0.00010753 0.000105614 0.00010251 9.86009e-05 0.000145871 0.000163682 0.000160501 0.000166058 0.000153561 0.000126491 0.000167906 0.000110835 0.000111967 0.00019738 0.000192796 0.000235534 0.000156878 0.000151336 0.000146354 0.000151704 0.00014764 0.000142399 0.000143415 0.000139744 0.000136828 9.05624e-05 0.000115836 0.000105409 0.000111067 0.000121839 0.000125779 0.000134497 0.000112111 0.000154366 0.000148019 0.000132592 0.00013092 0.000133092 0.000127383 0.000131158 0.000127255 0.000129149 0.000127348 0.000126444 0.000126119 0.000125909 0.000132029 0.000135354 0.00013544 0.000115363 0.000135787 0.000130195 0.000125908 0.000125913 0.000144862 0.000135406 0.000130203 0.000141939 0.000140297 0.000125276 0.00011126 0.000149205
lyrMD4 0.000168955 0.000130115 0.000142688 0.000150117 0.000142982 0.000150593 9.46155e-05 9.51998e-05 9.72942e-05 0.000100562 0.000103056 0.000110553 9.98114e-05 0.000119851 0.000117171 0.000135685 0.000110628 0.000107694 0.000119303 0.000123934 0.000109085 0.000106837 0.000103804 9.9347e-05 0.000151566 0.000171486 0.000159556 0.00016572 0.000165986 0.000125783 0.000177862 0.000108644 0.000114545 0.000177225 0.000170618 0.000156878 0.000250569 0.000145047 0.000150114 0.000152613 0.000158416 0.000150092 0.000152204 0.000147831 0.000146168 9.28512e-05 0.00012053 0.000108056 0.000110477 0.000122249 0.000128641 0.000134814 0.000109687 0.000156579 0.000159116 0.000125803 0.000123601 0.000123305 0.00012386 0.000123171 0.000123183 0.000119961 0.000122105 0.000121196 0.000121338 0.000125671 0.000123394 0.000125878 0.000132475 0.000115832 0.000131962 0.000122026 0.000120974 0.000121229 0.000136798 0.000133566 0.000132371 0.00014457 0.000137677 0.000127102 0.000108944 0.000165943
lyrNJ1 0.000169955 0.000136164 0.000162083 0.000162433 0.000135036 0.000142388 0.000102504 9.62898e-05 9.9024e-05 0.000100741 0.000103259 0.000112016 9.78544e-05 0.000119024 0.00011934 0.000130036 0.000110793 0.000104536 0.000128382 0.000124866 0.000105274 0.000112978 0.000109051 9.87569e-05 0.000136306 0.000172713 0.000162811 0.000168267 0.000172675 0.000128814 0.000171913 0.000112894 0.000119031 0.000168582 0.000160987 0.000151336 0.000145047 0.000262069 0.000145011 0.00014942 0.000154605 0.000143478 0.000143781 0.000140841 0.000143286 8.96487e-05 0.000111102 0.000114794 0.000111746 0.000131448 0.000131367 0.00014303 0.000115034 0.000157023 0.000150206 0.000136261 0.000135715 0.000133312 0.000131521 0.00013829 0.000137052 0.000136513 0.000129704 0.000128814 0.000132066 0.000136568 0.000135829 0.000142714 0.000136965 0.000120041 0.00013132 0.000140617 0.000129331 0.000131963 0.000138222 0.00013646 0.000130581 0.000136175 0.000139753 0.000128082 0.000111691 0.000142214
lyrMD2 0.000163654 0.000132519 0.000147596 0.000146622 0.000135935 0.000141293 9.61691e-05 9.51743e-05 9.37715e-05 0.000100257 0.000101148 0.000106446 9.66314e-05 0.000119123 0.000119819 0.000126552 0.000107637 0.00010847 0.00012156 0.000122532 0.00010832 0.000104238 0.000102319 9.35611e-05 0.00013441 0.000169338 0.000162096 0.000161738 0.000170351 0.000125494 0.000175609 0.000111245 0.000111612 0.000162511 0.000160195 0.000146354 0.000150114 0.000145011 0.00022288 0.000157621 0.000163809 0.000147778 0.000154099 0.00014324 0.000146327 8.99087e-05 0.000116127 0.000103159 0.000109161 0.000121164 0.000122929 0.000141179 0.000107516 0.000150262 0.000151407 0.000125001 0.000124046 0.000120557 0.000120074 0.00012296 0.000126382 0.000123861 0.000121762 0.000120996 0.000121817 0.000122876 0.000126477 0.000128386 0.000128153 0.000111848 0.000128383 0.000125646 0.000120949 0.000121565 0.000133464 0.000131679 0.000126699 0.000136576 0.000133313 0.000121474 0.000109199 0.000140721
lyrMD3 0.000176077 0.000142568 0.000156321 0.000165674 0.000150936 0.000149261 0.000104009 0.000106191 9.88298e-05 0.000109006 0.000112351 0.000116019 0.000103925 0.00012592 0.000138777 0.000137787 0.000115024 0.000113657 0.00013856 0.000135688 0.00011625 0.000118738 0.000112684 0.00010226 0.000144224 0.000188537 0.000175629 0.000183008 0.000189791 0.000134312 0.000196791 0.000113056 0.00012228 0.000169341 0.000162417 0.000151704 0.000152613 0.00014942 0.000157621 0.000261423 0.000185058 0.000158061 0.000166736 0.000153054 0.00015735 9.2186e-05 0.000120971 0.000120095 0.000122488 0.000134285 0.000136819 0.000156836 0.000119416 0.000176185 0.000163553 0.000138237 0.000140758 0.000149254 0.000136449 0.000142817 0.000137918 0.000138955 0.000134044 0.00013237 0.000145822 0.000139437 0.00013777 0.000142708 0.000154642 0.000129969 0.000151212 0.000138583 0.000148173 0.000145665 0.000152414 0.000149961 0.000134103 0.00015132 0.000151663 0.000145402 0.0001225 0.000150945
lyrWV1 0.000173343 0.000140305 0.0001561 0.000159945 0.00014632 0.000148254 0.000101698 9.85743e-05 9.98894e-05 0.000108188 0.000110584 0.00011216 0.000103602 0.000119849 0.000127127 0.000138092 0.000111345 0.00011087 0.000127885 0.000129419 0.000113415 0.000107935 0.000104309 9.73165e-05 0.000143664 0.000194674 0.000180438 0.000182361 0.000188028 0.000132951 0.000202015 0.000115823 0.000117184 0.000175286 0.000164741 0.00014764 0.000158416 0.000154605 0.000163809 0.000185058 0.000258804 0.000152873 0.000156056 0.000155073 0.000153289 9.44185e-05 0.00012154 0.000110449 0.00011455 0.000127121 0.000127048 0.000138692 0.000115397 0.000168961 0.000158956 0.000133088 0.000132523 0.000131703 0.000128675 0.00013547 0.000133208 0.000131267 0.000128576 0.000126876 0.000129262 0.000130641 0.000130828 0.000139164 0.000138065 0.000125214 0.000140056 0.000133996 0.000128824 0.000128954 0.000140911 0.000141645 0.000133948 0.000145741 0.000138711 0.000133276 0.000119157 0.000151266
lyrPA1 0.000161991 0.000131572 0.000149316 0.000154691 0.000145414 0.000151659 0.000102798 0.000105474 9.75664e-05 0.000105247 0.000104627 0.000116145 9.80641e-05 0.000119424 0.000119041 0.000130756 0.000110331 0.000108673 0.000123246 0.000125333 0.000110634 0.000110918 0.000106479 0.000100718 0.00014443 0.000173123 0.000158737 0.000161446 0.000161017 0.00012488 0.00017301 0.00010743 0.000118946 0.000157025 0.000153908 0.000142399 0.000150092 0.000143478 0.000147778 0.000158061 0.000152873 0.000238507 0.000159215 0.000151385 0.000148983 9.27795e-05 0.00011214 0.000110645 0.000113366 0.000126945 0.000134284 0.000151215 0.000112754 0.000166205 0.000167249 0.000129035 0.000128589 0.000129623 0.000131401 0.000131368 0.000128114 0.000125324 0.000125906 0.00012377 0.000126718 0.000127225 0.000127744 0.000132847 0.000131838 0.000112319 0.000132242 0.000131443 0.000125302 0.000126536 0.000138384 0.000135398 0.000126977 0.000138454 0.000131049 0.00012635 0.000113485 0.000138309
lyrPA3 0.000169571 0.000130933 0.000150091 0.000157905 0.000151296 0.000153113 9.73129e-05 0.000101959 0.000100455 0.000103563 0.000101345 0.000111664 9.6252e-05 0.000122394 0.000118365 0.000131554 0.000112225 0.000109082 0.000126638 0.000127277 0.000104627 0.000111371 0.000106057 9.4649e-05 0.000139338 0.000179197 0.000168584 0.000172034 0.00017015 0.000129223 0.00018215 0.000107693 0.000116712 0.000159744 0.000154279 0.000143415 0.000152204 0.000143781 0.000154099 0.000166736 0.000156056 0.000159215 0.000217472 0.000156434 0.000157471 8.76536e-05 0.000114536 0.000111281 0.000117829 0.000127734 0.000129521 0.000151414 0.000112358 0.0001631 0.0001627 0.000131982 0.000132812 0.000130405 0.000127852 0.000132385 0.000131977 0.000128751 0.000130085 0.000126026 0.000128727 0.000133394 0.000132537 0.000134356 0.000133044 0.000118274 0.000133148 0.000132708 0.00012718 0.000128479 0.000137164 0.000130952 0.000128889 0.000141896 0.000135505 0.000128551 0.00011656 0.000142052
lyrNY6 0.00016084 0.000128721 0.000146975 0.000149818 0.000149569 0.000145108 9.84251e-05 9.53609e-05 9.37808e-05 9.7253e-05 9.8822e-05 0.000105695 9.54667e-05 0.000113969 0.000116561 0.000122093 0.000108606 0.000108175 0.000121353 0.000121676 0.000103965 0.000102209 9.65157e-05 9.27321e-05 0.000125663 0.000181953 0.000168167 0.000174955 0.00017012 0.000115474 0.000185723 0.000108268 0.000111299 0.000150781 0.000150431 0.000139744 0.000147831 0.000140841 0.00014324 0.000153054 0.000155073 0.000151385 0.000156434 0.000213278 0.000158364 8.75096e-05 0.000109095 0.000104565 0.000112443 0.000126145 0.000121786 0.000139142 0.000104526 0.000154927 0.000157799 0.000130854 0.000127228 0.000124064 0.000123103 0.000124462 0.000126725 0.000125343 0.000123029 0.000121061 0.000120499 0.000129026 0.000129895 0.000130087 0.000127182 0.000110381 0.000125817 0.000127972 0.000119624 0.000120402 0.000135993 0.0001307 0.000124339 0.000134615 0.000132402 0.000124293 0.00010527 0.000146083
lyrNY4 0.000161007 0.000133273 0.000149744 0.000157153 0.000150583 0.000148837 9.49778e-05 9.36008e-05 9.61571e-05 0.000101637 0.000104499 0.000108613 9.35033e-05 0.000118047 0.000118699 0.000129542 0.000109675 0.000109031 0.000120412 0.00012187 0.000106311 0.000108538 0.000102696 9.1751e-05 0.000139215 0.000180386 0.000173348 0.000173683 0.000181015 0.000126682 0.000185911 0.000107797 0.000110918 0.000151755 0.000155449 0.000136828 0.000146168 0.000143286 0.000146327 0.00015735 0.000153289 0.000148983 0.000157471 0.000158364 0.000220177 8.83329e-05 0.000114372 0.000110378 0.000115256 0.000124275 0.000125805 0.000149848 0.000111722 0.000155997 0.000174689 0.000131726 0.000131195 0.00012577 0.000125056 0.00012958 0.000131096 0.000127398 0.000124133 0.000122976 0.000122911 0.00013033 0.000130353 0.000133022 0.000127634 0.000115916 0.000131422 0.000130133 0.000123019 0.000122763 0.000135766 0.000130725 0.000127496 0.000136969 0.000135877 0.000123972 0.000110836 0.000154476
lyrWI1 0.000104096 7.91196e-05 8.85315e-05 8.9802e-05 8.18398e-05 0.000103011 0.00010124 0.000103673 9.59835e-05 9.9543e-05 0.000101883 0.000103154 0.000102691 0.000122241 0.000111688 0.000121362 0.000102663 0.000102583 0.000118456 0.00011918 0.00010176 0.000103418 0.000101626 0.000100424 0.000129128 0.000110035 0.000106518 0.000105062 9.94285e-05 0.000112788 0.000108654 0.000102759 0.000118708 0.000103062 9.81025e-05 9.05624e-05 9.28512e-05 8.96487e-05 8.99087e-05 9.2186e-05 9.44185e-05 9.27795e-05 8.76536e-05 8.75096e-05 8.83329e-05 0.000136981 0.000106067 0.000101707 0.000103112 0.000104478 0.000128465 0.000111502 0.000110622 0.000111428 0.000111205 0.000106128 0.000106679 0.000109202 0.000110643 0.00010817 0.000106566 0.000105088 0.000107046 0.000104884 0.000104395 0.000103659 0.000108436 0.000107943 0.000115756 0.000100644 0.000116067 0.000103544 0.000106682 0.000104678 0.000126539 0.000126366 0.00012488 0.000125774 0.000117944 0.000111516 0.00011101 0.000101085
lyrIA2 0.000131753 0.00010656 0.000118643 0.000119607 0.000113192 0.000126587 0.000106674 0.000110213 0.000103925 0.000111159 0.000115596 0.000116991 0.00011384 0.000130962 0.000128627 0.000160048 0.000117351 0.000113957 0.000130382 0.000129634 0.000121715 0.000116305 0.0001104 0.000107934 0.000170343 0.000142468 0.000138028 0.000140812 0.000129157 0.000145688 0.000149628 0.000123542 0.000124854 0.000134462 0.00013155 0.000115836 0.00012053 0.000111102 0.000116127 0.000120971 0.00012154 0.00011214 0.000114536 0.000109095 0.000114372 0.000106067 0.000236067 0.000115733 0.000115429 0.00012589 0.000140543 0.000131181 0.000123084 0.00013335 0.000138488 0.000128638 0.000128755 0.000131336 0.000130101 0.000128188 0.000131494 0.000130611 0.000131693 0.000129295 0.000131269 0.000126903 0.000129631 0.000131884 0.000141679 0.000127098 0.000140374 0.000128875 0.000125941 0.000131238 0.00014787 0.000149728 0.000145142 0.000158614 0.000153632 0.000134185 0.000125309 0.000144592
lyrON5 0.000124055 9.72007e-05 0.000110478 0.00011658 0.000108323 0.00014315 0.000138057 0.000132333 0.000142018 0.00013866 0.000142735 0.000154721 0.000109261 0.000143957 0.000141851 0.000125782 0.000139329 0.000131023 0.000158936 0.000148617 0.000126676 0.000170306 0.000155861 0.00010584 0.000138794 0.000130659 0.000124708 0.000128397 0.00012545 0.000123703 0.000138487 0.000108824 0.000170529 0.000122776 0.000116409 0.000105409 0.000108056 0.000114794 0.000103159 0.000120095 0.000110449 0.000110645 0.000111281 0.000104565 0.000110378 0.000101707 0.000115733 0.000189575 0.000140431 0.000138472 0.000186498 0.000167322 0.000165966 0.000170917 0.000155275 0.000141675 0.000143852 0.000148053 0.000145055 0.000144442 0.000150762 0.000145223 0.000148135 0.000146015 0.000148846 0.000140387 0.000142221 0.000142743 0.000146538 0.000132061 0.000138629 0.000141729 0.000142259 0.000148783 0.000134298 0.000141316 0.000144178 0.000133495 0.000134263 0.00013412 0.000145188 0.000110966
lyrON8 0.000124668 9.98577e-05 0.000111673 0.000121491 0.000110172 0.000128263 0.000124705 0.000123756 0.000128928 0.000128617 0.000139213 0.000151085 0.00011434 0.000148761 0.000156057 0.000135416 0.00017072 0.000146026 0.000183715 0.00017563 0.000130891 0.00014142 0.000133696 0.000107544 0.000136892 0.000143894 0.000130052 0.00012992 0.000130604 0.000129933 0.000137456 0.00011652 0.000147888 0.000126244 0.000120899 0.000111067 0.000110477 0.000111746 0.000109161 0.000122488 0.00011455 0.000113366 0.000117829 0.000112443 0.000115256 0.000103112 0.000115429 0.000140431 0.000213131 0.000159729 0.00016528 0.000145348 0.000142634 0.000145437 0.000145045 0.000155137 0.000157152 0.000167947 0.000170233 0.000164723 0.000170775 0.000159706 0.000167144 0.000167269 0.000164808 0.000154389 0.000156941 0.000159848 0.000156869 0.000141578 0.000151975 0.000157001 0.000158839 0.000164723 0.000152358 0.000149202 0.00014197 0.000148432 0.000142676 0.000151256 0.000144214 0.000119866
areQC1 0.000143397 0.000119313 0.000127373 0.000136652 0.000136698 0.000129681 0.000124482 0.000121716 0.00012068 0.000127943 0.000134304 0.000146769 0.000119066 0.000142424 0.000182991 0.000134109 0.000155307 0.000154041 0.000216377 0.000213721 0.000134598 0.000152379 0.000145618 0.000110249 0.000141236 0.00014849 0.000145244 0.000142747 0.000144065 0.000130367 0.000146633 0.000119904 0.000144097 0.000134545 0.000130479 0.000121839 0.000122249 0.000131448 0.000121164 0.000134285 0.000127121 0.000126945 0.000127734 0.000126145 0.000124275 0.000104478 0.00012589 0.000138472 0.000159729 0.000231721 0.000158889 0.000146075 0.000139769 0.000149732 0.000147285 0.000221429 0.000228563 0.000224029 0.000222244 0.000232279 0.000230485 0.000216562 0.000223083 0.000219271 0.000232187 0.000221484 0.000224502 0.000223256 0.000206199 0.000177703 0.000193246 0.000223578 0.000224985 0.00023295 0.000159233 0.000155471 0.000149345 0.000155439 0.000154646 0.000195306 0.000139854 0.000123684
lyrOH1 0.000145029 0.000110073 0.000122015 0.000127689 0.000121909 0.000162445 0.000177029 0.000163123 0.000168104 0.000168394 0.00016601 0.000187448 0.000135329 0.00017313 0.000169199 0.000160022 0.000163863 0.000154798 0.000194775 0.00017722 0.000148544 0.000185054 0.000175772 0.000131818 0.000177127 0.000156886 0.000151606 0.000154918 0.000143003 0.00015663 0.000154308 0.000135693 0.000208567 0.000143788 0.000132267 0.000125779 0.000128641 0.000131367 0.000122929 0.000136819 0.000127048 0.000134284 0.000129521 0.000121786 0.000125805 0.000128465 0.000140543 0.000186498 0.00016528 0.000158889 0.000264268 0.000214606 0.000208562 0.000202231 0.000176542 0.000160401 0.000161794 0.000173684 0.000174259 0.000165616 0.000173436 0.000160762 0.000171183 0.000169032 0.000168443 0.000159636 0.000160611 0.000160452 0.000163893 0.000152642 0.000162269 0.000161464 0.000157526 0.000168335 0.000167981 0.000170446 0.000168493 0.000164131 0.000158187 0.000156133 0.000170387 0.000137483
lyrON4 0.000158035 0.000127065 0.000138318 0.000147884 0.000136438 0.000219616 0.000150252 0.000138298 0.00014874 0.000152273 0.000153398 0.000164529 0.000124244 0.000159461 0.000155829 0.000145255 0.000147661 0.000140785 0.000162503 0.000159353 0.000134944 0.000166255 0.000155504 0.000122789 0.000158619 0.000165031 0.000154882 0.000159956 0.000162502 0.000145846 0.000166998 0.00012488 0.000185661 0.000154096 0.000144853 0.000134497 0.000134814 0.00014303 0.000141179 0.000156836 0.000138692 0.000151215 0.000151414 0.000139142 0.000149848 0.000111502 0.000131181 0.000167322 0.000145348 0.000146075 0.000214606 0.000273084 0.000192146 0.000257998 0.000235599 0.000148702 0.000150241 0.000151288 0.000148352 0.000149661 0.000151887 0.000148723 0.000147817 0.000146166 0.000150671 0.000144605 0.00014696 0.000149663 0.000154684 0.000140537 0.000155731 0.00014854 0.000146151 0.000150689 0.000156121 0.000158808 0.000158599 0.000157774 0.000153166 0.000147342 0.000153149 0.00014427
lyrON3 0.000123559 9.8714e-05 0.000112205 0.000112647 0.000105275 0.00014652 0.000149511 0.000138787 0.000151836 0.000152019 0.000148987 0.000161226 0.000120192 0.000150968 0.000148073 0.000132192 0.000141551 0.000140499 0.000164507 0.000155705 0.000134145 0.000165664 0.00015514 0.000112536 0.000146958 0.000139786 0.000133678 0.000133598 0.000120864 0.000132052 0.000139498 0.000116609 0.000179616 0.000128942 0.000121089 0.000112111 0.000109687 0.000115034 0.000107516 0.000119416 0.000115397 0.000112754 0.000112358 0.000104526 0.000111722 0.000110622 0.000123084 0.000165966 0.000142634 0.000139769 0.000208562 0.000192146 0.000201081 0.000186853 0.000158273 0.000143721 0.00014201 0.000143746 0.000141224 0.000145532 0.000144088 0.000145531 0.000142822 0.000140747 0.000141379 0.000137926 0.000138915 0.00014599 0.000143155 0.000138592 0.000143432 0.000143466 0.000137711 0.000141374 0.000139396 0.00014409 0.000147126 0.000138768 0.000133283 0.000141079 0.000156669 0.000109902
lyrON2 0.0001768 0.000137098 0.000148347 0.000169515 0.000150476 0.000238866 0.000146138 0.000136774 0.000151297 0.000147507 0.000153149 0.000165588 0.000126503 0.000158145 0.000159609 0.000150574 0.000145991 0.00013939 0.000171192 0.000162332 0.000141248 0.000164544 0.000154205 0.000121644 0.000167186 0.000183424 0.000165436 0.000172027 0.000190079 0.000148133 0.000187577 0.000126389 0.000175532 0.000168937 0.000160674 0.000154366 0.000156579 0.000157023 0.000150262 0.000176185 0.000168961 0.000166205 0.0001631 0.000154927 0.000155997 0.000111428 0.00013335 0.000170917 0.000145437 0.000149732 0.000202231 0.000257998 0.000186853 0.000303998 0.000252206 0.00015381 0.000163968 0.000167599 0.000152563 0.000165252 0.000160834 0.00015716 0.000151944 0.000149897 0.000151273 0.00015071 0.000154715 0.000156551 0.000161049 0.000146129 0.000159456 0.000155422 0.000159275 0.000151431 0.000159625 0.0001621 0.000162664 0.000164371 0.000156162 0.000154861 0.00015215 0.000156767
lyrON1 0.000170562 0.000137475 0.000153956 0.000160694 0.00015939 0.000240867 0.000129748 0.000124285 0.000127843 0.000130947 0.000135302 0.000137483 0.000118639 0.000151712 0.000144453 0.000155071 0.000138439 0.000133244 0.000156393 0.000151456 0.000130508 0.000146963 0.000139915 0.000113293 0.000170118 0.00019311 0.000184202 0.000188382 0.000185878 0.000137984 0.000197476 0.000126901 0.000157359 0.000171078 0.000173945 0.000148019 0.000159116 0.000150206 0.000151407 0.000163553 0.000158956 0.000167249 0.0001627 0.000157799 0.000174689 0.000111205 0.000138488 0.000155275 0.000145045 0.000147285 0.000176542 0.000235599 0.000158273 0.000252206 0.000294792 0.000148879 0.000147919 0.000148276 0.00014709 0.00014909 0.000146517 0.00014675 0.000147309 0.000146276 0.000149359 0.000146475 0.000149553 0.000150256 0.000154433 0.000134891 0.000152331 0.000148079 0.000147964 0.000149317 0.000160777 0.000156276 0.000152422 0.00015576 0.000158303 0.000148803 0.000137982 0.000180135
areGL1 0.000146191 0.000121247 0.000135015 0.000143538 0.000127718 0.000136025 0.000124687 0.000120805 0.000125083 0.000131885 0.000135714 0.0001491 0.000123233 0.000148534 0.000181502 0.000141594 0.000155271 0.00015121 0.000204139 0.000199898 0.000137991 0.000150491 0.000145013 0.000114429 0.000153351 0.000152494 0.000145503 0.000152638 0.000148179 0.000135881 0.000154572 0.000126957 0.000151519 0.0001434 0.000133118 0.000132592 0.000125803 0.000136261 0.000125001 0.000138237 0.000133088 0.000129035 0.000131982 0.000130854 0.000131726 0.000106128 0.000128638 0.000141675 0.000155137 0.000221429 0.000160401 0.000148702 0.000143721 0.00015381 0.000148879 0.000235822 0.00023296 0.00021878 0.00022079 0.000226768 0.000241556 0.000233145 0.000222341 0.000218096 0.00023446 0.000224224 0.000246362 0.000241414 0.000195626 0.000179233 0.000188225 0.000234467 0.000220746 0.000234534 0.000164616 0.000162343 0.000157119 0.000158537 0.000159536 0.000183949 0.000144497 0.000125896
areGL2 0.000146568 0.000120865 0.000131866 0.000147296 0.000125861 0.000133409 0.000124597 0.000120936 0.000124686 0.000133395 0.000138568 0.000153859 0.000122893 0.000146571 0.00018452 0.000140573 0.000156142 0.000158759 0.000221195 0.00021225 0.000136095 0.000154855 0.000148255 0.000112998 0.000146695 0.000150519 0.000150747 0.000155272 0.000162381 0.000131819 0.000154065 0.000123052 0.000151026 0.000143804 0.000132786 0.00013092 0.000123601 0.000135715 0.000124046 0.000140758 0.000132523 0.000128589 0.000132812 0.000127228 0.000131195 0.000106679 0.000128755 0.000143852 0.000157152 0.000228563 0.000161794 0.000150241 0.00014201 0.000163968 0.000147919 0.00023296 0.00022991 0.000229988 0.000219617 0.000241402 0.000234353 0.000229572 0.000223123 0.000218658 0.000227585 0.000228848 0.000230778 0.000234247 0.00020942 0.000183925 0.000196835 0.000228986 0.000233225 0.000227477 0.000162564 0.000161367 0.00015615 0.00015768 0.000158251 0.000195163 0.000140854 0.000129112
areMB1 0.000151113 0.00011952 0.000128388 0.00014904 0.000123869 0.00013789 0.000127904 0.000127181 0.000129094 0.000134765 0.000141262 0.000162065 0.000129642 0.000154031 0.000198682 0.0001488 0.000158056 0.00015848 0.000228548 0.000211085 0.000148103 0.000154941 0.000148825 0.000115488 0.000151748 0.00015323 0.000145823 0.000147675 0.000158127 0.000136272 0.000153233 0.000127407 0.000151766 0.000141667 0.000136187 0.000133092 0.000123305 0.000133312 0.000120557 0.000149254 0.000131703 0.000129623 0.000130405 0.000124064 0.00012577 0.000109202 0.000131336 0.000148053 0.000167947 0.000224029 0.000173684 0.000151288 0.000143746 0.000167599 0.000148276 0.00021878 0.000229988 0.000246547 0.000245857 0.000236924 0.000225191 0.0002205 0.000244059 0.000241526 0.000240297 0.000215099 0.000223909 0.00022603 0.000229291 0.000192483 0.00022712 0.0002241 0.000237509 0.000240374 0.000177013 0.000176109 0.000159117 0.00017549 0.000176565 0.000217555 0.000145646 0.000131796
areMB2 0.000145522 0.000120376 0.000126536 0.000140733 0.000122593 0.000135124 0.000127109 0.000127862 0.000127608 0.000134993 0.000139776 0.000160481 0.000128177 0.000153841 0.000190896 0.000146408 0.00015661 0.000154424 0.000219396 0.000210106 0.000146951 0.000151706 0.000145445 0.000115753 0.000150074 0.000155238 0.000147625 0.000146274 0.000146196 0.000135276 0.000152075 0.000127861 0.000151074 0.000134565 0.000128274 0.000127383 0.00012386 0.000131521 0.000120074 0.000136449 0.000128675 0.000131401 0.000127852 0.000123103 0.000125056 0.000110643 0.000130101 0.000145055 0.000170233 0.000222244 0.000174259 0.000148352 0.000141224 0.000152563 0.00014709 0.00022079 0.000219617 0.000245857 0.000230312 0.000224903 0.000225178 0.000219894 0.000238334 0.000235623 0.000233291 0.000217673 0.000225444 0.000228637 0.00021738 0.000185636 0.000213014 0.000221792 0.000224779 0.00023328 0.00016525 0.000164974 0.000156323 0.000163616 0.000163751 0.000204544 0.000147333 0.00012628
areNU4 0.000145542 0.000120486 0.000132476 0.000150288 0.000124652 0.000135906 0.000126943 0.000122631 0.00012695 0.000133929 0.000139092 0.0001536 0.000125967 0.000149336 0.000190079 0.000146155 0.000159221 0.000158688 0.00022859 0.00021893 0.00014083 0.000155559 0.000150504 0.000117677 0.000147346 0.000156679 0.000154006 0.000156998 0.00016462 0.0001353 0.000153863 0.000124864 0.000148472 0.000147335 0.000135506 0.000131158 0.000123171 0.00013829 0.00012296 0.000142817 0.00013547 0.000131368 0.000132385 0.000124462 0.00012958 0.00010817 0.000128188 0.000144442 0.000164723 0.000232279 0.000165616 0.000149661 0.000145532 0.000165252 0.00014909 0.000226768 0.000241402 0.000236924 0.000224903 0.000232088 0.000230342 0.000230163 0.000226965 0.000223166 0.000226895 0.000230645 0.00023485 0.000243042 0.000219089 0.000187645 0.00020752 0.000234122 0.000237769 0.000226878 0.000170844 0.00017026 0.00015552 0.000160544 0.000160714 0.000204613 0.00014369 0.000131374
areNU5 0.000151149 0.000120194 0.000134277 0.000144804 0.00012621 0.000138466 0.000129113 0.000122865 0.000126397 0.00013381 0.000139962 0.000155102 0.000125676 0.000150787 0.000191213 0.000138692 0.000160249 0.000154207 0.000225091 0.000215037 0.000146363 0.000156944 0.000150549 0.000115089 0.000153684 0.000162853 0.00014683 0.000152597 0.000148386 0.000134772 0.000157145 0.000125747 0.000156334 0.000140207 0.000134168 0.000127255 0.000123183 0.000137052 0.000126382 0.000137918 0.000133208 0.000128114 0.000131977 0.000126725 0.000131096 0.000106566 0.000131494 0.000150762 0.000170775 0.000230485 0.000173436 0.000151887 0.000144088 0.000160834 0.000146517 0.000241556 0.000234353 0.000225191 0.000225178 0.000230342 0.000246461 0.000231046 0.000225355 0.000220804 0.000239307 0.000224386 0.000237125 0.000240489 0.000214483 0.000195978 0.000206615 0.000236843 0.00021924 0.000240124 0.000166599 0.000162714 0.000160479 0.000160319 0.000160896 0.000201407 0.000141369 0.000128366
areNT1 0.0001433 0.000120221 0.000131816 0.000143867 0.000124939 0.000133902 0.000126071 0.000119496 0.000125139 0.000132184 0.000136303 0.000154409 0.000124658 0.000150926 0.000191487 0.00013828 0.000152643 0.000153322 0.000214072 0.000209613 0.000145213 0.000153235 0.000148092 0.000114923 0.000145699 0.000154875 0.000146311 0.000151981 0.000147713 0.000133042 0.000158126 0.000122181 0.000146978 0.000138571 0.000133078 0.000129149 0.000119961 0.000136513 0.000123861 0.000138955 0.000131267 0.000125324 0.000128751 0.000125343 0.000127398 0.000105088 0.000130611 0.000145223 0.000159706 0.000216562 0.000160762 0.000148723 0.000145531 0.00015716 0.00014675 0.000233145 0.000229572 0.0002205 0.000219894 0.000230163 0.000231046 0.000224398 0.000218735 0.000221388 0.000229688 0.000222315 0.000235425 0.000239885 0.00021857 0.000191029 0.000209802 0.000236433 0.00021909 0.00022972 0.000168277 0.000163052 0.000152692 0.000158995 0.000157869 0.000201481 0.0001423 0.00012172
areNU3 0.000142677 0.000115669 0.000126915 0.000138145 0.000121934 0.000134796 0.000128081 0.000128634 0.000128693 0.000134846 0.000141348 0.000159681 0.00012474 0.000151349 0.000189951 0.000145452 0.000154388 0.000156349 0.000218195 0.000210583 0.000143487 0.000154186 0.000147927 0.00011578 0.000151263 0.000148921 0.000142402 0.000142585 0.000145154 0.000136203 0.00014976 0.000126082 0.000152527 0.000132637 0.000128533 0.000127348 0.000122105 0.000129704 0.000121762 0.000134044 0.000128576 0.000125906 0.000130085 0.000123029 0.000124133 0.000107046 0.000131693 0.000148135 0.000167144 0.000223083 0.000171183 0.000147817 0.000142822 0.000151944 0.000147309 0.000222341 0.000223123 0.000244059 0.000238334 0.000226965 0.000225355 0.000218735 0.000223661 0.00022327 0.000235289 0.000220337 0.000227231 0.000229726 0.000211144 0.000180537 0.000209511 0.000223035 0.000227737 0.000235209 0.000167622 0.000163244 0.000154868 0.000163581 0.000164739 0.000198376 0.000149018 0.000123192
areQC7 0.000140332 0.000115338 0.000124367 0.000135554 0.000120037 0.000134655 0.000125399 0.00012601 0.000127093 0.000132611 0.000140129 0.000157668 0.000124752 0.000150733 0.000188446 0.00014388 0.000155785 0.000155493 0.00021429 0.000203323 0.000142995 0.000151701 0.000145522 0.000112982 0.000148081 0.000151047 0.000141533 0.000142038 0.000144147 0.000133019 0.000147298 0.000124798 0.000150094 0.000131632 0.000126728 0.000126444 0.000121196 0.000128814 0.000120996 0.00013237 0.000126876 0.00012377 0.000126026 0.000121061 0.000122976 0.000104884 0.000129295 0.000146015 0.000167269 0.000219271 0.000169032 0.000146166 0.000140747 0.000149897 0.000146276 0.000218096 0.000218658 0.000241526 0.000235623 0.000223166 0.000220804 0.000221388 0.00022327 0.00022152 0.000232797 0.000214464 0.000219375 0.000226257 0.000208076 0.0001783 0.000207177 0.000218432 0.000224816 0.00023287 0.000164666 0.000159693 0.000151296 0.000158656 0.000160849 0.00019486 0.000145955 0.000121132
areQC5 0.00014823 0.00011691 0.000127308 0.00014152 0.000123285 0.000132874 0.000127735 0.000127394 0.000128025 0.000133415 0.000141002 0.000157335 0.000125774 0.000149366 0.000198475 0.000141088 0.000155376 0.000157905 0.000222205 0.000211432 0.000139359 0.00015452 0.000150446 0.000115544 0.000152893 0.000147567 0.00014076 0.000142359 0.000143665 0.000135462 0.000149303 0.000123459 0.000151104 0.0001369 0.000135718 0.000126119 0.000121338 0.000132066 0.000121817 0.000145822 0.000129262 0.000126718 0.000128727 0.000120499 0.000122911 0.000104395 0.000131269 0.000148846 0.000164808 0.000232187 0.000168443 0.000150671 0.000141379 0.000151273 0.000149359 0.00023446 0.000227585 0.000240297 0.000233291 0.000226895 0.000239307 0.000229688 0.000235289 0.000232797 0.000236742 0.000226144 0.000240147 0.00023697 0.000216231 0.000180034 0.000211648 0.000234793 0.000228498 0.000236263 0.000175823 0.000172735 0.000153707 0.000172649 0.00017324 0.000200571 0.000145618 0.000125057
areQC4 0.000145912 0.000119925 0.000132976 0.000140251 0.000125536 0.00013464 0.000121868 0.00011936 0.000122639 0.00012813 0.000133853 0.000149446 0.000121681 0.000144786 0.000181588 0.00014005 0.000152777 0.000150496 0.000205886 0.000203054 0.000134903 0.000149816 0.000146801 0.000109755 0.000146633 0.000148851 0.000148674 0.000149678 0.000152119 0.000133054 0.000151449 0.000123698 0.000143941 0.000135418 0.000129005 0.000125909 0.000125671 0.000136568 0.000122876 0.000139437 0.000130641 0.000127225 0.000133394 0.000129026 0.00013033 0.000103659 0.000126903 0.000140387 0.000154389 0.000221484 0.000159636 0.000144605 0.000137926 0.00015071 0.000146475 0.000224224 0.000228848 0.000215099 0.000217673 0.000230645 0.000224386 0.000222315 0.000220337 0.000214464 0.000226144 0.000212098 0.000228512 0.000229217 0.000201476 0.000176318 0.000190155 0.00022206 0.000220445 0.000226127 0.000160801 0.000160777 0.000153227 0.000155611 0.000159491 0.00018679 0.000140677 0.000122144
areQC2 0.000146976 0.000119969 0.000134374 0.000146917 0.000130027 0.000135923 0.00012514 0.000120711 0.000127526 0.000130789 0.000133626 0.000152511 0.000122635 0.000147185 0.00018649 0.000138608 0.00016029 0.000154018 0.000212576 0.000209137 0.00013465 0.000153445 0.000147197 0.000116761 0.000150411 0.000151815 0.000145576 0.000152606 0.000148702 0.000137417 0.000154628 0.000123289 0.00014546 0.000139724 0.000131829 0.000132029 0.000123394 0.000135829 0.000126477 0.00013777 0.000130828 0.000127744 0.000132537 0.000129895 0.000130353 0.000108436 0.000129631 0.000142221 0.000156941 0.000224502 0.000160611 0.00014696 0.000138915 0.000154715 0.000149553 0.000246362 0.000230778 0.000223909 0.000225444 0.00023485 0.000237125 0.000235425 0.000227231 0.000219375 0.000240147 0.000228512 0.000235747 0.000244217 0.000205087 0.000176721 0.000191506 0.00023737 0.000225189 0.000240015 0.000163395 0.00016104 0.000155713 0.000159502 0.000160422 0.000189157 0.000142489 0.000125107
areQC3 0.000150946 0.000121271 0.000136284 0.000150098 0.000127843 0.000137019 0.000125627 0.000121438 0.000126105 0.000134323 0.000137165 0.000153967 0.000127141 0.000150795 0.000191643 0.000147383 0.000155158 0.000153656 0.000214226 0.000207456 0.000143194 0.000150552 0.000145871 0.000116901 0.000156302 0.000156904 0.000148963 0.00015761 0.000151083 0.00013856 0.000157202 0.00012882 0.000146567 0.000150696 0.000139811 0.000135354 0.000125878 0.000142714 0.000128386 0.000142708 0.000139164 0.000132847 0.000134356 0.000130087 0.000133022 0.000107943 0.000131884 0.000142743 0.000159848 0.000223256 0.000160452 0.000149663 0.00014599 0.000156551 0.000150256 0.000241414 0.000234247 0.00022603 0.000228637 0.000243042 0.000240489 0.000239885 0.000229726 0.000226257 0.00023697 0.000229217 0.000244217 0.000236279 0.000210284 0.000181798 0.000203505 0.000243198 0.000227893 0.000237074 0.000171828 0.000167726 0.000160519 0.000163979 0.000165935 0.000198328 0.000146376 0.000124465
areSK2 0.000158627 0.000119624 0.00012859 0.000138052 0.000129705 0.000148216 0.000129661 0.000130335 0.000128518 0.000130227 0.000144244 0.000147235 0.000131438 0.000154055 0.000188288 0.000173265 0.000148994 0.000144859 0.000198075 0.000194957 0.000147448 0.000160426 0.000145295 0.000123487 0.00017331 0.000159899 0.000154015 0.000156887 0.000155079 0.000158823 0.000158531 0.000136604 0.000150726 0.000151947 0.000151377 0.00013544 0.000132475 0.000136965 0.000128153 0.000154642 0.000138065 0.000131838 0.000133044 0.000127182 0.000127634 0.000115756 0.000141679 0.000146538 0.000156869 0.000206199 0.000163893 0.000154684 0.000143155 0.000161049 0.000154433 0.000195626 0.00020942 0.000229291 0.00021738 0.000219089 0.000214483 0.00021857 0.000211144 0.000208076 0.000216231 0.000201476 0.000205087 0.000210284 0.000290832 0.000218024 0.000301405 0.000209745 0.000215001 0.000216122 0.000256858 0.000247445 0.000188595 0.000234645 0.000270947 0.000278259 0.000150969 0.000148598
areSK1 0.000132634 0.000108648 0.000119759 0.000124002 0.000116089 0.000128477 0.000120441 0.000113437 0.000117465 0.000122877 0.000127547 0.000141243 0.000119564 0.000141538 0.0001629 0.000138785 0.000139046 0.000131905 0.000184734 0.000181551 0.00013972 0.000138316 0.000131222 0.000110346 0.000145283 0.000141017 0.000132588 0.000139534 0.000135564 0.000130978 0.000141309 0.000121335 0.000139611 0.000130095 0.000125092 0.000115363 0.000115832 0.000120041 0.000111848 0.000129969 0.000125214 0.000112319 0.000118274 0.000110381 0.000115916 0.000100644 0.000127098 0.000132061 0.000141578 0.000177703 0.000152642 0.000140537 0.000138592 0.000146129 0.000134891 0.000179233 0.000183925 0.000192483 0.000185636 0.000187645 0.000195978 0.000191029 0.000180537 0.0001783 0.000180034 0.000176318 0.000176721 0.000181798 0.000218024 0.000219383 0.000220588 0.000182889 0.000175975 0.00018003 0.000188354 0.000173946 0.000164011 0.000169638 0.0001932 0.000202747 0.000139161 0.000124611
areSK3 0.000156346 0.000119188 0.000129102 0.000135519 0.000125082 0.000144539 0.000126267 0.000127438 0.000124838 0.000131979 0.00014251 0.00014762 0.000134044 0.000162387 0.000190153 0.000170084 0.000146529 0.000142248 0.000195731 0.000191661 0.000142957 0.000146096 0.000137826 0.000121006 0.000171971 0.000153701 0.000149842 0.000154295 0.000153272 0.000158526 0.000153828 0.000141986 0.00014991 0.000151737 0.000145877 0.000135787 0.000131962 0.00013132 0.000128383 0.000151212 0.000140056 0.000132242 0.000133148 0.000125817 0.000131422 0.000116067 0.000140374 0.000138629 0.000151975 0.000193246 0.000162269 0.000155731 0.000143432 0.000159456 0.000152331 0.000188225 0.000196835 0.00022712 0.000213014 0.00020752 0.000206615 0.000209802 0.000209511 0.000207177 0.000211648 0.000190155 0.000191506 0.000203505 0.000301405 0.000220588 0.000289492 0.000201789 0.000209405 0.000211578 0.000284906 0.00026496 0.000211671 0.000261314 0.000283841 0.000276717 0.000150387 0.000150433
areNU1 0.00014622 0.000119434 0.000136099 0.000148731 0.000127914 0.000136171 0.000123464 0.000120226 0.000124098 0.000130019 0.000134718 0.000153175 0.000121598 0.000145238 0.000186822 0.000143717 0.00015253 0.000150844 0.000209764 0.000205289 0.000135742 0.000153446 0.000146304 0.000114832 0.000153908 0.00015585 0.000149316 0.00015701 0.000150536 0.000135231 0.000154767 0.000123531 0.000144995 0.000143037 0.000136835 0.000130195 0.000122026 0.000140617 0.000125646 0.000138583 0.000133996 0.000131443 0.000132708 0.000127972 0.000130133 0.000103544 0.000128875 0.000141729 0.000157001 0.000223578 0.000161464 0.00014854 0.000143466 0.000155422 0.000148079 0.000234467 0.000228986 0.0002241 0.000221792 0.000234122 0.000236843 0.000236433 0.000223035 0.000218432 0.000234793 0.00022206 0.00023737 0.000243198 0.000209745 0.000182889 0.000201789 0.000223978 0.000223162 0.000234813 0.000167208 0.000165844 0.00015576 0.000159576 0.000159228 0.000197141 0.000140559 0.000122751
areNU2 0.000147539 0.000118252 0.000124225 0.000145142 0.000121615 0.000131672 0.00012495 0.000125771 0.000125311 0.000132138 0.000137035 0.000151392 0.000121632 0.000146025 0.000194271 0.000140685 0.000150547 0.000156636 0.000221507 0.000206467 0.000136564 0.000150396 0.000147171 0.000113137 0.000147391 0.00014369 0.000143886 0.000142624 0.000158235 0.000132766 0.00014627 0.000120725 0.000148298 0.00014004 0.00013251 0.000125908 0.000120974 0.000129331 0.000120949 0.000148173 0.000128824 0.000125302 0.00012718 0.000119624 0.000123019 0.000106682 0.000125941 0.000142259 0.000158839 0.000224985 0.000157526 0.000146151 0.000137711 0.000159275 0.000147964 0.000220746 0.000233225 0.000237509 0.000224779 0.000237769 0.00021924 0.00021909 0.000227737 0.000224816 0.000228498 0.000220445 0.000225189 0.000227893 0.000215001 0.000175975 0.000209405 0.000223162 0.000227944 0.000228613 0.000180467 0.000175891 0.000150648 0.000172797 0.000167922 0.000202837 0.000143666 0.000128142
areQC6 0.000147937 0.00011671 0.000127218 0.00014133 0.0001231 0.000132986 0.000128049 0.000127478 0.000127777 0.000133212 0.000140805 0.000157041 0.000125883 0.000149126 0.00019841 0.000141337 0.000155061 0.000157726 0.000222227 0.000211418 0.00013926 0.000154413 0.000150472 0.000115424 0.000152979 0.000147188 0.000140267 0.00014218 0.000143441 0.000135574 0.000149096 0.000123593 0.000151629 0.00013689 0.000135509 0.000125913 0.000121229 0.000131963 0.000121565 0.000145665 0.000128954 0.000126536 0.000128479 0.000120402 0.000122763 0.000104678 0.000131238 0.000148783 0.000164723 0.00023295 0.000168335 0.000150689 0.000141374 0.000151431 0.000149317 0.000234534 0.000227477 0.000240374 0.00023328 0.000226878 0.000240124 0.00022972 0.000235209 0.00023287 0.000236263 0.000226127 0.000240015 0.000237074 0.000216122 0.00018003 0.000211578 0.000234813 0.000228613 0.000237476 0.000175757 0.000172783 0.00015381 0.000172684 0.000173168 0.000200634 0.000145494 0.000125113
lyrAB1 0.000165665 0.000117689 0.000131067 0.000143346 0.000127346 0.000150532 0.000133247 0.000133726 0.000127006 0.00013918 0.000134625 0.000144929 0.000146385 0.000179203 0.000172758 0.000184742 0.000142633 0.000138508 0.000173159 0.000171168 0.000149328 0.00013843 0.000132326 0.00013089 0.000193666 0.000164847 0.00015918 0.000166556 0.000155952 0.000178708 0.000167053 0.000162166 0.000155988 0.000161727 0.000154963 0.000144862 0.000136798 0.000138222 0.000133464 0.000152414 0.000140911 0.000138384 0.000137164 0.000135993 0.000135766 0.000126539 0.00014787 0.000134298 0.000152358 0.000159233 0.000167981 0.000156121 0.000139396 0.000159625 0.000160777 0.000164616 0.000162564 0.000177013 0.00016525 0.000170844 0.000166599 0.000168277 0.000167622 0.000164666 0.000175823 0.000160801 0.000163395 0.000171828 0.000256858 0.000188354 0.000284906 0.000167208 0.000180467 0.000175757 0.000316888 0.000320669 0.000278554 0.000348238 0.000330461 0.000226143 0.000161632 0.00017531
lyrAB2 0.000157621 0.000117627 0.000128892 0.000137911 0.000123424 0.00015089 0.000141108 0.000130185 0.000133277 0.000134164 0.000146038 0.000145514 0.000147209 0.000172169 0.000170932 0.000175957 0.000144017 0.000133718 0.000164447 0.000163057 0.000140513 0.000149992 0.000138825 0.000139192 0.000182325 0.000151425 0.000153128 0.000151698 0.000150409 0.00016897 0.000153324 0.000153256 0.000167975 0.000154219 0.000146725 0.000135406 0.000133566 0.00013646 0.000131679 0.000149961 0.000141645 0.000135398 0.000130952 0.0001307 0.000130725 0.000126366 0.000149728 0.000141316 0.000149202 0.000155471 0.000170446 0.000158808 0.00014409 0.0001621 0.000156276 0.000162343 0.000161367 0.000176109 0.000164974 0.00017026 0.000162714 0.000163052 0.000163244 0.000159693 0.000172735 0.000160777 0.00016104 0.000167726 0.000247445 0.000173946 0.00026496 0.000165844 0.000175891 0.000172783 0.000320669 0.000298382 0.000293166 0.000325576 0.000303921 0.00021762 0.000151983 0.000156187
lyrSK1 0.000146807 0.000111224 0.00012197 0.000135392 0.000116413 0.000145806 0.000136488 0.000128746 0.000133029 0.000130516 0.0001409 0.000142451 0.000154284 0.000171967 0.000156088 0.000173579 0.000144164 0.0001382 0.000166126 0.000161932 0.000140065 0.000149389 0.000136275 0.000138092 0.00018474 0.000152502 0.000145131 0.000148413 0.000144131 0.00016829 0.00014904 0.000144115 0.000165651 0.000149491 0.000143393 0.000130203 0.000132371 0.000130581 0.000126699 0.000134103 0.000133948 0.000126977 0.000128889 0.000124339 0.000127496 0.00012488 0.000145142 0.000144178 0.00014197 0.000149345 0.000168493 0.000158599 0.000147126 0.000162664 0.000152422 0.000157119 0.00015615 0.000159117 0.000156323 0.00015552 0.000160479 0.000152692 0.000154868 0.000151296 0.000153707 0.000153227 0.000155713 0.000160519 0.000188595 0.000164011 0.000211671 0.00015576 0.000150648 0.00015381 0.000278554 0.000293166 0.000288592 0.000275005 0.000267876 0.000184073 0.000153764 0.000150831
lyrSK2 0.000161855 0.000120865 0.000133036 0.000143283 0.000128252 0.000150136 0.000129846 0.00013726 0.000125411 0.000137297 0.000133552 0.000142964 0.000146654 0.000171857 0.000167158 0.000185756 0.000143976 0.000140565 0.000164443 0.000163729 0.000148549 0.000138491 0.000132592 0.000130546 0.000194343 0.000166926 0.000156816 0.000162181 0.000155322 0.000186143 0.000163541 0.00015435 0.000155799 0.00016097 0.000155868 0.000141939 0.00014457 0.000136175 0.000136576 0.00015132 0.000145741 0.000138454 0.000141896 0.000134615 0.000136969 0.000125774 0.000158614 0.000133495 0.000148432 0.000155439 0.000164131 0.000157774 0.000138768 0.000164371 0.00015576 0.000158537 0.00015768 0.00017549 0.000163616 0.000160544 0.000160319 0.000158995 0.000163581 0.000158656 0.000172649 0.000155611 0.000159502 0.000163979 0.000234645 0.000169638 0.000261314 0.000159576 0.000172797 0.000172684 0.000348238 0.000325576 0.000275005 0.000317015 0.00031446 0.000207863 0.000160922 0.000165161
lyrSK4 0.000165438 0.000123507 0.000133959 0.000144503 0.000126266 0.000150329 0.000127454 0.000125657 0.000124541 0.000128661 0.000135912 0.00014173 0.000137422 0.000167185 0.000160814 0.000180292 0.000134309 0.000131448 0.000166894 0.000167267 0.000147433 0.000136664 0.000129148 0.000125045 0.000188849 0.000160999 0.000156311 0.000161437 0.000151757 0.000176817 0.000157255 0.000154127 0.000152563 0.00015967 0.000155899 0.000140297 0.000137677 0.000139753 0.000133313 0.000151663 0.000138711 0.000131049 0.000135505 0.000132402 0.000135877 0.000117944 0.000153632 0.000134263 0.000142676 0.000154646 0.000158187 0.000153166 0.000133283 0.000156162 0.000158303 0.000159536 0.000158251 0.000176565 0.000163751 0.000160714 0.000160896 0.000157869 0.000164739 0.000160849 0.00017324 0.000159491 0.000160422 0.000165935 0.000270947 0.0001932 0.000283841 0.000159228 0.000167922 0.000173168 0.000330461 0.000303921 0.000267876 0.00031446 0.000323598 0.000243321 0.000151128 0.000170167
lyrSK3 0.000150491 0.000113679 0.000122083 0.00013444 0.000125437 0.000140699 0.000125418 0.000123835 0.000122092 0.000128553 0.000134551 0.000141563 0.000126901 0.000150225 0.000179815 0.000161862 0.000141556 0.000137 0.000184381 0.000182841 0.000141723 0.000140681 0.000133252 0.000115038 0.000160093 0.000150087 0.000144837 0.000149141 0.000147603 0.000148812 0.00014908 0.000130208 0.000145556 0.000145687 0.000144888 0.000125276 0.000127102 0.000128082 0.000121474 0.000145402 0.000133276 0.00012635 0.000128551 0.000124293 0.000123972 0.000111516 0.000134185 0.00013412 0.000151256 0.000195306 0.000156133 0.000147342 0.000141079 0.000154861 0.000148803 0.000183949 0.000195163 0.000217555 0.000204544 0.000204613 0.000201407 0.000201481 0.000198376 0.00019486 0.000200571 0.00018679 0.000189157 0.000198328 0.000278259 0.000202747 0.000276717 0.000197141 0.000202837 0.000200634 0.000226143 0.00021762 0.000184073 0.000207863 0.000243321 0.00026174 0.000144535 0.000138033
lyrWI1.1 0.000127615 0.000101385 0.000109557 0.000116601 0.000105156 0.000132538 0.000135713 0.000139085 0.000137328 0.000142546 0.000140536 0.000149385 0.000122646 0.00015479 0.00014678 0.000147695 0.000135645 0.000135654 0.000155705 0.000152056 0.00013834 0.000147451 0.000139711 0.000117559 0.000154107 0.000143949 0.000132828 0.000137164 0.000127161 0.000141014 0.000141634 0.00012417 0.000157135 0.00012959 0.000123266 0.00011126 0.000108944 0.000111691 0.000109199 0.0001225 0.000119157 0.000113485 0.00011656 0.00010527 0.000110836 0.00011101 0.000125309 0.000145188 0.000144214 0.000139854 0.000170387 0.000153149 0.000156669 0.00015215 0.000137982 0.000144497 0.000140854 0.000145646 0.000147333 0.00014369 0.000141369 0.0001423 0.000149018 0.000145955 0.000145618 0.000140677 0.000142489 0.000146376 0.000150969 0.000139161 0.000150387 0.000140559 0.000143666 0.000145494 0.000161632 0.000151983 0.000153764 0.000160922 0.000151128 0.000144535 0.000232219 0.000126179
Alyrp_PLS 0.000162648 0.000136209 0.000149529 0.000147747 0.000146412 0.00015431 0.000107665 0.000104666 0.00010401 0.000108165 0.00011268 0.000124243 0.000113411 0.000135284 0.000125122 0.000162313 0.000121793 0.000115107 0.000131203 0.000125499 0.000116938 0.000115026 0.000112689 0.000107103 0.000171475 0.000177799 0.000172249 0.000177874 0.000181945 0.000150502 0.000197382 0.000125108 0.00012607 0.000184242 0.000170607 0.000149205 0.000165943 0.000142214 0.000140721 0.000150945 0.000151266 0.000138309 0.000142052 0.000146083 0.000154476 0.000101085 0.000144592 0.000110966 0.000119866 0.000123684 0.000137483 0.00014427 0.000109902 0.000156767 0.000180135 0.000125896 0.000129112 0.000131796 0.00012628 0.000131374 0.000128366 0.00012172 0.000123192 0.000121132 0.000125057 0.000122144 0.000125107 0.000124465 0.000148598 0.000124611 0.000150433 0.000122751 0.000128142 0.000125113 0.00017531 0.000156187 0.000150831 0.000165161 0.000170167 0.000138033 0.000126179 0.000800857
# Treemix results: m=2 modelcov
lyrWI3 areNU4 lyrMO3 lyrSK4 lyrAB1 lyrMD3 lyrMI2 areMB1 lyrVA1 areQC1 areQC2 areNU2 lyrON10 lyrMI3 areNT1 lyrNC1 lyrNY4 lyrNY2 lyrON6 lyrPA3 lyrON4 lyrNC2 lyrNY1 lyrMD2 areSK3 lyrVA2 lyrON11.1 lyrMI6 lyrSK3 areNU1 lyrNC3 lyrNY3 lyrON9 areNU3 lyrMD1 lyrNJ1 lyrMI5 lyrNY6 lyrIN1 lyrMO3SM lyrWI1 lyrON8 areQC3 areQC6 areQC5 lyrPA2 lyrMI1 areNU5 Alyrp_PLS lyrWI2 lyrON3 lyrWI1.1 lyrON12 lyrIA2 lyrMI4 lyrMO2 lyrIL1 lyrNY5 lyrAB2 lyrSK2 lyrPA4 areQC4 areSK1 lyrON11 lyrIL2 lyrNC4 lyrPA1 lyrOH1 lyrMO1 lyrWV1 lyrIA1 areMB2 lyrON1 lyrSK1 areSK2 areGL1 lyrON7 areGL2 lyrON2 lyrMD4 lyrON5 areQC7 
lyrWI3 0.0109299 -0.0020688 0.00111643 0.00148446 0.00138798 -0.00114453 0.00115867 -0.00189856 -0.00123673 -0.00193163 -0.00212836 -0.00196568 0.00154612 0.0013242 -0.002021 -0.00167574 -0.0010132 -0.000722594 0.0012913 -0.00100303 0.00122459 -0.00162591 -0.000662694 -0.00102774 7.08724e-05 -0.00132749 -0.00052121 9.97828e-05 6.44124e-05 -0.00217684 -0.00158735 -0.000595658 0.00154264 -0.00200815 -0.00108792 -0.000520149 0.00620261 -0.000997222 0.00107767 -0.00168478 0.00229058 0.00119931 -0.00217519 -0.00205683 -0.00205655 -0.00109364 0.00111879 -0.00202614 -0.000921102 0.0050718 0.00104664 0.0015996 0.00189317 0.001706 0.00138466 0.000874155 0.000982851 -0.000919186 0.00145678 0.00138766 0.000111706 -0.0021672 -0.0004374 -0.000537305 0.00120019 -0.00143316 -0.000996479 0.000910921 0.000981061 -0.00111247 0.00174765 -0.0018928 1.63219e-05 0.00159587 7.12988e-06 -0.00216697 0.00125555 -0.00215962 4.69839e-05 -0.00095669 0.00132901 -0.00199431
areNU4 -0.0020688 0.0196226 -0.00363644 -0.0032684 -0.00336489 -0.0058974 -0.0024651 0.00951862 -0.0059896 0.0119186 0.0132472 0.00945149 -0.000393002 -0.00193797 0.012535 -0.00642861 -0.00576607 -0.00547546 -0.00197088 -0.0057559 -0.00352828 -0.00637878 -0.00541556 -0.00578061 0.00208543 -0.00608036 0.00458361 0.00320056 0.00207897 0.0131987 -0.00634022 -0.00534853 -0.000396481 0.00940903 -0.00584079 -0.00527302 -0.00218888 -0.00575009 -0.0025461 -0.00643765 -0.00246229 0.000492903 0.0132003 0.00936034 0.00936063 -0.00584651 -0.00250498 0.0125298 -0.00567397 -0.00202951 -0.00257713 -0.00166257 -0.00136901 -0.00304687 -0.00187751 -0.00387871 -0.00264092 -0.00567206 -0.00329609 -0.00336521 -0.00464116 0.0132083 0.00526826 0.00456751 -0.00242358 -0.00618603 -0.00574935 -0.00271285 -0.00377181 -0.00586534 -0.00300522 0.00952438 -0.00473655 -0.003157 0.00202169 0.0132086 -0.00200663 0.0132159 -0.00470589 -0.00570956 -0.00193316 0.00942286
lyrMO3 0.00111643 -0.00363644 0.0240769 0.000943264 0.000846775 0.00062739 -1.30852e-05 -0.0034662 0.000535192 -0.00349928 -0.00369601 -0.00353333 -2.15307e-05 -0.000243443 -0.00358865 9.6177e-05 0.000758716 0.00104932 -0.000276347 0.000768888 0.00128905 0.00014601 0.00110922 0.000744181 -0.00149677 0.000444423 -0.00208886 -0.00146786 -0.00150323 -0.00374449 0.000184563 0.00117626 -2.50103e-05 -0.0035758 0.000683994 0.00125177 0.000996344 0.000774696 -9.4083e-05 8.71363e-05 0.00174938 -0.000368333 -0.00374284 -0.00362448 -0.00362419 0.000678275 -5.29652e-05 -0.00359378 0.000850815 0.00115572 -0.000125112 3.19583e-05 0.000325524 0.00240085 -0.000182984 0.00898335 -0.000188902 0.000852732 0.000915575 0.000846456 0.000877747 -0.00373485 -0.00200505 -0.00210495 2.8434e-05 0.000338762 0.000775439 -0.000260833 0.00909025 0.000659442 0.00244249 -0.00346044 0.000782364 0.00105467 -0.00156052 -0.00373462 -0.000312099 -0.00372727 0.000813026 0.000815228 -0.000238632 -0.00356196
lyrSK4 0.00148446 -0.0032684 0.000943264 0.0308954 0.0121218 -0.00131769 0.000208041 -0.00309817 -0.00140989 -0.00313124 -0.00332797 -0.00316529 0.000346508 0.000124595 -0.00322061 -0.0018489 -0.00118636 -0.000895756 9.16914e-05 -0.00117619 0.00105143 -0.00179907 -0.000835856 -0.0012009 -0.00112873 -0.00150066 -0.00172082 -0.00109982 -0.00113519 -0.00337645 -0.00176052 -0.000768819 0.000343028 -0.00320776 -0.00126108 -0.000693311 0.00136438 -0.00117038 0.000127044 -0.00185794 0.00263458 -2.94332e-07 -0.0033748 -0.00325644 -0.00325615 -0.0012668 0.000168161 -0.00322574 -0.00109426 0.00152376 9.60141e-05 0.000399997 0.000693562 0.00153284 0.000185055 0.000700993 3.22245e-05 -0.00109235 0.0121906 0.0121215 -6.14563e-05 -0.00336681 -0.00163701 -0.00173691 0.000249561 -0.00160632 -0.00116964 -3.9706e-05 0.000807899 -0.00128564 0.00157449 -0.0030924 -0.00015684 0.0104534 -0.00119248 -0.00336658 5.59398e-05 -0.00335923 -0.000126178 -0.00112985 0.000129407 -0.00319392
lyrAB1 0.00138798 -0.00336489 0.000846775 0.0121218 0.0322067 -0.00141418 0.000111552 -0.00319465 -0.00150638 -0.00322773 -0.00342446 -0.00326178 0.000250019 2.8106e-05 -0.0033171 -0.00194539 -0.00128285 -0.000992245 -4.79792e-06 -0.00127268 0.00095494 -0.00189556 -0.000932345 -0.00129739 -0.00122522 -0.00159715 -0.00181731 -0.00119631 -0.00123168 -0.00347294 -0.00185701 -0.000865309 0.000246539 -0.00330425 -0.00135757 -0.0007898 0.00126789 -0.00126687 3.05542e-05 -0.00195443 0.00253809 -9.67837e-05 -0.00347129 -0.00335293 -0.00335264 -0.00136329 7.1672e-05 -0.00332223 -0.00119075 0.00142727 -4.75231e-07 0.000303508 0.000597073 0.00143635 8.85658e-05 0.000604504 -6.42648e-05 -0.00118884 0.0135988 0.0169281 -0.000157946 -0.0034633 -0.0017335 -0.0018334 0.000153071 -0.00170281 -0.00126613 -0.000136195 0.00071141 -0.00138213 0.001478 -0.00318889 -0.000253329 0.0103569 -0.00128897 -0.00346307 -4.05495e-05 -0.00345572 -0.000222667 -0.00122634 3.29174e-05 -0.00329041
lyrMD3 -0.00114453 -0.0058974 0.00062739 -0.00131769 -0.00141418 0.0217618 -0.00227404 -0.00572716 0.00630324 -0.00576023 -0.00595696 -0.00579428 -0.00228248 -0.0025044 -0.0058496 0.00757002 0.00746626 0.00612335 -0.0025373 0.00747643 -0.000971902 0.00761985 0.00618325 0.00786566 -0.00375773 0.00621247 -0.00434981 -0.00372882 -0.00376419 -0.00600544 0.0076584 0.00561128 -0.00228596 -0.00583675 0.00645204 0.00545138 -0.00126461 0.00748224 -0.00235504 0.00756098 -0.000511577 -0.00262929 -0.00600379 -0.00588543 -0.00588515 0.00666817 -0.00231392 -0.00585473 0.00333671 -0.00110523 -0.00238607 -0.00222899 -0.00193543 0.000139892 -0.00244394 0.00038512 -0.00244986 0.007191 -0.00134538 -0.0014145 0.00205868 -0.0059958 -0.004266 -0.0043659 -0.00223252 0.0078126 0.00689109 -0.00252179 0.000492026 0.00906085 0.000181539 -0.0057214 0.0019633 -0.00120628 -0.00382147 -0.00599557 -0.00257305 -0.00598822 0.00199396 0.00658327 -0.00249959 -0.00582291
lyrMI2 0.00115867 -0.0024651 -1.30852e-05 0.000208041 0.000111552 -0.00227404 0.0121687 -0.00229486 -0.00236624 -0.00232793 -0.00252467 -0.00236199 0.00114981 0.00546024 -0.00241731 -0.00280525 -0.00214271 -0.00185211 0.0050207 -0.00213254 0.00349962 -0.00275542 -0.0017922 -0.00215725 -0.000325429 -0.00245701 -0.000917511 -0.000296519 -0.000331889 -0.00257314 -0.00271687 -0.00172517 0.00114633 -0.00240445 -0.00221743 -0.00164966 0.00103859 -0.00212673 0.00649277 -0.00281429 0.00101415 0.000803011 -0.00257149 -0.00245314 -0.00245285 -0.00222315 0.00653389 -0.00242244 -0.00205061 0.00119796 0.00646174 0.00353886 0.00222156 0.000576492 0.00455067 -0.000255356 0.00639795 -0.0020487 0.000180353 0.000111233 0.000987833 -0.0025635 -0.000833702 -0.000933606 0.00624748 -0.00256267 -0.00212599 0.00632602 -0.00014845 -0.00224199 0.000618138 -0.0022891 0.000892449 0.000319446 -0.000389172 -0.00256328 0.00498495 -0.00255592 0.000923111 -0.0020862 0.00505841 -0.00239061
areMB1 -0.00189856 0.00951862 -0.0034662 -0.00309817 -0.00319465 -0.00572716 -0.00229486 0.0201966 -0.00581936 0.00965579 0.00945905 0.011908 -0.000222762 -0.00176773 0.00956641 -0.00625837 -0.00559583 -0.00530522 -0.00180064 -0.00558566 -0.00335804 -0.00620854 -0.00524532 -0.00561037 0.00225567 -0.00591012 0.00475385 0.0033708 0.00224921 0.00941058 -0.00616999 -0.00517829 -0.000226242 0.0118655 -0.00567055 -0.00510278 -0.00201864 -0.00557985 -0.00237586 -0.00626741 -0.00229205 0.000663142 0.00941223 0.0118168 0.0118171 -0.00567627 -0.00233474 0.00956128 -0.00550373 -0.00185927 -0.00240689 -0.00149233 -0.00119877 -0.00287663 -0.00170727 -0.00370847 -0.00247068 -0.00550182 -0.00312585 -0.00319497 -0.00447092 0.00942022 0.0054385 0.00473775 -0.00225334 -0.00601579 -0.00557911 -0.00254261 -0.00360157 -0.00569511 -0.00283498 0.0165311 -0.00456631 -0.00298676 0.00219193 0.00942044 -0.00183639 0.0094278 -0.00453565 -0.00553932 -0.00176292 0.0118793
lyrVA1 -0.00123673 -0.0059896 0.000535192 -0.00140989 -0.00150638 0.00630324 -0.00236624 -0.00581936 0.0245577 -0.00585243 -0.00604916 -0.00588648 -0.00237468 -0.00259659 -0.0059418 0.00577202 0.00643456 0.00603115 -0.0026295 0.00644474 -0.0010641 0.00582186 0.00609105 0.00642003 -0.00384992 0.0196407 -0.00444201 -0.00382101 -0.00385638 -0.00609764 0.00586041 0.00551909 -0.00237816 -0.00592895 0.0124411 0.00535918 -0.00135681 0.00645054 -0.00244723 0.00576298 -0.000603776 -0.00272148 -0.00609599 -0.00597763 -0.00597734 0.00635412 -0.00240612 -0.00594693 0.00324451 -0.00119743 -0.00247826 -0.00232119 -0.00202763 4.76939e-05 -0.00253613 0.000292921 -0.00254205 0.00652858 -0.00143758 -0.0015067 0.00182365 -0.006088 -0.0043582 -0.0044581 -0.00232472 0.00601461 0.00645129 -0.00261398 0.000399827 0.00633529 8.93406e-05 -0.00581359 0.00172827 -0.00129848 -0.00391367 -0.00608777 -0.00266525 -0.00608042 0.00175893 0.00837182 -0.00259178 -0.00591511
areQC1 -0.00193163 0.0119186 -0.00349928 -0.00313124 -0.00322773 -0.00576023 -0.00232793 0.00965579 -0.00585243 0.0192123 0.0118591 0.00958866 -0.000255833 -0.00180081 0.0119664 -0.00629144 -0.0056289 -0.0053383 -0.00183371 -0.00561873 -0.00339111 -0.00624161 -0.00527839 -0.00564344 0.0022226 -0.0059432 0.00472077 0.00333772 0.00221614 0.0118106 -0.00620306 -0.00521136 -0.000259313 0.0095462 -0.00570362 -0.00513585 -0.00205171 -0.00561292 -0.00240893 -0.00630048 -0.00232512 0.000630071 0.0118122 0.00949751 0.0094978 -0.00570934 -0.00236781 0.0119613 -0.0055368 -0.00189234 -0.00243996 -0.0015254 -0.00123184 -0.0029097 -0.00174035 -0.00374155 -0.00250375 -0.00553489 -0.00315893 -0.00322804 -0.004504 0.0118202 0.00540543 0.00470468 -0.00228641 -0.00604886 -0.00561218 -0.00257568 -0.00363464 -0.00572818 -0.00286805 0.00966155 -0.00459938 -0.00301983 0.00215886 0.0118204 -0.00186946 0.0118278 -0.00456872 -0.00557239 -0.00179599 0.00956003
areQC2 -0.00212836 0.0132472 -0.00369601 -0.00332797 -0.00342446 -0.00595696 -0.00252467 0.00945905 -0.00604916 0.0118591 0.0202296 0.00939193 -0.000452569 -0.00199754 0.0124754 -0.00648818 -0.00582564 -0.00553503 -0.00203044 -0.00581547 -0.00358784 -0.00643834 -0.00547513 -0.00584017 0.00202587 -0.00613993 0.00452404 0.00314099 0.00201941 0.0139708 -0.00639979 -0.00540809 -0.000456048 0.00934946 -0.00590036 -0.00533259 -0.00224845 -0.00580966 -0.00260566 -0.00649722 -0.00252186 0.000433336 0.0139724 0.00930078 0.00930106 -0.00590608 -0.00256455 0.0124703 -0.00573354 -0.00208907 -0.00263669 -0.00172214 -0.00142857 -0.00310643 -0.00193708 -0.00393828 -0.00270048 -0.00573162 -0.00335566 -0.00342478 -0.00470073 0.0139804 0.0052087 0.00450794 -0.00248315 -0.00624559 -0.00580892 -0.00277241 -0.00383138 -0.00592491 -0.00306479 0.00946481 -0.00479611 -0.00321657 0.00196212 0.0139807 -0.0020662 0.013988 -0.00476545 -0.00576913 -0.00199273 0.0093633
areNU2 -0.00196568 0.00945149 -0.00353333 -0.00316529 -0.00326178 -0.00579428 -0.00236199 0.011908 -0.00588648 0.00958866 0.00939193 0.0173353 -0.000289888 -0.00183486 0.00949929 -0.0063255 -0.00566296 -0.00537235 -0.00186776 -0.00565278 -0.00342516 -0.00627566 -0.00531245 -0.00567749 0.00218855 -0.00597725 0.00468672 0.00330367 0.00218209 0.00934345 -0.00623711 -0.00524541 -0.000293368 0.0142889 -0.00573768 -0.0051699 -0.00208577 -0.00564698 -0.00244298 -0.00633454 -0.00235918 0.000596016 0.0093451 0.01565 0.0156503 -0.0057434 -0.00240187 0.00949416 -0.00557086 -0.00192639 -0.00247401 -0.00155946 -0.00126589 -0.00294375 -0.0017744 -0.0037756 -0.0025378 -0.00556894 -0.00319298 -0.0032621 -0.00453805 0.00935309 0.00537138 0.00467062 -0.00232047 -0.00608291 -0.00564623 -0.00260973 -0.00366869 -0.00576223 -0.00290211 0.0119137 -0.00463343 -0.00305389 0.0021248 0.00935332 -0.00190352 0.00936067 -0.00460277 -0.00560645 -0.00183005 0.0143027
lyrON10 0.00154612 -0.000393002 -2.15307e-05 0.000346508 0.000250019 -0.00228248 0.00114981 -0.000222762 -0.00237468 -0.000255833 -0.000452569 -0.000289888 0.0137541 0.00167694 -0.000345208 -0.0028137 -0.00215116 -0.00186055 0.00164404 -0.00214099 8.66349e-05 -0.00276386 -0.00180065 -0.00216569 0.00174667 -0.00246545 0.00115459 0.00177558 0.00174021 -0.000501045 -0.00272531 -0.00173361 0.00592165 -0.000332354 -0.00222588 -0.00165811 0.00142603 -0.00213518 0.00106882 -0.00282274 0.00115262 0.00287511 -0.000499397 -0.000381038 -0.000380752 -0.0022316 0.00110993 -0.00035034 -0.00205906 0.00158541 0.00103779 0.00195234 0.00224591 0.000568046 0.0017374 -0.000263801 0.000973997 -0.00205714 0.000318819 0.0002497 -0.00102625 -0.000491403 0.0012384 0.00113849 0.00119133 -0.00257111 -0.00213444 0.000902066 -0.000156895 -0.00225043 0.000609693 -0.000217001 -0.00112163 0.000457912 0.00168293 -0.000491178 0.00160828 -0.000483824 -0.00109097 -0.00209465 0.00168175 -0.000318518
lyrMI3 0.0013242 -0.00193797 -0.000243443 0.000124595 2.8106e-05 -0.0025044 0.00546024 -0.00176773 -0.00259659 -0.00180081 -0.00199754 -0.00183486 0.00167694 0.0117993 -0.00189018 -0.00303561 -0.00237307 -0.00208246 0.00686907 -0.0023629 -0.000135278 -0.00298578 -0.00202256 -0.00238761 0.000201696 -0.00268736 -0.000390386 0.000230607 0.000195236 -0.00204602 -0.00294722 -0.00195553 0.00167346 -0.00187733 -0.00244779 -0.00188002 0.00120412 -0.00235709 0.00537924 -0.00304465 0.000930707 0.00133014 -0.00204437 -0.00192601 -0.00192572 -0.00245351 0.00542036 -0.00189531 -0.00228097 0.00136349 0.00534821 0.00481393 0.00298077 0.000346133 0.00621861 -0.000485714 0.00528442 -0.00227906 9.69065e-05 2.77872e-05 -0.00124816 -0.00203638 -0.000306577 -0.000406481 0.00550176 -0.00279302 -0.00235635 0.00521249 -0.000378808 -0.00247234 0.00038778 -0.00176197 -0.00134355 0.000236 0.000137954 -0.00203615 0.00683331 -0.0020288 -0.00131289 -0.00231656 0.00690678 -0.00186349
areNT1 -0.002021 0.012535 -0.00358865 -0.00322061 -0.0033171 -0.0058496 -0.00241731 0.00956641 -0.0059418 0.0119664 0.0124754 0.00949929 -0.000345208 -0.00189018 0.0196406 -0.00638082 -0.00571828 -0.00542767 -0.00192308 -0.0057081 -0.00348048 -0.00633098 -0.00536777 -0.00573281 0.00213323 -0.00603257 0.0046314 0.00324835 0.00212677 0.0124269 -0.00629243 -0.00530073 -0.000348688 0.00945682 -0.005793 -0.00522522 -0.00214109 -0.0057023 -0.0024983 -0.00638986 -0.0024145 0.000540697 0.0124286 0.00940814 0.00940842 -0.00579872 -0.00245719 0.0136536 -0.00562618 -0.00198171 -0.00252933 -0.00161478 -0.00132121 -0.00299907 -0.00182972 -0.00383092 -0.00259312 -0.00562426 -0.0032483 -0.00331742 -0.00459337 0.0124366 0.00531606 0.0046153 -0.00237579 -0.00613823 -0.00570155 -0.00266505 -0.00372401 -0.00581755 -0.00295743 0.00957218 -0.00468875 -0.00310921 0.00206948 0.0124368 -0.00195884 0.0124441 -0.00465809 -0.00566177 -0.00188537 0.00947066
lyrNC1 -0.00167574 -0.00642861 9.6177e-05 -0.0018489 -0.00194539 0.00757002 -0.00280525 -0.00625837 0.00577202 -0.00629144 -0.00648818 -0.0063255 -0.0028137 -0.00303561 -0.00638082 0.0327131 0.00693505 0.00559214 -0.00306851 0.00694522 -0.00150312 0.0151244 0.00565204 0.00733445 -0.00428894 0.00568125 -0.00488102 -0.00426003 -0.0042954 -0.00653665 0.0151629 0.00508007 -0.00281718 -0.00636796 0.00592083 0.00492016 -0.00179582 0.00695103 -0.00288625 0.0190744 -0.00104279 -0.0031605 -0.006535 -0.00641665 -0.00641636 0.00613695 -0.00284513 -0.00638595 0.0028055 -0.00163645 -0.00291728 -0.00276021 -0.00246664 -0.000391321 -0.00297515 -0.000146094 -0.00298107 0.00665979 -0.00187659 -0.00194571 0.00152747 -0.00652701 -0.00479721 -0.00489712 -0.00276373 0.0116386 0.00635987 -0.003053 -3.91877e-05 0.00760207 -0.000349675 -0.00625261 0.00143208 -0.0017375 -0.00435268 -0.00652679 -0.00310427 -0.00651943 0.00146275 0.00605206 -0.0030308 -0.00635413
lyrNY4 -0.0010132 -0.00576607 0.000758716 -0.00118636 -0.00128285 0.00746626 -0.00214271 -0.00559583 0.00643456 -0.0056289 -0.00582564 -0.00566296 -0.00215116 -0.00237307 -0.00571828 0.00693505 0.0154821 0.00625468 -0.00240598 0.00835535 -0.000840577 0.00698488 0.00631458 0.00758305 -0.0036264 0.00634379 -0.00421848 -0.00359749 -0.00363286 -0.00587411 0.00702343 0.00574261 -0.00215464 -0.00570542 0.00658336 0.0055827 -0.00113328 0.00857889 -0.00222371 0.00692601 -0.000380252 -0.00249796 -0.00587247 -0.00575411 -0.00575382 0.00679949 -0.00218259 -0.00572341 0.00346803 -0.000973909 -0.00225474 -0.00209767 -0.0018041 0.000271218 -0.00231261 0.000516445 -0.00231853 0.00732233 -0.00121405 -0.00128317 0.00219001 -0.00586447 -0.00413467 -0.00423458 -0.00210119 0.00717763 0.00702241 -0.00239046 0.000623351 0.00749831 0.000312864 -0.00559007 0.00209462 -0.00107496 -0.00369014 -0.00586425 -0.00244173 -0.00585689 0.00212528 0.0067146 -0.00236826 -0.00569159
lyrNY2 -0.000722594 -0.00547546 0.00104932 -0.000895756 -0.000992245 0.00612335 -0.00185211 -0.00530522 0.00603115 -0.0053383 -0.00553503 -0.00537235 -0.00186055 -0.00208246 -0.00542767 0.00559214 0.00625468 0.0154406 -0.00211537 0.00626485 -0.000549969 0.00564197 0.00872793 0.00624014 -0.00333579 0.00594039 -0.00392788 -0.00330688 -0.00334225 -0.00558351 0.00568052 0.00603322 -0.00186403 -0.00541482 0.00617996 0.00587331 -0.000842677 0.00627066 -0.0019331 0.0055831 -8.96444e-05 -0.00220735 -0.00558186 -0.0054635 -0.00546321 0.00617424 -0.00189199 -0.0054328 0.00375864 -0.000683302 -0.00196413 -0.00180706 -0.0015135 0.000561825 -0.002022 0.000807053 -0.00202792 0.00634869 -0.000923445 -0.000992564 0.00205262 -0.00557387 -0.00384407 -0.00394397 -0.00181059 0.00583472 0.0062714 -0.00209985 0.000913959 0.0061554 0.000603472 -0.00529946 0.00195724 -0.000784352 -0.00339954 -0.00557364 -0.00215112 -0.00556629 0.0019879 0.00631119 -0.00207765 -0.00540098
lyrON6 0.0012913 -0.00197088 -0.000276347 9.16914e-05 -4.79792e-06 -0.0025373 0.0050207 -0.00180064 -0.0026295 -0.00183371 -0.00203044 -0.00186776 0.00164404 0.00686907 -0.00192308 -0.00306851 -0.00240598 -0.00211537 0.0117093 -0.0023958 -0.000168182 -0.00301868 -0.00205547 -0.00242051 0.000168792 -0.00272027 -0.00042329 0.000197703 0.000162332 -0.00207892 -0.00298013 -0.00198843 0.00164056 -0.00191023 -0.0024807 -0.00191292 0.00117122 -0.00239 0.0049397 -0.00307755 0.000897803 0.00129723 -0.00207727 -0.00195891 -0.00195863 -0.00248642 0.00498082 -0.00192822 -0.00231388 0.00133059 0.00490867 0.00478103 0.00294786 0.000313229 0.00618571 -0.000518618 0.00484488 -0.00231196 6.40025e-05 -5.11675e-06 -0.00128107 -0.00206928 -0.000339481 -0.000439385 0.00506222 -0.00282593 -0.00238925 0.00477295 -0.000411712 -0.00250525 0.000354876 -0.00179488 -0.00137645 0.000203096 0.00010505 -0.00206905 0.0116736 -0.0020617 -0.00134579 -0.00234946 0.00756945 -0.00189639
lyrPA3 -0.00100303 -0.0057559 0.000768888 -0.00117619 -0.00127268 0.00747643 -0.00213254 -0.00558566 0.00644474 -0.00561873 -0.00581547 -0.00565278 -0.00214099 -0.0023629 -0.0057081 0.00694522 0.00835535 0.00626485 -0.0023958 0.0148861 -0.000830404 0.00699505 0.00632475 0.00759322 -0.00361623 0.00635397 -0.00420831 -0.00358732 -0.00362269 -0.00586394 0.00703361 0.00575278 -0.00214447 -0.00569525 0.00659354 0.00559287 -0.00112311 0.00837133 -0.00221354 0.00693618 -0.000370079 -0.00248779 -0.00586229 -0.00574393 -0.00574365 0.00680967 -0.00217242 -0.00571324 0.00347821 -0.000963737 -0.00224457 -0.0020875 -0.00179393 0.00028139 -0.00230244 0.000526618 -0.00230836 0.0073325 -0.00120388 -0.001273 0.00220018 -0.0058543 -0.0041245 -0.00422441 -0.00209102 0.00718781 0.00703259 -0.00238029 0.000633524 0.00750849 0.000323037 -0.0055799 0.0021048 -0.00106479 -0.00367997 -0.00585408 -0.00243155 -0.00584672 0.00213546 0.00672477 -0.00235809 -0.00568141
lyrON4 0.00122459 -0.00352828 0.00128905 0.00105143 0.00095494 -0.000971902 0.00349962 -0.00335804 -0.0010641 -0.00339111 -0.00358784 -0.00342516 8.66349e-05 -0.000135278 -0.00348048 -0.00150312 -0.000840577 -0.000549969 -0.000168182 -0.000830404 0.0255131 -0.00145328 -0.000490069 -0.000855112 -0.00138861 -0.00115487 -0.00198069 -0.0013597 -0.00139507 -0.00363632 -0.00141473 -0.000423033 8.31553e-05 -0.00346763 -0.000915298 -0.000347524 0.00110451 -0.000824597 0.00341862 -0.00151216 0.00185754 -0.000260168 -0.00363467 -0.00351631 -0.00351603 -0.000921018 0.00345974 -0.00348562 -0.000748477 0.00126388 0.00338759 0.000140124 0.000433689 0.00187863 -7.4818e-05 0.00104678 0.0033238 -0.000746561 0.00102374 0.000954622 0.00855277 -0.00362668 -0.00189688 -0.00199679 0.00354114 -0.00126053 -0.000823854 0.00325187 0.00115369 -0.00093985 0.00192027 -0.00335228 0.00845738 0.00116283 -0.00145235 -0.00362645 -0.000203933 -0.0036191 0.00848804 -0.000784065 -0.000130466 -0.00345379
lyrNC2 -0.00162591 -0.00637878 0.00014601 -0.00179907 -0.00189556 0.00761985 -0.00275542 -0.00620854 0.00582186 -0.00624161 -0.00643834 -0.00627566 -0.00276386 -0.00298578 -0.00633098 0.0151244 0.00698488 0.00564197 -0.00301868 0.00699505 -0.00145328 0.0306683 0.00570187 0.00738428 -0.00423911 0.00573109 -0.00483119 -0.0042102 -0.00424557 -0.00648682 0.0172799 0.0051299 -0.00276734 -0.00631813 0.00597066 0.00496999 -0.00174599 0.00700086 -0.00283642 0.0151153 -0.000992958 -0.00311067 -0.00648517 -0.00636681 -0.00636653 0.00618679 -0.0027953 -0.00633612 0.00285533 -0.00158662 -0.00286745 -0.00271038 -0.00241681 -0.000341489 -0.00292532 -9.62611e-05 -0.00293124 0.00670962 -0.00182676 -0.00189588 0.0015773 -0.00647718 -0.00474738 -0.00484728 -0.0027139 0.0116884 0.00640971 -0.00300317 1.06449e-05 0.0076519 -0.000299842 -0.00620278 0.00148192 -0.00168767 -0.00430285 -0.00647695 -0.00305443 -0.0064696 0.00151258 0.00610189 -0.00298097 -0.00630429
lyrNY1 -0.000662694 -0.00541556 0.00110922 -0.000835856 -0.000932345 0.00618325 -0.0017922 -0.00524532 0.00609105 -0.00527839 -0.00547513 -0.00531245 -0.00180065 -0.00202256 -0.00536777 0.00565204 0.00631458 0.00872793 -0.00205547 0.00632475 -0.000490069 0.00570187 0.0106486 0.00630004 -0.00327589 0.00600029 -0.00386798 -0.00324698 -0.00328235 -0.00552361 0.00574042 0.00609312 -0.00180413 -0.00535492 0.00623986 0.00593321 -0.000782776 0.00633056 -0.0018732 0.005643 -2.9744e-05 -0.00214745 -0.00552196 -0.0054036 -0.00540331 0.00623414 -0.00183208 -0.0053729 0.00381854 -0.000623401 -0.00190423 -0.00174716 -0.0014536 0.000621725 -0.0019621 0.000866953 -0.00196802 0.00640859 -0.000863545 -0.000932664 0.00211252 -0.00551396 -0.00378417 -0.00388407 -0.00175069 0.00589462 0.0063313 -0.00203995 0.000973859 0.0062153 0.000663372 -0.00523956 0.00201714 -0.000724451 -0.00333964 -0.00551374 -0.00209122 -0.00550639 0.0020478 0.00637109 -0.00201775 -0.00534108
lyrMD2 -0.00102774 -0.00578061 0.000744181 -0.0012009 -0.00129739 0.00786566 -0.00215725 -0.00561037 0.00642003 -0.00564344 -0.00584017 -0.00567749 -0.00216569 -0.00238761 -0.00573281 0.00733445 0.00758305 0.00624014 -0.00242051 0.00759322 -0.000855112 0.00738428 0.00630004 0.0154603 -0.00364094 0.00632926 -0.00423302 -0.00361203 -0.0036474 -0.00588865 0.00742283 0.00572807 -0.00216917 -0.00571996 0.00656883 0.00556817 -0.00114782 0.00759903 -0.00223825 0.00732541 -0.000394787 -0.0025125 -0.005887 -0.00576864 -0.00576836 0.00678496 -0.00219713 -0.00573794 0.0034535 -0.000988444 -0.00226927 -0.0021122 -0.00181864 0.000256683 -0.00232715 0.00050191 -0.00233306 0.00730779 -0.00122859 -0.00129771 0.00217547 -0.00587901 -0.00414921 -0.00424911 -0.00211573 0.00757703 0.00700788 -0.00240499 0.000608816 0.00789771 0.00029833 -0.0056046 0.00208009 -0.00108949 -0.00370468 -0.00587878 -0.00245626 -0.00587143 0.00211075 0.00670006 -0.00238279 -0.00570612
areSK3 7.08724e-05 0.00208543 -0.00149677 -0.00112873 -0.00122522 -0.00375773 -0.000325429 0.00225567 -0.00384992 0.0022226 0.00202587 0.00218855 0.00174667 0.000201696 0.00213323 -0.00428894 -0.0036264 -0.00333579 0.000168792 -0.00361623 -0.00138861 -0.00423911 -0.00327589 -0.00364094 0.0256121 -0.00394069 0.00363302 0.00425401 0.0125674 0.00197739 -0.00420055 -0.00320886 0.00174319 0.00214608 -0.00370112 -0.00313335 -4.92101e-05 -0.00361042 -0.000406427 -0.00429798 -0.000322623 0.00263257 0.00197904 0.0020974 0.00209768 -0.00370684 -0.000365309 0.00212809 -0.0035343 0.000110165 -0.000437456 0.000477098 0.000770663 -0.000907197 0.000262156 -0.00173904 -0.000501246 -0.00353239 -0.00115642 -0.00122554 -0.00250149 0.00198703 0.00371683 0.00361693 -0.00028391 -0.00404635 -0.00360968 -0.000573176 -0.00163214 -0.00372567 -0.00086555 0.00226143 -0.00259688 -0.00101733 0.0125101 0.00198726 0.000133041 0.00199461 -0.00256622 -0.00356989 0.000206508 0.00215992
lyrVA2 -0.00132749 -0.00608036 0.000444423 -0.00150066 -0.00159715 0.00621247 -0.00245701 -0.00591012 0.0196407 -0.0059432 -0.00613993 -0.00597725 -0.00246545 -0.00268736 -0.00603257 0.00568125 0.00634379 0.00594039 -0.00272027 0.00635397 -0.00115487 0.00573109 0.00600029 0.00632926 -0.00394069 0.0318192 -0.00453278 -0.00391178 -0.00394715 -0.00618841 0.00576964 0.00542832 -0.00246893 -0.00601972 0.0123503 0.00526841 -0.00144758 0.00635977 -0.002538 0.00567221 -0.000694544 -0.00281225 -0.00618676 -0.0060684 -0.00606811 0.00626335 -0.00249689 -0.0060377 0.00315374 -0.0012882 -0.00256903 -0.00241196 -0.0021184 -4.3075e-05 -0.0026269 0.000202153 -0.00263282 0.00643781 -0.00152834 -0.00159746 0.00173289 -0.00617877 -0.00444897 -0.00454887 -0.00241549 0.00592384 0.00636052 -0.00270475 0.000309059 0.00624452 -1.4283e-06 -0.00590436 0.0016375 -0.00138925 -0.00400444 -0.00617854 -0.00275602 -0.00617119 0.00166816 0.00828105 -0.00268255 -0.00600588
lyrON11.1 -0.00052121 0.00458361 -0.00208886 -0.00172082 -0.00181731 -0.00434981 -0.000917511 0.00475385 -0.00444201 0.00472077 0.00452404 0.00468672 0.00115459 -0.000390386 0.0046314 -0.00488102 -0.00421848 -0.00392788 -0.00042329 -0.00420831 -0.00198069 -0.00483119 -0.00386798 -0.00423302 0.00363302 -0.00453278 0.0207189 0.00474814 0.00362656 0.00447556 -0.00479264 -0.00380094 0.00115111 0.00464425 -0.0042932 -0.00372543 -0.000641292 -0.0042025 -0.000998509 -0.00489006 -0.000914705 0.00204049 0.00447721 0.00459557 0.00459586 -0.00429892 -0.000957391 0.00462627 -0.00412638 -0.000481917 -0.00102954 -0.000114984 0.000178581 -0.00149928 -0.000329926 -0.00233113 -0.00109333 -0.00412447 -0.00174851 -0.00181762 -0.00309358 0.0044852 0.006215 0.0152712 -0.000875992 -0.00463844 -0.00420176 -0.00116526 -0.00222422 -0.00431776 -0.00145763 0.00475961 -0.00318896 -0.00160941 0.00356928 0.00448543 -0.000459041 0.00449278 -0.0031583 -0.00416197 -0.000385574 0.00465809
lyrMI6 9.97828e-05 0.00320056 -0.00146786 -0.00109982 -0.00119631 -0.00372882 -0.000296519 0.0033708 -0.00382101 0.00333772 0.00314099 0.00330367 0.00177558 0.000230607 0.00324835 -0.00426003 -0.00359749 -0.00330688 0.000197703 -0.00358732 -0.0013597 -0.0042102 -0.00324698 -0.00361203 0.00425401 -0.00391178 0.00474814 0.0182724 0.00424755 0.00309251 -0.00417164 -0.00317995 0.0017721 0.0032612 -0.00367221 -0.00310444 -2.02997e-05 -0.00358151 -0.000377516 -0.00426907 -0.000293713 0.00266148 0.00309416 0.00321252 0.00321281 -0.00367793 -0.000336399 0.00324322 -0.00350539 0.000139075 -0.000408546 0.000506008 0.000799574 -0.000878287 0.000291067 -0.00171013 -0.000472336 -0.00350347 -0.00112751 -0.00119663 -0.00247258 0.00310215 0.00483195 0.00473205 -0.000254999 -0.00401744 -0.00358077 -0.000544266 -0.00160323 -0.00369676 -0.00083664 0.00337656 -0.00256797 -0.00098842 0.00419027 0.00310238 0.000161951 0.00310973 -0.00253731 -0.00354098 0.000235418 0.00327504
lyrSK3 6.44124e-05 0.00207897 -0.00150323 -0.00113519 -0.00123168 -0.00376419 -0.000331889 0.00224921 -0.00385638 0.00221614 0.00201941 0.00218209 0.00174021 0.000195236 0.00212677 -0.0042954 -0.00363286 -0.00334225 0.000162332 -0.00362269 -0.00139507 -0.00424557 -0.00328235 -0.0036474 0.0125674 -0.00394715 0.00362656 0.00424755 0.0200813 0.00197093 -0.00420701 -0.00321532 0.00173673 0.00213962 -0.00370758 -0.00313981 -5.56701e-05 -0.00361688 -0.000412887 -0.00430444 -0.000329083 0.00262611 0.00197258 0.00209094 0.00209122 -0.0037133 -0.000371769 0.00212163 -0.00354076 0.000103705 -0.000443916 0.000470638 0.000764203 -0.000913657 0.000255696 -0.0017455 -0.000507706 -0.00353885 -0.00116288 -0.001232 -0.00250795 0.00198057 0.00371037 0.00361047 -0.00029037 -0.00405282 -0.00361614 -0.000579636 -0.0016386 -0.00373213 -0.00087201 0.00225497 -0.00260334 -0.00102379 0.0185512 0.0019808 0.000126581 0.00198815 -0.00257268 -0.00357635 0.000200048 0.00215346
areNU1 -0.00217684 0.0131987 -0.00374449 -0.00337645 -0.00347294 -0.00600544 -0.00257314 0.00941058 -0.00609764 0.0118106 0.0139708 0.00934345 -0.000501045 -0.00204602 0.0124269 -0.00653665 -0.00587411 -0.00558351 -0.00207892 -0.00586394 -0.00363632 -0.00648682 -0.00552361 -0.00588865 0.00197739 -0.00618841 0.00447556 0.00309251 0.00197093 0.0197156 -0.00644827 -0.00545657 -0.000504525 0.00930099 -0.00594884 -0.00538106 -0.00229692 -0.00585813 -0.00265414 -0.00654569 -0.00257034 0.000384859 0.0150888 0.0092523 0.00925259 -0.00595456 -0.00261302 0.0124218 -0.00578201 -0.00213755 -0.00268517 -0.00177062 -0.00147705 -0.00315491 -0.00198556 -0.00398676 -0.00274896 -0.0057801 -0.00340414 -0.00347326 -0.00474921 0.0156478 0.00516022 0.00445947 -0.00253162 -0.00629407 -0.00585739 -0.00282089 -0.00387985 -0.00597339 -0.00311326 0.00941634 -0.00484459 -0.00326504 0.00191365 0.0146879 -0.00211467 0.0146953 -0.00481393 -0.0058176 -0.00204121 0.00931482
lyrNC3 -0.00158735 -0.00634022 0.000184563 -0.00176052 -0.00185701 0.0076584 -0.00271687 -0.00616999 0.00586041 -0.00620306 -0.00639979 -0.00623711 -0.00272531 -0.00294722 -0.00629243 0.0151629 0.00702343 0.00568052 -0.00298013 0.00703361 -0.00141473 0.0172799 0.00574042 0.00742283 -0.00420055 0.00576964 -0.00479264 -0.00417164 -0.00420701 -0.00644827 0.027584 0.00516846 -0.00272879 -0.00627958 0.00600921 0.00500855 -0.00170744 0.00703941 -0.00279786 0.0151539 -0.000954405 -0.00307211 -0.00644662 -0.00632826 -0.00632797 0.00622534 -0.00275675 -0.00629756 0.00289388 -0.00154806 -0.00282889 -0.00267182 -0.00237826 -0.000302936 -0.00288676 -5.77081e-05 -0.00289268 0.00674817 -0.00178821 -0.00185732 0.00161585 -0.00643863 -0.00470883 -0.00480873 -0.00267535 0.011727 0.00644826 -0.00296461 4.91979e-05 0.00769045 -0.000261289 -0.00616422 0.00152047 -0.00164911 -0.0042643 -0.0064384 -0.00301588 -0.00643105 0.00155113 0.00614044 -0.00294241 -0.00626574
lyrNY3 -0.000595658 -0.00534853 0.00117626 -0.000768819 -0.000865309 0.00561128 -0.00172517 -0.00517829 0.00551909 -0.00521136 -0.00540809 -0.00524541 -0.00173361 -0.00195553 -0.00530073 0.00508007 0.00574261 0.00603322 -0.00198843 0.00575278 -0.000423033 0.0051299 0.00609312 0.00572807 -0.00320886 0.00542832 -0.00380094 -0.00317995 -0.00321532 -0.00545657 0.00516846 0.0203372 -0.00173709 -0.00528788 0.00566789 0.00600024 -0.00071574 0.00575859 -0.00180617 0.00507103 3.72922e-05 -0.00208042 -0.00545492 -0.00533656 -0.00533628 0.00566217 -0.00176505 -0.00530586 0.00388558 -0.000556365 -0.0018372 -0.00168013 -0.00138656 0.000688762 -0.00189507 0.000933989 -0.00190099 0.00583663 -0.000796508 -0.000865628 0.00191699 -0.00544693 -0.00371713 -0.00381703 -0.00168365 0.00532266 0.00575933 -0.00197292 0.0010409 0.00564334 0.000730408 -0.00517253 0.00182161 -0.000657415 -0.0032726 -0.0054467 -0.00202418 -0.00543935 0.00185227 0.00579912 -0.00195072 -0.00527404
lyrON9 0.00154264 -0.000396481 -2.50103e-05 0.000343028 0.000246539 -0.00228596 0.00114633 -0.000226242 -0.00237816 -0.000259313 -0.000456048 -0.000293368 0.00592165 0.00167346 -0.000348688 -0.00281718 -0.00215464 -0.00186403 0.00164056 -0.00214447 8.31553e-05 -0.00276734 -0.00180413 -0.00216917 0.00174319 -0.00246893 0.00115111 0.0017721 0.00173673 -0.000504525 -0.00272879 -0.00173709 0.0140325 -0.000335833 -0.00222936 -0.00166159 0.00142255 -0.00213866 0.00106534 -0.00282622 0.00114914 0.00287163 -0.000502876 -0.000384518 -0.000384231 -0.00223508 0.00110645 -0.000353819 -0.00206254 0.00158193 0.00103431 0.00194886 0.00224243 0.000564566 0.00173392 -0.000267281 0.000970517 -0.00206062 0.00031534 0.00024622 -0.00102973 -0.000494883 0.00123492 0.00113501 0.00118785 -0.00257459 -0.00213792 0.000898587 -0.000160375 -0.00225391 0.000606213 -0.00022048 -0.00112511 0.000454433 0.00167945 -0.000494658 0.0016048 -0.000487303 -0.00109445 -0.00209813 0.00167827 -0.000321997
areNU3 -0.00200815 0.00940903 -0.0035758 -0.00320776 -0.00330425 -0.00583675 -0.00240445 0.0118655 -0.00592895 0.0095462 0.00934946 0.0142889 -0.000332354 -0.00187733 0.00945682 -0.00636796 -0.00570542 -0.00541482 -0.00191023 -0.00569525 -0.00346763 -0.00631813 -0.00535492 -0.00571996 0.00214608 -0.00601972 0.00464425 0.0032612 0.00213962 0.00930099 -0.00627958 -0.00528788 -0.000335833 0.0197802 -0.00578014 -0.00521237 -0.00212823 -0.00568944 -0.00248545 -0.006377 -0.00240165 0.000553551 0.00930263 0.0141977 0.014198 -0.00578586 -0.00244433 0.00945169 -0.00561332 -0.00196886 -0.00251648 -0.00160192 -0.00130836 -0.00298622 -0.00181687 -0.00381807 -0.00258027 -0.00561141 -0.00323545 -0.00330456 -0.00458052 0.00931063 0.00532891 0.00462816 -0.00236293 -0.00612538 -0.0056887 -0.0026522 -0.00371116 -0.0058047 -0.00294457 0.0118713 -0.0046759 -0.00309635 0.00208234 0.00931085 -0.00194598 0.00931821 -0.00464524 -0.00564891 -0.00187251 0.0180323
lyrMD1 -0.00108792 -0.00584079 0.000683994 -0.00126108 -0.00135757 0.00645204 -0.00221743 -0.00567055 0.0124411 -0.00570362 -0.00590036 -0.00573768 -0.00222588 -0.00244779 -0.005793 0.00592083 0.00658336 0.00617996 -0.0024807 0.00659354 -0.000915298 0.00597066 0.00623986 0.00656883 -0.00370112 0.0123503 -0.0042932 -0.00367221 -0.00370758 -0.00594884 0.00600921 0.00566789 -0.00222936 -0.00578014 0.0200926 0.00550798 -0.00120801 0.00659934 -0.00229843 0.00591179 -0.000454973 -0.00257268 -0.00594719 -0.00582883 -0.00582854 0.00650292 -0.00225731 -0.00579813 0.00339331 -0.00104863 -0.00232946 -0.00217239 -0.00187883 0.000196496 -0.00238733 0.000441724 -0.00239325 0.00667738 -0.00128877 -0.00135789 0.00197246 -0.00593919 -0.0042094 -0.0043093 -0.00217591 0.00616341 0.00660009 -0.00246518 0.00054863 0.00648409 0.000238143 -0.00566479 0.00187707 -0.00114968 -0.00376487 -0.00593897 -0.00251645 -0.00593161 0.00190774 0.00852062 -0.00244298 -0.00576631
lyrNJ1 -0.000520149 -0.00527302 0.00125177 -0.000693311 -0.0007898 0.00545138 -0.00164966 -0.00510278 0.00535918 -0.00513585 -0.00533259 -0.0051699 -0.00165811 -0.00188002 -0.00522522 0.00492016 0.0055827 0.00587331 -0.00191292 0.00559287 -0.000347524 0.00496999 0.00593321 0.00556817 -0.00313335 0.00526841 -0.00372543 -0.00310444 -0.00313981 -0.00538106 0.00500855 0.00600024 -0.00166159 -0.00521237 0.00550798 0.0192951 -0.000640231 0.00559868 -0.00173066 0.00491112 0.000112801 -0.00200491 -0.00537941 -0.00526105 -0.00526077 0.00550226 -0.00168954 -0.00523036 0.00396109 -0.000480856 -0.00176169 -0.00160462 -0.00131105 0.00076427 -0.00181956 0.0010095 -0.00182548 0.00567672 -0.000720999 -0.000790119 0.00189577 -0.00537142 -0.00364162 -0.00374153 -0.00160814 0.00516275 0.00559942 -0.00189741 0.0011164 0.00548343 0.000805917 -0.00509702 0.00180039 -0.000581906 -0.00319709 -0.00537119 -0.00194867 -0.00536384 0.00183105 0.00563921 -0.00187521 -0.00519853
lyrMI5 0.00620261 -0.00218888 0.000996344 0.00136438 0.00126789 -0.00126461 0.00103859 -0.00201864 -0.00135681 -0.00205171 -0.00224845 -0.00208577 0.00142603 0.00120412 -0.00214109 -0.00179582 -0.00113328 -0.000842677 0.00117122 -0.00112311 0.00110451 -0.00174599 -0.000782776 -0.00114782 -4.92101e-05 -0.00144758 -0.000641292 -2.02997e-05 -5.56701e-05 -0.00229692 -0.00170744 -0.00071574 0.00142255 -0.00212823 -0.00120801 -0.000640231 0.0205365 -0.0011173 0.000957588 -0.00180486 0.00217049 0.00107923 -0.00229527 -0.00217692 -0.00217663 -0.00121373 0.000998706 -0.00214622 -0.00104118 0.00495171 0.000926559 0.00147952 0.00177309 0.00158592 0.00126458 0.000754073 0.000862769 -0.00103927 0.00133669 0.00126757 -8.37692e-06 -0.00228728 -0.000557483 -0.000657387 0.0010801 -0.00155324 -0.00111656 0.000790838 0.000860979 -0.00123256 0.00162757 -0.00201288 -0.000103761 0.00147579 -0.000112953 -0.00228706 0.00113546 -0.0022797 -7.30986e-05 -0.00107677 0.00120893 -0.0021144
lyrNY6 -0.000997222 -0.00575009 0.000774696 -0.00117038 -0.00126687 0.00748224 -0.00212673 -0.00557985 0.00645054 -0.00561292 -0.00580966 -0.00564698 -0.00213518 -0.00235709 -0.0057023 0.00695103 0.00857889 0.00627066 -0.00239 0.00837133 -0.000824597 0.00700086 0.00633056 0.00759903 -0.00361042 0.00635977 -0.0042025 -0.00358151 -0.00361688 -0.00585813 0.00703941 0.00575859 -0.00213866 -0.00568944 0.00659934 0.00559868 -0.0011173 0.0142038 -0.00220773 0.00694199 -0.000364272 -0.00248198 -0.00585649 -0.00573813 -0.00573784 0.00681547 -0.00216661 -0.00570743 0.00348401 -0.00095793 -0.00223876 -0.00208169 -0.00178812 0.000287197 -0.00229663 0.000532425 -0.00230255 0.00733831 -0.00119807 -0.00126719 0.00220599 -0.00584849 -0.00411869 -0.0042186 -0.00208521 0.00719361 0.00703839 -0.00237448 0.000639331 0.00751429 0.000328844 -0.00557409 0.0021106 -0.00105898 -0.00367416 -0.00584827 -0.00242575 -0.00584091 0.00214126 0.00673058 -0.00235228 -0.00567561
lyrIN1 0.00107767 -0.0025461 -9.4083e-05 0.000127044 3.05542e-05 -0.00235504 0.00649277 -0.00237586 -0.00244723 -0.00240893 -0.00260566 -0.00244298 0.00106882 0.00537924 -0.0024983 -0.00288625 -0.00222371 -0.0019331 0.0049397 -0.00221354 0.00341862 -0.00283642 -0.0018732 -0.00223825 -0.000406427 -0.002538 -0.000998509 -0.000377516 -0.000412887 -0.00265414 -0.00279786 -0.00180617 0.00106534 -0.00248545 -0.00229843 -0.00173066 0.000957588 -0.00220773 0.0120781 -0.00289529 0.000933155 0.000722014 -0.00265249 -0.00253413 -0.00253385 -0.00230415 0.00786592 -0.00250343 -0.00213161 0.00111696 0.00755712 0.00345786 0.00214056 0.000495494 0.00446967 -0.000336354 0.00912156 -0.00212969 9.93546e-05 3.02353e-05 0.000906835 -0.0026445 -0.0009147 -0.0010146 0.00616648 -0.00264366 -0.00220699 0.0074214 -0.000229448 -0.00232298 0.00053714 -0.0023701 0.000811451 0.000238448 -0.000470169 -0.00264427 0.00490395 -0.00263692 0.000842113 -0.0021672 0.00497742 -0.00247161
lyrMO3SM -0.00168478 -0.00643765 8.71363e-05 -0.00185794 -0.00195443 0.00756098 -0.00281429 -0.00626741 0.00576298 -0.00630048 -0.00649722 -0.00633454 -0.00282274 -0.00304465 -0.00638986 0.0190744 0.00692601 0.0055831 -0.00307755 0.00693618 -0.00151216 0.0151153 0.005643 0.00732541 -0.00429798 0.00567221 -0.00489006 -0.00426907 -0.00430444 -0.00654569 0.0151539 0.00507103 -0.00282622 -0.006377 0.00591179 0.00491112 -0.00180486 0.00694199 -0.00289529 0.0334364 -0.00105183 -0.00316954 -0.00654405 -0.00642569 -0.0064254 0.00612791 -0.00285417 -0.00639499 0.00279646 -0.00164549 -0.00292632 -0.00276925 -0.00247568 -0.000400362 -0.00298419 -0.000155134 -0.00299011 0.00665075 -0.00188563 -0.00195475 0.00151843 -0.00653605 -0.00480625 -0.00490616 -0.00277277 0.0116296 0.00635083 -0.00306204 -4.82284e-05 0.00759303 -0.000358715 -0.00626165 0.00142304 -0.00174654 -0.00436172 -0.00653583 -0.00311331 -0.00652847 0.00145371 0.00604302 -0.00303984 -0.00636317
lyrWI1 0.00229058 -0.00246229 0.00174938 0.00263458 0.00253809 -0.000511577 0.00101415 -0.00229205 -0.000603776 -0.00232512 -0.00252186 -0.00235918 0.00115262 0.000930707 -0.0024145 -0.00104279 -0.000380252 -8.96444e-05 0.000897803 -0.000370079 0.00185754 -0.000992958 -2.9744e-05 -0.000394787 -0.000322623 -0.000694544 -0.000914705 -0.000293713 -0.000329083 -0.00257034 -0.000954405 3.72922e-05 0.00114914 -0.00240165 -0.000454973 0.000112801 0.00217049 -0.000364272 0.000933155 -0.00105183 0.00608943 0.000805817 -0.00256869 -0.00245033 -0.00245004 -0.000460693 0.000974273 -0.00241963 -0.000288152 0.00232987 0.000902126 0.00120611 0.00149967 0.00233895 0.000991167 0.00150711 0.000838336 -0.000286236 0.00260689 0.00253778 0.000744655 -0.00256069 -0.000830896 -0.0009308 0.00105567 -0.000800206 -0.000363529 0.000766406 0.00161401 -0.000479525 0.0023806 -0.00228629 0.000649272 0.00274599 -0.000386366 -0.00256047 0.000862051 -0.00255312 0.000679934 -0.00032374 0.000935518 -0.00238781
lyrON8 0.00119931 0.000492903 -0.000368333 -2.94332e-07 -9.67837e-05 -0.00262929 0.000803011 0.000663142 -0.00272148 0.000630071 0.000433336 0.000596016 0.00287511 0.00133014 0.000540697 -0.0031605 -0.00249796 -0.00220735 0.00129723 -0.00248779 -0.000260168 -0.00311067 -0.00214745 -0.0025125 0.00263257 -0.00281225 0.00204049 0.00266148 0.00262611 0.000384859 -0.00307211 -0.00208042 0.00287163 0.000553551 -0.00257268 -0.00200491 0.00107923 -0.00248198 0.000722014 -0.00316954 0.000805817 0.0146166 0.000386508 0.000504867 0.000505153 -0.0025784 0.000763131 0.000535565 -0.00240586 0.00123861 0.000690984 0.00160554 0.0018991 0.000221244 0.0013906 -0.000610604 0.000627195 -0.00240394 -2.79832e-05 -9.71025e-05 -0.00137305 0.000394501 0.0021243 0.0020244 0.000844531 -0.00291791 -0.00248124 0.000555264 -0.000503698 -0.00259723 0.00026289 0.000668904 -0.00146844 0.00011111 0.00256883 0.000394726 0.00126148 0.000402081 -0.00143778 -0.00244145 0.00133495 0.000567387
areQC3 -0.00217519 0.0132003 -0.00374284 -0.0033748 -0.00347129 -0.00600379 -0.00257149 0.00941223 -0.00609599 0.0118122 0.0139724 0.0093451 -0.000499397 -0.00204437 0.0124286 -0.006535 -0.00587247 -0.00558186 -0.00207727 -0.00586229 -0.00363467 -0.00648517 -0.00552196 -0.005887 0.00197904 -0.00618676 0.00447721 0.00309416 0.00197258 0.0150888 -0.00644662 -0.00545492 -0.000502876 0.00930263 -0.00594719 -0.00537941 -0.00229527 -0.00585649 -0.00265249 -0.00654405 -0.00256869 0.000386508 0.0201346 0.00925395 0.00925424 -0.00595291 -0.00261137 0.0124234 -0.00578037 -0.0021359 -0.00268352 -0.00176897 -0.0014754 -0.00315326 -0.00198391 -0.00398511 -0.00274731 -0.00577845 -0.00340249 -0.00347161 -0.00474756 0.0150985 0.00516187 0.00446112 -0.00252997 -0.00629242 -0.00585574 -0.00281924 -0.0038782 -0.00597174 -0.00311162 0.00941799 -0.00484294 -0.0032634 0.0019153 0.0146896 -0.00211302 0.0146969 -0.00481228 -0.00581595 -0.00203956 0.00931647
areQC6 -0.00205683 0.00936034 -0.00362448 -0.00325644 -0.00335293 -0.00588543 -0.00245314 0.0118168 -0.00597763 0.00949751 0.00930078 0.01565 -0.000381038 -0.00192601 0.00940814 -0.00641665 -0.00575411 -0.0054635 -0.00195891 -0.00574393 -0.00351631 -0.00636681 -0.0054036 -0.00576864 0.0020974 -0.0060684 0.00459557 0.00321252 0.00209094 0.0092523 -0.00632826 -0.00533656 -0.000384518 0.0141977 -0.00582883 -0.00526105 -0.00217692 -0.00573813 -0.00253413 -0.00642569 -0.00245033 0.000504867 0.00925395 0.0201048 0.0200816 -0.00583455 -0.00249302 0.00940301 -0.00566201 -0.00201754 -0.00256516 -0.00165061 -0.00135704 -0.0030349 -0.00186555 -0.00386675 -0.00262895 -0.00566009 -0.00328413 -0.00335325 -0.0046292 0.00926194 0.00528023 0.00457947 -0.00241162 -0.00617406 -0.00573738 -0.00270088 -0.00375984 -0.00585338 -0.00299326 0.0118226 -0.00472458 -0.00314504 0.00203365 0.00926217 -0.00199467 0.00926952 -0.00469392 -0.0056976 -0.0019212 0.0142115
areQC5 -0.00205655 0.00936063 -0.00362419 -0.00325615 -0.00335264 -0.00588515 -0.00245285 0.0118171 -0.00597734 0.0094978 0.00930106 0.0156503 -0.000380752 -0.00192572 0.00940842 -0.00641636 -0.00575382 -0.00546321 -0.00195863 -0.00574365 -0.00351603 -0.00636653 -0.00540331 -0.00576836 0.00209768 -0.00606811 0.00459586 0.00321281 0.00209122 0.00925259 -0.00632797 -0.00533628 -0.000384231 0.014198 -0.00582854 -0.00526077 -0.00217663 -0.00573784 -0.00253385 -0.0064254 -0.00245004 0.000505153 0.00925424 0.0200816 0.0200819 -0.00583426 -0.00249273 0.00940329 -0.00566172 -0.00201726 -0.00256488 -0.00165032 -0.00135676 -0.00303462 -0.00186526 -0.00386646 -0.00262867 -0.00565981 -0.00328384 -0.00335296 -0.00462891 0.00926223 0.00528051 0.00457976 -0.00241133 -0.00617377 -0.0057371 -0.0027006 -0.00375956 -0.00585309 -0.00299297 0.0118229 -0.0047243 -0.00314475 0.00203394 0.00926245 -0.00199438 0.00926981 -0.00469364 -0.00569731 -0.00192091 0.0142118
lyrPA2 -0.00109364 -0.00584651 0.000678275 -0.0012668 -0.00136329 0.00666817 -0.00222315 -0.00567627 0.00635412 -0.00570934 -0.00590608 -0.0057434 -0.0022316 -0.00245351 -0.00579872 0.00613695 0.00679949 0.00617424 -0.00248642 0.00680967 -0.000921018 0.00618679 0.00623414 0.00678496 -0.00370684 0.00626335 -0.00429892 -0.00367793 -0.0037133 -0.00595456 0.00622534 0.00566217 -0.00223508 -0.00578586 0.00650292 0.00550226 -0.00121373 0.00681547 -0.00230415 0.00612791 -0.000460693 -0.0025784 -0.00595291 -0.00583455 -0.00583426 0.031436 -0.00226303 -0.00580385 0.00338759 -0.00105435 -0.00233518 -0.00217811 -0.00188455 0.000190777 -0.00239305 0.000436004 -0.00239897 0.00689351 -0.00129449 -0.00136361 0.00205789 -0.00594491 -0.00421512 -0.00431502 -0.00218163 0.00637954 0.00681622 -0.0024709 0.00054291 0.00670022 0.000232423 -0.00567051 0.00196251 -0.0011554 -0.00377058 -0.00594469 -0.00252217 -0.00593733 0.00199317 0.00663416 -0.0024487 -0.00577203
lyrMI1 0.00111879 -0.00250498 -5.29652e-05 0.000168161 7.1672e-05 -0.00231392 0.00653389 -0.00233474 -0.00240612 -0.00236781 -0.00256455 -0.00240187 0.00110993 0.00542036 -0.00245719 -0.00284513 -0.00218259 -0.00189199 0.00498082 -0.00217242 0.00345974 -0.0027953 -0.00183208 -0.00219713 -0.000365309 -0.00249689 -0.000957391 -0.000336399 -0.000371769 -0.00261302 -0.00275675 -0.00176505 0.00110645 -0.00244433 -0.00225731 -0.00168954 0.000998706 -0.00216661 0.00786592 -0.00285417 0.000974273 0.000763131 -0.00261137 -0.00249302 -0.00249273 -0.00226303 0.0101803 -0.00246232 -0.00209049 0.00115808 0.00759824 0.00349897 0.00218168 0.000536611 0.00451079 -0.000295236 0.0077711 -0.00208858 0.000140472 7.13531e-05 0.000947952 -0.00260338 -0.000873582 -0.000973486 0.0062076 -0.00260255 -0.00216587 0.00746252 -0.00018833 -0.00228187 0.000578258 -0.00232898 0.000852569 0.000279565 -0.000429052 -0.00260316 0.00494507 -0.0025958 0.000883231 -0.00212608 0.00501853 -0.0024305
areNU5 -0.00202614 0.0125298 -0.00359378 -0.00322574 -0.00332223 -0.00585473 -0.00242244 0.00956128 -0.00594693 0.0119613 0.0124703 0.00949416 -0.00035034 -0.00189531 0.0136536 -0.00638595 -0.00572341 -0.0054328 -0.00192822 -0.00571324 -0.00348562 -0.00633612 -0.0053729 -0.00573794 0.00212809 -0.0060377 0.00462627 0.00324322 0.00212163 0.0124218 -0.00629756 -0.00530586 -0.000353819 0.00945169 -0.00579813 -0.00523036 -0.00214622 -0.00570743 -0.00250343 -0.00639499 -0.00241963 0.000535565 0.0124234 0.00940301 0.00940329 -0.00580385 -0.00246232 0.0200512 -0.00563131 -0.00198684 -0.00253446 -0.00161991 -0.00132634 -0.0030042 -0.00183485 -0.00383605 -0.00259825 -0.00562939 -0.00325343 -0.00332255 -0.0045985 0.0124314 0.00531093 0.00461017 -0.00238092 -0.00614336 -0.00570669 -0.00267018 -0.00372915 -0.00582268 -0.00296256 0.00956704 -0.00469389 -0.00311434 0.00206435 0.0124316 -0.00196397 0.012439 -0.00466322 -0.0056669 -0.0018905 0.00946553
Alyrp_PLS -0.000921102 -0.00567397 0.000850815 -0.00109426 -0.00119075 0.00333671 -0.00205061 -0.00550373 0.00324451 -0.0055368 -0.00573354 -0.00557086 -0.00205906 -0.00228097 -0.00562618 0.0028055 0.00346803 0.00375864 -0.00231388 0.00347821 -0.000748477 0.00285533 0.00381854 0.0034535 -0.0035343 0.00315374 -0.00412638 -0.00350539 -0.00354076 -0.00578201 0.00289388 0.00388558 -0.00206254 -0.00561332 0.00339331 0.00396109 -0.00104118 0.00348401 -0.00213161 0.00279646 -0.000288152 -0.00240586 -0.00578037 -0.00566201 -0.00566172 0.00338759 -0.00209049 -0.00563131 0.0894718 -0.00088181 -0.00216264 -0.00200557 -0.001712 0.000363317 -0.00222051 0.000608545 -0.00222643 0.00356205 -0.00112195 -0.00119107 0.000790664 -0.00577237 -0.00404257 -0.00414248 -0.00200909 0.00304808 0.00348476 -0.00229836 0.000715451 0.00336876 0.000404964 -0.00549797 0.00069528 -0.00098286 -0.00359804 -0.00577215 -0.00234963 -0.00576479 0.000725942 0.00352455 -0.00227616 -0.00559949
lyrWI2 0.0050718 -0.00202951 0.00115572 0.00152376 0.00142727 -0.00110523 0.00119796 -0.00185927 -0.00119743 -0.00189234 -0.00208907 -0.00192639 0.00158541 0.00136349 -0.00198171 -0.00163645 -0.000973909 -0.000683302 0.00133059 -0.000963737 0.00126388 -0.00158662 -0.000623401 -0.000988444 0.000110165 -0.0012882 -0.000481917 0.000139075 0.000103705 -0.00213755 -0.00154806 -0.000556365 0.00158193 -0.00196886 -0.00104863 -0.000480856 0.00495171 -0.00095793 0.00111696 -0.00164549 0.00232987 0.00123861 -0.0021359 -0.00201754 -0.00201726 -0.00105435 0.00115808 -0.00198684 -0.00088181 0.00907671 0.00108593 0.0016389 0.00193246 0.0017453 0.00142395 0.000913448 0.00102214 -0.000879893 0.00149607 0.00142695 0.000150998 -0.00212791 -0.000398108 -0.000498012 0.00123948 -0.00139386 -0.000957187 0.000950213 0.00102035 -0.00107318 0.00178694 -0.0018535 5.56143e-05 0.00163516 4.64222e-05 -0.00212768 0.00129484 -0.00212033 8.62762e-05 -0.000917397 0.00136831 -0.00195502
lyrON3 0.00104664 -0.00257713 -0.000125112 9.60141e-05 -4.75231e-07 -0.00238607 0.00646174 -0.00240689 -0.00247826 -0.00243996 -0.00263669 -0.00247401 0.00103779 0.00534821 -0.00252933 -0.00291728 -0.00225474 -0.00196413 0.00490867 -0.00224457 0.00338759 -0.00286745 -0.00190423 -0.00226927 -0.000437456 -0.00256903 -0.00102954 -0.000408546 -0.000443916 -0.00268517 -0.00282889 -0.0018372 0.00103431 -0.00251648 -0.00232946 -0.00176169 0.000926559 -0.00223876 0.00755712 -0.00292632 0.000902126 0.000690984 -0.00268352 -0.00256516 -0.00256488 -0.00233518 0.00759824 -0.00253446 -0.00216264 0.00108593 0.0144923 0.00342683 0.00210953 0.000464464 0.00443864 -0.000367383 0.0074623 -0.00216072 6.83252e-05 -7.94066e-07 0.000875805 -0.00267553 -0.000945729 -0.00104563 0.00613545 -0.00267469 -0.00223802 0.00932341 -0.000260477 -0.00235401 0.000506111 -0.00240113 0.000780422 0.000207418 -0.000501199 -0.0026753 0.00487292 -0.00266795 0.000811084 -0.00219823 0.00494639 -0.00250264
lyrWI1.1 0.0015996 -0.00166257 3.19583e-05 0.000399997 0.000303508 -0.00222899 0.00353886 -0.00149233 -0.00232119 -0.0015254 -0.00172214 -0.00155946 0.00195234 0.00481393 -0.00161478 -0.00276021 -0.00209767 -0.00180706 0.00478103 -0.0020875 0.000140124 -0.00271038 -0.00174716 -0.0021122 0.000477098 -0.00241196 -0.000114984 0.000506008 0.000470638 -0.00177062 -0.00267182 -0.00168013 0.00194886 -0.00160192 -0.00217239 -0.00160462 0.00147952 -0.00208169 0.00345786 -0.00276925 0.00120611 0.00160554 -0.00176897 -0.00165061 -0.00165032 -0.00217811 0.00349897 -0.00161991 -0.00200557 0.0016389 0.00342683 0.0138546 0.00325617 0.000621535 0.00487439 -0.000210312 0.00336304 -0.00200365 0.000372308 0.000303189 -0.000972762 -0.00176097 -3.11748e-05 -0.000131079 0.00358037 -0.00251762 -0.00208095 0.00329111 -0.000103406 -0.00219694 0.000663182 -0.00148657 -0.00106815 0.000511401 0.000413356 -0.00176075 0.00474528 -0.00175339 -0.00103748 -0.00204116 0.00481874 -0.00158809
lyrON12 0.00189317 -0.00136901 0.000325524 0.000693562 0.000597073 -0.00193543 0.00222156 -0.00119877 -0.00202763 -0.00123184 -0.00142857 -0.00126589 0.00224591 0.00298077 -0.00132121 -0.00246664 -0.0018041 -0.0015135 0.00294786 -0.00179393 0.000433689 -0.00241681 -0.0014536 -0.00181864 0.000770663 -0.0021184 0.000178581 0.000799574 0.000764203 -0.00147705 -0.00237826 -0.00138656 0.00224243 -0.00130836 -0.00187883 -0.00131105 0.00177309 -0.00178812 0.00214056 -0.00247568 0.00149967 0.0018991 -0.0014754 -0.00135704 -0.00135676 -0.00188455 0.00218168 -0.00132634 -0.001712 0.00193246 0.00210953 0.00325617 0.0122791 0.0009151 0.00304123 8.32528e-05 0.00204574 -0.00171009 0.000665873 0.000596754 -0.000679197 -0.00146741 0.00026239 0.000162486 0.00226308 -0.00222406 -0.00178738 0.00197381 0.000190159 -0.00190338 0.000956747 -0.00119301 -0.000774581 0.000804967 0.000706921 -0.00146718 0.00291211 -0.00145983 -0.000743919 -0.00174759 0.00298558 -0.00129452
lyrIA2 0.001706 -0.00304687 0.00240085 0.00153284 0.00143635 0.000139892 0.000576492 -0.00287663 4.76939e-05 -0.0029097 -0.00310643 -0.00294375 0.000568046 0.000346133 -0.00299907 -0.000391321 0.000271218 0.000561825 0.000313229 0.00028139 0.00187863 -0.000341489 0.000621725 0.000256683 -0.000907197 -4.3075e-05 -0.00149928 -0.000878287 -0.000913657 -0.00315491 -0.000302936 0.000688762 0.000564566 -0.00298622 0.000196496 0.00076427 0.00158592 0.000287197 0.000495494 -0.000400362 0.00233895 0.000221244 -0.00315326 -0.0030349 -0.00303462 0.000190777 0.000536611 -0.0030042 0.000363317 0.0017453 0.000464464 0.000621535 0.0009151 0.017484 0.000406593 0.00215857 0.000400675 0.000365234 0.00150515 0.00143603 0.00102476 -0.00314527 -0.00141547 -0.00151537 0.000618011 -0.000148736 0.00028794 0.000328744 0.00226548 0.000171944 0.00338795 -0.00287087 0.000929378 0.00164425 -0.000970939 -0.00314504 0.000277478 -0.00313769 0.00096004 0.000327729 0.000350945 -0.00297238
lyrMI4 0.00138466 -0.00187751 -0.000182984 0.000185055 8.85658e-05 -0.00244394 0.00455067 -0.00170727 -0.00253613 -0.00174035 -0.00193708 -0.0017744 0.0017374 0.00621861 -0.00182972 -0.00297515 -0.00231261 -0.002022 0.00618571 -0.00230244 -7.4818e-05 -0.00292532 -0.0019621 -0.00232715 0.000262156 -0.0026269 -0.000329926 0.000291067 0.000255696 -0.00198556 -0.00288676 -0.00189507 0.00173392 -0.00181687 -0.00238733 -0.00181956 0.00126458 -0.00229663 0.00446967 -0.00298419 0.000991167 0.0013906 -0.00198391 -0.00186555 -0.00186526 -0.00239305 0.00451079 -0.00183485 -0.00222051 0.00142395 0.00443864 0.00487439 0.00304123 0.000406593 0.0159842 -0.000425254 0.00437485 -0.0022186 0.000157366 8.8247e-05 -0.0011877 -0.00197592 -0.000246117 -0.000346021 0.00459219 -0.00273256 -0.00229589 0.00430292 -0.000318348 -0.00241188 0.00044824 -0.00170151 -0.00128309 0.000296459 0.000198414 -0.00197569 0.00614996 -0.00196834 -0.00125243 -0.0022561 0.00622342 -0.00180303
lyrMO2 0.000874155 -0.00387871 0.00898335 0.000700993 0.000604504 0.00038512 -0.000255356 -0.00370847 0.000292921 -0.00374155 -0.00393828 -0.0037756 -0.000263801 -0.000485714 -0.00383092 -0.000146094 0.000516445 0.000807053 -0.000518618 0.000526618 0.00104678 -9.62611e-05 0.000866953 0.00050191 -0.00173904 0.000202153 -0.00233113 -0.00171013 -0.0017455 -0.00398676 -5.77081e-05 0.000933989 -0.000267281 -0.00381807 0.000441724 0.0010095 0.000754073 0.000532425 -0.000336354 -0.000155134 0.00150711 -0.000610604 -0.00398511 -0.00386675 -0.00386646 0.000436004 -0.000295236 -0.00383605 0.000608545 0.000913448 -0.000367383 -0.000210312 8.32528e-05 0.00215857 -0.000425254 0.0372823 -0.000431173 0.000610461 0.000673305 0.000604185 0.000635477 -0.00397712 -0.00224732 -0.00234722 -0.000213837 9.64914e-05 0.000533168 -0.000503103 0.0150243 0.000417172 0.00220022 -0.00370271 0.000540093 0.000812398 -0.00180279 -0.00397689 -0.00055437 -0.00396954 0.000570755 0.000572957 -0.000480903 -0.00380423
lyrIL1 0.000982851 -0.00264092 -0.000188902 3.22245e-05 -6.42648e-05 -0.00244986 0.00639795 -0.00247068 -0.00254205 -0.00250375 -0.00270048 -0.0025378 0.000973997 0.00528442 -0.00259312 -0.00298107 -0.00231853 -0.00202792 0.00484488 -0.00230836 0.0033238 -0.00293124 -0.00196802 -0.00233306 -0.000501246 -0.00263282 -0.00109333 -0.000472336 -0.000507706 -0.00274896 -0.00289268 -0.00190099 0.000970517 -0.00258027 -0.00239325 -0.00182548 0.000862769 -0.00230255 0.00912156 -0.00299011 0.000838336 0.000627195 -0.00274731 -0.00262895 -0.00262867 -0.00239897 0.0077711 -0.00259825 -0.00222643 0.00102214 0.0074623 0.00336304 0.00204574 0.000400675 0.00437485 -0.000431173 0.0196636 -0.00222451 4.5356e-06 -6.45837e-05 0.000812016 -0.00273932 -0.00100952 -0.00110942 0.00607166 -0.00273848 -0.00230181 0.00732658 -0.000324267 -0.0024178 0.000442321 -0.00246491 0.000716632 0.000143629 -0.000564988 -0.00273909 0.00480913 -0.00273174 0.000747294 -0.00226202 0.0048826 -0.00256643
lyrNY5 -0.000919186 -0.00567206 0.000852732 -0.00109235 -0.00118884 0.007191 -0.0020487 -0.00550182 0.00652858 -0.00553489 -0.00573162 -0.00556894 -0.00205714 -0.00227906 -0.00562426 0.00665979 0.00732233 0.00634869 -0.00231196 0.0073325 -0.000746561 0.00670962 0.00640859 0.00730779 -0.00353239 0.00643781 -0.00412447 -0.00350347 -0.00353885 -0.0057801 0.00674817 0.00583663 -0.00206062 -0.00561141 0.00667738 0.00567672 -0.00103927 0.00733831 -0.00212969 0.00665075 -0.000286236 -0.00240394 -0.00577845 -0.00566009 -0.00565981 0.00689351 -0.00208858 -0.00562939 0.00356205 -0.000879893 -0.00216072 -0.00200365 -0.00171009 0.000365234 -0.0022186 0.000610461 -0.00222451 0.0133665 -0.00112004 -0.00118916 0.00228402 -0.00577046 -0.00404066 -0.00414056 -0.00200718 0.00690237 0.00711643 -0.00229644 0.000717367 0.00722305 0.00040688 -0.00549605 0.00218864 -0.000980943 -0.00359613 -0.00577023 -0.00234771 -0.00576288 0.0022193 0.00680861 -0.00227424 -0.00559757
lyrAB2 0.00145678 -0.00329609 0.000915575 0.0121906 0.0135988 -0.00134538 0.000180353 -0.00312585 -0.00143758 -0.00315893 -0.00335566 -0.00319298 0.000318819 9.69065e-05 -0.0032483 -0.00187659 -0.00121405 -0.000923445 6.40025e-05 -0.00120388 0.00102374 -0.00182676 -0.000863545 -0.00122859 -0.00115642 -0.00152834 -0.00174851 -0.00112751 -0.00116288 -0.00340414 -0.00178821 -0.000796508 0.00031534 -0.00323545 -0.00128877 -0.000720999 0.00133669 -0.00119807 9.93546e-05 -0.00188563 0.00260689 -2.79832e-05 -0.00340249 -0.00328413 -0.00328384 -0.00129449 0.000140472 -0.00325343 -0.00112195 0.00149607 6.83252e-05 0.000372308 0.000665873 0.00150515 0.000157366 0.000673305 4.5356e-06 -0.00112004 0.0301011 0.0135985 -8.91452e-05 -0.0033945 -0.0016647 -0.0017646 0.000221872 -0.00163401 -0.00119733 -6.73949e-05 0.000780211 -0.00131333 0.0015468 -0.00312009 -0.000184529 0.0104257 -0.00122017 -0.00339427 2.82509e-05 -0.00338692 -0.000153867 -0.00115754 0.000101718 -0.00322161
lyrSK2 0.00138766 -0.00336521 0.000846456 0.0121215 0.0169281 -0.0014145 0.000111233 -0.00319497 -0.0015067 -0.00322804 -0.00342478 -0.0032621 0.0002497 2.77872e-05 -0.00331742 -0.00194571 -0.00128317 -0.000992564 -5.11675e-06 -0.001273 0.000954622 -0.00189588 -0.000932664 -0.00129771 -0.00122554 -0.00159746 -0.00181762 -0.00119663 -0.001232 -0.00347326 -0.00185732 -0.000865628 0.00024622 -0.00330456 -0.00135789 -0.000790119 0.00126757 -0.00126719 3.02353e-05 -0.00195475 0.00253778 -9.71025e-05 -0.00347161 -0.00335325 -0.00335296 -0.00136361 7.13531e-05 -0.00332255 -0.00119107 0.00142695 -7.94066e-07 0.000303189 0.000596754 0.00143603 8.8247e-05 0.000604185 -6.45837e-05 -0.00118916 0.0135985 0.0322322 -0.000158264 -0.00346361 -0.00173382 -0.00183372 0.000152752 -0.00170313 -0.00126645 -0.000136514 0.000711091 -0.00138244 0.00147768 -0.00318921 -0.000253648 0.0103566 -0.00128929 -0.00346339 -4.08683e-05 -0.00345603 -0.000222986 -0.00122666 3.25986e-05 -0.00329073
lyrPA4 0.000111706 -0.00464116 0.000877747 -6.14563e-05 -0.000157946 0.00205868 0.000987833 -0.00447092 0.00182365 -0.004504 -0.00470073 -0.00453805 -0.00102625 -0.00124816 -0.00459337 0.00152747 0.00219001 0.00205262 -0.00128107 0.00220018 0.00855277 0.0015773 0.00211252 0.00217547 -0.00250149 0.00173289 -0.00309358 -0.00247258 -0.00250795 -0.00474921 0.00161585 0.00191699 -0.00102973 -0.00458052 0.00197246 0.00189577 -8.37692e-06 0.00220599 0.000906835 0.00151843 0.000744655 -0.00137305 -0.00474756 -0.0046292 -0.00462891 0.00205789 0.000947952 -0.0045985 0.000790664 0.000150998 0.000875805 -0.000972762 -0.000679197 0.00102476 -0.0011877 0.000635477 0.000812016 0.00228402 -8.91452e-05 -0.000158264 0.0222065 -0.00473957 -0.00300977 -0.00310967 0.00102935 0.00177005 0.00348423 0.000740085 0.000742383 0.00209073 0.00106641 -0.00446516 0.0119716 4.99479e-05 -0.00256524 -0.00473934 -0.00131682 -0.00473199 0.0101261 0.00210369 -0.00124335 -0.00456668
areQC4 -0.0021672 0.0132083 -0.00373485 -0.00336681 -0.0034633 -0.0059958 -0.0025635 0.00942022 -0.006088 0.0118202 0.0139804 0.00935309 -0.000491403 -0.00203638 0.0124366 -0.00652701 -0.00586447 -0.00557387 -0.00206928 -0.0058543 -0.00362668 -0.00647718 -0.00551396 -0.00587901 0.00198703 -0.00617877 0.0044852 0.00310215 0.00198057 0.0156478 -0.00643863 -0.00544693 -0.000494883 0.00931063 -0.00593919 -0.00537142 -0.00228728 -0.00584849 -0.0026445 -0.00653605 -0.00256069 0.000394501 0.0150985 0.00926194 0.00926223 -0.00594491 -0.00260338 0.0124314 -0.00577237 -0.00212791 -0.00267553 -0.00176097 -0.00146741 -0.00314527 -0.00197592 -0.00397712 -0.00273932 -0.00577046 -0.0033945 -0.00346361 -0.00473957 0.0189442 0.00516986 0.00446911 -0.00252198 -0.00628443 -0.00584775 -0.00281125 -0.00387021 -0.00596375 -0.00310362 0.00942598 -0.00483495 -0.0032554 0.00192329 0.0146976 -0.00210503 0.0147049 -0.00480429 -0.00580796 -0.00203156 0.00932446
areSK1 -0.0004374 0.00526826 -0.00200505 -0.00163701 -0.0017335 -0.004266 -0.000833702 0.0054385 -0.0043582 0.00540543 0.0052087 0.00537138 0.0012384 -0.000306577 0.00531606 -0.00479721 -0.00413467 -0.00384407 -0.000339481 -0.0041245 -0.00189688 -0.00474738 -0.00378417 -0.00414921 0.00371683 -0.00444897 0.006215 0.00483195 0.00371037 0.00516022 -0.00470883 -0.00371713 0.00123492 0.00532891 -0.0042094 -0.00364162 -0.000557483 -0.00411869 -0.0009147 -0.00480625 -0.000830896 0.0021243 0.00516187 0.00528023 0.00528051 -0.00421512 -0.000873582 0.00531093 -0.00404257 -0.000398108 -0.000945729 -3.11748e-05 0.00026239 -0.00141547 -0.000246117 -0.00224732 -0.00100952 -0.00404066 -0.0016647 -0.00173382 -0.00300977 0.00516986 0.0129558 0.00619891 -0.000792183 -0.00455463 -0.00411795 -0.00108145 -0.00214041 -0.00423395 -0.00137382 0.00544427 -0.00310515 -0.0015256 0.00365309 0.00517009 -0.000375232 0.00517744 -0.00307449 -0.00407816 -0.000301765 0.00534275
lyrON11 -0.000537305 0.00456751 -0.00210495 -0.00173691 -0.0018334 -0.0043659 -0.000933606 0.00473775 -0.0044581 0.00470468 0.00450794 0.00467062 0.00113849 -0.000406481 0.0046153 -0.00489712 -0.00423458 -0.00394397 -0.000439385 -0.00422441 -0.00199679 -0.00484728 -0.00388407 -0.00424911 0.00361693 -0.00454887 0.0152712 0.00473205 0.00361047 0.00445947 -0.00480873 -0.00381703 0.00113501 0.00462816 -0.0043093 -0.00374153 -0.000657387 -0.0042186 -0.0010146 -0.00490616 -0.0009308 0.0020244 0.00446112 0.00457947 0.00457976 -0.00431502 -0.000973486 0.00461017 -0.00414248 -0.000498012 -0.00104563 -0.000131079 0.000162486 -0.00151537 -0.000346021 -0.00234722 -0.00110942 -0.00414056 -0.0017646 -0.00183372 -0.00310967 0.00446911 0.00619891 0.0220065 -0.000892087 -0.00465453 -0.00421786 -0.00118135 -0.00224032 -0.00433385 -0.00147373 0.00474351 -0.00320505 -0.00162551 0.00355318 0.00446933 -0.000475136 0.00447669 -0.00317439 -0.00417807 -0.000401669 0.00464199
lyrIL2 0.00120019 -0.00242358 2.8434e-05 0.000249561 0.000153071 -0.00223252 0.00624748 -0.00225334 -0.00232472 -0.00228641 -0.00248315 -0.00232047 0.00119133 0.00550176 -0.00237579 -0.00276373 -0.00210119 -0.00181059 0.00506222 -0.00209102 0.00354114 -0.0027139 -0.00175069 -0.00211573 -0.00028391 -0.00241549 -0.000875992 -0.000254999 -0.00029037 -0.00253162 -0.00267535 -0.00168365 0.00118785 -0.00236293 -0.00217591 -0.00160814 0.0010801 -0.00208521 0.00616648 -0.00277277 0.00105567 0.000844531 -0.00252997 -0.00241162 -0.00241133 -0.00218163 0.0062076 -0.00238092 -0.00200909 0.00123948 0.00613545 0.00358037 0.00226308 0.000618011 0.00459219 -0.000213837 0.00607166 -0.00200718 0.000221872 0.000152752 0.00102935 -0.00252198 -0.000792183 -0.000892087 0.0106862 -0.00252115 -0.00208447 0.00599973 -0.000106931 -0.00220047 0.000659657 -0.00224758 0.000933968 0.000360965 -0.000347652 -0.00252176 0.00502647 -0.0025144 0.00096463 -0.00204468 0.00509993 -0.0023491
lyrNC4 -0.00143316 -0.00618603 0.000338762 -0.00160632 -0.00170281 0.0078126 -0.00256267 -0.00601579 0.00601461 -0.00604886 -0.00624559 -0.00608291 -0.00257111 -0.00279302 -0.00613823 0.0116386 0.00717763 0.00583472 -0.00282593 0.00718781 -0.00126053 0.0116884 0.00589462 0.00757703 -0.00404635 0.00592384 -0.00463844 -0.00401744 -0.00405282 -0.00629407 0.011727 0.00532266 -0.00257459 -0.00612538 0.00616341 0.00516275 -0.00155324 0.00719361 -0.00264366 0.0116296 -0.000800206 -0.00291791 -0.00629242 -0.00617406 -0.00617377 0.00637954 -0.00260255 -0.00614336 0.00304808 -0.00139386 -0.00267469 -0.00251762 -0.00222406 -0.000148736 -0.00273256 9.64914e-05 -0.00273848 0.00690237 -0.00163401 -0.00170313 0.00177005 -0.00628443 -0.00455463 -0.00465453 -0.00252115 0.0283508 0.00660246 -0.00281041 0.000203397 0.00784465 -0.000107089 -0.00601002 0.00167467 -0.00149491 -0.0041101 -0.0062842 -0.00286168 -0.00627685 0.00170533 0.00629464 -0.00278821 -0.00611154
lyrPA1 -0.000996479 -0.00574935 0.000775439 -0.00116964 -0.00126613 0.00689109 -0.00212599 -0.00557911 0.00645129 -0.00561218 -0.00580892 -0.00564623 -0.00213444 -0.00235635 -0.00570155 0.00635987 0.00702241 0.0062714 -0.00238925 0.00703259 -0.000823854 0.00640971 0.0063313 0.00700788 -0.00360968 0.00636052 -0.00420176 -0.00358077 -0.00361614 -0.00585739 0.00644826 0.00575933 -0.00213792 -0.0056887 0.00660009 0.00559942 -0.00111656 0.00703839 -0.00220699 0.00635083 -0.000363529 -0.00248124 -0.00585574 -0.00573738 -0.0057371 0.00681622 -0.00216587 -0.00570669 0.00348476 -0.000957187 -0.00223802 -0.00208095 -0.00178738 0.00028794 -0.00229589 0.000533168 -0.00230181 0.00711643 -0.00119733 -0.00126645 0.00348423 -0.00584775 -0.00411795 -0.00421786 -0.00208447 0.00660246 0.0181663 -0.00237374 0.000640074 0.00692314 0.000329587 -0.00557335 0.00338884 -0.00105824 -0.00367342 -0.00584753 -0.002425 -0.00584017 0.00341951 0.00673132 -0.00235154 -0.00567486
lyrOH1 0.000910921 -0.00271285 -0.000260833 -3.9706e-05 -0.000136195 -0.00252179 0.00632602 -0.00254261 -0.00261398 -0.00257568 -0.00277241 -0.00260973 0.000902066 0.00521249 -0.00266505 -0.003053 -0.00239046 -0.00209985 0.00477295 -0.00238029 0.00325187 -0.00300317 -0.00203995 -0.00240499 -0.000573176 -0.00270475 -0.00116526 -0.000544266 -0.000579636 -0.00282089 -0.00296461 -0.00197292 0.000898587 -0.0026522 -0.00246518 -0.00189741 0.000790838 -0.00237448 0.0074214 -0.00306204 0.000766406 0.000555264 -0.00281924 -0.00270088 -0.0027006 -0.0024709 0.00746252 -0.00267018 -0.00229836 0.000950213 0.00932341 0.00329111 0.00197381 0.000328744 0.00430292 -0.000503103 0.00732658 -0.00229644 -6.73949e-05 -0.000136514 0.000740085 -0.00281125 -0.00108145 -0.00118135 0.00599973 -0.00281041 -0.00237374 0.0253499 -0.000396197 -0.00248973 0.000370391 -0.00253685 0.000644701 7.16981e-05 -0.000636919 -0.00281102 0.0047372 -0.00280367 0.000675363 -0.00233395 0.00481067 -0.00263836
lyrMO1 0.000981061 -0.00377181 0.00909025 0.000807899 0.00071141 0.000492026 -0.00014845 -0.00360157 0.000399827 -0.00363464 -0.00383138 -0.00366869 -0.000156895 -0.000378808 -0.00372401 -3.91877e-05 0.000623351 0.000913959 -0.000411712 0.000633524 0.00115369 1.06449e-05 0.000973859 0.000608816 -0.00163214 0.000309059 -0.00222422 -0.00160323 -0.0016386 -0.00387985 4.91979e-05 0.0010409 -0.000160375 -0.00371116 0.00054863 0.0011164 0.000860979 0.000639331 -0.000229448 -4.82284e-05 0.00161401 -0.000503698 -0.0038782 -0.00375984 -0.00375956 0.00054291 -0.00018833 -0.00372915 0.000715451 0.00102035 -0.000260477 -0.000103406 0.000190159 0.00226548 -0.000318348 0.0150243 -0.000324267 0.000717367 0.000780211 0.000711091 0.000742383 -0.00387021 -0.00214041 -0.00224032 -0.000106931 0.000203397 0.000640074 -0.000396197 0.0287298 0.000524078 0.00230713 -0.00359581 0.000646999 0.000919304 -0.00169588 -0.00386998 -0.000447464 -0.00386263 0.000677661 0.000679863 -0.000373997 -0.00369732
lyrWV1 -0.00111247 -0.00586534 0.000659442 -0.00128564 -0.00138213 0.00906085 -0.00224199 -0.00569511 0.00633529 -0.00572818 -0.00592491 -0.00576223 -0.00225043 -0.00247234 -0.00581755 0.00760207 0.00749831 0.0061554 -0.00250525 0.00750849 -0.00093985 0.0076519 0.0062153 0.00789771 -0.00372567 0.00624452 -0.00431776 -0.00369676 -0.00373213 -0.00597339 0.00769045 0.00564334 -0.00225391 -0.0058047 0.00648409 0.00548343 -0.00123256 0.00751429 -0.00232298 0.00759303 -0.000479525 -0.00259723 -0.00597174 -0.00585338 -0.00585309 0.00670022 -0.00228187 -0.00582268 0.00336876 -0.00107318 -0.00235401 -0.00219694 -0.00190338 0.000171944 -0.00241188 0.000417172 -0.0024178 0.00722305 -0.00131333 -0.00138244 0.00209073 -0.00596375 -0.00423395 -0.00433385 -0.00220047 0.00784465 0.00692314 -0.00248973 0.000524078 0.0191976 0.000213591 -0.00568934 0.00199535 -0.00117423 -0.00378942 -0.00596352 -0.002541 -0.00595617 0.00202601 0.00661532 -0.00246753 -0.00579086
lyrIA1 0.00174765 -0.00300522 0.00244249 0.00157449 0.001478 0.000181539 0.000618138 -0.00283498 8.93406e-05 -0.00286805 -0.00306479 -0.00290211 0.000609693 0.00038778 -0.00295743 -0.000349675 0.000312864 0.000603472 0.000354876 0.000323037 0.00192027 -0.000299842 0.000663372 0.00029833 -0.00086555 -1.4283e-06 -0.00145763 -0.00083664 -0.00087201 -0.00311326 -0.000261289 0.000730408 0.000606213 -0.00294457 0.000238143 0.000805917 0.00162757 0.000328844 0.00053714 -0.000358715 0.0023806 0.00026289 -0.00311162 -0.00299326 -0.00299297 0.000232423 0.000578258 -0.00296256 0.000404964 0.00178694 0.000506111 0.000663182 0.000956747 0.00338795 0.00044824 0.00220022 0.000442321 0.00040688 0.0015468 0.00147768 0.00106641 -0.00310362 -0.00137382 -0.00147373 0.000659657 -0.000107089 0.000329587 0.000370391 0.00230713 0.000213591 0.0141523 -0.00282922 0.000971025 0.00168589 -0.000929293 -0.0031034 0.000319124 -0.00309604 0.00100169 0.000369376 0.000392591 -0.00293074
areMB2 -0.0018928 0.00952438 -0.00346044 -0.0030924 -0.00318889 -0.0057214 -0.0022891 0.0165311 -0.00581359 0.00966155 0.00946481 0.0119137 -0.000217001 -0.00176197 0.00957218 -0.00625261 -0.00559007 -0.00529946 -0.00179488 -0.0055799 -0.00335228 -0.00620278 -0.00523956 -0.0056046 0.00226143 -0.00590436 0.00475961 0.00337656 0.00225497 0.00941634 -0.00616422 -0.00517253 -0.00022048 0.0118713 -0.00566479 -0.00509702 -0.00201288 -0.00557409 -0.0023701 -0.00626165 -0.00228629 0.000668904 0.00941799 0.0118226 0.0118229 -0.00567051 -0.00232898 0.00956704 -0.00549797 -0.0018535 -0.00240113 -0.00148657 -0.00119301 -0.00287087 -0.00170151 -0.00370271 -0.00246491 -0.00549605 -0.00312009 -0.00318921 -0.00446516 0.00942598 0.00544427 0.00474351 -0.00224758 -0.00601002 -0.00557335 -0.00253685 -0.00359581 -0.00568934 -0.00282922 0.0197357 -0.00456055 -0.002981 0.00219769 0.0094262 -0.00183063 0.00943356 -0.00452988 -0.00553356 -0.00175716 0.0118851
lyrON1 1.63219e-05 -0.00473655 0.000782364 -0.00015684 -0.000253329 0.0019633 0.000892449 -0.00456631 0.00172827 -0.00459938 -0.00479611 -0.00463343 -0.00112163 -0.00134355 -0.00468875 0.00143208 0.00209462 0.00195724 -0.00137645 0.0021048 0.00845738 0.00148192 0.00201714 0.00208009 -0.00259688 0.0016375 -0.00318896 -0.00256797 -0.00260334 -0.00484459 0.00152047 0.00182161 -0.00112511 -0.0046759 0.00187707 0.00180039 -0.000103761 0.0021106 0.000811451 0.00142304 0.000649272 -0.00146844 -0.00484294 -0.00472458 -0.0047243 0.00196251 0.000852569 -0.00469389 0.00069528 5.56143e-05 0.000780422 -0.00106815 -0.000774581 0.000929378 -0.00128309 0.000540093 0.000716632 0.00218864 -0.000184529 -0.000253648 0.0119716 -0.00483495 -0.00310515 -0.00320505 0.000933968 0.00167467 0.00338884 0.000644701 0.000646999 0.00199535 0.000971025 -0.00456055 0.0298372 -4.54357e-05 -0.00266062 -0.00483472 -0.0014122 -0.00482737 0.0100307 0.00200831 -0.00133874 -0.00466206
lyrSK1 0.00159587 -0.003157 0.00105467 0.0104534 0.0103569 -0.00120628 0.000319446 -0.00298676 -0.00129848 -0.00301983 -0.00321657 -0.00305389 0.000457912 0.000236 -0.00310921 -0.0017375 -0.00107496 -0.000784352 0.000203096 -0.00106479 0.00116283 -0.00168767 -0.000724451 -0.00108949 -0.00101733 -0.00138925 -0.00160941 -0.00098842 -0.00102379 -0.00326504 -0.00164911 -0.000657415 0.000454433 -0.00309635 -0.00114968 -0.000581906 0.00147579 -0.00105898 0.000238448 -0.00174654 0.00274599 0.00011111 -0.0032634 -0.00314504 -0.00314475 -0.0011554 0.000279565 -0.00311434 -0.00098286 0.00163516 0.000207418 0.000511401 0.000804967 0.00164425 0.000296459 0.000812398 0.000143629 -0.000980943 0.0104257 0.0103566 4.99479e-05 -0.0032554 -0.0015256 -0.00162551 0.000360965 -0.00149491 -0.00105824 7.16981e-05 0.000919304 -0.00117423 0.00168589 -0.002981 -4.54357e-05 0.027612 -0.00108107 -0.00325518 0.000167344 -0.00324782 -1.47738e-05 -0.00101845 0.000240811 -0.00308252
areSK2 7.12988e-06 0.00202169 -0.00156052 -0.00119248 -0.00128897 -0.00382147 -0.000389172 0.00219193 -0.00391367 0.00215886 0.00196212 0.0021248 0.00168293 0.000137954 0.00206948 -0.00435268 -0.00369014 -0.00339954 0.00010505 -0.00367997 -0.00145235 -0.00430285 -0.00333964 -0.00370468 0.0125101 -0.00400444 0.00356928 0.00419027 0.0185512 0.00191365 -0.0042643 -0.0032726 0.00167945 0.00208234 -0.00376487 -0.00319709 -0.000112953 -0.00367416 -0.000470169 -0.00436172 -0.000386366 0.00256883 0.0019153 0.00203365 0.00203394 -0.00377058 -0.000429052 0.00206435 -0.00359804 4.64222e-05 -0.000501199 0.000413356 0.000706921 -0.000970939 0.000198414 -0.00180279 -0.000564988 -0.00359613 -0.00122017 -0.00128929 -0.00256524 0.00192329 0.00365309 0.00355318 -0.000347652 -0.0041101 -0.00367342 -0.000636919 -0.00169588 -0.00378942 -0.000929293 0.00219769 -0.00266062 -0.00108107 0.0246639 0.00192351 6.92982e-05 0.00193087 -0.00262996 -0.00363363 0.000142765 0.00209617
areGL1 -0.00216697 0.0132086 -0.00373462 -0.00336658 -0.00346307 -0.00599557 -0.00256328 0.00942044 -0.00608777 0.0118204 0.0139807 0.00935332 -0.000491178 -0.00203615 0.0124368 -0.00652679 -0.00586425 -0.00557364 -0.00206905 -0.00585408 -0.00362645 -0.00647695 -0.00551374 -0.00587878 0.00198726 -0.00617854 0.00448543 0.00310238 0.0019808 0.0146879 -0.0064384 -0.0054467 -0.000494658 0.00931085 -0.00593897 -0.00537119 -0.00228706 -0.00584827 -0.00264427 -0.00653583 -0.00256047 0.000394726 0.0146896 0.00926217 0.00926245 -0.00594469 -0.00260316 0.0124316 -0.00577215 -0.00212768 -0.0026753 -0.00176075 -0.00146718 -0.00314504 -0.00197569 -0.00397689 -0.00273909 -0.00577023 -0.00339427 -0.00346339 -0.00473934 0.0146976 0.00517009 0.00446933 -0.00252176 -0.0062842 -0.00584753 -0.00281102 -0.00386998 -0.00596352 -0.0031034 0.0094262 -0.00483472 -0.00325518 0.00192351 0.0202954 -0.00210481 0.0147052 -0.00480406 -0.00580774 -0.00203134 0.00932469
lyrON7 0.00125555 -0.00200663 -0.000312099 5.59398e-05 -4.05495e-05 -0.00257305 0.00498495 -0.00183639 -0.00266525 -0.00186946 -0.0020662 -0.00190352 0.00160828 0.00683331 -0.00195884 -0.00310427 -0.00244173 -0.00215112 0.0116736 -0.00243155 -0.000203933 -0.00305443 -0.00209122 -0.00245626 0.000133041 -0.00275602 -0.000459041 0.000161951 0.000126581 -0.00211467 -0.00301588 -0.00202418 0.0016048 -0.00194598 -0.00251645 -0.00194867 0.00113546 -0.00242575 0.00490395 -0.00311331 0.000862051 0.00126148 -0.00211302 -0.00199467 -0.00199438 -0.00252217 0.00494507 -0.00196397 -0.00234963 0.00129484 0.00487292 0.00474528 0.00291211 0.000277478 0.00614996 -0.00055437 0.00480913 -0.00234771 2.82509e-05 -4.08683e-05 -0.00131682 -0.00210503 -0.000375232 -0.000475136 0.00502647 -0.00286168 -0.002425 0.0047372 -0.000447464 -0.002541 0.000319124 -0.00183063 -0.0014122 0.000167344 6.92982e-05 -0.00210481 0.0145695 -0.00209745 -0.00138154 -0.00238521 0.0075337 -0.00193215
areGL2 -0.00215962 0.0132159 -0.00372727 -0.00335923 -0.00345572 -0.00598822 -0.00255592 0.0094278 -0.00608042 0.0118278 0.013988 0.00936067 -0.000483824 -0.0020288 0.0124441 -0.00651943 -0.00585689 -0.00556629 -0.0020617 -0.00584672 -0.0036191 -0.0064696 -0.00550639 -0.00587143 0.00199461 -0.00617119 0.00449278 0.00310973 0.00198815 0.0146953 -0.00643105 -0.00543935 -0.000487303 0.00931821 -0.00593161 -0.00536384 -0.0022797 -0.00584091 -0.00263692 -0.00652847 -0.00255312 0.000402081 0.0146969 0.00926952 0.00926981 -0.00593733 -0.0025958 0.012439 -0.00576479 -0.00212033 -0.00266795 -0.00175339 -0.00145983 -0.00313769 -0.00196834 -0.00396954 -0.00273174 -0.00576288 -0.00338692 -0.00345603 -0.00473199 0.0147049 0.00517744 0.00447669 -0.0025144 -0.00627685 -0.00584017 -0.00280367 -0.00386263 -0.00595617 -0.00309604 0.00943356 -0.00482737 -0.00324782 0.00193087 0.0147052 -0.00209745 0.019707 -0.00479671 -0.00580038 -0.00202398 0.00933204
lyrON2 4.69839e-05 -0.00470589 0.000813026 -0.000126178 -0.000222667 0.00199396 0.000923111 -0.00453565 0.00175893 -0.00456872 -0.00476545 -0.00460277 -0.00109097 -0.00131289 -0.00465809 0.00146275 0.00212528 0.0019879 -0.00134579 0.00213546 0.00848804 0.00151258 0.0020478 0.00211075 -0.00256622 0.00166816 -0.0031583 -0.00253731 -0.00257268 -0.00481393 0.00155113 0.00185227 -0.00109445 -0.00464524 0.00190774 0.00183105 -7.30986e-05 0.00214126 0.000842113 0.00145371 0.000679934 -0.00143778 -0.00481228 -0.00469392 -0.00469364 0.00199317 0.000883231 -0.00466322 0.000725942 8.62762e-05 0.000811084 -0.00103748 -0.000743919 0.00096004 -0.00125243 0.000570755 0.000747294 0.0022193 -0.000153867 -0.000222986 0.0101261 -0.00480429 -0.00307449 -0.00317439 0.00096463 0.00170533 0.00341951 0.000675363 0.000677661 0.00202601 0.00100169 -0.00452988 0.0100307 -1.47738e-05 -0.00262996 -0.00480406 -0.00138154 -0.00479671 0.0292604 0.00203897 -0.00130807 -0.0046314
lyrMD4 -0.00095669 -0.00570956 0.000815228 -0.00112985 -0.00122634 0.00658327 -0.0020862 -0.00553932 0.00837182 -0.00557239 -0.00576913 -0.00560645 -0.00209465 -0.00231656 -0.00566177 0.00605206 0.0067146 0.00631119 -0.00234946 0.00672477 -0.000784065 0.00610189 0.00637109 0.00670006 -0.00356989 0.00828105 -0.00416197 -0.00354098 -0.00357635 -0.0058176 0.00614044 0.00579912 -0.00209813 -0.00564891 0.00852062 0.00563921 -0.00107677 0.00673058 -0.0021672 0.00604302 -0.00032374 -0.00244145 -0.00581595 -0.0056976 -0.00569731 0.00663416 -0.00212608 -0.0056669 0.00352455 -0.000917397 -0.00219823 -0.00204116 -0.00174759 0.000327729 -0.0022561 0.000572957 -0.00226202 0.00680861 -0.00115754 -0.00122666 0.00210369 -0.00580796 -0.00407816 -0.00417807 -0.00204468 0.00629464 0.00673132 -0.00233395 0.000679863 0.00661532 0.000369376 -0.00553356 0.00200831 -0.00101845 -0.00363363 -0.00580774 -0.00238521 -0.00580038 0.00203897 0.017995 -0.00231175 -0.00563508
lyrON5 0.00132901 -0.00193316 -0.000238632 0.000129407 3.29174e-05 -0.00249959 0.00505841 -0.00176292 -0.00259178 -0.00179599 -0.00199273 -0.00183005 0.00168175 0.00690678 -0.00188537 -0.0030308 -0.00236826 -0.00207765 0.00756945 -0.00235809 -0.000130466 -0.00298097 -0.00201775 -0.00238279 0.000206508 -0.00268255 -0.000385574 0.000235418 0.000200048 -0.00204121 -0.00294241 -0.00195072 0.00167827 -0.00187251 -0.00244298 -0.00187521 0.00120893 -0.00235228 0.00497742 -0.00303984 0.000935518 0.00133495 -0.00203956 -0.0019212 -0.00192091 -0.0024487 0.00501853 -0.0018905 -0.00227616 0.00136831 0.00494639 0.00481874 0.00298558 0.000350945 0.00622342 -0.000480903 0.0048826 -0.00227424 0.000101718 3.25986e-05 -0.00124335 -0.00203156 -0.000301765 -0.000401669 0.00509993 -0.00278821 -0.00235154 0.00481067 -0.000373997 -0.00246753 0.000392591 -0.00175716 -0.00133874 0.000240811 0.000142765 -0.00203134 0.0075337 -0.00202398 -0.00130807 -0.00231175 0.0128697 -0.00185868
areQC7 -0.00199431 0.00942286 -0.00356196 -0.00319392 -0.00329041 -0.00582291 -0.00239061 0.0118793 -0.00591511 0.00956003 0.0093633 0.0143027 -0.000318518 -0.00186349 0.00947066 -0.00635413 -0.00569159 -0.00540098 -0.00189639 -0.00568141 -0.00345379 -0.00630429 -0.00534108 -0.00570612 0.00215992 -0.00600588 0.00465809 0.00327504 0.00215346 0.00931482 -0.00626574 -0.00527404 -0.000321997 0.0180323 -0.00576631 -0.00519853 -0.0021144 -0.00567561 -0.00247161 -0.00636317 -0.00238781 0.000567387 0.00931647 0.0142115 0.0142118 -0.00577203 -0.0024305 0.00946553 -0.00559949 -0.00195502 -0.00250264 -0.00158809 -0.00129452 -0.00297238 -0.00180303 -0.00380423 -0.00256643 -0.00559757 -0.00322161 -0.00329073 -0.00456668 0.00932446 0.00534275 0.00464199 -0.0023491 -0.00611154 -0.00567486 -0.00263836 -0.00369732 -0.00579086 -0.00293074 0.0118851 -0.00466206 -0.00308252 0.00209617 0.00932469 -0.00193215 0.00933204 -0.0046314 -0.00563508 -0.00185868 0.0186733
