# Supplementary material for: Recent speciation associated with range expansion and a shift to self-fertilization in North American Arabidopsis
Source: Nat Commun. 2022 Dec 8;13:7564. doi: 10.1038/s41467-022-35368-1 (PMC9732334; doi:10.1038/s41467-022-35368-1)
Supplement: Supplementary file 5 — Source Data [file 41467_2022_35368_MOESM5_ESM.zip › Source Data/_Source Data Tables.xlsx]

## Sheet: Fig. 1
sample	pop	K5_1	K5_2	K5_3	K5_4	K5_5	K8_1	K8_2	K8_3	K8_4	K8_5	K8_6	K8_7	K8_8
lyrPA2_02	lyrPA2	0.99996	1e-05	1e-05	1e-05	1e-05	0.99993	1e-05	1e-05	1e-05	1e-05	1e-05	1e-05	1e-05
lyrPA2_29	lyrPA2	0.99996	1e-05	1e-05	1e-05	1e-05	0.99993	1e-05	1e-05	1e-05	1e-05	1e-05	1e-05	1e-05
lyrNY1_07	lyrNY1	0.853932	1.3e-05	1e-05	0.059	0.087044	0.895671	1e-05	1e-05	0.076213	0.011981	1e-05	0.016094	1e-05
lyrNY1_18	lyrNY1	0.918322	1e-05	1e-05	0.028169	0.053489	0.94239	1e-05	1e-05	0.05755	1e-05	1e-05	1e-05	1e-05
lyrNY2_03	lyrNY2	0.933909	1e-05	1e-05	0.025797	0.040274	0.958947	1e-05	1e-05	0.040993	1e-05	1e-05	1e-05	1e-05
lyrNY2_25	lyrNY2	0.90338	1.6e-05	1e-05	0.042755	0.053839	0.94489	1e-05	1e-05	0.05505	1e-05	1e-05	1e-05	1e-05
lyrNY3_20	lyrNY3	0.924102	1e-05	1e-05	1e-05	0.075868	0.919384	1e-05	1e-05	0.080556	1e-05	1e-05	1e-05	1e-05
lyrNY3_22	lyrNY3	0.938456	1e-05	1e-05	1e-05	0.061514	0.935798	1e-05	1e-05	0.064142	1e-05	1e-05	1e-05	1e-05
lyrNY5_02	lyrNY5	0.915669	1e-05	1e-05	0.051783	0.032528	0.95408	1e-05	1e-05	0.033051	1e-05	1e-05	0.012819	1e-05
lyrNY5_19	lyrNY5	0.89317	1e-05	1e-05	0.06148	0.04533	0.938077	1e-05	1e-05	0.036404	0.011625	1e-05	0.013854	1e-05
lyrPA4_03	lyrPA4	0.677203	0.322767	1e-05	1e-05	1e-05	1e-05	0.99993	1e-05	1e-05	1e-05	1e-05	1e-05	1e-05
lyrPA4_19	lyrPA4	0.642597	0.357373	1e-05	1e-05	1e-05	1e-05	0.99993	1e-05	1e-05	1e-05	1e-05	1e-05	1e-05
lyrIN1_05	lyrIN1	1e-05	0.99996	1e-05	1e-05	1e-05	1e-05	1e-05	0.966929	1e-05	1e-05	0.033011	1e-05	1e-05
lyrIN1_30	lyrIN1	1e-05	0.979763	0.020207	1e-05	1e-05	1e-05	1e-05	0.952875	1e-05	1e-05	0.047065	1e-05	1e-05
lyrIL2_11	lyrIL2	0.034195	0.85092	0.114865	1e-05	1e-05	0.029098	1e-05	0.757797	1e-05	1e-05	0.213054	1e-05	1e-05
lyrIL2_20	lyrIL2	1e-05	0.902335	0.097635	1e-05	1e-05	1e-05	1e-05	0.788524	1e-05	1e-05	0.211416	1e-05	1e-05
lyrMI1_10	lyrMI1	1e-05	0.99996	1e-05	1e-05	1e-05	1e-05	1e-05	0.99993	1e-05	1e-05	1e-05	1e-05	1e-05
lyrMI1_12	lyrMI1	1e-05	0.99996	1e-05	1e-05	1e-05	1e-05	1e-05	0.99993	1e-05	1e-05	1e-05	1e-05	1e-05
lyrMI2_06	lyrMI2	1e-05	0.99996	1e-05	1e-05	1e-05	1e-05	1e-05	0.986577	1e-05	0.013363	1e-05	1e-05	1e-05
lyrMI2_29	lyrMI2	1e-05	0.99996	1e-05	1e-05	1e-05	1e-05	1e-05	0.99993	1e-05	1e-05	1e-05	1e-05	1e-05
lyrMI3_08a	lyrMI3	1e-05	0.98842	1e-05	1e-05	0.01155	1e-05	1e-05	0.909369	1e-05	0.061313	0.029268	1e-05	1e-05
lyrMI3_24	lyrMI3	1e-05	0.961742	1e-05	1e-05	0.038228	1e-05	1e-05	0.854813	0.002709	0.058531	0.083906	1e-05	1e-05
lyrMI4_07	lyrMI4	1e-05	0.940899	1e-05	1e-05	0.059071	1e-05	1e-05	0.901541	0.025476	0.072933	1e-05	1e-05	1e-05
lyrMI4_32	lyrMI4	1e-05	0.94087	1e-05	1e-05	0.0591	1e-05	1e-05	0.902932	0.026362	0.070656	1e-05	1e-05	1e-05
lyrWI3_18	lyrWI3	1e-05	0.509173	0.433367	1e-05	0.057441	1e-05	1e-05	1e-05	1e-05	1e-05	0.99993	1e-05	1e-05
lyrWI3_26	lyrWI3	1e-05	0.513998	0.430214	1e-05	0.055769	1e-05	1e-05	1e-05	1e-05	1e-05	0.99993	1e-05	1e-05
lyrMI5_02	lyrMI5	1e-05	0.559555	0.425458	1e-05	0.014968	1e-05	1e-05	1e-05	1e-05	1e-05	0.99993	1e-05	1e-05
lyrMI5_17	lyrMI5	1e-05	0.548305	0.439846	1e-05	0.011829	1e-05	1e-05	1e-05	1e-05	1e-05	0.99993	1e-05	1e-05
lyrMI6_11	lyrMI6	1e-05	0.444973	1e-05	1e-05	0.554997	1e-05	1e-05	1e-05	1e-05	0.99993	1e-05	1e-05	1e-05
lyrMI6_34	lyrMI6	1e-05	0.44517	1e-05	1e-05	0.5548	1e-05	1e-05	0.021706	1e-05	0.978234	1e-05	1e-05	1e-05
lyrMO1_2	lyrMO1	1e-05	1e-05	0.99996	1e-05	1e-05	1e-05	1e-05	1e-05	1e-05	1e-05	1e-05	1e-05	0.99993
lyrMO1_40	lyrMO1	1e-05	1e-05	0.99996	1e-05	1e-05	1e-05	1e-05	1e-05	1e-05	1e-05	1e-05	1e-05	0.99993
lyrON9_03	lyrON9	1e-05	0.819071	1e-05	1e-05	0.180899	1e-05	1e-05	0.532156	1e-05	0.467784	1e-05	1e-05	1e-05
lyrON9_25	lyrON9	1e-05	0.794657	1e-05	1e-05	0.205313	1e-05	1e-05	0.538333	1e-05	0.461607	1e-05	1e-05	1e-05
lyrON10_05	lyrON10	1e-05	0.815893	1e-05	1e-05	0.184077	1e-05	1e-05	0.54702	1e-05	0.45292	1e-05	1e-05	1e-05
lyrON10_30	lyrON10	1e-05	0.796053	1e-05	1e-05	0.203917	1e-05	1e-05	0.528203	1e-05	0.471737	1e-05	1e-05	1e-05
lyrON11_03	lyrON11	1e-05	0.269823	1e-05	1e-05	0.730147	1e-05	1e-05	1e-05	1e-05	0.99993	1e-05	1e-05	1e-05
lyrON11_27	lyrON11	1e-05	0.27686	1e-05	1e-05	0.72311	1e-05	1e-05	1e-05	1e-05	0.99993	1e-05	1e-05	1e-05
lyrON11.1_02	lyrON11.1	1e-05	0.262396	1e-05	1e-05	0.737574	1e-05	1e-05	1e-05	1e-05	0.99993	1e-05	1e-05	1e-05
lyrON11.1_24	lyrON11.1	1e-05	0.241013	1e-05	1e-05	0.758957	1e-05	1e-05	1e-05	1e-05	0.99993	1e-05	1e-05	1e-05
lyrON12_03	lyrON12	1e-05	0.600959	0.169656	1e-05	0.229365	1e-05	1e-05	0.191899	0.089024	0.180121	0.538916	1e-05	1e-05
lyrON12_30	lyrON12	1e-05	0.574018	0.218419	1e-05	0.207543	1e-05	1e-05	0.125094	0.051027	0.213446	0.610393	1e-05	1e-05
lyrON7_01	lyrON7	1e-05	0.940441	1e-05	1e-05	0.059529	1e-05	1e-05	0.95759	0.04235	1e-05	1e-05	1e-05	1e-05
lyrON7_29	lyrON7	1e-05	0.925547	1e-05	1e-05	0.074423	1e-05	1e-05	0.935313	0.064627	1e-05	1e-05	1e-05	1e-05
lyrON6_01	lyrON6	1e-05	0.893015	1e-05	1e-05	0.106955	1e-05	1e-05	0.901559	0.098381	1e-05	1e-05	1e-05	1e-05
lyrON6_28	lyrON6	1e-05	0.916755	1e-05	1e-05	0.083215	1e-05	1e-05	0.923427	0.076513	1e-05	1e-05	1e-05	1e-05
lyrWI2_04	lyrWI2	1e-05	0.503763	0.466694	1e-05	0.029523	1e-05	1e-05	1e-05	1e-05	1e-05	0.99993	1e-05	1e-05
lyrWI2_27	lyrWI2	1e-05	0.467455	0.5093	1e-05	0.023224	1e-05	1e-05	1e-05	1e-05	1e-05	0.99993	1e-05	1e-05
lyrMO2_07	lyrMO2	1e-05	1e-05	0.99996	1e-05	1e-05	1.2e-05	1.3e-05	1e-05	1e-05	1e-05	1e-05	1e-05	0.999925
lyrMO2_28	lyrMO2	1e-05	1e-05	0.99996	1e-05	1e-05	1e-05	1e-05	1.6e-05	1e-05	1e-05	1e-05	1e-05	0.999924
lyrNC1_01	lyrNC1	1e-05	1e-05	1e-05	0.99996	1e-05	1e-05	1e-05	1e-05	1e-05	1.8e-05	1e-05	0.999922	1e-05
lyrNC1_13	lyrNC1	1e-05	1e-05	1e-05	0.99996	1e-05	1e-05	1e-05	1e-05	1e-05	1e-05	1e-05	0.99993	1e-05
lyrNC3_16	lyrNC3	1e-05	1e-05	1e-05	0.99996	1e-05	1e-05	1e-05	1e-05	1e-05	1e-05	1e-05	0.99993	1e-05
lyrNC3_30	lyrNC3	1e-05	1e-05	1e-05	0.99996	1e-05	1e-05	1e-05	1e-05	1e-05	1e-05	1e-05	0.99993	1e-05
lyrNC2_03	lyrNC2	1e-05	1e-05	1e-05	0.99996	1e-05	1e-05	1e-05	1e-05	1e-05	1e-05	1e-05	0.99993	1e-05
lyrNC2_29	lyrNC2	1e-05	1e-05	1e-05	0.99996	1e-05	1e-05	1e-05	1e-05	1e-05	1e-05	1e-05	0.99993	1e-05
lyrNC4_02	lyrNC4	1e-05	1e-05	1e-05	0.99996	1e-05	1e-05	1e-05	1e-05	1e-05	1e-05	1e-05	0.99993	1e-05
lyrNC4_07	lyrNC4	1e-05	1e-05	1e-05	0.99996	1e-05	1e-05	1e-05	1e-05	1e-05	1e-05	1e-05	0.99993	1e-05
lyrMO3_09	lyrMO3	1e-05	1e-05	0.99996	1e-05	1e-05	1e-05	1e-05	1e-05	1e-05	1e-05	0.025392	1e-05	0.974548
lyrMO3_28	lyrMO3	1e-05	1e-05	0.99996	1e-05	1e-05	1e-05	1e-05	1e-05	1e-05	1e-05	1e-05	1e-05	0.99993
lyrTN1_01	lyrTN1	1e-05	1e-05	1e-05	0.99996	1e-05	1e-05	1e-05	1e-05	1e-05	1e-05	1e-05	0.99993	1e-05
lyrTN1_08	lyrTN1	1e-05	1e-05	1e-05	0.99996	1e-05	1e-05	1e-05	1e-05	1e-05	1e-05	1e-05	0.99993	1e-05
lyrIA1_04	lyrIA1	1e-05	0.181745	0.78266	1e-05	0.035576	1e-05	1e-05	1e-05	1e-05	1e-05	0.950406	1e-05	0.049534
lyrIA1_26	lyrIA1	1e-05	0.199927	0.76451	1e-05	0.035543	1e-05	1e-05	1e-05	1e-05	1e-05	0.99993	1e-05	1e-05
lyrIL1_01	lyrIL1	1e-05	0.99996	1e-05	1e-05	1e-05	1e-05	1e-05	0.99993	1e-05	1e-05	1e-05	1e-05	1e-05
lyrIL1_22	lyrIL1	1e-05	0.99996	1e-05	1e-05	1e-05	1e-05	1e-05	0.99993	1e-05	1e-05	1e-05	1e-05	1e-05
lyrVA2_10	lyrVA2	0.99996	1e-05	1e-05	1e-05	1e-05	0.99993	1e-05	1e-05	1e-05	1e-05	1e-05	1e-05	1e-05
lyrVA2_27	lyrVA2	0.99996	1e-05	1e-05	1e-05	1e-05	0.99993	1e-05	1e-05	1e-05	1e-05	1e-05	1e-05	1e-05
lyrVA1_08	lyrVA1	0.99996	1e-05	1e-05	1e-05	1e-05	0.99993	1e-05	1e-05	1e-05	1e-05	1e-05	1e-05	1e-05
lyrVA1_29	lyrVA1	0.99996	1e-05	1e-05	1e-05	1e-05	0.99993	1e-05	1e-05	1e-05	1e-05	1e-05	1e-05	1e-05
lyrMD1_04	lyrMD1	0.99996	1e-05	1e-05	1e-05	1e-05	0.99993	1e-05	1e-05	1e-05	1e-05	1e-05	1e-05	1e-05
lyrMD1_23	lyrMD1	0.99996	1e-05	1e-05	1e-05	1e-05	0.99993	1e-05	1e-05	1e-05	1e-05	1e-05	1e-05	1e-05
lyrMD4_04	lyrMD4	0.93096	1e-05	1e-05	0.06901	1e-05	0.976814	1e-05	1e-05	1e-05	1e-05	1e-05	0.023126	1e-05
lyrMD4_28	lyrMD4	0.964287	1e-05	1e-05	0.035683	1e-05	0.99993	1e-05	1e-05	1e-05	1e-05	1e-05	1e-05	1e-05
lyrNJ1_01	lyrNJ1	0.975953	1e-05	1e-05	1e-05	0.024017	0.971314	1e-05	1e-05	0.028626	1e-05	1e-05	1e-05	1e-05
lyrNJ1_26	lyrNJ1	0.929049	1e-05	1e-05	1e-05	0.070921	0.926083	1e-05	1e-05	0.073857	1e-05	1e-05	1e-05	1e-05
lyrMD2_09	lyrMD2	0.959775	1e-05	1e-05	0.040195	1e-05	0.99993	1e-05	1e-05	1e-05	1e-05	1e-05	1e-05	1e-05
lyrMD2_29	lyrMD2	0.915378	1e-05	1e-05	0.084592	1e-05	0.967925	1e-05	1e-05	1e-05	1e-05	1e-05	0.032015	1e-05
lyrMD3_07	lyrMD3	0.72362	1e-05	1e-05	0.273034	0.003326	0.960277	1e-05	1e-05	1e-05	1e-05	1e-05	0.039663	1e-05
lyrMD3_23	lyrMD3	0.702322	1e-05	1e-05	0.292203	0.005455	0.932494	1e-05	1e-05	1e-05	1e-05	1e-05	0.067446	1e-05
lyrWV1_05	lyrWV1	0.603915	1e-05	1e-05	0.389222	0.006843	0.817836	1e-05	1e-05	1e-05	1e-05	1e-05	0.182104	1e-05
lyrWV1_19	lyrWV1	0.623902	0.003953	1e-05	0.372125	1e-05	0.860665	1e-05	1e-05	1e-05	1e-05	1e-05	0.139275	1e-05
lyrPA1_11	lyrPA1	0.966144	1e-05	1e-05	0.033826	1e-05	0.878833	0.120894	1e-05	1e-05	1e-05	1e-05	0.000223	1e-05
lyrPA1_23	lyrPA1	0.995968	1e-05	0.004002	1e-05	1e-05	0.901731	0.098209	1e-05	1e-05	1e-05	1e-05	1e-05	1e-05
lyrPA3_02	lyrPA3	0.966384	1e-05	1e-05	0.033586	1e-05	0.9552	0.04474	1e-05	1e-05	1e-05	1e-05	1e-05	1e-05
lyrPA3_27	lyrPA3	0.942765	1e-05	1e-05	0.057205	1e-05	0.973861	1e-05	1e-05	1e-05	1e-05	1e-05	0.026079	1e-05
lyrNY6_04	lyrNY6	0.970319	1e-05	1e-05	0.029651	1e-05	0.99993	1e-05	1e-05	1e-05	1e-05	1e-05	1e-05	1e-05
lyrNY6_19	lyrNY6	0.918415	1e-05	1e-05	0.060755	0.020811	0.942918	1e-05	1e-05	0.024094	1e-05	1e-05	0.032938	1e-05
lyrNY4_15	lyrNY4	0.917255	1e-05	1e-05	0.082715	1e-05	0.961803	1e-05	1e-05	1e-05	1e-05	1e-05	0.038137	1e-05
lyrNY4_24	lyrNY4	0.955987	1e-05	1e-05	0.043983	1e-05	0.99993	1e-05	1e-05	1e-05	1e-05	1e-05	1e-05	1e-05
lyrWI1_02	lyrWI1	1e-05	0.488125	0.485288	1e-05	0.026567	1e-05	1e-05	0.168786	1e-05	1e-05	0.737115	1e-05	0.094049
lyrWI1_25	lyrWI1	0.040896	0.472793	0.486291	1e-05	1e-05	1e-05	1e-05	0.125194	1e-05	1e-05	0.81388	1e-05	0.060875
lyrIA2_01	lyrIA2	1e-05	0.132595	0.756214	1e-05	0.111171	1e-05	1e-05	1e-05	1e-05	1e-05	0.99993	1e-05	1e-05
lyrIA2_27	lyrIA2	1e-05	0.113854	0.786733	1e-05	0.099393	1e-05	1e-05	1e-05	1e-05	1e-05	0.99993	1e-05	1e-05
lyrON5_03	lyrON5	1e-05	0.974184	1e-05	1e-05	0.025786	1e-05	1e-05	0.976205	0.023735	1e-05	1e-05	1e-05	1e-05
lyrON5_25	lyrON5	1e-05	0.95124	1e-05	1e-05	0.04873	1e-05	0.04039	0.916094	0.043466	1e-05	1e-05	1e-05	1e-05
lyrON8_04	lyrON8	1e-05	0.706704	1e-05	1e-05	0.293266	1e-05	1e-05	0.392818	1e-05	0.607122	1e-05	1e-05	1e-05
lyrON8_16	lyrON8	1e-05	0.691699	1e-05	1e-05	0.308271	1e-05	1e-05	0.333656	1e-05	0.666284	1e-05	1e-05	1e-05
areQC1_01	areQC1	1.1e-05	1e-05	1e-05	1e-05	0.999959	1e-05	1e-05	1e-05	0.99993	1e-05	1e-05	1e-05	1e-05
areQC1_21	areQC1	1e-05	1e-05	1e-05	1e-05	0.99996	1e-05	1e-05	1e-05	0.99993	1e-05	1e-05	1e-05	1e-05
lyrOH1_02	lyrOH1	1e-05	0.99996	1e-05	1e-05	1e-05	1e-05	1e-05	0.99993	1e-05	1e-05	1e-05	1e-05	1e-05
lyrOH1_30	lyrOH1	1e-05	0.99996	1e-05	1e-05	1e-05	1e-05	1e-05	0.99993	1e-05	1e-05	1e-05	1e-05	1e-05
lyrON4_06	lyrON4	0.306992	0.692978	1e-05	1e-05	1e-05	1e-05	0.889476	0.110464	1e-05	1e-05	1e-05	1e-05	1e-05
lyrON4_24	lyrON4	0.309566	0.690404	1e-05	1e-05	1e-05	1e-05	0.880419	0.119521	1e-05	1e-05	1e-05	1e-05	1e-05
lyrON3_02	lyrON3	1e-05	0.958737	1e-05	0.041233	1e-05	1e-05	0.138351	0.861582	1e-05	1e-05	1e-05	1.7e-05	1e-05
lyrON3_27	lyrON3	1e-05	0.99996	1e-05	1e-05	1e-05	1e-05	0.124555	0.875385	1e-05	1e-05	1e-05	1e-05	1e-05
lyrON2_03	lyrON2	0.418034	0.581936	1e-05	1e-05	1e-05	1e-05	0.99993	1e-05	1e-05	1e-05	1e-05	1e-05	1e-05
lyrON2_30	lyrON2	0.401462	0.598508	1e-05	1e-05	1e-05	1e-05	0.999922	1.8e-05	1e-05	1e-05	1e-05	1e-05	1e-05
lyrON1_03	lyrON1	0.69836	0.30161	1e-05	1e-05	1e-05	1e-05	0.99993	1e-05	1e-05	1e-05	1e-05	1e-05	1e-05
lyrON1_20	lyrON1	0.700394	0.299576	1e-05	1e-05	1e-05	1e-05	0.99993	1e-05	1e-05	1e-05	1e-05	1e-05	1e-05
areGL1	areGL1	1e-05	1e-05	1e-05	1e-05	0.99996	1e-05	1e-05	1e-05	0.99993	1e-05	1e-05	1e-05	1e-05
areGL2	areGL2	1e-05	1e-05	1e-05	1e-05	0.99996	1e-05	1e-05	1e-05	0.99993	1e-05	1e-05	1e-05	1e-05
areMB1	areMB1	1e-05	1e-05	1e-05	1e-05	0.99996	1e-05	1e-05	1e-05	0.99993	1e-05	1e-05	1e-05	1e-05
areMB2	areMB2	1e-05	1e-05	1e-05	1e-05	0.99996	1e-05	1e-05	1e-05	0.99993	1e-05	1e-05	1e-05	1e-05
areNU4	areNU4	1e-05	1e-05	1e-05	1e-05	0.99996	1e-05	1e-05	1e-05	0.99993	1e-05	1e-05	1e-05	1e-05
areNU5	areNU5	1e-05	1e-05	1e-05	1e-05	0.99996	1e-05	1e-05	1e-05	0.99993	1e-05	1e-05	1e-05	1e-05
areNT1	areNT1	1e-05	1e-05	1e-05	1e-05	0.99996	1e-05	1e-05	1e-05	0.99993	1e-05	1e-05	1e-05	1e-05
areNU3	areNU3	1e-05	1e-05	1e-05	1e-05	0.99996	1e-05	1e-05	1e-05	0.999924	1.6e-05	1e-05	1e-05	1e-05
areQC7	areQC7	1e-05	1e-05	1e-05	1e-05	0.99996	1e-05	1e-05	1e-05	0.99993	1e-05	1e-05	1e-05	1e-05
areQC5	areQC5	1e-05	1e-05	1e-05	1e-05	0.99996	1e-05	1e-05	1e-05	0.99993	1e-05	1e-05	1e-05	1e-05
areQC4	areQC4	1e-05	1e-05	1e-05	1e-05	0.99996	1e-05	1e-05	1e-05	0.99993	1e-05	1e-05	1e-05	1e-05
areQC2	areQC2	1e-05	1e-05	1e-05	1e-05	0.99996	1e-05	1e-05	1e-05	0.99993	1e-05	1e-05	1e-05	1e-05
areQC3	areQC3	1e-05	1e-05	1e-05	1e-05	0.99996	1e-05	1e-05	1e-05	0.99993	1e-05	1e-05	1e-05	1e-05
areSK2	areSK2	1e-05	1e-05	0.469147	1e-05	0.530823	1e-05	1e-05	1e-05	1e-05	0.99993	1e-05	1e-05	1e-05
areSK1	areSK1	1e-05	0.061014	0.236731	1e-05	0.702235	1e-05	1e-05	1e-05	0.275506	0.724434	1e-05	1e-05	1e-05
areSK3	areSK3	1e-05	1e-05	0.567488	1e-05	0.432482	1e-05	1e-05	1e-05	1e-05	0.832092	1e-05	1e-05	0.167848
areNU1	areNU1	1e-05	1e-05	1e-05	1e-05	0.99996	1e-05	1.9e-05	1e-05	0.999921	1e-05	1e-05	1e-05	1e-05
areNU2	areNU2	1e-05	1e-05	1e-05	1e-05	0.99996	1e-05	1e-05	1e-05	0.99993	1e-05	1e-05	1e-05	1e-05
areQC6	areQC6	1e-05	1e-05	1e-05	1e-05	0.99996	1e-05	1e-05	1e-05	0.99993	1e-05	1e-05	1e-05	1e-05
lyrAB1	lyrAB1	1e-05	1.9e-05	0.999951	1e-05	1e-05	1e-05	1e-05	1e-05	1e-05	1e-05	1e-05	1e-05	0.99993
lyrAB2	lyrAB2	1e-05	1e-05	0.99996	1e-05	1e-05	1e-05	1e-05	1e-05	1e-05	0.005173	0.128419	1e-05	0.866358
lyrSK1	lyrSK1	1e-05	0.094541	0.905429	1e-05	1e-05	1e-05	1e-05	1e-05	1e-05	1e-05	0.306568	1e-05	0.693372
lyrSK2	lyrSK2	1e-05	1e-05	0.99996	1e-05	1e-05	1e-05	1e-05	1e-05	1e-05	1e-05	1e-05	1e-05	0.99993
lyrSK4	lyrSK4	1e-05	1e-05	0.99996	1e-05	1e-05	1e-05	1e-05	1e-05	1e-05	0.089085	1e-05	1e-05	0.910855
lyrSK3	lyrSK3	1e-05	1e-05	0.480598	1e-05	0.519372	1e-05	1e-05	1e-05	1e-05	0.99993	1e-05	1e-05	1e-05
lyrWI1.1	lyrWI1.1	1e-05	0.744795	0.208029	1e-05	0.047156	1e-05	1e-05	0.423927	0.012896	1e-05	0.563127	1e-05	1e-05

## Sheet: Fig. 3b
Sample_ID_lab	Taxon_ID_NCBI	Pop_ID_lab	Pop_ID_geog	Sample_ID_data	Lat	Long	srk_1	srk_2	srk_3	srk_4	srk_5	srk_6	srk_7	srk_8	srk_9	srk_10
07C-02	81972	07C	PA2	Alyrl_07_PA2_02	40.5656	-75.3983	1	0	0	0	0	0	0	0	0	0
07C-29	81972	07C	PA2	Alyrl_07_PA2_29	40.5656	-75.3983	0	1	0	0	0	0	0	0	0	0
07D-07	81972	07D	NY1	Alyrl_07_NY1_07	41.3028	-73.9805	0	0	0	1	0	0	0	0	0	0
07D-18	81972	07D	NY1	Alyrl_07_NY1_18	41.3028	-73.9805	0	0	0	0	1	0	0	0	0	0
07E-03	81972	07E	NY2	Alyrl_07_NY2_03	41.3248	-73.9871	1	0	0	0	0	0	0	0	0	0
07E-25	81972	07E	NY2	Alyrl_07_NY2_25	41.3248	-73.9871	0	1	0	0	0	0	0	0	0	0
07F-20	81972	07F	NY3	Alyrl_07_NY3_20	41.7283	-73.562	1	0	0	0	0	0	0	0	0	0
07F-22	81972	07F	NY3	Alyrl_07_NY3_22	41.7283	-73.562	1	0	0	0	0	0	0	0	0	0
07G-02	81972	07G	NY5	Alyrl_07_NY5_02	42.6559	-74.0169	0	0	0	0	0	0	0	0	0	0
07G-19	81972	07G	NY5	Alyrl_07_NY5_19	42.6559	-74.0169	0	0	0	0	0	0	0	0	0	0
07H-03	81972	07H	PA4	Alyrl_07_PA4_03	42.1705	-80.0699	1	0	0	0	0	0	0	0	0	0
07H-19	81972	07H	PA4	Alyrl_07_PA4_19	42.1705	-80.0699	1	0	0	0	0	0	1	0	0	0
07J-05	81972	07J	IN1	Alyrl_07_IN1_05	41.6095	-87.193	1	0	0	0	0	0	0	0	0	0
07J-30	81972	07J	IN1	Alyrl_07_IN1_30	41.6095	-87.193	1	0	0	0	0	0	0	0	0	0
07K-11	81972	07K	IL2	Alyrl_07_IL2_11	42.42	-87.8046	0	0	0	0	0	1	0	0	0	0
07K-20	81972	07K	IL2	Alyrl_07_IL2_20	42.42	-87.8046	0	0	0	0	0	0	0	0	0	0
07L-10	81972	07L	MI1	Alyrl_07_MI1_10	42.7034	-86.2049	0	0	0	0	1	0	0	0	0	0
07L-12	81972	07L	MI1	Alyrl_07_MI1_12	42.7034	-86.2049	0	1	0	0	0	0	0	0	0	0
07M-06	81972	07M	MI2	Alyrl_07_MI2_06	44.0068	-86.485	0	0	0	0	0	0	0	0	0	0
07M-29	81972	07M	MI2	Alyrl_07_MI2_29	44.0068	-86.485	0	0	0	0	0	1	0	0	0	0
07N-08a	81972	07N	MI3	Alyrl_07_MI3_08a	45.7544	-85.5034	1	0	0	0	0	0	0	0	0	0
07N-24	81972	07N	MI3	Alyrl_07_MI3_24	45.7544	-85.5034	1	0	0	0	0	0	0	0	0	0
07O-07	81972	07O	MI4	Alyrl_07_MI4_07	46.666	-86.0201	1	0	0	0	0	0	0	0	0	0
07O-32	81972	07O	MI4	Alyrl_07_MI4_32	46.666	-86.0201	0	0	0	0	1	0	0	0	0	0
07P-18	81972	07P	WI3	Alyrl_07_WI3_18	46.7301	-90.8052	1	0	0	0	1	0	0	0	0	0
07P-26	81972	07P	WI3	Alyrl_07_WI3_26	46.7301	-90.8052	1	0	0	0	0	0	0	0	0	0
07Q-02	81972	07Q	MI5	Alyrl_07_MI5_02	47.3802	-87.9626	0	0	0	0	1	1	0	0	0	0
07Q-17	81972	07Q	MI5	Alyrl_07_MI5_17	47.3802	-87.9626	1	0	0	0	1	0	0	0	0	0
07R-11	81972	07R	MI6	Alyrl_07_MI6_11	48.1628	-88.4504	0	0	0	0	0	0	0	0	1	0
07R-34	81972	07R	MI6	Alyrl_07_MI6_34	48.1628	-88.4504	0	0	0	0	0	0	0	0	1	0
11A-02-2	81972	11A	MO1	Alyrl_11_MO1_2	37.7234	-92.0567	0	0	0	0	0	0	1	1	0	0
11A-40-2	81972	11A	MO1	Alyrl_11_MO1_40	37.7234	-92.0567	0	0	0	0	0	0	1	0	0	0
11AA-03	81972	11AA	ON9	Alyrl_11_ON9_03	47.7918	-84.8964	1	0	0	0	0	0	0	0	0	0
11AA-25	81972	11AA	ON9	Alyrl_11_ON9_25	47.7918	-84.8964	1	0	0	0	0	0	0	0	0	0
11AB-05	81972	11AB	ON10	Alyrl_11_ON10_05	48.6038	-86.3039	0	0	0	0	0	1	1	0	0	0
11AB-30	81972	11AB	ON10	Alyrl_11_ON10_30	48.6038	-86.3039	1	0	0	0	0	0	0	0	0	0
11AC-03	81972	11AC	ON11	Alyrl_11_ON11_03	48.7677	-87.1251	0	0	0	0	0	0	0	0	1	0
11AC-27	81972	11AC	ON11	Alyrl_11_ON11_27	48.7677	-87.1251	0	0	0	0	0	0	0	0	1	0
11AD-02	81972	11AD	ON11.1	Alyrl_11_ON11.1_02	48.7707	-87.0905	0	0	0	0	0	0	0	0	0	0
11AD-24	81972	11AD	ON11.1	Alyrl_11_ON11.1_24	48.7707	-87.0905	0	0	0	0	0	0	0	0	0	0
11AE-03	81972	11AE	ON12	Alyrl_11_ON12_03	49.6508	-94.9244	1	0	0	0	1	0	0	0	0	0
11AE-30	81972	11AE	ON12	Alyrl_11_ON12_30	49.6508	-94.9244	1	0	0	0	0	0	0	0	0	0
11AG-01	81972	11AG	ON7	Alyrl_11_ON7_01	45.7813	-82.7529	1	0	0	0	0	0	0	0	0	0
11AG-29	81972	11AG	ON7	Alyrl_11_ON7_29	45.7813	-82.7529	1	0	0	0	0	0	0	0	0	0
11AH-01	81972	11AH	ON6	Alyrl_11_ON6_01	45.7854	-82.7514	0	0	0	0	0	1	0	0	0	0
11AH-28	81972	11AH	ON6	Alyrl_11_ON6_28	45.7854	-82.7514	0	0	0	0	0	1	0	0	0	0
11AJ-04	81972	11AJ	WI2	Alyrl_11_WI2_04	46.1142	-92.0816	0	0	0	0	1	0	0	0	0	0
11AJ-27	81972	11AJ	WI2	Alyrl_11_WI2_27	46.1142	-92.0816	1	0	0	0	0	0	0	0	0	0
11B-07	81972	11B	MO2	Alyrl_11_MO2_07	38.4706	-90.7051	1	0	0	0	0	0	0	0	0	0
11B-28	81972	11B	MO2	Alyrl_11_MO2_28	38.4706	-90.7051	1	0	0	0	0	0	0	0	0	0
11C-01	81972	11C	NC1	Alyrl_11_NC1_01	35.2507	-83.0773	0	0	0	0	0	0	0	1	0	0
11C-13	81972	11C	NC1	Alyrl_11_NC1_13	35.2507	-83.0773	1	0	0	0	0	0	0	1	0	0
11D-16	81972	11D	NC3	Alyrl_11_NC3_16	36.1141	-81.6603	1	0	0	0	0	0	0	0	0	0
11D-30	81972	11D	NC3	Alyrl_11_NC3_30	36.1141	-81.6603	1	0	0	0	0	0	0	0	0	0
11E-03	81972	11E	NC2	Alyrl_11_NC2_03	36.0431	-81.1582	1	0	0	0	0	0	0	0	0	0
11E-29	81972	11E	NC2	Alyrl_11_NC2_29	36.0431	-81.1582	1	0	0	0	0	0	0	0	0	0
11F-02	81972	11F	NC4	Alyrl_11_NC4_02	36.4127	-79.9624	1	0	0	0	0	0	0	0	0	0
11F-07	81972	11F	NC4	Alyrl_11_NC4_07	36.4127	-79.9624	1	0	0	0	0	0	0	0	0	0
11G-09	81972	11G	MO3	Alyrl_11_MO3_09	39.5856	-91.9249	1	0	0	0	0	0	0	0	0	0
11G-28	81972	11G	MO3	Alyrl_11_MO3_28	39.5856	-91.9249	1	0	0	0	0	0	0	0	0	0
11H-04	81972	11H	IA1	Alyrl_11_IA1_04	41.9719	-90.3748	1	0	0	0	0	0	0	0	0	0
11H-26	81972	11H	IA1	Alyrl_11_IA1_26	41.9719	-90.3748	1	0	0	0	0	0	0	0	0	0
11J-01	81972	11J	IL1	Alyrl_11_IL1_01	41.0044	-87.5595	1	0	0	0	0	0	0	0	0	0
11J-22	81972	11J	IL1	Alyrl_11_IL1_22	41.0044	-87.5595	1	0	0	1	0	0	0	0	0	0
11K-10	81972	11K	VA2	Alyrl_11_VA2_10	37.8094	-77.1235	1	0	0	0	1	0	0	0	0	0
11K-27	81972	11K	VA2	Alyrl_11_VA2_27	37.8094	-77.1235	1	0	0	0	1	0	0	0	0	0
11L-08	81972	11L	VA1	Alyrl_11_VA1_08	37.4186	-77.0212	1	0	0	0	0	0	0	0	0	0
11L-29	81972	11L	VA1	Alyrl_11_VA1_29	37.4186	-77.0212	0	0	0	1	1	0	0	0	1	0
11M-04	81972	11M	MD1	Alyrl_11_MD1_04	38.8636	-75.8407	0	0	0	0	0	1	0	0	0	0
11M-23	81972	11M	MD1	Alyrl_11_MD1_23	38.8636	-75.8407	0	0	0	0	0	1	0	0	0	0
11N-04	81972	11N	MD4	Alyrl_11_MD4_04	39.7037	-76.19	0	0	0	0	1	0	0	0	0	0
11N-28	81972	11N	MD4	Alyrl_11_MD4_28	39.7037	-76.19	0	0	0	0	0	0	0	0	0	0
11O-01	81972	11O	NJ1	Alyrl_11_NJ1_01	40.4408	-73.9854	1	0	0	0	0	0	0	0	0	0
11O-26	81972	11O	NJ1	Alyrl_11_NJ1_26	40.4408	-73.9854	0	0	0	0	0	1	0	0	0	0
11P-09	81972	11P	MD2	Alyrl_11_MD2_09	38.993	-77.2465	1	0	0	0	0	0	0	0	0	0
11P-29	81972	11P	MD2	Alyrl_11_MD2_29	38.993	-77.2465	1	0	0	0	0	0	0	0	0	0
11Q-07	81972	11Q	MD3	Alyrl_11_MD3_07	39.4913	-78.9312	1	0	0	0	0	0	0	0	0	0
11Q-23	81972	11Q	MD3	Alyrl_11_MD3_23	39.4913	-78.9312	1	0	0	0	0	0	0	0	0	0
11R-05	81972	11R	WV1	Alyrl_11_WV1_05	38.9631	-79.2882	0	0	0	0	0	0	0	0	0	0
11R-19	81972	11R	WV1	Alyrl_11_WV1_19	38.9631	-79.2882	1	0	0	0	0	0	0	0	0	0
11S-11	81972	11S	PA1	Alyrl_11_PA1_11	40.5079	-80.3574	1	0	0	0	0	0	0	0	0	0
11S-23	81972	11S	PA1	Alyrl_11_PA1_23	40.5079	-80.3574	1	0	0	0	0	0	0	0	0	0
11T-02	81972	11T	PA3	Alyrl_11_PA3_02	41.2802	-77.8739	0	0	0	0	0	0	0	0	0	0
11T-27	81972	11T	PA3	Alyrl_11_PA3_27	41.2802	-77.8739	1	0	0	0	0	0	0	0	0	0
11U-04	81972	11U	NY6	Alyrl_11_NY6_04	42.9961	-76.0936	0	0	0	0	0	0	0	0	0	0
11U-19	81972	11U	NY6	Alyrl_11_NY6_19	42.9961	-76.0936	1	0	0	0	0	0	0	0	0	0
11V-15	81972	11V	NY4	Alyrl_11_NY4_15	42.3532	-76.3914	0	0	0	1	0	0	0	0	0	0
11V-24	81972	11V	NY4	Alyrl_11_NY4_24	42.3532	-76.3914	1	0	0	0	0	0	0	0	0	0
11W-02	81972	11W	WI1	Alyrl_11_WI1_02	43.8275	-89.7152	1	0	0	0	0	0	0	0	0	0
11W-25	81972	11W	WI1	Alyrl_11_WI1_25	43.8275	-89.7152	0	0	0	1	0	0	0	0	0	0
11X-01	81972	11X	IA2	Alyrl_11_IA2_01	43.3554	-91.8352	1	0	0	0	0	0	0	0	0	0
11X-27	81972	11X	IA2	Alyrl_11_IA2_27	43.3554	-91.8352	0	0	0	0	0	0	0	0	0	0
11Y-03	81972	11Y	ON5	Alyrl_11_ON5_03	45.6014	-82.1364	1	0	0	0	0	0	0	0	0	0
11Y-25	81972	11Y	ON5	Alyrl_11_ON5_25	45.6014	-82.1364	1	0	0	0	0	0	0	0	0	0
11Z-04	81972	11Z	ON8	Alyrl_11_ON8_04	47.9338	-84.8524	1	0	0	0	0	0	0	0	0	0
11Z-16	81972	11Z	ON8	Alyrl_11_ON8_16	47.9338	-84.8524	1	0	0	0	0	0	0	0	0	0
13ARE-01	347883	13ARE	Aare_QC1	Aare_13_QC1_01	51.4261	-57.1624	0	0	0	0	0	0	0	0	1	0
13ARE-21	347883	13ARE	Aare_QC1	Aare_13_QC1_21	51.4261	-57.1624	0	0	0	0	0	0	0	0	0	0
14A-02	81972	14A	OH1	Alyrl_14_OH1_02	41.6205	-83.7876	0	0	1	0	0	0	0	0	0	0
14A-30	81972	14A	OH1	Alyrl_14_OH1_30	41.6205	-83.7876	0	0	1	0	0	0	0	0	0	0
14B-06	81972	14B	ON4	Alyrl_14_ON4_06	42.2617	-81.846	1	0	0	0	0	0	0	0	0	0
14B-24	81972	14B	ON4	Alyrl_14_ON4_24	42.2617	-81.846	1	0	0	0	0	0	0	0	0	0
14C-02	81972	14C	ON3	Alyrl_14_ON3_02	43.2562	-81.8359	0	0	0	0	0	0	0	1	0	1
14C-27	81972	14C	ON3	Alyrl_14_ON3_27	43.2562	-81.8359	0	0	0	1	0	0	0	0	0	0
14D-03	81972	14D	ON2	Alyrl_14_ON2_03	42.5799	-80.3876	0	0	1	0	1	0	0	0	0	0
14D-30	81972	14D	ON2	Alyrl_14_ON2_30	42.5799	-80.3876	0	0	1	0	1	0	0	0	0	0
14E-03	81972	14E	ON1	Alyrl_14_ON1_03	42.8744	-79.1751	0	0	0	0	1	0	0	0	0	0
14E-20	81972	14E	ON1	Alyrl_14_ON1_20	42.8744	-79.1751	0	0	0	0	0	1	0	0	0	0
16HAL-01	81970	16HAL	Ahal_CH	Ahal_16_CH_01	46.003	8.83385	0	0	0	0	0	0	0	0	0	0
16HAL-12	81970	16HAL	Ahal_CH	Ahal_16_CH_12	46.003	8.83385	0	0	0	0	0	0	0	0	0	0
Aare-GL-20	347883	Aare-GL-20		Aare-GL-20	60.37	-44.07	0	0	0	0	0	0	0	0	1	0
Aare-GL-21	347883	Aare-GL-21		Aare-GL-21	69.97	-54.2	0	0	0	0	0	0	0	0	1	0
Aare-MB-01	347883	Aare-MB-01		Aare-MB-01	58.8	-94.2	0	0	0	0	0	0	0	0	0	0
Aare-MB-02	347883	Aare-MB-02		Aare-MB-02	58.78	-94.18	0	0	0	0	0	0	0	0	1	0
Aarenicola1	347883	Aarenicola1		Aarenicola1	63.1	-69.72	0	0	0	0	0	0	0	0	0	0
Aarenicola2	347883	Aarenicola2		Aarenicola2	56.54	-79.22	0	0	0	0	0	0	0	0	1	0
Aarenicola3	347883	Aarenicola3		Aarenicola3	55.27	-77.76	0	0	0	0	0	0	0	0	1	0
Aare-NT-03	347883	Aare-NT-03		Aare-NT-03	59.72	-80.08	0	0	0	0	0	0	0	0	0	0
Aare-NT-04	347883	Aare-NT-04		Aare-NT-04	66.85	-108.02	0	0	0	0	0	0	0	0	1	0
Aare-NT-06	347883	Aare-NT-06		Aare-NT-06	64.87	-111.62	0	0	0	0	0	0	0	0	1	0
Aare-NU-09	347883	Aare-NU-09		Aare-NU-09	53.3	-80	0	0	0	0	0	0	0	0	1	0
Aare-QC-11	347883	Aare-QC-11		Aare-QC-11	54.63	-79.73	0	0	0	0	0	0	0	0	0	0
Aare-QC-12	347883	Aare-QC-12		Aare-QC-12	55	-77	0	0	0	0	0	0	0	0	1	0
Aare-QC-13	347883	Aare-QC-13		Aare-QC-13	61.82	-73.8	0	0	0	0	0	0	0	0	1	0
Aare-QC-14	347883	Aare-QC-14		Aare-QC-14	58.6	-65.15	0	0	0	0	0	0	0	0	0	0
Aare-QC-16	347883	Aare-QC-16		Aare-QC-16	61.82	-72.45	0	0	0	0	0	0	0	0	0	0
Aare-SK-17	347883	Aare-SK-17		Aare-SK-17	59.1	-108.85	0	0	0	0	0	0	0	0	1	0
Aare-SK-18	347883	Aare-SK-18		Aare-SK-18	59.18	-108.02	0	0	0	0	0	0	0	0	0	0
Aare-SK-19	347883	Aare-SK-19		Aare-SK-19	59.07	-109.5	0	0	0	0	0	0	0	0	1	0
Alyr-AB-01	81972	Alyr-AB-01		Alyr-AB-01	57.05	-111.58	0	0	0	0	0	0	0	0	0	0
Alyr-AB-02	81972	Alyr-AB-02		Alyr-AB-02	53.88	-113.28	0	0	0	0	0	0	0	0	0	0
Alyr-SK-07	81972	Alyr-SK-07		Alyr-SK-07	53.2	-105.7	0	0	0	0	0	0	0	0	0	0
Alyr-SK-08	81972	Alyr-SK-08		Alyr-SK-08	54.98	-107.73	0	0	0	0	0	0	0	0	0	0
Alyr-SK-09	81972	Alyr-SK-09		Alyr-SK-09	58.35	-109.5	0	0	0	0	0	0	0	0	0	0
Alyr-SK-10	81972	Alyr-SK-10		Alyr-SK-10	59.13	-108.93	0	0	0	0	0	0	0	0	0	0
Alyr-WI-16	81972	Alyr-WI-16		Alyr-WI-16	44.1	-87.8	0	0	0	0	0	0	0	0	0	0

## Sheet: Fig. 3c
step	I11AC.03	I11AC.27	I11AD.02	I11AD.24	I07R.11	I07R.34	I11W.02	I11W.25	I11AJ.04	I11AJ.27	I07P.18	I07P.26	X13ARE.01	X13ARE.21	Aare.GL.20	Aare.GL.21	Aare.MB.01	Aare.MB.02	Aare.NT.03	Aare.NT.04	Aare.NT.06	Aare.NU.09	Aare.QC.11	Aare.QC.12	Aare.QC.13	Aare.QC.14	Aare.QC.16
1	89.1	86.4	87.4	90.9	89.2	88.7	9.54167	9.73913	11.4651	11.6905	12.9211	13.027	94	100.889	88.2	89.1	79.0909	108.75	70.8333	97.3333	98.1111	94.7778	79.7	71.4167	90.9	97.6667	99.4444
2	74.1	71.1	71.4	74.6	75.4	73.4	7.04167	7.28261	8.60465	8.59524	9.73684	9.89189	78.8	84.1111	73.5	73.6	65.0909	90.625	59.25	80.1111	84.2222	80.6667	66.2	59.1667	74.5	82.2222	81.7778
3	81.6	79.1	78.7	79.5	80.6	79.8	7.625	7.86957	9.34884	9.30952	10.6316	10.6757	83.3	91.5556	79.7	79.7	70.7273	99	64.25	87.4444	90.4444	85.4444	71.2	65.0833	80.3	86.6667	88.4444
4	68.4	65.8	64.9	67.3	67.9	67.6	5.91667	6.1087	7.48837	7.45238	8.23684	8.2973	70.2	75	66.8	66.7	59.5455	83.875	54	71.4444	76.3333	72.2222	59.9	55.1667	67.5	74.1111	75.5556
5	67.4	65.8	64.6	67.5	67.3	66.5	5.85417	5.97826	7.37209	7.33333	8.36842	8.32432	71.8	76.7778	68.6	69.2	60.4545	83.625	54.9167	75.3333	75.7778	71.3333	60.9	55.25	68.4	77.4444	75.3333
6	78.6	76.3	76.6	78.3	79.8	78.7	7.14583	7.43478	8.7907	8.90476	10.1053	10.0811	83.5	89.7778	78.9	79.9	71.3636	100.75	63.5	86.4444	89.7778	87.6667	73.1	65.6667	80.8	87.8889	86.7778
7	66.5	64.3	64.9	68	66.9	66.6	5.625	5.71739	7.02326	6.88095	8.02632	7.97297	72.3	76.2222	69.1	67.7	60.3636	84.75	52.75	74.6667	77	71.4444	58.6	53.0833	70.1	75.5556	75.2222
8	66	64.7	64.3	66.6	67	66.2	5.5	5.82609	6.93023	6.95238	7.73684	7.75676	70.1	77.1111	67.9	68.1	60	82.5	54.75	74.2222	75.8889	71.8889	58.9	55.1667	68	75.6667	74.4444
9	77.2	74.9	75.1	77.3	78.2	77.6	6.8125	6.97826	8.37209	8.45238	9.44737	9.62162	83.3	90.5556	77.2	78.1	72	103.25	62.0833	87.5556	89.5556	86.8889	70.7	64.0833	78.8	89.7778	89.4444
10	65.3	64.5	64.5	66.3	64.3	65	5.45833	5.65217	6.74419	6.71429	7.81579	7.72973	68.3	71.5556	64	64.3	56.9091	78.375	52.6667	73.1111	73.6667	70.6667	57.7	54	64.1	72.6667	72.6667
11	65.2	63.2	62.8	65.1	65.6	63.5	5.39583	5.41304	6.60465	6.66667	7.57895	7.45946	67.2	73.7778	64.3	65	57.8182	78.5	52.6667	71.5556	73.1111	69.6667	57.6	53.75	64.8	73.4444	72.1111
12	76.2	73.9	74.4	75.8	77	75	6.5625	6.82609	7.95349	8.09524	9.05263	9.18919	81.3	87.5556	75.5	76.5	68.4545	99.125	60.8333	83.1111	86.1111	82.7778	68.3	64	76.3	86.6667	87.1111
13	64.2	62.9	61.3	64.4	64.8	63.5	5.3125	5.5	6.65116	6.54762	7.47368	7.43243	68.7	74.8889	64.3	65.5	57.7273	83.375	53	70.6667	73.7778	70.5556	58	55.1667	65.9	72.3333	71.5556
14	65	62.4	60.8	63	64.4	62.2	5.1875	5.30435	6.51163	6.59524	7.42105	7.48649	66.4	73.7778	63.9	63.4	56.9091	80.5	53.4167	69.5556	73.2222	67.6667	56.7	52.3333	63.7	71.1111	73.3333
15	75.1	73.4	72.7	74.7	74.5	74.5	6.39583	6.54348	7.86047	7.90476	8.81579	8.94595	78.3	86.5556	75.1	75.1	69.5455	97.375	58.1667	81.5556	85.4444	83	67.5	62.5833	74.6	83	83.6667
16	62.5	61.8	60.2	62.1	62.7	61.9	5.125	5.36957	6.48837	6.35714	7.23684	7.16216	67.3	71.5556	61.7	62.9	58.2727	82.25	50.5	70	72.7778	69	56.3	53.75	63.3	70.6667	69.8889
17	64.2	61.7	60.8	61.9	62.5	61.6	5.125	5.21739	6.39535	6.38095	7.21053	7.21622	66.1	70.4444	63.6	63.4	58	80.875	51.6667	69.6667	73.1111	69.4444	57	54.75	63.4	72.5556	73.7778
18	71.8	69.8	69.7	72.1	73.5	70	6.16667	6.30435	7.62791	7.61905	8.81579	8.67568	77.8	85.7778	71.6	75.2	66.0909	95.875	58.8333	83.4444	85.5556	81.7778	65.5	61	74.1	83.5556	84.1111
19	61.2	61.6	59.7	61.8	60.9	60.8	5.02083	5.21739	6.2093	6.2381	7.13158	7.13514	64.8	70.1111	61.9	61.6	55.6364	78.875	51.3333	68	69.3333	67	53.3	51.75	62.9	70.8889	68.3333
20	60.1	59.9	58.1	60	60.3	59.3	4.8125	5.08696	6	6.21429	7.05263	7	63.6	67.7778	61.1	60.2	53.8182	78.5	51.4167	66	69.3333	67.4444	53.4	51.0833	60.6	66.6667	69.4444
21	70.4	70.1	67.6	70.4	70.9	70.7	6	6.13043	7.25581	7.2381	8.39474	8.43243	76.3	83	73.4	72.6	65.4545	95.75	57.5833	79.3333	84.1111	82.6667	63.9	60.75	72.5	81.1111	82.1111
22	59.6	59.2	57.7	60.2	62.1	59.6	4.9375	5.08696	6.11628	6.11905	7	6.94595	64.4	70.3333	61.3	61.1	55.5455	78.875	50.8333	69.2222	69.5556	67.1111	55.6	52.5833	62.5	69.6667	68.7778
23	59.9	59.5	56.8	59.1	59.5	58.5	4.8125	4.97826	6.16279	6.07143	7	6.91892	63.3	69.5556	60.4	60.1	53.7273	76.25	49.0833	64.5556	67.8889	65.6667	53.2	52.25	59.8	69.1111	68.5556
24	69.4	70.5	67	68.2	70.1	69.5	5.83333	6.06522	7.23256	7.28571	8.44737	8.27027	73.8	81	69.1	71.2	64.3636	93.625	56.6667	77.4444	80.7778	79.7778	63	58.75	71.6	83.5556	78.7778
25	57.8	57.5	54.8	57.3	59.3	56.2	4.8125	4.97826	6.02326	5.92857	6.89474	6.75676	60.8	65.4444	58.8	58.9	51.7273	77.625	48.25	63.3333	66.2222	64.3333	50.8	50.0833	58.3	67.6667	64.2222
26	58.1	56.2	55.5	57.2	58.4	56.6	4.6875	4.84783	5.90698	5.83333	6.78947	6.54054	61.5	65.5556	59.1	57.2	51.7273	74	48.6667	64.5556	64.8889	65.6667	52.9	50.8333	59.5	68.4444	66.2222
27	65.5	64.5	64.9	66.1	66	64.8	5.6875	5.82609	7.02326	6.95238	7.97368	7.94595	70.5	78.3333	66.8	67	59.3636	83.75	54.9167	73	75.7778	75.8889	60.7	59.9167	68	77.4444	76.6667
28	56.8	55.2	54.8	55.9	57	57.2	4.8125	4.80435	5.83721	5.78571	6.65789	6.56757	61.3	68.7778	58.1	59.8	51.6364	75.375	50.0833	63.3333	66.4444	66.7778	51.4	50.25	58.5	66.4444	66.2222
29	55.6	56	55.4	57.1	58.4	57.6	4.72917	4.80435	5.7907	5.78571	6.5	6.59459	60.3	66.7778	57.4	60.2	51.5455	74.5	50.25	63	65.2222	65	51.8	49.5833	59.6	68.1111	65.8889
30	66.3	66	64.1	64.8	67.4	67.6	5.625	5.86957	6.90698	7.07143	7.89474	8.02703	71.4	77.7778	69.4	68.3	62.6364	88.75	56.5833	75.7778	79.1111	77.5556	61.2	60.25	68.6	78.1111	76.6667
31	57.5	56.8	55.3	55.3	57.6	56	4.64583	4.73913	5.74419	5.88095	6.71053	6.64865	60.5	64.3333	57.3	56.7	52.6364	74.125	49.0833	63.2222	65	64.6667	52.4	52.1667	57	65.5556	65.3333
32	55.8	56.1	53.1	55.7	55.2	54.6	4.66667	4.63043	5.74419	5.66667	6.65789	6.43243	59.5	64.6667	59.3	57.4	52.5455	74.625	50.0833	64.6667	64.2222	62.5556	50.5	48.25	56.5	65.3333	63.7778
33	64.6	65.1	62.9	63.9	67.4	65.4	5.4375	5.65217	6.86047	6.90476	7.92105	7.75676	69	76.7778	66.4	66.3	61	88.125	56	74.4444	77.3333	74.1111	59.4	55.4167	66.7	78.8889	74.8889
34	55.2	55.7	53.9	54.9	56.2	55.1	4.5	4.65217	5.67442	5.66667	6.5	6.27027	58.6	65.3333	56.9	55.9	52.3636	74.625	47	63.1111	65.3333	66.3333	50.2	49.8333	57.4	67.1111	64.4444
35	54.2	54.1	52.6	53.8	54.5	53	4.45833	4.56522	5.53488	5.61905	6.34211	6.24324	57.2	63.2222	55.8	55.9	51.7273	68	47.5	62	63	64.4444	49.4	49.9167	55.1	64.8889	63.8889
36	63.5	65.1	63.4	63.9	65.4	64.2	5.4375	5.56522	6.67442	6.7381	7.78947	7.54054	68.8	77	66.6	67.3	61.2727	86.375	58.3333	73.7778	74.5556	74.4444	57.7	56.8333	67	78.2222	75.7778
37	53	53.4	50.5	52.5	54.4	53.3	4.47917	4.5	5.44186	5.42857	6.34211	6.24324	57.3	64	55.4	55.2	52.0909	72	46.8333	61.3333	63.6667	62	48.6	46.25	54.4	65.3333	60.8889
38	53	53.2	52.4	55.1	53.9	53.4	4.41667	4.5	5.53488	5.47619	6.26316	6.18919	57.2	63.5556	56.9	54.8	50.7273	71.625	46.5833	60.2222	62.4444	61.5556	49.2	48.75	57.2	64.5556	63
39	61.5	61.4	59.6	62	62.6	60.5	5.3125	5.41304	6.48837	6.61905	7.63158	7.54054	65.7	73.4444	65.2	63.7	58.0909	82.875	52.8333	68.8889	71.6667	71.3333	55.6	55.75	65.2	72.4444	71.1111
40	53.7	52.9	50.2	52.7	53.8	52.7	4.3125	4.43478	5.46512	5.2619	6.18421	6.10811	56.7	61.8889	54.7	53.8	49.6364	72.75	44.75	58.8889	62.5556	60.8889	48.7	47.9167	55.1	63.5556	59
41	52.7	52.6	51.6	53.5	53.3	52.6	4.375	4.47826	5.39535	5.38095	6.13158	5.97297	55	61	55.2	54.1	51.2727	70	45	59	62.2222	59.7778	48.9	48.4167	55	63.4444	62.6667
42	63.2	62.8	59.8	61.6	62.9	60.9	5.22917	5.41304	6.4186	6.30952	7.52632	7.37838	66.8	73.8889	63.8	65.5	59.3636	85	53.5	70.2222	73	72.8889	57.2	58.75	64.5	75.2222	72
43	52	52.6	50	51.7	51.6	50.9	4.25	4.3913	5.48837	5.2619	6.26316	6.13514	55.1	60.1111	53.4	51.8	47.7273	69.75	44.1667	56.5556	60.8889	59.6667	45.5	47.0833	50.9	63.1111	57.8889
44	51.8	52.6	50.3	52	52.2	50.3	4.29167	4.47826	5.46512	5.35714	6.15789	6.10811	55	61.7778	54.1	53.7	50.1818	71.5	46.0833	59	60.6667	61	47.5	45	54.4	62	61.6667
45	61.5	61.2	59.4	60.9	61	60.2	5.04167	5.32609	6.25581	6.2619	7.15789	7.02703	66.1	70.1111	62.4	62.5	59.7273	80.25	52.3333	68.1111	72.7778	69.2222	56.5	56.75	62.8	73.1111	72.1111
46	51.9	51.4	49.4	51.6	51.2	50.1	4.25	4.45652	5.25581	5.11905	6	5.94595	53.6	60	54.6	51.7	48.5455	68.25	46.25	55.1111	59.6667	57.4444	46.4	47.8333	53.4	60.7778	59
47	51.2	50.2	48.5	49.4	50.6	50.1	4.20833	4.23913	5.34884	5.19048	6.05263	5.94595	53.3	59.2222	51.8	51.2	50.2727	67.125	43.8333	54.4444	58.5556	59.5556	46.2	46.25	51.8	61.7778	58.5556
48	58.7	57	56.5	57.3	59.3	57.7	5.04167	5.21739	6.11628	5.95238	7.02632	6.91892	63.1	69.5556	61	61.2	57.1818	78.625	50.9167	65.4444	69.2222	68.8889	55	53.25	61.5	72.3333	69.8889
49	51.5	51.2	49	52.7	51.2	51.2	4.02083	4.32609	5.18605	5.09524	5.84211	5.81081	53.4	60.8889	52.6	54	50.2727	68.125	45.0833	56.3333	60.2222	59.1111	46.1	46.8333	52.2	62.7778	58.6667
50	51.4	51.6	49.6	51.6	51.4	50.5	4.16667	4.21739	5.16279	5.21429	5.94737	5.78378	54.5	59.7778	53	53.8	48.4545	69.75	44.9167	59.3333	61.1111	60.3333	47.5	46.8333	53.1	62.5556	59
51	60	58.7	56.5	58.4	59.8	57.1	4.875	5.04348	6.16279	6	6.92105	6.83784	62.7	69.2222	60.8	61.6	55.5455	79	49.1667	65.5556	68.8889	69.6667	54.3	54.6667	58.6	69.1111	69.6667
52	50.9	50.5	48.5	50.8	51.7	48.4	4.0625	4.1087	5.09302	5.04762	5.81579	5.54054	53.3	58.8889	51.7	52.4	49.2727	66	42.4167	57.5556	59.8889	60.3333	46.7	45.9167	51.7	61.5556	59.2222
53	51.1	52.2	49.8	51.3	52.5	49.5	4.14583	4.26087	5.13953	5.04762	5.86842	5.72973	55	59.7778	52.4	52.7	48.2727	68	46.4167	57.5556	58.1111	59.6667	47.3	48.4167	53.2	63.4444	59.2222
54	56.9	55.5	54.6	56.5	58.5	56.7	4.8125	5	5.95349	5.92857	6.86842	6.72973	61.2	66.6667	57.9	58.4	56.0909	79.5	47.5833	64.3333	66.8889	65.3333	51.4	52.1667	59	70.3333	64.8889
55	51.5	51.8	48.3	49.8	51.8	51	4.0625	4.13043	5.13953	5.07143	5.84211	5.64865	54.4	59.8889	51.4	52	49.7273	69.5	44.0833	57.4444	58.8889	60.6667	46	44.3333	53.9	61.3333	60.5556
56	49.9	50.4	48	49.2	49.6	51.5	4.10417	4.1087	5.13953	4.95238	5.68421	5.7027	52.4	59.2222	50.1	52.3	48.5455	66.875	43.0833	56	57.3333	59.6667	46.7	47.25	51.7	58.7778	56.8889
57	58.9	59.1	56.3	56.6	57.2	57.1	4.6875	4.86957	5.88372	5.78571	6.65789	6.59459	62	66.3333	59.2	60.8	56.1818	77.25	48.8333	63.7778	69.2222	66.6667	53.8	53.25	59.5	71.2222	67.4444
58	48.3	47.8	46.9	49.7	48.1	49	3.95833	4.04348	4.95349	4.83333	5.63158	5.59459	52.4	58.7778	52.9	50.6	48	68	43.25	58.8889	58.2222	55.3333	44.4	46.3333	51.3	57.2222	57.4444
59	49.7	50	48.4	50.3	49.9	48.8	3.97917	4.1087	4.97674	4.90476	5.55263	5.56757	52.9	57.5556	51.7	51	47.0909	67.125	41.75	55.1111	56.7778	57.3333	47	44.9167	51.5	59.3333	57.7778
60	57.5	58.6	54.9	56.6	56.5	55.8	4.58333	4.93478	5.74419	5.7381	6.57895	6.64865	60.6	66.7778	59	59	56.9091	78.875	49.0833	64	68.2222	67.1111	50.6	53	59.7	70.7778	66.4444
61	49.4	48.9	46.4	49.5	47.9	46.9	3.9375	4.08696	4.86047	4.83333	5.60526	5.56757	50.3	56.2222	50.9	49.7	46.0909	66.125	42.3333	53	55.7778	56.8889	44.7	44.4167	50.6	57.5556	57.4444
62	50	49.8	49	50.9	48.6	48.9	3.9375	4.08696	5	4.85714	5.63158	5.43243	53.1	59.3333	50.8	51.2	46.6364	66.625	43.3333	54.6667	57.4444	57.6667	45.1	44.75	51.3	58.2222	57.1111
63	54.9	55.4	53.1	55.7	55.7	53.3	4.60417	4.78261	5.72093	5.69048	6.63158	6.48649	58.9	65.1111	56	57.4	56	73.5	46.9167	62.5556	66.7778	63.7778	49.7	50	56.6	69.4444	63.5556
64	48.3	48.1	45.9	48.6	48.4	48.3	3.83333	4.06522	4.88372	4.78571	5.71053	5.40541	49.7	56	48.8	50.6	47.7273	64.875	40.8333	54.4444	54.5556	56.4444	46	44.5833	49.7	58.2222	54.3333
65	48.5	48.6	46.9	48.6	49.7	48.2	3.83333	3.93478	4.83721	4.78571	5.55263	5.37838	49.9	55.3333	49.5	47.8	47.0909	64.5	41.3333	54.2222	57.2222	55.1111	44.4	45.25	49.8	57.2222	55.3333
66	55.7	56	52.7	55.6	53.7	54.1	4.58333	4.71739	5.81395	5.78571	6.44737	6.32432	59.1	64.1111	56.3	56.4	52.7273	73.5	46.5833	61.8889	64.4444	63.3333	50.1	50.5833	57	65.6667	64.7778
67	47.2	46.9	45.1	46.8	48.3	46.3	3.875	3.97826	4.83721	4.78571	5.47368	5.40541	50.3	55.7778	48.2	48.2	45.0909	61.75	40.0833	52.1111	54.4444	53	42	43.1667	47.5	55.3333	54.1111
68	45.7	46.1	44.8	46	47.5	47.2	3.75	3.93478	4.83721	4.78571	5.52632	5.45946	50.3	54.4444	48.2	47.8	44.3636	61.625	40.4167	52.1111	54.3333	53.4444	42.4	43.8333	48.2	57	54.6667
69	54.3	56	54.1	55.5	57.2	55.5	4.41667	4.56522	5.53488	5.69048	6.5	6.43243	58.9	63.4444	56.6	57.8	54	74.625	47.3333	61.6667	65	65.7778	51	51	57.7	67.5556	64.1111
70	47.2	48.9	45.2	47.2	47.2	48.1	3.79167	3.93478	4.86047	4.71429	5.44737	5.40541	51.6	58.2222	49.5	48.7	47.3636	61.125	41	53.4444	56.2222	56.5556	41.9	44.9167	49.1	56	55.6667
71	45.8	47	44.8	46.5	46.6	47.3	3.72917	3.91304	4.81395	4.57143	5.31579	5.21622	49.6	55.1111	50	49.9	43.6364	60.625	40.3333	55.6667	56.6667	55.2222	44.1	44.5833	49.5	58.3333	55.3333
72	53.5	54.9	51.8	54.6	54.3	53.4	4.375	4.56522	5.44186	5.5	6.34211	6.21622	58.7	63.3333	56.2	57.2	53.4545	73.875	47.8333	62.1111	65.4444	60.8889	48.3	49.5833	56.3	68.7778	65
73	48.6	47.8	45.2	48.9	48	46.8	3.72917	3.86957	4.74419	4.54762	5.28947	5.2973	49.6	55.6667	49.6	48.8	46	63.375	41.3333	54	55.8889	54.6667	41.9	44.25	48.4	56.1111	54.2222
74	45.8	47.1	45	47.2	46	46.5	3.72917	3.86957	4.72093	4.71429	5.39474	5.18919	49.8	55.7778	49.5	47	45.3636	62	41.8333	54.5556	55.7778	54.8889	41.6	41.3333	48.2	58.8889	55.2222
75	52.7	54.8	51.2	52.8	51.7	53	4.45833	4.54348	5.37209	5.38095	6.15789	6.18919	56.7	63	54	57	51.9091	72.625	45.75	60.5556	63.1111	62.2222	47.4	51.25	57	66	62
76	45.2	46.5	43.2	44.9	45.3	45.7	3.72917	3.76087	4.69767	4.59524	5.28947	5.27027	48.5	53.5556	47.5	48.7	45.4545	60.375	39.4167	50.7778	53.1111	52.4444	40.6	43.4167	46.4	57.7778	53.3333
77	45.1	46	43.5	45.4	45.4	45.6	3.60417	3.8913	4.5814	4.54762	5.13158	5.02703	47.5	52.2222	46.5	46.7	44.2727	60.75	38.3333	50	53.2222	50.1111	41.3	43.25	46.4	58.2222	51.7778
78	51.3	52.6	50.9	53.3	51.9	50.9	4.33333	4.41304	5.25581	5.21429	6.02632	5.86486	56.6	59.8889	53.2	53.4	50.4545	71.375	44.4167	57.3333	61.6667	60.2222	47.8	47	54.1	65.5556	60.2222
79	45	47.3	43.3	46.8	46.3	46.2	3.64583	3.65217	4.55814	4.59524	4.97368	5.18919	50.8	53.5556	47.9	48.1	46	60.125	39.25	53.6667	55	53.6667	42.7	43.0833	46.9	57.2222	55
80	46.4	46.1	44.7	47.3	45.8	45.4	3.58333	3.76087	4.69767	4.5	5.10526	5.08108	49.9	54.8889	49	49.1	46.8182	61.625	40	52.1111	53.2222	54	41.4	43.8333	48.1	54.8889	53.5556
81	51.4	51.6	49.1	52.8	52.5	51.8	4.27083	4.47826	5.25581	5.30952	5.94737	6.05405	55.1	61.6667	54.1	53.6	52.2727	69.625	44.5	58.5556	62.1111	62.6667	46.7	48.25	54.2	62.4444	61.5556
82	45.4	44.7	42	44.4	44.1	45.1	3.75	3.84783	4.67442	4.57143	5.10526	5.05405	49.3	53.3333	46.3	45.3	44.3636	61.875	39.75	49.2222	52.5556	51.5556	41.5	42.9167	46.4	54.2222	52.3333
83	44.7	44.9	41.8	44.7	45.7	44	3.52083	3.67391	4.55814	4.52381	5	4.94595	48.1	52.4444	46.5	46.4	45.1818	59.5	37.3333	49.2222	50.5556	52.5556	41.2	40.75	45.6	55.5556	51
84	50.4	51.2	47.9	50.9	51.6	51	4.22917	4.17391	5.16279	5.11905	5.84211	5.94595	55	59	53.8	53.8	50.0909	66.5	43.1667	56.4444	60.3333	59.6667	45.6	48.0833	55.3	63.6667	60.6667
85	45.2	46.4	42.8	46.3	44.9	45.6	3.5625	3.63043	4.60465	4.40476	5.07895	4.91892	48.4	53.4444	45.7	46.3	43	58.5	39.1667	49.6667	52.3333	54.2222	41.4	41.75	45.2	53.5556	51.6667
86	44.7	44.7	42.3	45.1	44.6	43.2	3.66667	3.58696	4.37209	4.33333	5.07895	5.05405	47.1	51.7778	45.4	47.5	42.0909	58.5	37.5833	48.5556	51.2222	50.7778	40.5	41.5	45.4	52.6667	52.6667
87	53.2	52	49.3	52.1	49.4	50.2	4.1875	4.36957	5.23256	5.2619	5.92105	5.86486	54.7	60	51.6	52.6	51.1818	68.375	43.4167	57.3333	60.7778	62.1111	46.2	45.1667	52.3	64.3333	59.2222
88	42.8	42.9	41.1	44.5	43.6	42.8	3.625	3.65217	4.4186	4.40476	4.97368	5.02703	45.4	50.1111	44.8	44.8	43.8182	56.875	37.8333	48.7778	53.7778	51.7778	40.1	40	44.3	53.6667	51.8889
89	44.4	43.7	41.1	44.6	43.2	43.9	3.47917	3.54348	4.4186	4.2619	4.84211	4.94595	47.1	51.1111	43.9	45.5	44	60.875	38.5833	48.2222	51.2222	51.7778	38.9	40.0833	44.9	54.1111	52.1111
90	51.8	52.5	48.5	49.9	50.1	50.8	4.04167	4.15217	5.09302	5	5.68421	5.81081	54.1	58.1111	52.2	52	50.5455	68.625	42.3333	55.5556	57.1111	58.8889	43.9	48.25	51.5	59.8889	58.8889
91	43.5	42.7	40.7	42.4	43.5	43.3	3.52083	3.5	4.32558	4.28571	5	4.94595	45.6	50.5556	43.2	43.4	41.4545	54.5	35.9167	47.7778	50.7778	52.8889	39.2	39.6667	42.8	48.4444	50.3333
92	43.8	44.1	42.4	44.3	44.6	43.4	3.45833	3.52174	4.34884	4.19048	4.78947	4.91892	47.3	52.7778	45.8	43.6	42.0909	60.5	38	49.5556	50.2222	49.4444	40.1	40.8333	44.1	51.7778	51.4444
93	49.9	49.4	47	48.7	49.7	49.8	3.95833	4.13043	5	5.07143	5.63158	5.56757	52	57.6667	49	50.6	48.8182	64.5	41	53.6667	60.6667	58.7778	44.3	44.9167	49.2	59.4444	57.7778
94	42	41.8	40.3	43.2	42.8	42.6	3.41667	3.58696	4.27907	4.21429	4.81579	4.81081	45.9	51.5556	44.2	45.3	40.5455	60	38.5	48.6667	50.7778	49.5556	39.4	40.5	45.2	55.5556	49.3333
95	43.4	44.3	42.7	43.1	43.7	43.3	3.5	3.58696	4.39535	4.2381	4.78947	4.97297	47.1	50.8889	43.2	44.3	41.5455	60	37.75	47.7778	50.6667	51.3333	38.4	41.4167	44.1	54.5556	50
96	49.4	49.3	45.8	49.1	49.1	47.9	3.875	4.04348	4.90698	4.78571	5.60526	5.56757	51.5	57.2222	49.4	51.1	48.6364	63.5	42.5	54.4444	56.8889	57.4444	43.1	45.3333	49.7	60.1111	57.8889
97	41.7	42.5	39.5	42.9	42.7	42.1	3.375	3.47826	4.32558	4.19048	4.81579	4.86486	46.7	51.5556	44.7	45.1	42	56	36.5833	50	51.2222	50.3333	38.1	42.8333	43.8	52.6667	50.3333
98	42.9	42.2	39.1	42.4	42.6	41.8	3.25	3.5	4.34884	4.2619	4.84211	4.72973	44.7	49.6667	45.2	42.5	42.0909	55	35.1667	47	49.7778	48.7778	38.6	40.1667	43.9	49.7778	47.7778
99	47.7	47.8	45.5	48.6	47	46.8	3.85417	4.06522	4.93023	4.80952	5.57895	5.62162	52.1	56.3333	49.7	49.7	46.3636	63	40.9167	54.7778	57.6667	54.5556	42.2	45.75	49.3	59.1111	57.1111
100	43.5	42.6	41.2	44.4	43.2	43.4	3.41667	3.58696	4.30233	4.2619	4.92105	4.94595	46.6	50	43.1	43.4	40.8182	57.375	37.9167	51.2222	52.3333	51.4444	40.4	41.8333	43.3	50.1111	50.8889
101	43	43.2	40.1	42.5	42.9	41.3	3.41667	3.54348	4.18605	4.19048	4.78947	4.81081	45.8	50.1111	44.7	44.3	40.3636	54.875	36.5833	45.5556	50.5556	48.8889	37.6	40.1667	44.4	52.8889	49.1111
102	48.6	47.9	45.3	47.9	47.1	46.4	3.875	4.1087	4.88372	4.7619	5.47368	5.51351	52.4	55.5556	49.5	51.4	49	63.75	42.0833	55	57.1111	57.7778	43.6	44.5833	49.5	59.2222	56.2222
103	41.8	43.1	40	42.9	41.2	41.9	3.27083	3.5	4.30233	4.30952	4.89474	4.86486	44.3	48.4444	42.3	43.1	42.2727	55.25	37.4167	46.8889	48.8889	50.5556	38.1	40.4167	43.3	49.3333	48.4444
104	43.3	43.1	39.3	42	42.6	41.3	3.41667	3.56522	4.27907	4.2381	4.78947	4.75676	44.3	48	42.7	42.7	39.6364	54	37.0833	46.1111	48.5556	50.4444	38.2	39.1667	41.8	50.8889	47.8889
105	48.3	47.7	45.4	48.4	47.8	47.9	3.89583	4.06522	4.93023	4.7381	5.55263	5.35135	52.2	55.1111	49.6	50.6	47.9091	64.25	39.4167	53.5556	55.5556	57.6667	44.2	45.0833	50.7	57.1111	57.2222
106	42.6	42.3	39.7	42.1	41.1	40.5	3.4375	3.58696	4.32558	4.33333	4.78947	4.81081	43.1	47	42.7	42.9	43.1818	52.375	35.75	46.5556	49.6667	46.6667	38	38.75	42.8	51.6667	50.3333
107	41.5	41.7	39.3	43.5	43	42.3	3.25	3.45652	4.23256	4.2381	4.65789	4.72973	44.1	49.1111	44.3	43.4	39.2727	54.5	36.5833	48.4444	49.2222	48.5556	38.3	39.0833	42.3	50	49
108	47.1	47.3	43.6	46.3	46.5	46.3	3.89583	3.8913	4.90698	4.88095	5.36842	5.35135	47.5	52	47	47.2	45	58.25	39.9167	53.5556	53.4444	54.7778	42	42.4167	49.2	55.8889	53.4444
109	41.6	41.3	38.9	42.3	42.4	40.6	3.3125	3.5	4.27907	4.11905	4.76316	4.64865	44.9	48.7778	42.7	43.1	41.0909	53.75	36.9167	46	50.7778	48.8889	37.5	40.3333	42.3	51.8889	48.2222
110	41.7	40.7	39	41.4	41.1	40.9	3.29167	3.47826	4.23256	4.2381	4.68421	4.75676	44.9	48.5556	44.2	41.7	40.1818	53.75	35.5	47	49.1111	47.5556	38.3	42	43.1	51.5556	50
111	48.1	46.9	44.9	46.9	47.1	47.1	3.85417	3.91304	4.83721	4.90476	5.55263	5.51351	50.6	54.4444	48.4	48.6	46.4545	59.75	39.25	52.6667	53.2222	57.1111	43.8	46	49	60.3333	54.1111
112	42.5	42.1	40.5	43	41.8	40.7	3.22917	3.34783	4.16279	4.11905	4.81579	4.78378	44.9	49.6667	42.1	42.7	41.1818	51.5	34.9167	47.1111	46.8889	46.5556	37.6	38	42.2	49	49
113	43	41.4	41	42	41.2	42.2	3.35417	3.43478	4.27907	4.16667	4.68421	4.64865	44	46.2222	43.1	42.6	41.1818	54.125	35.5	45.1111	47.8889	50.4444	38.2	38.4167	42.8	50.6667	47.6667
114	46.1	47	43.5	46	45.7	45.4	3.85417	3.95652	4.65116	4.66667	5.34211	5.43243	51.6	53.4444	48.6	48.5	44.3636	61.5	38.8333	54.7778	56	56.2222	43.6	44.4167	49.3	57.7778	54.8889
115	41.8	42.6	39.3	42.3	42.8	42.1	3.25	3.43478	4.13953	4.14286	4.71053	4.72973	43.5	49.2222	42.6	42.7	40.2727	50.875	36	47.4444	49.2222	47.2222	38.1	41	43	49	48.5556
116	42.1	41.9	39.6	41.6	41.8	41.6	3.22917	3.36957	4.2093	4.02381	4.68421	4.59459	43.6	47.6667	41.5	41.7	40.4545	53.25	36.75	46.3333	49.2222	46.2222	38.3	37.75	42.8	51.3333	48.3333
117	49	48.6	45.7	48.1	46.1	45.6	3.6875	3.8913	4.7907	4.61905	5.28947	5.27027	48.4	55.1111	46.8	47.6	43.7273	61.5	40.25	53.3333	54.7778	52.3333	44.4	43.9167	48.8	58	51.3333
118	42.7	41.5	39	42.2	41.6	40.9	3.16667	3.34783	4.2093	4.11905	4.63158	4.67568	44.1	46.3333	43.4	41.4	41.0909	53	35	46.7778	49.5556	48	38.8	40.0833	43	49.1111	45.7778
119	41.7	39.5	39.3	40.6	41.9	40.3	3.33333	3.3913	4.18605	3.95238	4.63158	4.62162	43	47.1111	42.4	41.3	40.9091	54.625	35.9167	45.4444	47.4444	48	38.7	38.6667	41.4	51.1111	46.7778
120	46.5	47.3	44.8	46.7	46.9	45	3.75	3.95652	4.7907	4.64286	5.31579	5.21622	49	54.4444	48.8	47.4	44	58.75	39	52.6667	54.5556	54.1111	41.5	42.5833	48.5	54	55.1111
121	40.9	40.2	38.6	41.3	41.7	38.4	3.20833	3.28261	4.13953	4.07143	4.5	4.7027	41.1	46	42.5	40.2	38.3636	51.125	34.6667	42.6667	47	45.5556	36.4	35.9167	41.2	47.7778	46.5556
122	42.1	41.3	38.5	41.7	41.3	39	3.39583	3.47826	4.23256	4.07143	4.71053	4.7027	42	47.5556	43.1	41.6	39.3636	51.25	36.75	45.7778	48.2222	46.2222	35.2	36.0833	42.7	49.6667	47.7778
123	45.6	45.7	44.6	46.8	45.2	46.1	3.72917	3.82609	4.67442	4.69048	5.13158	5.45946	50	54.3333	50.4	49.2	44.8182	60.5	40.25	53.1111	52.8889	56	43.5	43.5	48	59	54
124	42.9	42.2	39	42.4	42.1	40.6	3.16667	3.34783	4.13953	4.04762	4.63158	4.64865	43.7	47.3333	41.8	42	41.2727	55	36	46.3333	48.8889	47.8889	36.4	38.25	42.8	50.4444	48.8889
125	41.1	41.8	38.5	41	41.2	40	3.25	3.30435	4	4.09524	4.71053	4.51351	43.8	47.1111	41.7	42.2	40.5455	53.875	34.25	45.7778	49	47.5556	37.7	38.6667	41.4	51.2222	45.6667
126	44.6	43.4	43.3	44.9	44.6	44.1	3.60417	3.80435	4.55814	4.54762	5.28947	5.24324	47	52.1111	47.9	47.9	44.1818	58.625	36.5	50.5556	53.7778	53.7778	41.5	39.4167	47.9	56.6667	51.1111
127	39.5	39.2	37.6	39.8	38.4	37.7	3.20833	3.34783	4	4.07143	4.63158	4.67568	40.4	43	40.3	39.7	38.9091	50.625	34.3333	43	43.6667	46.5556	37.3	38.4167	39.8	46.6667	43.6667
128	40.3	39.9	38.2	40.6	39.4	39.4	3.25	3.34783	3.97674	3.88095	4.44737	4.45946	40.2	45.1111	39.7	40.2	38.3636	51.25	33.8333	43.7778	45.8889	46.5556	34.9	36.9167	39.8	47.7778	45.2222
129	44.2	44.9	42.9	45.4	46	44.9	3.6875	3.82609	4.69767	4.59524	5.13158	5.10811	47.9	53	44.7	47.6	44.0909	58.125	37.75	50.2222	55.6667	54.2222	40.1	41.5833	46.5	56	52.5556
130	38.6	39.5	37.2	40.2	40.4	39.6	3.29167	3.32609	4.18605	4.02381	4.55263	4.7027	41.1	46.5556	41.8	42	40.4545	50.625	34.8333	44.8889	46.1111	46.5556	35.9	36.0833	43.1	49.5556	45.4444
131	40.3	41.7	38.7	41.7	41.6	41.2	3.25	3.3913	4.16279	4.02381	4.57895	4.59459	43.4	47.4444	43.4	41	39.7273	55	35.6667	47.1111	49	48.1111	37.3	38.4167	42.3	49.2222	48.2222
132	44.7	43.6	43.4	44.6	45.8	45.7	3.66667	3.86957	4.67442	4.5	5.10526	5.21622	46.9	50.2222	46.5	45.4	42.8182	57.5	38	50.3333	52	51.5556	41.4	40	47	53	53.7778
133	40.7	40	38.7	41.5	41.3	39.6	3.1875	3.28261	4.04651	4	4.57895	4.54054	42.3	48	41.8	42.4	40	53.875	34.3333	44.4444	45.8889	46.6667	36.9	37.3333	41.7	48.6667	44.7778
134	39.9	40.4	37.8	41.5	41.5	40.3	3.25	3.28261	4.04651	3.95238	4.44737	4.56757	43	45.8889	40.8	41.2	38.5455	54	33.75	46.8889	48.2222	46.8889	37.1	37.8333	42.5	48	49.5556
135	45.1	44	43.4	46.6	45.1	44.3	3.66667	3.78261	4.65116	4.57143	5.26316	5.13514	47.6	52.7778	45.6	46.5	43.6364	60.25	38.75	50.5556	52.7778	52.1111	41.8	41.4167	46.9	55.2222	50.3333
136	39.1	39.8	38	40.5	41.1	37.8	3.125	3.36957	4.06977	3.90476	4.42105	4.40541	43.1	45.4444	41	40.7	38.2727	51.25	34.6667	46	45.5556	47.3333	35.7	37	41.7	46.4444	46
137	39.4	40	38.1	41.1	40.5	40.4	3.25	3.32609	4	3.90476	4.44737	4.51351	41.8	44.3333	42.9	39.3	38.0909	51.5	33.0833	44.6667	46	46.1111	36.9	37	41	48.3333	45.7778
138	45.1	44.9	43.2	46.9	45.5	45.2	3.60417	3.73913	4.46512	4.47619	5.07895	5.13514	48.3	52.8889	46.3	46.7	43.3636	58.625	36.4167	49.1111	52	56	41.7	42	47.9	56	52.7778
139	40	40.5	38	39.9	40.5	39	3.25	3.36957	4	3.97619	4.52632	4.72973	41.6	45.1111	41.7	42.4	38.8182	51.625	33.9167	44.2222	48.2222	47.5556	36.5	34.75	42.1	49	45.8889
140	39.5	39.7	37	41.2	42	40.9	3.22917	3.41304	4.09302	4	4.5	4.51351	42.4	44.7778	40.4	41.2	37.6364	53.125	33.4167	42.6667	46.5556	48	36.9	37.8333	42.6	46.5556	44
141	44.7	45.8	42	45.3	44.6	44.2	3.66667	3.69565	4.53488	4.57143	5.10526	5.16216	46.7	50.7778	46.5	46.3	44.8182	57.625	36.5	51.6667	54.8889	52.3333	40.5	41.9167	46.8	52	52.5556
142	39.3	38.6	37.4	39.4	39.1	37.2	3.14583	3.26087	4.04651	4	4.47368	4.48649	40.2	42.7778	38.7	38.7	36.3636	47	30.25	42.2222	44.7778	44.8889	34.1	35.0833	39.2	43.7778	44.5556
143	39.8	39	37	39.8	39.5	39.8	3.14583	3.21739	4.02326	3.83333	4.42105	4.48649	42.5	46	39.3	41	38.8182	51.875	33.25	44.7778	45.6667	45.2222	35.8	37	40	47.8889	45.6667
144	44.9	45	42.8	45.8	46.8	44.3	3.72917	3.84783	4.69767	4.5	5.26316	5.21622	46.7	51.3333	46.7	46.6	45.1818	60	37.9167	51	53.3333	54.6667	40.4	40.4167	47.4	53.6667	52.1111
145	40.1	41.1	38.8	40.7	41	40.4	3.14583	3.30435	4	3.97619	4.63158	4.67568	41.7	44.2222	40.3	39.9	39.5455	53.375	34.6667	44.8889	47.6667	46.8889	36.5	35.1667	40.3	46.5556	45.3333
146	39.6	38.8	36.6	39.9	39.7	39.9	3.08333	3.21739	4.09302	3.88095	4.47368	4.59459	41.4	44.4444	41.6	40.9	38.8182	52.125	32.75	45.2222	47.1111	44.1111	36.2	35.5	40.8	44.6667	46.5556
147	43.7	44.5	40.9	44.4	42.9	41.8	3.58333	3.71739	4.53488	4.28571	5.05263	5.18919	46.2	51.2222	43.6	46.6	40.3636	53.875	38	48	52.1111	52.1111	40.8	38.5	45.6	52.5556	49.2222
148	41.4	39.9	37.7	41.9	41	39.6	3.1875	3.23913	4	3.90476	4.39474	4.59459	42.1	46.7778	39.4	41.8	38	52.875	34.5	44.5556	45.8889	46.5556	37.1	34.3333	41.2	47.6667	45.4444
149	39.1	40.6	38.7	41.2	41.8	40.4	3.04167	3.28261	3.97674	3.85714	4.5	4.54054	40.2	43.5556	39.5	38.8	36.5455	51.125	33.6667	43.4444	44.2222	46.7778	36	35.1667	39.8	47.1111	44.7778
150	43.9	45.1	40.8	44.5	43.9	43.1	3.5	3.67391	4.62791	4.38095	5.05263	5.24324	44.5	49.7778	44.1	43.8	41	53.25	36.4167	50.2222	50.6667	53.8889	38.3	37	43.6	51	50.6667
151	38.8	39.1	36.6	39.1	39.9	40	3.1875	3.28261	4.02326	3.88095	4.5	4.56757	41.5	44.6667	40.7	41.1	38.6364	51	34.9167	44.3333	46.7778	46.1111	37.2	35.75	41.2	45.1111	45
152	39.1	39.6	38	40.7	39.2	38.2	3.08333	3.23913	4.02326	3.88095	4.52632	4.56757	39.4	43.1111	40	39.2	36	49.875	33.3333	42.6667	45	44.8889	36.5	35.75	39.1	46.8889	44.2222
153	42.9	43.8	41.8	44.6	45.2	43.8	3.33333	3.6087	4.60465	4.35714	5.10526	5.18919	45.3	50.2222	45.9	47.4	42.0909	59.375	36.25	49.5556	51.8889	51.1111	40.2	40.6667	47.3	56.2222	51.2222
154	39.6	41	36.2	39.2	39.2	38.3	2.97917	3.21739	3.95349	3.92857	4.52632	4.54054	39.3	44.7778	40.8	39.1	38.1818	53.875	34.3333	46.5556	46.2222	47	36.2	34.6667	39.5	46.4444	44.8889
155	38.8	39.2	36.8	40.7	38.4	37.8	3.16667	3.23913	3.95349	3.92857	4.63158	4.59459	41	44.4444	38.6	39.9	37.3636	48.75	32.9167	43.2222	45.3333	44.6667	35.7	35.75	40.2	46.6667	46.2222
156	44.2	43.2	42.6	43.8	44.7	43.1	3.5	3.63043	4.39535	4.33333	5	4.83784	46.3	51.3333	43.7	44.6	41.6364	56.625	37.0833	49.6667	53.3333	51.1111	40.4	40	45.5	53.1111	51
157	40.3	40.6	39.2	41.8	40.9	40.1	3.08333	3.23913	3.90698	3.83333	4.47368	4.51351	39.7	45.1111	39.4	39.2	37.7273	51.125	34.6667	43.3333	47.3333	46.3333	36.1	38.25	39.7	46.5556	46.1111
158	38.9	40.4	37.5	40.4	40.7	39.8	3.10417	3.26087	3.97674	3.90476	4.55263	4.59459	40.8	45.3333	40.4	41.3	37.9091	53.5	32.9167	44.6667	46.2222	44.1111	35.3	35.0833	39.3	50.2222	45.3333
159	44.4	44.4	41.3	43.6	44	42.8	3.5625	3.69565	4.44186	4.35714	4.97368	5	46.6	50.8889	42.7	45.6	42.8182	60	35.8333	48.2222	52.3333	50.8889	40.8	40.5833	45	51.6667	50.1111
160	38.8	38.5	37.7	40.9	39.4	40.2	3.10417	3.23913	4.02326	3.85714	4.57895	4.40541	41.1	43.4444	37.9	40.1	37.1818	51.625	33.3333	43.4444	43.1111	46.5556	36.2	36.25	38	47.4444	44.4444
161	39.6	39.2	37.8	39.8	39.9	39.8	3.125	3.21739	3.97674	3.7381	4.42105	4.54054	40.8	44.2222	40.3	40.2	37.5455	50.5	32.5833	45.1111	46.1111	47.3333	37.2	36.0833	41.8	48	44.6667
162	42.1	42.5	40	43.1	43.4	43.3	3.47917	3.6087	4.44186	4.33333	4.94737	5.02703	45	49.7778	44.5	45	42.2727	54	36.75	49	49.1111	51.6667	40.8	38.6667	44.8	51.3333	49.3333
163	40.1	39.7	38.6	39.7	39.9	40.2	3.14583	3.28261	4.02326	3.92857	4.5	4.62162	39.8	45.7778	39.8	41.2	38.5455	52.875	34	44.6667	47.2222	45.6667	37.9	35.75	39.6	48.2222	46.3333
164	38.8	39.9	37.1	40.7	40.1	40.2	3.04167	3.19565	3.93023	3.83333	4.5	4.56757	39.4	44.6667	39.6	39	36.7273	54.375	33.4167	45.3333	45.8889	46.5556	36.4	37.3333	39.5	47	47.1111
165	42.9	42.8	40.9	43.4	42.3	40.7	3.4375	3.47826	4.46512	4.21429	4.86842	4.86486	44.7	47.8889	44.3	43	41.0909	56	34.75	47.6667	48.5556	48.2222	39.2	39.8333	42.3	47.1111	50.4444
166	39.4	38.9	37.6	40.2	39.6	38.2	3.08333	3.30435	3.95349	3.88095	4.63158	4.56757	40.1	45.1111	39.7	39.9	38.0909	53.25	32.4167	44.4444	46.2222	46	37.3	35.5833	39.1	47.8889	45.1111
167	38.7	39.1	37.4	40	39.4	40.3	3.02083	3.08696	3.93023	3.7619	4.42105	4.54054	41.2	43.6667	40.6	40	38.3636	52.375	33.1667	43.3333	45.3333	45.8889	35.5	35.1667	39.2	46.7778	44.2222
168	42.2	42.6	40.5	42.6	42.3	41.2	3.45833	3.52174	4.27907	4.21429	4.94737	4.91892	45.6	49.7778	43.8	45	41.0909	56.5	34.5	49	50.8889	49	40	39.5	43.7	50.3333	51.7778
169	39.3	40.6	37.3	40.7	40.2	38.5	3.0625	3.21739	4.02326	3.88095	4.31579	4.45946	39.8	43.6667	39.9	40.8	37.0909	51	34	44.5556	45.8889	45.5556	38.4	36.5	39.2	47.2222	45.1111
170	39.6	40.6	37.6	40.5	38.7	39.7	3.0625	3.19565	4.06977	3.95238	4.39474	4.43243	40.8	44.7778	40.6	39.2	37.0909	50.375	31.9167	43.7778	45.3333	46.6667	35.7	36.5	37.9	47.1111	46
171	42.8	44.8	40.7	44.5	45.3	42.1	3.35417	3.5	4.34884	4.2619	4.81579	4.94595	46.7	49.7778	44.9	45.6	41.4545	56.75	35.4167	49.7778	52	51.2222	41.2	39.0833	44.6	52.2222	50
172	38.2	39.8	37.4	39.5	39	38.7	3.08333	3.17391	4	3.69048	4.13158	4.54054	39.2	43.2222	39.2	40.7	36.4545	51.625	31.5	44	46.2222	46.2222	36.6	35.5833	39.4	47.2222	47.4444
173	38.8	39.7	37.7	40.9	39.1	38.1	3.04167	3.15217	3.90698	3.7381	4.34211	4.40541	42.2	43.6667	39.5	39.8	37	48.25	31.6667	43.2222	44.2222	45.2222	35.7	34.8333	38.9	46.2222	46.3333
174	41.5	42	40.7	43.3	41.7	41.3	3.41667	3.54348	4.27907	4.14286	4.76316	4.81081	44.7	49.2222	43.5	45.4	39	54.375	33.9167	49.2222	52.1111	49.8889	38.8	39.9167	44.2	49.6667	49.3333
175	37.9	39.3	36.2	39.8	38.9	37.6	3.08333	3.21739	3.83721	3.7619	4.36842	4.40541	39.4	44.4444	38.6	40.5	35.3636	49.875	30.1667	42.6667	46.1111	41.1111	36.1	35.5833	38.8	46.1111	43.3333
176	38.4	40.6	37.1	40	39.2	37.7	3.10417	3.21739	4	3.7381	4.39474	4.62162	41.6	45.3333	41.6	39.3	36.6364	50.75	31.75	45.3333	44.6667	47.5556	36.3	35.0833	40.9	47.8889	46.6667
177	41.2	42.4	39.2	42.6	41.6	41	3.3125	3.41304	4.34884	4.09524	4.86842	4.97297	44.4	48.1111	43.2	43.6	40.2727	54.5	35	47.4444	50.1111	51	39.4	37.1667	43.5	50.3333	49.8889
178	38.2	38	37.6	39.9	38.7	37.6	2.97917	3.1087	3.83721	3.71429	4.31579	4.45946	40	43.5556	40.3	40.9	36.9091	50.25	31.5	43.2222	44.2222	46	36.6	35	40.7	46.6667	44.8889
179	36.9	37.9	35.2	38.2	37.8	36.6	2.875	3.08696	3.88372	3.80952	4.28947	4.35135	39.1	42.8889	39	39.2	35.4545	50.5	29.4167	42.7778	44.5556	43.3333	35.4	35.4167	38.2	47.2222	46
180	41.5	44.1	40.5	41.8	43.6	41.4	3.47917	3.5	4.37209	4.2381	4.78947	4.89189	45.8	48.8889	44.5	45.4	41.5455	56.875	36.75	50.4444	53.2222	51.8889	40.7	38.3333	45	51.3333	51.1111
181	37.5	37.5	35.8	38.5	38.6	37.3	3.02083	3.06522	3.83721	3.69048	4.34211	4.43243	38.4	42.4444	39.2	39.3	36.5455	51.5	32.0833	43.1111	44.6667	43.8889	35.9	34.4167	38.7	46.8889	44.6667
182	37.9	38	36.4	38.7	37.2	37.6	3	3.1087	3.81395	3.7381	4.28947	4.24324	37.8	43.5556	37.8	38.3	35.3636	48.125	31.5833	42.3333	44.5556	45	35.6	33.5833	37.8	45.7778	44.4444
183	40.4	41.9	39.7	42.5	41.1	40.9	3.33333	3.43478	4.27907	4.2381	4.94737	4.89189	42.9	48.4444	42.9	45.4	39.9091	54	34.9167	48	50.3333	50.3333	37.8	41.1667	42.8	50.6667	49.1111
184	37.1	37.9	35.9	38.4	38.4	37	3.02083	3.15217	3.88372	3.71429	4.21053	4.40541	38.1	42.5556	38.7	38.7	35.3636	53.125	31.5833	43.3333	44.7778	43.6667	36.3	34.4167	39.1	49.1111	46.2222
185	37.2	37.7	37.1	39.8	38.3	36.3	3.0625	3.08696	3.86047	3.66667	4.34211	4.2973	38.8	41.5556	39	38.8	37	51.5	31.4167	43.8889	44.7778	43.1111	34.6	32	38.3	45.2222	46.6667
186	41.7	43.5	41.1	42.5	42.4	41.8	3.35417	3.5	4.23256	4.21429	4.76316	4.81081	44.4	49.4444	43.6	43	39.0909	57.125	34.25	49.8889	49.4444	49.4444	40.6	40.3333	43	50.6667	51
187	38	37.6	35.3	38.3	38.6	37.2	3.02083	3.08696	3.83721	3.7619	4.28947	4.43243	38.9	42.7778	39.9	38.9	35.9091	47.625	31.5	43.7778	45.5556	43.1111	36.2	36.0833	38.5	47.4444	46
188	37	37.3	36.2	38.5	37.2	36.7	2.95833	3.15217	3.97674	3.69048	4.47368	4.43243	38.4	45.2222	38.7	38	33.4545	49.25	30.6667	43.6667	43.5556	45.2222	36	32.6667	38.7	46.2222	46.4444
189	42.6	43.2	40.5	41.6	42.3	40.3	3.375	3.5	4.25581	4.07143	4.76316	4.83784	43.2	48.2222	42.2	43.2	39.7273	56.5	31.9167	47.8889	49.2222	47.2222	39.8	39	41.9	45.2222	49.8889
190	36.9	38.2	35.1	38.2	37.8	38.9	2.95833	2.97826	3.81395	3.7381	4.28947	4.2973	39.6	44.3333	39.6	38.2	34.2727	51.875	31.6667	42.3333	44.3333	44.2222	36.4	34.1667	39.1	44.3333	45.5556
191	37.7	39.1	34.9	37.8	39	38.2	3.04167	3.04348	3.86047	3.66667	4.23684	4.13514	40.3	42.6667	40.3	39.1	35.5455	50.125	32.4167	43.7778	45	45.4444	35.6	35.4167	38	46.3333	45.5556
192	42.5	42.7	42	43.6	41.6	40.3	3.4375	3.47826	4.18605	4.07143	4.78947	4.7027	43.7	47.8889	43.2	43.9	41.8182	58.25	34.5	47.7778	50.4444	48.8889	40.8	40	42.2	54.4444	50.1111
193	38.6	39	36.4	40.1	37.6	36.4	2.97917	2.97826	3.76744	3.69048	4.15789	4.2973	38.2	42.1111	40.4	38.3	34.3636	51.125	30.8333	41.8889	43.6667	43	34.4	33.9167	37.9	45.8889	45.5556
194	37.5	37	35.4	38	36.6	36.4	2.91667	3.1087	3.88372	3.66667	4.23684	4.2973	37.8	42	37.7	36.5	34.2727	50.25	29.5833	41.1111	44.8889	41.6667	34.4	33	36.6	45.8889	43.4444
195	41.1	41.4	39.1	41.2	41.8	39.9	3.27083	3.30435	4.06977	3.95238	4.71053	4.7027	43.9	47.8889	42.6	43.1	37.4545	55.625	31.5	47.8889	50.3333	47.8889	40.7	36.8333	43.3	50.6667	48.2222
196	38.4	39.1	35.6	38.2	37.8	37.6	2.95833	3.15217	3.81395	3.78571	4.26316	4.24324	38.8	44.5556	39.3	39.9	35.5455	50.375	31.4167	44.6667	45	43.3333	36.6	35.1667	38.5	46.7778	46
197	35.8	36.1	34.4	37.1	37	36.4	2.89583	3.02174	3.67442	3.66667	4.39474	4.40541	38.5	44.4444	39.5	38.7	34.7273	52	31.1667	44.2222	45.3333	42.8889	35.6	34.3333	38.8	46.1111	45.7778
198	42.5	43.9	40.1	43.3	42.6	42	3.35417	3.3913	4.27907	4.09524	4.78947	4.83784	42.8	46.6667	41.5	43.8	38.6364	54.5	31.5833	49.3333	50	49.2222	39.6	38.5833	43.1	48.8889	50.6667
199	39	39.4	36.2	40.2	39.1	37.6	3	3.1087	3.90698	3.71429	4.34211	4.43243	39.7	43.3333	40.4	39.7	35.2727	51.875	29.8333	44.6667	46.3333	44.5556	36.5	34.25	39.3	47.6667	45.3333
200	37.7	39.4	35.9	38	37.8	37.5	3.02083	3.04348	3.81395	3.7381	4.28947	4.27027	36.8	42	38.8	38.3	34.3636	52	31.25	43.3333	45.1111	42.3333	35	35.8333	38.5	46.8889	45.6667
201	43.7	44.1	41.1	44.4	42.5	42.1	3.25	3.45652	4.11628	4.07143	4.78947	4.89189	44.3	48.5556	44	42.7	38.6364	59.25	33.6667	49.5556	51.4444	46.7778	39.7	40.6667	42.5	52	49.7778
202	38.3	40.3	36.5	40	38.5	36.4	2.95833	3.08696	3.76744	3.57143	4.18421	4.32432	38.2	41	37.6	39.6	36.6364	53.25	30.5833	44.6667	44	42.4444	35.5	34.75	38.3	44.5556	43.6667
203	36.5	37.3	35.2	38.6	37.1	37	3	3.06522	3.76744	3.7381	4.23684	4.18919	38.1	42.4444	39.1	38.2	34.4545	51.875	30.8333	43.2222	43	42.4444	36.1	36.6667	38.7	43.7778	45.7778
204	42.1	42	40.6	43.5	43.3	42.6	3.29167	3.43478	4.16279	4.02381	4.63158	4.86486	43.9	48.8889	43.2	42.2	37.7273	58.75	34.9167	48.4444	51.5556	50.7778	39.5	40.3333	43.2	49.2222	50.7778
205	37.5	37.8	35.7	38.4	39.8	38.8	2.97917	3.1087	3.7907	3.66667	4.23684	4.35135	39	45.1111	39.9	38.6	34.4545	53.375	32.25	44.2222	45.5556	46	36.7	34.4167	39.3	47	47.4444
206	38.2	38.2	36.8	39.2	38.7	37.6	3.04167	3.02174	3.86047	3.71429	4.34211	4.2973	37.5	43.1111	36	37.8	33.2727	52.875	29.4167	42.1111	45.2222	44.1111	34.6	35.25	36.7	44.5556	44.2222
207	42.8	43.3	40.6	42.1	43	42.5	3.22917	3.32609	4.04651	4	4.60526	4.67568	43.1	48.8889	41.6	44.2	37.3636	58.75	34.0833	48.1111	50.4444	50.7778	40.3	37.4167	42.6	51.2222	50.6667
208	37.5	37.4	37.1	39.4	39.3	38	2.875	3	3.67442	3.59524	4.23684	4.2973	39	45.5556	41	39.2	34.8182	52	30.1667	43.2222	48.6667	45.8889	36.2	35.4167	38.6	46.4444	45.3333
209	35.6	37.2	35.1	37.8	37.2	38.2	2.95833	2.95652	3.72093	3.61905	4.15789	4.18919	38.5	42.4444	38.8	38	33.8182	52	30.6667	42.1111	45.5556	42.8889	36.8	32.8333	37.6	46.5556	46.5556
210	40.4	41.5	40.3	42	41	39.5	3.3125	3.34783	4.16279	3.92857	4.68421	4.75676	40.7	43.7778	42	41.3	37.8182	56.25	31.5	47.4444	49.3333	45.7778	39.2	35	41.1	48.6667	48.4444
211	35.3	37	36.4	37.4	35.9	35.7	2.85417	2.97826	3.69767	3.66667	4.18421	4.10811	36.7	39.2222	36.1	36.9	33.6364	49	29.6667	41.1111	43.6667	43.2222	34.8	34.1667	35.6	40.5556	42.3333
212	37.6	36.9	35.2	38.2	37.7	36.6	2.9375	3	3.83721	3.5	4.23684	4.2973	36.6	42.3333	37.1	37.2	33.1818	51.875	28.9167	44.2222	43.1111	43.8889	35	34.9167	38.1	46.7778	45.2222
213	39.4	40	38.4	40.6	40.1	38.6	3.16667	3.34783	4.18605	3.80952	4.60526	4.67568	40.5	44.8889	39.4	41.4	36	55.375	32.25	44.6667	46.6667	47.4444	38.2	36.5833	40.6	47.7778	46.7778
214	37.7	38.8	36.7	39.4	38.1	36.7	2.83333	2.91304	3.69767	3.5	4.21053	4.21622	38.2	44.4444	40.8	37.9	33.2727	49.875	29.25	44.1111	45.3333	42.1111	34.4	34.25	37.2	45.8889	43.4444
215	35.9	36.9	35.3	38	36.2	36.4	2.8125	2.91304	3.74419	3.59524	4.05263	4.10811	38.3	43.4444	37.8	36.7	35	54.625	28.75	40.8889	43.4444	41.6667	36	34.0833	37.5	46.7778	45.3333
216	39.9	40.4	39.8	41.7	42	40.4	3.20833	3.30435	4.2093	4.02381	4.52632	4.54054	40.9	46	40.7	42.5	36	56.125	31.6667	48.3333	49.6667	46.6667	39.2	38.1667	40.3	50.8889	48.5556
217	35.8	36.8	35.5	38.5	37.2	37.7	2.8125	2.91304	3.83721	3.59524	4.10526	4.13514	36.7	42.1111	37.4	37	33.4545	52.625	28.4167	42.3333	46	44.6667	36.3	35.9167	37	48.6667	45.6667
218	38.8	39.1	37.2	40.5	38.1	37.3	2.85417	2.97826	3.74419	3.47619	4.10526	4.13514	37.5	44.2222	37.7	38.3	34.4545	56.625	31.9167	43.1111	46.5556	45	37.4	34.3333	38.7	46.6667	45.8889
219	39.3	39.4	38.3	40.8	39.8	39	3.16667	3.26087	4.02326	3.90476	4.42105	4.56757	40.9	45.1111	41	40.9	33.7273	55.375	31	46.7778	48.6667	48.6667	38.4	37.25	42.9	49.3333	48.8889
220	37.1	38.5	37.2	40.1	38.7	38	2.77083	2.93478	3.62791	3.52381	4.10526	4.08108	37.6	41.4444	37.7	38.9	33.2727	52.125	28.6667	43	44.6667	44.6667	35.7	35.5833	37.6	43.4444	45.4444
221	36.2	37.6	36.3	38.5	37.6	36	2.83333	3.02174	3.72093	3.66667	4.10526	4.13514	38.6	44.2222	38.7	39.2	32.8182	52.75	29.9167	41.5556	44.5556	44.1111	36.9	35.75	37.8	43.6667	46.1111
222	40.1	41.2	39.2	40.8	39.9	39.8	3.1875	3.30435	3.95349	4.04762	4.52632	4.48649	40	44.7778	40	40.2	36.0909	55.875	30.4167	46.3333	48	46.5556	37.6	37.4167	39	48.1111	48.2222
223	35.7	36.7	35.7	37.4	37	36.7	2.75	2.86957	3.62791	3.54762	4	4.16216	37.2	42.5556	36.6	37.1	32	51.875	29	42.4444	45.6667	42.2222	34.4	33.3333	36.6	45.2222	43.5556
224	37.8	38.6	36.1	40.1	38.3	37.3	2.83333	2.84783	3.72093	3.5	4.10526	4.18919	36.7	41.8889	38.1	38.4	33.2727	53.375	28.75	44	45.2222	43.1111	34.2	35.3333	37.4	45.8889	44.6667
225	39.3	38.6	37.9	39.9	40.1	38.3	3.1875	3.21739	3.93023	3.80952	4.42105	4.45946	39.8	45.2222	38.7	40	35.0909	55	30.0833	43.6667	48.8889	45	39.2	36.3333	39.5	44.6667	46.7778
226	36.7	37.3	36	38.2	36.3	35.4	2.8125	2.84783	3.72093	3.57143	4.18421	4.13514	36.2	40	35.1	37.8	32.2727	55.375	28.5833	40.7778	43.8889	43.5556	34.4	34.75	37	45.5556	43.7778
227	37.1	38	35.6	37.5	35.9	35.1	2.89583	2.86957	3.5814	3.61905	4.05263	4.08108	37.4	40.1111	37.2	37.5	31.8182	49.75	28.1667	41.1111	43.5556	42.2222	33.1	35.1667	35.7	41.1111	43
228	38.6	39	37.7	40.1	40.7	40.1	3	3.19565	3.93023	3.88095	4.60526	4.51351	41.1	44.8889	40	41.8	36.3636	53.375	30.9167	45.5556	49.5556	46.6667	38.1	36.5	40.5	48.6667	46.2222
229	33.9	35.2	33.4	36.8	36.7	37.2	2.85417	2.95652	3.65116	3.47619	4.18421	4.16216	36	41.2222	37.5	37.6	31.8182	48.75	28.5833	41.1111	46	42.4444	35.3	34.1667	36.5	46.1111	42.6667
230	37.5	37.3	35.7	37.9	38.3	36.3	2.875	2.8913	3.7907	3.52381	4.07895	4.21622	37.1	42.5556	38.3	39.1	30.8182	53.25	30.75	42	45.3333	44.8889	36.2	33.5	36.4	45.7778	45.5556
231	40.7	41.7	37.7	39.1	39.9	39	3.22917	3.32609	4.09302	4.02381	4.39474	4.48649	41.6	46.1111	39.5	39.4	35.4545	53.625	30.5833	44.6667	48.2222	44.3333	37.3	37.0833	40.7	46.8889	46.1111
232	35.6	36.3	33.4	36.9	36.6	36.2	2.83333	2.97826	3.67442	3.54762	4.05263	4.13514	35.9	40.7778	34.8	36.8	30.3636	51.5	30.1667	41.3333	44.7778	41.7778	33.8	32.5833	36.2	46.1111	41.8889
233	34.6	35.2	34.1	36.6	35.9	35	2.79167	2.93478	3.67442	3.5	4	4.08108	37.2	41.7778	36.6	36.6	31.6364	52.125	27.25	41.3333	43.8889	43	34.2	34.0833	36.2	46.5556	43.8889
234	40.5	41.7	39.4	41.5	40.3	38.9	3.14583	3.26087	4.04651	3.88095	4.28947	4.56757	42.4	46.2222	41.3	41.9	34.9091	55.875	30.9167	45	48.2222	48	40	38.1667	41.1	51.6667	49.4444
235	36.1	37	34.1	37	36.9	35.5	2.72917	2.86957	3.60465	3.52381	3.97368	4.10811	37.3	41.3333	37.6	36.3	32.3636	49.75	29.9167	41	44.4444	42.5556	34.4	32.4167	36.5	45.6667	43.7778
236	35.3	35.8	33.2	37.7	36.4	35.3	2.75	2.86957	3.60465	3.47619	4.13158	4.08108	35.6	38.4444	36.4	36.3	31.3636	48.875	25.9167	39.5556	42.6667	40.6667	33.2	32.5833	35.3	44.6667	43.4444
237	41.5	41.5	39.9	41.9	40.9	39.6	2.97917	3.21739	3.93023	3.92857	4.42105	4.54054	42.1	46.2222	41.7	42.6	36.7273	58.125	31.9167	47.5556	48.8889	47.5556	37.8	38.75	41.9	52.7778	47.3333
238	37.6	37.1	35.1	37.7	36.4	35.6	2.79167	2.97826	3.62791	3.57143	4.05263	4.13514	36.6	41.5556	38.6	38.2	31.1818	51.875	29.0833	42.8889	44.1111	41.8889	33.8	33	36.4	46.3333	42.8889
239	37	37.5	34.1	37.5	36.3	34.2	2.72917	2.86957	3.53488	3.57143	4	3.94595	37	42.3333	34.9	36.6	30.2727	49.75	27.4167	41.6667	42.4444	41	33.7	34.0833	36.2	43.8889	43.7778
240	40.2	40.5	37.6	38.7	38.8	37.9	3.0625	3.1087	3.97674	3.7619	4.5	4.45946	40.3	46.2222	38.5	40.9	34.8182	55.125	30.9167	45.1111	50.5556	43.3333	36.7	37.0833	39.4	50.3333	46.5556
241	35.8	35.3	33.2	36.4	35.7	35.3	2.75	2.93478	3.5814	3.57143	4.02632	4.13514	36.8	41.1111	36.9	36.9	31.8182	50.375	29.25	42	43.6667	40.7778	34.6	32.4167	36.5	45.7778	45.4444
242	36.2	37.4	35.2	37.6	36	34.6	2.77083	2.82609	3.62791	3.35714	3.89474	3.94595	35.6	39.1111	37	38.3	32.5455	50.5	27.3333	40.5556	45	43.2222	35	35	36.7	45.4444	43.8889
243	39.3	39.6	38.4	40.3	41.1	40.2	3.16667	3.17391	3.95349	3.78571	4.47368	4.43243	38.2	43.3333	39.6	39.8	35.6364	54.875	30.0833	44	49.2222	46	38.6	36.4167	39	45.6667	46.2222
244	37.1	37.9	34.6	37.4	36.3	35.5	2.75	2.86957	3.51163	3.40476	4.05263	4.02703	34.6	38.7778	37.2	37.1	31.4545	53.25	27	41.1111	43.1111	42	34.2	34.8333	36.3	41.8889	43.7778
245	35.1	35.2	33.8	37.3	37	34.8	2.72917	2.80435	3.67442	3.2619	3.97368	4	34.8	41.4444	37.6	36.7	32	51.375	28.5833	42.3333	43.7778	44.3333	34.8	33.25	36.3	46.8889	43.6667
246	37.4	38.8	37.3	39.8	39.8	38.1	3.02083	3.15217	3.95349	3.69048	4.26316	4.32432	39.2	44.5556	38.6	39.9	33.2727	55	29.5833	43.8889	48.6667	44.7778	36.4	35.5	39.2	47.3333	46.5556
247	34.3	36	33.7	36	35.5	33.9	2.77083	2.8913	3.55814	3.5	3.92105	3.89189	35.6	40.7778	36	36.2	31.0909	53.125	27.9167	41	43.7778	41.8889	34	30.8333	35.6	43.7778	41.2222
248	35.5	36.4	33.4	35.4	36.6	34.2	2.75	2.80435	3.51163	3.33333	3.92105	3.94595	35.1	41.8889	35.2	36.6	29.7273	50.625	27.6667	39.2222	42.1111	40.8889	33.3	30.75	34.9	45	43.3333
249	40.4	41.5	38.1	40.4	40.1	38.4	2.95833	3.13043	4	3.71429	4.44737	4.59459	41.2	47.6667	40.3	42	35.3636	57	32.25	47.3333	50.1111	44.1111	38.7	36.1667	40.6	49.4444	49.8889
250	37.2	38.1	35.8	38.8	38.4	36.1	2.79167	2.86957	3.62791	3.5	3.89474	4.21622	37.1	43.3333	36.7	37.3	33.1818	50.875	29.25	42.8889	43.8889	41.8889	36.5	34.6667	36.8	47.5556	44.5556
251	35	35.1	34.8	37.2	36.9	35.2	2.77083	2.82609	3.55814	3.42857	3.92105	4.02703	36.8	41.5556	37	36.9	29.8182	49.5	27.6667	42	43.6667	40.1111	34.2	32.0833	36.4	46.6667	44.2222
252	40.8	42.1	39.2	40.6	39.5	39.5	3.02083	3.08696	3.90698	3.7619	4.42105	4.37838	40	46.5556	38.8	40.8	35.6364	57.875	31.5	43.6667	49.6667	46.1111	37.8	35.6667	39.9	50.6667	47.4444
253	35	36.8	34.3	38.2	36.7	34.9	2.79167	2.82609	3.62791	3.57143	4	4.10811	34.5	41	38.9	36.5	30.1818	51.375	26.9167	42.2222	43.6667	41	32.9	34.6667	35.8	47.4444	44.1111
254	36.4	35.8	33.5	37.6	37	35.3	2.70833	2.84783	3.60465	3.35714	3.94737	4.08108	36.3	41.3333	36.4	37.3	31.5455	49.625	28.25	40.7778	44.3333	42.3333	34.9	32.6667	36.7	46.1111	45
255	39.5	40.6	36.4	38.9	39.2	36.8	3.0625	3.13043	3.88372	3.66667	4.31579	4.37838	38.8	46.7778	38.9	40	33.5455	55.75	30.8333	43.8889	46.3333	47.3333	37	36.5833	40.3	48.4444	46.7778
256	36.5	36.7	35.2	37.5	36.1	35.2	2.70833	2.80435	3.60465	3.40476	3.89474	3.91892	35.6	40.6667	35.8	37.5	33.5455	49.625	26.8333	42	43.4444	41.8889	35	33.8333	35.6	43.6667	45.7778
257	36	35.8	35.1	37	37.4	33.5	2.8125	2.8913	3.55814	3.40476	4.02632	3.97297	34.7	40.2222	36.9	36	29.5455	51.125	27.6667	41.3333	42.7778	40	33.4	32.8333	35.6	45.5556	41.8889
258	39.9	40.4	37.6	40.1	39.1	37.9	3.02083	3.1087	3.88372	3.78571	4.36842	4.37838	39.3	46.4444	38.4	40.4	35.5455	55	29.1667	44.1111	47.1111	45.6667	37.5	35.75	38.1	49.8889	45.4444
259	36.9	35.7	34.9	36.3	36.1	34.3	2.6875	2.95652	3.55814	3.5	3.89474	4.10811	35.6	40.4444	35.7	36.8	32.2727	52.5	28.1667	41.5556	42.4444	41	34.5	29.25	35.5	42.6667	42
260	34.8	36	33.4	36.1	34.6	35.9	2.66667	2.8913	3.51163	3.33333	3.92105	3.91892	35.7	41.1111	35.4	34.5	29	52.5	26.6667	39.5556	44.8889	41.5556	33.7	31.4167	35.5	43.5556	41.7778
261	38	37.6	36.9	39.6	38.1	37.7	2.95833	3.02174	3.95349	3.69048	4.23684	4.32432	40.5	44.4444	39.1	40.3	33.8182	54.375	29.8333	44.2222	48.3333	44.1111	37.8	37.3333	39.8	49.8889	48
262	35.1	36	33.1	35.7	36.2	33.9	2.625	2.86957	3.48837	3.28571	3.89474	3.81081	36.8	40.8889	33.8	34.5	30	49	26.75	39.7778	44.3333	41.1111	34	31.5	34.7	42.1111	43.1111
263	36.2	36.4	33.2	35.9	36.2	33.7	2.75	2.80435	3.60465	3.35714	3.78947	3.89189	35.2	40	33.8	34.8	29	47.75	27.5833	40.6667	42.7778	41.1111	34.6	31.25	34.3	44	41.7778
264	39.1	39.4	37.3	39.4	40.6	39.6	3.04167	3.02174	3.81395	3.7619	4.34211	4.2973	38.1	43.8889	37	38.9	32.7273	56.25	28.4167	44.5556	46.4444	45.6667	38.7	35.5	40	49.6667	47.1111
265	34.5	34.9	33.6	36.1	36.6	34.5	2.70833	2.80435	3.44186	3.33333	3.92105	3.94595	35.6	40.2222	36.9	37.6	31	49.125	27.5833	41.2222	44.2222	44.6667	35.2	32.8333	36.3	45.5556	42.5556
266	37.5	37.1	35.8	37.2	37.1	34.5	2.66667	2.78261	3.53488	3.2381	4	4.02703	35.5	40.3333	35.2	37.6	31.8182	51.75	29.5	42.2222	43.2222	43.4444	32.9	33.0833	35.4	48.3333	44.6667
267	38.1	37.7	35.8	38.4	38.7	37.1	2.89583	3.04348	3.72093	3.7381	4.23684	4.16216	38.2	42.4444	37.3	39.2	31.8182	50.875	29.5833	43.7778	44.1111	44.8889	36.1	34.4167	38.6	46.2222	45.8889
268	34.5	34.9	34.4	36.9	35.4	33.4	2.625	2.76087	3.46512	3.38095	3.92105	3.94595	35.9	40.5556	34.6	35.9	30.7273	50.625	29.0833	41.7778	44.6667	40.1111	34.9	31.75	34.1	44.3333	42.7778
269	36.3	36.6	35.4	37.9	35.7	34.1	2.625	2.78261	3.5814	3.40476	3.81579	3.97297	34.8	39.8889	35.1	36.9	29.8182	50	27.5	42.8889	45.2222	41.4444	35.3	32.0833	33.3	46.2222	43
270	38.7	38.9	36.6	39	38.3	37.2	2.9375	3	3.7907	3.69048	4.44737	4.24324	39.9	45.5556	37.2	38.1	33	52.75	27.5	43.4444	47.2222	42.7778	35.7	34.6667	37.9	47	45.8889
271	35.2	35.2	33.5	36.1	36.6	34.9	2.6875	2.80435	3.44186	3.45238	3.92105	3.91892	36	42	36.6	36	29.4545	47.875	25.75	40.8889	41.8889	41.5556	34	33.75	34.9	46	41.1111
272	35.3	34.9	33	36.2	35.3	34	2.72917	2.71739	3.48837	3.40476	3.94737	3.89189	38.3	41.1111	35.5	35.8	29.3636	51.625	26.3333	42.3333	44.3333	40.4444	35.2	32	34.2	45.7778	43
273	36.5	38	36.6	40.2	37.4	35.3	2.89583	3.06522	3.7907	3.66667	4.31579	4.37838	40.1	44.8889	39.5	39.1	30.5455	51	28.5833	46.7778	46.6667	44.4444	36.6	33.75	37.7	49.1111	44.5556
274	35.2	36.2	32.5	35.8	36	35.1	2.66667	2.69565	3.46512	3.28571	4.02632	3.89189	36.2	40.5556	36	36.9	30.3636	50.25	27	42.6667	43.5556	39.5556	33.6	32.6667	35.3	44.7778	42.6667
275	34.2	35.4	33.8	36.2	35.6	34.6	2.6875	2.73913	3.46512	3.2381	3.84211	3.83784	37	41.8889	35.3	34.3	28.4545	48	27.6667	41.4444	43.5556	41.7778	33.6	31.5	34.5	44.3333	41.6667
276	37.3	37.8	37.2	39.8	37.4	34.9	2.85417	2.95652	3.76744	3.52381	4.13158	4.08108	39.8	42.7778	36.9	38.4	31.3636	54.25	29.0833	44.3333	48.7778	43.1111	34.9	33.25	37.9	47.7778	44.8889
277	36.1	35.4	34.2	37.3	34.9	34.5	2.75	2.71739	3.51163	3.40476	3.76316	3.94595	35	40.5556	34.2	35.9	28	49.125	26.75	41.3333	44.2222	41.4444	33	30.8333	33.1	43.5556	42.2222
278	35.2	35	34.6	36.4	35.7	34.7	2.60417	2.84783	3.46512	3.2381	3.94737	3.94595	35.5	40.1111	34.3	34	30.6364	49.375	27.5833	41.6667	42.7778	40.2222	34.1	31.9167	33.5	41.8889	41.3333
279	37.4	38	36.7	38.7	38.7	37.8	2.95833	3.06522	3.65116	3.57143	4.31579	4.16216	37.9	44.2222	37.4	37.5	31.3636	51.25	27.25	44.3333	44.1111	43.2222	36.2	34.25	36.8	45.8889	42.1111
280	34.3	34.7	33.4	35.4	35.8	34.4	2.66667	2.71739	3.46512	3.2619	3.92105	3.78378	33.7	38.8889	35.4	33.9	29.1818	48.625	25.1667	39.1111	41.1111	38.3333	32.9	30.4167	33.8	44.2222	42.4444
281	35.4	35.5	33.8	35.5	35.8	34.5	2.79167	2.69565	3.46512	3.2381	3.86842	3.94595	34.4	41.5556	34.6	33.8	27.6364	48	27.3333	41.4444	42.3333	37.6667	32.2	32.25	34	41.6667	43.4444
282	37.3	38	36.6	38.8	38.4	36.4	2.95833	2.95652	3.81395	3.59524	4.28947	4.27027	38.9	44.4444	36.5	37.6	32.7273	51.375	27.6667	42.2222	43.2222	42.8889	35.8	34.9167	35.8	47	46
283	33.1	33.8	33.3	36.7	35.1	33.4	2.66667	2.78261	3.37209	3.2619	3.86842	4	36.3	41.1111	35.7	33.9	28.7273	49	27	39.8889	41.8889	38.3333	32.2	33.1667	33.7	44.5556	42.4444
284	34.2	34.3	32.8	36.6	35.8	34.9	2.625	2.78261	3.39535	3.19048	3.78947	3.81081	33	38	34.1	34.2	29	45.625	25.25	39.6667	42.8889	38.8889	31.9	29.6667	33.5	40.1111	39.5556
285	38.1	37.7	35.2	38.5	39.7	37.7	2.79167	3.02174	3.60465	3.54762	4.15789	4.18919	38	43.2222	37	38.2	31.3636	54.125	29	43	46.4444	43	37.1	33.5833	37.2	48.2222	43.6667
286	34.8	34.8	33.2	36.3	36.3	35.6	2.58333	2.71739	3.30233	3.2619	3.89474	3.86486	34.6	39.4444	34.5	35.4	30.7273	49.5	26.1667	39.6667	42.5556	39.7778	34.2	32.8333	34.7	43.5556	41.6667
287	32.8	33.9	31.5	34.4	35.6	33.3	2.58333	2.65217	3.4186	3.33333	3.76316	3.7027	34.1	38.5556	33.7	33.3	28.6364	45.875	24.8333	39.2222	42.6667	37.6667	30.8	31.1667	33.2	41.6667	39.6667
288	38.8	38.2	36.8	39.8	38.4	37.6	2.875	2.93478	3.72093	3.69048	4.02632	4.18919	39.4	43.5556	37	37.9	32.5455	51.875	27.25	43	45.7778	45.3333	34.2	34.25	39	48.2222	46.1111
289	34.5	35	33.8	36.2	35.2	34	2.64583	2.71739	3.44186	3.30952	3.89474	3.89189	34.8	41.4444	34.8	35.2	31.0909	51.375	26.8333	40.5556	44.8889	41.5556	32.5	33.5	34.4	44.7778	43
290	34.9	34.1	33.7	37.7	35	33.1	2.625	2.73913	3.37209	3.2381	3.84211	3.78378	34	39.8889	34	35.2	30.6364	50.375	26.9167	41.2222	42.2222	41.8889	34.7	33	34	42.7778	41.1111
291	36.2	37.3	35.2	38.2	37.3	37	2.91667	2.95652	3.74419	3.40476	4.05263	4.13514	38	41.8889	38	38.8	31.7273	50.75	26.75	43.7778	47.3333	44.4444	35.4	35.0833	37.1	45.4444	43.1111
292	35.4	36	33	35.9	36.9	35.3	2.72917	2.71739	3.44186	3.2619	3.81579	3.81081	34.6	40	35.4	35.3	29.2727	48.375	27.1667	41	43.5556	38.8889	31.6	31.4167	34.1	42.5556	41
293	35.4	34.7	33.2	36.2	35.7	35.3	2.625	2.54348	3.32558	3.2619	3.76316	3.75676	34.2	40.3333	33.5	33.3	28.8182	48.625	26.5833	41.5556	40.5556	40.6667	32.2	32.0833	33.8	42.4444	40.5556
294	37.5	38.9	36.7	39.2	37.4	37.1	2.83333	2.93478	3.53488	3.54762	4.13158	4.05405	37.9	43.2222	36.6	38	32	52.75	30.6667	45.7778	45.2222	42.1111	37.5	34.4167	37.7	46.2222	46.3333
295	34.2	35.2	33.2	36.9	35	34.1	2.64583	2.76087	3.39535	3.2619	3.81579	3.89189	34.3	39.2222	35.4	34.9	29.7273	49.625	26.8333	42.6667	44	41.1111	34.4	32.0833	35.5	42.2222	41.8889
296	34.3	33.7	32.2	35	35.4	34.3	2.625	2.67391	3.4186	3.2619	3.73684	3.75676	34.2	38.1111	31.5	33.2	28.8182	48.25	26.5833	41.3333	41.7778	38.7778	32.7	31.75	33.5	42	41.5556
297	36.8	37.3	34.6	38.8	37.3	35.8	2.875	2.95652	3.60465	3.52381	4.15789	4.10811	37.1	43.5556	37.9	36.9	30.8182	54.25	28.5833	45.1111	45.3333	41.3333	33.3	32.0833	36.3	46.8889	44.5556
298	33.5	33.1	33.3	35	34.5	33	2.5625	2.65217	3.34884	3.21429	3.78947	3.78378	32.8	39.8889	33.6	33.3	30.0909	50.125	24.6667	39.6667	42.1111	38.4444	31.8	32.5	32.8	42.1111	39.3333
299	32.3	33.4	31.7	34	33.3	33.7	2.625	2.69565	3.32558	3.2619	3.86842	3.72973	32.3	37.1111	32.7	33.3	26.7273	47.125	25.25	38.1111	41.1111	37.2222	29.4	28.5833	32.8	38.8889	38.1111
300	36.2	36.9	35.8	38.2	37.5	36.5	2.70833	2.93478	3.53488	3.47619	4.07895	4.02703	37	41.5556	36.8	38.6	32.5455	54.875	27.25	45.2222	45.7778	43.3333	33.9	36.0833	37.3	43.2222	42.6667
301	34.2	34.8	32.2	34.8	35.4	34.3	2.625	2.6087	3.39535	3.28571	3.73684	3.67568	33.1	37	33	33.6	28.8182	49.125	25.5	40	42.4444	40.3333	33.1	31.8333	32.6	42	39.1111
302	32.7	33	32.1	35.2	33.6	32.6	2.54167	2.69565	3.32558	3.16667	3.84211	3.75676	31.7	35.7778	31.2	33.3	27.1818	49.75	25.25	38.4444	41	36.6667	31.4	28.0833	32.3	41.4444	39
303	36.8	38.1	35.6	37.8	39	36.8	2.875	2.86957	3.60465	3.61905	4.23684	4.02703	38	44.2222	35.8	38	32.5455	52.5	28	44.1111	43.4444	41.4444	33.5	35.5	37.9	48.4444	43.4444
304	32.8	32.6	32.2	34.2	33.2	32.9	2.60417	2.71739	3.32558	3.19048	3.71053	3.91892	33.6	39.7778	33.7	33.6	28.7273	48.125	24.8333	38.4444	41	38.7778	31.7	31.1667	32.3	41.4444	39.3333
305	33.5	34.6	33.1	35.6	33.2	34.6	2.58333	2.52174	3.4186	3.16667	3.78947	3.86486	35.4	39.5556	35	34.7	29.3636	47.5	27.5833	40.4444	43.1111	39.4444	30.9	30.5833	35	43.2222	41.4444
306	36.5	37.4	35.1	38.8	35.2	36.1	2.77083	2.82609	3.48837	3.42857	4.07895	4	36.2	40.5556	33.4	36.2	29.5455	48.5	25.1667	42	43	40.5556	33.8	32.8333	34.1	43.7778	41.7778
307	34.4	34.3	32.1	35.5	34.2	35.4	2.625	2.67391	3.44186	3.21429	3.73684	3.86486	33.8	37.7778	32.5	33.7	27.9091	49	25	38.4444	42.5556	40.1111	32.2	33.1667	33.1	41.3333	40
308	31.9	33.1	30.3	34.3	33.5	32.6	2.5625	2.63043	3.34884	3.14286	3.78947	3.75676	33	37	32.3	31.3	26	44.5	23.75	38.1111	38.8889	37	30.4	28.25	32.2	40	39
309	36.7	37	36.3	38.4	36.3	37.8	2.79167	2.86957	3.55814	3.35714	3.94737	4.02703	36.4	42	37.1	38.3	33.2727	52.875	28.25	43.8889	46.8889	43.3333	34.4	37.5833	37.7	47.4444	44.4444
310	35.1	35.5	34.8	37.3	35.7	36.5	2.60417	2.58696	3.39535	3.28571	3.81579	3.83784	35	40.1111	35.4	35	30.6364	48.875	26.4167	40.8889	42.6667	41.6667	35	31.8333	34.3	43.7778	43.3333
311	34.6	33.9	32.3	34	33.9	33.3	2.60417	2.76087	3.30233	3.2619	3.84211	3.78378	33	39.8889	32.2	34.8	28.8182	50.25	25.9167	39.7778	42.2222	38.2222	32.1	29.25	33.4	41	40.5556
312	36.1	35.4	33.9	35.2	36.6	35.6	2.77083	2.78261	3.51163	3.33333	4.15789	4.10811	35.6	42.1111	36.2	36.1	30.6364	50.625	27.1667	41.5556	45.4444	43.6667	34.3	32.5	34.9	43.8889	42
313	33.7	33.9	31.6	35.1	35.2	33.2	2.54167	2.58696	3.23256	3.19048	3.78947	3.86486	31.9	38.4444	34.3	35	29.9091	49	26.4167	40.5556	43.3333	39.5556	31.6	31.0833	32.4	40.2222	41.3333
314	32.8	33.4	31.6	33.6	34.3	33.6	2.54167	2.47826	3.27907	3.19048	3.68421	3.7027	33.3	38	34.1	34	28.2727	45.75	24.1667	39.3333	39.2222	37.7778	29.6	30.25	31.7	43.2222	39
315	37.2	36.4	34	38.7	35.8	35.4	2.83333	2.80435	3.51163	3.40476	3.86842	4.05405	36.4	41.3333	35.7	36.1	31.7273	53.75	27.0833	44.3333	44.8889	43	33.7	33.1667	36.8	48.1111	44.2222
316	33.8	33.7	31.6	33.2	34.4	32.3	2.54167	2.58696	3.37209	3.14286	3.76316	3.78378	31.9	37.1111	32.4	33.7	28.0909	48.75	24.0833	38.2222	40.3333	38	32	29.5833	31.8	41.7778	37.6667
317	33.2	33.1	31.1	33.5	33.4	32.5	2.5625	2.65217	3.30233	3.2381	3.65789	3.72973	31.6	36.7778	32	34	26.9091	47.625	25	36.7778	40.1111	36.6667	29.4	30.1667	32.1	42.3333	38.6667
318	37.2	38.4	35.2	37.7	37.5	35.8	2.8125	2.91304	3.65116	3.5	4.05263	4.13514	37.2	42.6667	35.9	38.5	32.5455	54.875	26.3333	42.1111	45.6667	43.2222	34.5	29.8333	35.2	44.2222	43.1111
319	33.1	33.9	31.8	35.6	34.2	33.5	2.58333	2.6087	3.34884	3.14286	3.63158	3.78378	31.3	37	32.9	33.3	28.2727	48.5	26	37.7778	41.3333	37.3333	30.7	29.6667	32.1	42.7778	38.7778
320	32.2	33.3	30.8	34	34.7	32.3	2.5625	2.56522	3.32558	3.14286	3.60526	3.62162	34	38.2222	31.7	32.2	27	45.75	25	38.4444	39.2222	36.6667	29.1	30.0833	31.2	40.8889	38.7778
321	34.1	35.9	34.4	37.5	35	35.5	2.75	2.65217	3.46512	3.45238	4.02632	3.97297	37	41.5556	33.3	34	28.8182	52.25	27	43.4444	45.4444	39.8889	32.8	30.8333	34.3	44.7778	42.6667
322	32.8	34.5	32.9	34.5	35.2	33.5	2.52083	2.54348	3.34884	3.21429	3.76316	3.72973	32.7	35.5556	32	35.2	27.3636	50.5	27.25	40.3333	42.8889	39	30.7	31.9167	32.9	42.8889	42.2222
323	34.2	34.1	32.2	35.6	35.5	33.3	2.54167	2.54348	3.27907	3	3.60526	3.7027	32.4	37.7778	32.3	32.3	29	49.875	25.5	39	40.1111	38.1111	32.9	30.1667	32.9	39.8889	41.5556
324	36.4	37.1	34.7	37.4	35.7	34.9	2.83333	2.80435	3.55814	3.54762	3.97368	4.10811	33.9	37.8889	33.3	36.3	30.4545	50.5	26.75	43.2222	42.6667	40.3333	30.9	28.25	34.5	45.4444	42
325	32	32.5	30.8	32.9	34.1	30.9	2.5	2.6087	3.30233	3.19048	3.71053	3.72973	31.5	36.6667	32.9	34.3	28.9091	47.625	24.6667	38.4444	38.7778	37.8889	30.1	30.0833	31.2	40.1111	39.1111
326	31.8	32.7	30.6	33.7	33.9	32.9	2.5625	2.65217	3.34884	3.2619	3.57895	3.72973	31.7	36.3333	32.2	31.8	29.0909	46.5	23.4167	40.2222	40.8889	36.7778	29.6	29.0833	31.4	41.8889	39.1111
327	34.8	36.7	33.6	36.5	35.1	34.5	2.72917	2.80435	3.46512	3.30952	3.89474	3.86486	35	39.2222	33	35	29.3636	51.75	24.6667	40.5556	43.7778	43.1111	33.7	29.9167	35.1	44.6667	42.3333
328	33.4	32.7	31.1	34.9	32.5	33.1	2.54167	2.63043	3.32558	3.2381	3.65789	3.64865	32.7	35.3333	32.3	34.3	27.4545	49	24.5833	38.2222	41.8889	37.5556	30.5	30.3333	33	41	40.4444
329	33.9	33.1	30.9	34.8	33.6	32.8	2.5	2.63043	3.25581	3.21429	3.76316	3.64865	33.7	37.3333	32.4	34.1	26.3636	48.5	24.6667	39.5556	40.3333	38.7778	31.6	28.9167	31.5	42.1111	40
330	35.2	35.6	33.2	35.3	36.1	34.4	2.85417	2.78261	3.53488	3.40476	3.97368	3.97297	35.1	38.5556	34.1	36.1	29.0909	53.25	27.6667	42.2222	42.8889	41.6667	32.6	29.0833	35.2	48.6667	42.3333
331	32.8	32.9	30.9	33.9	33.7	31.8	2.4375	2.56522	3.2093	3.09524	3.81579	3.67568	32.9	37	32.6	34.5	29.2727	46.125	23.75	38.8889	40.5556	37.8889	29.6	29.8333	31.4	39.2222	40.3333
332	31.9	32.9	29.6	32.4	32.6	30.9	2.5	2.5	3.16279	3.02381	3.60526	3.64865	30.1	35	30.9	30.1	27.4545	45.625	22.3333	35.2222	39.3333	36.1111	29.3	27	29.5	39.1111	37.6667
333	35.7	36	34.5	38.5	37.8	36.8	2.75	2.76087	3.44186	3.33333	4.02632	3.94595	37.2	39.5556	34.5	36.2	27.8182	52	26.8333	42.7778	43.4444	39.6667	31.2	30.8333	33	45.7778	41.8889
334	33.4	32.7	31.8	34.2	34.1	32.5	2.54167	2.5	3.27907	3.07143	3.76316	3.75676	32.6	37	32.2	34.7	27.6364	49.25	24.0833	38.1111	41.7778	38	32.7	28.9167	33.2	40.6667	39.5556
335	31.9	32.2	31	34.2	33.3	32.7	2.47917	2.54348	3.25581	3.09524	3.65789	3.62162	30.8	35.8889	30.7	31.1	27.9091	46.375	24.6667	38.1111	40.7778	37.7778	30.5	28.4167	31.4	39.3333	38.4444
336	34.4	34.8	34	35.5	36.2	35.8	2.625	2.73913	3.53488	3.35714	3.92105	3.91892	34.3	40.1111	33.5	35.8	30.0909	54	27.5833	41.5556	42.6667	40.5556	33.7	29.4167	34.4	44.4444	44.4444
337	32.5	33.1	30.9	33.7	34.2	32.3	2.54167	2.54348	3.30233	3.16667	3.68421	3.7027	31.7	35.3333	30.4	32.7	26	50.625	25.5	37.5556	40.5556	37.6667	30.1	29	31.3	40.3333	38
338	32.8	32.5	31.2	33.8	33.8	34.5	2.47917	2.56522	3.23256	3.09524	3.76316	3.78378	30.4	36.5556	32.4	32.9	27.6364	46.375	25.0833	37.5556	40.3333	37.4444	31.8	29.3333	30.9	41.6667	37.3333
339	35.1	34.6	34.1	36.3	35	35	2.6875	2.73913	3.48837	3.38095	3.89474	4	34.6	39.8889	33.2	36.2	28.7273	53.375	26.3333	40.6667	44.4444	39.3333	31.6	30.4167	32.8	43.4444	43.2222
340	35.2	35.1	32.8	34.9	34.4	34.4	2.39583	2.6087	3.25581	3.07143	3.60526	3.78378	32	37.3333	32.4	33.4	28.1818	50.5	25.5833	37.3333	41.1111	36.4444	31	29.4167	32.7	43.3333	40.6667
341	33.5	33.4	32	34.4	34	32.1	2.47917	2.6087	3.39535	3.21429	3.68421	3.7027	31.8	36.7778	32.5	33.4	27.0909	47.125	23.5833	38.1111	40.1111	38.2222	30.1	30.75	31	40.6667	38.7778
342	35.3	34.9	33.9	37	37.2	34.9	2.72917	2.73913	3.4186	3.35714	3.97368	3.83784	35.8	38.4444	32.8	34.7	28.7273	51.375	24.5	41.3333	42.5556	40.4444	31.4	32.1667	33.8	43.5556	41.4444
343	33.3	33.5	31.5	33.6	32	33.1	2.5	2.54348	3.23256	3.11905	3.68421	3.78378	31.8	37.4444	32.3	34.4	29	47.875	22.8333	39.2222	41.4444	38.1111	30.5	27.75	32.3	41	38.7778
344	33.1	33.2	31.2	34.5	34.2	32.5	2.58333	2.52174	3.25581	3.11905	3.57895	3.62162	32	36.2222	32.1	32.2	27.1818	48.875	25	37	40	37.4444	29.2	29.3333	29.6	36.8889	37.5556
345	34.9	36.4	34.9	36.6	37	35.5	2.66667	2.67391	3.46512	3.38095	3.78947	4	35.7	37.8889	34.3	36.3	27.7273	50.5	26	41.4444	43.7778	39.7778	32.4	29.1667	33.4	44.3333	41.2222
346	31.9	32.6	31.8	33.9	33.4	31.6	2.54167	2.58696	3.30233	3.04762	3.68421	3.64865	31.8	34.5556	31.2	32.7	26.7273	47.875	24.3333	37.8889	41.7778	36.1111	29.2	30.25	31.2	41.5556	36
347	32.2	33.3	30.9	33.8	34.2	32.9	2.39583	2.45652	3.32558	3.04762	3.63158	3.62162	30.8	37.3333	31.3	33	28.2727	47.75	23.5	38.8889	42.2222	38	31.3	30.9167	31.8	40.5556	39.6667
348	35.3	37.2	31.9	36.1	36.4	34.2	2.625	2.76087	3.53488	3.40476	4.02632	3.86486	34.6	39.8889	34	36.1	30.2727	52.875	26.3333	43	45.2222	41.5556	33.3	31.75	33.7	45	42.4444
349	32.5	34.6	30.6	32.3	33.2	33.3	2.4375	2.58696	3.18605	3.11905	3.71053	3.56757	32.6	36.8889	31.3	33	27.0909	45.375	23.4167	38.4444	41	39.2222	29.7	27.6667	30.9	41.1111	39
350	32	32.8	29.6	32.3	33.2	32.6	2.54167	2.54348	3.23256	3.07143	3.78947	3.7027	30.3	36.2222	31.3	32.5	27.8182	45.625	22	38.4444	42.7778	35.7778	30.4	27.1667	31.3	38.6667	37.8889
351	36.8	36.3	34.4	38.2	35.9	35.1	2.60417	2.71739	3.4186	3.52381	3.92105	3.97297	34.6	40.5556	34.1	35.4	30	52.875	25.5	41.7778	44.3333	41.7778	33	30.3333	34	44.6667	42.2222
352	32.2	32.6	30.7	34.2	33.7	33.1	2.52083	2.5	3.27907	3	3.63158	3.67568	30.9	36.1111	30.3	32	28.2727	47.25	24	36.7778	39.8889	36.6667	29.2	27.3333	30	41.7778	39.6667
353	32.4	32.1	30.5	35.3	32.8	31.3	2.4375	2.5	3.23256	3.09524	3.60526	3.51351	32.5	36.3333	31.5	33	25.8182	47.875	22.5833	37.8889	39.4444	37	29.6	27.5	30	41.7778	39.6667
354	35.4	36.2	32.1	35.4	35.3	35.6	2.70833	2.69565	3.34884	3.2381	3.94737	3.89189	34.8	38.5556	32.6	34.5	29.8182	49.125	24.75	40.7778	43.5556	41.3333	31.6	30.3333	33.2	45.8889	42.4444
355	33.5	34.3	32.3	35	32.7	34.5	2.35417	2.47826	3.23256	3.02381	3.60526	3.48649	32.7	37.5556	33	33.1	26.6364	50.375	25.0833	38.5556	42	36.8889	29	27.5833	31.5	40.4444	40.7778
356	31.4	32.4	30.4	33.8	32.9	31.7	2.39583	2.41304	3.16279	3.16667	3.52632	3.62162	32.7	37.5556	32.7	33.4	27.2727	45.125	23.3333	36.5556	41.4444	39.3333	29.8	29	30.7	40.8889	39.5556
357	34.6	35.1	32.9	35.6	35.3	34.5	2.66667	2.76087	3.46512	3.30952	3.92105	3.89189	35.2	39.1111	32.9	34.3	29.4545	50.375	24.4167	39	43.5556	40.6667	32.5	27.3333	32.6	43.5556	39.5556
358	33.7	34	30.6	33.2	32.5	32.9	2.47917	2.52174	3.27907	3.07143	3.60526	3.54054	32.8	37	32.2	33.6	26.9091	47.625	23.6667	39	40	38.5556	30.8	30.4167	31.1	39.3333	38.3333
359	31.5	31.3	29.6	31.9	33.2	30.8	2.39583	2.5	3.25581	3.02381	3.57895	3.54054	31.5	33	30.4	31.8	28	43.625	23.9167	34.6667	38.6667	35.6667	28.6	27.1667	30.6	38.7778	37.2222
360	35.3	36.3	33.4	35.3	36.5	33.3	2.5625	2.65217	3.37209	3.28571	3.86842	3.94595	35.1	38.4444	32.7	35.2	29.0909	49.375	26.25	39.8889	43.3333	41.4444	31.4	30	32.8	41.8889	41.2222
361	32.2	33.4	31.2	33.9	33.6	33.6	2.54167	2.54348	3.18605	3.11905	3.73684	3.62162	32.8	36.2222	29.9	32.2	29.0909	49	25	38	42.6667	36.3333	31.5	27.4167	30	39.6667	37.7778
362	31.5	32.4	30.3	33.4	33.8	33.5	2.52083	2.45652	3.13953	3.04762	3.52632	3.51351	33	36.7778	30.1	31.5	25.7273	47	23.9167	36.5556	39.2222	37.1111	29.8	28.9167	29.7	39.1111	38.4444
363	34.4	35.9	33.2	35.1	33.9	33.7	2.64583	2.6087	3.27907	3.2381	3.86842	3.91892	34.2	36.6667	30.9	34	27.1818	46.5	25	38.4444	41.6667	39.6667	30.3	29.25	31.9	42.2222	40.3333
364	33.3	33.4	30.4	32.9	34.4	34.6	2.375	2.45652	3.13953	3.07143	3.5	3.51351	31.8	37.7778	30.5	32.7	26.0909	48	23.3333	35.4444	40.6667	36.1111	30	28.9167	29.6	40	36.6667
365	32.7	34.1	30.4	33.2	33.5	32	2.47917	2.43478	3.13953	3.02381	3.60526	3.59459	32	35.7778	29.3	31.7	27.8182	45.125	22.4167	36.8889	40.7778	37	30	28.75	31.4	39	35.8889
366	34.1	34.9	33.6	36.8	36.1	35.5	2.60417	2.65217	3.37209	3.2619	3.84211	3.75676	35.8	39.7778	34.3	35.9	29.9091	50.75	25.8333	41.5556	46.5556	40.6667	34.2	31.0833	36	45.4444	42.6667
367	30.7	31.9	30.2	33.8	32.3	31.3	2.52083	2.54348	3.25581	3.07143	3.60526	3.54054	31.1	34.3333	30.5	31.7	25.6364	43.375	23.0833	35.8889	37.8889	34.3333	28.8	27.5	29.3	39.7778	38.5556
368	31.5	31.9	31	32.4	33.5	32.8	2.39583	2.41304	3.18605	3.04762	3.63158	3.51351	31.3	34.6667	32	31.9	27.7273	45.375	22.8333	38.1111	40.1111	37.3333	30.6	26.9167	31.1	39	38.1111
369	34.8	34.7	31.5	33.3	35.4	35.5	2.625	2.76087	3.44186	3.38095	3.86842	3.86486	34	37.4444	31.8	33.9	29.0909	49.5	22.5833	37.7778	41.8889	41.3333	32.4	28.4167	32.4	44.3333	41.3333
370	32.3	32.1	30	32.7	31.6	30.8	2.35417	2.43478	3.06977	3.04762	3.57895	3.40541	30.4	32.6667	29.2	31.8	25.8182	44.75	22.9167	35.3333	37.1111	35.4444	28.2	26.3333	28.6	36.8889	36.6667
371	32.2	32.6	29.3	32.9	33.8	32.7	2.41667	2.52174	3.11628	2.97619	3.65789	3.45946	31.5	35.5556	30.6	33.3	29.5455	47.25	24.25	38.3333	41.5556	38.6667	31.9	26.75	31.9	40	39.6667
372	33.5	33.8	31.1	33.3	34.3	32.5	2.58333	2.52174	3.16279	3.11905	3.86842	3.75676	32	36.6667	32.5	34.4	26.9091	43.5	22.5833	40	44.3333	37	29.2	28.5	33.1	41.8889	39.8889
373	31.1	31.9	30.4	32.1	32.6	31.5	2.39583	2.47826	3.06977	3.09524	3.63158	3.56757	31	33.2222	31.8	32.6	27.6364	46.125	23.5	36.7778	39.1111	36.3333	29.5	28.8333	31.4	39.7778	38.2222
374	31.6	32.2	29.4	32.9	32.5	31.8	2.45833	2.45652	3.13953	2.97619	3.60526	3.64865	30.2	33.5556	30.1	31.8	27.0909	45.625	21.75	35.6667	39.6667	35.6667	29.6	28.9167	29.5	37.2222	36.2222
375	33.5	35.1	31.8	34.2	34.2	34.7	2.58333	2.47826	3.34884	3.04762	3.81579	3.89189	31.4	35	30.7	32.9	29.0909	44.125	23.0833	38.5556	41.3333	38.4444	30.8	30.3333	31.8	43.3333	38.2222
376	31.3	32.8	30.4	34.2	32.5	31.3	2.39583	2.45652	3.11628	2.85714	3.55263	3.40541	30.7	33.4444	30	32.8	29.5455	46.375	23.5833	36.6667	40	37.4444	30.2	26.9167	29.9	40.2222	38
377	32.4	31.5	29.2	32.7	32.5	30.9	2.41667	2.26087	3.02326	2.85714	3.44737	3.37838	30.3	35.1111	30.7	31.4	27.3636	45.875	23.75	37.7778	37.7778	35.3333	29.4	26.4167	29.5	39.6667	37.2222
378	33.9	34.6	32	34.5	34.2	33.5	2.45833	2.65217	3.25581	3.09524	3.76316	3.86486	33.4	35.5556	30.8	34.6	29.7273	48.25	23.25	38.5556	41.8889	36.7778	30.5	28.75	30.9	40.5556	37.1111
379	31.6	32.5	29.6	31.3	32	30.6	2.35417	2.43478	3.04651	2.97619	3.55263	3.56757	28.9	33.6667	30.7	32.1	26.0909	45.75	22.0833	35.7778	40	35.2222	29	24.9167	29.4	37.4444	36.3333
380	30.2	30.4	28.5	31.2	32.3	29.8	2.29167	2.43478	2.95349	2.95238	3.57895	3.40541	29.9	32.1111	28.8	29.8	25.6364	43.875	20.4167	36.5556	37.1111	35.4444	29.2	26	29.1	37.3333	35.5556
381	33.2	33	30.2	32.9	34.4	32.9	2.64583	2.63043	3.25581	3.16667	3.78947	3.83784	32	37.5556	29.6	34.2	28.2727	46.125	22.8333	39.2222	39.7778	38.2222	29.6	29.0833	32	38.4444	38.8889
382	31.9	32.4	29.3	31.7	32.6	32.6	2.375	2.45652	3.04651	2.92857	3.57895	3.56757	31	33	29.6	29.6	27.9091	44.75	23.5	39	36.6667	34.7778	28.6	27.75	31	39	37.5556
383	30.6	31.9	29.2	32	31.1	30.3	2.4375	2.47826	3.09302	3.11905	3.47368	3.54054	31	35.1111	28.6	30.8	25.6364	43.75	22.3333	35.8889	38.3333	32.7778	28.6	26.6667	30.6	41.1111	37.8889
384	34.7	35.2	31.4	34.3	34.8	34.6	2.60417	2.63043	3.32558	3.21429	3.76316	3.75676	33.9	37.8889	31.4	33.6	29	49.625	25.6667	38.8889	40.6667	39.3333	31.6	30.6667	32.8	40.4444	41.3333
385	32	32.6	29.9	31.8	31.9	30.8	2.4375	2.47826	3.09302	2.97619	3.65789	3.51351	31.2	31.7778	29.9	31.7	26.1818	46.25	21.5	36.2222	37.6667	33.1111	27.7	26	30.3	37	38.5556
386	31.2	33.1	29.8	33.8	31.8	29.3	2.375	2.41304	3.06977	2.92857	3.5	3.43243	33.4	35.3333	29.6	31.3	26	46.25	23.1667	35.4444	38	35	28.3	27.9167	28.9	36.1111	37.7778
387	33.6	34	30.7	34.4	33.4	33.5	2.60417	2.52174	3.25581	3.19048	3.78947	3.75676	34.7	38.2222	31.1	33.6	29	48.25	24.8333	39.1111	42.5556	38.7778	31.2	31	31.8	41.6667	39.4444
388	30.9	32.6	29.4	32.4	31.2	31.6	2.39583	2.34783	3.06977	3.02381	3.52632	3.45946	31.3	33.5556	27.8	31.9	26.4545	42.875	20.8333	34.5556	40.2222	37.1111	28.9	29.6667	29.8	37.3333	36.2222
389	31.4	31.8	29.5	32.3	32.3	32.2	2.4375	2.36957	2.97674	2.95238	3.42105	3.51351	29.5	32.8889	29.2	31.4	26.4545	42.375	20.9167	35.8889	39	33.5556	27.7	28	28.5	35.6667	34.7778
390	31.1	32.8	30.5	31.9	32.6	33.1	2.625	2.5	3.2093	3.09524	3.76316	3.67568	31.7	35.2222	29.6	32.2	26.8182	44	22	37.3333	39.6667	35.3333	29.3	27	32.2	40	38.5556
391	31.5	32.8	29.5	31.9	31.6	31	2.4375	2.30435	3.09302	2.95238	3.44737	3.2973	30.7	34.1111	29.4	31.9	27.3636	43.75	22	36.7778	37.4444	37.1111	28.7	27.5833	30.1	38.7778	36.4444
392	31.7	32.3	30	32.2	31.8	30.8	2.41667	2.45652	3.04651	2.97619	3.5	3.40541	31.1	33.6667	29.3	32.2	28.4545	44.75	20.9167	37.5556	39.7778	36.2222	28.5	25.5	30	37.8889	35.1111
393	31.4	32	29.9	33.6	32.5	32.8	2.58333	2.52174	3.23256	3.09524	3.57895	3.64865	31.3	33.1111	30.5	33.9	27.9091	45.75	22.75	39.3333	40.1111	34.4444	29.9	30.0833	30.2	40.6667	36.5556
394	31.1	32.8	29.2	31.6	33	31	2.35417	2.32609	3	3	3.39474	3.43243	29.5	34.6667	29.3	31.5	26.4545	44.125	22.8333	35.6667	39.3333	33.1111	28	27.25	29.2	37.8889	36.5556
395	32	31.9	29.5	31.2	31.5	30.5	2.375	2.36957	3.04651	2.90476	3.34211	3.45946	30.6	32.5556	29.8	32.3	27.9091	44.125	21.3333	35.5556	37.1111	34.8889	29	27.6667	30	37.5556	36.7778
396	33	33.5	31	32.4	33.9	32	2.47917	2.52174	3.25581	3.2381	3.73684	3.75676	32.9	35.3333	30.8	33.6	27	46.875	23.1667	38.7778	38.7778	37.3333	30.5	28.5	32.2	39.6667	38
397	32.1	33.2	30.1	32.2	33.5	30.4	2.47917	2.45652	3.11628	2.97619	3.5	3.40541	32.2	34.5556	29.9	30.8	26.6364	44.875	23.5833	38.6667	37.7778	35.5556	29.3	29	30.7	40.1111	36.6667
398	32.2	31.5	29.3	31.2	30.6	30.8	2.4375	2.41304	3.11628	3.04762	3.39474	3.43243	29.8	33.1111	28.4	30	26.1818	43.25	21.6667	34.7778	38.1111	34.7778	28.5	26.25	30.2	36.8889	38.2222
399	32.1	33.5	31	33.2	32.4	34	2.64583	2.52174	3.27907	3.19048	3.76316	3.78378	31.8	32	30.2	32.2	28.3636	48.5	23.4167	39.2222	42.2222	39.8889	29	28.75	32.2	41	39.3333
400	30.9	32.8	30.8	31.7	32.2	30.4	2.45833	2.36957	3.04651	3	3.34211	3.48649	29.8	32.1111	28.6	29.8	25.7273	44.75	20	34.6667	37.3333	36.4444	29.3	25.25	28.4	36.1111	33.4444
401	30.7	31.9	30.7	32.2	32.2	30.4	2.29167	2.34783	3	2.95238	3.28947	3.54054	30.6	34	30.9	30.9	27.2727	44.875	21.75	37.3333	38.5556	33.3333	28.8	29.0833	30.9	38.5556	37.4444
402	33.2	33.9	31.7	32.8	33.9	33.9	2.5	2.58696	3.25581	3.14286	3.57895	3.62162	31.9	35.7778	32.1	33.5	28.3636	45.625	23.1667	40.3333	39.4444	37.8889	29.7	30.5	32.2	40.4444	39.7778
403	30.4	31.1	28.6	31.1	31.2	31.4	2.35417	2.34783	3	2.90476	3.39474	3.40541	30.1	32.4444	30	30.8	26.5455	43.375	22.3333	35.1111	39.3333	32.8889	28.3	25.25	30.4	36.4444	37.4444
404	30.9	31.4	28.9	30.8	32	31.1	2.39583	2.36957	3.04651	2.95238	3.36842	3.54054	30.8	34.3333	28.2	30.8	25.8182	39.375	22.4167	34.8889	37.7778	33.1111	27.6	26	28.3	37	35.7778
405	31.8	33.6	30.7	32.8	31.8	30.8	2.45833	2.56522	3.13953	3.02381	3.57895	3.67568	31.5	34.3333	29.9	32.2	26.7273	45.75	21.8333	37.2222	39.8889	35.8889	26.4	26.6667	31.3	40.7778	37.5556
406	30.9	32	29.9	31.5	30	32.1	2.35417	2.3913	3.02326	3.04762	3.39474	3.40541	31.1	34.1111	29.8	30.7	27.3636	44.25	22.5833	36	38.8889	34.8889	27.5	29.3333	29.9	41	36.5556
407	30.9	31.4	30	31.2	32.1	30.3	2.35417	2.32609	2.95349	2.97619	3.34211	3.35135	30.5	35.5556	28.8	30.5	25.1818	43.5	20.8333	36	38.2222	33.1111	28.8	24.9167	29.2	36.1111	36.4444
408	31.1	32.8	31.1	33	32.5	31	2.52083	2.45652	3.2093	3.14286	3.57895	3.56757	32.7	33.7778	28.2	32.1	26	45.75	22.8333	38.1111	40.1111	35.1111	28.8	27.3333	30.9	37.3333	39
409	30.7	31.3	29.8	30.2	31.6	30.3	2.3125	2.34783	3.06977	2.95238	3.47368	3.37838	30	32.8889	29.7	30.3	26.1818	42.375	23.5	35.2222	38.1111	33.7778	29	27.4167	29.8	36.7778	36.8889
410	32.1	31.1	30.2	32	32.8	31.2	2.375	2.30435	3.11628	2.90476	3.42105	3.32432	30	33.4444	28.3	32.1	25.6364	41.875	22	33.4444	37	34.4444	28.6	30.25	28.9	37.8889	35.7778
411	32.4	32.4	29.7	33.4	32.9	31.3	2.45833	2.47826	3.2093	3.14286	3.65789	3.64865	31.4	34	29.9	30.8	25.9091	44.625	23.25	38.1111	40.7778	34.5556	28.6	28.75	30.3	40.2222	37.7778
412	30.4	31.6	29.8	32.2	31.5	30.9	2.3125	2.3913	3.04651	2.92857	3.55263	3.48649	27.7	32.2222	28.9	30.7	26	43.125	22.6667	35.7778	37.8889	35.1111	28.2	27	29.6	36.3333	36.3333
413	30.3	30.6	28.5	30.2	31.2	29.1	2.3125	2.34783	3.13953	2.80952	3.36842	3.51351	28	30.8889	27	29.3	25.1818	42.25	19.25	34	35.2222	31	27.2	23.3333	28.1	34.7778	35
414	32.7	33.1	30.2	32	33	32.9	2.5	2.43478	3.32558	3.19048	3.52632	3.45946	32.3	33.8889	30.5	32.6	28.3636	47.875	22.8333	37.6667	41.7778	35.5556	29.3	30.0833	32.2	42.2222	38.4444
415	31.5	30.9	29	31.2	31.5	30.8	2.375	2.3913	3	2.90476	3.42105	3.40541	29.4	32.8889	27.5	32.3	26.4545	44.25	21.1667	35.7778	37.6667	35.8889	27.3	28	28.5	35.8889	35.8889
416	32.2	33.3	30.4	32.9	33.4	30.9	2.3125	2.3913	2.95349	2.90476	3.47368	3.27027	29.6	34.5556	27.5	31.2	27.8182	44.5	22.9167	36.2222	39.3333	35.3333	30.1	26.0833	29.8	35.5556	37.3333
417	33.3	33	31	33.2	32.7	32.5	2.39583	2.41304	3.23256	3.19048	3.55263	3.43243	32	36.1111	29.7	33.9	26.8182	45.625	24	37.8889	39.7778	36.2222	28.5	30.5833	30.9	39.4444	38.8889
418	31.6	31.2	29.2	31.8	31.8	31.2	2.33333	2.36957	2.93023	2.83333	3.39474	3.32432	29.9	31.1111	28.2	28	26.9091	45.25	21.9167	34.7778	37.8889	33.6667	26.8	27.75	28	36.8889	34.7778
419	30.8	31.7	29.9	30.5	30.6	30.4	2.29167	2.32609	3.06977	2.80952	3.28947	3.35135	29.9	32.6667	26.4	30.6	24.9091	42.625	20.3333	36	36.3333	32	25.8	25.9167	28.7	37.2222	35.4444
420	32	32.2	31.4	31.4	32.5	32	2.45833	2.43478	3.16279	3	3.57895	3.54054	30.5	33.5556	27.8	30.5	25.5455	44.375	21.75	36.3333	37.8889	34	28.1	28.8333	28.9	38.5556	35.6667
421	31.3	31.8	31.1	32.3	31.4	29.8	2.45833	2.30435	3	2.83333	3.5	3.51351	30.6	32.8889	27.2	29.8	26.3636	43.75	21.9167	35.8889	37.7778	35.2222	27.9	26.1667	26.6	36.6667	36
422	29.4	29.9	29.1	30.8	30	30.4	2.27083	2.32609	2.97674	2.90476	3.28947	3.32432	28.1	32	26.4	28.7	25	44.375	22.8333	34.6667	36.2222	33.7778	27.7	26.1667	28.7	36.2222	34
423	32.1	33.2	30.8	32.5	32.6	31	2.39583	2.47826	3.18605	2.95238	3.63158	3.48649	31	33.2222	30.6	31.6	26.2727	42.625	20.5833	37.8889	39.8889	33.6667	27.7	27.0833	31.2	40	38.8889
424	30.5	31.9	28.8	31.5	30.8	31.1	2.25	2.28261	2.93023	2.7381	3.34211	3.32432	30.2	32.8889	25.9	30	25.6364	35.875	21.1667	32.7778	37.8889	32.3333	26.8	24.6667	27.9	37.6667	35.2222
425	30.4	31.1	28.7	30.4	29.9	30.5	2.3125	2.19565	2.93023	2.80952	3.47368	3.35135	29.5	30	28.7	29.6	23	43.125	20.5	33	36.6667	32.5556	27.4	26.5	28.2	38.4444	35.1111
426	31.7	32.9	30.9	31.8	31.4	32.1	2.52083	2.43478	3.2093	3	3.63158	3.54054	31.9	34.7778	28.6	30.9	26.6364	43.625	22.5	36.7778	39.3333	35.6667	28.9	27.3333	31.8	39.3333	37.3333
427	31	31.5	28.6	31.4	30.3	30.4	2.25	2.41304	3	2.78571	3.34211	3.35135	27.4	32.3333	28.3	29.3	24.3636	42.625	21.5	34.1111	37.1111	33.7778	26.7	25.4167	29.4	37.7778	35.2222
428	30.5	30.8	29	31.6	29.3	27.9	2.29167	2.32609	3.04651	2.7619	3.39474	3.37838	29.4	32	27.6	30.1	25.0909	45.75	20.8333	33.3333	38	33	28.6	25.9167	28	36.8889	34.6667
429	31.4	32.1	30	32.7	31.2	30.2	2.375	2.3913	3.16279	3	3.47368	3.48649	32.1	32.4444	28.6	31.3	25.7273	42.875	19.4167	36.4444	38.6667	36.5556	28.3	26.5	29	39.7778	36.5556
430	30.8	30.5	28.7	30.1	30.5	29.9	2.25	2.26087	2.97674	2.7619	3.36842	3.27027	29.7	31.7778	26.6	29.8	24.9091	40	21.1667	34.5556	36.3333	31.7778	26.1	25.3333	28.7	37	33.5556
431	29.8	29.6	27.4	29.1	30.1	29.4	2.35417	2.28261	3.04651	2.92857	3.31579	3.27027	30.2	30.6667	25.7	29.2	24.5455	42.25	21.0833	32.3333	34.1111	33.8889	26.1	26.6667	27.3	37.4444	32.6667
432	31.2	32.3	30.7	32.9	31.2	32.3	2.4375	2.41304	3.2093	3.14286	3.60526	3.48649	31.3	35.4444	29.1	30.7	27.2727	48.125	22.1667	35.6667	40.4444	38.1111	28.1	29	29.9	38.7778	37.5556
433	29.5	30.5	27.7	30.7	30.2	29.2	2.33333	2.32609	3	2.78571	3.23684	3.24324	27.9	29.5556	27.5	30.2	24.1818	41.125	20	31	35.4444	30.5556	26.2	24.75	27.9	36	32.8889
434	30.4	29.9	28.6	30.8	29.7	30	2.25	2.32609	3	2.85714	3.23684	3.35135	29.7	32.1111	27	28.1	23.1818	41.5	20.8333	35.6667	35.4444	32.3333	27.3	27.8333	27.6	38.1111	35.4444
435	32.6	33	31.5	33	32.7	31.6	2.5	2.43478	3.13953	2.97619	3.55263	3.40541	32.9	33.4444	28.9	31.4	27.7273	45.125	23.1667	37.4444	39.8889	37.8889	28.8	28.6667	31	42	38
436	31.3	32.4	29.6	32.3	31.7	30.7	2.27083	2.3913	3.06977	2.90476	3.52632	3.35135	28.8	30.4444	25.9	30.4	25.5455	43.375	20.5	34.4444	36.7778	30	26.8	25.8333	26.7	36.1111	34.1111
437	30.5	30.1	28.6	31.9	30.3	29.7	2.25	2.28261	2.81395	2.85714	3.28947	3.32432	30.8	32.5556	29.6	28.2	24.9091	42	22.0833	34.6667	37	33.6667	27.1	25	29.3	36.8889	34.8889
438	31.9	32.6	30	31.1	33.1	30.8	2.58333	2.5	3.25581	2.97619	3.57895	3.54054	31.5	34.1111	28.1	31.1	25.6364	44.125	22.4167	38.2222	38.2222	37.4444	29	26.1667	30.1	39	36.2222
439	31.4	31.9	29.4	32.1	31.4	30	2.27083	2.32609	3.09302	2.7619	3.55263	3.48649	29.8	32.1111	29.5	30.3	23.7273	40.75	21.8333	35.7778	38.1111	33.2222	29.4	27.25	28.4	36.3333	37.3333
440	29.5	29.8	28	30.9	30.7	30.8	2.35417	2.34783	3.04651	2.83333	3.18421	3.2973	29.1	32.6667	27.1	27.7	24.7273	41.75	23.6667	33.8889	35.7778	33.5556	27.3	26.1667	27.5	36.8889	34.7778
441	31.5	30.7	29.8	31.8	31.4	30.8	2.45833	2.34783	3.11628	2.97619	3.44737	3.40541	30.7	33.5556	28.8	31.1	25.5455	41.5	21.5833	37.2222	40.3333	35.5556	28	27.1667	30.7	37.2222	37.3333
442	30.9	31.2	28.3	31.2	29.1	29.1	2.33333	2.34783	2.90698	2.92857	3.31579	3.24324	29.1	32.6667	25.3	30.4	23.6364	38.25	21.0833	33.5556	35.6667	31.2222	26.8	26.1667	27.9	35.2222	35.1111
443	30.3	31.1	28.3	31.3	30.3	29.6	2.125	2.23913	2.88372	2.80952	3.34211	3.32432	29.7	32	27.1	29.7	25.9091	43.375	20.4167	33.2222	37.6667	33.2222	26.3	26	29	39.4444	35
444	30.2	31	29.1	31.8	31.4	32.2	2.39583	2.34783	3.04651	2.90476	3.42105	3.45946	29.5	31.8889	28.6	31.5	26.3636	42.875	21.0833	37	37.4444	35.7778	28.8	27.3333	28.9	37.8889	37.1111
445	28.5	29.2	28.5	31.9	29.8	29.6	2.29167	2.28261	2.88372	2.83333	3.28947	3.24324	29.2	31.4444	27.4	29.4	24.5455	40	22.25	34.4444	36.4444	33.6667	28.7	26.3333	28.1	37.3333	33.3333
446	30.1	30	27.8	31.4	30.8	29.3	2.3125	2.30435	2.88372	2.90476	3.26316	3.18919	27.8	29.3333	27.6	28.9	24.7273	40.25	21.25	32.6667	35.5556	32.8889	27.1	25.0833	26.6	34.8889	32.6667
447	31.3	31.7	30.5	32.4	31.5	31.4	2.375	2.41304	3.02326	3.07143	3.44737	3.51351	31.4	31.3333	27.6	30	26.7273	42.75	23	37.1111	39.3333	35.3333	29.2	28.4167	29.6	36.5556	35.1111
448	28.1	29.7	28.8	29.8	30.2	30.1	2.3125	2.30435	3.04651	2.88095	3.28947	3.27027	27.7	32.1111	26.5	30	25.5455	41.25	22.1667	33.4444	35.3333	33.4444	27.6	24.5	26.8	35.6667	34.4444
449	30.1	30.2	28	31.5	29.1	29	2.25	2.23913	2.90698	2.71429	3.34211	3.35135	28.5	31	26.6	28.9	26.0909	42.375	21.4167	36	36.2222	34.3333	27	26.25	27.5	36.5556	31.6667
450	32	32.9	31	33.9	31.8	32.1	2.35417	2.43478	3.06977	2.95238	3.42105	3.45946	29.9	33.5556	29.1	30	26.9091	45	22.5833	36	40.4444	35.7778	30.5	25.5	29.7	39.1111	34.4444
451	29.7	30.2	28.6	32.5	29.8	30.3	2.27083	2.26087	2.88372	2.85714	3.23684	3.40541	27.2	29.7778	26.7	29.2	24.2727	39.625	21.3333	33.4444	36.1111	31.3333	28.3	26.1667	26	36.1111	33.7778
452	30	29.9	28.4	29.7	27.8	28.8	2.25	2.30435	2.90698	2.7381	3.21053	3.32432	26.5	30.7778	27.2	28.6	25.3636	39.625	21.25	35.3333	37.6667	32.2222	26.4	23.0833	27.1	34.8889	34.7778
453	30.4	31.9	30	31.7	31.1	31.7	2.35417	2.41304	2.97674	2.95238	3.36842	3.37838	31.1	33.2222	27.6	30.3	26.6364	41.5	22.4167	35.8889	37.7778	36.1111	29.1	25.5	29	38.8889	36.4444
454	30.2	31.2	29	31.8	30.2	29.7	2.27083	2.26087	2.93023	2.7619	3.31579	3.2973	28.5	30.3333	26.4	28.2	24.9091	39.875	20.1667	34.5556	34.4444	34	27.6	28	26.4	35	31.4444
455	28.7	28.6	27.4	29.9	28.7	28.7	2.27083	2.21739	2.93023	2.85714	3.21053	3.43243	26.7	29.7778	25.7	27.7	23.5455	38.75	20.9167	31.2222	34	30.1111	24.9	23.5833	24.8	32.8889	31.6667
456	30.3	32.1	29.4	32.2	30.4	30.5	2.375	2.36957	3.02326	2.92857	3.34211	3.48649	29	32	26.6	29.7	26	41.25	21.3333	34.5556	37.8889	31.7778	27	25.6667	28.1	36.4444	36
457	30.4	30.9	28	31.2	30.1	30.2	2.20833	2.21739	2.95349	2.95238	3.39474	3.43243	27.9	30.3333	26.2	29.7	24.5455	41.875	19.75	33.4444	36.2222	31.5556	27.5	26.5833	26.9	36	32.3333
458	29.9	29	28.1	32.2	30.5	30.3	2.1875	2.26087	2.90698	2.78571	3.15789	3.27027	26.7	29.1111	27.7	28.8	23.9091	39.75	20.4167	32.6667	36.1111	31.5556	26.6	24.6667	26.4	36.3333	33.7778
459	30.9	31.9	27.6	31.9	31.6	30.7	2.3125	2.36957	3.09302	2.92857	3.52632	3.51351	30.6	31.3333	28.4	30.7	25.1818	43.875	23.25	35.3333	38.3333	35.5556	26.7	26.8333	29.8	36.8889	35.3333
460	28.9	29.5	27.5	30.9	29.9	30.4	2.22917	2.30435	2.88372	2.71429	3.23684	3.37838	28.8	34	27.5	29.8	25.1818	39.875	22.75	34.4444	35.6667	33.7778	26.4	27.9167	26.9	37.3333	33.8889
461	28.9	28.4	26.4	29.6	30.4	28.8	2.27083	2.26087	2.90698	2.83333	3.23684	3.32432	27.9	31.2222	25	29.1	23.6364	39.125	20.9167	35	34.4444	31.6667	26.3	24.5	27	35.6667	32.2222
462	28	29.4	28	31.5	30.5	29.5	2.39583	2.23913	3.02326	2.95238	3.39474	3.40541	29.5	32.5556	28	30	24.5455	40.75	21.8333	34.7778	36.6667	30.3333	27.6	27.0833	27.3	35.7778	34.8889
463	28.9	29.7	27.8	31.3	28.4	28.5	2.14583	2.28261	3.06977	2.83333	3.31579	3.16216	27.4	30.4444	26.1	28.5	24.8182	38.5	19.75	33.5556	33.7778	32.7778	25.3	24.9167	25.6	35.7778	33
464	29.9	30.4	26.8	29.6	29.7	28.6	2.27083	2.36957	2.95349	2.85714	3.31579	3.24324	27.5	30.7778	26.2	28.4	25.2727	40.5	22.3333	34.3333	35	33.4444	26.4	27.25	26.4	35.8889	34.2222
465	30.5	32.2	29.4	31.2	31.3	31.6	2.47917	2.34783	3.04651	2.90476	3.39474	3.35135	31.1	32.5556	28	30.1	28.4545	43.75	22.3333	36.7778	38.8889	34.8889	28.1	28.8333	28.8	37.6667	34.5556
466	28.9	29.2	27.2	30.2	30.6	29.6	2.3125	2.26087	2.88372	2.80952	3.31579	3.2973	28.2	30.4444	26.2	29.9	23	38.5	21	33.1111	36.2222	29.3333	28.1	25.0833	27.3	34.2222	31.8889
467	28.5	29.8	26.9	30.6	28.4	29.3	2.20833	2.26087	2.86047	2.71429	3.21053	3.27027	27.2	29.7778	26.5	28.4	24	39	20.4167	34.2222	36.4444	31.3333	26	24	26.4	35.3333	34.4444
468	31.6	31	31	33.4	31.4	31.4	2.375	2.3913	3.11628	2.92857	3.39474	3.40541	29.6	32	27.3	30.7	26.7273	43.125	21.3333	35.1111	38.5556	35.2222	28.8	28.3333	28.3	35.7778	35.3333
469	30.1	30.6	27.7	30.7	29.2	28.8	2.14583	2.21739	2.86047	2.71429	3.21053	3.27027	27.4	30.3333	25.4	29.6	24	42.375	21	32	33.5556	31.6667	26.9	23.5	26.2	35.7778	30.8889
470	30.4	29.8	27.9	30.5	28.8	28.3	2.14583	2.26087	2.95349	2.83333	3.31579	3.27027	28.9	31.4444	26.6	27.8	25.1818	39.25	20.8333	33.2222	34.7778	30.7778	26.3	24.25	27.5	34.7778	33.1111
471	31.6	31.4	30.1	32.3	31.7	31.8	2.29167	2.41304	3.02326	2.90476	3.28947	3.45946	30.6	32.8889	27.4	32.4	26.1818	45.375	21.4167	37.4444	38.4444	34.5556	28	28.1667	29.4	37.4444	36.7778
472	30.5	30.2	29.8	31	29.4	29.5	2.1875	2.32609	2.95349	2.7381	3.28947	3.24324	26.8	32.5556	27.2	30.6	24.1818	41	22.1667	35.4444	35	31.3333	27.8	25.9167	27.2	36.5556	34.3333
473	30.2	29.2	28.1	31.1	30.3	29.9	2.1875	2.32609	2.83721	2.71429	3.18421	3.21622	29.5	32.8889	26.8	30.7	24.5455	40.375	21.6667	34.1111	37.3333	31.7778	27.5	24.9167	27.8	37	34.4444
474	30.9	30.6	28.4	31.4	31.8	30.4	2.375	2.34783	3.02326	3	3.44737	3.32432	30	33	26.9	29.9	26.2727	46.125	22.1667	35.7778	36.5556	34.1111	27.7	27.5833	28.1	37.7778	32.7778
475	28.3	28.4	26.6	30.6	30.3	29.4	2.14583	2.23913	2.86047	2.85714	3.10526	3.13514	27.8	32.2222	26.3	28.5	22.5455	38.875	21.3333	33.2222	34.7778	30.8889	26.3	23.8333	27	37.4444	32.7778
476	29.8	27.7	26.6	29.5	27.9	27.5	2.22917	2.23913	2.88372	2.78571	3.31579	3.27027	27.7	29.5556	25.7	29.4	23.7273	41.25	22.4167	34.2222	34.7778	30.5556	26.8	24.0833	27.3	34.7778	33.5556
477	29.6	30.4	28.4	29.9	31.7	29.5	2.25	2.30435	3.04651	2.90476	3.36842	3.27027	29.8	31.5556	27.1	31.7	25.8182	42.125	21.5833	35	36.1111	32.3333	27.6	25.6667	28.1	34	33.5556
478	30.1	29.1	27.1	30.3	29.3	27.6	2.14583	2.17391	2.83721	2.69048	3.07895	3.10811	27	28.8889	26	29.3	22.7273	40	20.9167	33.7778	36.8889	31.7778	26.1	24.5	25.7	32.1111	30.8889
479	29.2	29.2	28.5	30.9	30.1	28.7	2.16667	2.28261	2.83721	2.83333	3.23684	3.16216	28.7	30.4444	25.1	28.5	25.4545	39.375	20.5833	33.6667	35.3333	30.7778	26.4	22.9167	25.9	34.3333	33
480	31.4	29.9	27.9	31.6	31.6	30.6	2.25	2.34783	3.02326	3.02381	3.44737	3.35135	29.9	32.1111	27.1	31.2	25.8182	43.625	23.5	36.5556	36.4444	34.2222	27.3	26.8333	30.1	37	35.3333
481	28.9	29.1	27.2	30.5	28.3	27.6	2.1875	2.16739	2.7907	2.7381	3.18421	3.24324	28.3	29.8889	26.7	30.2	23.9091	38.75	21.0833	32.2222	34.6667	31.1111	26.1	25.1667	25.6	33	30.7778
482	28.6	28.2	28	30.2	29.1	29	2.125	2.16957	2.93023	2.69048	3.18421	3.18919	26.4	29.1111	25.9	28.6	22.8182	39.125	20.5	31.8889	33.8889	30.8889	25.4	23.3333	25.6	33.5556	32.7778
483	30.4	31.1	28.8	31.6	28.4	28.1	2.16667	2.30435	2.97674	2.90476	3.36842	3.21622	27.8	30.4444	28.3	31.3	25.0909	40.25	21.0833	35.6667	35.7778	30.7778	26.3	27.25	29.8	35.4444	34.5556
484	29	29.5	27.4	30.8	29.3	28.6	2.125	2.30435	2.81395	2.64286	3.28947	3.18919	27.5	29.6667	24.8	28.9	24.1818	37.5	21.25	33.2222	36.2222	30.5556	26.4	24.3333	26.6	35.1111	31.8889
485	28.2	27.9	26.7	30.3	28.3	28.2	2.29167	2.23913	2.97674	2.71429	3.18421	3.27027	27.7	30.4444	25.9	30.4	23.1818	39.375	22.1667	32.3333	36	29.7778	25.9	22.25	26.2	34	33
486	31	31	29.9	32.7	30.9	30	2.3125	2.21739	3.04651	2.88095	3.44737	3.2973	29.6	32.7778	27	31.1	26.4545	42	21.25	34.4444	35.8889	31.8889	26.6	24.5	27.7	35.6667	32.7778
487	30	31	27.3	30	28.6	28.1	2.16667	2.26087	2.93023	2.69048	3.31579	3.21622	26.8	30.1111	26.2	30	23.7273	39.75	23.1667	33.1111	34.6667	32.6667	27.5	23.75	26.4	35.4444	33
488	29.2	30.1	27.6	31.8	28.5	28.9	2.14583	2.21739	2.7907	2.7381	3	3.16216	26.6	29.1111	26.2	27.8	22	39.25	21.5833	32.6667	35.8889	31.5556	26.3	22.0833	27.1	33.7778	33.6667
489	30.4	29.2	28.5	31.2	31.1	30.2	2.25	2.32609	2.93023	2.92857	3.42105	3.45946	30.6	33.5556	27.6	30.9	24.9091	41.25	23.3333	36.1111	36	35.5556	27.5	26	28.6	38.6667	36
490	29.3	28.8	26.7	30.6	30.6	29.9	2.16667	2.21739	2.90698	2.7381	3.26316	3.27027	29.5	31.8889	27.9	30.2	23.4545	41.75	22.4167	35.1111	36.5556	33.1111	25.4	25	29.4	37.4444	35.6667
491	28.7	28.6	27.5	29.8	28.9	29	2.10417	2.17174	2.76744	2.83333	3.26316	3.13514	27.3	30.4444	26.4	30.2	23.0909	39	20.0833	32.8889	32.2222	29.4444	25.5	24.75	27.7	34.7778	32.5556
492	30.6	31.3	29	30.8	30.8	29.5	2.3125	2.28261	2.97674	2.90476	3.34211	3.32432	29.1	31.5556	27.9	31.2	26.3636	40.125	21.5833	35.5556	36.3333	34.1111	27.5	24.5	27.1	36.7778	33.3333
493	29.5	30.3	28.8	30.4	30.8	29	2.20833	2.34783	2.86047	2.7381	3.18421	3.27027	29.1	31.8889	25.7	29.4	23.7273	38.125	22.25	33	35.6667	31.4444	27.3	25.4167	26.1	35.7778	33.1111
494	28.7	27.9	27.5	30.2	30	28.7	2.20833	2.21739	2.74419	2.7381	3.10526	3.21622	27.6	30.2222	24.7	28.4	22.4545	40.875	21.1667	32.4444	34.6667	29.8889	25.5	24.1667	27.4	34.5556	33.3333
495	30.3	30.4	28.3	31.6	30.4	30	2.29167	2.32609	3.04651	2.90476	3.31579	3.18919	28.3	32	28	30.7	23.5455	42	21.3333	34.7778	34.4444	31.5556	26.1	25.8333	26.2	35.6667	35.4444
496	28.1	27.2	26.6	29.2	28.6	28.8	2.1875	2.32609	2.7907	2.7619	3.23684	3.2973	25.8	30	27.2	27.7	22.8182	39.625	21	33.6667	35.6667	31.3333	25.7	24.5833	26	35.6667	34.4444
497	29.7	29.5	27.6	29.7	29.8	28.8	2.16667	2.19565	2.88372	2.71429	3.10526	3.2973	26.3	28.5556	24.8	27.9	23.8182	37.625	19.5833	31.4444	33.6667	30.4444	25.5	24.9167	26.1	35.6667	31.8889
498	31.3	31.1	29.5	31.1	30.8	30.6	2.29167	2.28261	2.90698	2.78571	3.18421	3.27027	28.1	31.8889	26.1	30.3	26.2727	41	22.8333	34.2222	35.6667	31.7778	26.3	26.8333	27.1	36.2222	34.1111
499	27.8	28.9	27.6	29.2	27.6	28	2.125	2.12826	2.83721	2.64286	3.10526	3.13514	26.8	31.3333	25.8	28.5	21.0909	35.5	20.5	30.7778	33.6667	27.8889	25.1	24.1667	26.3	33.2222	30.3333
500	29.1	28.3	27	29.7	28.6	28.4	2.1875	2.17391	2.7907	2.69048	3.23684	3.18919	26.6	29.4444	25.2	27	23.7273	39	23.3333	32.4444	36.5556	30	25.2	24.1667	27.2	35	31.7778
501	30.4	31.1	28.9	30.8	29.3	28.5	2.22917	2.36957	3	2.78571	3.26316	3.2973	29.2	30.8889	27.5	30.9	23.3636	38.75	22.75	35.5556	35.2222	32	25.3	24.25	29.3	37.3333	34.1111
502	28.5	29	27.3	30.4	30.1	30.1	2.125	2.21739	2.88372	2.83333	3.26316	3.16216	27.9	30.5556	26.9	30.3	24.0909	37.75	22	34.3333	35.6667	30.8889	25.7	24.3333	27.2	33.3333	31.6667
503	27.9	27.8	26.1	27.9	28.9	28.3	2.05833	2.11304	2.86047	2.71429	3.15789	3.16216	25.3	26	24.6	27.9	22.7273	36.5	20.5	33.1111	33.2222	28.6667	24.3	23.5	26.1	33.3333	31.3333
504	29.5	29.7	28	30.9	30.3	29.6	2.3125	2.34783	3	2.85714	3.39474	3.27027	29.1	33.5556	27.7	30.7	24.3636	39.5	23.8333	36.3333	35.4444	30.6667	26.2	27.8333	28.6	36.5556	35.3333
505	27.9	28.9	26.6	28.7	29.5	28.3	2.10417	2.09783	2.7907	2.69048	3.10526	3.13514	26.5	30	23.1	27.9	22.2727	37.375	19.75	30.3333	34.6667	29.3333	25.3	25.6667	25.5	31.8889	29.2222
506	28.1	28.2	26.5	28.3	29.6	28.1	2.08333	2.26087	2.88372	2.71429	3.21053	3.27027	27.4	31.4444	25.5	29.6	22.6364	37.5	20.6667	31.5556	34.3333	30.1111	25	24.1667	26.7	35.1111	32.1111
507	29.9	30.8	28.9	30.4	29	30	2.20833	2.36957	3	2.78571	3.28947	3.18919	30	30.5556	26.4	29.9	26	43	22.75	34	38.1111	33.3333	27.1	25.75	29.1	36.1111	33.5556
508	29.9	30.3	26.8	28.9	28.5	28.7	2.16667	2.19565	2.7907	2.69048	3	3.18919	27	29.3333	25.1	28.6	24.8182	39.625	20.5	32.6667	34	32.1111	24.5	24.5	26.4	34	31.7778
509	29.3	28.2	26.9	28.5	29.6	29.7	2.04583	2.1	2.7907	2.69048	3.21053	3.21622	27.2	30.4444	26.3	29.6	23.6364	38.5	19.75	33.3333	34.4444	32.5556	24.8	24.4167	26.7	36.1111	30.7778
510	31.4	31	29	31.3	30.5	29.4	2.1875	2.26087	3.02326	2.85714	3.31579	3.18919	29.4	31.3333	27	29.9	25.0909	42	22.4167	36.5556	36.4444	35.1111	26.7	25.9167	27.3	37.4444	32.6667
511	28.6	27.9	26.4	28.8	29.8	29.5	2.14583	2.21739	2.76744	2.7381	3.21053	3.18919	27.2	31.4444	25.3	29.3	24.1818	41.75	21.75	33	33.4444	30.8889	25.4	25.5	26.2	36	31.4444
512	29.5	30.3	27.5	30.7	28.9	28.4	2.08333	2.16304	2.83721	2.69048	3.10526	3.18919	27.5	30.2222	26.5	29	24.9091	42.375	21.3333	32.2222	33.3333	32.1111	25.7	25.3333	27.4	38.1111	32
513	30.1	32.7	28.7	31.7	30.2	30	2.20833	2.34783	2.88372	2.83333	3.10526	3.24324	30.1	31.7778	28	31.1	26.6364	40.875	23.5	36	36.7778	34.5556	28.6	28.9167	28.3	37.5556	34.4444
514	29.1	28.2	26.1	28.4	29.7	29.3	2.07917	2.19565	2.74419	2.83333	3.07895	3.24324	27.8	30.8889	26.8	29.2	24.4545	40.75	22.3333	32.5556	33.5556	31.6667	27.2	26	27	32.6667	30.8889
515	29	28.8	27	30	29.6	29.2	2.125	2.23913	2.88372	2.66667	3.10526	3.10811	25.9	28.4444	25.2	27.8	23.8182	40.75	21.75	33.8889	34.1111	32.3333	27.1	27.0833	27.7	36.6667	30.7778
516	29.7	30.8	27.6	29.8	31	30.5	2.3125	2.32609	2.88372	2.78571	3.39474	3.13514	29.7	32.2222	26.8	29.9	25.9091	38	21.6667	33.5556	34.7778	30.8889	26.7	26.5	29.1	37.1111	33.2222
517	26.5	27.8	26.2	28.9	27.8	29.4	2.01042	2.1087	2.74419	2.52381	3.05263	2.91892	25.9	29.4444	25.5	27.7	23.8182	37	21.3333	32.2222	32	30.5556	25.3	26.5833	26.6	33.6667	31.8889
518	27.8	26.4	25.9	29.1	28.2	27.5	2.08333	2.21739	2.76744	2.78571	3.13158	3.13514	28	29.6667	26.1	29.2	24.7273	38	20.9167	32.4444	33.1111	29.6667	25.2	25.25	24.5	36.3333	31.4444
519	30.6	30.6	29.2	29.8	30.9	29.9	2.22917	2.28261	2.95349	2.7381	3.18421	3.40541	28.6	31.4444	26.5	29.5	25	40.5	22.5833	34.4444	35.4444	32.2222	26.3	26.75	27.4	37.4444	33
520	28.5	28.6	27	29.1	29	29.3	2.16667	2.26087	2.74419	2.57143	3.18421	3.18919	27	28.5556	25.8	28.9	24.2727	38.625	21.6667	32.8889	32.7778	29.3333	25.5	26.4167	25.3	35.3333	30.8889
521	28.2	28.8	26.2	28.8	27.6	27	2.125	2.12826	2.83721	2.66667	3.15789	3.16216	26.2	29.4444	25	28.3	23.9091	37	22.5	31.1111	34.6667	28.6667	24.4	23.4167	26.3	33.8889	34.1111
522	29.8	29.2	28.7	29.6	28.7	28.3	2.22917	2.26087	2.97674	2.85714	3.31579	3.32432	29	31.6667	26.9	31.8	24.2727	41.75	21.75	34.4444	35	34.3333	26.4	24.75	27.6	36	33.1111
523	27.9	29.5	26.7	29.3	28.4	28.9	2.10417	2.15435	2.74419	2.71429	3.07895	3.02703	27.4	30.6667	25.4	27.5	24.6364	36.625	19	29.8889	34.6667	31.7778	26.9	26.25	25.1	33.7778	30.7778
524	28.2	27.3	27.5	30.1	27.9	28.6	2.01042	2.0913	2.81395	2.64286	3.13158	3.13514	27.2	32.1111	23.9	28.1	22.8182	37.875	20.6667	34.3333	32	29.8889	25.8	25.25	25.6	36.1111	31.7778
525	28.6	29.9	27.7	30.7	30.3	29.7	2.29167	2.28261	2.90698	2.66667	3.28947	3.2973	28.7	32.7778	26.4	30	25.5455	39.125	22.5833	33.5556	33.2222	33.1111	27.3	28	27.2	38	33
526	27	25.7	25	27	27.5	27.1	2.16667	2.11522	2.67442	2.5	3.05263	3.02703	25.7	30.7778	24.5	28.3	22.7273	36	19.9167	29.4444	31.7778	28.7778	24.8	24.25	26	32.6667	29
527	27.6	29.3	24.9	29.6	28.4	27.5	2.06042	2.06957	2.65116	2.61905	3.13158	3.05405	25.9	29.7778	25.1	28.4	21.3636	35	21.25	31.1111	30.5556	28.6667	24.2	23.4167	25.4	34	32.4444
528	28.1	29.4	27.6	29.7	27.1	28.8	2.1875	2.26087	2.90698	2.88095	3.28947	3.40541	28.5	32.8889	25.6	30.2	23.6364	36	20.75	32.8889	34.1111	29.7778	23.8	24.75	26.5	35.8889	32.6667
529	26.9	27.5	26.1	28.2	28.5	27.3	2.02708	2.17174	2.74419	2.64286	3.07895	3.10811	26.3	30.3333	26.2	28.7	22.6364	35.25	21.0833	31.6667	33.4444	29.3333	23.3	23.5833	25	33.3333	31.6667
530	27.9	27.1	25.5	28	28.2	28	2.02083	2.03478	2.72093	2.52381	2.97368	3.05405	25.9	28.8889	24.7	27.4	21.9091	40.125	20.25	30.7778	32.7778	28.7778	22.9	24.75	24.7	31.1111	30.2222
531	28.4	29.8	26.6	29.8	29.7	29.4	2.01667	2.17391	2.90698	2.7381	3.21053	3.16216	30.2	32.6667	26.6	30.3	25.5455	36.625	21.0833	34.8889	35.2222	31.4444	24.9	26.5	28.1	35.7778	32.1111
532	27.1	27.4	25.8	28.7	27.9	28	2.06042	2.07826	2.69767	2.69048	2.92105	3.02703	27.7	30.2222	25.3	28.6	22.8182	41.5	19.5	31	32	30.3333	25.3	25.4167	25.6	32.2222	31.1111
533	28.1	26.9	24.9	27.6	27.5	27.9	2.06667	2.08261	2.69767	2.59524	3.02632	3.02703	25	29.5556	24.5	28.2	24.5455	38.25	19.1667	30.8889	32.1111	29.3333	23.7	23.3333	24	32.1111	30.5556
534	29.3	29.3	27	29.1	30.1	29.7	2.20833	2.19565	2.86047	2.71429	3.13158	3.21622	27.7	30	25.9	28.6	24.6364	37.875	19.4167	35	32.8889	32.7778	26.5	27	26.5	34.2222	31.3333
535	27.5	26.3	24.7	28.1	27.7	26.8	2.01458	2.0587	2.7907	2.69048	3.02632	3.05405	27.5	29.8889	25	28.4	21	37.625	19.9167	31.3333	30	27	24.5	24.1667	25.9	31.1111	28.3333
536	27.4	27.7	26.5	28.6	27.7	27.8	2.05	2.15	2.76744	2.7381	3.07895	3.13514	25.7	29.6667	25.1	27	24.1818	39.375	18.1667	30	31.4444	31.3333	24.2	23.5	25.6	33.2222	29.5556
537	28.7	30.4	27.6	30.5	29.8	29.2	2.25	2.28261	2.7907	2.71429	3.18421	3.2973	28.2	33.1111	26.1	31	23.8182	42.125	19.75	34.1111	34.6667	32.2222	26.6	24.6667	26.5	35.6667	32.3333
538	27.9	28	26.9	29.1	27.4	28.3	2.05625	2.21739	2.7907	2.57143	2.89474	3.05405	26.2	30.8889	25	28.8	22	38.375	20.1667	33.5556	34.3333	29.4444	26	24.5833	25.4	32.5556	30.3333
539	27.5	27.9	26.1	29.5	28	28.3	2.10417	2.05	2.83721	2.69048	2.92105	3.13514	28	30.4444	24.5	28.6	22.7273	37.625	20.1667	31.7778	33.6667	29.7778	25.1	23.75	25.4	33.3333	32.4444
540	28	29.5	26.6	29.8	28.4	28	2.27083	2.21739	2.93023	2.71429	3.15789	3.18919	27.6	32.1111	25.7	29.8	24.2727	39	19.1667	33.2222	34.4444	32.4444	26.2	26.9167	27	35.4444	32.3333
541	28.8	27.8	26	28.5	27.5	28.2	2.10417	2.01304	2.93023	2.54762	2.94737	3.13514	25.5	28.5556	23.6	27.1	22.3636	36.5	19	31.4444	30.8889	27.7778	24.2	25.9167	24.1	32.1111	29.1111
542	27.2	26.9	24.9	27.1	27.9	27.1	2.125	2.1087	2.72093	2.52381	2.97368	3.10811	26	28.8889	25.3	29.8	23.4545	39	21	31	32.1111	30.5556	23.4	24.5	25.7	33.3333	30.1111
543	27.3	28.7	27.3	30.7	28.2	28.7	2.14583	2.23913	2.93023	2.59524	3.18421	3.21622	26.9	32.3333	28.6	29.5	24.9091	43.5	20.8333	33.4444	35.4444	33	25	29.1667	27.4	35.3333	33.6667
544	27.9	29.1	26.4	29.1	28.9	29.1	2.08333	2.23913	2.72093	2.59524	3.10526	3.08108	26.6	31.2222	25.6	29.8	24.5455	40.875	21.5	32.3333	35.1111	29.3333	24.3	25.75	26.6	34.8889	32.1111
545	27.8	27.5	26.8	28.8	27.4	27.6	2.1875	2.17391	2.81395	2.71429	3	3.24324	24.9	29.5556	24.4	28.1	22.5455	39	18.6667	31.2222	31.7778	30.3333	24.1	24.6667	25.8	33.2222	29
546	29.2	29.4	27.7	30.1	29.2	29.9	2.1875	2.23913	2.88372	2.7619	3.10526	3.18919	28.2	31.8889	27	30.5	25.5455	39.125	21.3333	34.4444	34.7778	33.4444	25.3	25	28.4	33	32
547	27.2	27.2	25.8	27.3	28.4	26.7	2.06458	2.06087	2.69767	2.45238	2.89474	3.10811	26.1	30.4444	25.1	27.2	23.4545	37.625	21	32.1111	33.1111	30.8889	25.9	26.3333	26.1	34.4444	30.6667
548	27.7	28.3	26.7	28.5	27.7	28.3	2.14583	2.12174	2.76744	2.66667	3.07895	3.21622	26.2	29.7778	24.6	27.3	24	39.375	18.5833	32.5556	33.4444	32.4444	25.7	26.5	25.2	35.1111	31.5556
549	29.9	29	29.6	31.3	28.8	29.8	2.20833	2.23913	2.86047	2.7381	3.21053	3.21622	27.5	29.8889	26.4	29	25.3636	42.875	20.5	33.8889	36.1111	34.3333	26.6	28.0833	26.5	34.7778	34.6667
550	27	27.4	26.1	29.5	28.9	29.6	2.10417	2.09565	2.69767	2.61905	3.05263	3.13514	27.5	29.3333	24.1	27.6	22.7273	40.375	21.75	32.3333	34.1111	30.2222	25.6	27.5	25.7	34.3333	30.3333
551	27.3	27.1	24.5	26.8	26.6	27.1	2.03125	2.01304	2.7907	2.64286	2.89474	3	24.4	27.6667	24.3	26.9	22.0909	36.5	17.0833	29.7778	30.2222	28.3333	24.6	23.8333	24.7	31.2222	29.4444
552	30.4	29.6	28.4	29.8	29.2	29.8	2.14583	2.08696	2.90698	2.71429	3.07895	3.18919	27.5	33.2222	26.9	30.6	23.6364	40.125	19.9167	32.8889	35	33.2222	26.9	26.75	27.9	36.2222	32.1111
553	27.3	27.8	26.1	29.4	27.1	27.2	2.08333	2.21739	2.74419	2.66667	3	3.13514	26.2	29.6667	26	28.5	21.0909	36.375	20.0833	31.4444	31.8889	28.1111	24.6	25.3333	25	33.5556	31.4444
554	27.2	26.4	23.9	27.8	26.7	25.8	1.98333	2.05217	2.72093	2.69048	2.92105	3	24.5	26.5556	23.9	27.2	21.7273	37.125	18.4167	31.1111	30.7778	29	24.3	24.4167	24	34.5556	29.2222
555	28.4	27.8	26	28.2	29.4	28.7	2.27083	2.07609	2.90698	2.71429	3.13158	3.16216	28.3	32.1111	26	28.5	24	40	18.5	32	35.1111	30.2222	25.7	24.75	25.3	33.3333	32.2222
556	28.2	29.3	26	29.9	28.4	28.1	2.01042	2.0087	2.7907	2.59524	2.89474	3.05405	24.7	28.6667	25	27.4	22.2727	37.625	20.6667	31.7778	32.8889	29	23.1	22	26.1	32.5556	32.3333
557	27.4	27.3	25.7	28.1	27.5	28.1	2.05417	2.03043	2.76744	2.5	2.89474	2.94595	24.9	28.5556	24.2	27.5	23.4545	36.875	20.0833	32.7778	32.3333	28	23.3	24.5	24.5	36.6667	30
558	29.4	30.2	27.7	30.5	27.8	27.5	2.1875	2.19565	2.90698	2.7381	3.15789	3.16216	27.8	29.2222	26.9	29.3	24.7273	42.25	21.0833	32	35.1111	33.2222	26	24.3333	26.1	35.3333	33.5556
559	29.2	27.8	25.9	29.7	28.2	28.4	2.03333	2.02826	2.83721	2.59524	2.89474	2.94595	25.6	29.6667	24.2	27.2	20.2727	38.625	20.8333	29.8889	32.2222	29.5556	23.9	24.4167	24.3	34.4444	31.5556
560	28.3	27.8	26	28	28.2	27.7	2.07917	2.1587	2.86047	2.69048	2.97368	3.05405	24.4	28.6667	23.4	27.5	21.8182	36.75	19.5	30	32	29.6667	23.7	23.5833	25.1	33.5556	29.7778
561	28.4	29.1	26.5	28.7	27.5	26.5	2.20833	2.21739	2.76744	2.7619	3.15789	3.21622	25.8	30	25.7	28.1	22.6364	38.625	19.3333	31.4444	32.7778	31.2222	25	25.25	25.3	32.7778	32.7778
562	26.3	26.6	24.9	27.2	26.8	25.3	1.95208	2.02391	2.72093	2.47619	2.92105	3.02703	23.8	27.7778	23.6	25.9	20.6364	36.125	17.9167	29.2222	30.2222	29.6667	22.9	24.9167	23.9	30.5556	28.7778
563	28.2	27.7	26.1	28.3	28	27.7	2.05625	2.13696	2.69767	2.54762	2.94737	3.08108	25.1	30	24.1	26.9	22.4545	37.5	17.8333	32.3333	31.8889	31	25	25.1667	24.6	32.5556	31.5556
564	28.4	28.6	26.4	28.1	27.6	26.8	2.14583	2.21739	2.7907	2.66667	3.02632	3.08108	26.3	29.2222	25.9	28.9	22.4545	39.875	20.4167	33.7778	33.3333	32	25.7	24.8333	27.4	35	32
565	29.3	28.7	27.1	28.1	25.9	25.5	2.125	2.0587	2.62791	2.61905	3.02632	2.83784	25.2	29.6667	25.4	28	23.2727	38.875	18	29	32.1111	31	24.4	25.5	24	31	29.4444
566	28.2	28	24.4	27.6	27.2	25.9	2.14583	2.09783	2.7907	2.61905	2.97368	3	25.6	26.7778	24.2	27.2	24.1818	37.75	19.5	30	31.5556	29.4444	24.8	24.75	24.4	30.7778	29.4444
567	30.4	29.6	27.8	29.2	28.7	27.9	2.29167	2.21739	2.81395	2.7619	3.15789	3.24324	26.3	29.7778	26.8	29.6	24.9091	40	20.4167	34.2222	34.1111	30.1111	24.4	26.3333	27	35.5556	32.6667
568	26.7	27.4	25.4	27.7	26.1	24.8	1.98125	2.17391	2.62791	2.47619	3.07895	2.97297	25.4	28.6667	25.5	27.9	22.8182	38.5	19.75	29	30.4444	28.6667	23.8	24.8333	25.7	34.7778	31.4444
569	26.6	26.3	26.1	27.3	26.7	26.4	2.08333	2.08696	2.69767	2.61905	3.07895	2.91892	24.1	28.2222	25	27.6	23	37.375	18.4167	30.8889	32.1111	29.7778	22.9	25.0833	25.3	33	30.8889
570	27.9	28.3	26.8	27.9	27.5	26.8	2.1875	2.21739	2.74419	2.64286	3.13158	3.13514	25.6	28.5556	25.3	28.5	23.8182	37.625	20.6667	30.8889	32.4444	32.2222	24.2	25.6667	25.4	34	30.8889
571	25.7	26.3	23.8	26.4	26	26.1	2.06875	2.0587	2.74419	2.64286	3	2.94595	24.7	26.4444	23.6	24.2	22.1818	34.875	19.1667	30.6667	29.5556	28.1111	22.5	23.9167	23.6	31	27.8889
572	27.3	27.7	24.5	26.9	28.6	26.9	1.97083	2.21739	2.74419	2.69048	3	3.05405	24.3	27.4444	24.2	28.1	21.3636	36.25	17.5833	30	30.7778	29	23.5	23.3333	24.6	29.2222	30.7778
573	30.4	29.7	27.5	30.7	28.5	27.2	2.16667	2.21739	2.83721	2.61905	3.07895	3.10811	25.2	28.7778	26.2	30.3	23	37.875	19.5833	32.7778	34.4444	31.5556	24.9	25.75	26.6	34.8889	32.8889
574	28.5	27.3	26.5	27.8	27	26.2	2.08333	2.09565	2.74419	2.52381	2.94737	3	24.9	27.7778	25.6	27.4	22	37.25	21.25	31.1111	31.1111	31	24.4	25.0833	26	35.1111	30.3333
575	29.2	26.8	25	27.6	27.2	26.4	2.05208	2.01087	2.65116	2.57143	2.94737	2.86486	25.5	29.8889	24.8	27.9	22.3636	38.25	17.8333	30.1111	32.8889	29.5556	25.3	25.6667	25.5	32.1111	28.5556
576	27.7	27.6	27.1	28.6	27	26.2	2.10417	2.16087	2.83721	2.57143	3.07895	3.08108	25.6	28.2222	24.2	27.2	24.1818	37.5	19.5	30.3333	32	30.5556	25.5	24.25	25.7	33.4444	29.8889
577	26.6	26.6	25.4	26.5	26.6	26.1	2.10417	2.12391	2.72093	2.54762	2.94737	2.89189	24.3	28.4444	23.9	27.2	23.0909	36.875	17.8333	29	31.5556	27.6667	23.8	24.5	23.8	30.5556	27.8889
578	29	27.2	26	27.9	27.6	26.2	2.08333	2.19565	2.81395	2.59524	3.02632	3.13514	24.8	29.5556	25	28.8	25	40.5	20.3333	30.6667	33.6667	31.1111	23.5	26.3333	24.8	34.1111	30.8889
579	29.5	30.2	27.9	30.7	28.2	27.8	2.20833	2.11522	2.83721	2.64286	3.10526	3.13514	26.6	31.1111	27.6	29.8	25.2727	39.25	20.75	34.4444	33.6667	31.4444	25.9	26.75	27.3	35	31.5556
580	26.6	28	24.5	27.2	26.4	26.2	2.06458	1.9913	2.69767	2.54762	3.05263	2.94595	24.8	28.4444	25	27.1	22.7273	37.25	20.9167	30.3333	33.8889	28.7778	24.2	26.3333	25.6	34.4444	30.2222
581	26	26.2	24.2	26.7	26.2	25.6	2.02292	2.11957	2.65116	2.54762	3.02632	3	24.3	29.8889	23.5	26.6	21.5455	33.5	18.5833	29.6667	30.3333	28.5556	21.9	25.25	25.5	32.7778	29.5556
582	28.7	28.7	26.6	28.3	27.2	27.7	2.1875	2.14565	2.7907	2.66667	2.97368	3.18919	28.8	29.6667	24.9	29.8	24.4545	41.25	19.0833	33.2222	34.2222	28.2222	24.8	25.8333	26.4	32.6667	31.1111
583	27.5	27.1	23.9	27.5	25.7	25.5	1.96042	2.05652	2.69767	2.47619	2.97368	3	25	28.6667	23.8	28.7	23.6364	34.375	19.0833	28.8889	31	28.5556	24.6	23.0833	26	30	31.2222
584	27.6	27.3	25.4	27.8	27.9	26.8	2.08333	2.05652	2.67442	2.66667	2.97368	2.97297	25.8	30.2222	24	27.9	24.4545	37.625	18.4167	31.1111	34.2222	29.5556	23.9	24.9167	24.2	35.3333	32
585	28.4	28.6	26	27.7	28.8	26.8	2.125	2.15217	2.76744	2.64286	3.18421	3.05405	28.1	30.3333	26.2	29.5	25.5455	40	19.5	34.3333	34.7778	32.8889	25.4	28.5833	27.3	34.1111	33.1111
586	26.4	26	25	27.6	27.5	24.5	2.06042	1.98696	2.72093	2.52381	2.89474	2.94595	24.8	29.3333	22.5	27.1	21.9091	38.875	19.3333	29.2222	32	28.4444	23.8	25	25.6	29.8889	28.4444
587	27.1	26.4	24.5	27.5	26.6	25.7	2.01458	1.98913	2.69767	2.5	2.86842	2.91892	24.8	28.4444	23.7	27.1	22.2727	39.25	20.8333	29.7778	31.4444	30.4444	23.2	24.25	25.2	33.3333	27.3333
588	29.2	28.9	27.1	27.5	26.6	26	2.1875	2.10435	2.76744	2.66667	3.15789	3.10811	26.4	29.6667	24.8	26.7	24	37.375	19.5	30	32.5556	31.3333	25	25.5	26	31.6667	30.5556
589	27.6	27.9	24.9	27.3	26.1	26.2	2.06875	2.11739	2.72093	2.69048	2.97368	3	25.8	27.8889	23.8	27	22.2727	38.25	19.3333	30.1111	32.4444	30.4444	22.3	23.75	25.1	33.3333	28.3333
590	27.3	27.2	25.2	27.8	26.3	26.8	2.06667	2.13478	2.72093	2.64286	3.05263	3.05405	25.4	28	24.5	27.4	22.6364	37.625	20.8333	30.7778	32	30.5556	24.3	26.5833	24.4	29.6667	31.2222
591	27.7	28.2	26.3	28.1	27	27.4	2.16667	2.10652	2.74419	2.66667	3.02632	3.10811	27.4	30.7778	25.7	28.3	22.6364	36.875	20.75	32.1111	32.4444	31.7778	24.8	26.0833	26.9	32.7778	31.3333
592	27.4	26.6	25.1	26.5	25.1	25.1	2.1875	2.14565	2.69767	2.57143	2.84211	3.08108	23.6	26.5556	23.8	28.2	22.3636	36.25	19.75	30.6667	30.7778	29.2222	22.7	23.6667	24.1	31.1111	29.8889
593	26.4	25.7	24.8	25.6	26.5	25.8	2.10417	2.08043	2.69767	2.54762	2.84211	2.83784	23.3	28.5556	24	26.5	23.1818	37.625	18.8333	30.4444	32	29.4444	22	22.6667	24.3	30	29.3333
594	26.4	26.8	26.5	27.6	26.6	28.2	2.14583	2.06739	2.81395	2.57143	2.97368	3.05405	26.8	28.6667	24.9	31.1	23.1818	38.5	19.8333	31.5556	32.2222	32.7778	24.9	26.75	25.5	33.2222	31.1111
595	25	26.1	23.8	25.4	24.3	24.6	1.97917	1.90217	2.67442	2.47619	2.84211	2.75676	24.3	26.7778	22.5	25.8	21.0909	33.5	17.8333	29.4444	30.3333	27.2222	21.6	23.75	23.8	30.6667	27.7778
596	28	26.2	25	27.5	27	26.6	2.04375	2.07174	2.5814	2.52381	2.92105	2.91892	26	29.6667	22.7	27.9	21.6364	37.25	18.0833	30.8889	32.8889	28.5556	24.2	26.3333	26.3	31.8889	30.2222
597	27.9	29.4	26.8	29.4	26.9	27.7	2.16667	2.16087	2.81395	2.59524	2.97368	3.05405	26.3	30	24.8	28.3	23.2727	38.875	18.5833	31.8889	32.6667	30.6667	25	24.4167	26.9	33.8889	31.2222
598	27	27.2	25.6	28.6	28.1	26.6	1.99583	2.03043	2.69767	2.57143	2.84211	2.83784	24.7	27	24.5	28.3	23	36.5	19.5	30.8889	34	31	22.9	23.8333	25.8	31.5556	29
599	27.3	27	24.4	27.5	25.9	25.9	2.07292	2.0413	2.65116	2.47619	2.94737	2.97297	23.9	27.6667	23.7	26.9	23.4545	36.625	19.25	29.3333	32.8889	29.2222	23.1	23	25.6	28.8889	30.7778
600	27	27.4	24.9	26.7	26.2	25.7	2.0375	2.09348	2.67442	2.66667	3	3.05405	25.6	27.7778	24	27.2	21.6364	36.125	19.0833	30.8889	31.7778	26.7778	23.1	22.1667	25.2	31.6667	30.8889
601	26.7	27.7	24.3	27.3	26.6	26.9	2.06875	2.08696	2.72093	2.45238	2.78947	2.94595	26.2	29.2222	23	26.8	22.3636	38.625	17.0833	28.2222	30.8889	27.2222	24.1	24	25	29	29.3333
602	26.8	26.4	24.4	27.6	27.3	26.5	2.08333	2.03261	2.60465	2.54762	2.86842	2.83784	25.4	29.2222	25.7	28.2	23.2727	36.75	18.75	29.2222	32.1111	27.7778	21.9	24.8333	25.4	33.8889	30.7778
603	29	27.5	27.1	29.4	28.4	27.9	2.08333	2.13043	2.7907	2.7619	3.07895	3.08108	27.1	29.6667	25.6	28.9	24.3636	41.125	20.4167	31.3333	32.6667	30.7778	25.5	24.9167	26.3	34.5556	33.5556
604	26.3	27.1	24.3	26.4	27.1	27.5	1.96042	2.08478	2.74419	2.52381	2.81579	2.94595	26.3	28.8889	24.4	26.7	22.3636	39	19.75	30.5556	29.1111	29.3333	24.1	24.8333	25.1	30.6667	29.2222
605	25.8	26.3	24.2	26.7	25.7	26	1.9375	2.0413	2.62791	2.54762	2.84211	2.89189	25	28.3333	23.7	26.8	22.3636	37.125	20	28.8889	30.3333	27.4444	23.4	24.75	23.5	30.3333	28.6667
606	27.2	27.1	27.3	29	27.5	26.6	2.16667	2.12174	2.86047	2.61905	3.05263	3.08108	27	30.4444	24.3	28.8	23.0909	40.125	17.8333	30.1111	34.2222	30.6667	23.8	24.25	27	31.8889	30.8889
607	25.7	27.2	24.6	27.9	25.4	25.4	2.05417	2.06087	2.5814	2.47619	2.94737	3.02703	25.2	28	22.2	26.4	20.3636	38	19.25	26.1111	31.2222	27.2222	23.9	22.5	24.7	26.7778	30.2222
608	27.1	27	25.6	28.2	27.1	27.3	2.04792	2.05	2.67442	2.59524	3	3.10811	27.2	28.1111	25.3	27.5	23.4545	38.375	18.3333	31.6667	34.2222	29.3333	24.6	25.5	25.7	32.1111	31.4444
609	27.4	27.2	26.3	27.8	26.7	26.7	2.0625	2.06957	2.65116	2.42857	3.02632	3.08108	25.8	28.4444	24.8	28.1	24.6364	37.375	18.75	30.8889	32.3333	30.1111	24.6	23.9167	25.7	32.5556	32.2222
610	27.9	26.4	25.6	26.1	26.5	26.6	2	1.85435	2.5814	2.61905	2.94737	2.89189	25.2	28	22.8	27	23.0909	38.5	19.5833	28.8889	31.5556	27.4444	22.8	21.3333	23.8	31	29.1111
611	27.1	26	24.6	27.6	26.3	25	1.97708	2.0913	2.67442	2.47619	2.94737	2.83784	23.9	27.1111	22.3	25.6	23.7273	34.375	19.25	30.3333	31.2222	27.5556	22.9	21	24.1	29.6667	27.4444
612	26.6	27.1	26.3	27.9	26.8	28.1	2.10417	2.0913	2.7907	2.69048	2.97368	2.97297	25.7	29.4444	24	27.5	24.4545	37.125	18.6667	30.1111	32.2222	29.2222	23.7	23.5	26.6	32.1111	28.7778
613	26.1	25.5	24.2	28	24.3	26.3	1.98958	1.98043	2.69767	2.52381	2.84211	2.94595	24.6	29.2222	23.3	28	21	35.375	19.25	28	29.2222	27.3333	23.6	24.6667	24.5	29.2222	29.8889
614	26.6	25	24.3	26	26.7	26.6	2.06667	2.05217	2.60465	2.54762	2.94737	2.83784	23.5	28.5556	22.4	26	21.1818	33.875	18	27	29.5556	27.3333	21.5	21.9167	23.3	29.2222	28.6667
615	27.2	26.4	25.3	27.9	26.7	26.3	2.10417	2.1	2.76744	2.66667	3.05263	3.08108	25	30	23.7	29.5	23.5455	40.375	20.1667	32.3333	33.1111	29.4444	24.6	24.3333	25.8	32.3333	30.6667
616	26.3	27.8	26.2	27.7	26.4	24.8	1.97083	1.98043	2.62791	2.54762	2.84211	2.81081	26.6	29	23.2	26.5	23.5455	35.75	19	28.7778	29.3333	29.3333	23.5	24.4167	24.5	33.4444	29.2222
617	25.7	24.9	24.9	26.7	27.6	25.7	1.95625	2.06087	2.74419	2.61905	2.94737	2.89189	24.5	28.2222	21.7	25.8	21.6364	35.75	17.9167	29.1111	31.6667	27.5556	22.3	23.8333	24.3	31.3333	28.7778
618	27.1	26.9	26.3	28.1	25.4	25.5	2.05	2.11522	2.7907	2.61905	3	3.02703	24.6	29.1111	22.8	26.1	22.4545	40.125	18.3333	31.3333	31.4444	30.6667	24.4	24.25	25.4	31.3333	31.3333
619	27.2	27	25.7	27.6	26.1	26.5	1.9875	1.92609	2.53488	2.5	2.94737	2.97297	25.8	27.3333	23.1	28.1	22.4545	37.375	19.5833	28.8889	29.7778	27.6667	23.1	23.8333	23.7	31.6667	27.8889
620	25.9	25.5	24.3	25.9	25.8	25.4	2.03333	2.07391	2.55814	2.45238	2.84211	2.89189	24.9	29.4444	24.7	27.4	22.2727	32.875	19.1667	28.8889	30.7778	28.5556	23.7	24.3333	24.5	30.4444	29.6667
621	28	27.6	25.5	27.7	26.3	25.4	2.14583	2.05217	2.67442	2.64286	3	2.97297	26.2	27.5556	24.1	28.3	23.0909	38.75	20.3333	30.2222	30.5556	30.6667	23.7	24.25	25.9	32.7778	31.2222
622	25.1	25.5	24.4	27.3	26	25.1	2.00625	1.99565	2.55814	2.5	2.89474	2.91892	25.1	26.6667	22.1	27.6	22.7273	35.75	20	28	32	28.5556	21.6	24.9167	23.6	30.7778	28.8889
623	26.6	24.9	23.9	25.7	25.2	24	1.92083	1.91522	2.55814	2.47619	2.84211	2.81081	24.2	28	22.9	28.1	20.3636	33.75	18.0833	27.6667	28.6667	28.4444	23.4	24.5833	23.8	28.7778	27.4444
624	27.9	28.5	25.5	28	27.5	26.6	2.08333	2.01087	2.62791	2.61905	2.92105	2.97297	25.7	27.4444	24.8	29.1	22.2727	39.625	19.1667	29.3333	33.2222	29.6667	23.6	23.6667	24.5	30.6667	32.4444
625	27.8	27	24.9	26	25.1	24.7	2.03542	2.06739	2.48837	2.52381	2.94737	2.86486	25.9	26.7778	22.9	25	20.3636	35.75	17.25	29.1111	29.1111	28.5556	22.2	23.0833	23.8	29.2222	28.4444
626	26.8	26.1	24	24.9	26.4	24.3	1.98125	2.00435	2.60465	2.45238	2.94737	2.91892	25.1	28.2222	22	26.5	23.1818	33.125	17.5833	27.7778	28.5556	27.6667	22.5	20.8333	23.8	28.3333	28.6667
627	28.3	27.5	26	27	27.5	27.2	2.16667	2.09348	2.76744	2.57143	3.05263	2.94595	27	31.3333	22.3	28.9	21.1818	36.875	19.5	29.5556	31.2222	29	24	25	25.9	30	30.8889
628	27.6	27.1	24.9	26.8	26.5	25.9	1.96042	1.98913	2.65116	2.52381	2.89474	2.83784	24.3	28.8889	23.1	26.9	21.2727	36.375	18.1667	28.7778	29.5556	29	22.9	24.75	23.8	30	27.4444
629	26.9	27.5	23.4	26.3	25.9	25.4	1.9125	1.92174	2.5814	2.42857	2.84211	2.89189	23.1	27	21.9	27.8	22.1818	37.25	19.3333	30.5556	32.3333	29.7778	21.8	24.6667	24.5	28.4444	30.4444
630	28	28.1	26.5	28.1	28.6	27.5	2.03125	2.07391	2.53488	2.45238	2.94737	3	26.6	28.4444	24	27	22.9091	38.875	21.25	30.6667	29.8889	33.2222	24.1	26.1667	26.3	32.8889	32
631	25.4	27.3	24.3	26.2	26.7	24.3	2.06667	1.97174	2.60465	2.5	2.84211	2.78378	24.3	26.8889	22.5	25.4	22.4545	35.75	17.6667	27.6667	27.4444	29.7778	22.6	25	23.3	29.2222	28.7778
632	25.3	25.1	25.2	26.5	24.6	23.9	2.10417	1.96522	2.53488	2.54762	2.84211	2.89189	23.1	27.6667	21.5	25.6	22.4545	37.375	18.5	30.6667	29.3333	30.4444	24.7	22.25	22.7	29.5556	29.4444
633	28.9	28.4	25.9	27.8	28.3	27.8	2.125	2.10435	2.69767	2.59524	2.97368	3.02703	26.4	29.1111	24	28.2	23.4545	38.875	20.5833	29.6667	34.1111	29.8889	26	24.5833	25.7	33.6667	30.1111
634	25.4	25.1	24.1	25.3	25.2	25.9	2.01875	2.01522	2.51163	2.45238	2.86842	3	25.7	29.1111	23	27	21.7273	38.25	19	29.2222	28.7778	27.2222	22.7	23.4167	24.1	30.6667	29.6667
635	24.8	25.4	23.6	26.5	25.9	25.9	2.08333	2.12174	2.55814	2.69048	2.94737	2.89189	25.8	25.5556	21	27.7	21.8182	37.125	18.3333	31.1111	30.5556	28.7778	23	23.9167	24	29.7778	30
636	26.7	27.7	25.3	26.3	27.1	25.4	2.05	2.08478	2.76744	2.64286	2.89474	2.89189	25.1	27.5556	22.7	27	20.7273	39.25	19.5	30.4444	31.2222	29.4444	22.6	22.6667	24.4	30.6667	29.1111
637	24.9	25.7	23.3	25.8	25.8	24.5	2.02708	2.00652	2.5814	2.45238	2.73684	2.78378	25.8	27.4444	22.4	26.2	21.0909	36.25	17.4167	26.8889	28.4444	27.5556	21.9	21.6667	24.5	30.3333	29.5556
638	25.8	25.9	24.2	26.5	26.2	25.4	2.01458	1.98913	2.5814	2.5	2.81579	2.83784	24.4	27.7778	21.9	25.7	21.3636	33.75	17.25	28.8889	30.5556	27.3333	21.5	22	24.6	29.4444	27.3333
639	27.6	27.3	25.4	27.8	28.2	28.4	2.10417	2.04783	2.65116	2.64286	3.07895	3.10811	27.4	29	23.7	30.1	23.6364	37.625	19.3333	30.1111	32.6667	31.5556	24.9	25.5833	25.8	29.7778	32.4444
640	25.3	26	23.6	26.1	26.9	26.5	2.01667	1.87826	2.65116	2.40476	2.65789	2.72973	24.5	27	23.5	29	22.7273	34.125	18.3333	29.2222	29.6667	29.2222	23.3	25.0833	24.3	30.2222	30.4444
641	26.4	26.3	23.9	26.7	26.5	25.6	1.99583	2.02609	2.5814	2.5	2.84211	2.89189	25.8	27	23.4	26.1	21.9091	33.75	17.8333	29.4444	31.5556	28.5556	24.1	24.5	24	31.6667	30.3333
642	27.6	27.6	26.3	26.7	26.4	26.7	2.06667	2.21739	2.74419	2.54762	3.05263	2.91892	26.2	29.4444	23.4	26.9	22.0909	37.375	18.6667	30.1111	31.7778	31.5556	25	23.25	25.8	30.3333	30.6667
643	25.2	25.5	24.1	24.9	24.9	26.4	1.89583	1.9587	2.69767	2.57143	2.76316	2.75676	24.2	27.1111	19.8	24.6	20.2727	35.125	18	28.1111	28.3333	24	20	24.5833	22.7	27.2222	28.8889
644	25.9	25.2	24.6	25.9	25.9	25.1	1.96458	1.91522	2.60465	2.45238	2.86842	3.08108	24.1	25.8889	23.4	28.3	22.0909	36.625	18.3333	29.3333	31.3333	28.4444	24.3	22.75	25.3	30.3333	30.5556
645	27.3	27.6	23.7	25.9	26.4	26.8	2.08333	2.01957	2.69767	2.5	2.97368	3.02703	25.4	27.4444	22.9	26.6	21.5455	37.75	18.1667	29.1111	30.2222	28	23.9	24.4167	24.6	31.7778	31.8889
646	26	26.3	24.2	26	26.1	26	1.99583	2.00435	2.5814	2.61905	2.73684	2.94595	27.1	28.1111	23.6	26.3	22.0909	37.125	19.9167	28.7778	31.3333	27.4444	23.4	23.4167	24.4	30.7778	29.7778
647	25.8	26.3	24.9	26.8	26.7	25.2	1.96667	1.89783	2.62791	2.42857	2.84211	2.78378	25.9	29.4444	24.2	26.9	22.9091	36.5	19.25	30.3333	31.3333	29.2222	25	25.8333	26.1	31	30.6667
648	26.2	26.5	24.4	26.2	25.9	26.6	2.01875	2.03913	2.60465	2.54762	2.86842	3.05405	25	28	22.3	25.8	21.6364	34.5	17.25	29.3333	29.5556	26.1111	23.7	23.3333	24.3	29.3333	30.3333
649	25.2	25.9	22.2	24.7	24.9	25.1	1.97292	1.86304	2.51163	2.52381	2.76316	2.94595	25.7	27.5556	24.6	26.8	20.7273	38.625	17.5833	29.2222	30.7778	27.1111	22.8	23.8333	24.5	31.1111	29.3333
650	25.6	25.3	23.6	25.1	24.4	26.1	1.925	1.98261	2.55814	2.47619	2.84211	2.78378	23.9	26.8889	23.2	24.6	21.4545	33.375	17.9167	28.8889	29.7778	26.5556	22.4	23.8333	23.4	30.3333	31.5556
651	27.3	27.1	25.5	26.8	25.6	26.6	2.01875	2.12391	2.69767	2.54762	2.92105	2.91892	23.5	27.4444	23	25.5	20.7273	37.75	18	29.6667	31.5556	27.4444	22.7	22.75	24.3	31.2222	29.2222
652	24.8	25.1	22.6	24.8	25.7	24.3	2.04167	1.9413	2.60465	2.5	2.81579	2.78378	23.4	26	22.3	25.9	21.2727	34.875	17.6667	28.2222	30.1111	27.8889	22	22.6667	22.6	29.6667	28.2222
653	25.4	25.8	23.4	25.2	25.8	24.8	1.9375	1.94348	2.62791	2.5	2.68421	2.75676	25.3	26.5556	23.5	25.4	21.6364	33.375	16.6667	28.3333	29.3333	26	22.8	23.5	23.8	29.3333	28
654	26.7	25.5	25.1	26.6	26.7	26.3	2.10417	2.06957	2.60465	2.59524	2.97368	3.02703	27.1	27.8889	23.6	27.4	22.6364	40.375	18.5	32.5556	32.2222	27.5556	23.5	25.4167	25.6	30.8889	29.6667
655	26.5	26.3	24.4	26.3	26.6	25.7	2.01042	1.89783	2.55814	2.47619	2.94737	2.72973	25	25.5556	22	26.1	21.8182	36.875	19.0833	30	30.4444	26.4444	23.6	22.8333	23.8	27.1111	27.6667
656	28.3	26.9	26.4	26.8	27.9	26.7	2.05417	2.01304	2.60465	2.64286	2.81579	2.86486	24.3	27.7778	24.3	28.3	21.4545	38.5	20.4167	31.5556	32.4444	30.8889	23.6	23.6667	25.4	31	29.4444
657	26.6	26.1	24.1	26.3	24.4	25.9	2.05417	2.06957	2.55814	2.52381	2.97368	2.94595	24.4	28	22.1	25	21.0909	39.75	18.4167	30.5556	32.3333	28.1111	23.3	23	24.2	28.7778	29.3333
658	24.9	24.1	24.1	24.3	25.3	24	1.89792	2	2.53488	2.54762	2.94737	2.81081	23.4	25.2222	21.7	24.2	21.5455	33.875	16.8333	26.7778	30.1111	27	21.9	23.1667	23.5	28.8889	28.4444
659	25.5	26	23.1	25.6	25.9	25.4	1.98125	1.93261	2.67442	2.45238	2.89474	2.86486	25	27	22.2	25.4	23.3636	36.375	17.25	29	30.1111	25.2222	21.2	23.25	23.9	31.5556	28.8889
660	26.7	27.3	24.6	26.2	26.7	25	2.04792	1.96087	2.72093	2.64286	2.94737	2.94595	25.5	28.6667	23.4	26.1	24.2727	38.125	19.1667	29.5556	30.7778	29.3333	24.2	23	25.8	30.4444	29.1111
661	25.3	24.4	23.6	26.2	25.7	25	1.92292	1.92174	2.53488	2.47619	2.86842	2.86486	23.3	26.6667	22.1	25.9	21.9091	34.25	18.3333	28.2222	29.7778	26.1111	21.9	22.5833	23.1	29.8889	28.3333
662	25.7	24.5	24.4	25.7	25.5	24.1	1.95625	1.98478	2.5814	2.5	2.89474	2.89189	23.3	27	22.7	24.6	20.7273	36.25	19.3333	27.5556	31.6667	27.7778	21.1	21.8333	23.7	29.2222	29.5556
663	27.1	27.4	25.1	26.1	27.3	27.5	2.02292	2.09348	2.62791	2.61905	2.97368	2.86486	24.6	27.5556	24.5	26.8	23.3636	39.375	19.3333	30	32.1111	29.2222	23.7	23.9167	25.5	33	31.6667
664	26.4	26.4	24.8	27.9	25	23.8	1.98125	1.95217	2.39535	2.5	2.76316	2.83784	23.6	28.7778	22.3	24.5	22.5455	36.125	17	28.8889	31	26.7778	23.3	24.5833	24.2	30.1111	28
665	26.3	24.9	23.7	25.5	25.9	25.7	1.9875	1.96522	2.55814	2.40476	2.78947	2.81081	23.2	27.6667	23.2	24.6	22.5455	36	17.3333	27.5556	28.1111	25.8889	21.1	23.25	22.2	30.2222	27.8889
666	28.1	27.9	24.5	26.4	25.9	26.7	1.9375	2.00652	2.65116	2.54762	3	2.78378	25.9	27.8889	23	26.6	22.6364	38.125	20.1667	30.1111	32.8889	29.5556	23.6	26.0833	23.8	31.8889	31.3333
667	24.2	25.3	23.5	26.2	23.4	24	1.90417	1.89783	2.67442	2.47619	2.78947	2.75676	23.9	24.5556	22.3	24.3	21.1818	33	17.75	26	28.2222	26.3333	21.3	22.5	23.3	25	29.3333
668	26.4	25.3	24.7	26.3	26	24.9	1.97292	1.98913	2.55814	2.54762	2.89474	3	24.3	26.4444	22.4	25.5	21.0909	34.5	17.3333	30	29.2222	26.1111	22.6	25.5833	23	29.1111	28.3333
669	25.1	24.9	23	26.2	26	25.7	1.98958	1.92391	2.65116	2.5	2.78947	2.81081	24.6	26.6667	22.7	24.1	21.0909	36.125	16.9167	28.5556	31.6667	27.4444	22.8	24.9167	23.7	26.5556	28.3333
670	26.5	25.8	24.7	26.4	24.9	25.9	1.91042	1.89565	2.5814	2.42857	2.86842	2.78378	24.9	25.4444	23	23	22	34	18.3333	27.5556	29.4444	26.8889	21.3	24.1667	23.8	28.8889	27.3333
671	23.9	24.4	22.7	24.8	24.4	23.7	1.95	1.87174	2.51163	2.42857	2.65789	2.83784	22.5	24.4444	21.4	22.9	21.1818	37.5	17.6667	28.3333	29.2222	25.8889	21	22.3333	22.9	26.8889	27.1111
672	26.9	26.6	23.8	26.2	26	25.4	2.02292	1.97391	2.60465	2.61905	2.94737	2.94595	24.7	27.3333	21.4	26.1	22.3636	36.25	18.1667	28.7778	30.3333	27.8889	21.1	22.25	23.5	28.4444	28
673	23.4	24.2	23.2	24.6	25.1	24.2	1.81458	1.88261	2.44186	2.42857	2.78947	2.83784	22.1	25.6667	22.2	24.2	21.8182	35	16.4167	27.8889	28.5556	27.8889	21.5	21.9167	24.7	28	28.5556
674	25.3	25.4	22.8	24	25.1	25.6	1.9625	2.0413	2.5814	2.52381	2.78947	2.86486	22.7	26.1111	22	24.3	21.4545	33.125	16.9167	28.4444	27.4444	28.4444	21.5	22.75	23.2	25.1111	26.3333
675	25.6	25.3	23.8	25.2	26.5	25.6	2.025	2.00217	2.53488	2.57143	2.92105	2.97297	23.4	26.3333	23	25.2	21.2727	35.5	20.25	29.4444	30.7778	26.6667	23.7	21.6667	23.7	28.1111	28.8889
676	24	24	22.7	24.5	23.5	23.9	1.925	1.95435	2.53488	2.52381	2.71053	2.81081	22.3	25.5556	21.1	24.2	21.0909	35	17.1667	26.2222	29.3333	26.1111	21.7	23.1667	22.9	26.7778	30.1111
677	25.3	25.5	24.9	27.4	23.7	23.5	1.91042	2.0587	2.60465	2.5	2.78947	2.89189	22.5	25.8889	22.3	25.4	21.4545	34.75	17.3333	26.5556	29.4444	26	20.9	22.3333	22.8	26.4444	28.3333
678	25.3	24.1	23.7	25.3	27.5	25.4	1.96042	1.9413	2.60465	2.5	2.86842	2.94595	23	26.5556	22.8	25.8	22.0909	37	19.0833	29	29.7778	27.4444	22.2	24.5	24.8	27.1111	28.8889
679	25	26.6	23.2	26.3	24.3	24	2.0625	1.91087	2.55814	2.59524	2.92105	2.94595	24.1	29	22.9	24.9	23.8182	35.125	19.1667	27.7778	31.8889	27.2222	22.9	22.75	24.3	30.2222	30.1111
680	23.9	24.8	23.6	25.2	23.8	23.7	2.01042	1.97609	2.55814	2.45238	2.89474	2.75676	22.8	25.4444	20.8	24.4	20.4545	33.5	17.1667	27	27.2222	28	20.6	21.25	22.3	26.5556	27.3333
681	27.6	28.3	24.8	27.1	26.1	26.4	1.94375	1.89348	2.67442	2.59524	2.97368	2.94595	24.5	27.4444	24.1	26	20.7273	36.25	19.4167	30.4444	30.7778	28.3333	22.6	24.6667	24.7	30.1111	31.1111
682	24.7	24.5	23.4	25.8	25.3	24	1.92083	1.88478	2.60465	2.5	2.97368	2.89189	23.8	25	21.7	24.3	21.1818	35.5	18.5833	26.8889	30.2222	26.3333	21.4	24.1667	23.5	28.8889	28.4444
683	25.8	24.9	22.6	24.4	24.5	24.5	1.8875	1.86522	2.5814	2.42857	2.94737	2.83784	22.4	26	22.2	24.3	19.7273	32.125	16.6667	27.5556	28.7778	25.6667	20.8	20.9167	22.3	27.8889	27.8889
684	26.9	26.5	24.2	26.5	25.8	24.1	1.96042	1.93913	2.60465	2.61905	2.84211	2.81081	24.8	28.4444	23.2	27.1	22.2727	37.625	19.5	29.7778	31.8889	28.8889	22.7	22.5833	24.7	28.3333	30.8889
685	24.6	25.1	23	25.1	23.8	23.2	1.94375	1.9	2.51163	2.38095	2.84211	2.81081	22.5	26.3333	20.8	24.9	19.2727	36.75	18.1667	27.6667	27.7778	25.4444	21.4	22.5833	22.3	28.2222	27.3333
686	25.1	25.2	23.3	24.9	26.7	26	1.99375	1.99783	2.62791	2.54762	2.94737	2.89189	23.1	26.3333	22.8	25.5	20.3636	35.875	16.75	28.1111	30.6667	27.3333	22.2	25.0833	22.8	28.3333	27.4444
687	26.6	25.9	23.2	25.3	25.2	24.4	1.95	1.95	2.60465	2.57143	2.92105	3.05405	24.4	28.1111	22.5	25.5	21.2727	33.625	17.8333	27.1111	29.4444	26.4444	21.9	24.75	22.5	29.8889	27.7778
688	24.3	22.8	22.7	23.8	24.6	23.6	1.93333	1.93478	2.5814	2.47619	2.81579	2.78378	23.2	24.8889	21.3	25	21.0909	36.875	17.3333	27	27.8889	26	20.1	21.8333	22.2	26.5556	27.2222
689	25.4	25.5	24	25.4	26.3	25.5	1.90625	1.9	2.46512	2.42857	2.78947	2.86486	23.4	27.2222	23.4	25.6	20.4545	37.5	16.5	28.7778	31.8889	28.4444	22.4	22.1667	23.2	27.4444	29.1111
690	25.9	24.1	23.9	24.5	26	24.9	1.90417	1.91522	2.60465	2.54762	2.92105	2.89189	24.1	25.3333	22.3	26.6	21.0909	33.875	17.5833	29.4444	28.6667	27.5556	20.6	24.4167	24.1	27.8889	30.1111
691	24.8	24.7	23.4	24.8	24.2	23.5	1.9	1.78696	2.55814	2.52381	2.68421	2.72973	22.2	27.1111	20.8	24.2	19.9091	34.5	17.75	28.2222	29.2222	26	21	20.1667	21.9	28.6667	27.7778
692	24.4	23.4	22.2	24.4	24.4	24.7	1.93958	1.91739	2.51163	2.37143	2.68421	2.7027	21.5	25.8889	20.6	25.7	22.0909	34.125	15.75	28.5556	28	24.2222	20	23.0833	22.8	28.1111	26.7778
693	27.1	27.1	24.7	26.5	26.1	25	1.9625	1.97609	2.46512	2.42857	2.89474	2.89189	24.5	27.3333	22.4	27	23.1818	37.25	19.3333	28.8889	32.7778	27.6667	22.1	25.3333	23.5	29.6667	27.3333
694	25.2	27.1	23.3	26	25.2	24.4	1.98125	1.93043	2.46512	2.52381	2.86842	2.89189	23.4	25.8889	21.4	24.7	20.6364	33.875	18.0833	26.3333	28.5556	26.6667	21.5	23	22.6	29	28.4444
695	23.6	24.7	23.3	24.8	24.6	24.1	1.89583	2.01522	2.51163	2.5	2.84211	3.05405	23	27.4444	23.1	25.5	21.5455	34.375	17.3333	28.3333	28	27.4444	23	24.25	23.1	29.2222	30.4444
696	24.4	25.9	23.4	25.6	25.5	25.3	1.92708	2.03043	2.62791	2.47619	2.97368	2.78378	23.2	27.7778	23.3	27	21.9091	38.125	18.5833	29.6667	31.2222	27.2222	20.4	24.25	24.5	28.5556	27.7778
697	26.2	26.1	23.1	25.3	24.8	24.9	1.85	1.9587	2.55814	2.5	2.92105	2.94595	23.3	26.5556	22.7	25.8	20.8182	35.375	16.3333	29.1111	28.2222	26.2222	21.5	23.0833	24.1	29	28.7778
698	24.3	25.2	22.6	24.1	24.2	24.9	1.8375	1.81087	2.46512	2.24048	2.71053	2.72973	23.2	26	20.5	25	21.8182	34.875	18.25	28.2222	31	25.1111	21.1	23.75	24.1	30	29
699	25.7	26.1	22.9	25	25.4	25.1	2.06875	1.95652	2.55814	2.42857	2.86842	2.89189	23.4	27.3333	21.4	26.3	22.8182	33.75	16.3333	28.3333	29	25.6667	22.1	22.25	23.7	28.6667	28.7778
700	24.8	24.1	23.8	25	25.5	24.6	1.89792	1.88478	2.53488	2.34286	2.84211	2.86486	22.8	27.2222	20	24.3	20.5455	35.375	15.3333	26	28.1111	24	21.5	22.3333	23.1	28.7778	27.8889
701	24.9	24.3	23.3	24.1	24.2	24.1	1.85	1.90217	2.48837	2.29524	2.76316	2.81081	23	26.2222	20.8	24.9	19.0909	32.875	17.0833	27.2222	28	26.1111	22.2	22.4167	21.6	26.8889	27.8889
702	26.4	27.2	23.4	25	26.3	26.1	1.98333	1.91304	2.48837	2.47619	2.92105	2.86486	25.4	28.2222	23.2	26.8	21.6364	36.5	17.9167	29.1111	31.6667	29.8889	22.1	24.6667	24.3	31.3333	29.5556
703	24.6	23.4	21.6	24.2	25.1	25.7	1.90833	1.91957	2.55814	2.36905	2.68421	2.63243	24.2	26.2222	20.7	24.6	20.1818	35.25	15.6667	25.8889	28.4444	24.6667	20	23.25	23.5	30.4444	27.5556
704	25.9	24.6	23.1	24.7	25.7	24.7	1.92292	1.94783	2.60465	2.47619	2.89474	2.83784	22.8	27.7778	21	25.3	20.3636	33.375	17	25.4444	28.8889	25.7778	20.4	22	23.4	28.6667	27.1111
705	27.4	26.6	23.7	26.2	26.6	25.5	2.00833	1.86957	2.67442	2.54762	2.92105	2.97297	24.5	27.3333	22.1	25	23.0909	38.125	17.5	29	30.6667	27.4444	22.7	24.3333	24	30	27.7778
706	26.5	25.9	23.7	25.8	24.7	25	1.8625	1.80652	2.4186	2.42857	2.71053	2.67838	22.5	25.4444	22.7	25	21.0909	33.75	16.6667	29.3333	29.4444	27.1111	21.5	21.5833	23.2	27.6667	27.7778
707	25.6	25	22.3	25.3	24.7	23.8	2.01042	1.99348	2.60465	2.42857	2.81579	2.81081	22.7	25.2222	20.7	26	20.4545	33.625	17.0833	26.8889	28.2222	26.5556	21.5	22.75	22.6	25.5556	27
708	26.8	25.8	24.1	25.4	26.2	27	1.90208	1.93478	2.5814	2.64286	2.94737	3	24.2	29.7778	22.7	25.2	22.8182	39.875	16.4167	29	30.7778	28.8889	22.9	23.9167	23.7	29.8889	29.2222
709	24	24.7	21.5	25.5	23.5	23.3	1.88333	1.94348	2.53488	2.45238	2.76316	2.7027	23.3	25.4444	21.4	23.7	19	33.625	15.4167	25.2222	27.1111	26	20	20.25	22.2	25.5556	27.7778
710	24	23.2	21.9	24.1	24.3	24.7	1.88542	1.80435	2.46512	2.30714	2.78947	2.78378	23.2	26.4444	20.9	24.3	19.2727	31.25	15.5	26.5556	28.4444	25	20.9	22.25	22.5	26.7778	27.5556
711	25.8	26	24.4	25.5	26.4	25.8	2	1.91087	2.65116	2.61905	2.86842	2.89189	25.5	28.6667	22.7	26.4	23.9091	36.125	19.6667	31.5556	30.7778	27.1111	23.4	23.1667	24.2	31.4444	30.2222
712	23.6	24.8	21.4	24.4	23.8	24	1.81042	1.82391	2.51163	2.38095	2.78947	2.83784	23.3	25.2222	21.7	25.3	21.0909	34.125	16.75	27.8889	28.1111	26.1111	21	21.75	23	26.3333	27.2222
713	24.9	24.5	22.4	24.2	24.8	24.6	1.9	1.87391	2.51163	2.40476	2.78947	2.86486	22.5	25.2222	23.3	24.6	20.6364	34.25	16.75	27.5556	28.8889	24	21.8	22.0833	23.2	27.8889	27.5556
714	25.3	25.9	23.8	26.1	25.7	24.8	1.97917	1.91304	2.51163	2.5	2.84211	2.81081	23.3	27	23.1	26.1	22.0909	36	19.8333	29.1111	31.2222	26.8889	20.7	22	24.5	28.2222	29.3333
715	23.6	24.6	21	25.1	23	24.7	1.92917	1.9413	2.46512	2.40476	2.71053	2.75676	22	26.4444	23	23.8	20.2727	30.125	17.3333	26.7778	27.3333	25.1111	20.9	20.1667	22.5	28.1111	25.2222
716	24.5	24.6	22	23.3	23.7	24.4	1.99792	1.83043	2.51163	2.54762	2.76316	2.91892	21.7	26.8889	22.1	24.5	21.1818	34.5	17.4167	27.5556	29.4444	24.1111	20.9	22.4167	22.5	29.7778	30
717	25.8	26.6	23.5	25.3	25.6	23.7	1.92083	1.86304	2.53488	2.54762	2.89474	2.86486	23.8	27.8889	22	25.9	23.0909	34.75	17.5	28.3333	30.6667	25.6667	22.4	24.3333	23.1	27.1111	28.4444
718	26.7	25.3	23.3	26.1	25.4	23.9	1.925	1.87609	2.51163	2.52381	2.60789	2.78378	24.5	26.7778	20.4	23.1	21.0909	34.25	18.0833	28.5556	28.5556	25.8889	22.7	24.0833	21.2	25.6667	27.2222
719	25.6	25.5	22.9	26.1	25.3	24.5	1.82708	1.86522	2.4186	2.5	2.71053	2.78378	21.2	26.2222	21.2	23.4	20.4545	34	17.4167	27.7778	29.1111	25.1111	21.8	20.9167	23	26.6667	26.3333
720	25.7	25.3	23.2	25.4	25	25.8	1.925	1.97391	2.55814	2.42857	2.84211	2.78378	26	27.5556	22.3	25.2	20.9091	36	19.0833	27.7778	30.4444	27.4444	23.5	22.8333	23.6	29.6667	28.4444
721	24.4	24.9	22.6	24.9	24.2	23.4	1.95208	1.94348	2.46512	2.42857	2.71053	2.75676	21.5	25.6667	20.3	25.4	21.4545	31.875	18.1667	27.2222	28.5556	25.5556	21.5	20.25	21.4	28.2222	26.1111
722	24.4	24.7	22.7	25.1	24.6	24.8	1.96667	1.87609	2.46512	2.38095	2.81579	2.75676	22.5	24.7778	20.1	23	20.3636	32.75	17.1667	27.6667	29	24.4444	20.8	21.9167	21.5	27	26.4444
723	24	24.3	23.2	25.9	24.5	24.3	1.93542	1.8413	2.60465	2.45238	2.86842	2.83784	23.8	27.5556	22.9	26	20.5455	34.5	16.8333	25.8889	28.1111	27.3333	22	26	24.8	27.5556	28.8889
724	23.1	24	21.4	23.5	23.9	23.8	1.77917	1.86304	2.39535	2.45238	2.65789	2.68919	22.7	26	20.2	23.4	21.5455	35.875	17.3333	24.6667	29.1111	25.3333	21.9	22.75	21.6	25.5556	25.3333
725	23.1	24.1	22.5	24.6	24.8	24.6	1.97292	1.91304	2.46512	2.36905	2.71053	2.65405	24.2	25.5556	21.2	24.2	19.7273	33.125	15.75	27.2222	28.3333	27.2222	21.9	21.9167	22.7	29.5556	26.3333
726	25.1	23.9	22.5	24.5	24.7	24.7	1.95417	1.97174	2.53488	2.47619	2.89474	2.78378	24.5	25.7778	21.4	25.2	21.1818	37	17.5833	26.5556	29.7778	25.1111	22.1	22.25	24.1	27.5556	28
727	24.1	23.7	22.2	24.2	25.2	23.7	1.91458	1.8413	2.46512	2.47619	2.73684	2.67027	23.4	25.3333	20.7	24.6	20	33.875	16.75	26.2222	27.8889	26	21.3	21.0833	22	26.1111	26.5556
728	24.5	25.1	22.2	24.6	24.3	24.2	1.925	1.86522	2.44186	2.45238	2.84211	2.75676	23.1	24.1111	21	25.1	22.5455	35.375	18.5	25.5556	27.3333	27.6667	21.7	22	23.8	28.8889	28
729	24.7	25.1	24.1	25.4	25.2	24.3	2.00833	1.97609	2.48837	2.54762	2.78947	2.89189	24.3	26.2222	22.1	25.6	21.9091	37.75	18	27.2222	28.8889	28.1111	21.3	21.6667	23	28.7778	26.5556
730	25.1	25.2	22.3	25.5	24.7	23.6	1.925	1.84565	2.34884	2.42857	2.68421	2.58378	22.6	25.2222	21.7	23.4	20.9091	35.5	16.1667	26.1111	28.6667	26.1111	20.7	23	22.4	27.5556	27.3333
731	24.1	24.9	22.6	24.5	24.7	23.5	1.87292	1.97826	2.51163	2.45238	2.73684	2.57297	21.1	24.7778	21.3	23.8	21	35.875	17	27.4444	26.5556	24.7778	20.3	21.75	21.9	28.6667	26.8889
732	23.6	25.5	22.4	24.5	24.2	23.3	1.98333	1.96304	2.48837	2.40476	2.71053	2.89189	22.9	24.3333	22.7	25.3	20.5455	36.5	17	26.4444	25.7778	25.2222	22	22.9167	23.4	25.8889	28.3333
733	23.5	24.3	21.6	24	24.3	23.5	1.90625	1.76739	2.4186	2.31667	2.78947	2.58378	22.8	23.6667	21.6	23.3	18.9091	33.75	15	26.5556	27.4444	24	22.2	19.4167	21.4	26	26.2222
734	24.7	24.4	23	24.8	24.6	24.1	1.83542	1.83478	2.44186	2.37143	2.78947	2.72973	21.3	25	20.7	24	19.5455	33.75	17.8333	26.2222	27.8889	26.4444	21.4	21.75	23	28.4444	26.4444
735	24.1	24.7	23.1	25.3	25.4	25.2	1.9375	1.96304	2.55814	2.45238	2.73684	2.81081	23.6	26	21.7	25.6	21.7273	32.25	17.1667	29.3333	29.6667	27.7778	23.3	23.6667	23	28.4444	27.2222
736	24.3	25.2	24.2	25.8	24.5	23.5	1.88125	1.88043	2.39535	2.38095	2.78947	2.65405	23.2	25.5556	21	25.9	20.2727	36.125	17.8333	26	29.5556	26.3333	22.6	21.5833	22.7	29.5556	26
737	23.8	24.2	23.2	26.3	25.1	24.7	1.85625	1.86739	2.48837	2.40476	2.68421	2.6	22.9	24.5556	23	25.5	22.2727	37.5	18	26.6667	28.5556	26.8889	21.4	21.8333	24.5	30.1111	27.5556
738	24.9	26.7	24	25.1	25.6	24.3	1.92917	1.85435	2.4186	2.35952	2.73684	2.75676	25	27.5556	23.6	24.7	22.8182	37.625	16.3333	27.5556	29.5556	27.4444	22	21.9167	22.1	29.1111	27.4444
739	23.9	25.2	22.6	25	24	24.2	1.83125	1.81087	2.37209	2.45238	2.65789	2.75676	22.6	24.8889	21.7	24.7	20.3636	34	15.0833	25.1111	28	26.6667	22.7	21.9167	21.9	25.4444	28.2222
740	25.1	25	22.9	25.9	25.1	24.8	1.76458	1.93913	2.51163	2.40476	2.65789	2.7	22.5	25.3333	22.6	24.7	22.5455	34.25	17.75	27.8889	30	27	21.6	20.8333	23.3	26.3333	27.4444
741	25.1	24.8	23.4	26	24.2	24	1.82917	2.01522	2.4186	2.40476	2.78947	2.7027	23.7	26.2222	23.2	25.5	19.9091	35	17.3333	25.7778	29.7778	25.3333	21	20.8333	22.7	29.3333	26.6667
742	24.7	24.3	23.3	25.2	26.5	24.1	1.86875	1.93043	2.32558	2.42857	2.65789	2.7027	23.7	26.4444	21.4	24.8	21.1818	31.625	17.6667	26	29.1111	25.5556	21.4	22.0833	23.8	28.3333	27.1111
743	25.3	26.1	22.9	25.8	24.9	25.1	1.825	1.86304	2.53488	2.42857	2.73684	2.75676	22.7	24.2222	22.5	24.8	21.2727	34.375	16.6667	27.7778	26.8889	26.6667	20	21.25	22.8	25.7778	27.5556
744	25.6	26.7	23.9	25.4	23.9	24.2	1.87708	1.85	2.48837	2.42857	2.76316	2.67568	23.8	23.8889	23.2	25.4	21.9091	37.125	18.4167	28.1111	29.3333	27.1111	22.3	24	22.1	27.4444	26.3333
745	26	25.4	23.2	25.2	25.3	23.6	1.82708	1.85217	2.46512	2.3619	2.71053	2.83784	21.6	23.5556	21.5	23.2	21.6364	32.625	16	27.2222	28.3333	23.5556	22.2	19.6667	21.3	28.7778	25.5556
746	23.1	23.5	23	24.4	24.6	24	1.82917	1.86522	2.44186	2.26667	2.73684	2.62162	21.6	24.1111	21.1	25	21	32.25	16.0833	28.2222	29	24.1111	21.6	20.75	21.6	26.1111	26.2222
747	24	23.9	22.1	24.1	24.8	23.1	1.91458	1.82826	2.4186	2.40476	2.76316	2.89189	22.6	25.3333	20.7	23.8	20.5455	35.125	15.0833	26.1111	26.1111	25.8889	21.1	20.75	22.5	26.2222	26.4444
748	22.7	22.6	22.7	23.5	24.5	22.5	1.77917	1.86304	2.39535	2.28571	2.68421	2.7027	22.2	23.3333	20.6	23.6	20.5455	31.625	17	26.4444	27.2222	25.3333	20.2	21.9167	22	25.5556	26.2222
749	23.6	25	22.7	24.2	24.6	23.4	1.78333	1.78478	2.34884	2.31667	2.73684	2.66486	24.3	25.5556	22.5	25	22.9091	34.125	17.8333	26.4444	29.6667	27.2222	22.4	22.5	22.4	28.7778	27.7778
750	24.7	26.2	24.2	26	25.5	24.2	1.88333	1.84783	2.48837	2.5	2.76316	2.81081	25.9	27.1111	21.4	24.7	20.1818	34.125	18.0833	27.8889	28.5556	25.5556	21.9	20.6667	23.1	28.1111	28.2222
751	22.8	24	22.1	24.4	23.3	22.9	1.80208	1.71522	2.37209	2.28571	2.65789	2.65946	23.1	24.4444	21.8	22.7	20.7273	33.375	17.6667	25	26.1111	23.8889	20.8	20	21.8	26	25.2222
752	24.3	25.1	22.6	24.1	24.4	24.9	1.87708	1.71304	2.51163	2.33095	2.63158	2.65135	23.4	24.3333	20.7	25.2	20.2727	31.375	15.4167	27.2222	28.5556	24.3333	21.3	21.9167	22.4	28.4444	26.2222
753	25.1	25.6	22.7	24.8	24.3	24.6	1.93542	1.91087	2.46512	2.57143	2.97368	2.91892	23.7	25.6667	22.2	25.1	20.1818	35.875	17.5	28.3333	30.1111	27.1111	21.8	23.3333	25.2	28.5556	26.4444
754	22.6	22.6	21.8	23.2	21.2	22	1.8625	1.71957	2.44186	2.40476	2.68421	2.75676	21.1	23.1111	19.7	23.5	18	31.625	15.9167	25.2222	27.2222	23.7778	20.1	20.3333	21.4	22.5556	24.4444
755	21.6	23.2	21.9	23.4	24	23.2	1.9625	1.83913	2.44186	2.34524	2.68421	2.6973	24.1	26.3333	22.8	25.1	21.2727	32.5	16.25	24.4444	25.6667	25.7778	20	23.0833	23.8	25.7778	28.3333
756	25.1	26.4	22.6	25	25.3	24.7	1.85833	1.82391	2.53488	2.42857	2.78947	2.81081	24.3	25.8889	23	24.7	22.4545	37.375	16.8333	27.8889	29.8889	28.3333	22	23.9167	24.3	26.2222	29.2222
757	24	25.3	22.6	24.5	24.2	24.3	1.76458	1.79348	2.4186	2.36429	2.73684	2.57297	23.2	24.8889	20.7	23.4	20.6364	36.875	16	26.3333	27	27.4444	21.7	19.9167	21	24.8889	26.2222
758	24.5	26.3	22.3	24.2	26.5	24.7	1.84792	1.93261	2.48837	2.42857	2.65789	2.72973	23.2	25.1111	22.4	25.7	20.5455	32.375	15.9167	27.6667	29.6667	24.8889	22.4	20.9167	21.3	27	26.4444
759	26	26.1	24.3	26	26.2	26	1.90208	1.94783	2.51163	2.52381	2.84211	2.81081	24.4	24.2222	23.4	24.9	22.2727	35.875	17.5	29.1111	28.1111	27.2222	24	25.0833	23.5	28	28.5556
760	23.5	25.1	23.4	25.2	24.1	23.2	1.82292	1.8413	2.32558	2.24762	2.65789	2.67568	23.1	24	21.6	25.8	21.3636	33.375	18.8333	25.3333	29	24.3333	19.9	21.5833	22.3	28.4444	25.8889
761	24.5	24.8	22.2	24.5	25.3	25.2	1.74792	1.87391	2.44186	2.40476	2.73684	2.67027	23.4	22.6667	21.2	24.5	22.9091	32.75	17.3333	27.2222	28.7778	25.7778	21.5	22.0833	22	27.1111	24.4444
762	24	25.6	24	24.9	25.6	23.6	1.92083	1.83913	2.44186	2.3381	2.63158	2.6973	23.2	23	22	22.6	21.1818	36.25	17.25	26	28.6667	25.6667	21.8	21.5833	22	27.2222	24.8889
763	22.2	24.2	21.9	24.5	24.3	24.4	1.87083	1.80652	2.48837	2.38095	2.78947	2.6027	22.5	23.4444	19.3	21.7	19.2727	31.875	17.5833	25.6667	25.7778	24.3333	20.1	20.6667	21.1	25.4444	26.1111
764	23	23.5	20.9	24.3	23.3	24	1.775	1.85	2.39535	2.2619	2.65789	2.60811	22.6	24.1111	20.7	23.3	21.4545	33.875	18.1667	26.5556	25.6667	23.7778	21	21.1667	21.3	25.8889	24.1111
765	25	27	23.3	26.4	25.2	24.9	1.94583	1.73043	2.44186	2.37857	2.63158	2.78378	24.9	25.6667	21.9	24.4	22.3636	36.5	16.8333	27.3333	29.5556	28.8889	21.9	20.9167	23.5	28.8889	28.6667
766	23.8	25	22.1	25	24.7	24	1.825	1.83261	2.3186	2.31429	2.71053	2.81081	23.7	24.6667	22	24.9	19.3636	35.625	17.9167	27.2222	30	23.8889	21.1	20.5833	22.8	27.2222	26.4444
767	23.5	22.9	22.1	24.6	23.2	23.2	1.84375	1.7913	2.34884	2.29286	2.65789	2.57297	21.2	23.7778	20.4	21.5	20.1818	33.625	16.4167	26.8889	27.5556	24.2222	21.1	21.3333	20.4	25.3333	26.4444
768	23.5	23.8	22.3	25	25.5	23.5	1.8875	2	2.39535	2.40476	2.78947	2.81081	23.6	25.3333	22.5	22.6	20.0909	35	16.1667	25.6667	27.8889	25.3333	20.7	21	22.7	27.7778	25.5556
769	23.7	24.5	21.6	24	24.8	24.2	1.81458	1.88696	2.39535	2.25238	2.71053	2.55135	21.5	23.7778	22.3	23	19.8182	35.875	17.25	25.6667	25.8889	24.2222	20.9	21.5833	22.6	28.5556	25.6667
770	22.7	23.6	21.2	24.1	23.4	21.6	1.875	1.87609	2.29767	2.3119	2.78947	2.57297	22.5	23.3333	20.5	24.4	20.5455	35.125	18.8333	26.3333	27.6667	23.4444	21.9	19.4167	22.5	26.6667	24.7778
771	25.4	24.8	22	25.7	24.9	24	1.80833	1.93478	2.46512	2.37143	2.71053	2.72973	24	24.6667	21.1	25.3	22.8182	35.625	16.9167	26.3333	29.6667	24.4444	21	20.6667	22.1	28	26.4444
772	22.6	22.6	21.9	24.3	24	22.8	1.89167	1.85	2.4186	2.45238	2.78947	2.55676	23.4	25.2222	21	23.2	18.6364	32.5	17.75	25.7778	27.8889	23.5556	19.8	20.6667	22	26.1111	28
773	23.6	24.2	22.3	25.5	25.3	24.3	1.86458	1.83913	2.37209	2.18333	2.65789	2.59459	22.8	23.3333	21.6	22.7	19.9091	33.375	16.3333	26.6667	27.3333	23.7778	21.6	20.8333	22.7	27.5556	25.4444
774	23.6	24	21.6	23.6	24.6	23.5	1.95625	1.81957	2.37209	2.34524	2.68421	2.61081	23.6	25.7778	20.2	23.6	21.8182	32.25	17.1667	27.7778	28.1111	25.7778	21.4	21.1667	23.4	29.6667	26.7778
775	23.8	24.4	22.4	24.2	24.5	23.5	1.90833	1.86522	2.39535	2.30714	2.62368	2.7027	22.6	24.7778	22.1	24.4	19.7273	33.25	16.9167	25.6667	27.1111	23.2222	21.2	21.1667	21	26.5556	25.7778
776	23.1	24	21.6	23.8	23.6	23.1	1.82708	1.86087	2.32326	2.2619	2.71053	2.6027	22.6	23.7778	21.9	24	20.5455	34.25	16.75	25.5556	28.1111	25	19.7	21.1667	20.8	26.1111	25.3333
777	24.4	24.5	23.4	25.3	24.6	23.7	1.83542	1.95217	2.34884	2.45238	2.81579	2.78378	23.4	25.8889	22.1	24.9	21.9091	33.5	18.5833	26.4444	29	22.1111	20.6	24	22	27.1111	26.8889
778	21.9	22.9	21.1	23.2	23.8	23.4	1.81875	1.81739	2.32558	2.22619	2.63158	2.61081	22.3	26	20.5	23.5	20.9091	32	15.3333	26.1111	27.2222	24.7778	19.7	20.6667	21.1	26.6667	25.3333
779	23.5	23.2	21.9	25	24.1	23.1	1.79375	1.91522	2.39535	2.38095	2.65789	2.65405	22.7	25.1111	20.1	24.7	19.2727	32.25	16.6667	25.3333	27	23.3333	20.2	22.25	20.7	27.1111	25
780	23.9	24.9	22.3	24.9	25.4	24.4	1.87292	1.91522	2.44186	2.42857	2.76316	2.78378	23.8	25.4444	22.6	25.7	21.6364	34.75	18.4167	27.4444	29	24.3333	22.4	20.75	22.1	28.4444	25.6667
781	23	25.3	22	24	23.6	23.1	1.83333	1.8087	2.4186	2.32857	2.65789	2.54324	23.5	24.7778	21.3	23.9	19	32.5	17.1667	25.2222	25.6667	25.3333	20	19.0833	21.6	27.8889	25.8889
782	24.4	24.7	22.7	23.8	24.8	23.4	1.775	1.81522	2.46512	2.24524	2.73684	2.56757	24.2	24.4444	21.1	25.8	19.6364	33.75	17.75	25.1111	27.3333	25.5556	20.8	22.4167	21.4	26.4444	25.1111
783	23.5	24.3	21.5	23.8	24	23.3	1.91667	2.01739	2.34884	2.37143	2.73684	2.72973	23.1	25	20.4	23.4	20.1818	33.5	17.0833	26	26.5556	23.2222	21.5	20.9167	21.7	25.8889	26.6667
784	21.9	22.1	21	23	22.7	20.6	1.80417	1.80435	2.25116	2.14048	2.62105	2.56216	20.9	24.3333	20.5	22.4	19.4545	30.375	17.6667	23.7778	25.5556	21.8889	19	20.4167	19.9	24.3333	25.3333
785	21.2	21.2	19.8	23.2	22.4	21.1	1.76667	1.83478	2.25116	2.27143	2.51316	2.52973	22.3	22.7778	19.2	23.9	18.9091	28.75	14.4167	25.1111	26.1111	21.2222	18.7	20.5833	19.8	25.3333	25
786	23.3	23	22.5	23.3	23.4	23.5	1.825	1.81522	2.30698	2.31905	2.49211	2.66216	23.4	24	21.2	23.8	21.1818	32	17.6667	27.6667	28.3333	23.1111	20.3	20.9167	21.8	26.1111	28.1111
787	23.3	23.5	21.5	24.1	23.3	23.7	1.75	1.71522	2.34884	2.27619	2.46842	2.61351	21.8	24.1111	21.5	24.6	20.2727	34.25	18.5833	25.5556	27	23.3333	22	21.4167	22	30.6667	26.4444
788	23.2	22.7	22.3	24.9	23.6	23.3	1.775	1.89348	2.39535	2.33571	2.56316	2.53243	21.7	25.2222	20.6	23.9	18.4545	32.625	17.1667	24.6667	25.5556	23.5556	20.9	20.8333	21	24.8889	24.8889
789	23	24.4	21.6	23.5	24.7	25.3	1.79167	1.81957	2.39535	2.29286	2.68421	2.7027	22.4	23.6667	21.5	25.2	19.5455	31.25	17.0833	26.7778	27	23.6667	22.5	21.5833	24	26.8889	26
790	23.4	23.3	20.8	24.2	25.7	24	1.80208	1.72826	2.44186	2.21667	2.54211	2.5973	22.8	22.8889	19.5	22.1	18.9091	31.25	16.4167	23.5556	27.1111	23.3333	19.3	21.4167	20.8	27.1111	24.6667
791	23.3	24.5	22.1	23.6	24.2	25.2	1.8875	1.75435	2.39535	2.33095	2.81579	2.67297	22.5	25.3333	20.4	24.4	19.8182	32.25	17.25	25	26.5556	24.2222	21.5	22.8333	20.8	25.7778	26.2222
792	23.9	24.1	21.1	24.7	24.8	23.5	1.8125	1.82826	2.39535	2.24762	2.56053	2.65676	22.8	23	22.5	24.8	20.8182	30.625	16	28.1111	26.1111	25.3333	20.7	19.1667	21.7	27.6667	25.7778
793	22.7	22.4	20.9	23.7	22.6	21	1.79792	1.73261	2.22791	2.33571	2.63158	2.60811	23.4	22.3333	20.6	23.1	20.2727	32	15.75	26.2222	27.3333	20.5556	19.2	19.8333	20.5	24.1111	24.6667
794	23.5	23.8	21.1	23	23.6	23.4	1.80417	1.82174	2.39535	2.2881	2.60789	2.53784	22.4	22.7778	21.5	23.2	19.8182	31	17.25	27.8889	25.4444	24.2222	20.5	22.25	21.7	25.7778	26.5556
795	23.4	24.6	21.6	23.1	24.2	23.6	1.85833	1.89348	2.4186	2.36429	2.61053	2.72973	23.9	24.3333	21.2	25	22.0909	32.75	17.5833	27.4444	25.7778	26.7778	20.6	24.1667	21.8	27.7778	25.3333
796	23.5	24.1	20.8	25.2	23.8	22.9	1.8375	1.85652	2.26279	2.2619	2.76316	2.51081	23.4	25.7778	21.4	25.2	20.8182	32	17.6667	27.1111	26.8889	25.8889	21.1	19.75	22.3	27	27.5556
797	22.4	21.5	21	23.8	25.7	22.7	1.74792	1.8	2.28837	2.36429	2.63158	2.64595	22.8	23	20.8	22.6	18.9091	32.75	17.5833	26.4444	26	24.7778	20.4	22.0833	22.4	28	25.7778
798	22.9	22.3	21.1	22.6	23.6	23.1	1.82917	1.77391	2.37209	2.30714	2.76316	2.61081	21.6	22.1111	20.6	22.7	20.3636	31.125	16	25	25.6667	24.3333	20.4	20.0833	21.5	25.8889	25.1111
799	21.2	21.1	21.1	24.3	23.2	22.2	1.80208	1.88043	2.32558	2.29524	2.68421	2.5973	20.9	22.8889	20.2	22.3	18.8182	30.25	15.25	24.6667	25.8889	20.6667	18.6	20.9167	21.1	24	23.1111
800	21.7	23.5	21.2	23.7	23.2	21.9	1.8625	1.8413	2.26279	2.28571	2.61316	2.57838	21.9	22.6667	21.5	22.8	19.5455	29.625	17.25	26.5556	26.5556	23.7778	22	22.9167	21.1	26.1111	24.8889
801	22.9	23.7	20.6	22.4	23.5	22.5	1.91667	1.86087	2.39535	2.45238	2.60263	2.78378	23.3	22.6667	19.7	22.9	19.9091	31.25	16.25	26.3333	24.6667	23.6667	20.1	21.25	22	26	25.4444
802	22.5	23.8	21.8	24.9	23.9	19.9	1.75625	1.6913	2.3093	2.34762	2.54474	2.46486	21.5	23.1111	20.3	23	18	28.5	16.6667	24.5556	25.3333	22.8889	19.6	20	21.9	23.6667	24.8889
803	23	22.7	21.4	23.5	23.9	23.7	1.73333	1.8	2.32093	2.25714	2.62368	2.44865	21.3	22.3333	20.6	24.4	19.3636	30.625	16.4167	23.8889	24.4444	25.1111	20.4	21.25	20.6	30.3333	26.3333
804	24.8	25.4	22.3	24.8	22.6	22.2	1.67708	1.85217	2.34884	2.35714	2.71053	2.66757	22.7	24	22.1	24	19.6364	31.125	15.3333	24.7778	26	26.8889	21	21.0833	21.3	24.2222	26.3333
805	22.5	23.1	21.2	23.4	24.1	23.8	1.77292	1.97391	2.37209	2.26905	2.71053	2.72973	24	25.1111	22.3	22.2	19.4545	32.375	16.6667	26.1111	27.8889	23.4444	22.1	22.6667	22.4	25.4444	25.3333
806	21.1	22.1	20.4	21.5	23.2	22.4	1.78958	1.79348	2.37209	2.3119	2.68421	2.56216	22.7	22.8889	18.6	22	17.6364	29.5	15.6667	25.2222	26.5556	21.1111	20	20.1667	19.6	25.3333	26
807	23.5	23.8	21.3	23.8	23.4	22.2	1.80208	1.84565	2.34884	2.33571	2.68421	2.5	23.1	23.5556	20.7	23.6	20.3636	31.75	16.8333	26.5556	26.4444	24.3333	20.1	19.9167	20.5	26	24
808	23.9	23.5	22	24.5	23.5	23.1	1.7875	1.84783	2.37209	2.32619	2.68421	2.58108	22.2	24.2222	20.9	24.4	20.8182	30.375	15.75	25.4444	24.7778	23.1111	20.6	22.5833	21.2	23.8889	25.1111
809	21	22.1	20.2	22.5	25.1	22.2	1.72708	1.69783	2.19767	2.28333	2.48684	2.47297	21	22.3333	20.1	23.3	18.0909	30.875	15.25	24.8889	24.7778	23.3333	18.4	20.6667	19.7	26.2222	22.5556
810	21.8	24	20.5	22.8	23.3	22.4	1.8125	1.78261	2.37209	2.30952	2.61053	2.61081	22.4	22.8889	20.5	21.3	21.4545	31.625	16.1667	25.2222	23.8889	23.6667	19.8	21.1667	21.5	24.5556	24.2222
811	22.5	24.2	21.9	23.7	24.3	23.4	1.75417	1.87391	2.31163	2.28095	2.73684	2.40811	22.4	23.1111	20.5	21.5	17.6364	31.375	16.6667	24.7778	25.7778	25.7778	19.9	21.0833	20.3	25.5556	23.6667
812	23.1	23.4	22.4	23.6	24.3	24.5	1.79167	1.87174	2.32558	2.36667	2.68421	2.55946	22	21.8889	21.4	22.5	18.3636	31.5	17.6667	25.2222	26.6667	21.7778	21.4	21.75	20.9	26.8889	24.1111
813	24.2	24.4	21.5	24.5	24.4	23.4	1.81875	1.86304	2.4186	2.42857	2.73684	2.63514	23.5	25	21.3	23.4	20.7273	31.75	14.75	26.3333	26.8889	23.6667	22.3	21.5833	22.9	26.4444	24.8889
814	21	22.9	20.2	23.3	22.2	22.6	1.775	1.79348	2.19302	2.27857	2.71053	2.60811	22.4	21.7778	23.4	23.3	19.0909	33.125	17	25.4444	26.4444	22.2222	19.7	22.25	21.1	27.2222	25.5556
815	22.9	23.4	20.9	23.1	24.1	23.3	1.73958	1.66304	2.34884	2.20714	2.55263	2.46757	23.3	23.3333	20.5	22.5	17.8182	33.875	16.5	26.5556	26.5556	23.5556	19	23.4167	20	27.5556	26.1111
816	21.8	23.3	20.6	22.7	22.2	22.6	1.82708	1.79783	2.34884	2.29762	2.65789	2.59189	22.2	23.8889	21	22.3	20.4545	31.25	16.8333	24.8889	27.4444	23.5556	19.3	21.0833	21.5	25.5556	26
817	22.7	25.1	22.7	23.3	24.6	23.8	1.78958	1.71087	2.30698	2.16429	2.71053	2.65946	22.6	23	19.8	22.6	20.0909	31.375	15.0833	25.8889	27	23.1111	19.6	21.5	21.7	24.7778	25.5556
818	21.4	22.3	21.1	23.5	22.4	22.4	1.66667	1.72391	2.34884	2.26905	2.62368	2.52703	23.2	23.4444	20.4	21.3	19.1818	32.875	17.5833	26.6667	25.4444	24.7778	19.7	21.5	21.4	27.4444	25
819	23.5	25	22	24.2	24.3	24.3	1.86042	1.86957	2.44186	2.3	2.71053	2.67297	22.4	24.2222	21.9	22.4	18.9091	32.5	15.6667	25.3333	26.1111	25	21	22	21.2	28.2222	25.8889
820	20.3	22.2	20.4	23.5	23.9	21.8	1.77917	1.71087	2.1814	2.30952	2.53947	2.62162	21.8	22.1111	19.9	21.2	18.7273	29.125	16.5	24.5556	24.8889	23.4444	20.7	20	20.2	24.8889	27
821	20.9	21.8	20.6	21.9	22.1	21.5	1.725	1.75	2.27209	2.10238	2.56842	2.56216	21.6	21.6667	18.5	21.4	18.2727	28.375	15.6667	23.8889	24.4444	22	17.6	19.75	20	26	24.2222
822	23.7	25.4	23.4	24.5	25.7	23.6	1.85208	1.81304	2.34884	2.31905	2.63158	2.75676	23.1	25.3333	21.7	23.2	21.6364	30	16.5833	26.1111	26.4444	24	20.2	21.1667	23.5	26.8889	25.5556
823	20.6	23.3	20.6	23.3	22.4	22.4	1.74583	1.71522	2.25116	2.2119	2.57368	2.41081	23.3	24.2222	20.6	24.7	19.0909	28.875	17.3333	24.6667	26.4444	22.8889	19.5	20.1667	20.4	27.1111	24.6667
824	21.1	21.7	20.2	21.6	21.9	20.8	1.78333	1.76304	2.20698	2.25476	2.59211	2.60811	22	22.7778	18.5	23.1	18.7273	29.875	15.0833	23.4444	24.2222	23.5556	17.8	21.8333	19.3	25.7778	24.2222
825	23.3	24.5	21.1	24.3	22.5	22.2	1.77708	1.84783	2.37209	2.34048	2.78947	2.51892	23.3	24	21.6	23.6	20.4545	31.625	16.1667	25.7778	26.1111	23	20.1	21.8333	22.4	28.1111	27.1111
826	23	22.9	22.1	24	25.4	22.6	1.73125	1.65217	2.18605	2.17619	2.55526	2.43243	21.5	24.6667	19.8	23.6	20.0909	31.75	16.5	26.1111	26.1111	25.6667	20.2	20.75	20.7	29.1111	25.6667
827	22.2	23.9	20.7	24.6	24.1	22.4	1.73125	1.71739	2.4186	2.26429	2.57895	2.45676	21.7	23.5556	18.7	21.7	17.7273	28.625	16.3333	25.4444	25.1111	23.2222	20.1	21.5	19.9	27	23.4444
828	23.4	26.1	21.7	23.7	23.1	23	1.76875	1.71739	2.32326	2.25	2.65789	2.49459	20.9	24.6667	21.3	21.6	19.2727	30.25	17.0833	26.8889	26.6667	24.1111	21.3	21	21.7	25.6667	25.6667
829	20.6	21.4	19.6	21.2	22.4	21.3	1.825	1.77391	2.25116	2.26429	2.65789	2.45405	20	21.3333	19.4	21.3	16.8182	29.125	16	23.2222	26.3333	22.6667	19.7	20.6667	20.5	21.2222	24
830	22.6	22.5	21	22.7	23.6	24.1	1.74167	1.83478	2.34884	2.21667	2.57105	2.42162	21.4	23	19.7	21.4	19.9091	32.25	15.3333	23.3333	25.2222	22.4444	20.9	20.1667	20.6	25.3333	24.7778
831	22.9	24	21.3	23.3	24.4	23.4	1.75833	1.73913	2.29302	2.22143	2.65789	2.68649	22.9	24.8889	19.7	23.5	19.5455	32.5	16.25	27.5556	27.3333	24	20.9	20.75	21.4	25.2222	26.7778
832	20.4	21.7	19.7	21.2	21.9	20.6	1.78333	1.75217	2.24884	2.25476	2.6	2.30811	19.8	20.4444	18	21.6	17.9091	28.375	14.3333	23	23.3333	21	17.8	19.5	18.2	22.6667	22.7778
833	22.3	22.8	20.5	22.3	23.4	23.6	1.64792	1.7913	2.22093	2.11667	2.55	2.46757	23.4	24.6667	21.5	22.7	20.2727	32.625	16.0833	27	24.5556	23.7778	20.3	20.8333	21.5	26	25.8889
834	21.7	23	21.9	24.3	24.4	23.9	1.78958	1.80435	2.31628	2.29286	2.65789	2.78378	23.4	25.1111	20.4	22.9	20.4545	32.875	17	26.2222	27.3333	24.3333	20.8	21.0833	21.1	25.5556	25.5556
835	21.5	22.2	20.4	22.9	23.6	23.2	1.79792	1.77609	2.31395	2.15	2.65789	2.40541	22.3	24.1111	17.9	21	19.4545	28.25	15.4167	23.5556	25.2222	22.3333	18.6	19.9167	19.5	24.3333	23.7778
836	21.3	22.1	20.6	22.6	23.9	23.7	1.77292	1.70217	2.3	2.20714	2.62368	2.45135	21.6	22.4444	20.3	22.4	19.5455	29.875	15.75	24.2222	26	23.7778	20.7	19.8333	19.7	24.2222	23.6667
837	22.2	24.6	22	24	22.6	21.1	1.80208	1.71739	2.3	2.31905	2.61316	2.52973	22.3	24.4444	21.4	21.6	20.1818	29.875	15.5	25.7778	26.4444	24.3333	20	18.6667	19.4	27.7778	24.4444
838	22.1	23.4	20.7	23.2	22.9	22.2	1.71042	1.71522	2.26512	2.26429	2.60789	2.48649	21.5	23.4444	19.9	22.5	19.3636	31.5	15.4167	25.2222	26.3333	23.2222	20.6	20.9167	20.8	27	24
839	21.8	22.2	20.7	23.3	22.9	22.9	1.74583	1.84348	2.34884	2.3	2.46579	2.48108	21.4	23.2222	19.7	23	19.8182	28.375	16.5	26.5556	24.2222	22.4444	18.9	17.8333	20.7	27.5556	24.4444
840	23.1	23.2	21.3	21.9	23.8	24	1.86458	1.72826	2.39535	2.16905	2.61842	2.58919	22	23.6667	20.1	22.9	19.9091	31.125	17.6667	26	27.7778	25.1111	19.5	20.3333	20.6	27	24.8889
841	22.9	24.2	21.7	23.3	24.7	22.5	1.74792	1.81304	2.31628	2.26905	2.60789	2.52973	23	24	19.5	22.3	20.1818	31.25	16.1667	25.8889	25.7778	24.2222	19.7	22.3333	20	24.4444	25.7778
842	22.5	22.9	21.6	22.8	23.8	23.5	1.75	1.69348	2.21628	2.22381	2.60526	2.43243	22	22.8889	18.5	21.7	20.4545	28.25	17.1667	25.6667	27.1111	24	19.9	21.5833	20.1	27.2222	23.7778
843	24.1	24.8	22	23.8	23.3	22.7	1.825	1.81739	2.4186	2.40476	2.73684	2.52432	24.7	25.2222	22.3	22.9	20.5455	31	17.8333	26.8889	27.6667	24.1111	19.6	21.4167	21.3	29.7778	25.4444
844	21.6	22.6	20.2	22.3	23	23.4	1.7625	1.75652	2.24186	2.29286	2.47632	2.50811	21.5	23.4444	18.9	21.9	18.8182	31.375	16.4167	26.2222	25.8889	23	20.3	19.1667	19.8	25.2222	21.5556
845	21.9	22.5	20.6	22.7	22.2	22.2	1.82292	1.65435	2.31395	2.10714	2.57632	2.55135	23.1	20.8889	19.8	21.8	19.2727	29.375	15.1667	24.8889	25.7778	24.6667	19	22.75	20.7	25.3333	24.6667
846	22.4	23.2	20.1	21.8	22.4	23.1	1.78125	1.80435	2.39535	2.30476	2.63158	2.61622	21.9	23.3333	18.8	21.4	20.8182	31.25	15.6667	25.7778	25.8889	23.3333	19.3	21.3333	20	27.1111	22.5556
847	20.7	21.6	20.6	22.7	21.7	21.8	1.77708	1.68696	2.28372	2.12143	2.49474	2.44324	19.7	22.3333	18.9	21.9	17.5455	29.25	15.5	24.6667	23.4444	23.1111	17.8	18.4167	19.5	23	22.8889
848	22	22.5	21.3	23	24.3	22.5	1.76042	1.7	2.3186	2.24048	2.58421	2.60541	21.4	24.3333	21.1	22.5	19	31.375	16.1667	25.3333	27.3333	23.4444	19.1	20.1667	19.6	26.2222	23.3333
849	21.3	22.6	20.4	21.6	22.5	21.1	1.71042	1.75652	2.2814	2.25952	2.47105	2.58919	20.7	23.1111	19.3	21	18.8182	29.5	16.4167	24.7778	25.3333	22.6667	19.5	21.5	20.7	24.1111	23
850	20.9	21.2	20.1	20.8	22.6	22.4	1.70625	1.7	2.21163	2.16429	2.47368	2.44054	21.3	23.4444	19.4	21.1	18.2727	28.25	16.1667	23.4444	23.6667	21.7778	18.5	18.9167	20.7	25	22
851	21.1	22.6	20.9	23.3	22.5	22.5	1.8875	1.71739	2.37209	2.14762	2.68421	2.46216	22.1	23.4444	20	22.9	19.3636	29.75	16.3333	24.3333	25.2222	23.8889	19.4	19.8333	19.7	27.2222	23.8889
852	22.4	23.4	20.7	22.3	22.2	23.5	1.70833	1.73913	2.32558	2.24762	2.65789	2.49189	22.7	23.2222	20.4	23.7	19.3636	31	15.1667	26.6667	26	24.3333	20.1	21.0833	20.9	27	24.3333
853	22.3	22.3	21.2	22.6	22.7	23.4	1.73125	1.65	2.13256	2.10714	2.58684	2.56757	22.5	23.6667	19.2	24.7	18.7273	28.875	16.0833	23.8889	25	23.2222	20	20.9167	20.9	26	25
854	22.4	22.2	21.2	22.2	22.1	23.1	1.77292	1.77391	2.20698	2.2119	2.71053	2.48378	21.1	23.5556	18.7	22	17.9091	27.25	14.9167	23.7778	24.4444	22.8889	19	20	20.2	24.5556	23.6667
855	21.6	23.4	21	22.6	22.5	21.9	1.74583	1.85652	2.26047	2.2619	2.71053	2.46757	21.5	21.6667	20.1	22.6	19.6364	30.125	13.5833	24.6667	24.2222	21.4444	20.1	21.75	20.9	27.1111	22.8889
856	21.2	21.8	19.8	23.5	22.7	23.1	1.78958	1.7587	2.15814	2.34286	2.34211	2.34865	22	22.7778	19.4	22.1	18.7273	29.625	16.25	24	25.2222	24	18.9	20	20.4	27.7778	25
857	20.5	21	20.6	21.7	23.1	21.9	1.70417	1.77826	2.24651	2.2381	2.56842	2.38919	20.7	23.6667	18.3	22.7	19.6364	27.5	14.4167	23.4444	24.8889	22.6667	18.8	21.1667	19.9	26.5556	23.4444
858	22.3	22.5	21.3	22.2	22.5	23	1.77917	1.75	2.32093	2.10238	2.53947	2.64324	22.6	24.4444	21.4	22.9	19.9091	32	16.25	25.4444	27	24.6667	17.8	20.9167	21.9	24.6667	25.5556
859	21.9	21.2	19.7	20.7	22.2	20.1	1.75	1.66739	2.16744	2.12381	2.52368	2.45946	19.8	23.2222	18.9	20	18.0909	25.5	14.6667	22.7778	22.5556	21.4444	18	19.0833	19	22.6667	22.2222
860	21.1	22.5	21.1	23.2	23.3	20.7	1.74375	1.80435	2.2907	2.06667	2.62895	2.38919	20.2	22.6667	20.5	21.7	19.1818	30.375	15.0833	22.5556	25.5556	24.5556	20.2	21	18.6	23.3333	22.2222
861	21.8	23	20	21.4	22.9	22.2	1.81042	1.81739	2.31163	2.24524	2.63158	2.48108	21.6	23.5556	20.3	22.1	19.4545	28.875	16.0833	24.5556	26.7778	23.6667	19.1	19.8333	19.7	26.7778	22.7778
862	19.8	20.7	20.3	21.6	22.4	21	1.8375	1.75435	2.25349	2.18571	2.57105	2.51081	21.1	22.5556	18.8	22.2	19	30.75	16.8333	23.3333	25	23.2222	19.3	17.9167	20.3	24.2222	23.3333
863	20.7	20.8	19.6	20.9	22	21.1	1.69375	1.73261	2.17442	2.27857	2.45526	2.38919	20.3	21.6667	18.6	20.9	17.8182	28	15.6667	25.1111	23.7778	21.5556	18.5	17.4167	19	23.7778	23.2222
864	21.6	23.2	20.9	21.8	22.3	22	1.82292	1.80435	2.25349	2.25238	2.63158	2.44865	22.8	22.8889	20.9	22.1	21.2727	28.5	16	26.6667	25	22.5556	19.2	18.4167	20.4	27.4444	24.1111
865	20.7	21.7	20.1	21.4	22.5	21.1	1.78542	1.74783	2.22093	2.11667	2.56842	2.53243	20.5	23.2222	18.8	21.4	18.2727	27.125	15.6667	23	24.2222	21.1111	19.2	18.75	19.5	24.8889	21.1111
866	22.1	22.8	20.7	21.5	22.7	23	1.74583	1.72609	2.2186	2.30952	2.51842	2.51081	22.5	25.4444	19.8	22	19.9091	27.75	16.5	25	26	22.3333	19.3	20.6667	21.1	25.8889	23.4444
867	23.8	23.7	21	21.1	23.9	23	1.80417	1.74565	2.44186	2.35476	2.65789	2.51081	21.7	24.1111	20.3	22.1	20.0909	29.25	16.5	25	24.3333	25.4444	20.4	21	19.9	24.2222	24.5556
868	21.5	22.1	20.8	21.1	23.7	21.1	1.72708	1.73696	2.23953	2.25238	2.57105	2.31622	21.7	23.4444	21.3	21.8	20.0909	29.125	16.6667	23.3333	24.7778	22.7778	18.1	21.4167	20	26.8889	23.4444
869	21.5	21	21.1	21.3	22.8	22.5	1.78125	1.78261	2.32558	2.20952	2.65789	2.47568	20.8	22.3333	21.2	21.9	18.8182	28.375	14.75	23.6667	25.5556	21.6667	20	22.75	22.1	26	24.3333
870	22	25.7	21.4	22.9	23.3	23.4	1.6875	1.91087	2.32326	2.28333	2.54737	2.52973	21.9	24.5556	22	21.2	19.7273	28.625	15.4167	26	25.5556	23.4444	18.8	22.3333	21.8	26.5556	24.2222
871	20.3	21.8	20.5	21.8	22.1	20.8	1.80625	1.78913	2.19767	2.14762	2.43421	2.48919	19.8	22.7778	18.4	22.6	20.8182	27.125	17.5	22.3333	23.2222	23.6667	19.5	19.6667	18.7	24	23.6667
872	19.9	20.4	21.1	22	23.7	23.1	1.71042	1.72826	2.23721	2.15714	2.68421	2.49189	20.7	22.8889	19.8	21.8	20	27.25	17.1667	22.3333	25	24.6667	20.2	21.0833	18.9	25.3333	23.2222
873	21.5	21.4	20.3	21.8	22.9	22.8	1.83125	1.78261	2.37209	2.29048	2.61842	2.56216	20.8	22.5556	20.1	23.7	19.2727	31.125	16.1667	25.4444	26.1111	22.8889	19.6	20.0833	20.1	26.7778	22.7778
874	20.3	21.7	19.5	20.4	21.9	21	1.7875	1.65652	2.2186	2.09762	2.48947	2.46486	21.7	23.6667	18.8	20.8	18.2727	28.125	15.5833	23.4444	22.7778	21.5556	19.6	16.4167	19.6	23.7778	22.1111
875	20.3	21.5	20.1	21.3	22.2	21.6	1.78333	1.71739	2.16744	2.25	2.57368	2.43514	20	24	18.7	22.1	18.6364	28.125	15	24.6667	24.7778	20.7778	18.4	18.8333	20.4	23.6667	21.3333
876	21	22.3	20.4	21.4	21.8	22.2	1.84792	1.73696	2.28372	2.20952	2.59474	2.50811	21.8	23.5556	19.7	21.9	17.2727	28	15.0833	24.3333	25.4444	22.8889	20.3	19.4167	19.3	25.8889	22.4444
877	19.1	19.1	18.7	20.1	21.9	21.8	1.75	1.67826	2.19535	2.21429	2.44211	2.38108	20.3	22.3333	19.9	21.6	16.8182	28.875	14.0833	23.2222	24.7778	22.2222	19.8	18.1667	19.3	26.4444	22.7778
878	19.6	19.9	18.9	20.6	22.2	22.6	1.7125	1.65435	2.28605	2.08571	2.44474	2.38919	20.7	22.5556	17.5	22.4	15.9091	23.375	14.1667	22.6667	23	20.1111	19.7	17.75	19.7	24.1111	21.3333
879	21.8	23.9	21.7	22.3	23.7	23.6	1.77083	1.76304	2.26047	2.27619	2.56053	2.53514	20.7	23.2222	19.4	22.6	19	28.75	15.4167	23.8889	26	21.6667	18.3	18.6667	20.1	26.1111	22.3333
880	21.1	21.7	19.9	22.3	22	22.4	1.69167	1.68696	2.2	2.07619	2.47632	2.41622	20.8	22.6667	19.7	21	18.4545	26.5	15.4167	25.4444	23.5556	21.8889	18.8	17.1667	18.8	26	21.5556
881	21.2	21.1	20.9	22.6	23.5	23.6	1.675	1.74348	2.21395	2.20476	2.51842	2.38649	21.9	23.5556	20.4	23	16.9091	28.875	16.3333	23.8889	24.4444	21.3333	20.7	18.8333	18.6	26.4444	22.8889
882	22.8	23.5	20.3	22.5	22.7	23.4	1.81667	1.74783	2.29767	2.23095	2.53947	2.5027	21.8	24.1111	20.6	24.4	19.8182	30	17.6667	25.4444	24.6667	24.8889	19.9	20.0833	21.4	25.6667	24.5556
883	20.4	21.7	19.4	21.9	22.2	21.8	1.80208	1.67609	2.26279	2.10714	2.42895	2.37568	20.5	23.1111	21	21.9	18.5455	31.125	16.25	22.7778	24	20.2222	18.8	17.0833	19.9	24.7778	22.4444
884	20.5	20.9	19.6	22.8	21.8	22.8	1.69583	1.72391	2.17442	2.2119	2.40789	2.38378	20.7	22.7778	19.6	21.5	16	27.125	15.5	22.7778	24.4444	21.8889	18.9	18.0833	19.6	25.4444	23.5556
885	21.4	21.1	18.8	19.9	23.1	22.1	1.73333	1.8	2.26047	2.2881	2.62368	2.52703	21.4	24.2222	19.1	21.3	17	27.875	15.4167	25.4444	26.2222	21.3333	17.4	16.6667	19.6	26.1111	23.3333
886	21.1	21	19.2	19.9	22.2	22.7	1.72083	1.76087	2.27209	2.21905	2.52105	2.48649	20.4	22	18.1	21.1	18.4545	28.75	14.3333	24.4444	24.7778	22	17.9	18.75	18.4	22.1111	20.7778
887	19.6	21.4	18.9	20.2	22.1	22.1	1.63333	1.66304	2.14419	2.05952	2.37368	2.30541	20.1	22.7778	19.1	22.5	17.2727	27.25	15	23	24.4444	21.4444	18.5	17.6667	19.2	26.8889	23
888	23	23.8	20.4	22.8	22.6	22.9	1.78542	1.79783	2.26047	2.30476	2.60263	2.54865	20.5	24.3333	20.5	23.8	19.6364	30.25	15.75	26.1111	25.4444	22.1111	17.8	18.5	20.2	26.3333	24.7778
889	20.3	20.7	18.9	20.7	22.3	20.9	1.69375	1.69783	2.11395	2.23333	2.54737	2.38919	20.7	23.1111	19.6	21.5	18.3636	28.625	14.8333	23.6667	23.4444	23	20.3	19.0833	19.7	24.2222	23
890	21.8	22.5	19.8	21.7	22.6	23.3	1.73125	1.64565	2.13953	2.03333	2.45263	2.48108	21.1	23.1111	19.9	20.7	18.7273	28.25	15.0833	25.6667	24.2222	23.2222	19.7	20.8333	18.7	24.1111	20.7778
891	22.7	23.7	20.1	22.2	23.2	23.4	1.69792	1.75	2.29302	2.29524	2.65789	2.58108	19.8	23.2222	19.4	23.9	17.8182	29.375	16.25	24.2222	25.7778	20.7778	18.3	19.5833	20.9	24.1111	24.5556
892	21	21.8	20.5	21.2	23	22.3	1.73542	1.67174	2.22093	2.22619	2.60789	2.47838	21.3	23.6667	19.7	22.8	18.6364	30	16.9167	25.2222	25	23.1111	19.8	19.4167	19.5	26	23.8889
893	20.6	20.9	19	21.3	20.4	22.2	1.74375	1.81522	2.16512	2.23571	2.58421	2.41081	21.9	22.6667	18.9	22.2	18.3636	27.25	15.0833	23.8889	24.2222	22.5556	20.2	18.25	20.6	24.6667	23.2222
894	21.4	22.3	20.6	22.3	23.3	23.2	1.70625	1.68696	2.26977	2.24048	2.71053	2.57838	21.2	23.8889	19.9	23.7	19.4545	31.25	16.1667	23.3333	25.7778	23	20.5	18.5	21.3	23.7778	25.6667
895	20.2	21.6	20	19.7	21.9	21.4	1.75417	1.69565	2.17209	2.16429	2.53947	2.51351	19.3	22.2222	20.4	20.6	16.5455	27.75	15.5	24	24.6667	22.1111	18.7	19.9167	18.8	23.2222	23.1111
896	20.8	20.8	21	21.3	21.8	22.7	1.72083	1.68478	2.22791	2.09286	2.47105	2.48649	21	22.3333	18.3	20.6	19.1818	28.5	16.75	23.1111	25.2222	23.5556	18.8	21.1667	18.6	24.8889	22.5556
897	21.1	22	19.9	21.1	21.7	21.7	1.75208	1.72609	2.23023	2.09762	2.41053	2.45946	20.9	22.4444	19.4	22	18.0909	29.375	14.5	23.8889	24.8889	22.5556	19.1	18.9167	18.5	24.5556	22.2222
898	19.9	22.6	19.6	20.3	21.8	20.4	1.71667	1.7087	2.12093	2.16667	2.37105	2.38378	20.5	22	19.2	22.4	17.7273	29.625	15.5	22.4444	22.4444	21.3333	19	20.0833	18.3	24.1111	21.3333
899	21.1	23	20.9	21.4	22.9	23.8	1.67292	1.71522	2.2186	2.12857	2.56316	2.35676	21.2	24.2222	19.8	21.9	18	30.5	14.8333	24.7778	25.1111	22.6667	18.8	21	20.4	25.4444	24.1111
900	19.4	20.8	19.2	20.9	21.2	20.2	1.7625	1.76739	2.24651	2.07619	2.53421	2.47838	20.5	22.4444	19.7	20.1	17.3636	28	16.5833	21.7778	22.7778	20.8889	19.1	18.25	18.4	23.8889	24
901	19.1	20.5	20	21.5	21.1	22.5	1.69583	1.74783	2.15581	2.14762	2.51579	2.36216	20.1	23	18.7	22.1	17.2727	29.375	16.1667	24.2222	23.4444	22.8889	19.1	19.8333	18.5	23.2222	21.5556
902	20.3	20.2	19.6	21.2	23.2	23.5	1.67292	1.71304	2.20465	2.13333	2.49211	2.55676	21	22.5556	18.1	22.2	18.6364	27.625	15	24.1111	23.5556	21	19.4	17.9167	18.3	23.5556	21.2222
903	21.1	21.6	20	21.2	21.4	22.1	1.65	1.79565	2.19535	2.29048	2.49474	2.36757	20	21.5556	18.2	22.1	18.4545	27.5	14.25	22.3333	26.3333	21.7778	19.8	18.6667	19.1	21.8889	22.1111
904	19.3	20.6	18.8	19.8	22.3	21.6	1.76875	1.73696	2.18837	2.14524	2.48684	2.45676	20.1	21.1111	16.6	20.9	16.4545	29	14.8333	20.6667	23.6667	20.4444	18.6	18.8333	17.8	20.3333	22.2222
905	19.3	20.1	18.7	19.3	22.3	21.7	1.60625	1.72391	2.06744	2.16905	2.46579	2.38649	20.1	21.4444	18.7	21.2	18	25.875	16	21.7778	22.8889	22.6667	17.9	19.6667	18.6	21.3333	23.3333
906	21.1	21.7	20.8	22.2	21.9	22.1	1.77708	1.75435	2.26279	2.18095	2.60526	2.58108	20.2	24.1111	19.5	20.9	17.8182	27.375	14.25	25	22.5556	22.3333	19.1	21	18.5	21.4444	22.1111
907	20.5	21.2	18.7	20.3	22.3	21	1.66875	1.68043	2.13256	2.15238	2.47632	2.48919	19.6	21.6667	17.3	20.3	18.1818	25.625	13.4167	22.2222	21.4444	21.5556	18.2	20.1667	17.4	22	21.8889
908	19.8	19.7	19	19.8	21.6	21.3	1.62083	1.66522	2.10233	2.00238	2.41842	2.52703	21.1	21.8889	17.2	20.7	18.3636	24.625	15.4167	21.3333	21.1111	20.7778	17.6	20.6667	18.1	23.4444	21.5556
909	21.6	22.9	19.2	21	23.1	22.9	1.7	1.71957	2.24884	2.19286	2.56053	2.58378	21.2	23.7778	18.6	23.6	19	28.875	15.5	23.6667	24.8889	20.8889	19.1	20.6667	20.5	23	22.5556
910	20.3	21.3	19.1	20.3	21.7	22.1	1.72292	1.62391	2.17209	2.12143	2.38684	2.38378	20.2	22.8889	18.9	21	19.3636	26.875	13.5	20.4444	23.6667	21.2222	18.7	20.4167	20.2	21.5556	24.5556
911	19.4	21	19.5	21.4	19.8	20.9	1.73333	1.72174	2.25814	2.09762	2.37368	2.30811	19.8	21.8889	17	22.1	16.8182	25.375	14.9167	20.2222	22	19.4444	17.7	19.6667	19.4	22.7778	22
912	20	21.4	20.4	21.7	22.2	20.6	1.7375	1.78696	2.22558	2.22619	2.43947	2.39189	18.7	20.5556	18.1	20.6	18.1818	27.75	15.25	22.5556	23.8889	22.1111	19.3	18.5	18.7	21.1111	23.1111
913	19.6	20.8	20	20.7	21.1	20.9	1.71875	1.76304	2.20698	2.14762	2.59474	2.34324	19.5	20.2222	17.2	21.4	18.0909	28.625	15.4167	22.3333	24.2222	21.8889	19	20.3333	19.9	22.4444	21.3333
914	18.6	20.4	20.3	20.8	21.1	22.1	1.70208	1.65	2.14884	2.08095	2.39211	2.21081	19.9	22.1111	16.7	21.2	19.8182	26.25	16.1667	21.5556	26	19.1111	17.9	18.9167	19.2	20.1111	23.5556
915	21.5	21.9	20.6	21.6	22.9	22.4	1.67083	1.73478	2.31163	2.25952	2.65789	2.46757	20.9	22.3333	18.1	22.4	17.0909	27.75	14.5	22.4444	25.3333	21.4444	19	19.8333	21	24.6667	23.5556
916	19.5	22	19.7	20.5	20.9	21	1.72083	1.73478	2.27674	2.15	2.49474	2.35946	18.7	20.6667	18.5	20.2	17.8182	27.25	14.4167	21.7778	22.2222	21.7778	18.3	19.4167	18.9	21.4444	23.4444
917	19.3	21	19.5	20.8	21.2	20.8	1.775	1.73478	2.22093	2.21905	2.50526	2.49189	19.5	22.8889	19.2	22.1	19.3636	26.75	15.8333	24.1111	23.8889	23	18.9	20.4167	20.2	25.5556	25
918	19.3	20.1	19.1	20.5	21.3	21.1	1.74583	1.73478	2.12558	2.11667	2.41842	2.35135	19.4	19.1111	17.1	18.2	17.4545	24.75	14.6667	22.3333	22.6667	22.4444	16.7	19.8333	19	21.3333	21.8889
919	19.6	21.3	18.5	19.5	21	21.1	1.61667	1.56739	2.03953	2.05714	2.45526	2.37838	19	21.1111	17.3	20.8	16.9091	24.5	13.9167	22.6667	21.8889	20.6667	16.8	17.1667	18.3	21.8889	22.4444
920	19.5	20.9	20.4	21.9	23.8	21.9	1.68958	1.78478	2.2186	2.17143	2.51579	2.53784	20.9	22.2222	19.5	24	18.6364	27.25	17.4167	24.5556	24	21.8889	18.9	21.0833	20.6	24.5556	23.6667
921	19.5	20.6	19.7	21.4	21.1	20.5	1.67917	1.69565	2.25349	2.12143	2.51316	2.46757	20.9	22.5556	17.1	20.6	17.7273	24.75	15.1667	21.7778	23.4444	22.2222	17.9	19.3333	18.2	19.1111	20.7778
922	20.7	20.7	19.1	20.4	21.6	20.6	1.66042	1.57391	2.18837	2.05714	2.38158	2.35405	19.2	20.7778	18.4	20.1	16.6364	27.375	12.8333	21.8889	23.1111	18.7778	17.1	18.3333	17.2	21.8889	21.7778
923	19.3	21.9	19.4	21.1	21.3	22	1.70625	1.71739	2.24651	2.08571	2.44474	2.43514	21.1	22.2222	17.5	22.3	18.4545	25.5	16.1667	23.3333	23.4444	23	19.8	19.8333	19.5	24.3333	21.3333
924	21.1	21.9	19.4	20	22.4	21.1	1.775	1.66087	2.14651	2.03571	2.55	2.42432	20.5	22.1111	17.4	19.8	19.0909	32	15.25	23.3333	24.2222	23.4444	18.8	19.9167	19.8	22.7778	24.3333
925	19.8	20.8	19.2	20.3	21.4	21.6	1.66667	1.68913	2.22093	2.1381	2.48684	2.41622	19.2	20.2222	19	21.4	19.7273	28.875	15.0833	24.3333	23	22.7778	18.6	19.6667	18.7	22.2222	22
926	20.4	21.5	18.8	19.7	21.9	21.1	1.64167	1.71739	2.1	1.98333	2.36316	2.36757	20	20.5556	18.3	23.1	17.9091	28	16.6667	21.3333	23.2222	22.5556	18	16.8333	18.6	23.4444	22.3333
927	20.3	22.5	19.5	20.5	22	21.6	1.775	1.73478	2.20233	2.19048	2.52895	2.55946	21.1	21.3333	20.4	23.3	19.2727	28.875	14.4167	22.8889	25.8889	23	18.7	19.5833	20.4	24	23
928	19.8	19.6	18.9	21.1	20.9	21.6	1.72083	1.65435	2.17442	2.17143	2.41053	2.46757	19.5	19.4444	18.6	19.9	16.6364	27.125	14.0833	21.6667	23.3333	21.6667	18.1	20.5	18.8	21.3333	22.2222
929	19.1	22	19.4	20.1	21.1	21.6	1.64583	1.67826	2.20465	2.11905	2.56579	2.32162	20.4	21	17.2	20.7	18.1818	27.625	14.6667	21.5556	22.8889	22	19.2	18.5	18.7	23	22.6667
930	21.6	21.2	20.7	20.8	22.9	21.8	1.69375	1.74783	2.32093	2.10476	2.61316	2.47297	20.7	22.2222	19.6	21.8	19.2727	28.625	13.8333	23	24.8889	24.6667	18.2	19.8333	20.3	25.3333	23.6667
931	21.3	21.3	18.7	21.4	22.2	20.6	1.75833	1.76522	2.34884	2.17143	2.55526	2.53784	19.4	22.8889	17.8	20.4	18.2727	28.125	14.6667	23	23.7778	21.6667	17.7	19.5	18.2	21.1111	22.3333
932	20	21.1	20	21.7	21.4	22.2	1.71458	1.62609	2.26744	2.2	2.41842	2.47568	20.2	22.4444	20.1	21.7	17.0909	26.75	15.5833	23	23.6667	21.7778	18.7	21.5	19.9	23.4444	24.2222
933	20.4	20.4	19.2	20.6	21.4	21	1.74167	1.70652	2.19535	2.13095	2.46316	2.4973	19.8	19.6667	18.3	22.1	17.8182	27.875	13.8333	22.4444	23.5556	20.1111	19.3	19.8333	19.3	21.8889	21.6667
934	20.3	21.6	20	21.5	22.6	20.6	1.65625	1.70435	2.18837	2.05714	2.47895	2.43784	21	21.7778	18.9	20.8	17.8182	29	15.1667	23	23.1111	21.8889	17.2	19.25	19	20.6667	22
935	21.2	21.6	19.4	21.4	23.1	22.3	1.61667	1.6413	2.16512	2.22143	2.47895	2.49189	19.8	23.1111	19	23	18.7273	27.875	15.3333	22.1111	24.4444	21.8889	19.4	18.9167	20	24.1111	22.1111
936	21.6	22.1	19.7	21.5	21.1	20.8	1.7875	1.69348	2.27674	2.26429	2.54211	2.47568	19.7	21.4444	18.3	21.1	18.8182	27.625	14.0833	22.8889	24.2222	22.7778	18.4	20.75	19.8	21.4444	22.5556
937	19.4	19.8	18.4	20.1	22.4	21.8	1.53333	1.69783	2.19302	2.02143	2.42368	2.33243	20.4	22.6667	19.7	22.1	18.0909	30	16	23.4444	22.8889	23.4444	18.1	18.75	18.6	23.5556	25.2222
938	20	21.5	19.2	20.3	22.6	22	1.68333	1.71957	2.2186	2.05476	2.4	2.47027	20.2	21.6667	20.5	22.6	18	26.125	15.0833	21.8889	23.4444	22.3333	17.1	18.75	20.2	20.5556	24.1111
939	20.8	21.7	19.8	21.1	24.3	21.8	1.70833	1.73261	2.2907	2.17857	2.55263	2.34595	19.6	23.2222	17.7	22.2	16.2727	29.25	14.25	23.2222	23.4444	21.3333	18	18.3333	19.5	23.2222	22.8889
940	19.5	19.7	18.5	19.2	23.1	21.4	1.59792	1.63913	2.10233	2.09762	2.61579	2.3973	19.2	21.2222	17.6	20.4	16.4545	28.375	16	20.7778	23.1111	22.3333	17.5	19.1667	18.8	21	22.2222
941	20.3	21.2	19.6	21.6	22.9	21.4	1.66875	1.63261	2.12093	2.08333	2.43947	2.35676	20.1	23.1111	19.1	24.2	18	28.125	15.25	22.5556	22.8889	22.2222	18	19.5	19.7	22.8889	22.2222
942	20.3	22	19.2	21	23	22	1.70833	1.69565	2.22093	2.34286	2.50789	2.40541	20.9	21.2222	19.3	21.8	18.4545	27.375	14.8333	23.8889	25.2222	23.2222	19.1	19.5	20.3	21.5556	23.8889
943	20.6	21.2	18.2	21	22.3	21.2	1.63333	1.69783	2.20465	2.11429	2.30526	2.25135	19.3	20.1111	20.8	21.8	17.4545	29.875	15.4167	22.5556	21.6667	22.7778	17.8	20.6667	20.3	23.8889	24.8889
944	19.2	19.5	18.7	19.5	20.9	20.6	1.63125	1.58696	2.12093	2.16429	2.38158	2.34865	18.8	20.1111	18.4	20.5	17.2727	25.625	14.4167	21.7778	22.2222	19.6667	16.5	18.6667	17.8	20.1111	20.8889
945	19.5	21.3	19.2	20.2	22.7	22.1	1.66875	1.81087	2.14884	2.11429	2.51053	2.4973	19.1	20.6667	20.2	21.9	18.3636	27.125	15.0833	23.6667	25.4444	23.2222	18.8	17.5833	19.7	21.8889	21.7778
946	18.1	19.8	18.7	20.3	22.1	20.1	1.59167	1.53913	2.13953	2.04048	2.43947	2.44054	19.5	22.2222	18	19.9	17.4545	27.625	12.4167	23.5556	23.3333	21.7778	18.3	18.6667	18.7	20.7778	22
947	18.9	19.9	17.7	19.1	21.1	20.9	1.62917	1.52826	2.16977	2.11429	2.43684	2.43514	18.8	20.8889	18.5	20.8	17.0909	25.375	16	21.4444	23.3333	20.2222	17.3	17.5	18.1	21.3333	22.6667
948	19.6	20.8	19.7	21	22.5	22.1	1.63958	1.70217	2.17907	2.04524	2.41316	2.46216	18.7	22.1111	19.8	22.8	19.5455	29.625	15.4167	23	25.2222	23.8889	19.2	19	19.5	22.7778	23.7778
949	19.1	19.4	18.6	19.6	20.6	20.1	1.64167	1.68478	2.15116	2.15238	2.44211	2.33514	16.8	21.5556	18.3	21.1	16.9091	24.25	14.0833	20.4444	21	20	17.4	18.9167	18.6	20.7778	20.6667
950	18.2	18.4	18.6	20.4	20.6	20.8	1.675	1.7087	2.34884	2.10714	2.47368	2.38919	18.8	20.2222	19.5	21.1	17.4545	27	15.5	22.7778	23.8889	21.6667	18	20.5	19.1	21	22.5556
951	21.7	20.9	20.1	21.3	23.2	22.4	1.66042	1.71304	2.1186	2.10714	2.37105	2.52432	19.3	20.6667	19	21.5	18.7273	28	17.4167	25.1111	25.2222	20.4444	18.7	16.4167	20.3	24.4444	24.7778
952	18.8	20.7	19	20.4	21	20.6	1.59167	1.62609	2.18372	2.16667	2.40789	2.40811	18.8	21.3333	18.2	20.9	18.7273	28.25	14.5	23.3333	23.2222	21.6667	17.7	20.5833	19.2	22.8889	21.8889
953	19.7	20.4	19.7	21.7	22.8	21.1	1.65625	1.70435	2.14884	2.18095	2.43158	2.37297	21.1	22	20.8	22.8	17.2727	27.375	14.9167	22.3333	23.4444	23.5556	19.9	20.6667	20.5	22.8889	24
954	20.5	20.6	20.4	21.7	21.7	21.5	1.6	1.5587	2.21628	2.17857	2.39211	2.50541	19.9	21.3333	19.4	23.5	18.1818	27	15.0833	23.8889	25	23.2222	17.9	22.25	19	20.7778	23.2222
955	19.1	20.2	17.8	20.3	21.8	21.2	1.63958	1.61739	2.11163	2.05238	2.48684	2.28378	18.6	20.8889	18.2	20.2	17.7273	29.125	14.4167	21.7778	21.7778	19.7778	17.6	19.5	19	23.1111	23
956	19.3	21.1	19.1	20	23.4	21.7	1.63958	1.61957	2.05814	2.18095	2.45789	2.42703	19.5	20	19.7	21.7	17.6364	26.375	16.4167	21.6667	22.6667	20	18.6	18.9167	20.2	22.6667	24.3333
957	21.1	21	19.8	20.6	21.8	22.2	1.72917	1.68043	2.16279	2.13095	2.45263	2.46486	20.3	21.4444	20.6	22.5	16.5455	27.875	14.8333	23.2222	23.5556	21.8889	19.5	18.3333	19.7	22.5556	25.5556
958	19.3	19.8	18	20.5	20.1	19.2	1.73125	1.56087	2.08372	2.1	2.43421	2.41622	17.8	19.3333	18.3	19.5	16.8182	23.25	14.4167	22.7778	23.4444	20.5556	18	19.0833	18.8	22.2222	21.7778
959	20.3	20.6	19.3	21	21.8	22.1	1.66667	1.61304	2.20698	2.23095	2.46316	2.39189	18.8	21.8889	19.8	23.3	17.6364	25.25	16.25	24.4444	23.1111	23.3333	18.8	20.25	19.2	24.2222	22.3333
960	20.7	21.8	19.8	21.1	22.1	21.5	1.66458	1.53043	2.18605	2.04762	2.34737	2.46486	20.3	20.6667	19	22.5	18.2727	27.125	15.8333	24	23.3333	22.5556	17.5	19.3333	17.6	22	22.8889
961	19.2	20.5	17.6	20.5	21	20.1	1.57708	1.53043	2.12093	2.0619	2.35789	2.38378	17.7	19.7778	18.1	20.6	17.6364	29.875	15.5833	20.8889	21.5556	22.1111	19	19.8333	19.1	21.3333	21.6667
962	19.4	19.2	19.2	21	22.5	20.5	1.70833	1.6087	2.22558	2.14762	2.27632	2.26216	18.5	19.8889	19.5	21.8	18.7273	27.375	17.0833	21.3333	24.1111	21.5556	19.5	18.75	19.3	24.5556	22.8889
963	19.8	20.3	18.9	20	22	21.5	1.65	1.7	2.23023	2.15952	2.6	2.52162	19.5	21.4444	18.6	22.2	16.1818	27.75	16.1667	23.7778	23.4444	20.4444	15.2	17.6667	19	22.6667	23.2222
964	19.1	19.9	18.1	20	21	20.4	1.66042	1.63913	2.1093	2.08333	2.34211	2.35676	17.7	18.6667	18.5	20.5	16.6364	26.125	14.8333	22.3333	22.1111	19.6667	16.6	17.4167	17.9	19.8889	22.3333
965	18.7	19.6	17.9	19.7	21.4	20.5	1.63333	1.6413	2.09535	2.10476	2.33684	2.31351	18.8	20.1111	19	23.3	18	27.625	15.9167	23.8889	23.5556	19.3333	15.9	19.1667	19.1	20.4444	25
966	20.2	20.7	19.2	21.4	21.7	21.9	1.66875	1.68913	2.25116	2.10714	2.57895	2.44865	18.8	22.1111	18.7	21.2	17.0909	27.375	14	23.5556	25.5556	22.5556	19.4	19.1667	19.4	19.8889	23.5556
967	19.1	20.8	17.9	20.8	22.1	21.6	1.72917	1.66522	2.16744	2.17143	2.46842	2.44324	18.3	21.2222	19.8	21.3	17.0909	27.25	14.75	22.1111	22.6667	21.3333	18	20.0833	19.1	21.3333	23.1111
968	19.9	19	18.7	20.9	22.7	21.5	1.60417	1.51739	2.06977	2.04762	2.52105	2.37297	19.1	22	19.4	21.3	17.0909	29	14.6667	21	22.5556	19.7778	19.3	20.3333	19.9	21.4444	21.5556
969	20.1	21	19.8	20.9	22.3	22.3	1.71042	1.71957	2.21163	2.0119	2.51842	2.38919	18.9	20.8889	18.9	21.8	17.4545	27	15.6667	23.7778	23.7778	22.5556	18.7	17.5833	19	20.2222	23.7778
970	20	20.2	19	20.3	22.8	21.3	1.63542	1.62609	2.13256	1.99286	2.31842	2.37838	18.8	20.8889	17.1	20.1	16.9091	26.375	14.1667	23.2222	23.1111	20.2222	17.8	16.8333	19.3	20.6667	20.5556
971	18.9	19.4	18.4	19.8	22	20.8	1.60625	1.6413	2.10698	2.07857	2.41579	2.37838	19.4	20.4444	19.1	20.8	15.5455	24.75	16.4167	22.2222	22.5556	19.5556	17.8	17.0833	18.1	23.7778	22.7778
972	20.5	19.1	19.9	20.5	22.5	20.5	1.64167	1.63478	2.27907	2.18333	2.48421	2.42703	19.6	20.3333	18.6	22.8	14.8182	25.75	15	23.8889	22.7778	20.7778	16.7	19.4167	17.2	22.3333	21.7778
973	19.7	20.4	19	20.5	22.3	21.4	1.65208	1.49783	2.05581	2.10714	2.27368	2.33514	19.2	22.8889	18	20.1	16.4545	27.75	16.0833	24	21	21.8889	18.8	17.75	18.2	21	22.2222
974	20	19.6	18.7	19	22	21.1	1.6125	1.63478	2.06512	2.10476	2.39211	2.34054	19.7	20.6667	19.8	21.9	17.1818	26.375	15.0833	25.2222	22.6667	21.3333	18.3	19.4167	20.3	23.8889	24.2222
975	19.8	21.3	19.6	20.6	22.5	21.2	1.65208	1.64348	2.2907	2.23333	2.5	2.43514	19	20.4444	20.2	21.9	17.2727	26.625	15.1667	24.3333	22.3333	22.6667	18.1	19.4167	19.3	23.6667	23.5556
976	19.9	20.7	18.4	20.1	22.8	20.6	1.59375	1.68043	2.13488	2.14762	2.43947	2.44324	19.2	20.7778	19.4	21.3	17.8182	28.25	16.5	22.2222	22.8889	20.7778	18.5	20.6667	19.7	22.3333	23.8889
977	21.3	20.9	19.9	21.4	23.2	22.3	1.66042	1.73913	2.22093	2.01667	2.52368	2.34324	19.3	21.4444	18.9	22.4	17.7273	31.25	15.4167	25.2222	21.5556	22.1111	18.9	18.5833	19.4	22.1111	22.5556
978	21	21.7	19.2	20.8	23.7	22.6	1.56458	1.61739	2.2186	2.19524	2.43684	2.40541	20.1	23.3333	19.4	22.6	18.0909	28.875	16.0833	23.2222	25.1111	21.8889	19	20.1667	19.2	21.2222	24.4444
979	20.6	20.2	19.5	21.3	22.4	22	1.57083	1.68913	2.19302	2.12619	2.36316	2.33243	18.1	19.4444	17.9	20.4	18.8182	27.25	16.3333	23.1111	22.6667	20.7778	17.3	18.4167	18.4	21	20.8889
980	18.8	20.4	18.3	19.4	21.4	20.4	1.60833	1.56522	2.11628	2.02381	2.34211	2.22703	19.1	20	20.6	22	18.2727	28.125	15.4167	25.6667	23.4444	21.1111	18.2	17.9167	19.8	22.6667	23.1111
981	20.1	20.8	18.9	20.7	22.2	20.8	1.62917	1.70217	2.13721	2.05476	2.47632	2.49459	18.4	20	19.7	22.3	17.0909	26.375	15.75	25.2222	24.2222	20.7778	17.9	16.8333	20.4	22.7778	24
982	19	20.2	18.8	20.7	21.3	21.5	1.61875	1.56957	2.12326	2.05714	2.40526	2.4027	18.6	20.5556	18.6	20.4	16.8182	27.875	12.9167	22.1111	22.4444	19.2222	18.3	17.75	18.7	21.2222	22.5556
983	19.8	20.1	17.6	19.1	21	19.8	1.575	1.53478	2.08372	2.09762	2.42368	2.33243	18.8	21.2222	18.1	21.5	15.7273	27	15.5	22.4444	23.2222	18.3333	16.6	18.4167	19	22.4444	22.1111
984	19.6	20.4	18.7	19.5	21.6	21.3	1.70417	1.61739	2.15349	1.96905	2.48684	2.3027	19.8	21	18.4	22.4	17.1818	26.75	15.25	23.1111	23.3333	21.1111	19	20.5	19.8	22.1111	21.8889
985	18.9	19.2	18.2	20.4	20.7	21.4	1.59583	1.69348	2.2093	2.22857	2.52632	2.33243	18.7	19.4444	18.8	21.5	16.3636	28.125	14.5	22.8889	22.5556	19.8889	17.6	18.8333	19.3	22.8889	22.1111
986	18.1	19.4	18.5	20.6	21.6	20.3	1.64583	1.52609	2.24651	2.1119	2.38158	2.35405	18.2	20.1111	19.5	21.5	16.5455	24.875	16.3333	22.5556	22.7778	21.4444	19.1	18.3333	18.8	19.7778	23
987	20.3	19.7	20	20.5	21.5	21.5	1.63125	1.72826	2.1907	2.04048	2.37632	2.31351	19.6	21.4444	18.5	23	18.0909	28.25	15.3333	24.2222	23.4444	21.2222	18.5	20.6667	20.3	23.7778	23.7778
988	19.2	20.5	18.8	20.5	21.6	21.7	1.59375	1.57609	2.06512	2.09048	2.33421	2.32162	20.2	21	18.4	22.2	17	24.25	14.0833	23.6667	21.3333	20.1111	18.2	17.9167	19.8	22.3333	22
989	18.7	19.5	19	19.7	21.5	20.5	1.63542	1.61087	2.15349	2.10952	2.37895	2.35135	19.5	22.1111	18.8	22.1	17.7273	28.375	16.25	22.6667	22	22.2222	17.9	19.75	18.3	22.6667	21.3333
990	20.8	20.8	19.3	21	21.5	21	1.65833	1.5913	2.08837	2.12381	2.32368	2.32973	19.3	21.4444	20.4	22.5	17.4545	27.75	15.9167	22.7778	23.4444	21.4444	17.5	18.8333	18.8	21.7778	22.3333
991	19.4	19.7	18.8	20.4	20.8	20.5	1.56667	1.62174	2.07209	2.02143	2.33947	2.27297	18	19.4444	17.8	22.6	17.0909	24.5	14.5	22.3333	22.4444	18.6667	18.5	17.4167	17.9	22.7778	22.3333
992	20.2	20.4	19.1	20	21.8	21.1	1.6125	1.53043	2.05581	2.00238	2.42895	2.12432	17.1	21	19.8	21.5	18.1818	25.25	16.75	24.1111	23	19.2222	17.5	18.0833	17.5	22.7778	21.8889
993	19.5	19.5	18.8	20.1	21.4	20.1	1.55417	1.58043	2.07442	2.16905	2.38947	2.18378	17.6	19.1111	17.6	21.3	17.1818	25.5	15.5833	22.2222	22.5556	20.2222	16.6	14.75	17	20.3333	21.6667
994	17.5	19.2	17.7	18.9	20.4	20.3	1.6375	1.55217	2.11628	2.18095	2.41053	2.28919	18	20.4444	19.2	21.1	17.7273	25.75	15.25	24.1111	20.6667	21.6667	15.6	16.75	18	23.7778	22.7778
995	19.9	19.7	19.6	21	21.4	21.7	1.65	1.64348	2.17674	2.00476	2.42895	2.17297	19.8	22.1111	18.3	21.4	16.6364	27	15.4167	24.3333	22.7778	20.4444	18.2	19	20.3	24.5556	22.5556
996	20.8	20	19.2	19.5	21.6	20.6	1.68542	1.70652	2.14419	2.1381	2.49737	2.36486	19.2	20	18.5	20.1	17.0909	26.5	14.9167	22.1111	21.8889	22.2222	16.6	20.3333	17.9	25	23.7778
997	19.9	20.4	18.6	19.7	20.9	20.7	1.61458	1.55217	2.16512	2.00714	2.36053	2.27568	19.4	21.1111	18.9	21.6	17.6364	30.125	15.5833	24.3333	23.6667	22.7778	17.2	19	19.1	23.4444	22.6667
998	18.4	19.3	18.3	19.6	21.6	18.5	1.63542	1.61087	2.13721	2.01429	2.48684	2.25405	19.2	20.7778	17.3	21.8	15	25.625	16.1667	21.2222	24.8889	20	17.2	15.8333	19.8	22	22.1111
999	20.6	21.4	18.2	19.3	21.6	21.8	1.59792	1.60435	2.12558	2.17619	2.55	2.33784	19.1	21.1111	18.9	22.1	15.9091	28.75	14.6667	24.6667	23.3333	21.5556	17.5	18.3333	19.6	22.1111	21.8889
1000	17.1	18.7	17.5	18.4	20.9	19	1.63333	1.55435	2.07209	1.97381	2.42632	2.12973	18.1	19.3333	18.5	20.8	16.1818	28.125	14.0833	21.2222	23.1111	21.8889	17	20.75	17.6	22.2222	21.3333
1001	19.5	19.7	18.9	19.9	21.4	20.6	1.625	1.65217	2.06977	2.05476	2.47105	2.23243	17.9	19.5556	19.3	20.3	15.9091	28.875	16.0833	23.1111	22.4444	19.7778	15.5	18.4167	19	20.8889	21.8889
1002	20.6	20.8	18.9	20.7	21.2	21.7	1.64167	1.6	2.16512	2.1119	2.34211	2.36757	19	21.8889	18.9	20.3	16.3636	29.625	14.5	22.6667	23.8889	20.7778	17.7	19.9167	18.3	21.6667	22.4444
1003	20.2	21	17.5	19.7	21.1	21.6	1.59375	1.65652	2.03488	1.96905	2.43947	2.31622	18.8	20	17.9	20	17.0909	24.375	14.0833	22.6667	21.6667	20.8889	17.5	18.5833	19.2	23.6667	22.1111
1004	18.5	19.1	18.6	19.2	21.4	22.2	1.60208	1.5413	2.04651	2.10476	2.57368	2.22162	18.2	20.3333	17.5	20.7	17.7273	26.75	15.1667	23.8889	22.4444	22.2222	17.8	20	18.6	24	22.2222
1005	21.1	20.9	19.8	20.6	21.2	21.4	1.66458	1.68261	2.0814	2.08571	2.43158	2.31351	17.8	20.6667	19.2	22.2	18.5455	28.5	14.5	24.4444	24.3333	21.1111	17.7	17.9167	18.8	23	22.5556
1006	18.5	19.2	18.5	19.5	21.1	21.6	1.63958	1.6587	2.15581	2.00714	2.50526	2.32162	17.3	19.8889	19.9	22.2	17.6364	25.375	15.4167	21.7778	23.3333	21.5556	16.5	18.0833	19	22.8889	22.4444
1007	18.4	18	17.8	20.4	20.4	20.1	1.53333	1.57826	2.10698	1.97857	2.45	2.25946	18	20.6667	18	20.7	15.3636	27.25	14.8333	22.4444	22.5556	21.3333	16.7	18	18.6	23.7778	22.5556
1008	20	20	18.3	20.3	20.2	20.9	1.56875	1.62174	2.09302	1.93333	2.23947	2.41081	18	20.8889	16.8	20.9	18.8182	27.75	13.25	23.7778	24.1111	22.3333	18.6	17.1667	19.3	22	22.3333
1009	21	21.1	19.4	20.5	20.7	20.8	1.62292	1.54783	2.04651	2.00476	2.33158	2.29189	19.5	19.7778	19.5	19.7	17.5455	30.75	14.5833	23.5556	22.5556	22.2222	17.5	19.3333	19.4	22.6667	23.2222
1010	19.6	19.3	19.1	19.5	20.8	20.3	1.52708	1.6413	2.00465	1.9881	2.28947	2.05676	17.8	19	18.5	20.5	16.2727	26.125	15.4167	19.5556	22.7778	22.4444	17.5	19.1667	17.4	22.1111	23.1111
1011	20	21.1	18.5	19.8	21.7	22.6	1.73125	1.68043	2.13953	1.96429	2.42895	2.34324	19.4	21.3333	20.1	21.9	17.5455	23.5	16.75	24.1111	23.7778	22.2222	17.9	18.4167	19.3	24.2222	24.6667
1012	18.6	19.6	18.1	19.8	20.5	19.8	1.575	1.68696	2.02558	1.9881	2.38158	2.36486	18	20.4444	19.1	21.1	16.3636	25.125	16	22.8889	21.8889	21.5556	16.7	18.8333	17.9	23.2222	23.7778
1013	17.8	19.6	16.6	18.4	20.3	20.1	1.65	1.63696	2.12093	2.1119	2.33421	2.32703	18.3	20.8889	18.1	20.6	17.3636	25.375	15	23.1111	22	19.5556	16.5	16.5	18.5	22.7778	22.2222
1014	18.7	20.7	18.7	20.1	21.2	20.4	1.51667	1.67391	2.12791	2.07381	2.28684	2.31892	18.4	21.1111	18.4	21.2	17.4545	25.625	15.6667	23	21.6667	19.1111	17.1	18.9167	18	24.6667	22.5556
1015	18.7	20.2	17.7	18.7	19.3	22	1.61458	1.55217	2.05116	2.1619	2.41053	2.27838	17.2	20.4444	17.8	20.5	18.2727	28.875	15	22.7778	23.7778	19.6667	17.4	19.8333	18.7	24.6667	23.1111
1016	18.9	19.7	17.2	19	20.7	21.6	1.60833	1.60435	1.96047	2.04286	2.40789	2.25946	18.8	21.5556	20	21.7	17.5455	24.25	14.3333	23.5556	23.1111	18.6667	17.4	18.0833	19.9	22.5556	22.7778
1017	20.4	20.2	20	21.1	20.6	21.5	1.71667	1.57391	2.07907	1.97381	2.40263	2.33514	18.6	20.2222	18.6	20.4	18.6364	29.125	15.1667	23	24.2222	22.5556	17.4	20.5	19.5	23	22
1018	17.6	20.2	18.4	20.9	21.6	20.3	1.52917	1.61739	2.02326	2.04524	2.39737	2.22432	17.6	20.2222	18.7	20.1	15.2727	27.75	15	22.3333	22.6667	22.6667	17.3	20.0833	20.2	23.5556	22.8889
1019	17.9	19	18.1	19.3	19.9	21.2	1.59583	1.57609	2.04186	2.1119	2.38684	2.35135	17	19.6667	19.2	20.3	16.2727	25.5	14.75	22	22.8889	20.5556	14.8	18.5833	16.8	21	20.6667
1020	19.3	20.7	17.8	18.1	20.7	20.2	1.59375	1.59565	2.14651	2.00476	2.39211	2.25946	17.8	21	18.6	20.8	16.8182	28.5	14.4167	22.5556	21.8889	21.6667	15.8	16.4167	18	20.4444	21.3333
1021	19	20.2	17.6	18.6	20.5	21.5	1.46042	1.61304	2.11163	1.89048	2.30789	2.27027	17.9	20.4444	18.7	19.6	16.8182	27.875	13.25	20.2222	22.7778	22.5556	17.8	15.9167	17.6	21	22.5556
1022	17.6	20.3	19.2	19.1	21.7	20.8	1.60625	1.66739	2.08837	2.01905	2.38684	2.26486	17.9	18.1111	19.1	20.8	17.8182	24.625	15.6667	20.6667	22.6667	21.2222	17.7	18.6667	17.5	22.7778	22.3333
1023	19.4	21.4	19.3	19.3	20.8	20.7	1.69375	1.66304	2.20465	2.02143	2.38947	2.32162	18	19.1111	18.7	21.2	16.3636	29.375	15.3333	22.3333	25	22.3333	17.2	19	19.6	23.4444	23.3333
1024	19.3	21.2	18.2	19.3	18.8	20.5	1.56042	1.56739	2.06977	1.9619	2.28684	2.22703	16.5	19.3333	19.6	20.1	17	26.125	14.25	21.6667	22.2222	20.3333	16.6	19.5833	18.5	23.5556	21.1111
1025	20.1	20.2	18.8	19.1	19.8	19.2	1.53125	1.51522	2.10698	2.0381	2.25263	2.16486	17.1	20	18.6	20.5	17.5455	26.375	16.1667	22.5556	20.8889	21.2222	15.1	19.9167	19.1	20.1111	21.8889
1026	20.3	20.9	19.1	20	20.7	20.7	1.64375	1.59783	2.08605	2.05952	2.46842	2.21351	19.1	19.8889	18.7	20.7	17	28.125	13.75	23	24.1111	21	18.3	17.5	18.1	24.1111	22.3333
1027	18.7	18.9	17.5	19.1	21.1	20.5	1.57083	1.60217	2.15116	2	2.35789	2.2973	18.8	20.8889	18	21.1	15.0909	27	16.1667	23.4444	23.3333	19.4444	16.8	17.5833	18.4	23.3333	22.6667
1028	19.4	18.1	19.1	20	19.1	20.3	1.45417	1.48913	2.04884	1.97619	2.3	2.15405	18.5	20.3333	18.6	20.1	16.7273	26.5	14.75	22.8889	21.8889	21.1111	16.9	17.1667	17.3	23	23.1111
1029	19.8	21.2	18.5	21.3	20.3	22.2	1.57083	1.4587	1.96047	1.89762	2.48947	2.25946	17.8	21	18.9	20.1	15.8182	30.25	15	23.6667	23.1111	21.1111	16.5	18.4167	18	23.3333	23.4444
1030	20.9	21.4	19.4	19.4	20.7	20.9	1.58125	1.63696	2.2093	1.99286	2.48158	2.24865	18.5	20.7778	19.3	20.4	17.3636	27.75	15.3333	23.3333	22.8889	19.8889	18	18.25	19.1	21.4444	23.6667
1031	17.4	18.6	16.9	19.1	19.2	19.1	1.52083	1.59565	2.12093	1.93571	2.27632	2.14324	16.4	17.3333	18.5	19.9	16.6364	24.25	13.9167	21.8889	20.5556	21.2222	15.5	15.75	18.3	19.4444	19.7778
1032	19.5	20.7	18.8	19.7	21	23.2	1.68542	1.50217	2.05349	2.02619	2.22368	2.38649	17.5	20.1111	20.3	21.6	18.8182	28.5	14.8333	23.4444	24.2222	21.6667	17.7	18.3333	18.1	22.1111	22.5556
1033	19.6	19.9	18.3	20.2	21.2	21.7	1.65417	1.6913	2.07209	2.14286	2.47895	2.38108	16.5	20.4444	17.6	21.5	17.3636	26.625	15.5	21.4444	22.4444	22.6667	16.4	19.3333	17.9	23.4444	21.7778
1034	19.3	19.3	16.7	18.3	19	20.1	1.55	1.54348	2.03256	2.0619	2.35789	2.25135	17.9	20.2222	16.9	20.6	17.1818	26.875	15	20.2222	21.2222	21.7778	16	18.5	18.1	22.2222	22.4444
1035	18.5	18.5	18.3	18.7	18.6	20.4	1.62292	1.61739	2.11163	1.94286	2.41053	2.26757	17.6	19.5556	17	20.7	16.6364	24.25	16.0833	23.1111	23	22.4444	17.5	17.25	17.2	24.4444	21.2222
1036	19.2	20.6	18.4	19.2	18.8	19.6	1.55625	1.55652	2.05116	1.94762	2.24211	2.32162	17.1	18.1111	17.7	18.7	17.2727	23.75	14.1667	19.1111	21.6667	19	15.1	16.3333	17.9	21.6667	21.5556
1037	19.4	20.2	19.1	20.1	21.1	21.6	1.525	1.57609	1.98837	2.13333	2.25	2.1027	17.3	20.5556	19.3	20.4	17.2727	27.125	14.75	22.6667	22.4444	22.1111	16.1	17.5	18.8	23.2222	21.8889
1038	19.2	19.7	19.3	20.3	20.7	20.1	1.61042	1.50652	2.1186	2.01429	2.30526	2.27838	18.2	20.2222	16.6	19.8	16.6364	28.625	13.1667	22	21.6667	20.6667	18.3	19.5	18.8	20.3333	21.5556
1039	19.1	19.3	18.8	20	18.6	19.6	1.56042	1.56957	2.13023	2.1	2.26316	2.34595	16.1	19.7778	16.9	19.6	17.0909	28.125	14.4167	20.5556	19.8889	20.8889	17.8	19.5	16.8	19.6667	19.4444
1040	20.4	20.4	18.4	18.8	19.6	20.2	1.6875	1.57826	1.97674	2.12381	2.38947	2.25135	17.1	19.6667	18	21.2	15.1818	27.125	14.9167	24.3333	23.5556	18.2222	16.4	18.6667	16.7	21.1111	23.1111
1041	19	20.3	18.6	19.5	19.7	20	1.58333	1.55	2.08605	2.06667	2.49211	2.32703	16.1	18.5556	19.2	20.4	16.7273	29.5	15.25	21.4444	23	19	17.3	15.5833	18.7	20.6667	19.8889
1042	17.9	19	17.3	18.6	18.6	18.8	1.50833	1.51087	1.96279	1.89524	2.26316	2.26216	16.4	18.1111	16.5	19.5	16.4545	26	15.0833	21	20.1111	18	16.4	19.9167	17.4	21.5556	20.6667
1043	18.9	19.7	17.5	18.3	19.3	19.1	1.62083	1.47174	2.0814	2.00238	2.3	2.14865	17.7	18.6667	16.8	19.1	16.4545	24.625	14.5	22.8889	21.2222	18.6667	16.9	15.75	18.1	21.4444	20.4444
1044	19.2	21.3	18.8	20	21.1	21.2	1.68125	1.54783	2.01395	1.95952	2.28421	2.31351	17.4	19.3333	18.3	20.8	16	27.25	14.8333	22.4444	22.4444	21.1111	17.3	18.5833	18.2	22.4444	21.8889
1045	19	20	17.5	19.5	19.9	19.6	1.63333	1.61304	2.06744	2.07143	2.41053	2.35405	18.2	19.4444	18.1	20.8	15.0909	27.125	15.9167	22.2222	21.4444	20.8889	18.6	17.0833	19.3	22	21.6667
1046	19	19.3	18.1	19.2	19	19.7	1.71042	1.53913	2.10465	2.16429	2.36842	2.38649	17.6	19.5556	18.3	20.6	16.4545	24.875	15.9167	21.8889	22.1111	20.5556	16.9	16.9167	18.5	20.6667	21.3333
1047	18.3	20.4	17.2	18.9	18.9	20.1	1.5625	1.56304	2.05116	1.96429	2.50789	2.3027	17.2	19.6667	18.3	19.7	16.6364	29.125	14.1667	23.1111	22	18.8889	17.1	18.0833	18.2	21.2222	22.3333
1048	17.7	18.4	18.5	20	20.2	20.2	1.66667	1.61957	2.05349	2.06905	2.32368	2.26757	17.5	20	19.3	20.1	14.8182	25.75	14.3333	19.8889	21.5556	19.6667	15.9	19.4167	18.8	23.6667	21.8889
1049	19.2	19.3	18.8	19.5	19.1	20.6	1.58958	1.54348	1.9186	2.04048	2.54737	2.15405	16.9	18.6667	16.9	18.5	13.9091	25.625	14.9167	21.3333	20.6667	19.1111	16.2	17.5	17.6	21	21.6667
1050	19.1	19.9	18	18.9	19.8	20.6	1.60417	1.5413	2.07674	2.02619	2.47368	2.30541	19.1	22	18.9	20.8	17.4545	30.375	16.6667	25	24.2222	21.7778	18.9	18.9167	19.4	22.3333	23.4444
1051	18.1	19.1	17.7	20.1	18.6	20.7	1.49583	1.58043	2.05116	2.00238	2.33158	2.18919	16.8	19.3333	18	19.7	16.0909	27.75	15.4167	19.5556	21.2222	18.3333	14.9	15.5833	18.2	21.3333	19.8889
1052	17.7	18.5	18.5	19.9	19.4	19.2	1.52708	1.53696	2.10698	1.95714	2.30526	2.31081	16.2	21.1111	19.4	19.8	17.4545	27.25	13.8333	22	21.4444	19.7778	17.3	16.6667	17.6	19.1111	21.2222
1053	18.9	20	17.9	17.7	20.1	20.4	1.58958	1.58478	2.03953	2.09048	2.42105	2.19459	17.9	19.3333	19	21.4	18.3636	26.25	13.5833	22.5556	23	21.8889	17.2	18.5833	17.5	18.8889	22.1111
1054	18.5	19.3	17.3	19.4	20.1	19.2	1.61458	1.67391	2.01163	2.05714	2.41316	2.40541	18.1	20.6667	18.7	19.6	16	27	15.6667	23.5556	22.2222	21.8889	18.1	17.6667	18.2	23.3333	21.6667
1055	18.2	18.7	18.1	19.5	18.9	18.9	1.57292	1.55435	2.03256	1.97857	2.33947	2.28378	18.3	19.7778	18.1	22.6	16.4545	26.625	13.8333	23	21.4444	21.2222	16.1	17.8333	18.7	24.1111	20.5556
1056	19.6	20.7	18.3	18.6	20.1	20.5	1.62708	1.68261	2.06512	1.99286	2.43421	2.49189	18.2	20.8889	17.8	22	17.1818	28.875	16	23.2222	23.7778	20.4444	17.6	16.6667	19.1	19.7778	22.6667
1057	18.5	19.5	17.7	18.3	18.6	19.6	1.55208	1.5587	2.1	2.01905	2.20789	2.25946	17.4	21.7778	17.3	20.7	15.8182	26	13.8333	20.6667	22.4444	18.3333	17.6	17.5	19.1	22.3333	24.1111
1058	18.4	19.3	17.3	18.6	18.1	19.8	1.47917	1.69565	2.01163	2.06667	2.29737	2.13243	18.2	20.2222	19	21.4	17.4545	24.5	15.9167	23.5556	21.4444	20.7778	16.6	17.0833	19.8	21.3333	22.5556
1059	18.5	18	17.6	18.1	18.7	18.5	1.55208	1.59565	2.1093	2.05	2.43684	2.29189	17	20.1111	16.2	20	16.5455	26.875	15.3333	21	22.1111	21	17.8	17.0833	19.9	20.6667	21
1060	17	19.4	17.4	18.4	19.8	19.4	1.55208	1.47609	1.96279	1.86667	2.34737	2.23514	16.5	19.2222	17	17.8	16.7273	23.875	12.5	19.6667	21.6667	17.3333	16.3	15.75	16.3	19.8889	18.6667
1061	18.6	19.3	18.7	17.8	19.2	19.1	1.54792	1.56957	2.01163	2.01429	2.27368	2.05135	17.5	20.3333	18.5	20.2	16.3636	27.375	16.1667	23.1111	23.1111	19.5556	15.9	16.6667	16.6	21.6667	23.5556
1062	17.6	19.3	18	18.4	19	19.6	1.6	1.63261	2.16512	1.97619	2.25	2.29459	16.7	20.2222	17	20.4	17.9091	24.25	14.6667	22.3333	21.7778	19.2222	15.4	17.5833	17.8	19.2222	19.8889
1063	18.2	19.2	17.6	19.1	19.8	19.3	1.55833	1.56087	2.02791	2.10238	2.30263	2.24324	17.8	18.8889	18.1	18.6	17.5455	27.125	16.3333	22	24.1111	20.3333	18.5	19.4167	18.8	22.6667	23.1111
1064	18	18.9	16.9	17.7	18.7	19.4	1.4875	1.53043	1.93256	2.04524	2.29474	2.22703	17.2	19.4444	18.2	18.9	16	26	15	22.2222	20.8889	19.2222	16.2	18.25	18.9	21.3333	20.3333
1065	18.6	19	18.9	18.3	19.8	19	1.63125	1.66957	2.02093	2.09048	2.27895	2.31892	16.7	19.1111	17.7	18.8	16.9091	25	15.3333	19.1111	22.5556	20	17.4	15.6667	18.7	19.3333	20.5556
1066	18.7	19.8	17.7	18.7	19.5	18.7	1.54792	1.56739	2.01395	1.98571	2.23158	2.21081	17.2	17.8889	18.2	19.1	15.8182	24.25	13.5833	21.3333	21.7778	19.7778	16.6	15.9167	18.1	20.2222	21
1067	18.4	19.8	17.1	19	20.2	19.1	1.6375	1.5587	2.07674	2.03571	2.41053	2.15135	17.7	21	18.5	19.5	15.5455	24.625	14.5	22.6667	22	19.8889	17.6	17.3333	19.5	23.6667	20.7778
1068	20.2	21.6	17.3	19	18.9	20.2	1.62292	1.60435	2.1	2.01429	2.38947	2.35135	17.1	19.4444	18.6	20.6	17.6364	26	14.5833	21.1111	22	19.7778	18.2	17.8333	19.2	21.6667	21.2222
1069	19.2	19.5	18.4	19.6	19.5	20.1	1.58125	1.66522	2.00233	2.02619	2.32368	2.30811	17.7	19.7778	18.5	19.3	16	27.5	15	20.1111	21.8889	18.5556	16.3	17.1667	17.7	21.6667	21.8889
1070	20.2	20.1	19.7	20.1	19.5	20.1	1.56875	1.49348	1.97209	1.95952	2.37105	2.1973	16.8	18.4444	19.5	20.4	16.9091	23.625	14.4167	21.5556	22.2222	20.8889	16.6	16.5833	16.5	18.6667	19.7778
1071	18.2	19.5	17.6	17.7	19.2	18.7	1.49375	1.61957	1.9907	2.12857	2.30263	2.2	17.4	18.4444	17.3	20.6	15.1818	27.375	14.6667	20.6667	22.3333	19.3333	15.8	17.9167	18.7	21.2222	20.3333
1072	17.7	18.2	16.7	18.6	19	19.7	1.55417	1.53696	1.98372	1.9881	2.24737	2.14865	16.5	17.5556	18.7	20.1	15	25.75	14.8333	21.2222	20.5556	16.2222	15.6	15.9167	17.2	21.6667	20
1073	15.8	16.8	15.8	16.7	17.9	19	1.55	1.4587	1.90465	2.02381	2.21316	2.21351	16.4	17.2222	16.3	16.4	15.4545	23.625	14	21	19.2222	18.8889	14.6	18.0833	17.3	18.4444	19.3333
1074	19.8	20.2	18.3	18.4	17.7	20.6	1.53958	1.63043	2.04186	1.99048	2.40263	2.34054	18.1	20.3333	18.4	19.6	16.6364	28.125	14.1667	22.2222	22.3333	19.5556	15.5	18.1667	17.7	22.2222	20
1075	19.4	20.1	18	19.1	20.1	19.3	1.52917	1.55435	1.95116	2.04286	2.36053	2.24865	18	20.1111	17.6	19.9	17	27.25	15.8333	21.6667	22.1111	19.1111	16.7	17.1667	19.3	23.5556	21.2222
1076	17.8	18.4	16.9	18.1	19.5	19	1.55833	1.52174	2.05116	1.97143	2.23421	2.01351	16.8	18.4444	16.1	19.5	15.3636	23.25	13.3333	20.5556	20.5556	17.6667	15.4	18.3333	16.9	21.7778	18.8889
1077	20	22	18.9	19.8	20	19.5	1.53333	1.53478	2.02093	1.96905	2.42105	2.30541	18.4	20.4444	18.7	21.2	18.2727	26.75	15.0833	21.3333	22.4444	19.2222	17.2	17.6667	18.7	23.3333	20.8889
1078	17.8	18.4	16.9	17	18.8	18.2	1.54375	1.4587	2.0186	2.01905	2.25	2.11622	17.2	19	16.6	20.1	17	24.5	15.25	19.2222	20.7778	18.8889	15.9	16.6667	17.5	20.3333	20.4444
1079	20	19.8	18.3	19.1	19.7	18.9	1.51667	1.49565	1.96744	2.10476	2.40789	2.20811	17.5	19.6667	17.1	20.4	15.9091	26.375	14.5	22.5556	22.1111	19	15.9	17.8333	17.6	23.6667	21.6667
1080	19.6	19.9	19.6	20.4	18.8	18.8	1.55833	1.61087	2.11395	1.91429	2.32368	2.18378	16.9	20.2222	18	19.7	16.1818	26.625	13.5	21.3333	22.8889	16.4444	16.5	16.9167	18.3	20.1111	20
1081	17.8	18.6	17.4	19.9	19	18.1	1.55417	1.44783	2.03488	2.05714	2.24211	2.05946	17.5	20.3333	18	19.6	16.6364	26.125	15.3333	22	21.5556	21.1111	15.7	18.5	17.8	22.4444	20.7778
1082	18.7	19.4	18.4	19.7	17.6	19.6	1.52708	1.50435	2.01628	1.93333	2.24211	2.07838	16.3	18	16.8	20.3	17.4545	26.75	15.6667	21.1111	20.2222	17.7778	15.6	16.1667	16.9	22	21.4444
1083	18.3	19.6	18	18.2	18	19.3	1.58542	1.65217	2.06047	1.99048	2.41842	2.21892	16.7	19.4444	17.5	19.4	17.7273	23.25	14	20.3333	21.8889	22.1111	18.2	18.5	18.1	21.5556	21
1084	18.3	19.4	17.9	18.8	18.3	17.6	1.4625	1.49783	1.9186	2.04762	2.22632	2.21892	17.3	19.8889	17.8	19.3	15.0909	26.625	14.75	21.5556	19.6667	19.4444	16.3	16.9167	16.8	20.5556	20.1111
1085	18.2	18.7	18	19.4	18.7	18.4	1.51042	1.55652	2.06047	2.10714	2.30526	2.22162	16.9	19.5556	16.2	20.1	16.5455	26.25	14.5833	20.5556	19.3333	18.6667	16.9	17.5	17.1	22	21.6667
1086	17.2	18.6	17.7	17.5	19.7	18.8	1.56042	1.43478	2.0186	1.99286	2.27895	2.25405	17	18.7778	16.4	19.1	15	25.75	14.25	20.2222	21.1111	17.7778	16.3	15	16.7	21.2222	19.2222
1087	17.3	18.2	17.2	17.9	19.1	17.7	1.49167	1.56522	1.97209	2.05476	2.29474	2.19459	16.8	19.4444	15.9	19	17.2727	22.25	14.0833	20	19.8889	20	14.9	17.0833	16.1	20.2222	20.7778
1088	17.7	18.7	17.2	19.4	19.3	19.1	1.44583	1.63261	2.07907	2.01905	2.28158	2.16486	16.8	19.6667	18.1	20.4	17.9091	23.75	15.1667	19.7778	20.8889	21.2222	17.3	18.4167	17.5	20	19.8889
1089	19.7	19.8	19.1	18.6	18.4	18.7	1.62708	1.60652	2.02558	2.00476	2.29737	2.27838	17.6	20.1111	18.4	21.3	17.6364	27.125	14.5833	23.2222	22	19.3333	17.4	17.9167	18.6	20.6667	21
1090	17.3	18.5	16.4	18.2	19.5	19.3	1.525	1.58478	1.9093	1.92619	2.19211	2.17568	17.4	20.8889	18.4	19.1	17.1818	24	15.5	22.3333	19.7778	18.2222	16.4	17.25	18.7	22.2222	18.4444
1091	18.6	18.5	17	18.7	18.9	18.4	1.54792	1.56739	2.03721	2.12619	2.26053	2.16757	17.9	19	16.4	20.3	15.5455	23.375	15.4167	21.8889	20.2222	19.8889	16.2	18.0833	16.9	21.7778	21.5556
1092	18.4	20.1	17.6	19.2	18.7	18.4	1.60208	1.46739	2.06744	2.06429	2.33684	2.24595	17.6	20	17.5	19.4	17.5455	27.125	15.9167	23.1111	22.3333	18.8889	16.5	16.25	18.2	20.3333	20.8889
1093	19.6	20.5	17.7	19.2	19.5	19.5	1.50625	1.51957	1.99535	2.01429	2.44474	2.16486	17.3	18.5556	18.3	19.8	16.3636	21.875	15.5	21.7778	21.3333	19.1111	16.1	19.6667	18.4	20.7778	20.6667
1094	17.7	19.6	17.4	18.8	17.8	18.9	1.53542	1.50652	1.97907	2.14524	2.43421	2.21081	18.3	18.5556	16.5	19	16.8182	25.125	14.5	22	20.2222	20.1111	17.9	19.0833	16.9	20.4444	20.3333
1095	17.9	17.6	16.1	17.8	18.2	17.1	1.56667	1.53043	2.02791	2.06429	2.24211	2.17568	16.2	18.2222	17.3	18.3	16.0909	24.75	14	21.8889	20.6667	19.7778	16.6	19.5	17.1	19.4444	19.3333
1096	17.4	18.8	15.8	18	19.1	18.6	1.51458	1.58043	2.0186	2.03333	2.21842	2.12973	16.4	20.1111	18.2	19.7	16.2727	27.375	14.6667	21.3333	19.2222	19.6667	16.5	17.5833	17.1	20.7778	21.1111
1097	17.7	18	16.1	17.8	18	18.7	1.54792	1.5087	1.98605	2.01905	2.22368	2.26757	17.1	18.5556	18.3	20.6	15.0909	25.625	14.25	22.4444	18.2222	19.5556	15.9	17.9167	16.5	20.4444	19.4444
1098	19.3	20	16.7	18	20.5	19.8	1.57292	1.55652	2.14884	2.15952	2.38158	2.38649	16.6	21.1111	17	20.7	17.5455	24.625	13.8333	20.6667	22.4444	23	16.3	18.0833	18.4	21.3333	22.3333
1099	16.9	18.9	16.6	17.4	17.9	18.2	1.375	1.52174	1.99302	1.93571	2.30789	2.22162	17	18.5556	17.3	18.7	16.7273	23.25	13.8333	21.2222	20.6667	19.4444	17.5	16.9167	17.2	19.1111	18.7778
1100	19.6	19.5	18.6	19.3	19.9	19.4	1.51042	1.56087	2.0093	2.03571	2.37368	2.21622	18	20.3333	18.2	21.6	16.2727	25.5	14.75	24.8889	21	19.5556	17.4	18.4167	18.7	22.2222	19.4444
1101	17.4	18.2	17.1	18.2	18.8	18.2	1.53125	1.59783	2.04186	1.96429	2.28421	2.23243	18.3	20.4444	17	18.8	17.5455	24.625	15	22.4444	22.2222	19.1111	16.5	15.8333	17.7	19.7778	20.1111
1102	19.2	20.4	17.4	19.8	19.1	18.3	1.5	1.44565	2.05581	2.02381	2.20526	2.20541	16.9	19.3333	18.3	19.1	17.3636	25.375	14.25	22.7778	21.5556	19.4444	16.5	18.8333	18.2	22.7778	21.8889
1103	18.9	20.6	17	18.5	20.1	18.6	1.57083	1.57174	2.09302	2.0119	2.37632	2.20541	16.5	18.3333	16.8	18.6	17.9091	23.875	13.25	20.6667	21.1111	18.1111	15.7	17.5	17.4	18.7778	21.2222
1104	18.3	18	16.8	18.5	19	17.9	1.51042	1.57391	1.98372	2.00952	2.27895	2.1027	18.4	21.2222	17.8	19.7	15.5455	25.875	12.8333	20.4444	21.1111	18.8889	16.4	18.6667	17.8	21.6667	20.6667
1105	18	17.6	16.1	17.2	17.8	17.5	1.50625	1.65652	2.04419	1.92143	2.38158	2.20811	17.5	17.7778	16.5	19	15.9091	21.75	14.25	21	19	18.8889	17.1	18.4167	16.5	24.2222	21.2222
1106	18.6	18.6	16.1	18.7	18.3	18.4	1.63542	1.54565	2.05581	1.99048	2.33158	2.14595	18	19.1111	17.6	19.6	16.7273	23.625	14.3333	22.5556	21.5556	20.6667	17.3	17.5833	17.8	21.6667	18.8889
1107	18.8	18.5	18	19.6	19	18.3	1.68125	1.52826	2.04651	2.00476	2.39737	2.34865	16	19.7778	17.1	20.7	16.6364	24.5	13.75	22.1111	19.7778	19	16.4	17.5833	16.9	19.5556	19.6667
1108	18.8	18.2	16.2	19	18.6	17.5	1.44792	1.56739	1.92558	1.9	2.35789	2.32162	15.8	19.1111	16.5	20	16.4545	24.125	13.4167	23.2222	22.1111	19.1111	15.4	17.75	18.5	22.5556	21.4444
1109	17.8	19	15.4	17.3	19	17.2	1.51875	1.5	1.88605	1.97381	2.30263	2.22703	15.8	19.6667	16.4	20	16.0909	23.875	11.8333	20.6667	20.3333	18.8889	16.9	17	17.1	22.5556	19.3333
1110	19.2	19.4	16.9	18	19.4	18.4	1.50833	1.49783	2.01163	1.93333	2.24737	2.25405	17.9	20.3333	16.6	21	13.4545	25.625	14.5	21.4444	20.3333	21.3333	16.5	17.3333	17.4	23.3333	22.6667
1111	16.7	18.6	17	18.1	18.2	17.5	1.44167	1.41739	1.91163	1.91667	2.26316	2.13784	15.9	20.1111	18.1	20	14.7273	23.75	14	21.4444	18.3333	16.7778	15.3	15.5	18.6	21.5556	19.6667
1112	17.8	18.6	16.4	17.5	18.1	18.1	1.52292	1.56304	2.05581	1.95	2.30263	2.24595	16.1	19	18.1	20.3	16	25	14.1667	19.8889	19.4444	20.4444	16.1	17.8333	17.5	20	18.4444
1113	17	18.6	17.4	18	19.5	19.5	1.51042	1.48696	1.99767	1.98571	2.26053	2.13243	16.5	20.4444	18	22	18.0909	24.625	12.75	19.8889	21.5556	18.8889	16.3	20.3333	16.2	20.5556	21.8889
1114	17.4	18.4	16.8	18.6	17.8	17	1.43125	1.4587	1.89767	1.83095	2.26842	2.22973	16	18.6667	16.5	19.1	15.2727	22.625	12.75	19.7778	18.6667	18.1111	17	18.5	16.1	19.8889	19.1111
1115	17.6	18.4	15.9	18.3	18	18.2	1.52083	1.47174	2.09535	1.99524	2.33421	2.26757	16.7	20.1111	16.5	19.3	16.1818	24.125	14.25	22.1111	22.6667	20.1111	17.3	16.25	17.3	20.5556	20.2222
1116	19	18.3	17.8	18.5	18.5	18.5	1.55625	1.53696	2.03953	2.0119	2.32895	2.24865	16.8	20	16.8	20.5	16.3636	23.125	12.75	23.6667	20.7778	19.5556	16.2	16.25	17.1	19.6667	20.2222
1117	17.3	19	16.3	18.7	17.8	19	1.53333	1.57609	1.95814	1.94762	2.33684	2.3	16.5	19.7778	18.4	20.1	18.5455	23	15.6667	22.5556	20	19.1111	16.2	19.25	18.2	21.2222	20.2222
1118	18	19.1	16.4	19.8	18.4	19.2	1.41042	1.50217	2.03953	2.05	2.39474	2.30541	16.3	18	19	20.5	16.1818	25.125	13.0833	18.8889	21.7778	19.4444	16.1	18.3333	17.6	19.8889	19.5556
1119	17.3	17.5	16.3	18.6	18.4	18.2	1.57708	1.55	1.9907	1.9381	2.43684	2.24054	17.1	21	17.5	18.7	15.4545	25.75	13.9167	21.7778	19.2222	18.2222	16.9	18.3333	17.6	19	20.8889
1120	19.2	20.1	16.8	18.4	19.7	17.9	1.40833	1.41087	1.98837	1.90476	2.19474	2.1027	17.4	20.3333	17.3	19.9	16.1818	24.375	14.9167	22.2222	21.8889	19.3333	16.3	19.8333	17.9	21.3333	20.7778
1121	16.8	17.5	14.5	17.1	17.7	18.9	1.50625	1.51957	2.00698	2.05476	2.14474	2.18108	16.6	19.1111	17.4	19.3	15.5455	24	13.1667	20.8889	17.8889	17.6667	16	17.3333	17	19.2222	17.7778
1122	19	19.6	16.5	18.8	19.4	17.9	1.57083	1.56957	2.01395	1.95	2.31579	2.16216	18.3	20	17.4	19.7	16.7273	27.125	14.1667	19.8889	20.8889	19.1111	16.8	17.5	17.5	21.6667	20.4444
1123	19.1	20.5	16.7	18.4	18.7	19.8	1.59167	1.62826	2.08372	2.08333	2.46053	2.16757	17.2	20.2222	18.6	20.1	17.4545	23.625	14.5833	21.6667	22.5556	20.2222	16.4	19.5	19.1	21.7778	20.1111
1124	17.4	19	16.4	19.1	18.8	18.9	1.55417	1.49348	2.09302	1.94762	2.26053	2.15946	17.7	19.5556	16.4	18.7	15.6364	25.75	13.0833	22.1111	20.4444	16.5556	15.6	15.5833	17.5	19	18.7778
1125	18.6	18	16.7	18.1	17.7	17.2	1.5	1.49348	2.07209	1.97857	2.24211	2.25405	18	18.4444	17.7	21.1	15.9091	25.5	13.6667	19	19.3333	18.1111	16.3	17.4167	17	19.3333	20.2222
1126	17.7	18.8	16.1	18.1	19.3	17.5	1.40625	1.37609	2.0186	1.95238	2.26316	2.0973	17.3	19.1111	17.4	18.3	14.9091	24.5	14.1667	20.4444	19.5556	18.3333	15.5	17.25	17.5	20.7778	19.3333
1127	18.7	18.4	16.5	18.5	18.8	18.8	1.46875	1.41957	1.91628	2.08571	2.32368	2.13514	16.7	20	16.7	21.3	15.9091	22	12.5	22.1111	19.7778	20.7778	17.3	19.0833	16.2	22.7778	20.1111
1128	16.9	15.9	15.9	17.7	18.2	18.8	1.48958	1.54783	1.94651	1.97619	2.27368	2.22973	16.6	19.2222	15.4	20.2	15.8182	24.625	12.9167	19.4444	19	17.3333	15.9	16.4167	17.1	21	19.1111
1129	17.3	18.5	16.2	17.9	17.6	17.7	1.43333	1.45435	2.00233	1.93095	2.30526	2.21351	16.1	18.7778	17	18.9	15.3636	22	15.4167	20.3333	20.8889	19.7778	17.7	18.4167	16.8	21.3333	18.2222
1130	17	17.8	16.7	17.9	18.4	17.3	1.43542	1.47174	2.04186	1.84524	2.26842	2.22432	14.8	18.1111	15.8	19.3	17.2727	23.875	13.4167	20.4444	20.3333	16.7778	16.4	17.8333	15.9	18.8889	19.4444
1131	18.3	19.3	17.1	18.5	17.4	17.7	1.50833	1.57826	2.05349	1.96429	2.19737	2.16486	16.2	19.6667	16.9	19	15.5455	24.25	13.0833	21.7778	20.6667	20	15.9	19	16.3	21.7778	20.5556
1132	17.4	19.2	16	19	18.5	19	1.41042	1.49348	1.95349	2.01429	2.23421	1.98378	16.9	17.6667	16.6	18.6	15.9091	26.875	13.75	21.1111	20	18.6667	16.6	20	16.5	22.7778	20.1111
1133	17.8	19.5	17.2	19.5	19.5	18.8	1.53125	1.56957	2.02558	1.95238	2.35263	2.18919	18.3	19.5556	18.5	19.4	16.3636	26.375	13.4167	21.2222	21.2222	22.2222	16.3	20.5833	18.2	21.2222	21.2222
1134	18.9	18.7	16.3	18.2	18	17.3	1.52292	1.5587	2.04186	1.9881	2.30263	2.20541	16	19	16.7	18.6	16.2727	23.25	12.5	20.2222	19.7778	19.5556	16.6	19.3333	17.8	18.5556	19
1135	16.4	17.3	14.9	17.3	18.9	18.1	1.45208	1.50652	1.93721	1.88095	2.28947	2.17838	16.3	18.8889	18.2	17.9	16.9091	23.875	12.75	20.7778	20.2222	18.5556	16.1	16.3333	18.3	18.1111	20.8889
1136	18.9	18.5	16	18.5	20.2	18.7	1.53333	1.51739	1.9907	1.8119	2.16053	2.12432	17.3	17.8889	18.1	18.3	15	23.25	15.25	22.1111	19.8889	19.6667	16.2	16.9167	17.5	18.4444	19.3333
1137	18.2	18.6	17	18.7	18.8	17.5	1.5125	1.53478	1.99302	1.9881	2.27368	2.13243	16.4	18.3333	16	20.1	16.1818	26.875	13.6667	22.7778	20.7778	18.6667	16.3	16.6667	15.3	22	19.8889
1138	15.2	17.2	15.6	17.5	18.3	16.8	1.4625	1.43261	2.00233	1.97619	2.25	2.04595	15.8	17.4444	16.1	18.9	15.0909	23.125	13	19	20.2222	18.7778	15.3	15.25	16.5	18.5556	19.1111
1139	16.8	17.8	14.5	17.2	17.2	17.3	1.50417	1.48913	1.94419	1.92381	2.10526	2.17027	15.4	16.6667	16.9	16.9	14.5455	22.125	11.4167	20	17.6667	18.2222	15	16.25	16.2	18	18.5556
1140	18.1	19.1	16.5	17.9	18.6	18	1.49583	1.54348	2.04186	2.05238	2.25789	2.2027	15.9	19.3333	17.5	18.6	14.7273	22.875	13.8333	19.4444	18.2222	18.2222	15.8	16.75	16.7	18.5556	18.2222
1141	17.3	18.7	16.1	18.3	17.5	18.2	1.44792	1.52174	1.99535	1.90476	2.15	2.1027	16.3	18.8889	16.2	16.8	14.4545	25.25	12.5	18.6667	19.3333	16.4444	15.1	17.6667	16	19.6667	19.4444
1142	16.5	17.3	15.6	17.8	18.8	18.5	1.52917	1.55	1.96744	1.95476	2.22368	2.0973	15.2	17	17.1	17.9	14.0909	24	13.4167	20.2222	18.3333	17.1111	14.6	17.5	14.2	17.8889	18.7778
1143	18.7	20.2	16.8	19.3	19.3	19.7	1.57083	1.54565	1.9814	2.06429	2.3	2.34054	16.5	19.2222	18.7	19.5	16.4545	27.5	14.0833	22.8889	21.7778	20.8889	17	17.5833	17.5	22.7778	20.7778
1144	17.5	18.3	15.5	17.2	18.8	17	1.58333	1.39565	1.95814	2.04286	2.25263	2.26757	14.8	16.7778	16.4	17.4	14.7273	22.625	13.1667	20.8889	18.8889	18.5556	14.8	16.5	15.5	19.5556	16.7778
1145	16.9	17.8	16.1	18	18.8	19.7	1.51875	1.51957	1.97674	1.93571	2.03684	2.0973	15.9	17.3333	16.5	19.3	14.4545	23.125	12.9167	21.2222	20.6667	19.2222	16	16.9167	16.8	20.3333	20
1146	18.6	19.8	17.7	20.3	19.2	18.6	1.5125	1.4587	1.96977	1.95476	2.20526	2.22973	16.4	18.1111	16.9	20	16.1818	26.75	14.5833	22.6667	21.3333	20.4444	16.1	18.4167	17.4	20.4444	20.2222
1147	16	18.1	16.2	18	19	18.6	1.45208	1.39348	2.0186	1.91905	2.12105	2.19459	16.6	19.5556	17.4	19.7	15.8182	25.75	14.8333	20.4444	19.7778	18.2222	14.8	17.6667	17.3	19	18.8889
1148	16	16.2	14.1	17.6	18.2	17.2	1.45833	1.59783	1.86279	1.94524	2.21579	2.20541	16.1	17.7778	16.6	16.8	14.6364	21.375	11.9167	19.5556	18.2222	17	15.9	19.5	14.8	17.8889	18.5556
1149	18.4	19.3	16.2	18.6	19.3	19.4	1.48333	1.55435	2.02093	1.92857	2.09737	2.3	16.6	18.1111	15.5	18.8	15.8182	25.75	12.9167	20.6667	21.1111	19.1111	15.4	16	15.8	20.5556	17.1111
1150	16.2	16.2	14.6	16.7	18.5	17.7	1.45625	1.53913	1.84884	2.04762	2.26842	2.20811	15.6	16.7778	16.7	18.6	16.1818	23	12.5833	18.7778	19.3333	17.6667	16.6	17.5833	16.1	18.3333	19.8889
1151	16.1	15.9	14.1	17.5	18.4	18.7	1.50625	1.47391	1.94186	1.98571	2.33684	2.04324	16.2	19	17.6	17.5	14.6364	24	13.5	20.2222	19	19.6667	15.4	17.25	14.8	19.6667	18.6667
1152	17.6	19.1	15.9	18.1	18.9	18.4	1.48125	1.55	1.94884	1.8881	2.25526	2.2027	16.2	20.3333	17.1	19.5	14.9091	23	12.9167	18.4444	21.5556	19.8889	16.6	16.8333	16	20.4444	19
1153	17.4	18.1	14.9	16.1	19.6	18.4	1.5625	1.45652	1.96977	1.93333	2.10789	2.09459	15.4	19.5556	16.7	19	15.9091	26.375	13.5833	19.8889	20.2222	20.5556	16.1	17.4167	16.8	22.2222	20.6667
1154	17.9	16.7	14.8	17.9	18.9	17.7	1.58333	1.47826	1.84186	2.03333	2.18421	2.04324	14.7	17.8889	16.6	19.7	16.0909	26.125	12.3333	19.5556	20.4444	18	16	16.4167	16.2	17.6667	18.1111
1155	18.5	17.8	16.3	17.9	19.2	19.8	1.48125	1.44348	1.91628	1.96667	2.13684	2.02432	16.5	19.6667	17.4	21.3	16.1818	25	14.25	19.7778	19	18.3333	16	17.8333	16.9	20	18.7778
1156	17.9	17.6	17	19	18.2	18.1	1.45625	1.35217	1.85116	2.02857	2.13947	2.07297	15.3	19.4444	16.6	18.6	16.7273	22.5	13.4167	19.5556	18.5556	18	15.6	17.3333	17.4	21.2222	18.5556
1157	17.4	18.1	15.9	18.3	19.2	17.5	1.45833	1.5087	2.0093	2.01667	2.28684	2.16757	15.7	20.2222	17.2	21.1	15.5455	25.75	12.5	21.5556	20.5556	18.2222	15.5	16.9167	16.5	21.6667	21
1158	15.6	17.3	15.3	17	19.9	18.2	1.45417	1.54783	1.92326	1.94048	2.42105	2.18378	17.2	20.6667	17	20.5	16.5455	25.25	12.9167	21.2222	20.5556	18.4444	15.9	18	16.8	21.4444	20
1159	17.6	18.6	15.5	17.6	19.7	17.6	1.43333	1.43261	1.91395	1.95476	2.24474	2.14324	14.9	16.4444	15.5	18.2	15.5455	21.625	11.4167	19.8889	17.2222	16.4444	15	16.3333	15.8	20.2222	18.3333
1160	17.7	18.7	16.8	18.6	19.5	18.8	1.45417	1.62609	1.87907	1.87619	2.26579	2.01892	16.7	18.1111	16.8	18.2	14.1818	24.5	12.8333	20.2222	18.7778	17.4444	16.4	16.5833	16.2	20	20.3333
1161	18.3	18.8	15.8	18.4	19.5	18	1.51458	1.60435	2.01628	1.97143	2.31053	2.2	16.7	19	17.2	19.4	15	25.375	13.6667	19.6667	20.4444	19.2222	16.2	17.4167	16	21.3333	19.3333
1162	18.4	19.1	14.9	18.7	19.2	17.5	1.46667	1.47826	1.8907	1.9881	2.38947	2.21351	15.8	16.8889	16.1	18.7	15.4545	26.5	13.8333	18.2222	19.2222	18.4444	16.4	17.9167	15.6	20.3333	17.8889
1163	17.7	18.1	17.4	18.9	20.1	17.7	1.4875	1.45	1.93721	1.93095	2.3	2.18919	16.8	18.7778	15.7	18.8	16.0909	25.125	13	21.2222	18.1111	19.3333	16.1	17.6667	17.4	20.2222	20.1111
1164	17.2	16.9	15.1	17.5	19.6	18.1	1.52083	1.51957	1.9093	1.97143	2.31579	2.24054	16.8	17.7778	15	18.1	15	23.875	12.5	19.3333	19.8889	17.1111	16.3	16.5833	16.8	19.5556	18.3333
1165	16.2	17.1	16.1	18.7	19.1	18	1.41042	1.40652	1.9186	1.95	2.15263	2.16216	14.7	17.5556	16.3	17.5	15.2727	23	13.0833	17.6667	18.8889	18.1111	15.2	15.75	15.3	20.2222	17
1166	16.3	17.3	15.7	18	18.4	16.9	1.46042	1.36087	1.91628	2.02857	2.16842	2.11622	16.4	17.3333	16	20	15.6364	26	13.75	21.3333	20.6667	17.7778	15.7	15.5833	16.4	19.1111	20.3333
1167	17.3	17.9	16.2	17.9	19.5	18.2	1.47292	1.46087	1.9093	1.99524	2.38947	2.12703	15.7	17.2222	15.4	20	16.5455	23.5	13.5	21.2222	19.4444	17.5556	15.4	15	16.3	19	18.5556
1168	18	18.3	15.6	17.7	17.7	17.1	1.45	1.45217	1.84186	1.87143	2.16053	1.9027	14.9	16.1111	15.9	17.9	15.7273	21.25	14	19.5556	18.8889	17	15.8	17.25	16.7	20	18.6667
1169	17.8	18.5	15.9	19.3	20.5	19.7	1.40208	1.49348	1.87209	1.87143	2.17895	2.09189	17.1	18.5556	18.5	20	15.3636	25.125	13.1667	20.3333	20.1111	17.7778	16.4	17.1667	17.9	21.2222	20.1111
1170	17.1	16.9	15.6	18.2	19	17	1.43542	1.55217	2.05814	2.08333	2.21316	2.07297	17.4	19.3333	16.7	18.3	16.6364	24	12.9167	22	19.6667	18.7778	16.4	18.5833	17.4	20.6667	20.6667
1171	17.2	19.1	15.7	17.7	19	19.8	1.42708	1.45652	2.0093	2	2.18947	2.07027	17.3	19.6667	18.7	20.4	13.9091	23.75	13.4167	21.2222	20.2222	19	16	17.0833	18.5	22.3333	21.7778
1172	18.1	18	16.4	19	20.5	20.1	1.44375	1.4913	1.90698	1.91667	2.13158	2.2	17.2	19.7778	17.8	21.1	17.4545	24.875	13.4167	21	20.3333	18.1111	15.5	17.5	17.3	22.5556	20.3333
1173	18.8	17.6	16.3	18.7	19.9	19.2	1.49583	1.50217	1.97442	2.00476	2.3	2.07838	17.9	17.2222	18.9	19.1	16.8182	23.5	14.4167	19.1111	19.6667	20.8889	18.5	17.25	17.1	21.4444	21.4444
1174	15.8	16.6	14.2	17.7	18.9	17.2	1.46667	1.43913	1.8907	1.97381	2.25	2.15135	16.4	16.3333	15.1	19	15.5455	22.75	13.4167	18.6667	16.7778	19	15.4	17.3333	17.1	19.8889	19.2222
1175	17.2	17.2	16.4	18.7	19.3	18.4	1.45208	1.41739	1.86047	1.95	2.21316	2.12432	16.4	17.5556	17.9	19.2	16.1818	23	14.9167	19.8889	19.5556	17.5556	15.6	16.75	17.7	20	19.4444
1176	18	18.6	17	18.8	19.7	18.3	1.45	1.48261	1.92326	1.82143	2.17632	2.15135	17	20	18.5	21.6	18.1818	24.125	15.25	21.1111	21	17.1111	18.1	19.0833	17.7	22.1111	19.1111
1177	18	17.5	14.9	17.8	18.7	18.3	1.3625	1.46087	1.9	1.84048	2.24737	2.08378	16.7	17.6667	18	18.5	14.3636	22.25	13.6667	20.1111	19.3333	17.1111	16.5	16.3333	17.5	20.4444	18.7778
1178	19.6	19.4	17.6	18.7	20.6	20	1.38125	1.51957	1.90465	1.95952	2.23684	2.16216	15.7	17.8889	16.6	21	16.0909	26.5	15.0833	22.4444	20.5556	19.7778	17.7	16.75	15.8	18.4444	20.2222
1179	17.1	18.5	16.9	18.5	20.1	19	1.41667	1.50652	1.99535	1.99762	2.23158	2.12703	19	21.6667	18.5	21.2	15	27.125	13.6667	21.3333	20.8889	19.2222	16.4	18.3333	18.7	21.2222	20
1180	18.1	17	16.3	18.7	19.6	18	1.43542	1.51957	2.01395	1.99524	2.25789	2.07838	18	18.7778	15.7	19	17.5455	23	13.0833	20.6667	21.2222	17	15.2	18.5833	17.1	21.2222	19
1181	18.3	17.6	16	18.5	17.6	18.9	1.44375	1.49783	1.83256	1.91429	2.23947	2.1973	17.1	16.7778	16.4	19.1	15.7273	26.625	14.9167	20.8889	20	19.2222	14.1	18.4167	16.8	20	18.4444
1182	18.2	19.8	16.6	19.7	20.1	19.9	1.475	1.51739	1.96047	2.0381	2.15	2.16486	17.5	20.4444	17.6	19.9	16	25.5	14.1667	20.6667	20.1111	17.8889	17.1	17.5	18.5	21.5556	18.7778
1183	17.8	18.6	16.8	17.9	20	19.5	1.45208	1.62391	1.95581	2.03571	2.31316	1.98378	16.7	19.3333	19.1	19.1	16.4545	27.625	14.9167	20.1111	19.8889	18.3333	15.5	17.0833	17.1	20.4444	20.7778
1184	17.9	19.4	16.2	18.2	19.4	19.1	1.42292	1.42609	1.87442	1.87857	2.17632	2.15946	15.5	16.7778	17.5	18.5	14.4545	25.625	13.5833	20.8889	20.6667	20.3333	15.6	17.75	17.4	19.1111	19.7778
1185	18.6	19.4	15.3	17.5	19.3	20	1.52708	1.52174	1.9814	2.02857	2.24211	1.98919	15.7	19.2222	16.8	20.2	14.9091	25.125	12.8333	20	21.4444	17.6667	17.1	15.9167	18.2	18.5556	19.5556
1186	17.2	19	15.9	17.5	19.4	17.8	1.39792	1.5413	1.93023	1.95238	2.29737	2.0973	15.5	16.6667	15.1	19.2	16.2727	23.125	13.25	21	19.5556	17.3333	15.1	16.75	16.4	19.1111	17.7778
1187	17.1	18.2	16.8	19.3	18.4	18.9	1.48542	1.47609	1.96279	1.95476	2.29211	2.16216	16.6	18.5556	19	21.1	17.0909	26.125	14.75	22.2222	20.1111	17.7778	16.6	18.75	18.9	20.7778	18.5556
1188	16.3	16.9	14.8	18.1	18.2	17.9	1.51667	1.48043	2.01395	2.15	2.16842	2.05676	16.1	18.6667	15.9	18.1	15.8182	26.625	13.5833	22.2222	18.8889	15.8889	16.2	17.5833	16.8	20.3333	21.4444
1189	17.7	19.3	15.9	18.6	19.6	18.1	1.43125	1.42609	1.87209	1.9119	2.30526	2.20541	16.4	19.2222	17.1	18.4	15	26.75	11.5833	20.3333	17.8889	18	17.2	16.75	14.2	21.1111	18.5556
1190	18.7	19.1	16.7	18.7	17.8	18.4	1.36667	1.37391	1.85116	1.94762	2.08421	2.16216	17.4	20	17.9	20	16.8182	23.375	14.8333	21.2222	19.6667	17.5556	14.6	15.4167	17.1	20.3333	19.3333
1191	18.3	18.1	16.7	18.5	17.8	17.2	1.39167	1.46522	1.90698	1.98571	2.14211	2.11892	18.2	18.8889	14.9	19.1	15.6364	23.375	13.25	19.6667	19.2222	18.4444	15.2	18	16.9	17.7778	21.7778
1192	17.9	18.9	16.1	18.1	19.4	19	1.44583	1.40435	1.86977	1.84762	2.19737	2.13514	17.4	20.2222	17.2	21.3	17.0909	29	14.8333	22	22.2222	19.8889	18.4	17.8333	17.5	22.1111	20.2222
1193	16.6	19	15.9	18.9	20.1	18	1.37917	1.49348	1.9093	1.97857	2.32632	2.21622	17	19.2222	17	20.6	16.0909	23.625	13.5833	20.3333	19.3333	17.6667	17.3	20.6667	17.8	20	19.3333
1194	18.7	19.5	16.4	19.3	20.4	19.2	1.59792	1.47391	2.03721	1.98095	2.31842	2.25676	17.9	19.2222	17.1	20.4	15.8182	24.5	14.6667	22	20.3333	17.5556	17.4	18.8333	18.6	20.4444	19.3333
1195	16.7	17	16.4	17.9	17.9	17	1.42292	1.48696	1.86047	1.82143	2.12368	2.24054	17.3	18	15.4	18.9	16.2727	25.125	11.5	21	19	19	15.9	16.9167	16.3	21.6667	18
1196	17.1	19	16.7	17.5	16.7	17	1.45833	1.54348	1.93256	1.9381	2.22105	2.19189	17.6	18.2222	17.3	19.1	16.5455	26.625	13.5833	20.2222	18.5556	16.8889	16.4	15.75	16.4	18.5556	19.4444
1197	17.3	18	15.8	17.4	18.6	18.6	1.56875	1.5587	1.93023	1.98333	2.32368	2.37838	16.8	19.3333	17.3	20.4	13.2727	23.125	12	20.5556	20.3333	17.8889	16	17.0833	17.2	22.1111	19.1111
1198	18	18.8	17.1	19.1	19.2	17.9	1.52708	1.47826	2	1.97857	2.24474	2.18649	16.3	18.8889	17.4	19.5	15.8182	24.625	14	22	21.1111	18	15.8	15.6667	17.6	20.7778	19.5556
1199	17.2	18.6	16	16.8	19.2	18.3	1.44375	1.50217	1.94884	1.95476	2.14474	2.08649	15.5	16.5556	16.6	19.1	17	25.125	12.9167	18.8889	19.3333	20.1111	15.5	17.9167	16.6	18	17.1111
1200	18.1	19.1	16.3	19	19.4	19.6	1.49792	1.57391	1.94884	2.0881	2.46053	2.28649	17.2	19.6667	18.9	19.4	14.3636	27.125	15.4167	21.3333	20.6667	18.6667	15.6	16.5	17.2	21.8889	20
1201	17.1	17.9	15.3	17.1	19.1	18.7	1.43958	1.55652	1.91395	1.90238	2.12632	2.02162	15.8	16.6667	17.2	18.9	15	24	13.1667	19.2222	18.7778	19.4444	16.4	14.4167	18.1	20.6667	18.3333
1202	17	17.4	15.7	18.5	18.7	18.9	1.47292	1.47174	2.00465	1.89524	2.22895	2.14595	17.2	17.6667	15.7	19.2	16.0909	24.625	13.25	18.4444	20.4444	20	15.9	17.3333	15.6	19.3333	19.5556
1203	17.1	18	16.1	18.2	19.4	19.1	1.55	1.56304	2.02093	1.97619	2.20789	2.17568	16.5	18.3333	16.4	19.5	16.4545	26.625	15.3333	19.6667	18.2222	18.2222	16.3	16.5	16.5	19.5556	19.8889
1204	18	17.8	17	19.6	20.5	18.9	1.45625	1.36522	1.92791	1.86667	2.10263	2.05946	15.5	17.7778	17.3	19.6	16.2727	23.5	14.1667	20.4444	19.8889	21.8889	16.4	16.0833	17.2	21.3333	20.3333
1205	18	18.1	16.6	18.3	19.2	18.3	1.41667	1.48261	1.86047	1.97381	2.29737	2.12973	16.9	19	17.1	21.1	16.4545	24	13.4167	19.5556	19	19.1111	14.7	16.6667	16.6	20.7778	19.2222
1206	16.2	16.6	16.2	17.8	20.2	18.1	1.475	1.47609	1.90233	1.9381	2.26053	2.10541	15.3	16.8889	17.5	18	15.0909	23.75	13.9167	19.8889	19.8889	18.1111	15	16.1667	16.3	19.5556	17.4444
1207	17	18.3	16.1	17.9	18.9	17.4	1.32708	1.48043	1.92326	1.93095	2.11842	2.24324	15.7	16.7778	17.4	19.8	17.4545	24.125	13.1667	19.6667	18.7778	18.3333	14.6	17.5833	16.9	19	20
1208	16.4	16.7	16.6	18.2	19.4	18.5	1.4	1.53261	1.86279	1.89286	2.3	2.12703	17.1	18.4444	16.6	20.1	15.7273	21.75	14.25	19.4444	20.4444	18.7778	15.5	15.1667	17.3	20.7778	19.5556
1209	19.6	19	17.2	19.3	21.2	20	1.45833	1.51087	1.95349	2.05238	2.27105	2.10811	18.8	19	17.5	21.1	15.8182	24.625	14.1667	22	22	19.7778	16.5	20.4167	17.2	20.4444	20.8889
1210	17.1	16.9	16.6	19.1	20	17.3	1.425	1.58261	1.94651	1.8119	2.24211	2.07297	16.1	18.1111	17.1	18.4	17.2727	22.375	14.5	19.5556	20.1111	19.7778	15.7	18	16.5	18.6667	19.7778
1211	17.6	19.6	16.7	19.1	20.7	19.7	1.40417	1.56957	1.89767	1.9381	2.18947	2.15946	17.4	19.5556	17.2	20.5	16.3636	26	14.1667	19	21.2222	19	15.7	14.9167	16.5	20.3333	20.8889
1212	17.4	18.2	16.2	18.5	19.5	18.5	1.44167	1.53261	1.90233	1.89286	2.28947	2.21081	17.1	18.2222	17.6	19.8	15.8182	26.25	13.5	20.1111	20.2222	18.5556	16.6	17.25	16.2	21.3333	18.6667
1213	16.4	16.5	16	18.6	18.7	18	1.35208	1.37609	1.86977	1.78571	2.10526	2.20811	17.2	17.7778	17.5	18.7	15.1818	22.875	13.8333	21.5556	19.8889	19.7778	15.9	15.4167	16.5	20.3333	22.3333
1214	17.7	17.7	17.1	18.3	19.9	17.9	1.41458	1.51304	1.83721	1.92143	2.10789	2.04595	16.5	18.2222	17.7	19.7	17.5455	25.625	13.5833	19.4444	19.4444	20	15.8	16.4167	17.6	20.1111	20.4444
1215	17	17.9	15.1	18.3	19	17.9	1.46875	1.45435	1.90465	1.79762	2.24737	2.04054	16.4	18.5556	18	19.5	15.6364	25	11.6667	19.1111	19.3333	19.5556	15.3	14.9167	17.2	17	21.5556
1216	16.6	17.3	15.9	17	19.6	18.1	1.475	1.4587	1.86744	1.85714	2.08158	2.01081	16	16.7778	15.4	17.7	16.2727	21.5	12.75	17.1111	19.2222	20.3333	16.1	17.9167	16.1	17.4444	19.4444
1217	17.8	18.8	17.1	19.2	19.3	17.4	1.45	1.52609	1.84884	1.96905	2.20789	2.09189	17.6	18.8889	18.3	20.5	16.3636	23	13.5833	19.8889	19.6667	19.6667	15.9	17.5	17.5	20.6667	20.8889
1218	17	15.9	16.1	16.7	18	18.3	1.48333	1.57391	1.87674	1.96429	2.18684	2.1973	17.3	18.5556	18.2	17.9	16.7273	22.75	13.4167	19.4444	19.3333	20	16	17.5833	17.2	20.3333	19.2222
1219	16.7	17.2	15.8	17.7	17.4	17.5	1.40833	1.51522	1.86744	1.85952	2.15526	2.1027	16.1	17.2222	17.2	18.2	15.7273	22.75	13.8333	17	19	18	14.8	15.4167	15.8	17.3333	19.4444
1220	16.8	18	15.5	18.5	18.7	17.7	1.5	1.46957	1.95116	1.82619	2.31316	2.02162	16.5	17.8889	19.2	17.9	15.3636	25.875	14.6667	20.1111	21.2222	20.7778	15.4	18.1667	16.8	20.3333	21.2222
1221	16.3	17.3	16.3	18.3	17.9	17.7	1.41667	1.33478	1.8093	1.85714	2.23421	2.19189	16.7	17.4444	16.6	18.3	14.0909	21.625	15	19.3333	18.8889	18.7778	15.9	16.9167	16.8	21.2222	20.1111
1222	16.9	17.7	16	18.1	18.2	18.3	1.4375	1.4913	1.95349	1.83571	2.15789	2.12703	15.9	17.2222	16.5	19.4	15.1818	23.625	13.25	18.5556	20.2222	20.5556	15.7	18.1667	16.3	19.8889	20.5556
1223	15.8	16.2	15.6	16.8	17.8	16.9	1.475	1.44348	1.85581	1.92619	2.13947	2.05676	16.2	17.8889	17.3	18.8	15.1818	25.125	12.75	20.1111	18.8889	19.1111	14.7	15.3333	15.3	19.4444	19.5556
1224	16.4	18.2	16	17.1	18.5	17	1.46458	1.44348	1.92558	2.03095	2.12895	2.09189	16.8	18.2222	18.5	22.1	16.7273	23.875	14.9167	20.2222	23	19.7778	15.9	15.75	18.6	20.4444	21.8889
1225	16	16.2	15	17.9	19.2	18.9	1.43958	1.43261	1.87209	1.88095	2.14737	2.11081	15.9	18.2222	17.6	19.5	14.4545	21.25	13	19.8889	20.3333	18.4444	13.9	16	17.5	19.6667	19.7778
1226	18.4	17.7	16.5	19.1	19.5	18.4	1.44375	1.47826	1.94884	1.99286	2.16842	2.24324	16.4	18.1111	16.9	19.8	17.0909	26.875	14.3333	20.3333	20.3333	19.2222	17	19.4167	18.6	20.3333	20.2222
1227	17.7	17.9	16.9	18.5	18.9	17.9	1.43125	1.55	1.87442	1.92381	2.32632	2.16757	18	19.8889	17.7	22.3	16.2727	28.5	13.6667	21.1111	22.4444	22.7778	15.6	18.6667	18.5	22.7778	20.7778
1228	17.7	17.9	16.9	18.2	17	17.2	1.48333	1.41087	1.82791	1.94524	2.08158	1.94595	17	17.4444	19.1	19.2	15.4545	22.5	13.4167	18.6667	20.1111	18.7778	15.3	16.0833	16.9	20.2222	19.7778
1229	17.1	18	16.7	17.7	18.2	18.8	1.51667	1.5587	1.96512	1.90476	2.32368	2.02162	16.1	18.3333	17	19	15.0909	23.875	13.4167	18.4444	20.6667	17.5556	16.3	15.25	17.1	21.2222	20.5556
1230	19.8	19.7	16.6	18.7	20.1	18.4	1.59583	1.61522	1.8907	2.00238	2.30526	2.13784	17.2	17.5556	18.4	21	16.0909	24.5	14.9167	20.2222	20.4444	20.6667	16.6	17.5833	16	21.6667	20.8889
1231	16.7	18	16.6	18.1	18.4	17.6	1.49792	1.56087	1.88605	1.88571	2.13158	2.05405	16.6	18.3333	17.9	20	15.3636	24.125	15.4167	18	20.2222	21.1111	16.6	18.0833	15.9	20.1111	18.1111
1232	16.7	18	16.5	19.3	19.6	18.5	1.45833	1.46087	1.87209	1.81429	2.14211	1.97027	16.9	20.4444	17.4	19.5	17.2727	23.875	13.9167	19.2222	20.3333	18.2222	14.3	16.3333	16.8	19.2222	20.7778
1233	18.2	16.9	16.2	17.9	18.3	19.9	1.51667	1.52826	1.87674	1.79762	2.24474	1.9973	17	18	17.7	19.8	17.1818	23.25	13.5833	21	21.6667	22.2222	16.2	18	17.8	19.7778	21.1111
1234	16.5	17	14.3	16.6	18	15.5	1.40208	1.52826	1.9814	1.83571	2.16579	2.05135	15.1	16.7778	17.5	18.8	15.6364	20.375	13.6667	17.7778	20	17.7778	14.3	15.5	16.8	20.6667	18.5556
1235	18.1	18.8	16.3	18.5	18.8	18.1	1.43333	1.5087	1.95814	1.91667	2.11053	2.06486	16.6	19	17.2	20.2	15.9091	26	12.8333	19.7778	18.7778	17.8889	14.5	17.1667	17.2	20.5556	19.5556
1236	17	17	16.3	17.9	19	19.1	1.54792	1.42174	1.94884	1.95238	2.33158	2.1	16.7	19.3333	18.4	20.5	14.6364	23.625	13.75	19	20.3333	20.6667	16.4	17.6667	16.7	19.4444	20.2222
1237	17.8	18.1	16.9	17.8	19.1	19	1.43333	1.51957	1.89767	1.93095	2.12368	2.1027	15.6	16.5556	18.7	19.4	16.7273	25.5	13.5	17.6667	21.4444	18.6667	14.9	18.0833	16.4	17.6667	21.4444
1238	17.2	16.7	16	18.7	18.4	18.1	1.46458	1.3913	1.98605	1.92143	2.10789	2.07568	15.7	16.2222	15.8	19.5	16.5455	21.75	12.0833	18.2222	18.6667	19.3333	15.1	17	16.6	17.6667	19.4444
1239	19.9	18.5	17	18.5	18.1	20.3	1.5125	1.47174	1.88605	1.94286	2.22895	2.13784	18.7	19	18.2	22.7	16.0909	25.125	15.25	20.2222	21.6667	21.8889	17.5	18.9167	18.1	20.4444	21.4444
1240	16.9	17.4	16.4	17.9	17.5	19.2	1.3375	1.46522	1.84186	1.86667	2.11316	2.1027	15.5	17.6667	19.1	20.3	15.9091	25	13.25	19.4444	20.7778	17.3333	15.1	16.9167	17.8	20.6667	20.6667
1241	17.4	17.5	16.5	17.3	17.7	19	1.43958	1.44348	1.92791	1.89286	2.26053	2.09459	16.1	17.5556	17.2	19.2	16.0909	25.375	12.3333	19.4444	20.2222	18.2222	15.1	16.75	17	20	20.8889
1242	17.5	18.3	17.3	18	18.4	18.8	1.49375	1.53478	1.92558	1.91667	2.19211	2.03243	17.5	16.7778	17.3	19.8	15	22.625	12.9167	18.2222	19.2222	19.4444	16.3	19	18.2	21.4444	21
1243	18	17.5	17.1	19.2	17.5	18.5	1.46042	1.45	1.94186	1.88095	2.18684	2.07027	16.9	18.2222	17.5	20.7	15.2727	22.75	12.5833	19.8889	20.1111	22.4444	14.2	16.4167	17.4	19.4444	21.4444
1244	16.9	16.7	15.6	17.7	16.9	17.2	1.45833	1.41957	1.83721	1.91429	2.26842	2.22162	16.6	17.1111	18.5	18.3	17.0909	27	12.8333	19.5556	20.8889	19.3333	14.8	16.8333	16.6	19	19.8889
1245	18.1	18.4	16.8	17.5	19.3	19.2	1.48333	1.52609	1.98837	1.95714	2.42895	2.18649	16.3	17.5556	17.7	19.7	13.9091	24.125	13.6667	19.1111	21.3333	19.7778	15	15.4167	15.9	23.5556	19.6667
1246	17	17.1	15	17.3	18.6	16.9	1.38125	1.45	1.86047	1.81429	2.20263	2.08919	16.8	16.3333	18.4	18.9	16.0909	25.25	14.8333	16.5556	20.4444	18.5556	14.4	16	17.3	20.6667	19.5556
1247	16.5	17.9	16.3	16.8	18.1	18.5	1.48542	1.38261	1.88837	1.80476	2.09474	2.0027	16.5	19.1111	18.1	18.7	16.9091	26.125	14.5	19.7778	21.2222	18.8889	15.7	15.8333	17.5	20.5556	20.4444
1248	15.9	17.8	15.6	17.8	17.6	17	1.42083	1.46957	1.9814	1.96667	2.08158	2.23784	16.8	18.7778	16.6	18.2	14.5455	24.375	13.4167	18	18.2222	17.6667	13.4	15.75	14.9	16.2222	17.4444
1249	16.8	19.2	16.7	16.9	18.3	17.7	1.42917	1.52174	1.84186	1.90714	2.28684	2.11351	13.5	16.3333	18.4	18.5	15.3636	24.25	14.1667	19.3333	19.1111	16.7778	14.9	15.9167	17.1	19.7778	20.4444
1250	17.7	18.5	16.1	17.2	18.7	20	1.56667	1.54783	1.97442	1.99762	2.39737	2.05676	16.6	17.6667	17.3	20	16.8182	23.5	13.75	20	21	20	16.1	17.3333	17.1	21.8889	20.4444
1251	17.5	17.9	16.6	18.4	19	18.4	1.46042	1.4587	1.87907	1.98095	2.24211	2.18378	17.3	17.7778	17.8	19	16.3636	27.25	14.9167	18.8889	19.6667	19.3333	15.1	17.25	17.5	18.3333	19.6667
1252	16.3	16.8	15	16.5	19.4	17.9	1.51667	1.45652	1.96047	1.9119	2.24474	2.04865	16.9	18.2222	16.4	18.7	15.9091	24.75	14	16.6667	19.2222	19	14.9	16.8333	16	19.1111	19.4444
1253	16.4	18.3	15.6	17.4	17.6	18.5	1.36458	1.46087	1.85116	2.00238	2.10263	2.05676	16.4	17	15.8	18.6	17	22.625	14.1667	18.1111	22.1111	18.5556	15.3	15.5	16.1	19.8889	21.2222
1254	15.6	16.6	15.5	17.8	18.2	18.5	1.37292	1.41957	1.97907	1.92381	2.16579	2.04324	15.1	17	15.2	18.1	16.3636	22.125	12.5833	17.1111	20.2222	18.4444	15.3	14.1667	15.5	19.1111	20.5556
1255	15.7	16.5	15.2	17.2	19	19	1.39792	1.46304	1.93256	1.8	2.18684	2.11351	15.6	18.8889	17.8	20.4	15.1818	22.625	15.0833	17.2222	19.6667	19.7778	15.1	16.0833	16.8	19.8889	21.5556
1256	16.6	18.3	16.1	17.2	17.8	18.4	1.3875	1.43696	1.90465	1.91429	2.27368	2.04865	16.9	18.2222	17.7	19.3	17.3636	23.75	13.75	18.6667	20.5556	20.1111	16.1	17.25	16.1	20.1111	20.5556
1257	17.3	17.4	15.3	16.5	18.6	18.5	1.4	1.45	1.95581	1.85	2.16579	2.11892	17.2	16.4444	16.6	18.6	14.8182	24	14.5	18.6667	19.4444	18.7778	14.4	17.75	15.7	18.6667	20.5556
1258	17.2	17.8	15.2	17.9	17.5	18.4	1.47292	1.46957	1.90465	1.92619	2.18947	2.0973	15.6	16.1111	17.4	18.5	16.8182	24.125	14.1667	19.1111	21	18.2222	14.2	14.6667	15.6	19.4444	20.5556
1259	16	17.3	15.5	17.3	19.9	18.6	1.48125	1.48261	1.85581	1.81905	2.17105	1.98378	16	17.3333	18.7	18.1	16	23.875	12.3333	19.2222	20.5556	17.5556	14	15.25	18.7	20	21
1260	16.3	16.6	15.6	16.8	17.7	16.3	1.45208	1.54565	1.93953	1.87143	2.1	2.19459	16.1	16.8889	17.8	19.6	15.1818	22.875	13.6667	18.5556	20.2222	16.1111	13.8	15.5	16.5	19.1111	19.6667
1261	17.8	18.1	16.8	18	17.8	18	1.475	1.58043	1.93023	1.8	2.21579	2.06216	17.2	17.8889	16.8	20.2	15	25	14.1667	17.3333	18.5556	16.7778	14.4	15.75	17	19.8889	19.7778
1262	15.6	16.8	14.4	16.7	18.3	18.1	1.425	1.43913	1.77674	1.85	2.13684	1.95405	15.4	17.1111	16.5	17.9	15.8182	25	14.3333	16.5556	19.8889	16.5556	13.8	14.3333	15.3	17.7778	18.8889
1263	16.8	18.2	16.7	19	19.2	17.9	1.37917	1.41087	1.93953	1.82143	2.11316	2.07838	16.8	16.8889	17.6	18.7	16.7273	25.125	13.25	19.7778	19.5556	21.4444	15.1	18.0833	18.6	19.6667	20.7778
1264	16.3	18.5	15.4	16.2	17.8	18.3	1.39583	1.48913	1.84419	1.89048	2.14211	2	14.8	16.1111	15.2	19	14.6364	22	13	17.1111	18.7778	19.1111	15.7	15.3333	15.5	17.8889	17.5556
1265	17.1	17.9	16.9	18.1	17	18.4	1.30208	1.4587	1.83256	1.82857	2.07368	1.94595	17.8	18.1111	19	20.7	15.3636	22	16.25	19.5556	19.3333	18.5556	15.5	16.0833	18.1	21.7778	21.3333
1266	17.5	19	15.6	17.7	18.1	18.6	1.46875	1.48261	1.86512	1.91905	2.11842	2.05135	17.4	18.2222	17	18.8	16.3636	25	15.4167	17.5556	19.7778	21.3333	15.5	15.5	17.1	20	20.6667
1267	18.1	20.1	16.5	17.9	18.2	18.2	1.42083	1.51739	1.73721	1.75	2.18158	2.03784	14.4	16.5556	16.1	18.5	14.6364	23	13.1667	17.6667	18.8889	17.5556	14.4	16.0833	16.3	19.5556	21.4444
1268	15.3	17.1	15.2	16.9	17.2	17.3	1.39792	1.50435	1.86512	1.85	2.12368	2.02703	14.3	15.6667	14.1	16.3	13.7273	23.25	13.0833	16	17.7778	18.5556	13.7	13.75	14.2	18.5556	19.3333
1269	17.5	16.3	16.6	17.9	17.4	18.1	1.43958	1.46087	1.87907	1.87619	2.25	2.0973	16.5	17	17.1	19	16.3636	27.25	13.4167	19.3333	19.2222	19.6667	15.1	17.5	17.2	20.8889	21.4444
1270	16.8	17.7	16.2	17.2	18.5	17.3	1.34167	1.40217	1.92558	1.81905	2.21579	2	16.5	17.6667	18.1	19.8	16.4545	23.875	13.75	17.5556	19.1111	20.4444	14.7	15.9167	17.7	18.8889	22.8889
1271	16	16.7	15.4	17.2	17.7	17.5	1.3875	1.4413	1.71628	1.84524	2.06053	1.97297	14.7	16.5556	15.6	16.9	14.9091	22.875	12.1667	17.1111	18.4444	17.7778	12	14.1667	15.8	15.1111	19.8889
1272	16.9	17.3	17	16.9	18.4	16.9	1.35625	1.45217	1.84419	1.8619	2.02632	2.15676	15.4	17.3333	16.4	17.8	16.1818	23.25	12.25	18	17.7778	19.2222	13.4	14.3333	16.6	17.6667	19.4444
1273	16.3	17.4	15.6	16.4	17.1	17.5	1.4125	1.50435	1.75581	1.75714	2.15	2.07027	17.4	16.6667	17.6	18.9	16.0909	24.25	12.9167	18.7778	19	18.6667	14.5	13.5833	17.6	21.2222	20.3333
1274	17.4	18.7	15.9	18	18.1	18.9	1.37708	1.51087	1.84884	1.75476	2.21316	2.13243	16.7	18	15.8	18.7	17.0909	24.625	13.6667	20.1111	22	18.6667	15.4	12.75	16	21.1111	19.8889
1275	17.1	18.6	18.6	19	18.8	18.6	1.49375	1.49348	1.83023	1.96667	2.28684	2.11081	17.7	17.5556	17.6	18.7	17.0909	22.25	13.3333	17.8889	18.7778	21.1111	15.6	18.1667	17.1	21.3333	20.2222
1276	15.3	16.3	15.5	17.5	17.2	17.7	1.47292	1.48478	1.84186	1.84762	2.23947	2.01892	16.7	17.5556	16.7	17.5	14.8182	18.5	13.6667	16.7778	19.7778	19.7778	13.8	14.0833	15.9	19.1111	19.3333
1277	16.4	16.8	15.7	16.9	18	16.9	1.47083	1.41957	1.73953	1.84762	2.20789	2.02973	15.9	17.2222	18.4	19.3	15.3636	21.625	12.9167	17.3333	18.4444	18.1111	14.3	14.6667	16.9	19.3333	21.1111
1278	15.9	18.6	15.5	16.7	18.4	18	1.41667	1.55435	1.93023	1.92143	2.28421	2.02432	16.8	16	17.7	18.7	17.2727	22.125	12.8333	18.5556	20.1111	18.1111	14.6	16.75	15.9	16.8889	20.8889
1279	16.8	18.9	16	17.7	19.3	19.4	1.51667	1.51087	1.87442	1.79286	2.12105	2.03784	18.2	18.6667	17	17.8	16.2727	23.25	14	18.4444	20.6667	19.1111	14	16.4167	16.4	22.8889	19.2222
1280	15	16.9	16.7	17.9	18.8	17.2	1.41667	1.38261	1.79302	1.75952	2.11316	2.06486	16.2	16.7778	18.4	17.7	17	23.5	12.5	17.7778	19.3333	18.6667	14.6	15.5833	16.6	18.7778	20
1281	16.1	18.6	15.7	16.3	18	17.2	1.3375	1.41522	1.94419	1.83571	2.13421	1.92432	15.6	16.7778	16.7	17.4	15.1818	19.75	12.25	16.7778	18.3333	19	15.4	15.3333	16.1	18.8889	19.2222
1282	19.1	20.2	16.8	17.9	19	19.5	1.40833	1.45217	1.8	1.90714	2.29474	2.08108	18	18.3333	19.5	20.2	16.9091	26.5	13.9167	18.6667	22.3333	20.8889	15.3	17.4167	18	19.3333	21.7778
1283	17.4	18.2	16.5	18.5	19	17.4	1.425	1.51739	1.88837	1.9119	2.21053	2.0973	16.5	17.7778	18.2	18	17.1818	24.625	12.25	18.5556	20.3333	18.7778	13.5	17.0833	15.2	17.8889	20.5556
1284	16.1	18	16.1	18.1	17.5	17	1.375	1.37391	1.79535	1.81429	2.19737	1.90541	17.3	16.6667	16.9	19.8	16.0909	22	12.6667	19.6667	18.1111	16.6667	14.5	15.1667	16.1	19.2222	20.3333
1285	17.3	18.1	16.2	18.3	18.1	17.5	1.35	1.37174	1.7907	1.77143	2.13158	1.87838	15.7	17.2222	16.7	19.1	16.0909	24.75	15	17.2222	20.4444	18.2222	15.5	15.0833	16.7	21.5556	19.4444
1286	16.8	18.5	15.6	16.8	18.6	18	1.49583	1.4087	1.78837	1.95	2.24474	2.03243	16.9	16	17.5	19.2	15.1818	25.75	12.8333	20	18.4444	18.8889	15	14.75	15.3	17.7778	18.6667
1287	17.2	18.6	16.6	18.3	19.4	17.7	1.54792	1.59348	2	1.95	2.32105	2.13784	15.2	16.4444	17.5	18.9	18.5455	24	14.6667	16.5556	18.4444	20.2222	14.3	15.5833	16.2	18.4444	20.2222
1288	16.4	16.6	15.2	16.9	17	17.8	1.40417	1.45	1.92093	1.92381	2.25789	2.00541	16.2	16.5556	16.1	18.8	16.2727	21.625	13.3333	16.8889	19	18.5556	15	14.25	15.7	19.4444	20.5556
1289	15.9	16	16.4	16.3	16.4	16.4	1.35208	1.45435	1.8186	1.66667	2.20526	2.07297	16.4	16.6667	16.5	16.7	13.7273	23.625	12.5	16.7778	18.4444	18.4444	13.4	14.6667	15.1	17.7778	19.3333
1290	16.6	17.4	15.5	17.7	18.1	17.7	1.40625	1.41739	1.88372	1.90714	2.27368	2.03243	17.3	18	19.1	19.6	17.0909	22.375	13.75	18	20.3333	19	15.4	17.9167	17.1	20.2222	20.6667
1291	17.4	18.3	16.8	17.2	19	19.4	1.47917	1.44565	1.77442	1.82143	2.35	2.13514	16.7	16.6667	17.6	20.3	16.2727	25	13.6667	19.4444	18.6667	22.1111	15.8	16	16.2	20	21.2222
1292	16.4	17.7	15.7	17.3	18.3	19.4	1.525	1.45217	1.79535	1.94048	2.18158	2.06216	15.3	16.8889	16.3	18.3	15.2727	22.375	13.8333	17.8889	18.4444	19.3333	13.3	16	15.1	19.5556	18.7778
1293	18	18.5	16.7	18.1	17.4	17.3	1.43333	1.47609	1.83721	1.81667	2.20789	2.15946	16.6	16.2222	15.7	18.2	15.3636	22.625	11.6667	17.7778	19.8889	16	14	14	16.8	18.3333	19.6667
1294	17	17.4	15.4	16.5	16.3	16.8	1.43125	1.48043	1.72791	1.77143	2.22368	2.09459	15.1	14.3333	15.8	18	13.8182	21.375	12.75	17.4444	17.2222	16.8889	14	14.5	15.7	15.4444	17.6667
1295	16.4	17.3	15.7	17.2	17.5	17.3	1.45833	1.4413	1.96512	1.8619	2.20526	2.07297	15.8	16.4444	18	18.2	15.6364	22	12.8333	18.8889	17.1111	20	14.9	17.1667	17.5	19.3333	20.3333
1296	18.2	18.4	16	16.9	18.6	18.3	1.49792	1.48261	1.98837	1.84048	2.21053	2.07027	17.5	17.1111	16.2	19.2	15.6364	22.375	14.1667	19	19.8889	19.7778	15.5	16.0833	17.3	18.8889	20.8889
1297	17.7	17	15	17	18.6	17.9	1.37708	1.41957	1.89767	1.82381	2.23947	2.09189	16	15.4444	15.6	18.5	13.7273	20.25	15.1667	18.2222	18.5556	18.8889	14.4	15.0833	16.6	17.7778	19.4444
1298	17.3	17.6	16.4	17.8	18.2	17.9	1.33125	1.43696	1.73488	1.87381	2.21316	2.02432	16.1	15.5556	16	17.1	14.6364	22.125	12.0833	17.8889	19.8889	17.5556	14.3	16.4167	15.4	18.6667	18.3333
1299	17.5	18.5	15.9	18.3	18.9	17.1	1.35625	1.3413	1.87674	1.79524	2.21842	1.98649	17.7	16.6667	17.7	18.8	16.0909	21.75	12.9167	18.4444	20.2222	20	14.3	17.0833	16.7	18.7778	22.2222
1300	16.3	18.2	15.5	17.9	18.3	19.9	1.36458	1.37391	1.83023	1.85714	2.19211	2.01622	16.9	16.4444	18.2	18.6	15.6364	24.375	13.6667	18.1111	18.7778	20.8889	14.9	16.1667	16.3	18.3333	19.1111
1301	17.9	19	16.2	19.2	19	19.7	1.40417	1.47174	1.78605	1.76905	2.15526	1.94595	17.3	16.2222	18.4	18.8	15.3636	26	12.5833	19.3333	21.8889	19	13.9	15.75	17.9	18.3333	20.3333
1302	16.8	18.5	14.7	17.3	18.7	18.1	1.45833	1.45217	1.93256	1.84286	2.15526	2.06757	15.7	14.5556	17.2	18.4	15.1818	24.25	13.4167	18.3333	19.8889	19.8889	14.8	17.4167	16.7	19.1111	18.7778
1303	18	18.3	15.2	17.4	17.7	17.7	1.4125	1.36087	1.75581	1.75952	2.17895	2.02703	15.1	16.1111	17.8	18.2	14.5455	22	13	17.3333	20	18.1111	14.2	17.25	16.4	17.2222	17.5556
1304	16	16.8	16.1	18.4	18.5	18.5	1.42708	1.37609	1.82791	1.78333	2.16842	2.01622	17	16.4444	18.8	19	15.1818	24.25	14.5833	18.6667	20.1111	21.4444	14.1	14.4167	17.8	21.1111	21.5556
1305	16.6	18.6	16.2	17.9	19.6	18.7	1.48542	1.46739	1.82558	1.85476	2.16579	2.04865	15.8	16.1111	16.9	20.5	14.0909	24.625	12.5833	16.5556	20.4444	18	14.2	16.1667	16.3	17.7778	20
1306	15.6	17.2	15.6	17.3	17.3	18.2	1.43125	1.51739	1.81395	1.85238	1.97895	1.98919	15.2	15.6667	15.6	17.2	15.2727	23.875	14.3333	19.3333	20.6667	19.2222	14.8	13.3333	16.5	20.2222	21.4444
1307	15.5	17	15.4	17.7	17.7	17.4	1.43333	1.43696	1.76512	1.81429	2.08158	2.1027	16.7	16	16.7	17.6	15.2727	23.125	12.8333	17.3333	18	19.7778	13.6	16	15.7	18.8889	21.2222
1308	16.3	16.3	16.1	17.7	17.5	18	1.49792	1.51304	1.83488	1.83571	2.31053	2.13243	15.6	15.4444	15.9	17.8	15.4545	22.75	13.8333	16.6667	20.4444	19.6667	13.6	15.5	14.7	18.1111	20.1111
1309	17	16.5	15.9	18.2	17	19.7	1.375	1.51304	1.84884	1.79524	2.09211	2.00541	16	15.4444	16	18.4	14.6364	20.25	13.5833	17.8889	17.1111	17.4444	11.6	13.6667	15.6	19.7778	19.6667
1310	15.7	15.9	14.3	16.3	16.5	18.3	1.3375	1.41087	1.84651	1.90952	2.03684	1.97027	16.6	14.6667	15.6	17.7	15.4545	21.375	13.25	17.6667	19.1111	16	13.1	13.75	15.6	19.8889	19.2222
1311	17.6	17.6	16	17.7	17.1	18.6	1.425	1.4587	1.94884	1.94524	2.26053	2.04324	17.2	15.2222	17.4	18.1	14.9091	22.625	14.5833	18.2222	18.8889	19.8889	13.5	16.8333	16.1	20.1111	21.8889
1312	15.4	16.3	16.5	16.9	17.9	18.6	1.3625	1.5413	1.83256	1.97619	2.21579	2.12162	16.2	15.2222	17.1	17.3	14.7273	26.75	13.3333	17	20.4444	19.4444	13.5	13.9167	16.9	18.6667	21.5556
1313	16.9	17.7	15.8	16.6	17.9	18.5	1.35625	1.4	1.77209	1.85714	1.97105	2.07027	14.8	15.3333	16.4	17.5	14	21.75	13.0833	17.2222	18.7778	18.1111	14.4	14.25	14.9	18.3333	19.3333
1314	17.2	18.5	16.3	17.5	18.4	18.8	1.36042	1.47826	1.82326	1.8119	2.16842	2.11622	16.3	16.5556	16.1	17.4	15.5455	23.375	12.6667	17.8889	19.4444	17	14.4	15.5	14.5	16.4444	18.5556
1315	16.6	17.6	15.5	17.4	18.3	17.6	1.37917	1.45217	1.8814	1.9381	2.13947	2.16757	14.3	14.2222	16.6	18.5	15.2727	22.75	13.4167	18.5556	19.7778	18.5556	14	14.5833	16	18.6667	20.3333
1316	17.8	18.9	15.3	17.2	15.7	18.9	1.43958	1.49348	1.85581	1.95	2.14737	2.05405	16.2	14.8889	15.1	18.1	14.0909	20.375	11.75	17.1111	17.7778	19.5556	12.5	12.75	16.2	18	20
1317	15.9	17	16.1	17.9	18.6	18.2	1.42083	1.43261	1.8814	1.94048	2.16316	2.03514	16.4	15.8889	16.8	19.3	16.1818	22.125	13.9167	18.5556	19.3333	20	15.2	17	17.2	18.5556	22.7778
1318	16.2	16.2	15.1	17.6	16.7	16.6	1.42292	1.41087	1.72326	1.73571	2.17368	2	15	14.3333	15.6	17.7	12.4545	21.75	12.5833	17.4444	18.2222	19.3333	13.2	15.3333	15	17.4444	19
1319	16.5	17.3	16.2	17.7	18.1	19	1.34167	1.42609	1.86744	1.95238	2.21579	2.07568	14.5	13.4444	16	18.4	13.3636	23.125	11.8333	17.4444	20.4444	17	13	15.25	15	17.1111	19.3333
1320	16.7	16.9	15.5	17.6	17.3	18.1	1.48125	1.57826	1.90465	1.91429	2.26053	2.05405	15.4	16.3333	16.1	19.9	15.0909	21.375	13.5	16.7778	19.4444	20.5556	13.5	16	16.8	16.5556	20.2222
1321	17.7	18.3	16.5	18.5	18.8	18.3	1.43958	1.43261	1.87674	1.89286	2.11316	2.12973	17.1	17	17.9	18.2	14.9091	23.625	13.9167	18.8889	19	19.3333	14.1	16.5833	16.6	21	20.3333
1322	16.5	17.4	15.7	16.7	18	17.1	1.34583	1.40217	1.84884	1.9119	2.19474	2.04595	15.1	15.1111	16.3	17.5	14.6364	22.5	12.0833	18.6667	18.4444	18.3333	13.7	16.0833	14.7	18.6667	19.6667
1323	16.5	16.6	15.4	16.6	16.7	16.8	1.44583	1.46957	1.83721	1.86667	2.14474	2.08378	15.7	16.4444	16.8	18	13.8182	21.5	13.0833	17.8889	18.4444	17	13.2	16.0833	16	18.3333	19.1111
1324	16.2	16.2	14.2	17.6	17.3	16.3	1.31667	1.31304	1.81395	1.78571	2.19211	2.04865	15.2	15.2222	17	19.2	14.1818	22.625	12.5833	17.4444	20.1111	18.6667	12.3	14.8333	14.5	17.4444	19.6667
1325	16.4	16.8	15.4	17.4	16.4	16.1	1.32083	1.44565	1.82791	1.73333	2.15526	2.00541	14.4	13.4444	16.3	17.6	14.3636	22.375	11.5833	16.1111	18.2222	15.8889	12.6	13.6667	13.7	15.2222	18.4444
1326	14.3	14.7	14.4	16.1	17.1	18.4	1.44375	1.38913	1.76977	1.83571	2.22105	2.1	15	15.3333	16.7	17.4	13.7273	19.625	12.4167	16.4444	16.6667	14.2222	13.2	15.0833	13.5	17.5556	16
1327	17	17.6	15.6	17.7	16.3	16.5	1.45625	1.36087	1.87674	1.85952	2.15263	2.02973	16.6	16.8889	17.7	20	14.4545	22.375	13.25	18.7778	20.2222	20.6667	14.6	17.5	16.5	19	19.8889
1328	15.4	16.5	15.3	17.1	16.1	18.6	1.2625	1.45652	1.74651	1.80476	2.14474	1.92162	16.4	15.6667	16.8	19.3	15.7273	23.375	13.5	18.7778	18	17.2222	13.5	15.75	16.3	19.5556	19.6667
1329	16.1	17.2	14.9	16.3	16.6	18.7	1.41667	1.43696	1.86512	1.9619	2.08158	1.9973	15.9	15.2222	15.6	18.9	14.6364	23.125	12.5833	18.6667	18.2222	18.2222	13.2	14.6667	14.2	18.6667	20.5556
1330	16.3	17.1	15.4	16.9	17.5	16.9	1.27917	1.36087	1.84884	1.77619	2.17368	1.95135	15.5	15.7778	15.2	18	13.3636	20	12.5833	16.5556	18	16.1111	12.8	15.75	15.7	15.6667	18.4444
1331	16.4	19.2	14.9	16.6	16.4	17.2	1.45	1.45435	1.79767	1.84524	2.14211	1.99459	17	17.7778	18.1	18.9	13	20.25	13.5833	19.6667	18.5556	17.7778	14	15.75	15.6	18.1111	20.8889
1332	17.8	18.2	15.9	16.8	18.7	17.9	1.44375	1.3913	1.85581	1.88571	2.21316	1.9973	17.7	16.6667	16.3	19.7	14.5455	21.875	12.6667	18.7778	20.6667	18.2222	14.6	17.3333	16.9	18.7778	19.4444
1333	14.5	13.9	13.8	15.2	16.5	15.9	1.35833	1.3087	1.69535	1.77143	2.07895	2.08649	15.4	15.4444	17.3	17.8	13.2727	21.5	12.8333	17.6667	17.1111	16.7778	12.3	16.1667	15.6	18.5556	18.5556
1334	16	16.5	14.7	16.9	17.1	17.7	1.41875	1.37391	1.85116	1.84762	2.07632	2.00541	16.9	16.4444	15.2	17.6	14	21.375	12.8333	16.6667	17.1111	16.2222	11.6	15	16.3	17.6667	18
1335	16.6	16.5	15	17.3	17.2	17.3	1.41458	1.33696	1.75814	1.72143	2.11316	2.00811	16.9	16.5556	15.7	17.7	15.5455	19.5	12	17.5556	17.7778	16	13.9	17.3333	16.6	20.2222	19
1336	16.5	16.9	15.3	17.4	16.3	16.8	1.42083	1.41087	1.86512	1.77143	2.09211	1.95676	15.8	17.5556	15.8	18.6	13.0909	25.875	13.0833	16.8889	17.8889	14.8889	12.9	15.6667	16	17.3333	19.1111
1337	15.8	16.4	14.5	16.6	16.1	16.3	1.37708	1.36304	1.75581	1.78333	1.93158	1.92703	15.6	14.7778	16.9	18.3	16.2727	23.125	12	17.1111	17.8889	16	12.4	14.3333	14.9	16.2222	18.6667
1338	16.3	16.8	14.3	17	16.9	16.7	1.35833	1.34348	1.79535	1.85952	2.00789	2.06757	16.5	16.5556	15.6	19.5	15.2727	24.625	14.4167	17.6667	19.4444	17	13.2	18	15.4	19.3333	18.8889
1339	16	17	16.7	17.2	17.4	16.6	1.34375	1.3087	1.86744	1.83095	2.15263	2.04595	16.8	16.4444	16.9	18.7	14.4545	20.75	13.5833	18.2222	19.2222	18.2222	14.7	15.4167	16.8	16.6667	18.3333
1340	17	18	15.8	17.1	17.9	18.2	1.49792	1.34783	1.82558	1.84762	2.12105	2.06216	13.9	15.1111	16.7	18	13.5455	22	12.9167	15.8889	17.6667	16.8889	13.9	17	15.6	18.3333	19
1341	17.1	16.8	14.7	16.6	16.5	16.7	1.44375	1.32174	1.78837	1.76905	2.19737	1.93514	16.6	16.3333	17.2	19.3	13.5455	22.625	14.4167	17.3333	20.5556	18.2222	14.5	16	15.5	20	19.1111
1342	16.3	17.9	15.7	17.8	16	17.4	1.37917	1.26957	1.6907	1.84762	1.98421	1.97027	15.4	16.5556	15.8	17	12.5455	22.875	13.4167	17	17.3333	17.8889	13.2	16.9167	14.8	18.3333	18.1111
1343	15.9	16.8	15.1	16.3	16.3	16.1	1.44792	1.38913	1.87442	1.80238	2.08947	2.02162	15.9	14.6667	15.8	18.4	14.0909	21.375	13	18.3333	18.1111	17.5556	12.8	14.75	15.5	18	18
1344	16.6	16.6	15.2	16	16.7	17.5	1.31458	1.34783	1.70698	1.80238	1.94737	2.07297	17.3	16.3333	17.5	19.2	14.4545	21	13.9167	17.4444	18.1111	17.6667	13.1	15.0833	16.1	15.7778	18.2222
1345	15.2	15.5	14.6	16.2	16.6	16.3	1.39375	1.36522	1.87209	1.8381	2.16053	2.03784	14.8	15.6667	16.6	17	13.0909	22.5	12.3333	17	19.5556	16.8889	11.8	15.5833	17	17.6667	17.8889
1346	16.5	17.1	15	16.5	16.8	17.1	1.27292	1.33913	1.72093	1.75952	2.01579	2.02432	15.3	16.7778	16	17.4	14.9091	19.75	11.6667	17.5556	18.6667	15	13	15.5833	15.4	16.4444	17.7778
1347	15.1	15.9	15.6	16.4	17.3	16.7	1.42083	1.54348	1.86977	1.77857	2.12632	2.06757	16.4	15.5556	16	18.9	14.5455	20.125	13.1667	17.3333	19.6667	16.1111	13	15.25	15.8	18.8889	19.3333
1348	16.8	17.1	15.9	17.1	16.9	16	1.27292	1.36522	1.85581	1.8119	2	1.80541	15.1	14.2222	16.4	17	13.5455	21.625	12	16.2222	18	17.7778	12.6	15.4167	15.2	17	19.8889
1349	15.9	17.4	15.6	16.4	18.3	17.2	1.35833	1.36957	1.86977	1.8881	2.02368	2.07027	15.3	16.6667	14.9	19.6	15.5455	21.625	12.8333	17.7778	19	17.7778	12.5	16.6667	14.9	18	20.5556
1350	16.7	18.2	14.9	17.6	18.2	16.8	1.34792	1.43043	1.93256	1.89286	2.04211	2.01622	15.8	16.6667	14.3	17.2	13.1818	20.25	12.4167	17.7778	16.5556	16.6667	13.3	14	15.6	18.5556	16.7778
1351	16.2	16.2	15.4	17.6	18.5	17.9	1.34792	1.38261	1.82093	1.72143	2.08947	1.97568	17.1	16.8889	15.2	17.9	14.8182	21	13.4167	16.4444	18.3333	15.3333	12.1	16.75	15.2	17.5556	19.2222
1352	15.8	16.8	16	17.7	17.8	17.9	1.39167	1.28696	1.94651	1.8619	1.91842	1.93243	17	17.1111	16.7	19.5	17.2727	22.625	14.0833	18.1111	19.8889	16.6667	13.8	16.6667	15.9	17.8889	19.1111
1353	16.9	17.5	14.5	16.5	18	18.6	1.37708	1.51087	1.83023	1.76905	2.15263	2.07568	16	16.1111	16.7	19.6	14.1818	21.375	14.6667	16.5556	17.7778	17.2222	14.2	14.6667	15.9	17.6667	19.1111
1354	17.3	17.2	15.6	16.7	17.1	16.4	1.41042	1.36304	1.76977	1.75714	2.11053	2.0027	16.7	17.7778	16.3	18.8	15	21.75	13.5	17.8889	17.4444	18.7778	12.6	14	16.1	16.4444	20.2222
1355	16.9	17.8	15.3	18.3	17.3	17.9	1.36042	1.38478	1.85581	1.90238	2.15	1.92973	16.9	17.7778	17.3	19.3	15.4545	22.875	14.3333	17.7778	17	18.5556	14.6	16.4167	16.5	19.6667	22
1356	15.3	16.5	15.7	16.1	17.7	17.3	1.3625	1.42391	1.84186	1.80952	2.09737	2.07838	16.1	16.2222	16.4	19.1	13.6364	21.75	13.8333	18.1111	17.1111	19.6667	13.6	15.5	16.4	18.3333	18.5556
1357	18.3	18	16.3	17.7	18.5	18	1.47083	1.37174	1.81163	1.81905	2.09211	2.07838	16	17.3333	16.8	18.9	13.3636	21.875	13.6667	19.1111	19.3333	17.1111	13.5	14.6667	15.9	17.4444	19
1358	16.2	17.7	16.4	18	17.3	16.3	1.40625	1.37174	1.77442	1.83333	2.10526	1.96757	16.8	17	17	18.2	14.1818	20.25	12.9167	18.2222	18.7778	16.2222	13.7	15.4167	15.8	19.2222	18.1111
1359	15.4	15.7	15.7	16	17.2	16.2	1.36875	1.37391	1.7814	1.75714	2.10526	1.99189	16.5	16.3333	14.2	18.2	14.5455	21.375	11.8333	16.4444	18.1111	17	12.9	14.3333	16.1	16.4444	18.4444
1360	16.1	15.9	15.3	16.8	16.9	16.6	1.35625	1.41739	1.8093	1.76667	2.15	2.01351	16	15.1111	15	17.3	14	20.375	12.5	16.8889	17.2222	16.5556	13	11.75	15.7	15.6667	18.2222
1361	15.2	16.1	15.7	16	16.4	17.9	1.33958	1.31304	1.76977	1.71667	2.05789	1.99189	14.5	15.6667	16.2	18.9	13.7273	20.75	12.4167	18.4444	17.2222	17.7778	13.1	13.9167	15.8	17.2222	18
1362	16.3	17.5	16.8	18	16.7	16.2	1.425	1.38261	1.91163	1.8881	2.1	2.0973	16.6	14.6667	16.7	19.7	13.3636	21.375	12.9167	15.1111	17.5556	18.3333	13.6	19.1667	16.6	18.2222	18.7778
1363	16.1	18.4	16	16.7	15.9	16.4	1.50833	1.3913	1.82558	1.88095	2.09474	1.99459	15.3	13.5556	14.8	17.7	14.1818	21.25	12.6667	18.5556	17.3333	18.2222	13.5	17.1667	15	16.7778	16.4444
1364	16.2	16.1	15.1	16.1	16.2	16.8	1.41042	1.31522	1.86047	1.88095	1.93158	1.84054	15.3	14.1111	16.8	16.6	13.7273	20.25	11.9167	15.6667	17.7778	16.6667	12.8	12.0833	14.8	14.5556	19
1365	15.5	16.9	15.2	16.4	16.4	18.9	1.34792	1.51087	1.75814	1.80238	2.13158	2.05946	15.9	16.7778	14.7	16.2	13.9091	21.625	13.25	17	19.1111	15.4444	15.6	16.0833	14.5	18.3333	17.6667
1366	16.3	16.9	14.6	15.8	15.9	16.9	1.3875	1.5	1.81395	1.8	2.02895	1.91892	15.9	14.7778	14.9	19.2	15.2727	18	13	16.3333	19.6667	17.8889	13.3	15.8333	14.7	17.5556	18.2222
1367	15.8	16.1	14.8	16.6	16.8	15.6	1.30833	1.40217	1.7814	1.84048	2.02105	1.94595	15.3	14.2222	15.5	17.7	14.5455	20.25	12.9167	16.2222	18.1111	15.5556	13.3	14.9167	14.7	16	19.1111
1368	15.1	17.2	15.1	16.1	16.4	15.9	1.41875	1.36739	1.81163	1.71667	2.13947	2.02432	15.8	14.8889	14.3	17.4	13.7273	17.75	11.1667	15.3333	16.7778	14.8889	12.1	13.9167	16.2	17.8889	17.8889
1369	16	15.7	14.9	15.8	17.2	17.3	1.325	1.44783	1.87209	1.81667	2.20789	2.02973	16.9	15.4444	15.8	18.5	14.1818	21.625	12.75	16.1111	18.6667	17.4444	13.8	15.9167	16.4	18.2222	18.7778
1370	16.5	17.1	15.7	17.6	16.2	16.4	1.43958	1.44348	1.8814	1.90476	2.12368	1.93784	17.7	17.4444	16.4	18.3	13.9091	18.75	13.4167	17.6667	17.4444	18.4444	14.6	13.75	15.7	16.2222	18.6667
1371	15.2	15.3	15.3	16.3	16.8	16.8	1.36458	1.4587	1.87674	1.67143	2.15526	1.97297	17.4	16.4444	15.9	20.3	14.1818	20.5	14.25	18.2222	18.4444	18.1111	13.1	16.0833	14.7	18.4444	17.4444
1372	15.3	17.1	13.8	16.2	16.9	15.7	1.38125	1.39348	1.84884	1.65476	2.04737	1.9	14.9	15.8889	16.3	18.5	13.6364	21.25	13.5833	16.7778	17.5556	16.5556	14	14.8333	15.3	16	19.4444
1373	15.7	16.4	14.9	16.3	15.5	17.5	1.44375	1.37174	1.86744	1.7	2.04211	2.01081	15.8	15.7778	15.9	17.5	13.9091	22.75	13.1667	16.3333	18.4444	16.8889	13.6	14.5833	14.8	16.5556	19.5556
1374	16	17.2	14.6	17	16.7	16.1	1.42708	1.44348	1.80698	1.8119	2.07895	1.83243	15.3	16	15.1	18.7	13.4545	23.5	11.5	15.8889	18.7778	17.7778	12.9	14	16.2	15.6667	19.4444
1375	15.7	15.9	14.5	15.1	15	15.6	1.37917	1.32609	1.76744	1.68095	2.01842	1.93784	15.1	14.4444	13.5	18.2	13.2727	19.5	12.6667	17.5556	17.2222	15.5556	12.9	13.8333	15.2	15.1111	17
1376	16.7	17	16.3	16.9	16.4	16.9	1.43333	1.37609	1.82791	1.76667	2.18684	2.00811	17.9	16	16	19.2	15.3636	19.375	13.0833	18.8889	18.8889	19.8889	13.3	14.1667	16.2	19.1111	20.1111
1377	17.8	16.3	15.5	17.9	16.9	17.9	1.425	1.41957	1.85814	1.77381	2.11316	1.96216	17.5	16.3333	15.9	19.9	13.4545	19.75	13.25	17.8889	17.5556	17.2222	14.5	15.5833	16	16.6667	19.3333
1378	15.4	15.8	15	16.5	17.1	16.6	1.34167	1.40652	1.66744	1.69762	2.03158	1.71351	15.4	14.7778	15.3	19	14.5455	21.875	11.4167	17.4444	18.4444	17.6667	13.4	16.1667	15.5	16.2222	18.4444
1379	15.5	16.7	15.1	17	15.9	17.9	1.35625	1.4587	1.77907	1.7	2.09211	2.00541	15.6	15.2222	15.9	17.6	14.9091	18.125	11.8333	16.2222	17.2222	16.4444	13.8	18.0833	15.2	17	17.6667
1380	17	16.7	15.9	16.7	15.1	16.9	1.33958	1.47391	1.81163	1.72857	1.98421	1.85676	16.5	16.1111	16.6	20.1	14.0909	20.375	13.9167	17.8889	18.4444	18	12.9	17.1667	16	17.2222	20.2222
1381	16.3	17.5	15.7	17.4	17.3	17.9	1.30625	1.34783	1.73721	1.79048	2.09474	2.07297	16.5	15.4444	16.4	19.9	13.6364	21.875	15.3333	17.6667	20	14.5556	13.7	16.5	17.2	17.4444	19.1111
1382	15.5	16.2	16.3	17.4	16.9	16.3	1.32083	1.36304	1.8093	1.80714	2.00526	1.96486	17.2	16.4444	14.9	19.1	15.4545	19.875	14.9167	18.8889	19.4444	18.2222	13.3	15.8333	16.2	17.6667	18
1383	15.9	16.5	15.7	17.4	16.8	17.5	1.33333	1.39565	1.7	1.6881	2.03421	1.94595	17.4	15.7778	16.4	18.1	14.0909	20.125	13.4167	17.7778	18.1111	19.5556	13.2	16.5833	16	18.3333	17.6667
1384	14.9	14.6	15	16	16.9	16.5	1.38125	1.48696	1.72093	1.68095	2.02368	1.96757	15.1	14.4444	15.5	18.2	14.3636	20	13.9167	18	18.6667	18.6667	12.6	15.0833	15.4	18.8889	19.7778
1385	17.3	17.3	15	15.9	15.8	16.6	1.34583	1.45	1.75814	1.80714	1.95526	1.85676	14.9	15.8889	16.1	18.5	15.1818	19.625	13.25	17.3333	18	16.8889	13.6	15.25	16.2	17.8889	17.8889
1386	14.4	15.2	14.2	15.5	15.3	16.3	1.33333	1.37174	1.79302	1.64048	2.02105	1.95946	15.5	14.5556	15.7	17.7	15.3636	19.625	13.1667	17.7778	17.1111	17.5556	12.3	14.5	15.9	18.3333	17.3333
1387	15.8	15.9	15.3	17	15.3	15.5	1.24792	1.31304	1.80698	1.74762	2.10526	1.96216	14.2	14	15.3	18.7	12.9091	22.25	12.8333	15.3333	16.8889	15.6667	11.3	13.5	13.9	15.4444	16.8889
1388	16.2	16.9	15.4	15.1	17.2	17.3	1.36667	1.4087	1.80233	1.86667	2.03684	1.91892	14	14.4444	15	19.1	13.3636	23	11.4167	18	17.1111	17	13.3	14.0833	15.3	17	17.7778
1389	14.8	16.6	14.4	16.3	17.5	17.8	1.43333	1.47174	1.80698	1.78333	2.02632	2.04324	17	16.5556	15.3	19	14.3636	22.625	13.9167	20.7778	16.8889	17.4444	13.1	15.1667	16.2	15.8889	18.8889
1390	16	15.5	15.6	16.5	16.3	16.9	1.41458	1.37174	1.8093	1.65476	2.08684	1.96757	16.2	15.2222	15.3	18.7	17.0909	19.625	14.4167	19.4444	18.3333	17.1111	13.1	13.6667	17.3	17.5556	18.3333
1391	14.6	15.8	15.4	16.8	17	17.7	1.38542	1.32609	1.86512	1.9	2.03684	1.95946	15.5	15.2222	17.1	18.6	14.7273	19.625	11.75	18.5556	17.1111	16.6667	13.6	14.0833	16.2	18.3333	18
1392	16.6	16.7	15	17.1	17.3	16.7	1.33333	1.51957	1.76047	1.69524	1.97105	1.96216	15.3	16.3333	15.7	17.6	15.3636	18.875	13.4167	17.8889	19.1111	16.3333	13.8	16.6667	15	17.4444	18
1393	17.1	16	15.9	16.6	17	17.5	1.34375	1.33261	1.80465	1.74762	2.06053	1.91622	16	15.4444	16.9	19.1	15.8182	20.5	15.5	19	19.7778	17.2222	13	16.4167	15.9	18.7778	17.8889
1394	15.7	16	15.7	16.5	15.8	15.8	1.39375	1.2913	1.71628	1.85238	2.02368	1.84054	15.6	15.5556	16.4	18.8	14.4545	20.75	12.8333	16.3333	17.2222	14.6667	13.1	13.75	15.7	18.6667	19.1111
1395	15.3	15.9	15.3	16.5	17.4	17.5	1.37708	1.38913	1.6186	1.75	1.98947	1.92703	15.8	16	15.4	20.1	15	20.75	12.6667	16.5556	20	16.2222	13.8	15.75	16.7	16.6667	18.4444
1396	14.7	14.9	13.7	15.5	15.9	15.7	1.32083	1.39348	1.80465	1.69524	2.14737	1.83784	15.7	16.2222	15.5	18	14.1818	19.875	11.9167	17.6667	17.7778	16.3333	14.2	14.8333	15.6	14.1111	17.5556
1397	16.2	17.6	17.4	17.5	17.9	18.1	1.38958	1.26739	1.75349	1.74048	2.03158	1.94595	17.4	15	17.5	18.6	14	21.625	11.75	18.2222	17.5556	18.7778	13.9	14.25	16.3	19	19
1398	16	16.9	16.2	16.3	16.8	17.1	1.49583	1.32826	1.7814	1.74762	2.07895	1.86216	16.5	18.3333	16.6	18.5	14.4545	17.375	12.4167	18.7778	17.7778	17.4444	13.7	15	16.8	17.8889	18.4444
1399	17.3	17.4	16.3	18.4	17.1	17.3	1.36667	1.28478	1.77674	1.68333	2.00789	2.04054	17.4	16.6667	16.4	19	15.3636	21.625	15.3333	20.5556	21.3333	17	14.4	15.4167	16.2	19.1111	19.6667
1400	14.4	14.7	13.9	15.5	14.7	16.2	1.3625	1.2587	1.75349	1.74762	2.04737	1.86486	14.6	15.8889	15.7	18.6	14.0909	21.5	12	15.8889	16.2222	16.4444	12.3	13.5833	15	18.6667	18.8889
1401	17.1	15.4	15	16.3	18.5	16.9	1.43125	1.38696	1.81395	1.79762	2.13421	2	15.8	16.7778	15.3	18	15.5455	19.875	12.5	18.3333	20.1111	18.4444	13.2	14.5	15.5	17.2222	19.6667
1402	16.5	17	15.6	16.4	16.7	17	1.29167	1.47826	1.76512	1.65238	2.08158	1.98108	14.6	14.2222	14.5	17.4	15	18.875	12.6667	17.7778	17.3333	15.6667	12.8	14.5	14.4	17.6667	17.6667
1403	16.3	17	16.2	16.8	17.2	17.2	1.42708	1.42609	1.74651	1.66429	2.10789	1.93243	15.1	14.5556	15.8	18.2	15.8182	20.125	12.9167	18.2222	16.3333	16.8889	13.1	13.3333	15.8	17	18.5556
1404	15.4	14.8	13.9	15.4	15.9	16.4	1.43333	1.27391	1.73488	1.68571	2.07895	1.98919	14.8	14.2222	14.8	16.8	14.5455	19	12	16.7778	15.5556	16.6667	11.9	15	14.6	16.5556	16.8889
1405	16.7	17.3	16.5	17.2	17.2	16.7	1.35625	1.41304	1.71163	1.8	2.06053	1.87297	15.4	17.1111	15.8	17.7	14.0909	21.125	13.75	18	19.8889	17.3333	12.9	14.0833	14.7	17.8889	19.6667
1406	16.7	15.4	16.1	16.4	16.7	17.6	1.35417	1.31957	1.8093	1.77619	2	1.87297	17.5	16.4444	16.8	19.8	14.6364	19.375	12.8333	20	19.2222	19.3333	13.3	13	15.9	19.4444	20.7778
1407	14.8	15.3	15.7	16.3	16.1	15.9	1.36875	1.34565	1.82791	1.85	2.00789	1.94865	16	15.5556	13.2	17.5	14.7273	17.375	11.5	17.5556	17.7778	17.1111	12.3	14.9167	15.3	14.7778	19.6667
1408	14.5	15.9	14.9	16.4	16.2	16.2	1.39167	1.3087	1.80465	1.72619	2.04737	1.81892	14.2	14.6667	15.6	17.3	14.7273	19	12.25	16.3333	19.4444	15.8889	12.5	13.9167	14.7	15.5556	18.6667
1409	16.1	15.7	14.6	16.9	15.9	17.2	1.30625	1.31304	1.88372	1.75	2.09737	1.96486	15.5	15.5556	16.2	17.6	15.9091	20.375	13.4167	17.5556	18.5556	17	11.8	16.0833	15.8	18.4444	19.5556
1410	15.5	16.3	16.9	17.1	18.1	17.9	1.34167	1.46087	1.73953	1.80238	2.10263	2.02162	17.8	17.1111	15.1	20	14.2727	18.875	12.5833	15.2222	16.8889	15.4444	12.7	15.3333	15.9	17.7778	18.2222
1411	16.6	17.1	15	16.4	16.1	16.5	1.35625	1.41522	1.86047	1.87619	2.14211	1.96757	15.4	14.6667	15.2	18.1	15.3636	19.5	12.9167	20.5556	18.5556	14.7778	12.1	13.1667	15.3	16.5556	18.8889
1412	15.7	16	15	15.7	16.2	15.5	1.42083	1.37391	1.83953	1.8381	2.14737	1.9027	15.7	13.5556	15	15.7	14.7273	18.625	11	17.4444	17.6667	17.1111	13.3	13.75	15.6	15.4444	19.3333
1413	16.4	16.6	14.6	15.9	16.2	15.9	1.33958	1.33043	1.80698	1.76429	1.99737	1.89459	14.6	14.1111	14.6	18.4	15.0909	18.875	12.25	15.8889	16.8889	18.4444	12.6	13.4167	16.4	15.2222	18.7778
1414	16	15.6	14.9	16.3	15.7	16.9	1.35208	1.31957	1.76977	1.80952	2.10789	2.05405	16.1	16.1111	16.1	17.9	14.4545	20.375	12.9167	16.7778	19.2222	16.7778	13.4	15.3333	15.1	16.4444	18.3333
1415	15.3	14.6	14.5	15.8	15.9	16.2	1.39583	1.41304	1.75581	1.69286	2.00789	1.92432	15.2	15.7778	14.3	16.4	14.2727	21	12.1667	17.8889	16.4444	18.6667	13	13.6667	14.1	16.3333	17.5556
1416	16.9	17.2	17.3	17.7	16.6	17.7	1.41875	1.39565	1.86744	1.73333	2.07895	1.92973	15.1	15.4444	15.4	19	15.3636	21.375	14.9167	18.7778	18.5556	18.5556	13.9	14.6667	16.5	16.4444	20.5556
1417	15.5	16.1	14.2	14.7	16.5	16.3	1.35208	1.31522	1.78372	1.69524	2.11316	1.83784	15.3	15.7778	13.4	16.8	14.7273	21.5	11.4167	18	17.1111	17.5556	11.5	11.6667	14.4	16.5556	18.4444
1418	15.1	15.9	15.7	15	15.4	14.9	1.34167	1.31087	1.72558	1.72857	1.95	1.92973	15.3	14.7778	14.8	17	13.5455	19.75	13.6667	17.1111	15.2222	16.5556	12.8	13.4167	13.6	17.7778	19.5556
1419	16.8	17.5	15.7	15.8	17.3	16	1.40208	1.36522	1.7814	1.74286	2.09474	1.94054	15.9	14.8889	14.1	17.3	16.0909	20.375	12.0833	18.6667	17	19.2222	13.7	14.4167	14.9	18.3333	19.3333
1420	16.3	16.4	14.8	15.1	17.1	15.7	1.35833	1.36304	1.78372	1.69762	2.11053	1.97297	14.8	14.7778	15.7	16.3	14.5455	21	13.75	18.1111	19.2222	17.1111	12.2	14.1667	15	17.3333	17.1111
1421	14.4	16.7	14.3	15.6	15.4	15.9	1.32917	1.31087	1.82093	1.69524	2.11053	1.94324	15	16.1111	15.3	17.8	14.2727	21.125	13.1667	19.7778	19	16.3333	15.3	12.75	16	16.7778	18.5556
1422	16	15.4	16	16.1	15.4	16.2	1.39583	1.27174	1.77442	1.69762	2.03684	1.88919	14.8	17.3333	16.3	17.5	15.5455	19.375	12.3333	18.8889	19.2222	15.7778	12.3	14.9167	15.4	15.8889	18.5556
1423	15	15	15.5	16.9	17	16.8	1.35625	1.37609	1.75349	1.72143	2.12368	2.03514	15.4	14.3333	14.2	18.1	16.5455	20.375	12.25	18.1111	17.6667	15.5556	12.2	16.4167	15.2	17.7778	16.6667
1424	15.7	16	15.5	16.1	16.1	16.3	1.44583	1.35	1.83488	1.85238	2.28158	1.8973	14.8	15.7778	14.3	17.6	13	21.5	13.0833	16.4444	16.6667	17.4444	12.4	14.9167	14.5	17.8889	18.3333
1425	14.4	15.5	14.4	15.1	16.2	15.8	1.36458	1.32391	1.84419	1.73095	1.96316	1.87838	16.2	14	14.7	16.4	13.6364	17.75	12	16.5556	17.1111	17.4444	12.1	14.75	15.9	16.6667	16.7778
1426	15.7	17	14.8	15.4	15.7	14.9	1.375	1.35435	1.87442	1.71667	2.16053	1.92162	17.4	16.4444	14.7	18.1	16.4545	21	13.1667	18.4444	17.5556	16.8889	13.8	16.75	16	17.6667	18.1111
1427	14.9	16.3	15.1	16.5	15.8	15.3	1.35625	1.26522	1.77442	1.6881	2.01053	1.91892	17.2	16.1111	15.2	19	13.8182	17.5	12.3333	18.6667	17.8889	18.2222	12.3	14.8333	15.6	19.2222	18.8889
1428	15	16.1	14.3	15.1	15.4	16.3	1.40833	1.36304	1.71395	1.70238	2.14474	1.87838	16.6	15.6667	13.9	17.4	16	18.625	12.4167	19.6667	17.6667	18.3333	12.7	14.1667	14.8	16.7778	17.5556
1429	16.5	17	15.9	15.3	16.1	15.4	1.2875	1.2587	1.71628	1.69524	2.14737	2.01351	14.7	14.7778	15.8	19.1	14.5455	20.375	13.5833	19.2222	18.2222	16.7778	13.2	14.5833	15	17.6667	18.1111
1430	16.7	16.7	15.2	15.2	16.5	15.4	1.35	1.21304	1.61395	1.76429	1.98421	1.88649	15.2	13.8889	14.7	17.8	13.3636	18.625	11.6667	17.1111	15.5556	16.4444	12.2	16.6667	14.3	15.3333	16.7778
1431	14.7	16	15.4	15.6	14.6	15.6	1.47292	1.41087	1.7093	1.91429	2.06316	1.9027	15.1	14.3333	14	17	14.6364	21	12.75	17.8889	17.2222	17.2222	12.6	15.25	14.4	15.1111	16.6667
1432	15.2	17.1	15.4	15.3	16.1	15.9	1.38333	1.38478	1.74419	1.75714	2.01316	1.96757	15.4	15	14.7	18.1	14.3636	19.75	13.25	17.4444	15	15.6667	12	12.25	15	17.8889	17.2222
1433	14.3	14.9	14	15.2	16.2	15.5	1.35	1.30652	1.6907	1.75714	2.02632	1.85676	15.1	14.5556	15.2	17.4	14.4545	22.125	12.5833	15.4444	15.2222	17.4444	13.7	14.75	16.4	19.3333	18.2222
1434	14.5	14.7	14.9	15.6	14.9	15.4	1.475	1.30217	1.75814	1.77143	2.08684	2.0027	15.2	16.2222	14.9	16.8	15.8182	20.75	12.4167	18.7778	17.3333	17.8889	14.2	14.1667	15.6	19.5556	19.6667
1435	15.1	16.4	15.7	15.4	16.1	17.4	1.45417	1.36087	1.83256	1.84286	2.01579	2.06486	15.2	15.7778	15.6	17.5	13.6364	20.25	12.5833	17.1111	16.6667	17.1111	12.2	15.3333	14.9	16.3333	18.2222
1436	14.8	15.2	13.9	15.3	14.7	15.2	1.31458	1.26304	1.74419	1.65714	2.04474	1.86757	14.6	15.7778	14.8	17.1	14.7273	21.375	11.5833	17.8889	17.5556	17.4444	13.5	14	14.1	15.8889	17.3333
1437	15.7	16.3	16.1	16.6	17.9	17.1	1.39583	1.43043	1.7814	1.64286	2.05789	1.95135	14.5	16.3333	14.6	18.6	15.1818	22.5	12.5833	17.1111	18.4444	20.2222	14.2	15.4167	16	20.7778	21.5556
1438	16.5	16.5	14.8	16.1	15.3	15.2	1.35417	1.4087	1.74419	1.75714	2.14474	1.94595	15.4	16.4444	16.2	16.5	15.3636	20.75	12.75	17.6667	18.1111	15.1111	12.8	13.25	15.9	18.4444	18.3333
1439	12.6	14.7	14	15	14.8	15.6	1.40208	1.33913	1.76977	1.65952	1.83421	1.82432	14.4	15.4444	14.5	16.6	13.1818	20.375	10.6667	17.5556	17.4444	16.2222	12.4	16.5	14.1	18.1111	18.8889
1440	14.2	15.3	15	14.9	15.2	15.8	1.29792	1.36522	1.72558	1.7	1.90263	1.83784	14.7	15.8889	13.7	16.5	14.9091	18.375	11.0833	15.7778	15.3333	16.3333	11.5	14	15.2	15.7778	17.4444
1441	16.2	16	15.8	16.4	15.4	16.6	1.34583	1.20652	1.75116	1.74286	2.08421	1.8973	14.8	16.5556	13.1	17.3	15.0909	20.75	12.25	18.1111	15.8889	16	11.4	13.75	16.1	16.7778	18.6667
1442	15.4	16.7	15.8	16.3	15.6	15.9	1.39583	1.41739	1.68605	1.62143	2.14474	1.91351	17.8	16.8889	15.8	18.6	14.1818	21	13	17.8889	19.2222	18.8889	13.7	14.9167	14.2	18.8889	19.5556
1443	15	15.7	14.3	15.2	15.6	16.8	1.36667	1.3587	1.85349	1.71667	2.11316	1.97838	14.4	16	14.2	17	14.2727	20.875	12	17.1111	17.3333	17.3333	12.7	14.5833	13.9	16.6667	17.3333
1444	16.8	17.2	14.2	15.7	16.4	16.1	1.38125	1.31739	1.73023	1.78333	1.93947	1.81622	14.5	16.3333	16	18.6	14.9091	20.875	12.75	16.8889	17.7778	17.4444	12.3	15.0833	17	16.8889	20
1445	16.4	16.6	15.7	15.6	15.7	15.6	1.39583	1.31304	1.7186	1.65238	2.07105	1.92432	16.2	16.7778	16.2	17.4	15.6364	23	14	18.4444	17.5556	16.5556	13.4	14.0833	15.6	18	18.6667
1446	15.3	16	14.6	15	15.9	15.6	1.33333	1.37609	1.6093	1.6381	1.92105	1.81622	15.8	17.5556	14.1	17.2	14.7273	21.125	11.8333	15.6667	16.7778	19	13.4	15.3333	16.2	17	18.8889
1447	14.7	15.3	14.2	15.7	15.4	15	1.29167	1.34565	1.6814	1.67857	1.81842	1.77297	15.5	14.8889	15.8	17.1	13.5455	19.5	12.9167	18.3333	15	18.1111	13.3	16.5833	15	18.5556	17.7778
1448	13	14.6	14	14.5	16.3	14.6	1.30833	1.28696	1.6814	1.69762	1.98158	1.81622	15.8	15.2222	15.1	16.8	12.5455	20.125	11.1667	16.3333	13.8889	16	12.3	14.3333	14	16.8889	17
1449	14.7	15.6	15.1	15.4	16.8	15.9	1.31875	1.28478	1.66512	1.71905	2.11316	1.90811	15.1	15.3333	13.9	16.2	15.0909	21.5	11	18.7778	18.1111	15.6667	13.2	14.6667	13.8	16.4444	17.8889
1450	16.5	17.2	15.3	17.4	16.9	16.3	1.3	1.25435	1.81395	1.7	2.09211	1.88919	16	15.4444	16.1	17.8	15.6364	19.875	13.0833	17	17.1111	16.8889	13.6	17.6667	15.7	16.8889	18.4444
1451	15	16.3	14	15.4	16.7	16.5	1.35	1.30652	1.72093	1.80238	2.06316	1.9	15.3	16.4444	14.9	17.4	15.8182	20.875	11.75	19	16.8889	17.1111	14.5	15.75	14.3	16.7778	17.6667
1452	16.3	16.9	15.2	16.9	17.5	15.9	1.38333	1.36739	1.74884	1.81667	2.19211	1.95135	16.6	17.2222	14.8	17.5	15.3636	20.625	11.6667	19.1111	16.8889	17.3333	12.8	13.25	15.1	18.1111	17.5556
1453	14.8	15.4	15.7	15.8	15.7	14.3	1.37083	1.4	1.79767	1.77857	2.00789	1.93243	15.3	15.2222	14.8	15.9	14.1818	20	11.4167	17.7778	17.1111	15.6667	13	16.9167	15.6	17.3333	18.1111
1454	15.2	15.7	14.8	15.9	15.4	17.4	1.37083	1.32174	1.74884	1.8381	2.06053	1.88378	16.2	17.2222	16.3	18.4	15.2727	21.625	12.6667	16.6667	17.5556	18.8889	13.8	17.4167	14.9	17.8889	20.4444
1455	17.8	17	15.8	16.2	15.6	15.4	1.48542	1.39565	1.72326	1.77857	2.05789	2.08108	15.2	15.6667	15.3	17.5	15.2727	21.25	13.1667	18.4444	18.1111	16.6667	13.5	15.4167	15.8	16	18.3333
1456	15.8	16	15.4	16.2	15.4	15.6	1.34167	1.32174	1.73953	1.76905	2	1.79189	15.4	16.3333	13.4	16.6	15.5455	20.375	11.9167	16.3333	16.7778	17.8889	14	13.5833	15.2	15.5556	16.5556
1457	14.8	16.5	15.7	15.5	16.1	15.4	1.37708	1.36304	1.65349	1.69048	2.11842	1.84054	15.6	14.6667	16.4	17.6	14.7273	21	11.5833	18.1111	16.5556	17.6667	14	14.6667	14.3	17.8889	18.1111
1458	15.1	16.2	14.9	14.2	15.2	15.8	1.42708	1.39783	1.76512	1.73095	2.07632	1.98919	14.3	15.2222	14.9	16.5	15.8182	21.375	13.0833	18.6667	17.2222	17.4444	12.8	16.9167	14.7	15.6667	19.3333
1459	14.9	16.2	14.8	15.3	15.7	14.3	1.39792	1.38043	1.76512	1.74048	2.15	1.88919	16.4	16	15.9	16.5	17.0909	21.375	13.4167	20.7778	17.1111	17.6667	14.2	15.25	14.5	16.6667	18.1111
1460	15.6	16.4	14.4	14.7	15.9	16.4	1.37292	1.39783	1.7814	1.6619	2.03684	1.90811	16.6	15.5556	14.6	17.3	13.6364	20	13.0833	16.8889	15	17.1111	13.4	13	15.1	15.8889	17.7778
1461	14.9	15.3	14.6	14.3	14.9	14.7	1.33333	1.43043	1.73721	1.69286	1.99737	1.88649	14.5	15.1111	14.3	16.8	12.6364	17.625	10.3333	15.7778	16.3333	15.5556	11	13.0833	13.5	14	18.1111
1462	15.7	16.2	15.3	15.5	15.1	15.1	1.42083	1.45652	1.74419	1.75476	1.99211	1.85676	15.3	14.7778	15.9	17	12.4545	19.125	12.5	17.5556	18	18.1111	11.6	14.4167	15.1	18.4444	18.7778
1463	14.3	14.9	14.6	13.4	15.1	14.7	1.325	1.27174	1.7	1.73571	1.94737	1.82703	14.5	14.8889	15.1	18.4	14.4545	20.125	10.5	16.1111	15.5556	16.2222	13	14.75	14.1	17	18.6667
1464	14.8	15.4	15.7	15.3	15.8	16.9	1.31458	1.34565	1.81395	1.78095	1.98158	1.72703	15.2	16.2222	14.4	18	16.2727	19.5	13.9167	17.1111	18.4444	20.2222	14.7	16.6667	15.5	17.8889	20
1465	15.9	15.8	15.2	16.2	14.8	15.1	1.35	1.31087	1.78605	1.62857	1.92895	1.74324	14.4	16.8889	15.4	17.5	15.2727	22	11.75	16.3333	17.1111	17.1111	13.1	12.4167	14.7	14.2222	17.6667
1466	14.8	15.9	14.4	15.8	15.7	15.3	1.3375	1.43043	1.77442	1.64048	1.96053	1.88378	14.7	16	15.3	15.9	14.8182	22	11.75	16.3333	16.7778	17.3333	13.9	12.0833	14.2	18	16.6667
1467	16.3	16.8	14.4	15.8	15.1	15.1	1.46667	1.43043	1.87209	1.67381	2.10526	2.02973	14.9	16.7778	14	17	14.6364	18.75	13	17.5556	16.4444	17.3333	13.6	14.0833	15	18.3333	17.1111
1468	14.9	16.2	14.7	15.3	14.9	15.4	1.34583	1.31304	1.71395	1.8119	1.99474	1.82162	15.8	14.7778	14.4	16.4	15.7273	20.25	12.25	18	17	17.2222	14.3	15.6667	15.8	18.6667	18.2222
1469	14.6	15.3	14.6	14.3	14.9	15.8	1.41458	1.33043	1.78837	1.65952	1.97368	1.87838	14.8	16.2222	15.6	16.7	13.0909	19	11	17.7778	17.1111	17.5556	14.1	13.6667	13.3	15.3333	17.1111
1470	13.9	14.9	13.7	15.3	15.1	14.9	1.3875	1.38261	1.75581	1.75714	2.05789	1.89459	13.5	15.1111	14.1	16.6	13.5455	19	11.75	16.1111	17.5556	19	12.6	13.5833	14.3	16.1111	17.4444
1471	16.1	17.3	16.1	17.6	15.8	15.9	1.43333	1.41304	1.7814	1.80952	1.98684	1.94324	16.3	15.3333	14.5	17.6	16.1818	23.375	13.4167	18.7778	17.8889	17.4444	14.3	16.8333	15.9	17.5556	17.2222
1472	15.7	17	14.6	15.7	15.4	14.9	1.39375	1.34565	1.71395	1.84286	2.11579	1.88378	14.4	15	17.7	18.1	16.0909	20.5	12.1667	18.2222	17	17.1111	14	13.9167	14.5	16.8889	18.5556
1473	15.1	16.9	15.9	15.6	15.6	17.3	1.37708	1.3913	1.78372	1.78333	2.04737	1.82973	15.6	16.3333	16.4	17.1	15.1818	19.875	13.1667	18.7778	16.4444	17	14	17.6667	15.1	18.3333	17.3333
1474	13.6	15.6	14.1	15.1	16.1	15.4	1.36875	1.3913	1.72326	1.7	2.08158	1.72432	13.4	16.3333	14.8	16.1	14.1818	17.625	11.75	15.3333	16.3333	14.5556	12.8	12.6667	14.3	16.8889	16
1475	15.3	15.8	14.7	15.5	14.5	16.7	1.31667	1.36304	1.7093	1.70476	2.04737	1.7973	14.9	15.8889	15.1	17.8	13.4545	22	12.5833	17.3333	17.4444	17.4444	14.5	14.25	14.6	17.8889	19.1111
1476	15.4	17.2	15.6	16.5	16.9	17.1	1.34792	1.37826	1.79767	1.65952	2.01842	1.91351	16.4	17.4444	16.2	17.9	14	21.75	13.1667	19.4444	18.3333	17.1111	14.2	15.6667	16.7	20.1111	17.8889
1477	16.7	17.8	15.6	17.3	16.4	16.7	1.35625	1.31739	1.78605	1.65476	2.21316	1.94054	15	16.1111	16.5	17.2	14.5455	21.125	12	17.8889	17.7778	16.1111	14.7	13.9167	14.3	15.8889	17
1478	14.6	16	14.3	15.1	15.5	16.3	1.3	1.33696	1.78837	1.74286	2.06842	1.93514	15.8	16	17.5	16.6	13.9091	17.75	13.9167	16.7778	17.4444	17.4444	12.2	15.25	15.6	18.8889	16.6667
1479	13.8	15.2	15	15.8	14.3	15.1	1.275	1.31957	1.6907	1.67857	2.08158	2.00541	15.2	15.2222	13.9	15.2	15	20.75	13.5833	17	16.8889	16.2222	13.6	15.25	13.3	16.6667	16.6667
1480	14.6	17.2	14.7	15.1	16	15.5	1.26458	1.27391	1.73953	1.67143	2.01053	1.84324	14.9	16.3333	16.2	16.8	15.6364	20.625	12.5833	18	18.3333	15.6667	14.2	16.5	15.6	19.2222	18.6667
1481	14.8	16.3	14	14.9	15.8	15.7	1.30417	1.3087	1.69535	1.74048	2.06316	1.77568	14	16.3333	15.2	15.7	14.6364	18.875	11.5833	18.3333	17.2222	17.1111	12.1	12.6667	15	17.7778	19
1482	12.9	13.4	13.9	14.6	14.5	14.2	1.34375	1.28043	1.76744	1.75	1.96316	1.96486	13.6	15.3333	12.7	15.6	14.6364	20.125	11.6667	18.1111	18.1111	16.6667	12.8	14.6667	13.8	16.2222	17.2222
1483	16	17.8	16.2	17.1	16.5	15.7	1.31458	1.25217	1.78372	1.71429	1.99211	1.92703	15.3	17	15.4	18	15	20.125	14.4167	20.1111	17.3333	16.7778	13.4	14.0833	15.2	19.3333	19.8889
1484	15.4	16.9	15.8	15.9	15.3	15.8	1.4625	1.30435	1.72093	1.6881	1.96316	1.92432	15.4	16.4444	17.1	16.9	15.5455	18.75	12.3333	17.2222	16.8889	15	12.3	12.9167	15.3	17.7778	20.2222
1485	14.9	16	15.1	15.4	15.4	14.6	1.30833	1.33696	1.79302	1.72619	1.98158	1.82703	13.8	14.3333	14.2	15.7	13.4545	18.625	11.5833	17.3333	19	17.7778	13.8	13.5	14	15.5556	17.7778
1486	14	15.2	14.6	15.5	15.3	15.7	1.32292	1.26522	1.6814	1.65952	1.85263	1.85405	13.8	14.3333	14	15.9	15.1818	18.75	12.75	17.2222	17.6667	16.7778	13.9	14.75	14	16.5556	18.1111
1487	13.3	14.1	13.9	15	15.6	15.6	1.21042	1.32609	1.80465	1.79524	1.98421	1.80811	14.4	16.2222	14.8	16.5	14.9091	20.75	12.75	17.3333	19	18.7778	13.2	13.1667	14.8	16.5556	18.3333
1488	14.4	15.6	14.3	14.2	14.9	13.6	1.30625	1.41522	1.85581	1.6881	2.14211	1.83243	13.7	15.1111	14.4	15	14.0909	18.875	11.5833	16.3333	18.6667	17.1111	12.4	14	14.9	17.3333	17.1111
1489	14.8	14.8	14	14.3	16.1	15.4	1.35833	1.4	1.7907	1.80476	1.98158	1.99459	15.7	15.5556	15.6	17	14.0909	19.25	12.75	18	15.4444	16.4444	13.9	12.5833	14.7	17.6667	18.1111
1490	14.6	15.6	14.3	14.6	15.4	15.2	1.33125	1.25217	1.8	1.74048	1.98158	1.91351	13.6	16	15.1	15.7	13.5455	17.25	12	16.5556	16.7778	15.1111	12.6	12.6667	13.2	17.6667	16.7778
1491	14.8	16.4	13.8	14.9	16.4	15	1.29583	1.2587	1.81163	1.65714	2.00526	1.85135	16	15.6667	14.6	16.9	15.3636	22	14.4167	17.7778	19.1111	16.7778	13.9	15.5	14.1	19.1111	17.8889
1492	14.1	15.3	14	15.2	14.5	14.4	1.37708	1.3087	1.66744	1.68333	2.01579	1.91351	14.9	15.2222	15.3	17.3	15.0909	18.5	13.8333	18	16.6667	15.5556	13.2	13.1667	14.8	19.3333	18.2222
1493	15.2	17.1	13.9	13.7	15.1	14.9	1.2625	1.3413	1.67442	1.59286	1.95263	1.81622	13.8	14.2222	13.5	13.6	14.2727	19.625	12	15.1111	15.6667	15	13.3	14.8333	12.8	17.7778	17.2222
1494	14.5	15.4	14.2	14.9	14.4	15.1	1.36875	1.36522	1.80233	1.74762	2.01842	1.92703	14.4	14.7778	14	16.4	15	19.5	13.5833	18.5556	17.3333	17.1111	13.8	14.25	14.6	17.1111	18.2222
1495	12.8	15.2	14.9	14.8	14.9	14.3	1.25833	1.30217	1.66744	1.62619	1.96842	1.93784	13.3	15.2222	15	15.4	14	18.125	13.3333	17.2222	16.7778	16.5556	15.2	12.3333	14.1	19	16.5556
1496	14.7	15.2	13.7	14	14.4	15.1	1.325	1.31739	1.6907	1.7119	1.94474	1.85676	14.2	15.3333	15.3	15.6	14.9091	20.75	13.4167	17.1111	16.8889	16.1111	13.2	13	14	18	16.1111
1497	14.8	15.7	15.3	15.7	15.2	14.3	1.33125	1.32826	1.73953	1.59524	1.93421	1.78649	14.9	17.3333	14	15.5	15.3636	21.125	11.4167	15.2222	18.4444	16.3333	13	10.5	13.3	15.6667	15.8889
1498	14.9	16.4	13.2	14.5	15.4	15.2	1.2125	1.24348	1.68605	1.66905	1.89737	1.76757	13.4	18.1111	16.8	15.9	15.7273	23.5	10.8333	18.6667	17.2222	15.6667	13	13.25	12.9	17.7778	17
1499	14.7	16.1	14.4	15.2	16.3	15.4	1.28542	1.39348	1.7	1.63571	1.91316	1.95676	15.9	17.1111	16.5	16.6	13.5455	22	12.6667	15.4444	17.5556	16.4444	14	14.1667	14.7	16.7778	18.3333
1500	15.7	16.3	14.6	15	16.2	14.5	1.29375	1.31522	1.66512	1.55	1.93947	1.81892	14.5	16.8889	15.5	17.6	14.6364	19.125	11.9167	17.1111	18.6667	16	13.9	13.1667	15.3	17.1111	17.5556
1501	15	16.9	15	15.2	15.8	16.3	1.32083	1.33913	1.71628	1.67143	2.04737	2.01622	16	16.2222	16.6	17.9	14.4545	20.25	13	16	17.7778	16.5556	13	14.9167	13.8	19.3333	17.6667
1502	13.8	14.4	13.4	13.7	14.1	15	1.30625	1.22609	1.56047	1.62619	1.83421	1.72973	13.4	15.2222	16.3	15.4	13.5455	20.375	13.4167	15.7778	16.4444	15.6667	12.2	12	13	17.2222	16.2222
1503	14.7	16.2	14.5	14.9	14.5	14.6	1.29583	1.43478	1.8186	1.77857	2.03947	1.82432	14.8	16.5556	15.4	16.1	16.1818	21.125	13	16.6667	14.6667	16.2222	13.6	13.3333	14.7	16.6667	16.8889
1504	14.7	15.7	14.3	14.5	13.9	15.9	1.26458	1.35217	1.66279	1.57857	2.08158	1.90811	13.9	15.5556	15.6	15.5	13.8182	19.125	12.4167	17.2222	15.8889	13.4444	12.9	12.4167	14.4	16.1111	17
1505	13.1	14	12.5	14	15.1	15.4	1.31042	1.28043	1.70233	1.69048	1.87368	1.73784	13.9	15.4444	13.7	15	14.6364	21.375	12.4167	16.8889	16.7778	15.3333	12.8	11.9167	13.5	16.5556	17.1111
1506	14	16	13.5	13.7	14.3	14.5	1.27292	1.2587	1.73256	1.75	2.01579	1.76486	14.3	14.3333	13.2	16	13.8182	18.375	13.8333	16.8889	16.4444	15.7778	12.6	11.8333	13.8	16.3333	16.7778
1507	14.4	15.6	13.4	14.4	13.9	13.8	1.32708	1.31087	1.78372	1.67381	2.08684	1.85946	14.6	15	13.4	16.8	15.7273	18.25	12.0833	16.3333	16.3333	17.7778	13.2	13.5	13.4	16.1111	16.7778
1508	15.4	15.3	14.5	14.9	14	15.3	1.25833	1.28696	1.73721	1.6381	2.1	2.01622	13.2	15.2222	16.1	15.6	14.2727	21.25	12.3333	17.1111	15.7778	15.7778	12.6	13.3333	13.5	15.2222	17.3333
1509	15.4	17.3	15.3	15.6	14.6	14.9	1.26042	1.39348	1.71628	1.62381	2.16053	1.87838	13.5	16.3333	14.6	15.9	13.6364	19.75	13.9167	15.8889	16	15.4444	11.8	12.75	12.9	16.4444	16.7778
1510	15.3	17.2	15.1	15.9	14.5	14.8	1.31875	1.29783	1.68372	1.62381	2.00263	1.79189	14.3	17.6667	16.7	15.9	14.2727	21.125	14.5833	16.4444	16.7778	15.1111	12.2	14.6667	13.7	18.7778	16.5556
1511	14.2	16	14.9	15.3	14.6	15.8	1.35625	1.35	1.81163	1.65952	2.01053	1.95405	14	15.6667	16.2	16.4	14.0909	21.375	12.4167	17.7778	15.6667	15.4444	13.8	13.5833	13.9	17.1111	18.1111
1512	14.2	15.2	15	15.5	15.4	17	1.32083	1.31739	1.72326	1.70714	1.98421	1.83514	15.1	18.1111	15.6	14.6	15.5455	22	14	18.2222	18.3333	17.8889	14.3	15.9167	14.8	18.6667	18.7778
1513	14.3	15.9	14.1	14.8	14.6	14.9	1.30417	1.34783	1.76047	1.59286	1.92105	1.87297	16	15.7778	15	16.1	14	20.5	11.0833	17.2222	15.8889	15.7778	12.7	11.5833	13.1	16.4444	18.3333
1514	15.5	15.7	15.3	15	15.6	15.9	1.31667	1.3	1.80233	1.75952	1.96316	1.73514	15.8	16	15.5	16.8	15.2727	20.25	13.5	19.1111	17	17.2222	14.3	15.5833	15.4	18.7778	18.2222
1515	14.9	14.6	13.6	15	13.9	14.4	1.26875	1.25435	1.79767	1.8381	1.96842	1.88919	15	15.3333	15.1	16.5	14.0909	21.25	13.75	15.7778	16.8889	16.2222	13.1	13.6667	14.2	17.2222	18.3333
1516	14.6	16	14.3	15.1	16.2	15.2	1.31042	1.31087	1.76744	1.66429	2.00263	1.83784	15	17.6667	15.4	16.7	12.9091	19.875	13.5833	17.1111	18.3333	18.7778	14.6	14	15.9	18.5556	17.6667
1517	13	14.5	12.5	13	15.4	14.7	1.32292	1.28261	1.66512	1.6881	1.98947	1.77568	14.1	15.1111	14.6	16.3	13.5455	19.625	11.5833	17.2222	15.8889	15.4444	12.3	14.0833	13.4	17.7778	15.6667
1518	15.9	15.1	15.3	16.4	14.6	15.4	1.35417	1.34783	1.76047	1.65714	2.03684	1.8027	14.5	16	12.7	15.9	13.6364	19.75	12.8333	17.4444	17.8889	16.5556	14.7	15.0833	13	17.3333	18.1111
1519	15.2	15.1	14.2	14.8	14.6	15.5	1.28333	1.25652	1.65581	1.55	2.1	2	14.1	15.7778	14.4	16.5	13.9091	20	13	18.4444	16.2222	16.1111	14	15.5	13.2	17.4444	18.8889
1520	13.1	14.8	13.9	15.3	14.2	14.8	1.35833	1.3	1.72791	1.73571	2.11579	1.96216	14	13.7778	16.4	14.8	12.6364	17	11.4167	16.5556	16.7778	15.8889	11.8	12.9167	12.9	16.1111	17.3333
1521	14.1	16	14.4	14.9	14.4	15.5	1.28958	1.32174	1.78605	1.79286	2.04211	1.86216	14.1	14.1111	13.1	14.9	14.7273	18.875	12.9167	15.5556	15.4444	16.5556	13.5	13.6667	13.5	18.5556	17.7778
1522	14.9	15.4	14.5	15.2	15.9	15.5	1.27708	1.39783	1.80465	1.67619	2.04211	1.89459	14.3	16.1111	14.9	17.5	14	19.625	12.0833	17.4444	18.2222	16.8889	11.7	14.5833	14.1	19.4444	18.4444
1523	14.1	14.6	13.4	14.4	14.3	14.7	1.30417	1.25	1.66512	1.51905	1.81316	1.83243	14.9	16	14.4	14.4	13.4545	20.75	10.75	14.5556	16.1111	14.5556	12	12.4167	13	17.1111	17.5556
1524	15	14.8	13.1	14.4	14.8	14.6	1.26667	1.37609	1.7814	1.71667	1.99474	1.86216	16.6	16.2222	15.4	17.1	14.4545	21.375	12.8333	16.7778	17.4444	15.6667	12.9	15.9167	14	16.5556	18
1525	14.8	15.8	13.4	13.8	13.9	14.5	1.39583	1.40435	1.68372	1.74286	2.02895	1.82162	13.7	16.2222	14.8	15.9	12	17.75	12.1667	16	14.8889	14.2222	12.2	14.4167	12.6	18.5556	16.4444
1526	14.1	14.6	13.4	14.3	13.8	13.5	1.27292	1.33261	1.7093	1.73571	1.99737	1.83514	13.9	14.7778	13.8	14.8	12.1818	17.375	12.25	14.5556	14	12.5556	11.2	12.5	13.1	14.8889	16.5556
1527	14.4	15.5	13.6	14.1	15.6	15.1	1.21667	1.30435	1.64186	1.64286	2.08158	1.84054	15.1	15.8889	14.7	15.4	13.7273	21.375	13	17.1111	17	15.3333	13.5	12.9167	14.9	16.8889	17.3333
1528	14.6	15.2	14	13.9	15.5	14	1.28542	1.25217	1.71163	1.62619	2.14737	1.85135	13.1	15.3333	15.1	15.4	13.1818	17.125	12.5833	16.8889	15	13.6667	10.9	14.3333	12.7	16.4444	17.1111
1529	14.9	15.2	14.4	15.6	16.6	16.3	1.35	1.24565	1.61395	1.60714	1.94211	1.8027	13.5	15.1111	15.5	15.8	14.0909	18.75	13.3333	19	18.5556	17.1111	12.6	14.25	13.3	20.8889	17.6667
1530	15.8	16.7	15.9	15.8	16.7	16.2	1.31458	1.34348	1.71395	1.64286	1.99737	1.81081	15.2	17.3333	16.3	17.5	16.3636	19.75	14.8333	17.5556	18.6667	18.8889	15	16.3333	14.3	20.3333	18.3333
1531	16.1	16.3	15	15	15.1	14.9	1.16875	1.28043	1.73953	1.72619	1.96579	1.78378	13.6	15.4444	15.4	15.2	12.6364	20.75	12.3333	18.1111	16.1111	15.3333	13	13.5	13.7	19.4444	18.5556
1532	13.9	14.8	14.3	14.4	15	15.9	1.20833	1.36522	1.81628	1.64286	1.90789	1.76757	14	15.4444	14	17.2	14.2727	18.5	13.4167	16.3333	17.8889	16.8889	14.1	14.5	14.4	18.6667	19.5556
1533	13.9	15.9	15.4	15.7	15	15.3	1.18958	1.27174	1.72093	1.73095	2.09737	1.85946	12.6	15.2222	14.1	15.9	14.0909	18.125	12.6667	16.8889	16.3333	14.8889	11.9	12.3333	12.7	18	18.1111
1534	14.7	15.8	13.8	13.9	14.9	14.7	1.27917	1.32391	1.67442	1.6	2.05	1.6973	13.7	15.2222	15	15.1	14.9091	21.25	11.5	17.8889	16.7778	14.5556	12.1	13.75	12.6	17.2222	17.2222
1535	14.7	14.7	13	14.2	15.6	14.3	1.33958	1.28043	1.62326	1.58333	1.96842	1.85405	13.7	14.7778	15	14.7	13.4545	17.25	11.5	14.6667	16.5556	17.1111	13	14.5833	12.8	16	16
1536	14.3	15	13.4	14	15.3	15.3	1.28542	1.29348	1.65349	1.66667	1.94211	1.88108	13.5	14	13.3	15.8	13.9091	17	12.3333	16.7778	16.3333	15.3333	12.7	15.0833	13.8	18.3333	18.5556
1537	14.4	17.1	13.9	15.3	15.1	15.3	1.30417	1.28913	1.74419	1.74524	1.97895	1.86757	13.7	16.3333	15.4	16.5	15.9091	18.625	14.1667	16.4444	17	19.2222	12.5	12.6667	13.2	19.4444	19
1538	15.1	15	14.4	14.9	15.5	15.2	1.35	1.38261	1.60233	1.59286	1.99474	1.91892	12.5	13.1111	13.5	17.1	12.8182	18.25	11.6667	15.3333	16.1111	14.7778	11.7	12.6667	13.3	17.2222	16.7778
1539	15.5	15.3	14.1	14.2	15.2	15.1	1.20417	1.29348	1.65116	1.68333	1.97632	1.89459	14.2	14.1111	13.1	16.2	14.0909	18.75	12.0833	12.5556	16.1111	15.1111	11.2	10.0833	13.6	16.7778	17.6667
1540	14.7	15	13.5	14.1	15.4	15.2	1.25208	1.26957	1.73023	1.67381	1.95263	1.94054	14.3	15.6667	13.2	16.4	12.2727	17.625	13.1667	15.3333	15.8889	15.1111	12.4	13.5	13.2	16.7778	16
1541	14.8	15.4	12.9	14.1	14.6	14.7	1.23958	1.28261	1.57907	1.67381	1.88947	1.73784	13	14	14.3	15.7	15.0909	19	12.8333	16.4444	16.8889	16.4444	13.6	12.8333	12.9	16	15.7778
1542	15	15	15.3	15.4	14.9	16	1.26042	1.32174	1.75581	1.6619	2.00526	1.85676	15.2	16.6667	15.2	17.2	14.1818	20.875	14	17.7778	18.1111	17.6667	13.9	14.8333	14.8	18.8889	17.5556
1543	13.7	13.8	13.4	14.4	13.3	14	1.35625	1.28261	1.64186	1.65714	1.88684	1.85946	14.5	15.4444	14.8	17.3	12.5455	18.5	10.75	17	16.1111	15.4444	13.9	13.5	13.5	18.4444	18.6667
1544	15	15.9	14	14.9	14.8	15.6	1.30833	1.22826	1.67907	1.81667	2.02368	1.82432	12.9	14.8889	15.2	14.6	12.8182	18.875	10.4167	14.7778	15.8889	14.5556	12.4	13.9167	12.4	13.6667	17.1111
1545	14.7	15.8	15	15.3	14.6	15.4	1.29167	1.32609	1.66512	1.64048	1.98158	1.73243	12.7	15.4444	14.6	15.5	12.9091	19	11	16.3333	16.3333	16.1111	13.3	14	13.8	18.2222	16.2222
1546	15	15.9	15.1	14.1	14.8	15.2	1.26458	1.22826	1.62558	1.74524	1.93421	1.89459	12.3	15.4444	15.7	16	11.0909	18.125	11.5	17.6667	16.5556	15.6667	13.4	13.75	14.1	16.7778	16.4444
1547	15.3	15.5	13.8	13.4	15.6	15.8	1.3125	1.25652	1.71163	1.69762	1.94737	1.69189	13	14.6667	14.1	16	14.2727	18.75	12.4167	16	17	15.6667	12.6	14	13.1	16	17.6667
1548	14.6	15.5	13.9	15.9	15.3	14.7	1.33333	1.29348	1.6093	1.62857	2.03158	1.90541	13.9	14.4444	14.6	16.6	13.3636	20.625	12.9167	16.3333	18	16.7778	12.4	13.3333	14.2	17.8889	17.6667
1549	14.5	15.8	14.1	15	15.1	15.3	1.25	1.14565	1.63256	1.61667	2.04474	1.72162	14.3	15.1111	14.3	16.1	12.2727	18.25	12.5833	15.8889	17.2222	14.7778	14	14.5	14.5	17.7778	17.5556
1550	14.8	15.1	14.4	14	14.5	15.2	1.40208	1.20652	1.6	1.73095	1.93421	1.76216	13.3	14.4444	15	16.9	13	17.125	12.25	18.7778	16	15.6667	12	13.75	13.4	18.6667	17.5556
1551	13.8	14.2	14.2	14.6	15.1	15.2	1.33125	1.36957	1.67209	1.70714	2.04211	1.84054	14.7	15.2222	14.9	17.3	14.1818	18.5	12.3333	16.2222	16.8889	18.1111	14.8	13.6667	14.4	17	17.5556
1552	13.8	14.5	14.7	13.7	14.8	13.3	1.34167	1.32391	1.67209	1.68571	2.1	1.74865	13.6	16.5556	14	14.4	13.1818	19.875	11.5	17	16.2222	15	12.6	14.9167	14.2	15.3333	16.4444
1553	15.2	16.1	13.3	14.1	14.4	15.1	1.24167	1.31739	1.63256	1.52381	1.98947	1.81892	13.9	15.3333	15.9	15.8	14	19.375	11.5	15	16.3333	14.3333	12.5	12.9167	14.5	17.7778	17.4444
1554	14.5	14.7	14.3	14.1	14.2	14.6	1.24792	1.33478	1.66512	1.59524	1.93684	1.85676	13	15.2222	12.2	14.6	12.3636	21.125	11.5	14.4444	16.4444	13.8889	12.3	12.75	12.7	16.3333	15.5556
1555	15	16	14.1	14.4	15.1	13.9	1.35625	1.35435	1.6186	1.70476	2.11579	2	13.3	16.6667	14.2	14.9	13	18	10.9167	16.1111	17.2222	12.8889	12.4	12.6667	12.4	20.1111	16
1556	14.9	16	13.8	14.1	14.1	13.7	1.25625	1.24565	1.69302	1.71667	1.94737	1.83243	14.2	14.4444	14.4	15.3	12.5455	18.5	13	15	15.4444	13.7778	11.7	11.3333	12.3	17.5556	17.6667
1557	14.5	14.2	14.3	14.5	14.9	14.8	1.26875	1.26087	1.71163	1.72143	2.04211	1.79459	14.5	15.1111	15.3	16.4	13	20.75	12.6667	15.7778	15	17.1111	11.9	12.9167	13	18.2222	17.3333
1558	15.6	16.2	15.3	15.1	15.5	14.8	1.23125	1.21304	1.60465	1.62143	1.96316	1.85676	14.1	15.6667	14.4	16.1	13.5455	20.875	12.3333	16	17.2222	15.8889	12.9	14.0833	13.7	19.1111	18.3333
1559	13.2	14.1	13.7	14.1	14.4	14.1	1.29167	1.35435	1.7	1.7	1.83684	1.80811	13.3	15.8889	15.8	16.7	14.4545	18.625	12.5833	16.8889	16.7778	16.3333	12.5	14.0833	14	20	17
1560	14.7	14.9	13.8	15.1	12.3	13.8	1.32292	1.22174	1.71628	1.62143	1.87895	1.75135	12.8	14.8889	14.1	15.3	13.3636	18.25	10.25	15.5556	14.5556	15.5556	12.6	12.75	13	16.7778	15.4444
1561	14.6	15.1	15.2	15	13.4	14.8	1.32917	1.19565	1.73256	1.72619	2.00263	1.95405	14.8	16.6667	14.8	16.1	14.5455	20.375	12.75	16.6667	17.1111	16.4444	14.2	14.0833	13.6	16.8889	16.7778
1562	14	14.4	13.4	13.5	14.2	14	1.21667	1.27609	1.66512	1.60952	1.89474	1.77838	14.3	15.3333	14.4	14.8	11.8182	16.375	11.75	15	16.4444	14.3333	12.4	14.4167	13	16.7778	13.7778
1563	13.5	15.2	13.8	14.2	15.5	14.6	1.31667	1.28478	1.69302	1.62619	1.98947	1.93784	13.7	16.1111	14.5	17.1	13.8182	19.5	14.5	16.8889	16	18	12.9	14.9167	13.5	17.8889	18.1111
1564	14.8	15	13.8	13.6	15	15.7	1.32292	1.25217	1.68605	1.65952	2.04474	1.87297	12.8	15.2222	14.5	15.3	12.8182	19.5	12.9167	16	16.5556	14.3333	14	10.3333	12.5	15.6667	15.3333
1565	14.7	14.9	14	13.7	14.6	14.3	1.28333	1.35435	1.6814	1.6619	1.94474	1.89459	15.5	14.3333	15.5	16.4	12.4545	17.5	13.1667	16.3333	16.6667	17.4444	13.1	14.1667	14.4	17.4444	17.4444
1566	13.9	16	13.8	15	15.1	16.1	1.275	1.38261	1.64884	1.67619	1.98947	1.83784	14.3	15.3333	14.4	16.2	13.9091	17.875	11.25	16.3333	16.4444	17.3333	12.8	12.3333	14.4	18.3333	16.8889
1567	14.1	15.3	13.7	15.5	15.2	14.4	1.35625	1.35	1.76512	1.70238	2.08684	1.91892	13.1	15.2222	15.3	15.8	12.6364	19.75	11.5	16.8889	16.4444	16.6667	14.1	12.9167	13.1	16.8889	16.5556
1568	14.5	15.3	14	15.5	15.8	15.1	1.31875	1.29565	1.65814	1.62857	1.91316	1.94595	14.6	17.4444	15.6	17.8	13.7273	19	12.4167	17.5556	17.7778	14.6667	13.6	12.4167	13.6	15.8889	17.1111
1569	13.7	16.2	13.4	14.4	14.4	14.6	1.24375	1.32391	1.72326	1.71429	1.97368	1.74324	14.4	16.1111	16.3	18	13.7273	19.875	12.5	16.5556	17.6667	16.5556	14.7	15.8333	14.8	17.5556	18.1111
1570	13.8	14.9	13.4	15	14.8	15.8	1.30833	1.33043	1.58372	1.73333	1.91316	1.86486	14.2	15.2222	14.1	16.9	12.8182	19.875	12.1667	16.1111	15.4444	16.4444	12.8	13.5833	13.9	16.6667	17.5556
1571	15.7	16.8	14.4	15.1	15.1	15.1	1.24792	1.27391	1.69302	1.54762	1.96316	1.85676	15.6	14.4444	15.1	17.5	12.8182	20.125	12.6667	17.3333	17.3333	17.4444	14.6	15.5	13.9	19.1111	17.4444
1572	13.6	15.8	14.1	14.2	14.8	15.7	1.3375	1.16522	1.76512	1.62619	1.99211	1.90541	15.1	14.4444	14	16.8	13.9091	22.25	13.9167	16.4444	17.2222	17.5556	13.1	12.25	13.8	16.7778	18.5556
1573	15.5	16.5	13.6	13.9	15	14.5	1.26667	1.3	1.63256	1.7119	1.98947	1.8973	14.1	16	13.2	17	13.6364	19.375	11.8333	15.4444	16.5556	16.6667	13.7	12.25	12.4	17.4444	17.8889
1574	14.6	16.1	13.9	13.4	15.4	15.1	1.32708	1.19348	1.76977	1.78095	1.99737	1.84324	13.1	14.6667	14.2	17	13.8182	20.875	12.1667	15.6667	16.2222	15.8889	13.5	13.3333	12.6	16.6667	16.6667
1575	15.1	15.6	14.5	14.8	14.6	15	1.24792	1.31304	1.6814	1.74762	2.02895	1.74865	14.7	16.1111	14.1	15.6	13.3636	21.125	10.5	15.5556	18.3333	17.7778	14.1	14	14.2	18.3333	19.7778
1576	13.4	14.6	13.1	13.2	13.8	15.5	1.26042	1.34348	1.67209	1.65952	2.01053	1.83243	13.6	14.5556	13.2	15.2	12.5455	16.5	10.5833	17.3333	15	14.2222	13.2	12.9167	13.4	16.3333	16.4444
1577	14.1	15.2	14	14.4	14.4	15.4	1.31458	1.26087	1.65116	1.69048	1.95789	1.77838	16.1	16.5556	15.1	16.7	12.8182	20.5	12.3333	16.3333	18.7778	16.4444	14.5	13.75	13.1	18.8889	17.3333
1578	13.5	13.6	14.6	14.8	15.2	16.6	1.26042	1.25652	1.6814	1.61429	1.90526	1.85405	13.8	16.3333	13.9	15.4	14.1818	18.125	11.25	15.8889	16.3333	14.6667	11.5	12.4167	12.7	16.4444	17.1111
1579	16.8	16.7	14.8	15.5	15.3	16.1	1.34167	1.21522	1.73023	1.5881	2.04211	1.79189	14.7	17.1111	16	16.8	15	21.25	11.75	18.1111	18.5556	15.3333	13.5	15.5	14.1	20.8889	17.7778
1580	14.5	15.6	14.2	13.7	16.5	16	1.30417	1.27609	1.63023	1.67143	1.97632	1.77838	13.2	14.7778	13.1	16.2	13.0909	21.25	11	15.5556	16.4444	17.4444	13.9	14	14.4	18.2222	17.7778
1581	14.5	15	15.1	13.9	15.9	15.2	1.34167	1.33478	1.81628	1.62857	2.05789	1.85676	13.3	14.6667	13.9	16.5	12.6364	19.5	11.75	16.4444	17.8889	17.2222	13.8	14.8333	14.2	17.4444	17.6667
1582	15	15.7	14.7	14.8	14.8	16.5	1.30417	1.4087	1.66047	1.66429	2.00263	1.71081	13.8	16.5556	14.6	15.7	13.5455	19.5	11.6667	16.5556	17	16.2222	14.1	14.0833	14.2	17.8889	16.8889
1583	13.2	15.8	14.5	13.6	14.9	14.6	1.1875	1.24783	1.6907	1.63571	1.89474	1.73514	13.6	16	14.4	15.8	12.2727	16.75	12.3333	15.8889	16.2222	15	12.6	13.1667	12.2	18.5556	17
1584	13	13.9	13.9	13.8	13.9	14.7	1.31458	1.26522	1.68372	1.67143	1.86053	1.87027	14.5	16	13.5	15	12	19.875	12.0833	16.7778	17	15.4444	12.6	12.6667	13.1	15.5556	18
1585	14.9	16.1	14.4	13.5	14.5	15.2	1.33125	1.32826	1.7907	1.69524	2.05	1.87568	13.8	16.1111	13	14.7	13.6364	20.75	12.0833	15.1111	16.4444	17.1111	13.8	13.4167	12.8	20.1111	17.2222
1586	15	15.9	14.2	15.4	15.1	15.6	1.26875	1.31739	1.6093	1.56905	2.06053	1.74595	14.3	15.7778	15.5	15	14.0909	18.25	11.25	16.5556	16.1111	16.4444	13	12.6667	14.1	16.1111	16.8889
1587	14.1	15.4	13.8	14	13.5	14.9	1.29167	1.32391	1.67209	1.6381	2.06053	1.68919	14.9	14.3333	13.1	15.6	13.4545	19	12.25	15.3333	17.4444	16.6667	14.2	11.6667	12	14.4444	16.5556
1588	12.2	15.2	12.3	13.3	14.8	14.3	1.19792	1.29565	1.71395	1.74286	2.05263	1.78919	14.5	14.8889	13	14.7	13.7273	18.75	12.5	15.7778	15.3333	15.8889	13.1	14.4167	13	15.5556	16.4444
1589	15.5	14.7	14.5	14.4	14.7	14.1	1.21042	1.2	1.67907	1.68095	1.81053	1.8	14.6	14.4444	14.8	15.2	11.8182	19.375	12.1667	16.5556	16.3333	15.5556	13.2	12.4167	13.2	16.7778	15.5556
1590	14.8	16.5	14.4	14.3	14.5	15.8	1.29792	1.28913	1.64186	1.65714	1.86842	1.76216	14.4	15.7778	16.1	16.6	12.4545	20.125	11.25	15.6667	17.6667	17	13.8	13.8333	14.4	18.1111	17.1111
1591	14.6	16.1	13.9	13.6	14.7	15.7	1.17292	1.21304	1.63488	1.59524	1.84737	1.72703	14.7	15.4444	14.3	17	13.5455	18.25	11.5	17.6667	17.2222	16.5556	12	14.5	14	17.8889	18.3333
1592	13.6	15.1	13.6	14	14.3	14.2	1.23958	1.24783	1.63256	1.7119	1.88421	1.77838	12.9	15.6667	13.5	14.6	11	18	11.3333	16.8889	16.5556	16	12.4	13.75	13.7	16.7778	14.6667
1593	13.4	15.8	14.1	14.1	15.5	15.6	1.28125	1.29565	1.7093	1.66905	1.98684	1.84324	14.1	15.7778	12.7	16.1	12.7273	19.125	11.3333	15.5556	15.5556	14.3333	13	14.1667	13.1	16.8889	15.1111
1594	13.6	15.6	13.7	14.5	14.1	15.2	1.33333	1.22826	1.60233	1.66667	1.92632	1.85676	14.8	14.8889	15	15.5	12.9091	20.25	13.8333	16.1111	16.5556	18.4444	13.1	14.75	14.3	18.3333	17.1111
1595	13.5	13.9	12.9	13	14.6	14.1	1.23542	1.24565	1.60465	1.59048	1.80263	1.8	15.6	15.1111	13.9	14.7	13.2727	16.25	13.9167	15.2222	15.1111	13.6667	11.9	11.6667	11.8	17	14.4444
1596	14.5	14.6	13.9	14	15.6	15.2	1.36875	1.3413	1.67907	1.58333	1.95526	1.92432	13.6	17	14.7	17.8	14.2727	20.625	12.5	16.6667	17	16.5556	13.7	14.9167	14.4	18.1111	16.3333
1597	13	14.9	12.4	14.2	15	13.7	1.21042	1.31957	1.60698	1.6619	1.85789	1.78378	13.1	15.3333	13.1	15.3	12.1818	16.875	10.8333	14.1111	15.2222	14.8889	12.8	12.9167	12.4	13.5556	15.8889
1598	15.1	16.2	12.7	13.7	14.7	14.5	1.26458	1.43261	1.63488	1.72857	1.83421	1.7973	13.4	14.8889	14.1	14.8	11.9091	18	11.5	14.6667	16.1111	13	12	14.5833	14.3	14.8889	17.1111
1599	13.3	14	14	14.9	13.5	14.4	1.29167	1.30652	1.65349	1.6381	1.86316	1.81622	14.3	13.3333	13.9	15	12.5455	15.25	13.3333	14.7778	16.4444	15.2222	11.2	12.4167	13.5	14.5556	15.8889
1600	15.6	17.5	14.4	14.9	15.1	16.3	1.31875	1.40652	1.72558	1.69048	1.99737	1.83514	15.2	17.4444	15.4	17.2	13.8182	22.75	12.9167	17.4444	18	18	14.4	15.75	14.5	19.2222	18.4444
1601	12.9	13.8	13	13.5	13.4	14.9	1.27292	1.3	1.5814	1.65	1.83421	1.82703	12.7	13.6667	11.5	13.9	10.9091	16.625	9.41667	14.2222	13.7778	16	12.5	11.8333	12.6	15	15.7778
1602	12.3	13.8	13.3	13.4	14.4	16.4	1.29583	1.35435	1.72093	1.59762	1.83158	1.70811	14.6	15.8889	14.1	15.2	12.9091	18.75	11.8333	17.3333	16.1111	17.5556	12.7	13.8333	14.8	15.6667	17.1111
1603	14.5	14.5	14.6	14.2	15.3	15.2	1.32708	1.34565	1.62558	1.68095	1.88947	1.88919	15.1	16.4444	14.3	16.3	13	19.25	12.0833	16.2222	17.2222	15	13.3	13.3333	13.5	18.8889	17.3333
1604	14.6	15.4	13.8	13.6	15.1	16.1	1.23958	1.22174	1.76047	1.77143	1.90263	1.80811	15	16.7778	13.8	15.6	11.9091	20.75	13.0833	15.2222	15.8889	14.5556	14.8	15	13.5	15.8889	18.4444
1605	12.7	14.8	13.3	13.7	14.7	15	1.22708	1.25652	1.74884	1.58333	1.90263	1.76216	13.4	13.7778	12.6	15.5	10.8182	19	10.8333	14.7778	13.8889	14	12	13.0833	12.9	15.4444	17.6667
1606	13.5	14.3	13.7	12.7	14.9	15.5	1.22917	1.2	1.66047	1.62143	1.87632	1.81081	13.4	15.6667	12.6	15.1	13.1818	19.875	11.5833	14.2222	14.3333	14.6667	12	13.3333	13.4	17	14.3333
1607	12.5	14.2	12.8	13.7	14.9	14.5	1.12292	1.26957	1.65349	1.50476	1.82368	1.81351	13.9	15	14.2	16.5	13.2727	21.25	11.1667	13.6667	17.1111	13.6667	12.6	14.25	13	15	15.7778
1608	13	15.3	13.2	13.4	13.7	14.8	1.3125	1.38261	1.6814	1.71905	2.06053	1.91351	13.6	14.6667	13.2	15	12.4545	19	10.9167	16.2222	16	16.3333	13	14.8333	13.4	17	16.5556
1609	13.5	14.9	13.8	15	13.6	14.8	1.3375	1.28478	1.68605	1.76905	1.98947	1.88378	13.8	15.8889	14	16	14.8182	17.875	12.25	16.5556	16.3333	15.7778	13.6	13.8333	14.2	18.1111	17.6667
1610	13.9	15.4	14.3	14.6	14.6	15.9	1.24375	1.11304	1.61628	1.61667	1.90789	1.84324	13.8	15.6667	14.6	16.1	13.0909	18.75	12.5833	15.6667	19.4444	15.6667	12.4	14	13.1	17.5556	17.8889
1611	14	15	13.8	14.8	12.8	14.3	1.26667	1.33043	1.67907	1.65	1.84737	1.84865	13.5	14.6667	12	15.1	12.5455	18.125	12.5833	14.8889	16.2222	16.2222	11.4	12.5	12.5	15.7778	16.3333
1612	15.2	15	13.9	14.2	13.6	14.8	1.26667	1.23696	1.60698	1.59048	1.9	1.81622	13.4	15.8889	14.3	15.4	11.2727	15	12.4167	15.3333	15.2222	14	12.6	13.6667	14.3	16.6667	16.8889
1613	13.5	15.3	14.2	14.1	15	13.1	1.17708	1.21957	1.59767	1.70476	1.82895	1.71892	14.5	17.6667	14.9	16	11.3636	17.375	13	15.4444	13.4444	14.2222	11.8	14.4167	13	15	15.3333
1614	13.7	14.7	14.2	14.6	14.6	15.6	1.24375	1.30435	1.69535	1.65714	2.03158	1.84054	15.3	14.2222	14.2	15.4	14	19.75	11.0833	17	17.3333	17.2222	13.9	12.0833	13.8	18.1111	15.6667
1615	13.4	13.9	14.1	14.1	14.8	15.6	1.18125	1.21304	1.55116	1.61905	1.77105	1.67027	14	14.6667	14	15.4	13.6364	20.375	11.6667	15.6667	15.3333	15.6667	12.9	14.0833	13.5	17.8889	15.3333
1616	13.2	14.5	12.9	13.7	14.4	15.8	1.27292	1.18696	1.54884	1.6381	1.84474	1.81351	13.2	14.4444	13.4	14.6	11.2727	20.5	12.1667	15.2222	14	17.1111	12.4	13.25	10.8	14.4444	14.7778
1617	13.8	14.1	12.9	13.8	14.4	15.9	1.23958	1.2087	1.57209	1.6119	1.99474	1.68919	15.3	14.8889	12.6	16.1	14.3636	18.375	13.25	16.3333	15.3333	14.2222	11.6	13.25	13	17.3333	16.3333
1618	13.5	14.4	13.4	13.7	14.3	14	1.14792	1.17826	1.57907	1.46905	1.72368	1.68919	14.2	14.7778	13.3	16.8	11.7273	16.75	12.9167	15	15.2222	15.1111	14.2	13.75	13.7	17.8889	16.8889
1619	13.3	14.8	13.8	15.3	13.8	14.5	1.23333	1.2413	1.68837	1.68095	1.9	1.68649	13.7	15.1111	14.2	16.1	13.6364	18.375	13.0833	15.6667	16.4444	14.7778	13.3	12.9167	14.7	16.6667	17
1620	14.5	15	14.2	14.2	12.3	14.9	1.21458	1.28913	1.59302	1.59762	1.86842	1.68378	13.7	15.5556	13.1	15	11	16.875	10.25	15.7778	16.2222	15.2222	13.7	11.6667	12.3	17.1111	16.1111
1621	13.9	14.3	12.5	13.1	13.1	15.1	1.18333	1.22174	1.64651	1.62619	1.9	1.75946	12.9	13.3333	13.4	14.5	11.2727	15.875	11.25	15.2222	16.2222	15	11.5	11.5	12.8	15.2222	15.2222
1622	14.4	15.7	13.7	13.3	15	14.6	1.29792	1.29348	1.57674	1.75238	1.82632	1.77297	12.7	14.4444	14.3	15.7	13.5455	16.625	12.9167	14.6667	17	16.4444	11.6	13.8333	14.4	18	15.8889
1623	13.9	15.3	13.6	13.9	14.5	15.6	1.26875	1.29348	1.63488	1.6619	1.93947	1.78108	14	14.5556	13.8	16.5	11.9091	15.75	11.8333	14.7778	15.6667	15.7778	12.6	14.25	12.5	16.7778	16.1111
1624	12.8	13.9	12.5	14	14.5	15.7	1.24792	1.28478	1.6907	1.58571	1.91842	1.62432	13.7	14.5556	13.3	16.4	11.5455	18	10.5	15.6667	15.3333	16.1111	13.1	11.5833	15	16.1111	16
1625	13.2	14	13.9	13.8	14.2	14.2	1.29375	1.28261	1.57907	1.6	1.90263	1.72162	15	16	14.2	16.3	14.4545	22.625	13.4167	16.3333	15.8889	16.2222	13.1	12.8333	14.4	18	16.7778
1626	13.6	13.6	12.8	14.1	14.8	15.7	1.1875	1.18043	1.67209	1.4619	1.93421	1.67568	13.5	14.6667	13.8	14.7	13.7273	19	11.6667	15.2222	14.8889	16.8889	13.2	11.8333	13.1	14.5556	15.8889
1627	13.2	14.9	13.2	14	14.2	15.7	1.2375	1.23913	1.55581	1.71905	1.82632	1.77568	15.1	17.2222	15.4	17.1	12.7273	20.125	12.4167	16	15.4444	15.4444	13.5	15	14.7	18.7778	17.1111
1628	13.7	16.6	14.3	13.5	14	16.1	1.2	1.36739	1.63953	1.7381	2.03947	1.72432	14	15	13.7	15.6	12.9091	19.375	12.8333	16.1111	16.5556	15	12.2	11.8333	14	17.1111	17
1629	12.9	13.1	12.7	13.5	13.2	13.9	1.325	1.31739	1.62326	1.60714	1.89474	1.72162	13.2	14.4444	12.1	16.4	12	21	10.8333	14.1111	16.5556	14.8889	12.6	12.75	13.1	15	17
1630	13	15.3	13.4	13.6	13.9	15.2	1.23333	1.32391	1.55349	1.59048	2.09474	1.83784	13.4	15.5556	15.3	14.7	11.9091	18	11.6667	16.2222	16	16.2222	13	13.0833	13	16.1111	17.6667
1631	14.3	15.7	14.6	13.7	14.5	15.2	1.32708	1.25	1.65349	1.75714	2.02105	1.95135	13.9	15.8889	14.3	16.3	12.1818	19.125	13.5	16.7778	16.7778	18	15	16.1667	13.9	14.7778	17.7778
1632	13.5	14.4	13.2	13.8	14.3	15	1.25	1.26522	1.59767	1.56905	1.87895	1.77568	14.5	15.7778	14.7	15	12.8182	18.375	11.25	14.4444	14.4444	15.4444	12.6	13.25	12.9	15.2222	15.2222
1633	14	15.1	13.3	13.5	13.7	14	1.25625	1.28043	1.63488	1.76905	1.95789	1.84865	13.2	15.8889	13.6	14.1	14.2727	17.125	11.6667	15.6667	15	16.1111	12.6	12.25	13	15.3333	15.1111
1634	13.7	15.5	14.1	13.8	13.6	15.4	1.29167	1.2087	1.6907	1.68095	1.85526	1.75135	13.9	16.1111	13.2	15.5	13.3636	21	12.25	15.1111	15.5556	16.7778	12.7	14.9167	12.9	19.2222	16.6667
1635	14.9	15.5	14.2	13.8	14.5	14.8	1.3	1.30652	1.64651	1.56429	1.80789	1.73243	13.1	14.5556	13.9	15.2	12.9091	20	10.5833	17.1111	17.1111	14.1111	13.9	15.3333	13.8	17.1111	15.5556
1636	13.4	15.1	14.7	14	12.9	15.8	1.18958	1.24783	1.56279	1.5881	1.84474	1.71622	13.8	14.6667	15.2	15.3	11.9091	19.125	12.25	16.8889	15.8889	16.6667	12.9	14.0833	12.9	15.5556	15.5556
1637	13.6	14.2	14.1	13.5	13.7	13.7	1.29167	1.26304	1.63488	1.64524	1.92895	1.80541	14.5	14.6667	14.8	15.6	13.0909	18.125	11.75	16.1111	16.3333	15.1111	13.6	14.1667	14.2	16.3333	15.8889
1638	14.7	14.7	13.8	13.5	14.1	15	1.25208	1.2087	1.65581	1.55714	1.92895	1.73784	13.2	15.2222	13.2	15.7	12.8182	18.25	11.5833	15.6667	16.4444	16	12.3	13.5	12.4	15.7778	16.2222
1639	13.9	14.5	14.1	14.4	14.9	16	1.15625	1.32391	1.54651	1.50238	1.83421	1.70541	13.5	14.7778	15	16	12.8182	20.125	11.5	14.4444	15	15.2222	11.6	14.8333	14.6	17.4444	18.7778
1640	13.7	14.8	13.7	13.6	12.9	15.1	1.28542	1.23261	1.6186	1.75238	1.95263	1.76757	12.5	13.3333	14.1	15.3	12.6364	16.75	11.8333	14.6667	15	16.1111	12	13	12.8	14.5556	16.8889
1641	12.3	13.2	12.5	12.8	14.7	14.8	1.17292	1.31957	1.65581	1.75952	1.83158	1.70541	12.9	14.6667	14	14.7	12	16.625	11.8333	14.5556	15.3333	17.2222	13.3	14.3333	13	16.1111	15.5556
1642	13.1	14.3	13.8	13.3	12.7	14.7	1.29583	1.22174	1.56279	1.5619	1.85	1.72703	13.1	13.4444	14.7	14.7	11.2727	15.5	12.5	15.8889	16.3333	14.3333	13.2	13.25	12.2	14.4444	16
1643	14.2	15.6	13.5	14.3	13.5	14.5	1.27708	1.3	1.68605	1.61429	1.88421	1.7027	14	16.1111	13.8	15.1	11.5455	19.25	10.25	13.7778	15.1111	13.2222	12.4	14.25	12.9	15.7778	15.1111
1644	12.9	15.3	14.6	14.7	13	15.2	1.27708	1.26957	1.57442	1.56905	1.69474	1.78378	13.6	14.6667	13.9	15.5	11.8182	19	10.8333	16.3333	16.1111	16.2222	13.5	14.6667	13.6	15.7778	16.3333
1645	13.4	15.6	14.8	14.8	13.4	15.5	1.26458	1.34565	1.62326	1.65	1.82368	1.71622	13.2	15.3333	15.5	16.2	12.2727	17.75	11.8333	15.2222	16.3333	15	11.3	14.0833	14.1	16.1111	15.8889
1646	14.4	15.7	14.5	14.1	14.8	16.5	1.23542	1.28043	1.62093	1.70238	1.97368	1.78649	13.9	16.6667	14.5	16.3	13.5455	21.25	12.0833	15.5556	16.5556	14.3333	14.1	13.5	14	18.5556	15.7778
1647	12.9	14.3	12.5	13.2	15	15.4	1.24792	1.29348	1.56977	1.6381	1.98158	1.65135	13.1	15.1111	15	16.9	12.2727	19	11.0833	14.7778	15.6667	16.8889	11.6	14.8333	12.3	17.1111	15.1111
1648	14.6	15.3	13.5	12.7	13.7	15.2	1.2875	1.25652	1.54186	1.58333	2.00789	1.73243	14.1	15.4444	13.1	14.8	12.0909	18	11.0833	14.7778	15.4444	14.8889	12.2	13.9167	11.7	14.3333	14.7778
1649	12.7	15	13.6	13.2	13.7	15.4	1.28333	1.23913	1.63953	1.54524	1.76579	1.68378	13	14.5556	14.1	15.7	11.9091	20.875	11	15.7778	16.1111	12.6667	12.3	13.75	14.1	15.7778	15.4444
1650	13.2	13.6	13.7	13.4	13.4	13.7	1.29167	1.18261	1.6186	1.57857	2.00526	1.84054	12.7	14.5556	14.5	15.8	12.1818	17.5	10.9167	14.3333	15.5556	15.7778	12.3	13.1667	13.2	14.2222	15.4444
1651	12.9	13	12.1	13.4	12.8	14.1	1.28542	1.3087	1.66047	1.71905	1.85	1.74324	12.2	12.7778	13.6	15.1	11.3636	15.75	12	13.8889	15.7778	13.2222	11.4	13.0833	12	15	15.5556
1652	13.6	14.3	12.8	15	14	16	1.22292	1.17391	1.54651	1.59762	1.93684	1.7027	14.7	14	14.7	15.4	10.8182	16.625	11.5	15.1111	15.5556	15.5556	12.1	12.3333	12.5	16.7778	17.5556
1653	13.7	13.2	14.6	14	15.5	16	1.30417	1.26957	1.63721	1.55	1.89211	1.77027	12.1	13.4444	14.1	14.9	12.2727	18.75	11.25	15.5556	15.6667	15.6667	13.3	12.9167	12.2	16.1111	16.6667
1654	12.9	14.2	14.2	12.8	14.4	14.5	1.13958	1.20435	1.51395	1.49524	1.72895	1.50541	12.7	14	13.8	13.8	12.5455	19.125	11	15.1111	14.7778	16	13.6	14	11.6	14.5556	16
1655	13	13.9	13.5	12.7	13.2	15	1.16875	1.25	1.56744	1.64762	1.86053	1.69459	12.7	13.2222	14.2	14.1	12.7273	17.375	10.8333	14.5556	14.8889	15.2222	12.6	13.8333	12.2	17.3333	16.6667
1656	13.7	14.3	13.2	13.6	14.2	14.9	1.21458	1.30217	1.63023	1.58333	1.81316	1.65405	14	14	14.2	15	13.3636	18	12	14.5556	16.1111	15.2222	12	14.25	12.6	15.5556	15.6667
1657	14	14.5	14.2	14.6	12.8	13.9	1.32917	1.31957	1.67209	1.62857	1.85263	1.94865	13.3	15.6667	13.9	15	11.5455	17.375	10.25	14.5556	14.6667	12.8889	11.6	12	11.9	17.2222	14.8889
1658	13.3	13.6	13	13.5	14.2	14.1	1.20208	1.3087	1.56279	1.68571	1.80263	1.77838	12.6	13.5556	13.7	15.9	12.0909	18.625	11.5833	14.8889	14.5556	14	12.8	13.25	12.4	14.6667	15.3333
1659	12.4	14.5	12.3	12.7	13.9	15.4	1.27917	1.35217	1.63256	1.53095	1.97632	1.9027	12.9	14.3333	14	16.3	11.5455	18.875	12.0833	15.8889	16.6667	15	11.8	12.5833	12.9	17.6667	16.3333
1660	14.1	14.5	12.5	13.4	13.7	14.6	1.23125	1.23913	1.56512	1.56905	1.85789	1.68919	12.9	14	11.8	14.3	11.1818	18.75	10.6667	13.7778	14.1111	13.7778	13.2	14.3333	13.8	17.7778	14.4444
1661	14.5	15.6	13.3	13.4	13.8	14.7	1.20208	1.31304	1.51628	1.6	1.93421	1.74865	12.8	14.3333	14.8	16	12.1818	19.5	12.6667	14	15.8889	15.3333	13.5	12.8333	13.3	16.3333	15.8889
1662	13.4	13.9	14.6	14.4	13	13.8	1.27083	1.30435	1.69302	1.6	1.73158	1.71081	12.7	15.1111	13.1	15	12.3636	18.375	10.75	16.1111	15.5556	15.8889	11.7	12.8333	12.6	15.7778	16
1663	12.8	12.9	12.6	13.2	12.4	14.6	1.23333	1.23478	1.72558	1.62381	1.99737	1.62973	13	13.1111	14.5	16	11.9091	16.875	9.91667	13.6667	13.4444	14.8889	14.2	12.5833	13.7	15.5556	14.6667
1664	12.8	13.5	13.8	13.9	14.3	16.2	1.26875	1.30435	1.5186	1.59762	1.77105	1.73514	13.5	16.7778	14.4	15.4	11.1818	19.75	11.75	15.5556	15.4444	14.2222	12.7	13.4167	13.4	17.2222	15.6667
1665	12.8	13.1	14	13.4	14.1	14.2	1.2125	1.27391	1.55581	1.63571	1.83158	1.8	11	14.3333	14.3	14.4	11.4545	19.75	10.1667	14.1111	15.8889	15	12.9	14.4167	13.5	16.3333	15.1111
1666	12.9	14.3	11.8	12.8	13.4	14.9	1.12917	1.17826	1.68372	1.59524	1.81842	1.68378	12.3	13.4444	14.2	14.7	11	19.625	10.3333	15	15.2222	13.2222	11.6	12.6667	13.5	17.3333	16
1667	12.4	13.6	13.8	13.2	13	14.7	1.2375	1.3	1.63721	1.64286	2.06579	1.77838	13.4	15.2222	13.5	15.5	11.4545	18	11	14.4444	18.5556	13.4444	11.9	12.8333	13.6	16.6667	15.6667
1668	13.3	15.4	14.8	13.6	14.5	14.1	1.225	1.25217	1.6	1.74286	1.84737	1.75946	12.2	13.6667	15.9	16.7	12.0909	18.75	12.25	15.2222	16.4444	14.5556	12	13.8333	14.8	13.7778	16
1669	12.5	14.1	14.3	14.6	14.1	15.1	1.11458	1.20435	1.59767	1.55714	1.90526	1.77027	13.6	14.5556	13.9	15.1	11.9091	17	11.1667	15.4444	15.1111	14.3333	12.3	14	12.6	18.2222	14.7778
1670	14.1	14.9	13	13.5	13.4	14.8	1.25625	1.17826	1.5814	1.53095	1.80789	1.74054	12.7	14	13.6	13.4	11.7273	17	10.9167	14.3333	14.8889	14.3333	13.2	12.0833	12.7	15.8889	14.2222
1671	13.5	14.9	14.4	13.4	13.8	15.1	1.34583	1.27391	1.74651	1.61905	1.89211	1.76216	15.3	16.4444	15.2	16.9	12.1818	19.125	10.5	17.6667	16.1111	15.7778	13.3	16.0833	15	16	16.4444
1672	12.6	13.6	12.6	13.5	14.1	14.5	1.1875	1.18696	1.56279	1.64048	1.81579	1.61892	14	15.4444	14.3	14	11.0909	20.25	12.0833	14.6667	16	15.5556	12.5	11.25	13.7	16.3333	15.5556
1673	12.6	14.3	12.5	13.1	12.9	14.2	1.26042	1.20217	1.58837	1.58333	1.9	1.65946	14.3	15.3333	14.9	15.6	11.5455	19.25	11.8333	15.7778	16.7778	13.7778	12.5	12.0833	13.7	16.6667	15.1111
1674	12.9	14.5	12.1	12.9	11.9	12.9	1.2125	1.21739	1.57442	1.53333	1.81842	1.58919	11.8	13.5556	12.2	14.9	11.2727	19.125	10.75	14.6667	15.5556	13.7778	11.2	12.25	12.5	14.2222	13.5556
1675	14.2	15.9	14.2	13.5	14.1	15.4	1.27292	1.2913	1.58372	1.70714	1.83947	1.71351	13.1	15.8889	14.7	15.5	11.6364	17.625	11.0833	14.2222	16.7778	14.2222	12.8	14.25	13.8	14.3333	15.6667
1676	11.5	11.9	11.3	12.6	13.3	14.3	1.21042	1.21739	1.51628	1.70238	1.77632	1.75405	12.2	13	12.9	15.2	11.3636	18.125	10	14.4444	13.5556	11.6667	10.4	13.4167	11.8	13.6667	14.5556
1677	12.9	13.5	13	14.3	14.1	14.5	1.22917	1.25	1.55814	1.63095	1.85263	1.73514	11.8	14.1111	14.3	15.9	12.5455	19.125	12.4167	16	15.2222	13.4444	11.4	13.6667	12.9	15.2222	15.8889
1678	13.3	13.7	13.9	13.4	14.1	15.1	1.2	1.35652	1.65349	1.67381	1.84211	1.80541	12.6	14.2222	12.3	14.2	11.0909	18.5	11	14.7778	15.1111	15.3333	14.7	13.1667	12.2	15.4444	13.3333
1679	13	13.4	13.7	12.5	14.5	14.2	1.15	1.27174	1.54186	1.61429	1.8	1.71081	13.2	14.3333	12.3	15.6	12.6364	19.25	10.75	14.7778	15.3333	13.3333	11.3	11.5833	12.5	16.3333	13.7778
1680	12.8	14	13.3	12.3	14.7	15.5	1.13542	1.21957	1.59302	1.56667	1.81053	1.69459	11.8	12.6667	12.1	13.2	11.3636	17	10	14.4444	15.3333	12.6667	11.2	12.9167	11.9	11.5556	15
1681	12.3	13.9	12.2	12.1	11.6	15.3	1.28333	1.14348	1.63023	1.63095	1.64211	1.77568	12.8	13.7778	13.6	14.7	11.2727	15	10.3333	12.1111	15.7778	13.8889	11.8	13.1667	12.9	14.7778	13.3333
1682	13	16.4	13.3	13.2	14.2	16.7	1.15833	1.14783	1.55581	1.58333	1.91842	1.73243	13	15.8889	15	14.7	11.3636	18.875	11.75	14	15.2222	16.1111	12.9	13.5833	12.3	16.4444	15.7778
1683	12.3	13.5	12.2	11.8	13	14	1.29167	1.31087	1.51628	1.56429	1.82632	1.62973	11.1	13	12.2	14.8	11	16.625	10.6667	15.6667	14.7778	13.7778	11.6	12.8333	12.3	14.1111	14.2222
1684	11.8	13.1	13.9	13.3	13.2	14.9	1.19792	1.2	1.65581	1.61667	2.02632	1.48108	12.2	14.4444	12.8	15.9	11.5455	16.125	10.4167	14.7778	15.2222	13.2222	11.8	11.8333	12.2	14.6667	14
1685	12.6	12.7	13.4	12.8	14.6	14.2	1.2125	1.24348	1.53721	1.50952	1.87895	1.61081	12.7	14.5556	13.3	15.2	12	18.75	12.6667	15	16.6667	14.2222	11.3	12.25	12.3	15.4444	16.1111
1686	13.2	13.2	12.3	12.7	14	13.9	1.21667	1.28043	1.59302	1.56429	1.85526	1.67027	11.6	12.5556	13.3	13.7	11.1818	17.875	10.8333	13.8889	16	17	12.3	12.1667	11.9	13.7778	14.1111
1687	12.9	14.2	13.2	13.1	14.2	14.6	1.17292	1.27174	1.57674	1.64286	1.75263	1.70811	12.9	14.6667	14.5	15.2	10.6364	18.625	12.9167	14.4444	14.7778	13.8889	11	12.6667	12.5	13.2222	15
1688	12.4	13.7	13.4	12.8	15.5	15.4	1.21042	1.31522	1.65349	1.5619	1.97895	1.75946	12.2	15.2222	14.7	14.1	10.8182	18.25	11.0833	13.6667	15.8889	13.5556	11.7	13.25	12.4	15.1111	16
1689	12.3	13.5	13.1	13.6	13.6	14.2	1.19583	1.25435	1.5907	1.57857	1.92632	1.74865	12.7	14.8889	12.4	14.3	9.63636	20.875	11.1667	13.4444	14.8889	15	11.6	11.6667	13.1	16.2222	14.2222
1690	12.8	13.9	14	13.1	13.5	14.9	1.14167	1.25652	1.60465	1.5881	1.82368	1.67838	12.8	15.3333	15.3	14.9	11.7273	17.375	10.4167	14.7778	17.8889	14.6667	11.5	12.25	13.8	17.5556	15.2222
1691	11	13.1	12.4	13.5	13.6	14.6	1.24167	1.26522	1.60698	1.53095	1.89737	1.68919	12.9	15	13.4	14.7	11.2727	15.75	10.5833	13.3333	15.1111	13.2222	11.7	11.5	12.1	15.4444	15.6667
1692	12	13.2	13.3	14.1	13.4	13.4	1.27917	1.33478	1.66279	1.6119	2.02895	1.82703	11.8	12	13.5	13.9	10	17.5	9.16667	14.2222	14.3333	13.3333	12.8	11.9167	12	12.8889	16
1693	13	13.8	13.4	13.7	12.9	13.6	1.19375	1.19783	1.59767	1.52857	1.76053	1.62432	13.6	13.6667	15.1	14.5	9.72727	16.75	9.25	14.1111	16.1111	16.1111	12	11.4167	12.8	15.3333	14.3333
1694	11.7	13	13.4	13.1	14	13.6	1.20208	1.11304	1.53953	1.60952	1.69737	1.54595	13.1	13.7778	14.5	15.7	12	16.125	9.83333	14.1111	15.6667	14.6667	11.6	12.8333	13	15.2222	16
1695	12.4	12.9	12.4	11.7	13.4	13.6	1.19167	1.26087	1.53023	1.50714	1.74211	1.67838	11	12.1111	12.3	13.1	10.7273	17.625	8.83333	14.6667	14.3333	13.7778	11.6	13.5	12.1	14	15
1696	13.1	13.7	13.2	13.4	12.6	13.4	1.16458	1.21087	1.62791	1.70714	1.84474	1.73784	13.1	14.4444	12.7	16.1	10	17.25	11.6667	13.3333	14.8889	15.1111	11.7	13.4167	13.3	16.3333	15.2222
1697	13	13.1	13.9	13.6	13.5	14.6	1.21458	1.30435	1.70698	1.56905	1.76579	1.74595	12	14.4444	13.3	15.1	10.2727	17.875	11.8333	14.5556	15.8889	14.2222	11.5	13.3333	12.7	15.8889	17.3333
1698	13.2	12.8	14.5	14.4	15.2	13.9	1.25	1.28696	1.70233	1.64286	1.86579	1.79459	12.1	14.1111	13.4	16.1	12.4545	16.5	11.8333	15.7778	17.2222	15.7778	11.7	13.75	12.8	16	16.6667
1699	13.2	13.9	13	12.9	14	14.2	1.2125	1.11957	1.55581	1.63333	1.73158	1.71351	12.2	13.2222	14.2	15	12.5455	16.375	10	15.8889	16.1111	14.2222	13.2	13	13	15.6667	15.3333
1700	12.2	12.8	12.6	12.2	13.6	14.4	1.29583	1.27826	1.52791	1.60238	1.86842	1.69189	12.3	14.5556	13.2	16.2	13.1818	19	10.3333	13.3333	14.8889	14	12.8	13.1667	12.1	15.5556	17
1701	12.1	12.1	13.5	12.7	13.1	13.2	1.25417	1.14348	1.64651	1.63095	1.89474	1.87297	12.5	15.2222	13.9	15.6	13.7273	17.75	9.75	14.6667	16.5556	12.7778	11.7	13.0833	13.8	16.2222	13.6667
1702	12.4	13.7	13.8	14.2	13.6	14.2	1.22708	1.2087	1.5814	1.5881	1.96842	1.57568	13.7	14	13.1	14.4	11.8182	18.625	10.6667	12.5556	15.8889	15.2222	11.1	12.0833	12.9	15.2222	15.3333
1703	14.8	14.9	14	13.1	13.8	15.2	1.16458	1.24348	1.54419	1.54762	1.80789	1.59189	13.1	15.1111	13.1	15.2	12.5455	21.875	10.1667	15.2222	14.4444	15.2222	12.2	12.5	12	13.3333	14.7778
1704	12.5	13	13.8	13	14.2	14.2	1.13333	1.24783	1.65581	1.55238	1.84737	1.78649	12.3	14	13.9	13.7	10.8182	18.5	11.0833	13.2222	14.8889	15.6667	13.2	13.4167	12	15.4444	13.2222
1705	13.1	14.3	12.7	14.2	13.1	14.3	1.18333	1.26739	1.6186	1.59048	1.91579	1.7027	12.4	15.2222	13.2	15.4	9.90909	18.5	10.5833	14.7778	14.7778	13.3333	11.2	11.8333	11.6	15.6667	15.2222
1706	13.8	14.2	13.9	14.1	13.5	13.3	1.24375	1.25435	1.56512	1.66905	1.83158	1.5973	13.1	14.8889	15	15.1	11.0909	16	11.0833	13.7778	16.3333	16.7778	12.1	13.75	14.1	17	17
1707	11.3	12.4	12.2	12.8	13.2	13.8	1.18125	1.17609	1.6	1.63333	1.87895	1.74865	12.3	15.1111	13.8	14.8	12.5455	17.125	11.25	14.2222	16.2222	15.1111	13	13.3333	12.7	15.2222	15.8889
1708	13.2	13.7	12.4	13.6	14.2	14.6	1.25	1.28696	1.67907	1.6	2.05	1.82973	12.5	14	13.4	15.7	11.3636	19.75	10.5	15.2222	16.5556	15	12.3	12.4167	13	16.1111	17.4444
1709	13.1	12.1	11.9	12.3	13.1	13.6	1.13125	1.26957	1.5	1.56429	1.83947	1.65405	13.7	14.3333	14.4	14.2	12.3636	17.25	10.5833	14.3333	16.4444	13.5556	11.8	14.3333	13.5	16.4444	15.8889
1710	13.1	12.9	13.1	13.1	13	13.2	1.175	1.15652	1.55814	1.58095	1.81579	1.68919	12.6	14.1111	14.4	16.7	11.7273	14.75	11.5833	14	16.2222	13.4444	12.3	11.4167	12.9	15.2222	14.5556
1711	12.5	13.7	13.4	12.7	12.9	13.7	1.2	1.25652	1.63721	1.59524	1.81316	1.67568	11.5	13.8889	13.8	13.4	11.7273	17	11.3333	14.3333	16.3333	15.8889	12.5	12.9167	11.8	15.6667	15.5556
1712	12.9	12.8	12.4	12.4	13.3	13	1.14167	1.13478	1.62326	1.55714	1.78947	1.74054	12.5	14.4444	13.1	12.7	13.0909	17.625	11.1667	12.4444	15	14.3333	12.2	12.8333	11.7	14.7778	16.7778
1713	12	12.2	12.2	13	12.8	13.4	1.21042	1.20435	1.68372	1.55714	1.70789	1.70541	12.2	14.3333	14.1	13.8	13.0909	16.5	11.3333	14.3333	15.4444	16.6667	12.5	14.4167	12.5	15.4444	14.7778
1714	12.5	13.4	13	13.5	13.1	15	1.19167	1.10435	1.62791	1.52857	1.81579	1.65946	12.2	15	13	15.5	10.2727	17.125	12.6667	15.7778	15.1111	13.5556	11.3	11.6667	13.4	15.5556	15.3333
1715	13.2	13.9	12.5	12.8	13.6	14.3	1.21667	1.16739	1.58605	1.58571	1.80526	1.72162	12.7	15.8889	12.6	14.8	12.1818	20.125	12	15.3333	15.6667	14.4444	12.3	12.25	12.1	14.4444	15.5556
1716	12.8	12.7	13.3	13.4	13.1	13.6	1.22917	1.24348	1.71395	1.70952	1.97105	1.72432	12.8	15.8889	12.9	14.5	13.0909	19.625	9.91667	13	15.2222	15.6667	12.3	11	12.4	17.2222	18.8889
1717	12.2	12.6	12.2	12.3	14.3	14.2	1.16667	1.21304	1.62326	1.60952	1.75526	1.7027	11.7	13.7778	12.9	14.7	10.6364	17.125	9.75	13.6667	14.7778	14.2222	11.8	12.4167	10.6	16.2222	14.7778
1718	12.4	13.7	13.6	12.5	14.5	14.2	1.14583	1.15217	1.58837	1.49762	1.82368	1.57027	12.6	14.2222	12.8	14.4	12.8182	20.875	12.75	15.2222	13.5556	12.5556	11.2	10.0833	11.6	15.1111	16.2222
1719	13.8	13.9	12.7	12.4	14.9	15.1	1.11667	1.20652	1.68837	1.59286	1.81842	1.72973	13.6	14.2222	14	15.3	12.5455	19.125	11.5	14.8889	14.4444	15	11.2	12.3333	13.2	17.3333	16.1111
1720	13.2	13	13	13	13.1	13.4	1.12917	1.15435	1.63256	1.62619	1.72632	1.62973	12.4	14	12	13.8	12	19.5	10.8333	14.3333	13.6667	14.8889	12.3	12.9167	12.2	14.8889	15.2222
1721	11.8	13.3	12.8	12.2	14.3	14.2	1.2125	1.16304	1.60233	1.51667	1.75789	1.68108	11.3	14.7778	13.3	14.5	11.9091	17.875	9.75	13.2222	15.8889	14.7778	10.9	11.9167	12.1	16.4444	15.7778
1722	11.6	12.7	12.3	13	14.1	14.6	1.26042	1.24783	1.61628	1.65476	1.73421	1.64865	11.8	14.1111	13.1	14.4	11	18.875	9.16667	12.8889	16.2222	13.1111	11.1	12	12.8	14.7778	15.3333
1723	12.6	13.5	13.6	12.8	15	15.4	1.21042	1.13696	1.59302	1.65238	1.83158	1.78108	13.4	14.7778	12.8	15.3	13.0909	18	9.83333	14	14.6667	15	12.5	15.25	13.3	16.7778	17
1724	12.3	13.2	14	13.2	12.9	14.5	1.15417	1.14783	1.46977	1.5	1.64211	1.69189	12.7	14	13.5	14.5	12.7273	16.75	10.6667	13.5556	14.4444	14.7778	12.3	13.25	13.1	14.2222	13.7778
1725	12.8	13.3	13.4	13.7	14.3	14.6	1.25	1.21739	1.63721	1.49762	1.86842	1.64865	12.8	14.4444	13.8	14.5	12	17.625	12.0833	14.6667	14.7778	15.2222	13.1	11.75	13.2	16	15.7778
1726	11.5	12.6	12.6	12.2	13.5	13.5	1.28542	1.21957	1.51628	1.48095	1.71842	1.54595	13.6	13.5556	13.2	15.1	10.9091	16.625	12	16.1111	14.8889	15	11	10.5	13.2	13.4444	16.3333
1727	12.8	14	12.6	12	12.3	12.8	1.23542	1.2587	1.55581	1.59286	1.76579	1.72973	12.6	14.8889	13.3	11.8	10	20.875	11.0833	14.4444	14.6667	13.4444	11.5	10.75	12.3	15.1111	14.8889
1728	12.7	13.3	14	12.9	13	12.8	1.07292	1.3	1.58837	1.64048	1.71053	1.62703	10.5	13	12.6	14.1	11.0909	18.125	11.3333	15	13.4444	14.6667	11.1	11.5833	11.3	15.6667	16.1111
1729	12.9	12.6	13.3	12.9	13.4	12.3	1.14583	1.2087	1.64884	1.53333	1.89474	1.66216	12.8	13.6667	13.1	14.8	11.7273	18.875	12.5	12.4444	15.6667	14.2222	12.9	13.1667	13.1	14.5556	15.4444
1730	11.8	12.9	12.8	12.1	14.2	13.2	1.175	1.29348	1.53721	1.51667	1.83947	1.66486	12.8	14.1111	12.8	15.1	10.6364	17.625	9.58333	15.8889	13.3333	11.7778	11.4	10	12	15.8889	15.6667
1731	12.7	13.4	13	13.3	13.5	14.5	1.25833	1.24783	1.52093	1.55476	1.80526	1.77838	12.8	13.8889	13.4	15.6	11.6364	19.125	10.6667	15	16.6667	16.2222	11.9	14.5833	12.7	13.1111	16.2222
1732	13.2	14.6	14.4	13.9	12.9	15.1	1.2375	1.20652	1.57442	1.62143	1.87105	1.69459	11.9	14.8889	13.5	14.6	13.0909	17.125	10.5	14.4444	15.1111	14.3333	12.3	14.6667	13.7	16.4444	16.5556
1733	13.3	13.6	13	14.3	14.4	14.1	1.20208	1.20652	1.60465	1.84524	1.91316	1.84054	12.1	15.5556	13.5	15	13.2727	18.875	12.3333	15.2222	16.4444	13	12.2	13.8333	13.9	15.5556	14.3333
1734	13.6	13.9	12.9	13.6	13.6	13.6	1.13958	1.18913	1.68372	1.5	1.73947	1.70811	12.4	14.7778	13.8	16.3	11.8182	17.375	10.5	13.6667	14.2222	13.3333	12.4	11.8333	12.9	13.2222	14.7778
1735	11.2	12.3	12.6	12.6	12.2	12.9	1.30208	1.13478	1.56744	1.59048	1.64737	1.61081	13.4	14.4444	12.8	13.6	11.5455	16.75	10.5	13.8889	14.6667	12.1111	10.9	11.0833	11.8	13	15.1111
1736	12.9	13.5	12.3	12.1	13.1	14.8	1.21667	1.21739	1.56512	1.57143	1.86316	1.67838	12.4	14.4444	14.9	15.8	11.1818	19.375	11.25	13.2222	14.1111	12.5556	10.7	13	11.5	16.6667	15.1111
1737	12.2	12.8	12.5	12.1	13.6	13	1.19167	1.2087	1.5907	1.67857	1.91579	1.69459	12.4	15.3333	13.5	14.1	10.5455	17.625	10.0833	14.8889	14.6667	13.8889	11.5	12.75	12.7	17.3333	16.2222
1738	12.3	13.5	12.6	12.6	13.2	13.7	1.125	1.29348	1.55814	1.55238	1.73947	1.72973	11.3	14.2222	12.9	13.3	11.3636	16.625	11.5833	14.6667	13.6667	12.5556	11.3	13.5	12	13.5556	15.5556
1739	12.1	12.8	13.1	13.9	12.1	14.4	1.17708	1.05652	1.55349	1.59286	1.81579	1.68649	13	15.2222	12.7	15.9	12.1818	19.375	12.25	13.8889	14.6667	14.7778	11.3	12.25	12.8	14.4444	15.4444
1740	11.6	12.9	12.5	12.8	12.9	13.2	1.17708	1.24348	1.58372	1.6	1.81316	1.82973	12.6	14.2222	12.1	14.2	11.9091	18.5	9.83333	14	15.8889	14.8889	11.1	12.9167	12.2	15.6667	15.3333
1741	12.8	13.5	11.4	12.5	13.3	13.5	1.23125	1.2	1.66744	1.59762	1.78947	1.61892	12	14.7778	10.5	14.3	12.1818	14.75	9.16667	14.4444	14.3333	13.6667	12.5	16.5	11.3	14.5556	14.5556
1742	12	13.4	13	13.1	13	14	1.07292	1.25	1.58372	1.46905	1.75263	1.69459	12.1	13.4444	12.6	15.2	11.6364	16.625	10.8333	13.3333	14.7778	16.2222	12.7	12.4167	11.9	15.6667	16.4444
1743	12.8	13.1	13.1	13	13.3	13.4	1.13125	1.23696	1.60233	1.51905	1.79737	1.64324	11.9	13.1111	12.3	14.4	10.2727	16.25	9.25	15.5556	14.8889	12.6667	11.5	13.6667	11.4	13.3333	14.5556
1744	12.1	12.5	11.9	13.2	14.1	13	1.17292	1.12609	1.59302	1.55	1.87105	1.64054	11.3	13	11.9	14	10.4545	16.25	9.83333	14.5556	14.4444	13.2222	12.1	11.4167	11.1	14.6667	14.7778
1745	12.8	13.2	12.6	12.9	12.2	13.3	1.1	1.13913	1.58605	1.58333	1.81842	1.56216	11.8	12.6667	13.7	15.5	10.8182	17.875	10.5833	15.4444	15	13.4444	11.2	12.75	12.8	14.8889	16.3333
1746	12.4	12.7	13.3	13	11.8	12.3	1.0625	1.04565	1.54419	1.55714	1.75526	1.76216	12.4	12.6667	12.9	13.7	9.45455	17.125	9.91667	13.7778	14.7778	12.5556	11.9	11.5	11.1	14.8889	13.6667
1747	12.3	12.8	13.3	12.8	14.8	12.7	1.20208	1.12826	1.52791	1.50714	1.78421	1.73784	11.9	13.4444	13.2	13.7	10.1818	18	10.0833	14.4444	13.7778	14.5556	11.1	13.5833	11.5	13.4444	14.3333
1748	11.6	12.5	12.8	13	14.9	14.5	1.15208	1.11522	1.57674	1.56905	1.82105	1.80541	12.5	15.7778	12.2	14.2	12.4545	16	10.75	15.5556	15.6667	15.1111	12.6	15	11.2	16.7778	16.1111
1749	10.2	12.2	13	13.2	13.3	11.8	1.2375	1.22609	1.5907	1.53333	1.84474	1.58108	12.1	14.6667	13.5	14.9	8.87273	17.125	9.91667	12.3333	14.1111	13.4444	9.88	12.9167	11	12.3333	13.6667
1750	13.3	13.5	12.2	13.1	13.8	12.4	1.23958	1.2587	1.55116	1.58095	2.02632	1.71351	11.8	13.6667	12	13.3	11.3636	17.25	11.5833	14.2222	14.8889	15.3333	10.8	10.6667	11.4	13.1111	13.8889
1751	12.9	12.8	12.5	13.6	13.9	13	1.19792	1.21739	1.53721	1.57857	1.79474	1.64595	12.6	15	12.8	13.3	11.0909	17.25	10.9167	14.4444	14.1111	13.8889	10.9	11.8333	12	15	14.1111
1752	12.1	12.1	13.5	13.4	12.8	12.6	1.18542	1.19783	1.67442	1.58095	1.86053	1.72162	11.3	13.6667	13.6	14.6	10.3636	17.625	11.25	15.1111	14.6667	13.3333	10.7	12.3333	11.5	16.1111	14.5556
1753	12.1	11.8	11.8	13.2	14.1	13.2	1.18958	1.04348	1.57442	1.63333	1.71579	1.64865	11.5	14.4444	11.6	14.1	10.2727	15.625	9.41667	13.8889	13.6667	14.7778	11.4	12.3333	11.6	15.8889	16.1111
1754	12.5	13.2	13	13.3	12.9	13.3	1.22083	1.21957	1.52326	1.47143	1.64474	1.68378	11	13	12.1	13.7	9.81818	14.125	9.16667	13.8889	12.1111	15	11.2	11.5	10.7	14.1111	14.3333
1755	12.4	11.8	13	13.4	12.5	13.7	1.20417	1.18478	1.63023	1.56667	1.76053	1.55676	11.1	12.2222	12.5	13.9	11.0909	16.25	9.91667	14.7778	14.1111	14.1111	10.5	12.25	11.2	14.7778	15.3333
1756	12	11.5	11.9	13	12.8	13.1	1.14375	1.24565	1.62791	1.57619	1.85526	1.73243	11.3	14.3333	14.8	15	10.1818	17.125	10.1667	12	12.7778	15.2222	10.6	14.25	11.6	17.4444	16.7778
1757	12.5	12.5	12.4	12.6	14	14.2	1.18542	1.21522	1.47209	1.59762	1.85	1.7973	11.9	14.5556	14	13.9	11.8182	16.375	10.75	14.1111	12.6667	14.6667	11.3	11.8333	12.1	16	15.6667
1758	12.6	12.6	12.8	13.7	13.9	15.1	1.14167	1.2	1.67442	1.53095	1.85263	1.66216	12.4	13.3333	14.1	14.8	10.9091	16.5	11.5833	15.4444	14.8889	13.2222	11.9	13.9167	12.4	16	15.7778
1759	12.9	12.9	13.7	13.8	13.5	12.8	1.10833	1.08261	1.62093	1.70476	1.71579	1.64865	11.6	12.3333	12.6	14.4	10.5455	17.125	10.3333	13.6667	12.4444	15.8889	12.2	13.8333	12.3	13.8889	14.7778
1760	12.9	13.9	12.7	13	13.6	12.1	1.19375	1.10435	1.58605	1.6	1.75263	1.6	11.1	12.6667	11.7	13.5	10.2727	18.375	10.0833	13.1111	13	13.4444	9.52	14.1667	10.8	13.7778	14
1761	13	13.2	13	12.9	12.8	11.5	1.14375	1.17391	1.61395	1.57619	1.70526	1.61081	10.8	12.4444	12.1	13.3	11.2727	18.25	8.83333	14.4444	14.1111	13.8889	11.4	13.5	11.1	12.5556	13.5556
1762	11.7	12.7	13	12.5	13.5	13.5	1.19583	1.21957	1.58837	1.45952	1.74737	1.66757	11.9	13.5556	14.1	13.6	12.5455	18.25	10.6667	13.8889	14.4444	14.2222	11.8	13.1667	13	13.8889	14.5556
1763	11.6	11.3	12.3	12.8	12.4	14.9	1.09167	1.15	1.52558	1.57143	1.76842	1.56757	11.5	13.6667	11.9	15.5	11.8182	18.375	11.1667	16	13.8889	13.6667	12	13.1667	11.4	14.3333	15.5556
1764	12.9	12.6	13.3	13.8	13.5	14	1.18958	1.17174	1.64186	1.55238	1.54474	1.72973	12.6	13.7778	13.8	14.8	11	15.875	10.0833	13.4444	13.5556	15.1111	12.3	15.3333	12.3	15.3333	15.2222
1765	11.7	12	11.9	12.4	12.6	11.8	1.1375	1.17826	1.42791	1.47857	1.73421	1.5	10.3	12.3333	12.2	13.6	10.4545	16.875	8.75	12.8889	13.4444	12.1111	9.47	12.8333	10.4	15.3333	15.3333
1766	12.4	12.2	11.5	12.5	14.6	13.6	1.06875	1.14565	1.5814	1.45714	1.69737	1.52162	10.8	13.3333	14	14.1	12	17.625	10.9167	13.5556	12.6667	14.2222	11.3	13.25	12.6	14.8889	16.3333
1767	13.2	13.7	13.1	13.3	13.7	14.9	1.18958	1.23913	1.67209	1.6	1.85526	1.67838	12.6	13.2222	13.1	13.5	10.8182	15.25	8.75	16	13.2222	14.1111	11.5	14.1667	12.4	13.6667	15.6667
1768	13.3	14.1	13.6	12.6	14.2	14.2	1.10833	1.22609	1.5907	1.60476	1.71579	1.71622	12	14	13.6	13.6	10.8182	17.25	10.75	14	13	15.3333	12.2	13.4167	12.6	13.4444	16.4444
1769	12.1	13.4	11.7	12.9	12.3	13.9	1.1125	1.21739	1.55349	1.55714	1.81842	1.74054	11.9	13.5556	13.3	13.9	10.5455	15.75	11.1667	15.3333	14.6667	14.5556	11.6	14.1667	11.8	12.8889	15
1770	13	13	12.7	12.4	13.3	11.3	1.21875	1.21957	1.51628	1.59286	1.61053	1.57838	11.8	12.2222	13.4	14.7	10.1818	16.5	10.1667	15	13.6667	15.4444	11.3	13.25	11.1	13.7778	14.6667
1771	12.4	12.7	13	12.9	12.7	12.4	1.22708	1.29348	1.50698	1.55476	1.87105	1.67027	11.6	13.7778	12.2	13.7	11.0909	14	11.25	13	14.1111	14	11	12.25	13	13.1111	13.6667
1772	12.3	11.9	14	13.4	13	13.9	1.16458	1.20652	1.46744	1.54762	1.88684	1.52703	11.4	14.1111	12.5	14	10.6364	15.625	11.1667	14.6667	14.8889	14.6667	11.3	12.75	11.9	13.8889	14.1111
1773	10.7	11.4	12.7	12.9	12.8	13.1	1.18542	1.26739	1.47907	1.61429	1.80263	1.55405	12.9	13.2222	14	15.9	11.7273	14.5	11.25	15.2222	14.8889	14.6667	11.2	13.0833	12.4	15.5556	15.1111
1774	11.7	11.5	12.9	12.8	12.6	13	1.08958	1.18913	1.56047	1.55476	1.70526	1.57297	10.7	11.7778	11.6	13.8	9.63636	14	8.25	13.2222	13.1111	13.3333	12	13.25	9.91	14	13.1111
1775	11.7	12.5	12.2	12	12.9	12.9	1.14792	1.23043	1.6814	1.54048	1.79737	1.78108	10.2	11.6667	12.2	13.1	9.63636	16.125	9.83333	14.3333	12.3333	11.5556	9.68	11.9167	10.4	13.4444	14.5556
1776	11.8	12.1	12.4	12	12.6	12.2	1.1625	1.26087	1.56047	1.50714	1.73947	1.68919	11.3	12.3333	11.5	13.8	9.72727	16.25	10.1667	14.1111	14.6667	13.4444	10.9	12.25	10.8	13.6667	15.3333
1777	11.8	11.7	12.3	11.8	11.5	12.4	1.09792	1.22174	1.56279	1.54524	1.65263	1.61081	11.3	14	13.6	13.9	10.0909	16.75	10	14	13.8889	15.4444	11.8	14.3333	11.8	12.3333	15.4444
1778	12.9	13	12.3	12.6	11.9	13.2	1.1375	1.25	1.53721	1.54048	1.83421	1.71622	12.6	13.4444	14	14.3	11.4545	15.375	11.5833	14.1111	15.4444	13.7778	11.6	11.75	12.7	13.4444	16.4444
1779	11.3	12	12.3	11.7	12.9	14.2	1.11458	1.19348	1.56047	1.47857	1.81316	1.57297	10.8	11.4444	11.3	13.9	10.5455	14.5	9.91667	13.2222	12.5556	14.5556	11	11.6667	11.2	12	12.5556
1780	12.8	13.5	13.3	12.5	11.8	13.4	1.16667	1.29348	1.54186	1.46905	1.76053	1.61892	12	15.1111	14.4	16.7	12.8182	17.625	10.75	15.6667	15.3333	14.7778	12.2	13.6667	13.4	15	17.6667
1781	11.9	11.9	12.5	12.2	12.6	13.1	1.11458	1.12826	1.5814	1.50952	1.72105	1.54324	12.2	13.3333	13.7	15.7	10.7273	15.875	10.6667	14.4444	13.7778	15.3333	11	12.3333	12.1	14.7778	14.8889
1782	11.8	11.1	12.8	11.7	13.2	13.4	1.18958	1.25217	1.7186	1.50238	1.9	1.77027	11.2	12	13.9	14.3	11.9091	14.25	10.1667	14.1111	13.8889	15.6667	12.5	12.75	12.5	14	13.7778
1783	12.2	12.2	12.8	12.2	12.7	13.5	1.16667	1.25435	1.56744	1.60238	1.76316	1.71351	12.5	12.7778	13.1	14.3	10.2727	16.625	11.3333	14	14	13.1111	12.7	13.6667	12	15.1111	15.1111
1784	14.4	13.8	14.7	14.2	14.2	15.6	1.21458	1.10435	1.51163	1.59048	1.92632	1.8027	13.2	14.1111	13.4	16.3	12.9091	17.75	11.9167	15.8889	15.4444	17.2222	12.3	11.75	13.2	15.3333	17.2222
1785	13.2	12.6	11.8	12.7	14.7	13.6	1.2375	1.23261	1.5907	1.55	1.91316	1.64054	11.3	13.7778	12.4	14	10.0909	16.125	9.75	13.5556	15.2222	15.1111	12	12.5	12.1	14.6667	12.6667
1786	12	11.8	11.9	12.9	12.5	15	1.17917	1.18913	1.53488	1.5	1.76579	1.57027	12.1	12.8889	11.2	14.3	11.6364	16.625	8.91667	14	15.4444	14.4444	13	13.0833	11.5	15.4444	14.7778
1787	12.3	12.8	12.5	13.4	13.4	13.9	1.14375	1.19565	1.64186	1.50238	1.73158	1.66486	12.8	14.1111	14.2	15	13.3636	16.5	12.1667	14	14.6667	15.4444	12.3	14.0833	13.1	14.7778	15.7778
1788	13	13.2	12.8	12.7	12.8	13.6	1.17917	1.21087	1.59535	1.50714	1.70263	1.62432	13	13.7778	11.6	14.9	11	16.5	10.25	14.2222	13.3333	15.3333	11.6	12.75	11	13.2222	14.6667
1789	12.8	13.6	13.7	13.5	14.1	13.3	1.18125	1.2913	1.51395	1.47381	1.72632	1.65135	12.4	14.5556	15.3	15.2	10.3636	17.5	11	15	14.5556	16	11.3	11.8333	13.2	15.4444	14.8889
1790	12.2	13.3	12.6	11.9	12	13.2	1.13542	1.05	1.51628	1.60238	1.73158	1.66486	10.9	11.2222	10.5	13.9	10.7273	18.75	10.4167	11.7778	14.3333	14.6667	11.4	11.1667	11.3	11.4444	14.2222
1791	12.5	12.9	12.7	12.1	12.4	13.6	1.27292	1.3087	1.50233	1.5619	1.76316	1.55135	10.8	11.0778	11.2	14.3	10.4545	15.5	8.75	13.6667	13.4444	12.2222	10.6	10.0833	11.4	14.5556	12.6667
1792	11	13.1	13.1	12.9	12.3	13.1	1.22708	1.16739	1.56512	1.52143	1.65	1.67297	11.5	13.1111	11.5	13.2	11.6364	15.75	8.83333	12.8889	14	14.4444	10.7	12.6667	12.1	15.8889	15.6667
1793	12.1	13.2	13.7	12.8	12.8	13.7	1.16667	1.32826	1.5186	1.52619	1.72895	1.56757	13.1	12.8889	12.1	15	11.3636	17	12.75	13.8889	15.7778	13.6667	11.6	13.25	12.4	14.6667	18
1794	13.2	13.5	13.8	13.5	13.4	13.7	1.21458	1.25435	1.58372	1.57857	1.85	1.70541	12.2	11.4444	11.1	14.6	11.0909	16.375	10.1667	13.4444	13	14.8889	11.3	12.6667	11.5	13.6667	12.5556
1795	11.5	11.6	11.9	11.7	12.3	13.8	1.09167	1.12391	1.4907	1.37857	1.70263	1.59459	12	12.8889	12.6	14.3	11.8182	14.875	10.25	14	14.3333	14.5556	12.8	14	11.5	14	15.4444
1796	11.7	12.2	11	11.8	12.5	13.3	1.13333	1.14783	1.53023	1.39524	1.63421	1.4973	12.1	13.4444	11.5	13.7	10.7273	16.5	11.9167	13	15	12.8889	10.6	11.5833	11.9	14.2222	15.5556
1797	13.4	14.5	13.1	13.5	12.8	13.4	1.15833	1.25652	1.58372	1.55714	1.69474	1.62973	12.5	13.5556	11.4	14.9	11.7273	18.5	10.25	14.6667	14.6667	16.4444	10.7	14.5833	12.5	15	13.7778
1798	12.4	13.3	12.4	13.5	12.3	12.8	1.22917	1.22826	1.65116	1.61905	1.73421	1.68378	13.9	14.1111	12.3	15.6	12.2727	15.875	9.83333	14	15.7778	15.6667	12	13.3333	11.7	13.4444	14.4444
1799	12.6	12.1	11.8	11.4	12.1	13.3	1.175	1.11087	1.59535	1.53571	1.83421	1.55405	12.6	13.5556	11.2	13.4	12.8182	17.25	9.16667	14	14.6667	17.6667	12	13.0833	11.2	14.5556	15.3333
1800	12.6	13.7	13.5	13.5	14.1	13.4	1.11875	1.22826	1.56279	1.59524	1.84211	1.60541	12	13.5556	12.5	14.4	11.7273	16.5	9.91667	12.5556	14.3333	14.4444	11.8	13.5833	11.1	14.5556	13
1801	12.2	12.2	12.3	12.6	12.8	12.9	1.16042	1.17826	1.66977	1.55952	1.78947	1.5	12.1	14	12.3	15.3	12.1818	15.875	11.0833	13.6667	13.7778	15	11.5	12.6667	11.5	12.7778	13.4444
1802	12.6	12.8	12.4	12.1	12.1	12.9	1.15208	1.17174	1.54651	1.47381	1.74737	1.58108	11.5	13.1111	11.9	14.6	10.4545	15.5	10.0833	14.3333	14	15.1111	10.9	14.4167	11.6	15	13.8889
1803	13	12.4	12.6	11.9	12.9	12.8	1.14792	1.23478	1.53488	1.51667	1.77632	1.60541	11.8	13.3333	11	13.2	12.4545	15.625	10.3333	14	14.6667	14.1111	10.4	11.5	10.8	12.1111	13
1804	13.1	13.9	13.5	11.8	13.2	13.3	1.23542	1.21304	1.56279	1.50714	1.74211	1.61622	12.4	13	13.5	14.4	12.4545	14.5	10.5833	14.1111	13.2222	14.3333	12	14.5833	13.5	15.4444	13.6667
1805	12.7	12.3	12.6	12.2	13.6	14.3	1.28542	1.28913	1.61395	1.54286	1.77105	1.69189	12.4	12.6667	13.3	14.6	11.1818	15.625	10.6667	14.3333	14.4444	15.5556	12.3	12.4167	12.7	14	15
1806	12.9	13.2	13.1	12.1	13.1	13.3	1.2	1.21957	1.62326	1.44286	1.81842	1.76757	11.9	13.4444	12.2	14.6	11.3636	14.5	8.91667	13.3333	14.3333	15.8889	12.6	12.6667	12.3	14.3333	14
1807	12.8	13.6	12.2	11.8	13.5	13.7	1.25208	1.23913	1.51163	1.49762	1.72895	1.66757	13.3	15.1111	13.6	15.8	12	15.625	9.58333	15.3333	16.5556	15.6667	12.1	13.3333	12.3	14.2222	14.2222
1808	11.5	12.8	12.9	11.4	12.8	12.2	1.2375	1.17174	1.5814	1.71429	1.79474	1.67838	12.1	14.8889	13.3	14.2	12.9091	16.125	10.25	14.5556	13.4444	16.4444	12	11.8333	12	14.8889	13.5556
1809	12.2	12.3	11.8	12.2	12.3	12.4	1.175	1.25	1.5814	1.50952	1.67632	1.69189	12.3	13.2222	11.9	13.1	9.63636	17.125	9.5	14.8889	13.2222	13.2222	11.3	13.6667	10.4	12.3333	14.4444
1810	12.4	11.8	12.3	12.3	12.7	13.3	1.22083	1.21304	1.43023	1.45952	1.64474	1.51892	12.8	13.8889	12	14.1	11.4545	16.875	9.16667	14.4444	13.2222	12	11.3	11.5833	10.8	13.8889	13.6667
1811	13.5	14.7	13	13.2	13.7	14.8	1.18542	1.23478	1.56512	1.50238	1.81053	1.61892	12.3	13.1111	12.9	15.4	13.2727	19.875	11.1667	16.2222	17	16.1111	12.7	11.8333	12.7	15	14.3333
1812	13.5	14.8	12.9	12.9	13.8	13.4	1.25833	1.28696	1.60465	1.55238	1.86842	1.69459	13.9	13.8889	12.9	16.6	11	16.5	10.1667	15	15.2222	15.2222	12.1	13.8333	12	15.1111	14.4444
1813	12.8	12.9	13.2	13.2	13.6	13.4	1.13333	1.2913	1.57209	1.55238	1.76579	1.66757	13	14.5556	13.8	15.4	11.4545	15	10	13.6667	14	16.1111	12.1	14.1667	12.7	15.2222	16.4444
1814	14	14.6	13	12.9	12.4	14.7	1.08958	1.22391	1.6093	1.54524	1.81053	1.53784	13.5	13.7778	12.9	13.5	12.5455	17	9.91667	15.3333	16.2222	16	12.2	14.25	12.6	15.7778	14.8889
1815	12.8	12	13.7	13.1	12.2	12.5	1.22083	1.23043	1.63953	1.48571	1.73421	1.71892	12	11.6667	12.7	13.7	10.2727	14.125	9.66667	13.8889	12.4444	15	10	12.4167	11.2	13.8889	13.2222
1816	13.3	13.1	12.9	13.4	12.9	13.8	1.18542	1.27391	1.55349	1.50238	1.67105	1.79459	13.7	15.1111	12.1	14.1	12.0909	14.75	12.3333	16.4444	14.5556	14.1111	12.5	14.0833	13.1	16	16
1817	12.4	12.7	12.8	12	12.5	13.2	1.15625	1.0587	1.59535	1.54048	1.77105	1.7	13.8	13.4444	13.5	14.4	11.3636	16.375	9.41667	15.2222	15.1111	15.1111	11.2	13.25	11.8	15	15.6667
1818	13.7	13.8	13.9	12.5	12	13.4	1.12917	1.25435	1.56512	1.59048	1.64211	1.53784	11.5	13.7778	12.8	14.2	11.1818	19.25	10.5833	14.1111	12	15.6667	11.3	11.5833	11.1	16	14.1111
1819	13.7	13.6	12.7	12.7	12.6	12.6	1.11875	1.22174	1.47674	1.57381	1.68158	1.55946	12.4	12.4444	13.6	15.1	12.3636	16.75	9.16667	13.5556	14.7778	14.2222	11.3	12.5	10.9	13.8889	15.2222
1820	12.9	13.3	12.3	11.8	13	12.9	1.11042	1.14565	1.5093	1.47619	1.78684	1.60541	11.8	13	13.2	14.6	12.4545	17.75	10.6667	14.1111	12.8889	15.1111	10.9	13.1667	11.8	14.3333	13
1821	12.4	13	13.3	13.9	12.2	12.8	1.07917	1.18261	1.52558	1.46905	1.81842	1.62162	12.7	12.6667	14	14	11.5455	18.625	10.5833	16.6667	14.1111	15.2222	11.5	12.9167	12.7	15.3333	14.6667
1822	12.5	12.1	12.3	11.8	12.1	12.8	1.15417	1.21304	1.5907	1.37857	1.67632	1.60541	11.2	10.6778	12.3	13.6	11.5455	17.25	9.75	14.4444	11.4444	15	11.2	10.1667	11.5	14.8889	15.2222
1823	12.8	13.1	13.5	12.7	11.9	13.4	1.10208	1.23261	1.56279	1.49524	1.78421	1.5027	11.6	13.2222	12.3	12.7	12.1818	15.5	10.9167	14.8889	14.4444	13.6667	11.9	13.1667	12.1	14.1111	15.2222
1824	13.6	13.7	13.4	12.4	13.7	14.2	1.125	1.22826	1.5907	1.46905	1.91053	1.72432	12.9	13	12.3	15.8	11.8182	18.125	13.1667	15.6667	14.6667	15.6667	12.8	14	12.5	14.8889	15.1111
1825	11.9	12.8	13	11	12	13.5	1.11875	1.16522	1.51163	1.6	1.79474	1.58919	11.9	11.7778	12.8	14.9	10.1818	17	9.83333	14.5556	11.7778	14.2222	12.2	13	12.2	14.8889	14.7778
1826	11.4	13.2	12.7	12.9	11.8	14	1.23958	1.1413	1.54884	1.44524	1.72632	1.53514	12.5	13.2222	14.5	14.7	12	15.875	13.6667	16.7778	14.4444	16	12.5	13.3333	12.8	16.6667	14.3333
1827	14.3	15.1	13.2	13.7	12.8	12.7	1.09583	1.14348	1.66744	1.65238	1.83947	1.82162	11.4	13	13.9	16.2	10.7273	18.125	11.75	15.2222	15.8889	17.8889	12.3	14.5833	12.7	14.6667	14.4444
1828	13.1	12.8	13.1	13.9	12.2	12.2	1.09792	1.0913	1.51628	1.64048	1.92632	1.60811	10.8	12.8889	13.4	14.2	11.1818	17.375	9.91667	16.3333	14.2222	15.1111	11.3	14.25	11.5	15.3333	14.3333
1829	12	12.3	12.3	12.1	13.1	13.1	1.1125	1.15652	1.5	1.45476	1.83947	1.55676	10.6	13.5556	12.1	14.6	11.4545	13.125	11.25	15.2222	15	13.8889	10.8	12.8333	11.4	13.3333	14
1830	12.2	14.2	12.6	12.5	12.8	13.5	1.19167	1.20217	1.46977	1.5381	1.69737	1.61892	10.7	13.3333	13	15	11.2727	17.25	8.83333	15.2222	14.6667	13.7778	11.3	10.5833	11.9	14.2222	15.3333
1831	12.8	13.3	12.4	11.9	12.5	13.3	1.15833	1.07609	1.53256	1.56429	1.72632	1.5027	10.5	11.8889	11.6	12.8	11.1818	15.75	10.3333	15.2222	13.2222	12.2222	11.1	13.75	11.9	14.8889	14.2222
1832	13.7	13.3	11.9	12.7	13.7	14.5	1.1375	1.23696	1.47907	1.50714	1.81053	1.73514	12	12.3333	14.3	14.7	12.6364	17.625	12	15.4444	14.7778	15.1111	11.2	14.5833	13	14	14.2222
1833	12.4	13.7	13.1	13.6	14.2	13.3	1.10417	1.17826	1.62326	1.62619	1.75789	1.62703	12.4	14.2222	13.6	15.1	12.0909	16.375	11.0833	14.5556	14.7778	15.2222	10.6	12.8333	12.5	14.2222	13.3333
1834	11.7	12.3	12.9	13.7	13.1	12.8	1.16458	1.13696	1.5186	1.51429	1.67368	1.58919	11.5	12.2222	13.3	15.4	9.90909	16.75	10.6667	15.7778	13.5556	13.5556	11.4	11	13	15.3333	14
1835	11.7	11.4	11.8	13.2	11	13.1	1.0875	1.17609	1.51628	1.49762	1.63684	1.52162	11.8	13.7778	13	13	13	17.625	11.5	13.4444	12.8889	14.3333	9.74	11.9167	11.1	15.1111	13.8889
1836	12.3	13.5	12.3	11.3	12.5	13.7	1.15625	1.2087	1.61163	1.43095	1.73421	1.62973	10.6	12.6667	13.4	15	10.7273	15.625	10.8333	13.8889	13.8889	14.5556	12.2	14.5	11.2	15	13.3333
1837	12.4	12.8	12.5	12	12.4	12.5	1.12917	1.12826	1.54651	1.50952	1.80789	1.6	10.7	13.2222	12.8	14.8	12.1818	16.875	11.0833	15.7778	15	13.4444	9.64	11.5833	11.9	15.4444	13.6667
1838	13.7	13.3	12.7	12.6	13.1	12.4	1.07917	1.16087	1.49767	1.4381	1.76842	1.68378	12.1	12.6667	12.1	14	12.3636	16.125	11.25	14.6667	14.1111	13.1111	10.5	12.25	10.8	15.7778	14.1111
1839	13.4	13.1	13	13.5	11.3	13.2	1.16667	1.24565	1.65581	1.54524	1.80526	1.64865	12.4	13.2222	14	16.3	11	17.625	10.25	12.3333	14.1111	14.5556	10.9	13.0833	11	13.8889	13.5556
1840	14.2	13.8	12.9	13.5	12.8	13.7	1.1625	1.22826	1.56977	1.51667	1.82368	1.57568	11.1	13.2222	14	13.6	9.63636	16.25	10.25	13.5556	14.6667	12.5556	10.5	14.5	12.2	17	13.3333
1841	13.3	13.8	13.1	12.2	13.4	14.1	1.16875	1.23913	1.51628	1.50714	1.67105	1.68378	11.1	13	12.2	13.8	10.9091	14.625	9.33333	15.7778	14	15.4444	12.3	14	12.1	13.4444	14.5556
1842	10.6	12.5	11.7	11.3	11.9	13	1.17917	1.25435	1.60465	1.45238	1.72105	1.59189	11.4	13.3333	12.5	13.7	10.2727	14.125	9.75	13.1111	11.7778	13.1111	11	11.5833	11.9	13.8889	12.1111
1843	12.5	13.3	12	13	12.2	12.9	1.05208	1.14348	1.50233	1.65952	1.83684	1.64865	11	12.3333	12.3	13.6	9.90909	16.375	10.6667	13.5556	14.2222	13.2222	11.5	14.5833	12.7	14.5556	13.8889
1844	11	11.9	12.6	11.7	11.6	13.3	1.12292	1.2087	1.52558	1.57143	1.73947	1.73784	11.5	13.8889	12.5	14.2	11.3636	17.125	10.3333	13	14.8889	14.5556	10.4	12.9167	12	15.4444	13.4444
1845	11.8	13.1	13.3	13	11.7	11.9	1.10833	1.21739	1.56047	1.49286	1.66579	1.62162	11.3	13.7778	12.7	13.9	11.1818	15.375	11.25	13.2222	14.7778	12.3333	11.4	11.9167	11.9	12.1111	14
1846	12	12.9	13.6	13.1	12.1	12.8	1.1125	1.15	1.49535	1.50476	1.57632	1.69189	12.4	14.4444	13.5	13.5	11.1818	17.125	10.75	14.1111	14.1111	13	11.1	13	12.2	16.2222	17
1847	10.3	11.1	13.2	12.7	12.5	12.9	1.1125	1.11522	1.50698	1.45714	1.74211	1.68108	12.2	12.3333	12.6	13.3	10.6364	13.875	9	13	13.3333	14	10.3	11.8333	10.8	11.3333	12.4444
1848	13.5	13.8	13.1	13.3	13.4	13.7	1.21667	1.0913	1.54651	1.55476	1.77368	1.6027	11.1	13.7778	12.7	15	11.8182	16.5	10.6667	14.8889	14.3333	14.2222	10.2	14.4167	10.8	15.7778	14.8889
1849	12.7	12.6	13.2	12.4	11.8	12.6	1.08333	1.22609	1.69767	1.60952	1.76053	1.70811	10.8	12	13	14.8	11.3636	15.625	11.9167	13.6667	14.5556	15.8889	12	12.6667	12.1	13	13.7778
1850	11.4	11.7	13.1	12.2	11.6	12.7	1.13542	1.09565	1.56977	1.55	1.65789	1.61081	12.2	12.4444	12.8	12.7	10	17.125	10.4167	13.2222	11.8889	16	10.8	12.1667	11.6	13.5556	15.4444
1851	12.5	13.2	13.4	11.8	13	13.8	1.26667	1.22391	1.66977	1.69524	1.71579	1.72162	12.6	14.7778	11.9	15.2	10.9091	16.375	10.8333	15.2222	16.2222	15	11.3	13.5833	12.4	16.5556	14.8889
1852	11	12.3	12.6	11.3	12.5	12.3	1.10625	1.08478	1.51395	1.45238	1.72105	1.57297	12.2	12.4444	10.8	14	9.90909	14.625	9.66667	13.6667	13.8889	13.6667	10.6	12.1667	11.5	16.8889	14.1111
1853	11.8	11.6	13.2	13.6	12.3	12.9	1.175	1.15	1.5814	1.62619	1.67105	1.6027	13.1	13.4444	12.8	15.1	12.5455	18	11.25	13.6667	13.7778	16.5556	11.7	12.6667	13.7	15.3333	14.7778
1854	13.3	11.8	12.9	12.1	12.2	12.6	1.11667	1.13261	1.69767	1.5	1.68947	1.56486	11.3	14.6667	12.3	13.8	11.4545	15	12.25	14	13.6667	12.8889	10.2	12.8333	11.7	14.7778	14.7778
1855	11.7	11.1	12.2	11.5	11.1	12.3	1.1125	1.10435	1.57442	1.45	1.64737	1.68108	11.4	12.7778	12.9	14.6	8.87273	15.625	10.6667	14.6667	13.6667	12.7778	11	13.1667	12.1	14.3333	13
1856	11.2	11.4	12.6	12.1	11.4	12.5	1.04167	1.16957	1.4814	1.45952	1.71316	1.61351	10.7	14.3333	11.7	13.4	9.09091	16.75	10.25	13.2222	12.8889	13.3333	9.31	9.91667	10.9	13	12.4444
1857	11.7	11.7	12.8	11.1	12.4	13	1.17708	1.13043	1.66279	1.43333	1.72105	1.6027	10.4	12.4444	11.2	13.2	10.5455	16.25	8.04167	13.4444	13.3333	13.8889	11.2	13.25	10	12.3333	13.2222
1858	13.5	14.2	13	13.1	11.9	12.6	1.17917	1.01087	1.58837	1.51667	1.78947	1.72162	13.1	14	12	14	11.1818	16.5	10.25	14.5556	14.2222	13.7778	10.5	12.25	12.4	14.4444	14.6667
1859	12.9	13.9	13	12.1	12.3	13.8	1.15833	1.28913	1.49535	1.49762	1.75	1.63243	12.9	14.2222	12.4	14.7	11.0909	18.375	11.4167	12	15.2222	14.8889	10.3	11.1667	12.5	14.2222	13.7778
1860	11.5	10.8	11.6	11.1	11.2	13	1.10833	1.13913	1.55814	1.49762	1.70526	1.71081	12.7	14.6667	12.1	14.6	11	15.125	9.91667	11.0444	12.7778	12.4444	10.7	11.1667	11.8	14.6667	13.5556
1861	12.9	13.6	12.6	12.4	13.5	12.5	1.21875	1.16739	1.4814	1.60238	1.83684	1.54595	10.9	13.5556	10.7	14	10.0909	18.625	11.4167	12.7778	14.6667	13.5556	10.8	13.5833	11.9	13.3333	14
1862	11.9	13.6	12.9	12.8	13	13.2	1.1	1.05	1.48837	1.57381	1.62632	1.44324	10.7	12.7778	11.7	13.3	10.3636	14.75	9.58333	13.4444	14.7778	13.2222	10.8	11.8333	10.7	13.3333	14.2222
1863	12.7	11.8	12.4	11.7	11.8	13.2	1.12917	1.18043	1.5907	1.57619	1.67105	1.64054	13	14.1111	11.5	12.2	10.7273	14.25	9.66667	14	15.2222	14.3333	12.5	13.25	10.8	13.8889	12.7778
1864	12.5	12.9	13	13.7	13	12.7	1.1375	1.18913	1.57674	1.61667	1.77632	1.61622	12.9	15	12.7	13.6	11.6364	15.875	11	13.8889	14.2222	14.3333	12.2	11.8333	12.3	14.3333	13.8889
1865	11.8	11.5	11.7	11.3	12.1	11.2	1.12917	1.06957	1.56512	1.5381	1.79211	1.63514	10.6	12.4444	11.8	13.9	10.3636	15.625	10.0833	13.5556	13.1111	13.4444	10.6	10.8333	12.1	13.1111	14
1866	11.2	11.1	11.8	11.3	11.9	11.9	1.15625	1.05435	1.49767	1.5119	1.75	1.64324	12.2	12.4444	11.3	12.8	10.4545	17.75	11.0833	13.4444	15.4444	12.6667	10	13.25	10.9	13.4444	14
1867	14.9	14.3	13.2	12.9	14	13.3	1.2	1.15	1.60698	1.55	1.86579	1.74054	12	14.4444	13.5	13.6	10.9091	16	11.9167	15.5556	14.4444	14.6667	10.6	12.6667	13.3	15.2222	15.8889
1868	12.9	14.1	11.9	12	13.1	13.2	1.175	1.09348	1.55581	1.51667	1.64211	1.68378	12.8	14.2222	11.5	12.4	10.6364	16.5	10.75	14.2222	13.8889	13	11.1	11.6667	11.5	14	12.4444
1869	13.3	12.8	13.8	13.3	12.7	13.9	1.19167	1.15	1.5186	1.57381	1.63421	1.58649	11.5	14	13.2	13.2	10.8182	17.25	9.83333	13.6667	14.7778	15	11.5	12.4167	12.4	14.7778	14.6667
1870	12.8	13.6	13	13.7	12.6	13	1.10208	1.10217	1.53023	1.50476	1.65789	1.64865	12.9	14.7778	11.9	14.5	10.4545	15	9.16667	13	14	13.3333	11	13	12.2	15.8889	13.1111
1871	11.9	12.3	11.9	12.2	11.2	12.8	1.11667	1.26087	1.62791	1.47619	1.62895	1.58108	11.4	14.1111	13.5	14.2	10.6364	16.375	10.4167	14.8889	12.6667	15.1111	10	11.8333	11.8	14.1111	15.3333
1872	12.3	12.9	11.2	11.7	11.3	12.4	1.2125	1.12391	1.55581	1.50476	1.68158	1.51622	13.2	13.1111	12.2	14.5	10.5455	14.875	10.1667	13.5556	12.6667	12.2222	9.79	11.5833	12.7	13.1111	13.7778
1873	11.6	12	11.6	11.6	11.1	11.3	1.06875	1.16957	1.5093	1.42381	1.73947	1.71081	11.2	12	11	12.6	10.0909	14.5	7.51667	12.4444	12.8889	12.5556	10.7	10.6667	10.7	13.4444	13.8889
1874	11.9	12.5	12	11.7	12.1	14.3	1.05208	1.16522	1.51163	1.43333	1.8	1.61351	11.7	13.4444	10.5	12.1	8.66364	18.5	11.25	12.4444	13.4444	12.6667	9.62	13.75	11.8	14.7778	14.7778
1875	11.8	11.5	11.4	11.9	11.8	12.5	1.11458	1.07609	1.4814	1.3881	1.67105	1.64054	13	12.1111	12.3	13.9	9.81818	14.25	9.5	12	14.1111	10.7778	11.1	11.3333	11.8	13.8889	11.6667
1876	12.4	12.8	11.8	12.4	12.3	14.7	1.14167	1.09348	1.55349	1.53333	1.97105	1.63243	14.1	14.7778	12.2	14.1	10.0909	14.25	10.25	12.6667	14	13.1111	11.3	8.66667	11.6	14.7778	15.3333
1877	11.8	12.2	11.7	11.9	12.1	14.1	1.11667	1.13913	1.49535	1.59524	1.65	1.60541	12.9	13.7778	12.4	14.1	12.0909	17.25	9.91667	12.8889	13.8889	12.3333	11.1	10.3333	11.6	16.4444	14.8889
1878	11.3	12.3	11.4	11	12.2	12.6	1.04375	1.15652	1.54419	1.43571	1.66316	1.76216	12.4	13.8889	12.7	14.1	10.2727	14.875	9.25	13	12.4444	13	11.1	10.8333	11.9	13.3333	13.3333
1879	11.5	11.5	11.9	11.8	11.9	12.9	1.10208	1.06304	1.50233	1.51905	1.78421	1.63243	11.8	12.7778	12.3	14.2	10.2727	15	8.41667	13.8889	13	13.2222	11.4	10.5	11.4	14.2222	12.6667
1880	13.5	14.6	12	12.6	11.9	14	1.1375	1.1087	1.5186	1.49048	1.76316	1.58919	12.2	13	14.7	15.2	11.8182	18.875	10.6667	13.6667	15.3333	14.8889	10.1	13.6667	13.2	17.1111	15.8889
1881	11.5	11.7	12.6	11.7	11.4	11.5	1.24375	1.15217	1.54884	1.53095	1.69211	1.69189	12.1	12.3333	12	14	10.0909	16.5	9.41667	11.2222	15.1111	15.1111	10	11.5	11.4	12.6667	13.1111
1882	12	12	12.3	12.4	11.9	14.4	1.15833	1.06522	1.49767	1.65714	1.59211	1.61622	11.9	13	12.1	14.2	12.6364	15.125	9.5	14.1111	15.3333	14.4444	10.7	13	12.1	13.8889	14.7778
1883	12.8	12.9	12.3	12.4	11.3	13.7	1.16458	1.19348	1.63953	1.54762	1.75263	1.66216	14.1	13.6667	13.4	14.4	12	16.25	11.25	14.2222	14.6667	13.2222	10.9	12.5833	11.4	15.1111	12.5556
1884	11.6	11.8	12.4	12.9	11.1	11.9	1.10833	1.06522	1.56512	1.57619	1.72632	1.67838	13.4	12.6667	12.9	13.9	11.7273	16.625	9.08333	13.8889	13.1111	13.4444	11.3	12.5833	10.9	13.7778	13.3333
1885	12.6	11.8	12.4	12.2	12.4	12.8	1.18958	1.1913	1.5	1.4381	1.81316	1.69189	12.5	12.1111	12.9	15.3	12.2727	13.875	10.5833	13.5556	14.2222	14.5556	11	13.1667	12	15.5556	12.5556
1886	11.3	11.7	12.1	11.6	11	12.2	1.05625	1.17391	1.41163	1.42381	1.68947	1.48378	11.4	12.6667	12	13.6	9.54545	16.5	10.25	12.5556	13.7778	12.8889	10.6	10.4167	11.5	13.5556	11.7778
1887	11.8	11.9	13.5	12.1	11.1	12.4	1.10208	1.14348	1.54884	1.50714	1.75	1.62703	12.5	14.1111	13.8	14.4	11.8182	16.625	8.66667	12.7778	12.4444	13.4444	11	12.1667	11.5	12.5556	12.8889
1888	12	12.7	12.6	12.5	10.7	11.4	1.10208	1.13261	1.52093	1.56667	1.72895	1.64595	12.3	12.6667	11.4	12.6	11.3636	16	11	14.8889	13.6667	14.4444	10.9	13.3333	12.6	13.1111	15.2222
1889	11.4	11.7	12.1	11.9	10.3	10.9	1.14167	1.18696	1.5093	1.40714	1.67105	1.61622	12.2	12.6667	11.7	14	10	14.25	9	12.5556	15.1111	14.1111	9.78	12.9167	11.4	15.1111	13.1111
1890	11.4	11.4	12.9	12.3	12.9	13.6	1.08958	1.14348	1.53721	1.46905	1.79737	1.35946	12.7	12.8889	12.7	13.6	10.2727	14.125	9.5	13.1111	12.7778	13.7778	10.3	11.75	11.6	14.7778	13.4444
1891	11.4	12.3	13.7	12.7	12.4	13	1.10417	1.13261	1.4814	1.37619	1.61579	1.48108	12.7	14.5556	12.5	13.2	10.8182	15.75	10.25	13.6667	14.5556	12.5556	11.3	11.9167	11.7	15.3333	14.6667
1892	12.4	12.5	12.5	12.1	12.4	13	1.1375	1.22174	1.53488	1.58095	1.81053	1.64324	12.6	13	13.1	14.2	10.9091	16.875	10.75	12.5556	13.3333	14.2222	11	10.75	11.5	14.8889	15.1111
1893	10.8	12	11	10.4	11.5	12.5	1.0625	1.12826	1.53256	1.59286	1.65263	1.58649	11.9	12.3333	11.3	12.8	10.0909	14.125	9.41667	11.6667	14.8889	14.5556	11.4	10.25	10.7	12.5556	15.3333
1894	11.7	12.1	11.7	12	11.1	12.5	1.15833	1.11522	1.46279	1.47857	1.70526	1.63514	10.2	11.7778	10.7	12.9	11.2727	16.25	9.58333	12.8889	12.2222	14	10.8	10.0833	9.63	11.7778	12.8889
1895	12.3	12.9	12.1	12.3	11.3	12.1	1.17083	1.1913	1.58372	1.55476	1.67895	1.57838	12.6	13.2222	12.6	15	12.9091	15.75	10.9167	14	13.8889	14.1111	11.7	13.0833	11.7	16.5556	15.7778
1896	10.6	11.8	11.6	10.9	11.3	12.1	1.16875	1.22826	1.54651	1.48333	1.77368	1.65405	11.2	11.4444	11.7	11.5	10.0909	16.125	10.6667	12.7778	13.4444	11.7778	9.38	12.3333	10.2	15	14
1897	11.6	12.7	12.8	11.3	11.7	12.6	1.10417	1.10652	1.53256	1.50952	1.69737	1.58649	12.5	13.4444	12.3	13.8	10.1818	15.75	11.25	13.4444	13.6667	12.8889	11.8	10.3333	10.5	13.2222	13.8889
1898	11.7	12.5	11	11.3	12.1	11.7	1.08125	1.16304	1.54651	1.52857	1.72632	1.62162	12	13.4444	12.9	14.3	10.9091	17.125	9.66667	12.5556	14	14.3333	11	10.75	11.7	13.6667	14.1111
1899	10.8	11.9	11.7	11	10.7	11.9	1.1625	1.15652	1.49302	1.27857	1.57368	1.54865	11.8	12	13.4	14.3	11.3636	16.75	9.66667	11.4444	12.8889	13.1111	10.6	10.5833	10	12.7778	13.7778
1900	11.3	11.3	11.5	12.1	11.6	11	1.20625	1.11304	1.51395	1.53571	1.69737	1.54054	11.9	13.5556	11.8	14.2	10.1818	14.125	10.5	13.2222	12.7778	12.2222	11.1	12.0833	11.2	15.5556	13.4444
1901	13	14.1	11.7	12.2	12.3	14	1.1375	1.21522	1.51163	1.47619	1.65789	1.62432	12.7	11.8889	13.3	14.8	11	16.875	10.1667	14.1111	14	14.8889	10.7	9.16667	11.9	15	14.5556
1902	13	13.5	13.3	12.9	14.2	13.3	1.12083	1.21304	1.6186	1.50238	1.78947	1.7027	12.3	13.6667	12.6	14.4	12.5455	16	11.25	12.6667	13.8889	13.8889	10.4	11.5	11.5	12.3333	14.4444
1903	11.3	12.3	12.1	11.8	12	11.6	1.18958	1.21957	1.54651	1.50238	1.77895	1.65135	9.79	11.5556	11.3	13.3	10.1818	13.25	10	12.3333	13.8889	12	10.7	10.5833	10.9	14.4444	12.8889
1904	12.6	12.9	12.6	13.4	11.8	12.3	1.07292	1.15435	1.53953	1.54048	1.85	1.77027	12.8	13.5556	11.6	14	10.6364	15.875	11.1667	12.8889	13.8889	14	11.1	12.9167	11.4	16.1111	14.6667
1905	11.8	12.8	12	12.6	10.8	11.3	1.12917	1.23913	1.56512	1.41905	1.76316	1.67027	12.3	12.1111	12.1	13.4	10.4545	17.125	10.6667	13.6667	12.6667	13.2222	9.6	10.9167	11.3	15	14.7778
1906	10.8	10.9	11.6	11.3	12.2	13.2	1.13542	1.22826	1.53023	1.59286	1.69737	1.6027	11.5	13.2222	12.3	13.4	10.2727	15.625	10	13.2222	12.6667	10.7444	10.6	13	11.8	15.8889	14.6667
1907	11	11.8	11.5	11.9	12.2	11.6	1.1125	1.08913	1.40698	1.59048	1.68421	1.56757	11.2	12.1111	12.5	12.6	10.1818	14	9	13.7778	12.7778	12	9.5	10.75	10.7	13.4444	13.1111
1908	11.8	12.7	11.9	12.1	11.6	13.5	1.11458	1.23696	1.54186	1.57857	1.72895	1.61622	11.9	13.3333	11.3	14	10.2727	15.875	10.1667	11.5556	13.3333	15	11	12.3333	10.7	15.4444	13.2222
1909	12.3	11.6	12	12.6	11.3	12.2	1.14167	1.08043	1.55814	1.46429	1.75263	1.61622	11.5	13.6667	11.8	13.9	10.8182	17.75	10	12.3333	13.3333	14.2222	11.6	11.0833	11.4	15.7778	14.4444
1910	10.6	10.3	10.3	10.4	11.4	11.9	1.06458	1.16739	1.51163	1.4119	1.62895	1.41351	9.92	11.1111	12.6	13.7	9.27273	13.5	9.08333	11.6667	12	11.7778	10.8	9.16667	10.4	14	14.2222
1911	10.6	11.5	11.4	11.8	11.4	12.1	1.06042	1.1913	1.55814	1.56429	1.76579	1.58919	11.9	13.4444	12.2	13.4	9.27273	14.125	10.8333	13	14.8889	12.8889	9.87	11.9167	12.5	14.5556	12.6667
1912	11.7	12.2	12	11.4	12.4	14.2	1.10833	1.01522	1.5093	1.36667	1.73421	1.54054	10.7	12	11.4	12.7	9.72727	15.375	10.25	12.3333	13.3333	13.1111	11.2	11.6667	10.1	13.7778	12.2222
1913	11.8	12.9	12.2	11.9	11.9	12.3	1.13958	1.1413	1.64651	1.54048	1.73158	1.66486	11.9	12.5556	11.3	14.2	8.90909	16.25	9.33333	13.3333	12	12.7778	11.4	11.1667	11.6	13.7778	13.3333
1914	10.8	11.4	10.5	11.5	11.2	12.8	1.18958	1.15217	1.61628	1.53095	1.76579	1.59459	10.8	10.9667	11.6	12.7	10.2727	14.375	9.83333	12	13.2222	13.8889	10.1	8.66667	10.3	16.8889	12.8889
1915	11.7	12.1	11.7	12.2	11.2	13.1	1.04583	1.03696	1.48837	1.55238	1.67105	1.72432	12.2	11.8889	11.4	12.9	11.2727	15.875	9.16667	12	13	14.5556	12.8	11.5	10.9	14.4444	14.4444
1916	11.3	11.4	12.5	12	11.7	12.5	1.08333	1.13478	1.5186	1.46429	1.66842	1.52973	12.2	14.1111	11.2	12.7	11.0909	15.625	9.08333	13	13.1111	13.1111	10	11.4167	11.3	15.7778	13.1111
1917	11.8	11.7	13	13.2	10.9	12.8	1.14375	1.06739	1.53488	1.48095	1.74737	1.53784	12	13.1111	11.9	14.7	9.36364	15.875	9.41667	13	14	15.6667	11	10.75	11.2	13	14.2222
1918	11.5	12.3	11.7	12.3	12.5	12.2	1.13333	1.12826	1.5186	1.52619	1.66579	1.58378	12.6	13	12.6	14.2	10.4545	14.125	8.58333	13.5556	12.1111	13.8889	12.1	12.3333	12.2	16.6667	12
1919	9.82	11.4	12.2	10.7	11.8	11.8	1.07708	1.06304	1.53023	1.46429	1.63421	1.59189	10.5	12.6667	11.8	12.8	9.63636	16.625	9.16667	12.7778	12.7778	11.8889	10.7	9	10.7	13.1111	13.4444
1920	11.8	11.4	12.2	12.6	11.5	11.9	1.0125	1.08913	1.56047	1.47143	1.62632	1.56486	11.4	12.8889	10.8	13	11.0909	16.5	10.3333	13.7778	13.6667	12.6667	11	12.5	12.1	13.3333	14.1111
1921	11.2	12.5	12.9	12.7	12.1	12.5	1.17708	1.13478	1.43023	1.5119	1.57105	1.51892	12.2	11.4444	11.2	13.4	10.8182	15.75	9.83333	13.3333	14	12.3333	11.9	12.6667	12.1	16.2222	13.7778
1922	12.1	11.3	11.6	12.7	12.7	13	1.2	1.04783	1.54651	1.5	1.77368	1.64595	12.3	12.6667	10.7	13.5	12.2727	17.125	9.58333	13.1111	15.1111	13.2222	10.9	11.5833	11.7	15	14.5556
1923	10.8	11	11	11.1	11	11.4	1.18542	1.1	1.49767	1.47857	1.67632	1.58108	12.2	11.3333	10.5	12.4	11.1818	16	9.5	11.6667	13.7778	12.4444	9.95	11.3333	10.4	12.7778	14.6667
1924	10.2	10.7	11.6	11.1	12.8	12.8	1.0375	1.12609	1.54419	1.50952	1.66579	1.65946	11.9	13.3333	11.9	13.2	9.27273	14.375	9.33333	13.2222	15.6667	12.3333	9.57	10.6667	10.4	14	11.5556
1925	11.7	12	12.2	12.3	12	12.1	1.13958	1.05435	1.48837	1.45952	1.78421	1.58378	13.4	13.4444	12.5	13.1	10.6364	17.875	11.5	13.7778	14.1111	14.7778	11.6	13.0833	12.3	14.1111	14.6667
1926	10.6	10.6	11.5	11.7	12.8	13.4	1.11875	1.19565	1.53023	1.59286	1.76579	1.6	13.3	13.6667	12.7	13.1	12.3636	16.625	10.9167	12.7778	14.5556	13.4444	10.6	10.8333	12.1	14.8889	14.8889
1927	11.3	13.6	12.4	12.9	11.7	11.6	1.09167	1.13043	1.50465	1.44048	1.58947	1.6027	13.3	13	13.2	13.9	11.5455	16.125	11.75	13.3333	16.2222	14.6667	10.7	12.4167	12.8	14.7778	14
1928	11.5	10.6	12	12.2	11.4	12.9	1.06667	1.07391	1.45116	1.49524	1.68684	1.54054	10.5	12.5556	12.1	13.3	10.5455	15.625	10.9167	11.5556	13.7778	12.1111	10.9	13	12.6	15.3333	14.1111
1929	10.9	11.7	10.6	10.4	12	12.5	1.06875	1.06087	1.55349	1.5	1.66053	1.51351	10.8	10.9444	12.9	13.1	10.6364	18.625	10	13.2222	14.8889	13.2222	10.9	10.5833	12.2	15	14.1111
1930	10.8	11.4	12.6	11.3	11.8	12.3	1.04583	0.98913	1.53256	1.48333	1.71842	1.49459	13.1	13.1111	11.9	12.9	10.4545	18.5	10.1667	13.3333	13.3333	11.4444	10.3	10.0833	10.2	14	12.3333
1931	10.7	11.6	11.9	12.2	10.2	11.9	1.12708	1.1913	1.44419	1.46667	1.78684	1.61892	11.6	12.4444	12.2	14.6	8.84545	14.25	10.0833	11.3333	14.6667	11.3333	10	11	10.6	13.1111	13
1932	10.1	11.4	12.6	11.5	11.6	12.1	1.14583	1.12609	1.49302	1.51667	1.62368	1.54054	13.2	12.2222	11.3	13.8	10.4545	13.875	8.5	12.7778	12.3333	12.5556	10.7	10.3333	11.4	11.5556	13.7778
1933	11.9	14.1	12.4	12.5	11.9	13.1	1.1125	1.06087	1.56047	1.50476	1.69211	1.62703	11.4	12.7778	12	14.4	11.1818	16.25	9.91667	14	13.8889	14.2222	11.5	12	12.2	15.5556	15.5556
1934	11.7	12.2	11.9	10.2	12.1	13.3	1.12917	1.03696	1.54651	1.48095	1.69474	1.5973	13	13.4444	12.7	12.1	11.5455	13.75	11.0833	13.3333	13.5556	11.2222	11.4	11.9167	11.8	13.2222	13.8889
1935	10.9	12.2	12.1	11.4	12.3	12.6	1.1125	1.1413	1.57442	1.45476	1.78947	1.54865	11.8	13	12.2	12.4	10.4545	18	10.5	13.2222	14.5556	12.3333	9.9	13.0833	11.8	11.6667	13.1111
1936	10.8	11.7	12.2	10.8	11.7	11.9	1.05417	1.11522	1.55349	1.5881	1.66579	1.65135	10.7	11.7778	10.9	13.5	9.63636	12.425	10.0833	11.8889	13.1111	11.5556	9.65	11.8333	11.3	14	12.8889
1937	11.6	11.1	11.4	11.1	11.4	12.4	1.0875	1.13261	1.66047	1.45952	1.77632	1.61622	10.3	12.2222	12	12.9	10.4545	16.125	9.41667	12	12.4444	12.6667	9.66	12	10.5	12.7778	12.3333
1938	11.1	12.9	12.5	11	11.8	12.6	1.10417	1.19348	1.58837	1.4	1.73421	1.63514	11.8	12	12.8	13.2	9.18182	17.375	9	13.7778	13.1111	13.3333	10.2	11.75	11.2	13.3333	13.6667
1939	11.1	11.8	11.8	12	11	12.5	1.15	1.17391	1.44419	1.49048	1.66579	1.5973	11.7	13.4444	13.1	12.3	10.7273	18.25	9.5	11.0556	12.3333	13.8889	10.4	10.25	11.9	12.6667	14.2222
1940	10.8	10.3	11.6	10.9	11.9	13.1	0.960417	1.03478	1.42326	1.41667	1.70263	1.5	11.8	12.5556	10.4	12.7	10.5455	16.625	8.75	13.3333	14.8889	12	10.5	9.41667	10.9	10.7111	12.3333
1941	9.83	10.9	11.4	11.6	12	12.1	1.04375	1.15	1.53721	1.51429	1.74737	1.52162	10.8	12.1111	12	11.4	10.5455	15.625	8.75	13	13.4444	13	10.5	12.9167	11.2	11.4444	13.3333
1942	12.4	11.1	12.9	13.2	11.7	11.7	1.04375	1.02609	1.56512	1.53571	1.71842	1.6027	11.6	12.7778	10.8	13.4	10.1818	15.625	10.75	11.8889	14.8889	14.4444	10.5	11.5833	11.1	14.1111	13.7778
1943	11.9	11.8	12.5	13.1	11.3	12.9	0.972917	1.05	1.50698	1.35476	1.69211	1.6027	12.7	12.5556	12.8	14.4	10.1818	16.25	9.58333	10.9	14.1111	14.1111	10.4	14	12	14.5556	14
1944	11.4	11.4	12.5	11.5	11.2	11.5	1.0625	1.13261	1.46512	1.37857	1.61579	1.51892	12.3	12.4444	11.4	12.9	11.4545	15.875	10.1667	13.6667	13	11.7778	10.5	10	10.7	13	13.4444
1945	11.2	11.2	12	11.8	12.1	13.2	1.05208	0.993478	1.43488	1.44524	1.72632	1.46216	11.8	12.5556	13.1	13	11.1818	13.875	10	12.7778	14.4444	11.4444	10.3	12.5	11.4	14.1111	13.2222
1946	11.2	11.4	11.4	11.6	10.9	11.2	1.06875	0.995652	1.4814	1.58571	1.68158	1.61081	12.4	14.4444	12.1	13.6	11.3636	16.375	10.5833	12.4444	13.3333	11.4444	12.7	13.1667	13	14.7778	12
1947	10.5	11.9	12.7	11.5	11.7	11.4	1.10833	1.01957	1.49302	1.4619	1.60526	1.64324	12.9	12.8889	11.2	13	11.4545	18.625	9.41667	13	13.4444	14.2222	11	12.5833	11.7	13.5556	13.3333
1948	13	13.1	11.9	13	10.8	12.1	1.14792	1.17826	1.56279	1.51905	1.7	1.66486	12.8	13.5556	11.8	13.3	11.4545	16.625	9.58333	12.8889	14.1111	13.2222	12	13.9167	11.8	12.3333	13.3333
1949	10.7	11.2	10.4	12	11.1	11	1.0625	1.10652	1.53023	1.47381	1.75	1.52162	11.6	12.2222	12.3	13	8.84545	15.5	9.5	11.3333	13.1111	12.2222	11.1	12.25	11	13	13.3333
1950	11.7	11.3	12.8	11.7	10.8	12.7	1.06458	1.11087	1.50233	1.45952	1.56053	1.46216	10.9	12.2222	11.8	12.9	11.1818	16.125	9.75	11.7778	13.1111	12.5556	10.5	12.0833	9.68	11.7778	12.3333
1951	10.6	11.6	11.4	11.8	11.4	13.3	0.975	1.13478	1.47674	1.49048	1.70789	1.47838	12	12.2222	12.1	13.6	11.3636	15.125	10.4167	12.4444	14.7778	11.6667	12.9	14.0833	11.7	13.4444	12.8889
1952	11.1	10.8	10.7	11.1	11.6	11.6	1.05417	1.16304	1.4814	1.45952	1.77105	1.65405	11.7	12.1111	12.3	13.8	10.6364	16.125	9.33333	12.2222	12.5556	12.5556	12	12.0833	11.8	14.2222	13.2222
1953	10.7	10.7	11.5	11.4	12.7	11.2	0.9625	1.12391	1.53256	1.63571	1.70526	1.55946	11.4	10.8667	11.4	12.9	10.8182	15.75	10.4167	11.5556	12	11.6667	10.6	13.4167	10.7	10.4667	14.2222
1954	11.9	12.9	12.7	12.7	10.5	11.1	1.02292	1.0087	1.47442	1.39286	1.50789	1.46486	11.1	10.7	11.5	13.5	11.7273	15.75	9.08333	13.1111	12.5556	13.2222	11.2	10.25	12	12.1111	13.2222
1955	11	11.6	12.4	10.7	11.4	12.6	1.08333	1.15	1.61163	1.5119	1.66579	1.50811	11.9	13.1111	11.4	13.7	9.45455	15.75	8.75	14.5556	13.3333	13.2222	10.9	13	10.8	13.4444	12.1111
1956	11	11.1	11	10.7	10.4	11.4	1.17917	1.03261	1.5186	1.42857	1.54474	1.6027	11.1	12.7778	10.9	12.9	9.09091	13.5	8.83333	11.2222	13.3333	11.2222	10.2	12.5	11.3	13.3333	11.4444
1957	11.1	11.1	11.9	11.4	11.6	12	1.05	1.05652	1.4814	1.57143	1.63421	1.57838	11.5	12.3333	10.7	13.3	11.1818	16.25	10.25	11.2222	12.6667	11.7778	10.7	12.9167	10.8	13.5556	13.7778
1958	10.9	12.3	12	11.2	11.9	11.5	1.17083	1.0913	1.61163	1.54048	1.66053	1.68108	11.3	10.7556	11.3	13.9	10.5455	14	8.58333	12.8889	13.5556	11.6667	10.8	9.91667	11.3	13.2222	12.6667
1959	10.9	11.6	12	11.8	11.4	12.5	1.04167	1.11087	1.57907	1.40714	1.78947	1.62432	11.4	12.5556	11	14.4	10.6364	16.375	9.91667	12.3333	14.1111	12.6667	11.2	11.4167	12.6	14	12.5556
1960	10.7	12.3	12.5	12.3	11.2	12.3	1.18542	1.08043	1.56279	1.58095	1.56316	1.6027	11.2	13.3333	12.2	13.6	11.1818	14.375	10.8333	12.2222	14.2222	14.4444	10.7	11.0833	11.2	13.7778	13.7778
1961	10.6	12	11.6	11.1	10.3	11.9	1.02292	1.06957	1.43721	1.45476	1.56579	1.46486	11.8	11.8889	11.5	12	10.3636	14.5	8.06667	13	14.5556	12.4444	10.4	10.6667	10.7	12.2222	12.5556
1962	11.1	11.7	11.4	11	10.4	12.5	0.95625	1.08478	1.48605	1.46905	1.62895	1.68649	12.9	12.8889	12.1	13.1	10.8182	15.125	9.66667	10.9444	12.8889	11.8889	9.99	12.8333	11.5	11.3333	13.1111
1963	10.7	10.8	10.9	11	10	11.7	1.1625	1.17174	1.51628	1.42857	1.66316	1.47027	11.4	10.9778	10.8	12.8	10	14.625	7.76667	11.6667	11.8889	11.4444	10.4	12.25	11.5	13.3333	12.4444
1964	11.2	11.3	12.2	11.6	12.4	12.3	1.13958	1.1	1.53721	1.54524	1.62895	1.62162	10.9	11.6667	13.1	13.7	12	14.5	11.5	11.8889	13.7778	12.2222	11.4	12.4167	12.3	12.8889	14.6667
1965	12	11.8	11.9	11.8	11.6	13.5	1.08333	1.12826	1.49767	1.49048	1.58158	1.61081	10.9	10.1444	12.5	14	10	15.375	9.75	13.2222	14.7778	13.2222	11.1	11.5833	12.3	14.7778	12.8889
1966	9.83	11.5	11.6	11.9	11.8	12.4	1.00208	1.14348	1.51395	1.50476	1.47368	1.5027	11	12.6667	12.2	13.3	10.6364	15.125	10.3333	12.6667	13.7778	13.2222	11.1	14.3333	11.3	13.8889	14.1111
1967	11.6	11.9	11	11.8	11.3	11.6	1.12083	1.17826	1.61628	1.51905	1.63947	1.61622	11.8	13.1111	12.2	13.7	11.8182	15.25	10.8333	13.4444	13.8889	13.4444	12	10.1667	11	13.5556	12.6667
1968	10.9	12	11.4	11.3	11.9	10.7	1.04792	0.993478	1.53953	1.50476	1.59737	1.64595	13.1	13.4444	13.1	13.3	10.4545	14.75	9.41667	12.5556	12.8889	13.7778	9.97	12.5	11.2	12.3333	12.5556
1969	9.78	11.4	12.3	11.7	10.9	12.4	1.09375	1.05652	1.42093	1.49762	1.64737	1.64865	11.4	12.3333	12.5	14.6	10	14.875	9.08333	11	14.4444	13.1111	10.6	12.4167	11.9	12.5556	13.2222
1970	10.4	11.9	12.7	12.1	10.8	12.6	1.06875	1.11522	1.34884	1.55714	1.78947	1.55676	12.4	12.2222	12.1	14.3	10.6364	14.5	10.4167	12.3333	12.3333	13.5556	9.51	12.6667	11.5	13.1111	13.8889
1971	11.1	12.3	11	11.5	12.1	10.7	1.10833	1.12826	1.47442	1.4	1.73421	1.51351	12.5	11.8889	12.2	12.7	10.4545	14.625	9.75	11.8889	13	12.6667	11.3	12.0833	10.6	11.7778	13.5556
1972	10.2	11.5	10.8	11.1	11.6	10.9	1.08542	1.16522	1.55814	1.49762	1.67632	1.54324	11.9	13.2222	11.9	13.7	10.1818	13.125	9	11.0444	12.7778	14.3333	10.7	11.25	10.5	14	13
1973	12.1	12.2	11.6	11.6	11.3	12.1	1.10625	1.0587	1.56047	1.51905	1.54474	1.69459	12.2	12.2222	12	13.2	10.3636	13.625	9.25	11.7778	12.8889	12.4444	10.5	13.1667	11.3	13.3333	11.7778
1974	10.8	10.8	12.2	10.9	12.6	11.8	1.0375	1.03913	1.5907	1.42381	1.68421	1.56486	12.5	11.5556	12.1	13.2	9.63636	15.625	10.8333	12.2222	14.1111	14.1111	11	12.6667	11.8	12.8889	13.8889
1975	11.6	11	12.1	10.9	11.8	12.2	1.02083	0.997826	1.49535	1.39524	1.72632	1.58919	9.98	10.9333	12.2	13.1	9.72727	14.125	10.0833	13	12.6667	11.7778	10.2	9.33333	9.93	14.1111	13.1111
1976	11.4	11.1	12.5	11.8	12	11.5	1.07917	1.15217	1.50698	1.29524	1.65	1.57838	11.5	11.3333	12.7	13.9	11.8182	15.375	12.25	12	13.2222	13.5556	11.8	11.25	10.9	13	14.2222
1977	10.5	11.4	12.6	11.1	11.6	12.4	1.00417	1.09783	1.53256	1.4119	1.77105	1.51622	13	12.3333	11.8	13.6	11.3636	15.5	10.1667	11.2222	13.2222	13.6667	10.4	13.3333	10.9	14.1111	12.6667
1978	10.8	11.1	11.8	11.8	11.2	11.6	0.995833	1.13261	1.51395	1.35238	1.72105	1.54324	10.1	11.2222	11.4	12.6	11.1818	13.125	8.58333	12.3333	13.5556	11.4444	10.8	12.4167	10.2	9.48889	13.7778
1979	12.1	11.9	12.6	12.7	12.4	12.3	1.03958	1.01739	1.5093	1.4881	1.53684	1.60811	11.5	13.7778	11.4	14.7	12.0909	14.875	11	12.3333	12.5556	12.5556	9.79	11.75	10.7	12.3333	13.7778
1980	11.2	11.5	11.4	12	12.4	11.7	1.02292	1.03913	1.48372	1.50238	1.55789	1.61622	11.3	12.3333	11.4	13.4	11.4545	17.125	10.1667	13.4444	14.7778	15.2222	11.4	12.8333	10.6	14.2222	13.5556
1981	10.2	11.1	11.1	11.3	10.4	11.4	1.13125	1.18696	1.49535	1.40238	1.53421	1.47838	11.6	12.3333	12.7	13.2	10	15.875	9.41667	13	12.5556	12.6667	10.9	11	11.2	13	12.3333
1982	11.6	12.4	11.6	11	12.3	11.6	1.10625	1.1087	1.55581	1.5	1.63158	1.58378	11.3	11.7778	11.9	12.7	11.2727	13.625	9.16667	12.4444	13.7778	14.8889	9.88	11.9167	11.5	12.8889	13.8889
1983	10.5	11.1	11.6	10.6	10.6	11.2	1.03958	1.09783	1.50465	1.47619	1.63158	1.76757	11.1	10.8	10.8	12.3	10.2727	15.375	9.66667	13.2222	11.5556	13.1111	8.3	10.1667	10.1	11.3333	12.7778
1984	12.3	13	11.9	11.7	11.6	10.9	1.09792	1.11087	1.5186	1.34524	1.67895	1.55135	11.2	12.4444	12.5	13.6	12.2727	15.125	9.08333	14.1111	13.3333	13.6667	10.8	13.8333	10.7	13.5556	13.5556
1985	11.2	11.1	12.3	10.9	10.9	11.5	0.922917	1.20435	1.53953	1.28095	1.58421	1.43784	11.3	12.1111	11.2	12.8	9.72727	13.125	8.66667	11.8889	11.8889	12.1111	8.9	12.0833	10.5	12.5556	12.5556
1986	9.92	11.6	11	11	10.1	11	1.10625	1.06739	1.44651	1.41429	1.62105	1.59459	10.4	11.2222	11.6	13.5	11.3636	13.25	9.91667	11.8889	13.1111	11.7778	9.99	11.25	10.5	12.1111	12.7778
1987	10.4	11.1	11.2	10.9	10.4	12.3	1.04583	1.1413	1.55814	1.42381	1.65263	1.53243	11.4	11.8889	10.8	12.4	10.2727	14.125	9.58333	12.7778	11.7778	12.3333	9.06	9.5	9.92	10.4	12.4444
1988	11	11.8	10.3	10.8	11.4	11.5	1.10833	1.22609	1.46279	1.49048	1.50789	1.58919	10.7	11.4444	11.5	12.9	10.6364	14.125	10.1667	12.6667	12.1111	10.3667	10.5	10.6667	11.3	13.2222	13
1989	10.6	11.2	11	10.3	11.6	12.1	1.12708	1.04783	1.43721	1.44286	1.79474	1.61351	11	12.1111	11.5	14.1	9.63636	16.25	10.1667	13.1111	12.2222	13.2222	9.86	11.8333	11.5	11.0556	13.7778
1990	11.2	11.3	11.5	11.8	12.1	11.1	1.08958	1.13478	1.49535	1.45952	1.63684	1.57027	10.5	12.6667	10.3	12.5	10.6364	17	10.5833	12.8889	12.5556	13.5556	10.8	11.8333	9.94	13.1111	12.1111
1991	9.68	10.3	10.3	10.7	10.9	11.2	0.99375	1.09783	1.40465	1.39286	1.60789	1.53243	10.6	11.6667	9.55	11.4	10.0909	13.875	8.1	10.6778	12.7778	11.6667	9.3	8.08333	9.04	11.8889	11.6667
1992	10.7	11.6	11	10.4	11.4	10.8	1.12083	1.08696	1.50698	1.4	1.64737	1.57027	11.1	12.1111	12	12.4	10.2727	15.5	7.76667	12	11.5556	13.6667	9.6	9.41667	10.6	12.8889	11.8889
1993	11.3	11.9	12.1	12.1	11.7	11.7	1.11667	1.12826	1.44884	1.40238	1.68684	1.54595	11.8	12.7778	13.6	15.6	12.4545	17.875	11.1667	13.2222	14.5556	14.6667	11.3	13.8333	11.9	13.1111	14.8889
1994	10.7	11.9	11.3	10.3	11.5	11.4	1.16875	1.16087	1.54419	1.49286	1.64737	1.6027	12.4	12.2222	12.6	13.2	10.6364	16.125	9.16667	14.3333	13.3333	12.3333	10	12.5833	10.5	15	12.5556
1995	11.9	11.2	10.3	10.4	11.6	12.5	1.03958	0.991304	1.43488	1.48571	1.71842	1.69189	11.4	11.1111	10.6	12.5	9.72727	16.125	9	13.1111	13	13.1111	10.8	10.5833	9.96	13.2222	13.3333
1996	10.2	10.7	10.9	10.8	10.5	11	0.977083	1.03261	1.41628	1.3881	1.63158	1.51892	11	13.3333	11.4	11.8	9.18182	12.875	8.275	13.4444	11.2222	10.9333	9.76	11.3333	10.3	11.8889	11.8889
1997	10.3	10.7	10.6	10.1	11.3	10.9	1.03542	1.11522	1.47209	1.46667	1.51316	1.52973	11.3	12.3333	11.6	12.4	10.1818	12.625	9.16667	11.7778	12.6667	12.2222	9.89	10.5833	10.1	12.8889	11.6667
1998	11.3	11.6	12.3	11.2	13.2	12.2	1.06458	1.14565	1.43953	1.45714	1.69211	1.53784	12.1	12.5556	11	13.2	10	17.875	8.83333	11.6667	13.2222	13.4444	10.7	10.5833	9.74	13.7778	12.8889
1999	11.7	11.5	12.1	11.6	11.4	11.5	1.16458	1.16304	1.45814	1.48571	1.62105	1.55405	11.3	12.4444	12.1	13.6	11.9091	17.875	10.0833	12	14.6667	15.7778	10.8	11.3333	10.4	14.6667	13.4444
[truncated: 3,451 more rows]

## Sheet: Fig. 3c_inset
Sample	Extent of LD (bps)	Supercluster
I07P.18	2454	wi
I07P.26	2216	wi
I11AJ.04	2079	wi
I11AJ.27	2053	wi
I11W.02	1387	wi
I11W.25	1400	wi
I11AC.03	9801	ls
I11AC.27	10001	ls
I11AD.02	13401	ls
I11AD.24	9801	ls
I07R.11	8901	ls
I07R.34	8901	ls
X13ARE.01	9701	are
X13ARE.21	9801	are
Aare.GL.20	9901	are
Aare.GL.21	10501	are
Aare.MB.01	10001	are
Aare.MB.02	9901	are
Aare.NT.03	4947	are
Aare.NT.04	10801	are
Aare.NT.06	10101	are
Aare.NU.09	9701	are
Aare.QC.11	10601	are
Aare.QC.12	10301	are
Aare.QC.13	9301	are
Aare.QC.14	10301	are
Aare.QC.16	12801	are

## Sheet: Fig. 4
Pop_ID_lab	No. of homozygous, deleterious variants	Supercluster	Pop_ID_data	Sample	Mating system [O=outcrossing, S=selfing]	Expansion distance [km]
07J	8240	MI	IN1	Alyrl_07_IN1_05	O	1296.46
07J	8029	MI	IN1	Alyrl_07_IN1_30	O	1296.46
07K	7993	MI	IL2	Alyrl_07_IL2_11	O	1182.59
07K	8098	MI	IL2	Alyrl_07_IL2_20	O	1182.59
07L	8066	MI	MI1	Alyrl_07_MI1_10	O	1152.72
07L	8058	MI	MI1	Alyrl_07_MI1_12	O	1152.72
07M	8193	MI	MI2	Alyrl_07_MI2_06	O	1045.41
07M	8281	MI	MI2	Alyrl_07_MI2_29	O	1045.41
07N	8111	MI	MI3	Alyrl_07_MI3_08a	O	1034.24
07N	8104	MI	MI3	Alyrl_07_MI3_24	O	1034.24
07O	8466	MI	MI4	Alyrl_07_MI4_07	O	1130.86
07O	8457	MI	MI4	Alyrl_07_MI4_32	O	1130.86
07P	7960	WI	WI3	Alyrl_07_WI3_18	O	946.385
07P	7927	WI	WI3	Alyrl_07_WI3_26	O	946.385
07Q	8619	WI	MI5	Alyrl_07_MI5_02	S	853.964
07Q	8571	WI	MI5	Alyrl_07_MI5_17	S	853.964
07R	8826	LSa	MI6	Alyrl_07_MI6_11	S	481.269
07R	8768	LSa	MI6	Alyrl_07_MI6_34	S	481.269
11AA	8282	MI	ON9	Alyrl_11_ON9_03	O	843.463
11AA	8182	MI	ON9	Alyrl_11_ON9_25	O	843.463
11AB	8359	MI	ON10	Alyrl_11_ON10_05	O	777.76
11AB	8184	MI	ON10	Alyrl_11_ON10_30	O	777.76
11AC	8640	LSa	ON11	Alyrl_11_ON11_03	S	588.181
11AC	8738	LSa	ON11	Alyrl_11_ON11_27	S	588.181
11AD	8669	LSa	ON11.1	Alyrl_11_ON11.1_02	S	590.714
11AD	8756	LSa	ON11.1	Alyrl_11_ON11.1_24	S	590.714
11AE	8141	WI	ON12	Alyrl_11_ON12_03	O	863.996
11AE	8142	WI	ON12	Alyrl_11_ON12_30	O	863.996
11AG	8452	MI	ON7	Alyrl_11_ON7_01	O	1185.96
11AG	8370	MI	ON7	Alyrl_11_ON7_29	O	1185.96
11AH	8049	MI	ON6	Alyrl_11_ON6_01	O	1184.85
11AH	8234	MI	ON6	Alyrl_11_ON6_28	O	1184.85
11J	8611	MI	IL1	Alyrl_11_IL1_01	O	1416.69
11J	8460	MI	IL1	Alyrl_11_IL1_22	O	1416.69
11Y	8228	MI	ON5	Alyrl_11_ON5_03	O	1222.31
11Y	8146	MI	ON5	Alyrl_11_ON5_23	O	1222.31
11Z	8315	MI	ON8	Alyrl_11_ON8_04	O	769.522
11Z	8447	MI	ON8	Alyrl_11_ON8_16	O	769.522
13ARE	8606	Aare	13ARE-21	13ARE-21	S	3763.34
13ARE	8621	Aare	Aare_QC1	Aare_13_QC1_01	S	3763.34
14A	8871	MI	OH1	Alyrl_14_OH1_30	S	1355.98
14A	8900	MI	OH1	Alyrl_14_OH1_02	S	1355.98
14C	8297	MI	ON3	Alyrl_14_ON3_27	O	1433.53
14C	8369	MI	ON3	Alyrl_14_ON3_02	O	1433.53
Aare-GL-20	8662	Aare	Aare-GL-20	Aare-GL-20	S	4270.68
Aare-GL-21	8722	Aare	Aare-GL-21	Aare-GL-21	S	4031.28
Aare-MB-01	8621	Aare	Aare-MB-01	Aare-MB-01	S	2418.78
Aare-MB-02	8876	Aare	Aare-MB-02	Aare-MB-02	S	2417
Aare-NT-03	8598	Aare	Aare-NT-03	Aare-NT-03	S	2703.53
Aare-NT-04	8797	Aare	Aare-NT-04	Aare-NT-04	S	3774.49
Aare-NT-06	8837	Aare	Aare-NT-06	Aare-NT-06	S	3884.45
Aare-NU-09	8835	Aare	Aare-NU-09	Aare-NU-09	S	2366.95
Aare-QC-11	8769	Aare	Aare-QC-11	Aare-QC-11	S	2262.61
Aare-QC-12	8878	Aare	Aare-QC-12	Aare-QC-12	S	2348.76
Aare-QC-13	8640	Aare	Aare-QC-13	Aare-QC-13	S	3369.35
Aare-QC-14	8794	Aare	Aare-QC-14	Aare-QC-14	S	3193.45
Aare-QC-16	8821	Aare	Aare-QC-16	Aare-QC-16	S	3069.76
Aare-SK-17	8975	SKa	Aare-SK-17	Aare-SK-17	NA	2245.86
Aare-SK-18	8385	SKa	Aare-SK-18	Aare-SK-18	NA	2205.15
Aare-SK-19	8842	SKa	Aare-SK-19	Aare-SK-19	NA	2281.04
Aarenicola1	8898	Aare	Aarenicola1	Aarenicola1	S	3177.81
Aarenicola2	8706	Aare	Aarenicola2	Aarenicola2	S	2187
Aarenicola3	8338	Aare	Aarenicola3	Aarenicola3	S	2405.8
Alyr-SK-10	8738	SK	Alyr-SK-10	Alyr-SK-10	NA	2251.27
Alyr-WI-16	8415	WI	Alyr-WI-16	Alyr-WI-16	NA	977.446

## Sheet: SuppFig. 1
K	CV error
1	0.44849
2	0.39823
3	0.37365
4	0.3641
5	0.3594
6	0.36175
7	0.36079
8	0.36046
9	0.36994
10	0.37799

## Sheet: SuppFig. 13 - SFS
SFS used for Step 1
1 observation
	d0_0	d0_1	d0_2	d0_3	d0_4	d0_5	d0_6
d1_0	23835	8104	9213	1603	1846	355	445
d1_1	19983	3389	3132	1167	929	316	477
d1_2	6527	2324	2911	2104	1025	390	687
d1_3	2762	1504	3425	11779	2223	1053	1372
d1_4	1219	416	933	1311	1887	1641	2670
d1_5	672	267	689	806	2199	3312	7456
d1_6	310	151	675	628	2542	14367	13110
1 observation
	d0_0	d0_1	d0_2	d0_3	d0_4	d0_5	d0_6
d2_0	36174	9790	11332	2535	2869	819	1267
d2_1	3799	1949	1662	918	201	107	135
d2_2	8443	2112	2854	2330	1202	520	1205
d2_3	1250	1066	2155	10214	1064	507	462
d2_4	3466	547	1268	1488	1931	1326	2626
d2_5	288	110	192	589	1206	2382	4344
d2_6	1888	581	1515	1324	4178	15773	16178
1 observation
	d1_0	d1_1	d1_2	d1_3	d1_4	d1_5	d1_6
d2_0	31285	20900	7219	2982	1294	688	418
d2_1	3132	2425	1681	1202	155	112	64
d2_2	6535	3184	2989	3413	1017	795	733
d2_3	763	861	1867	11597	940	432	258
d2_4	2536	1127	1132	2255	1907	1843	1852
d2_5	185	137	141	759	1241	2308	4340
d2_6	965	759	939	1910	3523	9223	24118
SFS used for Step 2 & 3
1 observation
	d0_0	d0_1	d0_2	d0_3	d0_4	d0_5	d0_6
d1_0	23835	8104	9213	1603	1846	355	445
d1_1	19983	3389	3132	1167	929	316	477
d1_2	6527	2324	2911	2104	1025	390	687
d1_3	2762	1504	3425	11779	2223	1053	1372
d1_4	1219	416	933	1311	1887	1641	2670
d1_5	672	267	689	806	2199	3312	7456
d1_6	310	151	675	628	2542	14367	13110
1 observation
	d0_0	d0_1	d0_2	d0_3	d0_4	d0_5	d0_6
d2_0	36174	9790	11332	2535	2869	819	1267
d2_1	3799	1949	1662	918	201	107	135
d2_2	8443	2112	2854	2330	1202	520	1205
d2_3	1250	1066	2155	10214	1064	507	462
d2_4	3466	547	1268	1488	1931	1326	2626
d2_5	288	110	192	589	1206	2382	4344
d2_6	1888	581	1515	1324	4178	15773	16178
1 observation
	d1_0	d1_1	d1_2	d1_3	d1_4	d1_5	d1_6
d2_0	31285	20900	7219	2982	1294	688	418
d2_1	3132	2425	1681	1202	155	112	64
d2_2	6535	3184	2989	3413	1017	795	733
d2_3	763	861	1867	11597	940	432	258
d2_4	2536	1127	1132	2255	1907	1843	1852
d2_5	185	137	141	759	1241	2308	4340
d2_6	965	759	939	1910	3523	9223	24118
1	observation
	d0_0	d0_1	d0_2	d0_3	d0_4	d0_5	d0_6
d3_0	40476	10759	12984	3557	4127	1487	3533
d3_1	2394	1607	1190	881	91	44	77
d3_2	3621	1308	1616	2170	487	216	577
d3_3	1412	1059	1929	9036	1010	519	483
d3_4	1776	246	550	1368	1017	938	1576
d3_5	272	96	155	569	1070	2346	5089
d3_6	5357	1080	2554	1817	4849	15884	14882
1	observation
	d1_0	d1_1	d1_2	d1_3	d1_4	d1_5	d1_6
d3_0	35670	22519	8515	4624	2364	1755	1476
d3_1	2034	1752	1302	1063	57	35	41
d3_2	2795	1677	1764	2680	367	327	385
d3_3	889	911	1700	10392	873	406	277
d3_4	1281	499	447	1739	1117	1082	1306
d3_5	121	119	141	642	1163	2296	5115
d3_6	2611	1916	2099	2978	4136	9500	23183
1	observation
	d2_0	d2_1	d2_2	d2_3	d2_4	d2_5	d2_6
d3_0	50069	4449	10437	1838	4986	665	4479
d3_1	2396	1531	1309	839	83	36	90
d3_2	3535	1172	1714	2210	442	78	844
d3_3	1440	994	1724	9336	885	480	589
d3_4	1895	128	466	1231	1115	770	1866
d3_5	269	55	160	441	871	1959	5842
d3_6	5182	442	2856	823	4270	5123	27727
SFS used for Step 4
1	observation
	d0_0	d0_1	d0_2	d0_3	d0_4	d0_5	d0_6
d1_0	23835	8104	9213	1603	1846	355	445
d1_1	19983	3389	3132	1167	929	316	477
d1_2	6527	2324	2911	2104	1025	390	687
d1_3	2762	1504	3425	11779	2223	1053	1372
d1_4	1219	416	933	1311	1887	1641	2670
d1_5	672	267	689	806	2199	3312	7456
d1_6	310	151	675	628	2542	14367	13110
1	observation
	d0_0	d0_1	d0_2	d0_3	d0_4	d0_5	d0_6
d2_0	36174	9790	11332	2535	2869	819	1267
d2_1	3799	1949	1662	918	201	107	135
d2_2	8443	2112	2854	2330	1202	520	1205
d2_3	1250	1066	2155	10214	1064	507	462
d2_4	3466	547	1268	1488	1931	1326	2626
d2_5	288	110	192	589	1206	2382	4344
d2_6	1888	581	1515	1324	4178	15773	16178
1	observation
	d1_0	d1_1	d1_2	d1_3	d1_4	d1_5	d1_6
d2_0	31285	20900	7219	2982	1294	688	418
d2_1	3132	2425	1681	1202	155	112	64
d2_2	6535	3184	2989	3413	1017	795	733
d2_3	763	861	1867	11597	940	432	258
d2_4	2536	1127	1132	2255	1907	1843	1852
d2_5	185	137	141	759	1241	2308	4340
d2_6	965	759	939	1910	3523	9223	24118
1	observation
	d0_0	d0_1	d0_2	d0_3	d0_4	d0_5	d0_6
d3_0	37626	9789	11940	2938	3501	1119	2336
d3_1	3020	2006	1408	844	139	56	134
d3_2	6284	1864	2321	1905	876	427	1254
d3_3	1429	1178	2220	10471	1247	607	644
d3_4	3317	464	930	1235	1587	1414	2443
d3_5	366	107	194	564	1098	2618	4763
d3_6	3266	747	1965	1441	4203	15193	14643
1	observation
	d1_0	d1_1	d1_2	d1_3	d1_4	d1_5	d1_6
d3_0	34148	21084	7282	3393	1586	1054	702
d3_1	2479	2233	1511	1114	139	75	56
d3_2	4441	2744	2605	2803	898	694	746
d3_3	777	988	1958	12120	1048	550	355
d3_4	2119	1088	1065	1916	1621	1793	1788
d3_5	174	138	174	701	1215	2512	4796
d3_6	1263	1118	1373	2071	3570	8723	23340
1	observation
	d2_0	d2_1	d2_2	d2_3	d2_4	d2_5	d2_6
d3_0	46706	3890	9393	1382	4251	446	3181
d3_1	3230	1824	1266	931	167	54	135
d3_2	6404	1448	2452	1776	1003	182	1666
d3_3	1491	1062	2094	10610	1178	576	785
d3_4	3415	216	1051	961	1642	1079	3026
d3_5	346	64	195	454	884	2134	5633
d3_6	3194	267	2215	604	3527	4640	27011
1	observation
	d0_0	d0_1	d0_2	d0_3	d0_4	d0_5	d0_6
d4_0	40476	10759	12984	3557	4127	1487	3533
d4_1	2394	1607	1190	881	91	44	77
d4_2	3621	1308	1616	2170	487	216	577
d4_3	1412	1059	1929	9036	1010	519	483
d4_4	1776	246	550	1368	1017	938	1576
d4_5	272	96	155	569	1070	2346	5089
d4_6	5357	1080	2554	1817	4849	15884	14882
1	observation
	d1_0	d1_1	d1_2	d1_3	d1_4	d1_5	d1_6
d4_0	35670	22519	8515	4624	2364	1755	1476
d4_1	2034	1752	1302	1063	57	35	41
d4_2	2795	1677	1764	2680	367	327	385
d4_3	889	911	1700	10392	873	406	277
d4_4	1281	499	447	1739	1117	1082	1306
d4_5	121	119	141	642	1163	2296	5115
d4_6	2611	1916	2099	2978	4136	9500	23183
1	observation
	d2_0	d2_1	d2_2	d2_3	d2_4	d2_5	d2_6
d4_0	50069	4449	10437	1838	4986	665	4479
d4_1	2396	1531	1309	839	83	36	90
d4_2	3535	1172	1714	2210	442	78	844
d4_3	1440	994	1724	9336	885	480	589
d4_4	1895	128	466	1231	1115	770	1866
d4_5	269	55	160	441	871	1959	5842
d4_6	5182	442	2856	823	4270	5123	27727
1	observation
	d3_0	d3_1	d3_2	d3_3	d3_4	d3_5	d3_6
d4_0	60753	3601	6818	1051	3033	194	1473
d4_1	2119	1742	1411	893	69	19	31
d4_2	2795	1166	2184	2383	692	91	684
d4_3	636	859	1622	10822	834	429	246
d4_4	1180	114	789	1454	1455	853	1626
d4_5	89	22	109	582	1186	2497	5112
d4_6	1677	103	1998	611	4121	5627	32286
1	observation
	d0_0	d0_1	d0_2	d0_3	d0_4	d0_5	d0_6
d5_0	36251	9810	11770	2752	3198	986	2014
d5_1	5264	2162	1655	1002	385	195	454
d5_2	5377	1690	2105	1888	789	375	1002
d5_3	2179	1254	2454	10518	1333	631	818
d5_4	2601	366	847	1180	1388	1089	1963
d5_5	1030	213	408	694	1249	2262	4560
d5_6	2606	660	1739	1364	4309	15896	15406
1	observation
	d1_0	d1_1	d1_2	d1_3	d1_4	d1_5	d1_6
d5_0	32198	20829	7315	3264	1598	933	644
d5_1	4306	2718	1825	1373	359	293	243
d5_2	4082	2381	2208	2663	671	597	624
d5_3	1373	1207	2239	12120	1210	602	436
d5_4	1784	880	787	1796	1320	1418	1449
d5_5	659	393	368	982	1374	2391	4249
d5_6	999	985	1226	1920	3545	9167	24138
1	observation
	d2_0	d2_1	d2_2	d2_3	d2_4	d2_5	d2_6
d5_0	48533	3689	7707	1106	3273	363	2110
d5_1	5161	1995	1918	965	561	85	432
d5_2	4461	1502	2957	1790	1142	196	1178
d5_3	1805	1067	2600	10917	1436	511	851
d5_4	2093	213	1160	949	1755	895	2369
d5_5	715	87	549	464	1318	1889	5394
d5_6	2018	218	1775	527	3167	5172	29103
1	observation
	d3_0	d3_1	d3_2	d3_3	d3_4	d3_5	d3_6
d5_0	52813	3003	5844	928	2736	186	1271
d5_1	5090	1924	1916	985	524	65	613
d5_2	5135	1439	2312	1896	919	155	1370
d5_3	1717	970	2177	11739	1242	491	851
d5_4	2433	117	877	1086	1531	829	2561
d5_5	951	64	472	645	1295	2152	4837
d5_6	1110	90	1333	517	3143	5832	29955
1	observation
	d4_0	d4_1	d4_2	d4_3	d4_4	d4_5	d4_6
d5_0	58626	2147	2674	528	1248	82	1476
d5_1	5546	1805	1459	1010	367	60	870
d5_2	5808	1315	1908	1624	501	126	1944
d5_3	1943	872	2579	10688	1494	458	1153
d5_4	2814	66	499	857	1079	887	3232
d5_5	1086	43	249	500	1050	1962	5526
d5_6	1100	36	627	241	1732	6022	32222

## Sheet: SuppFig. 13 - Models & Priors
Step 1
Population MO splits first with historical gene flow
//Number of population samples (demes)
3								// Priors and rules file
//Population effective sizes (number of genes)								// *********************
PopMO 0 0
PopWI 0 0								[PARAMETERS]
PopSK 0 INBREED								//#isInt? #name #dist.#min #max
//Sample sizes								//all Ns are in number of haploid individuals
6								1 PopMO logunif 63380 161972 output
6								1 PopSK logunif 49577 69437 output
6								1 PopWI logunif 260563 338028 output
//Growth rates	: negative growth implies population expansion							1 FIRST logunif 3500 7500 output
0								1 SECOND logunif 20000 50000 output
0								0 INBREED unif 0.6 0.9 output
0								0 MUTRATE unif 2e-9 8e-9 output
//Number of migration matrices : 0 implies no migration between demes								0 MIG1	logunif	0.000001 0.001 output
2								0 MIG2	logunif	0.000001 0.001 output
//migration matrix 0
0	0	0						[RULES]
0	0	0
0	0	0						[COMPLEX PARAMETERS]
//migration matrix 1
0	MIG1	0
MIG2	0	0
0	0	0
//historical event: time, source, sink, migrants, new size, new growth rate, migr. matrix
2 historical event
FIRST 2 1 1 1 0 1
SECOND 0 1 1 2 0 1
//Number of independent loci [chromosome]
1 0
//Per chromosome: Number of linkage blocks
1
//per Block: data type, num loci, rec. rate and mut rate + optional parameters
FREQ 1 0 MUTRATE OUTEXP
Population MO splits first, no gene flow
//Number of population samples (demes)
3								// Priors and rules file
//Population effective sizes (number of genes)								// *********************
PopMO 0 0
PopWI 0 0								[PARAMETERS]
PopSK 0 INBREED								//#isInt? #name #dist.#min #max
//Sample sizes								//all Ns are in number of haploid individuals
6								1 PopMO logunif 63380 161972 output
6								1 PopSK logunif 49577 69437 output
6								1 PopWI logunif 260563 338028 output
//Growth rates	: negative growth implies population expansion							1 FIRST logunif 3500 7500 output
0								1 SECOND logunif 20000 50000 output
0								0 INBREED unif 0.6 0.9 output
0								0 MUTRATE unif 2e-9 8e-9 output
//Number of migration matrices : 0 implies no migration between demes
0								[RULES]
//historical event: time, source, sink, migrants, new size, new growth rate, migr. matrix
2 historical event								[COMPLEX PARAMETERS]
FIRST 2 1 1 1 0 0
SECOND 0 1 1 2 0 0
//Number of independent loci [chromosome]
1 0
//Per chromosome: Number of linkage blocks
1
//per Block: data type, num loci, rec. rate and mut rate + optional parameters
FREQ 1 0 MUTRATE OUTEXP
Population WI splits first with historical gene flow
//Number of population samples (demes)
3								// Priors and rules file
//Population effective sizes (number of genes)								// *********************
PopMO 0 0
PopWI 0 0								[PARAMETERS]
PopSK 0 INBREED								//#isInt? #name #dist.#min #max
//Sample sizes								//all Ns are in number of haploid individuals
6								1 PopMO logunif 63380 161972 output
6								1 PopSK logunif 49577 69437 output
6								1 PopWI logunif 260563 338028 output
//Growth rates	: negative growth implies population expansion							1 FIRST logunif 3500 7500 output
0								1 SECOND logunif 20000 50000 output
0								0 INBREED unif 0.6 0.9 output
0								0 MUTRATE unif 2e-9 8e-9 output
//Number of migration matrices : 0 implies no migration between demes								0 MIG1	logunif	0.000001 0.001 output
2								0 MIG2	logunif	0.000001 0.001 output
//migration matrix 0
0	0	0						[RULES]
0	0	0
0	0	0						[COMPLEX PARAMETERS]
//migration matrix 1
0	MIG1	0
MIG2	0	0
0	0	0
//historical event: time, source, sink, migrants, new size, new growth rate, migr. matrix
2 historical event
FIRST 2 0 1 1 0 1
SECOND 1 0 1 2 0 1
//Number of independent loci [chromosome]
1 0
//Per chromosome: Number of linkage blocks
1
//per Block: data type, num loci, rec. rate and mut rate + optional parameters
FREQ 1 0 MUTRATE OUTEXP
Population WI splits first, no gene flow
//Number of population samples (demes)
3								// Priors and rules file
//Population effective sizes (number of genes)								// *********************
PopMO 0 0
PopWI 0 0								[PARAMETERS]
PopSK 0 INBREED								//#isInt? #name #dist.#min #max
//Sample sizes								//all Ns are in number of haploid individuals
6								1 PopMO logunif 63380 161972 output
6								1 PopSK logunif 49577 69437 output
6								1 PopWI logunif 260563 338028 output
//Growth rates	: negative growth implies population expansion							1 FIRST logunif 3500 7500 output
0								1 SECOND logunif 20000 50000 output
0								0 INBREED unif 0.6 0.9 output
0								0 MUTRATE unif 2e-9 8e-9 output
//Number of migration matrices : 0 implies no migration between demes
0								[RULES]
//historical event: time, source, sink, migrants, new size, new growth rate, migr. matrix
2 historical event								[COMPLEX PARAMETERS]
FIRST 2 0 1 1 0 0
SECOND 1 0 1 2 0 0
//Number of independent loci [chromosome]
1 0
//Per chromosome: Number of linkage blocks
1
//per Block: data type, num loci, rec. rate and mut rate + optional parameters
FREQ 1 0 MUTRATE OUTEXP
Population SK splits first with historical gene flow
//Number of population samples (demes)
3								// Priors and rules file
//Population effective sizes (number of genes)								// *********************
PopMO 0 0
PopWI 0 0								[PARAMETERS]
PopSK 0 INBREED								//#isInt? #name #dist.#min #max
//Sample sizes								//all Ns are in number of haploid individuals
6								1 PopMO logunif 63380 161972 output
6								1 PopSK logunif 49577 69437 output
6								1 PopWI logunif 260563 338028 output
//Growth rates	: negative growth implies population expansion							1 FIRST logunif 3500 7500 output
0								1 SECOND logunif 20000 50000 output
0								0 INBREED unif 0.6 0.9 output
0								0 MUTRATE unif 2e-9 8e-9 output
//Number of migration matrices : 0 implies no migration between demes								0 MIG1	logunif	0.000001 0.001 output
2								0 MIG2	logunif	0.000001 0.001 output
//migration matrix 0
0	0	0						[RULES]
0	0	0
0	0	0						[COMPLEX PARAMETERS]
//migration matrix 1
0	0	MIG1
0	0	0
MIG2	0	0
//historical event: time, source, sink, migrants, new size, new growth rate, migr. matrix
2 historical event
FIRST 0 1 1 1 0 1
SECOND 1 2 1 2 0 1
//Number of independent loci [chromosome]
1 0
//Per chromosome: Number of linkage blocks
1
//per Block: data type, num loci, rec. rate and mut rate + optional parameters
FREQ 1 0 MUTRATE OUTEXP
Population SK splits first, no gene flow
//Number of population samples (demes)
3								// Priors and rules file
//Population effective sizes (number of genes)								// *********************
PopMO 0 0
PopWI 0 0								[PARAMETERS]
PopSK 0 INBREED								//#isInt? #name #dist.#min #max
//Sample sizes								//all Ns are in number of haploid individuals
6								1 PopMO logunif 63380 161972 output
6								1 PopSK logunif 49577 69437 output
6								1 PopWI logunif 260563 338028 output
//Growth rates	: negative growth implies population expansion							1 FIRST logunif 3500 7500 output
0								1 SECOND logunif 20000 50000 output
0								0 INBREED unif 0.6 0.9 output
0								0 MUTRATE unif 2e-9 8e-9 output
//Number of migration matrices : 0 implies no migration between demes
0								[RULES]
//historical event: time, source, sink, migrants, new size, new growth rate, migr. matrix
2 historical event								[COMPLEX PARAMETERS]
FIRST 0 1 1 1 0 1
SECOND 1 2 1 2 0 1
//Number of independent loci [chromosome]
1 0
//Per chromosome: Number of linkage blocks
1
//per Block: data type, num loci, rec. rate and mut rate + optional parameters
FREQ 1 0 MUTRATE OUTEXP
Step 2
Population Aare splits from WI
//Number of population samples (demes)
4								// Priors and rules file
//Population effective sizes (number of genes)								// *********************
PopMO 0 0								[PARAMETERS]
PopWI 0 0								//#isInt? #name #dist.#min #max
[truncated: 342 more rows]

## Sheet: SuppFig. 14
A	admix	B	out	SITES	ABBA	BABA	DSTAT	ZSCORE	SD	PVAL
[truncated: 10,375 more rows]

[truncated: 3 more sheets: SuppFig. 25a, SuppFig. 25b, SuppFig. 27]
